# Supplementary material for: The pocketome of G-protein-coupled receptors reveals previously untargeted allosteric sites
Source: Nat Commun. 2022 May 10;13:2567. doi: 10.1038/s41467-022-29609-6 (PMC9091257; doi:10.1038/s41467-022-29609-6)
Supplement: Supplementary file 4 — Supplementary Data 1 [file 41467_2022_29609_MOESM4_ESM.zip]

Archive with 1,673 entries (1,115 files):
- docking_files/
- docking_files/1f88/
- docking_files/1f88/mols.mol2
- docking_files/1f88/rec.mol2
- docking_files/1gzm/
- docking_files/1gzm/mols.mol2
- docking_files/1gzm/rec.mol2
- docking_files/1hzx/
- docking_files/1hzx/mols.mol2
- docking_files/1hzx/rec.mol2
- docking_files/1l9h/
- docking_files/1l9h/mols.mol2
- docking_files/1l9h/rec.mol2
- docking_files/1u19/
- docking_files/1u19/mols.mol2
- docking_files/1u19/rec.mol2
- docking_files/2g87/
- docking_files/2g87/mols.mol2
- docking_files/2g87/rec.mol2
- docking_files/2hpy/
- docking_files/2hpy/mols.mol2
- docking_files/2hpy/rec.mol2
- docking_files/2i35/
- docking_files/2i35/mols.mol2
- docking_files/2i35/rec.mol2
- docking_files/2i36/
- docking_files/2i36/mols.mol2
- docking_files/2i36/rec.mol2
- docking_files/2i37/
- docking_files/2i37/mols.mol2
- docking_files/2i37/rec.mol2
- docking_files/2j4y/
- docking_files/2j4y/mols.mol2
- docking_files/2j4y/rec.mol2
- docking_files/2ped/
- docking_files/2ped/mols.mol2
- docking_files/2ped/rec.mol2
- docking_files/2r4r/
- docking_files/2r4r/mols.mol2
- docking_files/2r4r/rec.mol2
- docking_files/2r4s/
- docking_files/2r4s/mols.mol2
- docking_files/2r4s/rec.mol2
- docking_files/2rh1/
- docking_files/2rh1/mols.mol2
- docking_files/2rh1/rec.mol2
- docking_files/2vt4/
- docking_files/2vt4/mols.mol2
- docking_files/2vt4/rec.mol2
- docking_files/2x72/
- docking_files/2x72/mols.mol2
- docking_files/2x72/rec.mol2
- docking_files/2y00/
- docking_files/2y00/mols.mol2
- docking_files/2y00/rec.mol2
- docking_files/2y01/
- docking_files/2y01/mols.mol2
- docking_files/2y01/rec.mol2
- docking_files/2y02/
- docking_files/2y02/mols.mol2
- docking_files/2y02/rec.mol2
- docking_files/2y03/
- docking_files/2y03/mols.mol2
- docking_files/2y03/rec.mol2
- docking_files/2y04/
- docking_files/2y04/mols.mol2
- docking_files/2y04/rec.mol2
- docking_files/2ycw/
- docking_files/2ycw/mols.mol2
- docking_files/2ycw/rec.mol2
- docking_files/2ycx/
- docking_files/2ycx/mols.mol2
- docking_files/2ycx/rec.mol2
- docking_files/2ycy/
- docking_files/2ycy/mols.mol2
- docking_files/2ycy/rec.mol2
- docking_files/2ycz/
- docking_files/2ycz/mols.mol2
- docking_files/2ycz/rec.mol2
- docking_files/2ydo/
- docking_files/2ydo/mols.mol2
- docking_files/2ydo/rec.mol2
- docking_files/2ydv/
- docking_files/2ydv/mols.mol2
- docking_files/2ydv/rec.mol2
- docking_files/2z73/
- docking_files/2z73/mols.mol2
- docking_files/2z73/rec.mol2
- docking_files/2ziy/
- docking_files/2ziy/mols.mol2
- docking_files/2ziy/rec.mol2
- docking_files/3aym/
- docking_files/3aym/mols.mol2
- docking_files/3aym/rec.mol2
- docking_files/3ayn/
- docking_files/3ayn/mols.mol2
- docking_files/3ayn/rec.mol2
- docking_files/3c9l/
- docking_files/3c9l/mols.mol2
- docking_files/3c9l/rec.mol2
- docking_files/3c9m/
- docking_files/3c9m/mols.mol2
- docking_files/3c9m/rec.mol2
- docking_files/3cap/
- docking_files/3cap/mols.mol2
- docking_files/3cap/rec.mol2
- docking_files/3d4s/
- docking_files/3d4s/mols.mol2
- docking_files/3d4s/rec.mol2
- docking_files/3dqb/
- docking_files/3dqb/mols.mol2
- docking_files/3dqb/rec.mol2
- docking_files/3eml/
- docking_files/3eml/mols.mol2
- docking_files/3eml/rec.mol2
- docking_files/3kj6/
- docking_files/3kj6/mols.mol2
- docking_files/3kj6/rec.mol2
- docking_files/3ny8/
- docking_files/3ny8/mols.mol2
- docking_files/3ny8/rec.mol2
- docking_files/3ny9/
- docking_files/3ny9/mols.mol2
- docking_files/3ny9/rec.mol2
- docking_files/3nya/
- docking_files/3nya/mols.mol2
- docking_files/3nya/rec.mol2
- docking_files/3oax/
- docking_files/3oax/mols.mol2
- docking_files/3oax/rec.mol2
- docking_files/3odu/
- docking_files/3odu/mols.mol2
- docking_files/3odu/rec.mol2
- docking_files/3oe0/
- docking_files/3oe0/mols.mol2
- docking_files/3oe0/rec.mol2
- docking_files/3oe6/
- docking_files/3oe6/mols.mol2
- docking_files/3oe6/rec.mol2
- docking_files/3oe8/
- docking_files/3oe8/mols.mol2
- docking_files/3oe8/rec.mol2
- docking_files/3oe9/
- docking_files/3oe9/mols.mol2
- docking_files/3oe9/rec.mol2
- docking_files/3p0g/
- docking_files/3p0g/mols.mol2
- docking_files/3p0g/rec.mol2
- docking_files/3pbl/
- docking_files/3pbl/mols.mol2
- docking_files/3pbl/rec.mol2
- docking_files/3pds/
- docking_files/3pds/mols.mol2
- docking_files/3pds/rec.mol2
- docking_files/3pqr/
- docking_files/3pqr/mols.mol2
- docking_files/3pqr/rec.mol2
- docking_files/3pwh/
- docking_files/3pwh/mols.mol2
- docking_files/3pwh/rec.mol2
- docking_files/3pxo/
- docking_files/3pxo/mols.mol2
- docking_files/3pxo/rec.mol2
- docking_files/3qak/
- docking_files/3qak/mols.mol2
- docking_files/3qak/rec.mol2
- docking_files/3rey/
- docking_files/3rey/mols.mol2
- docking_files/3rey/rec.mol2
- docking_files/3rfm/
- docking_files/3rfm/mols.mol2
- docking_files/3rfm/rec.mol2
- docking_files/3rze/
- docking_files/3rze/mols.mol2
- docking_files/3rze/rec.mol2
- docking_files/3sn6/
- docking_files/3sn6/mols.mol2
- docking_files/3sn6/rec.mol2
- docking_files/3uon/
- docking_files/3uon/mols.mol2
- docking_files/3uon/rec.mol2
- docking_files/3uza/
- docking_files/3uza/mols.mol2
- docking_files/3uza/rec.mol2
- docking_files/3uzc/
- docking_files/3uzc/mols.mol2
- docking_files/3uzc/rec.mol2
- docking_files/3v2w/
- docking_files/3v2w/mols.mol2
- docking_files/3v2w/rec.mol2
- docking_files/3v2y/
- docking_files/3v2y/mols.mol2
- docking_files/3v2y/rec.mol2
- docking_files/3vg9/
- docking_files/3vg9/mols.mol2
- docking_files/3vg9/rec.mol2
- docking_files/3vga/
- docking_files/3vga/mols.mol2
- docking_files/3vga/rec.mol2
- docking_files/3vw7/
- docking_files/3vw7/mols.mol2
- docking_files/3vw7/rec.mol2
- docking_files/3zev/
- docking_files/3zev/mols.mol2
- docking_files/3zev/rec.mol2
- docking_files/3zpq/
- docking_files/3zpq/mols.mol2
- docking_files/3zpq/rec.mol2
- docking_files/3zpr/
- docking_files/3zpr/mols.mol2
- docking_files/3zpr/rec.mol2
- docking_files/4a4m/
- docking_files/4a4m/mols.mol2
- docking_files/4a4m/rec.mol2
- docking_files/4ami/
- docking_files/4ami/mols.mol2
- docking_files/4ami/rec.mol2
- docking_files/4amj/
- docking_files/4amj/mols.mol2
- docking_files/4amj/rec.mol2
- docking_files/4bey/
- docking_files/4bey/mols.mol2
- docking_files/4bey/rec.mol2
- docking_files/4bez/
- docking_files/4bez/mols.mol2
- docking_files/4bez/rec.mol2
- docking_files/4buo/
- docking_files/4buo/mols.mol2
- docking_files/4buo/rec.mol2
- docking_files/4bv0/
- docking_files/4bv0/mols.mol2
- docking_files/4bv0/rec.mol2
- docking_files/4bvn/
- docking_files/4bvn/mols.mol2
- docking_files/4bvn/rec.mol2
- docking_files/4bwb/
- docking_files/4bwb/mols.mol2
- docking_files/4bwb/rec.mol2
- docking_files/4daj/
- docking_files/4daj/mols.mol2
- docking_files/4daj/rec.mol2
- docking_files/4djh/
- docking_files/4djh/mols.mol2
- docking_files/4djh/rec.mol2
- docking_files/4dkl/
- docking_files/4dkl/mols.mol2
- docking_files/4dkl/rec.mol2
- docking_files/4ea3/
- docking_files/4ea3/mols.mol2
- docking_files/4ea3/rec.mol2
- docking_files/4eiy/
- docking_files/4eiy/mols.mol2
- docking_files/4eiy/rec.mol2
- docking_files/4ej4/
- docking_files/4ej4/mols.mol2
- docking_files/4ej4/rec.mol2
- docking_files/4gbr/
- docking_files/4gbr/mols.mol2
- docking_files/4gbr/rec.mol2
- docking_files/4gpo/
- docking_files/4gpo/mols.mol2
- docking_files/4gpo/rec.mol2
- docking_files/4grv/
- docking_files/4grv/mols.mol2
- docking_files/4grv/rec.mol2
- docking_files/4iaq/
- docking_files/4iaq/mols.mol2
- docking_files/4iaq/rec.mol2
- docking_files/4iar/
- docking_files/4iar/mols.mol2
- docking_files/4iar/rec.mol2
- docking_files/4ib4/
- docking_files/4ib4/mols.mol2
- docking_files/4ib4/rec.mol2
- docking_files/4j4q/
- docking_files/4j4q/mols.mol2
- docking_files/4j4q/rec.mol2
- docking_files/4jkv/
- docking_files/4jkv/mols.mol2
- docking_files/4jkv/rec.mol2
- docking_files/4k5y/
- docking_files/4k5y/mols.mol2
- docking_files/4k5y/rec.mol2
- docking_files/4l6r/
- docking_files/4l6r/mols.mol2
- docking_files/4l6r/rec.mol2
- docking_files/4lde/
- docking_files/4lde/mols.mol2
- docking_files/4lde/rec.mol2
- docking_files/4ldl/
- docking_files/4ldl/mols.mol2
- docking_files/4ldl/rec.mol2
- docking_files/4ldo/
- docking_files/4ldo/mols.mol2
- docking_files/4ldo/rec.mol2
- docking_files/4mbs/
- docking_files/4mbs/mols.mol2
- docking_files/4mbs/rec.mol2
- docking_files/4mqs/
- docking_files/4mqs/mols.mol2
[truncated: 1,373 more entries]
