# Supplementary material for: The pocketome of G-protein-coupled receptors reveals previously untargeted allosteric sites
Source: Nat Commun. 2022 May 10;13:2567. doi: 10.1038/s41467-022-29609-6 (PMC9091257; doi:10.1038/s41467-022-29609-6)
Supplement: Supplementary file 4 — Supplementary Data 1 [file 41467_2022_29609_MOESM4_ESM.zip › docking_files/1f88/mols.mol2]

# TRIPOS MOL2 file generated by SEED

@<TRIPOS>MOLECULE
methanamine
 8 7 0 0 0
****
USER_CHARGES
INVALID_CHARGES
Pose:   1 Cluster:   1 Fr_nu:   9870 TotEn:   -56.33
@<TRIPOS>ATOM
      1 C1        -75.3221  -25.9254  -47.3130 C.3    1 LIG       0.04000
      2 N1        -76.5665  -25.3292  -46.7899 N.4    1 LIG      -0.30000
      3 H1        -75.5782  -26.5092  -48.1989 H      1 LIG       0.09000
      4 H2        -74.6406  -25.1102  -47.5634 H      1 LIG       0.09000
      5 H3        -74.9026  -26.5618  -46.5315 H      1 LIG       0.09000
      6 H4        -76.3872  -24.7641  -45.9496 H      1 LIG       0.33000
      7 H5        -77.2505  -26.0540  -46.5352 H      1 LIG       0.33000
      8 H6        -77.0100  -24.7160  -47.4866 H      1 LIG       0.33000
@<TRIPOS>BOND
      1       1       2 1
      2       1       3 1
      3       1       4 1
      4       1       5 1
      5       2       6 1
      6       2       7 1
      7       2       8 1
@<TRIPOS>ALT_TYPE
CGenFF_4.0_ALT_TYPE_SET
CGenFF_4.0 1 CG334 2 NG3P3 3 HGA3 4 HGA3 5 HGA3 6 HGP2 7 HGP2 8 HGP2
@<TRIPOS>MOLECULE
methanamine
 8 7 0 0 0
****
USER_CHARGES
INVALID_CHARGES
Pose:   2 Cluster:   2 Fr_nu: 644334 TotEn:   -54.19
@<TRIPOS>ATOM
      1 C1        -72.1015  -10.2084  -43.6031 C.3    1 LIG       0.04000
      2 N1        -73.1100   -9.1734  -43.3044 N.4    1 LIG      -0.30000
      3 H1        -71.4586   -9.8284  -44.3992 H      1 LIG       0.09000
      4 H2        -71.5304  -10.3916  -42.6910 H      1 LIG       0.09000
      5 H3        -72.6309  -11.1082  -43.9223 H      1 LIG       0.09000
      6 H4        -73.7483   -9.4765  -42.5572 H      1 LIG       0.33000
      7 H5        -73.6820   -8.9583  -44.1318 H      1 LIG       0.33000
      8 H6        -72.6679   -8.2970  -42.9972 H      1 LIG       0.33000
@<TRIPOS>BOND
      1       1       2 1
      2       1       3 1
      3       1       4 1
      4       1       5 1
      5       2       6 1
      6       2       7 1
      7       2       8 1
@<TRIPOS>ALT_TYPE
CGenFF_4.0_ALT_TYPE_SET
CGenFF_4.0 1 CG334 2 NG3P3 3 HGA3 4 HGA3 5 HGA3 6 HGP2 7 HGP2 8 HGP2
@<TRIPOS>MOLECULE
methanamine
 8 7 0 0 0
****
USER_CHARGES
INVALID_CHARGES
Pose:   3 Cluster:   3 Fr_nu: 1245493 TotEn:   -50.98
@<TRIPOS>ATOM
      1 C1        -72.9193  -18.2574  -65.1311 C.3    1 LIG       0.04000
      2 N1        -73.4145  -16.9497  -65.6022 N.4    1 LIG      -0.30000
      3 H1        -71.9730  -18.4581  -65.6367 H      1 LIG       0.09000
      4 H2        -72.7809  -18.1926  -64.0502 H      1 LIG       0.09000
      5 H3        -73.6679  -19.0097  -65.3866 H      1 LIG       0.09000
      6 H4        -74.3091  -16.7052  -65.1578 H      1 LIG       0.33000
      7 H5        -73.5647  -16.9508  -66.6198 H      1 LIG       0.33000
      8 H6        -72.7468  -16.1969  -65.3886 H      1 LIG       0.33000
@<TRIPOS>BOND
      1       1       2 1
      2       1       3 1
      3       1       4 1
      4       1       5 1
      5       2       6 1
      6       2       7 1
      7       2       8 1
@<TRIPOS>ALT_TYPE
CGenFF_4.0_ALT_TYPE_SET
CGenFF_4.0 1 CG334 2 NG3P3 3 HGA3 4 HGA3 5 HGA3 6 HGP2 7 HGP2 8 HGP2
@<TRIPOS>MOLECULE
methanamine
 8 7 0 0 0
****
USER_CHARGES
INVALID_CHARGES
Pose:   4 Cluster:   4 Fr_nu: 1244216 TotEn:   -50.78
@<TRIPOS>ATOM
      1 C1        -72.9585  -19.2104  -64.0895 C.3    1 LIG       0.04000
      2 N1        -73.3760  -17.9183  -64.6670 N.4    1 LIG      -0.30000
      3 H1        -72.0981  -19.5679  -64.6581 H      1 LIG       0.09000
      4 H2        -72.6948  -19.0396  -63.0440 H      1 LIG       0.09000
      5 H3        -73.7994  -19.9014  -64.1744 H      1 LIG       0.09000
      6 H4        -74.1879  -17.5300  -64.1693 H      1 LIG       0.33000
      7 H5        -73.6382  -18.0178  -65.6566 H      1 LIG       0.33000
      8 H6        -72.6198  -17.2229  -64.6155 H      1 LIG       0.33000
@<TRIPOS>BOND
      1       1       2 1
      2       1       3 1
      3       1       4 1
      4       1       5 1
      5       2       6 1
      6       2       7 1
      7       2       8 1
@<TRIPOS>ALT_TYPE
CGenFF_4.0_ALT_TYPE_SET
CGenFF_4.0 1 CG334 2 NG3P3 3 HGA3 4 HGA3 5 HGA3 6 HGP2 7 HGP2 8 HGP2
@<TRIPOS>MOLECULE
methanamine
 8 7 0 0 0
****
USER_CHARGES
INVALID_CHARGES
Pose:   5 Cluster:   5 Fr_nu: 1099171 TotEn:   -50.67
@<TRIPOS>ATOM
      1 C1        -72.7660  -11.7954  -43.5683 C.3    1 LIG       0.04000
      2 N1        -73.4493  -12.5840  -44.6117 N.4    1 LIG      -0.30000
      3 H1        -73.3462  -10.8856  -43.4036 H      1 LIG       0.09000
      4 H2        -72.7245  -12.4039  -42.6629 H      1 LIG       0.09000
      5 H3        -71.7630  -11.5610  -43.9300 H      1 LIG       0.09000
      6 H4        -72.9457  -13.4582  -44.8109 H      1 LIG       0.33000
      7 H5        -73.5178  -12.0585  -45.4933 H      1 LIG       0.33000
      8 H6        -74.4049  -12.8354  -44.3259 H      1 LIG       0.33000
@<TRIPOS>BOND
      1       1       2 1
      2       1       3 1
      3       1       4 1
      4       1       5 1
      5       2       6 1
      6       2       7 1
      7       2       8 1
@<TRIPOS>ALT_TYPE
CGenFF_4.0_ALT_TYPE_SET
CGenFF_4.0 1 CG334 2 NG3P3 3 HGA3 4 HGA3 5 HGA3 6 HGP2 7 HGP2 8 HGP2
@<TRIPOS>MOLECULE
methanamine
 8 7 0 0 0
****
USER_CHARGES
INVALID_CHARGES
Pose:   6 Cluster:   6 Fr_nu: 732749 TotEn:   -49.93
@<TRIPOS>ATOM
      1 C1        -74.5121  -26.2054  -46.8338 C.3    1 LIG       0.04000
      2 N1        -75.8553  -26.0263  -47.4177 N.4    1 LIG      -0.30000
      3 H1        -74.6320  -26.3511  -45.7587 H      1 LIG       0.09000
      4 H2        -74.0589  -27.0819  -47.3008 H      1 LIG       0.09000
      5 H3        -73.9331  -25.3044  -47.0454 H      1 LIG       0.09000
      6 H4        -75.8060  -25.8838  -48.4350 H      1 LIG       0.33000
      7 H5        -76.3333  -25.2099  -47.0137 H      1 LIG       0.33000
      8 H6        -76.4501  -26.8483  -47.2488 H      1 LIG       0.33000
@<TRIPOS>BOND
      1       1       2 1
      2       1       3 1
      3       1       4 1
      4       1       5 1
      5       2       6 1
      6       2       7 1
      7       2       8 1
@<TRIPOS>ALT_TYPE
CGenFF_4.0_ALT_TYPE_SET
CGenFF_4.0 1 CG334 2 NG3P3 3 HGA3 4 HGA3 5 HGA3 6 HGP2 7 HGP2 8 HGP2
@<TRIPOS>MOLECULE
methanamine
 8 7 0 0 0
****
USER_CHARGES
INVALID_CHARGES
Pose:   7 Cluster:   7 Fr_nu: 1095998 TotEn:   -49.73
@<TRIPOS>ATOM
      1 C1        -72.6380  -11.5610  -43.9300 C.3    1 LIG       0.04000
      2 N1        -74.0394  -11.9526  -43.6849 N.4    1 LIG      -0.30000
      3 H1        -72.1729  -12.3437  -44.5321 H      1 LIG       0.09000
      4 H2        -72.6455  -10.6081  -44.4626 H      1 LIG       0.09000
      5 H3        -72.1437  -11.4654  -42.9613 H      1 LIG       0.09000
      6 H4        -74.5318  -11.2492  -43.1189 H      1 LIG       0.33000
      7 H5        -74.0954  -12.8485  -43.1826 H      1 LIG       0.33000
      8 H6        -74.5585  -12.0590  -44.5666 H      1 LIG       0.33000
@<TRIPOS>BOND
      1       1       2 1
      2       1       3 1
      3       1       4 1
      4       1       5 1
      5       2       6 1
      6       2       7 1
      7       2       8 1
@<TRIPOS>ALT_TYPE
CGenFF_4.0_ALT_TYPE_SET
CGenFF_4.0 1 CG334 2 NG3P3 3 HGA3 4 HGA3 5 HGA3 6 HGP2 7 HGP2 8 HGP2
@<TRIPOS>MOLECULE
methanamine
 8 7 0 0 0
****
USER_CHARGES
INVALID_CHARGES
Pose:   8 Cluster:   8 Fr_nu: 1111565 TotEn:   -49.59
@<TRIPOS>ATOM
      1 C1        -74.9610  -27.2955  -46.2594 C.3    1 LIG       0.04000
      2 N1        -76.1349  -26.4162  -46.4216 N.4    1 LIG      -0.30000
      3 H1        -74.1683  -26.7109  -45.7891 H      1 LIG       0.09000
      4 H2        -75.2572  -28.1351  -45.6277 H      1 LIG       0.09000
      5 H3        -74.6604  -27.6376  -47.2515 H      1 LIG       0.09000
      6 H4        -76.9189  -26.9149  -46.8624 H      1 LIG       0.33000
      7 H5        -75.9147  -25.6028  -47.0115 H      1 LIG       0.33000
      8 H6        -76.4650  -26.0605  -45.5146 H      1 LIG       0.33000
@<TRIPOS>BOND
      1       1       2 1
      2       1       3 1
      3       1       4 1
      4       1       5 1
      5       2       6 1
      6       2       7 1
      7       2       8 1
@<TRIPOS>ALT_TYPE
CGenFF_4.0_ALT_TYPE_SET
CGenFF_4.0 1 CG334 2 NG3P3 3 HGA3 4 HGA3 5 HGA3 6 HGP2 7 HGP2 8 HGP2
@<TRIPOS>MOLECULE
methanamine
 8 7 0 0 0
****
USER_CHARGES
INVALID_CHARGES
Pose:   9 Cluster:   9 Fr_nu: 1247992 TotEn:   -28.20
@<TRIPOS>ATOM
      1 C1        -56.3919    5.4860  -18.9218 C.3    1 LIG       0.04000
      2 N1        -55.3604    5.5800  -19.9728 N.4    1 LIG      -0.30000
      3 H1        -55.9571    4.9537  -18.0738 H      1 LIG       0.09000
      4 H2        -56.6783    6.5018  -18.6428 H      1 LIG       0.09000
      5 H3        -57.2410    4.9383  -19.3352 H      1 LIG       0.09000
      6 H4        -55.7141    6.0747  -20.8021 H      1 LIG       0.33000
      7 H5        -55.0504    4.6477  -20.2775 H      1 LIG       0.33000
      8 H6        -54.5308    6.0885  -19.6393 H      1 LIG       0.33000
@<TRIPOS>BOND
      1       1       2 1
      2       1       3 1
      3       1       4 1
      4       1       5 1
      5       2       6 1
      6       2       7 1
      7       2       8 1
@<TRIPOS>ALT_TYPE
CGenFF_4.0_ALT_TYPE_SET
CGenFF_4.0 1 CG334 2 NG3P3 3 HGA3 4 HGA3 5 HGA3 6 HGP2 7 HGP2 8 HGP2
@<TRIPOS>MOLECULE
methanamine
 8 7 0 0 0
****
USER_CHARGES
INVALID_CHARGES
Pose:  10 Cluster:  10 Fr_nu: 1246511 TotEn:   -23.29
@<TRIPOS>ATOM
      1 C1        -56.3034    6.0398  -19.1640 C.3    1 LIG       0.04000
      2 N1        -56.1715    4.5824  -18.9745 N.4    1 LIG      -0.30000
      3 H1        -57.1238    6.3857  -18.5325 H      1 LIG       0.09000
      4 H2        -55.3593    6.5019  -18.8694 H      1 LIG       0.09000
      5 H3        -56.5170    6.2213  -20.2191 H      1 LIG       0.09000
      6 H4        -55.4095    4.1972  -19.5478 H      1 LIG       0.33000
      7 H5        -57.0358    4.0908  -19.2379 H      1 LIG       0.33000
      8 H6        -55.9692    4.3487  -17.9934 H      1 LIG       0.33000
@<TRIPOS>BOND
      1       1       2 1
      2       1       3 1
      3       1       4 1
      4       1       5 1
      5       2       6 1
      6       2       7 1
      7       2       8 1
@<TRIPOS>ALT_TYPE
CGenFF_4.0_ALT_TYPE_SET
CGenFF_4.0 1 CG334 2 NG3P3 3 HGA3 4 HGA3 5 HGA3 6 HGP2 7 HGP2 8 HGP2
@<TRIPOS>MOLECULE
methanol
 6 5 0 0 0
****
USER_CHARGES
INVALID_CHARGES
Pose:   1 Cluster:   1 Fr_nu: 8214728 TotEn:   -18.19
@<TRIPOS>ATOM
      1 C1        -59.4868   -2.6535  -19.5368 C.3    1 LIG      -0.04000
      2 O1        -58.1193   -2.2872  -19.5211 O.3    1 LIG      -0.65000
      3 H1        -59.6271   -3.5657  -18.9517 H      1 LIG       0.09000
      4 H2        -59.8094   -2.8164  -20.5683 H      1 LIG       0.09000
      5 H3        -60.0762   -1.8462  -19.0959 H      1 LIG       0.09000
      6 H4        -58.0351   -1.4753  -20.0498 H      1 LIG       0.42000
@<TRIPOS>BOND
      1       1       2 1
      2       1       3 1
      3       1       4 1
      4       1       5 1
      5       2       6 1
@<TRIPOS>ALT_TYPE
CGenFF_4.0_ALT_TYPE_SET
CGenFF_4.0 1 CG331 2 OG311 3 HGA3 4 HGA3 5 HGA3 6 HGP1
@<TRIPOS>MOLECULE
methanol
 6 5 0 0 0
****
USER_CHARGES
INVALID_CHARGES
Pose:   2 Cluster:   2 Fr_nu: 3818091 TotEn:   -18.10
@<TRIPOS>ATOM
      1 C1        -72.3433  -13.0054  -43.2434 C.3    1 LIG      -0.04000
      2 O1        -71.6877  -13.6771  -42.1834 O.3    1 LIG      -0.65000
      3 H1        -72.9943  -13.7058  -43.7723 H      1 LIG       0.09000
      4 H2        -71.5995  -12.5931  -43.9300 H      1 LIG       0.09000
      5 H3        -72.9454  -12.1925  -42.8306 H      1 LIG       0.09000
      6 H4        -71.1205  -13.0241  -41.7390 H      1 LIG       0.42000
@<TRIPOS>BOND
      1       1       2 1
      2       1       3 1
      3       1       4 1
      4       1       5 1
      5       2       6 1
@<TRIPOS>ALT_TYPE
CGenFF_4.0_ALT_TYPE_SET
CGenFF_4.0 1 CG331 2 OG311 3 HGA3 4 HGA3 5 HGA3 6 HGP1
@<TRIPOS>MOLECULE
methanol
 6 5 0 0 0
****
USER_CHARGES
INVALID_CHARGES
Pose:   3 Cluster:   3 Fr_nu: 2181602 TotEn:   -15.81
@<TRIPOS>ATOM
      1 C1        -73.1179  -12.1374  -43.9303 C.3    1 LIG      -0.04000
      2 O1        -72.4663  -13.3933  -43.8792 O.3    1 LIG      -0.65000
      3 H1        -72.7397  -11.4970  -43.1297 H      1 LIG       0.09000
      4 H2        -74.1957  -12.2803  -43.8187 H      1 LIG       0.09000
      5 H3        -72.9124  -11.6694  -44.8959 H      1 LIG       0.09000
      6 H4        -72.8279  -13.9323  -44.6034 H      1 LIG       0.42000
@<TRIPOS>BOND
      1       1       2 1
      2       1       3 1
      3       1       4 1
      4       1       5 1
      5       2       6 1
@<TRIPOS>ALT_TYPE
CGenFF_4.0_ALT_TYPE_SET
CGenFF_4.0 1 CG331 2 OG311 3 HGA3 4 HGA3 5 HGA3 6 HGP1
@<TRIPOS>MOLECULE
methanol
 6 5 0 0 0
****
USER_CHARGES
INVALID_CHARGES
Pose:   4 Cluster:   4 Fr_nu: 3815822 TotEn:   -13.70
@<TRIPOS>ATOM
      1 C1        -72.2748  -12.8125  -43.9300 C.3    1 LIG      -0.04000
      2 O1        -71.8734  -14.0479  -43.3669 O.3    1 LIG      -0.65000
      3 H1        -71.9049  -11.9916  -43.3107 H      1 LIG       0.09000
      4 H2        -73.3655  -12.7754  -43.9894 H      1 LIG       0.09000
      5 H3        -71.8540  -12.7262  -44.9345 H      1 LIG       0.09000
      6 H4        -72.2198  -14.7504  -43.9433 H      1 LIG       0.42000
@<TRIPOS>BOND
      1       1       2 1
      2       1       3 1
      3       1       4 1
      4       1       5 1
      5       2       6 1
@<TRIPOS>ALT_TYPE
CGenFF_4.0_ALT_TYPE_SET
CGenFF_4.0 1 CG331 2 OG311 3 HGA3 4 HGA3 5 HGA3 6 HGP1
@<TRIPOS>MOLECULE
methanol
 6 5 0 0 0
****
USER_CHARGES
INVALID_CHARGES
Pose:   5 Cluster:   5 Fr_nu: 136750 TotEn:   -13.64
@<TRIPOS>ATOM
      1 C1        -52.1469    1.0310  -30.2231 C.3    1 LIG      -0.04000
      2 O1        -51.5039    1.0120  -31.4843 O.3    1 LIG      -0.65000
      3 H1        -52.3444    2.0649  -29.9295 H      1 LIG       0.09000
      4 H2        -51.5086    0.5458  -29.4803 H      1 LIG       0.09000
      5 H3        -53.0925    0.4889  -30.2980 H      1 LIG       0.09000
      6 H4        -51.3455    0.0794  -31.7100 H      1 LIG       0.42000
@<TRIPOS>BOND
      1       1       2 1
      2       1       3 1
      3       1       4 1
      4       1       5 1
      5       2       6 1
@<TRIPOS>ALT_TYPE
CGenFF_4.0_ALT_TYPE_SET
CGenFF_4.0 1 CG331 2 OG311 3 HGA3 4 HGA3 5 HGA3 6 HGP1
@<TRIPOS>MOLECULE
methanol
 6 5 0 0 0
****
USER_CHARGES
INVALID_CHARGES
Pose:   6 Cluster:   6 Fr_nu: 132015 TotEn:   -13.11
@<TRIPOS>ATOM
      1 C1        -53.8194  -24.5386  -22.9234 C.3    1 LIG      -0.04000
      2 O1        -53.3276  -23.7192  -23.9680 O.3    1 LIG      -0.65000
      3 H1        -53.2742  -24.3216  -22.0016 H      1 LIG       0.09000
      4 H2        -53.6944  -25.5901  -23.1943 H      1 LIG       0.09000
      5 H3        -54.8808  -24.3263  -22.7749 H      1 LIG       0.09000
      6 H4        -53.8349  -23.9407  -24.7676 H      1 LIG       0.42000
@<TRIPOS>BOND
      1       1       2 1
      2       1       3 1
      3       1       4 1
      4       1       5 1
      5       2       6 1
@<TRIPOS>ALT_TYPE
CGenFF_4.0_ALT_TYPE_SET
CGenFF_4.0 1 CG331 2 OG311 3 HGA3 4 HGA3 5 HGA3 6 HGP1
@<TRIPOS>MOLECULE
methanol
 6 5 0 0 0
****
USER_CHARGES
INVALID_CHARGES
Pose:   7 Cluster:   7 Fr_nu: 2181733 TotEn:   -12.74
@<TRIPOS>ATOM
      1 C1        -73.5900  -11.7305  -43.7752 C.3    1 LIG      -0.04000
      2 O1        -73.2749  -12.8464  -44.5875 O.3    1 LIG      -0.65000
      3 H1        -72.7397  -11.4970  -43.1297 H      1 LIG       0.09000
      4 H2        -74.4702  -11.9575  -43.1683 H      1 LIG       0.09000
      5 H3        -73.8037  -10.8726  -44.4170 H      1 LIG       0.09000
      6 H4        -74.0521  -13.0225  -45.1448 H      1 LIG       0.42000
@<TRIPOS>BOND
      1       1       2 1
      2       1       3 1
      3       1       4 1
      4       1       5 1
      5       2       6 1
@<TRIPOS>ALT_TYPE
CGenFF_4.0_ALT_TYPE_SET
CGenFF_4.0 1 CG331 2 OG311 3 HGA3 4 HGA3 5 HGA3 6 HGP1
@<TRIPOS>MOLECULE
methanol
 6 5 0 0 0
****
USER_CHARGES
INVALID_CHARGES
Pose:   8 Cluster:   8 Fr_nu: 6912818 TotEn:   -12.25
@<TRIPOS>ATOM
      1 C1        -72.1901  -12.4375  -43.5748 C.3    1 LIG      -0.04000
      2 O1        -71.0291  -13.0579  -43.0538 O.3    1 LIG      -0.65000
      3 H1        -72.7332  -13.1480  -44.2028 H      1 LIG       0.09000
      4 H2        -71.9038  -11.5610  -44.1617 H      1 LIG       0.09000
      5 H3        -72.8290  -12.1253  -42.7454 H      1 LIG       0.09000
      6 H4        -70.5749  -12.3974  -42.5033 H      1 LIG       0.42000
@<TRIPOS>BOND
      1       1       2 1
      2       1       3 1
      3       1       4 1
      4       1       5 1
      5       2       6 1
@<TRIPOS>ALT_TYPE
CGenFF_4.0_ALT_TYPE_SET
CGenFF_4.0 1 CG331 2 OG311 3 HGA3 4 HGA3 5 HGA3 6 HGP1
@<TRIPOS>MOLECULE
methanol
 6 5 0 0 0
****
USER_CHARGES
INVALID_CHARGES
Pose:   9 Cluster:   9 Fr_nu: 128241 TotEn:   -12.16
@<TRIPOS>ATOM
      1 C1        -61.3012  -19.3288  -38.6331 C.3    1 LIG      -0.04000
      2 O1        -62.3294  -19.7678  -37.7645 O.3    1 LIG      -0.65000
      3 H1        -60.3306  -19.4736  -38.1524 H      1 LIG       0.09000
      4 H2        -61.4488  -18.2719  -38.8691 H      1 LIG       0.09000
      5 H3        -61.3399  -19.9147  -39.5544 H      1 LIG       0.09000
      6 H4        -63.1735  -19.6234  -38.2254 H      1 LIG       0.42000
@<TRIPOS>BOND
      1       1       2 1
      2       1       3 1
      3       1       4 1
      4       1       5 1
      5       2       6 1
@<TRIPOS>ALT_TYPE
CGenFF_4.0_ALT_TYPE_SET
CGenFF_4.0 1 CG331 2 OG311 3 HGA3 4 HGA3 5 HGA3 6 HGP1
@<TRIPOS>MOLECULE
methanol
 6 5 0 0 0
****
USER_CHARGES
INVALID_CHARGES
Pose:  10 Cluster:  10 Fr_nu: 846477 TotEn:   -11.70
@<TRIPOS>ATOM
      1 C1        -61.1907  -19.7643  -39.4812 C.3    1 LIG      -0.04000
      2 O1        -61.7382  -19.0512  -38.3874 O.3    1 LIG      -0.65000
      3 H1        -60.2017  -20.1431  -39.2118 H      1 LIG       0.09000
      4 H2        -61.1155  -19.1025  -40.3477 H      1 LIG       0.09000
      5 H3        -61.8467  -20.6040  -39.7222 H      1 LIG       0.09000
      6 H4        -62.6137  -18.7314  -38.6645 H      1 LIG       0.42000
@<TRIPOS>BOND
      1       1       2 1
      2       1       3 1
      3       1       4 1
      4       1       5 1
      5       2       6 1
@<TRIPOS>ALT_TYPE
CGenFF_4.0_ALT_TYPE_SET
CGenFF_4.0 1 CG331 2 OG311 3 HGA3 4 HGA3 5 HGA3 6 HGP1
@<TRIPOS>MOLECULE
methanol
 6 5 0 0 0
****
USER_CHARGES
INVALID_CHARGES
Pose:  11 Cluster:  11 Fr_nu:  66139 TotEn:   -11.68
@<TRIPOS>ATOM
      1 C1        -73.4234  -11.9565  -43.1640 C.3    1 LIG      -0.04000
      2 O1        -72.4697  -12.7811  -42.5199 O.3    1 LIG      -0.65000
      3 H1        -73.7633  -12.4405  -44.0829 H      1 LIG       0.09000
      4 H2        -72.9724  -10.9881  -43.3951 H      1 LIG       0.09000
      5 H3        -74.2752  -11.8094  -42.4958 H      1 LIG       0.09000
      6 H4        -72.1925  -12.3186  -41.7106 H      1 LIG       0.42000
@<TRIPOS>BOND
      1       1       2 1
      2       1       3 1
      3       1       4 1
      4       1       5 1
      5       2       6 1
@<TRIPOS>ALT_TYPE
CGenFF_4.0_ALT_TYPE_SET
CGenFF_4.0 1 CG331 2 OG311 3 HGA3 4 HGA3 5 HGA3 6 HGP1
@<TRIPOS>MOLECULE
methanol
 6 5 0 0 0
****
USER_CHARGES
INVALID_CHARGES
Pose:  12 Cluster:  12 Fr_nu: 261593 TotEn:   -11.39
@<TRIPOS>ATOM
      1 C1        -65.3570   -8.1800  -43.6332 C.3    1 LIG      -0.04000
      2 O1        -66.7146   -8.5786  -43.5824 O.3    1 LIG      -0.65000
      3 H1        -64.7150   -9.0489  -43.4689 H      1 LIG       0.09000
      4 H2        -65.1691   -7.4246  -42.8659 H      1 LIG       0.09000
      5 H3        -65.1476   -7.7561  -44.6181 H      1 LIG       0.09000
      6 H4        -67.2519   -7.7819  -43.7321 H      1 LIG       0.42000
@<TRIPOS>BOND
      1       1       2 1
      2       1       3 1
      3       1       4 1
      4       1       5 1
      5       2       6 1
@<TRIPOS>ALT_TYPE
CGenFF_4.0_ALT_TYPE_SET
CGenFF_4.0 1 CG331 2 OG311 3 HGA3 4 HGA3 5 HGA3 6 HGP1
@<TRIPOS>MOLECULE
methanol
 6 5 0 0 0
****
USER_CHARGES
INVALID_CHARGES
Pose:  13 Cluster:  13 Fr_nu: 2575121 TotEn:   -11.38
@<TRIPOS>ATOM
      1 C1        -72.1297  -10.2573  -43.7582 C.3    1 LIG      -0.04000
      2 O1        -71.0611   -9.3288  -43.7788 O.3    1 LIG      -0.65000
      3 H1        -71.8349  -11.1651  -44.2902 H      1 LIG       0.09000
      4 H2        -73.0086   -9.8133  -44.2326 H      1 LIG       0.09000
      5 H3        -72.3647  -10.5058  -42.7206 H      1 LIG       0.09000
      6 H4        -71.3604   -8.5382  -43.2981 H      1 LIG       0.42000
@<TRIPOS>BOND
      1       1       2 1
      2       1       3 1
      3       1       4 1
      4       1       5 1
      5       2       6 1
@<TRIPOS>ALT_TYPE
CGenFF_4.0_ALT_TYPE_SET
CGenFF_4.0 1 CG331 2 OG311 3 HGA3 4 HGA3 5 HGA3 6 HGP1
@<TRIPOS>MOLECULE
methanol
 6 5 0 0 0
****
USER_CHARGES
INVALID_CHARGES
Pose:  14 Cluster:  14 Fr_nu: 240393 TotEn:   -11.34
@<TRIPOS>ATOM
      1 C1        -71.3601  -13.2804  -43.0505 C.3    1 LIG      -0.04000
      2 O1        -70.5208  -13.9506  -42.1280 O.3    1 LIG      -0.65000
      3 H1        -72.1021  -13.9796  -43.4438 H      1 LIG       0.09000
      4 H2        -70.7562  -12.8761  -43.8669 H      1 LIG       0.09000
      5 H3        -71.8702  -12.4618  -42.5373 H      1 LIG       0.09000
      6 H4        -69.8771  -13.2987  -41.8018 H      1 LIG       0.42000
@<TRIPOS>BOND
      1       1       2 1
      2       1       3 1
      3       1       4 1
      4       1       5 1
      5       2       6 1
@<TRIPOS>ALT_TYPE
CGenFF_4.0_ALT_TYPE_SET
CGenFF_4.0 1 CG331 2 OG311 3 HGA3 4 HGA3 5 HGA3 6 HGP1
@<TRIPOS>MOLECULE
methanol
 6 5 0 0 0
****
USER_CHARGES
INVALID_CHARGES
Pose:  15 Cluster:  15 Fr_nu: 6810578 TotEn:   -11.20
@<TRIPOS>ATOM
      1 C1        -72.2748  -10.3095  -43.9300 C.3    1 LIG      -0.04000
      2 O1        -72.2555  -11.6685  -44.3263 O.3    1 LIG      -0.65000
      3 H1        -71.7194  -10.1936  -42.9960 H      1 LIG       0.09000
      4 H2        -73.3090   -9.9833  -43.7941 H      1 LIG       0.09000
      5 H3        -71.8035   -9.7054  -44.7088 H      1 LIG       0.09000
      6 H4        -72.7574  -11.7310  -45.1569 H      1 LIG       0.42000
@<TRIPOS>BOND
      1       1       2 1
      2       1       3 1
      3       1       4 1
      4       1       5 1
      5       2       6 1
@<TRIPOS>ALT_TYPE
CGenFF_4.0_ALT_TYPE_SET
CGenFF_4.0 1 CG331 2 OG311 3 HGA3 4 HGA3 5 HGA3 6 HGP1
@<TRIPOS>MOLECULE
methanol
 6 5 0 0 0
****
USER_CHARGES
INVALID_CHARGES
Pose:  16 Cluster:  16 Fr_nu: 5572295 TotEn:   -10.31
@<TRIPOS>ATOM
      1 C1        -73.0766  -12.5389  -43.7931 C.3    1 LIG      -0.04000
      2 O1        -74.2677  -12.2014  -43.1062 O.3    1 LIG      -0.65000
      3 H1        -72.2199  -12.3974  -43.1297 H      1 LIG       0.09000
      4 H2        -72.9737  -11.9062  -44.6784 H      1 LIG       0.09000
      5 H3        -73.1278  -13.5862  -44.1000 H      1 LIG       0.09000
      6 H4        -75.0039  -12.3394  -43.7264 H      1 LIG       0.42000
@<TRIPOS>BOND
      1       1       2 1
      2       1       3 1
      3       1       4 1
      4       1       5 1
      5       2       6 1
@<TRIPOS>ALT_TYPE
CGenFF_4.0_ALT_TYPE_SET
CGenFF_4.0 1 CG331 2 OG311 3 HGA3 4 HGA3 5 HGA3 6 HGP1
@<TRIPOS>MOLECULE
methanol
 6 5 0 0 0
****
USER_CHARGES
INVALID_CHARGES
Pose:  17 Cluster:  17 Fr_nu: 136452 TotEn:   -10.21
@<TRIPOS>ATOM
      1 C1        -52.1469    1.0310  -30.2231 C.3    1 LIG      -0.04000
      2 O1        -52.6364    2.3593  -30.2451 O.3    1 LIG      -0.65000
      3 H1        -51.5652    0.8713  -29.3119 H      1 LIG       0.09000
      4 H2        -51.5213    0.8576  -31.1024 H      1 LIG       0.09000
      5 H3        -52.9930    0.3400  -30.2383 H      1 LIG       0.09000
      6 H4        -53.1461    2.4622  -31.0670 H      1 LIG       0.42000
@<TRIPOS>BOND
      1       1       2 1
      2       1       3 1
      3       1       4 1
      4       1       5 1
      5       2       6 1
@<TRIPOS>ALT_TYPE
CGenFF_4.0_ALT_TYPE_SET
CGenFF_4.0 1 CG331 2 OG311 3 HGA3 4 HGA3 5 HGA3 6 HGP1
@<TRIPOS>MOLECULE
methanol
 6 5 0 0 0
****
USER_CHARGES
INVALID_CHARGES
Pose:  18 Cluster:  18 Fr_nu: 6609728 TotEn:   -10.04
@<TRIPOS>ATOM
      1 C1        -72.4730  -11.5610  -43.9300 C.3    1 LIG      -0.04000
      2 O1        -73.3849  -12.5329  -43.4523 O.3    1 LIG      -0.65000
      3 H1        -71.9195  -11.1353  -43.0894 H      1 LIG       0.09000
      4 H2        -73.0199  -10.7742  -44.4557 H      1 LIG       0.09000
      5 H3        -71.7731  -12.0388  -44.6196 H      1 LIG       0.09000
      6 H4        -73.8562  -12.8868  -44.2259 H      1 LIG       0.42000
@<TRIPOS>BOND
      1       1       2 1
      2       1       3 1
      3       1       4 1
      4       1       5 1
      5       2       6 1
@<TRIPOS>ALT_TYPE
CGenFF_4.0_ALT_TYPE_SET
CGenFF_4.0 1 CG331 2 OG311 3 HGA3 4 HGA3 5 HGA3 6 HGP1
@<TRIPOS>MOLECULE
methanol
 6 5 0 0 0
****
USER_CHARGES
INVALID_CHARGES
Pose:  19 Cluster:  19 Fr_nu: 171391 TotEn:    -9.81
@<TRIPOS>ATOM
      1 C1        -60.8030  -19.2808  -39.2852 C.3    1 LIG      -0.04000
      2 O1        -61.7172  -20.2125  -38.7368 O.3    1 LIG      -0.65000
      3 H1        -59.7823  -19.5806  -39.0354 H      1 LIG       0.09000
      4 H2        -61.0104  -18.2857  -38.8835 H      1 LIG       0.09000
      5 H3        -60.9202  -19.2649  -40.3713 H      1 LIG       0.09000
      6 H4        -62.6101  -19.9129  -38.9792 H      1 LIG       0.42000
@<TRIPOS>BOND
      1       1       2 1
      2       1       3 1
      3       1       4 1
      4       1       5 1
      5       2       6 1
@<TRIPOS>ALT_TYPE
CGenFF_4.0_ALT_TYPE_SET
CGenFF_4.0 1 CG331 2 OG311 3 HGA3 4 HGA3 5 HGA3 6 HGP1
@<TRIPOS>MOLECULE
methanol
 6 5 0 0 0
****
USER_CHARGES
INVALID_CHARGES
Pose:  20 Cluster:  20 Fr_nu: 424461 TotEn:    -9.72
@<TRIPOS>ATOM
      1 C1        -66.1784   -6.7969  -48.0845 C.3    1 LIG      -0.04000
      2 O1        -67.2684   -7.6214  -48.4542 O.3    1 LIG      -0.65000
      3 H1        -65.4470   -7.3870  -47.5269 H      1 LIG       0.09000
      4 H2        -66.5392   -5.9686  -47.4695 H      1 LIG       0.09000
      5 H3        -65.7102   -6.4002  -48.9884 H      1 LIG       0.09000
      6 H4        -67.8948   -7.0631  -48.9459 H      1 LIG       0.42000
@<TRIPOS>BOND
      1       1       2 1
      2       1       3 1
      3       1       4 1
      4       1       5 1
      5       2       6 1
@<TRIPOS>ALT_TYPE
CGenFF_4.0_ALT_TYPE_SET
CGenFF_4.0 1 CG331 2 OG311 3 HGA3 4 HGA3 5 HGA3 6 HGP1
@<TRIPOS>MOLECULE
methanol
 6 5 0 0 0
****
USER_CHARGES
INVALID_CHARGES
Pose:  21 Cluster:  21 Fr_nu:  66566 TotEn:    -9.22
@<TRIPOS>ATOM
      1 C1        -72.6513  -11.6749  -43.5292 C.3    1 LIG      -0.04000
      2 O1        -71.4475  -12.0722  -42.8989 O.3    1 LIG      -0.65000
      3 H1        -72.5919  -11.8906  -44.5988 H      1 LIG       0.09000
      4 H2        -72.8108  -10.6052  -43.3708 H      1 LIG       0.09000
      5 H3        -73.4824  -12.2337  -43.0927 H      1 LIG       0.09000
      6 H4        -71.5384  -11.8651  -41.9531 H      1 LIG       0.42000
@<TRIPOS>BOND
      1       1       2 1
      2       1       3 1
      3       1       4 1
      4       1       5 1
      5       2       6 1
@<TRIPOS>ALT_TYPE
CGenFF_4.0_ALT_TYPE_SET
CGenFF_4.0 1 CG331 2 OG311 3 HGA3 4 HGA3 5 HGA3 6 HGP1
@<TRIPOS>MOLECULE
methanol
 6 5 0 0 0
****
USER_CHARGES
INVALID_CHARGES
Pose:  22 Cluster:  22 Fr_nu: 685025 TotEn:    -7.91
@<TRIPOS>ATOM
      1 C1        -64.8858   -7.9130  -44.2370 C.3    1 LIG      -0.04000
      2 O1        -64.4932   -8.4796  -43.0004 O.3    1 LIG      -0.65000
      3 H1        -65.9694   -7.7722  -44.2465 H      1 LIG       0.09000
      4 H2        -64.5866   -8.5750  -45.0536 H      1 LIG       0.09000
      5 H3        -64.3939   -6.9448  -44.3566 H      1 LIG       0.09000
      6 H4        -63.5273   -8.5891  -43.0303 H      1 LIG       0.42000
@<TRIPOS>BOND
      1       1       2 1
      2       1       3 1
      3       1       4 1
      4       1       5 1
      5       2       6 1
@<TRIPOS>ALT_TYPE
CGenFF_4.0_ALT_TYPE_SET
CGenFF_4.0 1 CG331 2 OG311 3 HGA3 4 HGA3 5 HGA3 6 HGP1
@<TRIPOS>MOLECULE
methanol
 6 5 0 0 0
****
USER_CHARGES
INVALID_CHARGES
Pose:  23 Cluster:  23 Fr_nu: 2577057 TotEn:    -7.91
@<TRIPOS>ATOM
      1 C1        -72.1687   -9.5907  -43.7784 C.3    1 LIG      -0.04000
      2 O1        -71.6057   -8.5159  -44.5080 O.3    1 LIG      -0.65000
      3 H1        -72.2511  -10.4676  -44.4253 H      1 LIG       0.09000
      4 H2        -73.1563   -9.3035  -43.4086 H      1 LIG       0.09000
      5 H3        -71.5188   -9.8249  -42.9321 H      1 LIG       0.09000
      6 H4        -71.5490   -7.7578  -43.9014 H      1 LIG       0.42000
@<TRIPOS>BOND
      1       1       2 1
      2       1       3 1
      3       1       4 1
      4       1       5 1
      5       2       6 1
@<TRIPOS>ALT_TYPE
CGenFF_4.0_ALT_TYPE_SET
CGenFF_4.0 1 CG331 2 OG311 3 HGA3 4 HGA3 5 HGA3 6 HGP1
@<TRIPOS>MOLECULE
methanol
 6 5 0 0 0
****
USER_CHARGES
INVALID_CHARGES
Pose:  24 Cluster:  24 Fr_nu: 115075 TotEn:    -6.82
@<TRIPOS>ATOM
      1 C1        -64.9930   -7.8180  -43.5530 C.3    1 LIG      -0.04000
      2 O1        -64.1219   -7.0989  -42.6994 O.3    1 LIG      -0.65000
      3 H1        -66.0039   -7.4115  -43.4695 H      1 LIG       0.09000
      4 H2        -64.9894   -8.8744  -43.2725 H      1 LIG       0.09000
      5 H3        -64.6455   -7.7155  -44.5836 H      1 LIG       0.09000
      6 H4        -63.2366   -7.4883  -42.8012 H      1 LIG       0.42000
@<TRIPOS>BOND
      1       1       2 1
      2       1       3 1
      3       1       4 1
      4       1       5 1
      5       2       6 1
@<TRIPOS>ALT_TYPE
CGenFF_4.0_ALT_TYPE_SET
CGenFF_4.0 1 CG331 2 OG311 3 HGA3 4 HGA3 5 HGA3 6 HGP1
@<TRIPOS>MOLECULE
methanol
 6 5 0 0 0
****
USER_CHARGES
INVALID_CHARGES
Pose:  25 Cluster:  25 Fr_nu: 1603872 TotEn:    -1.93
@<TRIPOS>ATOM
      1 C1        -44.5015    1.9918  -42.5010 C.3    1 LIG      -0.04000
      2 O1        -43.4346    1.1843  -42.9638 O.3    1 LIG      -0.65000
      3 H1        -45.4044    1.7675  -43.0742 H      1 LIG       0.09000
      4 H2        -44.2375    3.0463  -42.6148 H      1 LIG       0.09000
      5 H3        -44.6796    1.7747  -41.4452 H      1 LIG       0.09000
      6 H4        -42.6528    1.4119  -42.4322 H      1 LIG       0.42000
@<TRIPOS>BOND
      1       1       2 1
      2       1       3 1
      3       1       4 1
      4       1       5 1
      5       2       6 1
@<TRIPOS>ALT_TYPE
CGenFF_4.0_ALT_TYPE_SET
CGenFF_4.0 1 CG331 2 OG311 3 HGA3 4 HGA3 5 HGA3 6 HGP1
@<TRIPOS>MOLECULE
furan
 9 9 0 0 0
****
USER_CHARGES
INVALID_CHARGES
Pose:   1 Cluster:   1 Fr_nu: 480351 TotEn:   -10.82
@<TRIPOS>ATOM
      1 C1        -65.3652   -7.4267  -45.2394 C.2    1 LIG      -0.26000
      2 C2        -66.6981   -6.9937  -45.0418 C.2    1 LIG      -0.26000
      3 C3        -65.1036   -8.3284  -44.2341 C.2    1 LIG       0.09300
      4 C4        -67.1560   -7.6617  -43.9300 C.2    1 LIG       0.09300
      5 O1        -66.1901   -8.4774  -43.4318 O.3    1 LIG      -0.29200
      6 H1        -64.6807   -7.1197  -46.0169 H      1 LIG       0.17500
      7 H2        -67.2554   -6.2836  -45.6356 H      1 LIG       0.17500
      8 H3        -64.2402   -8.9199  -43.9665 H      1 LIG       0.13800
      9 H4        -68.0944   -7.6670  -43.3948 H      1 LIG       0.13800
@<TRIPOS>BOND
      1       1       2 1
      2       1       3 2
      3       2       4 2
      4       3       5 1
      5       4       5 1
      6       1       6 1
      7       2       7 1
      8       3       8 1
      9       4       9 1
@<TRIPOS>ALT_TYPE
CGenFF_4.0_ALT_TYPE_SET
CGenFF_4.0 1 CG2R51 2 CG2R51 3 CG2R51 4 CG2R51 5 OG2R50 6 HGR51 7 HGR51 8 HGR52 9 HGR52
@<TRIPOS>MOLECULE
furan
 9 9 0 0 0
****
USER_CHARGES
INVALID_CHARGES
Pose:   2 Cluster:   2 Fr_nu: 283006 TotEn:    -9.72
@<TRIPOS>ATOM
      1 C1        -66.4547   -7.4557  -44.1122 C.2    1 LIG      -0.26000
      2 C2        -65.1817   -7.9959  -43.8108 C.2    1 LIG      -0.26000
      3 C3        -66.3046   -6.7569  -45.2875 C.2    1 LIG       0.09300
      4 C4        -64.3445   -7.5888  -44.8234 C.2    1 LIG       0.09300
      5 O1        -65.0213   -6.8333  -45.7277 O.3    1 LIG      -0.29200
      6 H1        -67.3673   -7.5618  -43.5437 H      1 LIG       0.17500
      7 H2        -64.9087   -8.6058  -42.9618 H      1 LIG       0.17500
      8 H3        -66.9779   -6.1827  -45.9071 H      1 LIG       0.13800
      9 H4        -63.2966   -7.7444  -45.0350 H      1 LIG       0.13800
@<TRIPOS>BOND
      1       1       2 1
      2       1       3 2
      3       2       4 2
      4       3       5 1
      5       4       5 1
      6       1       6 1
      7       2       7 1
      8       3       8 1
      9       4       9 1
@<TRIPOS>ALT_TYPE
CGenFF_4.0_ALT_TYPE_SET
CGenFF_4.0 1 CG2R51 2 CG2R51 3 CG2R51 4 CG2R51 5 OG2R50 6 HGR51 7 HGR51 8 HGR52 9 HGR52
@<TRIPOS>MOLECULE
furan
 9 9 0 0 0
****
USER_CHARGES
INVALID_CHARGES
Pose:   3 Cluster:   3 Fr_nu: 922982 TotEn:    -9.63
@<TRIPOS>ATOM
      1 C1        -65.5891   -7.4983  -44.5434 C.2    1 LIG      -0.26000
      2 C2        -66.0261   -7.6719  -45.8784 C.2    1 LIG      -0.26000
      3 C3        -64.2503   -7.1911  -44.6167 C.2    1 LIG       0.09300
      4 C4        -64.9234   -7.4582  -46.6722 C.2    1 LIG       0.09300
      5 O1        -63.8368   -7.1645  -45.9108 O.3    1 LIG      -0.29200
      6 H1        -66.1762   -7.5866  -43.6408 H      1 LIG       0.17500
      7 H2        -67.0206   -7.9213  -46.2193 H      1 LIG       0.17500
      8 H3        -63.4917   -6.9738  -43.8790 H      1 LIG       0.13800
      9 H4        -64.7556   -7.4764  -47.7393 H      1 LIG       0.13800
@<TRIPOS>BOND
      1       1       2 1
      2       1       3 2
      3       2       4 2
      4       3       5 1
      5       4       5 1
      6       1       6 1
      7       2       7 1
      8       3       8 1
      9       4       9 1
@<TRIPOS>ALT_TYPE
CGenFF_4.0_ALT_TYPE_SET
CGenFF_4.0 1 CG2R51 2 CG2R51 3 CG2R51 4 CG2R51 5 OG2R50 6 HGR51 7 HGR51 8 HGR52 9 HGR52
@<TRIPOS>MOLECULE
furan
 9 9 0 0 0
****
USER_CHARGES
INVALID_CHARGES
Pose:   4 Cluster:   4 Fr_nu: 921634 TotEn:    -9.58
@<TRIPOS>ATOM
      1 C1        -65.6399   -7.3411  -43.9221 C.2    1 LIG      -0.26000
      2 C2        -66.6479   -6.8496  -44.7856 C.2    1 LIG      -0.26000
      3 C3        -64.9119   -8.2449  -44.6605 C.2    1 LIG       0.09300
      4 C4        -66.4639   -7.4880  -45.9900 C.2    1 LIG       0.09300
      5 O1        -65.4076   -8.3401  -45.9221 O.3    1 LIG      -0.29200
      6 H1        -65.4662   -7.0709  -42.8906 H      1 LIG       0.17500
      7 H2        -67.4128   -6.1210  -44.5585 H      1 LIG       0.17500
      8 H3        -64.0567   -8.8691  -44.4459 H      1 LIG       0.13800
      9 H4        -66.9721   -7.4482  -46.9425 H      1 LIG       0.13800
@<TRIPOS>BOND
      1       1       2 1
      2       1       3 2
      3       2       4 2
      4       3       5 1
      5       4       5 1
      6       1       6 1
      7       2       7 1
      8       3       8 1
      9       4       9 1
@<TRIPOS>ALT_TYPE
CGenFF_4.0_ALT_TYPE_SET
CGenFF_4.0 1 CG2R51 2 CG2R51 3 CG2R51 4 CG2R51 5 OG2R50 6 HGR51 7 HGR51 8 HGR52 9 HGR52
@<TRIPOS>MOLECULE
furan
 9 9 0 0 0
****
USER_CHARGES
INVALID_CHARGES
Pose:   5 Cluster:   5 Fr_nu: 169573 TotEn:    -9.08
@<TRIPOS>ATOM
      1 C1        -66.6271   -6.5504  -46.3755 C.2    1 LIG      -0.26000
      2 C2        -66.0839   -6.8347  -45.0998 C.2    1 LIG      -0.26000
      3 C3        -65.6738   -6.9331  -47.2903 C.2    1 LIG       0.09300
      4 C4        -64.8376   -7.3709  -45.3260 C.2    1 LIG       0.09300
      5 O1        -64.5800   -7.4343  -46.6588 O.3    1 LIG      -0.29200
      6 H1        -67.5922   -6.1200  -46.6001 H      1 LIG       0.17500
      7 H2        -66.5436   -6.6697  -44.1360 H      1 LIG       0.17500
      8 H3        -65.6238   -6.9163  -48.3693 H      1 LIG       0.13800
      9 H4        -64.0532   -7.7377  -44.6801 H      1 LIG       0.13800
@<TRIPOS>BOND
      1       1       2 1
      2       1       3 2
      3       2       4 2
      4       3       5 1
      5       4       5 1
      6       1       6 1
      7       2       7 1
      8       3       8 1
      9       4       9 1
@<TRIPOS>ALT_TYPE
CGenFF_4.0_ALT_TYPE_SET
CGenFF_4.0 1 CG2R51 2 CG2R51 3 CG2R51 4 CG2R51 5 OG2R50 6 HGR51 7 HGR51 8 HGR52 9 HGR52
@<TRIPOS>MOLECULE
furan
 9 9 0 0 0
****
USER_CHARGES
INVALID_CHARGES
Pose:   6 Cluster:   6 Fr_nu: 480500 TotEn:    -9.03
@<TRIPOS>ATOM
      1 C1        -65.1944   -8.0183  -44.9308 C.2    1 LIG      -0.26000
      2 C2        -65.8020   -7.7040  -43.6917 C.2    1 LIG      -0.26000
      3 C3        -66.2206   -8.1457  -45.8379 C.2    1 LIG       0.09300
      4 C4        -67.1560   -7.6617  -43.9300 C.2    1 LIG       0.09300
      5 O1        -67.4195   -7.9298  -45.2359 O.3    1 LIG      -0.29200
      6 H1        -64.1406   -8.1375  -45.1369 H      1 LIG       0.17500
      7 H2        -65.3139   -7.5298  -42.7437 H      1 LIG       0.17500
      8 H3        -66.2617   -8.3733  -46.8932 H      1 LIG       0.13800
      9 H4        -68.0184   -7.4651  -43.3098 H      1 LIG       0.13800
@<TRIPOS>BOND
      1       1       2 1
      2       1       3 2
      3       2       4 2
      4       3       5 1
      5       4       5 1
      6       1       6 1
      7       2       7 1
      8       3       8 1
      9       4       9 1
@<TRIPOS>ALT_TYPE
CGenFF_4.0_ALT_TYPE_SET
CGenFF_4.0 1 CG2R51 2 CG2R51 3 CG2R51 4 CG2R51 5 OG2R50 6 HGR51 7 HGR51 8 HGR52 9 HGR52
@<TRIPOS>MOLECULE
furan
 9 9 0 0 0
****
USER_CHARGES
INVALID_CHARGES
Pose:   7 Cluster:   7 Fr_nu: 169340 TotEn:    -8.50
@<TRIPOS>ATOM
      1 C1        -65.1169   -7.4616  -43.9414 C.2    1 LIG      -0.26000
      2 C2        -64.8376   -7.3709  -45.3260 C.2    1 LIG      -0.26000
      3 C3        -66.4269   -7.0706  -43.7896 C.2    1 LIG       0.09300
      4 C4        -65.9969   -6.9310  -45.9215 C.2    1 LIG       0.09300
      5 O1        -66.9705   -6.7457  -44.9918 O.3    1 LIG      -0.29200
      6 H1        -64.4471   -7.7726  -43.1528 H      1 LIG       0.17500
      7 H2        -63.9077   -7.5980  -45.8272 H      1 LIG       0.17500
      8 H3        -67.0847   -6.9752  -42.9380 H      1 LIG       0.13800
      9 H4        -66.2767   -6.7123  -46.9417 H      1 LIG       0.13800
@<TRIPOS>BOND
      1       1       2 1
      2       1       3 2
      3       2       4 2
      4       3       5 1
      5       4       5 1
      6       1       6 1
      7       2       7 1
      8       3       8 1
      9       4       9 1
@<TRIPOS>ALT_TYPE
CGenFF_4.0_ALT_TYPE_SET
CGenFF_4.0 1 CG2R51 2 CG2R51 3 CG2R51 4 CG2R51 5 OG2R50 6 HGR51 7 HGR51 8 HGR52 9 HGR52
@<TRIPOS>MOLECULE
furan
 9 9 0 0 0
****
USER_CHARGES
INVALID_CHARGES
Pose:   8 Cluster:   8 Fr_nu: 1418698 TotEn:    -8.47
@<TRIPOS>ATOM
      1 C1        -65.4172   -8.3248  -45.0527 C.2    1 LIG      -0.26000
      2 C2        -66.7088   -7.8567  -44.7120 C.2    1 LIG      -0.26000
      3 C3        -64.5908   -7.9524  -44.0181 C.2    1 LIG       0.09300
      4 C4        -66.5795   -7.2318  -43.4935 C.2    1 LIG       0.09300
      5 O1        -65.2916   -7.2858  -43.0636 O.3    1 LIG      -0.29200
      6 H1        -65.1251   -8.8655  -45.9413 H      1 LIG       0.17500
      7 H2        -67.6199   -7.9619  -45.2831 H      1 LIG       0.17500
      8 H3        -63.5365   -8.0804  -43.8202 H      1 LIG       0.13800
      9 H4        -67.2713   -6.7263  -42.8355 H      1 LIG       0.13800
@<TRIPOS>BOND
      1       1       2 1
      2       1       3 2
      3       2       4 2
      4       3       5 1
      5       4       5 1
      6       1       6 1
      7       2       7 1
      8       3       8 1
      9       4       9 1
@<TRIPOS>ALT_TYPE
CGenFF_4.0_ALT_TYPE_SET
CGenFF_4.0 1 CG2R51 2 CG2R51 3 CG2R51 4 CG2R51 5 OG2R50 6 HGR51 7 HGR51 8 HGR52 9 HGR52
@<TRIPOS>MOLECULE
furan
 9 9 0 0 0
****
USER_CHARGES
INVALID_CHARGES
Pose:   9 Cluster:   9 Fr_nu: 227564 TotEn:    -8.44
@<TRIPOS>ATOM
      1 C1        -64.4517   -7.0149  -45.1597 C.2    1 LIG      -0.26000
      2 C2        -65.4403   -7.2315  -46.1491 C.2    1 LIG      -0.26000
      3 C3        -64.7859   -7.8276  -44.1014 C.2    1 LIG       0.09300
      4 C4        -66.3081   -8.1612  -45.6250 C.2    1 LIG       0.09300
      5 O1        -65.9161   -8.5298  -44.3771 O.3    1 LIG      -0.29200
      6 H1        -63.6022   -6.3493  -45.2112 H      1 LIG       0.17500
      7 H2        -65.5114   -6.7681  -47.1225 H      1 LIG       0.17500
      8 H3        -64.3451   -8.0127  -43.1327 H      1 LIG       0.13800
      9 H4        -67.2043   -8.6385  -45.9936 H      1 LIG       0.13800
@<TRIPOS>BOND
      1       1       2 1
      2       1       3 2
      3       2       4 2
      4       3       5 1
      5       4       5 1
      6       1       6 1
      7       2       7 1
      8       3       8 1
      9       4       9 1
@<TRIPOS>ALT_TYPE
CGenFF_4.0_ALT_TYPE_SET
CGenFF_4.0 1 CG2R51 2 CG2R51 3 CG2R51 4 CG2R51 5 OG2R50 6 HGR51 7 HGR51 8 HGR52 9 HGR52
@<TRIPOS>MOLECULE
furan
 9 9 0 0 0
****
USER_CHARGES
INVALID_CHARGES
Pose:  10 Cluster:  10 Fr_nu: 442540 TotEn:    -8.24
@<TRIPOS>ATOM
      1 C1        -67.8073   -6.0747  -46.1149 C.2    1 LIG      -0.26000
      2 C2        -67.1311   -6.5660  -47.2570 C.2    1 LIG      -0.26000
      3 C3        -66.8544   -5.4456  -45.3479 C.2    1 LIG       0.09300
      4 C4        -65.8132   -6.2021  -47.1066 C.2    1 LIG       0.09300
      5 O1        -65.6362   -5.5187  -45.9455 O.3    1 LIG      -0.29200
      6 H1        -68.8577   -6.1679  -45.8798 H      1 LIG       0.17500
      7 H2        -67.5517   -7.1164  -48.0862 H      1 LIG       0.17500
      8 H3        -66.8807   -4.9241  -44.4022 H      1 LIG       0.13800
      9 H4        -64.9251   -6.3455  -47.7048 H      1 LIG       0.13800
@<TRIPOS>BOND
      1       1       2 1
      2       1       3 2
      3       2       4 2
      4       3       5 1
      5       4       5 1
      6       1       6 1
      7       2       7 1
      8       3       8 1
      9       4       9 1
@<TRIPOS>ALT_TYPE
CGenFF_4.0_ALT_TYPE_SET
CGenFF_4.0 1 CG2R51 2 CG2R51 3 CG2R51 4 CG2R51 5 OG2R50 6 HGR51 7 HGR51 8 HGR52 9 HGR52
@<TRIPOS>MOLECULE
furan
 9 9 0 0 0
****
USER_CHARGES
INVALID_CHARGES
Pose:  11 Cluster:  11 Fr_nu: 480994 TotEn:    -7.98
@<TRIPOS>ATOM
      1 C1        -67.6274   -6.8078  -45.7759 C.2    1 LIG      -0.26000
      2 C2        -66.2813   -7.2451  -45.7793 C.2    1 LIG      -0.26000
      3 C3        -68.1922   -7.3190  -44.6305 C.2    1 LIG       0.09300
      4 C4        -66.1195   -7.9923  -44.6358 C.2    1 LIG       0.09300
      5 O1        -67.2796   -8.0421  -43.9300 O.3    1 LIG      -0.29200
      6 H1        -68.1240   -6.1969  -46.5158 H      1 LIG       0.17500
      7 H2        -65.5238   -7.0411  -46.5222 H      1 LIG       0.17500
      8 H3        -69.1783   -7.2613  -44.1932 H      1 LIG       0.13800
      9 H4        -65.2859   -8.5265  -44.2037 H      1 LIG       0.13800
@<TRIPOS>BOND
      1       1       2 1
      2       1       3 2
      3       2       4 2
      4       3       5 1
      5       4       5 1
      6       1       6 1
      7       2       7 1
      8       3       8 1
      9       4       9 1
@<TRIPOS>ALT_TYPE
CGenFF_4.0_ALT_TYPE_SET
CGenFF_4.0 1 CG2R51 2 CG2R51 3 CG2R51 4 CG2R51 5 OG2R50 6 HGR51 7 HGR51 8 HGR52 9 HGR52
@<TRIPOS>MOLECULE
furan
 9 9 0 0 0
****
USER_CHARGES
INVALID_CHARGES
Pose:  12 Cluster:  12 Fr_nu:  99861 TotEn:    -7.97
@<TRIPOS>ATOM
      1 C1        -66.3729   -5.6901  -45.9630 C.2    1 LIG      -0.26000
      2 C2        -66.3535   -6.1304  -47.3080 C.2    1 LIG      -0.26000
      3 C3        -66.8420   -6.7491  -45.2211 C.2    1 LIG       0.09300
      4 C4        -66.8119   -7.4272  -47.2920 C.2    1 LIG       0.09300
      5 O1        -67.1118   -7.8119  -46.0237 O.3    1 LIG      -0.29200
      6 H1        -66.0820   -4.7218  -45.5821 H      1 LIG       0.17500
      7 H2        -66.0439   -5.5724  -48.1798 H      1 LIG       0.17500
      8 H3        -67.0302   -6.8990  -44.1679 H      1 LIG       0.13800
      9 H4        -66.9746   -8.1720  -48.0574 H      1 LIG       0.13800
@<TRIPOS>BOND
      1       1       2 1
      2       1       3 2
      3       2       4 2
      4       3       5 1
      5       4       5 1
      6       1       6 1
      7       2       7 1
      8       3       8 1
      9       4       9 1
@<TRIPOS>ALT_TYPE
CGenFF_4.0_ALT_TYPE_SET
CGenFF_4.0 1 CG2R51 2 CG2R51 3 CG2R51 4 CG2R51 5 OG2R50 6 HGR51 7 HGR51 8 HGR52 9 HGR52
@<TRIPOS>MOLECULE
furan
 9 9 0 0 0
****
USER_CHARGES
INVALID_CHARGES
Pose:  13 Cluster:  13 Fr_nu: 354393 TotEn:    -7.87
@<TRIPOS>ATOM
      1 C1        -67.5256   -6.3930  -45.8374 C.2    1 LIG      -0.26000
      2 C2        -66.7642   -7.1090  -44.8830 C.2    1 LIG      -0.26000
      3 C3        -67.2275   -6.9497  -47.0594 C.2    1 LIG       0.09300
      4 C4        -66.0552   -8.0523  -45.5898 C.2    1 LIG       0.09300
      5 O1        -66.3320   -7.9618  -46.9172 O.3    1 LIG      -0.29200
      6 H1        -68.2061   -5.5734  -45.6572 H      1 LIG       0.17500
      7 H2        -66.7360   -6.9568  -43.8137 H      1 LIG       0.17500
      8 H3        -67.5518   -6.7510  -48.0705 H      1 LIG       0.13800
      9 H4        -65.3496   -8.8211  -45.3107 H      1 LIG       0.13800
@<TRIPOS>BOND
      1       1       2 1
      2       1       3 2
      3       2       4 2
      4       3       5 1
      5       4       5 1
      6       1       6 1
      7       2       7 1
      8       3       8 1
      9       4       9 1
@<TRIPOS>ALT_TYPE
CGenFF_4.0_ALT_TYPE_SET
CGenFF_4.0 1 CG2R51 2 CG2R51 3 CG2R51 4 CG2R51 5 OG2R50 6 HGR51 7 HGR51 8 HGR52 9 HGR52
@<TRIPOS>MOLECULE
furan
 9 9 0 0 0
****
USER_CHARGES
INVALID_CHARGES
Pose:  14 Cluster:  14 Fr_nu: 920217 TotEn:    -7.57
@<TRIPOS>ATOM
      1 C1        -66.9713   -6.8949  -44.8093 C.2    1 LIG      -0.26000
      2 C2        -66.4639   -7.4880  -45.9900 C.2    1 LIG      -0.26000
      3 C3        -67.2090   -5.5754  -45.1165 C.2    1 LIG       0.09300
      4 C4        -66.4278   -6.4886  -46.9345 C.2    1 LIG       0.09300
      5 O1        -66.8805   -5.3196  -46.4099 O.3    1 LIG      -0.29200
      6 H1        -67.1419   -7.3697  -43.8540 H      1 LIG       0.17500
      7 H2        -66.1624   -8.5154  -46.1346 H      1 LIG       0.17500
      8 H3        -67.5913   -4.7345  -44.5562 H      1 LIG       0.13800
      9 H4        -66.1233   -6.4495  -47.9702 H      1 LIG       0.13800
@<TRIPOS>BOND
      1       1       2 1
      2       1       3 2
      3       2       4 2
      4       3       5 1
      5       4       5 1
      6       1       6 1
      7       2       7 1
      8       3       8 1
      9       4       9 1
@<TRIPOS>ALT_TYPE
CGenFF_4.0_ALT_TYPE_SET
CGenFF_4.0 1 CG2R51 2 CG2R51 3 CG2R51 4 CG2R51 5 OG2R50 6 HGR51 7 HGR51 8 HGR52 9 HGR52
@<TRIPOS>MOLECULE
furan
 9 9 0 0 0
****
USER_CHARGES
INVALID_CHARGES
Pose:  15 Cluster:  15 Fr_nu: 599255 TotEn:    -7.20
@<TRIPOS>ATOM
      1 C1        -67.1669   -6.9601  -47.1453 C.2    1 LIG      -0.26000
      2 C2        -66.5435   -7.5030  -45.9964 C.2    1 LIG      -0.26000
      3 C3        -66.1895   -6.8841  -48.1102 C.2    1 LIG       0.09300
      4 C4        -65.2298   -7.7203  -46.3412 C.2    1 LIG       0.09300
      5 O1        -65.0059   -7.3457  -47.6281 O.3    1 LIG      -0.29200
      6 H1        -68.1991   -6.6610  -47.2560 H      1 LIG       0.17500
      7 H2        -66.9954   -7.7102  -45.0371 H      1 LIG       0.17500
      8 H3        -66.1762   -6.5449  -49.1358 H      1 LIG       0.13800
      9 H4        -64.3737   -8.1143  -45.8132 H      1 LIG       0.13800
@<TRIPOS>BOND
      1       1       2 1
      2       1       3 2
      3       2       4 2
      4       3       5 1
      5       4       5 1
      6       1       6 1
      7       2       7 1
      8       3       8 1
      9       4       9 1
@<TRIPOS>ALT_TYPE
CGenFF_4.0_ALT_TYPE_SET
CGenFF_4.0 1 CG2R51 2 CG2R51 3 CG2R51 4 CG2R51 5 OG2R50 6 HGR51 7 HGR51 8 HGR52 9 HGR52
@<TRIPOS>MOLECULE
furan
 9 9 0 0 0
****
USER_CHARGES
INVALID_CHARGES
Pose:  16 Cluster:  16 Fr_nu:  68056 TotEn:    -7.18
@<TRIPOS>ATOM
      1 C1        -65.8191   -6.9045  -45.3567 C.2    1 LIG      -0.26000
      2 C2        -66.1088   -7.0191  -46.7373 C.2    1 LIG      -0.26000
      3 C3        -66.9601   -6.4128  -44.7665 C.2    1 LIG       0.09300
      4 C4        -67.4062   -6.5894  -46.8923 C.2    1 LIG       0.09300
      5 O1        -67.9323   -6.2181  -45.6957 O.3    1 LIG      -0.29200
      6 H1        -64.8942   -7.1492  -44.8546 H      1 LIG       0.17500
      7 H2        -65.4540   -7.3712  -47.5213 H      1 LIG       0.17500
      8 H3        -67.2275   -6.1614  -43.7504 H      1 LIG       0.13800
      9 H4        -68.0649   -6.4922  -47.7430 H      1 LIG       0.13800
@<TRIPOS>BOND
      1       1       2 1
      2       1       3 2
      3       2       4 2
      4       3       5 1
      5       4       5 1
      6       1       6 1
      7       2       7 1
      8       3       8 1
      9       4       9 1
@<TRIPOS>ALT_TYPE
CGenFF_4.0_ALT_TYPE_SET
CGenFF_4.0 1 CG2R51 2 CG2R51 3 CG2R51 4 CG2R51 5 OG2R50 6 HGR51 7 HGR51 8 HGR52 9 HGR52
@<TRIPOS>MOLECULE
furan
 9 9 0 0 0
****
USER_CHARGES
INVALID_CHARGES
Pose:  17 Cluster:  17 Fr_nu: 493658 TotEn:    -6.82
@<TRIPOS>ATOM
      1 C1        -65.6985   -7.3285  -47.9611 C.2    1 LIG      -0.26000
      2 C2        -64.7978   -7.4017  -46.8718 C.2    1 LIG      -0.26000
      3 C3        -66.8921   -6.8851  -47.4408 C.2    1 LIG       0.09300
      4 C4        -65.5052   -6.9977  -45.7634 C.2    1 LIG       0.09300
      5 O1        -66.7826   -6.6809  -46.1018 O.3    1 LIG      -0.29200
      6 H1        -65.5024   -7.5693  -48.9959 H      1 LIG       0.17500
      7 H2        -63.7625   -7.7102  -46.8920 H      1 LIG       0.17500
      8 H3        -67.8614   -6.6737  -47.8682 H      1 LIG       0.13800
      9 H4        -65.2570   -6.8861  -44.7180 H      1 LIG       0.13800
@<TRIPOS>BOND
      1       1       2 1
      2       1       3 2
      3       2       4 2
      4       3       5 1
      5       4       5 1
      6       1       6 1
      7       2       7 1
      8       3       8 1
      9       4       9 1
@<TRIPOS>ALT_TYPE
CGenFF_4.0_ALT_TYPE_SET
CGenFF_4.0 1 CG2R51 2 CG2R51 3 CG2R51 4 CG2R51 5 OG2R50 6 HGR51 7 HGR51 8 HGR52 9 HGR52
@<TRIPOS>MOLECULE
furan
 9 9 0 0 0
****
USER_CHARGES
INVALID_CHARGES
Pose:  18 Cluster:  18 Fr_nu: 243087 TotEn:    -6.79
@<TRIPOS>ATOM
      1 C1        -67.5577   -6.9454  -46.5143 C.2    1 LIG      -0.26000
      2 C2        -67.8565   -6.1656  -45.3716 C.2    1 LIG      -0.26000
      3 C3        -66.7275   -7.9536  -46.0823 C.2    1 LIG       0.09300
      4 C4        -67.1879   -6.7529  -44.3228 C.2    1 LIG       0.09300
      5 O1        -66.4973   -7.8434  -44.7477 O.3    1 LIG      -0.29200
      6 H1        -67.9035   -6.7916  -47.5262 H      1 LIG       0.17500
      7 H2        -68.4814   -5.2857  -45.3189 H      1 LIG       0.17500
      8 H3        -66.2418   -8.7841  -46.5735 H      1 LIG       0.13800
      9 H4        -67.1057   -6.5287  -43.2692 H      1 LIG       0.13800
@<TRIPOS>BOND
      1       1       2 1
      2       1       3 2
      3       2       4 2
      4       3       5 1
      5       4       5 1
      6       1       6 1
      7       2       7 1
      8       3       8 1
      9       4       9 1
@<TRIPOS>ALT_TYPE
CGenFF_4.0_ALT_TYPE_SET
CGenFF_4.0 1 CG2R51 2 CG2R51 3 CG2R51 4 CG2R51 5 OG2R50 6 HGR51 7 HGR51 8 HGR52 9 HGR52
@<TRIPOS>MOLECULE
furan
 9 9 0 0 0
****
USER_CHARGES
INVALID_CHARGES
Pose:  19 Cluster:  19 Fr_nu:    542 TotEn:    -6.48
@<TRIPOS>ATOM
      1 C1        -66.2494   -6.8331  -45.7640 C.2    1 LIG      -0.26000
      2 C2        -66.2591   -7.7042  -46.8795 C.2    1 LIG      -0.26000
      3 C3        -66.2365   -5.5567  -46.2763 C.2    1 LIG       0.09300
      4 C4        -66.2516   -6.8980  -47.9939 C.2    1 LIG       0.09300
      5 O1        -66.2379   -5.5875  -47.6348 O.3    1 LIG      -0.29200
      6 H1        -66.2510   -7.1020  -44.7176 H      1 LIG       0.17500
      7 H2        -66.2704   -8.7846  -46.8721 H      1 LIG       0.17500
      8 H3        -66.2271   -4.5724  -45.8311 H      1 LIG       0.13800
      9 H4        -66.2546   -7.0917  -49.0567 H      1 LIG       0.13800
@<TRIPOS>BOND
      1       1       2 1
      2       1       3 2
      3       2       4 2
      4       3       5 1
      5       4       5 1
      6       1       6 1
      7       2       7 1
      8       3       8 1
      9       4       9 1
@<TRIPOS>ALT_TYPE
CGenFF_4.0_ALT_TYPE_SET
CGenFF_4.0 1 CG2R51 2 CG2R51 3 CG2R51 4 CG2R51 5 OG2R50 6 HGR51 7 HGR51 8 HGR52 9 HGR52
@<TRIPOS>MOLECULE
furan
 9 9 0 0 0
****
USER_CHARGES
INVALID_CHARGES
Pose:  20 Cluster:  20 Fr_nu: 890076 TotEn:    -6.38
@<TRIPOS>ATOM
      1 C1        -73.0686  -10.8697  -43.4868 C.2    1 LIG      -0.26000
      2 C2        -73.4218  -12.2403  -43.4847 C.2    1 LIG      -0.26000
      3 C3        -71.6937  -10.8296  -43.5010 C.2    1 LIG       0.09300
      4 C4        -72.2376  -12.9400  -43.4979 C.2    1 LIG       0.09300
      5 O1        -71.1795  -12.0874  -43.5080 O.3    1 LIG      -0.29200
      6 H1        -73.7329  -10.0177  -43.4785 H      1 LIG       0.17500
      7 H2        -74.4152  -12.6650  -43.4750 H      1 LIG       0.17500
      8 H3        -70.9692  -10.0284  -43.5087 H      1 LIG       0.13800
      9 H4        -71.9908  -13.9917  -43.5019 H      1 LIG       0.13800
@<TRIPOS>BOND
      1       1       2 1
      2       1       3 2
      3       2       4 2
      4       3       5 1
      5       4       5 1
      6       1       6 1
      7       2       7 1
      8       3       8 1
      9       4       9 1
@<TRIPOS>ALT_TYPE
CGenFF_4.0_ALT_TYPE_SET
CGenFF_4.0 1 CG2R51 2 CG2R51 3 CG2R51 4 CG2R51 5 OG2R50 6 HGR51 7 HGR51 8 HGR52 9 HGR52
@<TRIPOS>MOLECULE
pyrimidine
 10 10 0 0 0
****
USER_CHARGES
INVALID_CHARGES
Pose:   1 Cluster:   1 Fr_nu: 239716 TotEn:   -16.29
@<TRIPOS>ATOM
      1 C1        -75.7713  -25.9735  -47.0027 C.ar   1 LIG      -0.13100
      2 C2        -75.7645  -26.8111  -45.9059 C.ar   1 LIG       0.28900
      3 C3        -74.5598  -25.3931  -47.3182 C.ar   1 LIG       0.28900
      4 C4        -73.5457  -26.4434  -45.5759 C.ar   1 LIG       0.50700
      5 N1        -74.6656  -27.0695  -45.1670 N.ar   1 LIG      -0.71900
      6 N2        -73.4229  -25.6065  -46.6239 N.ar   1 LIG      -0.71900
      7 H1        -76.6679  -25.7841  -47.5774 H      1 LIG       0.11500
      8 H2        -76.6699  -27.3124  -45.5814 H      1 LIG       0.11400
      9 H3        -74.4673  -24.7195  -48.1632 H      1 LIG       0.11400
     10 H4        -72.6481  -26.6320  -44.9999 H      1 LIG       0.14100
@<TRIPOS>BOND
      1       1       2 ar
      2       1       3 ar
      3       2       5 ar
      4       3       6 ar
      5       4       5 ar
      6       4       6 ar
      7       1       7 1
      8       2       8 1
      9       3       9 1
     10       4      10 1
@<TRIPOS>ALT_TYPE
CGenFF_4.0_ALT_TYPE_SET
CGenFF_4.0 1 CG2R61 2 CG2R61 3 CG2R61 4 CG2R64 5 NG2R62 6 NG2R62 7 HGR61 8 HGR62 9 HGR62 10 HGR62
@<TRIPOS>MOLECULE
pyrimidine
 10 10 0 0 0
****
USER_CHARGES
INVALID_CHARGES
Pose:   2 Cluster:   2 Fr_nu: 155961 TotEn:   -14.25
@<TRIPOS>ATOM
      1 C1        -67.2262   -5.8999  -45.2262 C.ar   1 LIG      -0.13100
      2 C2        -67.7888   -7.0907  -44.8140 C.ar   1 LIG       0.28900
      3 C3        -65.8874   -5.9547  -45.5558 C.ar   1 LIG       0.28900
      4 C4        -65.8083   -8.1751  -45.0758 C.ar   1 LIG       0.50700
      5 N1        -67.1066   -8.2515  -44.7268 N.ar   1 LIG      -0.71900
      6 N2        -65.1449   -7.0794  -45.4919 N.ar   1 LIG      -0.71900
      7 H1        -67.7974   -4.9833  -45.2866 H      1 LIG       0.11500
      8 H2        -68.8352   -7.1457  -44.5340 H      1 LIG       0.11400
      9 H3        -65.3584   -5.0687  -45.8899 H      1 LIG       0.11400
     10 H4        -65.2359   -9.0926  -45.0142 H      1 LIG       0.14100
@<TRIPOS>BOND
      1       1       2 ar
      2       1       3 ar
      3       2       5 ar
      4       3       6 ar
      5       4       5 ar
      6       4       6 ar
      7       1       7 1
      8       2       8 1
      9       3       9 1
     10       4      10 1
@<TRIPOS>ALT_TYPE
CGenFF_4.0_ALT_TYPE_SET
CGenFF_4.0 1 CG2R61 2 CG2R61 3 CG2R61 4 CG2R64 5 NG2R62 6 NG2R62 7 HGR61 8 HGR62 9 HGR62 10 HGR62
@<TRIPOS>MOLECULE
pyrimidine
 10 10 0 0 0
****
USER_CHARGES
INVALID_CHARGES
Pose:   3 Cluster:   3 Fr_nu: 157196 TotEn:   -14.16
@<TRIPOS>ATOM
      1 C1        -66.8676   -6.6920  -45.1427 C.ar   1 LIG      -0.13100
      2 C2        -67.1399   -7.7291  -44.2740 C.ar   1 LIG       0.28900
      3 C3        -65.5318   -6.4720  -45.4098 C.ar   1 LIG       0.28900
      4 C4        -64.9248   -8.1846  -44.0440 C.ar   1 LIG       0.50700
      5 N1        -66.1894   -8.4987  -43.7042 N.ar   1 LIG      -0.71900
      6 N2        -64.5304   -7.2016  -44.8759 N.ar   1 LIG      -0.71900
      7 H1        -67.6503   -6.0906  -45.5853 H      1 LIG       0.11500
      8 H2        -68.1607   -7.9771  -44.0040 H      1 LIG       0.11400
      9 H3        -65.2204   -5.6784  -46.0803 H      1 LIG       0.11400
     10 H4        -64.1409   -8.7860  -43.6001 H      1 LIG       0.14100
@<TRIPOS>BOND
      1       1       2 ar
      2       1       3 ar
      3       2       5 ar
      4       3       6 ar
      5       4       5 ar
      6       4       6 ar
      7       1       7 1
      8       2       8 1
      9       3       9 1
     10       4      10 1
@<TRIPOS>ALT_TYPE
CGenFF_4.0_ALT_TYPE_SET
CGenFF_4.0 1 CG2R61 2 CG2R61 3 CG2R61 4 CG2R64 5 NG2R62 6 NG2R62 7 HGR61 8 HGR62 9 HGR62 10 HGR62
@<TRIPOS>MOLECULE
pyrimidine
 10 10 0 0 0
****
USER_CHARGES
INVALID_CHARGES
Pose:   4 Cluster:   4 Fr_nu: 1035634 TotEn:   -13.38
@<TRIPOS>ATOM
      1 C1        -68.2853   -6.7250  -46.3709 C.ar   1 LIG      -0.13100
      2 C2        -67.1423   -7.0240  -47.0841 C.ar   1 LIG       0.28900
      3 C3        -68.4459   -7.4120  -45.1850 C.ar   1 LIG       0.28900
      4 C4        -66.4908   -8.5260  -45.5071 C.ar   1 LIG       0.50700
      5 N1        -66.2204   -7.9225  -46.6801 N.ar   1 LIG      -0.71900
      6 N2        -67.5654   -8.3229  -44.7211 N.ar   1 LIG      -0.71900
      7 H1        -69.0083   -5.9995  -46.7189 H      1 LIG       0.11500
      8 H2        -66.9302   -6.5346  -48.0284 H      1 LIG       0.11400
      9 H3        -69.3138   -7.2444  -44.5564 H      1 LIG       0.11400
     10 H4        -65.7676   -9.2532  -45.1590 H      1 LIG       0.14100
@<TRIPOS>BOND
      1       1       2 ar
      2       1       3 ar
      3       2       5 ar
      4       3       6 ar
      5       4       5 ar
      6       4       6 ar
      7       1       7 1
      8       2       8 1
      9       3       9 1
     10       4      10 1
@<TRIPOS>ALT_TYPE
CGenFF_4.0_ALT_TYPE_SET
CGenFF_4.0 1 CG2R61 2 CG2R61 3 CG2R61 4 CG2R64 5 NG2R62 6 NG2R62 7 HGR61 8 HGR62 9 HGR62 10 HGR62
@<TRIPOS>MOLECULE
pyrimidine
 10 10 0 0 0
****
USER_CHARGES
INVALID_CHARGES
Pose:   5 Cluster:   5 Fr_nu: 251872 TotEn:   -12.48
@<TRIPOS>ATOM
      1 C1        -67.3321   -6.4371  -45.6534 C.ar   1 LIG      -0.13100
      2 C2        -67.0901   -6.8385  -44.3555 C.ar   1 LIG       0.28900
      3 C3        -66.5654   -7.0525  -46.6216 C.ar   1 LIG       0.28900
      4 C4        -65.4895   -8.2949  -45.0513 C.ar   1 LIG       0.50700
      5 N1        -66.1728   -7.7683  -44.0173 N.ar   1 LIG      -0.71900
      6 N2        -65.6314   -7.9890  -46.3551 N.ar   1 LIG      -0.71900
      7 H1        -68.0744   -5.6885  -45.8961 H      1 LIG       0.11500
      8 H2        -67.6437   -6.4104  -43.5269 H      1 LIG       0.11400
      9 H3        -66.6840   -6.8016  -47.6701 H      1 LIG       0.11400
     10 H4        -64.7454   -9.0436  -44.8085 H      1 LIG       0.14100
@<TRIPOS>BOND
      1       1       2 ar
      2       1       3 ar
      3       2       5 ar
      4       3       6 ar
      5       4       5 ar
      6       4       6 ar
      7       1       7 1
      8       2       8 1
      9       3       9 1
     10       4      10 1
@<TRIPOS>ALT_TYPE
CGenFF_4.0_ALT_TYPE_SET
CGenFF_4.0 1 CG2R61 2 CG2R61 3 CG2R61 4 CG2R64 5 NG2R62 6 NG2R62 7 HGR61 8 HGR62 9 HGR62 10 HGR62
@<TRIPOS>MOLECULE
pyrimidine
 10 10 0 0 0
****
USER_CHARGES
INVALID_CHARGES
Pose:   6 Cluster:   6 Fr_nu: 461974 TotEn:   -12.05
@<TRIPOS>ATOM
      1 C1        -66.4809   -6.7577  -46.6049 C.ar   1 LIG      -0.13100
      2 C2        -65.3155   -7.0642  -47.2775 C.ar   1 LIG       0.28900
      3 C3        -66.5104   -7.1094  -45.2709 C.ar   1 LIG       0.28900
      4 C4        -64.4061   -7.9597  -45.3965 C.ar   1 LIG       0.50700
      5 N1        -64.2545   -7.6672  -46.7022 N.ar   1 LIG      -0.71900
      6 N2        -65.4873   -7.7140  -44.6321 N.ar   1 LIG      -0.71900
      7 H1        -67.3168   -6.2736  -47.0917 H      1 LIG       0.11500
      8 H2        -65.1995   -6.8261  -48.3293 H      1 LIG       0.11400
      9 H3        -67.3844   -6.9093  -44.6605 H      1 LIG       0.11400
     10 H4        -63.5697   -8.4455  -44.9091 H      1 LIG       0.14100
@<TRIPOS>BOND
      1       1       2 ar
      2       1       3 ar
      3       2       5 ar
      4       3       6 ar
      5       4       5 ar
      6       4       6 ar
      7       1       7 1
      8       2       8 1
      9       3       9 1
     10       4      10 1
@<TRIPOS>ALT_TYPE
CGenFF_4.0_ALT_TYPE_SET
CGenFF_4.0 1 CG2R61 2 CG2R61 3 CG2R61 4 CG2R64 5 NG2R62 6 NG2R62 7 HGR61 8 HGR62 9 HGR62 10 HGR62
@<TRIPOS>MOLECULE
pyrimidine
 10 10 0 0 0
****
USER_CHARGES
INVALID_CHARGES
Pose:   7 Cluster:   7 Fr_nu: 630330 TotEn:   -11.77
@<TRIPOS>ATOM
      1 C1        -65.2271   -7.4966  -43.6562 C.ar   1 LIG      -0.13100
      2 C2        -64.5736   -7.6058  -44.8668 C.ar   1 LIG       0.28900
      3 C3        -66.6011   -7.3908  -43.7268 C.ar   1 LIG       0.28900
      4 C4        -66.5435   -7.5030  -45.9964 C.ar   1 LIG       0.50700
      5 N1        -65.2029   -7.6124  -46.0602 N.ar   1 LIG      -0.71900
      6 N2        -67.2945   -7.3904  -44.8841 N.ar   1 LIG      -0.71900
      7 H1        -64.6967   -7.4939  -42.7134 H      1 LIG       0.11500
      8 H2        -63.4935   -7.6934  -44.9116 H      1 LIG       0.11400
      9 H3        -67.2005   -7.2999  -42.8274 H      1 LIG       0.11400
     10 H4        -67.0747   -7.5046  -46.9403 H      1 LIG       0.14100
@<TRIPOS>BOND
      1       1       2 ar
      2       1       3 ar
      3       2       5 ar
      4       3       6 ar
      5       4       5 ar
      6       4       6 ar
      7       1       7 1
      8       2       8 1
      9       3       9 1
     10       4      10 1
@<TRIPOS>ALT_TYPE
CGenFF_4.0_ALT_TYPE_SET
CGenFF_4.0 1 CG2R61 2 CG2R61 3 CG2R61 4 CG2R64 5 NG2R62 6 NG2R62 7 HGR61 8 HGR62 9 HGR62 10 HGR62
@<TRIPOS>MOLECULE
pyrimidine
 10 10 0 0 0
****
USER_CHARGES
INVALID_CHARGES
Pose:   8 Cluster:   8 Fr_nu:  22666 TotEn:   -10.97
@<TRIPOS>ATOM
      1 C1        -64.8202   -8.1800  -44.9168 C.ar   1 LIG      -0.13100
      2 C2        -65.7788   -8.1800  -45.9095 C.ar   1 LIG       0.28900
      3 C3        -65.3003   -8.1800  -43.6232 C.ar   1 LIG       0.28900
      4 C4        -67.4483   -8.1803  -44.3668 C.ar   1 LIG       0.50700
      5 N1        -67.1065   -8.1802  -45.6693 N.ar   1 LIG      -0.71900
      6 N2        -66.6128   -8.1800  -43.3106 N.ar   1 LIG      -0.71900
      7 H1        -63.7613   -8.1797  -45.1384 H      1 LIG       0.11500
      8 H2        -65.4971   -8.1797  -46.9569 H      1 LIG       0.11400
      9 H3        -64.6224   -8.1793  -42.7765 H      1 LIG       0.11400
     10 H4        -68.5084   -8.1794  -44.1448 H      1 LIG       0.14100
@<TRIPOS>BOND
      1       1       2 ar
      2       1       3 ar
      3       2       5 ar
      4       3       6 ar
      5       4       5 ar
      6       4       6 ar
      7       1       7 1
      8       2       8 1
      9       3       9 1
     10       4      10 1
@<TRIPOS>ALT_TYPE
CGenFF_4.0_ALT_TYPE_SET
CGenFF_4.0 1 CG2R61 2 CG2R61 3 CG2R61 4 CG2R64 5 NG2R62 6 NG2R62 7 HGR61 8 HGR62 9 HGR62 10 HGR62
@<TRIPOS>MOLECULE
pyrimidine
 10 10 0 0 0
****
USER_CHARGES
INVALID_CHARGES
Pose:   9 Cluster:   9 Fr_nu: 509825 TotEn:   -10.85
@<TRIPOS>ATOM
      1 C1        -66.6630   -6.9454  -44.0128 C.ar   1 LIG      -0.13100
      2 C2        -67.2513   -5.7911  -44.4883 C.ar   1 LIG       0.28900
      3 C3        -66.2190   -7.8292  -44.9750 C.ar   1 LIG       0.28900
      4 C4        -66.9261   -6.4514  -46.6389 C.ar   1 LIG       0.50700
      5 N1        -67.3997   -5.5108  -45.7996 N.ar   1 LIG      -0.71900
      6 N2        -66.3349   -7.6135  -46.3018 N.ar   1 LIG      -0.71900
      7 H1        -66.5571   -7.1445  -42.9548 H      1 LIG       0.11500
      8 H2        -67.6309   -5.0373  -43.8071 H      1 LIG       0.11400
      9 H3        -65.7440   -8.7639  -44.6973 H      1 LIG       0.11400
     10 H4        -67.0331   -6.2528  -47.6983 H      1 LIG       0.14100
@<TRIPOS>BOND
      1       1       2 ar
      2       1       3 ar
      3       2       5 ar
      4       3       6 ar
      5       4       5 ar
      6       4       6 ar
      7       1       7 1
      8       2       8 1
      9       3       9 1
     10       4      10 1
@<TRIPOS>ALT_TYPE
CGenFF_4.0_ALT_TYPE_SET
CGenFF_4.0 1 CG2R61 2 CG2R61 3 CG2R61 4 CG2R64 5 NG2R62 6 NG2R62 7 HGR61 8 HGR62 9 HGR62 10 HGR62
@<TRIPOS>MOLECULE
pyrimidine
 10 10 0 0 0
****
USER_CHARGES
INVALID_CHARGES
Pose:  10 Cluster:  10 Fr_nu: 369055 TotEn:   -10.52
@<TRIPOS>ATOM
      1 C1        -66.5035   -6.8486  -44.8646 C.ar   1 LIG      -0.13100
      2 C2        -66.6429   -5.6468  -45.5284 C.ar   1 LIG       0.28900
      3 C3        -66.0484   -7.9035  -45.6289 C.ar   1 LIG       0.28900
      4 C4        -65.9266   -6.5803  -47.4732 C.ar   1 LIG       0.50700
      5 N1        -66.3625   -5.4764  -46.8371 N.ar   1 LIG      -0.71900
      6 N2        -65.7493   -7.8046  -46.9408 N.ar   1 LIG      -0.71900
      7 H1        -66.7360   -6.9568  -43.8137 H      1 LIG       0.11500
      8 H2        -66.9947   -4.7612  -45.0104 H      1 LIG       0.11400
      9 H3        -65.9080   -8.8874  -45.1946 H      1 LIG       0.11400
     10 H4        -65.6948   -6.4725  -48.5258 H      1 LIG       0.14100
@<TRIPOS>BOND
      1       1       2 ar
      2       1       3 ar
      3       2       5 ar
      4       3       6 ar
      5       4       5 ar
      6       4       6 ar
      7       1       7 1
      8       2       8 1
      9       3       9 1
     10       4      10 1
@<TRIPOS>ALT_TYPE
CGenFF_4.0_ALT_TYPE_SET
CGenFF_4.0 1 CG2R61 2 CG2R61 3 CG2R61 4 CG2R64 5 NG2R62 6 NG2R62 7 HGR61 8 HGR62 9 HGR62 10 HGR62
@<TRIPOS>MOLECULE
pyrimidine
 10 10 0 0 0
****
USER_CHARGES
INVALID_CHARGES
Pose:  11 Cluster:  11 Fr_nu: 236673 TotEn:   -10.47
@<TRIPOS>ATOM
      1 C1        -64.7190   -7.5639  -43.5842 C.ar   1 LIG      -0.13100
      2 C2        -65.8931   -8.0830  -44.0907 C.ar   1 LIG       0.28900
      3 C3        -63.9398   -6.8631  -44.4818 C.ar   1 LIG       0.28900
      4 C4        -65.4403   -7.2315  -46.1491 C.ar   1 LIG       0.50700
      5 N1        -66.2862   -7.9353  -45.3728 N.ar   1 LIG      -0.71900
      6 N2        -64.2711   -6.6769  -45.7764 N.ar   1 LIG      -0.71900
      7 H1        -64.4283   -7.6979  -42.5509 H      1 LIG       0.11500
      8 H2        -66.5702   -8.6491  -43.4603 H      1 LIG       0.11400
      9 H3        -62.9988   -6.4190  -44.1758 H      1 LIG       0.11400
     10 H4        -65.7307   -7.0982  -47.1840 H      1 LIG       0.14100
@<TRIPOS>BOND
      1       1       2 ar
      2       1       3 ar
      3       2       5 ar
      4       3       6 ar
      5       4       5 ar
      6       4       6 ar
      7       1       7 1
      8       2       8 1
      9       3       9 1
     10       4      10 1
@<TRIPOS>ALT_TYPE
CGenFF_4.0_ALT_TYPE_SET
CGenFF_4.0 1 CG2R61 2 CG2R61 3 CG2R61 4 CG2R64 5 NG2R62 6 NG2R62 7 HGR61 8 HGR62 9 HGR62 10 HGR62
@<TRIPOS>MOLECULE
pyrimidine
 10 10 0 0 0
****
USER_CHARGES
INVALID_CHARGES
Pose:  12 Cluster:  12 Fr_nu:  54143 TotEn:   -10.05
@<TRIPOS>ATOM
      1 C1        -68.3552   -5.4779  -45.2387 C.ar   1 LIG      -0.13100
      2 C2        -68.7136   -6.7909  -45.0104 C.ar   1 LIG       0.28900
      3 C3        -67.0213   -5.2634  -45.5196 C.ar   1 LIG       0.28900
      4 C4        -66.5734   -7.4842  -45.3352 C.ar   1 LIG       0.50700
      5 N1        -67.8454   -7.8227  -45.0508 N.ar   1 LIG      -0.71900
      6 N2        -66.0995   -6.2469  -45.5760 N.ar   1 LIG      -0.71900
      7 H1        -69.0730   -4.6695  -45.1997 H      1 LIG       0.11500
      8 H2        -69.7399   -7.0570  -44.7817 H      1 LIG       0.11400
      9 H3        -66.6455   -4.2644  -45.7123 H      1 LIG       0.11400
     10 H4        -65.8543   -8.2933  -45.3732 H      1 LIG       0.14100
@<TRIPOS>BOND
      1       1       2 ar
      2       1       3 ar
      3       2       5 ar
      4       3       6 ar
      5       4       5 ar
      6       4       6 ar
      7       1       7 1
      8       2       8 1
      9       3       9 1
     10       4      10 1
@<TRIPOS>ALT_TYPE
CGenFF_4.0_ALT_TYPE_SET
CGenFF_4.0 1 CG2R61 2 CG2R61 3 CG2R61 4 CG2R64 5 NG2R62 6 NG2R62 7 HGR61 8 HGR62 9 HGR62 10 HGR62
@<TRIPOS>MOLECULE
pyrimidine
 10 10 0 0 0
****
USER_CHARGES
INVALID_CHARGES
Pose:  13 Cluster:  13 Fr_nu: 367932 TotEn:    -9.95
@<TRIPOS>ATOM
      1 C1        -64.5099   -7.7666  -45.8460 C.ar   1 LIG      -0.13100
      2 C2        -65.6404   -7.1602  -46.3548 C.ar   1 LIG       0.28900
      3 C3        -64.5981   -8.1904  -44.5358 C.ar   1 LIG       0.28900
      4 C4        -66.7360   -7.4336  -44.3820 C.ar   1 LIG       0.50700
      5 N1        -66.7750   -6.9767  -45.6481 N.ar   1 LIG      -0.71900
      6 N2        -65.6996   -8.0394  -43.7715 N.ar   1 LIG      -0.71900
      7 H1        -63.6130   -7.9006  -46.4357 H      1 LIG       0.11500
      8 H2        -65.6655   -6.7942  -47.3754 H      1 LIG       0.11400
      9 H3        -63.7599   -8.6774  -44.0494 H      1 LIG       0.11400
     10 H4        -67.6335   -7.2985  -43.7909 H      1 LIG       0.14100
@<TRIPOS>BOND
      1       1       2 ar
      2       1       3 ar
      3       2       5 ar
      4       3       6 ar
      5       4       5 ar
      6       4       6 ar
      7       1       7 1
      8       2       8 1
      9       3       9 1
     10       4      10 1
@<TRIPOS>ALT_TYPE
CGenFF_4.0_ALT_TYPE_SET
CGenFF_4.0 1 CG2R61 2 CG2R61 3 CG2R61 4 CG2R64 5 NG2R62 6 NG2R62 7 HGR61 8 HGR62 9 HGR62 10 HGR62
@<TRIPOS>MOLECULE
pyrimidine
 10 10 0 0 0
****
USER_CHARGES
INVALID_CHARGES
Pose:  14 Cluster:  14 Fr_nu: 112693 TotEn:    -9.27
@<TRIPOS>ATOM
      1 C1        -65.8113   -7.1578  -44.4462 C.ar   1 LIG      -0.13100
      2 C2        -67.0156   -6.7034  -44.9438 C.ar   1 LIG       0.28900
      3 C3        -64.8357   -7.4160  -45.3872 C.ar   1 LIG       0.28900
      4 C4        -66.2288   -6.7992  -47.0742 C.ar   1 LIG       0.50700
      5 N1        -67.2597   -6.5120  -46.2568 N.ar   1 LIG      -0.71900
      6 N2        -65.0109   -7.2473  -46.7143 N.ar   1 LIG      -0.71900
      7 H1        -65.6431   -7.3024  -43.3874 H      1 LIG       0.11500
      8 H2        -67.8423   -6.4739  -44.2802 H      1 LIG       0.11400
      9 H3        -63.8568   -7.7772  -45.0913 H      1 LIG       0.11400
     10 H4        -66.3974   -6.6555  -48.1345 H      1 LIG       0.14100
@<TRIPOS>BOND
      1       1       2 ar
      2       1       3 ar
      3       2       5 ar
      4       3       6 ar
      5       4       5 ar
      6       4       6 ar
      7       1       7 1
      8       2       8 1
      9       3       9 1
     10       4      10 1
@<TRIPOS>ALT_TYPE
CGenFF_4.0_ALT_TYPE_SET
CGenFF_4.0 1 CG2R61 2 CG2R61 3 CG2R61 4 CG2R64 5 NG2R62 6 NG2R62 7 HGR61 8 HGR62 9 HGR62 10 HGR62
@<TRIPOS>MOLECULE
pyrimidine
 10 10 0 0 0
****
USER_CHARGES
INVALID_CHARGES
Pose:  15 Cluster:  15 Fr_nu: 178372 TotEn:    -8.28
@<TRIPOS>ATOM
      1 C1        -65.1920   -7.1906  -44.5392 C.ar   1 LIG      -0.13100
      2 C2        -65.9305   -6.2504  -45.2286 C.ar   1 LIG       0.28900
      3 C3        -65.9226   -8.1633  -43.8879 C.ar   1 LIG       0.28900
      4 C4        -67.8755   -7.2503  -44.6088 C.ar   1 LIG       0.50700
      5 N1        -67.2785   -6.2503  -45.2847 N.ar   1 LIG      -0.71900
      6 N2        -67.2703   -8.2236  -43.9015 N.ar   1 LIG      -0.71900
      7 H1        -64.1109   -7.1665  -44.5111 H      1 LIG       0.11500
      8 H2        -65.4437   -5.4471  -45.7709 H      1 LIG       0.11400
      9 H3        -65.4295   -8.9443  -43.3194 H      1 LIG       0.11400
     10 H4        -68.9580   -7.2740  -44.6359 H      1 LIG       0.14100
@<TRIPOS>BOND
      1       1       2 ar
      2       1       3 ar
      3       2       5 ar
      4       3       6 ar
      5       4       5 ar
      6       4       6 ar
      7       1       7 1
      8       2       8 1
      9       3       9 1
     10       4      10 1
@<TRIPOS>ALT_TYPE
CGenFF_4.0_ALT_TYPE_SET
CGenFF_4.0 1 CG2R61 2 CG2R61 3 CG2R61 4 CG2R64 5 NG2R62 6 NG2R62 7 HGR61 8 HGR62 9 HGR62 10 HGR62
@<TRIPOS>MOLECULE
naphtalene
 18 19 0 0 0
****
USER_CHARGES
INVALID_CHARGES
Pose:   1 Cluster:   1 Fr_nu:  20603 TotEn:   -14.18
@<TRIPOS>ATOM
      1 C1        -69.5648   -7.3988  -45.5384 C.ar   1 LIG      -0.11500
      2 C2        -69.0602   -6.7440  -46.6580 C.ar   1 LIG      -0.11500
      3 C3        -65.0423   -8.5914  -44.1979 C.ar   1 LIG      -0.11500
      4 C4        -64.5378   -7.9366  -45.3175 C.ar   1 LIG      -0.11500
      5 C5        -68.6955   -8.0235  -44.6437 C.ar   1 LIG      -0.11700
      6 C6        -67.6845   -6.7113  -46.8873 C.ar   1 LIG      -0.11700
      7 C7        -66.4181   -8.6240  -43.9686 C.ar   1 LIG      -0.11700
      8 C8        -65.4070   -7.3119  -46.2123 C.ar   1 LIG      -0.11700
      9 C9        -67.3078   -8.0006  -44.8587 C.ar   1 LIG       0.00400
     10 C10       -66.7947   -7.3348  -45.9973 C.ar   1 LIG       0.00400
     11 H1        -70.6360   -7.4244  -45.3608 H      1 LIG       0.11500
     12 H2        -69.7378   -6.2578  -47.3538 H      1 LIG       0.11500
     13 H3        -64.3650   -9.0778  -43.5015 H      1 LIG       0.11500
     14 H4        -63.4667   -7.9125  -45.4954 H      1 LIG       0.11500
     15 H5        -69.1122   -8.5297  -43.7754 H      1 LIG       0.11500
     16 H6        -67.3121   -6.1933  -47.7686 H      1 LIG       0.11500
     17 H7        -66.7902   -9.1414  -43.0868 H      1 LIG       0.11500
     18 H8        -64.9906   -6.8062  -47.0811 H      1 LIG       0.11500
@<TRIPOS>BOND
      1       1       2 ar
      2       1       5 ar
      3       2       6 ar
      4       3       4 ar
      5       3       7 ar
      6       4       8 ar
      7       5       9 ar
      8       6      10 ar
      9       7       9 ar
     10       8      10 ar
     11       9      10 ar
     12       1      11 1
     13       2      12 1
     14       3      13 1
     15       4      14 1
     16       5      15 1
     17       6      16 1
     18       7      17 1
     19       8      18 1
@<TRIPOS>ALT_TYPE
CGenFF_4.0_ALT_TYPE_SET
CGenFF_4.0 1 CG2R61 2 CG2R61 3 CG2R61 4 CG2R61 5 CG2R61 6 CG2R61 7 CG2R61 8 CG2R61 9 CG2R61 10 CG2R61 11 HGR61 12 HGR61 13 HGR61 14 HGR61 15 HGR61 16 HGR61 17 HGR61 18 HGR61
@<TRIPOS>MOLECULE
naphtalene
 18 19 0 0 0
****
USER_CHARGES
INVALID_CHARGES
Pose:   2 Cluster:   2 Fr_nu: 178915 TotEn:   -13.44
@<TRIPOS>ATOM
      1 C1        -72.3322  -24.3916  -44.1878 C.ar   1 LIG      -0.11500
      2 C2        -72.9849  -25.5716  -43.8436 C.ar   1 LIG      -0.11500
      3 C3        -68.5902  -25.6298  -41.3352 C.ar   1 LIG      -0.11500
      4 C4        -69.2431  -26.8097  -40.9910 C.ar   1 LIG      -0.11500
      5 C5        -71.0756  -24.1067  -43.6525 C.ar   1 LIG      -0.11700
      6 C6        -72.3839  -26.4711  -42.9629 C.ar   1 LIG      -0.11700
      7 C7        -69.1913  -24.7302  -42.2160 C.ar   1 LIG      -0.11700
      8 C8        -70.4996  -27.0947  -41.5262 C.ar   1 LIG      -0.11700
      9 C9        -70.4557  -25.0008  -42.7643 C.ar   1 LIG       0.00400
     10 C10       -71.1196  -26.2006  -42.4143 C.ar   1 LIG       0.00400
     11 H1        -72.8008  -23.6914  -44.8731 H      1 LIG       0.11500
     12 H2        -73.9630  -25.7925  -44.2611 H      1 LIG       0.11500
     13 H3        -67.6119  -25.4083  -40.9180 H      1 LIG       0.11500
     14 H4        -68.7746  -27.5089  -40.3046 H      1 LIG       0.11500
     15 H5        -70.5840  -23.1782  -43.9352 H      1 LIG       0.11500
     16 H6        -72.9121  -27.3876  -42.7081 H      1 LIG       0.11500
     17 H7        -68.6626  -23.8143  -42.4712 H      1 LIG       0.11500
     18 H8        -70.9918  -28.0229  -41.2430 H      1 LIG       0.11500
@<TRIPOS>BOND
      1       1       2 ar
      2       1       5 ar
      3       2       6 ar
      4       3       4 ar
      5       3       7 ar
      6       4       8 ar
      7       5       9 ar
      8       6      10 ar
      9       7       9 ar
     10       8      10 ar
     11       9      10 ar
     12       1      11 1
     13       2      12 1
     14       3      13 1
     15       4      14 1
     16       5      15 1
     17       6      16 1
     18       7      17 1
     19       8      18 1
@<TRIPOS>ALT_TYPE
CGenFF_4.0_ALT_TYPE_SET
CGenFF_4.0 1 CG2R61 2 CG2R61 3 CG2R61 4 CG2R61 5 CG2R61 6 CG2R61 7 CG2R61 8 CG2R61 9 CG2R61 10 CG2R61 11 HGR61 12 HGR61 13 HGR61 14 HGR61 15 HGR61 16 HGR61 17 HGR61 18 HGR61
@<TRIPOS>MOLECULE
naphtalene
 18 19 0 0 0
****
USER_CHARGES
INVALID_CHARGES
Pose:   3 Cluster:   3 Fr_nu:  15126 TotEn:   -12.25
@<TRIPOS>ATOM
      1 C1        -66.5898   -7.1180  -48.6953 C.ar   1 LIG      -0.11500
      2 C2        -65.2267   -6.9926  -48.4442 C.ar   1 LIG      -0.11500
      3 C3        -67.4278   -7.5600  -43.9229 C.ar   1 LIG      -0.11500
      4 C4        -66.0646   -7.4346  -43.6720 C.ar   1 LIG      -0.11500
      5 C5        -67.4820   -7.2906  -47.6366 C.ar   1 LIG      -0.11700
      6 C6        -64.7505   -7.0393  -47.1338 C.ar   1 LIG      -0.11700
      7 C7        -67.9040   -7.5131  -45.2335 C.ar   1 LIG      -0.11700
      8 C8        -65.1723   -7.2620  -44.7306 C.ar   1 LIG      -0.11700
      9 C9        -67.0203   -7.3400  -46.3112 C.ar   1 LIG       0.00400
     10 C10       -65.6341   -7.2126  -46.0560 C.ar   1 LIG       0.00400
     11 H1        -66.9599   -7.0821  -49.7157 H      1 LIG       0.11500
     12 H2        -64.5330   -6.8580  -49.2691 H      1 LIG       0.11500
     13 H3        -68.1222   -7.6945  -43.0983 H      1 LIG       0.11500
     14 H4        -65.6949   -7.4720  -42.6515 H      1 LIG       0.11500
     15 H5        -68.5433   -7.3869  -47.8564 H      1 LIG       0.11500
     16 H6        -63.6810   -6.9386  -46.9609 H      1 LIG       0.11500
     17 H7        -68.9736   -7.6130  -45.4061 H      1 LIG       0.11500
     18 H8        -64.1109   -7.1665  -44.5111 H      1 LIG       0.11500
@<TRIPOS>BOND
      1       1       2 ar
      2       1       5 ar
      3       2       6 ar
      4       3       4 ar
      5       3       7 ar
      6       4       8 ar
      7       5       9 ar
      8       6      10 ar
      9       7       9 ar
     10       8      10 ar
     11       9      10 ar
     12       1      11 1
     13       2      12 1
     14       3      13 1
     15       4      14 1
     16       5      15 1
     17       6      16 1
     18       7      17 1
     19       8      18 1
@<TRIPOS>ALT_TYPE
CGenFF_4.0_ALT_TYPE_SET
CGenFF_4.0 1 CG2R61 2 CG2R61 3 CG2R61 4 CG2R61 5 CG2R61 6 CG2R61 7 CG2R61 8 CG2R61 9 CG2R61 10 CG2R61 11 HGR61 12 HGR61 13 HGR61 14 HGR61 15 HGR61 16 HGR61 17 HGR61 18 HGR61
@<TRIPOS>MOLECULE
naphtalene
 18 19 0 0 0
****
USER_CHARGES
INVALID_CHARGES
Pose:   4 Cluster:   4 Fr_nu: 362042 TotEn:   -11.72
@<TRIPOS>ATOM
      1 C1        -66.0012  -21.3619  -49.2595 C.ar   1 LIG      -0.11500
      2 C2        -65.1519  -21.1087  -50.3325 C.ar   1 LIG      -0.11500
      3 C3        -62.2080  -22.8740  -46.6141 C.ar   1 LIG      -0.11500
      4 C4        -61.3588  -22.6208  -47.6872 C.ar   1 LIG      -0.11500
      5 C5        -65.4859  -21.8643  -48.0642 C.ar   1 LIG      -0.11700
      6 C6        -63.7842  -21.3569  -50.2145 C.ar   1 LIG      -0.11700
      7 C7        -63.5759  -22.6257  -46.7321 C.ar   1 LIG      -0.11700
      8 C8        -61.8740  -22.1184  -48.8825 C.ar   1 LIG      -0.11700
      9 C9        -64.1117  -22.1201  -47.9277 C.ar   1 LIG       0.00400
     10 C10       -63.2482  -21.8626  -49.0190 C.ar   1 LIG       0.00400
     11 H1        -67.0660  -21.1690  -49.3521 H      1 LIG       0.11500
     12 H2        -65.5540  -20.7174  -51.2624 H      1 LIG       0.11500
     13 H3        -61.8064  -23.2653  -45.6836 H      1 LIG       0.11500
     14 H4        -60.2943  -22.8152  -47.5945 H      1 LIG       0.11500
     15 H5        -66.1686  -22.0551  -47.2387 H      1 LIG       0.11500
     16 H6        -63.1387  -21.1511  -51.0660 H      1 LIG       0.11500
     17 H7        -64.2209  -22.8307  -45.8803 H      1 LIG       0.11500
     18 H8        -61.1916  -21.9282  -49.7085 H      1 LIG       0.11500
@<TRIPOS>BOND
      1       1       2 ar
      2       1       5 ar
      3       2       6 ar
      4       3       4 ar
      5       3       7 ar
      6       4       8 ar
      7       5       9 ar
      8       6      10 ar
      9       7       9 ar
     10       8      10 ar
     11       9      10 ar
     12       1      11 1
     13       2      12 1
     14       3      13 1
     15       4      14 1
     16       5      15 1
     17       6      16 1
     18       7      17 1
     19       8      18 1
@<TRIPOS>ALT_TYPE
CGenFF_4.0_ALT_TYPE_SET
CGenFF_4.0 1 CG2R61 2 CG2R61 3 CG2R61 4 CG2R61 5 CG2R61 6 CG2R61 7 CG2R61 8 CG2R61 9 CG2R61 10 CG2R61 11 HGR61 12 HGR61 13 HGR61 14 HGR61 15 HGR61 16 HGR61 17 HGR61 18 HGR61
@<TRIPOS>MOLECULE
naphtalene
 18 19 0 0 0
****
USER_CHARGES
INVALID_CHARGES
Pose:   5 Cluster:   5 Fr_nu: 167397 TotEn:   -11.56
@<TRIPOS>ATOM
      1 C1        -60.5201  -22.0130  -23.8209 C.ar   1 LIG      -0.11500
      2 C2        -61.8292  -22.3139  -24.1853 C.ar   1 LIG      -0.11500
      3 C3        -58.9003  -24.1388  -27.8866 C.ar   1 LIG      -0.11500
      4 C4        -60.2093  -24.4396  -28.2508 C.ar   1 LIG      -0.11500
      5 C5        -59.4610  -22.3897  -24.6473 C.ar   1 LIG      -0.11700
      6 C6        -62.0842  -22.9924  -25.3772 C.ar   1 LIG      -0.11700
      7 C7        -58.6452  -23.4601  -26.6946 C.ar   1 LIG      -0.11700
      8 C8        -61.2686  -24.0631  -27.4245 C.ar   1 LIG      -0.11700
      9 C9        -59.6992  -23.0734  -25.8507 C.ar   1 LIG       0.00400
     10 C10       -61.0304  -23.3793  -26.2211 C.ar   1 LIG       0.00400
     11 H1        -60.3222  -21.4852  -22.8926 H      1 LIG       0.11500
     12 H2        -62.6530  -22.0199  -23.5414 H      1 LIG       0.11500
     13 H3        -58.0758  -24.4324  -28.5302 H      1 LIG       0.11500
     14 H4        -60.4066  -24.9687  -29.1785 H      1 LIG       0.11500
     15 H5        -58.4458  -22.1444  -24.3423 H      1 LIG       0.11500
     16 H6        -63.1153  -23.2168  -25.6423 H      1 LIG       0.11500
     17 H7        -57.6142  -23.2352  -26.4300 H      1 LIG       0.11500
     18 H8        -62.2839  -24.3089  -27.7289 H      1 LIG       0.11500
@<TRIPOS>BOND
      1       1       2 ar
      2       1       5 ar
      3       2       6 ar
      4       3       4 ar
      5       3       7 ar
      6       4       8 ar
      7       5       9 ar
      8       6      10 ar
      9       7       9 ar
     10       8      10 ar
     11       9      10 ar
     12       1      11 1
     13       2      12 1
     14       3      13 1
     15       4      14 1
     16       5      15 1
     17       6      16 1
     18       7      17 1
     19       8      18 1
@<TRIPOS>ALT_TYPE
CGenFF_4.0_ALT_TYPE_SET
CGenFF_4.0 1 CG2R61 2 CG2R61 3 CG2R61 4 CG2R61 5 CG2R61 6 CG2R61 7 CG2R61 8 CG2R61 9 CG2R61 10 CG2R61 11 HGR61 12 HGR61 13 HGR61 14 HGR61 15 HGR61 16 HGR61 17 HGR61 18 HGR61
@<TRIPOS>MOLECULE
naphtalene
 18 19 0 0 0
****
USER_CHARGES
INVALID_CHARGES
Pose:   6 Cluster:   6 Fr_nu: 192826 TotEn:   -11.54
@<TRIPOS>ATOM
      1 C1        -79.2652  -20.1907  -28.0866 C.ar   1 LIG      -0.11500
      2 C2        -79.3305  -18.8926  -27.5890 C.ar   1 LIG      -0.11500
      3 C3        -83.1322  -19.3051  -30.9034 C.ar   1 LIG      -0.11500
      4 C4        -83.1974  -18.0071  -30.4058 C.ar   1 LIG      -0.11500
      5 C5        -80.1923  -20.6224  -29.0355 C.ar   1 LIG      -0.11700
      6 C6        -80.3229  -18.0213  -28.0384 C.ar   1 LIG      -0.11700
      7 C7        -82.1396  -20.1765  -30.4540 C.ar   1 LIG      -0.11700
      8 C8        -82.2704  -17.5753  -29.4567 C.ar   1 LIG      -0.11700
      9 C9        -81.1982  -19.7588  -29.4992 C.ar   1 LIG       0.00400
     10 C10       -81.2645  -18.4388  -28.9931 C.ar   1 LIG       0.00400
     11 H1        -78.4927  -20.8688  -27.7359 H      1 LIG       0.11500
     12 H2        -78.6081  -18.5574  -26.8504 H      1 LIG       0.11500
     13 H3        -83.8544  -19.6409  -31.6423 H      1 LIG       0.11500
     14 H4        -83.9710  -17.3299  -30.7557 H      1 LIG       0.11500
     15 H5        -80.1225  -21.6415  -29.4103 H      1 LIG       0.11500
     16 H6        -80.3548  -17.0108  -27.6361 H      1 LIG       0.11500
     17 H7        -82.1075  -21.1866  -30.8571 H      1 LIG       0.11500
     18 H8        -82.3404  -16.5564  -29.0813 H      1 LIG       0.11500
@<TRIPOS>BOND
      1       1       2 ar
      2       1       5 ar
      3       2       6 ar
      4       3       4 ar
      5       3       7 ar
      6       4       8 ar
      7       5       9 ar
      8       6      10 ar
      9       7       9 ar
     10       8      10 ar
     11       9      10 ar
     12       1      11 1
     13       2      12 1
     14       3      13 1
     15       4      14 1
     16       5      15 1
     17       6      16 1
     18       7      17 1
     19       8      18 1
@<TRIPOS>ALT_TYPE
CGenFF_4.0_ALT_TYPE_SET
CGenFF_4.0 1 CG2R61 2 CG2R61 3 CG2R61 4 CG2R61 5 CG2R61 6 CG2R61 7 CG2R61 8 CG2R61 9 CG2R61 10 CG2R61 11 HGR61 12 HGR61 13 HGR61 14 HGR61 15 HGR61 16 HGR61 17 HGR61 18 HGR61
@<TRIPOS>MOLECULE
naphtalene
 18 19 0 0 0
****
USER_CHARGES
INVALID_CHARGES
Pose:   7 Cluster:   7 Fr_nu: 204689 TotEn:   -11.44
@<TRIPOS>ATOM
      1 C1        -47.4790    8.4750  -31.3792 C.ar   1 LIG      -0.11500
      2 C2        -46.9379    7.8429  -32.4947 C.ar   1 LIG      -0.11500
      3 C3        -51.7575    6.3221  -32.2349 C.ar   1 LIG      -0.11500
      4 C4        -51.2163    5.6901  -33.3504 C.ar   1 LIG      -0.11500
      5 C5        -48.8127    8.2579  -31.0317 C.ar   1 LIG      -0.11700
      6 C6        -47.7281    6.9912  -33.2670 C.ar   1 LIG      -0.11700
      7 C7        -50.9671    7.1738  -31.4625 C.ar   1 LIG      -0.11700
      8 C8        -49.8827    5.9072  -33.6981 C.ar   1 LIG      -0.11700
      9 C9        -49.6228    7.4039  -31.7977 C.ar   1 LIG       0.00400
     10 C10       -49.0725    6.7611  -32.9321 C.ar   1 LIG       0.00400
     11 H1        -46.8634    9.1383  -30.7786 H      1 LIG       0.11500
     12 H2        -45.8995    8.0124  -32.7643 H      1 LIG       0.11500
     13 H3        -52.7961    6.1529  -31.9647 H      1 LIG       0.11500
     14 H4        -51.8327    5.0280  -33.9514 H      1 LIG       0.11500
     15 H5        -49.2146    8.7629  -30.1558 H      1 LIG       0.11500
     16 H6        -47.2842    6.5073  -34.1345 H      1 LIG       0.11500
     17 H7        -51.4111    7.6570  -30.5947 H      1 LIG       0.11500
     18 H8        -49.4807    5.4028  -34.5744 H      1 LIG       0.11500
@<TRIPOS>BOND
      1       1       2 ar
      2       1       5 ar
      3       2       6 ar
      4       3       4 ar
      5       3       7 ar
      6       4       8 ar
      7       5       9 ar
      8       6      10 ar
      9       7       9 ar
     10       8      10 ar
     11       9      10 ar
     12       1      11 1
     13       2      12 1
     14       3      13 1
     15       4      14 1
     16       5      15 1
     17       6      16 1
     18       7      17 1
     19       8      18 1
@<TRIPOS>ALT_TYPE
CGenFF_4.0_ALT_TYPE_SET
CGenFF_4.0 1 CG2R61 2 CG2R61 3 CG2R61 4 CG2R61 5 CG2R61 6 CG2R61 7 CG2R61 8 CG2R61 9 CG2R61 10 CG2R61 11 HGR61 12 HGR61 13 HGR61 14 HGR61 15 HGR61 16 HGR61 17 HGR61 18 HGR61
@<TRIPOS>MOLECULE
naphtalene
 18 19 0 0 0
****
USER_CHARGES
INVALID_CHARGES
Pose:   8 Cluster:   8 Fr_nu:   2945 TotEn:   -11.31
@<TRIPOS>ATOM
      1 C1        -71.4550    0.7603  -28.4709 C.ar   1 LIG      -0.11500
      2 C2        -70.8144   -0.3721  -27.9770 C.ar   1 LIG      -0.11500
      3 C3        -67.1506    2.9687  -28.9892 C.ar   1 LIG      -0.11500
      4 C4        -66.5102    1.8362  -28.4952 C.ar   1 LIG      -0.11500
      5 C5        -70.7080    1.8769  -28.8476 C.ar   1 LIG      -0.11700
      6 C6        -69.4246   -0.3925  -27.8577 C.ar   1 LIG      -0.11700
      7 C7        -68.5406    2.9890  -29.1086 C.ar   1 LIG      -0.11700
      8 C8        -67.2570    0.7196  -28.1185 C.ar   1 LIG      -0.11700
      9 C9        -69.3082    1.8741  -28.7342 C.ar   1 LIG       0.00400
     10 C10       -68.6569    0.7224  -28.2318 C.ar   1 LIG       0.00400
     11 H1        -72.5370    0.7758  -28.5631 H      1 LIG       0.11500
     12 H2        -71.3968   -1.2409  -27.6843 H      1 LIG       0.11500
     13 H3        -66.5687    3.8380  -29.2823 H      1 LIG       0.11500
     14 H4        -65.4282    1.8218  -28.4020 H      1 LIG       0.11500
     15 H5        -71.2300    2.7514  -29.2307 H      1 LIG       0.11500
     16 H6        -68.9449   -1.2886  -27.4695 H      1 LIG       0.11500
     17 H7        -69.0200    3.8849  -29.4975 H      1 LIG       0.11500
     18 H8        -66.7353   -0.1548  -27.7346 H      1 LIG       0.11500
@<TRIPOS>BOND
      1       1       2 ar
      2       1       5 ar
      3       2       6 ar
      4       3       4 ar
      5       3       7 ar
      6       4       8 ar
      7       5       9 ar
      8       6      10 ar
      9       7       9 ar
     10       8      10 ar
     11       9      10 ar
     12       1      11 1
     13       2      12 1
     14       3      13 1
     15       4      14 1
     16       5      15 1
     17       6      16 1
     18       7      17 1
     19       8      18 1
@<TRIPOS>ALT_TYPE
CGenFF_4.0_ALT_TYPE_SET
CGenFF_4.0 1 CG2R61 2 CG2R61 3 CG2R61 4 CG2R61 5 CG2R61 6 CG2R61 7 CG2R61 8 CG2R61 9 CG2R61 10 CG2R61 11 HGR61 12 HGR61 13 HGR61 14 HGR61 15 HGR61 16 HGR61 17 HGR61 18 HGR61
@<TRIPOS>MOLECULE
naphtalene
 18 19 0 0 0
****
USER_CHARGES
INVALID_CHARGES
Pose:   9 Cluster:   9 Fr_nu: 117190 TotEn:   -11.26
@<TRIPOS>ATOM
      1 C1        -43.9571    3.1946  -42.7111 C.ar   1 LIG      -0.11500
      2 C2        -44.6188    4.3763  -43.0313 C.ar   1 LIG      -0.11500
      3 C3        -47.8056    1.7440  -40.1117 C.ar   1 LIG      -0.11500
      4 C4        -48.4672    2.9258  -40.4318 C.ar   1 LIG      -0.11500
      5 C5        -44.5802    2.2414  -41.9052 C.ar   1 LIG      -0.11700
      6 C6        -45.9061    4.6095  -42.5468 C.ar   1 LIG      -0.11700
      7 C7        -46.5182    1.5109  -40.5962 C.ar   1 LIG      -0.11700
      8 C8        -47.8441    3.8791  -41.2377 C.ar   1 LIG      -0.11700
      9 C9        -45.8758    2.4594  -41.4087 C.ar   1 LIG       0.00400
     10 C10       -46.5486    3.6611  -41.7342 C.ar   1 LIG       0.00400
     11 H1        -42.9547    3.0139  -43.0881 H      1 LIG       0.11500
     12 H2        -44.1329    5.1177  -43.6590 H      1 LIG       0.11500
     13 H3        -48.2911    1.0021  -39.4840 H      1 LIG       0.11500
     14 H4        -49.4690    3.1066  -40.0534 H      1 LIG       0.11500
     15 H5        -44.0439    1.3250  -41.6674 H      1 LIG       0.11500
     16 H6        -46.4047    5.5400  -42.8101 H      1 LIG       0.11500
     17 H7        -46.0201    0.5800  -40.3334 H      1 LIG       0.11500
     18 H8        -48.3800    4.7959  -41.4750 H      1 LIG       0.11500
@<TRIPOS>BOND
      1       1       2 ar
      2       1       5 ar
      3       2       6 ar
      4       3       4 ar
      5       3       7 ar
      6       4       8 ar
      7       5       9 ar
      8       6      10 ar
      9       7       9 ar
     10       8      10 ar
     11       9      10 ar
     12       1      11 1
     13       2      12 1
     14       3      13 1
     15       4      14 1
     16       5      15 1
     17       6      16 1
     18       7      17 1
     19       8      18 1
@<TRIPOS>ALT_TYPE
CGenFF_4.0_ALT_TYPE_SET
CGenFF_4.0 1 CG2R61 2 CG2R61 3 CG2R61 4 CG2R61 5 CG2R61 6 CG2R61 7 CG2R61 8 CG2R61 9 CG2R61 10 CG2R61 11 HGR61 12 HGR61 13 HGR61 14 HGR61 15 HGR61 16 HGR61 17 HGR61 18 HGR61
@<TRIPOS>MOLECULE
naphtalene
 18 19 0 0 0
****
USER_CHARGES
INVALID_CHARGES
Pose:  10 Cluster:  10 Fr_nu:  68529 TotEn:   -11.21
@<TRIPOS>ATOM
      1 C1        -66.7640  -19.0516  -54.4989 C.ar   1 LIG      -0.11500
      2 C2        -67.8083  -19.7599  -53.9118 C.ar   1 LIG      -0.11500
      3 C3        -63.7080  -20.7557  -51.1180 C.ar   1 LIG      -0.11500
      4 C4        -64.7524  -21.4638  -50.5310 C.ar   1 LIG      -0.11500
      5 C5        -65.4812  -19.1191  -53.9543 C.ar   1 LIG      -0.11700
      6 C6        -67.5740  -20.5383  -52.7780 C.ar   1 LIG      -0.11700
      7 C7        -63.9423  -19.9772  -52.2519 C.ar   1 LIG      -0.11700
      8 C8        -66.0352  -21.3964  -51.0754 C.ar   1 LIG      -0.11700
      9 C9        -65.2272  -19.8977  -52.8133 C.ar   1 LIG       0.00400
     10 C10       -66.2892  -20.6178  -52.2164 C.ar   1 LIG       0.00400
     11 H1        -66.9471  -18.4453  -55.3812 H      1 LIG       0.11500
     12 H2        -68.8064  -19.7068  -54.3366 H      1 LIG       0.11500
     13 H3        -62.7093  -20.8084  -50.6936 H      1 LIG       0.11500
     14 H4        -64.5690  -22.0688  -49.6479 H      1 LIG       0.11500
     15 H5        -64.6801  -18.5568  -54.4296 H      1 LIG       0.11500
     16 H6        -68.4051  -21.0840  -52.3360 H      1 LIG       0.11500
     17 H7        -63.1110  -19.4323  -52.6942 H      1 LIG       0.11500
     18 H8        -66.8367  -21.9580  -50.5998 H      1 LIG       0.11500
@<TRIPOS>BOND
      1       1       2 ar
      2       1       5 ar
      3       2       6 ar
      4       3       4 ar
      5       3       7 ar
      6       4       8 ar
      7       5       9 ar
      8       6      10 ar
      9       7       9 ar
     10       8      10 ar
     11       9      10 ar
     12       1      11 1
     13       2      12 1
     14       3      13 1
     15       4      14 1
     16       5      15 1
     17       6      16 1
     18       7      17 1
     19       8      18 1
@<TRIPOS>ALT_TYPE
CGenFF_4.0_ALT_TYPE_SET
CGenFF_4.0 1 CG2R61 2 CG2R61 3 CG2R61 4 CG2R61 5 CG2R61 6 CG2R61 7 CG2R61 8 CG2R61 9 CG2R61 10 CG2R61 11 HGR61 12 HGR61 13 HGR61 14 HGR61 15 HGR61 16 HGR61 17 HGR61 18 HGR61
@<TRIPOS>MOLECULE
naphtalene
 18 19 0 0 0
****
USER_CHARGES
INVALID_CHARGES
Pose:  11 Cluster:  11 Fr_nu:   8092 TotEn:   -11.08
@<TRIPOS>ATOM
      1 C1        -54.0178    5.6753  -37.0622 C.ar   1 LIG      -0.11500
      2 C2        -55.2174    5.2453  -36.5029 C.ar   1 LIG      -0.11500
      3 C3        -51.9618    5.6752  -32.6525 C.ar   1 LIG      -0.11500
      4 C4        -53.1615    5.2452  -32.0932 C.ar   1 LIG      -0.11500
      5 C5        -52.9053    5.8912  -36.2484 C.ar   1 LIG      -0.11700
      6 C6        -55.3092    5.0294  -35.1277 C.ar   1 LIG      -0.11700
      7 C7        -51.8700    5.8911  -34.0278 C.ar   1 LIG      -0.11700
      8 C8        -54.2740    5.0294  -32.9070 C.ar   1 LIG      -0.11700
      9 C9        -52.9797    5.6789  -34.8620 C.ar   1 LIG       0.00400
     10 C10       -54.1996    5.2416  -34.2933 C.ar   1 LIG       0.00400
     11 H1        -53.9470    5.8438  -38.1328 H      1 LIG       0.11500
     12 H2        -56.0827    5.0773  -37.1374 H      1 LIG       0.11500
     13 H3        -51.0958    5.8433  -32.0184 H      1 LIG       0.11500
     14 H4        -53.2320    5.0783  -31.0224 H      1 LIG       0.11500
     15 H5        -51.9779    6.2277  -36.7072 H      1 LIG       0.11500
     16 H6        -56.2567    4.6927  -34.7121 H      1 LIG       0.11500
     17 H7        -50.9222    6.2269  -34.4433 H      1 LIG       0.11500
     18 H8        -55.2018    4.6935  -32.4482 H      1 LIG       0.11500
@<TRIPOS>BOND
      1       1       2 ar
      2       1       5 ar
      3       2       6 ar
      4       3       4 ar
      5       3       7 ar
      6       4       8 ar
      7       5       9 ar
      8       6      10 ar
      9       7       9 ar
     10       8      10 ar
     11       9      10 ar
     12       1      11 1
     13       2      12 1
     14       3      13 1
     15       4      14 1
     16       5      15 1
     17       6      16 1
     18       7      17 1
     19       8      18 1
@<TRIPOS>ALT_TYPE
CGenFF_4.0_ALT_TYPE_SET
CGenFF_4.0 1 CG2R61 2 CG2R61 3 CG2R61 4 CG2R61 5 CG2R61 6 CG2R61 7 CG2R61 8 CG2R61 9 CG2R61 10 CG2R61 11 HGR61 12 HGR61 13 HGR61 14 HGR61 15 HGR61 16 HGR61 17 HGR61 18 HGR61
@<TRIPOS>MOLECULE
naphtalene
 18 19 0 0 0
****
USER_CHARGES
INVALID_CHARGES
Pose:  12 Cluster:  12 Fr_nu: 169861 TotEn:   -11.02
@<TRIPOS>ATOM
      1 C1        -64.2967    1.5455  -26.2429 C.ar   1 LIG      -0.11500
      2 C2        -64.9713    1.1135  -27.3809 C.ar   1 LIG      -0.11500
      3 C3        -65.4863    6.1468  -27.2848 C.ar   1 LIG      -0.11500
      4 C4        -66.1608    5.7147  -28.4228 C.ar   1 LIG      -0.11500
      5 C5        -64.2534    2.9045  -25.9303 C.ar   1 LIG      -0.11700
      6 C6        -65.6052    2.0386  -28.2107 C.ar   1 LIG      -0.11700
      7 C7        -64.8524    5.2215  -26.4549 C.ar   1 LIG      -0.11700
      8 C8        -66.2042    4.3557  -28.7355 C.ar   1 LIG      -0.11700
      9 C9        -64.8858    3.8498  -26.7543 C.ar   1 LIG       0.00400
     10 C10       -65.5717    3.4104  -27.9115 C.ar   1 LIG       0.00400
     11 H1        -63.8029    0.8248  -25.5975 H      1 LIG       0.11500
     12 H2        -65.0046    0.0552  -27.6232 H      1 LIG       0.11500
     13 H3        -65.4526    7.2051  -27.0418 H      1 LIG       0.11500
     14 H4        -66.6532    6.4359  -29.0685 H      1 LIG       0.11500
     15 H5        -63.7198    3.2196  -25.0359 H      1 LIG       0.11500
     16 H6        -66.1271    1.6784  -29.0948 H      1 LIG       0.11500
     17 H7        -64.3312    5.5819  -25.5704 H      1 LIG       0.11500
     18 H8        -66.7370    4.0404  -29.6303 H      1 LIG       0.11500
@<TRIPOS>BOND
      1       1       2 ar
      2       1       5 ar
      3       2       6 ar
      4       3       4 ar
      5       3       7 ar
      6       4       8 ar
      7       5       9 ar
      8       6      10 ar
      9       7       9 ar
     10       8      10 ar
     11       9      10 ar
     12       1      11 1
     13       2      12 1
     14       3      13 1
     15       4      14 1
     16       5      15 1
     17       6      16 1
     18       7      17 1
     19       8      18 1
@<TRIPOS>ALT_TYPE
CGenFF_4.0_ALT_TYPE_SET
CGenFF_4.0 1 CG2R61 2 CG2R61 3 CG2R61 4 CG2R61 5 CG2R61 6 CG2R61 7 CG2R61 8 CG2R61 9 CG2R61 10 CG2R61 11 HGR61 12 HGR61 13 HGR61 14 HGR61 15 HGR61 16 HGR61 17 HGR61 18 HGR61
@<TRIPOS>MOLECULE
naphtalene
 18 19 0 0 0
****
USER_CHARGES
INVALID_CHARGES
Pose:  13 Cluster:  13 Fr_nu:  19928 TotEn:   -11.00
@<TRIPOS>ATOM
      1 C1        -69.7620    0.8766  -28.3934 C.ar   1 LIG      -0.11500
      2 C2        -68.7749    1.7640  -28.8117 C.ar   1 LIG      -0.11500
      3 C3        -66.3703   -1.9014  -26.2834 C.ar   1 LIG      -0.11500
      4 C4        -65.3833   -1.0140  -26.7018 C.ar   1 LIG      -0.11500
      5 C5        -69.4156   -0.2584  -27.6596 C.ar   1 LIG      -0.11700
      6 C6        -67.4376    1.5199  -28.4980 C.ar   1 LIG      -0.11700
      7 C7        -67.7077   -1.6573  -26.5971 C.ar   1 LIG      -0.11700
      8 C8        -65.7296    0.1210  -27.4356 C.ar   1 LIG      -0.11700
      9 C9        -68.0745   -0.5199  -27.3349 C.ar   1 LIG       0.00400
     10 C10       -67.0707    0.3825  -27.7603 C.ar   1 LIG       0.00400
     11 H1        -70.8029    1.0669  -28.6383 H      1 LIG       0.11500
     12 H2        -69.0457    2.6474  -29.3826 H      1 LIG       0.11500
     13 H3        -66.1002   -2.7851  -25.7122 H      1 LIG       0.11500
     14 H4        -64.3425   -1.2055  -26.4578 H      1 LIG       0.11500
     15 H5        -70.2038   -0.9385  -27.3434 H      1 LIG       0.11500
     16 H6        -66.6827    2.2274  -28.8348 H      1 LIG       0.11500
     17 H7        -68.4625   -2.3644  -26.2595 H      1 LIG       0.11500
     18 H8        -64.9414    0.8009  -27.7526 H      1 LIG       0.11500
@<TRIPOS>BOND
      1       1       2 ar
      2       1       5 ar
      3       2       6 ar
      4       3       4 ar
      5       3       7 ar
      6       4       8 ar
      7       5       9 ar
      8       6      10 ar
      9       7       9 ar
     10       8      10 ar
     11       9      10 ar
     12       1      11 1
     13       2      12 1
     14       3      13 1
     15       4      14 1
     16       5      15 1
     17       6      16 1
     18       7      17 1
     19       8      18 1
@<TRIPOS>ALT_TYPE
CGenFF_4.0_ALT_TYPE_SET
CGenFF_4.0 1 CG2R61 2 CG2R61 3 CG2R61 4 CG2R61 5 CG2R61 6 CG2R61 7 CG2R61 8 CG2R61 9 CG2R61 10 CG2R61 11 HGR61 12 HGR61 13 HGR61 14 HGR61 15 HGR61 16 HGR61 17 HGR61 18 HGR61
@<TRIPOS>MOLECULE
naphtalene
 18 19 0 0 0
****
USER_CHARGES
INVALID_CHARGES
Pose:  14 Cluster:  14 Fr_nu: 214271 TotEn:   -10.88
@<TRIPOS>ATOM
      1 C1        -81.7053  -29.1941  -36.8203 C.ar   1 LIG      -0.11500
      2 C2        -81.2058  -30.4597  -36.5278 C.ar   1 LIG      -0.11500
      3 C3        -79.8115  -27.4890  -32.6756 C.ar   1 LIG      -0.11500
      4 C4        -79.3120  -28.7547  -32.3832 C.ar   1 LIG      -0.11500
      5 C5        -81.4860  -28.1356  -35.9383 C.ar   1 LIG      -0.11700
      6 C6        -80.4850  -30.6718  -35.3524 C.ar   1 LIG      -0.11700
      7 C7        -80.5323  -27.2769  -33.8512 C.ar   1 LIG      -0.11700
      8 C8        -79.5314  -29.8132  -33.2651 C.ar   1 LIG      -0.11700
      9 C9        -80.7626  -28.3309  -34.7504 C.ar   1 LIG       0.00400
     10 C10       -80.2547  -29.6179  -34.4530 C.ar   1 LIG       0.00400
     11 H1        -82.2669  -29.0298  -37.7353 H      1 LIG       0.11500
     12 H2        -81.3769  -31.2830  -37.2153 H      1 LIG       0.11500
     13 H3        -79.6405  -26.6651  -31.9885 H      1 LIG       0.11500
     14 H4        -78.7517  -28.9187  -31.4674 H      1 LIG       0.11500
     15 H5        -81.8861  -27.1549  -36.1871 H      1 LIG       0.11500
     16 H6        -80.1033  -31.6692  -35.1443 H      1 LIG       0.11500
     17 H7        -80.9131  -26.2793  -34.0595 H      1 LIG       0.11500
     18 H8        -79.1319  -30.7943  -33.0161 H      1 LIG       0.11500
@<TRIPOS>BOND
      1       1       2 ar
      2       1       5 ar
      3       2       6 ar
      4       3       4 ar
      5       3       7 ar
      6       4       8 ar
      7       5       9 ar
      8       6      10 ar
      9       7       9 ar
     10       8      10 ar
     11       9      10 ar
     12       1      11 1
     13       2      12 1
     14       3      13 1
     15       4      14 1
     16       5      15 1
     17       6      16 1
     18       7      17 1
     19       8      18 1
@<TRIPOS>ALT_TYPE
CGenFF_4.0_ALT_TYPE_SET
CGenFF_4.0 1 CG2R61 2 CG2R61 3 CG2R61 4 CG2R61 5 CG2R61 6 CG2R61 7 CG2R61 8 CG2R61 9 CG2R61 10 CG2R61 11 HGR61 12 HGR61 13 HGR61 14 HGR61 15 HGR61 16 HGR61 17 HGR61 18 HGR61
@<TRIPOS>MOLECULE
naphtalene
 18 19 0 0 0
****
USER_CHARGES
INVALID_CHARGES
Pose:  15 Cluster:  15 Fr_nu: 278295 TotEn:   -10.85
@<TRIPOS>ATOM
      1 C1        -43.7126    2.6901  -42.3311 C.ar   1 LIG      -0.11500
      2 C2        -44.5043    1.5883  -42.0208 C.ar   1 LIG      -0.11500
      3 C3        -46.6843    5.5515  -39.7515 C.ar   1 LIG      -0.11500
      4 C4        -47.4759    4.4496  -39.4413 C.ar   1 LIG      -0.11500
      5 C5        -44.0529    3.9534  -41.8464 C.ar   1 LIG      -0.11700
      6 C6        -45.6392    1.7454  -41.2249 C.ar   1 LIG      -0.11700
      7 C7        -45.5493    5.3943  -40.5474 C.ar   1 LIG      -0.11700
      8 C8        -47.1358    3.1863  -39.9259 C.ar   1 LIG      -0.11700
      9 C9        -45.1918    4.1301  -41.0439 C.ar   1 LIG       0.00400
     10 C10       -45.9968    3.0096  -40.7285 C.ar   1 LIG       0.00400
     11 H1        -42.8296    2.5672  -42.9512 H      1 LIG       0.11500
     12 H2        -44.2384    0.6053  -42.3984 H      1 LIG       0.11500
     13 H3        -46.9497    6.5350  -39.3740 H      1 LIG       0.11500
     14 H4        -48.3596    4.5733  -38.8223 H      1 LIG       0.11500
     15 H5        -43.4197    4.8005  -42.1020 H      1 LIG       0.11500
     16 H6        -46.2432    0.8702  -40.9945 H      1 LIG       0.11500
     17 H7        -44.9451    6.2694  -40.7770 H      1 LIG       0.11500
     18 H8        -47.7692    2.3391  -39.6711 H      1 LIG       0.11500
@<TRIPOS>BOND
      1       1       2 ar
      2       1       5 ar
      3       2       6 ar
      4       3       4 ar
      5       3       7 ar
      6       4       8 ar
      7       5       9 ar
      8       6      10 ar
      9       7       9 ar
     10       8      10 ar
     11       9      10 ar
     12       1      11 1
     13       2      12 1
     14       3      13 1
     15       4      14 1
     16       5      15 1
     17       6      16 1
     18       7      17 1
     19       8      18 1
@<TRIPOS>ALT_TYPE
CGenFF_4.0_ALT_TYPE_SET
CGenFF_4.0 1 CG2R61 2 CG2R61 3 CG2R61 4 CG2R61 5 CG2R61 6 CG2R61 7 CG2R61 8 CG2R61 9 CG2R61 10 CG2R61 11 HGR61 12 HGR61 13 HGR61 14 HGR61 15 HGR61 16 HGR61 17 HGR61 18 HGR61
@<TRIPOS>MOLECULE
naphtalene
 18 19 0 0 0
****
USER_CHARGES
INVALID_CHARGES
Pose:  16 Cluster:  16 Fr_nu:  31639 TotEn:   -10.64
@<TRIPOS>ATOM
      1 C1        -66.1203  -19.9399  -52.2932 C.ar   1 LIG      -0.11500
      2 C2        -67.1140  -20.3392  -53.1821 C.ar   1 LIG      -0.11500
      3 C3        -64.5212  -16.6896  -55.5415 C.ar   1 LIG      -0.11500
      4 C4        -65.5149  -17.0889  -56.4303 C.ar   1 LIG      -0.11500
      5 C5        -65.2246  -18.9326  -52.6534 C.ar   1 LIG      -0.11700
      6 C6        -67.2159  -19.7329  -54.4344 C.ar   1 LIG      -0.11700
      7 C7        -64.4194  -17.2959  -54.2891 C.ar   1 LIG      -0.11700
      8 C8        -66.4106  -18.0962  -56.0702 C.ar   1 LIG      -0.11700
      9 C9        -65.3124  -18.3114  -53.9099 C.ar   1 LIG       0.00400
     10 C10       -66.3229  -18.7175  -54.8137 C.ar   1 LIG       0.00400
     11 H1        -66.0411  -20.4126  -51.3187 H      1 LIG       0.11500
     12 H2        -67.8109  -21.1232  -52.9006 H      1 LIG       0.11500
     13 H3        -63.8239  -15.9053  -55.8224 H      1 LIG       0.11500
     14 H4        -65.5928  -16.6169  -57.4052 H      1 LIG       0.11500
     15 H5        -64.4555  -18.6368  -51.9429 H      1 LIG       0.11500
     16 H6        -68.0007  -20.0605  -55.1130 H      1 LIG       0.11500
     17 H7        -63.6350  -16.9676  -53.6103 H      1 LIG       0.11500
     18 H8        -67.1793  -18.3927  -56.7809 H      1 LIG       0.11500
@<TRIPOS>BOND
      1       1       2 ar
      2       1       5 ar
      3       2       6 ar
      4       3       4 ar
      5       3       7 ar
      6       4       8 ar
      7       5       9 ar
      8       6      10 ar
      9       7       9 ar
     10       8      10 ar
     11       9      10 ar
     12       1      11 1
     13       2      12 1
     14       3      13 1
     15       4      14 1
     16       5      15 1
     17       6      16 1
     18       7      17 1
     19       8      18 1
@<TRIPOS>ALT_TYPE
CGenFF_4.0_ALT_TYPE_SET
CGenFF_4.0 1 CG2R61 2 CG2R61 3 CG2R61 4 CG2R61 5 CG2R61 6 CG2R61 7 CG2R61 8 CG2R61 9 CG2R61 10 CG2R61 11 HGR61 12 HGR61 13 HGR61 14 HGR61 15 HGR61 16 HGR61 17 HGR61 18 HGR61
@<TRIPOS>MOLECULE
naphtalene
 18 19 0 0 0
****
USER_CHARGES
INVALID_CHARGES
Pose:  17 Cluster:  17 Fr_nu:  20079 TotEn:   -10.61
@<TRIPOS>ATOM
      1 C1        -65.0595    3.1353  -27.3553 C.ar   1 LIG      -0.11500
      2 C2        -66.0584    2.4108  -27.9987 C.ar   1 LIG      -0.11500
      3 C3        -63.4942   -0.9366  -25.2007 C.ar   1 LIG      -0.11500
      4 C4        -64.4932   -1.6610  -25.8441 C.ar   1 LIG      -0.11500
      5 C5        -64.1695    2.4882  -26.4976 C.ar   1 LIG      -0.11700
      6 C6        -66.1714    1.0365  -27.7869 C.ar   1 LIG      -0.11700
      7 C7        -63.3812    0.4378  -25.4126 C.ar   1 LIG      -0.11700
      8 C8        -65.3833   -1.0140  -26.7018 C.ar   1 LIG      -0.11700
      9 C9        -64.2684    1.1054  -26.2726 C.ar   1 LIG       0.00400
     10 C10       -65.2843    0.3688  -26.9268 C.ar   1 LIG       0.00400
     11 H1        -64.9724    4.2053  -27.5202 H      1 LIG       0.11500
     12 H2        -66.7506    2.9155  -28.6664 H      1 LIG       0.11500
     13 H3        -62.8014   -1.4408  -24.5328 H      1 LIG       0.11500
     14 H4        -64.5807   -2.7307  -25.6778 H      1 LIG       0.11500
     15 H5        -63.3966    3.0747  -26.0050 H      1 LIG       0.11500
     16 H6        -66.9595    0.4900  -28.3007 H      1 LIG       0.11500
     17 H7        -62.5925    0.9839  -24.8994 H      1 LIG       0.11500
     18 H8        -66.1567   -1.6001  -27.1939 H      1 LIG       0.11500
@<TRIPOS>BOND
      1       1       2 ar
      2       1       5 ar
      3       2       6 ar
      4       3       4 ar
      5       3       7 ar
      6       4       8 ar
      7       5       9 ar
      8       6      10 ar
      9       7       9 ar
     10       8      10 ar
     11       9      10 ar
     12       1      11 1
     13       2      12 1
     14       3      13 1
     15       4      14 1
     16       5      15 1
     17       6      16 1
     18       7      17 1
     19       8      18 1
@<TRIPOS>ALT_TYPE
CGenFF_4.0_ALT_TYPE_SET
CGenFF_4.0 1 CG2R61 2 CG2R61 3 CG2R61 4 CG2R61 5 CG2R61 6 CG2R61 7 CG2R61 8 CG2R61 9 CG2R61 10 CG2R61 11 HGR61 12 HGR61 13 HGR61 14 HGR61 15 HGR61 16 HGR61 17 HGR61 18 HGR61
@<TRIPOS>MOLECULE
naphtalene
 18 19 0 0 0
****
USER_CHARGES
INVALID_CHARGES
Pose:  18 Cluster:  18 Fr_nu: 197447 TotEn:   -10.61
@<TRIPOS>ATOM
      1 C1        -57.0072  -21.8237  -34.9437 C.ar   1 LIG      -0.11500
      2 C2        -56.8306  -22.9061  -34.0870 C.ar   1 LIG      -0.11500
      3 C3        -52.2660  -20.7842  -34.6070 C.ar   1 LIG      -0.11500
      4 C4        -52.0895  -21.8666  -33.7503 C.ar   1 LIG      -0.11500
      5 C5        -55.9189  -21.0223  -35.2901 C.ar   1 LIG      -0.11700
      6 C6        -55.5653  -23.1915  -33.5734 C.ar   1 LIG      -0.11700
      7 C7        -53.5314  -20.4989  -35.1207 C.ar   1 LIG      -0.11700
      8 C8        -53.1777  -22.6680  -33.4037 C.ar   1 LIG      -0.11700
      9 C9        -54.6380  -21.2948  -34.7826 C.ar   1 LIG       0.00400
     10 C10       -54.4586  -22.3955  -33.9113 C.ar   1 LIG       0.00400
     11 H1        -57.9926  -21.6017  -35.3428 H      1 LIG       0.11500
     12 H2        -57.6784  -23.5295  -33.8181 H      1 LIG       0.11500
     13 H3        -51.4184  -20.1604  -34.8765 H      1 LIG       0.11500
     14 H4        -51.1042  -22.0873  -33.3504 H      1 LIG       0.11500
     15 H5        -56.0803  -20.1811  -35.9611 H      1 LIG       0.11500
     16 H6        -55.4503  -24.0429  -32.9058 H      1 LIG       0.11500
     17 H7        -53.6460  -19.6479  -35.7888 H      1 LIG       0.11500
     18 H8        -53.0167  -23.5089  -32.7322 H      1 LIG       0.11500
@<TRIPOS>BOND
      1       1       2 ar
      2       1       5 ar
      3       2       6 ar
      4       3       4 ar
      5       3       7 ar
      6       4       8 ar
      7       5       9 ar
      8       6      10 ar
      9       7       9 ar
     10       8      10 ar
     11       9      10 ar
     12       1      11 1
     13       2      12 1
     14       3      13 1
     15       4      14 1
     16       5      15 1
     17       6      16 1
     18       7      17 1
     19       8      18 1
@<TRIPOS>ALT_TYPE
CGenFF_4.0_ALT_TYPE_SET
CGenFF_4.0 1 CG2R61 2 CG2R61 3 CG2R61 4 CG2R61 5 CG2R61 6 CG2R61 7 CG2R61 8 CG2R61 9 CG2R61 10 CG2R61 11 HGR61 12 HGR61 13 HGR61 14 HGR61 15 HGR61 16 HGR61 17 HGR61 18 HGR61
@<TRIPOS>MOLECULE
naphtalene
 18 19 0 0 0
****
USER_CHARGES
INVALID_CHARGES
Pose:  19 Cluster:  19 Fr_nu: 287798 TotEn:   -10.59
@<TRIPOS>ATOM
      1 C1        -65.9248  -21.1689  -51.3802 C.ar   1 LIG      -0.11500
      2 C2        -66.2631  -21.4182  -50.0534 C.ar   1 LIG      -0.11500
      3 C3        -61.2208  -20.9997  -50.1486 C.ar   1 LIG      -0.11500
      4 C4        -61.5592  -21.2490  -48.8219 C.ar   1 LIG      -0.11500
      5 C5        -64.5873  -21.0017  -51.7404 C.ar   1 LIG      -0.11700
      6 C6        -65.2655  -21.5014  -49.0818 C.ar   1 LIG      -0.11700
      7 C7        -62.2186  -20.9166  -51.1202 C.ar   1 LIG      -0.11700
      8 C8        -62.8967  -21.4161  -48.4615 C.ar   1 LIG      -0.11700
      9 C9        -63.5699  -21.0822  -50.7755 C.ar   1 LIG       0.00400
     10 C10       -63.9141  -21.3357  -49.4264 C.ar   1 LIG       0.00400
     11 H1        -66.7019  -21.1037  -52.1360 H      1 LIG       0.11500
     12 H2        -67.3046  -21.5485  -49.7741 H      1 LIG       0.11500
     13 H3        -60.1793  -20.8695  -50.4286 H      1 LIG       0.11500
     14 H4        -60.7818  -21.3127  -48.0662 H      1 LIG       0.11500
     15 H5        -64.3461  -20.8073  -52.7834 H      1 LIG       0.11500
     16 H6        -65.5528  -21.6977  -48.0509 H      1 LIG       0.11500
     17 H7        -61.9309  -20.7211  -52.1511 H      1 LIG       0.11500
     18 H8        -63.1382  -21.6099  -47.4184 H      1 LIG       0.11500
@<TRIPOS>BOND
      1       1       2 ar
      2       1       5 ar
      3       2       6 ar
      4       3       4 ar
      5       3       7 ar
      6       4       8 ar
      7       5       9 ar
      8       6      10 ar
      9       7       9 ar
     10       8      10 ar
     11       9      10 ar
     12       1      11 1
     13       2      12 1
     14       3      13 1
     15       4      14 1
     16       5      15 1
     17       6      16 1
     18       7      17 1
     19       8      18 1
@<TRIPOS>ALT_TYPE
CGenFF_4.0_ALT_TYPE_SET
CGenFF_4.0 1 CG2R61 2 CG2R61 3 CG2R61 4 CG2R61 5 CG2R61 6 CG2R61 7 CG2R61 8 CG2R61 9 CG2R61 10 CG2R61 11 HGR61 12 HGR61 13 HGR61 14 HGR61 15 HGR61 16 HGR61 17 HGR61 18 HGR61
@<TRIPOS>MOLECULE
naphtalene
 18 19 0 0 0
****
USER_CHARGES
INVALID_CHARGES
Pose:  20 Cluster:  20 Fr_nu: 176325 TotEn:   -10.55
@<TRIPOS>ATOM
      1 C1        -77.0257  -11.6011  -23.7806 C.ar   1 LIG      -0.11500
      2 C2        -76.5857  -10.2869  -23.9081 C.ar   1 LIG      -0.11500
      3 C3        -73.2596  -12.5779  -20.8591 C.ar   1 LIG      -0.11500
      4 C4        -72.8197  -11.2638  -20.9868 C.ar   1 LIG      -0.11500
      5 C5        -76.3116  -12.5032  -22.9913 C.ar   1 LIG      -0.11700
      6 C6        -75.4302   -9.8697  -23.2471 C.ar   1 LIG      -0.11700
      7 C7        -74.4152  -12.9951  -21.5202 C.ar   1 LIG      -0.11700
      8 C8        -73.5336  -10.3616  -21.7760 C.ar   1 LIG      -0.11700
      9 C9        -75.1463  -12.1006  -22.3187 C.ar   1 LIG       0.00400
     10 C10       -74.6990  -10.7642  -22.4486 C.ar   1 LIG       0.00400
     11 H1        -77.9250  -11.9254  -24.2959 H      1 LIG       0.11500
     12 H2        -77.1425   -9.5854  -24.5226 H      1 LIG       0.11500
     13 H3        -72.7032  -13.2801  -20.2445 H      1 LIG       0.11500
     14 H4        -71.9195  -10.9403  -20.4724 H      1 LIG       0.11500
     15 H5        -76.6738  -13.5257  -22.9063 H      1 LIG       0.11500
     16 H6        -75.1051   -8.8376  -23.3607 H      1 LIG       0.11500
     17 H7        -74.7406  -14.0270  -21.4058 H      1 LIG       0.11500
     18 H8        -73.1712   -9.3392  -21.8618 H      1 LIG       0.11500
@<TRIPOS>BOND
      1       1       2 ar
      2       1       5 ar
      3       2       6 ar
      4       3       4 ar
      5       3       7 ar
      6       4       8 ar
      7       5       9 ar
      8       6      10 ar
      9       7       9 ar
     10       8      10 ar
     11       9      10 ar
     12       1      11 1
     13       2      12 1
     14       3      13 1
     15       4      14 1
     16       5      15 1
     17       6      16 1
     18       7      17 1
     19       8      18 1
@<TRIPOS>ALT_TYPE
CGenFF_4.0_ALT_TYPE_SET
CGenFF_4.0 1 CG2R61 2 CG2R61 3 CG2R61 4 CG2R61 5 CG2R61 6 CG2R61 7 CG2R61 8 CG2R61 9 CG2R61 10 CG2R61 11 HGR61 12 HGR61 13 HGR61 14 HGR61 15 HGR61 16 HGR61 17 HGR61 18 HGR61
@<TRIPOS>MOLECULE
naphtalene
 18 19 0 0 0
****
USER_CHARGES
INVALID_CHARGES
Pose:  21 Cluster:  21 Fr_nu:  92252 TotEn:   -10.51
@<TRIPOS>ATOM
      1 C1        -63.5941  -21.2865  -48.5896 C.ar   1 LIG      -0.11500
      2 C2        -64.8842  -21.7856  -48.4366 C.ar   1 LIG      -0.11500
      3 C3        -62.1116  -23.9584  -44.8033 C.ar   1 LIG      -0.11500
      4 C4        -63.4017  -24.4574  -44.6504 C.ar   1 LIG      -0.11500
      5 C5        -62.5786  -21.6992  -47.7265 C.ar   1 LIG      -0.11700
      6 C6        -65.1638  -22.6993  -47.4202 C.ar   1 LIG      -0.11700
      7 C7        -61.8320  -23.0447  -45.8199 C.ar   1 LIG      -0.11700
      8 C8        -64.4173  -24.0447  -45.5134 C.ar   1 LIG      -0.11700
      9 C9        -62.8420  -22.6182  -46.6977 C.ar   1 LIG       0.00400
     10 C10       -64.1539  -23.1257  -46.5422 C.ar   1 LIG       0.00400
     11 H1        -63.3771  -20.5748  -49.3808 H      1 LIG       0.11500
     12 H2        -65.6740  -21.4639  -49.1092 H      1 LIG       0.11500
     13 H3        -61.3211  -24.2799  -44.1310 H      1 LIG       0.11500
     14 H4        -63.6184  -25.1680  -43.8582 H      1 LIG       0.11500
     15 H5        -61.5776  -21.2956  -47.8645 H      1 LIG       0.11500
     16 H6        -66.1793  -23.0768  -47.3194 H      1 LIG       0.11500
     17 H7        -60.8163  -22.6680  -45.9210 H      1 LIG       0.11500
     18 H8        -65.4186  -24.4476  -45.3751 H      1 LIG       0.11500
@<TRIPOS>BOND
      1       1       2 ar
      2       1       5 ar
      3       2       6 ar
      4       3       4 ar
      5       3       7 ar
      6       4       8 ar
      7       5       9 ar
      8       6      10 ar
      9       7       9 ar
     10       8      10 ar
     11       9      10 ar
     12       1      11 1
     13       2      12 1
     14       3      13 1
     15       4      14 1
     16       5      15 1
     17       6      16 1
     18       7      17 1
     19       8      18 1
@<TRIPOS>ALT_TYPE
CGenFF_4.0_ALT_TYPE_SET
CGenFF_4.0 1 CG2R61 2 CG2R61 3 CG2R61 4 CG2R61 5 CG2R61 6 CG2R61 7 CG2R61 8 CG2R61 9 CG2R61 10 CG2R61 11 HGR61 12 HGR61 13 HGR61 14 HGR61 15 HGR61 16 HGR61 17 HGR61 18 HGR61
@<TRIPOS>MOLECULE
naphtalene
 18 19 0 0 0
****
USER_CHARGES
INVALID_CHARGES
Pose:  22 Cluster:  22 Fr_nu:   4909 TotEn:   -10.28
@<TRIPOS>ATOM
      1 C1        -61.0517  -22.2580  -35.5251 C.ar   1 LIG      -0.11500
      2 C2        -62.2941  -22.3146  -36.1497 C.ar   1 LIG      -0.11500
      3 C3        -59.2015  -19.9901  -39.4118 C.ar   1 LIG      -0.11500
      4 C4        -60.4439  -20.0468  -40.0363 C.ar   1 LIG      -0.11500
      5 C5        -59.9688  -21.6666  -36.1764 C.ar   1 LIG      -0.11700
      6 C6        -62.4585  -21.7802  -37.4278 C.ar   1 LIG      -0.11700
      7 C7        -59.0371  -20.5246  -38.1336 C.ar   1 LIG      -0.11700
      8 C8        -61.5268  -20.6382  -39.3851 C.ar   1 LIG      -0.11700
      9 C9        -60.1161  -21.1236  -37.4632 C.ar   1 LIG       0.00400
     10 C10       -61.3795  -21.1812  -38.0983 C.ar   1 LIG       0.00400
     11 H1        -60.9241  -22.6747  -34.5303 H      1 LIG       0.11500
     12 H2        -63.1365  -22.7750  -35.6417 H      1 LIG       0.11500
     13 H3        -58.3585  -19.5296  -39.9193 H      1 LIG       0.11500
     14 H4        -60.5705  -19.6312  -41.0316 H      1 LIG       0.11500
     15 H5        -59.0067  -21.6339  -35.6693 H      1 LIG       0.11500
     16 H6        -63.4387  -21.8350  -37.8968 H      1 LIG       0.11500
     17 H7        -58.0570  -20.4689  -37.6645 H      1 LIG       0.11500
     18 H8        -62.4889  -20.6717  -39.8924 H      1 LIG       0.11500
@<TRIPOS>BOND
      1       1       2 ar
      2       1       5 ar
      3       2       6 ar
      4       3       4 ar
      5       3       7 ar
      6       4       8 ar
      7       5       9 ar
      8       6      10 ar
      9       7       9 ar
     10       8      10 ar
     11       9      10 ar
     12       1      11 1
     13       2      12 1
     14       3      13 1
     15       4      14 1
     16       5      15 1
     17       6      16 1
     18       7      17 1
     19       8      18 1
@<TRIPOS>ALT_TYPE
CGenFF_4.0_ALT_TYPE_SET
CGenFF_4.0 1 CG2R61 2 CG2R61 3 CG2R61 4 CG2R61 5 CG2R61 6 CG2R61 7 CG2R61 8 CG2R61 9 CG2R61 10 CG2R61 11 HGR61 12 HGR61 13 HGR61 14 HGR61 15 HGR61 16 HGR61 17 HGR61 18 HGR61
@<TRIPOS>MOLECULE
naphtalene
 18 19 0 0 0
****
USER_CHARGES
INVALID_CHARGES
Pose:  23 Cluster:  23 Fr_nu: 188871 TotEn:   -10.11
@<TRIPOS>ATOM
      1 C1        -50.3459    7.6600  -30.8946 C.ar   1 LIG      -0.11500
      2 C2        -49.6309    7.7379  -32.0860 C.ar   1 LIG      -0.11500
      3 C3        -53.6960    4.8948  -33.0863 C.ar   1 LIG      -0.11500
      4 C4        -52.9808    4.9727  -34.2777 C.ar   1 LIG      -0.11500
      5 C5        -51.5364    6.9345  -30.8406 C.ar   1 LIG      -0.11700
      6 C6        -50.1033    7.0907  -33.2279 C.ar   1 LIG      -0.11700
      7 C7        -53.2234    5.5420  -31.9442 C.ar   1 LIG      -0.11700
      8 C8        -51.7904    5.6983  -34.3317 C.ar   1 LIG      -0.11700
      9 C9        -52.0270    6.2767  -31.9804 C.ar   1 LIG       0.00400
     10 C10       -51.2998    6.3560  -33.1919 C.ar   1 LIG       0.00400
     11 H1        -49.9779    8.1645  -30.0060 H      1 LIG       0.11500
     12 H2        -48.7041    8.3027  -32.1269 H      1 LIG       0.11500
     13 H3        -54.6230    4.3298  -33.0447 H      1 LIG       0.11500
     14 H4        -53.3501    4.4692  -35.1662 H      1 LIG       0.11500
     15 H5        -52.0791    6.8876  -29.8987 H      1 LIG       0.11500
     16 H6        -49.5278    7.1646  -34.1483 H      1 LIG       0.11500
     17 H7        -53.7986    5.4672  -31.0238 H      1 LIG       0.11500
     18 H8        -51.2479    5.7459  -35.2738 H      1 LIG       0.11500
@<TRIPOS>BOND
      1       1       2 ar
      2       1       5 ar
      3       2       6 ar
      4       3       4 ar
      5       3       7 ar
      6       4       8 ar
      7       5       9 ar
      8       6      10 ar
      9       7       9 ar
     10       8      10 ar
     11       9      10 ar
     12       1      11 1
     13       2      12 1
     14       3      13 1
     15       4      14 1
     16       5      15 1
     17       6      16 1
     18       7      17 1
     19       8      18 1
@<TRIPOS>ALT_TYPE
CGenFF_4.0_ALT_TYPE_SET
CGenFF_4.0 1 CG2R61 2 CG2R61 3 CG2R61 4 CG2R61 5 CG2R61 6 CG2R61 7 CG2R61 8 CG2R61 9 CG2R61 10 CG2R61 11 HGR61 12 HGR61 13 HGR61 14 HGR61 15 HGR61 16 HGR61 17 HGR61 18 HGR61
@<TRIPOS>MOLECULE
naphtalene
 18 19 0 0 0
****
USER_CHARGES
INVALID_CHARGES
Pose:  24 Cluster:  24 Fr_nu:  75091 TotEn:   -10.07
@<TRIPOS>ATOM
      1 C1        -62.5046   -0.2751  -24.2985 C.ar   1 LIG      -0.11500
      2 C2        -62.5351   -1.6657  -24.3441 C.ar   1 LIG      -0.11500
      3 C3        -66.5909   -0.0993  -26.9337 C.ar   1 LIG      -0.11500
      4 C4        -66.6213   -1.4899  -26.9792 C.ar   1 LIG      -0.11500
      5 C5        -63.5036    0.4665  -24.9298 C.ar   1 LIG      -0.11700
      6 C6        -63.5646   -2.3201  -25.0210 C.ar   1 LIG      -0.11700
      7 C7        -65.5613    0.5551  -26.2567 C.ar   1 LIG      -0.11700
      8 C8        -65.6223   -2.2317  -26.3481 C.ar   1 LIG      -0.11700
      9 C9        -64.5475   -0.1755  -25.6158 C.ar   1 LIG       0.00400
     10 C10       -64.5784   -1.5896  -25.6621 C.ar   1 LIG       0.00400
     11 H1        -61.7026    0.2338  -23.7719 H      1 LIG       0.11500
     12 H2        -61.7570   -2.2421  -23.8522 H      1 LIG       0.11500
     13 H3        -67.3689    0.4778  -27.4254 H      1 LIG       0.11500
     14 H4        -67.4228   -1.9983  -27.5072 H      1 LIG       0.11500
     15 H5        -63.4594    1.5526  -24.8815 H      1 LIG       0.11500
     16 H6        -63.5687   -3.4079  -25.0433 H      1 LIG       0.11500
     17 H7        -65.5578    1.6428  -26.2338 H      1 LIG       0.11500
     18 H8        -65.6659   -3.3178  -26.3968 H      1 LIG       0.11500
@<TRIPOS>BOND
      1       1       2 ar
      2       1       5 ar
      3       2       6 ar
      4       3       4 ar
      5       3       7 ar
      6       4       8 ar
      7       5       9 ar
      8       6      10 ar
      9       7       9 ar
     10       8      10 ar
     11       9      10 ar
     12       1      11 1
     13       2      12 1
     14       3      13 1
     15       4      14 1
     16       5      15 1
     17       6      16 1
     18       7      17 1
     19       8      18 1
@<TRIPOS>ALT_TYPE
CGenFF_4.0_ALT_TYPE_SET
CGenFF_4.0 1 CG2R61 2 CG2R61 3 CG2R61 4 CG2R61 5 CG2R61 6 CG2R61 7 CG2R61 8 CG2R61 9 CG2R61 10 CG2R61 11 HGR61 12 HGR61 13 HGR61 14 HGR61 15 HGR61 16 HGR61 17 HGR61 18 HGR61
@<TRIPOS>MOLECULE
naphtalene
 18 19 0 0 0
****
USER_CHARGES
INVALID_CHARGES
Pose:  25 Cluster:  25 Fr_nu:  48979 TotEn:   -10.03
@<TRIPOS>ATOM
      1 C1        -72.4379    8.9789  -49.1300 C.ar   1 LIG      -0.11500
      2 C2        -72.3184    9.1872  -47.7592 C.ar   1 LIG      -0.11500
      3 C3        -77.0990    7.7183  -48.5320 C.ar   1 LIG      -0.11500
      4 C4        -76.9794    7.9265  -47.1611 C.ar   1 LIG      -0.11500
      5 C5        -73.6549    8.5614  -49.6697 C.ar   1 LIG      -0.11700
      6 C6        -73.4153    8.9789  -46.9227 C.ar   1 LIG      -0.11700
      7 C7        -76.0021    7.9267  -49.3685 C.ar   1 LIG      -0.11700
      8 C8        -75.7624    8.3439  -46.6214 C.ar   1 LIG      -0.11700
      9 C9        -74.7695    8.3468  -48.8425 C.ar   1 LIG       0.00400
     10 C10       -74.6479    8.5586  -47.4486 C.ar   1 LIG       0.00400
     11 H1        -71.5835    9.1407  -49.7807 H      1 LIG       0.11500
     12 H2        -71.3706    9.5124  -47.3402 H      1 LIG       0.11500
     13 H3        -78.0468    7.3931  -48.9518 H      1 LIG       0.11500
     14 H4        -77.8337    7.7632  -46.5108 H      1 LIG       0.11500
     15 H5        -73.7252    8.4044  -50.7440 H      1 LIG       0.11500
     16 H6        -73.2992    9.1483  -45.8542 H      1 LIG       0.11500
     17 H7        -76.1185    7.7579  -50.4370 H      1 LIG       0.11500
     18 H8        -75.6917    8.5003  -45.5469 H      1 LIG       0.11500
@<TRIPOS>BOND
      1       1       2 ar
      2       1       5 ar
      3       2       6 ar
      4       3       4 ar
      5       3       7 ar
      6       4       8 ar
      7       5       9 ar
      8       6      10 ar
      9       7       9 ar
     10       8      10 ar
     11       9      10 ar
     12       1      11 1
     13       2      12 1
     14       3      13 1
     15       4      14 1
     16       5      15 1
     17       6      16 1
     18       7      17 1
     19       8      18 1
@<TRIPOS>ALT_TYPE
CGenFF_4.0_ALT_TYPE_SET
CGenFF_4.0 1 CG2R61 2 CG2R61 3 CG2R61 4 CG2R61 5 CG2R61 6 CG2R61 7 CG2R61 8 CG2R61 9 CG2R61 10 CG2R61 11 HGR61 12 HGR61 13 HGR61 14 HGR61 15 HGR61 16 HGR61 17 HGR61 18 HGR61
@<TRIPOS>MOLECULE
naphtalene
 18 19 0 0 0
****
USER_CHARGES
INVALID_CHARGES
Pose:  26 Cluster:  26 Fr_nu:  98687 TotEn:    -9.97
@<TRIPOS>ATOM
      1 C1        -53.7635  -21.3382  -33.7844 C.ar   1 LIG      -0.11500
      2 C2        -55.0566  -21.6296  -33.3602 C.ar   1 LIG      -0.11500
      3 C3        -55.4618  -20.2463  -38.2111 C.ar   1 LIG      -0.11500
      4 C4        -56.7549  -20.5377  -37.7869 C.ar   1 LIG      -0.11500
      5 C5        -53.5360  -20.9209  -35.0961 C.ar   1 LIG      -0.11700
      6 C6        -56.1271  -21.5048  -34.2460 C.ar   1 LIG      -0.11700
      7 C7        -54.3912  -20.3710  -37.3252 C.ar   1 LIG      -0.11700
      8 C8        -56.9824  -20.9551  -36.4752 C.ar   1 LIG      -0.11700
      9 C9        -54.6018  -20.7898  -36.0013 C.ar   1 LIG       0.00400
     10 C10       -55.9167  -21.0862  -35.5699 C.ar   1 LIG       0.00400
     11 H1        -52.9304  -21.4361  -33.0945 H      1 LIG       0.11500
     12 H2        -55.2326  -21.9541  -32.3388 H      1 LIG       0.11500
     13 H3        -55.2851  -19.9215  -39.2326 H      1 LIG       0.11500
     14 H4        -57.5874  -20.4410  -38.4775 H      1 LIG       0.11500
     15 H5        -52.5169  -20.6990  -35.4060 H      1 LIG       0.11500
     16 H6        -57.1296  -21.7374  -33.8927 H      1 LIG       0.11500
     17 H7        -53.3890  -20.1376  -37.6785 H      1 LIG       0.11500
     18 H8        -58.0014  -21.1778  -36.1653 H      1 LIG       0.11500
@<TRIPOS>BOND
      1       1       2 ar
      2       1       5 ar
      3       2       6 ar
      4       3       4 ar
      5       3       7 ar
      6       4       8 ar
      7       5       9 ar
      8       6      10 ar
      9       7       9 ar
     10       8      10 ar
     11       9      10 ar
     12       1      11 1
     13       2      12 1
     14       3      13 1
     15       4      14 1
     16       5      15 1
     17       6      16 1
     18       7      17 1
     19       8      18 1
@<TRIPOS>ALT_TYPE
CGenFF_4.0_ALT_TYPE_SET
CGenFF_4.0 1 CG2R61 2 CG2R61 3 CG2R61 4 CG2R61 5 CG2R61 6 CG2R61 7 CG2R61 8 CG2R61 9 CG2R61 10 CG2R61 11 HGR61 12 HGR61 13 HGR61 14 HGR61 15 HGR61 16 HGR61 17 HGR61 18 HGR61
@<TRIPOS>MOLECULE
naphtalene
 18 19 0 0 0
****
USER_CHARGES
INVALID_CHARGES
Pose:  27 Cluster:  27 Fr_nu:  24233 TotEn:    -9.91
@<TRIPOS>ATOM
      1 C1        -65.9315  -25.1115  -37.4530 C.ar   1 LIG      -0.11500
      2 C2        -66.5567  -24.7559  -36.2616 C.ar   1 LIG      -0.11500
      3 C3        -62.1903  -22.1998  -36.3584 C.ar   1 LIG      -0.11500
      4 C4        -62.8156  -21.8443  -35.1670 C.ar   1 LIG      -0.11500
      5 C5        -64.6889  -24.5672  -37.7792 C.ar   1 LIG      -0.11700
      6 C6        -65.9420  -23.8548  -35.3919 C.ar   1 LIG      -0.11700
      7 C7        -62.8050  -23.1011  -37.2281 C.ar   1 LIG      -0.11700
      8 C8        -64.0581  -22.3884  -34.8406 C.ar   1 LIG      -0.11700
      9 C9        -64.0556  -23.6586  -36.9157 C.ar   1 LIG       0.00400
     10 C10       -64.6915  -23.2970  -35.7042 C.ar   1 LIG       0.00400
     11 H1        -66.4107  -25.8127  -38.1299 H      1 LIG       0.11500
     12 H2        -67.5238  -25.1804  -36.0084 H      1 LIG       0.11500
     13 H3        -61.2228  -21.7757  -36.6121 H      1 LIG       0.11500
     14 H4        -62.3365  -21.1420  -34.4911 H      1 LIG       0.11500
     15 H5        -64.2188  -24.8592  -38.7161 H      1 LIG       0.11500
     16 H6        -66.4488  -23.5915  -34.4657 H      1 LIG       0.11500
     17 H7        -62.2977  -23.3648  -38.1537 H      1 LIG       0.11500
     18 H8        -64.5288  -22.0960  -33.9042 H      1 LIG       0.11500
@<TRIPOS>BOND
      1       1       2 ar
      2       1       5 ar
      3       2       6 ar
      4       3       4 ar
      5       3       7 ar
      6       4       8 ar
      7       5       9 ar
      8       6      10 ar
      9       7       9 ar
     10       8      10 ar
     11       9      10 ar
     12       1      11 1
     13       2      12 1
     14       3      13 1
     15       4      14 1
     16       5      15 1
     17       6      16 1
     18       7      17 1
     19       8      18 1
@<TRIPOS>ALT_TYPE
CGenFF_4.0_ALT_TYPE_SET
CGenFF_4.0 1 CG2R61 2 CG2R61 3 CG2R61 4 CG2R61 5 CG2R61 6 CG2R61 7 CG2R61 8 CG2R61 9 CG2R61 10 CG2R61 11 HGR61 12 HGR61 13 HGR61 14 HGR61 15 HGR61 16 HGR61 17 HGR61 18 HGR61
@<TRIPOS>MOLECULE
naphtalene
 18 19 0 0 0
****
USER_CHARGES
INVALID_CHARGES
Pose:  28 Cluster:  28 Fr_nu:  52996 TotEn:    -9.89
@<TRIPOS>ATOM
      1 C1        -63.3932  -23.7056  -22.5862 C.ar   1 LIG      -0.11500
      2 C2        -63.9824  -23.7421  -23.8464 C.ar   1 LIG      -0.11500
      3 C3        -59.0995  -22.6642  -24.6240 C.ar   1 LIG      -0.11500
      4 C4        -59.6889  -22.7008  -25.8842 C.ar   1 LIG      -0.11500
      5 C5        -62.0317  -23.4288  -22.4594 C.ar   1 LIG      -0.11700
      6 C6        -63.2126  -23.5019  -24.9848 C.ar   1 LIG      -0.11700
      7 C7        -59.8695  -22.9043  -23.4855 C.ar   1 LIG      -0.11700
      8 C8        -61.0504  -22.9777  -26.0111 C.ar   1 LIG      -0.11700
      9 C9        -61.2414  -23.1846  -23.5945 C.ar   1 LIG       0.00400
     10 C10       -61.8406  -23.2218  -24.8760 C.ar   1 LIG       0.00400
     11 H1        -63.9930  -23.8932  -21.7003 H      1 LIG       0.11500
     12 H2        -65.0425  -23.9574  -23.9440 H      1 LIG       0.11500
     13 H3        -58.0393  -22.4488  -24.5257 H      1 LIG       0.11500
     14 H4        -59.0883  -22.5145  -26.7697 H      1 LIG       0.11500
     15 H5        -61.5922  -23.4058  -21.4643 H      1 LIG       0.11500
     16 H6        -63.6942  -23.5351  -25.9599 H      1 LIG       0.11500
     17 H7        -59.3879  -22.8704  -22.5106 H      1 LIG       0.11500
     18 H8        -61.4900  -23.0014  -27.0062 H      1 LIG       0.11500
@<TRIPOS>BOND
      1       1       2 ar
      2       1       5 ar
      3       2       6 ar
      4       3       4 ar
      5       3       7 ar
      6       4       8 ar
      7       5       9 ar
      8       6      10 ar
      9       7       9 ar
     10       8      10 ar
     11       9      10 ar
     12       1      11 1
     13       2      12 1
     14       3      13 1
     15       4      14 1
     16       5      15 1
     17       6      16 1
     18       7      17 1
     19       8      18 1
@<TRIPOS>ALT_TYPE
CGenFF_4.0_ALT_TYPE_SET
CGenFF_4.0 1 CG2R61 2 CG2R61 3 CG2R61 4 CG2R61 5 CG2R61 6 CG2R61 7 CG2R61 8 CG2R61 9 CG2R61 10 CG2R61 11 HGR61 12 HGR61 13 HGR61 14 HGR61 15 HGR61 16 HGR61 17 HGR61 18 HGR61
@<TRIPOS>MOLECULE
naphtalene
 18 19 0 0 0
****
USER_CHARGES
INVALID_CHARGES
Pose:  29 Cluster:  29 Fr_nu:  25957 TotEn:    -9.79
@<TRIPOS>ATOM
      1 C1        -58.9497  -24.6314  -26.1333 C.ar   1 LIG      -0.11500
      2 C2        -58.4967  -23.6162  -25.2961 C.ar   1 LIG      -0.11500
      3 C3        -63.5449  -23.5575  -24.9486 C.ar   1 LIG      -0.11500
      4 C4        -63.0917  -22.5423  -24.1114 C.ar   1 LIG      -0.11500
      5 C5        -60.3178  -24.8744  -26.2595 C.ar   1 LIG      -0.11700
      6 C6        -59.4097  -22.8400  -24.5819 C.ar   1 LIG      -0.11700
      7 C7        -62.6317  -24.3336  -25.6629 C.ar   1 LIG      -0.11700
      8 C8        -61.7237  -22.2993  -23.9851 C.ar   1 LIG      -0.11700
      9 C9        -61.2512  -24.1030  -25.5480 C.ar   1 LIG       0.00400
     10 C10       -60.7903  -23.0707  -24.6966 C.ar   1 LIG       0.00400
     11 H1        -58.2384  -25.2357  -26.6887 H      1 LIG       0.11500
     12 H2        -57.4315  -23.4277  -25.1989 H      1 LIG       0.11500
     13 H3        -64.6102  -23.7464  -25.0464 H      1 LIG       0.11500
     14 H4        -63.8034  -21.9393  -23.5552 H      1 LIG       0.11500
     15 H5        -60.6492  -25.6735  -26.9194 H      1 LIG       0.11500
     16 H6        -59.0332  -22.0514  -23.9337 H      1 LIG       0.11500
     17 H7        -63.0085  -25.1216  -26.3116 H      1 LIG       0.11500
     18 H8        -61.3920  -21.5007  -23.3247 H      1 LIG       0.11500
@<TRIPOS>BOND
      1       1       2 ar
      2       1       5 ar
      3       2       6 ar
      4       3       4 ar
      5       3       7 ar
      6       4       8 ar
      7       5       9 ar
      8       6      10 ar
      9       7       9 ar
     10       8      10 ar
     11       9      10 ar
     12       1      11 1
     13       2      12 1
     14       3      13 1
     15       4      14 1
     16       5      15 1
     17       6      16 1
     18       7      17 1
     19       8      18 1
@<TRIPOS>ALT_TYPE
CGenFF_4.0_ALT_TYPE_SET
CGenFF_4.0 1 CG2R61 2 CG2R61 3 CG2R61 4 CG2R61 5 CG2R61 6 CG2R61 7 CG2R61 8 CG2R61 9 CG2R61 10 CG2R61 11 HGR61 12 HGR61 13 HGR61 14 HGR61 15 HGR61 16 HGR61 17 HGR61 18 HGR61
@<TRIPOS>MOLECULE
naphtalene
 18 19 0 0 0
****
USER_CHARGES
INVALID_CHARGES
Pose:  30 Cluster:  30 Fr_nu:   3910 TotEn:    -9.68
@<TRIPOS>ATOM
      1 C1        -69.4004  -28.4766  -42.2528 C.ar   1 LIG      -0.11500
      2 C2        -70.6666  -28.6719  -41.7093 C.ar   1 LIG      -0.11500
      3 C3        -70.6908  -23.9977  -43.6484 C.ar   1 LIG      -0.11500
      4 C4        -71.9570  -24.1932  -43.1048 C.ar   1 LIG      -0.11500
      5 C5        -69.0852  -27.2667  -42.8721 C.ar   1 LIG      -0.11700
      6 C6        -71.6224  -27.6584  -41.7827 C.ar   1 LIG      -0.11700
      7 C7        -69.7350  -25.0113  -43.5748 C.ar   1 LIG      -0.11700
      8 C8        -72.2723  -25.4030  -42.4856 C.ar   1 LIG      -0.11700
      9 C9        -70.0350  -26.2355  -42.9552 C.ar   1 LIG       0.00400
     10 C10       -71.3225  -26.4343  -42.4024 C.ar   1 LIG       0.00400
     11 H1        -68.6569  -29.2662  -42.1958 H      1 LIG       0.11500
     12 H2        -70.9108  -29.6141  -41.2272 H      1 LIG       0.11500
     13 H3        -70.4458  -23.0556  -44.1306 H      1 LIG       0.11500
     14 H4        -72.7006  -23.4038  -43.1633 H      1 LIG       0.11500
     15 H5        -68.0893  -27.1362  -43.2904 H      1 LIG       0.11500
     16 H6        -72.6056  -27.8328  -41.3506 H      1 LIG       0.11500
     17 H7        -68.7516  -24.8364  -44.0062 H      1 LIG       0.11500
     18 H8        -73.2685  -25.5340  -42.0678 H      1 LIG       0.11500
@<TRIPOS>BOND
      1       1       2 ar
      2       1       5 ar
      3       2       6 ar
      4       3       4 ar
      5       3       7 ar
      6       4       8 ar
      7       5       9 ar
      8       6      10 ar
      9       7       9 ar
     10       8      10 ar
     11       9      10 ar
     12       1      11 1
     13       2      12 1
     14       3      13 1
     15       4      14 1
     16       5      15 1
     17       6      16 1
     18       7      17 1
     19       8      18 1
@<TRIPOS>ALT_TYPE
CGenFF_4.0_ALT_TYPE_SET
CGenFF_4.0 1 CG2R61 2 CG2R61 3 CG2R61 4 CG2R61 5 CG2R61 6 CG2R61 7 CG2R61 8 CG2R61 9 CG2R61 10 CG2R61 11 HGR61 12 HGR61 13 HGR61 14 HGR61 15 HGR61 16 HGR61 17 HGR61 18 HGR61
@<TRIPOS>MOLECULE
naphtalene
 18 19 0 0 0
****
USER_CHARGES
INVALID_CHARGES
Pose:  31 Cluster:  31 Fr_nu: 151636 TotEn:    -9.66
@<TRIPOS>ATOM
      1 C1        -79.1106  -28.6819  -32.9247 C.ar   1 LIG      -0.11500
      2 C2        -79.0821  -29.2683  -31.6629 C.ar   1 LIG      -0.11500
      3 C3        -81.8859  -25.0823  -31.1886 C.ar   1 LIG      -0.11500
      4 C4        -81.8572  -25.6689  -29.9268 C.ar   1 LIG      -0.11500
      5 C5        -79.8139  -27.4940  -33.1271 C.ar   1 LIG      -0.11700
      6 C6        -79.7564  -28.6693  -30.5987 C.ar   1 LIG      -0.11700
      7 C7        -81.2113  -25.6814  -32.2529 C.ar   1 LIG      -0.11700
      8 C8        -81.1541  -26.8568  -29.7244 C.ar   1 LIG      -0.11700
      9 C9        -80.4985  -26.8772  -32.0673 C.ar   1 LIG       0.00400
     10 C10       -80.4694  -27.4736  -30.7842 C.ar   1 LIG       0.00400
     11 H1        -78.5859  -29.1490  -33.7530 H      1 LIG       0.11500
     12 H2        -78.5341  -30.1930  -31.5064 H      1 LIG       0.11500
     13 H3        -82.4337  -24.1575  -31.3458 H      1 LIG       0.11500
     14 H4        -82.3833  -25.2021  -29.0993 H      1 LIG       0.11500
     15 H5        -79.8229  -27.0536  -34.1220 H      1 LIG       0.11500
     16 H6        -79.7201  -29.1450  -29.6208 H      1 LIG       0.11500
     17 H7        -81.2471  -25.2051  -33.2304 H      1 LIG       0.11500
     18 H8        -81.1455  -27.2978  -28.7297 H      1 LIG       0.11500
@<TRIPOS>BOND
      1       1       2 ar
      2       1       5 ar
      3       2       6 ar
      4       3       4 ar
      5       3       7 ar
      6       4       8 ar
      7       5       9 ar
      8       6      10 ar
      9       7       9 ar
     10       8      10 ar
     11       9      10 ar
     12       1      11 1
     13       2      12 1
     14       3      13 1
     15       4      14 1
     16       5      15 1
     17       6      16 1
     18       7      17 1
     19       8      18 1
@<TRIPOS>ALT_TYPE
CGenFF_4.0_ALT_TYPE_SET
CGenFF_4.0 1 CG2R61 2 CG2R61 3 CG2R61 4 CG2R61 5 CG2R61 6 CG2R61 7 CG2R61 8 CG2R61 9 CG2R61 10 CG2R61 11 HGR61 12 HGR61 13 HGR61 14 HGR61 15 HGR61 16 HGR61 17 HGR61 18 HGR61
@<TRIPOS>MOLECULE
naphtalene
 18 19 0 0 0
****
USER_CHARGES
INVALID_CHARGES
Pose:  32 Cluster:  32 Fr_nu:  94260 TotEn:    -9.57
@<TRIPOS>ATOM
      1 C1        -59.7510  -10.7549  -55.5668 C.ar   1 LIG      -0.11500
      2 C2        -60.8802  -10.7948  -54.7543 C.ar   1 LIG      -0.11500
      3 C3        -60.6985   -6.1082  -56.6547 C.ar   1 LIG      -0.11500
      4 C4        -61.8277   -6.1483  -55.8422 C.ar   1 LIG      -0.11500
      5 C5        -59.4194   -9.5814  -56.2446 C.ar   1 LIG      -0.11700
      6 C6        -61.6822   -9.6617  -54.6165 C.ar   1 LIG      -0.11700
      7 C7        -59.8964   -7.2415  -56.7924 C.ar   1 LIG      -0.11700
      8 C8        -62.1594   -7.3218  -55.1644 C.ar   1 LIG      -0.11700
      9 C9        -60.2152   -8.4312  -56.1176 C.ar   1 LIG       0.00400
     10 C10       -61.3636   -8.4719  -55.2914 C.ar   1 LIG       0.00400
     11 H1        -59.1273  -11.6375  -55.6741 H      1 LIG       0.11500
     12 H2        -61.1373  -11.7088  -54.2269 H      1 LIG       0.11500
     13 H3        -60.4407   -5.1943  -57.1824 H      1 LIG       0.11500
     14 H4        -62.4518   -5.2658  -55.7364 H      1 LIG       0.11500
     15 H5        -58.5323   -9.5731  -56.8746 H      1 LIG       0.11500
     16 H6        -62.5599   -9.7155  -53.9758 H      1 LIG       0.11500
     17 H7        -59.0184   -7.1872  -57.4325 H      1 LIG       0.11500
     18 H8        -63.0469   -7.3305  -54.5349 H      1 LIG       0.11500
@<TRIPOS>BOND
      1       1       2 ar
      2       1       5 ar
      3       2       6 ar
      4       3       4 ar
      5       3       7 ar
      6       4       8 ar
      7       5       9 ar
      8       6      10 ar
      9       7       9 ar
     10       8      10 ar
     11       9      10 ar
     12       1      11 1
     13       2      12 1
     14       3      13 1
     15       4      14 1
     16       5      15 1
     17       6      16 1
     18       7      17 1
     19       8      18 1
@<TRIPOS>ALT_TYPE
CGenFF_4.0_ALT_TYPE_SET
CGenFF_4.0 1 CG2R61 2 CG2R61 3 CG2R61 4 CG2R61 5 CG2R61 6 CG2R61 7 CG2R61 8 CG2R61 9 CG2R61 10 CG2R61 11 HGR61 12 HGR61 13 HGR61 14 HGR61 15 HGR61 16 HGR61 17 HGR61 18 HGR61
@<TRIPOS>MOLECULE
naphtalene
 18 19 0 0 0
****
USER_CHARGES
INVALID_CHARGES
Pose:  33 Cluster:  33 Fr_nu:  90160 TotEn:    -9.53
@<TRIPOS>ATOM
      1 C1        -82.5163   -2.0857  -35.9819 C.ar   1 LIG      -0.11500
      2 C2        -81.7215   -3.0470  -36.5991 C.ar   1 LIG      -0.11500
      3 C3        -78.7264   -0.6973  -33.2649 C.ar   1 LIG      -0.11500
      4 C4        -77.9317   -1.6587  -33.8822 C.ar   1 LIG      -0.11500
      5 C5        -81.9744   -1.2585  -34.9976 C.ar   1 LIG      -0.11700
      6 C6        -80.3820   -3.1850  -36.2347 C.ar   1 LIG      -0.11700
      7 C7        -80.0660   -0.5594  -33.6295 C.ar   1 LIG      -0.11700
      8 C8        -78.4735   -2.4859  -34.8664 C.ar   1 LIG      -0.11700
      9 C9        -80.6280   -1.3834  -34.6181 C.ar   1 LIG       0.00400
     10 C10       -79.8199   -2.3610  -35.2459 C.ar   1 LIG       0.00400
     11 H1        -83.5592   -1.9791  -36.2656 H      1 LIG       0.11500
     12 H2        -82.1442   -3.6903  -37.3654 H      1 LIG       0.11500
     13 H3        -78.3042   -0.0535  -32.4984 H      1 LIG       0.11500
     14 H4        -76.8893   -1.7658  -33.5970 H      1 LIG       0.11500
     15 H5        -82.6144   -0.5143  -34.5282 H      1 LIG       0.11500
     16 H6        -79.7791   -3.9428  -36.7308 H      1 LIG       0.11500
     17 H7        -80.6684    0.1990  -33.1338 H      1 LIG       0.11500
     18 H8        -77.8338   -3.2308  -35.3354 H      1 LIG       0.11500
@<TRIPOS>BOND
      1       1       2 ar
      2       1       5 ar
      3       2       6 ar
      4       3       4 ar
      5       3       7 ar
      6       4       8 ar
      7       5       9 ar
      8       6      10 ar
      9       7       9 ar
     10       8      10 ar
     11       9      10 ar
     12       1      11 1
     13       2      12 1
     14       3      13 1
     15       4      14 1
     16       5      15 1
     17       6      16 1
     18       7      17 1
     19       8      18 1
@<TRIPOS>ALT_TYPE
CGenFF_4.0_ALT_TYPE_SET
CGenFF_4.0 1 CG2R61 2 CG2R61 3 CG2R61 4 CG2R61 5 CG2R61 6 CG2R61 7 CG2R61 8 CG2R61 9 CG2R61 10 CG2R61 11 HGR61 12 HGR61 13 HGR61 14 HGR61 15 HGR61 16 HGR61 17 HGR61 18 HGR61
@<TRIPOS>MOLECULE
naphtalene
 18 19 0 0 0
****
USER_CHARGES
INVALID_CHARGES
Pose:  34 Cluster:  34 Fr_nu: 353647 TotEn:    -9.48
@<TRIPOS>ATOM
      1 C1        -87.8677   -8.9975  -32.5142 C.ar   1 LIG      -0.11500
      2 C2        -86.9483   -8.8593  -33.5498 C.ar   1 LIG      -0.11500
      3 C3        -84.7141  -11.7984  -30.0888 C.ar   1 LIG      -0.11500
      4 C4        -83.7948  -11.6601  -31.1245 C.ar   1 LIG      -0.11500
      5 C5        -87.5463   -9.7621  -31.3923 C.ar   1 LIG      -0.11700
      6 C6        -85.7042   -9.4850  -33.4677 C.ar   1 LIG      -0.11700
      7 C7        -85.9583  -11.1725  -30.1709 C.ar   1 LIG      -0.11700
      8 C8        -84.1161  -10.8955  -32.2464 C.ar   1 LIG      -0.11700
      9 C9        -86.2986  -10.3991  -31.2928 C.ar   1 LIG       0.00400
     10 C10       -85.3638  -10.2585  -32.3460 C.ar   1 LIG       0.00400
     11 H1        -88.8364   -8.5106  -32.5790 H      1 LIG       0.11500
     12 H2        -87.1994   -8.2636  -34.4226 H      1 LIG       0.11500
     13 H3        -84.4635  -12.3939  -29.2154 H      1 LIG       0.11500
     14 H4        -82.8269  -12.1483  -31.0598 H      1 LIG       0.11500
     15 H5        -88.2807   -9.8568  -30.5950 H      1 LIG       0.11500
     16 H6        -85.0008   -9.3628  -34.2887 H      1 LIG       0.11500
     17 H7        -86.6612  -11.2941  -29.3494 H      1 LIG       0.11500
     18 H8        -83.3822  -10.8014  -33.0442 H      1 LIG       0.11500
@<TRIPOS>BOND
      1       1       2 ar
      2       1       5 ar
      3       2       6 ar
      4       3       4 ar
      5       3       7 ar
      6       4       8 ar
      7       5       9 ar
      8       6      10 ar
      9       7       9 ar
     10       8      10 ar
     11       9      10 ar
     12       1      11 1
     13       2      12 1
     14       3      13 1
     15       4      14 1
     16       5      15 1
     17       6      16 1
     18       7      17 1
     19       8      18 1
@<TRIPOS>ALT_TYPE
CGenFF_4.0_ALT_TYPE_SET
CGenFF_4.0 1 CG2R61 2 CG2R61 3 CG2R61 4 CG2R61 5 CG2R61 6 CG2R61 7 CG2R61 8 CG2R61 9 CG2R61 10 CG2R61 11 HGR61 12 HGR61 13 HGR61 14 HGR61 15 HGR61 16 HGR61 17 HGR61 18 HGR61
@<TRIPOS>MOLECULE
naphtalene
 18 19 0 0 0
****
USER_CHARGES
INVALID_CHARGES
Pose:  35 Cluster:  35 Fr_nu:  39580 TotEn:    -9.40
@<TRIPOS>ATOM
      1 C1        -69.7016    7.7184  -43.6245 C.ar   1 LIG      -0.11500
      2 C2        -69.6239    7.2481  -42.3170 C.ar   1 LIG      -0.11500
      3 C3        -74.5574    7.4944  -43.4163 C.ar   1 LIG      -0.11500
      4 C4        -74.4796    7.0241  -42.1087 C.ar   1 LIG      -0.11500
      5 C5        -70.9460    7.8989  -44.2291 C.ar   1 LIG      -0.11700
      6 C6        -70.7900    6.9565  -41.6090 C.ar   1 LIG      -0.11700
      7 C7        -73.3912    7.7861  -44.1243 C.ar   1 LIG      -0.11700
      8 C8        -73.2353    6.8435  -41.5041 C.ar   1 LIG      -0.11700
      9 C9        -72.1302    7.6103  -43.5314 C.ar   1 LIG       0.00400
     10 C10       -72.0511    7.1320  -42.2018 C.ar   1 LIG       0.00400
     11 H1        -68.7934    7.9448  -44.1754 H      1 LIG       0.11500
     12 H2        -68.6547    7.1082  -41.8471 H      1 LIG       0.11500
     13 H3        -75.5265    7.6346  -43.8867 H      1 LIG       0.11500
     14 H4        -75.3881    6.7965  -41.5589 H      1 LIG       0.11500
     15 H5        -70.9828    8.2672  -45.2523 H      1 LIG       0.11500
     16 H6        -70.7056    6.5905  -40.5878 H      1 LIG       0.11500
     17 H7        -73.4759    8.1528  -45.1450 H      1 LIG       0.11500
     18 H8        -73.1982    6.4745  -40.4811 H      1 LIG       0.11500
@<TRIPOS>BOND
      1       1       2 ar
      2       1       5 ar
      3       2       6 ar
      4       3       4 ar
      5       3       7 ar
      6       4       8 ar
      7       5       9 ar
      8       6      10 ar
      9       7       9 ar
     10       8      10 ar
     11       9      10 ar
     12       1      11 1
     13       2      12 1
     14       3      13 1
     15       4      14 1
     16       5      15 1
     17       6      16 1
     18       7      17 1
     19       8      18 1
@<TRIPOS>ALT_TYPE
CGenFF_4.0_ALT_TYPE_SET
CGenFF_4.0 1 CG2R61 2 CG2R61 3 CG2R61 4 CG2R61 5 CG2R61 6 CG2R61 7 CG2R61 8 CG2R61 9 CG2R61 10 CG2R61 11 HGR61 12 HGR61 13 HGR61 14 HGR61 15 HGR61 16 HGR61 17 HGR61 18 HGR61
@<TRIPOS>MOLECULE
naphtalene
 18 19 0 0 0
****
USER_CHARGES
INVALID_CHARGES
Pose:  36 Cluster:  36 Fr_nu: 128413 TotEn:    -9.37
@<TRIPOS>ATOM
      1 C1        -71.5963  -25.9924  -42.7367 C.ar   1 LIG      -0.11500
      2 C2        -70.5238  -26.0064  -43.6235 C.ar   1 LIG      -0.11500
      3 C3        -74.6111  -27.1863  -46.3642 C.ar   1 LIG      -0.11500
      4 C4        -73.5385  -27.2002  -47.2510 C.ar   1 LIG      -0.11500
      5 C5        -72.8830  -26.2817  -43.1921 C.ar   1 LIG      -0.11700
      6 C6        -70.7337  -26.3098  -44.9689 C.ar   1 LIG      -0.11700
      7 C7        -74.4011  -26.8829  -45.0187 C.ar   1 LIG      -0.11700
      8 C8        -72.2518  -26.9109  -46.7957 C.ar   1 LIG      -0.11700
      9 C9        -73.1127  -26.5892  -44.5431 C.ar   1 LIG       0.00400
     10 C10       -72.0221  -26.6034  -45.4448 C.ar   1 LIG       0.00400
     11 H1        -71.4324  -25.7556  -41.6895 H      1 LIG       0.11500
     12 H2        -69.5225  -25.7813  -43.2680 H      1 LIG       0.11500
     13 H3        -75.6128  -27.4115  -46.7192 H      1 LIG       0.11500
     14 H4        -73.7032  -27.4357  -48.2983 H      1 LIG       0.11500
     15 H5        -73.7065  -26.2645  -42.4811 H      1 LIG       0.11500
     16 H6        -69.8806  -26.3154  -45.6443 H      1 LIG       0.11500
     17 H7        -75.2542  -26.8782  -44.3434 H      1 LIG       0.11500
     18 H8        -71.4282  -26.9273  -47.5067 H      1 LIG       0.11500
@<TRIPOS>BOND
      1       1       2 ar
      2       1       5 ar
      3       2       6 ar
      4       3       4 ar
      5       3       7 ar
      6       4       8 ar
      7       5       9 ar
      8       6      10 ar
      9       7       9 ar
     10       8      10 ar
     11       9      10 ar
     12       1      11 1
     13       2      12 1
     14       3      13 1
     15       4      14 1
     16       5      15 1
     17       6      16 1
     18       7      17 1
     19       8      18 1
@<TRIPOS>ALT_TYPE
CGenFF_4.0_ALT_TYPE_SET
CGenFF_4.0 1 CG2R61 2 CG2R61 3 CG2R61 4 CG2R61 5 CG2R61 6 CG2R61 7 CG2R61 8 CG2R61 9 CG2R61 10 CG2R61 11 HGR61 12 HGR61 13 HGR61 14 HGR61 15 HGR61 16 HGR61 17 HGR61 18 HGR61
@<TRIPOS>MOLECULE
naphtalene
 18 19 0 0 0
****
USER_CHARGES
INVALID_CHARGES
Pose:  37 Cluster:  37 Fr_nu: 105911 TotEn:    -9.33
@<TRIPOS>ATOM
      1 C1        -74.2438  -26.6510  -47.3120 C.ar   1 LIG      -0.11500
      2 C2        -74.0915  -27.8966  -46.7103 C.ar   1 LIG      -0.11500
      3 C3        -72.1284  -24.5382  -43.4735 C.ar   1 LIG      -0.11500
      4 C4        -71.9762  -25.7838  -42.8719 C.ar   1 LIG      -0.11500
      5 C5        -73.7951  -25.5013  -46.6613 C.ar   1 LIG      -0.11700
      6 C6        -73.4900  -27.9974  -45.4556 C.ar   1 LIG      -0.11700
      7 C7        -72.7299  -24.4373  -44.7284 C.ar   1 LIG      -0.11700
      8 C8        -72.4248  -26.9335  -43.5225 C.ar   1 LIG      -0.11700
      9 C9        -73.1874  -25.5841  -45.3978 C.ar   1 LIG       0.00400
     10 C10       -73.0326  -26.8508  -44.7860 C.ar   1 LIG       0.00400
     11 H1        -74.7126  -26.5730  -48.2886 H      1 LIG       0.11500
     12 H2        -74.4408  -28.7910  -47.2179 H      1 LIG       0.11500
     13 H3        -71.7790  -23.6432  -42.9664 H      1 LIG       0.11500
     14 H4        -71.5086  -25.8610  -41.8947 H      1 LIG       0.11500
     15 H5        -73.9250  -24.5381  -47.1503 H      1 LIG       0.11500
     16 H6        -73.3808  -28.9814  -45.0042 H      1 LIG       0.11500
     17 H7        -72.8382  -23.4534  -45.1799 H      1 LIG       0.11500
     18 H8        -72.2958  -27.8968  -43.0333 H      1 LIG       0.11500
@<TRIPOS>BOND
      1       1       2 ar
      2       1       5 ar
      3       2       6 ar
      4       3       4 ar
      5       3       7 ar
      6       4       8 ar
      7       5       9 ar
      8       6      10 ar
      9       7       9 ar
     10       8      10 ar
     11       9      10 ar
     12       1      11 1
     13       2      12 1
     14       3      13 1
     15       4      14 1
     16       5      15 1
     17       6      16 1
     18       7      17 1
     19       8      18 1
@<TRIPOS>ALT_TYPE
CGenFF_4.0_ALT_TYPE_SET
CGenFF_4.0 1 CG2R61 2 CG2R61 3 CG2R61 4 CG2R61 5 CG2R61 6 CG2R61 7 CG2R61 8 CG2R61 9 CG2R61 10 CG2R61 11 HGR61 12 HGR61 13 HGR61 14 HGR61 15 HGR61 16 HGR61 17 HGR61 18 HGR61
@<TRIPOS>MOLECULE
naphtalene
 18 19 0 0 0
****
USER_CHARGES
INVALID_CHARGES
Pose:  38 Cluster:  38 Fr_nu: 357240 TotEn:    -9.29
@<TRIPOS>ATOM
      1 C1        -53.6990    4.4116  -32.8540 C.ar   1 LIG      -0.11500
      2 C2        -54.4476    5.1728  -33.7467 C.ar   1 LIG      -0.11500
      3 C3        -49.6131    5.7818  -35.1125 C.ar   1 LIG      -0.11500
      4 C4        -50.3618    6.5429  -36.0051 C.ar   1 LIG      -0.11500
      5 C5        -52.3090    4.3696  -32.9665 C.ar   1 LIG      -0.11700
      6 C6        -53.8093    5.8949  -34.7553 C.ar   1 LIG      -0.11700
      7 C7        -50.2515    5.0596  -34.1037 C.ar   1 LIG      -0.11700
      8 C8        -51.7518    6.5849  -35.8927 C.ar   1 LIG      -0.11700
      9 C9        -51.6497    5.0903  -33.9757 C.ar   1 LIG       0.00400
     10 C10       -52.4111    5.8642  -34.8835 C.ar   1 LIG       0.00400
     11 H1        -54.1965    3.8491  -32.0693 H      1 LIG       0.11500
     12 H2        -55.5296    5.2049  -33.6581 H      1 LIG       0.11500
     13 H3        -48.5308    5.7493  -35.2005 H      1 LIG       0.11500
     14 H4        -49.8639    7.1040  -36.7905 H      1 LIG       0.11500
     15 H5        -51.7440    3.7676  -32.2579 H      1 LIG       0.11500
     16 H6        -54.4144    6.4836  -35.4417 H      1 LIG       0.11500
     17 H7        -49.6462    4.4717  -33.4170 H      1 LIG       0.11500
     18 H8        -52.3171    7.1863  -36.6018 H      1 LIG       0.11500
@<TRIPOS>BOND
      1       1       2 ar
      2       1       5 ar
      3       2       6 ar
      4       3       4 ar
      5       3       7 ar
      6       4       8 ar
      7       5       9 ar
      8       6      10 ar
      9       7       9 ar
     10       8      10 ar
     11       9      10 ar
     12       1      11 1
     13       2      12 1
     14       3      13 1
     15       4      14 1
     16       5      15 1
     17       6      16 1
     18       7      17 1
     19       8      18 1
@<TRIPOS>ALT_TYPE
CGenFF_4.0_ALT_TYPE_SET
CGenFF_4.0 1 CG2R61 2 CG2R61 3 CG2R61 4 CG2R61 5 CG2R61 6 CG2R61 7 CG2R61 8 CG2R61 9 CG2R61 10 CG2R61 11 HGR61 12 HGR61 13 HGR61 14 HGR61 15 HGR61 16 HGR61 17 HGR61 18 HGR61
@<TRIPOS>MOLECULE
naphtalene
 18 19 0 0 0
****
USER_CHARGES
INVALID_CHARGES
Pose:  39 Cluster:  39 Fr_nu:  39596 TotEn:    -9.25
@<TRIPOS>ATOM
      1 C1        -70.4474    6.4840  -39.0989 C.ar   1 LIG      -0.11500
      2 C2        -71.5513    6.1363  -38.3261 C.ar   1 LIG      -0.11500
      3 C3        -73.3758    7.3718  -42.8817 C.ar   1 LIG      -0.11500
      4 C4        -74.4796    7.0241  -42.1087 C.ar   1 LIG      -0.11500
      5 C5        -70.6202    6.8789  -40.4259 C.ar   1 LIG      -0.11700
      6 C6        -72.8322    6.1822  -38.8769 C.ar   1 LIG      -0.11700
      7 C7        -72.0948    7.3260  -42.3307 C.ar   1 LIG      -0.11700
      8 C8        -74.3069    6.6291  -40.7818 C.ar   1 LIG      -0.11700
      9 C9        -71.9023    6.9308  -40.9969 C.ar   1 LIG       0.00400
     10 C10       -73.0248    6.5772  -40.2109 C.ar   1 LIG       0.00400
     11 H1        -69.4504    6.4476  -38.6697 H      1 LIG       0.11500
     12 H2        -71.4157    5.8293  -37.2931 H      1 LIG       0.11500
     13 H3        -73.5108    7.6791  -43.9149 H      1 LIG       0.11500
     14 H4        -75.4762    7.0593  -42.5389 H      1 LIG       0.11500
     15 H5        -69.7429    7.1459  -41.0115 H      1 LIG       0.11500
     16 H6        -73.6808    5.9065  -38.2542 H      1 LIG       0.11500
     17 H7        -71.2465    7.6025  -42.9534 H      1 LIG       0.11500
     18 H8        -75.1840    6.3613  -40.1962 H      1 LIG       0.11500
@<TRIPOS>BOND
      1       1       2 ar
      2       1       5 ar
      3       2       6 ar
      4       3       4 ar
      5       3       7 ar
      6       4       8 ar
      7       5       9 ar
      8       6      10 ar
      9       7       9 ar
     10       8      10 ar
     11       9      10 ar
     12       1      11 1
     13       2      12 1
     14       3      13 1
     15       4      14 1
     16       5      15 1
     17       6      16 1
     18       7      17 1
     19       8      18 1
@<TRIPOS>ALT_TYPE
CGenFF_4.0_ALT_TYPE_SET
CGenFF_4.0 1 CG2R61 2 CG2R61 3 CG2R61 4 CG2R61 5 CG2R61 6 CG2R61 7 CG2R61 8 CG2R61 9 CG2R61 10 CG2R61 11 HGR61 12 HGR61 13 HGR61 14 HGR61 15 HGR61 16 HGR61 17 HGR61 18 HGR61
@<TRIPOS>MOLECULE
naphtalene
 18 19 0 0 0
****
USER_CHARGES
INVALID_CHARGES
Pose:  40 Cluster:  40 Fr_nu:   6002 TotEn:    -8.42
@<TRIPOS>ATOM
      1 C1        -59.9814  -21.1505  -39.8054 C.ar   1 LIG      -0.11500
      2 C2        -60.6515  -19.9345  -39.7096 C.ar   1 LIG      -0.11500
      3 C3        -62.1861  -22.6846  -35.7484 C.ar   1 LIG      -0.11500
      4 C4        -62.8561  -21.4685  -35.6527 C.ar   1 LIG      -0.11500
      5 C5        -60.1924  -22.1417  -38.8464 C.ar   1 LIG      -0.11700
      6 C6        -61.5350  -19.7049  -38.6547 C.ar   1 LIG      -0.11700
      7 C7        -61.3026  -22.9142  -36.8035 C.ar   1 LIG      -0.11700
      8 C8        -62.6452  -20.4773  -36.6116 C.ar   1 LIG      -0.11700
      9 C9        -61.0781  -21.9278  -37.7777 C.ar   1 LIG       0.00400
     10 C10       -61.7594  -20.6912  -37.6803 C.ar   1 LIG       0.00400
     11 H1        -59.2933  -21.3285  -40.6266 H      1 LIG       0.11500
     12 H2        -60.4867  -19.1637  -40.4568 H      1 LIG       0.11500
     13 H3        -62.3506  -23.4561  -35.0014 H      1 LIG       0.11500
     14 H4        -63.5430  -21.2905  -34.8306 H      1 LIG       0.11500
     15 H5        -59.6575  -23.0845  -38.9410 H      1 LIG       0.11500
     16 H6        -62.0483  -18.7471  -38.5999 H      1 LIG       0.11500
     17 H7        -60.7900  -23.8723  -36.8585 H      1 LIG       0.11500
     18 H8        -63.1794  -19.5341  -36.5168 H      1 LIG       0.11500
@<TRIPOS>BOND
      1       1       2 ar
      2       1       5 ar
      3       2       6 ar
      4       3       4 ar
      5       3       7 ar
      6       4       8 ar
      7       5       9 ar
      8       6      10 ar
      9       7       9 ar
     10       8      10 ar
     11       9      10 ar
     12       1      11 1
     13       2      12 1
     14       3      13 1
     15       4      14 1
     16       5      15 1
     17       6      16 1
     18       7      17 1
     19       8      18 1
@<TRIPOS>ALT_TYPE
CGenFF_4.0_ALT_TYPE_SET
CGenFF_4.0 1 CG2R61 2 CG2R61 3 CG2R61 4 CG2R61 5 CG2R61 6 CG2R61 7 CG2R61 8 CG2R61 9 CG2R61 10 CG2R61 11 HGR61 12 HGR61 13 HGR61 14 HGR61 15 HGR61 16 HGR61 17 HGR61 18 HGR61
@<TRIPOS>MOLECULE
naphtalene
 18 19 0 0 0
****
USER_CHARGES
INVALID_CHARGES
Pose:  41 Cluster:  41 Fr_nu: 161259 TotEn:    -8.35
@<TRIPOS>ATOM
      1 C1        -69.1321   -0.7575  -26.4097 C.ar   1 LIG      -0.11500
      2 C2        -68.3250   -0.1204  -27.3475 C.ar   1 LIG      -0.11500
      3 C3        -65.1885   -2.7432  -24.3656 C.ar   1 LIG      -0.11500
      4 C4        -64.3816   -2.1061  -25.3035 C.ar   1 LIG      -0.11500
      5 C5        -68.5582   -1.5702  -25.4315 C.ar   1 LIG      -0.11700
      6 C6        -66.9412   -0.2934  -27.3110 C.ar   1 LIG      -0.11700
      7 C7        -66.5725   -2.5701  -24.4021 C.ar   1 LIG      -0.11700
      8 C8        -64.9553   -1.2934  -26.2817 C.ar   1 LIG      -0.11700
      9 C9        -67.1671   -1.7558  -25.3797 C.ar   1 LIG       0.00400
     10 C10       -66.3465   -1.1079  -26.3335 C.ar   1 LIG       0.00400
     11 H1        -70.2094   -0.6229  -26.4390 H      1 LIG       0.11500
     12 H2        -68.7727    0.5123  -28.1084 H      1 LIG       0.11500
     13 H3        -64.7414   -3.3760  -23.6041 H      1 LIG       0.11500
     14 H4        -63.3045   -2.2422  -25.2746 H      1 LIG       0.11500
     15 H5        -69.2085   -2.0588  -24.7088 H      1 LIG       0.11500
     16 H6        -66.3297    0.2147  -28.0537 H      1 LIG       0.11500
     17 H7        -67.1837   -3.0777  -23.6588 H      1 LIG       0.11500
     18 H8        -64.3053   -0.8053  -27.0051 H      1 LIG       0.11500
@<TRIPOS>BOND
      1       1       2 ar
      2       1       5 ar
      3       2       6 ar
      4       3       4 ar
      5       3       7 ar
      6       4       8 ar
      7       5       9 ar
      8       6      10 ar
      9       7       9 ar
     10       8      10 ar
     11       9      10 ar
     12       1      11 1
     13       2      12 1
     14       3      13 1
     15       4      14 1
     16       5      15 1
     17       6      16 1
     18       7      17 1
     19       8      18 1
@<TRIPOS>ALT_TYPE
CGenFF_4.0_ALT_TYPE_SET
CGenFF_4.0 1 CG2R61 2 CG2R61 3 CG2R61 4 CG2R61 5 CG2R61 6 CG2R61 7 CG2R61 8 CG2R61 9 CG2R61 10 CG2R61 11 HGR61 12 HGR61 13 HGR61 14 HGR61 15 HGR61 16 HGR61 17 HGR61 18 HGR61
@<TRIPOS>MOLECULE
naphtalene
 18 19 0 0 0
****
USER_CHARGES
INVALID_CHARGES
Pose:  42 Cluster:  42 Fr_nu:   7457 TotEn:    -8.29
@<TRIPOS>ATOM
      1 C1        -54.8951    7.5252  -35.0969 C.ar   1 LIG      -0.11500
      2 C2        -55.4682    6.2584  -35.1584 C.ar   1 LIG      -0.11500
      3 C3        -52.3588    6.1863  -31.1665 C.ar   1 LIG      -0.11500
      4 C4        -52.9320    4.9196  -31.2282 C.ar   1 LIG      -0.11500
      5 C5        -53.9778    7.8286  -34.0903 C.ar   1 LIG      -0.11700
      6 C6        -55.1264    5.2903  -34.2139 C.ar   1 LIG      -0.11700
      7 C7        -52.7007    7.1544  -32.1112 C.ar   1 LIG      -0.11700
      8 C8        -53.8493    4.6160  -32.2346 C.ar   1 LIG      -0.11700
      9 C9        -53.6221    6.8664  -33.1311 C.ar   1 LIG       0.00400
     10 C10       -54.2050    5.5783  -33.1938 C.ar   1 LIG       0.00400
     11 H1        -55.1620    8.2786  -35.8321 H      1 LIG       0.11500
     12 H2        -56.1820    6.0231  -35.9426 H      1 LIG       0.11500
     13 H3        -51.6447    6.4222  -30.3825 H      1 LIG       0.11500
     14 H4        -52.6659    4.1670  -30.4918 H      1 LIG       0.11500
     15 H5        -53.5427    8.8254  -34.0613 H      1 LIG       0.11500
     16 H6        -55.5864    4.3066  -34.2816 H      1 LIG       0.11500
     17 H7        -52.2400    8.1377  -32.0438 H      1 LIG       0.11500
     18 H8        -54.2852    3.6195  -32.2634 H      1 LIG       0.11500
@<TRIPOS>BOND
      1       1       2 ar
      2       1       5 ar
      3       2       6 ar
      4       3       4 ar
      5       3       7 ar
      6       4       8 ar
      7       5       9 ar
      8       6      10 ar
      9       7       9 ar
     10       8      10 ar
     11       9      10 ar
     12       1      11 1
     13       2      12 1
     14       3      13 1
     15       4      14 1
     16       5      15 1
     17       6      16 1
     18       7      17 1
     19       8      18 1
@<TRIPOS>ALT_TYPE
CGenFF_4.0_ALT_TYPE_SET
CGenFF_4.0 1 CG2R61 2 CG2R61 3 CG2R61 4 CG2R61 5 CG2R61 6 CG2R61 7 CG2R61 8 CG2R61 9 CG2R61 10 CG2R61 11 HGR61 12 HGR61 13 HGR61 14 HGR61 15 HGR61 16 HGR61 17 HGR61 18 HGR61
@<TRIPOS>MOLECULE
naphtalene
 18 19 0 0 0
****
USER_CHARGES
INVALID_CHARGES
Pose:  43 Cluster:  43 Fr_nu: 248447 TotEn:    -7.93
@<TRIPOS>ATOM
      1 C1        -71.4792  -27.8243  -43.9325 C.ar   1 LIG      -0.11500
      2 C2        -72.3885  -28.8761  -43.9919 C.ar   1 LIG      -0.11500
      3 C3        -74.4448  -25.1062  -46.6693 C.ar   1 LIG      -0.11500
      4 C4        -75.3540  -26.1582  -46.7287 C.ar   1 LIG      -0.11500
      5 C5        -71.7589  -26.6216  -44.5820 C.ar   1 LIG      -0.11700
      6 C6        -73.5809  -28.7295  -44.7010 C.ar   1 LIG      -0.11700
      7 C7        -73.2522  -25.2529  -45.9602 C.ar   1 LIG      -0.11700
      8 C8        -75.0744  -27.3609  -46.0793 C.ar   1 LIG      -0.11700
      9 C9        -72.9543  -26.4564  -45.3005 C.ar   1 LIG       0.00400
     10 C10       -73.8789  -27.5261  -45.3609 C.ar   1 LIG       0.00400
     11 H1        -70.5507  -27.9392  -43.3808 H      1 LIG       0.11500
     12 H2        -72.1699  -29.8119  -43.4857 H      1 LIG       0.11500
     13 H3        -74.6629  -24.1700  -47.1753 H      1 LIG       0.11500
     14 H4        -76.2816  -26.0432  -47.2817 H      1 LIG       0.11500
     15 H5        -71.0333  -25.8130  -44.5225 H      1 LIG       0.11500
     16 H6        -74.2774  -29.5648  -44.7336 H      1 LIG       0.11500
     17 H7        -72.5563  -24.4173  -45.9270 H      1 LIG       0.11500
     18 H8        -75.7995  -28.1700  -46.1393 H      1 LIG       0.11500
@<TRIPOS>BOND
      1       1       2 ar
      2       1       5 ar
      3       2       6 ar
      4       3       4 ar
      5       3       7 ar
      6       4       8 ar
      7       5       9 ar
      8       6      10 ar
      9       7       9 ar
     10       8      10 ar
     11       9      10 ar
     12       1      11 1
     13       2      12 1
     14       3      13 1
     15       4      14 1
     16       5      15 1
     17       6      16 1
     18       7      17 1
     19       8      18 1
@<TRIPOS>ALT_TYPE
CGenFF_4.0_ALT_TYPE_SET
CGenFF_4.0 1 CG2R61 2 CG2R61 3 CG2R61 4 CG2R61 5 CG2R61 6 CG2R61 7 CG2R61 8 CG2R61 9 CG2R61 10 CG2R61 11 HGR61 12 HGR61 13 HGR61 14 HGR61 15 HGR61 16 HGR61 17 HGR61 18 HGR61
@<TRIPOS>MOLECULE
naphtalene
 18 19 0 0 0
****
USER_CHARGES
INVALID_CHARGES
Pose:  44 Cluster:  44 Fr_nu: 201591 TotEn:    -7.53
@<TRIPOS>ATOM
      1 C1        -59.9597  -19.7696  -40.0130 C.ar   1 LIG      -0.11500
      2 C2        -60.7373  -19.3304  -38.9456 C.ar   1 LIG      -0.11500
      3 C3        -61.8022  -24.2449  -39.5133 C.ar   1 LIG      -0.11500
      4 C4        -62.5796  -23.8056  -38.4459 C.ar   1 LIG      -0.11500
      5 C5        -60.0268  -21.1010  -40.4247 C.ar   1 LIG      -0.11700
      6 C6        -61.5848  -20.2207  -38.2858 C.ar   1 LIG      -0.11700
      7 C7        -60.9546  -23.3546  -40.1732 C.ar   1 LIG      -0.11700
      8 C8        -62.5126  -22.4743  -38.0340 C.ar   1 LIG      -0.11700
      9 C9        -60.8744  -22.0110  -39.7721 C.ar   1 LIG       0.00400
     10 C10       -61.6650  -21.5643  -38.6866 C.ar   1 LIG       0.00400
     11 H1        -59.2997  -19.0762  -40.5259 H      1 LIG       0.11500
     12 H2        -60.6845  -18.2937  -38.6260 H      1 LIG       0.11500
     13 H3        -61.8546  -25.2817  -39.8336 H      1 LIG       0.11500
     14 H4        -63.2384  -24.4998  -37.9325 H      1 LIG       0.11500
     15 H5        -59.4097  -21.4223  -41.2612 H      1 LIG       0.11500
     16 H6        -62.1839  -19.8554  -37.4542 H      1 LIG       0.11500
     17 H7        -60.3562  -23.7198  -41.0052 H      1 LIG       0.11500
     18 H8        -63.1291  -22.1529  -37.1970 H      1 LIG       0.11500
@<TRIPOS>BOND
      1       1       2 ar
      2       1       5 ar
      3       2       6 ar
      4       3       4 ar
      5       3       7 ar
      6       4       8 ar
      7       5       9 ar
      8       6      10 ar
      9       7       9 ar
     10       8      10 ar
     11       9      10 ar
     12       1      11 1
     13       2      12 1
     14       3      13 1
     15       4      14 1
     16       5      15 1
     17       6      16 1
     18       7      17 1
     19       8      18 1
@<TRIPOS>ALT_TYPE
CGenFF_4.0_ALT_TYPE_SET
CGenFF_4.0 1 CG2R61 2 CG2R61 3 CG2R61 4 CG2R61 5 CG2R61 6 CG2R61 7 CG2R61 8 CG2R61 9 CG2R61 10 CG2R61 11 HGR61 12 HGR61 13 HGR61 14 HGR61 15 HGR61 16 HGR61 17 HGR61 18 HGR61
@<TRIPOS>MOLECULE
naphtalene
 18 19 0 0 0
****
USER_CHARGES
INVALID_CHARGES
Pose:  45 Cluster:  45 Fr_nu: 127151 TotEn:    -7.34
@<TRIPOS>ATOM
      1 C1        -69.4190  -25.9646  -42.7045 C.ar   1 LIG      -0.11500
      2 C2        -69.8604  -24.6484  -42.6070 C.ar   1 LIG      -0.11500
      3 C3        -73.0317  -26.9461  -45.8122 C.ar   1 LIG      -0.11500
      4 C4        -73.4731  -25.6298  -45.7146 C.ar   1 LIG      -0.11500
      5 C5        -70.0942  -26.8689  -43.5248 C.ar   1 LIG      -0.11700
      6 C6        -70.9786  -24.2313  -43.3294 C.ar   1 LIG      -0.11700
      7 C7        -71.9133  -27.3631  -45.0897 C.ar   1 LIG      -0.11700
      8 C8        -72.7980  -24.7255  -44.8943 C.ar   1 LIG      -0.11700
      9 C9        -71.2217  -26.4664  -44.2591 C.ar   1 LIG       0.00400
     10 C10       -71.6705  -25.1280  -44.1600 C.ar   1 LIG       0.00400
     11 H1        -68.5487  -26.2889  -42.1414 H      1 LIG       0.11500
     12 H2        -69.3339  -23.9452  -41.9683 H      1 LIG       0.11500
     13 H3        -73.5578  -27.6499  -46.4509 H      1 LIG       0.11500
     14 H4        -74.3442  -25.3065  -46.2768 H      1 LIG       0.11500
     15 H5        -69.7315  -27.8930  -43.5853 H      1 LIG       0.11500
     16 H6        -71.3057  -23.1976  -43.2385 H      1 LIG       0.11500
     17 H7        -71.5860  -28.3966  -45.1814 H      1 LIG       0.11500
     18 H8        -73.1609  -23.7015  -44.8330 H      1 LIG       0.11500
@<TRIPOS>BOND
      1       1       2 ar
      2       1       5 ar
      3       2       6 ar
      4       3       4 ar
      5       3       7 ar
      6       4       8 ar
      7       5       9 ar
      8       6      10 ar
      9       7       9 ar
     10       8      10 ar
     11       9      10 ar
     12       1      11 1
     13       2      12 1
     14       3      13 1
     15       4      14 1
     16       5      15 1
     17       6      16 1
     18       7      17 1
     19       8      18 1
@<TRIPOS>ALT_TYPE
CGenFF_4.0_ALT_TYPE_SET
CGenFF_4.0 1 CG2R61 2 CG2R61 3 CG2R61 4 CG2R61 5 CG2R61 6 CG2R61 7 CG2R61 8 CG2R61 9 CG2R61 10 CG2R61 11 HGR61 12 HGR61 13 HGR61 14 HGR61 15 HGR61 16 HGR61 17 HGR61 18 HGR61
@<TRIPOS>MOLECULE
naphtalene
 18 19 0 0 0
****
USER_CHARGES
INVALID_CHARGES
Pose:  46 Cluster:  46 Fr_nu:  45007 TotEn:    -7.31
@<TRIPOS>ATOM
      1 C1        -73.8778  -29.0128  -45.6228 C.ar   1 LIG      -0.11500
      2 C2        -74.3696  -27.7423  -45.9068 C.ar   1 LIG      -0.11500
      3 C3        -71.3291  -27.1936  -41.8989 C.ar   1 LIG      -0.11500
      4 C4        -71.8210  -25.9231  -42.1830 C.ar   1 LIG      -0.11500
      5 C5        -72.9983  -29.1990  -44.5559 C.ar   1 LIG      -0.11700
      6 C6        -73.9839  -26.6530  -45.1251 C.ar   1 LIG      -0.11700
      7 C7        -71.7149  -28.2829  -42.6806 C.ar   1 LIG      -0.11700
      8 C8        -72.7004  -25.7368  -43.2499 C.ar   1 LIG      -0.11700
      9 C9        -72.5993  -28.1139  -43.7584 C.ar   1 LIG       0.00400
     10 C10       -73.0994  -26.8219  -44.0474 C.ar   1 LIG       0.00400
     11 H1        -74.1779  -29.8603  -46.2321 H      1 LIG       0.11500
     12 H2        -75.0544  -27.5985  -46.7375 H      1 LIG       0.11500
     13 H3        -70.6442  -27.3381  -41.0681 H      1 LIG       0.11500
     14 H4        -71.5194  -25.0757  -41.5743 H      1 LIG       0.11500
     15 H5        -72.6261  -30.2010  -44.3525 H      1 LIG       0.11500
     16 H6        -74.3812  -25.6689  -45.3650 H      1 LIG       0.11500
     17 H7        -71.3182  -29.2670  -42.4401 H      1 LIG       0.11500
     18 H8        -73.0722  -24.7347  -43.4540 H      1 LIG       0.11500
@<TRIPOS>BOND
      1       1       2 ar
      2       1       5 ar
      3       2       6 ar
      4       3       4 ar
      5       3       7 ar
      6       4       8 ar
      7       5       9 ar
      8       6      10 ar
      9       7       9 ar
     10       8      10 ar
     11       9      10 ar
     12       1      11 1
     13       2      12 1
     14       3      13 1
     15       4      14 1
     16       5      15 1
     17       6      16 1
     18       7      17 1
     19       8      18 1
@<TRIPOS>ALT_TYPE
CGenFF_4.0_ALT_TYPE_SET
CGenFF_4.0 1 CG2R61 2 CG2R61 3 CG2R61 4 CG2R61 5 CG2R61 6 CG2R61 7 CG2R61 8 CG2R61 9 CG2R61 10 CG2R61 11 HGR61 12 HGR61 13 HGR61 14 HGR61 15 HGR61 16 HGR61 17 HGR61 18 HGR61
# TRIPOS MOL2 file generated by SEED

@<TRIPOS>MOLECULE
pyrazole
 9 9 0 0 0
****
USER_CHARGES
INVALID_CHARGES
Pose:   1 Cluster:   1 Fr_nu: 190881 TotEn:   -22.48
@<TRIPOS>ATOM
      1 C1        -72.5231  -11.0529  -43.4929 C.2    1 LIG      -0.25100
      2 C2        -71.3546  -11.7341  -43.1024 C.2    1 LIG       0.13200
      3 C3        -73.2414  -11.9831  -44.2036 C.2    1 LIG      -0.03800
      4 N1        -71.3282  -12.9993  -43.5294 N.2    1 LIG      -0.57800
      5 N2        -72.4890  -13.1208  -44.1955 N.pl3  1 LIG      -0.05900
      6 H1        -72.8061  -10.0311  -43.2877 H      1 LIG       0.15700
      7 H2        -70.5209  -11.3610  -42.5248 H      1 LIG       0.15600
      8 H3        -74.1975  -11.9384  -44.7049 H      1 LIG       0.15900
      9 H4        -72.7047  -14.0120  -44.6244 H      1 LIG       0.32200
@<TRIPOS>BOND
      1       1       2 1
      2       1       3 2
      3       2       4 2
      4       3       5 1
      5       4       5 1
      6       1       6 1
      7       2       7 1
      8       3       8 1
      9       5       9 1
@<TRIPOS>ALT_TYPE
CGenFF_4.0_ALT_TYPE_SET
CGenFF_4.0 1 CG2R51 2 CG2R52 3 CG2R51 4 NG2R50 5 NG2R51 6 HGR51 7 HGR52 8 HGR52 9 HGP1
@<TRIPOS>MOLECULE
pyrazole
 9 9 0 0 0
****
USER_CHARGES
INVALID_CHARGES
Pose:   2 Cluster:   2 Fr_nu: 7684404 TotEn:   -16.19
@<TRIPOS>ATOM
      1 C1        -71.3109  -25.2176  -43.6690 C.2    1 LIG      -0.25100
      2 C2        -71.5559  -24.0847  -42.8700 C.2    1 LIG       0.13200
      3 C3        -72.3976  -26.0299  -43.4552 C.2    1 LIG      -0.03800
      4 N1        -72.7078  -24.1662  -42.1990 N.2    1 LIG      -0.57800
      5 N2        -73.1965  -25.3601  -42.5757 N.pl3  1 LIG      -0.05900
      6 H1        -70.4657  -25.4178  -44.3108 H      1 LIG       0.15700
      7 H2        -70.9427  -23.2032  -42.7484 H      1 LIG       0.15600
      8 H3        -72.6672  -27.0032  -43.8391 H      1 LIG       0.15900
      9 H4        -74.0840  -25.6580  -42.1906 H      1 LIG       0.32200
@<TRIPOS>BOND
      1       1       2 1
      2       1       3 2
      3       2       4 2
      4       3       5 1
      5       4       5 1
      6       1       6 1
      7       2       7 1
      8       3       8 1
      9       5       9 1
@<TRIPOS>ALT_TYPE
CGenFF_4.0_ALT_TYPE_SET
CGenFF_4.0 1 CG2R51 2 CG2R52 3 CG2R51 4 NG2R50 5 NG2R51 6 HGR51 7 HGR52 8 HGR52 9 HGP1
@<TRIPOS>MOLECULE
pyrazole
 9 9 0 0 0
****
USER_CHARGES
INVALID_CHARGES
Pose:   3 Cluster:   3 Fr_nu: 5575241 TotEn:   -16.07
@<TRIPOS>ATOM
      1 C1        -81.6107  -29.5704  -34.8389 C.2    1 LIG      -0.25100
      2 C2        -81.6584  -30.4170  -35.9627 C.2    1 LIG       0.13200
      3 C3        -81.6841  -28.3022  -35.3610 C.2    1 LIG      -0.03800
      4 N1        -81.7549  -29.7433  -37.1120 N.2    1 LIG      -0.57800
      5 N2        -81.7685  -28.4600  -36.7132 N.pl3  1 LIG      -0.05900
      6 H1        -81.5345  -29.8408  -33.7961 H      1 LIG       0.15700
      7 H2        -81.6264  -31.4967  -35.9921 H      1 LIG       0.15600
      8 H3        -81.6817  -27.3237  -34.9028 H      1 LIG       0.15900
      9 H4        -81.8357  -27.7389  -37.4205 H      1 LIG       0.32200
@<TRIPOS>BOND
      1       1       2 1
      2       1       3 2
      3       2       4 2
      4       3       5 1
      5       4       5 1
      6       1       6 1
      7       2       7 1
      8       3       8 1
      9       5       9 1
@<TRIPOS>ALT_TYPE
CGenFF_4.0_ALT_TYPE_SET
CGenFF_4.0 1 CG2R51 2 CG2R52 3 CG2R51 4 NG2R50 5 NG2R51 6 HGR51 7 HGR52 8 HGR52 9 HGP1
@<TRIPOS>MOLECULE
pyrazole
 9 9 0 0 0
****
USER_CHARGES
INVALID_CHARGES
Pose:   4 Cluster:   4 Fr_nu: 178740 TotEn:   -15.07
@<TRIPOS>ATOM
      1 C1        -65.9684   -6.9605  -45.3079 C.2    1 LIG      -0.25100
      2 C2        -65.0736   -7.2188  -46.3635 C.2    1 LIG       0.13200
      3 C3        -65.2265   -7.1672  -44.1706 C.2    1 LIG      -0.03800
      4 N1        -63.8563   -7.5631  -45.9351 N.2    1 LIG      -0.57800
      5 N2        -63.9808   -7.5225  -44.5976 N.pl3  1 LIG      -0.05900
      6 H1        -67.0057   -6.6651  -45.3627 H      1 LIG       0.15700
      7 H2        -65.2580   -7.1710  -47.4273 H      1 LIG       0.15600
      8 H3        -65.4679   -7.0974  -43.1198 H      1 LIG       0.15900
      9 H4        -63.1721   -7.7520  -44.0337 H      1 LIG       0.32200
@<TRIPOS>BOND
      1       1       2 1
      2       1       3 2
      3       2       4 2
      4       3       5 1
      5       4       5 1
      6       1       6 1
      7       2       7 1
      8       3       8 1
      9       5       9 1
@<TRIPOS>ALT_TYPE
CGenFF_4.0_ALT_TYPE_SET
CGenFF_4.0 1 CG2R51 2 CG2R52 3 CG2R51 4 NG2R50 5 NG2R51 6 HGR51 7 HGR52 8 HGR52 9 HGP1
@<TRIPOS>MOLECULE
pyrazole
 9 9 0 0 0
****
USER_CHARGES
INVALID_CHARGES
Pose:   5 Cluster:   5 Fr_nu: 1511695 TotEn:   -14.92
@<TRIPOS>ATOM
      1 C1        -65.2710   -7.0130  -44.7325 C.2    1 LIG      -0.25100
      2 C2        -65.5322   -8.3515  -44.3835 C.2    1 LIG       0.13200
      3 C3        -66.5115   -6.4271  -44.7989 C.2    1 LIG      -0.03800
      4 N1        -66.8362   -8.6015  -44.2383 N.2    1 LIG      -0.57800
      5 N2        -67.4055   -7.4120  -44.4971 N.pl3  1 LIG      -0.05900
      6 H1        -64.3174   -6.5383  -44.9104 H      1 LIG       0.15700
      7 H2        -64.8267   -9.1555  -44.2296 H      1 LIG       0.15600
      8 H3        -66.8315   -5.4215  -45.0308 H      1 LIG       0.15900
      9 H4        -68.4145   -7.3433  -44.4515 H      1 LIG       0.32200
@<TRIPOS>BOND
      1       1       2 1
      2       1       3 2
      3       2       4 2
      4       3       5 1
      5       4       5 1
      6       1       6 1
      7       2       7 1
      8       3       8 1
      9       5       9 1
@<TRIPOS>ALT_TYPE
CGenFF_4.0_ALT_TYPE_SET
CGenFF_4.0 1 CG2R51 2 CG2R52 3 CG2R51 4 NG2R50 5 NG2R51 6 HGR51 7 HGR52 8 HGR52 9 HGP1
@<TRIPOS>MOLECULE
pyrazole
 9 9 0 0 0
****
USER_CHARGES
INVALID_CHARGES
Pose:   6 Cluster:   6 Fr_nu:  10883 TotEn:   -14.03
@<TRIPOS>ATOM
      1 C1        -73.9187  -27.2254  -47.5617 C.2    1 LIG      -0.25100
      2 C2        -72.8333  -26.5037  -47.0299 C.2    1 LIG       0.13200
      3 C3        -75.0274  -26.6441  -46.9967 C.2    1 LIG      -0.03800
      4 N1        -73.2177  -25.5375  -46.1916 N.2    1 LIG      -0.57800
      5 N2        -74.5570  -25.6479  -46.1924 N.pl3  1 LIG      -0.05900
      6 H1        -73.9008  -28.0511  -48.2577 H      1 LIG       0.15700
      7 H2        -71.7781  -26.6418  -47.2179 H      1 LIG       0.15600
      8 H3        -76.0846  -26.8464  -47.0905 H      1 LIG       0.15900
      9 H4        -75.0911  -25.0092  -45.6166 H      1 LIG       0.32200
@<TRIPOS>BOND
      1       1       2 1
      2       1       3 2
      3       2       4 2
      4       3       5 1
      5       4       5 1
      6       1       6 1
      7       2       7 1
      8       3       8 1
      9       5       9 1
@<TRIPOS>ALT_TYPE
CGenFF_4.0_ALT_TYPE_SET
CGenFF_4.0 1 CG2R51 2 CG2R52 3 CG2R51 4 NG2R50 5 NG2R51 6 HGR51 7 HGR52 8 HGR52 9 HGP1
@<TRIPOS>MOLECULE
pyrazole
 9 9 0 0 0
****
USER_CHARGES
INVALID_CHARGES
Pose:   7 Cluster:   7 Fr_nu: 2515664 TotEn:   -13.98
@<TRIPOS>ATOM
      1 C1        -71.7642  -11.1983  -43.8512 C.2    1 LIG      -0.25100
      2 C2        -71.8145  -12.5536  -43.4740 C.2    1 LIG       0.13200
      3 C3        -73.0462  -10.7422  -43.6647 C.2    1 LIG      -0.03800
      4 N1        -73.0320  -12.9337  -43.0777 N.2    1 LIG      -0.57800
      5 N2        -73.7587  -11.8104  -43.2047 N.pl3  1 LIG      -0.05900
      6 H1        -70.9175  -10.6305  -44.2077 H      1 LIG       0.15700
      7 H2        -71.0148  -13.2804  -43.4719 H      1 LIG       0.15600
      8 H3        -73.5059   -9.7762  -43.8167 H      1 LIG       0.15900
      9 H4        -74.7405  -11.8443  -42.9603 H      1 LIG       0.32200
@<TRIPOS>BOND
      1       1       2 1
      2       1       3 2
      3       2       4 2
      4       3       5 1
      5       4       5 1
      6       1       6 1
      7       2       7 1
      8       3       8 1
      9       5       9 1
@<TRIPOS>ALT_TYPE
CGenFF_4.0_ALT_TYPE_SET
CGenFF_4.0 1 CG2R51 2 CG2R52 3 CG2R51 4 NG2R50 5 NG2R51 6 HGR51 7 HGR52 8 HGR52 9 HGP1
@<TRIPOS>MOLECULE
pyrazole
 9 9 0 0 0
****
USER_CHARGES
INVALID_CHARGES
Pose:   8 Cluster:   8 Fr_nu: 2107467 TotEn:   -13.97
@<TRIPOS>ATOM
      1 C1        -59.3712  -19.9317  -39.5072 C.2    1 LIG      -0.25100
      2 C2        -59.7481  -20.3231  -38.2085 C.2    1 LIG       0.13200
      3 C3        -60.5527  -19.5926  -40.1200 C.2    1 LIG      -0.03800
      4 N1        -61.0659  -20.2405  -38.0071 N.2    1 LIG      -0.57800
      5 N2        -61.5275  -19.7932  -39.1873 N.pl3  1 LIG      -0.05900
      6 H1        -58.3819  -19.8990  -39.9392 H      1 LIG       0.15700
      7 H2        -59.1174  -20.6656  -37.4006 H      1 LIG       0.15600
      8 H3        -60.7827  -19.2368  -41.1140 H      1 LIG       0.15900
      9 H4        -62.5242  -19.6479  -39.2884 H      1 LIG       0.32200
@<TRIPOS>BOND
      1       1       2 1
      2       1       3 2
      3       2       4 2
      4       3       5 1
      5       4       5 1
      6       1       6 1
      7       2       7 1
      8       3       8 1
      9       5       9 1
@<TRIPOS>ALT_TYPE
CGenFF_4.0_ALT_TYPE_SET
CGenFF_4.0 1 CG2R51 2 CG2R52 3 CG2R51 4 NG2R50 5 NG2R51 6 HGR51 7 HGR52 8 HGR52 9 HGP1
@<TRIPOS>MOLECULE
pyrazole
 9 9 0 0 0
****
USER_CHARGES
INVALID_CHARGES
Pose:   9 Cluster:   9 Fr_nu: 703482 TotEn:   -13.94
@<TRIPOS>ATOM
      1 C1        -65.4703   -1.0140  -26.6386 C.2    1 LIG      -0.25100
      2 C2        -66.7862   -1.3097  -27.0420 C.2    1 LIG       0.13200
      3 C3        -64.9464   -2.2261  -26.2608 C.2    1 LIG      -0.03800
      4 N1        -67.0801   -2.6079  -26.9311 N.2    1 LIG      -0.57800
      5 N2        -65.9415   -3.1388  -26.4538 N.pl3  1 LIG      -0.05900
      6 H1        -64.9705   -0.0567  -26.6240 H      1 LIG       0.15700
      7 H2        -67.5435   -0.6333  -27.4117 H      1 LIG       0.15600
      8 H3        -63.9779   -2.5146  -25.8785 H      1 LIG       0.15900
      9 H4        -65.9134   -4.1356  -26.2797 H      1 LIG       0.32200
@<TRIPOS>BOND
      1       1       2 1
      2       1       3 2
      3       2       4 2
      4       3       5 1
      5       4       5 1
      6       1       6 1
      7       2       7 1
      8       3       8 1
      9       5       9 1
@<TRIPOS>ALT_TYPE
CGenFF_4.0_ALT_TYPE_SET
CGenFF_4.0 1 CG2R51 2 CG2R52 3 CG2R51 4 NG2R50 5 NG2R51 6 HGR51 7 HGR52 8 HGR52 9 HGP1
@<TRIPOS>MOLECULE
pyrazole
 9 9 0 0 0
****
USER_CHARGES
INVALID_CHARGES
Pose:  10 Cluster:  10 Fr_nu: 4504591 TotEn:   -13.68
@<TRIPOS>ATOM
      1 C1        -73.4999  -26.0215  -45.8948 C.2    1 LIG      -0.25100
      2 C2        -73.4900  -27.2497  -45.2069 C.2    1 LIG       0.13200
      3 C3        -74.6345  -26.0698  -46.6674 C.2    1 LIG      -0.03800
      4 N1        -74.5354  -28.0217  -45.5151 N.2    1 LIG      -0.57800
      5 N2        -75.2129  -27.2769  -46.4051 N.pl3  1 LIG      -0.05900
      6 H1        -72.7855  -25.2135  -45.8386 H      1 LIG       0.15700
      7 H2        -72.7643  -27.6145  -44.4941 H      1 LIG       0.15600
      8 H3        -75.0712  -25.3709  -47.3661 H      1 LIG       0.15900
      9 H4        -76.0655  -27.6562  -46.7976 H      1 LIG       0.32200
@<TRIPOS>BOND
      1       1       2 1
      2       1       3 2
      3       2       4 2
      4       3       5 1
      5       4       5 1
      6       1       6 1
      7       2       7 1
      8       3       8 1
      9       5       9 1
@<TRIPOS>ALT_TYPE
CGenFF_4.0_ALT_TYPE_SET
CGenFF_4.0 1 CG2R51 2 CG2R52 3 CG2R51 4 NG2R50 5 NG2R51 6 HGR51 7 HGR52 8 HGR52 9 HGP1
@<TRIPOS>MOLECULE
pyrazole
 9 9 0 0 0
****
USER_CHARGES
INVALID_CHARGES
Pose:  11 Cluster:  11 Fr_nu: 4124025 TotEn:   -13.41
@<TRIPOS>ATOM
      1 C1        -46.2797  -17.7550  -40.8150 C.2    1 LIG      -0.25100
      2 C2        -45.9625  -16.7788  -39.8515 C.2    1 LIG       0.13200
      3 C3        -45.3860  -17.5343  -41.8344 C.2    1 LIG      -0.03800
      4 N1        -44.9466  -15.9964  -40.2252 N.2    1 LIG      -0.57800
      5 N2        -44.6176  -16.4806  -41.4349 N.pl3  1 LIG      -0.05900
      6 H1        -47.0478  -18.5132  -40.7765 H      1 LIG       0.15700
      7 H2        -46.4296  -16.6047  -38.8927 H      1 LIG       0.15600
      8 H3        -45.2327  -18.0195  -42.7875 H      1 LIG       0.15900
      9 H4        -43.8559  -16.0410  -41.9363 H      1 LIG       0.32200
@<TRIPOS>BOND
      1       1       2 1
      2       1       3 2
      3       2       4 2
      4       3       5 1
      5       4       5 1
      6       1       6 1
      7       2       7 1
      8       3       8 1
      9       5       9 1
@<TRIPOS>ALT_TYPE
CGenFF_4.0_ALT_TYPE_SET
CGenFF_4.0 1 CG2R51 2 CG2R52 3 CG2R51 4 NG2R50 5 NG2R51 6 HGR51 7 HGR52 8 HGR52 9 HGP1
@<TRIPOS>MOLECULE
pyrazole
 9 9 0 0 0
****
USER_CHARGES
INVALID_CHARGES
Pose:  12 Cluster:  12 Fr_nu: 1018628 TotEn:   -13.37
@<TRIPOS>ATOM
      1 C1        -65.6602   -6.9466  -45.1800 C.2    1 LIG      -0.25100
      2 C2        -66.7360   -7.4979  -44.4586 C.2    1 LIG       0.13200
      3 C3        -64.5404   -7.4555  -44.5690 C.2    1 LIG      -0.03800
      4 N1        -66.3356   -8.2961  -43.4653 N.2    1 LIG      -0.57800
      5 N2        -64.9957   -8.2502  -43.5583 N.pl3  1 LIG      -0.05900
      6 H1        -65.6913   -6.2749  -46.0252 H      1 LIG       0.15700
      7 H2        -67.7951   -7.3509  -44.6148 H      1 LIG       0.15600
      8 H3        -63.4843   -7.3250  -44.7566 H      1 LIG       0.15900
      9 H4        -64.4505   -8.7866  -42.8952 H      1 LIG       0.32200
@<TRIPOS>BOND
      1       1       2 1
      2       1       3 2
      3       2       4 2
      4       3       5 1
      5       4       5 1
      6       1       6 1
      7       2       7 1
      8       3       8 1
      9       5       9 1
@<TRIPOS>ALT_TYPE
CGenFF_4.0_ALT_TYPE_SET
CGenFF_4.0 1 CG2R51 2 CG2R52 3 CG2R51 4 NG2R50 5 NG2R51 6 HGR51 7 HGR52 8 HGR52 9 HGP1
@<TRIPOS>MOLECULE
pyrazole
 9 9 0 0 0
****
USER_CHARGES
INVALID_CHARGES
Pose:  13 Cluster:  13 Fr_nu: 2257056 TotEn:   -13.27
@<TRIPOS>ATOM
      1 C1        -63.1688  -22.9664  -35.2353 C.2    1 LIG      -0.25100
      2 C2        -62.8139  -22.0389  -36.2331 C.2    1 LIG       0.13200
      3 C3        -62.8756  -22.3293  -34.0544 C.2    1 LIG      -0.03800
      4 N1        -62.3323  -20.8993  -35.7300 N.2    1 LIG      -0.57800
      5 N2        -62.3825  -21.1063  -34.4031 N.pl3  1 LIG      -0.05900
      6 H1        -63.5802  -23.9578  -35.3545 H      1 LIG       0.15700
      7 H2        -62.8856  -22.1462  -37.3061 H      1 LIG       0.15600
      8 H3        -62.9692  -22.6300  -33.0209 H      1 LIG       0.15900
      9 H4        -62.0609  -20.3677  -33.7901 H      1 LIG       0.32200
@<TRIPOS>BOND
      1       1       2 1
      2       1       3 2
      3       2       4 2
      4       3       5 1
      5       4       5 1
      6       1       6 1
      7       2       7 1
      8       3       8 1
      9       5       9 1
@<TRIPOS>ALT_TYPE
CGenFF_4.0_ALT_TYPE_SET
CGenFF_4.0 1 CG2R51 2 CG2R52 3 CG2R51 4 NG2R50 5 NG2R51 6 HGR51 7 HGR52 8 HGR52 9 HGP1
@<TRIPOS>MOLECULE
pyrazole
 9 9 0 0 0
****
USER_CHARGES
INVALID_CHARGES
Pose:  14 Cluster:  14 Fr_nu: 4816493 TotEn:   -13.19
@<TRIPOS>ATOM
      1 C1        -73.6105  -11.9926  -43.9194 C.2    1 LIG      -0.25100
      2 C2        -72.3669  -12.6522  -43.9378 C.2    1 LIG       0.13200
      3 C3        -73.2913  -10.6612  -43.8092 C.2    1 LIG      -0.03800
      4 N1        -71.3348  -11.8094  -43.8468 N.2    1 LIG      -0.57800
      5 N2        -71.9290  -10.6064  -43.7703 N.pl3  1 LIG      -0.05900
      6 H1        -74.6000  -12.4213  -43.9784 H      1 LIG       0.15700
      7 H2        -72.1698  -13.7120  -44.0132 H      1 LIG       0.15600
      8 H3        -73.8972   -9.7683  -43.7539 H      1 LIG       0.15900
      9 H4        -71.3417   -9.7858  -43.6906 H      1 LIG       0.32200
@<TRIPOS>BOND
      1       1       2 1
      2       1       3 2
      3       2       4 2
      4       3       5 1
      5       4       5 1
      6       1       6 1
      7       2       7 1
      8       3       8 1
      9       5       9 1
@<TRIPOS>ALT_TYPE
CGenFF_4.0_ALT_TYPE_SET
CGenFF_4.0 1 CG2R51 2 CG2R52 3 CG2R51 4 NG2R50 5 NG2R51 6 HGR51 7 HGR52 8 HGR52 9 HGP1
@<TRIPOS>MOLECULE
pyrazole
 9 9 0 0 0
****
USER_CHARGES
INVALID_CHARGES
Pose:  15 Cluster:  15 Fr_nu: 856983 TotEn:   -13.15
@<TRIPOS>ATOM
      1 C1        -67.3721   -6.5401  -46.1649 C.2    1 LIG      -0.25100
      2 C2        -66.8130   -7.7298  -45.6612 C.2    1 LIG       0.13200
      3 C3        -68.5660   -6.4126  -45.4980 C.2    1 LIG      -0.03800
      4 N1        -67.5878   -8.3161  -44.7447 N.2    1 LIG      -0.57800
      5 N2        -68.6460   -7.4914  -44.6672 N.pl3  1 LIG      -0.05900
      6 H1        -66.9669   -5.8682  -46.9070 H      1 LIG       0.15700
      7 H2        -65.8733   -8.1944  -45.9240 H      1 LIG       0.15600
      8 H3        -69.3491   -5.6694  -45.5403 H      1 LIG       0.15900
      9 H4        -69.3918   -7.7275  -44.0247 H      1 LIG       0.32200
@<TRIPOS>BOND
      1       1       2 1
      2       1       3 2
      3       2       4 2
      4       3       5 1
      5       4       5 1
      6       1       6 1
      7       2       7 1
      8       3       8 1
      9       5       9 1
@<TRIPOS>ALT_TYPE
CGenFF_4.0_ALT_TYPE_SET
CGenFF_4.0 1 CG2R51 2 CG2R52 3 CG2R51 4 NG2R50 5 NG2R51 6 HGR51 7 HGR52 8 HGR52 9 HGP1
@<TRIPOS>MOLECULE
pyrazole
 9 9 0 0 0
****
USER_CHARGES
INVALID_CHARGES
Pose:  16 Cluster:  16 Fr_nu: 7197182 TotEn:   -13.06
@<TRIPOS>ATOM
      1 C1        -83.8701   -2.7812  -45.9771 C.2    1 LIG      -0.25100
      2 C2        -84.0876   -2.4045  -47.3160 C.2    1 LIG       0.13200
      3 C3        -83.2469   -4.0023  -46.0610 C.2    1 LIG      -0.03800
      4 N1        -83.6389   -3.3126  -48.1866 N.2    1 LIG      -0.57800
      5 N2        -83.1331   -4.2721  -47.3932 N.pl3  1 LIG      -0.05900
      6 H1        -84.1279   -2.2433  -45.0768 H      1 LIG       0.15700
      7 H2        -84.5548   -1.5062  -47.6936 H      1 LIG       0.15600
      8 H3        -82.8845   -4.6891  -45.3098 H      1 LIG       0.15900
      9 H4        -82.7249   -5.0892  -47.8295 H      1 LIG       0.32200
@<TRIPOS>BOND
      1       1       2 1
      2       1       3 2
      3       2       4 2
      4       3       5 1
      5       4       5 1
      6       1       6 1
      7       2       7 1
      8       3       8 1
      9       5       9 1
@<TRIPOS>ALT_TYPE
CGenFF_4.0_ALT_TYPE_SET
CGenFF_4.0 1 CG2R51 2 CG2R52 3 CG2R51 4 NG2R50 5 NG2R51 6 HGR51 7 HGR52 8 HGR52 9 HGP1
@<TRIPOS>MOLECULE
pyrazole
 9 9 0 0 0
****
USER_CHARGES
INVALID_CHARGES
Pose:  17 Cluster:  17 Fr_nu: 2966109 TotEn:   -13.01
@<TRIPOS>ATOM
      1 C1        -52.8021    4.3825  -32.8385 C.2    1 LIG      -0.25100
      2 C2        -52.4078    3.4695  -31.8422 C.2    1 LIG       0.13200
      3 C3        -53.3970    5.4094  -32.1471 C.2    1 LIG      -0.03800
      4 N1        -52.7253    3.8802  -30.6116 N.2    1 LIG      -0.57800
      5 N2        -53.3253    5.0627  -30.8299 N.pl3  1 LIG      -0.05900
      6 H1        -52.6730    4.3079  -33.9082 H      1 LIG       0.15700
      7 H2        -51.9028    2.5216  -31.9616 H      1 LIG       0.15600
      8 H3        -53.8566    6.3336  -32.4666 H      1 LIG       0.15900
      9 H4        -53.6657    5.5824  -30.0306 H      1 LIG       0.32200
@<TRIPOS>BOND
      1       1       2 1
      2       1       3 2
      3       2       4 2
      4       3       5 1
      5       4       5 1
      6       1       6 1
      7       2       7 1
      8       3       8 1
      9       5       9 1
@<TRIPOS>ALT_TYPE
CGenFF_4.0_ALT_TYPE_SET
CGenFF_4.0 1 CG2R51 2 CG2R52 3 CG2R51 4 NG2R50 5 NG2R51 6 HGR51 7 HGR52 8 HGR52 9 HGP1
@<TRIPOS>MOLECULE
pyrazole
 9 9 0 0 0
****
USER_CHARGES
INVALID_CHARGES
Pose:  18 Cluster:  18 Fr_nu: 1614197 TotEn:   -12.63
@<TRIPOS>ATOM
      1 C1        -66.6153   -6.8248  -44.6890 C.2    1 LIG      -0.25100
      2 C2        -66.5202   -7.4108  -45.9655 C.2    1 LIG       0.13200
      3 C3        -65.5154   -7.2938  -44.0132 C.2    1 LIG      -0.03800
      4 N1        -65.4448   -8.1922  -46.0954 N.2    1 LIG      -0.57800
      5 N2        -64.8539   -8.1004  -44.8919 N.pl3  1 LIG      -0.05900
      6 H1        -67.3740   -6.1556  -44.3112 H      1 LIG       0.15700
      7 H2        -67.1901   -7.3014  -46.8064 H      1 LIG       0.15600
      8 H3        -65.1533   -7.1317  -43.0082 H      1 LIG       0.15900
      9 H4        -63.9983   -8.6189  -44.7371 H      1 LIG       0.32200
@<TRIPOS>BOND
      1       1       2 1
      2       1       3 2
      3       2       4 2
      4       3       5 1
      5       4       5 1
      6       1       6 1
      7       2       7 1
      8       3       8 1
      9       5       9 1
@<TRIPOS>ALT_TYPE
CGenFF_4.0_ALT_TYPE_SET
CGenFF_4.0 1 CG2R51 2 CG2R52 3 CG2R51 4 NG2R50 5 NG2R51 6 HGR51 7 HGR52 8 HGR52 9 HGP1
@<TRIPOS>MOLECULE
pyrazole
 9 9 0 0 0
****
USER_CHARGES
INVALID_CHARGES
Pose:  19 Cluster:  19 Fr_nu: 8496116 TotEn:   -12.57
@<TRIPOS>ATOM
      1 C1        -52.4761  -26.4642  -22.1026 C.2    1 LIG      -0.25100
      2 C2        -52.5650  -25.5874  -23.2004 C.2    1 LIG       0.13200
      3 C3        -52.6689  -25.6611  -21.0053 C.2    1 LIG      -0.03800
      4 N1        -52.7965  -24.3241  -22.8339 N.2    1 LIG      -0.57800
      5 N2        -52.8548  -24.4011  -21.4935 N.pl3  1 LIG      -0.05900
      6 H1        -52.2980  -27.5294  -22.1055 H      1 LIG       0.15700
      7 H2        -52.4702  -25.8163  -24.2523 H      1 LIG       0.15600
      8 H3        -52.6879  -25.8675  -19.9449 H      1 LIG       0.15900
      9 H4        -53.0235  -23.5504  -20.9713 H      1 LIG       0.32200
@<TRIPOS>BOND
      1       1       2 1
      2       1       3 2
      3       2       4 2
      4       3       5 1
      5       4       5 1
      6       1       6 1
      7       2       7 1
      8       3       8 1
      9       5       9 1
@<TRIPOS>ALT_TYPE
CGenFF_4.0_ALT_TYPE_SET
CGenFF_4.0 1 CG2R51 2 CG2R52 3 CG2R51 4 NG2R50 5 NG2R51 6 HGR51 7 HGR52 8 HGR52 9 HGP1
@<TRIPOS>MOLECULE
pyrazole
 9 9 0 0 0
****
USER_CHARGES
INVALID_CHARGES
Pose:  20 Cluster:  20 Fr_nu: 192921 TotEn:   -12.06
@<TRIPOS>ATOM
      1 C1        -59.3107  -20.1113  -38.7056 C.2    1 LIG      -0.25100
      2 C2        -58.5237  -21.0507  -39.3983 C.2    1 LIG       0.13200
      3 C3        -60.3731  -19.8702  -39.5421 C.2    1 LIG      -0.03800
      4 N1        -59.0419  -21.3838  -40.5834 N.2    1 LIG      -0.57800
      5 N2        -60.1661  -20.6498  -40.6419 N.pl3  1 LIG      -0.05900
      6 H1        -59.1339  -19.6707  -37.7356 H      1 LIG       0.15700
      7 H2        -57.5937  -21.5061  -39.0892 H      1 LIG       0.15600
      8 H3        -61.2370  -19.2269  -39.4567 H      1 LIG       0.15900
      9 H4        -60.7476  -20.7284  -41.4668 H      1 LIG       0.32200
@<TRIPOS>BOND
      1       1       2 1
      2       1       3 2
      3       2       4 2
      4       3       5 1
      5       4       5 1
      6       1       6 1
      7       2       7 1
      8       3       8 1
      9       5       9 1
@<TRIPOS>ALT_TYPE
CGenFF_4.0_ALT_TYPE_SET
CGenFF_4.0 1 CG2R51 2 CG2R52 3 CG2R51 4 NG2R50 5 NG2R51 6 HGR51 7 HGR52 8 HGR52 9 HGP1
@<TRIPOS>MOLECULE
pyrazole
 9 9 0 0 0
****
USER_CHARGES
INVALID_CHARGES
Pose:  21 Cluster:  21 Fr_nu: 315483 TotEn:   -11.88
@<TRIPOS>ATOM
      1 C1        -65.4824   -7.9332  -44.3396 C.2    1 LIG      -0.25100
      2 C2        -65.7747   -8.3819  -45.6415 C.2    1 LIG       0.13200
      3 C3        -66.5216   -7.0920  -44.0250 C.2    1 LIG      -0.03800
      4 N1        -66.9106   -7.8684  -46.1210 N.2    1 LIG      -0.57800
      5 N2        -67.3414   -7.0884  -45.1150 N.pl3  1 LIG      -0.05900
      6 H1        -64.6375   -8.1844  -43.7156 H      1 LIG       0.15700
      7 H2        -65.2070   -9.0613  -46.2612 H      1 LIG       0.15600
      8 H3        -66.7452   -6.5070  -43.1445 H      1 LIG       0.15900
      9 H4        -68.2062   -6.5775  -45.2410 H      1 LIG       0.32200
@<TRIPOS>BOND
      1       1       2 1
      2       1       3 2
      3       2       4 2
      4       3       5 1
      5       4       5 1
      6       1       6 1
      7       2       7 1
      8       3       8 1
      9       5       9 1
@<TRIPOS>ALT_TYPE
CGenFF_4.0_ALT_TYPE_SET
CGenFF_4.0 1 CG2R51 2 CG2R52 3 CG2R51 4 NG2R50 5 NG2R51 6 HGR51 7 HGR52 8 HGR52 9 HGP1
@<TRIPOS>MOLECULE
pyrazole
 9 9 0 0 0
****
USER_CHARGES
INVALID_CHARGES
Pose:  22 Cluster:  22 Fr_nu: 727088 TotEn:   -11.48
@<TRIPOS>ATOM
      1 C1        -65.4403   -7.2315  -46.1491 C.2    1 LIG      -0.25100
      2 C2        -66.1940   -8.1436  -45.3863 C.2    1 LIG       0.13200
      3 C3        -64.2115   -7.2045  -45.5362 C.2    1 LIG      -0.03800
      4 N1        -65.5018   -8.6588  -44.3668 N.2    1 LIG      -0.57800
      5 N2        -64.3002   -8.0687  -44.4847 N.pl3  1 LIG      -0.05900
      6 H1        -65.7443   -6.6722  -47.0215 H      1 LIG       0.15700
      7 H2        -67.2191   -8.4539  -45.5304 H      1 LIG       0.15600
      8 H3        -63.3032   -6.6587  -45.7474 H      1 LIG       0.15900
      9 H4        -63.5834   -8.3012  -43.8087 H      1 LIG       0.32200
@<TRIPOS>BOND
      1       1       2 1
      2       1       3 2
      3       2       4 2
      4       3       5 1
      5       4       5 1
      6       1       6 1
      7       2       7 1
      8       3       8 1
      9       5       9 1
@<TRIPOS>ALT_TYPE
CGenFF_4.0_ALT_TYPE_SET
CGenFF_4.0 1 CG2R51 2 CG2R52 3 CG2R51 4 NG2R50 5 NG2R51 6 HGR51 7 HGR52 8 HGR52 9 HGP1
@<TRIPOS>MOLECULE
pyrazole
 9 9 0 0 0
****
USER_CHARGES
INVALID_CHARGES
Pose:  23 Cluster:  23 Fr_nu: 2441098 TotEn:   -11.21
@<TRIPOS>ATOM
      1 C1        -66.4639   -7.4880  -45.9900 C.2    1 LIG      -0.25100
      2 C2        -65.5669   -8.1673  -45.1440 C.2    1 LIG       0.13200
      3 C3        -67.1170   -6.6078  -45.1623 C.2    1 LIG      -0.03800
      4 N1        -65.6407   -7.7540  -43.8760 N.2    1 LIG      -0.57800
      5 N2        -66.5917   -6.8054  -43.9191 N.pl3  1 LIG      -0.05900
      6 H1        -66.6158   -7.6171  -47.0515 H      1 LIG       0.15700
      7 H2        -64.8629   -8.9467  -45.3984 H      1 LIG       0.15600
      8 H3        -67.8923   -5.8769  -45.3413 H      1 LIG       0.15900
      9 H4        -66.8356   -6.3317  -43.0584 H      1 LIG       0.32200
@<TRIPOS>BOND
      1       1       2 1
      2       1       3 2
      3       2       4 2
      4       3       5 1
      5       4       5 1
      6       1       6 1
      7       2       7 1
      8       3       8 1
      9       5       9 1
@<TRIPOS>ALT_TYPE
CGenFF_4.0_ALT_TYPE_SET
CGenFF_4.0 1 CG2R51 2 CG2R52 3 CG2R51 4 NG2R50 5 NG2R51 6 HGR51 7 HGR52 8 HGR52 9 HGP1
@<TRIPOS>MOLECULE
pyrazole
 9 9 0 0 0
****
USER_CHARGES
INVALID_CHARGES
Pose:  24 Cluster:  24 Fr_nu: 3984192 TotEn:   -11.03
@<TRIPOS>ATOM
      1 C1        -60.1474  -20.8022  -38.4338 C.2    1 LIG      -0.25100
      2 C2        -59.3892  -19.7816  -39.0383 C.2    1 LIG       0.13200
      3 C3        -61.3479  -20.7790  -39.1007 C.2    1 LIG      -0.03800
      4 N1        -60.0524  -19.1558  -40.0142 N.2    1 LIG      -0.57800
      5 N2        -61.2399  -19.7848  -40.0283 N.pl3  1 LIG      -0.05900
      6 H1        -59.8639  -21.4631  -37.6280 H      1 LIG       0.15700
      7 H2        -58.3813  -19.4674  -38.8079 H      1 LIG       0.15600
      8 H3        -62.2497  -21.3654  -38.9995 H      1 LIG       0.15900
      9 H4        -61.9350  -19.4818  -40.6989 H      1 LIG       0.32200
@<TRIPOS>BOND
      1       1       2 1
      2       1       3 2
      3       2       4 2
      4       3       5 1
      5       4       5 1
      6       1       6 1
      7       2       7 1
      8       3       8 1
      9       5       9 1
@<TRIPOS>ALT_TYPE
CGenFF_4.0_ALT_TYPE_SET
CGenFF_4.0 1 CG2R51 2 CG2R52 3 CG2R51 4 NG2R50 5 NG2R51 6 HGR51 7 HGR52 8 HGR52 9 HGP1
@<TRIPOS>MOLECULE
pyrazole
 9 9 0 0 0
****
USER_CHARGES
INVALID_CHARGES
Pose:  25 Cluster:  25 Fr_nu: 511677 TotEn:   -11.01
@<TRIPOS>ATOM
      1 C1        -66.8809   -6.8116  -45.2025 C.2    1 LIG      -0.25100
      2 C2        -65.9723   -7.5642  -45.9705 C.2    1 LIG       0.13200
      3 C3        -67.8279   -6.3923  -46.1046 C.2    1 LIG      -0.03800
      4 N1        -66.3116   -7.6217  -47.2610 N.2    1 LIG      -0.57800
      5 N2        -67.4441   -6.8999  -47.3111 N.pl3  1 LIG      -0.05900
      6 H1        -66.8542   -6.6024  -44.1433 H      1 LIG       0.15700
      7 H2        -65.0766   -8.0728  -45.6436 H      1 LIG       0.15600
      8 H3        -68.7189   -5.7902  -45.9996 H      1 LIG       0.15900
      9 H4        -67.9047   -6.7919  -48.2060 H      1 LIG       0.32200
@<TRIPOS>BOND
      1       1       2 1
      2       1       3 2
      3       2       4 2
      4       3       5 1
      5       4       5 1
      6       1       6 1
      7       2       7 1
      8       3       8 1
      9       5       9 1
@<TRIPOS>ALT_TYPE
CGenFF_4.0_ALT_TYPE_SET
CGenFF_4.0 1 CG2R51 2 CG2R52 3 CG2R51 4 NG2R50 5 NG2R51 6 HGR51 7 HGR52 8 HGR52 9 HGP1
@<TRIPOS>MOLECULE
pyrazole
 9 9 0 0 0
****
USER_CHARGES
INVALID_CHARGES
Pose:  26 Cluster:  26 Fr_nu: 7387380 TotEn:    -9.83
@<TRIPOS>ATOM
      1 C1        -45.2428    2.9612  -42.1728 C.2    1 LIG      -0.25100
      2 C2        -45.0194    1.5752  -42.2765 C.2    1 LIG       0.13200
      3 C3        -44.0155    3.5262  -42.4197 C.2    1 LIG      -0.03800
      4 N1        -43.7501    1.2778  -42.5668 N.2    1 LIG      -0.57800
      5 N2        -43.1648    2.4848  -42.6477 N.pl3  1 LIG      -0.05900
      6 H1        -46.1642    3.4791  -41.9510 H      1 LIG       0.15700
      7 H2        -45.7286    0.7693  -42.1522 H      1 LIG       0.15600
      8 H3        -43.6780    4.5522  -42.4506 H      1 LIG       0.15900
      9 H4        -42.1760    2.5248  -42.8613 H      1 LIG       0.32200
@<TRIPOS>BOND
      1       1       2 1
      2       1       3 2
      3       2       4 2
      4       3       5 1
      5       4       5 1
      6       1       6 1
      7       2       7 1
      8       3       8 1
      9       5       9 1
@<TRIPOS>ALT_TYPE
CGenFF_4.0_ALT_TYPE_SET
CGenFF_4.0 1 CG2R51 2 CG2R52 3 CG2R51 4 NG2R50 5 NG2R51 6 HGR51 7 HGR52 8 HGR52 9 HGP1
@<TRIPOS>MOLECULE
pyrazole
 9 9 0 0 0
****
USER_CHARGES
INVALID_CHARGES
Pose:  27 Cluster:  27 Fr_nu: 1354074 TotEn:    -9.66
@<TRIPOS>ATOM
      1 C1        -66.8197   -6.6106  -46.1010 C.2    1 LIG      -0.25100
      2 C2        -65.5152   -7.0677  -45.8342 C.2    1 LIG       0.13200
      3 C3        -66.9900   -6.8247  -47.4469 C.2    1 LIG      -0.03800
      4 N1        -64.9005   -7.5370  -46.9231 N.2    1 LIG      -0.57800
      5 N2        -65.8227   -7.3761  -47.8873 N.pl3  1 LIG      -0.05900
      6 H1        -67.5370   -6.1859  -45.4143 H      1 LIG       0.15700
      7 H2        -64.9867   -7.0779  -44.8916 H      1 LIG       0.15600
      8 H3        -67.8169   -6.6366  -48.1163 H      1 LIG       0.15900
      9 H4        -65.5871   -7.6636  -48.8289 H      1 LIG       0.32200
@<TRIPOS>BOND
      1       1       2 1
      2       1       3 2
      3       2       4 2
      4       3       5 1
      5       4       5 1
      6       1       6 1
      7       2       7 1
      8       3       8 1
      9       5       9 1
@<TRIPOS>ALT_TYPE
CGenFF_4.0_ALT_TYPE_SET
CGenFF_4.0 1 CG2R51 2 CG2R52 3 CG2R51 4 NG2R50 5 NG2R51 6 HGR51 7 HGR52 8 HGR52 9 HGP1
@<TRIPOS>MOLECULE
pyrazole
 9 9 0 0 0
****
USER_CHARGES
INVALID_CHARGES
Pose:  28 Cluster:  28 Fr_nu: 437761 TotEn:    -9.36
@<TRIPOS>ATOM
      1 C1        -66.9753   -7.0962  -46.5829 C.2    1 LIG      -0.25100
      2 C2        -65.9279   -6.2588  -47.0112 C.2    1 LIG       0.13200
      3 C3        -67.6354   -6.3601  -45.6296 C.2    1 LIG      -0.03800
      4 N1        -65.9192   -5.0808  -46.3819 N.2    1 LIG      -0.57800
      5 N2        -66.9694   -5.1725  -45.5483 N.pl3  1 LIG      -0.05900
      6 H1        -67.2188   -8.0935  -46.9181 H      1 LIG       0.15700
      7 H2        -65.1701   -6.4580  -47.7555 H      1 LIG       0.15600
      8 H3        -68.4980   -6.5704  -45.0139 H      1 LIG       0.15900
      9 H4        -67.1747   -4.3843  -44.9472 H      1 LIG       0.32200
@<TRIPOS>BOND
      1       1       2 1
      2       1       3 2
      3       2       4 2
      4       3       5 1
      5       4       5 1
      6       1       6 1
      7       2       7 1
      8       3       8 1
      9       5       9 1
@<TRIPOS>ALT_TYPE
CGenFF_4.0_ALT_TYPE_SET
CGenFF_4.0 1 CG2R51 2 CG2R52 3 CG2R51 4 NG2R50 5 NG2R51 6 HGR51 7 HGR52 8 HGR52 9 HGP1
@<TRIPOS>MOLECULE
pyrazole
 9 9 0 0 0
****
USER_CHARGES
INVALID_CHARGES
Pose:  29 Cluster:  29 Fr_nu: 2445162 TotEn:    -9.35
@<TRIPOS>ATOM
      1 C1        -67.3323   -6.8031  -45.1756 C.2    1 LIG      -0.25100
      2 C2        -67.2926   -7.5006  -43.9534 C.2    1 LIG       0.13200
      3 C3        -66.4639   -7.4880  -45.9900 C.2    1 LIG      -0.03800
      4 N1        -66.4647   -8.5483  -43.9842 N.2    1 LIG      -0.57800
      5 N2        -65.9762   -8.5144  -45.2357 N.pl3  1 LIG      -0.05900
      6 H1        -67.9097   -5.9271  -45.4314 H      1 LIG       0.15700
      7 H2        -67.8321   -7.2889  -43.0413 H      1 LIG       0.15600
      8 H3        -66.1543   -7.3395  -47.0145 H      1 LIG       0.15900
      9 H4        -65.3086   -9.2246  -45.5092 H      1 LIG       0.32200
@<TRIPOS>BOND
      1       1       2 1
      2       1       3 2
      3       2       4 2
      4       3       5 1
      5       4       5 1
      6       1       6 1
      7       2       7 1
      8       3       8 1
      9       5       9 1
@<TRIPOS>ALT_TYPE
CGenFF_4.0_ALT_TYPE_SET
CGenFF_4.0 1 CG2R51 2 CG2R52 3 CG2R51 4 NG2R50 5 NG2R51 6 HGR51 7 HGR52 8 HGR52 9 HGP1
@<TRIPOS>MOLECULE
pyrazole
 9 9 0 0 0
****
USER_CHARGES
INVALID_CHARGES
Pose:  30 Cluster:  30 Fr_nu: 178030 TotEn:    -7.01
@<TRIPOS>ATOM
      1 C1        -60.7989  -20.8837  -39.9109 C.2    1 LIG      -0.25100
      2 C2        -61.6429  -20.1198  -39.0827 C.2    1 LIG       0.13200
      3 C3        -59.6269  -20.1691  -39.9593 C.2    1 LIG      -0.03800
      4 N1        -61.0569  -19.0055  -38.6369 N.2    1 LIG      -0.57800
      5 N2        -59.8321  -19.0638  -39.1869 N.pl3  1 LIG      -0.05900
      6 H1        -61.0095  -21.8214  -40.4036 H      1 LIG       0.15700
      7 H2        -62.6608  -20.3284  -38.7858 H      1 LIG       0.15600
      8 H3        -58.6876  -20.3424  -40.4643 H      1 LIG       0.15900
      9 H4        -59.1835  -18.3109  -38.9939 H      1 LIG       0.32200
@<TRIPOS>BOND
      1       1       2 1
      2       1       3 2
      3       2       4 2
      4       3       5 1
      5       4       5 1
      6       1       6 1
      7       2       7 1
      8       3       8 1
      9       5       9 1
@<TRIPOS>ALT_TYPE
CGenFF_4.0_ALT_TYPE_SET
CGenFF_4.0 1 CG2R51 2 CG2R52 3 CG2R51 4 NG2R50 5 NG2R51 6 HGR51 7 HGR52 8 HGR52 9 HGP1
@<TRIPOS>MOLECULE
pyrazole
 9 9 0 0 0
****
USER_CHARGES
INVALID_CHARGES
Pose:  31 Cluster:  31 Fr_nu: 199551 TotEn:    -6.01
@<TRIPOS>ATOM
      1 C1        -54.1354  -24.7163  -21.1962 C.2    1 LIG      -0.25100
      2 C2        -52.8779  -24.2828  -21.6571 C.2    1 LIG       0.13200
      3 C3        -54.9001  -24.8210  -22.3324 C.2    1 LIG      -0.03800
      4 N1        -52.8415  -24.1231  -22.9827 N.2    1 LIG      -0.57800
      5 N2        -54.0856  -24.4583  -23.3646 N.pl3  1 LIG      -0.05900
      6 H1        -54.4449  -24.9248  -20.1827 H      1 LIG       0.15700
      7 H2        -51.9866  -24.0759  -21.0822 H      1 LIG       0.15600
      8 H3        -55.9278  -25.1121  -22.4954 H      1 LIG       0.15900
      9 H4        -54.3127  -24.4149  -24.3502 H      1 LIG       0.32200
@<TRIPOS>BOND
      1       1       2 1
      2       1       3 2
      3       2       4 2
      4       3       5 1
      5       4       5 1
      6       1       6 1
      7       2       7 1
      8       3       8 1
      9       5       9 1
@<TRIPOS>ALT_TYPE
CGenFF_4.0_ALT_TYPE_SET
CGenFF_4.0 1 CG2R51 2 CG2R52 3 CG2R51 4 NG2R50 5 NG2R51 6 HGR51 7 HGR52 8 HGR52 9 HGP1
@<TRIPOS>MOLECULE
4_lactone
 9 9 0 0 0
****
USER_CHARGES
INVALID_CHARGES
Pose:   1 Cluster:   1 Fr_nu:  45429 TotEn:   -30.18
@<TRIPOS>ATOM
      1 C1        -71.9545  -12.6077  -43.4207 C.2    1 LIG       0.04000
      2 C2        -73.3195  -12.2438  -44.0320 C.3    1 LIG       0.11000
      3 C3        -72.8447  -10.8145  -43.7876 C.3    1 LIG       0.08100
      4 O1        -71.3326  -13.6121  -43.1586 O.2    1 LIG      -0.32000
      5 O2        -71.5958  -11.3097  -43.2303 O.3    1 LIG      -0.27100
      6 H1        -73.4307  -12.5336  -45.0780 H      1 LIG       0.09000
      7 H2        -74.1747  -12.5680  -43.4367 H      1 LIG       0.09000
      8 H3        -72.6753  -10.2119  -44.6841 H      1 LIG       0.09000
      9 H4        -73.4173  -10.2472  -43.0487 H      1 LIG       0.09000
@<TRIPOS>BOND
      1       1       2 1
      2       1       4 2
      3       1       5 1
      4       2       3 1
      5       3       5 1
      6       2       6 1
      7       2       7 1
      8       3       8 1
      9       3       9 1
@<TRIPOS>ALT_TYPE
CGenFF_4.0_ALT_TYPE_SET
CGenFF_4.0 1 CG2O4 2 CG3C41 3 CG3C41 4 OG2D1 5 OG3C51 6 HGA2 7 HGA2 8 HGA2 9 HGA2
@<TRIPOS>MOLECULE
4_lactone
 9 9 0 0 0
****
USER_CHARGES
INVALID_CHARGES
Pose:   2 Cluster:   2 Fr_nu: 2111481 TotEn:   -28.75
@<TRIPOS>ATOM
      1 C1        -72.5042  -13.1827  -42.8191 C.2    1 LIG       0.04000
      2 C2        -73.7717  -12.3320  -43.0164 C.3    1 LIG       0.11000
      3 C3        -73.0230  -11.8278  -44.2465 C.3    1 LIG       0.08100
      4 O1        -72.0921  -14.0013  -42.0289 O.2    1 LIG      -0.32000
      5 O2        -71.8944  -12.6889  -43.9300 O.3    1 LIG      -0.27100
      6 H1        -74.6725  -12.9144  -43.2160 H      1 LIG       0.09000
      7 H2        -73.9408  -11.5957  -42.2290 H      1 LIG       0.09000
      8 H3        -73.4688  -12.0856  -45.2110 H      1 LIG       0.09000
      9 H4        -72.7404  -10.7716  -44.2266 H      1 LIG       0.09000
@<TRIPOS>BOND
      1       1       2 1
      2       1       4 2
      3       1       5 1
      4       2       3 1
      5       3       5 1
      6       2       6 1
      7       2       7 1
      8       3       8 1
      9       3       9 1
@<TRIPOS>ALT_TYPE
CGenFF_4.0_ALT_TYPE_SET
CGenFF_4.0 1 CG2O4 2 CG3C41 3 CG3C41 4 OG2D1 5 OG3C51 6 HGA2 7 HGA2 8 HGA2 9 HGA2
@<TRIPOS>MOLECULE
4_lactone
 9 9 0 0 0
****
USER_CHARGES
INVALID_CHARGES
Pose:   3 Cluster:   3 Fr_nu: 5971181 TotEn:   -22.10
@<TRIPOS>ATOM
      1 C1        -59.7897   -2.0850  -17.2688 C.2    1 LIG       0.04000
      2 C2        -60.9186   -2.2673  -18.2992 C.3    1 LIG       0.11000
      3 C3        -59.7601   -2.3145  -19.2910 C.3    1 LIG       0.08100
      4 O1        -59.6880   -1.9418  -16.0716 O.2    1 LIG      -0.32000
      5 O2        -58.8066   -2.1350  -18.2073 O.3    1 LIG      -0.27100
      6 H1        -61.4815   -3.1948  -18.1840 H      1 LIG       0.09000
      7 H2        -61.5840   -1.4069  -18.3875 H      1 LIG       0.09000
      8 H3        -59.6135   -3.2694  -19.8029 H      1 LIG       0.09000
      9 H4        -59.7167   -1.4877  -20.0053 H      1 LIG       0.09000
@<TRIPOS>BOND
      1       1       2 1
      2       1       4 2
      3       1       5 1
      4       2       3 1
      5       3       5 1
      6       2       6 1
      7       2       7 1
      8       3       8 1
      9       3       9 1
@<TRIPOS>ALT_TYPE
CGenFF_4.0_ALT_TYPE_SET
CGenFF_4.0 1 CG2O4 2 CG3C41 3 CG3C41 4 OG2D1 5 OG3C51 6 HGA2 7 HGA2 8 HGA2 9 HGA2
@<TRIPOS>MOLECULE
4_lactone
 9 9 0 0 0
****
USER_CHARGES
INVALID_CHARGES
Pose:   4 Cluster:   4 Fr_nu: 5970242 TotEn:   -21.44
@<TRIPOS>ATOM
      1 C1        -59.0370   -2.1624  -18.7440 C.2    1 LIG       0.04000
      2 C2        -60.2250   -1.6982  -19.6056 C.3    1 LIG       0.11000
      3 C3        -61.0149   -2.6406  -18.7023 C.3    1 LIG       0.08100
      4 O1        -57.8469   -1.9536  -18.6769 O.2    1 LIG      -0.32000
      5 O2        -59.8019   -2.9850  -17.9772 O.3    1 LIG      -0.27100
      6 H1        -60.4606   -0.6376  -19.5052 H      1 LIG       0.09000
      7 H2        -60.1565   -1.9925  -20.6541 H      1 LIG       0.09000
      8 H3        -61.7526   -2.1645  -18.0507 H      1 LIG       0.09000
      9 H4        -61.4492   -3.5139  -19.1965 H      1 LIG       0.09000
@<TRIPOS>BOND
      1       1       2 1
      2       1       4 2
      3       1       5 1
      4       2       3 1
      5       3       5 1
      6       2       6 1
      7       2       7 1
      8       3       8 1
      9       3       9 1
@<TRIPOS>ALT_TYPE
CGenFF_4.0_ALT_TYPE_SET
CGenFF_4.0 1 CG2O4 2 CG3C41 3 CG3C41 4 OG2D1 5 OG3C51 6 HGA2 7 HGA2 8 HGA2 9 HGA2
@<TRIPOS>MOLECULE
4_lactone
 9 9 0 0 0
****
USER_CHARGES
INVALID_CHARGES
Pose:   5 Cluster:   5 Fr_nu: 1381824 TotEn:   -21.05
@<TRIPOS>ATOM
      1 C1        -71.8291  -12.5465  -43.7691 C.2    1 LIG       0.04000
      2 C2        -72.2494  -11.0859  -43.5262 C.3    1 LIG       0.11000
      3 C3        -73.5859  -11.7219  -43.1558 C.3    1 LIG       0.08100
      4 O1        -70.8386  -13.1433  -44.1255 O.2    1 LIG      -0.32000
      5 O2        -73.0471  -13.0455  -43.4267 O.3    1 LIG      -0.27100
      6 H1        -71.7145  -10.5982  -42.7097 H      1 LIG       0.09000
      7 H2        -72.2511  -10.4676  -44.4253 H      1 LIG       0.09000
      8 H3        -73.8875  -11.6156  -42.1102 H      1 LIG       0.09000
      9 H4        -74.4213  -11.4846  -43.8202 H      1 LIG       0.09000
@<TRIPOS>BOND
      1       1       2 1
      2       1       4 2
      3       1       5 1
      4       2       3 1
      5       3       5 1
      6       2       6 1
      7       2       7 1
      8       3       8 1
      9       3       9 1
@<TRIPOS>ALT_TYPE
CGenFF_4.0_ALT_TYPE_SET
CGenFF_4.0 1 CG2O4 2 CG3C41 3 CG3C41 4 OG2D1 5 OG3C51 6 HGA2 7 HGA2 8 HGA2 9 HGA2
@<TRIPOS>MOLECULE
4_lactone
 9 9 0 0 0
****
USER_CHARGES
INVALID_CHARGES
Pose:   6 Cluster:   6 Fr_nu: 1626160 TotEn:   -19.91
@<TRIPOS>ATOM
      1 C1        -72.1263  -11.7362  -44.0009 C.2    1 LIG       0.04000
      2 C2        -73.1232  -10.5828  -43.7885 C.3    1 LIG       0.11000
      3 C3        -71.9558   -9.7258  -44.2684 C.3    1 LIG       0.08100
      4 O1        -72.1140  -12.9400  -43.8783 O.2    1 LIG      -0.32000
      5 O2        -71.1283  -10.9124  -44.4195 O.3    1 LIG      -0.27100
      6 H1        -73.9901  -10.6157  -44.4502 H      1 LIG       0.09000
      7 H2        -73.4221  -10.4383  -42.7489 H      1 LIG       0.09000
      8 H3        -72.1049   -9.2141  -45.2232 H      1 LIG       0.09000
      9 H4        -71.5399   -9.0377  -43.5273 H      1 LIG       0.09000
@<TRIPOS>BOND
      1       1       2 1
      2       1       4 2
      3       1       5 1
      4       2       3 1
      5       3       5 1
      6       2       6 1
      7       2       7 1
      8       3       8 1
      9       3       9 1
@<TRIPOS>ALT_TYPE
CGenFF_4.0_ALT_TYPE_SET
CGenFF_4.0 1 CG2O4 2 CG3C41 3 CG3C41 4 OG2D1 5 OG3C51 6 HGA2 7 HGA2 8 HGA2 9 HGA2
@<TRIPOS>MOLECULE
4_lactone
 9 9 0 0 0
****
USER_CHARGES
INVALID_CHARGES
Pose:   7 Cluster:   7 Fr_nu: 714667 TotEn:   -17.79
@<TRIPOS>ATOM
      1 C1        -73.8572  -25.8480  -45.6320 C.2    1 LIG       0.04000
      2 C2        -74.8938  -26.0060  -46.7587 C.3    1 LIG       0.11000
      3 C3        -75.6177  -26.8649  -45.7261 C.3    1 LIG       0.08100
      4 O1        -72.7998  -25.2840  -45.4639 O.2    1 LIG      -0.32000
      5 O2        -74.5553  -26.6260  -44.7619 O.3    1 LIG      -0.27100
      6 H1        -75.3944  -25.0773  -47.0371 H      1 LIG       0.09000
      7 H2        -74.5198  -26.5345  -47.6371 H      1 LIG       0.09000
      8 H3        -76.5767  -26.4749  -45.3742 H      1 LIG       0.09000
      9 H4        -75.7048  -27.9265  -45.9733 H      1 LIG       0.09000
@<TRIPOS>BOND
      1       1       2 1
      2       1       4 2
      3       1       5 1
      4       2       3 1
      5       3       5 1
      6       2       6 1
      7       2       7 1
      8       3       8 1
      9       3       9 1
@<TRIPOS>ALT_TYPE
CGenFF_4.0_ALT_TYPE_SET
CGenFF_4.0 1 CG2O4 2 CG3C41 3 CG3C41 4 OG2D1 5 OG3C51 6 HGA2 7 HGA2 8 HGA2 9 HGA2
@<TRIPOS>MOLECULE
4_lactone
 9 9 0 0 0
****
USER_CHARGES
INVALID_CHARGES
Pose:   8 Cluster:   8 Fr_nu: 2792417 TotEn:   -17.54
@<TRIPOS>ATOM
      1 C1        -69.9690   -7.6667  -45.1713 C.2    1 LIG       0.04000
      2 C2        -71.4659   -8.0010  -45.3000 C.3    1 LIG       0.11000
      3 C3        -71.1393   -9.0440  -44.2354 C.3    1 LIG       0.08100
      4 O1        -69.1819   -6.8900  -45.6627 O.2    1 LIG      -0.32000
      5 O2        -69.7486   -8.6181  -44.2247 O.3    1 LIG      -0.27100
      6 H1        -72.1310   -7.1953  -44.9854 H      1 LIG       0.09000
      7 H2        -71.7521   -8.3938  -46.2771 H      1 LIG       0.09000
      8 H3        -71.6148   -8.8928  -43.2625 H      1 LIG       0.09000
      9 H4        -71.2377  -10.0864  -44.5505 H      1 LIG       0.09000
@<TRIPOS>BOND
      1       1       2 1
      2       1       4 2
      3       1       5 1
      4       2       3 1
      5       3       5 1
      6       2       6 1
      7       2       7 1
      8       3       8 1
      9       3       9 1
@<TRIPOS>ALT_TYPE
CGenFF_4.0_ALT_TYPE_SET
CGenFF_4.0 1 CG2O4 2 CG3C41 3 CG3C41 4 OG2D1 5 OG3C51 6 HGA2 7 HGA2 8 HGA2 9 HGA2
@<TRIPOS>MOLECULE
4_lactone
 9 9 0 0 0
****
USER_CHARGES
INVALID_CHARGES
Pose:   9 Cluster:   9 Fr_nu: 1699029 TotEn:   -17.49
@<TRIPOS>ATOM
      1 C1        -74.0304  -26.2811  -45.8414 C.2    1 LIG       0.04000
      2 C2        -75.5010  -26.7343  -45.8735 C.3    1 LIG       0.11000
      3 C3        -75.5713  -25.8084  -47.0842 C.3    1 LIG       0.08100
      4 O1        -73.0466  -26.4881  -45.1678 O.2    1 LIG      -0.32000
      5 O2        -74.1648  -25.4727  -46.9268 O.3    1 LIG      -0.27100
      6 H1        -75.6353  -27.7970  -46.0815 H      1 LIG       0.09000
      7 H2        -76.0820  -26.4231  -45.0038 H      1 LIG       0.09000
      8 H3        -75.7643  -26.2967  -48.0433 H      1 LIG       0.09000
      9 H4        -76.2098  -24.9283  -46.9684 H      1 LIG       0.09000
@<TRIPOS>BOND
      1       1       2 1
      2       1       4 2
      3       1       5 1
      4       2       3 1
      5       3       5 1
      6       2       6 1
      7       2       7 1
      8       3       8 1
      9       3       9 1
@<TRIPOS>ALT_TYPE
CGenFF_4.0_ALT_TYPE_SET
CGenFF_4.0 1 CG2O4 2 CG3C41 3 CG3C41 4 OG2D1 5 OG3C51 6 HGA2 7 HGA2 8 HGA2 9 HGA2
@<TRIPOS>MOLECULE
4_lactone
 9 9 0 0 0
****
USER_CHARGES
INVALID_CHARGES
Pose:  10 Cluster:  10 Fr_nu: 3145809 TotEn:   -16.60
@<TRIPOS>ATOM
      1 C1        -81.3347  -29.4900  -36.6906 C.2    1 LIG       0.04000
      2 C2        -82.4211  -28.5776  -36.0936 C.3    1 LIG       0.11000
      3 C3        -81.4056  -28.4093  -34.9674 C.3    1 LIG       0.08100
      4 O1        -81.1834  -30.1682  -37.6813 O.2    1 LIG      -0.32000
      5 O2        -80.4781  -29.2959  -35.6522 O.3    1 LIG      -0.27100
      6 H1        -82.6259  -27.6834  -36.6843 H      1 LIG       0.09000
      7 H2        -83.3428  -29.0978  -35.8276 H      1 LIG       0.09000
      8 H3        -80.9907  -27.4045  -34.8500 H      1 LIG       0.09000
      9 H4        -81.7061  -28.8140  -33.9970 H      1 LIG       0.09000
@<TRIPOS>BOND
      1       1       2 1
      2       1       4 2
      3       1       5 1
      4       2       3 1
      5       3       5 1
      6       2       6 1
      7       2       7 1
      8       3       8 1
      9       3       9 1
@<TRIPOS>ALT_TYPE
CGenFF_4.0_ALT_TYPE_SET
CGenFF_4.0 1 CG2O4 2 CG3C41 3 CG3C41 4 OG2D1 5 OG3C51 6 HGA2 7 HGA2 8 HGA2 9 HGA2
@<TRIPOS>MOLECULE
4_lactone
 9 9 0 0 0
****
USER_CHARGES
INVALID_CHARGES
Pose:  11 Cluster:  11 Fr_nu: 1006785 TotEn:   -16.26
@<TRIPOS>ATOM
      1 C1        -72.8329  -24.5631  -43.4440 C.2    1 LIG       0.04000
      2 C2        -72.8575  -25.9700  -44.0679 C.3    1 LIG       0.11000
      3 C3        -73.0096  -25.1921  -45.3716 C.3    1 LIG       0.08100
      4 O1        -72.7358  -24.0773  -42.3399 O.2    1 LIG      -0.32000
      5 O2        -72.9717  -23.9344  -44.6420 O.3    1 LIG      -0.27100
      6 H1        -71.9248  -26.5245  -43.9533 H      1 LIG       0.09000
      7 H2        -73.7173  -26.5733  -43.7722 H      1 LIG       0.09000
      8 H3        -72.1756  -25.2763  -46.0735 H      1 LIG       0.09000
      9 H4        -73.9618  -25.3259  -45.8922 H      1 LIG       0.09000
@<TRIPOS>BOND
      1       1       2 1
      2       1       4 2
      3       1       5 1
      4       2       3 1
      5       3       5 1
      6       2       6 1
      7       2       7 1
      8       3       8 1
      9       3       9 1
@<TRIPOS>ALT_TYPE
CGenFF_4.0_ALT_TYPE_SET
CGenFF_4.0 1 CG2O4 2 CG3C41 3 CG3C41 4 OG2D1 5 OG3C51 6 HGA2 7 HGA2 8 HGA2 9 HGA2
@<TRIPOS>MOLECULE
4_lactone
 9 9 0 0 0
****
USER_CHARGES
INVALID_CHARGES
Pose:  12 Cluster:  12 Fr_nu: 3475622 TotEn:   -15.65
@<TRIPOS>ATOM
      1 C1        -82.1172   -0.3472  -44.6302 C.2    1 LIG       0.04000
      2 C2        -81.7297    0.9181  -45.4164 C.3    1 LIG       0.11000
      3 C3        -82.9417    1.5121  -44.7050 C.3    1 LIG       0.08100
      4 O1        -81.7136   -1.4814  -44.5083 O.2    1 LIG      -0.32000
      5 O2        -83.1849    0.2459  -44.0319 O.3    1 LIG      -0.27100
      6 H1        -80.7627    1.3384  -45.1357 H      1 LIG       0.09000
      7 H2        -81.8187    0.8144  -46.4991 H      1 LIG       0.09000
      8 H3        -82.7271    2.3130  -43.9922 H      1 LIG       0.09000
      9 H4        -83.7785    1.7906  -45.3516 H      1 LIG       0.09000
@<TRIPOS>BOND
      1       1       2 1
      2       1       4 2
      3       1       5 1
      4       2       3 1
      5       3       5 1
      6       2       6 1
      7       2       7 1
      8       3       8 1
      9       3       9 1
@<TRIPOS>ALT_TYPE
CGenFF_4.0_ALT_TYPE_SET
CGenFF_4.0 1 CG2O4 2 CG3C41 3 CG3C41 4 OG2D1 5 OG3C51 6 HGA2 7 HGA2 8 HGA2 9 HGA2
@<TRIPOS>MOLECULE
4_lactone
 9 9 0 0 0
****
USER_CHARGES
INVALID_CHARGES
Pose:  13 Cluster:  13 Fr_nu: 2302161 TotEn:   -15.44
@<TRIPOS>ATOM
      1 C1        -44.9122  -15.4849  -39.8529 C.2    1 LIG       0.04000
      2 C2        -45.2111  -15.6985  -41.3476 C.3    1 LIG       0.11000
      3 C3        -45.5192  -17.1232  -40.8968 C.3    1 LIG       0.08100
      4 O1        -44.5533  -14.5798  -39.1343 O.2    1 LIG      -0.32000
      5 O2        -45.2016  -16.7719  -39.5216 O.3    1 LIG      -0.27100
      6 H1        -46.0618  -15.1246  -41.7183 H      1 LIG       0.09000
      7 H2        -44.3412  -15.5838  -41.9965 H      1 LIG       0.09000
      8 H3        -46.5609  -17.4385  -41.0021 H      1 LIG       0.09000
      9 H4        -44.8461  -17.8951  -41.2800 H      1 LIG       0.09000
@<TRIPOS>BOND
      1       1       2 1
      2       1       4 2
      3       1       5 1
      4       2       3 1
      5       3       5 1
      6       2       6 1
      7       2       7 1
      8       3       8 1
      9       3       9 1
@<TRIPOS>ALT_TYPE
CGenFF_4.0_ALT_TYPE_SET
CGenFF_4.0 1 CG2O4 2 CG3C41 3 CG3C41 4 OG2D1 5 OG3C51 6 HGA2 7 HGA2 8 HGA2 9 HGA2
@<TRIPOS>MOLECULE
4_lactone
 9 9 0 0 0
****
USER_CHARGES
INVALID_CHARGES
Pose:  14 Cluster:  14 Fr_nu: 5935359 TotEn:   -15.24
@<TRIPOS>ATOM
      1 C1        -49.9168  -23.4586  -26.8302 C.2    1 LIG       0.04000
      2 C2        -49.6790  -24.7660  -27.6070 C.3    1 LIG       0.11000
      3 C3        -48.2659  -24.2096  -27.7538 C.3    1 LIG       0.08100
      4 O1        -50.8316  -22.9171  -26.2520 O.2    1 LIG      -0.32000
      5 O2        -48.6397  -23.0229  -27.0004 O.3    1 LIG      -0.27100
      6 H1        -49.7722  -25.6680  -27.0002 H      1 LIG       0.09000
      7 H2        -50.2554  -24.8467  -28.5300 H      1 LIG       0.09000
      8 H3        -47.4789  -24.7764  -27.2489 H      1 LIG       0.09000
      9 H4        -47.9614  -23.9586  -28.7736 H      1 LIG       0.09000
@<TRIPOS>BOND
      1       1       2 1
      2       1       4 2
      3       1       5 1
      4       2       3 1
      5       3       5 1
      6       2       6 1
      7       2       7 1
      8       3       8 1
      9       3       9 1
@<TRIPOS>ALT_TYPE
CGenFF_4.0_ALT_TYPE_SET
CGenFF_4.0 1 CG2O4 2 CG3C41 3 CG3C41 4 OG2D1 5 OG3C51 6 HGA2 7 HGA2 8 HGA2 9 HGA2
@<TRIPOS>MOLECULE
4_lactone
 9 9 0 0 0
****
USER_CHARGES
INVALID_CHARGES
Pose:  15 Cluster:  15 Fr_nu: 1675134 TotEn:   -14.45
@<TRIPOS>ATOM
      1 C1        -59.1903  -20.1702  -39.8292 C.2    1 LIG       0.04000
      2 C2        -60.4620  -19.3752  -40.1754 C.3    1 LIG       0.11000
      3 C3        -61.1657  -20.6436  -39.7021 C.3    1 LIG       0.08100
      4 O1        -57.9929  -19.9982  -39.8622 O.2    1 LIG      -0.32000
      5 O2        -59.8822  -21.2684  -39.4232 O.3    1 LIG      -0.27100
      6 H1        -60.6158  -18.4894  -39.5571 H      1 LIG       0.09000
      7 H2        -60.5666  -19.1422  -41.2363 H      1 LIG       0.09000
      8 H3        -61.7693  -20.5405  -38.7963 H      1 LIG       0.09000
      9 H4        -61.7200  -21.1899  -40.4702 H      1 LIG       0.09000
@<TRIPOS>BOND
      1       1       2 1
      2       1       4 2
      3       1       5 1
      4       2       3 1
      5       3       5 1
      6       2       6 1
      7       2       7 1
      8       3       8 1
      9       3       9 1
@<TRIPOS>ALT_TYPE
CGenFF_4.0_ALT_TYPE_SET
CGenFF_4.0 1 CG2O4 2 CG3C41 3 CG3C41 4 OG2D1 5 OG3C51 6 HGA2 7 HGA2 8 HGA2 9 HGA2
@<TRIPOS>MOLECULE
4_lactone
 9 9 0 0 0
****
USER_CHARGES
INVALID_CHARGES
Pose:  16 Cluster:  16 Fr_nu: 3069782 TotEn:   -14.42
@<TRIPOS>ATOM
      1 C1        -74.3749  -28.2019  -45.8144 C.2    1 LIG       0.04000
      2 C2        -75.0182  -26.8421  -46.1405 C.3    1 LIG       0.11000
      3 C3        -73.9159  -26.7771  -47.1934 C.3    1 LIG       0.08100
      4 O1        -74.5548  -29.1114  -45.0367 O.2    1 LIG      -0.32000
      5 O2        -73.4179  -28.0773  -46.7726 O.3    1 LIG      -0.27100
      6 H1        -76.0369  -26.9119  -46.5249 H      1 LIG       0.09000
      7 H2        -74.9473  -26.1110  -45.3335 H      1 LIG       0.09000
      8 H3        -74.2529  -26.7917  -48.2335 H      1 LIG       0.09000
      9 H4        -73.1680  -25.9933  -47.0454 H      1 LIG       0.09000
@<TRIPOS>BOND
      1       1       2 1
      2       1       4 2
      3       1       5 1
      4       2       3 1
      5       3       5 1
      6       2       6 1
      7       2       7 1
      8       3       8 1
      9       3       9 1
@<TRIPOS>ALT_TYPE
CGenFF_4.0_ALT_TYPE_SET
CGenFF_4.0 1 CG2O4 2 CG3C41 3 CG3C41 4 OG2D1 5 OG3C51 6 HGA2 7 HGA2 8 HGA2 9 HGA2
@<TRIPOS>MOLECULE
4_lactone
 9 9 0 0 0
****
USER_CHARGES
INVALID_CHARGES
Pose:  17 Cluster:  17 Fr_nu: 1574348 TotEn:   -14.40
@<TRIPOS>ATOM
      1 C1        -59.5077  -20.2804  -39.9546 C.2    1 LIG       0.04000
      2 C2        -60.9931  -19.9079  -40.1104 C.3    1 LIG       0.11000
      3 C3        -60.7135  -19.0293  -38.8948 C.3    1 LIG       0.08100
      4 O1        -58.7031  -20.9941  -40.5092 O.2    1 LIG      -0.32000
      5 O2        -59.3295  -19.4762  -38.8725 O.3    1 LIG      -0.27100
      6 H1        -61.2247  -19.3773  -41.0352 H      1 LIG       0.09000
      7 H2        -61.6803  -20.7397  -39.9468 H      1 LIG       0.09000
      8 H3        -60.7864  -17.9513  -39.0627 H      1 LIG       0.09000
      9 H4        -61.2410  -19.3096  -37.9789 H      1 LIG       0.09000
@<TRIPOS>BOND
      1       1       2 1
      2       1       4 2
      3       1       5 1
      4       2       3 1
      5       3       5 1
      6       2       6 1
      7       2       7 1
      8       3       8 1
      9       3       9 1
@<TRIPOS>ALT_TYPE
CGenFF_4.0_ALT_TYPE_SET
CGenFF_4.0 1 CG2O4 2 CG3C41 3 CG3C41 4 OG2D1 5 OG3C51 6 HGA2 7 HGA2 8 HGA2 9 HGA2
@<TRIPOS>MOLECULE
4_lactone
 9 9 0 0 0
****
USER_CHARGES
INVALID_CHARGES
Pose:  18 Cluster:  18 Fr_nu: 967535 TotEn:   -14.29
@<TRIPOS>ATOM
      1 C1        -71.8654  -24.2361  -42.3338 C.2    1 LIG       0.04000
      2 C2        -70.8446  -23.5673  -43.2717 C.3    1 LIG       0.11000
      3 C3        -69.8935  -24.6031  -42.6796 C.3    1 LIG       0.08100
      4 O1        -73.0345  -24.1078  -42.0491 O.2    1 LIG      -0.32000
      5 O2        -70.9637  -25.1309  -41.8478 O.3    1 LIG      -0.27100
      6 H1        -71.0711  -23.6841  -44.3326 H      1 LIG       0.09000
      7 H2        -70.6271  -22.5271  -43.0240 H      1 LIG       0.09000
      8 H3        -69.5177  -25.3553  -43.3785 H      1 LIG       0.09000
      9 H4        -69.0758  -24.2013  -42.0750 H      1 LIG       0.09000
@<TRIPOS>BOND
      1       1       2 1
      2       1       4 2
      3       1       5 1
      4       2       3 1
      5       3       5 1
      6       2       6 1
      7       2       7 1
      8       3       8 1
      9       3       9 1
@<TRIPOS>ALT_TYPE
CGenFF_4.0_ALT_TYPE_SET
CGenFF_4.0 1 CG2O4 2 CG3C41 3 CG3C41 4 OG2D1 5 OG3C51 6 HGA2 7 HGA2 8 HGA2 9 HGA2
@<TRIPOS>MOLECULE
4_lactone
 9 9 0 0 0
****
USER_CHARGES
INVALID_CHARGES
Pose:  19 Cluster:  19 Fr_nu:   3911 TotEn:   -14.18
@<TRIPOS>ATOM
      1 C1        -65.1051   -7.5220  -46.9609 C.2    1 LIG       0.04000
      2 C2        -65.5554   -6.8021  -48.2447 C.3    1 LIG       0.11000
      3 C3        -66.7664   -7.7218  -48.1196 C.3    1 LIG       0.08100
      4 O1        -64.1625   -7.4899  -46.2027 O.2    1 LIG      -0.32000
      5 O2        -66.2112   -8.3119  -46.9117 O.3    1 LIG      -0.27100
      6 H1        -65.7536   -5.7374  -48.1122 H      1 LIG       0.09000
      7 H2        -64.9099   -6.9820  -49.1059 H      1 LIG       0.09000
      8 H3        -67.7204   -7.2248  -47.9238 H      1 LIG       0.09000
      9 H4        -66.8787   -8.4643  -48.9144 H      1 LIG       0.09000
@<TRIPOS>BOND
      1       1       2 1
      2       1       4 2
      3       1       5 1
      4       2       3 1
      5       3       5 1
      6       2       6 1
      7       2       7 1
      8       3       8 1
      9       3       9 1
@<TRIPOS>ALT_TYPE
CGenFF_4.0_ALT_TYPE_SET
CGenFF_4.0 1 CG2O4 2 CG3C41 3 CG3C41 4 OG2D1 5 OG3C51 6 HGA2 7 HGA2 8 HGA2 9 HGA2
@<TRIPOS>MOLECULE
4_lactone
 9 9 0 0 0
****
USER_CHARGES
INVALID_CHARGES
Pose:  20 Cluster:  20 Fr_nu: 5390510 TotEn:   -14.11
@<TRIPOS>ATOM
      1 C1        -74.6945  -27.4071  -46.1779 C.2    1 LIG       0.04000
      2 C2        -75.4737  -26.2065  -46.7441 C.3    1 LIG       0.11000
      3 C3        -74.1093  -25.5259  -46.6891 C.3    1 LIG       0.08100
      4 O1        -74.9287  -28.5460  -45.8427 O.2    1 LIG      -0.32000
      5 O2        -73.5101  -26.7389  -46.1549 O.3    1 LIG      -0.27100
      6 H1        -75.8812  -26.3708  -47.7428 H      1 LIG       0.09000
      7 H2        -76.2306  -25.8075  -46.0668 H      1 LIG       0.09000
      8 H3        -73.6762  -25.2542  -47.6556 H      1 LIG       0.09000
      9 H4        -74.0257  -24.6931  -45.9855 H      1 LIG       0.09000
@<TRIPOS>BOND
      1       1       2 1
      2       1       4 2
      3       1       5 1
      4       2       3 1
      5       3       5 1
      6       2       6 1
      7       2       7 1
      8       3       8 1
      9       3       9 1
@<TRIPOS>ALT_TYPE
CGenFF_4.0_ALT_TYPE_SET
CGenFF_4.0 1 CG2O4 2 CG3C41 3 CG3C41 4 OG2D1 5 OG3C51 6 HGA2 7 HGA2 8 HGA2 9 HGA2
@<TRIPOS>MOLECULE
4_lactone
 9 9 0 0 0
****
USER_CHARGES
INVALID_CHARGES
Pose:  21 Cluster:  21 Fr_nu: 1107558 TotEn:   -14.05
@<TRIPOS>ATOM
      1 C1        -67.4004   -7.7786  -45.0106 C.2    1 LIG       0.04000
      2 C2        -67.7760   -6.3191  -45.3235 C.3    1 LIG       0.11000
      3 C3        -66.9177   -6.5539  -46.5629 C.3    1 LIG       0.08100
      4 O1        -67.6208   -8.5908  -44.1411 O.2    1 LIG      -0.32000
      5 O2        -66.6486   -7.9179  -46.1354 O.3    1 LIG      -0.27100
      6 H1        -68.8401   -6.1625  -45.5071 H      1 LIG       0.09000
      7 H2        -67.3858   -5.5953  -44.6062 H      1 LIG       0.09000
      8 H3        -67.4484   -6.5281  -47.5185 H      1 LIG       0.09000
      9 H4        -65.9998   -5.9623  -46.6198 H      1 LIG       0.09000
@<TRIPOS>BOND
      1       1       2 1
      2       1       4 2
      3       1       5 1
      4       2       3 1
      5       3       5 1
      6       2       6 1
      7       2       7 1
      8       3       8 1
      9       3       9 1
@<TRIPOS>ALT_TYPE
CGenFF_4.0_ALT_TYPE_SET
CGenFF_4.0 1 CG2O4 2 CG3C41 3 CG3C41 4 OG2D1 5 OG3C51 6 HGA2 7 HGA2 8 HGA2 9 HGA2
@<TRIPOS>MOLECULE
4_lactone
 9 9 0 0 0
****
USER_CHARGES
INVALID_CHARGES
Pose:  22 Cluster:  22 Fr_nu: 713518 TotEn:   -13.94
@<TRIPOS>ATOM
      1 C1        -74.8110  -28.2840  -45.8363 C.2    1 LIG       0.04000
      2 C2        -75.6122  -26.9708  -45.8889 C.3    1 LIG       0.11000
      3 C3        -74.4466  -26.4377  -45.0612 C.3    1 LIG       0.08100
      4 O1        -74.9241  -29.4163  -46.2479 O.2    1 LIG      -0.32000
      5 O2        -73.8062  -27.7431  -45.0963 O.3    1 LIG      -0.27100
      6 H1        -75.7131  -26.5504  -46.8907 H      1 LIG       0.09000
      7 H2        -76.5754  -27.0160  -45.3781 H      1 LIG       0.09000
      8 H3        -73.8319  -25.6740  -45.5456 H      1 LIG       0.09000
      9 H4        -74.6923  -26.1381  -44.0387 H      1 LIG       0.09000
@<TRIPOS>BOND
      1       1       2 1
      2       1       4 2
      3       1       5 1
      4       2       3 1
      5       3       5 1
      6       2       6 1
      7       2       7 1
      8       3       8 1
      9       3       9 1
@<TRIPOS>ALT_TYPE
CGenFF_4.0_ALT_TYPE_SET
CGenFF_4.0 1 CG2O4 2 CG3C41 3 CG3C41 4 OG2D1 5 OG3C51 6 HGA2 7 HGA2 8 HGA2 9 HGA2
@<TRIPOS>MOLECULE
4_lactone
 9 9 0 0 0
****
USER_CHARGES
INVALID_CHARGES
Pose:  23 Cluster:  23 Fr_nu: 3886648 TotEn:   -13.62
@<TRIPOS>ATOM
      1 C1        -59.5758  -20.4726  -38.5134 C.2    1 LIG       0.04000
      2 C2        -59.8683  -20.0484  -39.9639 C.3    1 LIG       0.11000
      3 C3        -61.2242  -19.6562  -39.3845 C.3    1 LIG       0.08100
      4 O1        -58.6571  -20.9574  -37.8928 O.2    1 LIG      -0.32000
      5 O2        -60.8051  -20.1018  -38.0649 O.3    1 LIG      -0.27100
      6 H1        -59.2491  -19.2238  -40.3204 H      1 LIG       0.09000
      7 H2        -59.8779  -20.8750  -40.6762 H      1 LIG       0.09000
      8 H3        -61.4525  -18.5869  -39.3953 H      1 LIG       0.09000
      9 H4        -62.0782  -20.2326  -39.7507 H      1 LIG       0.09000
@<TRIPOS>BOND
      1       1       2 1
      2       1       4 2
      3       1       5 1
      4       2       3 1
      5       3       5 1
      6       2       6 1
      7       2       7 1
      8       3       8 1
      9       3       9 1
@<TRIPOS>ALT_TYPE
CGenFF_4.0_ALT_TYPE_SET
CGenFF_4.0 1 CG2O4 2 CG3C41 3 CG3C41 4 OG2D1 5 OG3C51 6 HGA2 7 HGA2 8 HGA2 9 HGA2
@<TRIPOS>MOLECULE
4_lactone
 9 9 0 0 0
****
USER_CHARGES
INVALID_CHARGES
Pose:  24 Cluster:  24 Fr_nu: 1772635 TotEn:   -13.59
@<TRIPOS>ATOM
      1 C1        -68.5054   -7.4120  -45.0021 C.2    1 LIG       0.04000
      2 C2        -68.2529   -5.9523  -45.4202 C.3    1 LIG       0.11000
      3 C3        -69.7193   -6.0084  -45.8381 C.3    1 LIG       0.08100
      4 O1        -67.8773   -8.3210  -44.5084 O.2    1 LIG      -0.32000
      5 O2        -69.8064   -7.3919  -45.3978 O.3    1 LIG      -0.27100
      6 H1        -68.0226   -5.2843  -44.5888 H      1 LIG       0.09000
      7 H2        -67.5322   -5.8399  -46.2318 H      1 LIG       0.09000
      8 H3        -70.3976   -5.3624  -45.2741 H      1 LIG       0.09000
      9 H4        -69.9077   -5.9157  -46.9112 H      1 LIG       0.09000
@<TRIPOS>BOND
      1       1       2 1
      2       1       4 2
      3       1       5 1
      4       2       3 1
      5       3       5 1
      6       2       6 1
      7       2       7 1
      8       3       8 1
      9       3       9 1
@<TRIPOS>ALT_TYPE
CGenFF_4.0_ALT_TYPE_SET
CGenFF_4.0 1 CG2O4 2 CG3C41 3 CG3C41 4 OG2D1 5 OG3C51 6 HGA2 7 HGA2 8 HGA2 9 HGA2
@<TRIPOS>MOLECULE
4_lactone
 9 9 0 0 0
****
USER_CHARGES
INVALID_CHARGES
Pose:  25 Cluster:  25 Fr_nu: 2633395 TotEn:   -13.53
@<TRIPOS>ATOM
      1 C1        -74.3670  -27.4269  -46.0561 C.2    1 LIG       0.04000
      2 C2        -74.3292  -26.8564  -47.4852 C.3    1 LIG       0.11000
      3 C3        -75.4426  -25.9546  -46.9606 C.3    1 LIG       0.08100
      4 O1        -73.7916  -28.2803  -45.4197 O.2    1 LIG      -0.32000
      5 O2        -75.3633  -26.5923  -45.6557 O.3    1 LIG      -0.27100
      6 H1        -73.3943  -26.3550  -47.7402 H      1 LIG       0.09000
      7 H2        -74.6209  -27.5700  -48.2575 H      1 LIG       0.09000
      8 H3        -75.2023  -24.8894  -46.9041 H      1 LIG       0.09000
      9 H4        -76.4239  -26.1008  -47.4202 H      1 LIG       0.09000
@<TRIPOS>BOND
      1       1       2 1
      2       1       4 2
      3       1       5 1
      4       2       3 1
      5       3       5 1
      6       2       6 1
      7       2       7 1
      8       3       8 1
      9       3       9 1
@<TRIPOS>ALT_TYPE
CGenFF_4.0_ALT_TYPE_SET
CGenFF_4.0 1 CG2O4 2 CG3C41 3 CG3C41 4 OG2D1 5 OG3C51 6 HGA2 7 HGA2 8 HGA2 9 HGA2
@<TRIPOS>MOLECULE
4_lactone
 9 9 0 0 0
****
USER_CHARGES
INVALID_CHARGES
Pose:  26 Cluster:  26 Fr_nu: 210806 TotEn:   -13.51
@<TRIPOS>ATOM
      1 C1        -51.9777    5.8331  -30.5894 C.2    1 LIG       0.04000
      2 C2        -52.9051    6.2026  -31.7610 C.3    1 LIG       0.11000
      3 C3        -53.3261    4.7401  -31.6524 C.3    1 LIG       0.08100
      4 O1        -51.1538    6.3834  -29.8947 O.2    1 LIG      -0.32000
      5 O2        -52.3989    4.5405  -30.5497 O.3    1 LIG      -0.27100
      6 H1        -53.6720    6.9363  -31.5078 H      1 LIG       0.09000
      7 H2        -52.3784    6.4781  -32.6761 H      1 LIG       0.09000
      8 H3        -54.3611    4.5667  -31.3454 H      1 LIG       0.09000
      9 H4        -53.0718    4.1112  -32.5100 H      1 LIG       0.09000
@<TRIPOS>BOND
      1       1       2 1
      2       1       4 2
      3       1       5 1
      4       2       3 1
      5       3       5 1
      6       2       6 1
      7       2       7 1
      8       3       8 1
      9       3       9 1
@<TRIPOS>ALT_TYPE
CGenFF_4.0_ALT_TYPE_SET
CGenFF_4.0 1 CG2O4 2 CG3C41 3 CG3C41 4 OG2D1 5 OG3C51 6 HGA2 7 HGA2 8 HGA2 9 HGA2
@<TRIPOS>MOLECULE
4_lactone
 9 9 0 0 0
****
USER_CHARGES
INVALID_CHARGES
Pose:  27 Cluster:  27 Fr_nu: 5071517 TotEn:   -13.49
@<TRIPOS>ATOM
      1 C1        -60.6305  -20.7298  -38.4241 C.2    1 LIG       0.04000
      2 C2        -61.3867  -19.9253  -39.4966 C.3    1 LIG       0.11000
      3 C3        -59.9838  -19.6821  -40.0447 C.3    1 LIG       0.08100
      4 O1        -60.9002  -21.3778  -37.4383 O.2    1 LIG      -0.32000
      5 O2        -59.4102  -20.4720  -38.9664 O.3    1 LIG      -0.27100
      6 H1        -62.0431  -20.5286  -40.1257 H      1 LIG       0.09000
      7 H2        -61.9045  -19.0456  -39.1107 H      1 LIG       0.09000
      8 H3        -59.7744  -20.1233  -41.0230 H      1 LIG       0.09000
      9 H4        -59.6375  -18.6455  -40.0114 H      1 LIG       0.09000
@<TRIPOS>BOND
      1       1       2 1
      2       1       4 2
      3       1       5 1
      4       2       3 1
      5       3       5 1
      6       2       6 1
      7       2       7 1
      8       3       8 1
      9       3       9 1
@<TRIPOS>ALT_TYPE
CGenFF_4.0_ALT_TYPE_SET
CGenFF_4.0 1 CG2O4 2 CG3C41 3 CG3C41 4 OG2D1 5 OG3C51 6 HGA2 7 HGA2 8 HGA2 9 HGA2
@<TRIPOS>MOLECULE
4_lactone
 9 9 0 0 0
****
USER_CHARGES
INVALID_CHARGES
Pose:  28 Cluster:  28 Fr_nu:  62846 TotEn:   -13.25
@<TRIPOS>ATOM
      1 C1        -65.9466   -8.2847  -44.8386 C.2    1 LIG       0.04000
      2 C2        -64.8781   -7.8562  -43.8168 C.3    1 LIG       0.11000
      3 C3        -64.0897   -7.4837  -45.0689 C.3    1 LIG       0.08100
      4 O1        -67.0586   -8.7617  -44.8212 O.2    1 LIG      -0.32000
      5 O2        -65.1880   -7.9314  -45.9108 O.3    1 LIG      -0.27100
      6 H1        -65.1790   -7.0222  -43.1810 H      1 LIG       0.09000
      7 H2        -64.4709   -8.6789  -43.2269 H      1 LIG       0.09000
      8 H3        -63.8884   -6.4173  -45.2020 H      1 LIG       0.09000
      9 H4        -63.1831   -8.0686  -45.2466 H      1 LIG       0.09000
@<TRIPOS>BOND
      1       1       2 1
      2       1       4 2
      3       1       5 1
      4       2       3 1
      5       3       5 1
      6       2       6 1
      7       2       7 1
      8       3       8 1
      9       3       9 1
@<TRIPOS>ALT_TYPE
CGenFF_4.0_ALT_TYPE_SET
CGenFF_4.0 1 CG2O4 2 CG3C41 3 CG3C41 4 OG2D1 5 OG3C51 6 HGA2 7 HGA2 8 HGA2 9 HGA2
@<TRIPOS>MOLECULE
4_lactone
 9 9 0 0 0
****
USER_CHARGES
INVALID_CHARGES
Pose:  29 Cluster:  29 Fr_nu: 2438563 TotEn:   -13.25
@<TRIPOS>ATOM
      1 C1        -73.3763  -26.7414  -46.5531 C.2    1 LIG       0.04000
      2 C2        -74.7572  -26.2564  -47.0298 C.3    1 LIG       0.11000
      3 C3        -75.2479  -27.0203  -45.8036 C.3    1 LIG       0.08100
      4 O1        -72.2236  -26.6422  -46.9076 O.2    1 LIG      -0.32000
      5 O2        -73.8830  -27.4033  -45.4784 O.3    1 LIG      -0.27100
      6 H1        -74.8852  -25.1734  -46.9957 H      1 LIG       0.09000
      7 H2        -75.0628  -26.6624  -47.9955 H      1 LIG       0.09000
      8 H3        -75.6949  -26.4109  -45.0135 H      1 LIG       0.09000
      9 H4        -75.8718  -27.8941  -46.0109 H      1 LIG       0.09000
@<TRIPOS>BOND
      1       1       2 1
      2       1       4 2
      3       1       5 1
      4       2       3 1
      5       3       5 1
      6       2       6 1
      7       2       7 1
      8       3       8 1
      9       3       9 1
@<TRIPOS>ALT_TYPE
CGenFF_4.0_ALT_TYPE_SET
CGenFF_4.0 1 CG2O4 2 CG3C41 3 CG3C41 4 OG2D1 5 OG3C51 6 HGA2 7 HGA2 8 HGA2 9 HGA2
@<TRIPOS>MOLECULE
4_lactone
 9 9 0 0 0
****
USER_CHARGES
INVALID_CHARGES
Pose:  30 Cluster:  30 Fr_nu: 821108 TotEn:   -12.63
@<TRIPOS>ATOM
      1 C1        -66.6574   -7.5888  -45.0098 C.2    1 LIG       0.04000
      2 C2        -66.9475   -6.0824  -45.1347 C.3    1 LIG       0.11000
      3 C3        -68.1762   -6.5664  -45.8988 C.3    1 LIG       0.08100
      4 O1        -65.8082   -8.2970  -44.5183 O.2    1 LIG      -0.32000
      5 O2        -67.7715   -7.9495  -45.7014 O.3    1 LIG      -0.27100
      6 H1        -67.1463   -5.5866  -44.1833 H      1 LIG       0.09000
      7 H2        -66.2093   -5.5338  -45.7219 H      1 LIG       0.09000
      8 H3        -69.1402   -6.3572  -45.4270 H      1 LIG       0.09000
      9 H4        -68.2055   -6.3039  -46.9598 H      1 LIG       0.09000
@<TRIPOS>BOND
      1       1       2 1
      2       1       4 2
      3       1       5 1
      4       2       3 1
      5       3       5 1
      6       2       6 1
      7       2       7 1
      8       3       8 1
      9       3       9 1
@<TRIPOS>ALT_TYPE
CGenFF_4.0_ALT_TYPE_SET
CGenFF_4.0 1 CG2O4 2 CG3C41 3 CG3C41 4 OG2D1 5 OG3C51 6 HGA2 7 HGA2 8 HGA2 9 HGA2
@<TRIPOS>MOLECULE
4_lactone
 9 9 0 0 0
****
USER_CHARGES
INVALID_CHARGES
Pose:  31 Cluster:  31 Fr_nu: 515700 TotEn:   -12.57
@<TRIPOS>ATOM
      1 C1        -66.7554   -7.9587  -46.3290 C.2    1 LIG       0.04000
      2 C2        -66.2651   -6.5372  -46.6581 C.3    1 LIG       0.11000
      3 C3        -66.0643   -7.1243  -48.0520 C.3    1 LIG       0.08100
      4 O1        -67.1784   -8.5569  -45.3660 O.2    1 LIG      -0.32000
      5 O2        -66.5507   -8.4160  -47.5934 O.3    1 LIG      -0.27100
      6 H1        -67.0358   -5.7695  -46.5740 H      1 LIG       0.09000
      7 H2        -65.3554   -6.2466  -46.1301 H      1 LIG       0.09000
      8 H3        -66.7019   -6.7090  -48.8372 H      1 LIG       0.09000
      9 H4        -65.0274   -7.1837  -48.3938 H      1 LIG       0.09000
@<TRIPOS>BOND
      1       1       2 1
      2       1       4 2
      3       1       5 1
      4       2       3 1
      5       3       5 1
      6       2       6 1
      7       2       7 1
      8       3       8 1
      9       3       9 1
@<TRIPOS>ALT_TYPE
CGenFF_4.0_ALT_TYPE_SET
CGenFF_4.0 1 CG2O4 2 CG3C41 3 CG3C41 4 OG2D1 5 OG3C51 6 HGA2 7 HGA2 8 HGA2 9 HGA2
@<TRIPOS>MOLECULE
4_lactone
 9 9 0 0 0
****
USER_CHARGES
INVALID_CHARGES
Pose:  32 Cluster:  32 Fr_nu:  13117 TotEn:   -12.33
@<TRIPOS>ATOM
      1 C1        -72.3624  -24.8063  -42.8583 C.2    1 LIG       0.04000
      2 C2        -71.6799  -24.5006  -44.2036 C.3    1 LIG       0.11000
      3 C3        -70.6305  -23.8395  -43.3149 C.3    1 LIG       0.08100
      4 O1        -73.3673  -25.3587  -42.4719 O.2    1 LIG      -0.32000
      5 O2        -71.3899  -24.1982  -42.1274 O.3    1 LIG      -0.27100
      6 H1        -71.3496  -25.3871  -44.7473 H      1 LIG       0.09000
      7 H2        -72.2477  -23.8277  -44.8483 H      1 LIG       0.09000
      8 H3        -69.6429  -24.3087  -43.3189 H      1 LIG       0.09000
      9 H4        -70.5385  -22.7551  -43.4205 H      1 LIG       0.09000
@<TRIPOS>BOND
      1       1       2 1
      2       1       4 2
      3       1       5 1
      4       2       3 1
      5       3       5 1
      6       2       6 1
      7       2       7 1
      8       3       8 1
      9       3       9 1
@<TRIPOS>ALT_TYPE
CGenFF_4.0_ALT_TYPE_SET
CGenFF_4.0 1 CG2O4 2 CG3C41 3 CG3C41 4 OG2D1 5 OG3C51 6 HGA2 7 HGA2 8 HGA2 9 HGA2
@<TRIPOS>MOLECULE
4_lactone
 9 9 0 0 0
****
USER_CHARGES
INVALID_CHARGES
Pose:  33 Cluster:  33 Fr_nu: 322403 TotEn:   -11.71
@<TRIPOS>ATOM
      1 C1        -66.5168   -8.2195  -43.8031 C.2    1 LIG       0.04000
      2 C2        -65.2422   -7.8692  -43.0146 C.3    1 LIG       0.11000
      3 C3        -64.7300   -7.4384  -44.3857 C.3    1 LIG       0.08100
      4 O1        -67.6127   -8.6776  -43.5715 O.2    1 LIG      -0.32000
      5 O2        -65.9958   -7.8178  -44.9934 O.3    1 LIG      -0.27100
      6 H1        -65.3753   -7.0683  -42.2856 H      1 LIG       0.09000
      7 H2        -64.7421   -8.7315  -42.5706 H      1 LIG       0.09000
      8 H3        -64.5309   -6.3697  -44.5026 H      1 LIG       0.09000
      9 H4        -63.8999   -8.0274  -44.7854 H      1 LIG       0.09000
@<TRIPOS>BOND
      1       1       2 1
      2       1       4 2
      3       1       5 1
      4       2       3 1
      5       3       5 1
      6       2       6 1
      7       2       7 1
      8       3       8 1
      9       3       9 1
@<TRIPOS>ALT_TYPE
CGenFF_4.0_ALT_TYPE_SET
CGenFF_4.0 1 CG2O4 2 CG3C41 3 CG3C41 4 OG2D1 5 OG3C51 6 HGA2 7 HGA2 8 HGA2 9 HGA2
@<TRIPOS>MOLECULE
4_lactone
 9 9 0 0 0
****
USER_CHARGES
INVALID_CHARGES
Pose:  34 Cluster:  34 Fr_nu: 4864551 TotEn:   -11.53
@<TRIPOS>ATOM
      1 C1        -83.8702   -2.5936  -47.8282 C.2    1 LIG       0.04000
      2 C2        -84.4239   -1.3659  -47.0831 C.3    1 LIG       0.11000
      3 C3        -83.5717   -1.9029  -45.9372 C.3    1 LIG       0.08100
      4 O1        -83.9738   -3.0944  -48.9250 O.2    1 LIG      -0.32000
      5 O2        -83.1345   -3.0159  -46.7652 O.3    1 LIG      -0.27100
      6 H1        -84.1062   -0.4098  -47.5020 H      1 LIG       0.09000
      7 H2        -85.5032   -1.3910  -46.9240 H      1 LIG       0.09000
      8 H3        -82.7321   -1.2710  -45.6349 H      1 LIG       0.09000
      9 H4        -84.1251   -2.2482  -45.0595 H      1 LIG       0.09000
@<TRIPOS>BOND
      1       1       2 1
      2       1       4 2
      3       1       5 1
      4       2       3 1
      5       3       5 1
      6       2       6 1
      7       2       7 1
      8       3       8 1
      9       3       9 1
@<TRIPOS>ALT_TYPE
CGenFF_4.0_ALT_TYPE_SET
CGenFF_4.0 1 CG2O4 2 CG3C41 3 CG3C41 4 OG2D1 5 OG3C51 6 HGA2 7 HGA2 8 HGA2 9 HGA2
@<TRIPOS>MOLECULE
4_lactone
 9 9 0 0 0
****
USER_CHARGES
INVALID_CHARGES
Pose:  35 Cluster:  35 Fr_nu: 1674441 TotEn:   -11.47
@<TRIPOS>ATOM
      1 C1        -61.2394  -20.1885  -38.2336 C.2    1 LIG       0.04000
      2 C2        -61.1657  -20.6436  -39.7021 C.3    1 LIG       0.11000
      3 C3        -59.9392  -19.7365  -39.7328 C.3    1 LIG       0.08100
      4 O1        -61.9482  -20.3842  -37.2725 O.2    1 LIG      -0.32000
      5 O2        -60.1378  -19.3970  -38.3325 O.3    1 LIG      -0.27100
      6 H1        -60.9698  -21.7094  -39.8290 H      1 LIG       0.09000
      7 H2        -62.0108  -20.3196  -40.3117 H      1 LIG       0.09000
      8 H3        -58.9819  -20.2396  -39.8938 H      1 LIG       0.09000
      9 H4        -60.0203  -18.8553  -40.3752 H      1 LIG       0.09000
@<TRIPOS>BOND
      1       1       2 1
      2       1       4 2
      3       1       5 1
      4       2       3 1
      5       3       5 1
      6       2       6 1
      7       2       7 1
      8       3       8 1
      9       3       9 1
@<TRIPOS>ALT_TYPE
CGenFF_4.0_ALT_TYPE_SET
CGenFF_4.0 1 CG2O4 2 CG3C41 3 CG3C41 4 OG2D1 5 OG3C51 6 HGA2 7 HGA2 8 HGA2 9 HGA2
@<TRIPOS>MOLECULE
4_lactone
 9 9 0 0 0
****
USER_CHARGES
INVALID_CHARGES
Pose:  36 Cluster:  36 Fr_nu:  79250 TotEn:   -11.39
@<TRIPOS>ATOM
      1 C1        -67.6258   -8.1652  -44.3128 C.2    1 LIG       0.04000
      2 C2        -66.6313   -7.2136  -45.0019 C.3    1 LIG       0.11000
      3 C3        -65.6192   -7.9048  -44.0932 C.3    1 LIG       0.08100
      4 O1        -68.8111   -8.4044  -44.3588 O.2    1 LIG      -0.32000
      5 O2        -66.6711   -8.7375  -43.5312 O.3    1 LIG      -0.27100
      6 H1        -66.5092   -7.3947  -46.0709 H      1 LIG       0.09000
      7 H2        -66.8102   -6.1571  -44.7957 H      1 LIG       0.09000
      8 H3        -64.8585   -8.5041  -44.6010 H      1 LIG       0.09000
      9 H4        -65.1590   -7.2700  -43.3310 H      1 LIG       0.09000
@<TRIPOS>BOND
      1       1       2 1
      2       1       4 2
      3       1       5 1
      4       2       3 1
      5       3       5 1
      6       2       6 1
      7       2       7 1
      8       3       8 1
      9       3       9 1
@<TRIPOS>ALT_TYPE
CGenFF_4.0_ALT_TYPE_SET
CGenFF_4.0 1 CG2O4 2 CG3C41 3 CG3C41 4 OG2D1 5 OG3C51 6 HGA2 7 HGA2 8 HGA2 9 HGA2
@<TRIPOS>MOLECULE
4_lactone
 9 9 0 0 0
****
USER_CHARGES
INVALID_CHARGES
Pose:  37 Cluster:  37 Fr_nu: 4334013 TotEn:   -11.23
@<TRIPOS>ATOM
      1 C1        -61.9812  -20.6784  -37.3937 C.2    1 LIG       0.04000
      2 C2        -61.5567  -21.5358  -38.5995 C.3    1 LIG       0.11000
      3 C3        -61.2591  -20.1785  -39.2297 C.3    1 LIG       0.08100
      4 O1        -62.4153  -20.8583  -36.2785 O.2    1 LIG      -0.32000
      5 O2        -61.6951  -19.5040  -38.0171 O.3    1 LIG      -0.27100
      6 H1        -60.6897  -22.1710  -38.4113 H      1 LIG       0.09000
      7 H2        -62.3724  -22.1010  -39.0532 H      1 LIG       0.09000
      8 H3        -60.2064  -19.9776  -39.4466 H      1 LIG       0.09000
      9 H4        -61.8834  -19.9091  -40.0860 H      1 LIG       0.09000
@<TRIPOS>BOND
      1       1       2 1
      2       1       4 2
      3       1       5 1
      4       2       3 1
      5       3       5 1
      6       2       6 1
      7       2       7 1
      8       3       8 1
      9       3       9 1
@<TRIPOS>ALT_TYPE
CGenFF_4.0_ALT_TYPE_SET
CGenFF_4.0 1 CG2O4 2 CG3C41 3 CG3C41 4 OG2D1 5 OG3C51 6 HGA2 7 HGA2 8 HGA2 9 HGA2
@<TRIPOS>MOLECULE
4_lactone
 9 9 0 0 0
****
USER_CHARGES
INVALID_CHARGES
Pose:  38 Cluster:  38 Fr_nu: 162759 TotEn:   -11.20
@<TRIPOS>ATOM
      1 C1        -67.6311   -7.3009  -45.2572 C.2    1 LIG       0.04000
      2 C2        -68.3253   -6.4801  -46.3588 C.3    1 LIG       0.11000
      3 C3        -68.0217   -5.3107  -45.4270 C.3    1 LIG       0.08100
      4 O1        -67.3487   -8.4593  -45.0504 O.2    1 LIG      -0.32000
      5 O2        -67.3938   -6.2137  -44.4752 O.3    1 LIG      -0.27100
      6 H1        -67.7950   -6.4759  -47.3123 H      1 LIG       0.09000
      7 H2        -69.3818   -6.7182  -46.4926 H      1 LIG       0.09000
      8 H3        -67.3126   -4.5717  -45.8098 H      1 LIG       0.09000
      9 H4        -68.8943   -4.8139  -44.9939 H      1 LIG       0.09000
@<TRIPOS>BOND
      1       1       2 1
      2       1       4 2
      3       1       5 1
      4       2       3 1
      5       3       5 1
      6       2       6 1
      7       2       7 1
      8       3       8 1
      9       3       9 1
@<TRIPOS>ALT_TYPE
CGenFF_4.0_ALT_TYPE_SET
CGenFF_4.0 1 CG2O4 2 CG3C41 3 CG3C41 4 OG2D1 5 OG3C51 6 HGA2 7 HGA2 8 HGA2 9 HGA2
@<TRIPOS>MOLECULE
4_lactone
 9 9 0 0 0
****
USER_CHARGES
INVALID_CHARGES
Pose:  39 Cluster:  39 Fr_nu:  16945 TotEn:   -10.97
@<TRIPOS>ATOM
      1 C1        -49.0719  -10.8069  -44.0743 C.2    1 LIG       0.04000
      2 C2        -50.0119  -12.0249  -44.0288 C.3    1 LIG       0.11000
      3 C3        -48.7158  -12.8048  -44.2284 C.3    1 LIG       0.08100
      4 O1        -49.1658   -9.6029  -43.9965 O.2    1 LIG      -0.32000
      5 O2        -47.9565  -11.5645  -44.2521 O.3    1 LIG      -0.27100
      6 H1        -50.5082  -12.1690  -43.0679 H      1 LIG       0.09000
      7 H2        -50.7240  -12.0688  -44.8544 H      1 LIG       0.09000
      8 H3        -48.4154  -13.4456  -43.3949 H      1 LIG       0.09000
      9 H4        -48.6317  -13.3454  -45.1752 H      1 LIG       0.09000
@<TRIPOS>BOND
      1       1       2 1
      2       1       4 2
      3       1       5 1
      4       2       3 1
      5       3       5 1
      6       2       6 1
      7       2       7 1
      8       3       8 1
      9       3       9 1
@<TRIPOS>ALT_TYPE
CGenFF_4.0_ALT_TYPE_SET
CGenFF_4.0 1 CG2O4 2 CG3C41 3 CG3C41 4 OG2D1 5 OG3C51 6 HGA2 7 HGA2 8 HGA2 9 HGA2
@<TRIPOS>MOLECULE
4_lactone
 9 9 0 0 0
****
USER_CHARGES
INVALID_CHARGES
Pose:  40 Cluster:  40 Fr_nu: 673484 TotEn:   -10.74
@<TRIPOS>ATOM
      1 C1        -64.0597   -6.7594  -44.6078 C.2    1 LIG       0.04000
      2 C2        -64.6226   -7.5215  -43.3947 C.3    1 LIG       0.11000
      3 C3        -65.9066   -7.5212  -44.2190 C.3    1 LIG       0.08100
      4 O1        -63.0057   -6.2688  -44.9437 O.2    1 LIG      -0.32000
      5 O2        -65.2375   -6.7950  -45.2870 O.3    1 LIG      -0.27100
      6 H1        -64.1652   -8.4984  -43.2309 H      1 LIG       0.09000
      7 H2        -64.6495   -6.9359  -42.4743 H      1 LIG       0.09000
      8 H3        -66.2542   -8.5021  -44.5546 H      1 LIG       0.09000
      9 H4        -66.7360   -6.9451  -43.7998 H      1 LIG       0.09000
@<TRIPOS>BOND
      1       1       2 1
      2       1       4 2
      3       1       5 1
      4       2       3 1
      5       3       5 1
      6       2       6 1
      7       2       7 1
      8       3       8 1
      9       3       9 1
@<TRIPOS>ALT_TYPE
CGenFF_4.0_ALT_TYPE_SET
CGenFF_4.0 1 CG2O4 2 CG3C41 3 CG3C41 4 OG2D1 5 OG3C51 6 HGA2 7 HGA2 8 HGA2 9 HGA2
@<TRIPOS>MOLECULE
4_lactone
 9 9 0 0 0
****
USER_CHARGES
INVALID_CHARGES
Pose:  41 Cluster:  41 Fr_nu:  79256 TotEn:   -10.67
@<TRIPOS>ATOM
      1 C1        -65.7697   -8.1652  -45.9148 C.2    1 LIG       0.04000
      2 C2        -64.6348   -7.2136  -45.4954 C.3    1 LIG       0.11000
      3 C3        -64.7986   -7.9048  -44.1451 C.3    1 LIG       0.08100
      4 O1        -66.4119   -8.4044  -46.9121 O.2    1 LIG      -0.32000
      5 O2        -65.8623   -8.7375  -44.6845 O.3    1 LIG      -0.27100
      6 H1        -63.6891   -7.3947  -46.0086 H      1 LIG       0.09000
      7 H2        -64.9063   -6.1571  -45.5237 H      1 LIG       0.09000
      8 H3        -63.9464   -8.5041  -43.8133 H      1 LIG       0.09000
      9 H4        -65.1590   -7.2700  -43.3310 H      1 LIG       0.09000
@<TRIPOS>BOND
      1       1       2 1
      2       1       4 2
      3       1       5 1
      4       2       3 1
      5       3       5 1
      6       2       6 1
      7       2       7 1
      8       3       8 1
      9       3       9 1
@<TRIPOS>ALT_TYPE
CGenFF_4.0_ALT_TYPE_SET
CGenFF_4.0 1 CG2O4 2 CG3C41 3 CG3C41 4 OG2D1 5 OG3C51 6 HGA2 7 HGA2 8 HGA2 9 HGA2
@<TRIPOS>MOLECULE
4_lactone
 9 9 0 0 0
****
USER_CHARGES
INVALID_CHARGES
Pose:  42 Cluster:  42 Fr_nu: 902666 TotEn:   -10.66
@<TRIPOS>ATOM
      1 C1        -66.2190   -8.0216  -44.9750 C.2    1 LIG       0.04000
      2 C2        -66.4732   -7.5460  -43.5334 C.3    1 LIG       0.11000
      3 C3        -64.9514   -7.6016  -43.4390 C.3    1 LIG       0.08100
      4 O1        -66.8757   -8.2982  -45.9531 O.2    1 LIG      -0.32000
      5 O2        -64.8681   -8.0496  -44.8203 O.3    1 LIG      -0.27100
      6 H1        -66.9160   -6.5512  -43.4640 H      1 LIG       0.09000
      7 H2        -67.0135   -8.2653  -42.9158 H      1 LIG       0.09000
      8 H3        -64.4502   -6.6404  -43.2960 H      1 LIG       0.09000
      9 H4        -64.5486   -8.3486  -42.7495 H      1 LIG       0.09000
@<TRIPOS>BOND
      1       1       2 1
      2       1       4 2
      3       1       5 1
      4       2       3 1
      5       3       5 1
      6       2       6 1
      7       2       7 1
      8       3       8 1
      9       3       9 1
@<TRIPOS>ALT_TYPE
CGenFF_4.0_ALT_TYPE_SET
CGenFF_4.0 1 CG2O4 2 CG3C41 3 CG3C41 4 OG2D1 5 OG3C51 6 HGA2 7 HGA2 8 HGA2 9 HGA2
@<TRIPOS>MOLECULE
4_lactone
 9 9 0 0 0
****
USER_CHARGES
INVALID_CHARGES
Pose:  43 Cluster:  43 Fr_nu: 2609351 TotEn:   -10.41
@<TRIPOS>ATOM
      1 C1        -66.3927   -7.7787  -44.4499 C.2    1 LIG       0.04000
      2 C2        -64.9224   -7.3782  -44.6670 C.3    1 LIG       0.11000
      3 C3        -64.7633   -7.8781  -43.2343 C.3    1 LIG       0.08100
      4 O1        -67.4244   -7.7664  -45.0822 O.2    1 LIG      -0.32000
      5 O2        -66.1792   -8.2060  -43.1765 O.3    1 LIG      -0.27100
      6 H1        -64.4098   -7.9629  -45.4323 H      1 LIG       0.09000
      7 H2        -64.7697   -6.3080  -44.8159 H      1 LIG       0.09000
      8 H3        -64.1383   -8.7665  -43.1092 H      1 LIG       0.09000
      9 H4        -64.4968   -7.1168  -42.4960 H      1 LIG       0.09000
@<TRIPOS>BOND
      1       1       2 1
      2       1       4 2
      3       1       5 1
      4       2       3 1
      5       3       5 1
      6       2       6 1
      7       2       7 1
      8       3       8 1
      9       3       9 1
@<TRIPOS>ALT_TYPE
CGenFF_4.0_ALT_TYPE_SET
CGenFF_4.0 1 CG2O4 2 CG3C41 3 CG3C41 4 OG2D1 5 OG3C51 6 HGA2 7 HGA2 8 HGA2 9 HGA2
@<TRIPOS>MOLECULE
4_lactone
 9 9 0 0 0
****
USER_CHARGES
INVALID_CHARGES
Pose:  44 Cluster:  44 Fr_nu: 1018808 TotEn:    -9.50
@<TRIPOS>ATOM
      1 C1        -72.2603  -10.7370  -43.9141 C.2    1 LIG       0.04000
      2 C2        -73.4443  -11.5905  -43.4252 C.3    1 LIG       0.11000
      3 C3        -72.4662  -12.7426  -43.6352 C.3    1 LIG       0.08100
      4 O1        -72.0260   -9.5671  -44.1160 O.2    1 LIG      -0.32000
      5 O2        -71.4419  -11.8105  -44.0796 O.3    1 LIG      -0.27100
      6 H1        -73.7350  -11.3984  -42.3912 H      1 LIG       0.09000
      7 H2        -74.3091  -11.5750  -44.0905 H      1 LIG       0.09000
      8 H3        -72.1612  -13.2757  -42.7306 H      1 LIG       0.09000
      9 H4        -72.7343  -13.4510  -44.4238 H      1 LIG       0.09000
@<TRIPOS>BOND
      1       1       2 1
      2       1       4 2
      3       1       5 1
      4       2       3 1
      5       3       5 1
      6       2       6 1
      7       2       7 1
      8       3       8 1
      9       3       9 1
@<TRIPOS>ALT_TYPE
CGenFF_4.0_ALT_TYPE_SET
CGenFF_4.0 1 CG2O4 2 CG3C41 3 CG3C41 4 OG2D1 5 OG3C51 6 HGA2 7 HGA2 8 HGA2 9 HGA2
@<TRIPOS>MOLECULE
4_lactone
 9 9 0 0 0
****
USER_CHARGES
INVALID_CHARGES
Pose:  45 Cluster:  45 Fr_nu: 293302 TotEn:    -9.19
@<TRIPOS>ATOM
      1 C1        -66.1977   -7.9003  -44.7850 C.2    1 LIG       0.04000
      2 C2        -65.6138   -6.6307  -45.4304 C.3    1 LIG       0.11000
      3 C3        -65.4935   -7.5285  -46.6581 C.3    1 LIG       0.08100
      4 O1        -66.6376   -8.2333  -43.7080 O.2    1 LIG      -0.32000
      5 O2        -66.0606   -8.6434  -45.9158 O.3    1 LIG      -0.27100
      6 H1        -66.3238   -5.8065  -45.5140 H      1 LIG       0.09000
      7 H2        -64.6716   -6.3004  -44.9900 H      1 LIG       0.09000
      8 H3        -66.1197   -7.2516  -47.5106 H      1 LIG       0.09000
      9 H4        -64.4731   -7.7428  -46.9875 H      1 LIG       0.09000
@<TRIPOS>BOND
      1       1       2 1
      2       1       4 2
      3       1       5 1
      4       2       3 1
      5       3       5 1
      6       2       6 1
      7       2       7 1
      8       3       8 1
      9       3       9 1
@<TRIPOS>ALT_TYPE
CGenFF_4.0_ALT_TYPE_SET
CGenFF_4.0 1 CG2O4 2 CG3C41 3 CG3C41 4 OG2D1 5 OG3C51 6 HGA2 7 HGA2 8 HGA2 9 HGA2
@<TRIPOS>MOLECULE
4_lactone
 9 9 0 0 0
****
USER_CHARGES
INVALID_CHARGES
Pose:  46 Cluster:  46 Fr_nu: 156752 TotEn:    -8.76
@<TRIPOS>ATOM
      1 C1        -65.9476   -7.8333  -46.4215 C.2    1 LIG       0.04000
      2 C2        -66.6530   -7.7680  -47.7880 C.3    1 LIG       0.11000
      3 C3        -65.7994   -6.5159  -47.9658 C.3    1 LIG       0.08100
      4 O1        -65.9543   -8.5498  -45.4463 O.2    1 LIG      -0.32000
      5 O2        -65.2180   -6.7078  -46.6465 O.3    1 LIG      -0.27100
      6 H1        -66.4161   -8.6009  -48.4519 H      1 LIG       0.09000
      7 H2        -67.7299   -7.6033  -47.7258 H      1 LIG       0.09000
      8 H3        -65.0412   -6.5673  -48.7519 H      1 LIG       0.09000
      9 H4        -66.3512   -5.5740  -48.0285 H      1 LIG       0.09000
@<TRIPOS>BOND
      1       1       2 1
      2       1       4 2
      3       1       5 1
      4       2       3 1
      5       3       5 1
      6       2       6 1
      7       2       7 1
      8       3       8 1
      9       3       9 1
@<TRIPOS>ALT_TYPE
CGenFF_4.0_ALT_TYPE_SET
CGenFF_4.0 1 CG2O4 2 CG3C41 3 CG3C41 4 OG2D1 5 OG3C51 6 HGA2 7 HGA2 8 HGA2 9 HGA2
@<TRIPOS>MOLECULE
4_lactone
 9 9 0 0 0
****
USER_CHARGES
INVALID_CHARGES
Pose:  47 Cluster:  47 Fr_nu: 216529 TotEn:    -8.40
@<TRIPOS>ATOM
      1 C1        -65.9998   -6.3889  -47.0176 C.2    1 LIG       0.04000
      2 C2        -65.3320   -6.9258  -48.2963 C.3    1 LIG       0.11000
      3 C3        -66.6093   -7.7542  -48.3985 C.3    1 LIG       0.08100
      4 O1        -65.7407   -5.5975  -46.1396 O.2    1 LIG      -0.32000
      5 O2        -67.1111   -7.1578  -47.1705 O.3    1 LIG      -0.27100
      6 H1        -65.1913   -6.1743  -49.0747 H      1 LIG       0.09000
      7 H2        -64.4146   -7.4887  -48.1169 H      1 LIG       0.09000
      8 H3        -67.2550   -7.5258  -49.2509 H      1 LIG       0.09000
      9 H4        -66.4798   -8.8351  -48.2965 H      1 LIG       0.09000
@<TRIPOS>BOND
      1       1       2 1
      2       1       4 2
      3       1       5 1
      4       2       3 1
      5       3       5 1
      6       2       6 1
      7       2       7 1
      8       3       8 1
      9       3       9 1
@<TRIPOS>ALT_TYPE
CGenFF_4.0_ALT_TYPE_SET
CGenFF_4.0 1 CG2O4 2 CG3C41 3 CG3C41 4 OG2D1 5 OG3C51 6 HGA2 7 HGA2 8 HGA2 9 HGA2
@<TRIPOS>MOLECULE
4_lactone
 9 9 0 0 0
****
USER_CHARGES
INVALID_CHARGES
Pose:  48 Cluster:  48 Fr_nu: 215694 TotEn:    -8.15
@<TRIPOS>ATOM
      1 C1        -44.9886    1.5412  -42.2369 C.2    1 LIG       0.04000
      2 C2        -46.4092    2.1135  -42.3900 C.3    1 LIG       0.11000
      3 C3        -46.3444    2.1969  -40.8679 C.3    1 LIG       0.08100
      4 O1        -44.1098    1.1275  -42.9587 O.2    1 LIG      -0.32000
      5 O2        -44.9997    1.6425  -40.8807 O.3    1 LIG      -0.27100
      6 H1        -46.4504    3.0689  -42.9153 H      1 LIG       0.09000
      7 H2        -47.1333    1.4052  -42.7959 H      1 LIG       0.09000
      8 H3        -46.3604    3.2062  -40.4477 H      1 LIG       0.09000
      9 H4        -47.0412    1.5483  -40.3299 H      1 LIG       0.09000
@<TRIPOS>BOND
      1       1       2 1
      2       1       4 2
      3       1       5 1
      4       2       3 1
      5       3       5 1
      6       2       6 1
      7       2       7 1
      8       3       8 1
      9       3       9 1
@<TRIPOS>ALT_TYPE
CGenFF_4.0_ALT_TYPE_SET
CGenFF_4.0 1 CG2O4 2 CG3C41 3 CG3C41 4 OG2D1 5 OG3C51 6 HGA2 7 HGA2 8 HGA2 9 HGA2
@<TRIPOS>MOLECULE
4_lactone
 9 9 0 0 0
****
USER_CHARGES
INVALID_CHARGES
Pose:  49 Cluster:  49 Fr_nu: 1106228 TotEn:    -8.00
@<TRIPOS>ATOM
      1 C1        -65.5646   -7.5272  -45.6777 C.2    1 LIG       0.04000
      2 C2        -64.8060   -7.6139  -44.3412 C.3    1 LIG       0.11000
      3 C3        -63.7212   -6.8719  -45.1163 C.3    1 LIG       0.08100
      4 O1        -66.6369   -7.8718  -46.1200 O.2    1 LIG      -0.32000
      5 O2        -64.5556   -6.8677  -46.3077 O.3    1 LIG      -0.27100
      6 H1        -65.2721   -7.0563  -43.5274 H      1 LIG       0.09000
      7 H2        -64.5584   -8.6316  -44.0350 H      1 LIG       0.09000
      8 H3        -63.5038   -5.8569  -44.7727 H      1 LIG       0.09000
      9 H4        -62.7933   -7.4274  -45.2777 H      1 LIG       0.09000
@<TRIPOS>BOND
      1       1       2 1
      2       1       4 2
      3       1       5 1
      4       2       3 1
      5       3       5 1
      6       2       6 1
      7       2       7 1
      8       3       8 1
      9       3       9 1
@<TRIPOS>ALT_TYPE
CGenFF_4.0_ALT_TYPE_SET
CGenFF_4.0 1 CG2O4 2 CG3C41 3 CG3C41 4 OG2D1 5 OG3C51 6 HGA2 7 HGA2 8 HGA2 9 HGA2
@<TRIPOS>MOLECULE
4_lactone
 9 9 0 0 0
****
USER_CHARGES
INVALID_CHARGES
Pose:  50 Cluster:  50 Fr_nu: 708784 TotEn:    -7.85
@<TRIPOS>ATOM
      1 C1        -44.5291    1.6553  -43.0199 C.2    1 LIG       0.04000
      2 C2        -44.7548    2.4762  -41.7376 C.3    1 LIG       0.11000
      3 C3        -46.2270    2.2575  -42.0729 C.3    1 LIG       0.08100
      4 O1        -43.5904    1.2456  -43.6644 O.2    1 LIG      -0.32000
      5 O2        -45.8589    1.5001  -43.2588 O.3    1 LIG      -0.27100
      6 H1        -44.3986    1.9893  -40.8284 H      1 LIG       0.09000
      7 H2        -44.4018    3.5069  -41.8008 H      1 LIG       0.09000
      8 H3        -46.7889    1.6455  -41.3620 H      1 LIG       0.09000
      9 H4        -46.7910    3.1582  -42.3305 H      1 LIG       0.09000
@<TRIPOS>BOND
      1       1       2 1
      2       1       4 2
      3       1       5 1
      4       2       3 1
      5       3       5 1
      6       2       6 1
      7       2       7 1
      8       3       8 1
      9       3       9 1
@<TRIPOS>ALT_TYPE
CGenFF_4.0_ALT_TYPE_SET
CGenFF_4.0 1 CG2O4 2 CG3C41 3 CG3C41 4 OG2D1 5 OG3C51 6 HGA2 7 HGA2 8 HGA2 9 HGA2
@<TRIPOS>MOLECULE
4_lactone
 9 9 0 0 0
****
USER_CHARGES
INVALID_CHARGES
Pose:  51 Cluster:  51 Fr_nu: 1626185 TotEn:    -2.16
@<TRIPOS>ATOM
      1 C1        -72.0674  -10.8769  -43.4019 C.2    1 LIG       0.04000
      2 C2        -72.2794  -12.3989  -43.3145 C.3    1 LIG       0.11000
      3 C3        -73.7492  -12.0054  -43.2007 C.3    1 LIG       0.08100
      4 O1        -71.1388  -10.1098  -43.5188 O.2    1 LIG      -0.32000
      5 O2        -73.3942  -10.5980  -43.2946 O.3    1 LIG      -0.27100
      6 H1        -72.0028  -12.9400  -44.2207 H      1 LIG       0.09000
      7 H2        -71.8414  -12.8593  -42.4274 H      1 LIG       0.09000
      8 H3        -74.3884  -12.3162  -44.0316 H      1 LIG       0.09000
      9 H4        -74.2266  -12.2364  -42.2445 H      1 LIG       0.09000
@<TRIPOS>BOND
      1       1       2 1
      2       1       4 2
      3       1       5 1
      4       2       3 1
      5       3       5 1
      6       2       6 1
      7       2       7 1
      8       3       8 1
      9       3       9 1
@<TRIPOS>ALT_TYPE
CGenFF_4.0_ALT_TYPE_SET
CGenFF_4.0 1 CG2O4 2 CG3C41 3 CG3C41 4 OG2D1 5 OG3C51 6 HGA2 7 HGA2 8 HGA2 9 HGA2
@<TRIPOS>MOLECULE
pyridine
 11 11 0 0 0
****
USER_CHARGES
INVALID_CHARGES
Pose:   1 Cluster:   1 Fr_nu: 139852 TotEn:   -15.96
@<TRIPOS>ATOM
      1 C1        -65.6796   -6.5502  -45.2349 C.ar   1 LIG      -0.11300
      2 C2        -67.0129   -6.7759  -44.9115 C.ar   1 LIG      -0.11700
      3 C3        -64.6884   -7.3421  -44.6659 C.ar   1 LIG      -0.11700
      4 C4        -67.3003   -7.7976  -44.0209 C.ar   1 LIG       0.17700
      5 C5        -65.0798   -8.3383  -43.7860 C.ar   1 LIG       0.17700
      6 N1        -66.3648   -8.5874  -43.4477 N.ar   1 LIG      -0.60000
      7 H1        -65.4134   -5.7583  -45.9286 H      1 LIG       0.11500
      8 H2        -67.8021   -6.1714  -45.3431 H      1 LIG       0.11500
      9 H3        -63.6424   -7.1839  -44.9030 H      1 LIG       0.11500
     10 H4        -68.3247   -8.0133  -43.7362 H      1 LIG       0.12400
     11 H5        -64.3456   -8.9831  -43.3143 H      1 LIG       0.12400
@<TRIPOS>BOND
      1       1       2 ar
      2       1       3 ar
      3       2       4 ar
      4       3       5 ar
      5       4       6 ar
      6       5       6 ar
      7       1       7 1
      8       2       8 1
      9       3       9 1
     10       4      10 1
     11       5      11 1
@<TRIPOS>ALT_TYPE
CGenFF_4.0_ALT_TYPE_SET
CGenFF_4.0 1 CG2R61 2 CG2R61 3 CG2R61 4 CG2R61 5 CG2R61 6 NG2R60 7 HGR61 8 HGR61 9 HGR61 10 HGR62 11 HGR62
@<TRIPOS>MOLECULE
pyridine
 11 11 0 0 0
****
USER_CHARGES
INVALID_CHARGES
Pose:   2 Cluster:   2 Fr_nu: 131187 TotEn:   -13.64
@<TRIPOS>ATOM
      1 C1        -66.5509   -6.6984  -44.7064 C.ar   1 LIG      -0.11300
      2 C2        -65.6109   -7.3833  -43.9444 C.ar   1 LIG      -0.11700
      3 C3        -66.4892   -6.7576  -46.0941 C.ar   1 LIG      -0.11700
      4 C4        -64.6369   -8.1072  -44.6131 C.ar   1 LIG       0.17700
      5 C5        -65.4757   -7.5092  -46.6666 C.ar   1 LIG       0.17700
      6 N1        -64.5447   -8.1880  -45.9594 N.ar   1 LIG      -0.60000
      7 H1        -67.3297   -6.1191  -44.2195 H      1 LIG       0.11500
      8 H2        -65.6399   -7.3517  -42.8614 H      1 LIG       0.11500
      9 H3        -67.2110   -6.2313  -46.7082 H      1 LIG       0.11500
     10 H4        -63.8807   -8.6584  -44.0641 H      1 LIG       0.12400
     11 H5        -65.3828   -7.5873  -47.7449 H      1 LIG       0.12400
@<TRIPOS>BOND
      1       1       2 ar
      2       1       3 ar
      3       2       4 ar
      4       3       5 ar
      5       4       6 ar
      6       5       6 ar
      7       1       7 1
      8       2       8 1
      9       3       9 1
     10       4      10 1
     11       5      11 1
@<TRIPOS>ALT_TYPE
CGenFF_4.0_ALT_TYPE_SET
CGenFF_4.0 1 CG2R61 2 CG2R61 3 CG2R61 4 CG2R61 5 CG2R61 6 NG2R60 7 HGR61 8 HGR61 9 HGR61 10 HGR62 11 HGR62
@<TRIPOS>MOLECULE
pyridine
 11 11 0 0 0
****
USER_CHARGES
INVALID_CHARGES
Pose:   3 Cluster:   3 Fr_nu: 904873 TotEn:   -13.18
@<TRIPOS>ATOM
      1 C1        -66.8083   -5.7036  -45.4209 C.ar   1 LIG      -0.11300
      2 C2        -65.8226   -6.6624  -45.2154 C.ar   1 LIG      -0.11700
      3 C3        -68.1475   -6.0773  -45.4068 C.ar   1 LIG      -0.11700
      4 C4        -66.2251   -7.9710  -45.0020 C.ar   1 LIG       0.17700
      5 C5        -68.4459   -7.4120  -45.1850 C.ar   1 LIG       0.17700
      6 N1        -67.5159   -8.3719  -44.9815 N.ar   1 LIG      -0.60000
      7 H1        -66.5333   -4.6672  -45.5924 H      1 LIG       0.11500
      8 H2        -64.7726   -6.3940  -45.2218 H      1 LIG       0.11500
      9 H3        -68.9328   -5.3469  -45.5651 H      1 LIG       0.11500
     10 H4        -65.4946   -8.7560  -44.8370 H      1 LIG       0.12400
     11 H5        -69.4750   -7.7556  -45.1651 H      1 LIG       0.12400
@<TRIPOS>BOND
      1       1       2 ar
      2       1       3 ar
      3       2       4 ar
      4       3       5 ar
      5       4       6 ar
      6       5       6 ar
      7       1       7 1
      8       2       8 1
      9       3       9 1
     10       4      10 1
     11       5      11 1
@<TRIPOS>ALT_TYPE
CGenFF_4.0_ALT_TYPE_SET
CGenFF_4.0 1 CG2R61 2 CG2R61 3 CG2R61 4 CG2R61 5 CG2R61 6 NG2R60 7 HGR61 8 HGR61 9 HGR61 10 HGR62 11 HGR62
@<TRIPOS>MOLECULE
pyridine
 11 11 0 0 0
****
USER_CHARGES
INVALID_CHARGES
Pose:   4 Cluster:   4 Fr_nu: 251046 TotEn:   -11.95
@<TRIPOS>ATOM
      1 C1        -66.5425   -5.9477  -45.5023 C.ar   1 LIG      -0.11300
      2 C2        -66.2164   -6.9488  -44.5942 C.ar   1 LIG      -0.11700
      3 C3        -66.5931   -6.2389  -46.8610 C.ar   1 LIG      -0.11700
      4 C4        -65.9515   -8.2146  -45.0916 C.ar   1 LIG       0.17700
      5 C5        -66.3111   -7.5363  -47.2570 C.ar   1 LIG       0.17700
      6 N1        -65.9905   -8.5353  -46.4043 N.ar   1 LIG      -0.60000
      7 H1        -66.7561   -4.9424  -45.1520 H      1 LIG       0.11500
      8 H2        -66.1713   -6.7449  -43.5307 H      1 LIG       0.11500
      9 H3        -66.8445   -5.4741  -47.5870 H      1 LIG       0.11500
     10 H4        -65.6921   -9.0297  -44.4242 H      1 LIG       0.12400
     11 H5        -66.3360   -7.8153  -48.3053 H      1 LIG       0.12400
@<TRIPOS>BOND
      1       1       2 ar
      2       1       3 ar
      3       2       4 ar
      4       3       5 ar
      5       4       6 ar
      6       5       6 ar
      7       1       7 1
      8       2       8 1
      9       3       9 1
     10       4      10 1
     11       5      11 1
@<TRIPOS>ALT_TYPE
CGenFF_4.0_ALT_TYPE_SET
CGenFF_4.0 1 CG2R61 2 CG2R61 3 CG2R61 4 CG2R61 5 CG2R61 6 NG2R60 7 HGR61 8 HGR61 9 HGR61 10 HGR62 11 HGR62
@<TRIPOS>MOLECULE
pyridine
 11 11 0 0 0
****
USER_CHARGES
INVALID_CHARGES
Pose:   5 Cluster:   5 Fr_nu: 157703 TotEn:   -11.67
@<TRIPOS>ATOM
      1 C1        -64.6183   -6.9563  -44.8282 C.ar   1 LIG      -0.11300
      2 C2        -65.0543   -7.2488  -46.1156 C.ar   1 LIG      -0.11700
      3 C3        -65.3784   -7.3568  -43.7350 C.ar   1 LIG      -0.11700
      4 C4        -66.2479   -7.9385  -46.2552 C.ar   1 LIG       0.17700
      5 C5        -66.5576   -8.0414  -43.9810 C.ar   1 LIG       0.17700
      6 N1        -67.0135   -8.3437  -45.2173 N.ar   1 LIG      -0.60000
      7 H1        -63.6882   -6.4166  -44.6771 H      1 LIG       0.11500
      8 H2        -64.4780   -6.9468  -46.9824 H      1 LIG       0.11500
      9 H3        -65.0583   -7.1392  -42.7224 H      1 LIG       0.11500
     10 H4        -66.6312   -8.1905  -47.2384 H      1 LIG       0.12400
     11 H5        -67.1875   -8.3753  -43.1630 H      1 LIG       0.12400
@<TRIPOS>BOND
      1       1       2 ar
      2       1       3 ar
      3       2       4 ar
      4       3       5 ar
      5       4       6 ar
      6       5       6 ar
      7       1       7 1
      8       2       8 1
      9       3       9 1
     10       4      10 1
     11       5      11 1
@<TRIPOS>ALT_TYPE
CGenFF_4.0_ALT_TYPE_SET
CGenFF_4.0 1 CG2R61 2 CG2R61 3 CG2R61 4 CG2R61 5 CG2R61 6 NG2R60 7 HGR61 8 HGR61 9 HGR61 10 HGR62 11 HGR62
@<TRIPOS>MOLECULE
pyridine
 11 11 0 0 0
****
USER_CHARGES
INVALID_CHARGES
Pose:   6 Cluster:   6 Fr_nu: 854230 TotEn:   -10.72
@<TRIPOS>ATOM
      1 C1        -66.5446   -7.5508  -46.0233 C.ar   1 LIG      -0.11300
      2 C2        -67.2797   -7.2031  -44.8955 C.ar   1 LIG      -0.11700
      3 C3        -65.2601   -8.0630  -45.8785 C.ar   1 LIG      -0.11700
      4 C4        -66.6895   -7.3853  -43.6551 C.ar   1 LIG       0.17700
      5 C5        -64.7603   -8.2064  -44.5942 C.ar   1 LIG       0.17700
      6 N1        -65.4443   -7.8797  -43.4748 N.ar   1 LIG      -0.60000
      7 H1        -66.9718   -7.4223  -47.0133 H      1 LIG       0.11500
      8 H2        -68.2827   -6.8024  -44.9843 H      1 LIG       0.11500
      9 H3        -64.6686   -8.3403  -46.7436 H      1 LIG       0.11500
     10 H4        -67.2214   -7.1290  -42.7449 H      1 LIG       0.12400
     11 H5        -63.7633   -8.6006  -44.4266 H      1 LIG       0.12400
@<TRIPOS>BOND
      1       1       2 ar
      2       1       3 ar
      3       2       4 ar
      4       3       5 ar
      5       4       6 ar
      6       5       6 ar
      7       1       7 1
      8       2       8 1
      9       3       9 1
     10       4      10 1
     11       5      11 1
@<TRIPOS>ALT_TYPE
CGenFF_4.0_ALT_TYPE_SET
CGenFF_4.0 1 CG2R61 2 CG2R61 3 CG2R61 4 CG2R61 5 CG2R61 6 NG2R60 7 HGR61 8 HGR61 9 HGR61 10 HGR62 11 HGR62
@<TRIPOS>MOLECULE
pyridine
 11 11 0 0 0
****
USER_CHARGES
INVALID_CHARGES
Pose:   7 Cluster:   7 Fr_nu: 346748 TotEn:   -10.61
@<TRIPOS>ATOM
      1 C1        -67.1702   -6.7505  -45.4473 C.ar   1 LIG      -0.11300
      2 C2        -67.2397   -6.7577  -46.8360 C.ar   1 LIG      -0.11700
      3 C3        -65.9726   -7.0656  -44.8151 C.ar   1 LIG      -0.11700
      4 C4        -66.0925   -7.0843  -47.5411 C.ar   1 LIG       0.17700
      5 C5        -64.8822   -7.3786  -45.6106 C.ar   1 LIG       0.17700
      6 N1        -64.9114   -7.3961  -46.9621 N.ar   1 LIG      -0.60000
      7 H1        -68.0480   -6.5005  -44.8589 H      1 LIG       0.11500
      8 H2        -68.1624   -6.5152  -47.3501 H      1 LIG       0.11500
      9 H3        -65.8954   -7.0668  -43.7338 H      1 LIG       0.11500
     10 H4        -66.0951   -7.1044  -48.6258 H      1 LIG       0.12400
     11 H5        -63.9251   -7.6324  -45.1669 H      1 LIG       0.12400
@<TRIPOS>BOND
      1       1       2 ar
      2       1       3 ar
      3       2       4 ar
      4       3       5 ar
      5       4       6 ar
      6       5       6 ar
      7       1       7 1
      8       2       8 1
      9       3       9 1
     10       4      10 1
     11       5      11 1
@<TRIPOS>ALT_TYPE
CGenFF_4.0_ALT_TYPE_SET
CGenFF_4.0 1 CG2R61 2 CG2R61 3 CG2R61 4 CG2R61 5 CG2R61 6 NG2R60 7 HGR61 8 HGR61 9 HGR61 10 HGR62 11 HGR62
@<TRIPOS>MOLECULE
pyridine
 11 11 0 0 0
****
USER_CHARGES
INVALID_CHARGES
Pose:   8 Cluster:   8 Fr_nu: 402118 TotEn:   -10.32
@<TRIPOS>ATOM
      1 C1        -64.5430   -7.5567  -45.6284 C.ar   1 LIG      -0.11300
      2 C2        -64.9692   -7.4308  -46.9458 C.ar   1 LIG      -0.11700
      3 C3        -65.4808   -7.6519  -44.6063 C.ar   1 LIG      -0.11700
      4 C4        -66.3334   -7.4052  -47.1865 C.ar   1 LIG       0.17700
      5 C5        -66.8222   -7.6161  -44.9516 C.ar   1 LIG       0.17700
      6 N1        -67.2743   -7.4949  -46.2200 N.ar   1 LIG      -0.60000
      7 H1        -63.4820   -7.5799  -45.3985 H      1 LIG       0.11500
      8 H2        -64.2561   -7.3554  -47.7585 H      1 LIG       0.11500
      9 H3        -65.1716   -7.7501  -43.5719 H      1 LIG       0.11500
     10 H4        -66.7166   -7.3082  -48.1969 H      1 LIG       0.12400
     11 H5        -67.5938   -7.6859  -44.1919 H      1 LIG       0.12400
@<TRIPOS>BOND
      1       1       2 ar
      2       1       3 ar
      3       2       4 ar
      4       3       5 ar
      5       4       6 ar
      6       5       6 ar
      7       1       7 1
      8       2       8 1
      9       3       9 1
     10       4      10 1
     11       5      11 1
@<TRIPOS>ALT_TYPE
CGenFF_4.0_ALT_TYPE_SET
CGenFF_4.0 1 CG2R61 2 CG2R61 3 CG2R61 4 CG2R61 5 CG2R61 6 NG2R60 7 HGR61 8 HGR61 9 HGR61 10 HGR62 11 HGR62
@<TRIPOS>MOLECULE
pyridine
 11 11 0 0 0
****
USER_CHARGES
INVALID_CHARGES
Pose:   9 Cluster:   9 Fr_nu: 208982 TotEn:   -10.20
@<TRIPOS>ATOM
      1 C1        -66.4311   -6.4165  -46.4999 C.ar   1 LIG      -0.11300
      2 C2        -67.5348   -6.3375  -45.6580 C.ar   1 LIG      -0.11700
      3 C3        -65.4070   -7.3119  -46.2123 C.ar   1 LIG      -0.11700
      4 C4        -67.5663   -7.1690  -44.5501 C.ar   1 LIG       0.17700
      5 C5        -65.5336   -8.0996  -45.0795 C.ar   1 LIG       0.17700
      6 N1        -66.5906   -8.0511  -44.2380 N.ar   1 LIG      -0.60000
      7 H1        -66.3688   -5.7809  -47.3781 H      1 LIG       0.11500
      8 H2        -68.3449   -5.6472  -45.8626 H      1 LIG       0.11500
      9 H3        -64.5370   -7.3902  -46.8542 H      1 LIG       0.11500
     10 H4        -68.4051   -7.1452  -43.8624 H      1 LIG       0.12400
     11 H5        -64.7622   -8.8137  -44.8100 H      1 LIG       0.12400
@<TRIPOS>BOND
      1       1       2 ar
      2       1       3 ar
      3       2       4 ar
      4       3       5 ar
      5       4       6 ar
      6       5       6 ar
      7       1       7 1
      8       2       8 1
      9       3       9 1
     10       4      10 1
     11       5      11 1
@<TRIPOS>ALT_TYPE
CGenFF_4.0_ALT_TYPE_SET
CGenFF_4.0 1 CG2R61 2 CG2R61 3 CG2R61 4 CG2R61 5 CG2R61 6 NG2R60 7 HGR61 8 HGR61 9 HGR61 10 HGR62 11 HGR62
@<TRIPOS>MOLECULE
pyridine
 11 11 0 0 0
****
USER_CHARGES
INVALID_CHARGES
Pose:  10 Cluster:  10 Fr_nu: 548456 TotEn:    -9.77
@<TRIPOS>ATOM
      1 C1        -66.4981   -8.3896  -43.7866 C.ar   1 LIG      -0.11300
      2 C2        -65.1138   -8.2636  -43.8182 C.ar   1 LIG      -0.11700
      3 C3        -67.2468   -8.0549  -44.9094 C.ar   1 LIG      -0.11700
      4 C4        -64.5310   -7.8018  -44.9873 C.ar   1 LIG       0.17700
      5 C5        -66.5687   -7.6022  -46.0296 C.ar   1 LIG       0.17700
      6 N1        -65.2253   -7.4666  -46.0978 N.ar   1 LIG      -0.60000
      7 H1        -66.9925   -8.7474  -42.8885 H      1 LIG       0.11500
      8 H2        -64.5100   -8.5190  -42.9551 H      1 LIG       0.11500
      9 H3        -68.3271   -8.1447  -44.9073 H      1 LIG       0.11500
     10 H4        -63.4549   -7.6856  -45.0624 H      1 LIG       0.12400
     11 H5        -67.1061   -7.3272  -46.9313 H      1 LIG       0.12400
@<TRIPOS>BOND
      1       1       2 ar
      2       1       3 ar
      3       2       4 ar
      4       3       5 ar
      5       4       6 ar
      6       5       6 ar
      7       1       7 1
      8       2       8 1
      9       3       9 1
     10       4      10 1
     11       5      11 1
@<TRIPOS>ALT_TYPE
CGenFF_4.0_ALT_TYPE_SET
CGenFF_4.0 1 CG2R61 2 CG2R61 3 CG2R61 4 CG2R61 5 CG2R61 6 NG2R60 7 HGR61 8 HGR61 9 HGR61 10 HGR62 11 HGR62
@<TRIPOS>MOLECULE
pyridine
 11 11 0 0 0
****
USER_CHARGES
INVALID_CHARGES
Pose:  11 Cluster:  11 Fr_nu: 509344 TotEn:    -9.19
@<TRIPOS>ATOM
      1 C1        -66.7923   -7.8677  -46.0070 C.ar   1 LIG      -0.11300
      2 C2        -66.2673   -7.3340  -47.1787 C.ar   1 LIG      -0.11700
      3 C3        -67.2813   -7.0183  -45.0208 C.ar   1 LIG      -0.11700
      4 C4        -66.2541   -5.9552  -47.3143 C.ar   1 LIG       0.17700
      5 C5        -67.2224   -5.6536  -45.2529 C.ar   1 LIG       0.17700
      6 N1        -66.7197   -5.0981  -46.3783 N.ar   1 LIG      -0.60000
      7 H1        -66.8198   -8.9436  -45.8625 H      1 LIG       0.11500
      8 H2        -65.8810   -7.9769  -47.9610 H      1 LIG       0.11500
      9 H3        -67.6946   -7.4120  -44.0992 H      1 LIG       0.11500
     10 H4        -65.8547   -5.4898  -48.2093 H      1 LIG       0.12400
     11 H5        -67.5899   -4.9479  -44.5151 H      1 LIG       0.12400
@<TRIPOS>BOND
      1       1       2 ar
      2       1       3 ar
      3       2       4 ar
      4       3       5 ar
      5       4       6 ar
      6       5       6 ar
      7       1       7 1
      8       2       8 1
      9       3       9 1
     10       4      10 1
     11       5      11 1
@<TRIPOS>ALT_TYPE
CGenFF_4.0_ALT_TYPE_SET
CGenFF_4.0 1 CG2R61 2 CG2R61 3 CG2R61 4 CG2R61 5 CG2R61 6 NG2R60 7 HGR61 8 HGR61 9 HGR61 10 HGR62 11 HGR62
@<TRIPOS>MOLECULE
cyclopropane
 9 9 0 0 0
****
USER_CHARGES
INVALID_CHARGES
Pose:   1 Cluster:   1 Fr_nu: 217370 TotEn:    -7.47
@<TRIPOS>ATOM
      1 C1        -64.8181   -7.8745  -43.1700 C.3    1 LIG      -0.18000
      2 C2        -64.8509   -7.7441  -44.6645 C.3    1 LIG      -0.18000
      3 C3        -66.1334   -7.8401  -43.8913 C.3    1 LIG      -0.18000
      4 H1        -64.4960   -8.8200  -42.7522 H      1 LIG       0.09000
      5 H2        -64.5361   -7.0029  -42.5932 H      1 LIG       0.09000
      6 H3        -64.5910   -6.7846  -45.0938 H      1 LIG       0.09000
      7 H4        -64.5510   -8.6017  -45.2535 H      1 LIG       0.09000
      8 H5        -66.6964   -8.7623  -43.9594 H      1 LIG       0.09000
      9 H6        -66.7360   -6.9451  -43.7998 H      1 LIG       0.09000
@<TRIPOS>BOND
      1       1       2 1
      2       1       3 1
      3       2       3 1
      4       1       4 1
      5       1       5 1
      6       2       6 1
      7       2       7 1
      8       3       8 1
      9       3       9 1
@<TRIPOS>ALT_TYPE
CGenFF_4.0_ALT_TYPE_SET
CGenFF_4.0 1 CG3C31 2 CG3C31 3 CG3C31 4 HGA2 5 HGA2 6 HGA2 7 HGA2 8 HGA2 9 HGA2
@<TRIPOS>MOLECULE
cyclopropane
 9 9 0 0 0
****
USER_CHARGES
INVALID_CHARGES
Pose:   2 Cluster:   2 Fr_nu: 487192 TotEn:    -7.38
@<TRIPOS>ATOM
      1 C1        -72.2027  -11.2521  -43.7503 C.3    1 LIG      -0.18000
      2 C2        -73.3085  -12.2619  -43.6539 C.3    1 LIG      -0.18000
      3 C3        -71.8775  -12.7056  -43.5690 C.3    1 LIG      -0.18000
      4 H1        -72.0071  -10.8078  -44.7182 H      1 LIG       0.09000
      5 H2        -72.0474  -10.5914  -42.9070 H      1 LIG       0.09000
      6 H3        -73.8976  -12.2809  -42.7455 H      1 LIG       0.09000
      7 H4        -73.8576  -12.4979  -44.5567 H      1 LIG       0.09000
      8 H5        -71.4633  -13.2399  -44.4147 H      1 LIG       0.09000
      9 H6        -71.5036  -13.0226  -42.6035 H      1 LIG       0.09000
@<TRIPOS>BOND
      1       1       2 1
      2       1       3 1
      3       2       3 1
      4       1       4 1
      5       1       5 1
      6       2       6 1
      7       2       7 1
      8       3       8 1
      9       3       9 1
@<TRIPOS>ALT_TYPE
CGenFF_4.0_ALT_TYPE_SET
CGenFF_4.0 1 CG3C31 2 CG3C31 3 CG3C31 4 HGA2 5 HGA2 6 HGA2 7 HGA2 8 HGA2 9 HGA2
@<TRIPOS>MOLECULE
cyclopropane
 9 9 0 0 0
****
USER_CHARGES
INVALID_CHARGES
Pose:   3 Cluster:   3 Fr_nu:  79270 TotEn:    -6.85
@<TRIPOS>ATOM
      1 C1        -71.3299  -25.2964  -42.5485 C.3    1 LIG      -0.18000
      2 C2        -72.3592  -24.2197  -42.7305 C.3    1 LIG      -0.18000
      3 C3        -70.9001  -23.8919  -42.8556 C.3    1 LIG      -0.18000
      4 H1        -71.1599  -25.6686  -41.5460 H      1 LIG       0.09000
      5 H2        -71.2301  -26.0371  -43.3315 H      1 LIG       0.09000
      6 H3        -72.9523  -24.2358  -43.6363 H      1 LIG       0.09000
      7 H4        -72.8825  -23.8667  -41.8508 H      1 LIG       0.09000
      8 H5        -70.4413  -23.3187  -42.0599 H      1 LIG       0.09000
      9 H6        -70.5115  -23.6880  -43.8454 H      1 LIG       0.09000
@<TRIPOS>BOND
      1       1       2 1
      2       1       3 1
      3       2       3 1
      4       1       4 1
      5       1       5 1
      6       2       6 1
      7       2       7 1
      8       3       8 1
      9       3       9 1
@<TRIPOS>ALT_TYPE
CGenFF_4.0_ALT_TYPE_SET
CGenFF_4.0 1 CG3C31 2 CG3C31 3 CG3C31 4 HGA2 5 HGA2 6 HGA2 7 HGA2 8 HGA2 9 HGA2
@<TRIPOS>MOLECULE
cyclopropane
 9 9 0 0 0
****
USER_CHARGES
INVALID_CHARGES
Pose:   4 Cluster:   4 Fr_nu:  19765 TotEn:    -6.28
@<TRIPOS>ATOM
      1 C1        -64.6566   -8.1201  -44.3939 C.3    1 LIG      -0.18000
      2 C2        -63.8039   -7.8882  -45.6067 C.3    1 LIG      -0.18000
      3 C3        -64.0853   -6.7584  -44.6600 C.3    1 LIG      -0.18000
      4 H1        -65.7200   -8.2594  -44.5430 H      1 LIG       0.09000
      5 H2        -64.2323   -8.6952  -43.5808 H      1 LIG       0.09000
      6 H3        -62.8055   -8.3073  -45.6100 H      1 LIG       0.09000
      7 H4        -64.2929   -7.8712  -46.5726 H      1 LIG       0.09000
      8 H5        -64.7638   -5.9812  -44.9884 H      1 LIG       0.09000
      9 H6        -63.2764   -6.4177  -44.0259 H      1 LIG       0.09000
@<TRIPOS>BOND
      1       1       2 1
      2       1       3 1
      3       2       3 1
      4       1       4 1
      5       1       5 1
      6       2       6 1
      7       2       7 1
      8       3       8 1
      9       3       9 1
@<TRIPOS>ALT_TYPE
CGenFF_4.0_ALT_TYPE_SET
CGenFF_4.0 1 CG3C31 2 CG3C31 3 CG3C31 4 HGA2 5 HGA2 6 HGA2 7 HGA2 8 HGA2 9 HGA2
@<TRIPOS>MOLECULE
cyclopropane
 9 9 0 0 0
****
USER_CHARGES
INVALID_CHARGES
Pose:   5 Cluster:   5 Fr_nu: 671247 TotEn:    -6.07
@<TRIPOS>ATOM
      1 C1        -60.7367  -19.2390  -38.9617 C.3    1 LIG      -0.18000
      2 C2        -60.4104  -19.5116  -40.4008 C.3    1 LIG      -0.18000
      3 C3        -60.8167  -20.6385  -39.4969 C.3    1 LIG      -0.18000
      4 H1        -59.9182  -18.9996  -38.2946 H      1 LIG       0.09000
      5 H2        -61.6660  -18.7288  -38.7427 H      1 LIG       0.09000
      6 H3        -61.1201  -19.1849  -41.1505 H      1 LIG       0.09000
      7 H4        -59.3721  -19.4559  -40.7030 H      1 LIG       0.09000
      8 H5        -60.0520  -21.3410  -39.1904 H      1 LIG       0.09000
      9 H6        -61.8000  -21.0695  -39.6381 H      1 LIG       0.09000
@<TRIPOS>BOND
      1       1       2 1
      2       1       3 1
      3       2       3 1
      4       1       4 1
      5       1       5 1
      6       2       6 1
      7       2       7 1
      8       3       8 1
      9       3       9 1
@<TRIPOS>ALT_TYPE
CGenFF_4.0_ALT_TYPE_SET
CGenFF_4.0 1 CG3C31 2 CG3C31 3 CG3C31 4 HGA2 5 HGA2 6 HGA2 7 HGA2 8 HGA2 9 HGA2
@<TRIPOS>MOLECULE
cyclopropane
 9 9 0 0 0
****
USER_CHARGES
INVALID_CHARGES
Pose:   6 Cluster:   6 Fr_nu:  20692 TotEn:    -5.97
@<TRIPOS>ATOM
      1 C1        -69.1922   -7.0636  -45.2236 C.3    1 LIG      -0.18000
      2 C2        -69.0925   -6.5785  -46.6401 C.3    1 LIG      -0.18000
      3 C3        -69.1234   -5.5922  -45.5096 C.3    1 LIG      -0.18000
      4 H1        -70.1402   -7.4701  -44.8943 H      1 LIG       0.09000
      5 H2        -68.3199   -7.5343  -44.7885 H      1 LIG       0.09000
      6 H3        -68.1528   -6.7228  -47.1586 H      1 LIG       0.09000
      7 H4        -69.9732   -6.6583  -47.2649 H      1 LIG       0.09000
      8 H5        -70.0249   -5.0084  -45.3732 H      1 LIG       0.09000
      9 H6        -68.2045   -5.0733  -45.2670 H      1 LIG       0.09000
@<TRIPOS>BOND
      1       1       2 1
      2       1       3 1
      3       2       3 1
      4       1       4 1
      5       1       5 1
      6       2       6 1
      7       2       7 1
      8       3       8 1
      9       3       9 1
@<TRIPOS>ALT_TYPE
CGenFF_4.0_ALT_TYPE_SET
CGenFF_4.0 1 CG3C31 2 CG3C31 3 CG3C31 4 HGA2 5 HGA2 6 HGA2 7 HGA2 8 HGA2 9 HGA2
@<TRIPOS>MOLECULE
cyclopropane
 9 9 0 0 0
****
USER_CHARGES
INVALID_CHARGES
Pose:   7 Cluster:   7 Fr_nu: 341613 TotEn:    -5.96
@<TRIPOS>ATOM
      1 C1        -66.3222   -6.1842  -47.0686 C.3    1 LIG      -0.18000
      2 C2        -66.2525   -7.2088  -48.1627 C.3    1 LIG      -0.18000
      3 C3        -65.9758   -7.6073  -46.7426 C.3    1 LIG      -0.18000
      4 H1        -65.5308   -5.4470  -47.0155 H      1 LIG       0.09000
      5 H2        -67.3001   -5.8233  -46.7764 H      1 LIG       0.09000
      6 H3        -67.1836   -7.5377  -48.6069 H      1 LIG       0.09000
      7 H4        -65.4143   -7.1620  -48.8465 H      1 LIG       0.09000
      8 H5        -64.9515   -7.8282  -46.4704 H      1 LIG       0.09000
      9 H6        -66.7210   -8.2037  -46.2312 H      1 LIG       0.09000
@<TRIPOS>BOND
      1       1       2 1
      2       1       3 1
      3       2       3 1
      4       1       4 1
      5       1       5 1
      6       2       6 1
      7       2       7 1
      8       3       8 1
      9       3       9 1
@<TRIPOS>ALT_TYPE
CGenFF_4.0_ALT_TYPE_SET
CGenFF_4.0 1 CG3C31 2 CG3C31 3 CG3C31 4 HGA2 5 HGA2 6 HGA2 7 HGA2 8 HGA2 9 HGA2
@<TRIPOS>MOLECULE
cyclopropane
 9 9 0 0 0
****
USER_CHARGES
INVALID_CHARGES
Pose:   8 Cluster:   8 Fr_nu: 341676 TotEn:    -5.69
@<TRIPOS>ATOM
      1 C1        -65.6906   -8.1344  -44.2635 C.3    1 LIG      -0.18000
      2 C2        -67.1480   -7.8258  -44.0831 C.3    1 LIG      -0.18000
      3 C3        -66.4805   -7.5537  -45.3993 C.3    1 LIG      -0.18000
      4 H1        -64.9730   -7.4929  -43.7675 H      1 LIG       0.09000
      5 H2        -65.3994   -9.1748  -44.3315 H      1 LIG       0.09000
      6 H3        -67.8379   -8.6586  -44.0296 H      1 LIG       0.09000
      7 H4        -67.4121   -6.9765  -43.4657 H      1 LIG       0.09000
      8 H5        -66.2952   -6.5213  -45.6677 H      1 LIG       0.09000
      9 H6        -66.7210   -8.2037  -46.2312 H      1 LIG       0.09000
@<TRIPOS>BOND
      1       1       2 1
      2       1       3 1
      3       2       3 1
      4       1       4 1
      5       1       5 1
      6       2       6 1
      7       2       7 1
      8       3       8 1
      9       3       9 1
@<TRIPOS>ALT_TYPE
CGenFF_4.0_ALT_TYPE_SET
CGenFF_4.0 1 CG3C31 2 CG3C31 3 CG3C31 4 HGA2 5 HGA2 6 HGA2 7 HGA2 8 HGA2 9 HGA2
@<TRIPOS>MOLECULE
cyclopropane
 9 9 0 0 0
****
USER_CHARGES
INVALID_CHARGES
Pose:   9 Cluster:   9 Fr_nu: 497184 TotEn:    -5.34
@<TRIPOS>ATOM
      1 C1        -67.7482   -6.9704  -44.9746 C.3    1 LIG      -0.18000
      2 C2        -67.7674   -5.5019  -45.2828 C.3    1 LIG      -0.18000
      3 C3        -67.7857   -6.5034  -46.4001 C.3    1 LIG      -0.18000
      4 H1        -66.8235   -7.3976  -44.6074 H      1 LIG       0.09000
      5 H2        -68.6475   -7.4120  -44.5646 H      1 LIG       0.09000
      6 H3        -68.6798   -4.9550  -45.0801 H      1 LIG       0.09000
      7 H4        -66.8558   -4.9400  -45.1232 H      1 LIG       0.09000
      8 H5        -66.8864   -6.6160  -46.9923 H      1 LIG       0.09000
      9 H6        -68.7105   -6.6308  -46.9488 H      1 LIG       0.09000
@<TRIPOS>BOND
      1       1       2 1
      2       1       3 1
      3       2       3 1
      4       1       4 1
      5       1       5 1
      6       2       6 1
      7       2       7 1
      8       3       8 1
      9       3       9 1
@<TRIPOS>ALT_TYPE
CGenFF_4.0_ALT_TYPE_SET
CGenFF_4.0 1 CG3C31 2 CG3C31 3 CG3C31 4 HGA2 5 HGA2 6 HGA2 7 HGA2 8 HGA2 9 HGA2
@<TRIPOS>MOLECULE
cyclopropane
 9 9 0 0 0
****
USER_CHARGES
INVALID_CHARGES
Pose:  10 Cluster:  10 Fr_nu:  46893 TotEn:    -4.96
@<TRIPOS>ATOM
      1 C1        -65.3208   -6.9313  -46.5531 C.3    1 LIG      -0.18000
      2 C2        -64.1564   -7.3763  -45.7177 C.3    1 LIG      -0.18000
      3 C3        -65.5496   -7.7902  -45.3442 C.3    1 LIG      -0.18000
      4 H1        -65.6152   -5.8908  -46.4963 H      1 LIG       0.09000
      5 H2        -65.4470   -7.3870  -47.5269 H      1 LIG       0.09000
      6 H3        -63.4986   -8.1316  -46.1293 H      1 LIG       0.09000
      7 H4        -63.6664   -6.6356  -45.0982 H      1 LIG       0.09000
      8 H5        -65.9975   -7.3280  -44.4736 H      1 LIG       0.09000
      9 H6        -65.8294   -8.8238  -45.5049 H      1 LIG       0.09000
@<TRIPOS>BOND
      1       1       2 1
      2       1       3 1
      3       2       3 1
      4       1       4 1
      5       1       5 1
      6       2       6 1
      7       2       7 1
      8       3       8 1
      9       3       9 1
@<TRIPOS>ALT_TYPE
CGenFF_4.0_ALT_TYPE_SET
CGenFF_4.0 1 CG3C31 2 CG3C31 3 CG3C31 4 HGA2 5 HGA2 6 HGA2 7 HGA2 8 HGA2 9 HGA2
@<TRIPOS>MOLECULE
cyclopropane
 9 9 0 0 0
****
USER_CHARGES
INVALID_CHARGES
Pose:  11 Cluster:  11 Fr_nu:  72669 TotEn:    -4.73
@<TRIPOS>ATOM
      1 C1        -46.4297    2.2731  -40.8520 C.3    1 LIG      -0.18000
      2 C2        -46.2500    2.1007  -42.3318 C.3    1 LIG      -0.18000
      3 C3        -45.1110    1.8110  -41.3988 C.3    1 LIG      -0.18000
      4 H1        -46.4899    3.2824  -40.4645 H      1 LIG       0.09000
      5 H2        -47.0412    1.5483  -40.3299 H      1 LIG       0.09000
      6 H3        -46.7407    1.2598  -42.8058 H      1 LIG       0.09000
      7 H4        -46.1891    2.9938  -42.9410 H      1 LIG       0.09000
      8 H5        -44.2837    2.5092  -41.3796 H      1 LIG       0.09000
      9 H6        -44.8356    0.7753  -41.2445 H      1 LIG       0.09000
@<TRIPOS>BOND
      1       1       2 1
      2       1       3 1
      3       2       3 1
      4       1       4 1
      5       1       5 1
      6       2       6 1
      7       2       7 1
      8       3       8 1
      9       3       9 1
@<TRIPOS>ALT_TYPE
CGenFF_4.0_ALT_TYPE_SET
CGenFF_4.0 1 CG3C31 2 CG3C31 3 CG3C31 4 HGA2 5 HGA2 6 HGA2 7 HGA2 8 HGA2 9 HGA2
@<TRIPOS>MOLECULE
cyclopropane
 9 9 0 0 0
****
USER_CHARGES
INVALID_CHARGES
Pose:  12 Cluster:  12 Fr_nu: 179907 TotEn:    -4.45
@<TRIPOS>ATOM
      1 C1        -66.6448   -6.0057  -47.0372 C.3    1 LIG      -0.18000
      2 C2        -66.4802   -5.1607  -45.8080 C.3    1 LIG      -0.18000
      3 C3        -65.8913   -6.5403  -45.8548 C.3    1 LIG      -0.18000
      4 H1        -67.6254   -6.4179  -47.2393 H      1 LIG       0.09000
      5 H2        -66.0758   -5.7335  -47.9169 H      1 LIG       0.09000
      6 H3        -65.8002   -4.3197  -45.8605 H      1 LIG       0.09000
      7 H4        -67.3498   -5.0038  -45.1823 H      1 LIG       0.09000
      8 H5        -66.3647   -7.3119  -45.2609 H      1 LIG       0.09000
      9 H6        -64.8153   -6.6273  -45.9393 H      1 LIG       0.09000
@<TRIPOS>BOND
      1       1       2 1
      2       1       3 1
      3       2       3 1
      4       1       4 1
      5       1       5 1
      6       2       6 1
      7       2       7 1
      8       3       8 1
      9       3       9 1
@<TRIPOS>ALT_TYPE
CGenFF_4.0_ALT_TYPE_SET
CGenFF_4.0 1 CG3C31 2 CG3C31 3 CG3C31 4 HGA2 5 HGA2 6 HGA2 7 HGA2 8 HGA2 9 HGA2
@<TRIPOS>MOLECULE
pyrrole
 10 10 0 0 0
****
USER_CHARGES
INVALID_CHARGES
Pose:   1 Cluster:   1 Fr_nu:  87394 TotEn:   -13.42
@<TRIPOS>ATOM
      1 C1        -84.3701  -12.0639  -30.7808 C.2    1 LIG      -0.25700
      2 C2        -84.9775  -10.9944  -31.4839 C.2    1 LIG      -0.25700
      3 C3        -83.2693  -12.4612  -31.5072 C.2    1 LIG      -0.04700
      4 C4        -84.2293  -10.7708  -32.6187 C.2    1 LIG      -0.04700
      5 N1        -83.1937  -11.6684  -32.6225 N.pl3  1 LIG      -0.36000
      6 H1        -84.6992  -12.4967  -29.8466 H      1 LIG       0.15400
      7 H2        -85.8636  -10.4463  -31.1966 H      1 LIG       0.15400
      8 H3        -82.5357  -13.2352  -31.3312 H      1 LIG       0.14000
      9 H4        -84.3405  -10.0542  -33.4203 H      1 LIG       0.14000
     10 H5        -82.4829  -11.7352  -33.3378 H      1 LIG       0.38000
@<TRIPOS>BOND
      1       1       2 1
      2       1       3 2
      3       2       4 2
      4       3       5 1
      5       4       5 1
      6       1       6 1
      7       2       7 1
      8       3       8 1
      9       4       9 1
     10       5      10 1
@<TRIPOS>ALT_TYPE
CGenFF_4.0_ALT_TYPE_SET
CGenFF_4.0 1 CG2R51 2 CG2R51 3 CG2R51 4 CG2R51 5 NG2R51 6 HGR51 7 HGR51 8 HGR52 9 HGR52 10 HGP1
@<TRIPOS>MOLECULE
pyrrole
 10 10 0 0 0
****
USER_CHARGES
INVALID_CHARGES
Pose:   2 Cluster:   2 Fr_nu: 1978054 TotEn:   -12.67
@<TRIPOS>ATOM
      1 C1        -73.9030  -26.6489  -45.3917 C.2    1 LIG      -0.25700
      2 C2        -73.5191  -26.6014  -46.7546 C.2    1 LIG      -0.25700
      3 C3        -75.2793  -26.6097  -45.3504 C.2    1 LIG      -0.04700
      4 C4        -74.6725  -26.5345  -47.5046 C.2    1 LIG      -0.04700
      5 N1        -75.7362  -26.5400  -46.6406 N.pl3  1 LIG      -0.36000
      6 H1        -73.2476  -26.7060  -44.5341 H      1 LIG       0.15400
      7 H2        -72.5125  -26.6138  -47.1482 H      1 LIG       0.15400
      8 H3        -75.9722  -26.6245  -44.5210 H      1 LIG       0.14000
      9 H4        -74.8304  -26.4853  -48.5729 H      1 LIG       0.14000
     10 H5        -76.7086  -26.4993  -46.9130 H      1 LIG       0.38000
@<TRIPOS>BOND
      1       1       2 1
      2       1       3 2
      3       2       4 2
      4       3       5 1
      5       4       5 1
      6       1       6 1
      7       2       7 1
      8       3       8 1
      9       4       9 1
     10       5      10 1
@<TRIPOS>ALT_TYPE
CGenFF_4.0_ALT_TYPE_SET
CGenFF_4.0 1 CG2R51 2 CG2R51 3 CG2R51 4 CG2R51 5 NG2R51 6 HGR51 7 HGR51 8 HGR52 9 HGR52 10 HGP1
@<TRIPOS>MOLECULE
pyrrole
 10 10 0 0 0
****
USER_CHARGES
INVALID_CHARGES
Pose:   3 Cluster:   3 Fr_nu: 1057333 TotEn:   -12.29
@<TRIPOS>ATOM
      1 C1        -59.8295  -20.6954  -38.4258 C.2    1 LIG      -0.25700
      2 C2        -59.3986  -20.0140  -39.5907 C.2    1 LIG      -0.25700
      3 C3        -61.2019  -20.5907  -38.3719 C.2    1 LIG      -0.04700
      4 C4        -60.5208  -19.5134  -40.2132 C.2    1 LIG      -0.04700
      5 N1        -61.6111  -19.8699  -39.4633 N.pl3  1 LIG      -0.36000
      6 H1        -59.2071  -21.2071  -37.7052 H      1 LIG       0.15400
      7 H2        -58.3819  -19.8990  -39.9392 H      1 LIG       0.15400
      8 H3        -61.9216  -20.9628  -37.6565 H      1 LIG       0.14000
      9 H4        -60.6402  -18.9386  -41.1208 H      1 LIG       0.14000
     10 H5        -62.5700  -19.6373  -39.6819 H      1 LIG       0.38000
@<TRIPOS>BOND
      1       1       2 1
      2       1       3 2
      3       2       4 2
      4       3       5 1
      5       4       5 1
      6       1       6 1
      7       2       7 1
      8       3       8 1
      9       4       9 1
     10       5      10 1
@<TRIPOS>ALT_TYPE
CGenFF_4.0_ALT_TYPE_SET
CGenFF_4.0 1 CG2R51 2 CG2R51 3 CG2R51 4 CG2R51 5 NG2R51 6 HGR51 7 HGR51 8 HGR52 9 HGR52 10 HGP1
@<TRIPOS>MOLECULE
pyrrole
 10 10 0 0 0
****
USER_CHARGES
INVALID_CHARGES
Pose:   4 Cluster:   4 Fr_nu: 350505 TotEn:   -12.21
@<TRIPOS>ATOM
      1 C1        -67.0781   -7.1955  -45.9095 C.2    1 LIG      -0.25700
      2 C2        -65.9181   -7.8844  -45.4771 C.2    1 LIG      -0.25700
      3 C3        -67.5959   -6.5357  -44.8168 C.2    1 LIG      -0.04700
      4 C4        -65.7625   -7.6248  -44.1333 C.2    1 LIG      -0.04700
      5 N1        -66.7882   -6.8041  -43.7427 N.pl3  1 LIG      -0.36000
      6 H1        -67.4904   -7.1815  -46.9086 H      1 LIG       0.15400
      7 H2        -65.2665   -8.5032  -46.0778 H      1 LIG       0.15400
      8 H3        -68.4645   -5.9018  -44.7077 H      1 LIG       0.14000
      9 H4        -65.0147   -7.9486  -43.4231 H      1 LIG       0.14000
     10 H5        -66.9274   -6.4506  -42.8062 H      1 LIG       0.38000
@<TRIPOS>BOND
      1       1       2 1
      2       1       3 2
      3       2       4 2
      4       3       5 1
      5       4       5 1
      6       1       6 1
      7       2       7 1
      8       3       8 1
      9       4       9 1
     10       5      10 1
@<TRIPOS>ALT_TYPE
CGenFF_4.0_ALT_TYPE_SET
CGenFF_4.0 1 CG2R51 2 CG2R51 3 CG2R51 4 CG2R51 5 NG2R51 6 HGR51 7 HGR51 8 HGR52 9 HGR52 10 HGP1
@<TRIPOS>MOLECULE
pyrrole
 10 10 0 0 0
****
USER_CHARGES
INVALID_CHARGES
Pose:   5 Cluster:   5 Fr_nu: 1955137 TotEn:   -12.08
@<TRIPOS>ATOM
      1 C1        -73.3649  -28.6322  -45.5068 C.2    1 LIG      -0.25700
      2 C2        -73.5409  -27.2790  -45.1260 C.2    1 LIG      -0.25700
      3 C3        -74.4335  -28.9774  -46.3045 C.2    1 LIG      -0.04700
      4 C4        -74.7118  -26.8385  -45.7025 C.2    1 LIG      -0.04700
      5 N1        -75.2459  -27.8793  -46.4164 N.pl3  1 LIG      -0.36000
      6 H1        -72.5480  -29.2837  -45.2300 H      1 LIG       0.15400
      7 H2        -72.8872  -26.6887  -44.4996 H      1 LIG       0.15400
      8 H3        -74.6881  -29.9034  -46.8005 H      1 LIG       0.14000
      9 H4        -75.2099  -25.8797  -45.6697 H      1 LIG       0.14000
     10 H5        -76.1066  -27.8427  -46.9447 H      1 LIG       0.38000
@<TRIPOS>BOND
      1       1       2 1
      2       1       3 2
      3       2       4 2
      4       3       5 1
      5       4       5 1
      6       1       6 1
      7       2       7 1
      8       3       8 1
      9       4       9 1
     10       5      10 1
@<TRIPOS>ALT_TYPE
CGenFF_4.0_ALT_TYPE_SET
CGenFF_4.0 1 CG2R51 2 CG2R51 3 CG2R51 4 CG2R51 5 NG2R51 6 HGR51 7 HGR51 8 HGR52 9 HGR52 10 HGP1
@<TRIPOS>MOLECULE
pyrrole
 10 10 0 0 0
****
USER_CHARGES
INVALID_CHARGES
Pose:   6 Cluster:   6 Fr_nu: 1194473 TotEn:   -11.92
@<TRIPOS>ATOM
      1 C1        -66.6428   -7.4651  -44.0584 C.2    1 LIG      -0.25700
      2 C2        -66.3388   -7.8677  -45.3823 C.2    1 LIG      -0.25700
      3 C3        -65.4796   -7.5492  -43.3255 C.2    1 LIG      -0.04700
      4 C4        -64.9991   -8.1857  -45.4180 C.2    1 LIG      -0.04700
      5 N1        -64.4870   -7.9886  -44.1622 N.pl3  1 LIG      -0.36000
      6 H1        -67.6047   -7.1480  -43.6809 H      1 LIG       0.15400
      7 H2        -67.0206   -7.9213  -46.2193 H      1 LIG       0.15400
      8 H3        -65.2700   -7.3371  -42.2866 H      1 LIG       0.14000
      9 H4        -64.3663   -8.5321  -46.2231 H      1 LIG       0.14000
     10 H5        -63.5249   -8.1430  -43.8942 H      1 LIG       0.38000
@<TRIPOS>BOND
      1       1       2 1
      2       1       3 2
      3       2       4 2
      4       3       5 1
      5       4       5 1
      6       1       6 1
      7       2       7 1
      8       3       8 1
      9       4       9 1
     10       5      10 1
@<TRIPOS>ALT_TYPE
CGenFF_4.0_ALT_TYPE_SET
CGenFF_4.0 1 CG2R51 2 CG2R51 3 CG2R51 4 CG2R51 5 NG2R51 6 HGR51 7 HGR51 8 HGR52 9 HGR52 10 HGP1
@<TRIPOS>MOLECULE
pyrrole
 10 10 0 0 0
****
USER_CHARGES
INVALID_CHARGES
Pose:   7 Cluster:   7 Fr_nu: 677712 TotEn:   -11.88
@<TRIPOS>ATOM
      1 C1        -65.0114   -7.0763  -46.6949 C.2    1 LIG      -0.25700
      2 C2        -66.2463   -6.5879  -46.2015 C.2    1 LIG      -0.25700
      3 C3        -65.1790   -7.3379  -48.0368 C.2    1 LIG      -0.04700
      4 C4        -67.1311   -6.5660  -47.2570 C.2    1 LIG      -0.04700
      5 N1        -66.4715   -7.0243  -48.3674 N.pl3  1 LIG      -0.36000
      6 H1        -64.0993   -7.2210  -46.1331 H      1 LIG       0.15400
      7 H2        -66.4686   -6.2853  -45.1880 H      1 LIG       0.15400
      8 H3        -64.4966   -7.7187  -48.7836 H      1 LIG       0.14000
      9 H4        -68.1675   -6.2646  -47.3168 H      1 LIG       0.14000
     10 H5        -66.8759   -7.1163  -49.2890 H      1 LIG       0.38000
@<TRIPOS>BOND
      1       1       2 1
      2       1       3 2
      3       2       4 2
      4       3       5 1
      5       4       5 1
      6       1       6 1
      7       2       7 1
      8       3       8 1
      9       4       9 1
     10       5      10 1
@<TRIPOS>ALT_TYPE
CGenFF_4.0_ALT_TYPE_SET
CGenFF_4.0 1 CG2R51 2 CG2R51 3 CG2R51 4 CG2R51 5 NG2R51 6 HGR51 7 HGR51 8 HGR52 9 HGR52 10 HGP1
@<TRIPOS>MOLECULE
pyrrole
 10 10 0 0 0
****
USER_CHARGES
INVALID_CHARGES
Pose:   8 Cluster:   8 Fr_nu: 190698 TotEn:   -11.50
@<TRIPOS>ATOM
      1 C1        -59.3072  -19.9007  -38.7358 C.2    1 LIG      -0.25700
      2 C2        -58.6075  -21.0721  -39.1172 C.2    1 LIG      -0.25700
      3 C3        -60.2654  -19.6628  -39.6963 C.2    1 LIG      -0.04700
      4 C4        -59.1594  -21.5142  -40.2993 C.2    1 LIG      -0.04700
      5 N1        -60.1661  -20.6498  -40.6419 N.pl3  1 LIG      -0.36000
      6 H1        -59.1319  -19.2970  -37.8565 H      1 LIG       0.15400
      7 H2        -57.7901  -21.5430  -38.5897 H      1 LIG       0.15400
      8 H3        -61.0063  -18.8816  -39.7916 H      1 LIG       0.14000
      9 H4        -58.9271  -22.3651  -40.9242 H      1 LIG       0.14000
     10 H5        -60.7467  -20.7283  -41.4655 H      1 LIG       0.38000
@<TRIPOS>BOND
      1       1       2 1
      2       1       3 2
      3       2       4 2
      4       3       5 1
      5       4       5 1
      6       1       6 1
      7       2       7 1
      8       3       8 1
      9       4       9 1
     10       5      10 1
@<TRIPOS>ALT_TYPE
CGenFF_4.0_ALT_TYPE_SET
CGenFF_4.0 1 CG2R51 2 CG2R51 3 CG2R51 4 CG2R51 5 NG2R51 6 HGR51 7 HGR51 8 HGR52 9 HGR52 10 HGP1
@<TRIPOS>MOLECULE
pyrrole
 10 10 0 0 0
****
USER_CHARGES
INVALID_CHARGES
Pose:   9 Cluster:   9 Fr_nu: 196232 TotEn:   -11.13
@<TRIPOS>ATOM
      1 C1        -63.1677  -22.1577  -35.9512 C.2    1 LIG      -0.25700
      2 C2        -64.3393  -22.3154  -35.1705 C.2    1 LIG      -0.25700
      3 C3        -62.1397  -21.8402  -35.0910 C.2    1 LIG      -0.04700
      4 C4        -63.9917  -22.0894  -33.8570 C.2    1 LIG      -0.04700
      5 N1        -62.6524  -21.8012  -33.8206 N.pl3  1 LIG      -0.36000
      6 H1        -63.0826  -22.2645  -37.0235 H      1 LIG       0.15400
      7 H2        -65.3291  -22.5657  -35.5252 H      1 LIG       0.15400
      8 H3        -61.0928  -21.6386  -35.2687 H      1 LIG       0.14000
      9 H4        -64.5760  -22.1095  -32.9477 H      1 LIG       0.14000
     10 H5        -62.1236  -21.5924  -32.9851 H      1 LIG       0.38000
@<TRIPOS>BOND
      1       1       2 1
      2       1       3 2
      3       2       4 2
      4       3       5 1
      5       4       5 1
      6       1       6 1
      7       2       7 1
      8       3       8 1
      9       4       9 1
     10       5      10 1
@<TRIPOS>ALT_TYPE
CGenFF_4.0_ALT_TYPE_SET
CGenFF_4.0 1 CG2R51 2 CG2R51 3 CG2R51 4 CG2R51 5 NG2R51 6 HGR51 7 HGR51 8 HGR52 9 HGR52 10 HGP1
@<TRIPOS>MOLECULE
pyrrole
 10 10 0 0 0
****
USER_CHARGES
INVALID_CHARGES
Pose:  10 Cluster:  10 Fr_nu: 345971 TotEn:   -10.39
@<TRIPOS>ATOM
      1 C1        -66.6971   -6.6397  -45.1869 C.2    1 LIG      -0.25700
      2 C2        -65.7827   -7.3971  -45.9598 C.2    1 LIG      -0.25700
      3 C3        -67.6798   -6.1868  -46.0394 C.2    1 LIG      -0.04700
      4 C4        -66.2344   -7.3839  -47.2610 C.2    1 LIG      -0.04700
      5 N1        -67.3880   -6.6450  -47.2976 N.pl3  1 LIG      -0.36000
      6 H1        -66.6450   -6.4461  -44.1248 H      1 LIG       0.15400
      7 H2        -64.8916   -7.8977  -45.6083 H      1 LIG       0.15400
      8 H3        -68.5573   -5.5807  -45.8639 H      1 LIG       0.14000
      9 H4        -65.8396   -7.8344  -48.1609 H      1 LIG       0.14000
     10 H5        -67.9394   -6.4659  -48.1254 H      1 LIG       0.38000
@<TRIPOS>BOND
      1       1       2 1
      2       1       3 2
      3       2       4 2
      4       3       5 1
      5       4       5 1
      6       1       6 1
      7       2       7 1
      8       3       8 1
      9       4       9 1
     10       5      10 1
@<TRIPOS>ALT_TYPE
CGenFF_4.0_ALT_TYPE_SET
CGenFF_4.0 1 CG2R51 2 CG2R51 3 CG2R51 4 CG2R51 5 NG2R51 6 HGR51 7 HGR51 8 HGR52 9 HGR52 10 HGP1
@<TRIPOS>MOLECULE
pyrrole
 10 10 0 0 0
****
USER_CHARGES
INVALID_CHARGES
Pose:  11 Cluster:  11 Fr_nu: 354939 TotEn:   -10.37
@<TRIPOS>ATOM
      1 C1        -64.5074   -7.9952  -45.7606 C.2    1 LIG      -0.25700
      2 C2        -65.5451   -7.5845  -46.6334 C.2    1 LIG      -0.25700
      3 C3        -64.8741   -7.6285  -44.4844 C.2    1 LIG      -0.04700
      4 C4        -66.5141   -6.9792  -45.8640 C.2    1 LIG      -0.04700
      5 N1        -66.0955   -7.0115  -44.5595 N.pl3  1 LIG      -0.36000
      6 H1        -63.5930   -8.5033  -46.0328 H      1 LIG       0.15400
      7 H2        -65.5833   -7.7143  -47.7057 H      1 LIG       0.15400
      8 H3        -64.3764   -7.7504  -43.5328 H      1 LIG       0.14000
      9 H4        -67.4619   -6.5314  -46.1277 H      1 LIG       0.14000
     10 H5        -66.6089   -6.6380  -43.7731 H      1 LIG       0.38000
@<TRIPOS>BOND
      1       1       2 1
      2       1       3 2
      3       2       4 2
      4       3       5 1
      5       4       5 1
      6       1       6 1
      7       2       7 1
      8       3       8 1
      9       4       9 1
     10       5      10 1
@<TRIPOS>ALT_TYPE
CGenFF_4.0_ALT_TYPE_SET
CGenFF_4.0 1 CG2R51 2 CG2R51 3 CG2R51 4 CG2R51 5 NG2R51 6 HGR51 7 HGR51 8 HGR52 9 HGR52 10 HGP1
@<TRIPOS>MOLECULE
pyrrole
 10 10 0 0 0
****
USER_CHARGES
INVALID_CHARGES
Pose:  12 Cluster:  12 Fr_nu: 177001 TotEn:   -10.01
@<TRIPOS>ATOM
      1 C1        -65.7999   -7.2391  -45.7314 C.2    1 LIG      -0.25700
      2 C2        -64.9070   -7.5015  -46.7995 C.2    1 LIG      -0.25700
      3 C3        -65.0900   -7.3756  -44.5588 C.2    1 LIG      -0.04700
      4 C4        -63.6787   -7.7904  -46.2472 C.2    1 LIG      -0.04700
      5 N1        -63.8018   -7.7111  -44.8846 N.pl3  1 LIG      -0.36000
      6 H1        -66.8461   -6.9786  -45.8087 H      1 LIG       0.15400
      7 H2        -65.1328   -7.4830  -47.8564 H      1 LIG       0.15400
      8 H3        -65.3855   -7.2650  -43.5251 H      1 LIG       0.14000
      9 H4        -62.7307   -8.0430  -46.7012 H      1 LIG       0.14000
     10 H5        -63.0568   -7.8745  -44.2216 H      1 LIG       0.38000
@<TRIPOS>BOND
      1       1       2 1
      2       1       3 2
      3       2       4 2
      4       3       5 1
      5       4       5 1
      6       1       6 1
      7       2       7 1
      8       3       8 1
      9       4       9 1
     10       5      10 1
@<TRIPOS>ALT_TYPE
CGenFF_4.0_ALT_TYPE_SET
CGenFF_4.0 1 CG2R51 2 CG2R51 3 CG2R51 4 CG2R51 5 NG2R51 6 HGR51 7 HGR51 8 HGR52 9 HGR52 10 HGP1
@<TRIPOS>MOLECULE
pyrrole
 10 10 0 0 0
****
USER_CHARGES
INVALID_CHARGES
Pose:  13 Cluster:  13 Fr_nu: 726671 TotEn:    -9.83
@<TRIPOS>ATOM
      1 C1        -67.7266   -6.8553  -44.5737 C.2    1 LIG      -0.25700
      2 C2        -66.9229   -7.7311  -45.3445 C.2    1 LIG      -0.25700
      3 C3        -68.4692   -6.0979  -45.4526 C.2    1 LIG      -0.04700
      4 C4        -67.1987   -7.4821  -46.6709 C.2    1 LIG      -0.04700
      5 N1        -68.1398   -6.4874  -46.7246 N.pl3  1 LIG      -0.36000
      6 H1        -67.7607   -6.7849  -43.4956 H      1 LIG       0.15400
      7 H2        -66.2190   -8.4634  -44.9750 H      1 LIG       0.15400
      8 H3        -69.1997   -5.3186  -45.2872 H      1 LIG       0.14000
      9 H4        -66.8114   -7.9240  -47.5782 H      1 LIG       0.14000
     10 H5        -68.5313   -6.1006  -47.5722 H      1 LIG       0.38000
@<TRIPOS>BOND
      1       1       2 1
      2       1       3 2
      3       2       4 2
      4       3       5 1
      5       4       5 1
      6       1       6 1
      7       2       7 1
      8       3       8 1
      9       4       9 1
     10       5      10 1
@<TRIPOS>ALT_TYPE
CGenFF_4.0_ALT_TYPE_SET
CGenFF_4.0 1 CG2R51 2 CG2R51 3 CG2R51 4 CG2R51 5 NG2R51 6 HGR51 7 HGR51 8 HGR52 9 HGR52 10 HGP1
@<TRIPOS>MOLECULE
pyrrole
 10 10 0 0 0
****
USER_CHARGES
INVALID_CHARGES
Pose:  14 Cluster:  14 Fr_nu: 345531 TotEn:    -9.75
@<TRIPOS>ATOM
      1 C1        -65.3333   -7.6767  -46.2078 C.2    1 LIG      -0.25700
      2 C2        -66.2344   -7.3839  -47.2610 C.2    1 LIG      -0.25700
      3 C3        -65.5848   -6.7825  -45.1906 C.2    1 LIG      -0.04700
      4 C4        -67.0091   -6.3196  -46.8554 C.2    1 LIG      -0.04700
      5 N1        -66.6052   -5.9622  -45.5956 N.pl3  1 LIG      -0.36000
      6 H1        -64.5832   -8.4549  -46.1924 H      1 LIG       0.15400
      7 H2        -66.3114   -7.8917  -48.2120 H      1 LIG       0.15400
      8 H3        -65.1299   -6.6564  -44.2183 H      1 LIG       0.14000
      9 H4        -67.8102   -5.7876  -47.3491 H      1 LIG       0.14000
     10 H5        -66.9997   -5.2095  -45.0486 H      1 LIG       0.38000
@<TRIPOS>BOND
      1       1       2 1
      2       1       3 2
      3       2       4 2
      4       3       5 1
      5       4       5 1
      6       1       6 1
      7       2       7 1
      8       3       8 1
      9       4       9 1
     10       5      10 1
@<TRIPOS>ALT_TYPE
CGenFF_4.0_ALT_TYPE_SET
CGenFF_4.0 1 CG2R51 2 CG2R51 3 CG2R51 4 CG2R51 5 NG2R51 6 HGR51 7 HGR51 8 HGR52 9 HGR52 10 HGP1
@<TRIPOS>MOLECULE
pyrrole
 10 10 0 0 0
****
USER_CHARGES
INVALID_CHARGES
Pose:  15 Cluster:  15 Fr_nu: 718434 TotEn:    -9.60
@<TRIPOS>ATOM
      1 C1        -65.6228   -8.1597  -45.5019 C.2    1 LIG      -0.25700
      2 C2        -65.8568   -8.0837  -44.1067 C.2    1 LIG      -0.25700
      3 C3        -66.7861   -7.7817  -46.1353 C.2    1 LIG      -0.04700
      4 C4        -67.1560   -7.6617  -43.9300 C.2    1 LIG      -0.04700
      5 N1        -67.7113   -7.4815  -45.1699 N.pl3  1 LIG      -0.36000
      6 H1        -64.7060   -8.4571  -45.9913 H      1 LIG       0.15400
      7 H2        -65.1564   -8.3118  -43.3157 H      1 LIG       0.15400
      8 H3        -67.0378   -7.7005  -47.1833 H      1 LIG       0.14000
      9 H4        -67.7323   -7.4726  -43.0352 H      1 LIG       0.14000
     10 H5        -68.6579   -7.1739  -45.3455 H      1 LIG       0.38000
@<TRIPOS>BOND
      1       1       2 1
      2       1       3 2
      3       2       4 2
      4       3       5 1
      5       4       5 1
      6       1       6 1
      7       2       7 1
      8       3       8 1
      9       4       9 1
     10       5      10 1
@<TRIPOS>ALT_TYPE
CGenFF_4.0_ALT_TYPE_SET
CGenFF_4.0 1 CG2R51 2 CG2R51 3 CG2R51 4 CG2R51 5 NG2R51 6 HGR51 7 HGR51 8 HGR52 9 HGR52 10 HGP1
@<TRIPOS>MOLECULE
pyrrole
 10 10 0 0 0
****
USER_CHARGES
INVALID_CHARGES
Pose:  16 Cluster:  16 Fr_nu: 724354 TotEn:    -9.15
@<TRIPOS>ATOM
      1 C1        -66.5857   -7.7216  -46.3434 C.2    1 LIG      -0.25700
      2 C2        -66.2190   -7.7216  -44.9750 C.2    1 LIG      -0.25700
      3 C3        -67.4385   -6.6581  -46.5408 C.2    1 LIG      -0.04700
      4 C4        -66.8591   -6.6581  -44.3778 C.2    1 LIG      -0.04700
      5 N1        -67.5977   -6.0189  -45.3390 N.pl3  1 LIG      -0.36000
      6 H1        -66.2627   -8.4205  -47.1022 H      1 LIG       0.15400
      7 H2        -65.5610   -8.4199  -44.4773 H      1 LIG       0.15400
      8 H3        -67.9453   -6.3004  -47.4260 H      1 LIG       0.14000
      9 H4        -66.8533   -6.2996  -43.3580 H      1 LIG       0.14000
     10 H5        -68.1715   -5.2013  -45.1854 H      1 LIG       0.38000
@<TRIPOS>BOND
      1       1       2 1
      2       1       3 2
      3       2       4 2
      4       3       5 1
      5       4       5 1
      6       1       6 1
      7       2       7 1
      8       3       8 1
      9       4       9 1
     10       5      10 1
@<TRIPOS>ALT_TYPE
CGenFF_4.0_ALT_TYPE_SET
CGenFF_4.0 1 CG2R51 2 CG2R51 3 CG2R51 4 CG2R51 5 NG2R51 6 HGR51 7 HGR51 8 HGR52 9 HGR52 10 HGP1
@<TRIPOS>MOLECULE
pyrrole
 10 10 0 0 0
****
USER_CHARGES
INVALID_CHARGES
Pose:  17 Cluster:  17 Fr_nu: 462991 TotEn:    -7.91
@<TRIPOS>ATOM
      1 C1        -66.2301   -6.2538  -46.9261 C.2    1 LIG      -0.25700
      2 C2        -67.3813   -6.9119  -46.4273 C.2    1 LIG      -0.25700
      3 C3        -66.0368   -5.1255  -46.1599 C.2    1 LIG      -0.04700
      4 C4        -67.8565   -6.1656  -45.3716 C.2    1 LIG      -0.04700
      5 N1        -67.0316   -5.0821  -45.2182 N.pl3  1 LIG      -0.36000
      6 H1        -65.6095   -6.5685  -47.7533 H      1 LIG       0.15400
      7 H2        -67.8181   -7.8291  -46.7964 H      1 LIG       0.15400
      8 H3        -65.2832   -4.3518  -46.2007 H      1 LIG       0.14000
      9 H4        -68.7046   -6.3097  -44.7169 H      1 LIG       0.14000
     10 H5        -67.1399   -4.3616  -44.5178 H      1 LIG       0.38000
@<TRIPOS>BOND
      1       1       2 1
      2       1       3 2
      3       2       4 2
      4       3       5 1
      5       4       5 1
      6       1       6 1
      7       2       7 1
      8       3       8 1
      9       4       9 1
     10       5      10 1
@<TRIPOS>ALT_TYPE
CGenFF_4.0_ALT_TYPE_SET
CGenFF_4.0 1 CG2R51 2 CG2R51 3 CG2R51 4 CG2R51 5 NG2R51 6 HGR51 7 HGR51 8 HGR52 9 HGR52 10 HGP1
# TRIPOS MOL2 file generated by SEED

@<TRIPOS>MOLECULE
morpholine
 16 16 0 0 0
****
USER_CHARGES
INVALID_CHARGES
Pose:   1 Cluster:   1 Fr_nu: 584649 TotEn:   -54.95
@<TRIPOS>ATOM
      1 C1        -72.5456   -9.9272  -43.6505 C.3    1 LIG       0.20900
      2 C2        -73.3230  -12.2733  -43.4004 C.3    1 LIG       0.20900
      3 C3        -71.1382  -10.4745  -43.8060 C.3    1 LIG      -0.03300
      4 C4        -71.8775  -12.7056  -43.5690 C.3    1 LIG      -0.03300
      5 N1        -73.5084  -10.9726  -44.1126 N.4    1 LIG      -0.45600
      6 O1        -70.9912  -11.6967  -43.0794 O.3    1 LIG      -0.27400
      7 H1        -72.7893   -9.7176  -42.6038 H      1 LIG       0.09000
      8 H2        -72.7125   -9.0349  -44.2598 H      1 LIG       0.09000
      9 H3        -74.0238  -12.9896  -43.8370 H      1 LIG       0.09000
     10 H4        -73.5756  -12.0941  -42.3506 H      1 LIG       0.09000
     11 H5        -70.8802  -10.6388  -44.8590 H      1 LIG       0.09000
     12 H6        -70.4164   -9.7596  -43.3986 H      1 LIG       0.09000
     13 H7        -71.6934  -13.6162  -42.9902 H      1 LIG       0.09000
     14 H8        -71.6404  -12.9264  -44.6167 H      1 LIG       0.09000
     15 H9        -74.4720  -10.6384  -43.9750 H      1 LIG       0.32900
     16 H10       -73.4031  -11.1156  -45.1269 H      1 LIG       0.32900
@<TRIPOS>BOND
      1       1       3 1
      2       1       5 1
      3       2       4 1
      4       2       5 1
      5       3       6 1
      6       4       6 1
      7       1       7 1
      8       1       8 1
      9       2       9 1
     10       2      10 1
     11       3      11 1
     12       3      12 1
     13       4      13 1
     14       4      14 1
     15       5      15 1
     16       5      16 1
@<TRIPOS>ALT_TYPE
CGenFF_4.0_ALT_TYPE_SET
CGenFF_4.0 1 CG324 2 CG324 3 CG321 4 CG321 5 NG3P2 6 OG3C61 7 HGA2 8 HGA2 9 HGA2 10 HGA2 11 HGA2 12 HGA2 13 HGA2 14 HGA2 15 HGP2 16 HGP2
@<TRIPOS>MOLECULE
morpholine
 16 16 0 0 0
****
USER_CHARGES
INVALID_CHARGES
Pose:   2 Cluster:   2 Fr_nu: 1097142 TotEn:   -50.82
@<TRIPOS>ATOM
      1 C1        -74.3647  -16.6091  -67.5074 C.3    1 LIG       0.20900
      2 C2        -72.6287  -15.7357  -65.9599 C.3    1 LIG       0.20900
      3 C3        -73.9457  -18.0074  -67.0905 C.3    1 LIG      -0.03300
      4 C4        -72.2954  -17.1769  -65.6183 C.3    1 LIG      -0.03300
      5 N1        -74.0611  -15.6741  -66.3818 N.4    1 LIG      -0.45600
      6 O1        -72.5621  -18.0316  -66.7325 O.3    1 LIG      -0.27400
      7 H1        -73.7959  -16.2529  -68.3725 H      1 LIG       0.09000
      8 H2        -75.4368  -16.5413  -67.7103 H      1 LIG       0.09000
      9 H3        -72.5099  -15.0680  -65.1026 H      1 LIG       0.09000
     10 H4        -72.0374  -15.3694  -66.8050 H      1 LIG       0.09000
     11 H5        -74.5491  -18.3799  -66.2541 H      1 LIG       0.09000
     12 H6        -74.0821  -18.6992  -67.9277 H      1 LIG       0.09000
     13 H7        -71.2303  -17.2646  -65.3820 H      1 LIG       0.09000
     14 H8        -72.8578  -17.5262  -64.7440 H      1 LIG       0.09000
     15 H9        -74.2975  -14.7118  -66.6599 H      1 LIG       0.32900
     16 H10       -74.6677  -15.8912  -65.5786 H      1 LIG       0.32900
@<TRIPOS>BOND
      1       1       3 1
      2       1       5 1
      3       2       4 1
      4       2       5 1
      5       3       6 1
      6       4       6 1
      7       1       7 1
      8       1       8 1
      9       2       9 1
     10       2      10 1
     11       3      11 1
     12       3      12 1
     13       4      13 1
     14       4      14 1
     15       5      15 1
     16       5      16 1
@<TRIPOS>ALT_TYPE
CGenFF_4.0_ALT_TYPE_SET
CGenFF_4.0 1 CG324 2 CG324 3 CG321 4 CG321 5 NG3P2 6 OG3C61 7 HGA2 8 HGA2 9 HGA2 10 HGA2 11 HGA2 12 HGA2 13 HGA2 14 HGA2 15 HGP2 16 HGP2
@<TRIPOS>MOLECULE
morpholine
 16 16 0 0 0
****
USER_CHARGES
INVALID_CHARGES
Pose:   3 Cluster:   3 Fr_nu: 1097147 TotEn:   -50.26
@<TRIPOS>ATOM
      1 C1        -72.5684  -16.9129  -66.0088 C.3    1 LIG       0.20900
      2 C2        -74.5971  -17.4311  -67.3456 C.3    1 LIG       0.20900
      3 C3        -72.6968  -15.4767  -66.4840 C.3    1 LIG      -0.03300
      4 C4        -74.6264  -15.9694  -67.7545 C.3    1 LIG      -0.03300
      5 N1        -73.9292  -17.5307  -66.0124 N.4    1 LIG      -0.45600
      6 O1        -73.3039  -15.4277  -67.7771 O.3    1 LIG      -0.27400
      7 H1        -71.9501  -17.5131  -66.6843 H      1 LIG       0.09000
      8 H2        -72.1809  -16.9784  -64.9887 H      1 LIG       0.09000
      9 H3        -75.6002  -17.8533  -67.2427 H      1 LIG       0.09000
     10 H4        -74.0048  -18.0370  -68.0385 H      1 LIG       0.09000
     11 H5        -73.2769  -14.8667  -65.7814 H      1 LIG       0.09000
     12 H6        -71.7033  -15.0252  -66.5685 H      1 LIG       0.09000
     13 H7        -75.0392  -15.8755  -68.7639 H      1 LIG       0.09000
     14 H8        -75.2564  -15.3736  -67.0831 H      1 LIG       0.09000
     15 H9        -73.8594  -18.5193  -65.7347 H      1 LIG       0.32900
     16 H10       -74.5161  -17.0789  -65.2970 H      1 LIG       0.32900
@<TRIPOS>BOND
      1       1       3 1
      2       1       5 1
      3       2       4 1
      4       2       5 1
      5       3       6 1
      6       4       6 1
      7       1       7 1
      8       1       8 1
      9       2       9 1
     10       2      10 1
     11       3      11 1
     12       3      12 1
     13       4      13 1
     14       4      14 1
     15       5      15 1
     16       5      16 1
@<TRIPOS>ALT_TYPE
CGenFF_4.0_ALT_TYPE_SET
CGenFF_4.0 1 CG324 2 CG324 3 CG321 4 CG321 5 NG3P2 6 OG3C61 7 HGA2 8 HGA2 9 HGA2 10 HGA2 11 HGA2 12 HGA2 13 HGA2 14 HGA2 15 HGP2 16 HGP2
@<TRIPOS>MOLECULE
morpholine
 16 16 0 0 0
****
USER_CHARGES
INVALID_CHARGES
Pose:   4 Cluster:   4 Fr_nu: 1051614 TotEn:   -48.80
@<TRIPOS>ATOM
      1 C1        -74.8988  -27.7917  -46.3052 C.3    1 LIG       0.20900
      2 C2        -75.6885  -25.6032  -47.1754 C.3    1 LIG       0.20900
      3 C3        -73.5530  -27.1364  -46.0521 C.3    1 LIG      -0.03300
      4 C4        -74.3042  -25.0549  -46.8790 C.3    1 LIG      -0.03300
      5 N1        -75.9541  -26.7357  -46.2373 N.4    1 LIG      -0.45600
      6 O1        -73.3207  -26.0859  -46.9933 O.3    1 LIG      -0.27400
      7 H1        -74.9582  -28.2299  -47.3068 H      1 LIG       0.09000
      8 H2        -75.1403  -28.5460  -45.5515 H      1 LIG       0.09000
      9 H3        -76.4722  -24.8571  -47.0198 H      1 LIG       0.09000
     10 H4        -75.7570  -26.0129  -48.1881 H      1 LIG       0.09000
     11 H5        -73.4794  -26.7402  -45.0324 H      1 LIG       0.09000
     12 H6        -72.7536  -27.8737  -46.1766 H      1 LIG       0.09000
     13 H7        -74.0514  -24.2754  -47.6046 H      1 LIG       0.09000
     14 H8        -74.2519  -24.6060  -45.8798 H      1 LIG       0.09000
     15 H9        -76.8714  -27.1512  -46.4493 H      1 LIG       0.32900
     16 H10       -76.0238  -26.3779  -45.2743 H      1 LIG       0.32900
@<TRIPOS>BOND
      1       1       3 1
      2       1       5 1
      3       2       4 1
      4       2       5 1
      5       3       6 1
      6       4       6 1
      7       1       7 1
      8       1       8 1
      9       2       9 1
     10       2      10 1
     11       3      11 1
     12       3      12 1
     13       4      13 1
     14       4      14 1
     15       5      15 1
     16       5      16 1
@<TRIPOS>ALT_TYPE
CGenFF_4.0_ALT_TYPE_SET
CGenFF_4.0 1 CG324 2 CG324 3 CG321 4 CG321 5 NG3P2 6 OG3C61 7 HGA2 8 HGA2 9 HGA2 10 HGA2 11 HGA2 12 HGA2 13 HGA2 14 HGA2 15 HGP2 16 HGP2
@<TRIPOS>MOLECULE
morpholine
 16 16 0 0 0
****
USER_CHARGES
INVALID_CHARGES
Pose:   5 Cluster:   5 Fr_nu:  12240 TotEn:   -44.29
@<TRIPOS>ATOM
      1 C1        -75.5368  -27.0493  -45.8895 C.3    1 LIG       0.20900
      2 C2        -74.1083  -25.3725  -47.0378 C.3    1 LIG       0.20900
      3 C3        -74.4325  -27.1936  -44.8579 C.3    1 LIG      -0.03300
      4 C4        -73.0742  -25.5984  -45.9494 C.3    1 LIG      -0.03300
      5 N1        -75.4577  -25.6750  -46.4712 N.4    1 LIG      -0.45600
      6 O1        -73.1566  -26.9345  -45.4481 O.3    1 LIG      -0.27400
      7 H1        -75.4125  -27.7494  -46.7220 H      1 LIG       0.09000
      8 H2        -76.5314  -27.1628  -45.4500 H      1 LIG       0.09000
      9 H3        -74.1233  -24.3368  -47.3871 H      1 LIG       0.09000
     10 H4        -73.9648  -26.0514  -47.8843 H      1 LIG       0.09000
     11 H5        -74.5854  -26.5244  -44.0028 H      1 LIG       0.09000
     12 H6        -74.4166  -28.2186  -44.4743 H      1 LIG       0.09000
     13 H7        -72.0688  -25.4609  -46.3595 H      1 LIG       0.09000
     14 H8        -73.1942  -24.8875  -45.1230 H      1 LIG       0.09000
     15 H9        -76.1713  -25.5700  -47.2054 H      1 LIG       0.32900
     16 H10       -75.6933  -24.9796  -45.7492 H      1 LIG       0.32900
@<TRIPOS>BOND
      1       1       3 1
      2       1       5 1
      3       2       4 1
      4       2       5 1
      5       3       6 1
      6       4       6 1
      7       1       7 1
      8       1       8 1
      9       2       9 1
     10       2      10 1
     11       3      11 1
     12       3      12 1
     13       4      13 1
     14       4      14 1
     15       5      15 1
     16       5      16 1
@<TRIPOS>ALT_TYPE
CGenFF_4.0_ALT_TYPE_SET
CGenFF_4.0 1 CG324 2 CG324 3 CG321 4 CG321 5 NG3P2 6 OG3C61 7 HGA2 8 HGA2 9 HGA2 10 HGA2 11 HGA2 12 HGA2 13 HGA2 14 HGA2 15 HGP2 16 HGP2
@<TRIPOS>MOLECULE
morpholine
 16 16 0 0 0
****
USER_CHARGES
INVALID_CHARGES
Pose:   6 Cluster:   6 Fr_nu: 581895 TotEn:   -42.99
@<TRIPOS>ATOM
      1 C1        -73.5698  -27.8413  -47.9825 C.3    1 LIG       0.20900
      2 C2        -74.8441  -25.9102  -47.0781 C.3    1 LIG       0.20900
      3 C3        -73.8238  -28.5485  -46.6634 C.3    1 LIG      -0.03300
      4 C4        -75.0364  -26.7125  -45.8036 C.3    1 LIG      -0.03300
      5 N1        -74.6800  -26.8679  -48.2135 N.4    1 LIG      -0.45600
      6 O1        -73.9358  -27.6012  -45.5988 O.3    1 LIG      -0.27400
      7 H1        -72.6424  -27.2596  -47.9624 H      1 LIG       0.09000
      8 H2        -73.5592  -28.5339  -48.8284 H      1 LIG       0.09000
      9 H3        -75.7064  -25.2776  -47.3041 H      1 LIG       0.09000
     10 H4        -73.9331  -25.3044  -47.0454 H      1 LIG       0.09000
     11 H5        -74.7279  -29.1677  -46.7020 H      1 LIG       0.09000
     12 H6        -72.9829  -29.2091  -46.4303 H      1 LIG       0.09000
     13 H7        -75.0797  -26.0367  -44.9437 H      1 LIG       0.09000
     14 H8        -75.9721  -27.2841  -45.8223 H      1 LIG       0.09000
     15 H9        -74.5048  -26.3454  -49.0828 H      1 LIG       0.32900
     16 H10       -75.5613  -27.3782  -48.3656 H      1 LIG       0.32900
@<TRIPOS>BOND
      1       1       3 1
      2       1       5 1
      3       2       4 1
      4       2       5 1
      5       3       6 1
      6       4       6 1
      7       1       7 1
      8       1       8 1
      9       2       9 1
     10       2      10 1
     11       3      11 1
     12       3      12 1
     13       4      13 1
     14       4      14 1
     15       5      15 1
     16       5      16 1
@<TRIPOS>ALT_TYPE
CGenFF_4.0_ALT_TYPE_SET
CGenFF_4.0 1 CG324 2 CG324 3 CG321 4 CG321 5 NG3P2 6 OG3C61 7 HGA2 8 HGA2 9 HGA2 10 HGA2 11 HGA2 12 HGA2 13 HGA2 14 HGA2 15 HGP2 16 HGP2
@<TRIPOS>MOLECULE
morpholine
 16 16 0 0 0
****
USER_CHARGES
INVALID_CHARGES
Pose:   7 Cluster:   7 Fr_nu: 434405 TotEn:   -42.00
@<TRIPOS>ATOM
      1 C1        -65.1200    5.6758  -54.0023 C.3    1 LIG       0.20900
      2 C2        -67.5003    6.3328  -54.2733 C.3    1 LIG       0.20900
      3 C3        -64.9427    6.9070  -53.1321 C.3    1 LIG      -0.03300
      4 C4        -67.2065    7.5315  -53.3891 C.3    1 LIG      -0.03300
      5 N1        -66.5468    5.2402  -53.9124 N.4    1 LIG      -0.45600
      6 O1        -65.8446    7.9406  -53.5341 O.3    1 LIG      -0.27400
      7 H1        -64.9238    5.8897  -55.0580 H      1 LIG       0.09000
      8 H2        -64.4999    4.8397  -53.6681 H      1 LIG       0.09000
      9 H3        -68.5126    5.9472  -54.1263 H      1 LIG       0.09000
     10 H4        -67.3344    6.5561  -55.3319 H      1 LIG       0.09000
     11 H5        -65.0936    6.6791  -52.0702 H      1 LIG       0.09000
     12 H6        -63.9253    7.2951  -53.2436 H      1 LIG       0.09000
     13 H7        -67.8381    8.3745  -53.6862 H      1 LIG       0.09000
     14 H8        -67.4158    7.3174  -52.3341 H      1 LIG       0.09000
     15 H9        -66.6996    4.4312  -54.5299 H      1 LIG       0.32900
     16 H10       -66.7473    4.9072  -52.9588 H      1 LIG       0.32900
@<TRIPOS>BOND
      1       1       3 1
      2       1       5 1
      3       2       4 1
      4       2       5 1
      5       3       6 1
      6       4       6 1
      7       1       7 1
      8       1       8 1
      9       2       9 1
     10       2      10 1
     11       3      11 1
     12       3      12 1
     13       4      13 1
     14       4      14 1
     15       5      15 1
     16       5      16 1
@<TRIPOS>ALT_TYPE
CGenFF_4.0_ALT_TYPE_SET
CGenFF_4.0 1 CG324 2 CG324 3 CG321 4 CG321 5 NG3P2 6 OG3C61 7 HGA2 8 HGA2 9 HGA2 10 HGA2 11 HGA2 12 HGA2 13 HGA2 14 HGA2 15 HGP2 16 HGP2
@<TRIPOS>MOLECULE
morpholine
 16 16 0 0 0
****
USER_CHARGES
INVALID_CHARGES
Pose:   8 Cluster:   8 Fr_nu: 968383 TotEn:   -41.91
@<TRIPOS>ATOM
      1 C1        -75.2581  -27.3895  -45.6199 C.3    1 LIG       0.20900
      2 C2        -74.2585  -27.4832  -47.8921 C.3    1 LIG       0.20900
      3 C3        -73.8450  -27.3549  -45.0662 C.3    1 LIG      -0.03300
      4 C4        -72.8944  -27.4432  -47.2270 C.3    1 LIG      -0.03300
      5 N1        -75.2376  -26.8001  -46.9930 N.4    1 LIG      -0.45600
      6 O1        -72.9479  -28.0511  -45.9344 O.3    1 LIG      -0.27400
      7 H1        -75.6313  -28.4135  -45.7240 H      1 LIG       0.09000
      8 H2        -75.9529  -26.7969  -45.0187 H      1 LIG       0.09000
      9 H3        -74.2687  -26.9560  -48.8496 H      1 LIG       0.09000
     10 H4        -74.6179  -28.5085  -48.0249 H      1 LIG       0.09000
     11 H5        -73.4915  -26.3275  -44.9185 H      1 LIG       0.09000
     12 H6        -73.8170  -27.8551  -44.0929 H      1 LIG       0.09000
     13 H7        -72.1731  -28.0065  -47.8273 H      1 LIG       0.09000
     14 H8        -72.5184  -26.4171  -47.1355 H      1 LIG       0.09000
     15 H9        -76.1793  -26.8534  -47.4049 H      1 LIG       0.32900
     16 H10       -75.0127  -25.7969  -46.9356 H      1 LIG       0.32900
@<TRIPOS>BOND
      1       1       3 1
      2       1       5 1
      3       2       4 1
      4       2       5 1
      5       3       6 1
      6       4       6 1
      7       1       7 1
      8       1       8 1
      9       2       9 1
     10       2      10 1
     11       3      11 1
     12       3      12 1
     13       4      13 1
     14       4      14 1
     15       5      15 1
     16       5      16 1
@<TRIPOS>ALT_TYPE
CGenFF_4.0_ALT_TYPE_SET
CGenFF_4.0 1 CG324 2 CG324 3 CG321 4 CG321 5 NG3P2 6 OG3C61 7 HGA2 8 HGA2 9 HGA2 10 HGA2 11 HGA2 12 HGA2 13 HGA2 14 HGA2 15 HGP2 16 HGP2
@<TRIPOS>MOLECULE
morpholine
 16 16 0 0 0
****
USER_CHARGES
INVALID_CHARGES
Pose:   9 Cluster:   9 Fr_nu: 1042662 TotEn:   -40.63
@<TRIPOS>ATOM
      1 C1        -66.2257    5.9691  -54.7926 C.3    1 LIG       0.20900
      2 C2        -64.2277    5.4012  -53.4301 C.3    1 LIG       0.20900
      3 C3        -65.2851    6.2142  -55.9588 C.3    1 LIG      -0.03300
      4 C4        -63.3851    5.6734  -54.6633 C.3    1 LIG      -0.03300
      5 N1        -65.5881    4.9742  -53.8777 N.4    1 LIG      -0.45600
      6 O1        -64.0093    6.6577  -55.4907 O.3    1 LIG      -0.27400
      7 H1        -66.3903    6.8767  -54.2026 H      1 LIG       0.09000
      8 H2        -67.1840    5.5525  -55.1141 H      1 LIG       0.09000
      9 H3        -63.8163    4.5959  -52.8160 H      1 LIG       0.09000
     10 H4        -64.3661    6.3017  -52.8235 H      1 LIG       0.09000
     11 H5        -65.1594    5.3160  -56.5750 H      1 LIG       0.09000
     12 H6        -65.6918    7.0003  -56.6028 H      1 LIG       0.09000
     13 H7        -62.4075    6.0646  -54.3648 H      1 LIG       0.09000
     14 H8        -63.2121    4.7600  -55.2451 H      1 LIG       0.09000
     15 H9        -66.1905    4.8257  -53.0566 H      1 LIG       0.32900
     16 H10       -65.5261    4.0609  -54.3492 H      1 LIG       0.32900
@<TRIPOS>BOND
      1       1       3 1
      2       1       5 1
      3       2       4 1
      4       2       5 1
      5       3       6 1
      6       4       6 1
      7       1       7 1
      8       1       8 1
      9       2       9 1
     10       2      10 1
     11       3      11 1
     12       3      12 1
     13       4      13 1
     14       4      14 1
     15       5      15 1
     16       5      16 1
@<TRIPOS>ALT_TYPE
CGenFF_4.0_ALT_TYPE_SET
CGenFF_4.0 1 CG324 2 CG324 3 CG321 4 CG321 5 NG3P2 6 OG3C61 7 HGA2 8 HGA2 9 HGA2 10 HGA2 11 HGA2 12 HGA2 13 HGA2 14 HGA2 15 HGP2 16 HGP2
@<TRIPOS>MOLECULE
morpholine
 16 16 0 0 0
****
USER_CHARGES
INVALID_CHARGES
Pose:  10 Cluster:  10 Fr_nu: 773080 TotEn:   -40.59
@<TRIPOS>ATOM
      1 C1        -63.8585    6.0175  -52.8140 C.3    1 LIG       0.20900
      2 C2        -65.7108    5.8100  -54.4561 C.3    1 LIG       0.20900
      3 C3        -64.7344    6.9865  -52.0404 C.3    1 LIG      -0.03300
      4 C4        -66.4963    6.7886  -53.6016 C.3    1 LIG      -0.03300
      5 N1        -64.7473    5.0859  -53.5726 N.4    1 LIG      -0.45600
      6 O1        -65.6129    7.6858  -52.9251 O.3    1 LIG      -0.27400
      7 H1        -63.2371    6.5306  -53.5552 H      1 LIG       0.09000
      8 H2        -63.2316    5.4100  -52.1558 H      1 LIG       0.09000
      9 H3        -66.3534    5.0603  -54.9252 H      1 LIG       0.09000
     10 H4        -65.1137    6.3212  -55.2178 H      1 LIG       0.09000
     11 H5        -65.3205    6.4758  -51.2671 H      1 LIG       0.09000
     12 H6        -64.1084    7.7318  -51.5397 H      1 LIG       0.09000
     13 H7        -67.1545    7.3895  -54.2369 H      1 LIG       0.09000
     14 H8        -67.1267    6.2708  -52.8687 H      1 LIG       0.09000
     15 H9        -64.1731    4.4468  -54.1392 H      1 LIG       0.32900
     16 H10       -65.2650    4.4880  -52.9131 H      1 LIG       0.32900
@<TRIPOS>BOND
      1       1       3 1
      2       1       5 1
      3       2       4 1
      4       2       5 1
      5       3       6 1
      6       4       6 1
      7       1       7 1
      8       1       8 1
      9       2       9 1
     10       2      10 1
     11       3      11 1
     12       3      12 1
     13       4      13 1
     14       4      14 1
     15       5      15 1
     16       5      16 1
@<TRIPOS>ALT_TYPE
CGenFF_4.0_ALT_TYPE_SET
CGenFF_4.0 1 CG324 2 CG324 3 CG321 4 CG321 5 NG3P2 6 OG3C61 7 HGA2 8 HGA2 9 HGA2 10 HGA2 11 HGA2 12 HGA2 13 HGA2 14 HGA2 15 HGP2 16 HGP2
@<TRIPOS>MOLECULE
morpholine
 16 16 0 0 0
****
USER_CHARGES
INVALID_CHARGES
Pose:  11 Cluster:  11 Fr_nu: 910746 TotEn:   -39.60
@<TRIPOS>ATOM
      1 C1        -74.4957  -25.0265  -47.0832 C.3    1 LIG       0.20900
      2 C2        -74.9814  -27.3072  -46.2270 C.3    1 LIG       0.20900
      3 C3        -73.3945  -24.9364  -46.0420 C.3    1 LIG      -0.03300
      4 C4        -73.8559  -27.1057  -45.2283 C.3    1 LIG      -0.03300
      5 N1        -74.6965  -26.4664  -47.4291 N.4    1 LIG      -0.45600
      6 O1        -73.7229  -25.7223  -44.8941 O.3    1 LIG      -0.27400
      7 H1        -75.4531  -24.6603  -46.6982 H      1 LIG       0.09000
      8 H2        -74.2371  -24.5001  -48.0059 H      1 LIG       0.09000
      9 H3        -75.0574  -28.3448  -46.5625 H      1 LIG       0.09000
     10 H4        -75.9443  -26.9702  -45.8303 H      1 LIG       0.09000
     11 H5        -72.4272  -25.2593  -46.4449 H      1 LIG       0.09000
     12 H6        -73.2828  -23.8991  -45.7108 H      1 LIG       0.09000
     13 H7        -74.0788  -27.6488  -44.3046 H      1 LIG       0.09000
     14 H8        -72.9011  -27.4846  -45.6124 H      1 LIG       0.09000
     15 H9        -75.4698  -26.5543  -48.1026 H      1 LIG       0.32900
     16 H10       -73.8613  -26.8257  -47.9124 H      1 LIG       0.32900
@<TRIPOS>BOND
      1       1       3 1
      2       1       5 1
      3       2       4 1
      4       2       5 1
      5       3       6 1
      6       4       6 1
      7       1       7 1
      8       1       8 1
      9       2       9 1
     10       2      10 1
     11       3      11 1
     12       3      12 1
     13       4      13 1
     14       4      14 1
     15       5      15 1
     16       5      16 1
@<TRIPOS>ALT_TYPE
CGenFF_4.0_ALT_TYPE_SET
CGenFF_4.0 1 CG324 2 CG324 3 CG321 4 CG321 5 NG3P2 6 OG3C61 7 HGA2 8 HGA2 9 HGA2 10 HGA2 11 HGA2 12 HGA2 13 HGA2 14 HGA2 15 HGP2 16 HGP2
@<TRIPOS>MOLECULE
morpholine
 16 16 0 0 0
****
USER_CHARGES
INVALID_CHARGES
Pose:  12 Cluster:  12 Fr_nu: 653739 TotEn:   -38.73
@<TRIPOS>ATOM
      1 C1        -62.9854    5.7125  -52.3766 C.3    1 LIG       0.20900
      2 C2        -64.7788    5.7401  -54.0952 C.3    1 LIG       0.20900
      3 C3        -63.6197    6.9572  -51.7826 C.3    1 LIG      -0.03300
      4 C4        -65.3257    6.9830  -53.4164 C.3    1 LIG      -0.03300
      5 N1        -64.0518    4.9295  -53.0717 N.4    1 LIG      -0.45600
      6 O1        -64.2705    7.7234  -52.7988 O.3    1 LIG      -0.27400
      7 H1        -62.2336    5.9584  -53.1337 H      1 LIG       0.09000
      8 H2        -62.5486    5.0650  -51.6116 H      1 LIG       0.09000
      9 H3        -65.5710    5.1113  -54.5100 H      1 LIG       0.09000
     10 H4        -64.0504    5.9874  -54.8739 H      1 LIG       0.09000
     11 H5        -64.3377    6.7093  -50.9917 H      1 LIG       0.09000
     12 H6        -62.8456    7.5900  -51.3371 H      1 LIG       0.09000
     13 H7        -65.7953    7.6348  -54.1599 H      1 LIG       0.09000
     14 H8        -66.0871    6.7336  -52.6676 H      1 LIG       0.09000
     15 H9        -63.6350    4.1019  -53.5196 H      1 LIG       0.32900
     16 H10       -64.7214    4.5663  -52.3788 H      1 LIG       0.32900
@<TRIPOS>BOND
      1       1       3 1
      2       1       5 1
      3       2       4 1
      4       2       5 1
      5       3       6 1
      6       4       6 1
      7       1       7 1
      8       1       8 1
      9       2       9 1
     10       2      10 1
     11       3      11 1
     12       3      12 1
     13       4      13 1
     14       4      14 1
     15       5      15 1
     16       5      16 1
@<TRIPOS>ALT_TYPE
CGenFF_4.0_ALT_TYPE_SET
CGenFF_4.0 1 CG324 2 CG324 3 CG321 4 CG321 5 NG3P2 6 OG3C61 7 HGA2 8 HGA2 9 HGA2 10 HGA2 11 HGA2 12 HGA2 13 HGA2 14 HGA2 15 HGP2 16 HGP2
@<TRIPOS>MOLECULE
morpholine
 16 16 0 0 0
****
USER_CHARGES
INVALID_CHARGES
Pose:  13 Cluster:  13 Fr_nu: 1051049 TotEn:   -38.40
@<TRIPOS>ATOM
      1 C1        -73.8955  -28.7321  -48.8164 C.3    1 LIG       0.20900
      2 C2        -74.3372  -27.2903  -46.8423 C.3    1 LIG       0.20900
      3 C3        -74.3257  -29.9171  -47.9706 C.3    1 LIG      -0.03300
      4 C4        -74.7465  -28.5460  -46.0935 C.3    1 LIG      -0.03300
      5 N1        -74.5863  -27.5121  -48.2990 N.4    1 LIG      -0.45600
      6 O1        -74.0351  -29.6816  -46.5910 O.3    1 LIG      -0.27400
      7 H1        -72.8204  -28.5412  -48.7357 H      1 LIG       0.09000
      8 H2        -74.1775  -28.8486  -49.8663 H      1 LIG       0.09000
      9 H3        -74.9207  -26.4174  -46.5384 H      1 LIG       0.09000
     10 H4        -73.2680  -27.0819  -46.7357 H      1 LIG       0.09000
     11 H5        -75.3936  -30.1351  -48.0901 H      1 LIG       0.09000
     12 H6        -73.7718  -30.8102  -48.2767 H      1 LIG       0.09000
     13 H7        -74.5004  -28.4410  -45.0322 H      1 LIG       0.09000
     14 H8        -75.8256  -28.7272  -46.1663 H      1 LIG       0.09000
     15 H9        -74.2751  -26.6881  -48.8314 H      1 LIG       0.32900
     16 H10       -75.5990  -27.5898  -48.4687 H      1 LIG       0.32900
@<TRIPOS>BOND
      1       1       3 1
      2       1       5 1
      3       2       4 1
      4       2       5 1
      5       3       6 1
      6       4       6 1
      7       1       7 1
      8       1       8 1
      9       2       9 1
     10       2      10 1
     11       3      11 1
     12       3      12 1
     13       4      13 1
     14       4      14 1
     15       5      15 1
     16       5      16 1
@<TRIPOS>ALT_TYPE
CGenFF_4.0_ALT_TYPE_SET
CGenFF_4.0 1 CG324 2 CG324 3 CG321 4 CG321 5 NG3P2 6 OG3C61 7 HGA2 8 HGA2 9 HGA2 10 HGA2 11 HGA2 12 HGA2 13 HGA2 14 HGA2 15 HGP2 16 HGP2
@<TRIPOS>MOLECULE
morpholine
 16 16 0 0 0
****
USER_CHARGES
INVALID_CHARGES
Pose:  14 Cluster:  14 Fr_nu: 710419 TotEn:   -38.12
@<TRIPOS>ATOM
      1 C1        -72.8148  -26.5899  -46.1318 C.3    1 LIG       0.20900
      2 C2        -75.0638  -26.0528  -47.0397 C.3    1 LIG       0.20900
      3 C3        -73.5059  -27.4742  -45.1095 C.3    1 LIG      -0.03300
      4 C4        -75.6446  -26.9640  -45.9733 C.3    1 LIG      -0.03300
      5 N1        -73.6782  -26.5189  -47.3495 N.4    1 LIG      -0.45600
      6 O1        -74.8112  -26.9729  -44.8122 O.3    1 LIG      -0.27400
      7 H1        -72.6973  -25.5629  -45.7709 H      1 LIG       0.09000
      8 H2        -71.8458  -26.9920  -46.4394 H      1 LIG       0.09000
      9 H3        -75.6369  -26.0850  -47.9700 H      1 LIG       0.09000
     10 H4        -74.9755  -25.0195  -46.6896 H      1 LIG       0.09000
     11 H5        -73.5799  -28.5124  -45.4542 H      1 LIG       0.09000
     12 H6        -72.9334  -27.4777  -44.1766 H      1 LIG       0.09000
     13 H7        -76.6302  -26.5974  -45.6697 H      1 LIG       0.09000
     14 H8        -75.7724  -27.9888  -46.3422 H      1 LIG       0.09000
     15 H9        -73.2486  -25.8884  -48.0402 H      1 LIG       0.32900
     16 H10       -73.7173  -27.4440  -47.8002 H      1 LIG       0.32900
@<TRIPOS>BOND
      1       1       3 1
      2       1       5 1
      3       2       4 1
      4       2       5 1
      5       3       6 1
      6       4       6 1
      7       1       7 1
      8       1       8 1
      9       2       9 1
     10       2      10 1
     11       3      11 1
     12       3      12 1
     13       4      13 1
     14       4      14 1
     15       5      15 1
     16       5      16 1
@<TRIPOS>ALT_TYPE
CGenFF_4.0_ALT_TYPE_SET
CGenFF_4.0 1 CG324 2 CG324 3 CG321 4 CG321 5 NG3P2 6 OG3C61 7 HGA2 8 HGA2 9 HGA2 10 HGA2 11 HGA2 12 HGA2 13 HGA2 14 HGA2 15 HGP2 16 HGP2
@<TRIPOS>MOLECULE
morpholine
 16 16 0 0 0
****
USER_CHARGES
INVALID_CHARGES
Pose:  15 Cluster:  15 Fr_nu:  12224 TotEn:   -37.49
@<TRIPOS>ATOM
      1 C1        -74.5669  -25.5639  -47.2242 C.3    1 LIG       0.20900
      2 C2        -74.0020  -26.6358  -45.0555 C.3    1 LIG       0.20900
      3 C3        -73.9534  -26.7709  -47.9108 C.3    1 LIG      -0.03300
      4 C4        -73.4169  -27.7906  -45.8486 C.3    1 LIG      -0.03300
      5 N1        -75.0674  -25.9924  -45.8828 N.4    1 LIG      -0.45600
      6 O1        -72.9143  -27.3327  -47.1059 O.3    1 LIG      -0.27400
      7 H1        -73.8281  -24.7758  -47.0457 H      1 LIG       0.09000
      8 H2        -75.4184  -25.1605  -47.7786 H      1 LIG       0.09000
      9 H3        -74.4654  -26.9661  -44.1223 H      1 LIG       0.09000
     10 H4        -73.2554  -25.8622  -44.8499 H      1 LIG       0.09000
     11 H5        -74.7048  -27.5386  -48.1307 H      1 LIG       0.09000
     12 H6        -73.5059  -26.4670  -48.8624 H      1 LIG       0.09000
     13 H7        -72.5792  -28.2307  -45.2985 H      1 LIG       0.09000
     14 H8        -74.1562  -28.5834  -46.0147 H      1 LIG       0.09000
     15 H9        -75.4490  -25.1786  -45.3814 H      1 LIG       0.32900
     16 H10       -75.8555  -26.6447  -45.9998 H      1 LIG       0.32900
@<TRIPOS>BOND
      1       1       3 1
      2       1       5 1
      3       2       4 1
      4       2       5 1
      5       3       6 1
      6       4       6 1
      7       1       7 1
      8       1       8 1
      9       2       9 1
     10       2      10 1
     11       3      11 1
     12       3      12 1
     13       4      13 1
     14       4      14 1
     15       5      15 1
     16       5      16 1
@<TRIPOS>ALT_TYPE
CGenFF_4.0_ALT_TYPE_SET
CGenFF_4.0 1 CG324 2 CG324 3 CG321 4 CG321 5 NG3P2 6 OG3C61 7 HGA2 8 HGA2 9 HGA2 10 HGA2 11 HGA2 12 HGA2 13 HGA2 14 HGA2 15 HGP2 16 HGP2
@<TRIPOS>MOLECULE
morpholine
 16 16 0 0 0
****
USER_CHARGES
INVALID_CHARGES
Pose:  16 Cluster:  16 Fr_nu: 681708 TotEn:   -36.70
@<TRIPOS>ATOM
      1 C1        -73.8257  -27.6121  -48.4299 C.3    1 LIG       0.20900
      2 C2        -74.5779  -26.2610  -46.4859 C.3    1 LIG       0.20900
      3 C3        -72.4792  -27.7420  -47.7409 C.3    1 LIG      -0.03300
      4 C4        -73.1948  -26.4578  -45.8917 C.3    1 LIG      -0.03300
      5 N1        -74.8724  -27.4213  -47.3805 N.4    1 LIG      -0.45600
      6 O1        -72.2187  -26.5963  -46.9268 O.3    1 LIG      -0.27400
      7 H1        -73.8692  -26.7317  -49.0794 H      1 LIG       0.09000
      8 H2        -74.0889  -28.5091  -48.9968 H      1 LIG       0.09000
      9 H3        -75.3577  -26.2303  -45.7204 H      1 LIG       0.09000
     10 H4        -74.6301  -25.3633  -47.1100 H      1 LIG       0.09000
     11 H5        -72.4222  -28.6497  -47.1284 H      1 LIG       0.09000
     12 H6        -71.6843  -27.8014  -48.4910 H      1 LIG       0.09000
     13 H7        -72.9206  -25.5828  -45.2940 H      1 LIG       0.09000
     14 H8        -73.1582  -27.3332  -45.2323 H      1 LIG       0.09000
     15 H9        -75.7891  -27.2873  -47.8286 H      1 LIG       0.32900
     16 H10       -74.9579  -28.2791  -46.8173 H      1 LIG       0.32900
@<TRIPOS>BOND
      1       1       3 1
      2       1       5 1
      3       2       4 1
      4       2       5 1
      5       3       6 1
      6       4       6 1
      7       1       7 1
      8       1       8 1
      9       2       9 1
     10       2      10 1
     11       3      11 1
     12       3      12 1
     13       4      13 1
     14       4      14 1
     15       5      15 1
     16       5      16 1
@<TRIPOS>ALT_TYPE
CGenFF_4.0_ALT_TYPE_SET
CGenFF_4.0 1 CG324 2 CG324 3 CG321 4 CG321 5 NG3P2 6 OG3C61 7 HGA2 8 HGA2 9 HGA2 10 HGA2 11 HGA2 12 HGA2 13 HGA2 14 HGA2 15 HGP2 16 HGP2
@<TRIPOS>MOLECULE
morpholine
 16 16 0 0 0
****
USER_CHARGES
INVALID_CHARGES
Pose:  17 Cluster:  17 Fr_nu: 625621 TotEn:   -36.12
@<TRIPOS>ATOM
      1 C1        -74.5049  -28.8459  -46.5469 C.3    1 LIG       0.20900
      2 C2        -74.5440  -26.4210  -47.0845 C.3    1 LIG       0.20900
      3 C3        -73.0803  -28.6525  -46.0593 C.3    1 LIG      -0.03300
      4 C4        -73.1177  -26.3463  -46.5698 C.3    1 LIG      -0.03300
      5 N1        -75.2335  -27.5505  -46.3902 N.4    1 LIG      -0.45600
      6 O1        -72.4444  -27.5905  -46.7741 O.3    1 LIG      -0.27400
      7 H1        -74.5417  -29.0992  -47.6114 H      1 LIG       0.09000
      8 H2        -75.0435  -29.5980  -45.9641 H      1 LIG       0.09000
      9 H3        -75.1100  -25.5103  -46.8718 H      1 LIG       0.09000
     10 H4        -74.5803  -26.6431  -48.1556 H      1 LIG       0.09000
     11 H5        -73.0438  -28.4457  -44.9831 H      1 LIG       0.09000
     12 H6        -72.5013  -29.5640  -46.2385 H      1 LIG       0.09000
     13 H7        -72.5654  -25.5777  -47.1194 H      1 LIG       0.09000
     14 H8        -73.0844  -26.0805  -45.5064 H      1 LIG       0.09000
     15 H9        -76.1907  -27.6472  -46.7557 H      1 LIG       0.32900
     16 H10       -75.3361  -27.3303  -45.3895 H      1 LIG       0.32900
@<TRIPOS>BOND
      1       1       3 1
      2       1       5 1
      3       2       4 1
      4       2       5 1
      5       3       6 1
      6       4       6 1
      7       1       7 1
      8       1       8 1
      9       2       9 1
     10       2      10 1
     11       3      11 1
     12       3      12 1
     13       4      13 1
     14       4      14 1
     15       5      15 1
     16       5      16 1
@<TRIPOS>ALT_TYPE
CGenFF_4.0_ALT_TYPE_SET
CGenFF_4.0 1 CG324 2 CG324 3 CG321 4 CG321 5 NG3P2 6 OG3C61 7 HGA2 8 HGA2 9 HGA2 10 HGA2 11 HGA2 12 HGA2 13 HGA2 14 HGA2 15 HGP2 16 HGP2
@<TRIPOS>MOLECULE
morpholine
 16 16 0 0 0
****
USER_CHARGES
INVALID_CHARGES
Pose:  18 Cluster:  18 Fr_nu: 842445 TotEn:   -35.95
@<TRIPOS>ATOM
      1 C1        -73.5269  -27.4113  -47.5114 C.3    1 LIG       0.20900
      2 C2        -75.0867  -26.8851  -45.6510 C.3    1 LIG       0.20900
      3 C3        -72.3853  -27.1899  -46.5355 C.3    1 LIG      -0.03300
      4 C4        -73.8685  -26.6903  -44.7662 C.3    1 LIG      -0.03300
      5 N1        -74.7277  -27.8479  -46.7361 N.4    1 LIG      -0.45600
      6 O1        -72.7549  -26.2352  -45.5380 O.3    1 LIG      -0.27400
      7 H1        -73.8070  -26.4881  -48.0290 H      1 LIG       0.09000
      8 H2        -73.3032  -28.1958  -48.2393 H      1 LIG       0.09000
      9 H3        -75.9335  -27.3077  -45.1039 H      1 LIG       0.09000
     10 H4        -75.3859  -25.9549  -46.1442 H      1 LIG       0.09000
     11 H5        -72.0757  -28.1249  -46.0536 H      1 LIG       0.09000
     12 H6        -71.5160  -26.7912  -47.0680 H      1 LIG       0.09000
     13 H7        -74.0790  -25.9285  -44.0089 H      1 LIG       0.09000
     14 H8        -73.5985  -27.6137  -44.2399 H      1 LIG       0.09000
     15 H9        -75.5270  -27.9620  -47.3743 H      1 LIG       0.32900
     16 H10       -74.5576  -28.7788  -46.3301 H      1 LIG       0.32900
@<TRIPOS>BOND
      1       1       3 1
      2       1       5 1
      3       2       4 1
      4       2       5 1
      5       3       6 1
      6       4       6 1
      7       1       7 1
      8       1       8 1
      9       2       9 1
     10       2      10 1
     11       3      11 1
     12       3      12 1
     13       4      13 1
     14       4      14 1
     15       5      15 1
     16       5      16 1
@<TRIPOS>ALT_TYPE
CGenFF_4.0_ALT_TYPE_SET
CGenFF_4.0 1 CG324 2 CG324 3 CG321 4 CG321 5 NG3P2 6 OG3C61 7 HGA2 8 HGA2 9 HGA2 10 HGA2 11 HGA2 12 HGA2 13 HGA2 14 HGA2 15 HGP2 16 HGP2
@<TRIPOS>MOLECULE
morpholine
 16 16 0 0 0
****
USER_CHARGES
INVALID_CHARGES
Pose:  19 Cluster:  19 Fr_nu: 742427 TotEn:   -35.74
@<TRIPOS>ATOM
      1 C1        -73.0605  -26.2453  -45.7478 C.3    1 LIG       0.20900
      2 C2        -75.4609  -26.7059  -46.1918 C.3    1 LIG       0.20900
      3 C3        -72.8482  -27.7469  -45.6784 C.3    1 LIG      -0.03300
      4 C4        -75.1307  -28.1849  -46.1014 C.3    1 LIG      -0.03300
      5 N1        -74.2330  -25.9786  -46.6353 N.4    1 LIG      -0.45600
      6 O1        -74.0314  -28.4007  -45.2137 O.3    1 LIG      -0.27400
      7 H1        -73.3061  -25.8215  -44.7686 H      1 LIG       0.09000
      8 H2        -72.1997  -25.7248  -46.1760 H      1 LIG       0.09000
      9 H3        -76.2466  -26.5002  -46.9234 H      1 LIG       0.09000
     10 H4        -75.7370  -26.2891  -45.2181 H      1 LIG       0.09000
     11 H5        -72.5562  -28.1613  -46.6507 H      1 LIG       0.09000
     12 H6        -72.0455  -27.9743  -44.9698 H      1 LIG       0.09000
     13 H7        -75.9902  -28.7325  -45.7020 H      1 LIG       0.09000
     14 H8        -74.8973  -28.6086  -47.0856 H      1 LIG       0.09000
     15 H9        -74.4219  -24.9673  -46.6620 H      1 LIG       0.32900
     16 H10       -74.0027  -26.2467  -47.6025 H      1 LIG       0.32900
@<TRIPOS>BOND
      1       1       3 1
      2       1       5 1
      3       2       4 1
      4       2       5 1
      5       3       6 1
      6       4       6 1
      7       1       7 1
      8       1       8 1
      9       2       9 1
     10       2      10 1
     11       3      11 1
     12       3      12 1
     13       4      13 1
     14       4      14 1
     15       5      15 1
     16       5      16 1
@<TRIPOS>ALT_TYPE
CGenFF_4.0_ALT_TYPE_SET
CGenFF_4.0 1 CG324 2 CG324 3 CG321 4 CG321 5 NG3P2 6 OG3C61 7 HGA2 8 HGA2 9 HGA2 10 HGA2 11 HGA2 12 HGA2 13 HGA2 14 HGA2 15 HGP2 16 HGP2
@<TRIPOS>MOLECULE
morpholine
 16 16 0 0 0
****
USER_CHARGES
INVALID_CHARGES
Pose:  20 Cluster:  20 Fr_nu: 602137 TotEn:   -35.55
@<TRIPOS>ATOM
      1 C1        -60.5855  -19.5743  -39.5755 C.3    1 LIG       0.20900
      2 C2        -61.9673  -21.4131  -38.6373 C.3    1 LIG       0.20900
      3 C3        -59.3739  -20.4681  -39.3816 C.3    1 LIG      -0.03300
      4 C4        -60.6880  -22.2170  -38.4901 C.3    1 LIG      -0.03300
      5 N1        -61.7853  -20.4456  -39.7617 N.4    1 LIG      -0.45600
      6 O1        -59.5722  -21.3501  -38.2744 O.3    1 LIG      -0.27400
      7 H1        -60.7819  -18.9550  -38.6942 H      1 LIG       0.09000
      8 H2        -60.4969  -18.9436  -40.4642 H      1 LIG       0.09000
      9 H3        -62.8270  -22.0425  -38.8815 H      1 LIG       0.09000
     10 H4        -62.1805  -20.8179  -37.7437 H      1 LIG       0.09000
     11 H5        -59.1516  -21.0522  -40.2826 H      1 LIG       0.09000
     12 H6        -58.4939  -19.8553  -39.1619 H      1 LIG       0.09000
     13 H7        -60.7645  -22.8792  -37.6219 H      1 LIG       0.09000
     14 H8        -60.5011  -22.8452  -39.3694 H      1 LIG       0.09000
     15 H9        -62.6263  -19.8593  -39.8517 H      1 LIG       0.32900
     16 H10       -61.7050  -20.9595  -40.6504 H      1 LIG       0.32900
@<TRIPOS>BOND
      1       1       3 1
      2       1       5 1
      3       2       4 1
      4       2       5 1
      5       3       6 1
      6       4       6 1
      7       1       7 1
      8       1       8 1
      9       2       9 1
     10       2      10 1
     11       3      11 1
     12       3      12 1
     13       4      13 1
     14       4      14 1
     15       5      15 1
     16       5      16 1
@<TRIPOS>ALT_TYPE
CGenFF_4.0_ALT_TYPE_SET
CGenFF_4.0 1 CG324 2 CG324 3 CG321 4 CG321 5 NG3P2 6 OG3C61 7 HGA2 8 HGA2 9 HGA2 10 HGA2 11 HGA2 12 HGA2 13 HGA2 14 HGA2 15 HGP2 16 HGP2
@<TRIPOS>MOLECULE
morpholine
 16 16 0 0 0
****
USER_CHARGES
INVALID_CHARGES
Pose:  21 Cluster:  21 Fr_nu: 695971 TotEn:   -35.55
@<TRIPOS>ATOM
      1 C1        -73.7390  -28.9814  -47.1632 C.3    1 LIG       0.20900
      2 C2        -74.2345  -26.6005  -46.6564 C.3    1 LIG       0.20900
      3 C3        -73.7882  -29.2461  -45.6691 C.3    1 LIG      -0.03300
      4 C4        -74.2602  -26.9821  -45.1872 C.3    1 LIG      -0.03300
      5 N1        -74.6103  -27.8038  -47.4591 N.4    1 LIG      -0.45600
      6 O1        -73.3851  -28.0849  -44.9395 O.3    1 LIG      -0.27400
      7 H1        -72.7308  -28.7172  -47.4984 H      1 LIG       0.09000
      8 H2        -74.1184  -29.8251  -47.7459 H      1 LIG       0.09000
      9 H3        -74.9526  -25.8109  -46.8925 H      1 LIG       0.09000
     10 H4        -73.2325  -26.3060  -46.9841 H      1 LIG       0.09000
     11 H5        -74.7885  -29.5564  -45.3442 H      1 LIG       0.09000
     12 H6        -73.0947  -30.0535  -45.4137 H      1 LIG       0.09000
     13 H7        -73.9116  -26.1409  -44.5800 H      1 LIG       0.09000
     14 H8        -75.2735  -27.2342  -44.8520 H      1 LIG       0.09000
     15 H9        -74.5574  -27.5795  -48.4621 H      1 LIG       0.32900
     16 H10       -75.5942  -28.0471  -47.2774 H      1 LIG       0.32900
@<TRIPOS>BOND
      1       1       3 1
      2       1       5 1
      3       2       4 1
      4       2       5 1
      5       3       6 1
      6       4       6 1
      7       1       7 1
      8       1       8 1
      9       2       9 1
     10       2      10 1
     11       3      11 1
     12       3      12 1
     13       4      13 1
     14       4      14 1
     15       5      15 1
     16       5      16 1
@<TRIPOS>ALT_TYPE
CGenFF_4.0_ALT_TYPE_SET
CGenFF_4.0 1 CG324 2 CG324 3 CG321 4 CG321 5 NG3P2 6 OG3C61 7 HGA2 8 HGA2 9 HGA2 10 HGA2 11 HGA2 12 HGA2 13 HGA2 14 HGA2 15 HGP2 16 HGP2
@<TRIPOS>MOLECULE
morpholine
 16 16 0 0 0
****
USER_CHARGES
INVALID_CHARGES
Pose:  22 Cluster:  22 Fr_nu: 393622 TotEn:   -34.76
@<TRIPOS>ATOM
      1 C1        -74.7731  -27.0693  -46.6389 C.3    1 LIG       0.20900
      2 C2        -72.5692  -27.6542  -47.6247 C.3    1 LIG       0.20900
      3 C3        -74.0280  -26.6121  -45.3978 C.3    1 LIG      -0.03300
      4 C4        -71.9321  -27.1675  -46.3355 C.3    1 LIG      -0.03300
      5 N1        -73.8600  -26.9249  -47.8131 N.4    1 LIG      -0.45600
      6 O1        -72.8208  -27.3595  -45.2325 O.3    1 LIG      -0.27400
      7 H1        -75.0477  -28.1278  -46.5840 H      1 LIG       0.09000
      8 H2        -75.6604  -26.4619  -46.8365 H      1 LIG       0.09000
      9 H3        -71.9455  -27.4492  -48.4988 H      1 LIG       0.09000
     10 H4        -72.8151  -28.7199  -47.5815 H      1 LIG       0.09000
     11 H5        -73.7959  -25.5411  -45.4348 H      1 LIG       0.09000
     12 H6        -74.6464  -26.7838  -44.5111 H      1 LIG       0.09000
     13 H7        -71.0233  -27.7424  -46.1315 H      1 LIG       0.09000
     14 H8        -71.6472  -26.1103  -46.3985 H      1 LIG       0.09000
     15 H9        -74.3309  -27.2708  -48.6604 H      1 LIG       0.32900
     16 H10       -73.6716  -25.9272  -47.9842 H      1 LIG       0.32900
@<TRIPOS>BOND
      1       1       3 1
      2       1       5 1
      3       2       4 1
      4       2       5 1
      5       3       6 1
      6       4       6 1
      7       1       7 1
      8       1       8 1
      9       2       9 1
     10       2      10 1
     11       3      11 1
     12       3      12 1
     13       4      13 1
     14       4      14 1
     15       5      15 1
     16       5      16 1
@<TRIPOS>ALT_TYPE
CGenFF_4.0_ALT_TYPE_SET
CGenFF_4.0 1 CG324 2 CG324 3 CG321 4 CG321 5 NG3P2 6 OG3C61 7 HGA2 8 HGA2 9 HGA2 10 HGA2 11 HGA2 12 HGA2 13 HGA2 14 HGA2 15 HGP2 16 HGP2
@<TRIPOS>MOLECULE
morpholine
 16 16 0 0 0
****
USER_CHARGES
INVALID_CHARGES
Pose:  23 Cluster:  23 Fr_nu: 581820 TotEn:   -34.09
@<TRIPOS>ATOM
      1 C1        -74.3241  -26.3032  -47.2570 C.3    1 LIG       0.20900
      2 C2        -73.7115  -28.4177  -48.4078 C.3    1 LIG       0.20900
      3 C3        -74.5267  -27.1208  -45.9940 C.3    1 LIG      -0.03300
      4 C4        -73.9434  -29.1315  -47.0882 C.3    1 LIG      -0.03300
      5 N1        -73.3210  -27.0055  -48.1137 N.4    1 LIG      -0.45600
      6 O1        -74.9365  -28.4515  -46.3172 O.3    1 LIG      -0.27400
      7 H1        -75.2431  -26.2289  -47.8475 H      1 LIG       0.09000
      8 H2        -73.9331  -25.3044  -47.0454 H      1 LIG       0.09000
      9 H3        -72.9013  -28.8687  -48.9867 H      1 LIG       0.09000
     10 H4        -74.6229  -28.3710  -49.0122 H      1 LIG       0.09000
     11 H5        -73.6179  -27.1538  -45.3813 H      1 LIG       0.09000
     12 H6        -75.3172  -26.6707  -45.3851 H      1 LIG       0.09000
     13 H7        -74.3080  -30.1464  -47.2752 H      1 LIG       0.09000
     14 H8        -73.0184  -29.2149  -46.5049 H      1 LIG       0.09000
     15 H9        -73.2006  -26.4900  -48.9963 H      1 LIG       0.32900
     16 H10       -72.4007  -26.9902  -47.6520 H      1 LIG       0.32900
@<TRIPOS>BOND
      1       1       3 1
      2       1       5 1
      3       2       4 1
      4       2       5 1
      5       3       6 1
      6       4       6 1
      7       1       7 1
      8       1       8 1
      9       2       9 1
     10       2      10 1
     11       3      11 1
     12       3      12 1
     13       4      13 1
     14       4      14 1
     15       5      15 1
     16       5      16 1
@<TRIPOS>ALT_TYPE
CGenFF_4.0_ALT_TYPE_SET
CGenFF_4.0 1 CG324 2 CG324 3 CG321 4 CG321 5 NG3P2 6 OG3C61 7 HGA2 8 HGA2 9 HGA2 10 HGA2 11 HGA2 12 HGA2 13 HGA2 14 HGA2 15 HGP2 16 HGP2
@<TRIPOS>MOLECULE
morpholine
 16 16 0 0 0
****
USER_CHARGES
INVALID_CHARGES
Pose:  24 Cluster:  24 Fr_nu: 330123 TotEn:   -31.99
@<TRIPOS>ATOM
      1 C1        -73.5716  -26.2985  -44.5787 C.3    1 LIG       0.20900
      2 C2        -74.8815  -26.9257  -46.5941 C.3    1 LIG       0.20900
      3 C3        -73.0102  -25.1375  -45.3799 C.3    1 LIG      -0.03300
      4 C4        -74.2565  -25.7335  -47.2962 C.3    1 LIG      -0.03300
      5 N1        -74.9192  -26.6384  -45.1280 N.4    1 LIG      -0.45600
      6 O1        -72.9547  -25.4665  -46.7698 O.3    1 LIG      -0.27400
      7 H1        -72.9566  -27.1989  -44.6781 H      1 LIG       0.09000
      8 H2        -73.7012  -26.0483  -43.5224 H      1 LIG       0.09000
      9 H3        -75.9090  -27.1071  -46.9198 H      1 LIG       0.09000
     10 H4        -74.2828  -27.8333  -46.7199 H      1 LIG       0.09000
     11 H5        -73.6014  -24.2246  -45.2408 H      1 LIG       0.09000
     12 H6        -71.9890  -24.9209  -45.0509 H      1 LIG       0.09000
     13 H7        -74.1435  -25.9496  -48.3632 H      1 LIG       0.09000
     14 H8        -74.8811  -24.8367  -47.2049 H      1 LIG       0.09000
     15 H9        -75.3002  -27.4525  -44.6267 H      1 LIG       0.32900
     16 H10       -75.5729  -25.8644  -44.9441 H      1 LIG       0.32900
@<TRIPOS>BOND
      1       1       3 1
      2       1       5 1
      3       2       4 1
      4       2       5 1
      5       3       6 1
      6       4       6 1
      7       1       7 1
      8       1       8 1
      9       2       9 1
     10       2      10 1
     11       3      11 1
     12       3      12 1
     13       4      13 1
     14       4      14 1
     15       5      15 1
     16       5      16 1
@<TRIPOS>ALT_TYPE
CGenFF_4.0_ALT_TYPE_SET
CGenFF_4.0 1 CG324 2 CG324 3 CG321 4 CG321 5 NG3P2 6 OG3C61 7 HGA2 8 HGA2 9 HGA2 10 HGA2 11 HGA2 12 HGA2 13 HGA2 14 HGA2 15 HGP2 16 HGP2
@<TRIPOS>MOLECULE
morpholine
 16 16 0 0 0
****
USER_CHARGES
INVALID_CHARGES
Pose:  25 Cluster:  25 Fr_nu: 392913 TotEn:   -31.62
@<TRIPOS>ATOM
      1 C1        -73.2816  -26.8095  -45.7459 C.3    1 LIG       0.20900
      2 C2        -75.7645  -26.7715  -45.6751 C.3    1 LIG       0.20900
      3 C3        -73.3663  -25.9891  -47.0205 C.3    1 LIG      -0.03300
      4 C4        -75.7274  -25.9523  -46.9527 C.3    1 LIG      -0.03300
      5 N1        -74.4965  -26.5242  -44.9237 N.4    1 LIG      -0.45600
      6 O1        -74.5731  -26.2831  -47.7280 O.3    1 LIG      -0.27400
      7 H1        -73.2877  -27.8850  -45.9510 H      1 LIG       0.09000
      8 H2        -72.4082  -26.5482  -45.1426 H      1 LIG       0.09000
      9 H3        -76.5938  -26.4855  -45.0229 H      1 LIG       0.09000
     10 H4        -75.8023  -27.8460  -45.8802 H      1 LIG       0.09000
     11 H5        -73.3124  -24.9133  -46.8155 H      1 LIG       0.09000
     12 H6        -72.5284  -26.2406  -47.6783 H      1 LIG       0.09000
     13 H7        -76.6092  -26.1754  -47.5614 H      1 LIG       0.09000
     14 H8        -75.7338  -24.8757  -46.7437 H      1 LIG       0.09000
     15 H9        -74.4809  -27.1038  -44.0734 H      1 LIG       0.32900
     16 H10       -74.4723  -25.5476  -44.5982 H      1 LIG       0.32900
@<TRIPOS>BOND
      1       1       3 1
      2       1       5 1
      3       2       4 1
      4       2       5 1
      5       3       6 1
      6       4       6 1
      7       1       7 1
      8       1       8 1
      9       2       9 1
     10       2      10 1
     11       3      11 1
     12       3      12 1
     13       4      13 1
     14       4      14 1
     15       5      15 1
     16       5      16 1
@<TRIPOS>ALT_TYPE
CGenFF_4.0_ALT_TYPE_SET
CGenFF_4.0 1 CG324 2 CG324 3 CG321 4 CG321 5 NG3P2 6 OG3C61 7 HGA2 8 HGA2 9 HGA2 10 HGA2 11 HGA2 12 HGA2 13 HGA2 14 HGA2 15 HGP2 16 HGP2
@<TRIPOS>MOLECULE
morpholine
 16 16 0 0 0
****
USER_CHARGES
INVALID_CHARGES
Pose:  26 Cluster:  26 Fr_nu: 198814 TotEn:   -30.65
@<TRIPOS>ATOM
      1 C1        -62.5660  -22.0527  -38.0929 C.3    1 LIG       0.20900
      2 C2        -61.3405  -20.4589  -39.5520 C.3    1 LIG       0.20900
      3 C3        -62.1536  -21.1933  -36.9114 C.3    1 LIG      -0.03300
      4 C4        -60.9888  -19.6772  -38.2990 C.3    1 LIG      -0.03300
      5 N1        -62.6247  -21.1830  -39.3068 N.4    1 LIG      -0.45600
      6 O1        -60.9036  -20.5499  -37.1701 O.3    1 LIG      -0.27400
      7 H1        -61.8314  -22.8365  -38.3044 H      1 LIG       0.09000
      8 H2        -63.5568  -22.4946  -37.9576 H      1 LIG       0.09000
      9 H3        -61.4902  -19.8090  -40.4181 H      1 LIG       0.09000
     10 H4        -60.5899  -21.2218  -39.7813 H      1 LIG       0.09000
     11 H5        -62.9133  -20.4396  -36.6724 H      1 LIG       0.09000
     12 H6        -62.0239  -21.8217  -36.0246 H      1 LIG       0.09000
     13 H7        -60.0114  -19.2002  -38.4223 H      1 LIG       0.09000
     14 H8        -61.7200  -18.8852  -38.0972 H      1 LIG       0.09000
     15 H9        -62.8606  -21.7549  -40.1293 H      1 LIG       0.32900
     16 H10       -63.3916  -20.5030  -39.2084 H      1 LIG       0.32900
@<TRIPOS>BOND
      1       1       3 1
      2       1       5 1
      3       2       4 1
      4       2       5 1
      5       3       6 1
      6       4       6 1
      7       1       7 1
      8       1       8 1
      9       2       9 1
     10       2      10 1
     11       3      11 1
     12       3      12 1
     13       4      13 1
     14       4      14 1
     15       5      15 1
     16       5      16 1
@<TRIPOS>ALT_TYPE
CGenFF_4.0_ALT_TYPE_SET
CGenFF_4.0 1 CG324 2 CG324 3 CG321 4 CG321 5 NG3P2 6 OG3C61 7 HGA2 8 HGA2 9 HGA2 10 HGA2 11 HGA2 12 HGA2 13 HGA2 14 HGA2 15 HGP2 16 HGP2
@<TRIPOS>MOLECULE
morpholine
 16 16 0 0 0
****
USER_CHARGES
INVALID_CHARGES
Pose:  27 Cluster:  27 Fr_nu:  11282 TotEn:   -30.57
@<TRIPOS>ATOM
      1 C1        -74.7280  -26.3428  -46.6251 C.3    1 LIG       0.20900
      2 C2        -72.9360  -25.2554  -45.2920 C.3    1 LIG       0.20900
      3 C3        -74.9356  -27.2918  -45.4585 C.3    1 LIG      -0.03300
      4 C4        -73.2321  -26.2572  -44.1904 C.3    1 LIG      -0.03300
      5 N1        -74.1827  -25.0576  -46.0920 N.4    1 LIG      -0.45600
      6 O1        -73.7129  -27.4844  -44.7436 O.3    1 LIG      -0.27400
      7 H1        -73.9890  -26.7254  -47.3367 H      1 LIG       0.09000
      8 H2        -75.6628  -26.1129  -47.1433 H      1 LIG       0.09000
      9 H3        -72.6409  -24.2797  -44.8970 H      1 LIG       0.09000
     10 H4        -72.1742  -25.6248  -45.9856 H      1 LIG       0.09000
     11 H5        -75.7101  -26.9288  -44.7724 H      1 LIG       0.09000
     12 H6        -75.2581  -28.2695  -45.8302 H      1 LIG       0.09000
     13 H7        -72.3146  -26.4813  -43.6372 H      1 LIG       0.09000
     14 H8        -73.9633  -25.8658  -43.4729 H      1 LIG       0.09000
     15 H9        -73.9931  -24.4137  -46.8723 H      1 LIG       0.32900
     16 H10       -74.8957  -24.5934  -45.5120 H      1 LIG       0.32900
@<TRIPOS>BOND
      1       1       3 1
      2       1       5 1
      3       2       4 1
      4       2       5 1
      5       3       6 1
      6       4       6 1
      7       1       7 1
      8       1       8 1
      9       2       9 1
     10       2      10 1
     11       3      11 1
     12       3      12 1
     13       4      13 1
     14       4      14 1
     15       5      15 1
     16       5      16 1
@<TRIPOS>ALT_TYPE
CGenFF_4.0_ALT_TYPE_SET
CGenFF_4.0 1 CG324 2 CG324 3 CG321 4 CG321 5 NG3P2 6 OG3C61 7 HGA2 8 HGA2 9 HGA2 10 HGA2 11 HGA2 12 HGA2 13 HGA2 14 HGA2 15 HGP2 16 HGP2
@<TRIPOS>MOLECULE
morpholine
 16 16 0 0 0
****
USER_CHARGES
INVALID_CHARGES
Pose:  28 Cluster:  28 Fr_nu: 718631 TotEn:   -29.99
@<TRIPOS>ATOM
      1 C1        -61.0691  -19.4742  -38.9778 C.3    1 LIG       0.20900
      2 C2        -60.3371  -21.8068  -39.4182 C.3    1 LIG       0.20900
      3 C3        -60.1003  -19.0309  -40.0592 C.3    1 LIG      -0.03300
      4 C4        -59.4047  -21.2492  -40.4785 C.3    1 LIG      -0.03300
      5 N1        -61.4966  -20.8745  -39.2775 N.4    1 LIG      -0.45600
      6 O1        -58.9881  -19.9257  -40.1351 O.3    1 LIG      -0.27400
      7 H1        -60.5974  -19.4953  -37.9900 H      1 LIG       0.09000
      8 H2        -61.9698  -18.8551  -38.9496 H      1 LIG       0.09000
      9 H3        -60.7355  -22.7877  -39.6904 H      1 LIG       0.09000
     10 H4        -59.8552  -21.8574  -38.4367 H      1 LIG       0.09000
     11 H5        -60.5876  -18.9652  -41.0393 H      1 LIG       0.09000
     12 H6        -59.7086  -18.0372  -39.8198 H      1 LIG       0.09000
     13 H7        -58.5066  -21.8711  -40.5460 H      1 LIG       0.09000
     14 H8        -59.8762  -21.2410  -41.4686 H      1 LIG       0.09000
     15 H9        -62.1212  -21.2111  -38.5319 H      1 LIG       0.32900
     16 H10       -62.0576  -20.8877  -40.1408 H      1 LIG       0.32900
@<TRIPOS>BOND
      1       1       3 1
      2       1       5 1
      3       2       4 1
      4       2       5 1
      5       3       6 1
      6       4       6 1
      7       1       7 1
      8       1       8 1
      9       2       9 1
     10       2      10 1
     11       3      11 1
     12       3      12 1
     13       4      13 1
     14       4      14 1
     15       5      15 1
     16       5      16 1
@<TRIPOS>ALT_TYPE
CGenFF_4.0_ALT_TYPE_SET
CGenFF_4.0 1 CG324 2 CG324 3 CG321 4 CG321 5 NG3P2 6 OG3C61 7 HGA2 8 HGA2 9 HGA2 10 HGA2 11 HGA2 12 HGA2 13 HGA2 14 HGA2 15 HGP2 16 HGP2
@<TRIPOS>MOLECULE
morpholine
 16 16 0 0 0
****
USER_CHARGES
INVALID_CHARGES
Pose:  29 Cluster:  29 Fr_nu: 198027 TotEn:   -28.87
@<TRIPOS>ATOM
      1 C1        -59.5745  -21.7022  -40.4037 C.3    1 LIG       0.20900
      2 C2        -60.7165  -19.5512  -39.9142 C.3    1 LIG       0.20900
      3 C3        -59.0339  -21.6677  -38.9855 C.3    1 LIG      -0.03300
      4 C4        -60.1206  -19.6225  -38.5197 C.3    1 LIG      -0.03300
      5 N1        -60.8627  -20.9452  -40.4324 N.4    1 LIG      -0.45600
      6 O1        -58.8723  -20.3184  -38.5421 O.3    1 LIG      -0.27400
      7 H1        -58.9023  -21.2035  -41.1096 H      1 LIG       0.09000
      8 H2        -59.7845  -22.7204  -40.7421 H      1 LIG       0.09000
      9 H3        -61.7092  -19.0935  -39.9182 H      1 LIG       0.09000
     10 H4        -60.0585  -19.0249  -40.6128 H      1 LIG       0.09000
     11 H5        -59.6856  -22.2086  -38.2891 H      1 LIG       0.09000
     12 H6        -58.0498  -22.1458  -38.9533 H      1 LIG       0.09000
     13 H7        -59.9285  -18.6115  -38.1469 H      1 LIG       0.09000
     14 H8        -60.8016  -20.1116  -37.8129 H      1 LIG       0.09000
     15 H9        -61.2255  -20.9190  -41.3952 H      1 LIG       0.32900
     16 H10       -61.5713  -21.4473  -39.8791 H      1 LIG       0.32900
@<TRIPOS>BOND
      1       1       3 1
      2       1       5 1
      3       2       4 1
      4       2       5 1
      5       3       6 1
      6       4       6 1
      7       1       7 1
      8       1       8 1
      9       2       9 1
     10       2      10 1
     11       3      11 1
     12       3      12 1
     13       4      13 1
     14       4      14 1
     15       5      15 1
     16       5      16 1
@<TRIPOS>ALT_TYPE
CGenFF_4.0_ALT_TYPE_SET
CGenFF_4.0 1 CG324 2 CG324 3 CG321 4 CG321 5 NG3P2 6 OG3C61 7 HGA2 8 HGA2 9 HGA2 10 HGA2 11 HGA2 12 HGA2 13 HGA2 14 HGA2 15 HGP2 16 HGP2
@<TRIPOS>MOLECULE
morpholine
 16 16 0 0 0
****
USER_CHARGES
INVALID_CHARGES
Pose:  30 Cluster:  30 Fr_nu: 1023811 TotEn:   -28.09
@<TRIPOS>ATOM
      1 C1        -60.9067  -22.1010  -39.0477 C.3    1 LIG       0.20900
      2 C2        -59.9837  -19.8348  -39.4757 C.3    1 LIG       0.20900
      3 C3        -62.0064  -21.4341  -38.2411 C.3    1 LIG      -0.03300
      4 C4        -61.1292  -19.2789  -38.6488 C.3    1 LIG      -0.03300
      5 N1        -60.4257  -21.1297  -40.0766 N.4    1 LIG      -0.45600
      6 O1        -61.5324  -20.2209  -37.6522 O.3    1 LIG      -0.27400
      7 H1        -60.0409  -22.3542  -38.4271 H      1 LIG       0.09000
      8 H2        -61.2616  -22.9899  -39.5759 H      1 LIG       0.09000
      9 H3        -59.7043  -19.1699  -40.2972 H      1 LIG       0.09000
     10 H4        -59.1069  -20.0585  -38.8600 H      1 LIG       0.09000
     11 H5        -62.8904  -21.2246  -38.8551 H      1 LIG       0.09000
     12 H6        -62.3207  -22.0951  -37.4273 H      1 LIG       0.09000
     13 H7        -60.8059  -18.3696  -38.1324 H      1 LIG       0.09000
     14 H8        -61.9899  -19.0150  -39.2751 H      1 LIG       0.09000
     15 H9        -59.6487  -21.5466  -40.6073 H      1 LIG       0.32900
     16 H10       -61.1729  -20.9551  -40.7633 H      1 LIG       0.32900
@<TRIPOS>BOND
      1       1       3 1
      2       1       5 1
      3       2       4 1
      4       2       5 1
      5       3       6 1
      6       4       6 1
      7       1       7 1
      8       1       8 1
      9       2       9 1
     10       2      10 1
     11       3      11 1
     12       3      12 1
     13       4      13 1
     14       4      14 1
     15       5      15 1
     16       5      16 1
@<TRIPOS>ALT_TYPE
CGenFF_4.0_ALT_TYPE_SET
CGenFF_4.0 1 CG324 2 CG324 3 CG321 4 CG321 5 NG3P2 6 OG3C61 7 HGA2 8 HGA2 9 HGA2 10 HGA2 11 HGA2 12 HGA2 13 HGA2 14 HGA2 15 HGP2 16 HGP2
@<TRIPOS>MOLECULE
morpholine
 16 16 0 0 0
****
USER_CHARGES
INVALID_CHARGES
Pose:  31 Cluster:  31 Fr_nu: 538723 TotEn:   -27.90
@<TRIPOS>ATOM
      1 C1        -61.7757  -21.3612  -38.9330 C.3    1 LIG       0.20900
      2 C2        -59.6787  -21.5819  -40.2462 C.3    1 LIG       0.20900
      3 C3        -61.4394  -19.8911  -38.7582 C.3    1 LIG      -0.03300
      4 C4        -59.4456  -20.1008  -40.0077 C.3    1 LIG      -0.03300
      5 N1        -61.1507  -21.8366  -40.2045 N.4    1 LIG      -0.45600
      6 O1        -60.0235  -19.6954  -38.7648 O.3    1 LIG      -0.27400
      7 H1        -61.3562  -21.9748  -38.1291 H      1 LIG       0.09000
      8 H2        -62.8525  -21.5330  -39.0123 H      1 LIG       0.09000
      9 H3        -59.3169  -21.9063  -41.2254 H      1 LIG       0.09000
     10 H4        -59.2320  -22.1973  -39.4590 H      1 LIG       0.09000
     11 H5        -61.9003  -19.2734  -39.5382 H      1 LIG       0.09000
     12 H6        -61.8169  -19.5378  -37.7934 H      1 LIG       0.09000
     13 H7        -58.3712  -19.8990  -39.9539 H      1 LIG       0.09000
     14 H8        -59.8563  -19.4902  -40.8208 H      1 LIG       0.09000
     15 H9        -61.3299  -22.8433  -40.3211 H      1 LIG       0.32900
     16 H10       -61.6041  -21.3761  -41.0061 H      1 LIG       0.32900
@<TRIPOS>BOND
      1       1       3 1
      2       1       5 1
      3       2       4 1
      4       2       5 1
      5       3       6 1
      6       4       6 1
      7       1       7 1
      8       1       8 1
      9       2       9 1
     10       2      10 1
     11       3      11 1
     12       3      12 1
     13       4      13 1
     14       4      14 1
     15       5      15 1
     16       5      16 1
@<TRIPOS>ALT_TYPE
CGenFF_4.0_ALT_TYPE_SET
CGenFF_4.0 1 CG324 2 CG324 3 CG321 4 CG321 5 NG3P2 6 OG3C61 7 HGA2 8 HGA2 9 HGA2 10 HGA2 11 HGA2 12 HGA2 13 HGA2 14 HGA2 15 HGP2 16 HGP2
@<TRIPOS>MOLECULE
morpholine
 16 16 0 0 0
****
USER_CHARGES
INVALID_CHARGES
Pose:  32 Cluster:  32 Fr_nu: 938617 TotEn:   -27.32
@<TRIPOS>ATOM
      1 C1        -59.5285  -21.1916  -40.2020 C.3    1 LIG       0.20900
      2 C2        -61.1206  -19.6241  -39.1160 C.3    1 LIG       0.20900
      3 C3        -60.2905  -22.3265  -39.5417 C.3    1 LIG      -0.03300
      4 C4        -61.8050  -20.8360  -38.5096 C.3    1 LIG      -0.03300
      5 N1        -60.4682  -20.0453  -40.3929 N.4    1 LIG      -0.45600
      6 O1        -60.8656  -21.8940  -38.3066 O.3    1 LIG      -0.27400
      7 H1        -58.7123  -20.8256  -39.5707 H      1 LIG       0.09000
      8 H2        -59.1445  -21.4688  -41.1874 H      1 LIG       0.09000
      9 H3        -61.8274  -18.8255  -39.3562 H      1 LIG       0.09000
     10 H4        -60.3252  -19.2389  -38.4703 H      1 LIG       0.09000
     11 H5        -61.0768  -22.7223  -40.1954 H      1 LIG       0.09000
     12 H6        -59.6053  -23.1498  -39.3163 H      1 LIG       0.09000
     13 H7        -62.2242  -20.5745  -37.5329 H      1 LIG       0.09000
     14 H8        -62.6298  -21.1922  -39.1386 H      1 LIG       0.09000
     15 H9        -59.9608  -19.2480  -40.8002 H      1 LIG       0.32900
     16 H10       -61.1896  -20.3005  -41.0820 H      1 LIG       0.32900
@<TRIPOS>BOND
      1       1       3 1
      2       1       5 1
      3       2       4 1
      4       2       5 1
      5       3       6 1
      6       4       6 1
      7       1       7 1
      8       1       8 1
      9       2       9 1
     10       2      10 1
     11       3      11 1
     12       3      12 1
     13       4      13 1
     14       4      14 1
     15       5      15 1
     16       5      16 1
@<TRIPOS>ALT_TYPE
CGenFF_4.0_ALT_TYPE_SET
CGenFF_4.0 1 CG324 2 CG324 3 CG321 4 CG321 5 NG3P2 6 OG3C61 7 HGA2 8 HGA2 9 HGA2 10 HGA2 11 HGA2 12 HGA2 13 HGA2 14 HGA2 15 HGP2 16 HGP2
@<TRIPOS>MOLECULE
morpholine
 16 16 0 0 0
****
USER_CHARGES
INVALID_CHARGES
Pose:  33 Cluster:  33 Fr_nu: 1098042 TotEn:   -23.26
@<TRIPOS>ATOM
      1 C1        -56.9726    5.4031  -18.6956 C.3    1 LIG       0.20900
      2 C2        -54.6979    6.1900  -19.3102 C.3    1 LIG       0.20900
      3 C3        -57.4151    6.8551  -18.7202 C.3    1 LIG      -0.03300
      4 C4        -55.2522    7.6033  -19.3054 C.3    1 LIG      -0.03300
      5 N1        -55.8154    5.2502  -19.6288 N.4    1 LIG      -0.45600
      6 O1        -56.3292    7.7172  -18.3726 O.3    1 LIG      -0.27400
      7 H1        -56.6180    5.1006  -17.7048 H      1 LIG       0.09000
      8 H2        -57.7598    4.7245  -19.0349 H      1 LIG       0.09000
      9 H3        -53.9246    6.0502  -20.0699 H      1 LIG       0.09000
     10 H4        -54.3146    5.8986  -18.3272 H      1 LIG       0.09000
     11 H5        -57.8136    7.1418  -19.7006 H      1 LIG       0.09000
     12 H6        -58.2096    7.0119  -17.9839 H      1 LIG       0.09000
     13 H7        -54.4719    8.3060  -18.9965 H      1 LIG       0.09000
     14 H8        -55.5949    7.9072  -20.3018 H      1 LIG       0.09000
     15 H9        -55.4712    4.2809  -19.5949 H      1 LIG       0.32900
     16 H10       -56.1298    5.4027  -20.5975 H      1 LIG       0.32900
@<TRIPOS>BOND
      1       1       3 1
      2       1       5 1
      3       2       4 1
      4       2       5 1
      5       3       6 1
      6       4       6 1
      7       1       7 1
      8       1       8 1
      9       2       9 1
     10       2      10 1
     11       3      11 1
     12       3      12 1
     13       4      13 1
     14       4      14 1
     15       5      15 1
     16       5      16 1
@<TRIPOS>ALT_TYPE
CGenFF_4.0_ALT_TYPE_SET
CGenFF_4.0 1 CG324 2 CG324 3 CG321 4 CG321 5 NG3P2 6 OG3C61 7 HGA2 8 HGA2 9 HGA2 10 HGA2 11 HGA2 12 HGA2 13 HGA2 14 HGA2 15 HGP2 16 HGP2
@<TRIPOS>MOLECULE
morpholine
 16 16 0 0 0
****
USER_CHARGES
INVALID_CHARGES
Pose:  34 Cluster:  34 Fr_nu: 1097928 TotEn:   -20.80
@<TRIPOS>ATOM
      1 C1        -56.3238    6.0280  -19.1964 C.3    1 LIG       0.20900
      2 C2        -54.0535    6.9110  -19.6830 C.3    1 LIG       0.20900
      3 C3        -56.8701    7.3905  -19.5835 C.3    1 LIG      -0.03300
      4 C4        -54.7112    8.2300  -20.0471 C.3    1 LIG      -0.03300
      5 N1        -55.0382    5.8139  -19.9277 N.4    1 LIG      -0.45600
      6 O1        -55.9146    8.4146  -19.2981 O.3    1 LIG      -0.27400
      7 H1        -56.0900    5.9698  -18.1283 H      1 LIG       0.09000
      8 H2        -57.0000    5.2159  -19.4765 H      1 LIG       0.09000
      9 H3        -53.1721    6.7040  -20.2957 H      1 LIG       0.09000
     10 H4        -53.7910    6.8651  -18.6214 H      1 LIG       0.09000
     11 H5        -57.1475    7.4307  -20.6435 H      1 LIG       0.09000
     12 H6        -57.7703    7.6072  -18.9998 H      1 LIG       0.09000
     13 H7        -54.0394    9.0587  -19.8024 H      1 LIG       0.09000
     14 H8        -54.9327    8.2896  -21.1195 H      1 LIG       0.09000
     15 H9        -54.6277    4.9130  -19.6463 H      1 LIG       0.32900
     16 H10       -55.2238    5.7346  -20.9374 H      1 LIG       0.32900
@<TRIPOS>BOND
      1       1       3 1
      2       1       5 1
      3       2       4 1
      4       2       5 1
      5       3       6 1
      6       4       6 1
      7       1       7 1
      8       1       8 1
      9       2       9 1
     10       2      10 1
     11       3      11 1
     12       3      12 1
     13       4      13 1
     14       4      14 1
     15       5      15 1
     16       5      16 1
@<TRIPOS>ALT_TYPE
CGenFF_4.0_ALT_TYPE_SET
CGenFF_4.0 1 CG324 2 CG324 3 CG321 4 CG321 5 NG3P2 6 OG3C61 7 HGA2 8 HGA2 9 HGA2 10 HGA2 11 HGA2 12 HGA2 13 HGA2 14 HGA2 15 HGP2 16 HGP2
@<TRIPOS>MOLECULE
morpholine
 16 16 0 0 0
****
USER_CHARGES
INVALID_CHARGES
Pose:  35 Cluster:  35 Fr_nu: 1097930 TotEn:   -20.70
@<TRIPOS>ATOM
      1 C1        -56.3238    6.0280  -19.1964 C.3    1 LIG       0.20900
      2 C2        -56.3215    4.0768  -17.6590 C.3    1 LIG       0.20900
      3 C3        -54.9970    6.4363  -18.5818 C.3    1 LIG      -0.03300
      4 C4        -54.9944    4.5803  -17.1203 C.3    1 LIG      -0.03300
      5 N1        -56.4613    4.5452  -19.0712 N.4    1 LIG      -0.45600
      6 O1        -54.9191    6.0041  -17.2215 O.3    1 LIG      -0.27400
      7 H1        -57.1734    6.4675  -18.6636 H      1 LIG       0.09000
      8 H2        -56.3807    6.2743  -20.2600 H      1 LIG       0.09000
      9 H3        -56.3782    2.9852  -17.6678 H      1 LIG       0.09000
     10 H4        -57.1701    4.4916  -17.1061 H      1 LIG       0.09000
     11 H5        -54.1471    6.0334  -19.1455 H      1 LIG       0.09000
     12 H6        -54.9073    7.5272  -18.5871 H      1 LIG       0.09000
     13 H7        -54.9013    4.3190  -16.0615 H      1 LIG       0.09000
     14 H8        -54.1457    4.1288  -17.6480 H      1 LIG       0.09000
     15 H9        -57.3748    4.2513  -19.4431 H      1 LIG       0.32900
     16 H10       -55.7559    4.0814  -19.6608 H      1 LIG       0.32900
@<TRIPOS>BOND
      1       1       3 1
      2       1       5 1
      3       2       4 1
      4       2       5 1
      5       3       6 1
      6       4       6 1
      7       1       7 1
      8       1       8 1
      9       2       9 1
     10       2      10 1
     11       3      11 1
     12       3      12 1
     13       4      13 1
     14       4      14 1
     15       5      15 1
     16       5      16 1
@<TRIPOS>ALT_TYPE
CGenFF_4.0_ALT_TYPE_SET
CGenFF_4.0 1 CG324 2 CG324 3 CG321 4 CG321 5 NG3P2 6 OG3C61 7 HGA2 8 HGA2 9 HGA2 10 HGA2 11 HGA2 12 HGA2 13 HGA2 14 HGA2 15 HGP2 16 HGP2
@<TRIPOS>MOLECULE
morpholine
 16 16 0 0 0
****
USER_CHARGES
INVALID_CHARGES
Pose:  36 Cluster:  36 Fr_nu: 945503 TotEn:   -19.68
@<TRIPOS>ATOM
      1 C1        -45.1846  -16.3217  -43.6559 C.3    1 LIG       0.20900
      2 C2        -44.8719  -18.5083  -42.5193 C.3    1 LIG       0.20900
      3 C3        -45.4750  -15.7231  -42.2914 C.3    1 LIG      -0.03300
      4 C4        -45.1769  -17.8023  -41.2104 C.3    1 LIG      -0.03300
      5 N1        -44.2949  -17.5076  -43.4674 N.4    1 LIG      -0.45600
      6 O1        -46.0609  -16.7004  -41.4283 O.3    1 LIG      -0.27400
      7 H1        -46.0941  -16.6870  -44.1439 H      1 LIG       0.09000
      8 H2        -44.6626  -15.6209  -44.3129 H      1 LIG       0.09000
      9 H3        -44.1364  -19.3078  -42.3978 H      1 LIG       0.09000
     10 H4        -45.7777  -18.9011  -42.9918 H      1 LIG       0.09000
     11 H5        -44.5698  -15.3156  -41.8255 H      1 LIG       0.09000
     12 H6        -46.1907  -14.9011  -42.3930 H      1 LIG       0.09000
     13 H7        -45.6745  -18.4942  -40.5236 H      1 LIG       0.09000
     14 H8        -44.2627  -17.4487  -40.7185 H      1 LIG       0.09000
     15 H9        -44.1202  -17.9554  -44.3774 H      1 LIG       0.32900
     16 H10       -43.3741  -17.1983  -43.1255 H      1 LIG       0.32900
@<TRIPOS>BOND
      1       1       3 1
      2       1       5 1
      3       2       4 1
      4       2       5 1
      5       3       6 1
      6       4       6 1
      7       1       7 1
      8       1       8 1
      9       2       9 1
     10       2      10 1
     11       3      11 1
     12       3      12 1
     13       4      13 1
     14       4      14 1
     15       5      15 1
     16       5      16 1
@<TRIPOS>ALT_TYPE
CGenFF_4.0_ALT_TYPE_SET
CGenFF_4.0 1 CG324 2 CG324 3 CG321 4 CG321 5 NG3P2 6 OG3C61 7 HGA2 8 HGA2 9 HGA2 10 HGA2 11 HGA2 12 HGA2 13 HGA2 14 HGA2 15 HGP2 16 HGP2
@<TRIPOS>MOLECULE
morpholine
 16 16 0 0 0
****
USER_CHARGES
INVALID_CHARGES
Pose:  37 Cluster:  37 Fr_nu: 1097599 TotEn:   -16.83
@<TRIPOS>ATOM
      1 C1        -55.4785    5.7063  -19.3805 C.3    1 LIG       0.20900
      2 C2        -56.6816    3.8680  -18.2211 C.3    1 LIG       0.20900
      3 C3        -56.6995    6.5756  -19.1388 C.3    1 LIG      -0.03300
      4 C4        -57.8433    4.8277  -18.0356 C.3    1 LIG      -0.03300
      5 N1        -55.4225    4.6685  -18.3067 N.4    1 LIG      -0.45600
      6 O1        -57.8850    5.7778  -19.1026 O.3    1 LIG      -0.27400
      7 H1        -55.5413    5.1690  -20.3325 H      1 LIG       0.09000
      8 H2        -54.5476    6.2777  -19.3337 H      1 LIG       0.09000
      9 H3        -56.5754    3.1777  -17.3802 H      1 LIG       0.09000
     10 H4        -56.7607    3.3078  -19.1581 H      1 LIG       0.09000
     11 H5        -56.6125    7.1484  -18.2079 H      1 LIG       0.09000
     12 H6        -56.8099    7.2937  -19.9575 H      1 LIG       0.09000
     13 H7        -58.7871    4.2736  -18.0495 H      1 LIG       0.09000
     14 H8        -57.7836    5.3549  -17.0758 H      1 LIG       0.09000
     15 H9        -54.6252    4.0401  -18.4761 H      1 LIG       0.32900
     16 H10       -55.2369    5.1191  -17.3996 H      1 LIG       0.32900
@<TRIPOS>BOND
      1       1       3 1
      2       1       5 1
      3       2       4 1
      4       2       5 1
      5       3       6 1
      6       4       6 1
      7       1       7 1
      8       1       8 1
      9       2       9 1
     10       2      10 1
     11       3      11 1
     12       3      12 1
     13       4      13 1
     14       4      14 1
     15       5      15 1
     16       5      16 1
@<TRIPOS>ALT_TYPE
CGenFF_4.0_ALT_TYPE_SET
CGenFF_4.0 1 CG324 2 CG324 3 CG321 4 CG321 5 NG3P2 6 OG3C61 7 HGA2 8 HGA2 9 HGA2 10 HGA2 11 HGA2 12 HGA2 13 HGA2 14 HGA2 15 HGP2 16 HGP2
@<TRIPOS>MOLECULE
morpholine
 16 16 0 0 0
****
USER_CHARGES
INVALID_CHARGES
Pose:  38 Cluster:  38 Fr_nu: 810155 TotEn:   -14.05
@<TRIPOS>ATOM
      1 C1        -45.3001  -16.1467  -41.7209 C.3    1 LIG       0.20900
      2 C2        -45.3564  -18.3784  -42.8104 C.3    1 LIG       0.20900
      3 C3        -45.4958  -16.8573  -40.3938 C.3    1 LIG      -0.03300
      4 C4        -45.5486  -18.9797  -41.4297 C.3    1 LIG      -0.03300
      5 N1        -44.6179  -17.0879  -42.6601 N.4    1 LIG      -0.45600
      6 O1        -46.2387  -18.0650  -40.5752 O.3    1 LIG      -0.27400
      7 H1        -46.2545  -15.8778  -42.1852 H      1 LIG       0.09000
      8 H2        -44.6667  -15.2605  -41.6267 H      1 LIG       0.09000
      9 H3        -44.7626  -19.0224  -43.4644 H      1 LIG       0.09000
     10 H4        -46.3118  -18.1386  -43.2877 H      1 LIG       0.09000
     11 H5        -44.5386  -17.0831  -39.9088 H      1 LIG       0.09000
     12 H6        -46.0664  -16.2181  -39.7128 H      1 LIG       0.09000
     13 H7        -46.1566  -19.8869  -41.5023 H      1 LIG       0.09000
     14 H8        -44.5915  -19.2590  -40.9729 H      1 LIG       0.09000
     15 H9        -44.5142  -16.6407  -43.5812 H      1 LIG       0.32900
     16 H10       -43.6608  -17.2738  -42.3290 H      1 LIG       0.32900
@<TRIPOS>BOND
      1       1       3 1
      2       1       5 1
      3       2       4 1
      4       2       5 1
      5       3       6 1
      6       4       6 1
      7       1       7 1
      8       1       8 1
      9       2       9 1
     10       2      10 1
     11       3      11 1
     12       3      12 1
     13       4      13 1
     14       4      14 1
     15       5      15 1
     16       5      16 1
@<TRIPOS>ALT_TYPE
CGenFF_4.0_ALT_TYPE_SET
CGenFF_4.0 1 CG324 2 CG324 3 CG321 4 CG321 5 NG3P2 6 OG3C61 7 HGA2 8 HGA2 9 HGA2 10 HGA2 11 HGA2 12 HGA2 13 HGA2 14 HGA2 15 HGP2 16 HGP2
@<TRIPOS>MOLECULE
morpholine
 16 16 0 0 0
****
USER_CHARGES
INVALID_CHARGES
Pose:  39 Cluster:  39 Fr_nu: 1061645 TotEn:   -13.34
@<TRIPOS>ATOM
      1 C1        -44.7819  -18.7274  -42.9507 C.3    1 LIG       0.20900
      2 C2        -44.8597  -17.6503  -40.7136 C.3    1 LIG       0.20900
      3 C3        -45.2525  -17.4076  -43.5349 C.3    1 LIG      -0.03300
      4 C4        -45.3258  -16.3831  -41.4076 C.3    1 LIG      -0.03300
      5 N1        -44.0433  -18.4417  -41.6833 N.4    1 LIG      -0.45600
      6 O1        -46.0609  -16.7004  -42.5917 O.3    1 LIG      -0.27400
      7 H1        -45.6207  -19.3788  -42.6843 H      1 LIG       0.09000
      8 H2        -44.0957  -19.2548  -43.6188 H      1 LIG       0.09000
      9 H3        -44.2276  -17.4401  -39.8469 H      1 LIG       0.09000
     10 H4        -45.7000  -18.2869  -40.4190 H      1 LIG       0.09000
     11 H5        -44.4105  -16.7771  -43.8443 H      1 LIG       0.09000
     12 H6        -45.8667  -17.5940  -44.4216 H      1 LIG       0.09000
     13 H7        -45.9925  -15.8219  -40.7453 H      1 LIG       0.09000
     14 H8        -44.4841  -15.7277  -41.6618 H      1 LIG       0.09000
     15 H9        -43.7523  -19.3273  -41.2471 H      1 LIG       0.32900
     16 H10       -43.1728  -17.9348  -41.8971 H      1 LIG       0.32900
@<TRIPOS>BOND
      1       1       3 1
      2       1       5 1
      3       2       4 1
      4       2       5 1
      5       3       6 1
      6       4       6 1
      7       1       7 1
      8       1       8 1
      9       2       9 1
     10       2      10 1
     11       3      11 1
     12       3      12 1
     13       4      13 1
     14       4      14 1
     15       5      15 1
     16       5      16 1
@<TRIPOS>ALT_TYPE
CGenFF_4.0_ALT_TYPE_SET
CGenFF_4.0 1 CG324 2 CG324 3 CG321 4 CG321 5 NG3P2 6 OG3C61 7 HGA2 8 HGA2 9 HGA2 10 HGA2 11 HGA2 12 HGA2 13 HGA2 14 HGA2 15 HGP2 16 HGP2
@<TRIPOS>MOLECULE
indoline
 18 19 0 0 0
****
USER_CHARGES
INVALID_CHARGES
Pose:   1 Cluster:   1 Fr_nu: 114829 TotEn:   -19.98
@<TRIPOS>ATOM
[truncated: 3,619,716 more chars]
