# Supplementary material for: The pocketome of G-protein-coupled receptors reveals previously untargeted allosteric sites
Source: Nat Commun. 2022 May 10;13:2567. doi: 10.1038/s41467-022-29609-6 (PMC9091257; doi:10.1038/s41467-022-29609-6)
Supplement: Supplementary file 4 — Supplementary Data 1 [file 41467_2022_29609_MOESM4_ESM.zip › docking_files/1f88/rec.mol2]

@<TRIPOS>MOLECULE
1f88_align.pdb
5356 5441 338 0 0
PROTEIN
NO_CHARGES


@<TRIPOS>ATOM
      1 N         -86.2610  -14.0940  -66.0540 N.4       1 MET   -0.2700
      2 CA        -85.1250  -13.9020  -65.1750 C.3       1 MET    0.0900
      3 CAY       -87.5700  -14.9040  -67.8820 C.3       1 MET    0.0900
      4 C         -84.5750  -15.1700  -64.5220 C.2       1 MET    0.0900
      5 O         -85.3000  -16.1290  -64.2440 O.2       1 MET    0.5100
      6 CB        -85.4240  -12.8550  -64.0630 C.3       1 MET   -0.5100
      7 CG        -85.7660  -11.4320  -64.5620 C.3       1 MET   -0.4700
      8 SD        -87.4510  -11.2090  -65.2190 S.3       1 MET    0.3100
      9 CE        -87.2700   -9.4250  -65.4960 C.3       1 MET    0.0700
     10 CY        -86.2800  -14.8500  -67.1570 C.2       1 MET    0.0900
     11 OY        -85.3020  -15.4580  -67.5680 O.2       1 MET   -0.1800
     12 HN        -87.0800  -13.6010  -65.7730 H         1 MET    0.0900
     13 HA        -84.2940  -13.5710  -65.7810 H         1 MET    0.0900
     14 HB1       -84.5300  -12.7840  -63.4090 H         1 MET   -0.1400
     15 HB2       -86.2820  -13.2250  -63.4640 H         1 MET    0.0900
     16 HG1       -85.0390  -11.1690  -65.3570 H         1 MET    0.0900
     17 HG2       -85.6230  -10.7330  -63.7120 H         1 MET   -0.0900
     18 HE1       -86.4430   -9.2080  -66.2050 H         1 MET   -0.2200
     19 HE2       -87.0440   -8.9100  -64.5380 H         1 MET    0.0900
     20 HE3       -88.2060   -9.0050  -65.9220 H         1 MET    0.0900
     21 HY1       -87.4630  -15.5490  -68.7810 H         1 MET    0.0900
     22 HY2       -87.8630  -13.8820  -68.2040 H         1 MET    0.5100
     23 HY3       -88.3540  -15.3340  -67.2220 H         1 MET   -0.5100
     24 N         -83.2590  -15.1650  -64.1950 N.am      2 ASN   -0.4700
     25 CA        -82.6410  -16.2750  -63.4530 C.3       2 ASN    0.3100
     26 C         -82.8570  -16.1130  -61.9550 C.2       2 ASN    0.0700
     27 O         -82.4840  -16.9760  -61.1590 O.2       2 ASN    0.0900
     28 CB        -81.1290  -16.3470  -63.7170 C.3       2 ASN   -0.1800
     29 CG        -80.7860  -16.3690  -65.1950 C.2       2 ASN    0.0900
     30 ND2       -80.4240  -15.1940  -65.7160 N.am      2 ASN    0.0900
     31 OD1       -80.8390  -17.4150  -65.8500 O.2       2 ASN    0.5500
     32 HN        -82.6540  -14.4120  -64.4400 H         2 ASN   -0.5500
     33 HA        -83.1180  -17.1910  -63.7680 H         2 ASN   -0.6200
     34 HB1       -80.7260  -17.2700  -63.2500 H         2 ASN    0.3200
     35 HB2       -80.6410  -15.4620  -63.2570 H         2 ASN    0.3000
     36 HD21      -80.3290  -15.0930  -66.7060 H         2 ASN    0.5100
     37 HD22      -80.2470  -14.4140  -65.1150 H         2 ASN   -0.5100
     38 N         -83.4470  -14.9820  -61.5850 N.am      3 GLY   -0.4700
     39 CA        -83.7090  -14.7110  -60.1930 C.3       3 GLY    0.3100
     40 C         -84.9190  -13.8330  -59.9640 C.2       3 GLY   -0.0200
     41 O         -85.2110  -12.9120  -60.7320 O.2       3 GLY    0.0900
     42 HN        -83.7290  -14.2830  -62.2370 H         3 GLY    0.0900
     43 HA1       -82.8390  -14.2190  -59.7850 H         3 GLY    0.5100
     44 HA2       -83.8670  -15.6580  -59.6980 H         3 GLY   -0.5100
     45 N         -85.6250  -14.1340  -58.8870 N.am      4 THR   -0.4700
     46 CA        -86.7960  -13.3850  -58.5060 C.3       4 THR    0.3100
     47 C         -86.3250  -12.1900  -57.6860 C.2       4 THR    0.0700
     48 O         -85.7520  -12.3670  -56.6140 O.2       4 THR    0.0900
     49 CB        -87.7310  -14.2640  -57.6610 C.3       4 THR    0.1400
     50 CG2       -89.0220  -13.5540  -57.3700 C.3       4 THR    0.0900
     51 OG1       -88.0260  -15.4590  -58.3770 O.3       4 THR   -0.6600
     52 HN        -85.3800  -14.8930  -58.2890 H         4 THR    0.4300
     53 HA        -87.2950  -13.0590  -59.4050 H         4 THR   -0.2700
     54 HB        -87.2390  -14.5290  -56.7000 H         4 THR    0.0900
     55 HG1       -87.1830  -15.8930  -58.5280 H         4 THR    0.0900
     56 HG21      -89.5420  -13.3030  -58.3190 H         4 THR    0.0900
     57 HG22      -88.8200  -12.6130  -56.8150 H         4 THR    0.5100
     58 HG23      -89.6860  -14.2090  -56.7650 H         4 THR   -0.5100
     59 N         -86.4820  -10.9830  -58.2340 N.am      5 GLU   -0.4700
     60 CA        -86.1030   -9.7480  -57.5420 C.3       5 GLU    0.3100
     61 C         -87.3260   -9.1410  -56.8680 C.2       5 GLU    0.0700
     62 O         -88.3360   -8.8830  -57.5230 O.2       5 GLU    0.0900
     63 CB        -85.5080   -8.7020  -58.5020 C.3       5 GLU   -0.1800
     64 CG        -85.2930   -7.3160  -57.8370 C.3       5 GLU    0.0900
     65 CD        -84.6160   -6.2610  -58.7360 C.2       5 GLU    0.0900
     66 OE1       -84.2020   -6.6010  -59.8690 O.co2     5 GLU   -0.2800
     67 OE2       -84.4860   -5.0820  -58.3060 O.co2     5 GLU    0.0900
     68 HN        -86.8680  -10.8670  -59.1460 H         5 GLU    0.0900
     69 HA        -85.3790  -10.0080  -56.7850 H         5 GLU    0.6200
     70 HB1       -86.1950   -8.5800  -59.3650 H         5 GLU   -0.7600
     71 HB2       -84.5290   -9.0740  -58.8720 H         5 GLU   -0.7600
     72 HG1       -84.6590   -7.4540  -56.9360 H         5 GLU    0.5100
     73 HG2       -86.2820   -6.9170  -57.5290 H         5 GLU   -0.5100
     74 N         -87.2440   -8.9400  -55.5540 N.am      6 GLY   -0.4700
     75 CA        -88.3440   -8.3400  -54.8240 C.3       6 GLY    0.3100
     76 C         -87.9410   -6.9360  -54.4310 C.2       6 GLY   -0.0200
     77 O         -86.8120   -6.5160  -54.7000 O.2       6 GLY    0.0900
     78 HN        -86.4380   -9.1880  -55.0220 H         6 GLY    0.0900
     79 HA1       -88.5450   -8.9300  -53.9430 H         6 GLY    0.5100
     80 HA2       -89.2160   -8.3120  -55.4610 H         6 GLY   -0.5100
     81 N         -88.8320   -6.1700  -53.7900 N.am      7 PRO   -0.2900
     82 CA        -88.5010   -4.7980  -53.3800 C.3       7 PRO    0.0000
     83 C         -87.5510   -4.7690  -52.1830 C.2       7 PRO    0.0900
     84 O         -87.0020   -3.7210  -51.8300 O.2       7 PRO    0.0900
     85 CB        -89.8670   -4.2210  -53.0190 C.3       7 PRO    0.0200
     86 CG        -90.5920   -5.4190  -52.4690 C.3       7 PRO    0.0900
     87 CD        -90.2250   -6.5120  -53.4510 C.3       7 PRO   -0.1800
     88 HA        -87.9840   -4.2800  -54.1720 H         7 PRO    0.0900
     89 HB1       -90.3830   -3.8120  -53.9130 H         7 PRO    0.0900
     90 HB2       -89.7770   -3.4180  -52.2560 H         7 PRO   -0.1800
     91 HG1       -90.2440   -5.6660  -51.4430 H         7 PRO    0.0900
     92 HG2       -91.6900   -5.2500  -52.4440 H         7 PRO    0.0900
     93 HD1       -90.2740   -7.5180  -52.9860 H         7 PRO    0.5100
     94 HD2       -90.8620   -6.4810  -54.3590 H         7 PRO   -0.5100
     95 N         -87.3300   -5.9540  -51.6130 N.am      8 ASN   -0.4700
     96 CA        -86.4960   -6.1680  -50.4330 C.3       8 ASN    0.3100
     97 C         -85.3860   -7.1980  -50.6240 C.2       8 ASN    0.0700
     98 O         -84.3990   -7.2040  -49.8800 O.2       8 ASN    0.0900
     99 CB        -87.3780   -6.7280  -49.3220 C.3       8 ASN   -0.1800
    100 CG        -87.8610   -5.6710  -48.3900 C.2       8 ASN    0.0900
    101 ND2       -88.4530   -6.0060  -47.3510 N.am      8 ASN    0.0900
    102 OD1       -87.6180   -4.4110  -48.7070 O.2       8 ASN    0.5500
    103 HN        -87.7440   -6.7800  -51.9840 H         8 ASN   -0.5500
    104 HA        -86.0600   -5.2250  -50.1410 H         8 ASN   -0.6200
    105 HB1       -86.7980   -7.4740  -48.7400 H         8 ASN    0.3200
    106 HB2       -88.2600   -7.2260  -49.7780 H         8 ASN    0.3000
    107 HD21      -88.7820   -5.3080  -46.7150 H         8 ASN    0.5100
    108 HD22      -88.6010   -6.9740  -47.1500 H         8 ASN   -0.5100
    109 N         -85.5530   -8.0600  -51.6250 N.am      9 PHE   -0.4700
    110 CA        -84.6350   -9.1570  -51.8450 C.3       9 PHE    0.3100
    111 C         -84.2840   -9.5200  -53.2780 C.2       9 PHE    0.0700
    112 O         -84.6300   -8.8440  -54.2400 O.2       9 PHE    0.0900
    113 CB        -85.2720  -10.3890  -51.2220 C.3       9 PHE   -0.1800
    114 CG        -86.6210  -10.7130  -51.8070 C.ar      9 PHE    0.0900
    115 CD1       -86.7430  -11.6400  -52.8390 C.ar      9 PHE    0.0900
    116 CD2       -87.7670  -10.0850  -51.3350 C.ar      9 PHE    0.0000
    117 CE1       -87.9890  -11.9370  -53.3900 C.ar      9 PHE   -0.1150
    118 CE2       -89.0170  -10.3710  -51.8780 C.ar      9 PHE    0.1150
    119 CZ        -89.1300  -11.2990  -52.9070 C.ar      9 PHE   -0.1150
    120 HN        -86.3150   -7.9900  -52.2640 H         9 PHE    0.1150
    121 HA        -83.6900   -8.9250  -51.3750 H         9 PHE   -0.1150
    122 HB1       -85.4140  -10.2200  -50.1330 H         9 PHE    0.1150
    123 HB2       -84.6160  -11.2690  -51.3900 H         9 PHE   -0.1150
    124 HD1       -85.8610  -12.1360  -53.2180 H         9 PHE    0.1150
    125 HD2       -87.6870   -9.3640  -50.5360 H         9 PHE   -0.1150
    126 HE1       -88.0700  -12.6590  -54.1890 H         9 PHE    0.1150
    127 HE2       -89.8980   -9.8720  -51.5000 H         9 PHE    0.5100
    128 HZ        -90.0980  -11.5250  -53.3310 H         9 PHE   -0.5100
    129 N         -83.5940  -10.6470  -53.3760 N.am     10 TYR   -0.4700
    130 CA        -83.1890  -11.2410  -54.6220 C.3      10 TYR    0.3100
    131 C         -82.9290  -12.6950  -54.2720 C.2      10 TYR    0.0700
    132 O         -81.9460  -13.0210  -53.5900 O.2      10 TYR    0.0900
    133 CB        -81.9200  -10.5940  -55.1920 C.3      10 TYR   -0.1800
    134 CG        -81.5150  -11.1590  -56.5510 C.ar     10 TYR    0.0900
    135 CD1       -80.5710  -12.1900  -56.6590 C.ar     10 TYR    0.0900
    136 CD2       -82.0860  -10.6720  -57.7290 C.ar     10 TYR    0.0000
    137 CE1       -80.2070  -12.7190  -57.9150 C.ar     10 TYR   -0.1150
    138 CE2       -81.7350  -11.1950  -58.9900 C.ar     10 TYR    0.1150
    139 CZ        -80.7980  -12.2120  -59.0750 C.ar     10 TYR   -0.1150
    140 OH        -80.4540  -12.7080  -60.3120 O.3      10 TYR    0.1150
    141 HN        -83.3150  -11.1490  -52.5620 H        10 TYR    0.1100
    142 HA        -84.0060  -11.1240  -55.3200 H        10 TYR   -0.5400
    143 HB1       -81.0720  -10.7670  -54.4950 H        10 TYR    0.4300
    144 HB2       -82.0880   -9.5030  -55.3230 H        10 TYR   -0.1150
    145 HD1       -80.1140  -12.5860  -55.7640 H        10 TYR    0.1150
    146 HD2       -82.8150   -9.8770  -57.6730 H        10 TYR   -0.1150
    147 HE1       -79.4760  -13.5120  -57.9780 H        10 TYR    0.1150
    148 HE2       -82.1940  -10.8050  -59.8860 H        10 TYR    0.5100
    149 HH        -79.9200  -13.4940  -60.1790 H        10 TYR   -0.5100
    150 N         -83.8960  -13.5480  -54.6070 N.am     11 VAL   -0.4700
    151 CA        -83.7560  -14.9820  -54.3750 C.3      11 VAL    0.3100
    152 C         -83.0300  -15.4570  -55.6300 C.2      11 VAL    0.0700
    153 O         -83.4280  -15.0980  -56.7370 O.2      11 VAL    0.0900
    154 CB        -85.1410  -15.7090  -54.2490 C.3      11 VAL   -0.0900
    155 CG1       -84.9440  -17.2110  -54.0700 C.3      11 VAL    0.0900
    156 CG2       -85.9400  -15.1560  -53.0720 C.3      11 VAL   -0.2700
    157 HN        -84.7490  -13.2490  -55.0270 H        11 VAL    0.0900
    158 HA        -83.1900  -15.1090  -53.4640 H        11 VAL    0.0900
    159 HB        -85.7380  -15.5240  -55.1670 H        11 VAL    0.0900
    160 HG11      -84.5150  -17.4230  -53.0670 H        11 VAL   -0.2700
    161 HG12      -84.2450  -17.5950  -54.8430 H        11 VAL    0.0900
    162 HG13      -85.9210  -17.7330  -54.1560 H        11 VAL    0.0900
    163 HG21      -86.2800  -14.1220  -53.2950 H        11 VAL    0.0900
    164 HG22      -85.3050  -15.1320  -52.1620 H        11 VAL    0.5100
    165 HG23      -86.8340  -15.7910  -52.8900 H        11 VAL   -0.5100
    166 N         -81.9100  -16.1850  -55.4750 N.am     12 PRO   -0.2900
    167 CA        -81.1150  -16.7090  -56.5920 C.3      12 PRO    0.0000
    168 C         -81.8140  -17.8550  -57.3310 C.2      12 PRO    0.0900
    169 O         -81.1570  -18.7000  -57.9330 O.2      12 PRO    0.0900
    170 CB        -79.8540  -17.2160  -55.8930 C.3      12 PRO    0.0200
    171 CG        -79.8020  -16.4230  -54.6360 C.3      12 PRO    0.0900
    172 CD        -81.2230  -16.4370  -54.2030 C.3      12 PRO   -0.1800
    173 HA        -80.9460  -15.9410  -57.3310 H        12 PRO    0.0900
    174 HB1       -78.9530  -17.0350  -56.5170 H        12 PRO    0.0900
    175 HB2       -79.9290  -18.3030  -55.6760 H        12 PRO   -0.1800
    176 HG1       -79.1430  -16.9030  -53.8810 H        12 PRO    0.0900
    177 HG2       -79.4430  -15.3900  -54.8220 H        12 PRO    0.0900
    178 HD1       -81.5230  -17.4200  -53.7850 H        12 PRO    0.5100
    179 HD2       -81.4440  -15.6290  -53.4740 H        12 PRO   -0.5100
    180 N         -83.1510  -17.8390  -57.3050 N.am     13 PHE   -0.4700
    181 CA        -84.0190  -18.8590  -57.9070 C.3      13 PHE    0.3100
    182 C         -84.9560  -18.2660  -58.9590 C.2      13 PHE    0.0700
    183 O         -85.3330  -17.0990  -58.8750 O.2      13 PHE    0.0900
    184 CB        -84.8900  -19.4600  -56.8030 C.3      13 PHE   -0.1800
    185 CG        -85.2040  -20.9160  -56.9810 C.ar     13 PHE    0.0900
    186 CD1       -86.5280  -21.3440  -57.0720 C.ar     13 PHE    0.0900
    187 CD2       -84.1860  -21.8680  -56.9710 C.ar     13 PHE    0.0000
    188 CE1       -86.8330  -22.6930  -57.1410 C.ar     13 PHE   -0.1150
    189 CE2       -84.4860  -23.2210  -57.0390 C.ar     13 PHE    0.1150
    190 CZ        -85.8110  -23.6340  -57.1220 C.ar     13 PHE   -0.1150
    191 HN        -83.6390  -17.0960  -56.8540 H        13 PHE    0.1150
    192 HA        -83.3970  -19.6160  -58.3620 H        13 PHE   -0.1150
    193 HB1       -85.8610  -18.9200  -56.7730 H        13 PHE    0.1150
    194 HB2       -84.3650  -19.3570  -55.8300 H        13 PHE   -0.1150
    195 HD1       -87.3250  -20.6160  -57.0880 H        13 PHE    0.1150
    196 HD2       -83.1550  -21.5500  -56.9100 H        13 PHE   -0.1150
    197 HE1       -87.8620  -23.0130  -57.2090 H        13 PHE    0.1150
    198 HE2       -83.6910  -23.9520  -57.0270 H        13 PHE    0.5100
    199 HZ        -86.0470  -24.6880  -57.1720 H        13 PHE   -0.5100
    200 N         -85.3830  -19.0900  -59.9120 N.am     14 SER   -0.4700
    201 CA        -86.2910  -18.6290  -60.9530 C.3      14 SER    0.3100
    202 C         -87.7540  -18.8280  -60.5660 C.2      14 SER    0.0700
    203 O         -88.1550  -19.9050  -60.1080 O.2      14 SER    0.0900
    204 CB        -86.0040  -19.3380  -62.2720 C.3      14 SER    0.0500
    205 OG        -86.7450  -18.7320  -63.3180 O.3      14 SER    0.0900
    206 HN        -85.1060  -20.0470  -59.9570 H        14 SER    0.0900
    207 HA        -86.1580  -17.5630  -61.0640 H        14 SER   -0.6600
    208 HB1       -86.2970  -20.4080  -62.1970 H        14 SER    0.4300
    209 HB2       -84.9210  -19.2680  -62.5110 H        14 SER    0.5100
    210 HG1       -86.1840  -18.0380  -63.6730 H        14 SER   -0.5100
    211 N         -88.5610  -17.7890  -60.7680 N.am     15 ASN   -0.4700
    212 CA        -89.9680  -17.8760  -60.4320 C.3      15 ASN    0.3100
    213 C         -90.8550  -18.2250  -61.6090 C.2      15 ASN    0.0700
    214 O         -92.0700  -18.0020  -61.5880 O.2      15 ASN    0.0900
    215 CB        -90.4510  -16.5830  -59.8150 C.3      15 ASN   -0.1800
    216 CG        -91.7040  -16.7890  -59.0340 C.2      15 ASN    0.0900
    217 ND2       -92.6670  -15.8840  -59.1880 N.am     15 ASN    0.0900
    218 OD1       -91.8230  -17.7940  -58.3300 O.2      15 ASN    0.5500
    219 HN        -88.2430  -16.9240  -61.1490 H        15 ASN   -0.5500
    220 HA        -90.0950  -18.6940  -59.7370 H        15 ASN   -0.6200
    221 HB1       -90.6470  -15.8440  -60.6200 H        15 ASN    0.3200
    222 HB2       -89.6670  -16.1840  -59.1370 H        15 ASN    0.3000
    223 HD21      -93.5260  -15.9780  -58.6850 H        15 ASN    0.5100
    224 HD22      -92.5300  -15.1100  -59.8060 H        15 ASN   -0.5100
    225 N         -90.2530  -18.7980  -62.6420 N.am     16 LYS   -0.4700
    226 CA        -90.9960  -19.1930  -63.8260 C.3      16 LYS    0.3100
    227 C         -91.8210  -20.4140  -63.4390 C.2      16 LYS    0.0700
    228 O         -92.3400  -21.1340  -64.2880 O.2      16 LYS    0.0900
    229 CB        -90.0220  -19.5290  -64.9650 C.3      16 LYS   -0.1800
    230 CG        -90.5870  -19.3410  -66.3790 C.3      16 LYS    0.0900
    231 CD        -89.5330  -19.6650  -67.4460 C.3      16 LYS    0.0900
    232 CE        -90.0850  -19.5020  -68.8660 C.3      16 LYS   -0.1800
    233 NZ        -89.0920  -19.9100  -69.9100 N.4      16 LYS    0.0900
    234 HN        -89.2730  -18.9830  -62.6520 H        16 LYS    0.0900
    235 HA        -91.6410  -18.3750  -64.1100 H        16 LYS   -0.1800
    236 HB1       -89.7120  -20.5890  -64.8550 H        16 LYS    0.0900
    237 HB2       -89.1280  -18.8790  -64.8600 H        16 LYS    0.0900
    238 HG1       -90.9180  -18.2880  -66.5020 H        16 LYS    0.2100
    239 HG2       -91.4620  -20.0120  -66.5140 H        16 LYS    0.0500
    240 HD1       -89.1920  -20.7130  -67.3100 H        16 LYS    0.0500
    241 HD2       -88.6650  -18.9840  -67.3160 H        16 LYS   -0.3000
    242 HE1       -90.3430  -18.4360  -69.0460 H        16 LYS    0.3300
    243 HE2       -90.9850  -20.1400  -68.9910 H        16 LYS    0.3300
    244 HZ1       -88.8380  -20.9090  -69.7750 H        16 LYS    0.3300
    245 HZ2       -88.2380  -19.3200  -69.8250 H        16 LYS    0.5100
    246 HZ3       -89.5090  -19.7810  -70.8540 H        16 LYS   -0.5100
    247 N         -91.9100  -20.6360  -62.1300 N.am     17 THR   -0.4700
    248 CA        -92.6600  -21.7320  -61.5350 C.3      17 THR    0.3100
    249 C         -93.5760  -21.1700  -60.4380 C.2      17 THR    0.0700
    250 O         -94.3900  -21.9010  -59.8600 O.2      17 THR    0.0900
    251 CB        -91.7100  -22.7510  -60.8750 C.3      17 THR    0.1400
    252 CG2       -92.4670  -24.0330  -60.5010 C.3      17 THR    0.0900
    253 OG1       -90.6370  -23.0550  -61.7750 O.3      17 THR   -0.6600
    254 HN        -91.4510  -20.0390  -61.4780 H        17 THR    0.4300
    255 HA        -93.2340  -22.2070  -62.3160 H        17 THR   -0.2700
    256 HB        -91.2880  -22.3260  -59.9390 H        17 THR    0.0900
    257 HG1       -91.0490  -23.2710  -62.6150 H        17 THR    0.0900
    258 HG21      -93.0540  -24.3970  -61.3700 H        17 THR    0.0900
    259 HG22      -93.1650  -23.8280  -59.6620 H        17 THR    0.5100
    260 HG23      -91.7470  -24.8250  -60.2030 H        17 THR   -0.5100
    261 N         -93.4150  -19.8780  -60.1330 N.am     18 GLY   -0.4700
    262 CA        -94.2110  -19.2370  -59.0980 C.3      18 GLY    0.3100
    263 C         -93.8940  -19.7750  -57.7120 C.2      18 GLY   -0.0200
    264 O         -94.4410  -19.3130  -56.7080 O.2      18 GLY    0.0900
    265 HN        -92.7470  -19.3000  -60.5970 H        18 GLY    0.0900
    266 HA1       -95.2530  -19.4180  -59.3190 H        18 GLY    0.5100
    267 HA2       -94.0030  -18.1780  -59.1240 H        18 GLY   -0.5100
    268 N         -92.9610  -20.7280  -57.6620 N.am     19 VAL   -0.4700
    269 CA        -92.5540  -21.3900  -56.4290 C.3      19 VAL    0.3100
    270 C         -91.7420  -20.4990  -55.4970 C.2      19 VAL    0.0700
    271 O         -91.6460  -20.7830  -54.3050 O.2      19 VAL    0.0900
    272 CB        -91.7790  -22.7080  -56.7350 C.3      19 VAL   -0.0900
    273 CG1       -90.3830  -22.4050  -57.2660 C.3      19 VAL    0.0900
    274 CG2       -91.7240  -23.6050  -55.5020 C.3      19 VAL   -0.2700
    275 HN        -92.4930  -21.0360  -58.4860 H        19 VAL    0.0900
    276 HA        -93.4430  -21.6040  -55.8540 H        19 VAL    0.0900
    277 HB        -92.3400  -23.2960  -57.4920 H        19 VAL    0.0900
    278 HG11      -89.7490  -21.9860  -56.4560 H        19 VAL   -0.2700
    279 HG12      -90.4440  -21.6600  -58.0880 H        19 VAL    0.0900
    280 HG13      -89.9090  -23.3380  -57.6400 H        19 VAL    0.0900
    281 HG21      -92.7400  -23.7220  -55.0690 H        19 VAL    0.0900
    282 HG22      -91.0620  -23.1510  -54.7340 H        19 VAL    0.5100
    283 HG23      -91.3400  -24.6090  -55.7820 H        19 VAL   -0.5100
    284 N         -91.1590  -19.4250  -56.0310 N.am     20 VAL   -0.4700
    285 CA        -90.3820  -18.5100  -55.2040 C.3      20 VAL    0.3100
    286 C         -91.3240  -17.7650  -54.2710 C.2      20 VAL    0.0700
    287 O         -92.4920  -17.5500  -54.5920 O.2      20 VAL    0.0900
    288 CB        -89.5680  -17.4970  -56.0470 C.3      20 VAL   -0.0900
    289 CG1       -88.8100  -16.5350  -55.1410 C.3      20 VAL    0.0900
    290 CG2       -88.5970  -18.2300  -56.9530 C.3      20 VAL   -0.2700
    291 HN        -91.2260  -19.2030  -57.0010 H        20 VAL    0.0900
    292 HA        -89.7140  -19.1040  -54.5980 H        20 VAL    0.0900
    293 HB        -90.2590  -16.9210  -56.6980 H        20 VAL    0.0900
    294 HG11      -88.1080  -17.0970  -54.4890 H        20 VAL   -0.2700
    295 HG12      -89.5240  -15.9780  -54.4970 H        20 VAL    0.0900
    296 HG13      -88.2250  -15.8170  -55.7560 H        20 VAL    0.0900
    297 HG21      -89.1510  -18.7630  -57.7540 H        20 VAL    0.0900
    298 HG22      -88.0210  -18.9760  -56.3640 H        20 VAL    0.5100
    299 HG23      -87.9000  -17.5060  -57.4250 H        20 VAL   -0.5100
    300 N         -90.8330  -17.4390  -53.0810 N.am     21 ARG   -0.4700
    301 CA        -91.6200  -16.7060  -52.0970 C.3      21 ARG    0.3100
    302 C         -90.7080  -15.8450  -51.2130 C.2      21 ARG    0.0700
    303 O         -89.6230  -16.2800  -50.8150 O.2      21 ARG    0.0900
    304 CB        -92.4620  -17.6760  -51.2520 C.3      21 ARG   -0.1800
    305 CG        -93.5880  -17.0050  -50.4630 C.3      21 ARG    0.0900
    306 CD        -94.4160  -16.0300  -51.3210 C.3      21 ARG    0.0900
    307 NE        -94.8860  -16.6440  -52.5710 N.pl3    21 ARG   -0.1800
    308 CZ        -96.1600  -16.6800  -52.9740 C.cat    21 ARG    0.0900
    309 NH1       -97.1220  -16.1330  -52.2300 N.pl3    21 ARG    0.0900
    310 NH2       -96.4750  -17.2900  -54.1180 N.pl3    21 ARG    0.2000
    311 HN        -89.9050  -17.6790  -52.8080 H        21 ARG    0.0900
    312 HA        -92.2600  -16.0160  -52.6250 H        21 ARG    0.0900
    313 HB1       -91.7890  -18.1910  -50.5340 H        21 ARG   -0.7000
    314 HB2       -92.9120  -18.4320  -51.9300 H        21 ARG    0.4400
    315 HG1       -93.1440  -16.4450  -49.6120 H        21 ARG    0.6400
    316 HG2       -94.2630  -17.7920  -50.0630 H        21 ARG   -0.8000
    317 HD1       -93.7920  -15.1510  -51.5930 H        21 ARG    0.4600
    318 HD2       -95.3110  -15.7010  -50.7510 H        21 ARG    0.4600
    319 HE        -94.2020  -17.0660  -53.1630 H        21 ARG   -0.8000
    320 HH11      -96.8930  -15.6900  -51.3630 H        21 ARG    0.4600
    321 HH12      -98.0730  -16.1640  -52.5390 H        21 ARG    0.4600
    322 HH21      -95.7590  -17.7170  -54.6710 H        21 ARG    0.5100
    323 HH22      -97.4270  -17.3190  -54.4230 H        21 ARG   -0.5100
    324 N         -91.1510  -14.6200  -50.9210 N.am     22 SER   -0.4700
    325 CA        -90.3890  -13.6630  -50.1210 C.3      22 SER    0.3100
    326 C         -89.7340  -14.2980  -48.9070 C.2      22 SER    0.0700
    327 O         -90.3850  -15.0190  -48.1530 O.2      22 SER    0.0900
    328 CB        -91.2840  -12.5030  -49.6780 C.3      22 SER    0.0500
    329 OG        -90.5260  -11.4570  -49.0920 O.3      22 SER    0.0900
    330 HN        -92.0380  -14.2980  -51.2420 H        22 SER    0.0900
    331 HA        -89.5710  -13.2980  -50.7240 H        22 SER   -0.6600
    332 HB1       -92.0180  -12.8680  -48.9280 H        22 SER    0.4300
    333 HB2       -91.8250  -12.0970  -50.5580 H        22 SER    0.5100
    334 HG1       -91.1630  -10.8530  -48.7030 H        22 SER   -0.5100
    335 N         -88.4150  -14.0820  -48.7310 N.am     23 PRO   -0.2900
    336 CA        -87.6400  -14.6220  -47.6080 C.3      23 PRO    0.0000
    337 C         -88.0560  -13.9980  -46.2850 C.2      23 PRO    0.0900
    338 O         -87.3850  -14.1850  -45.2710 O.2      23 PRO    0.0900
    339 CB        -86.2070  -14.2280  -47.9610 C.3      23 PRO    0.0200
    340 CG        -86.2190  -14.1990  -49.4410 C.3      23 PRO    0.0900
    341 CD        -87.5120  -13.4740  -49.7210 C.3      23 PRO   -0.1800
    342 HA        -87.8070  -15.6820  -47.5090 H        23 PRO    0.0900
    343 HB1       -85.4800  -14.9770  -47.5820 H        23 PRO    0.0900
    344 HB2       -85.9490  -13.2330  -47.5430 H        23 PRO   -0.1800
    345 HG1       -85.3460  -13.6450  -49.8450 H        23 PRO    0.0900
    346 HG2       -86.2240  -15.2230  -49.8700 H        23 PRO    0.0900
    347 HD1       -87.4220  -12.3830  -49.5460 H        23 PRO    0.5100
    348 HD2       -87.8800  -13.6650  -50.7500 H        23 PRO   -0.5100
    349 N         -89.1530  -13.2390  -46.3070 N.am     24 PHE   -0.4700
    350 CA        -89.6840  -12.5900  -45.1180 C.3      24 PHE    0.3100
    351 C         -91.1250  -13.0230  -44.8470 C.2      24 PHE    0.0700
    352 O         -91.7540  -12.5310  -43.9030 O.2      24 PHE    0.0900
    353 CB        -89.6350  -11.0660  -45.2770 C.3      24 PHE   -0.1800
    354 CG        -88.2550  -10.5230  -45.5170 C.ar     24 PHE    0.0900
    355 CD1       -87.3490  -10.3970  -44.4690 C.ar     24 PHE    0.0900
    356 CD2       -87.8590  -10.1280  -46.7920 C.ar     24 PHE    0.0000
    357 CE1       -86.0710   -9.8880  -44.6850 C.ar     24 PHE   -0.1150
    358 CE2       -86.5810   -9.6160  -47.0180 C.ar     24 PHE    0.1150
    359 CZ        -85.6880   -9.4970  -45.9620 C.ar     24 PHE   -0.1150
    360 HN        -89.6620  -13.0820  -47.1500 H        24 PHE    0.1150
    361 HA        -89.0890  -12.8990  -44.2710 H        24 PHE   -0.1150
    362 HB1       -90.0190  -10.5890  -44.3500 H        24 PHE    0.1150
    363 HB2       -90.2600  -10.7680  -46.1470 H        24 PHE   -0.1150
    364 HD1       -87.6400  -10.6990  -43.4730 H        24 PHE    0.1150
    365 HD2       -88.5510  -10.2190  -47.6180 H        24 PHE   -0.1150
    366 HE1       -85.3790   -9.7970  -43.8610 H        24 PHE    0.1150
    367 HE2       -86.2870   -9.3120  -48.0130 H        24 PHE    0.5100
    368 HZ        -84.6980   -9.1010  -46.1330 H        24 PHE   -0.5100
    369 N         -91.6350  -13.9480  -45.6670 N.am     25 GLU   -0.4700
    370 CA        -93.0070  -14.4510  -45.5420 C.3      25 GLU    0.3100
    371 C         -93.1540  -15.9850  -45.5510 C.2      25 GLU    0.0700
    372 O         -94.1850  -16.5030  -45.1060 O.2      25 GLU    0.0900
    373 CB        -93.8930  -13.8800  -46.6630 C.3      25 GLU   -0.1800
    374 CG        -94.0160  -12.3630  -46.7170 C.3      25 GLU    0.0900
    375 CD        -94.4580  -11.8570  -48.0960 C.2      25 GLU    0.0900
    376 OE1       -95.0590  -12.6020  -48.8890 O.co2    25 GLU   -0.2800
    377 OE2       -94.1380  -10.6090  -48.3960 O.co2    25 GLU    0.0900
    378 HN        -91.0980  -14.3430  -46.4080 H        25 GLU    0.0900
    379 HA        -93.3860  -14.1530  -44.5770 H        25 GLU    0.6200
    380 HB1       -94.9120  -14.3010  -46.5400 H        25 GLU   -0.7600
    381 HB2       -93.4760  -14.2210  -47.6340 H        25 GLU   -0.7600
    382 HG1       -93.0320  -11.9110  -46.4730 H        25 GLU    0.5100
    383 HG2       -94.7650  -12.0350  -45.9650 H        25 GLU   -0.5100
    384 N         -92.1440  -16.7090  -46.0490 N.am     26 ALA   -0.4700
    385 CA        -92.2070  -18.1790  -46.1210 C.3      26 ALA    0.3100
    386 C         -90.8480  -18.8980  -46.2220 C.2      26 ALA    0.0700
    387 O         -89.8910  -18.3460  -46.7630 O.2      26 ALA    0.0900
    388 CB        -93.1040  -18.5960  -47.3010 C.3      26 ALA   -0.2700
    389 HN        -91.3070  -16.2880  -46.3910 H        26 ALA    0.0900
    390 HA        -92.6090  -18.5490  -45.1890 H        26 ALA    0.0900
    391 HB1       -92.6890  -18.2020  -48.2540 H        26 ALA    0.0900
    392 HB2       -94.1270  -18.1850  -47.1630 H        26 ALA    0.5100
    393 HB3       -93.1510  -19.7040  -47.3670 H        26 ALA   -0.5100
    394 N         -90.7520  -20.1510  -45.7250 N.am     27 PRO   -0.2900
    395 CA        -89.5030  -20.9130  -45.7830 C.3      27 PRO    0.0000
    396 C         -88.9970  -21.1140  -47.2150 C.2      27 PRO    0.0900
    397 O         -89.7890  -21.2930  -48.1420 O.2      27 PRO    0.0900
    398 CB        -89.8900  -22.2390  -45.1270 C.3      27 PRO    0.0200
    399 CG        -91.3360  -22.3600  -45.4210 C.3      27 PRO    0.0900
    400 CD        -91.8140  -20.9740  -45.1250 C.3      27 PRO   -0.1800
    401 HA        -88.7090  -20.3780  -45.2880 H        27 PRO    0.0900
    402 HB1       -89.7060  -22.2120  -44.0330 H        27 PRO    0.0900
    403 HB2       -89.3200  -23.0850  -45.5670 H        27 PRO   -0.1800
    404 HG1       -91.5170  -22.6370  -46.4820 H        27 PRO    0.0900
    405 HG2       -91.8250  -23.1110  -44.7660 H        27 PRO    0.0900
    406 HD1       -92.7890  -20.7610  -45.6100 H        27 PRO    0.5100
    407 HD2       -91.8820  -20.7850  -44.0340 H        27 PRO   -0.5100
    408 N         -87.6770  -21.0920  -47.3860 N.am     28 GLN   -0.4700
    409 CA        -87.0460  -21.2470  -48.6920 C.3      28 GLN    0.3100
    410 C         -86.6860  -22.6800  -49.0390 C.2      28 GLN    0.0700
    411 O         -85.7360  -22.9300  -49.7690 O.2      28 GLN    0.0900
    412 CB        -85.7940  -20.3940  -48.7380 C.3      28 GLN   -0.1800
    413 CG        -86.0610  -18.9660  -48.3830 C.3      28 GLN    0.0900
    414 CD        -87.0020  -18.3120  -49.3610 C.2      28 GLN    0.0900
    415 NE2       -88.1470  -18.0050  -49.0100 N.am     28 GLN   -0.1800
    416 OE1       -86.5470  -18.0940  -50.5720 O.2      28 GLN    0.0900
    417 HN        -87.0520  -20.9680  -46.6190 H        28 GLN    0.0900
    418 HA        -87.7490  -20.9360  -49.4500 H        28 GLN    0.5500
    419 HB1       -85.3700  -20.4360  -49.7630 H        28 GLN   -0.5500
    420 HB2       -85.0520  -20.8080  -48.0230 H        28 GLN   -0.6200
    421 HG1       -85.1020  -18.4050  -48.3820 H        28 GLN    0.3200
    422 HG2       -86.5120  -18.9190  -47.3690 H        28 GLN    0.3000
    423 HE21      -88.7180  -17.4400  -49.6060 H        28 GLN    0.5100
    424 HE22      -88.5030  -18.3190  -48.1300 H        28 GLN   -0.5100
    425 N         -87.4780  -23.6210  -48.5410 N.am     29 TYR   -0.4700
    426 CA        -87.2500  -25.0430  -48.7720 C.3      29 TYR    0.3100
    427 C         -87.2700  -25.4080  -50.2320 C.2      29 TYR    0.0700
    428 O         -86.7780  -26.4560  -50.6210 O.2      29 TYR    0.0900
    429 CB        -88.2910  -25.8850  -48.0260 C.3      29 TYR   -0.1800
    430 CG        -88.2570  -25.6930  -46.5240 C.ar     29 TYR    0.0900
    431 CD1       -87.1850  -25.0460  -45.9010 C.ar     29 TYR    0.0900
    432 CD2       -89.3020  -26.1480  -45.7260 C.ar     29 TYR    0.0000
    433 CE1       -87.1530  -24.8550  -44.5290 C.ar     29 TYR   -0.1150
    434 CE2       -89.2820  -25.9640  -44.3480 C.ar     29 TYR    0.1150
    435 CZ        -88.2060  -25.3160  -43.7560 C.ar     29 TYR   -0.1150
    436 OH        -88.2000  -25.1280  -42.3890 O.3      29 TYR    0.1150
    437 HN        -88.2710  -23.3950  -47.9800 H        29 TYR    0.1100
    438 HA        -86.2570  -25.2840  -48.4260 H        29 TYR   -0.5400
    439 HB1       -88.1050  -26.9610  -48.2250 H        29 TYR    0.4300
    440 HB2       -89.3080  -25.6030  -48.3710 H        29 TYR   -0.1150
    441 HD1       -86.3630  -24.6880  -46.5030 H        29 TYR    0.1150
    442 HD2       -90.1400  -26.6510  -46.1840 H        29 TYR   -0.1150
    443 HE1       -86.3170  -24.3530  -44.0660 H        29 TYR    0.1150
    444 HE2       -90.1000  -26.3230  -43.7410 H        29 TYR    0.5100
    445 HH        -87.3300  -24.8090  -42.1380 H        29 TYR   -0.5100
    446 N         -87.8690  -24.5530  -51.0450 N.am     30 TYR   -0.4700
    447 CA        -87.9120  -24.8230  -52.4650 C.3      30 TYR    0.3100
    448 C         -86.5220  -24.5840  -53.0710 C.2      30 TYR    0.0700
    449 O         -86.2230  -25.0670  -54.1600 O.2      30 TYR    0.0900
    450 CB        -88.9950  -23.9620  -53.1360 C.3      30 TYR   -0.1800
    451 CG        -88.7580  -22.4790  -53.0280 C.ar     30 TYR    0.0900
    452 CD1       -87.8700  -21.8450  -53.8880 C.ar     30 TYR    0.0900
    453 CD2       -89.4070  -21.7140  -52.0640 C.ar     30 TYR    0.0000
    454 CE1       -87.6230  -20.4980  -53.7950 C.ar     30 TYR   -0.1150
    455 CE2       -89.1680  -20.3510  -51.9650 C.ar     30 TYR    0.1150
    456 CZ        -88.2700  -19.7520  -52.8390 C.ar     30 TYR   -0.1150
    457 OH        -88.0020  -18.4030  -52.7810 O.3      30 TYR    0.1150
    458 HN        -88.3020  -23.7120  -50.7290 H        30 TYR    0.1100
    459 HA        -88.1270  -25.8730  -52.6010 H        30 TYR   -0.5400
    460 HB1       -89.9760  -24.1720  -52.6590 H        30 TYR    0.4300
    461 HB2       -89.0370  -24.2070  -54.2200 H        30 TYR   -0.1150
    462 HD1       -87.3630  -22.4250  -54.6450 H        30 TYR    0.1150
    463 HD2       -90.1030  -22.1860  -51.3870 H        30 TYR   -0.1150
    464 HE1       -86.9260  -20.0260  -54.4710 H        30 TYR    0.1150
    465 HE2       -89.6760  -19.7610  -51.2170 H        30 TYR    0.5100
    466 HH        -87.5010  -18.2340  -51.9800 H        30 TYR   -0.5100
    467 N         -85.6670  -23.8650  -52.3390 N.am     31 LEU   -0.4700
    468 CA        -84.3030  -23.5520  -52.7770 C.3      31 LEU    0.3100
    469 C         -83.3230  -24.7100  -52.5680 C.2      31 LEU    0.0700
    470 O         -82.2420  -24.7310  -53.1590 O.2      31 LEU    0.0900
    471 CB        -83.7620  -22.3200  -52.0370 C.3      31 LEU   -0.1800
    472 CG        -84.2730  -20.9240  -52.3850 C.3      31 LEU    0.0900
    473 CD1       -83.6400  -19.8970  -51.4790 C.3      31 LEU    0.0900
    474 CD2       -83.9250  -20.6050  -53.7940 C.3      31 LEU   -0.0900
    475 HN        -85.9230  -23.5030  -51.4460 H        31 LEU    0.0900
    476 HA        -84.3270  -23.3690  -53.8410 H        31 LEU   -0.2700
    477 HB1       -82.6650  -22.3070  -52.1970 H        31 LEU    0.0900
    478 HB2       -83.9710  -22.4770  -50.9600 H        31 LEU    0.0900
    479 HG        -85.3770  -20.8940  -52.2640 H        31 LEU    0.0900
    480 HD11      -82.6170  -19.6530  -51.8350 H        31 LEU   -0.2700
    481 HD12      -83.5700  -20.2970  -50.4450 H        31 LEU    0.0900
    482 HD13      -84.2470  -18.9670  -51.4790 H        31 LEU    0.0900
    483 HD21      -84.8070  -20.7650  -54.4510 H        31 LEU    0.0900
    484 HD22      -83.1010  -21.2650  -54.1390 H        31 LEU    0.5100
    485 HD23      -83.6110  -19.5420  -53.8750 H        31 LEU   -0.5100
    486 N         -83.6920  -25.6340  -51.6810 N.am     32 ALA   -0.4700
    487 CA        -82.8950  -26.8190  -51.3420 C.3      32 ALA    0.3100
    488 C         -83.5760  -27.5410  -50.1640 C.2      32 ALA    0.0700
    489 O         -84.3500  -26.9330  -49.4200 O.2      32 ALA    0.0900
    490 CB        -81.4560  -26.4260  -50.9730 C.3      32 ALA   -0.2700
    491 HN        -84.5560  -25.5570  -51.1920 H        32 ALA    0.0900
    492 HA        -82.8960  -27.4770  -52.1980 H        32 ALA    0.0900
    493 HB1       -81.4580  -25.4980  -50.3630 H        32 ALA    0.0900
    494 HB2       -80.8660  -26.2440  -51.8950 H        32 ALA    0.5100
    495 HB3       -80.9830  -27.2390  -50.3800 H        32 ALA   -0.5100
    496 N         -83.2660  -28.8230  -49.9830 N.am     33 GLU   -0.4700
    497 CA        -83.8520  -29.6520  -48.9230 C.3      33 GLU    0.3100
    498 C         -83.9230  -29.0790  -47.4940 C.2      33 GLU    0.0700
    499 O         -83.1420  -28.2010  -47.1230 O.2      33 GLU    0.0900
    500 CB        -83.1570  -31.0200  -48.8970 C.3      33 GLU   -0.1800
    501 CG        -83.6530  -32.0050  -49.9610 C.3      33 GLU    0.0900
    502 CD        -83.4900  -31.4860  -51.3820 C.2      33 GLU    0.0900
    503 OE1       -84.4980  -31.4130  -52.1220 O.co2    33 GLU   -0.2800
    504 OE2       -82.3470  -31.1450  -51.7520 O.co2    33 GLU    0.0900
    505 HN        -82.6080  -29.2860  -50.5700 H        33 GLU    0.0900
    506 HA        -84.9070  -29.7660  -49.1240 H        33 GLU    0.6200
    507 HB1       -83.3180  -31.4750  -47.8980 H        33 GLU   -0.7600
    508 HB2       -82.0690  -30.8610  -49.0490 H        33 GLU   -0.7600
    509 HG1       -84.7300  -32.2090  -49.7840 H        33 GLU    0.5100
    510 HG2       -83.0810  -32.9520  -49.8670 H        33 GLU   -0.5100
    511 N         -84.9110  -29.5390  -46.6950 N.am     34 PRO   -0.2900
    512 CA        -85.1050  -29.0970  -45.3050 C.3      34 PRO    0.0000
    513 C         -83.9270  -29.4280  -44.3730 C.2      34 PRO    0.0900
    514 O         -83.5830  -28.6360  -43.4910 O.2      34 PRO    0.0900
    515 CB        -86.3800  -29.8460  -44.8860 C.3      34 PRO    0.0200
    516 CG        -87.1620  -29.9170  -46.1670 C.3      34 PRO    0.0900
    517 CD        -86.0780  -30.3220  -47.1510 C.3      34 PRO   -0.1800
    518 HA        -85.1750  -28.0220  -45.2560 H        34 PRO    0.0900
    519 HB1       -86.9380  -29.2880  -44.1050 H        34 PRO    0.0900
    520 HB2       -86.1440  -30.8620  -44.5030 H        34 PRO   -0.1800
    521 HG1       -87.9700  -30.6770  -46.1130 H        34 PRO    0.0900
    522 HG2       -87.6070  -28.9340  -46.4300 H        34 PRO    0.0900
    523 HD1       -85.8590  -31.4080  -47.0950 H        34 PRO    0.5100
    524 HD2       -86.3460  -30.0420  -48.1910 H        34 PRO   -0.5100
    525 N         -83.3050  -30.5890  -44.5760 N.am     35 TRP   -0.4700
    526 CA        -82.1780  -31.0050  -43.7480 C.3      35 TRP    0.3100
    527 C         -80.9490  -30.0960  -43.8750 C.2      35 TRP    0.0700
    528 O         -80.1330  -30.0070  -42.9600 O.2      35 TRP    0.0900
    529 CB        -81.8180  -32.4710  -44.0300 C.3      35 TRP   -0.1800
    530 CG        -81.1450  -32.7230  -45.3560 C.ar     35 TRP    0.0900
    531 CD1       -81.7330  -33.1730  -46.5080 C.ar     35 TRP    0.0900
    532 CD2       -79.7480  -32.5760  -45.6520 C.ar     35 TRP   -0.0300
    533 CE2       -79.5640  -32.9570  -47.0020 C.ar     35 TRP   -0.1500
    534 CE3       -78.6340  -32.1580  -44.9060 C.ar     35 TRP    0.2200
    535 NE1       -80.7890  -33.3170  -47.4980 N.ar     35 TRP   -0.5100
    536 CZ2       -78.3120  -32.9330  -47.6220 C.ar     35 TRP    0.3700
    537 CZ3       -77.3860  -32.1340  -45.5240 C.ar     35 TRP    0.2400
    538 CH2       -77.2370  -32.5180  -46.8700 C.ar     35 TRP    0.1100
    539 HN        -83.5770  -31.2200  -45.2980 H        35 TRP   -0.2500
    540 HA        -82.4600  -30.8800  -42.7130 H        35 TRP    0.1700
    541 HB1       -82.7530  -33.0710  -44.0030 H        35 TRP   -0.2000
    542 HB2       -81.1350  -32.8220  -43.2290 H        35 TRP    0.1400
    543 HD1       -82.7870  -33.3840  -46.6220 H        35 TRP   -0.2700
    544 HE1       -80.9630  -33.6250  -48.4080 H        35 TRP    0.1600
    545 HE3       -78.7240  -31.8580  -43.8720 H        35 TRP   -0.1400
    546 HZ2       -78.1740  -33.2240  -48.6530 H        35 TRP    0.1400
    547 HZ3       -76.5200  -31.8150  -44.9620 H        35 TRP    0.5100
    548 HH2       -76.2570  -32.4890  -47.3210 H        35 TRP   -0.5100
    549 N         -80.8030  -29.4350  -45.0190 N.am     36 GLN   -0.4700
    550 CA        -79.6870  -28.5240  -45.2270 C.3      36 GLN    0.3100
    551 C         -79.8920  -27.3040  -44.3320 C.2      36 GLN    0.0700
    552 O         -78.9460  -26.7840  -43.7360 O.2      36 GLN    0.0900
    553 CB        -79.6080  -28.1200  -46.6950 C.3      36 GLN   -0.1800
    554 CG        -79.6820  -29.3170  -47.6320 C.3      36 GLN    0.0900
    555 CD        -79.1050  -29.0270  -49.0010 C.2      36 GLN    0.0900
    556 NE2       -77.8380  -28.6090  -49.0290 N.am     36 GLN   -0.1800
    557 OE1       -79.7760  -29.1870  -50.0260 O.2      36 GLN    0.0900
    558 HN        -81.4440  -29.5320  -45.7770 H        36 GLN    0.0900
    559 HA        -78.7810  -29.0260  -44.9250 H        36 GLN    0.5500
    560 HB1       -78.6510  -27.5850  -46.8700 H        36 GLN   -0.5500
    561 HB2       -80.4500  -27.4320  -46.9250 H        36 GLN   -0.6200
    562 HG1       -80.7450  -29.6130  -47.7540 H        36 GLN    0.3200
    563 HG2       -79.1170  -30.1610  -47.1830 H        36 GLN    0.3000
    564 HE21      -77.4000  -28.4010  -49.9020 H        36 GLN    0.5100
    565 HE22      -77.3290  -28.5020  -48.1750 H        36 GLN   -0.5100
    566 N         -81.1490  -26.8680  -44.2230 N.am     37 PHE   -0.4700
    567 CA        -81.5110  -25.7540  -43.3630 C.3      37 PHE    0.3100
    568 C         -81.2850  -26.2060  -41.9260 C.2      37 PHE    0.0700
    569 O         -80.9360  -25.4130  -41.0550 O.2      37 PHE    0.0900
    570 CB        -82.9800  -25.3620  -43.5710 C.3      37 PHE   -0.1800
    571 CG        -83.2260  -24.5880  -44.8340 C.ar     37 PHE    0.0900
    572 CD1       -83.0830  -23.2050  -44.8570 C.ar     37 PHE    0.0900
    573 CD2       -83.5710  -25.2400  -46.0150 C.ar     37 PHE    0.0000
    574 CE1       -83.2740  -22.4790  -46.0390 C.ar     37 PHE   -0.1150
    575 CE2       -83.7660  -24.5230  -47.2060 C.ar     37 PHE    0.1150
    576 CZ        -83.6150  -23.1390  -47.2140 C.ar     37 PHE   -0.1150
    577 HN        -81.8990  -27.2910  -44.7270 H        37 PHE    0.1150
    578 HA        -80.8640  -24.9220  -43.6040 H        37 PHE   -0.1150
    579 HB1       -83.3120  -24.7230  -42.7240 H        37 PHE    0.1150
    580 HB2       -83.6010  -26.2820  -43.6220 H        37 PHE   -0.1150
    581 HD1       -82.8200  -22.6830  -43.9490 H        37 PHE    0.1150
    582 HD2       -83.6910  -26.3140  -46.0150 H        37 PHE   -0.1150
    583 HE1       -83.1560  -21.4040  -46.0380 H        37 PHE    0.1150
    584 HE2       -84.0330  -25.0430  -48.1140 H        37 PHE    0.5100
    585 HZ        -83.7610  -22.5820  -48.1270 H        37 PHE   -0.5100
    586 N         -81.4680  -27.5050  -41.6940 N.am     38 SER   -0.4700
    587 CA        -81.2640  -28.0800  -40.3740 C.3      38 SER    0.3100
    588 C         -79.7870  -28.0560  -39.9950 C.2      38 SER    0.0700
    589 O         -79.4520  -27.8590  -38.8290 O.2      38 SER    0.0900
    590 CB        -81.8130  -29.5130  -40.3130 C.3      38 SER    0.0500
    591 OG        -83.2300  -29.5350  -40.3870 O.3      38 SER    0.0900
    592 HN        -81.7490  -28.1380  -42.4100 H        38 SER    0.0900
    593 HA        -81.7730  -27.4550  -39.6550 H        38 SER   -0.6600
    594 HB1       -81.5040  -29.9850  -39.3560 H        38 SER    0.4300
    595 HB2       -81.4060  -30.1010  -41.1630 H        38 SER    0.5100
    596 HG1       -83.4570  -29.1300  -41.2270 H        38 SER   -0.5100
    597 N         -78.9030  -28.2600  -40.9730 N.am     39 MET   -0.4700
    598 CA        -77.4710  -28.2310  -40.7070 C.3      39 MET    0.3100
    599 C         -76.9820  -26.8210  -40.3830 C.2      39 MET    0.0700
    600 O         -76.0800  -26.6420  -39.5520 O.2      39 MET    0.0900
    601 CB        -76.6740  -28.8570  -41.8520 C.3      39 MET   -0.1800
    602 CG        -76.6600  -30.3800  -41.7790 C.3      39 MET    0.0900
    603 SD        -76.3790  -31.0200  -40.0620 S.3      39 MET    0.0900
    604 CE        -77.9820  -31.8760  -39.7130 C.3      39 MET   -0.1400
    605 HN        -79.1770  -28.4390  -41.9150 H        39 MET    0.0900
    606 HA        -77.2930  -28.7730  -39.7920 H        39 MET    0.0900
    607 HB1       -75.6280  -28.4840  -41.8090 H        39 MET   -0.0900
    608 HB2       -77.1270  -28.5460  -42.8170 H        39 MET   -0.2200
    609 HG1       -75.8550  -30.7550  -42.4480 H        39 MET    0.0900
    610 HG2       -77.6320  -30.7580  -42.1590 H        39 MET    0.0900
    611 HE1       -78.1700  -32.6910  -40.4460 H        39 MET    0.0900
    612 HE2       -78.8240  -31.1550  -39.7780 H        39 MET    0.5100
    613 HE3       -77.9650  -32.3250  -38.6970 H        39 MET   -0.5100
    614 N         -77.5980  -25.8200  -41.0190 N.am     40 LEU   -0.4700
    615 CA        -77.2570  -24.4320  -40.7530 C.3      40 LEU    0.3100
    616 C         -77.6720  -24.1500  -39.3210 C.2      40 LEU    0.0700
    617 O         -76.8810  -23.6320  -38.5380 O.2      40 LEU    0.0900
    618 CB        -78.0030  -23.4890  -41.6850 C.3      40 LEU   -0.1800
    619 CG        -77.7520  -23.6440  -43.1790 C.3      40 LEU    0.0900
    620 CD1       -78.3810  -22.4720  -43.9060 C.3      40 LEU    0.0900
    621 CD2       -76.2660  -23.6970  -43.4540 C.3      40 LEU   -0.0900
    622 HN        -78.3120  -25.9780  -41.6980 H        40 LEU    0.0900
    623 HA        -76.1910  -24.3220  -40.8870 H        40 LEU   -0.2700
    624 HB1       -77.7280  -22.4510  -41.4040 H        40 LEU    0.0900
    625 HB2       -79.0900  -23.6340  -41.5100 H        40 LEU    0.0900
    626 HG        -78.2000  -24.5950  -43.5390 H        40 LEU    0.0900
    627 HD11      -77.9340  -21.5190  -43.5520 H        40 LEU   -0.2700
    628 HD12      -79.4740  -22.4460  -43.7070 H        40 LEU    0.0900
    629 HD13      -78.2020  -22.5630  -44.9980 H        40 LEU    0.0900
    630 HD21      -75.8090  -24.5580  -42.9220 H        40 LEU    0.0900
    631 HD22      -75.7820  -22.7630  -43.0970 H        40 LEU    0.5100
    632 HD23      -76.0870  -23.8180  -44.5430 H        40 LEU   -0.5100
    633 N         -78.9050  -24.5240  -38.9710 N.am     41 ALA   -0.4700
    634 CA        -79.4090  -24.3350  -37.6190 C.3      41 ALA    0.3100
    635 C         -78.4920  -25.0330  -36.5950 C.2      41 ALA    0.0700
    636 O         -78.1490  -24.4470  -35.5650 O.2      41 ALA    0.0900
    637 CB        -80.8240  -24.8540  -37.5120 C.3      41 ALA   -0.2700
    638 HN        -79.5340  -24.9490  -39.6170 H        41 ALA    0.0900
    639 HA        -79.3780  -23.2790  -37.3930 H        41 ALA    0.0900
    640 HB1       -80.8530  -25.9380  -37.7560 H        41 ALA    0.0900
    641 HB2       -81.4820  -24.3130  -38.2270 H        41 ALA    0.5100
    642 HB3       -81.2020  -24.7140  -36.4770 H        41 ALA   -0.5100
    643 N         -78.0650  -26.2690  -36.8880 N.am     42 ALA   -0.4700
    644 CA        -77.1640  -26.9990  -35.9940 C.3      42 ALA    0.3100
    645 C         -75.8710  -26.2060  -35.9170 C.2      42 ALA    0.0700
    646 O         -75.4790  -25.7420  -34.8470 O.2      42 ALA    0.0900
    647 CB        -76.8870  -28.3770  -36.5300 C.3      42 ALA   -0.2700
    648 HN        -78.3380  -26.7430  -37.7210 H        42 ALA    0.0900
    649 HA        -77.6350  -27.0620  -35.0240 H        42 ALA    0.0900
    650 HB1       -76.4110  -28.3080  -37.5320 H        42 ALA    0.0900
    651 HB2       -77.8380  -28.9440  -36.6280 H        42 ALA    0.5100
    652 HB3       -76.1980  -28.9180  -35.8470 H        42 ALA   -0.5100
    653 N         -75.2530  -25.9960  -37.0780 N.am     43 TYR   -0.4700
    654 CA        -74.0130  -25.2390  -37.1940 C.3      43 TYR    0.3100
    655 C         -73.9970  -23.9310  -36.3930 C.2      43 TYR    0.0700
    656 O         -73.0450  -23.6410  -35.6560 O.2      43 TYR    0.0900
    657 CB        -73.7710  -24.9280  -38.6590 C.3      43 TYR   -0.1800
    658 CG        -72.6840  -23.9240  -38.9060 C.ar     43 TYR    0.0900
    659 CD1       -72.9640  -22.7280  -39.5420 C.ar     43 TYR    0.0900
    660 CD2       -71.3550  -24.2120  -38.5910 C.ar     43 TYR    0.0000
    661 CE1       -71.9570  -21.8510  -39.8810 C.ar     43 TYR   -0.1150
    662 CE2       -70.3400  -23.3370  -38.9240 C.ar     43 TYR    0.1150
    663 CZ        -70.6600  -22.1670  -39.5750 C.ar     43 TYR   -0.1150
    664 OH        -69.6660  -21.3280  -39.9740 O.3      43 TYR    0.1150
    665 HN        -75.6200  -26.3530  -37.9330 H        43 TYR    0.1100
    666 HA        -73.2070  -25.8350  -36.7900 H        43 TYR   -0.5400
    667 HB1       -74.7020  -24.5160  -39.1010 H        43 TYR    0.4300
    668 HB2       -73.4780  -25.8610  -39.1840 H        43 TYR   -0.1150
    669 HD1       -73.9870  -22.4770  -39.7770 H        43 TYR    0.1150
    670 HD2       -71.1170  -25.1320  -38.0780 H        43 TYR   -0.1150
    671 HE1       -72.1890  -20.9220  -40.3820 H        43 TYR    0.1150
    672 HE2       -69.3140  -23.5660  -38.6790 H        43 TYR    0.5100
    673 HH        -70.0720  -20.5220  -40.2990 H        43 TYR   -0.5100
    674 N         -75.0310  -23.1140  -36.5820 N.am     44 MET   -0.4700
    675 CA        -75.1420  -21.8430  -35.8670 C.3      44 MET    0.3100
    676 C         -75.2680  -22.0750  -34.3710 C.2      44 MET    0.0700
    677 O         -74.7290  -21.3240  -33.5740 O.2      44 MET    0.0900
    678 CB        -76.3320  -21.0180  -36.3770 C.3      44 MET   -0.1800
    679 CG        -76.0940  -20.3730  -37.7280 C.3      44 MET    0.0900
    680 SD        -74.4610  -19.5900  -37.8690 S.3      44 MET    0.0900
    681 CE        -74.4550  -18.4650  -36.4980 C.3      44 MET   -0.1400
    682 HN        -75.7710  -23.3300  -37.2140 H        44 MET    0.0900
    683 HA        -74.2220  -21.2990  -36.0160 H        44 MET    0.0900
    684 HB1       -76.5500  -20.2180  -35.6370 H        44 MET   -0.0900
    685 HB2       -77.2170  -21.6860  -36.4540 H        44 MET   -0.2200
    686 HG1       -76.8820  -19.6090  -37.8950 H        44 MET    0.0900
    687 HG2       -76.1940  -21.1540  -38.5090 H        44 MET    0.0900
    688 HE1       -75.4050  -18.5210  -35.9260 H        44 MET    0.0900
    689 HE2       -74.3320  -17.4220  -36.8590 H        44 MET    0.5100
    690 HE3       -73.6220  -18.7110  -35.8050 H        44 MET   -0.5100
    691 N         -75.9650  -23.1410  -33.9990 N.am     45 PHE   -0.4700
    692 CA        -76.1400  -23.4970  -32.6050 C.3      45 PHE    0.3100
    693 C         -74.7840  -23.8150  -31.9610 C.2      45 PHE    0.0700
    694 O         -74.5050  -23.3800  -30.8400 O.2      45 PHE    0.0900
    695 CB        -77.1010  -24.6880  -32.4950 C.3      45 PHE   -0.1800
    696 CG        -77.2320  -25.2330  -31.1090 C.ar     45 PHE    0.0900
    697 CD1       -76.7480  -26.4980  -30.8000 C.ar     45 PHE    0.0900
    698 CD2       -77.8120  -24.4730  -30.1010 C.ar     45 PHE    0.0000
    699 CE1       -76.8350  -27.0020  -29.4980 C.ar     45 PHE   -0.1150
    700 CE2       -77.9070  -24.9640  -28.7940 C.ar     45 PHE    0.1150
    701 CZ        -77.4160  -26.2330  -28.4930 C.ar     45 PHE   -0.1150
    702 HN        -76.4010  -23.7440  -34.6620 H        45 PHE    0.1150
    703 HA        -76.5380  -22.6390  -32.0830 H        45 PHE   -0.1150
    704 HB1       -76.7350  -25.5150  -33.1410 H        45 PHE    0.1150
    705 HB2       -78.1160  -24.3710  -32.8200 H        45 PHE   -0.1150
    706 HD1       -76.2990  -27.1010  -31.5760 H        45 PHE    0.1150
    707 HD2       -78.1960  -23.4890  -30.3290 H        45 PHE   -0.1150
    708 HE1       -76.4520  -27.9860  -29.2730 H        45 PHE    0.1150
    709 HE2       -78.3600  -24.3610  -28.0210 H        45 PHE    0.5100
    710 HZ        -77.4860  -26.6170  -27.4860 H        45 PHE   -0.5100
    711 N         -73.9360  -24.5470  -32.6870 N.am     46 LEU   -0.4700
    712 CA        -72.5990  -24.9120  -32.2140 C.3      46 LEU    0.3100
    713 C         -71.6760  -23.7100  -32.1540 C.2      46 LEU    0.0700
    714 O         -70.7600  -23.6890  -31.3390 O.2      46 LEU    0.0900
    715 CB        -71.9720  -25.9700  -33.1210 C.3      46 LEU   -0.1800
    716 CG        -72.2520  -27.4470  -32.8420 C.3      46 LEU    0.0900
    717 CD1       -73.6200  -27.6520  -32.2220 C.3      46 LEU    0.0900
    718 CD2       -72.1120  -28.2450  -34.1300 C.3      46 LEU   -0.0900
    719 HN        -74.1790  -24.8830  -33.5930 H        46 LEU    0.0900
    720 HA        -72.6930  -25.2920  -31.2070 H        46 LEU   -0.2700
    721 HB1       -70.8720  -25.8310  -33.0720 H        46 LEU    0.0900
    722 HB2       -72.3180  -25.7620  -34.1540 H        46 LEU    0.0900
    723 HG        -71.4780  -27.8370  -32.1470 H        46 LEU    0.0900
    724 HD11      -74.4100  -27.2780  -32.9080 H        46 LEU   -0.2700
    725 HD12      -73.6900  -27.0950  -31.2640 H        46 LEU    0.0900
    726 HD13      -73.7940  -28.7340  -32.0390 H        46 LEU    0.0900
    727 HD21      -71.0820  -28.1400  -34.5340 H        46 LEU    0.0900
    728 HD22      -72.8300  -27.8670  -34.8890 H        46 LEU    0.5100
    729 HD23      -72.3070  -29.3210  -33.9330 H        46 LEU   -0.5100
    730 N         -71.8730  -22.7350  -33.0470 N.am     47 LEU   -0.4700
    731 CA        -71.0490  -21.5170  -33.0460 C.3      47 LEU    0.3100
    732 C         -71.4280  -20.6270  -31.8710 C.2      47 LEU    0.0700
    733 O         -70.5940  -19.9370  -31.2840 O.2      47 LEU    0.0900
    734 CB        -71.2400  -20.7050  -34.3250 C.3      47 LEU   -0.1800
    735 CG        -70.5490  -21.1410  -35.6000 C.3      47 LEU    0.0900
    736 CD1       -70.8260  -20.0890  -36.6660 C.3      47 LEU    0.0900
    737 CD2       -69.0700  -21.2690  -35.3310 C.3      47 LEU   -0.0900
    738 HN        -72.5800  -22.7890  -33.7470 H        47 LEU    0.0900
    739 HA        -70.0170  -21.8180  -32.9490 H        47 LEU   -0.2700
    740 HB1       -70.8960  -19.6740  -34.1070 H        47 LEU    0.0900
    741 HB2       -72.3290  -20.6890  -34.5370 H        47 LEU    0.0900
    742 HG        -70.9410  -22.1280  -35.9280 H        47 LEU    0.0900
    743 HD11      -70.6000  -19.0760  -36.2720 H        47 LEU   -0.2700
    744 HD12      -71.8970  -20.1230  -36.9630 H        47 LEU    0.0900
    745 HD13      -70.1860  -20.2740  -37.5560 H        47 LEU    0.0900
    746 HD21      -68.8750  -22.1430  -34.6730 H        47 LEU    0.0900
    747 HD22      -68.6960  -20.3540  -34.8250 H        47 LEU    0.5100
    748 HD23      -68.5230  -21.4170  -36.2880 H        47 LEU   -0.5100
    749 N         -72.7200  -20.6030  -31.5680 N.am     48 ILE   -0.4700
    750 CA        -73.2170  -19.8130  -30.4700 C.3      48 ILE    0.3100
    751 C         -72.7810  -20.4580  -29.1670 C.2      48 ILE    0.0700
    752 O         -72.5690  -19.7710  -28.1650 O.2      48 ILE    0.0900
    753 CB        -74.7390  -19.6970  -30.5340 C.3      48 ILE   -0.0900
    754 CG1       -75.1370  -18.8550  -31.7510 C.3      48 ILE    0.0900
    755 CG2       -75.2740  -19.0870  -29.2420 C.3      48 ILE   -0.2700
    756 CD        -76.6400  -18.6790  -31.9290 C.3      48 ILE    0.0900
    757 HN        -73.3970  -21.1230  -32.0820 H        48 ILE    0.0900
    758 HA        -72.7640  -18.8360  -30.5290 H        48 ILE    0.0900
    759 HB        -75.1810  -20.7050  -30.6780 H        48 ILE   -0.1800
    760 HG11      -74.7310  -19.3430  -32.6630 H        48 ILE    0.0900
    761 HG12      -74.6770  -17.8490  -31.6470 H        48 ILE    0.0900
    762 HG21      -74.7140  -18.1590  -28.9970 H        48 ILE   -0.2700
    763 HG22      -75.1530  -19.8070  -28.4050 H        48 ILE    0.0900
    764 HG23      -76.3490  -18.8310  -29.3620 H        48 ILE    0.0900
    765 HD1       -76.9850  -17.7730  -31.3870 H        48 ILE    0.0900
    766 HD2       -77.1750  -19.5630  -31.5190 H        48 ILE    0.5100
    767 HD3       -76.8820  -18.5620  -33.0060 H        48 ILE   -0.5100
    768 N         -72.6050  -21.7780  -29.1900 N.am     49 MET   -0.4700
    769 CA        -72.1760  -22.5040  -27.9970 C.3      49 MET    0.3100
    770 C         -70.6840  -22.3120  -27.7340 C.2      49 MET    0.0700
    771 O         -70.2390  -22.3500  -26.5830 O.2      49 MET    0.0900
    772 CB        -72.5130  -23.9940  -28.1150 C.3      49 MET   -0.1800
    773 CG        -72.3430  -24.7570  -26.8200 C.3      49 MET    0.0900
    774 SD        -73.1460  -26.3530  -26.8520 S.3      49 MET    0.0900
    775 CE        -74.6540  -25.9730  -25.9370 C.3      49 MET   -0.1400
    776 HN        -72.7540  -22.3240  -30.0110 H        49 MET    0.0900
    777 HA        -72.6800  -22.0730  -27.1450 H        49 MET    0.0900
    778 HB1       -71.8500  -24.4460  -28.8820 H        49 MET   -0.0900
    779 HB2       -73.5680  -24.0920  -28.4480 H        49 MET   -0.2200
    780 HG1       -72.7660  -24.1470  -25.9930 H        49 MET    0.0900
    781 HG2       -71.2570  -24.8940  -26.6310 H        49 MET    0.0900
    782 HE1       -75.2430  -25.1770  -26.4420 H        49 MET    0.0900
    783 HE2       -74.4030  -25.6180  -24.9140 H        49 MET    0.5100
    784 HE3       -75.2950  -26.8770  -25.8610 H        49 MET   -0.5100
    785 N         -69.9190  -22.1000  -28.8040 N.am     50 LEU   -0.4700
    786 CA        -68.4810  -21.8770  -28.6940 C.3      50 LEU    0.3100
    787 C         -68.1320  -20.3880  -28.5400 C.2      50 LEU    0.0700
    788 O         -67.4270  -19.9920  -27.6040 O.2      50 LEU    0.0900
    789 CB        -67.7630  -22.4170  -29.9300 C.3      50 LEU   -0.1800
    790 CG        -67.5260  -23.9120  -30.1300 C.3      50 LEU    0.0900
    791 CD1       -66.9360  -24.1500  -31.5190 C.3      50 LEU    0.0900
    792 CD2       -66.5940  -24.4290  -29.0580 C.3      50 LEU   -0.0900
    793 HN        -70.2940  -22.0860  -29.7280 H        50 LEU    0.0900
    794 HA        -68.1290  -22.3800  -27.8060 H        50 LEU   -0.2700
    795 HB1       -66.7640  -21.9380  -29.9460 H        50 LEU    0.0900
    796 HB2       -68.3470  -22.0730  -30.8070 H        50 LEU    0.0900
    797 HG        -68.4890  -24.4580  -30.0340 H        50 LEU    0.0900
    798 HD11      -65.9700  -23.6110  -31.6210 H        50 LEU   -0.2700
    799 HD12      -67.6350  -23.7760  -32.2970 H        50 LEU    0.0900
    800 HD13      -66.7530  -25.2360  -31.6710 H        50 LEU    0.0900
    801 HD21      -67.0380  -24.2630  -28.0530 H        50 LEU    0.0900
    802 HD22      -65.6230  -23.8920  -29.1110 H        50 LEU    0.5100
    803 HD23      -66.4260  -25.5180  -29.1970 H        50 LEU   -0.5100
    804 N         -68.6240  -19.5710  -29.4740 N.am     51 GLY   -0.4700
    805 CA        -68.3570  -18.1460  -29.4730 C.3      51 GLY    0.3100
    806 C         -68.7240  -17.4530  -28.1890 C.2      51 GLY   -0.0200
    807 O         -68.1230  -16.4590  -27.8330 O.2      51 GLY    0.0900
    808 HN        -69.1990  -19.9070  -30.2170 H        51 GLY    0.0900
    809 HA1       -68.9260  -17.7070  -30.2790 H        51 GLY    0.5100
    810 HA2       -67.2990  -18.0130  -29.6490 H        51 GLY   -0.5100
    811 N         -69.7220  -17.9720  -27.4870 N.am     52 PHE   -0.4700
    812 CA        -70.1120  -17.3460  -26.2450 C.3      52 PHE    0.3100
    813 C         -69.0500  -17.4960  -25.1400 C.2      52 PHE    0.0700
    814 O         -68.3860  -16.5080  -24.7870 O.2      52 PHE    0.0900
    815 CB        -71.4910  -17.8170  -25.7820 C.3      52 PHE   -0.1800
    816 CG        -71.8470  -17.3250  -24.4220 C.ar     52 PHE    0.0900
    817 CD1       -71.5200  -16.0260  -24.0350 C.ar     52 PHE    0.0900
    818 CD2       -72.4550  -18.1620  -23.5030 C.ar     52 PHE    0.0000
    819 CE1       -71.7890  -15.5640  -22.7480 C.ar     52 PHE   -0.1150
    820 CE2       -72.7290  -17.7050  -22.2070 C.ar     52 PHE    0.1150
    821 CZ        -72.3920  -16.4020  -21.8340 C.ar     52 PHE   -0.1150
    822 HN        -70.2270  -18.7840  -27.7700 H        52 PHE    0.1150
    823 HA        -70.1190  -16.2780  -26.4020 H        52 PHE   -0.1150
    824 HB1       -71.5100  -18.9280  -25.7490 H        52 PHE    0.1150
    825 HB2       -72.2640  -17.4420  -26.4850 H        52 PHE   -0.1150
    826 HD1       -71.0490  -15.3650  -24.7470 H        52 PHE    0.1150
    827 HD2       -72.7200  -19.1700  -23.7850 H        52 PHE   -0.1150
    828 HE1       -71.5270  -14.5550  -22.4680 H        52 PHE    0.1150
    829 HE2       -73.2030  -18.3630  -21.4940 H        52 PHE    0.5100
    830 HZ        -72.6040  -16.0520  -20.8340 H        52 PHE   -0.5100
    831 N         -68.8560  -18.7230  -24.5950 N.am     53 PRO   -0.2900
    832 CA        -67.8640  -18.9510  -23.5390 C.3      53 PRO    0.0000
    833 C         -66.4760  -18.4760  -23.9340 C.2      53 PRO    0.0900
    834 O         -65.9180  -17.6040  -23.2850 O.2      53 PRO    0.0900
    835 CB        -67.8870  -20.4640  -23.3750 C.3      53 PRO    0.0200
    836 CG        -69.2830  -20.8180  -23.7350 C.3      53 PRO    0.0900
    837 CD        -69.5050  -19.9960  -24.9580 C.3      53 PRO   -0.1800
    838 HA        -68.1210  -18.3950  -22.6520 H        53 PRO    0.0900
    839 HB1       -67.6530  -20.7590  -22.3300 H        53 PRO    0.0900
    840 HB2       -67.1590  -20.9540  -24.0580 H        53 PRO   -0.1800
    841 HG1       -69.3850  -21.9030  -23.9500 H        53 PRO    0.0900
    842 HG2       -69.9930  -20.5440  -22.9260 H        53 PRO    0.0900
    843 HD1       -69.0130  -20.4400  -25.8490 H        53 PRO    0.5100
    844 HD2       -70.5840  -19.8370  -25.1580 H        53 PRO   -0.5100
    845 N         -65.9360  -19.0280  -25.0160 N.am     54 ILE   -0.4700
    846 CA        -64.6120  -18.6520  -25.4880 C.3      54 ILE    0.3100
    847 C         -64.4320  -17.1530  -25.4790 C.2      54 ILE    0.0700
    848 O         -63.4430  -16.6600  -24.9840 O.2      54 ILE    0.0900
    849 CB        -64.3600  -19.1510  -26.9120 C.3      54 ILE   -0.0900
    850 CG1       -64.3460  -20.6780  -26.9330 C.3      54 ILE    0.0900
    851 CG2       -63.0390  -18.6260  -27.4250 C.3      54 ILE   -0.2700
    852 CD        -64.4320  -21.2750  -28.3270 C.3      54 ILE    0.0900
    853 HN        -66.4120  -19.7220  -25.5500 H        54 ILE    0.0900
    854 HA        -63.8870  -19.0790  -24.8120 H        54 ILE    0.0900
    855 HB        -65.1790  -18.8030  -27.5770 H        54 ILE   -0.1800
    856 HG11      -65.2100  -21.0470  -26.3390 H        54 ILE    0.0900
    857 HG12      -63.4060  -21.0290  -26.4570 H        54 ILE    0.0900
    858 HG21      -62.2100  -18.9750  -26.7730 H        54 ILE   -0.2700
    859 HG22      -63.0460  -17.5150  -27.4250 H        54 ILE    0.0900
    860 HG23      -62.8590  -18.9990  -28.4570 H        54 ILE    0.0900
    861 HD1       -63.4880  -21.0870  -28.8810 H        54 ILE    0.0900
    862 HD2       -65.2710  -20.8090  -28.8860 H        54 ILE    0.5100
    863 HD3       -64.5910  -22.3730  -28.2600 H        54 ILE   -0.5100
    864 N         -65.4140  -16.4330  -26.0020 N.am     55 ASN   -0.4700
    865 CA        -65.3470  -14.9830  -26.0390 C.3      55 ASN    0.3100
    866 C         -65.6250  -14.3590  -24.6960 C.2      55 ASN    0.0700
    867 O         -65.0250  -13.3480  -24.3490 O.2      55 ASN    0.0900
    868 CB        -66.2960  -14.4130  -27.0870 C.3      55 ASN   -0.1800
    869 CG        -65.7380  -14.5270  -28.4780 C.2      55 ASN    0.0900
    870 ND2       -66.3530  -15.3630  -29.2970 N.am     55 ASN    0.0900
    871 OD1       -64.7470  -13.8870  -28.8090 O.2      55 ASN    0.5500
    872 HN        -66.2330  -16.8480  -26.3890 H        55 ASN   -0.5500
    873 HA        -64.3300  -14.7030  -26.2680 H        55 ASN   -0.6200
    874 HB1       -66.4800  -13.3400  -26.8660 H        55 ASN    0.3200
    875 HB2       -67.2590  -14.9650  -27.0440 H        55 ASN    0.3000
    876 HD21      -66.1230  -15.3700  -30.2700 H        55 ASN    0.5100
    877 HD22      -67.0490  -15.9880  -28.9430 H        55 ASN   -0.5100
    878 N         -66.5290  -14.9620  -23.9310 N.am     56 PHE   -0.4700
    879 CA        -66.8490  -14.4460  -22.6110 C.3      56 PHE    0.3100
    880 C         -65.7760  -14.7170  -21.5440 C.2      56 PHE    0.0700
    881 O         -65.6180  -13.9360  -20.6080 O.2      56 PHE    0.0900
    882 CB        -68.1970  -14.9560  -22.1250 C.3      56 PHE   -0.1800
    883 CG        -68.5870  -14.3850  -20.8020 C.ar     56 PHE    0.0900
    884 CD1       -68.8280  -13.0170  -20.6740 C.ar     56 PHE    0.0900
    885 CD2       -68.6440  -15.1920  -19.6680 C.ar     56 PHE    0.0000
    886 CE1       -69.1170  -12.4570  -19.4370 C.ar     56 PHE   -0.1150
    887 CE2       -68.9340  -14.6420  -18.4210 C.ar     56 PHE    0.1150
    888 CZ        -69.1700  -13.2700  -18.3080 C.ar     56 PHE   -0.1150
    889 HN        -67.0200  -15.7790  -24.2220 H        56 PHE    0.1150
    890 HA        -66.8600  -13.3680  -22.6720 H        56 PHE   -0.1150
    891 HB1       -68.1570  -16.0600  -22.0140 H        56 PHE    0.1150
    892 HB2       -68.9860  -14.6740  -22.8560 H        56 PHE   -0.1150
    893 HD1       -68.7900  -12.3850  -21.5490 H        56 PHE    0.1150
    894 HD2       -68.4620  -16.2530  -19.7560 H        56 PHE   -0.1150
    895 HE1       -69.3000  -11.3960  -19.3510 H        56 PHE    0.1150
    896 HE2       -68.9760  -15.2730  -17.5460 H        56 PHE    0.5100
    897 HZ        -69.3950  -12.8390  -17.3420 H        56 PHE   -0.5100
    898 N         -65.0840  -15.8490  -21.6470 N.am     57 LEU   -0.4700
    899 CA        -64.0080  -16.1930  -20.7250 C.3      57 LEU    0.3100
    900 C         -62.8390  -15.2780  -21.0480 C.2      57 LEU    0.0700
    901 O         -62.1690  -14.7670  -20.1680 O.2      57 LEU    0.0900
    902 CB        -63.5710  -17.6300  -20.9390 C.3      57 LEU   -0.1800
    903 CG        -62.1920  -17.9730  -20.3870 C.3      57 LEU    0.0900
    904 CD1       -62.2630  -18.0190  -18.8960 C.3      57 LEU    0.0900
    905 CD2       -61.7180  -19.3090  -20.9310 C.3      57 LEU   -0.0900
    906 HN        -65.2720  -16.5180  -22.3630 H        57 LEU    0.0900
    907 HA        -64.3710  -16.0540  -19.7180 H        57 LEU   -0.2700
    908 HB1       -63.5670  -17.8340  -22.0310 H        57 LEU    0.0900
    909 HB2       -64.3150  -18.2950  -20.4520 H        57 LEU    0.0900
    910 HG        -61.4590  -17.2010  -20.7030 H        57 LEU    0.0900
    911 HD11      -62.9920  -18.7920  -18.5720 H        57 LEU   -0.2700
    912 HD12      -62.5910  -17.0340  -18.5030 H        57 LEU    0.0900
    913 HD13      -61.2660  -18.2750  -18.4790 H        57 LEU    0.0900
    914 HD21      -61.6560  -19.2700  -22.0400 H        57 LEU    0.0900
    915 HD22      -62.4320  -20.1100  -20.6440 H        57 LEU    0.5100
    916 HD23      -60.7100  -19.5450  -20.5280 H        57 LEU   -0.5100
    917 N         -62.5850  -15.1010  -22.3390 N.am     58 THR   -0.4700
    918 CA        -61.5220  -14.2370  -22.8100 C.3      58 THR    0.3100
    919 C         -61.7670  -12.8500  -22.2470 C.2      58 THR    0.0700
    920 O         -60.8470  -12.1670  -21.8080 O.2      58 THR    0.0900
    921 CB        -61.5600  -14.1450  -24.3300 C.3      58 THR    0.1400
    922 CG2       -60.4360  -13.2780  -24.8380 C.3      58 THR    0.0900
    923 OG1       -61.4160  -15.4510  -24.8790 O.3      58 THR   -0.6600
    924 HN        -63.1170  -15.5600  -23.0480 H        58 THR    0.4300
    925 HA        -60.5810  -14.6490  -22.4790 H        58 THR   -0.2700
    926 HB        -62.5280  -13.7140  -24.6610 H        58 THR    0.0900
    927 HG1       -62.3070  -15.8010  -24.9660 H        58 THR    0.0900
    928 HG21      -59.4570  -13.7060  -24.5330 H        58 THR    0.0900
    929 HG22      -60.5250  -12.2560  -24.4130 H        58 THR    0.5100
    930 HG23      -60.4710  -13.2260  -25.9470 H        58 THR   -0.5100
    931 N         -63.0300  -12.4410  -22.2790 N.am     59 LEU   -0.4700
    932 CA        -63.4460  -11.1430  -21.7740 C.3      59 LEU    0.3100
    933 C         -63.3050  -11.0570  -20.2460 C.2      59 LEU    0.0700
    934 O         -62.6320  -10.1630  -19.7200 O.2      59 LEU    0.0900
    935 CB        -64.8870  -10.8680  -22.2320 C.3      59 LEU   -0.1800
    936 CG        -65.8280   -9.9630  -21.4290 C.3      59 LEU    0.0900
    937 CD1       -65.2350   -8.5990  -21.1530 C.3      59 LEU    0.0900
    938 CD2       -67.1020   -9.8140  -22.2040 C.3      59 LEU   -0.0900
    939 HN        -63.7570  -13.0120  -22.6530 H        59 LEU    0.0900
    940 HA        -62.7720  -10.3930  -22.1620 H        59 LEU   -0.2700
    941 HB1       -65.3870  -11.8550  -22.3020 H        59 LEU    0.0900
    942 HB2       -64.8150  -10.4230  -23.2440 H        59 LEU    0.0900
    943 HG        -66.0570  -10.4560  -20.4600 H        59 LEU    0.0900
    944 HD11      -65.1770   -8.0100  -22.0940 H        59 LEU   -0.2700
    945 HD12      -64.2100   -8.7080  -20.7400 H        59 LEU    0.0900
    946 HD13      -65.8730   -8.0480  -20.4280 H        59 LEU    0.0900
    947 HD21      -67.6630  -10.7730  -22.2030 H        59 LEU    0.0900
    948 HD22      -66.8750   -9.5360  -23.2550 H        59 LEU    0.5100
    949 HD23      -67.7370   -9.0300  -21.7380 H        59 LEU   -0.5100
    950 N         -63.9070  -12.0160  -19.5410 N.am     60 TYR   -0.4700
    951 CA        -63.8610  -12.0620  -18.0900 C.3      60 TYR    0.3100
    952 C         -62.4290  -12.1440  -17.5600 C.2      60 TYR    0.0700
    953 O         -62.1190  -11.6340  -16.4890 O.2      60 TYR    0.0900
    954 CB        -64.6900  -13.2450  -17.5610 C.3      60 TYR   -0.1800
    955 CG        -64.8220  -13.2650  -16.0450 C.ar     60 TYR    0.0900
    956 CD1       -64.3280  -14.3340  -15.2840 C.ar     60 TYR    0.0900
    957 CD2       -65.3770  -12.1740  -15.3680 C.ar     60 TYR    0.0000
    958 CE1       -64.3750  -14.3060  -13.8800 C.ar     60 TYR   -0.1150
    959 CE2       -65.4240  -12.1330  -13.9750 C.ar     60 TYR    0.1150
    960 CZ        -64.9210  -13.1930  -13.2320 C.ar     60 TYR   -0.1150
    961 OH        -64.9350  -13.0970  -11.8480 O.3      60 TYR    0.1150
    962 HN        -64.4190  -12.7480  -19.9830 H        60 TYR    0.1100
    963 HA        -64.2540  -11.1290  -17.7120 H        60 TYR   -0.5400
    964 HB1       -64.2040  -14.1980  -17.8630 H        60 TYR    0.4300
    965 HB2       -65.7160  -13.1910  -17.9820 H        60 TYR   -0.1150
    966 HD1       -63.9040  -15.1930  -15.7840 H        60 TYR    0.1150
    967 HD2       -65.7760  -11.3470  -15.9360 H        60 TYR   -0.1150
    968 HE1       -63.9920  -15.1370  -13.3060 H        60 TYR    0.1150
    969 HE2       -65.8520  -11.2760  -13.4740 H        60 TYR    0.5100
    970 HH        -65.4860  -12.3490  -11.6080 H        60 TYR   -0.5100
    971 N         -61.5400  -12.7780  -18.3080 N.am     61 VAL   -0.4700
    972 CA        -60.1740  -12.8860  -17.8440 C.3      61 VAL    0.3100
    973 C         -59.4740  -11.5190  -17.8810 C.2      61 VAL    0.0700
    974 O         -59.0040  -11.0460  -16.8440 O.2      61 VAL    0.0900
    975 CB        -59.3810  -13.9910  -18.6270 C.3      61 VAL   -0.0900
    976 CG1       -57.9090  -13.9820  -18.2470 C.3      61 VAL    0.0900
    977 CG2       -59.9490  -15.3740  -18.3260 C.3      61 VAL   -0.2700
    978 HN        -61.7580  -13.1940  -19.1870 H        61 VAL    0.0900
    979 HA        -60.2010  -13.1250  -16.7910 H        61 VAL    0.0900
    980 HB        -59.4780  -13.8060  -19.7180 H        61 VAL    0.0900
    981 HG11      -57.7810  -14.3500  -17.2070 H        61 VAL   -0.2700
    982 HG12      -57.5090  -12.9480  -18.3100 H        61 VAL    0.0900
    983 HG13      -57.3390  -14.6450  -18.9310 H        61 VAL    0.0900
    984 HG21      -61.0580  -15.3300  -18.2810 H        61 VAL    0.0900
    985 HG22      -59.5690  -15.7340  -17.3450 H        61 VAL    0.5100
    986 HG23      -59.6540  -16.0860  -19.1250 H        61 VAL   -0.5100
    987 N         -59.5120  -10.8290  -19.0290 N.am     62 THR   -0.4700
    988 CA        -58.8300   -9.5270  -19.1900 C.3      62 THR    0.3100
    989 C         -59.1850   -8.4550  -18.1350 C.2      62 THR    0.0700
    990 O         -58.3190   -7.7070  -17.6570 O.2      62 THR    0.0900
    991 CB        -59.0200   -8.9290  -20.6380 C.3      62 THR    0.1400
    992 CG2       -58.0560   -7.7630  -20.8560 C.3      62 THR    0.0900
    993 OG1       -58.7490   -9.9200  -21.6390 O.3      62 THR   -0.6600
    994 HN        -60.0040  -11.1640  -19.8280 H        62 THR    0.4300
    995 HA        -57.7800   -9.6810  -18.9910 H        62 THR   -0.2700
    996 HB        -60.0660   -8.5740  -20.7590 H        62 THR    0.0900
    997 HG1       -59.5420  -10.4600  -21.6980 H        62 THR    0.0900
    998 HG21      -57.0250   -8.0630  -20.5720 H        62 THR    0.0900
    999 HG22      -58.3600   -6.8990  -20.2280 H        62 THR    0.5100
   1000 HG23      -58.0580   -7.4670  -21.9260 H        62 THR   -0.5100
   1001 N         -60.4650   -8.4040  -17.7680 N.am     63 VAL   -0.4700
   1002 CA        -60.9900   -7.4480  -16.7890 C.3      63 VAL    0.3100
   1003 C         -60.4720   -7.7140  -15.3740 C.2      63 VAL    0.0700
   1004 O         -60.0340   -6.7940  -14.6680 O.2      63 VAL    0.0900
   1005 CB        -62.5420   -7.5130  -16.7510 C.3      63 VAL   -0.0900
   1006 CG1       -63.1030   -6.4600  -15.8040 C.3      63 VAL    0.0900
   1007 CG2       -63.1090   -7.3470  -18.1470 C.3      63 VAL   -0.2700
   1008 HN        -61.1390   -9.0300  -18.1530 H        63 VAL    0.0900
   1009 HA        -60.6610   -6.4590  -17.0760 H        63 VAL    0.0900
   1010 HB        -62.8580   -8.5210  -16.4090 H        63 VAL    0.0900
   1011 HG11      -62.6580   -5.4670  -16.0300 H        63 VAL   -0.2700
   1012 HG12      -62.8600   -6.7270  -14.7530 H        63 VAL    0.0900
   1013 HG13      -64.2050   -6.3910  -15.9260 H        63 VAL    0.0900
   1014 HG21      -62.5990   -8.0400  -18.8510 H        63 VAL    0.0900
   1015 HG22      -62.9500   -6.3050  -18.4980 H        63 VAL    0.5100
   1016 HG23      -64.1950   -7.5800  -18.1450 H        63 VAL   -0.5100
   1017 N         -60.5560   -8.9840  -14.9750 N.am     64 GLN   -0.4700
   1018 CA        -60.1420   -9.4560  -13.6620 C.3      64 GLN    0.3100
   1019 C         -58.6610   -9.3080  -13.3850 C.2      64 GLN    0.0700
   1020 O         -58.2690   -9.0470  -12.2430 O.2      64 GLN    0.0900
   1021 CB        -60.5390  -10.9230  -13.4820 C.3      64 GLN   -0.1800
   1022 CG        -60.0810  -11.5130  -12.1600 C.3      64 GLN    0.0900
   1023 CD        -60.4200  -12.9770  -12.0300 C.2      64 GLN    0.0900
   1024 NE2       -61.3560  -13.3440  -11.2890 N.am     64 GLN   -0.1800
   1025 OE1       -59.6760  -13.8210  -12.7130 O.2      64 GLN    0.0900
   1026 HN        -60.9180   -9.6890  -15.5790 H        64 GLN    0.0900
   1027 HA        -60.6230   -8.8410  -12.9160 H        64 GLN    0.5500
   1028 HB1       -60.0930  -11.5160  -14.3090 H        64 GLN   -0.5500
   1029 HB2       -61.6450  -11.0010  -13.5400 H        64 GLN   -0.6200
   1030 HG1       -60.5710  -10.9630  -11.3290 H        64 GLN    0.3200
   1031 HG2       -58.9800  -11.3980  -12.0750 H        64 GLN    0.3000
   1032 HE21      -61.5780  -14.3150  -11.2080 H        64 GLN    0.5100
   1033 HE22      -61.8850  -12.6650  -10.7790 H        64 GLN   -0.5100
   1034 N         -57.8430   -9.5320  -14.4130 N.am     65 HSE   -0.4700
   1035 CA        -56.3960   -9.4180  -14.2870 C.3      65 HSE    0.3100
   1036 C         -55.9540   -7.9950  -14.6110 C.2      65 HSE    0.0700
   1037 O         -55.7150   -7.6400  -15.7650 O.2      65 HSE    0.0900
   1038 CB        -55.6930  -10.4680  -15.1550 C.3      65 HSE   -0.0800
   1039 CG        -55.9000  -11.8790  -14.6770 C.ar     65 HSE    0.0900
   1040 CD2       -56.3430  -12.9820  -15.3260 C.ar     65 HSE    0.0900
   1041 ND1       -55.6780  -12.2610  -13.3700 N.ar     65 HSE   -0.7000
   1042 CE1       -55.9850  -13.5400  -13.2340 C.ar     65 HSE    0.2200
   1043 NE2       -56.3910  -14.0030  -14.4050 N.ar     65 HSE    0.2500
   1044 HN        -58.1850   -9.7870  -15.3140 H        65 HSE    0.1300
   1045 HA        -56.1390   -9.5580  -13.2480 H        65 HSE   -0.3600
   1046 HB1       -54.6030  -10.2580  -15.1560 H        65 HSE    0.3200
   1047 HB2       -56.0800  -10.3920  -16.1930 H        65 HSE   -0.0500
   1048 HD2       -56.6220  -13.1030  -16.3650 H        65 HSE    0.0900
   1049 HE1       -55.9240  -14.1350  -12.3240 H        65 HSE    0.5100
   1050 HE2       -56.6860  -14.9380  -14.6020 H        65 HSE   -0.5100
   1051 N         -55.8460   -7.1970  -13.5470 N.am     66 LYS   -0.4700
   1052 CA        -55.5030   -5.7760  -13.5930 C.3      66 LYS    0.3100
   1053 C         -54.2640   -5.2790  -14.3400 C.2      66 LYS    0.0700
   1054 O         -54.2130   -4.1020  -14.7050 O.2      66 LYS    0.0900
   1055 CB        -55.5720   -5.1770  -12.1800 C.3      66 LYS   -0.1800
   1056 CG        -57.0080   -4.9900  -11.6540 C.3      66 LYS    0.0900
   1057 CD        -57.7690   -3.9920  -12.5240 C.3      66 LYS    0.0900
   1058 CE        -59.2190   -3.8120  -12.1040 C.3      66 LYS   -0.1800
   1059 NZ        -59.9190   -2.8650  -13.0350 N.4      66 LYS    0.0900
   1060 HN        -56.0010   -7.5530  -12.6300 H        66 LYS    0.0900
   1061 HA        -56.2020   -5.2800  -14.2500 H        66 LYS   -0.1800
   1062 HB1       -55.0700   -4.1870  -12.1910 H        66 LYS    0.0900
   1063 HB2       -55.0280   -5.8500  -11.4840 H        66 LYS    0.0900
   1064 HG1       -56.9730   -4.6160  -10.6100 H        66 LYS    0.2100
   1065 HG2       -57.5360   -5.9680  -11.6690 H        66 LYS    0.0500
   1066 HD1       -57.7460   -4.3470  -13.5760 H        66 LYS    0.0500
   1067 HD2       -57.2580   -3.0080  -12.4650 H        66 LYS   -0.3000
   1068 HE1       -59.2700   -3.3890  -11.0780 H        66 LYS    0.3300
   1069 HE2       -59.7500   -4.7880  -12.1410 H        66 LYS    0.3300
   1070 HZ1       -60.0420   -3.3180  -13.9630 H        66 LYS    0.3300
   1071 HZ2       -59.3520   -2.0010  -13.1430 H        66 LYS    0.5100
   1072 HZ3       -60.8510   -2.6200  -12.6430 H        66 LYS   -0.5100
   1073 N         -53.2830   -6.1520  -14.5900 N.am     67 LYS   -0.4700
   1074 CA        -52.0740   -5.7440  -15.3230 C.3      67 LYS    0.3100
   1075 C         -52.0310   -6.2320  -16.7780 C.2      67 LYS    0.0700
   1076 O         -51.0170   -6.0860  -17.4600 O.2      67 LYS    0.0900
   1077 CB        -50.7810   -6.1600  -14.5850 C.3      67 LYS   -0.1800
   1078 CG        -50.4900   -5.4080  -13.2600 C.3      67 LYS    0.0900
   1079 CD        -48.9770   -5.2390  -12.9930 C.3      67 LYS    0.0900
   1080 CE        -48.2330   -6.5790  -12.8790 C.3      67 LYS   -0.1800
   1081 NZ        -46.7400   -6.4640  -12.7460 N.4      67 LYS    0.0900
   1082 HN        -53.3250   -7.1030  -14.2950 H        67 LYS    0.0900
   1083 HA        -52.1060   -4.6710  -15.4350 H        67 LYS   -0.1800
   1084 HB1       -49.9240   -5.9900  -15.2700 H        67 LYS    0.0900
   1085 HB2       -50.8500   -7.2440  -14.3550 H        67 LYS    0.0900
   1086 HG1       -50.9400   -5.9760  -12.4180 H        67 LYS    0.2100
   1087 HG2       -50.9600   -4.4030  -13.3080 H        67 LYS    0.0500
   1088 HD1       -48.8430   -4.6750  -12.0460 H        67 LYS    0.0500
   1089 HD2       -48.5320   -4.6540  -13.8260 H        67 LYS   -0.3000
   1090 HE1       -48.4310   -7.1810  -13.7920 H        67 LYS    0.3300
   1091 HE2       -48.5960   -7.1180  -11.9790 H        67 LYS    0.3300
   1092 HZ1       -46.5080   -5.9200  -11.8920 H        67 LYS    0.3300
   1093 HZ2       -46.3540   -5.9780  -13.5820 H        67 LYS    0.5100
   1094 HZ3       -46.3240   -7.4150  -12.6760 H        67 LYS   -0.5100
   1095 N         -53.1270   -6.8260  -17.2470 N.am     68 LEU   -0.4700
   1096 CA        -53.2230   -7.3120  -18.6240 C.3      68 LEU    0.3100
   1097 C         -53.7640   -6.1430  -19.4580 C.2      68 LEU    0.0700
   1098 O         -54.8980   -6.1760  -19.9550 O.2      68 LEU    0.0900
   1099 CB        -54.1760   -8.5200  -18.6900 C.3      68 LEU   -0.1800
   1100 CG        -53.6430   -9.9210  -19.0280 C.3      68 LEU    0.0900
   1101 CD1       -52.5370  -10.3460  -18.0940 C.3      68 LEU    0.0900
   1102 CD2       -54.7730  -10.9060  -18.9530 C.3      68 LEU   -0.0900
   1103 HN        -53.9340   -6.9670  -16.6780 H        68 LEU    0.0900
   1104 HA        -52.2350   -7.5930  -18.9530 H        68 LEU   -0.2700
   1105 HB1       -54.9440   -8.2790  -19.4510 H        68 LEU    0.0900
   1106 HB2       -54.6600   -8.5960  -17.6950 H        68 LEU    0.0900
   1107 HG        -53.2550   -9.9190  -20.0690 H        68 LEU    0.0900
   1108 HD11      -52.8490  -10.1950  -17.0380 H        68 LEU   -0.2700
   1109 HD12      -51.6250   -9.7390  -18.2850 H        68 LEU    0.0900
   1110 HD13      -52.3060  -11.4220  -18.2450 H        68 LEU    0.0900
   1111 HD21      -55.5700  -10.6280  -19.6760 H        68 LEU    0.0900
   1112 HD22      -55.2070  -10.9050  -17.9300 H        68 LEU    0.5100
   1113 HD23      -54.4050  -11.9230  -19.2030 H        68 LEU   -0.5100
   1114 N         -52.9240   -5.1190  -19.6340 N.am     69 ARG   -0.4700
   1115 CA        -53.3410   -3.9160  -20.3290 C.3      69 ARG    0.3100
   1116 C         -52.4770   -3.3540  -21.4590 C.2      69 ARG    0.0700
   1117 O         -52.4380   -2.1460  -21.6590 O.2      69 ARG    0.0900
   1118 CB        -53.6050   -2.8300  -19.2870 C.3      69 ARG   -0.1800
   1119 CG        -54.5770   -3.2560  -18.1990 C.3      69 ARG    0.0900
   1120 CD        -55.9450   -3.5180  -18.7820 C.3      69 ARG    0.0900
   1121 NE        -56.7190   -4.4650  -17.9840 N.pl3    69 ARG   -0.1800
   1122 CZ        -57.4020   -4.1420  -16.8900 C.cat    69 ARG    0.0900
   1123 NH1       -57.4130   -2.8860  -16.4440 N.pl3    69 ARG    0.0900
   1124 NH2       -58.1000   -5.0750  -16.2520 N.pl3    69 ARG    0.2000
   1125 HN        -51.9860   -5.1340  -19.2980 H        69 ARG    0.0900
   1126 HA        -54.2360   -4.1360  -20.8940 H        69 ARG    0.0900
   1127 HB1       -54.0190   -1.9390  -19.8030 H        69 ARG   -0.7000
   1128 HB2       -52.6400   -2.5550  -18.8120 H        69 ARG    0.4400
   1129 HG1       -54.6510   -2.4520  -17.4360 H        69 ARG    0.6400
   1130 HG2       -54.2020   -4.1810  -17.7110 H        69 ARG   -0.8000
   1131 HD1       -55.8390   -3.9480  -19.8010 H        69 ARG    0.4600
   1132 HD2       -56.5200   -2.5690  -18.8260 H        69 ARG    0.4600
   1133 HE        -56.7370   -5.4200  -18.2790 H        69 ARG   -0.8000
   1134 HH11      -56.9040   -2.1770  -16.9330 H        69 ARG    0.4600
   1135 HH12      -57.9290   -2.6520  -15.6200 H        69 ARG    0.4600
   1136 HH21      -58.1100   -6.0150  -16.5960 H        69 ARG    0.5100
   1137 HH22      -58.6160   -4.8390  -15.4290 H        69 ARG   -0.5100
   1138 N         -51.8140   -4.2150  -22.2250 N.am     70 THR   -0.4700
   1139 CA        -51.0030   -3.7410  -23.3560 C.3      70 THR    0.3100
   1140 C         -51.9260   -3.5600  -24.5740 C.2      70 THR    0.0700
   1141 O         -53.0390   -4.1050  -24.5830 O.2      70 THR    0.0900
   1142 CB        -49.8790   -4.7500  -23.7200 C.3      70 THR    0.1400
   1143 CG2       -49.2090   -5.2720  -22.4570 C.3      70 THR    0.0900
   1144 OG1       -50.4220   -5.8610  -24.4400 O.3      70 THR   -0.6600
   1145 HN        -51.8360   -5.2010  -22.0720 H        70 THR    0.4300
   1146 HA        -50.5720   -2.7910  -23.0770 H        70 THR   -0.2700
   1147 HB        -49.1170   -4.2500  -24.3550 H        70 THR    0.0900
   1148 HG1       -49.6690   -6.3570  -24.7690 H        70 THR    0.0900
   1149 HG21      -49.9060   -5.9360  -21.9010 H        70 THR    0.0900
   1150 HG22      -48.9300   -4.4220  -21.7980 H        70 THR    0.5100
   1151 HG23      -48.3010   -5.8540  -22.7230 H        70 THR   -0.5100
   1152 N         -51.5160   -2.7590  -25.5920 N.am     71 PRO   -0.2900
   1153 CA        -52.3800   -2.5870  -26.7690 C.3      71 PRO    0.0000
   1154 C         -52.9470   -3.9220  -27.2560 C.2      71 PRO    0.0900
   1155 O         -54.1430   -4.0310  -27.5050 O.2      71 PRO    0.0900
   1156 CB        -51.4430   -1.9410  -27.7840 C.3      71 PRO    0.0200
   1157 CG        -50.6800   -0.9960  -26.9040 C.3      71 PRO    0.0900
   1158 CD        -50.3460   -1.8600  -25.6790 C.3      71 PRO   -0.1800
   1159 HA        -53.2490   -1.9990  -26.5180 H        71 PRO    0.0900
   1160 HB1       -52.0030   -1.4030  -28.5770 H        71 PRO    0.0900
   1161 HB2       -50.7750   -2.6890  -28.2590 H        71 PRO   -0.1800
   1162 HG1       -49.7570   -0.6360  -27.4050 H        71 PRO    0.0900
   1163 HG2       -51.3020   -0.1200  -26.6210 H        71 PRO    0.0900
   1164 HD1       -49.4170   -2.4500  -25.8320 H        71 PRO    0.5100
   1165 HD2       -50.2600   -1.2500  -24.7550 H        71 PRO   -0.5100
   1166 N         -52.1030   -4.9540  -27.3010 N.am     72 LEU   -0.4700
   1167 CA        -52.5360   -6.2800  -27.7110 C.3      72 LEU    0.3100
   1168 C         -53.6120   -6.8030  -26.7720 C.2      72 LEU    0.0700
   1169 O         -54.6590   -7.2610  -27.2090 O.2      72 LEU    0.0900
   1170 CB        -51.3650   -7.2550  -27.6880 C.3      72 LEU   -0.1800
   1171 CG        -51.7840   -8.6850  -28.0380 C.3      72 LEU    0.0900
   1172 CD1       -52.0450   -8.7510  -29.5300 C.3      72 LEU    0.0900
   1173 CD2       -50.7210   -9.7010  -27.6410 C.3      72 LEU   -0.0900
   1174 HN        -51.1400   -4.8630  -27.0560 H        72 LEU    0.0900
   1175 HA        -52.9440   -6.2050  -28.7080 H        72 LEU   -0.2700
   1176 HB1       -50.9150   -7.2520  -26.6720 H        72 LEU    0.0900
   1177 HB2       -50.6010   -6.9160  -28.4200 H        72 LEU    0.0900
   1178 HG        -52.7060   -8.9560  -27.4800 H        72 LEU    0.0900
   1179 HD11      -51.0890   -8.6600  -30.0900 H        72 LEU   -0.2700
   1180 HD12      -52.7150   -7.9180  -29.8340 H        72 LEU    0.0900
   1181 HD13      -52.5160   -9.7230  -29.7890 H        72 LEU    0.0900
   1182 HD21      -50.5410   -9.6560  -26.5450 H        72 LEU    0.0900
   1183 HD22      -49.7680   -9.4780  -28.1670 H        72 LEU    0.5100
   1184 HD23      -51.0620  -10.7260  -27.9030 H        72 LEU   -0.5100
   1185 N         -53.3440   -6.7410  -25.4720 N.am     73 ASN   -0.4700
   1186 CA        -54.2860   -7.2100  -24.4590 C.3      73 ASN    0.3100
   1187 C         -55.5950   -6.4480  -24.5760 C.2      73 ASN    0.0700
   1188 O         -56.6570   -6.9970  -24.2970 O.2      73 ASN    0.0900
   1189 CB        -53.7070   -7.0360  -23.0430 C.3      73 ASN   -0.1800
   1190 CG        -52.5000   -7.9380  -22.7650 C.2      73 ASN    0.0900
   1191 ND2       -51.5540   -8.0330  -23.5800 N.am     73 ASN    0.0900
   1192 OD1       -52.5040   -8.5760  -21.6230 O.2      73 ASN    0.5500
   1193 HN        -52.4850   -6.3700  -25.1290 H        73 ASN   -0.5500
   1194 HA        -54.4900   -8.2520  -24.6530 H        73 ASN   -0.6200
   1195 HB1       -54.4990   -7.2730  -22.3010 H        73 ASN    0.3200
   1196 HB2       -53.3910   -5.9790  -22.9130 H        73 ASN    0.3000
   1197 HD21      -50.8520   -8.7350  -23.4520 H        73 ASN    0.5100
   1198 HD22      -51.5000   -7.4080  -24.3580 H        73 ASN   -0.5100
   1199 N         -55.5020   -5.1900  -25.0190 N.am     74 TYR   -0.4700
   1200 CA        -56.6430   -4.2940  -25.1970 C.3      74 TYR    0.3100
   1201 C         -57.4630   -4.6010  -26.4300 C.2      74 TYR    0.0700
   1202 O         -58.6800   -4.7750  -26.3690 O.2      74 TYR    0.0900
   1203 CB        -56.1540   -2.8540  -25.3320 C.3      74 TYR   -0.1800
   1204 CG        -56.5280   -1.9920  -24.1740 C.ar     74 TYR    0.0900
   1205 CD1       -57.8110   -1.4620  -24.0630 C.ar     74 TYR    0.0900
   1206 CD2       -55.6060   -1.7330  -23.1640 C.ar     74 TYR    0.0000
   1207 CE1       -58.1690   -0.6950  -22.9660 C.ar     74 TYR   -0.1150
   1208 CE2       -55.9470   -0.9730  -22.0610 C.ar     74 TYR    0.1150
   1209 CZ        -57.2260   -0.4560  -21.9640 C.ar     74 TYR   -0.1150
   1210 OH        -57.5530    0.2970  -20.8600 O.3      74 TYR    0.1150
   1211 HN        -54.6190   -4.7970  -25.2560 H        74 TYR    0.1100
   1212 HA        -57.2890   -4.3940  -24.3370 H        74 TYR   -0.5400
   1213 HB1       -56.6000   -2.3990  -26.2420 H        74 TYR    0.4300
   1214 HB2       -55.0450   -2.8470  -25.4070 H        74 TYR   -0.1150
   1215 HD1       -58.5370   -1.6500  -24.8400 H        74 TYR    0.1150
   1216 HD2       -54.6060   -2.1320  -23.2420 H        74 TYR   -0.1150
   1217 HE1       -59.1660   -0.2870  -22.8850 H        74 TYR    0.1150
   1218 HE2       -55.2230   -0.7860  -21.2830 H        74 TYR    0.5100
   1219 HH        -56.8390    0.2160  -20.2240 H        74 TYR   -0.5100
   1220 N         -56.7840   -4.5610  -27.5730 N.am     75 ILE   -0.4700
   1221 CA        -57.3840   -4.8210  -28.8740 C.3      75 ILE    0.3100
   1222 C         -58.0240   -6.2080  -28.9150 C.2      75 ILE    0.0700
   1223 O         -58.8850   -6.4750  -29.7550 O.2      75 ILE    0.0900
   1224 CB        -56.3260   -4.6420  -30.0170 C.3      75 ILE   -0.0900
   1225 CG1       -56.3330   -3.2010  -30.5490 C.3      75 ILE    0.0900
   1226 CG2       -56.5920   -5.5850  -31.1570 C.3      75 ILE   -0.2700
   1227 CD        -55.8770   -2.1250  -29.5530 C.3      75 ILE    0.0900
   1228 HN        -55.8110   -4.3460  -27.5880 H        75 ILE    0.0900
   1229 HA        -58.2020   -4.1300  -29.0080 H        75 ILE    0.0900
   1230 HB        -55.3110   -4.8390  -29.6100 H        75 ILE   -0.1800
   1231 HG11      -57.3680   -2.9570  -30.8680 H        75 ILE    0.0900
   1232 HG12      -55.6630   -3.1570  -31.4330 H        75 ILE    0.0900
   1233 HG21      -57.6580   -5.5200  -31.4640 H        75 ILE   -0.2700
   1234 HG22      -56.3770   -6.6290  -30.8420 H        75 ILE    0.0900
   1235 HG23      -55.9550   -5.3160  -32.0260 H        75 ILE    0.0900
   1236 HD1       -54.8350   -2.3250  -29.2260 H        75 ILE    0.0900
   1237 HD2       -56.5370   -2.1340  -28.6600 H        75 ILE    0.5100
   1238 HD3       -55.9120   -1.1250  -30.0350 H        75 ILE   -0.5100
   1239 N         -57.6290   -7.0850  -27.9930 N.am     76 LEU   -0.4700
   1240 CA        -58.1970   -8.4220  -27.9620 C.3      76 LEU    0.3100
   1241 C         -59.3880   -8.5900  -27.0290 C.2      76 LEU    0.0700
   1242 O         -60.0680   -9.6160  -27.0580 O.2      76 LEU    0.0900
   1243 CB        -57.1200   -9.4810  -27.7260 C.3      76 LEU   -0.1800
   1244 CG        -56.7720  -10.2040  -29.0360 C.3      76 LEU    0.0900
   1245 CD1       -55.2840  -10.3470  -29.1870 C.3      76 LEU    0.0900
   1246 CD2       -57.4780  -11.5530  -29.1180 C.3      76 LEU   -0.0900
   1247 HN        -56.9450   -6.8710  -27.2990 H        76 LEU    0.0900
   1248 HA        -58.6880   -8.5950  -28.9090 H        76 LEU   -0.2700
   1249 HB1       -57.4890  -10.2220  -26.9850 H        76 LEU    0.0900
   1250 HB2       -56.2070   -8.9940  -27.3220 H        76 LEU    0.0900
   1251 HG        -57.1750   -9.6230  -29.8940 H        76 LEU    0.0900
   1252 HD11      -54.8680  -10.9340  -28.3410 H        76 LEU   -0.2700
   1253 HD12      -54.8060   -9.3440  -29.1920 H        76 LEU    0.0900
   1254 HD13      -55.0490  -10.8770  -30.1360 H        76 LEU    0.0900
   1255 HD21      -58.5790  -11.4110  -29.0770 H        76 LEU    0.0900
   1256 HD22      -57.1700  -12.1940  -28.2640 H        76 LEU    0.5100
   1257 HD23      -57.2200  -12.0570  -30.0740 H        76 LEU   -0.5100
   1258 N         -59.6550   -7.5690  -26.2170 N.am     77 LEU   -0.4700
   1259 CA        -60.8070   -7.5800  -25.3220 C.3      77 LEU    0.3100
   1260 C         -61.9350   -7.0750  -26.2100 C.2      77 LEU    0.0700
   1261 O         -63.0870   -7.5040  -26.1040 O.2      77 LEU    0.0900
   1262 CB        -60.5950   -6.5900  -24.1810 C.3      77 LEU   -0.1800
   1263 CG        -61.2900   -6.8540  -22.8480 C.3      77 LEU    0.0900
   1264 CD1       -61.2290   -5.5770  -22.0200 C.3      77 LEU    0.0900
   1265 CD2       -62.7240   -7.2970  -23.0490 C.3      77 LEU   -0.0900
   1266 HN        -59.0820   -6.7540  -26.1840 H        77 LEU    0.0900
   1267 HA        -60.9240   -8.5820  -24.9360 H        77 LEU   -0.2700
   1268 HB1       -60.9360   -5.5970  -24.5380 H        77 LEU    0.0900
   1269 HB2       -59.5050   -6.5470  -23.9800 H        77 LEU    0.0900
   1270 HG        -60.7770   -7.6810  -22.3110 H        77 LEU    0.0900
   1271 HD11      -61.7430   -4.7500  -22.5550 H        77 LEU   -0.2700
   1272 HD12      -60.1710   -5.2870  -21.8500 H        77 LEU    0.0900
   1273 HD13      -61.7350   -5.7360  -21.0440 H        77 LEU    0.0900
   1274 HD21      -62.7520   -8.3180  -23.4860 H        77 LEU    0.0900
   1275 HD22      -63.2420   -6.6000  -23.7420 H        77 LEU    0.5100
   1276 HD23      -63.2550   -7.3150  -22.0730 H        77 LEU   -0.5100
   1277 N         -61.5530   -6.1620  -27.1080 N.am     78 ASN   -0.4700
   1278 CA        -62.4290   -5.5300  -28.0900 C.3      78 ASN    0.3100
   1279 C         -63.0860   -6.5920  -28.9550 C.2      78 ASN    0.0700
   1280 O         -64.2820   -6.5480  -29.2200 O.2      78 ASN    0.0900
   1281 CB        -61.5890   -4.5920  -28.9730 C.3      78 ASN   -0.1800
   1282 CG        -62.4320   -3.6910  -29.8680 C.2      78 ASN    0.0900
   1283 ND2       -61.8270   -3.2170  -30.9570 N.am     78 ASN    0.0900
   1284 OD1       -63.5900   -3.4050  -29.5780 O.2      78 ASN    0.5500
   1285 HN        -60.6060   -5.8590  -27.1470 H        78 ASN   -0.5500
   1286 HA        -63.1920   -4.9780  -27.5620 H        78 ASN   -0.6200
   1287 HB1       -60.9280   -5.2080  -29.6200 H        78 ASN    0.3200
   1288 HB2       -60.9640   -3.9480  -28.3190 H        78 ASN    0.3000
   1289 HD21      -62.2700   -2.5060  -31.5040 H        78 ASN    0.5100
   1290 HD22      -60.9320   -3.5720  -31.2270 H        78 ASN   -0.5100
   1291 N         -62.2940   -7.5730  -29.3620 N.am     79 LEU   -0.4700
   1292 CA        -62.7850   -8.6390  -30.2010 C.3      79 LEU    0.3100
   1293 C         -63.7440   -9.5730  -29.4670 C.2      79 LEU    0.0700
   1294 O         -64.7350  -10.0250  -30.0450 O.2      79 LEU    0.0900
   1295 CB        -61.6020   -9.3810  -30.8220 C.3      79 LEU   -0.1800
   1296 CG        -60.7170   -8.4160  -31.6220 C.3      79 LEU    0.0900
   1297 CD1       -59.5320   -9.1300  -32.2050 C.3      79 LEU    0.0900
   1298 CD2       -61.5230   -7.7440  -32.7260 C.3      79 LEU   -0.0900
   1299 HN        -61.3300   -7.6180  -29.1080 H        79 LEU    0.0900
   1300 HA        -63.4070   -8.2070  -30.9710 H        79 LEU   -0.2700
   1301 HB1       -61.9800  -10.1780  -31.4970 H        79 LEU    0.0900
   1302 HB2       -60.9980   -9.8510  -30.0170 H        79 LEU    0.0900
   1303 HG        -60.3630   -7.6030  -30.9530 H        79 LEU    0.0900
   1304 HD11      -59.8710   -9.9400  -32.8860 H        79 LEU   -0.2700
   1305 HD12      -58.9240   -9.5810  -31.3920 H        79 LEU    0.0900
   1306 HD13      -58.9090   -8.4160  -32.7860 H        79 LEU    0.0900
   1307 HD21      -62.3670   -7.1710  -32.2880 H        79 LEU    0.0900
   1308 HD22      -61.9350   -8.5120  -33.4150 H        79 LEU    0.5100
   1309 HD23      -60.8750   -7.0420  -33.2930 H        79 LEU   -0.5100
   1310 N         -63.4930   -9.8150  -28.1800 N.am     80 ALA   -0.4700
   1311 CA        -64.3680  -10.6790  -27.3910 C.3      80 ALA    0.3100
   1312 C         -65.7740  -10.0750  -27.2960 C.2      80 ALA    0.0700
   1313 O         -66.7730  -10.7890  -27.3480 O.2      80 ALA    0.0900
   1314 CB        -63.7880  -10.9030  -26.0040 C.3      80 ALA   -0.2700
   1315 HN        -62.7090   -9.4240  -27.7030 H        80 ALA    0.0900
   1316 HA        -64.4670  -11.6190  -27.9130 H        80 ALA    0.0900
   1317 HB1       -63.5100   -9.9310  -25.5450 H        80 ALA    0.0900
   1318 HB2       -62.8780  -11.5360  -26.0720 H        80 ALA    0.5100
   1319 HB3       -64.5410  -11.4000  -25.3550 H        80 ALA   -0.5100
   1320 N         -65.8520   -8.7490  -27.1900 N.am     81 VAL   -0.4700
   1321 CA        -67.1410   -8.0690  -27.1050 C.3      81 VAL    0.3100
   1322 C         -67.8510   -8.0900  -28.4610 C.2      81 VAL    0.0700
   1323 O         -69.0230   -8.4630  -28.5450 O.2      81 VAL    0.0900
   1324 CB        -66.9850   -6.6070  -26.6240 C.3      81 VAL   -0.0900
   1325 CG1       -68.3360   -6.0420  -26.1990 C.3      81 VAL    0.0900
   1326 CG2       -65.9970   -6.5430  -25.4910 C.3      81 VAL   -0.2700
   1327 HN        -65.0420   -8.1670  -27.1650 H        81 VAL    0.0900
   1328 HA        -67.7610   -8.6220  -26.4150 H        81 VAL    0.0900
   1329 HB        -66.5690   -5.9890  -27.4490 H        81 VAL    0.0900
   1330 HG11      -68.7590   -6.6470  -25.3680 H        81 VAL   -0.2700
   1331 HG12      -69.0440   -6.0700  -27.0540 H        81 VAL    0.0900
   1332 HG13      -68.2140   -4.9950  -25.8480 H        81 VAL    0.0900
   1333 HG21      -64.9720   -6.3840  -25.8870 H        81 VAL    0.0900
   1334 HG22      -66.0150   -7.4960  -24.9200 H        81 VAL    0.5100
   1335 HG23      -66.2510   -5.6980  -24.8150 H        81 VAL   -0.5100
   1336 N         -67.1280   -7.6910  -29.5130 N.am     82 ALA   -0.4700
   1337 CA        -67.6500   -7.6740  -30.8730 C.3      82 ALA    0.3100
   1338 C         -68.1470   -9.0730  -31.2300 C.2      82 ALA    0.0700
   1339 O         -69.1990   -9.2100  -31.8600 O.2      82 ALA    0.0900
   1340 CB        -66.5740   -7.2200  -31.8580 C.3      82 ALA   -0.2700
   1341 HN        -66.1860   -7.3820  -29.4110 H        82 ALA    0.0900
   1342 HA        -68.4920   -6.9990  -30.9000 H        82 ALA    0.0900
   1343 HB1       -65.7060   -7.9120  -31.8220 H        82 ALA    0.0900
   1344 HB2       -66.2250   -6.2000  -31.5930 H        82 ALA    0.5100
   1345 HB3       -66.9830   -7.2190  -32.8920 H        82 ALA   -0.5100
   1346 N         -67.4090  -10.1020  -30.7900 N.am     83 ASP   -0.4700
   1347 CA        -67.7920  -11.4860  -31.0330 C.3      83 ASP    0.3100
   1348 C         -69.0430  -11.8340  -30.2230 C.2      83 ASP    0.0700
   1349 O         -69.9600  -12.4690  -30.7510 O.2      83 ASP    0.0900
   1350 CB        -66.6510  -12.4510  -30.7080 C.3      83 ASP   -0.2800
   1351 CG        -65.4960  -12.3630  -31.6990 C.2      83 ASP    0.0900
   1352 OD1       -65.3700  -11.3500  -32.4100 O.co2    83 ASP    0.0900
   1353 OD2       -64.6780  -13.3030  -31.7630 O.co2    83 ASP    0.6200
   1354 HN        -66.5660   -9.9650  -30.2760 H        83 ASP   -0.7600
   1355 HA        -68.0670  -11.5750  -32.0740 H        83 ASP   -0.7600
   1356 HB1       -67.0440  -13.4900  -30.7190 H        83 ASP    0.5100
   1357 HB2       -66.2620  -12.2190  -29.6940 H        83 ASP   -0.5100
   1358 N         -69.1050  -11.3920  -28.9570 N.am     84 LEU   -0.4700
   1359 CA        -70.2770  -11.6370  -28.1100 C.3      84 LEU    0.3100
   1360 C         -71.4700  -10.9260  -28.7340 C.2      84 LEU    0.0700
   1361 O         -72.5870  -11.4340  -28.7130 O.2      84 LEU    0.0900
   1362 CB        -70.0680  -11.1320  -26.6770 C.3      84 LEU   -0.1800
   1363 CG        -69.0360  -11.7810  -25.7420 C.3      84 LEU    0.0900
   1364 CD1       -69.1770  -11.1450  -24.4030 C.3      84 LEU    0.0900
   1365 CD2       -69.2180  -13.2720  -25.6030 C.3      84 LEU   -0.0900
   1366 HN        -68.3600  -10.8800  -28.5380 H        84 LEU    0.0900
   1367 HA        -70.4590  -12.7020  -28.1030 H        84 LEU   -0.2700
   1368 HB1       -71.0500  -11.2150  -26.1690 H        84 LEU    0.0900
   1369 HB2       -69.7900  -10.0620  -26.7590 H        84 LEU    0.0900
   1370 HG        -68.0100  -11.6200  -26.1360 H        84 LEU    0.0900
   1371 HD11      -70.2430  -11.1480  -24.0890 H        84 LEU   -0.2700
   1372 HD12      -68.8220  -10.0930  -24.4460 H        84 LEU    0.0900
   1373 HD13      -68.5840  -11.7090  -23.6520 H        84 LEU    0.0900
   1374 HD21      -69.1180  -13.7620  -26.5950 H        84 LEU    0.0900
   1375 HD22      -70.2270  -13.4940  -25.1970 H        84 LEU    0.5100
   1376 HD23      -68.4420  -13.6850  -24.9240 H        84 LEU   -0.5100
   1377 N         -71.2250   -9.7520  -29.3090 N.am     85 PHE   -0.4700
   1378 CA        -72.2770   -8.9960  -29.9790 C.3      85 PHE    0.3100
   1379 C         -72.7700   -9.7640  -31.1860 C.2      85 PHE    0.0700
   1380 O         -73.9520   -9.7240  -31.5240 O.2      85 PHE    0.0900
   1381 CB        -71.7680   -7.6430  -30.4330 C.3      85 PHE   -0.1800
   1382 CG        -71.9970   -6.5640  -29.4410 C.ar     85 PHE    0.0900
   1383 CD1       -73.2280   -6.4410  -28.8170 C.ar     85 PHE    0.0900
   1384 CD2       -70.9950   -5.6420  -29.1550 C.ar     85 PHE    0.0000
   1385 CE1       -73.4610   -5.4090  -27.9190 C.ar     85 PHE   -0.1150
   1386 CE2       -71.2150   -4.6060  -28.2610 C.ar     85 PHE    0.1150
   1387 CZ        -72.4490   -4.4860  -27.6410 C.ar     85 PHE   -0.1150
   1388 HN        -70.3180   -9.3390  -29.3080 H        85 PHE    0.1150
   1389 HA        -73.0940   -8.8750  -29.2840 H        85 PHE   -0.1150
   1390 HB1       -72.2910   -7.3490  -31.3680 H        85 PHE    0.1150
   1391 HB2       -70.6730   -7.7020  -30.6110 H        85 PHE   -0.1150
   1392 HD1       -74.0120   -7.1530  -29.0300 H        85 PHE    0.1150
   1393 HD2       -70.0320   -5.7350  -29.6340 H        85 PHE   -0.1150
   1394 HE1       -74.4230   -5.3190  -27.4370 H        85 PHE    0.1150
   1395 HE2       -70.4300   -3.8960  -28.0480 H        85 PHE    0.5100
   1396 HZ        -72.6290   -3.6810  -26.9450 H        85 PHE   -0.5100
   1397 N         -71.8440  -10.4320  -31.8660 N.am     86 MET   -0.4700
   1398 CA        -72.2150  -11.2400  -33.0100 C.3      86 MET    0.3100
   1399 C         -73.0840  -12.3820  -32.4760 C.2      86 MET    0.0700
   1400 O         -74.2450  -12.5360  -32.8670 O.2      86 MET    0.0900
   1401 CB        -70.9680  -11.8120  -33.6990 C.3      86 MET   -0.1800
   1402 CG        -70.0620  -10.7680  -34.3330 C.3      86 MET    0.0900
   1403 SD        -68.8200  -11.4460  -35.4610 S.3      86 MET    0.0900
   1404 CE        -67.4750  -11.3750  -34.4990 C.3      86 MET   -0.1400
   1405 HN        -70.8760  -10.4100  -31.6280 H        86 MET    0.0900
   1406 HA        -72.7680  -10.6150  -33.6960 H        86 MET    0.0900
   1407 HB1       -71.2980  -12.5150  -34.4930 H        86 MET   -0.0900
   1408 HB2       -70.3790  -12.3730  -32.9430 H        86 MET   -0.2200
   1409 HG1       -69.5460  -10.2200  -33.5170 H        86 MET    0.0900
   1410 HG2       -70.7000  -10.0500  -34.8880 H        86 MET    0.0900
   1411 HE1       -67.5300  -12.1150  -33.6730 H        86 MET    0.0900
   1412 HE2       -67.3790  -10.3640  -34.0490 H        86 MET    0.5100
   1413 HE3       -66.5640  -11.5950  -35.0960 H        86 MET   -0.5100
   1414 N         -72.5370  -13.1100  -31.5010 N.am     87 VAL   -0.4700
   1415 CA        -73.2060  -14.2430  -30.8830 C.3      87 VAL    0.3100
   1416 C         -74.6410  -13.9460  -30.4540 C.2      87 VAL    0.0700
   1417 O         -75.5260  -14.7850  -30.6040 O.2      87 VAL    0.0900
   1418 CB        -72.4020  -14.7520  -29.6710 C.3      87 VAL   -0.0900
   1419 CG1       -73.1500  -15.8580  -28.9660 C.3      87 VAL    0.0900
   1420 CG2       -71.0500  -15.2560  -30.1160 C.3      87 VAL   -0.2700
   1421 HN        -71.6290  -12.9050  -31.1480 H        87 VAL    0.0900
   1422 HA        -73.3000  -15.0220  -31.6250 H        87 VAL    0.0900
   1423 HB        -72.2320  -13.9120  -28.9630 H        87 VAL    0.0900
   1424 HG11      -73.4760  -16.6250  -29.6990 H        87 VAL   -0.2700
   1425 HG12      -74.0480  -15.4440  -28.4600 H        87 VAL    0.0900
   1426 HG13      -72.4890  -16.3430  -28.2160 H        87 VAL    0.0900
   1427 HG21      -70.6310  -14.5860  -30.8970 H        87 VAL    0.0900
   1428 HG22      -71.1470  -16.2780  -30.5390 H        87 VAL    0.5100
   1429 HG23      -70.3500  -15.2730  -29.2520 H        87 VAL   -0.5100
   1430 N         -74.8630  -12.7790  -29.8100 N.am     88 PHE   -0.4700
   1431 CA        -76.1360  -12.4170  -29.2230 C.3      88 PHE    0.3100
   1432 C         -76.9860  -11.5200  -30.1050 C.2      88 PHE    0.0700
   1433 O         -78.2110  -11.5880  -30.0780 O.2      88 PHE    0.0900
   1434 CB        -75.9410  -11.7430  -27.8370 C.3      88 PHE   -0.1800
   1435 CG        -75.4470  -12.7570  -26.8380 C.ar     88 PHE    0.0900
   1436 CD1       -76.2440  -13.8730  -26.5210 C.ar     88 PHE    0.0900
   1437 CD2       -74.2190  -12.5930  -26.1730 C.ar     88 PHE    0.0000
   1438 CE1       -75.8120  -14.8180  -25.5830 C.ar     88 PHE   -0.1150
   1439 CE2       -73.7840  -13.5350  -25.2330 C.ar     88 PHE    0.1150
   1440 CZ        -74.5820  -14.6480  -24.9390 C.ar     88 PHE   -0.1150
   1441 HN        -74.1400  -12.0990  -29.7100 H        88 PHE    0.1150
   1442 HA        -76.7230  -13.3180  -29.1200 H        88 PHE   -0.1150
   1443 HB1       -76.9070  -11.3350  -27.4710 H        88 PHE    0.1150
   1444 HB2       -75.1860  -10.9300  -27.9100 H        88 PHE   -0.1150
   1445 HD1       -77.1990  -14.0000  -27.0060 H        88 PHE    0.1150
   1446 HD2       -73.6060  -11.7320  -26.3910 H        88 PHE   -0.1150
   1447 HE1       -76.4270  -15.6760  -25.3580 H        88 PHE    0.1150
   1448 HE2       -72.8350  -13.4030  -24.7350 H        88 PHE    0.5100
   1449 HZ        -74.2480  -15.3760  -24.2150 H        88 PHE   -0.5100
   1450 N         -76.3740  -10.6740  -30.9430 N.am     89 GLY   -0.4700
   1451 CA        -77.0780   -9.7510  -31.8190 C.3      89 GLY    0.3100
   1452 C         -77.3710  -10.3380  -33.1640 C.2      89 GLY   -0.0200
   1453 O         -78.5250  -10.3800  -33.5790 O.2      89 GLY    0.0900
   1454 HN        -75.3800  -10.6390  -31.0050 H        89 GLY    0.0900
   1455 HA1       -76.4590   -8.8750  -31.9450 H        89 GLY    0.5100
   1456 HA2       -78.0080   -9.4840  -31.3410 H        89 GLY   -0.5100
   1457 N         -76.3490  -10.8400  -33.9040 N.am     90 GLY   -0.4700
   1458 CA        -76.6390  -11.4730  -35.1720 C.3      90 GLY    0.3100
   1459 C         -77.0010  -12.9330  -35.0880 C.2      90 GLY   -0.0200
   1460 O         -78.1090  -13.3180  -35.4290 O.2      90 GLY    0.0900
   1461 HN        -75.3940  -10.7950  -33.6210 H        90 GLY    0.0900
   1462 HA1       -75.7580  -11.3730  -35.7890 H        90 GLY    0.5100
   1463 HA2       -77.4670  -10.9390  -35.6150 H        90 GLY   -0.5100
   1464 N         -76.0760  -13.7330  -34.5710 N.am     91 PHE   -0.4700
   1465 CA        -76.1990  -15.1900  -34.4550 C.3      91 PHE    0.3100
   1466 C         -77.4900  -15.7570  -33.8530 C.2      91 PHE    0.0700
   1467 O         -77.8920  -16.8810  -34.1700 O.2      91 PHE    0.0900
   1468 CB        -74.9800  -15.7780  -33.7250 C.3      91 PHE   -0.1800
   1469 CG        -73.6700  -15.6110  -34.4640 C.ar     91 PHE    0.0900
   1470 CD1       -72.6190  -16.4860  -34.2350 C.ar     91 PHE    0.0900
   1471 CD2       -73.4790  -14.5850  -35.3760 C.ar     91 PHE    0.0000
   1472 CE1       -71.4040  -16.3430  -34.9030 C.ar     91 PHE   -0.1150
   1473 CE2       -72.2750  -14.4370  -36.0440 C.ar     91 PHE    0.1150
   1474 CZ        -71.2370  -15.3190  -35.8060 C.ar     91 PHE   -0.1150
   1475 HN        -75.2190  -13.3600  -34.2260 H        91 PHE    0.1150
   1476 HA        -76.2760  -15.6010  -35.4500 H        91 PHE   -0.1150
   1477 HB1       -75.1340  -16.8680  -33.5800 H        91 PHE    0.1150
   1478 HB2       -74.8650  -15.2730  -32.7420 H        91 PHE   -0.1150
   1479 HD1       -72.7440  -17.2920  -33.5260 H        91 PHE    0.1150
   1480 HD2       -74.2820  -13.8890  -35.5690 H        91 PHE   -0.1150
   1481 HE1       -70.5970  -17.0350  -34.7130 H        91 PHE    0.1150
   1482 HE2       -72.1450  -13.6310  -36.7510 H        91 PHE    0.5100
   1483 HZ        -70.2990  -15.2050  -36.3270 H        91 PHE   -0.5100
   1484 N         -78.1280  -15.0040  -32.9630 N.am     92 THR   -0.4700
   1485 CA        -79.3690  -15.4620  -32.3590 C.3      92 THR    0.3100
   1486 C         -80.4740  -15.4540  -33.4200 C.2      92 THR    0.0700
   1487 O         -81.3120  -16.3540  -33.4770 O.2      92 THR    0.0900
   1488 CB        -79.7700  -14.5560  -31.1650 C.3      92 THR    0.1400
   1489 CG2       -78.7090  -14.6020  -30.0890 C.3      92 THR    0.0900
   1490 OG1       -79.9320  -13.2020  -31.6030 O.3      92 THR   -0.6600
   1491 HN        -77.7920  -14.1110  -32.6760 H        92 THR    0.4300
   1492 HA        -79.2210  -16.4780  -32.0230 H        92 THR   -0.2700
   1493 HB        -80.7310  -14.9090  -30.7320 H        92 THR    0.0900
   1494 HG1       -79.5550  -12.6530  -30.9110 H        92 THR    0.0900
   1495 HG21      -77.7380  -14.2470  -30.4960 H        92 THR    0.0900
   1496 HG22      -78.5820  -15.6450  -29.7280 H        92 THR    0.5100
   1497 HG23      -79.0010  -13.9460  -29.2410 H        92 THR   -0.5100
   1498 N         -80.4020  -14.4480  -34.2990 N.am     93 THR   -0.4700
   1499 CA        -81.3480  -14.1990  -35.3900 C.3      93 THR    0.3100
   1500 C         -81.0740  -15.0630  -36.6190 C.2      93 THR    0.0700
   1501 O         -81.9480  -15.2520  -37.4610 O.2      93 THR    0.0900
   1502 CB        -81.2850  -12.7050  -35.8300 C.3      93 THR    0.1400
   1503 CG2       -82.5410  -12.3100  -36.5980 C.3      93 THR    0.0900
   1504 OG1       -81.1540  -11.8600  -34.6750 O.3      93 THR   -0.6600
   1505 HN        -79.6590  -13.7870  -34.2440 H        93 THR    0.4300
   1506 HA        -82.3390  -14.4460  -35.0380 H        93 THR   -0.2700
   1507 HB        -80.4100  -12.5440  -36.4940 H        93 THR    0.0900
   1508 HG1       -80.2270  -11.8900  -34.4290 H        93 THR    0.0900
   1509 HG21      -83.4470  -12.6160  -36.0320 H        93 THR    0.0900
   1510 HG22      -82.5530  -12.8140  -37.5870 H        93 THR    0.5100
   1511 HG23      -82.5670  -11.2080  -36.7390 H        93 THR   -0.5100
   1512 N         -79.8410  -15.5480  -36.7430 N.am     94 THR   -0.4700
   1513 CA        -79.4540  -16.3910  -37.8680 C.3      94 THR    0.3100
   1514 C         -79.8530  -17.8450  -37.6110 C.2      94 THR    0.0700
   1515 O         -80.1790  -18.5790  -38.5510 O.2      94 THR    0.0900
   1516 CB        -77.9490  -16.2660  -38.1780 C.3      94 THR    0.1400
   1517 CG2       -77.1340  -16.6870  -37.0200 C.3      94 THR    0.0900
   1518 OG1       -77.6100  -17.0840  -39.2970 O.3      94 THR   -0.6600
   1519 HN        -79.1270  -15.3580  -36.0730 H        94 THR    0.4300
   1520 HA        -80.0360  -16.0850  -38.7240 H        94 THR   -0.2700
   1521 HB        -77.7010  -15.2110  -38.4150 H        94 THR    0.0900
   1522 HG1       -78.0130  -16.6660  -40.0610 H        94 THR    0.0900
   1523 HG21      -77.0680  -17.7960  -36.9830 H        94 THR    0.0900
   1524 HG22      -77.6020  -16.3270  -36.0790 H        94 THR    0.5100
   1525 HG23      -76.1070  -16.2720  -37.1110 H        94 THR   -0.5100
   1526 N         -79.8420  -18.2520  -36.3360 N.am     95 LEU   -0.4700
   1527 CA        -80.2470  -19.6000  -35.9430 C.3      95 LEU    0.3100
   1528 C         -81.7770  -19.7240  -35.9420 C.2      95 LEU    0.0700
   1529 O         -82.3110  -20.7790  -36.2920 O.2      95 LEU    0.0900
   1530 CB        -79.6820  -19.9660  -34.5610 C.3      95 LEU   -0.1800
   1531 CG        -80.2720  -21.1650  -33.7960 C.3      95 LEU    0.0900
   1532 CD1       -80.2030  -22.4330  -34.6340 C.3      95 LEU    0.0900
   1533 CD2       -79.5470  -21.3680  -32.4870 C.3      95 LEU   -0.0900
   1534 HN        -79.5550  -17.6510  -35.5940 H        95 LEU    0.0900
   1535 HA        -79.8820  -20.2880  -36.6900 H        95 LEU   -0.2700
   1536 HB1       -79.8070  -19.0750  -33.9130 H        95 LEU    0.0900
   1537 HB2       -78.6000  -20.1670  -34.6960 H        95 LEU    0.0900
   1538 HG        -81.3310  -20.9520  -33.5400 H        95 LEU    0.0900
   1539 HD11      -79.1780  -22.5670  -35.0390 H        95 LEU   -0.2700
   1540 HD12      -80.9150  -22.3630  -35.4830 H        95 LEU    0.0900
   1541 HD13      -80.4550  -23.3150  -34.0060 H        95 LEU    0.0900
   1542 HD21      -79.6440  -20.4610  -31.8520 H        95 LEU    0.0900
   1543 HD22      -78.4680  -21.5540  -32.6760 H        95 LEU    0.5100
   1544 HD23      -79.9850  -22.2310  -31.9400 H        95 LEU   -0.5100
   1545 N         -82.4840  -18.6590  -35.5420 N.am     96 TYR   -0.4700
   1546 CA        -83.9510  -18.6840  -35.5290 C.3      96 TYR    0.3100
   1547 C         -84.4090  -18.7440  -36.9770 C.2      96 TYR    0.0700
   1548 O         -85.3100  -19.5110  -37.3250 O.2      96 TYR    0.0900
   1549 CB        -84.5360  -17.4360  -34.8290 C.3      96 TYR   -0.1800
   1550 CG        -86.0390  -17.4900  -34.5240 C.ar     96 TYR    0.0900
   1551 CD1       -86.5110  -17.9380  -33.2790 C.ar     96 TYR    0.0900
   1552 CD2       -86.9890  -17.0930  -35.4760 C.ar     96 TYR    0.0000
   1553 CE1       -87.9060  -17.9970  -32.9880 C.ar     96 TYR   -0.1150
   1554 CE2       -88.3780  -17.1460  -35.1980 C.ar     96 TYR    0.1150
   1555 CZ        -88.8320  -17.6030  -33.9530 C.ar     96 TYR   -0.1150
   1556 OH        -90.1990  -17.6980  -33.7000 O.3      96 TYR    0.1150
   1557 HN        -82.0520  -17.8120  -35.2400 H        96 TYR    0.1100
   1558 HA        -84.2600  -19.5790  -35.0100 H        96 TYR   -0.5400
   1559 HB1       -84.3740  -16.5520  -35.4820 H        96 TYR    0.4300
   1560 HB2       -84.0170  -17.2950  -33.8570 H        96 TYR   -0.1150
   1561 HD1       -85.8030  -18.2460  -32.5240 H        96 TYR    0.1150
   1562 HD2       -86.6570  -16.7400  -36.4400 H        96 TYR   -0.1150
   1563 HE1       -88.2440  -18.3480  -32.0230 H        96 TYR    0.1150
   1564 HE2       -89.0890  -16.8330  -35.9480 H        96 TYR    0.5100
   1565 HH        -90.3350  -17.5860  -32.7570 H        96 TYR   -0.5100
   1566 N         -83.7330  -17.9590  -37.8200 N.am     97 THR   -0.4700
   1567 CA        -84.0150  -17.8810  -39.2490 C.3      97 THR    0.3100
   1568 C         -83.8170  -19.2170  -39.9610 C.2      97 THR    0.0700
   1569 O         -84.6400  -19.5910  -40.7850 O.2      97 THR    0.0900
   1570 CB        -83.1390  -16.8000  -39.9220 C.3      97 THR    0.1400
   1571 CG2       -83.1830  -16.9130  -41.4300 C.3      97 THR    0.0900
   1572 OG1       -83.5940  -15.5020  -39.5260 O.3      97 THR   -0.6600
   1573 HN        -82.9880  -17.3780  -37.5010 H        97 THR    0.4300
   1574 HA        -85.0610  -17.6450  -39.3700 H        97 THR   -0.2700
   1575 HB        -82.0800  -16.9230  -39.6120 H        97 THR    0.0900
   1576 HG1       -82.9960  -15.2120  -38.8330 H        97 THR    0.0900
   1577 HG21      -84.2370  -16.9700  -41.7790 H        97 THR    0.0900
   1578 HG22      -82.6520  -17.8330  -41.7560 H        97 THR    0.5100
   1579 HG23      -82.7050  -16.0220  -41.8900 H        97 THR   -0.5100
   1580 N         -82.7200  -19.9200  -39.6600 N.am     98 SER   -0.4700
   1581 CA        -82.4250  -21.2250  -40.2620 C.3      98 SER    0.3100
   1582 C         -83.4480  -22.2540  -39.7920 C.2      98 SER    0.0700
   1583 O         -83.9850  -23.0310  -40.5900 O.2      98 SER    0.0900
   1584 CB        -81.0260  -21.7030  -39.8740 C.3      98 SER    0.0500
   1585 OG        -80.0250  -20.9010  -40.4640 O.3      98 SER    0.0900
   1586 HN        -82.0480  -19.5840  -39.0050 H        98 SER    0.0900
   1587 HA        -82.5010  -21.1210  -41.3340 H        98 SER   -0.6600
   1588 HB1       -80.8850  -22.7520  -40.2140 H        98 SER    0.4300
   1589 HB2       -80.9100  -21.6560  -38.7700 H        98 SER    0.5100
   1590 HG1       -79.9630  -20.1120  -39.9210 H        98 SER   -0.5100
   1591 N         -83.7200  -22.2450  -38.4840 N.am     99 LEU   -0.4700
   1592 CA        -84.6860  -23.1470  -37.8740 C.3      99 LEU    0.3100
   1593 C         -86.0480  -23.0390  -38.5200 C.2      99 LEU    0.0700
   1594 O         -86.7360  -24.0450  -38.6660 O.2      99 LEU    0.0900
   1595 CB        -84.8240  -22.8640  -36.3800 C.3      99 LEU   -0.1800
   1596 CG        -83.8420  -23.6120  -35.4920 C.3      99 LEU    0.0900
   1597 CD1       -84.0270  -23.1540  -34.0590 C.3      99 LEU    0.0900
   1598 CD2       -84.0710  -25.1130  -35.6390 C.3      99 LEU   -0.0900
   1599 HN        -83.2670  -21.6120  -37.8600 H        99 LEU    0.0900
   1600 HA        -84.3450  -24.1580  -38.0330 H        99 LEU   -0.2700
   1601 HB1       -85.8530  -23.1400  -36.0680 H        99 LEU    0.0900
   1602 HB2       -84.6790  -21.7750  -36.2180 H        99 LEU    0.0900
   1603 HG        -82.8030  -23.4020  -35.8230 H        99 LEU    0.0900
   1604 HD11      -85.0640  -23.3650  -33.7200 H        99 LEU   -0.2700
   1605 HD12      -83.8440  -22.0610  -33.9840 H        99 LEU    0.0900
   1606 HD13      -83.3210  -23.6970  -33.3940 H        99 LEU    0.0900
   1607 HD21      -83.7460  -25.4530  -36.6460 H        99 LEU    0.0900
   1608 HD22      -85.1510  -25.3440  -35.5180 H        99 LEU    0.5100
   1609 HD23      -83.4830  -25.6620  -34.8730 H        99 LEU   -0.5100
   1610 N         -86.4250  -21.8220  -38.9180 N.am    100 HSP   -0.4700
   1611 CA        -87.7190  -21.5740  -39.5530 C.3     100 HSP    0.3100
   1612 C         -87.7580  -21.5260  -41.0840 C.2     100 HSP    0.0700
   1613 O         -88.8410  -21.5070  -41.6670 O.2     100 HSP    0.0900
   1614 CB        -88.3590  -20.3130  -38.9690 C.3     100 HSP   -0.0500
   1615 CG        -88.7450  -20.4490  -37.5280 C.ar    100 HSP    0.0900
   1616 CD2       -89.9330  -20.7480  -36.9480 C.ar    100 HSP    0.0900
   1617 ND1       -87.8440  -20.2950  -36.4960 N.ar    100 HSP    0.1900
   1618 CE1       -88.4600  -20.4950  -35.3460 C.ar    100 HSP    0.1300
   1619 NE2       -89.7290  -20.7690  -35.5900 N.ar    100 HSP    0.1900
   1620 HN        -85.8390  -21.0250  -38.8010 H       100 HSP   -0.5100
   1621 HA        -88.3510  -22.4310  -39.3770 H       100 HSP    0.4400
   1622 HB1       -89.2720  -20.0730  -39.5530 H       100 HSP   -0.5100
   1623 HB2       -87.6380  -19.4720  -39.0590 H       100 HSP    0.4400
   1624 HD1       -86.8760  -20.0650  -36.6030 H       100 HSP    0.3200
   1625 HD2       -90.9010  -20.9450  -37.3930 H       100 HSP    0.1800
   1626 HE1       -88.0070  -20.4440  -34.3780 H       100 HSP    0.5100
   1627 HE2       -90.4270  -20.9610  -34.9000 H       100 HSP   -0.5100
   1628 N         -86.5880  -21.5140  -41.7280 N.am    101 GLY   -0.4700
   1629 CA        -86.5060  -21.4910  -43.1840 C.3     101 GLY    0.3100
   1630 C         -86.5430  -20.1450  -43.8970 C.2     101 GLY   -0.0200
   1631 O         -86.5430  -20.0990  -45.1280 O.2     101 GLY    0.0900
   1632 HN        -85.7180  -21.5200  -41.2410 H       101 GLY    0.0900
   1633 HA1       -87.3410  -22.0740  -43.5440 H       101 GLY    0.5100
   1634 HA2       -85.5750  -21.9710  -43.4440 H       101 GLY   -0.5100
   1635 N         -86.5760  -19.0530  -43.1330 N.am    102 TYR   -0.4700
   1636 CA        -86.6180  -17.6880  -43.6690 C.3     102 TYR    0.3100
   1637 C         -86.5200  -16.6770  -42.5170 C.2     102 TYR    0.0700
   1638 O         -86.4900  -17.0640  -41.3430 O.2     102 TYR    0.0900
   1639 CB        -87.9250  -17.4470  -44.4530 C.3     102 TYR   -0.1800
   1640 CG        -89.1850  -17.3040  -43.5930 C.ar    102 TYR    0.0900
   1641 CD1       -89.8110  -18.4200  -43.0190 C.ar    102 TYR    0.0900
   1642 CD2       -89.7400  -16.0450  -43.3430 C.ar    102 TYR    0.0000
   1643 CE1       -90.9480  -18.2800  -42.2200 C.ar    102 TYR   -0.1150
   1644 CE2       -90.8740  -15.8990  -42.5460 C.ar    102 TYR    0.1150
   1645 CZ        -91.4720  -17.0150  -41.9880 C.ar    102 TYR   -0.1150
   1646 OH        -92.5950  -16.8450  -41.2010 O.3     102 TYR    0.1150
   1647 HN        -86.5720  -19.1200  -42.1380 H       102 TYR    0.1100
   1648 HA        -85.7640  -17.5560  -44.3170 H       102 TYR   -0.5400
   1649 HB1       -88.0970  -18.3060  -45.1350 H       102 TYR    0.4300
   1650 HB2       -87.8260  -16.5080  -45.0370 H       102 TYR   -0.1150
   1651 HD1       -89.4070  -19.4060  -43.1990 H       102 TYR    0.1150
   1652 HD2       -89.2800  -15.1680  -43.7760 H       102 TYR   -0.1150
   1653 HE1       -91.4170  -19.1510  -41.7840 H       102 TYR    0.1150
   1654 HE2       -91.2860  -14.9170  -42.3650 H       102 TYR    0.5100
   1655 HH        -92.8860  -15.9350  -41.2930 H       102 TYR   -0.5100
   1656 N         -86.4650  -15.3880  -42.8540 N.am    103 PHE   -0.4700
   1657 CA        -86.3910  -14.3340  -41.8450 C.3     103 PHE    0.3100
   1658 C         -87.7670  -14.0080  -41.2610 C.2     103 PHE    0.0700
   1659 O         -88.4790  -13.1240  -41.7380 O.2     103 PHE    0.0900
   1660 CB        -85.7180  -13.0740  -42.4130 C.3     103 PHE   -0.1800
   1661 CG        -84.2210  -13.1840  -42.5190 C.ar    103 PHE    0.0900
   1662 CD1       -83.6070  -13.3840  -43.7530 C.ar    103 PHE    0.0900
   1663 CD2       -83.4260  -13.1310  -41.3780 C.ar    103 PHE    0.0000
   1664 CE1       -82.2190  -13.5370  -43.8450 C.ar    103 PHE   -0.1150
   1665 CE2       -82.0470  -13.2850  -41.4590 C.ar    103 PHE    0.1150
   1666 CZ        -81.4390  -13.4890  -42.6940 C.ar    103 PHE   -0.1150
   1667 HN        -86.4720  -15.0870  -43.8050 H       103 PHE    0.1150
   1668 HA        -85.8250  -14.7140  -41.0080 H       103 PHE   -0.1150
   1669 HB1       -85.9390  -12.2100  -41.7500 H       103 PHE    0.1150
   1670 HB2       -86.1080  -12.8800  -43.4360 H       103 PHE   -0.1150
   1671 HD1       -84.2090  -13.4200  -44.6480 H       103 PHE    0.1150
   1672 HD2       -83.8880  -12.9690  -40.4160 H       103 PHE   -0.1150
   1673 HE1       -81.7540  -13.6930  -44.8080 H       103 PHE    0.1150
   1674 HE2       -81.4460  -13.2450  -40.5620 H       103 PHE    0.5100
   1675 HZ        -80.3680  -13.6110  -42.7580 H       103 PHE   -0.5100
   1676 N         -88.1350  -14.7440  -40.2140 N.am    104 VAL   -0.4700
   1677 CA        -89.4200  -14.5720  -39.5430 C.3     104 VAL    0.3100
   1678 C         -89.5790  -13.1650  -38.9700 C.2     104 VAL    0.0700
   1679 O         -90.6310  -12.5530  -39.1400 O.2     104 VAL    0.0900
   1680 CB        -89.6460  -15.6660  -38.4340 C.3     104 VAL   -0.0900
   1681 CG1       -90.9570  -15.4360  -37.6720 C.3     104 VAL    0.0900
   1682 CG2       -89.6550  -17.0560  -39.0640 C.3     104 VAL   -0.2700
   1683 HN        -87.5430  -15.4520  -39.8370 H       104 VAL    0.0900
   1684 HA        -90.1950  -14.6380  -40.2920 H       104 VAL    0.0900
   1685 HB        -88.7980  -15.6370  -37.7160 H       104 VAL    0.0900
   1686 HG11      -91.7940  -15.2940  -38.3880 H       104 VAL   -0.2700
   1687 HG12      -90.8720  -14.5270  -37.0390 H       104 VAL    0.0900
   1688 HG13      -91.1810  -16.3160  -37.0320 H       104 VAL    0.0900
   1689 HG21      -88.7660  -17.1850  -39.7190 H       104 VAL    0.0900
   1690 HG22      -90.5700  -17.1860  -39.6800 H       104 VAL    0.5100
   1691 HG23      -89.6250  -17.8320  -38.2700 H       104 VAL   -0.5100
   1692 N         -88.5370  -12.6340  -38.3180 N.am    105 PHE   -0.4700
   1693 CA        -88.6020  -11.2780  -37.7490 C.3     105 PHE    0.3100
   1694 C         -88.4520  -10.2200  -38.8360 C.2     105 PHE    0.0700
   1695 O         -88.1790   -9.0520  -38.5520 O.2     105 PHE    0.0900
   1696 CB        -87.5250  -11.0580  -36.6760 C.3     105 PHE   -0.1800
   1697 CG        -87.6170  -12.0090  -35.5250 C.ar    105 PHE    0.0900
   1698 CD1       -88.8580  -12.3350  -34.9720 C.ar    105 PHE    0.0900
   1699 CD2       -86.4670  -12.6110  -35.0130 C.ar    105 PHE    0.0000
   1700 CE1       -88.9590  -13.2500  -33.9260 C.ar    105 PHE   -0.1150
   1701 CE2       -86.5520  -13.5360  -33.9600 C.ar    105 PHE    0.1150
   1702 CZ        -87.8010  -13.8580  -33.4160 C.ar    105 PHE   -0.1150
   1703 HN        -87.6810  -13.1260  -38.1890 H       105 PHE    0.1150
   1704 HA        -89.5840  -11.1470  -37.3190 H       105 PHE   -0.1150
   1705 HB1       -87.6230  -10.0310  -36.2630 H       105 PHE    0.1150
   1706 HB2       -86.5210  -11.1900  -37.1330 H       105 PHE   -0.1150
   1707 HD1       -89.7530  -11.8700  -35.3600 H       105 PHE    0.1150
   1708 HD2       -85.5020  -12.3630  -35.4300 H       105 PHE   -0.1150
   1709 HE1       -89.9260  -13.4920  -33.5090 H       105 PHE    0.1150
   1710 HE2       -85.6560  -13.9980  -33.5720 H       105 PHE    0.5100
   1711 HZ        -87.8730  -14.5700  -32.6080 H       105 PHE   -0.5100
   1712 N         -88.5710  -10.6590  -40.0880 N.am    106 GLY   -0.4700
   1713 CA        -88.4740   -9.7690  -41.2230 C.3     106 GLY    0.3100
   1714 C         -87.1840   -9.0000  -41.4280 C.2     106 GLY   -0.0200
   1715 O         -86.1100   -9.4280  -41.0200 O.2     106 GLY    0.0900
   1716 HN        -88.7320  -11.6190  -40.2980 H       106 GLY    0.0900
   1717 HA1       -89.2710   -9.0480  -41.1150 H       106 GLY    0.5100
   1718 HA2       -88.6370  -10.3760  -42.1010 H       106 GLY   -0.5100
   1719 N         -87.2850   -7.8160  -42.0430 N.am    107 PRO   -0.2900
   1720 CA        -86.1880   -6.9040  -42.3600 C.3     107 PRO    0.0000
   1721 C         -85.2520   -6.5180  -41.2230 C.2     107 PRO    0.0900
   1722 O         -84.0550   -6.3580  -41.4670 O.2     107 PRO    0.0900
   1723 CB        -86.9130   -5.7000  -42.9620 C.3     107 PRO    0.0200
   1724 CG        -88.2420   -5.7280  -42.2790 C.3     107 PRO    0.0900
   1725 CD        -88.5780   -7.1870  -42.3540 C.3     107 PRO   -0.1800
   1726 HA        -85.4770   -7.3790  -43.0170 H       107 PRO    0.0900
   1727 HB1       -87.0250   -5.8060  -44.0620 H       107 PRO    0.0900
   1728 HB2       -86.3710   -4.7550  -42.7460 H       107 PRO   -0.1800
   1729 HG1       -88.1700   -5.3790  -41.2280 H       107 PRO    0.0900
   1730 HG2       -88.9910   -5.1070  -42.8150 H       107 PRO    0.0900
   1731 HD1       -89.3390   -7.4760  -41.6000 H       107 PRO    0.5100
   1732 HD2       -88.9170   -7.4820  -43.3690 H       107 PRO   -0.5100
   1733 N         -85.7680   -6.3430  -40.0010 N.am    108 THR   -0.4700
   1734 CA        -84.8990   -5.9960  -38.8690 C.3     108 THR    0.3100
   1735 C         -84.1170   -7.2580  -38.4810 C.2     108 THR    0.0700
   1736 O         -82.9470   -7.1860  -38.1020 O.2     108 THR    0.0900
   1737 CB        -85.6800   -5.4240  -37.6540 C.3     108 THR    0.1400
   1738 CG2       -86.6850   -4.3730  -38.1050 C.3     108 THR    0.0900
   1739 OG1       -86.3810   -6.4740  -36.9900 O.3     108 THR   -0.6600
   1740 HN        -86.7410   -6.4380  -39.8080 H       108 THR    0.4300
   1741 HA        -84.1870   -5.2660  -39.2200 H       108 THR   -0.2700
   1742 HB        -84.9720   -4.9530  -36.9390 H       108 THR    0.0900
   1743 HG1       -86.8400   -6.0620  -36.2540 H       108 THR    0.0900
   1744 HG21      -87.5160   -4.8540  -38.6650 H       108 THR    0.0900
   1745 HG22      -86.1890   -3.6350  -38.7710 H       108 THR    0.5100
   1746 HG23      -87.1100   -3.8510  -37.2200 H       108 THR   -0.5100
   1747 N         -84.7600   -8.4190  -38.6530 N.am    109 GLY   -0.4700
   1748 CA        -84.1210   -9.6970  -38.3820 C.3     109 GLY    0.3100
   1749 C         -83.0020   -9.9230  -39.3870 C.2     109 GLY   -0.0200
   1750 O         -82.0590  -10.6850  -39.1550 O.2     109 GLY    0.0900
   1751 HN        -85.7040   -8.4600  -38.9740 H       109 GLY    0.0900
   1752 HA1       -84.8590  -10.4810  -38.4720 H       109 GLY    0.5100
   1753 HA2       -83.7170   -9.6780  -37.3810 H       109 GLY   -0.5100
   1754 N         -83.1350   -9.2580  -40.5320 N.am    110 CYS   -0.4700
   1755 CA        -82.1500   -9.3030  -41.5930 C.3     110 CYS    0.3100
   1756 C         -81.0850   -8.2630  -41.2800 C.2     110 CYS    0.0700
   1757 O         -79.9040   -8.4560  -41.5610 O.2     110 CYS    0.0900
   1758 CB        -82.8060   -8.9600  -42.9240 C.3     110 CYS   -0.1000
   1759 SG        -81.6610   -8.9340  -44.3310 S.3     110 CYS    0.0900
   1760 HN        -83.9330   -8.6880  -40.7130 H       110 CYS    0.0900
   1761 HA        -81.7310  -10.2980  -41.6230 H       110 CYS   -0.0800
   1762 HB1       -83.2800   -7.9600  -42.8290 H       110 CYS    0.5100
   1763 HB2       -83.6000   -9.7090  -43.1220 H       110 CYS   -0.5100
   1764 N         -81.5160   -7.1550  -40.6860 N.am    111 ASN   -0.4700
   1765 CA        -80.6150   -6.0760  -40.3200 C.3     111 ASN    0.3100
   1766 C         -79.7140   -6.4650  -39.1530 C.2     111 ASN    0.0700
   1767 O         -78.5190   -6.2070  -39.1880 O.2     111 ASN    0.0900
   1768 CB        -81.4070   -4.8100  -39.9760 C.3     111 ASN   -0.1800
   1769 CG        -81.9560   -4.0910  -41.2150 C.2     111 ASN    0.0900
   1770 ND2       -83.1900   -3.6210  -41.1120 N.am    111 ASN    0.0900
   1771 OD1       -81.2710   -3.9220  -42.2210 O.2     111 ASN    0.5500
   1772 HN        -82.4770   -7.0130  -40.4650 H       111 ASN   -0.5500
   1773 HA        -79.9550   -5.8920  -41.1550 H       111 ASN   -0.6200
   1774 HB1       -80.7420   -4.1080  -39.4280 H       111 ASN    0.3200
   1775 HB2       -82.2610   -5.0870  -39.3220 H       111 ASN    0.3000
   1776 HD21      -83.6090   -3.1420  -41.8830 H       111 ASN    0.5100
   1777 HD22      -83.7030   -3.7450  -40.2620 H       111 ASN   -0.5100
   1778 N         -80.2800   -7.1040  -38.1300 N.am    112 LEU   -0.4700
   1779 CA        -79.5040   -7.5230  -36.9630 C.3     112 LEU    0.3100
   1780 C         -78.5100   -8.6150  -37.3050 C.2     112 LEU    0.0700
   1781 O         -77.4030   -8.6620  -36.7620 O.2     112 LEU    0.0900
   1782 CB        -80.4250   -8.0240  -35.8470 C.3     112 LEU   -0.1800
   1783 CG        -81.2300   -6.9760  -35.0730 C.3     112 LEU    0.0900
   1784 CD1       -82.2600   -7.7080  -34.2330 C.3     112 LEU    0.0900
   1785 CD2       -80.3340   -6.0770  -34.2100 C.3     112 LEU   -0.0900
   1786 HN        -81.2510   -7.3260  -38.1140 H       112 LEU    0.0900
   1787 HA        -78.9320   -6.6730  -36.6210 H       112 LEU   -0.2700
   1788 HB1       -79.7960   -8.5710  -35.1140 H       112 LEU    0.0900
   1789 HB2       -81.1470   -8.7330  -36.3030 H       112 LEU    0.0900
   1790 HG        -81.7380   -6.2870  -35.7810 H       112 LEU    0.0900
   1791 HD11      -81.7540   -8.3980  -33.5230 H       112 LEU   -0.2700
   1792 HD12      -82.9300   -8.3040  -34.8890 H       112 LEU    0.0900
   1793 HD13      -82.8610   -6.9780  -33.6500 H       112 LEU    0.0900
   1794 HD21      -79.4940   -5.6790  -34.8180 H       112 LEU    0.0900
   1795 HD22      -79.9140   -6.6620  -33.3640 H       112 LEU    0.5100
   1796 HD23      -80.9240   -5.2220  -33.8160 H       112 LEU   -0.5100
   1797 N         -78.9410   -9.5100  -38.1990 N.am    113 GLU   -0.4700
   1798 CA        -78.1490  -10.6440  -38.6760 C.3     113 GLU    0.3100
   1799 C         -76.9930  -10.1660  -39.5650 C.2     113 GLU    0.0700
   1800 O         -75.8630  -10.6370  -39.4300 O.2     113 GLU    0.0900
   1801 CB        -79.0600  -11.6120  -39.4500 C.3     113 GLU   -0.1800
   1802 CG        -78.6150  -13.0660  -39.4440 C.3     113 GLU    0.0900
   1803 CD        -77.2800  -13.2890  -40.1260 C.2     113 GLU    0.0900
   1804 OE1       -76.3870  -13.9130  -39.4990 O.co2   113 GLU   -0.2800
   1805 OE2       -77.1200  -12.8280  -41.2810 O.co2   113 GLU    0.0900
   1806 HN        -79.8530   -9.4390  -38.5920 H       113 GLU    0.0900
   1807 HA        -77.7110  -11.1370  -37.8210 H       113 GLU    0.6200
   1808 HB1       -79.1090  -11.2690  -40.5040 H       113 GLU   -0.7600
   1809 HB2       -80.0760  -11.5580  -39.0060 H       113 GLU   -0.7600
   1810 HG1       -79.3810  -13.6770  -39.9680 H       113 GLU    0.5100
   1811 HG2       -78.5320  -13.4110  -38.3920 H       113 GLU   -0.5100
   1812 N         -77.2880   -9.2240  -40.4640 N.am    114 GLY   -0.4700
   1813 CA        -76.2820   -8.6820  -41.3620 C.3     114 GLY    0.3100
   1814 C         -75.3960   -7.6270  -40.7240 C.2     114 GLY   -0.0200
   1815 O         -74.1870   -7.5850  -40.9930 O.2     114 GLY    0.0900
   1816 HN        -78.2080   -8.8520  -40.5600 H       114 GLY    0.0900
   1817 HA1       -76.7970   -8.2410  -42.2030 H       114 GLY    0.5100
   1818 HA2       -75.6630   -9.5030  -41.6930 H       114 GLY   -0.5100
   1819 N         -75.9930   -6.7910  -39.8640 N.am    115 PHE   -0.4700
   1820 CA        -75.2750   -5.7220  -39.1730 C.3     115 PHE    0.3100
   1821 C         -74.1880   -6.2250  -38.2500 C.2     115 PHE    0.0700
   1822 O         -73.0330   -5.8440  -38.3890 O.2     115 PHE    0.0900
   1823 CB        -76.2240   -4.8310  -38.3710 C.3     115 PHE   -0.1800
   1824 CG        -75.5320   -3.7060  -37.6700 C.ar    115 PHE    0.0900
   1825 CD1       -75.4020   -3.7060  -36.2890 C.ar    115 PHE    0.0900
   1826 CD2       -74.9500   -2.6710  -38.3990 C.ar    115 PHE    0.0000
   1827 CE1       -74.6960   -2.6970  -35.6450 C.ar    115 PHE   -0.1150
   1828 CE2       -74.2410   -1.6530  -37.7580 C.ar    115 PHE    0.1150
   1829 CZ        -74.1130   -1.6690  -36.3830 C.ar    115 PHE   -0.1150
   1830 HN        -76.9650   -6.8620  -39.6560 H       115 PHE    0.1150
   1831 HA        -74.7570   -5.1360  -39.9180 H       115 PHE   -0.1150
   1832 HB1       -76.7340   -5.4400  -37.5950 H       115 PHE    0.1150
   1833 HB2       -76.9730   -4.3810  -39.0570 H       115 PHE   -0.1150
   1834 HD1       -75.8530   -4.4970  -35.7100 H       115 PHE    0.1150
   1835 HD2       -75.0490   -2.6550  -39.4740 H       115 PHE   -0.1150
   1836 HE1       -74.6000   -2.7090  -34.5690 H       115 PHE    0.1150
   1837 HE2       -73.7960   -0.8560  -38.3360 H       115 PHE    0.5100
   1838 HZ        -73.5610   -0.8870  -35.8810 H       115 PHE   -0.5100
   1839 N         -74.5560   -7.0790  -37.3070 N.am    116 PHE   -0.4700
   1840 CA        -73.5890   -7.6160  -36.3670 C.3     116 PHE    0.3100
   1841 C         -72.5680   -8.5930  -36.9510 C.2     116 PHE    0.0700
   1842 O         -71.6590   -9.0130  -36.2450 O.2     116 PHE    0.0900
   1843 CB        -74.3040   -8.2390  -35.1680 C.3     116 PHE   -0.1800
   1844 CG        -74.9730   -7.2350  -34.2890 C.ar    116 PHE    0.0900
   1845 CD1       -74.2170   -6.3570  -33.5200 C.ar    116 PHE    0.0900
   1846 CD2       -76.3610   -7.1550  -34.2300 C.ar    116 PHE    0.0000
   1847 CE1       -74.8370   -5.4110  -32.7090 C.ar    116 PHE   -0.1150
   1848 CE2       -76.9830   -6.2180  -33.4250 C.ar    116 PHE    0.1150
   1849 CZ        -76.2220   -5.3460  -32.6640 C.ar    116 PHE   -0.1150
   1850 HN        -75.4970   -7.3880  -37.2020 H       116 PHE    0.1150
   1851 HA        -72.9490   -6.8080  -36.0460 H       116 PHE   -0.1150
   1852 HB1       -73.5640   -8.7850  -34.5430 H       116 PHE    0.1150
   1853 HB2       -75.0890   -8.9360  -35.5290 H       116 PHE   -0.1150
   1854 HD1       -73.1390   -6.4090  -33.5530 H       116 PHE    0.1150
   1855 HD2       -76.9590   -7.8330  -34.8210 H       116 PHE   -0.1150
   1856 HE1       -74.2420   -4.7310  -32.1170 H       116 PHE    0.1150
   1857 HE2       -78.0620   -6.1670  -33.3900 H       116 PHE    0.5100
   1858 HZ        -76.7080   -4.6130  -32.0360 H       116 PHE   -0.5100
   1859 N         -72.7190   -8.9840  -38.2170 N.am    117 ALA   -0.4700
   1860 CA        -71.7540   -9.8870  -38.8440 C.3     117 ALA    0.3100
   1861 C         -70.7300   -9.0270  -39.5760 C.2     117 ALA    0.0700
   1862 O         -69.5680   -9.4090  -39.7500 O.2     117 ALA    0.0900
   1863 CB        -72.4440  -10.8220  -39.7990 C.3     117 ALA   -0.2700
   1864 HN        -73.4820   -8.6830  -38.7830 H       117 ALA    0.0900
   1865 HA        -71.2620  -10.4450  -38.0620 H       117 ALA    0.0900
   1866 HB1       -72.9570  -10.2430  -40.5980 H       117 ALA    0.0900
   1867 HB2       -73.2030  -11.4250  -39.2560 H       117 ALA    0.5100
   1868 HB3       -71.7000  -11.4970  -40.2730 H       117 ALA   -0.5100
   1869 N         -71.1850   -7.8470  -39.9980 N.am    118 THR   -0.4700
   1870 CA        -70.3450   -6.8740  -40.6790 C.3     118 THR    0.3100
   1871 C         -69.5600   -6.1250  -39.6150 C.2     118 THR    0.0700
   1872 O         -68.3470   -5.9860  -39.7130 O.2     118 THR    0.0900
   1873 CB        -71.1860   -5.8630  -41.4620 C.3     118 THR    0.1400
   1874 CG2       -70.2870   -4.9040  -42.2340 C.3     118 THR    0.0900
   1875 OG1       -72.0260   -6.5620  -42.3810 O.3     118 THR   -0.6600
   1876 HN        -72.1350   -7.5760  -39.8640 H       118 THR    0.4300
   1877 HA        -69.6920   -7.4120  -41.3500 H       118 THR   -0.2700
   1878 HB        -71.8200   -5.2760  -40.7630 H       118 THR    0.0900
   1879 HG1       -72.7710   -6.8830  -41.8680 H       118 THR    0.0900
   1880 HG21      -69.6530   -5.4690  -42.9510 H       118 THR    0.0900
   1881 HG22      -69.6250   -4.3570  -41.5300 H       118 THR    0.5100
   1882 HG23      -70.9080   -4.1800  -42.8030 H       118 THR   -0.5100
   1883 N         -70.2710   -5.6460  -38.5930 N.am    119 LEU   -0.4700
   1884 CA        -69.6620   -4.9280  -37.4830 C.3     119 LEU    0.3100
   1885 C         -68.5250   -5.7620  -36.9020 C.2     119 LEU    0.0700
   1886 O         -67.4170   -5.2720  -36.7510 O.2     119 LEU    0.0900
   1887 CB        -70.6920   -4.6710  -36.3810 C.3     119 LEU   -0.1800
   1888 CG        -70.1870   -3.9730  -35.1130 C.3     119 LEU    0.0900
   1889 CD1       -69.9660   -2.4990  -35.3840 C.3     119 LEU    0.0900
   1890 CD2       -71.1920   -4.1440  -34.0010 C.3     119 LEU   -0.0900
   1891 HN        -71.2610   -5.7600  -38.5440 H       119 LEU    0.0900
   1892 HA        -69.2740   -3.9940  -37.8600 H       119 LEU   -0.2700
   1893 HB1       -71.1180   -5.6500  -36.0810 H       119 LEU    0.0900
   1894 HB2       -71.5000   -4.0440  -36.8130 H       119 LEU    0.0900
   1895 HG        -69.2320   -4.4390  -34.7890 H       119 LEU    0.0900
   1896 HD11      -70.9180   -2.0220  -35.7020 H       119 LEU   -0.2700
   1897 HD12      -69.2170   -2.3720  -36.1960 H       119 LEU    0.0900
   1898 HD13      -69.6060   -1.9940  -34.4620 H       119 LEU    0.0900
   1899 HD21      -71.3420   -5.2230  -33.7850 H       119 LEU    0.0900
   1900 HD22      -72.1670   -3.7040  -34.3020 H       119 LEU    0.5100
   1901 HD23      -70.8250   -3.6460  -33.0800 H       119 LEU   -0.5100
   1902 N         -68.7970   -7.0350  -36.6190 N.am    120 GLY   -0.4700
   1903 CA        -67.7790   -7.9080  -36.0570 C.3     120 GLY    0.3100
   1904 C         -66.6330   -8.1960  -37.0070 C.2     120 GLY   -0.0200
   1905 O         -65.4890   -8.3850  -36.5820 O.2     120 GLY    0.0900
   1906 HN        -69.6940   -7.4410  -36.7780 H       120 GLY    0.0900
   1907 HA1       -68.2560   -8.8410  -35.7940 H       120 GLY    0.5100
   1908 HA2       -67.3870   -7.4280  -35.1730 H       120 GLY   -0.5100
   1909 N         -66.9430   -8.2520  -38.3010 N.am    121 GLY   -0.4700
   1910 CA        -65.9150   -8.5130  -39.2900 C.3     121 GLY    0.3100
   1911 C         -64.9970   -7.3180  -39.4440 C.2     121 GLY   -0.0200
   1912 O         -63.7900   -7.4690  -39.6300 O.2     121 GLY    0.0900
   1913 HN        -67.8710   -8.1220  -38.6400 H       121 GLY    0.0900
   1914 HA1       -66.3960   -8.7220  -40.2340 H       121 GLY    0.5100
   1915 HA2       -65.3410   -9.3690  -38.9660 H       121 GLY   -0.5100
   1916 N         -65.5910   -6.1260  -39.3650 N.am    122 GLU   -0.4700
   1917 CA        -64.8760   -4.8560  -39.4740 C.3     122 GLU    0.3100
   1918 C         -64.1860   -4.4400  -38.1660 C.2     122 GLU    0.0700
   1919 O         -63.1540   -3.7690  -38.2010 O.2     122 GLU    0.0900
   1920 CB        -65.8270   -3.7550  -39.9540 C.3     122 GLU   -0.1800
   1921 CG        -66.3440   -3.9560  -41.3720 C.3     122 GLU    0.0900
   1922 CD        -65.2710   -3.7470  -42.4180 C.2     122 GLU    0.0900
   1923 OE1       -64.5440   -2.7330  -42.3300 O.co2   122 GLU   -0.2800
   1924 OE2       -65.1590   -4.5900  -43.3310 O.co2   122 GLU    0.0900
   1925 HN        -66.5740   -6.0470  -39.2250 H       122 GLU    0.0900
   1926 HA        -64.0640   -4.9870  -40.1740 H       122 GLU    0.6200
   1927 HB1       -65.2900   -2.7850  -39.9120 H       122 GLU   -0.7600
   1928 HB2       -66.6970   -3.7170  -39.2660 H       122 GLU   -0.7600
   1929 HG1       -67.1670   -3.2350  -41.5630 H       122 GLU    0.5100
   1930 HG2       -66.7360   -4.9910  -41.4710 H       122 GLU   -0.5100
   1931 N         -64.7540   -4.8040  -37.0090 N.am    123 ILE   -0.4700
   1932 CA        -64.1170   -4.5030  -35.7220 C.3     123 ILE    0.3100
   1933 C         -62.7890   -5.2580  -35.8000 C.2     123 ILE    0.0700
   1934 O         -61.7660   -4.8120  -35.2950 O.2     123 ILE    0.0900
   1935 CB        -64.8930   -5.0960  -34.5040 C.3     123 ILE   -0.0900
   1936 CG1       -66.2390   -4.3970  -34.2700 C.3     123 ILE    0.0900
   1937 CG2       -64.0220   -5.0620  -33.2600 C.3     123 ILE   -0.2700
   1938 CD        -66.1600   -2.9290  -34.0090 C.3     123 ILE    0.0900
   1939 HN        -65.6230   -5.2890  -36.9710 H       123 ILE    0.0900
   1940 HA        -64.0630   -3.4290  -35.6320 H       123 ILE    0.0900
   1941 HB        -65.1820   -6.1460  -34.7240 H       123 ILE   -0.1800
   1942 HG11      -66.7290   -4.8760  -33.3970 H       123 ILE    0.0900
   1943 HG12      -66.8700   -4.5540  -35.1700 H       123 ILE    0.0900
   1944 HG21      -63.5850   -4.0480  -33.1260 H       123 ILE   -0.2700
   1945 HG22      -63.1930   -5.7950  -33.3580 H       123 ILE    0.0900
   1946 HG23      -64.6310   -5.3060  -32.3640 H       123 ILE    0.0900
   1947 HD1       -65.6910   -2.4120  -34.8740 H       123 ILE    0.0900
   1948 HD2       -65.5440   -2.7380  -33.1050 H       123 ILE    0.5100
   1949 HD3       -67.1810   -2.5160  -33.8610 H       123 ILE   -0.5100
   1950 N         -62.8440   -6.4170  -36.4590 N.am    124 ALA   -0.4700
   1951 CA        -61.7020   -7.2910  -36.6590 C.3     124 ALA    0.3100
   1952 C         -60.6760   -6.6790  -37.6150 C.2     124 ALA    0.0700
   1953 O         -59.5370   -6.4270  -37.2270 O.2     124 ALA    0.0900
   1954 CB        -62.1820   -8.6540  -37.1800 C.3     124 ALA   -0.2700
   1955 HN        -63.6980   -6.7420  -36.8560 H       124 ALA    0.0900
   1956 HA        -61.1920   -7.4040  -35.7150 H       124 ALA    0.0900
   1957 HB1       -62.5540   -8.5560  -38.2220 H       124 ALA    0.0900
   1958 HB2       -63.0090   -9.0330  -36.5430 H       124 ALA    0.5100
   1959 HB3       -61.3400   -9.3790  -37.1700 H       124 ALA   -0.5100
   1960 N         -61.0940   -6.4060  -38.8530 N.am    125 LEU   -0.4700
   1961 CA        -60.2140   -5.8250  -39.8790 C.3     125 LEU    0.3100
   1962 C         -59.4260   -4.5990  -39.3950 C.2     125 LEU    0.0700
   1963 O         -58.1950   -4.5530  -39.4940 O.2     125 LEU    0.0900
   1964 CB        -61.0400   -5.4390  -41.1180 C.3     125 LEU   -0.1800
   1965 CG        -60.4110   -5.3310  -42.5160 C.3     125 LEU    0.0900
   1966 CD1       -60.8260   -4.0080  -43.1300 C.3     125 LEU    0.0900
   1967 CD2       -58.8950   -5.4860  -42.5050 C.3     125 LEU   -0.0900
   1968 HN        -62.0310   -6.5850  -39.1390 H       125 LEU    0.0900
   1969 HA        -59.4660   -6.5600  -40.1390 H       125 LEU   -0.2700
   1970 HB1       -61.4830   -4.4470  -40.8990 H       125 LEU    0.0900
   1971 HB2       -61.8500   -6.1910  -41.1980 H       125 LEU    0.0900
   1972 HG        -60.7620   -6.1710  -43.1530 H       125 LEU    0.0900
   1973 HD11      -60.4750   -3.1660  -42.4970 H       125 LEU   -0.2700
   1974 HD12      -61.9340   -3.9580  -43.2070 H       125 LEU    0.0900
   1975 HD13      -60.3770   -3.9030  -44.1410 H       125 LEU    0.0900
   1976 HD21      -58.6150   -6.4800  -42.0940 H       125 LEU    0.0900
   1977 HD22      -58.4380   -4.6980  -41.8690 H       125 LEU    0.5100
   1978 HD23      -58.4980   -5.4070  -43.5400 H       125 LEU   -0.5100
   1979 N         -60.1450   -3.6090  -38.8710 N.am    126 TRP   -0.4700
   1980 CA        -59.5330   -2.3900  -38.3890 C.3     126 TRP    0.3100
   1981 C         -58.6100   -2.6140  -37.2050 C.2     126 TRP    0.0700
   1982 O         -57.5560   -1.9870  -37.1090 O.2     126 TRP    0.0900
   1983 CB        -60.6120   -1.3590  -38.0910 C.3     126 TRP   -0.1800
   1984 CG        -61.2820   -0.8970  -39.3440 C.ar    126 TRP    0.0900
   1985 CD1       -62.5140   -1.2630  -39.8030 C.ar    126 TRP    0.0900
   1986 CD2       -60.7270   -0.0300  -40.3410 C.ar    126 TRP   -0.0300
   1987 CE2       -61.6800    0.0730  -41.3840 C.ar    126 TRP   -0.1500
   1988 CE3       -59.5130    0.6650  -40.4590 C.ar    126 TRP    0.2200
   1989 NE1       -62.7630   -0.6850  -41.0280 N.ar    126 TRP   -0.5100
   1990 CZ2       -61.4570    0.8430  -42.5270 C.ar    126 TRP    0.3700
   1991 CZ3       -59.2930    1.4310  -41.5940 C.ar    126 TRP    0.2400
   1992 CH2       -60.2600    1.5130  -42.6160 C.ar    126 TRP    0.1100
   1993 HN        -61.1360   -3.6640  -38.7850 H       126 TRP   -0.2500
   1994 HA        -58.8590   -2.0260  -39.1500 H       126 TRP    0.1700
   1995 HB1       -60.1540   -0.4830  -37.5840 H       126 TRP   -0.2000
   1996 HB2       -61.3760   -1.8080  -37.4210 H       126 TRP    0.1400
   1997 HD1       -63.1990   -1.9140  -39.2790 H       126 TRP   -0.2700
   1998 HE1       -63.5770   -0.8000  -41.5560 H       126 TRP    0.1600
   1999 HE3       -58.7550    0.6160  -39.6920 H       126 TRP   -0.1400
   2000 HZ2       -62.1840    0.9200  -43.3230 H       126 TRP    0.1400
   2001 HZ3       -58.3640    1.9720  -41.6980 H       126 TRP    0.5100
   2002 HH2       -60.0560    2.1150  -43.4870 H       126 TRP   -0.5100
   2003 N         -58.9690   -3.5470  -36.3280 N.am    127 SER   -0.4700
   2004 CA        -58.1220   -3.8490  -35.1820 C.3     127 SER    0.3100
   2005 C         -56.7790   -4.3880  -35.6760 C.2     127 SER    0.0700
   2006 O         -55.7390   -4.1850  -35.0440 O.2     127 SER    0.0900
   2007 CB        -58.8010   -4.8510  -34.2460 C.3     127 SER    0.0500
   2008 OG        -59.8370   -4.2300  -33.5030 O.3     127 SER    0.0900
   2009 HN        -59.8120   -4.0700  -36.4130 H       127 SER    0.0900
   2010 HA        -57.9270   -2.9240  -34.6600 H       127 SER   -0.6600
   2011 HB1       -58.0520   -5.2630  -33.5370 H       127 SER    0.4300
   2012 HB2       -59.2400   -5.6790  -34.8430 H       127 SER    0.5100
   2013 HG1       -60.6340   -4.3260  -34.0290 H       127 SER   -0.5100
   2014 N         -56.8030   -5.0480  -36.8330 N.am    128 LEU   -0.4700
   2015 CA        -55.5900   -5.5830  -37.4390 C.3     128 LEU    0.3100
   2016 C         -54.6860   -4.4600  -37.9270 C.2     128 LEU    0.0700
   2017 O         -53.4800   -4.6600  -38.0970 O.2     128 LEU    0.0900
   2018 CB        -55.9260   -6.4930  -38.6190 C.3     128 LEU   -0.1800
   2019 CG        -56.4520   -7.8680  -38.2340 C.3     128 LEU    0.0900
   2020 CD1       -56.5920   -8.7340  -39.4790 C.3     128 LEU    0.0900
   2021 CD2       -55.4880   -8.5010  -37.2480 C.3     128 LEU   -0.0900
   2022 HN        -57.6500   -5.2050  -37.3340 H       128 LEU    0.0900
   2023 HA        -55.0550   -6.1350  -36.6820 H       128 LEU   -0.2700
   2024 HB1       -55.0060   -6.6290  -39.2250 H       128 LEU    0.0900
   2025 HB2       -56.6950   -5.9880  -39.2410 H       128 LEU    0.0900
   2026 HG        -57.4420   -7.7620  -37.7420 H       128 LEU    0.0900
   2027 HD11      -55.6050   -8.8510  -39.9760 H       128 LEU   -0.2700
   2028 HD12      -57.2950   -8.2570  -40.1950 H       128 LEU    0.0900
   2029 HD13      -56.9700   -9.7410  -39.1990 H       128 LEU    0.0900
   2030 HD21      -55.5370   -7.9720  -36.2730 H       128 LEU    0.0900
   2031 HD22      -54.4490   -8.4340  -37.6370 H       128 LEU    0.5100
   2032 HD23      -55.7580   -9.5670  -37.0870 H       128 LEU   -0.5100
   2033 N         -55.2850   -3.2950  -38.1890 N.am    129 VAL   -0.4700
   2034 CA        -54.5460   -2.1260  -38.6450 C.3     129 VAL    0.3100
   2035 C         -53.9520   -1.4040  -37.4270 C.2     129 VAL    0.0700
   2036 O         -52.7870   -0.9910  -37.4490 O.2     129 VAL    0.0900
   2037 CB        -55.4340   -1.1700  -39.4930 C.3     129 VAL   -0.0900
   2038 CG1       -54.6070   -0.0210  -40.0430 C.3     129 VAL    0.0900
   2039 CG2       -56.0610   -1.9240  -40.6510 C.3     129 VAL   -0.2700
   2040 HN        -56.2690   -3.1740  -38.0830 H       129 VAL    0.0900
   2041 HA        -53.7110   -2.4750  -39.2340 H       129 VAL    0.0900
   2042 HB        -56.2500   -0.7650  -38.8590 H       129 VAL    0.0900
   2043 HG11      -53.7900   -0.4120  -40.6870 H       129 VAL   -0.2700
   2044 HG12      -54.1530    0.5530  -39.2060 H       129 VAL    0.0900
   2045 HG13      -55.2490    0.6500  -40.6530 H       129 VAL    0.0900
   2046 HG21      -56.6940   -2.7540  -40.2680 H       129 VAL    0.0900
   2047 HG22      -55.2670   -2.3540  -41.2970 H       129 VAL    0.5100
   2048 HG23      -56.6990   -1.2380  -41.2480 H       129 VAL   -0.5100
   2049 N         -54.7290   -1.2870  -36.3450 N.am    130 VAL   -0.4700
   2050 CA        -54.2270   -0.6470  -35.1340 C.3     130 VAL    0.3100
   2051 C         -53.0720   -1.4960  -34.6070 C.2     130 VAL    0.0700
   2052 O         -52.0960   -0.9720  -34.0620 O.2     130 VAL    0.0900
   2053 CB        -55.3190   -0.5230  -34.0600 C.3     130 VAL   -0.0900
   2054 CG1       -54.7310   -0.0040  -32.7500 C.3     130 VAL    0.0900
   2055 CG2       -56.4090    0.4070  -34.5450 C.3     130 VAL   -0.2700
   2056 HN        -55.6670   -1.6250  -36.3170 H       130 VAL    0.0900
   2057 HA        -53.8630    0.3320  -35.4060 H       130 VAL    0.0900
   2058 HB        -55.7800   -1.5190  -33.8870 H       130 VAL    0.0900
   2059 HG11      -54.2740    0.9970  -32.9070 H       130 VAL   -0.2700
   2060 HG12      -53.9450   -0.7000  -32.3870 H       130 VAL    0.0900
   2061 HG13      -55.5320    0.0870  -31.9860 H       130 VAL    0.0900
   2062 HG21      -56.8630    0.0110  -35.4790 H       130 VAL    0.0900
   2063 HG22      -55.9830    1.4120  -34.7560 H       130 VAL    0.5100
   2064 HG23      -57.2050    0.4940  -33.7730 H       130 VAL   -0.5100
   2065 N         -53.1800   -2.8130  -34.8060 N.am    131 LEU   -0.4700
   2066 CA        -52.1490   -3.7480  -34.3790 C.3     131 LEU    0.3100
   2067 C         -50.9900   -3.7770  -35.3620 C.2     131 LEU    0.0700
   2068 O         -49.8350   -3.7990  -34.9490 O.2     131 LEU    0.0900
   2069 CB        -52.7280   -5.1490  -34.1880 C.3     131 LEU   -0.1800
   2070 CG        -53.5910   -5.4090  -32.9450 C.3     131 LEU    0.0900
   2071 CD1       -54.2890   -6.7360  -33.1110 C.3     131 LEU    0.0900
   2072 CD2       -52.7590   -5.4160  -31.6700 C.3     131 LEU   -0.0900
   2073 HN        -53.9720   -3.2150  -35.2560 H       131 LEU    0.0900
   2074 HA        -51.7350   -3.3860  -33.4500 H       131 LEU   -0.2700
   2075 HB1       -51.8750   -5.8580  -34.1540 H       131 LEU    0.0900
   2076 HB2       -53.3500   -5.3750  -35.0780 H       131 LEU    0.0900
   2077 HG        -54.3450   -4.6000  -32.8340 H       131 LEU    0.0900
   2078 HD11      -53.5970   -7.4760  -33.5700 H       131 LEU   -0.2700
   2079 HD12      -55.1730   -6.6200  -33.7720 H       131 LEU    0.0900
   2080 HD13      -54.6110   -7.1200  -32.1190 H       131 LEU    0.0900
   2081 HD21      -52.2550   -4.4350  -31.5380 H       131 LEU    0.0900
   2082 HD22      -51.9830   -6.2080  -31.7300 H       131 LEU    0.5100
   2083 HD23      -53.4140   -5.5990  -30.7920 H       131 LEU   -0.5100
   2084 N         -51.2900   -3.7710  -36.6620 N.am    132 ALA   -0.4700
   2085 CA        -50.2430   -3.7490  -37.6810 C.3     132 ALA    0.3100
   2086 C         -49.3790   -2.5050  -37.4340 C.2     132 ALA    0.0700
   2087 O         -48.1690   -2.5250  -37.6500 O.2     132 ALA    0.0900
   2088 CB        -50.8500   -3.7120  -39.0820 C.3     132 ALA   -0.2700
   2089 HN        -52.2300   -3.7830  -36.9920 H       132 ALA    0.0900
   2090 HA        -49.6390   -4.6350  -37.5580 H       132 ALA    0.0900
   2091 HB1       -51.6150   -2.9080  -39.1460 H       132 ALA    0.0900
   2092 HB2       -51.3360   -4.6840  -39.3100 H       132 ALA    0.5100
   2093 HB3       -50.0560   -3.5060  -39.8330 H       132 ALA   -0.5100
   2094 N         -50.0130   -1.4310  -36.9510 N.am    133 ILE   -0.4700
   2095 CA        -49.3210   -0.1860  -36.6110 C.3     133 ILE    0.3100
   2096 C         -48.5330   -0.4300  -35.3330 C.2     133 ILE    0.0700
   2097 O         -47.3200   -0.2440  -35.2880 O.2     133 ILE    0.0900
   2098 CB        -50.3100    0.9830  -36.3350 C.3     133 ILE   -0.0900
   2099 CG1       -50.9670    1.4520  -37.6340 C.3     133 ILE    0.0900
   2100 CG2       -49.5930    2.1370  -35.6320 C.3     133 ILE   -0.2700
   2101 CD        -51.9640    2.5880  -37.4410 C.3     133 ILE    0.0900
   2102 HN        -50.9980   -1.4320  -36.7990 H       133 ILE    0.0900
   2103 HA        -48.6770    0.0660  -37.4400 H       133 ILE    0.0900
   2104 HB        -51.1410    0.6190  -35.6910 H       133 ILE   -0.1800
   2105 HG11      -51.4960    0.5910  -38.0940 H       133 ILE    0.0900
   2106 HG12      -50.1700    1.7960  -38.3270 H       133 ILE    0.0900
   2107 HG21      -48.6610    2.3970  -36.1790 H       133 ILE   -0.2700
   2108 HG22      -49.3250    1.8410  -34.5950 H       133 ILE    0.0900
   2109 HG23      -50.2510    3.0320  -35.6070 H       133 ILE    0.0900
   2110 HD1       -51.4300    3.5230  -37.1680 H       133 ILE    0.0900
   2111 HD2       -52.6730    2.3340  -36.6250 H       133 ILE    0.5100
   2112 HD3       -52.5260    2.7620  -38.3840 H       133 ILE   -0.5100
   2113 N         -49.2470   -0.8640  -34.2960 N.am    134 GLU   -0.4700
   2114 CA        -48.6500   -1.1470  -33.0060 C.3     134 GLU    0.3100
   2115 C         -47.3840   -1.9500  -33.2070 C.2     134 GLU    0.0700
   2116 O         -46.3650   -1.6710  -32.5900 O.2     134 GLU    0.0900
   2117 CB        -49.6310   -1.9230  -32.1230 C.3     134 GLU   -0.1800
   2118 CG        -49.2240   -2.0170  -30.6440 C.3     134 GLU    0.0900
   2119 CD        -48.5720   -3.3470  -30.2640 C.2     134 GLU    0.0900
   2120 OE1       -47.8590   -3.9390  -31.1040 O.co2   134 GLU   -0.2800
   2121 OE2       -48.7800   -3.8020  -29.1130 O.co2   134 GLU    0.0900
   2122 HN        -50.2300   -1.0140  -34.3610 H       134 GLU    0.0900
   2123 HA        -48.3880   -0.2070  -32.5440 H       134 GLU    0.6200
   2124 HB1       -49.7220   -2.9540  -32.5260 H       134 GLU   -0.7600
   2125 HB2       -50.6220   -1.4240  -32.1820 H       134 GLU   -0.7600
   2126 HG1       -50.1310   -1.8830  -30.0170 H       134 GLU    0.5100
   2127 HG2       -48.5040   -1.2010  -30.4220 H       134 GLU   -0.5100
   2128 N         -47.4330   -2.9310  -34.1010 N.am    135 ARG   -0.4700
   2129 CA        -46.2560   -3.7340  -34.3610 C.3     135 ARG    0.3100
   2130 C         -45.1160   -2.8560  -34.8450 C.2     135 ARG    0.0700
   2131 O         -44.0570   -2.8220  -34.2190 O.2     135 ARG    0.0900
   2132 CB        -46.5290   -4.8420  -35.3850 C.3     135 ARG   -0.1800
   2133 CG        -47.4300   -5.9520  -34.9000 C.3     135 ARG    0.0900
   2134 CD        -47.3120   -6.1790  -33.4020 C.3     135 ARG    0.0900
   2135 NE        -46.0120   -6.6970  -32.9810 N.pl3   135 ARG   -0.1800
   2136 CZ        -45.5340   -6.5940  -31.7400 C.cat   135 ARG    0.0900
   2137 NH1       -46.2370   -5.9840  -30.7940 N.pl3   135 ARG    0.0900
   2138 NH2       -44.3650   -7.1420  -31.4310 N.pl3   135 ARG    0.2000
   2139 HN        -48.2570   -3.1530  -34.6180 H       135 ARG    0.0900
   2140 HA        -45.9430   -4.1690  -33.4220 H       135 ARG    0.0900
   2141 HB1       -45.5570   -5.2880  -35.6800 H       135 ARG   -0.7000
   2142 HB2       -47.0000   -4.3780  -36.2780 H       135 ARG    0.4400
   2143 HG1       -47.1600   -6.8900  -35.4290 H       135 ARG    0.6400
   2144 HG2       -48.4830   -5.6930  -35.1430 H       135 ARG   -0.8000
   2145 HD1       -48.0790   -6.9180  -33.0820 H       135 ARG    0.4600
   2146 HD2       -47.4680   -5.2150  -32.8730 H       135 ARG    0.4600
   2147 HE        -45.4470   -7.1570  -33.6650 H       135 ARG   -0.8000
   2148 HH11      -45.9470   -6.0390  -29.8390 H       135 ARG    0.4600
   2149 HH12      -47.0600   -5.4680  -31.0370 H       135 ARG    0.4600
   2150 HH21      -43.9340   -6.9410  -30.5500 H       135 ARG    0.5100
   2151 HH22      -43.9130   -7.7560  -32.0790 H       135 ARG   -0.5100
   2152 N         -45.3560   -2.1040  -35.9230 N.am    136 TYR   -0.4700
   2153 CA        -44.3350   -1.2300  -36.4890 C.3     136 TYR    0.3100
   2154 C         -43.6480   -0.3880  -35.4100 C.2     136 TYR    0.0700
   2155 O         -42.4640   -0.6030  -35.1420 O.2     136 TYR    0.0900
   2156 CB        -44.9110   -0.3350  -37.6030 C.3     136 TYR   -0.1800
   2157 CG        -43.8410    0.3510  -38.4410 C.ar    136 TYR    0.0900
   2158 CD1       -43.0270   -0.3860  -39.3030 C.ar    136 TYR    0.0900
   2159 CD2       -43.5890    1.7230  -38.3160 C.ar    136 TYR    0.0000
   2160 CE1       -41.9830    0.2200  -40.0140 C.ar    136 TYR   -0.1150
   2161 CE2       -42.5440    2.3390  -39.0230 C.ar    136 TYR    0.1150
   2162 CZ        -41.7440    1.5770  -39.8660 C.ar    136 TYR   -0.1150
   2163 OH        -40.6830    2.1520  -40.5380 O.3     136 TYR    0.1150
   2164 HN        -46.2390   -2.1060  -36.3860 H       136 TYR    0.1100
   2165 HA        -43.5470   -1.8560  -36.8840 H       136 TYR   -0.5400
   2166 HB1       -45.5370    0.4630  -37.1490 H       136 TYR    0.4300
   2167 HB2       -45.5240   -0.9540  -38.2930 H       136 TYR   -0.1150
   2168 HD1       -43.2050   -1.4450  -39.4250 H       136 TYR    0.1150
   2169 HD2       -44.2100    2.3200  -37.6630 H       136 TYR   -0.1150
   2170 HE1       -41.3670   -0.3690  -40.6780 H       136 TYR    0.1150
   2171 HE2       -42.3630    3.3970  -38.9120 H       136 TYR    0.5100
   2172 HH        -40.4670    2.9780  -40.1000 H       136 TYR   -0.5100
   2173 N         -44.4100    0.4810  -34.7310 N.am    137 VAL   -0.4700
   2174 CA        -43.8960    1.3720  -33.6730 C.3     137 VAL    0.3100
   2175 C         -43.0220    0.6860  -32.6190 C.2     137 VAL    0.0700
   2176 O         -42.2670    1.3430  -31.8930 O.2     137 VAL    0.0900
   2177 CB        -45.0520    2.1710  -32.9830 C.3     137 VAL   -0.0900
   2178 CG1       -44.5600    2.9280  -31.7480 C.3     137 VAL    0.0900
   2179 CG2       -45.6480    3.1610  -33.9620 C.3     137 VAL   -0.2700
   2180 HN        -45.3860    0.5640  -34.9170 H       137 VAL    0.0900
   2181 HA        -43.1940    2.0530  -34.1290 H       137 VAL    0.0900
   2182 HB        -45.8510    1.4620  -32.6790 H       137 VAL    0.0900
   2183 HG11      -43.6510    3.5160  -31.9980 H       137 VAL   -0.2700
   2184 HG12      -44.3060    2.2080  -30.9400 H       137 VAL    0.0900
   2185 HG13      -45.3480    3.6270  -31.3940 H       137 VAL    0.0900
   2186 HG21      -46.0580    2.6260  -34.8450 H       137 VAL    0.0900
   2187 HG22      -44.8660    3.8690  -34.3080 H       137 VAL    0.5100
   2188 HG23      -46.4740    3.7240  -33.4750 H       137 VAL   -0.5100
   2189 N         -43.0760   -0.6420  -32.5670 N.am    138 VAL   -0.4700
   2190 CA        -42.2770   -1.3800  -31.6080 C.3     138 VAL    0.3100
   2191 C         -41.1210   -2.1640  -32.2440 C.2     138 VAL    0.0700
   2192 O         -39.9870   -2.0840  -31.7780 O.2     138 VAL    0.0900
   2193 CB        -43.1550   -2.3340  -30.7760 C.3     138 VAL   -0.0900
   2194 CG1       -42.3480   -2.9100  -29.6390 C.3     138 VAL    0.0900
   2195 CG2       -44.3660   -1.6010  -30.2300 C.3     138 VAL   -0.2700
   2196 HN        -43.6570   -1.1790  -33.1730 H       138 VAL    0.0900
   2197 HA        -41.7860   -0.6660  -30.9630 H       138 VAL    0.0900
   2198 HB        -43.5250   -3.1570  -31.4230 H       138 VAL    0.0900
   2199 HG11      -41.8290   -2.0960  -29.0880 H       138 VAL   -0.2700
   2200 HG12      -41.5850   -3.6120  -30.0360 H       138 VAL    0.0900
   2201 HG13      -43.0190   -3.4440  -28.9340 H       138 VAL    0.0900
   2202 HG21      -44.8760   -1.0450  -31.0450 H       138 VAL    0.0900
   2203 HG22      -44.0500   -0.8750  -29.4500 H       138 VAL    0.5100
   2204 HG23      -45.0840   -2.3280  -29.7950 H       138 VAL   -0.5100
   2205 N         -41.3940   -2.8570  -33.3520 N.am    139 VAL   -0.4700
   2206 CA        -40.3940   -3.6930  -34.0200 C.3     139 VAL    0.3100
   2207 C         -39.4200   -3.0610  -35.0260 C.2     139 VAL    0.0700
   2208 O         -38.2010   -3.1440  -34.8370 O.2     139 VAL    0.0900
   2209 CB        -41.0560   -4.9410  -34.6930 C.3     139 VAL   -0.0900
   2210 CG1       -39.9990   -5.9070  -35.1990 C.3     139 VAL    0.0900
   2211 CG2       -41.9710   -5.6570  -33.7140 C.3     139 VAL   -0.2700
   2212 HN        -42.2950   -2.8370  -33.7750 H       139 VAL    0.0900
   2213 HA        -39.6740   -4.0080  -33.2790 H       139 VAL    0.0900
   2214 HB        -41.6870   -4.6070  -35.5440 H       139 VAL    0.0900
   2215 HG11      -39.7410   -6.6410  -34.4060 H       139 VAL   -0.2700
   2216 HG12      -39.0790   -5.3490  -35.4790 H       139 VAL    0.0900
   2217 HG13      -40.3840   -6.4590  -36.0830 H       139 VAL    0.0900
   2218 HG21      -42.7760   -4.9720  -33.3710 H       139 VAL    0.0900
   2219 HG22      -41.3890   -5.9920  -32.8280 H       139 VAL    0.5100
   2220 HG23      -42.4400   -6.5350  -34.2070 H       139 VAL   -0.5100
   2221 N         -39.9270   -2.4610  -36.1040 N.am    140 CYS   -0.4700
   2222 CA        -39.0360   -1.9010  -37.1190 C.3     140 CYS    0.3100
   2223 C         -38.3610   -0.5750  -36.7810 C.2     140 CYS    0.0700
   2224 O         -38.2770    0.3280  -37.6210 O.2     140 CYS    0.0900
   2225 CB        -39.7190   -1.8290  -38.4890 C.3     140 CYS   -0.1100
   2226 SG        -38.5480   -1.6030  -39.8620 S.3     140 CYS    0.0900
   2227 HN        -40.9070   -2.3700  -36.2630 H       140 CYS    0.0900
   2228 HA        -38.1600   -2.5290  -37.1740 H       140 CYS   -0.2300
   2229 HB1       -40.4380   -0.9830  -38.4770 H       140 CYS    0.1600
   2230 HB2       -40.2900   -2.7690  -38.6450 H       140 CYS    0.5100
   2231 HG1       -38.2330   -0.3570  -39.5410 H       140 CYS   -0.5100
   2232 N         -37.8720   -0.4760  -35.5400 N.am    141 LYS   -0.4700
   2233 CA        -37.1550    0.6970  -35.0290 C.3     141 LYS    0.3100
   2234 C         -37.7780    2.0710  -35.3420 C.2     141 LYS    0.0700
   2235 O         -37.1700    2.8890  -36.0430 O.2     141 LYS    0.0900
   2236 CB        -35.6980    0.6570  -35.5390 C.3     141 LYS   -0.1800
   2237 CG        -34.9670   -0.6660  -35.2730 C.3     141 LYS    0.0900
   2238 CD        -33.5610   -0.7170  -35.9010 C.3     141 LYS    0.0900
   2239 CE        -32.5460    0.1830  -35.1850 C.3     141 LYS   -0.1800
   2240 NZ        -31.1630    0.0160  -35.7270 N.4     141 LYS    0.0900
   2241 HN        -37.9790   -1.2210  -34.8880 H       141 LYS    0.0900
   2242 HA        -37.1830    0.6710  -33.9490 H       141 LYS   -0.1800
   2243 HB1       -35.1320    1.4740  -35.0420 H       141 LYS    0.0900
   2244 HB2       -35.7060    0.8370  -36.6340 H       141 LYS    0.0900
   2245 HG1       -35.5730   -1.4970  -35.6910 H       141 LYS    0.2100
   2246 HG2       -34.8710   -0.8060  -34.1750 H       141 LYS    0.0500
   2247 HD1       -33.6330   -0.3970  -36.9610 H       141 LYS    0.0500
   2248 HD2       -33.1930   -1.7640  -35.8650 H       141 LYS   -0.3000
   2249 HE1       -32.5180   -0.0730  -34.1040 H       141 LYS    0.3300
   2250 HE2       -32.8330    1.2480  -35.3180 H       141 LYS    0.3300
   2251 HZ1       -31.1550    0.2600  -36.7380 H       141 LYS    0.3300
   2252 HZ2       -30.8610   -0.9710  -35.6060 H       141 LYS    0.5100
   2253 HZ3       -30.5120    0.6440  -35.2130 H       141 LYS   -0.5100
   2254 N         -39.0150    2.3230  -34.8680 N.am    142 PRO   -0.2900
   2255 CA        -39.6900    3.6090  -35.1170 C.3     142 PRO    0.0000
   2256 C         -39.6270    4.6230  -33.9740 C.2     142 PRO    0.0900
   2257 O         -39.1680    4.3090  -32.8700 O.2     142 PRO    0.0900
   2258 CB        -41.1420    3.1900  -35.3880 C.3     142 PRO    0.0200
   2259 CG        -41.0430    1.7020  -35.6480 C.3     142 PRO    0.0900
   2260 CD        -40.0220    1.2840  -34.6420 C.3     142 PRO   -0.1800
   2261 HA        -39.2130    4.1350  -35.9270 H       142 PRO    0.0900
   2262 HB1       -41.5520    3.7220  -36.2730 H       142 PRO    0.0900
   2263 HB2       -41.7890    3.3980  -34.5100 H       142 PRO   -0.1800
   2264 HG1       -42.0140    1.1930  -35.4770 H       142 PRO    0.0900
   2265 HG2       -40.7030    1.4920  -36.6840 H       142 PRO    0.0900
   2266 HD1       -40.4090    1.3260  -33.6040 H       142 PRO    0.5100
   2267 HD2       -39.6070    0.2770  -34.8550 H       142 PRO   -0.5100
   2268 N         -40.1540    5.8230  -34.2460 N.am    143 MET   -0.4700
   2269 CA        -40.1700    6.9390  -33.3000 C.3     143 MET    0.3100
   2270 C         -38.7520    7.3420  -32.8930 C.2     143 MET    0.0700
   2271 O         -37.9000    7.5590  -33.7610 O.2     143 MET    0.0900
   2272 CB        -41.0290    6.6230  -32.0640 C.3     143 MET   -0.1800
   2273 CG        -42.5310    6.8440  -32.2530 C.3     143 MET    0.0900
   2274 SD        -43.0130    8.5670  -32.5940 S.3     143 MET    0.0900
   2275 CE        -43.0290    9.3050  -30.9290 C.3     143 MET   -0.1400
   2276 HN        -40.5700    6.0140  -35.1320 H       143 MET    0.0900
   2277 HA        -40.5650    7.8030  -33.8150 H       143 MET    0.0900
   2278 HB1       -40.6850    7.2670  -31.2270 H       143 MET   -0.0900
   2279 HB2       -40.8660    5.5600  -31.7900 H       143 MET   -0.2200
   2280 HG1       -43.0450    6.5050  -31.3300 H       143 MET    0.0900
   2281 HG2       -42.8670    6.2050  -33.0960 H       143 MET    0.0900
   2282 HE1       -42.0310    9.2360  -30.4480 H       143 MET    0.0900
   2283 HE2       -43.7600    8.7750  -30.2820 H       143 MET    0.5100
   2284 HE3       -43.3090   10.3780  -30.9880 H       143 MET   -0.5100
   2285 N         -38.5040    7.4520  -31.5830 N.am    144 SER   -0.4700
   2286 CA        -37.1890    7.8270  -31.0590 C.3     144 SER    0.3100
   2287 C         -36.9650    7.4240  -29.5960 C.2     144 SER    0.0700
   2288 O         -35.8210    7.2630  -29.1590 O.2     144 SER    0.0900
   2289 CB        -36.9250    9.3430  -31.2520 C.3     144 SER    0.0500
   2290 OG        -37.9780   10.1630  -30.7530 O.3     144 SER    0.0900
   2291 HN        -39.2100    7.2810  -30.9000 H       144 SER    0.0900
   2292 HA        -36.4430    7.2480  -31.5850 H       144 SER   -0.6600
   2293 HB1       -36.8060    9.5550  -32.3350 H       144 SER    0.4300
   2294 HB2       -35.9910    9.6180  -30.7160 H       144 SER    0.5100
   2295 HG1       -37.9420   10.0880  -29.7960 H       144 SER   -0.5100
   2296 N         -38.0580    7.2110  -28.8580 N.am    145 ASN   -0.4700
   2297 CA        -38.0020    6.8380  -27.4390 C.3     145 ASN    0.3100
   2298 C         -39.3420    6.2750  -26.9440 C.2     145 ASN    0.0700
   2299 O         -39.4140    5.6040  -25.9080 O.2     145 ASN    0.0900
   2300 CB        -37.6350    8.0700  -26.5890 C.3     145 ASN   -0.1800
   2301 CG        -38.6970    9.1940  -26.6690 C.2     145 ASN    0.0900
   2302 ND2       -38.8310    9.9930  -25.7160 N.am    145 ASN    0.0900
   2303 OD1       -39.4280    9.2730  -27.7680 O.2     145 ASN    0.5500
   2304 HN        -38.9730    7.2990  -29.2450 H       145 ASN   -0.5500
   2305 HA        -37.2610    6.0620  -27.3230 H       145 ASN   -0.6200
   2306 HB1       -36.6640    8.4780  -26.9450 H       145 ASN    0.3200
   2307 HB2       -37.5320    7.7580  -25.5280 H       145 ASN    0.3000
   2308 HD21      -39.5160   10.7200  -25.7640 H       145 ASN    0.5100
   2309 HD22      -38.2540    9.9050  -24.9040 H       145 ASN   -0.5100
   2310 N         -40.3870    6.5450  -27.7270 N.am    146 PHE   -0.4700
   2311 CA        -41.7760    6.1640  -27.4670 C.3     146 PHE    0.3100
   2312 C         -42.1370    4.7140  -27.0990 C.2     146 PHE    0.0700
   2313 O         -41.5100    3.7460  -27.5430 O.2     146 PHE    0.0900
   2314 CB        -42.6240    6.6090  -28.6640 C.3     146 PHE   -0.1800
   2315 CG        -44.0970    6.6070  -28.4030 C.ar    146 PHE    0.0900
   2316 CD1       -44.6320    7.3670  -27.3640 C.ar    146 PHE    0.0900
   2317 CD2       -44.9510    5.8570  -29.2020 C.ar    146 PHE    0.0000
   2318 CE1       -46.0010    7.3790  -27.1260 C.ar    146 PHE   -0.1150
   2319 CE2       -46.3220    5.8630  -28.9730 C.ar    146 PHE    0.1150
   2320 CZ        -46.8500    6.6260  -27.9340 C.ar    146 PHE   -0.1150
   2321 HN        -40.2560    7.0510  -28.5750 H       146 PHE    0.1150
   2322 HA        -42.1040    6.6490  -26.5600 H       146 PHE   -0.1150
   2323 HB1       -42.4420    5.9210  -29.5170 H       146 PHE    0.1150
   2324 HB2       -42.3440    7.6470  -28.9450 H       146 PHE   -0.1150
   2325 HD1       -43.9770    7.9520  -26.7380 H       146 PHE    0.1150
   2326 HD2       -44.5460    5.2640  -30.0090 H       146 PHE   -0.1150
   2327 HE1       -46.4060    7.9710  -26.3170 H       146 PHE    0.1150
   2328 HE2       -46.9780    5.2760  -29.6000 H       146 PHE    0.5100
   2329 HZ        -47.9160    6.6340  -27.7560 H       146 PHE   -0.5100
   2330 N         -43.2080    4.5990  -26.3100 N.am    147 ARG   -0.4700
   2331 CA        -43.7600    3.3350  -25.8440 C.3     147 ARG    0.3100
   2332 C         -45.2520    3.5850  -25.6420 C.2     147 ARG    0.0700
   2333 O         -45.6470    4.6510  -25.1570 O.2     147 ARG    0.0900
   2334 CB        -43.1070    2.9270  -24.5230 C.3     147 ARG   -0.1800
   2335 CG        -43.6530    1.6450  -23.9040 C.3     147 ARG    0.0900
   2336 CD        -42.6770    1.0640  -22.8850 C.3     147 ARG    0.0900
   2337 NE        -41.4210    0.6810  -23.5300 N.pl3   147 ARG   -0.1800
   2338 CZ        -40.3200    1.4260  -23.5310 C.cat   147 ARG    0.0900
   2339 NH1       -40.2990    2.5970  -22.9040 N.pl3   147 ARG    0.0900
   2340 NH2       -39.2640    1.0420  -24.2340 N.pl3   147 ARG    0.2000
   2341 HN        -43.6960    5.4080  -25.9940 H       147 ARG    0.0900
   2342 HA        -43.5760    2.5880  -26.6020 H       147 ARG    0.0900
   2343 HB1       -43.2530    3.7520  -23.7950 H       147 ARG   -0.7000
   2344 HB2       -42.0190    2.7920  -24.7000 H       147 ARG    0.4400
   2345 HG1       -43.8270    0.8990  -24.7090 H       147 ARG    0.6400
   2346 HG2       -44.6180    1.8650  -23.4020 H       147 ARG   -0.8000
   2347 HD1       -43.1150    0.1560  -22.4180 H       147 ARG    0.4600
   2348 HD2       -42.4480    1.8210  -22.1060 H       147 ARG    0.4600
   2349 HE        -41.3890   -0.2000  -24.0020 H       147 ARG   -0.8000
   2350 HH11      -41.1160    2.9230  -22.4270 H       147 ARG    0.4600
   2351 HH12      -39.4680    3.1520  -22.9090 H       147 ARG    0.4600
   2352 HH21      -39.2970    0.1930  -24.7610 H       147 ARG    0.5100
   2353 HH22      -38.4350    1.6000  -24.2360 H       147 ARG   -0.5100
   2354 N         -46.0780    2.6120  -26.0310 N.am    148 PHE   -0.4700
   2355 CA        -47.5360    2.7280  -25.9110 C.3     148 PHE    0.3100
   2356 C         -48.0900    2.6400  -24.4850 C.2     148 PHE    0.0700
   2357 O         -47.6090    1.8620  -23.6540 O.2     148 PHE    0.0900
   2358 CB        -48.2420    1.6740  -26.7850 C.3     148 PHE   -0.1800
   2359 CG        -48.1540    1.9380  -28.2660 C.ar    148 PHE    0.0900
   2360 CD1       -47.3680    1.1340  -29.0830 C.ar    148 PHE    0.0900
   2361 CD2       -48.8640    2.9830  -28.8470 C.ar    148 PHE    0.0000
   2362 CE1       -47.2920    1.3730  -30.4530 C.ar    148 PHE   -0.1150
   2363 CE2       -48.7900    3.2260  -30.2190 C.ar    148 PHE    0.1150
   2364 CZ        -48.0040    2.4220  -31.0200 C.ar    148 PHE   -0.1150
   2365 HN        -45.7400    1.7590  -26.4210 H       148 PHE    0.1150
   2366 HA        -47.8180    3.7230  -26.2230 H       148 PHE   -0.1150
   2367 HB1       -49.3210    1.6460  -26.5230 H       148 PHE    0.1150
   2368 HB2       -47.7780    0.6800  -26.6030 H       148 PHE   -0.1150
   2369 HD1       -46.8110    0.3160  -28.6520 H       148 PHE    0.1150
   2370 HD2       -49.4810    3.6160  -28.2270 H       148 PHE   -0.1150
   2371 HE1       -46.6780    0.7400  -31.0760 H       148 PHE    0.1150
   2372 HE2       -49.3460    4.0430  -30.6530 H       148 PHE    0.5100
   2373 HZ        -47.9440    2.6080  -32.0810 H       148 PHE   -0.5100
   2374 N         -49.1110    3.4520  -24.2190 N.am    149 GLY   -0.4700
   2375 CA        -49.7760    3.4650  -22.9300 C.3     149 GLY    0.3100
   2376 C         -51.1970    2.9790  -23.1460 C.2     149 GLY   -0.0200
   2377 O         -51.5920    2.7260  -24.2830 O.2     149 GLY    0.0900
   2378 HN        -49.4660    4.0910  -24.8970 H       149 GLY    0.0900
   2379 HA1       -49.7790    4.4720  -22.5410 H       149 GLY    0.5100
   2380 HA2       -49.2530    2.8050  -22.2540 H       149 GLY   -0.5100
   2381 N         -51.9680    2.8260  -22.0710 N.am    150 GLU   -0.4700
   2382 CA        -53.3540    2.3720  -22.1890 C.3     150 GLU    0.3100
   2383 C         -54.1720    3.3410  -23.0360 C.2     150 GLU    0.0700
   2384 O         -55.0720    2.9500  -23.7780 O.2     150 GLU    0.0900
   2385 CB        -54.0140    2.2420  -20.8070 C.3     150 GLU   -0.1800
   2386 CG        -53.8210    0.9010  -20.0910 C.3     150 GLU    0.0900
   2387 CD        -54.7570    0.7260  -18.8910 C.2     150 GLU    0.0900
   2388 OE1       -55.7170   -0.0790  -18.9720 O.co2   150 GLU   -0.2800
   2389 OE2       -54.5310    1.3920  -17.8600 O.co2   150 GLU    0.0900
   2390 HN        -51.6400    3.0110  -21.1480 H       150 GLU    0.0900
   2391 HA        -53.3490    1.4150  -22.6910 H       150 GLU    0.6200
   2392 HB1       -55.1050    2.4070  -20.9330 H       150 GLU   -0.7600
   2393 HB2       -53.6010    3.0400  -20.1550 H       150 GLU   -0.7600
   2394 HG1       -52.7720    0.8330  -19.7330 H       150 GLU    0.5100
   2395 HG2       -54.0150    0.0770  -20.8100 H       150 GLU   -0.5100
   2396 N         -53.8440    4.6210  -22.9130 N.am    151 ASN   -0.4700
   2397 CA        -54.5190    5.6760  -23.6460 C.3     151 ASN    0.3100
   2398 C         -54.5370    5.4310  -25.1590 C.2     151 ASN    0.0700
   2399 O         -55.5980    5.4610  -25.7940 O.2     151 ASN    0.0900
   2400 CB        -53.8970    7.0500  -23.2930 C.3     151 ASN   -0.1800
   2401 CG        -52.3580    7.0670  -23.3910 C.2     151 ASN    0.0900
   2402 ND2       -51.7790    8.0840  -23.8140 N.am    151 ASN    0.0900
   2403 OD1       -51.7040    5.9970  -22.9880 O.2     151 ASN    0.5500
   2404 HN        -53.1120    4.9170  -22.3040 H       151 ASN   -0.5500
   2405 HA        -55.5660    5.6550  -23.3800 H       151 ASN   -0.6200
   2406 HB1       -54.1840    7.3170  -22.2530 H       151 ASN    0.3200
   2407 HB2       -54.3000    7.8160  -23.9900 H       151 ASN    0.3000
   2408 HD21      -50.7810    8.1000  -23.8790 H       151 ASN    0.5100
   2409 HD22      -52.3100    8.8850  -24.0880 H       151 ASN   -0.5100
   2410 N         -53.3620    5.1210  -25.7080 N.am    152 HSE   -0.4700
   2411 CA        -53.1820    4.8550  -27.1350 C.3     152 HSE    0.3100
   2412 C         -54.0070    3.6470  -27.5640 C.2     152 HSE    0.0700
   2413 O         -54.5520    3.6090  -28.6690 O.2     152 HSE    0.0900
   2414 CB        -51.7000    4.5950  -27.4310 C.3     152 HSE   -0.0800
   2415 CG        -50.7710    5.6140  -26.8300 C.ar    152 HSE    0.0900
   2416 CD2       -50.6850    6.9540  -27.0030 C.ar    152 HSE    0.0900
   2417 ND1       -49.8000    5.2810  -25.9110 N.ar    152 HSE   -0.7000
   2418 CE1       -49.1580    6.3740  -25.5390 C.ar    152 HSE    0.2200
   2419 NE2       -49.6750    7.4050  -26.1870 N.ar    152 HSE    0.2500
   2420 HN        -52.5350    5.0570  -25.1570 H       152 HSE    0.1300
   2421 HA        -53.5350    5.7130  -27.6870 H       152 HSE   -0.3600
   2422 HB1       -51.5510    4.5990  -28.5320 H       152 HSE    0.3200
   2423 HB2       -51.4260    3.5970  -27.0290 H       152 HSE   -0.0500
   2424 HD2       -51.2680    7.6020  -27.6450 H       152 HSE    0.0900
   2425 HE1       -48.3400    6.4420  -24.8250 H       152 HSE    0.5100
   2426 HE2       -49.3880    8.3590  -26.1080 H       152 HSE   -0.5100
   2427 N         -54.1030    2.6720  -26.6590 N.am    153 ALA   -0.4700
   2428 CA        -54.8520    1.4480  -26.8800 C.3     153 ALA    0.3100
   2429 C         -56.3460    1.7250  -27.0120 C.2     153 ALA    0.0700
   2430 O         -57.0220    1.1050  -27.8400 O.2     153 ALA    0.0900
   2431 CB        -54.5820    0.4590  -25.7470 C.3     153 ALA   -0.2700
   2432 HN        -53.6560    2.7440  -25.7710 H       153 ALA    0.0900
   2433 HA        -54.5440    1.0310  -27.8260 H       153 ALA    0.0900
   2434 HB1       -55.0510    0.8180  -24.8070 H       153 ALA    0.0900
   2435 HB2       -53.4880    0.3600  -25.5840 H       153 ALA    0.5100
   2436 HB3       -55.0130   -0.5330  -26.0020 H       153 ALA   -0.5100
   2437 N         -56.8650    2.6680  -26.2250 N.am    154 ILE   -0.4700
   2438 CA        -58.2860    3.0000  -26.2980 C.3     154 ILE    0.3100
   2439 C         -58.6250    3.7990  -27.5590 C.2     154 ILE    0.0700
   2440 O         -59.7450    3.7290  -28.0730 O.2     154 ILE    0.0900
   2441 CB        -58.7700    3.7640  -25.0610 C.3     154 ILE   -0.0900
   2442 CG1       -58.3170    3.0420  -23.8000 C.3     154 ILE    0.0900
   2443 CG2       -60.2840    3.8100  -25.0470 C.3     154 ILE   -0.2700
   2444 CD        -58.7230    3.7250  -22.5290 C.3     154 ILE    0.0900
   2445 HN        -56.3190    3.1800  -25.5660 H       154 ILE    0.0900
   2446 HA        -58.8330    2.0740  -26.3960 H       154 ILE    0.0900
   2447 HB        -58.3680    4.7990  -25.0820 H       154 ILE   -0.1800
   2448 HG11      -57.2090    2.9630  -23.8180 H       154 ILE    0.0900
   2449 HG12      -58.7510    2.0200  -23.8040 H       154 ILE    0.0900
   2450 HG21      -60.6970    2.7780  -25.0200 H       154 ILE   -0.2700
   2451 HG22      -60.6560    4.3160  -25.9640 H       154 ILE    0.0900
   2452 HG23      -60.6380    4.3560  -24.1480 H       154 ILE    0.0900
   2453 HD1       -59.8220    3.6450  -22.3880 H       154 ILE    0.0900
   2454 HD2       -58.4490    4.8010  -22.5740 H       154 ILE    0.5100
   2455 HD3       -58.2180    3.2460  -21.6640 H       154 ILE   -0.5100
   2456 N         -57.6600    4.5650  -28.0630 N.am    155 MET   -0.4700
   2457 CA        -57.8980    5.3280  -29.2760 C.3     155 MET    0.3100
   2458 C         -57.9770    4.4020  -30.4710 C.2     155 MET    0.0700
   2459 O         -58.7780    4.6170  -31.3710 O.2     155 MET    0.0900
   2460 CB        -56.8380    6.4210  -29.4690 C.3     155 MET   -0.1800
   2461 CG        -57.3440    7.8210  -29.0550 C.3     155 MET    0.0900
   2462 SD        -58.2570    7.8610  -27.4340 S.3     155 MET    0.0900
   2463 CE        -60.0550    7.7020  -27.9340 C.3     155 MET   -0.1400
   2464 HN        -56.7580    4.6460  -27.6460 H       155 MET    0.0900
   2465 HA        -58.8790    5.7720  -29.2010 H       155 MET    0.0900
   2466 HB1       -56.5440    6.4500  -30.5390 H       155 MET   -0.0900
   2467 HB2       -55.9460    6.1680  -28.8580 H       155 MET   -0.2200
   2468 HG1       -58.0150    8.1940  -29.8560 H       155 MET    0.0900
   2469 HG2       -56.4660    8.4980  -28.9910 H       155 MET    0.0900
   2470 HE1       -60.3700    6.6380  -27.9760 H       155 MET    0.0900
   2471 HE2       -60.2140    8.1460  -28.9400 H       155 MET    0.5100
   2472 HE3       -60.7050    8.2230  -27.2000 H       155 MET   -0.5100
   2473 N         -57.1670    3.3460  -30.4580 N.am    156 GLY   -0.4700
   2474 CA        -57.1900    2.3690  -31.5320 C.3     156 GLY    0.3100
   2475 C         -58.5180    1.6420  -31.4840 C.2     156 GLY   -0.0200
   2476 O         -59.1490    1.4470  -32.5150 O.2     156 GLY    0.0900
   2477 HN        -56.5170    3.1790  -29.7190 H       156 GLY    0.0900
   2478 HA1       -56.3780    1.6700  -31.3900 H       156 GLY    0.5100
   2479 HA2       -57.0810    2.8810  -32.4760 H       156 GLY   -0.5100
   2480 N         -58.9560    1.2890  -30.2720 N.am    157 VAL   -0.4700
   2481 CA        -60.2300    0.6140  -30.0460 C.3     157 VAL    0.3100
   2482 C         -61.3920    1.5060  -30.4410 C.2     157 VAL    0.0700
   2483 O         -62.3520    1.0440  -31.0460 O.2     157 VAL    0.0900
   2484 CB        -60.4240    0.2440  -28.5680 C.3     157 VAL   -0.0900
   2485 CG1       -61.8470   -0.2370  -28.3260 C.3     157 VAL    0.0900
   2486 CG2       -59.4320   -0.8230  -28.1550 C.3     157 VAL   -0.2700
   2487 HN        -58.4210    1.4740  -29.4530 H       157 VAL    0.0900
   2488 HA        -60.2440   -0.2770  -30.6550 H       157 VAL    0.0900
   2489 HB        -60.2220    1.1340  -27.9350 H       157 VAL    0.0900
   2490 HG11      -62.1210   -1.0140  -29.0720 H       157 VAL   -0.2700
   2491 HG12      -62.5560    0.6140  -28.4240 H       157 VAL    0.0900
   2492 HG13      -61.9310   -0.6770  -27.3090 H       157 VAL    0.0900
   2493 HG21      -58.4060   -0.5280  -28.4600 H       157 VAL    0.0900
   2494 HG22      -59.6850   -1.7870  -28.6470 H       157 VAL    0.5100
   2495 HG23      -59.4510   -0.9500  -27.0520 H       157 VAL   -0.5100
   2496 N         -61.3250    2.7780  -30.0540 N.am    158 ALA   -0.4700
   2497 CA        -62.3730    3.7370  -30.3830 C.3     158 ALA    0.3100
   2498 C         -62.4080    3.9340  -31.8970 C.2     158 ALA    0.0700
   2499 O         -63.4730    4.0140  -32.5040 O.2     158 ALA    0.0900
   2500 CB        -62.1170    5.0600  -29.6730 C.3     158 ALA   -0.2700
   2501 HN        -60.5580    3.1300  -29.5240 H       158 ALA    0.0900
   2502 HA        -63.3210    3.3210  -30.0730 H       158 ALA    0.0900
   2503 HB1       -61.1370    5.4790  -29.9870 H       158 ALA    0.0900
   2504 HB2       -62.0970    4.9020  -28.5730 H       158 ALA    0.5100
   2505 HB3       -62.9140    5.7890  -29.9320 H       158 ALA   -0.5100
   2506 N         -61.2170    3.9780  -32.4910 N.am    159 PHE   -0.4700
   2507 CA        -61.0250    4.1300  -33.9290 C.3     159 PHE    0.3100
   2508 C         -61.6420    2.9360  -34.6700 C.2     159 PHE    0.0700
   2509 O         -62.4590    3.1170  -35.5800 O.2     159 PHE    0.0900
   2510 CB        -59.5180    4.2460  -34.2330 C.3     159 PHE   -0.1800
   2511 CG        -59.1300    3.8940  -35.6480 C.ar    159 PHE    0.0900
   2512 CD1       -59.0570    4.8750  -36.6330 C.ar    159 PHE    0.0900
   2513 CD2       -58.7640    2.5900  -35.9810 C.ar    159 PHE    0.0000
   2514 CE1       -58.6180    4.5670  -37.9330 C.ar    159 PHE   -0.1150
   2515 CE2       -58.3260    2.2750  -37.2730 C.ar    159 PHE    0.1150
   2516 CZ        -58.2510    3.2680  -38.2490 C.ar    159 PHE   -0.1150
   2517 HN        -60.3780    3.9040  -31.9600 H       159 PHE    0.1150
   2518 HA        -61.5480    5.0180  -34.2510 H       159 PHE   -0.1150
   2519 HB1       -58.9600    3.5580  -33.5620 H       159 PHE    0.1150
   2520 HB2       -59.1940    5.2950  -34.0600 H       159 PHE   -0.1150
   2521 HD1       -59.3430    5.8900  -36.3960 H       159 PHE    0.1150
   2522 HD2       -58.8200    1.8120  -35.2330 H       159 PHE   -0.1150
   2523 HE1       -58.5680    5.3410  -38.6840 H       159 PHE    0.1150
   2524 HE2       -58.0450    1.2600  -37.5140 H       159 PHE    0.5100
   2525 HZ        -57.9070    3.0270  -39.2440 H       159 PHE   -0.5100
   2526 N         -61.2710    1.7170  -34.2730 N.am    160 THR   -0.4700
   2527 CA        -61.8150    0.5290  -34.9170 C.3     160 THR    0.3100
   2528 C         -63.3420    0.5280  -34.9110 C.2     160 THR    0.0700
   2529 O         -63.9600    0.0860  -35.8780 O.2     160 THR    0.0900
   2530 CB        -61.3360   -0.7570  -34.2560 C.3     160 THR    0.1400
   2531 CG2       -59.8220   -0.8060  -34.2440 C.3     160 THR    0.0900
   2532 OG1       -61.8560   -0.8450  -32.9250 O.3     160 THR   -0.6600
   2533 HN        -60.6190    1.5660  -33.5330 H       160 THR    0.4300
   2534 HA        -61.5080    0.5480  -35.9510 H       160 THR   -0.2700
   2535 HB        -61.6890   -1.6350  -34.8400 H       160 THR    0.0900
   2536 HG1       -61.8030    0.0420  -32.5620 H       160 THR    0.0900
   2537 HG21      -59.4450   -0.6860  -33.2060 H       160 THR    0.0900
   2538 HG22      -59.4120    0.0160  -34.8680 H       160 THR    0.5100
   2539 HG23      -59.4720   -1.7850  -34.6380 H       160 THR   -0.5100
   2540 N         -63.9470    1.0360  -33.8340 N.am    161 TRP   -0.4700
   2541 CA        -65.4010    1.0960  -33.7300 C.3     161 TRP    0.3100
   2542 C         -66.0280    2.1050  -34.6650 C.2     161 TRP    0.0700
   2543 O         -67.1320    1.8920  -35.1720 O.2     161 TRP    0.0900
   2544 CB        -65.8390    1.4150  -32.3070 C.3     161 TRP   -0.1800
   2545 CG        -66.1700    0.2110  -31.5540 C.ar    161 TRP    0.0900
   2546 CD1       -65.2970   -0.6050  -30.9050 C.ar    161 TRP    0.0900
   2547 CD2       -67.4680   -0.3700  -31.3960 C.ar    161 TRP   -0.0300
   2548 CE2       -67.3040   -1.5490  -30.6380 C.ar    161 TRP   -0.1500
   2549 CE3       -68.7550   -0.0100  -31.8200 C.ar    161 TRP    0.2200
   2550 NE1       -65.9690   -1.6650  -30.3530 N.ar    161 TRP   -0.5100
   2551 CZ2       -68.3830   -2.3800  -30.2920 C.ar    161 TRP    0.3700
   2552 CZ3       -69.8360   -0.8400  -31.4730 C.ar    161 TRP    0.2400
   2553 CH2       -69.6370   -2.0080  -30.7170 C.ar    161 TRP    0.1100
   2554 HN        -63.4350    1.3940  -33.0570 H       161 TRP   -0.2500
   2555 HA        -65.7950    0.1390  -34.0350 H       161 TRP    0.1700
   2556 HB1       -66.7370    2.0710  -32.3410 H       161 TRP   -0.2000
   2557 HB2       -65.0180    1.9490  -31.7830 H       161 TRP    0.1400
   2558 HD1       -64.2320   -0.4420  -30.8360 H       161 TRP   -0.2700
   2559 HE1       -65.5610   -2.3860  -29.8390 H       161 TRP    0.1600
   2560 HE3       -68.9320    0.8830  -32.4020 H       161 TRP   -0.1400
   2561 HZ2       -68.2530   -3.2820  -29.7130 H       161 TRP    0.1400
   2562 HZ3       -70.8330   -0.5770  -31.7920 H       161 TRP    0.5100
   2563 HH2       -70.4860   -2.6260  -30.4650 H       161 TRP   -0.5100
   2564 N         -65.3440    3.2260  -34.8660 N.am    162 VAL   -0.4700
   2565 CA        -65.8470    4.2680  -35.7480 C.3     162 VAL    0.3100
   2566 C         -65.6980    3.7850  -37.1970 C.2     162 VAL    0.0700
   2567 O         -66.6010    3.9540  -38.0240 O.2     162 VAL    0.0900
   2568 CB        -65.0870    5.6010  -35.5090 C.3     162 VAL   -0.0900
   2569 CG1       -65.6800    6.7270  -36.3300 C.3     162 VAL    0.0900
   2570 CG2       -65.1460    5.9640  -34.0410 C.3     162 VAL   -0.2700
   2571 HN        -64.4660    3.4020  -34.4270 H       162 VAL    0.0900
   2572 HA        -66.9000    4.3970  -35.5490 H       162 VAL    0.0900
   2573 HB        -64.0190    5.4680  -35.7880 H       162 VAL    0.0900
   2574 HG11      -66.7460    6.8800  -36.0570 H       162 VAL   -0.2700
   2575 HG12      -65.6250    6.4760  -37.4120 H       162 VAL    0.0900
   2576 HG13      -65.1250    7.6700  -36.1370 H       162 VAL    0.0900
   2577 HG21      -65.3840    5.0630  -33.4340 H       162 VAL    0.0900
   2578 HG22      -65.9380    6.7250  -33.8710 H       162 VAL    0.5100
   2579 HG23      -64.1650    6.3660  -33.7100 H       162 VAL   -0.5100
   2580 N         -64.5840    3.1050  -37.4670 N.am    163 MET   -0.4700
   2581 CA        -64.2850    2.5640  -38.7880 C.3     163 MET    0.3100
   2582 C         -65.1250    1.3410  -39.1490 C.2     163 MET    0.0700
   2583 O         -65.2670    0.9980  -40.3230 O.2     163 MET    0.0900
   2584 CB        -62.7970    2.2150  -38.8790 C.3     163 MET   -0.1800
   2585 CG        -61.8600    3.4180  -38.9390 C.3     163 MET    0.0900
   2586 SD        -62.1670    4.4390  -40.3930 S.3     163 MET    0.0900
   2587 CE        -63.2700    5.6910  -39.6840 C.3     163 MET   -0.1400
   2588 HN        -63.8970    2.9330  -36.7670 H       163 MET    0.0900
   2589 HA        -64.5440    3.3090  -39.5250 H       163 MET    0.0900
   2590 HB1       -62.6380    1.6040  -39.7920 H       163 MET   -0.0900
   2591 HB2       -62.5280    1.6070  -37.9890 H       163 MET   -0.2200
   2592 HG1       -60.8120    3.0520  -38.9550 H       163 MET    0.0900
   2593 HG2       -62.0030    4.0260  -38.0210 H       163 MET    0.0900
   2594 HE1       -62.8480    6.1190  -38.7500 H       163 MET    0.0900
   2595 HE2       -64.2550    5.2390  -39.4400 H       163 MET    0.5100
   2596 HE3       -63.4210    6.5220  -40.4050 H       163 MET   -0.5100
   2597 N         -65.6430    0.6520  -38.1370 N.am    164 ALA   -0.4700
   2598 CA        -66.4820   -0.5190  -38.3580 C.3     164 ALA    0.3100
   2599 C         -67.9220   -0.0540  -38.5050 C.2     164 ALA    0.0700
   2600 O         -68.6970   -0.6050  -39.2910 O.2     164 ALA    0.0900
   2601 CB        -66.3570   -1.4800  -37.2000 C.3     164 ALA   -0.2700
   2602 HN        -65.4820    0.9050  -37.1860 H       164 ALA    0.0900
   2603 HA        -66.1650   -0.9920  -39.2750 H       164 ALA    0.0900
   2604 HB1       -66.6770   -0.9860  -36.2580 H       164 ALA    0.0900
   2605 HB2       -65.3010   -1.8050  -37.0890 H       164 ALA    0.5100
   2606 HB3       -67.0050   -2.3660  -37.3720 H       164 ALA   -0.5100
   2607 N         -68.2800    0.9570  -37.7170 N.am    165 LEU   -0.4700
   2608 CA        -69.6100    1.5410  -37.7670 C.3     165 LEU    0.3100
   2609 C         -69.7300    2.3440  -39.0620 C.2     165 LEU    0.0700
   2610 O         -70.8090    2.4260  -39.6460 O.2     165 LEU    0.0900
   2611 CB        -69.8470    2.4460  -36.5570 C.3     165 LEU   -0.1800
   2612 CG        -70.2220    1.7630  -35.2440 C.3     165 LEU    0.0900
   2613 CD1       -69.9520    2.6940  -34.0830 C.3     165 LEU    0.0900
   2614 CD2       -71.6780    1.3550  -35.2760 C.3     165 LEU   -0.0900
   2615 HN        -67.6520    1.3580  -37.0550 H       165 LEU    0.0900
   2616 HA        -70.3300    0.7360  -37.7810 H       165 LEU   -0.2700
   2617 HB1       -70.6650    3.1500  -36.8170 H       165 LEU    0.0900
   2618 HB2       -68.9150    3.0240  -36.3810 H       165 LEU    0.0900
   2619 HG        -69.6230    0.8350  -35.1230 H       165 LEU    0.0900
   2620 HD11      -70.4060    3.6890  -34.2770 H       165 LEU   -0.2700
   2621 HD12      -68.8570    2.8250  -33.9500 H       165 LEU    0.0900
   2622 HD13      -70.3950    2.2780  -33.1530 H       165 LEU    0.0900
   2623 HD21      -71.8590    0.6480  -36.1150 H       165 LEU    0.0900
   2624 HD22      -72.3200    2.2500  -35.4220 H       165 LEU    0.5100
   2625 HD23      -71.9510    0.8510  -34.3240 H       165 LEU   -0.5100
   2626 N         -68.6130    2.9240  -39.5170 N.am    166 ALA   -0.4700
   2627 CA        -68.5830    3.6930  -40.7640 C.3     166 ALA    0.3100
   2628 C         -68.9460    2.7770  -41.9510 C.2     166 ALA    0.0700
   2629 O         -69.4960    3.2190  -42.9730 O.2     166 ALA    0.0900
   2630 CB        -67.2040    4.3030  -40.9680 C.3     166 ALA   -0.2700
   2631 HN        -67.7490    2.8590  -39.0250 H       166 ALA    0.0900
   2632 HA        -69.3330    4.4670  -40.7020 H       166 ALA    0.0900
   2633 HB1       -66.4200    3.5250  -40.8420 H       166 ALA    0.0900
   2634 HB2       -67.0310    5.1050  -40.2200 H       166 ALA    0.5100
   2635 HB3       -67.1240    4.7230  -41.9940 H       166 ALA   -0.5100
   2636 N         -68.6560    1.4870  -41.7930 N.am    167 CYS   -0.4700
   2637 CA        -68.9570    0.5130  -42.8210 C.3     167 CYS    0.3100
   2638 C         -70.3080   -0.1330  -42.6020 C.2     167 CYS    0.0700
   2639 O         -71.0970   -0.2430  -43.5270 O.2     167 CYS    0.0900
   2640 CB        -67.8900   -0.5840  -42.8570 C.3     167 CYS   -0.1100
   2641 SG        -68.1210   -1.8020  -44.1930 S.3     167 CYS    0.0900
   2642 HN        -68.2220    1.1350  -40.9670 H       167 CYS    0.0900
   2643 HA        -68.9960    1.0290  -43.7680 H       167 CYS   -0.2300
   2644 HB1       -67.9040   -1.1120  -41.8810 H       167 CYS    0.1600
   2645 HB2       -66.9000   -0.0980  -42.9790 H       167 CYS    0.5100
   2646 HG1       -67.1970   -2.6410  -43.7470 H       167 CYS   -0.5100
   2647 N         -70.5960   -0.5320  -41.3700 N.am    168 ALA   -0.4700
   2648 CA        -71.8430   -1.2210  -41.0900 C.3     168 ALA    0.3100
   2649 C         -73.1080   -0.4050  -40.8790 C.2     168 ALA    0.0700
   2650 O         -74.2000   -0.8900  -41.1470 O.2     168 ALA    0.0900
   2651 CB        -71.6410   -2.1840  -39.9370 C.3     168 ALA   -0.2700
   2652 HN        -69.9820   -0.3820  -40.5990 H       168 ALA    0.0900
   2653 HA        -72.1460   -1.7520  -41.9800 H       168 ALA    0.0900
   2654 HB1       -71.4950   -1.6210  -38.9900 H       168 ALA    0.0900
   2655 HB2       -70.7410   -2.8090  -40.1200 H       168 ALA    0.5100
   2656 HB3       -72.5330   -2.8370  -39.8280 H       168 ALA   -0.5100
   2657 N         -72.9830    0.8300  -40.4130 N.am    169 ALA   -0.4700
   2658 CA        -74.1530    1.6650  -40.1540 C.3     169 ALA    0.3100
   2659 C         -74.9360    2.2070  -41.3600 C.2     169 ALA    0.0700
   2660 O         -76.1700    2.2600  -41.3260 O.2     169 ALA    0.0900
   2661 CB        -73.7840    2.7930  -39.2050 C.3     169 ALA   -0.2700
   2662 HN        -72.0950    1.2400  -40.2220 H       169 ALA    0.0900
   2663 HA        -74.9230    1.0430  -39.7200 H       169 ALA    0.0900
   2664 HB1       -73.1220    3.5220  -39.7180 H       169 ALA    0.0900
   2665 HB2       -73.2470    2.3840  -38.3220 H       169 ALA    0.5100
   2666 HB3       -74.7030    3.3230  -38.8710 H       169 ALA   -0.5100
   2667 N         -74.2430    2.6480  -42.4250 N.am    170 PRO   -0.2900
   2668 CA        -74.9260    3.1720  -43.6110 C.3     170 PRO    0.0000
   2669 C         -76.1180    2.3660  -44.1690 C.2     170 PRO    0.0900
   2670 O         -77.1570    2.9420  -44.4590 O.2     170 PRO    0.0900
   2671 CB        -73.7890    3.2920  -44.6130 C.3     170 PRO    0.0200
   2672 CG        -72.6320    3.7100  -43.7340 C.3     170 PRO    0.0900
   2673 CD        -72.7790    2.8150  -42.5380 C.3     170 PRO   -0.1800
   2674 HA        -75.4310    4.0960  -43.3840 H       170 PRO    0.0900
   2675 HB1       -74.0080    4.0590  -45.3860 H       170 PRO    0.0900
   2676 HB2       -73.5870    2.3230  -45.1160 H       170 PRO   -0.1800
   2677 HG1       -71.6590    3.5440  -44.2430 H       170 PRO    0.0900
   2678 HG2       -72.7090    4.7800  -43.4470 H       170 PRO    0.0900
   2679 HD1       -72.2930    1.8300  -42.7020 H       170 PRO    0.5100
   2680 HD2       -72.3750    3.2900  -41.6190 H       170 PRO   -0.5100
   2681 N         -75.9960    1.0370  -44.3170 N.am    171 PRO   -0.2900
   2682 CA        -77.0870    0.2020  -44.8390 C.3     171 PRO    0.0000
   2683 C         -78.3700    0.2410  -44.0130 C.2     171 PRO    0.0900
   2684 O         -79.4230   -0.2550  -44.4480 O.2     171 PRO    0.0900
   2685 CB        -76.4840   -1.1950  -44.8170 C.3     171 PRO    0.0200
   2686 CG        -75.0580   -0.9440  -45.0320 C.3     171 PRO    0.0900
   2687 CD        -74.7960    0.2170  -44.1210 C.3     171 PRO   -0.1800
   2688 HA        -77.3940    0.5470  -45.8140 H       171 PRO    0.0900
   2689 HB1       -76.9080   -1.8280  -45.6240 H       171 PRO    0.0900
   2690 HB2       -76.6620   -1.6930  -43.8400 H       171 PRO   -0.1800
   2691 HG1       -74.4460   -1.8260  -44.7500 H       171 PRO    0.0900
   2692 HG2       -74.8490   -0.6830  -46.0910 H       171 PRO    0.0900
   2693 HD1       -74.7120   -0.1000  -43.0610 H       171 PRO    0.5100
   2694 HD2       -73.8880    0.7820  -44.4210 H       171 PRO   -0.5100
   2695 N         -78.2670    0.7890  -42.8010 N.am    172 LEU   -0.4700
   2696 CA        -79.4050    0.9190  -41.8840 C.3     172 LEU    0.3100
   2697 C         -80.0250    2.3130  -42.0290 C.2     172 LEU    0.0700
   2698 O         -81.1440    2.5840  -41.5600 O.2     172 LEU    0.0900
   2699 CB        -78.9310    0.7670  -40.4380 C.3     172 LEU   -0.1800
   2700 CG        -78.2380   -0.5220  -40.0190 C.3     172 LEU    0.0900
   2701 CD1       -77.4400   -0.2290  -38.7730 C.3     172 LEU    0.0900
   2702 CD2       -79.2410   -1.6380  -39.7930 C.3     172 LEU   -0.0900
   2703 HN        -77.3990    1.1410  -42.4590 H       172 LEU    0.0900
   2704 HA        -80.1240    0.1520  -42.1290 H       172 LEU   -0.2700
   2705 HB1       -79.8220    0.8840  -39.7870 H       172 LEU    0.0900
   2706 HB2       -78.2230    1.5980  -40.2370 H       172 LEU    0.0900
   2707 HG        -77.5650   -0.8730  -40.8300 H       172 LEU    0.0900
   2708 HD11      -78.1140    0.1230  -37.9620 H       172 LEU   -0.2700
   2709 HD12      -76.6920    0.5650  -38.9810 H       172 LEU    0.0900
   2710 HD13      -76.9230   -1.1500  -38.4290 H       172 LEU    0.0900
   2711 HD21      -79.8100   -1.8370  -40.7270 H       172 LEU    0.0900
   2712 HD22      -79.9590   -1.3460  -38.9970 H       172 LEU    0.5100
   2713 HD23      -78.7110   -2.5680  -39.4970 H       172 LEU   -0.5100
   2714 N         -79.2620    3.1960  -42.6720 N.am    173 VAL   -0.4700
   2715 CA        -79.6680    4.5710  -42.8730 C.3     173 VAL    0.3100
   2716 C         -80.1400    4.9280  -44.2940 C.2     173 VAL    0.0700
   2717 O         -80.7710    5.9750  -44.4970 O.2     173 VAL    0.0900
   2718 CB        -78.5510    5.5040  -42.3360 C.3     173 VAL   -0.0900
   2719 CG1       -78.6290    6.9060  -42.9430 C.3     173 VAL    0.0900
   2720 CG2       -78.6680    5.5780  -40.8210 C.3     173 VAL   -0.2700
   2721 HN        -78.3720    2.9480  -43.0470 H       173 VAL    0.0900
   2722 HA        -80.5920    4.7370  -42.3410 H       173 VAL    0.0900
   2723 HB        -77.5620    5.0600  -42.5800 H       173 VAL    0.0900
   2724 HG11      -79.6620    7.3030  -42.8570 H       173 VAL   -0.2700
   2725 HG12      -78.3500    6.8690  -44.0180 H       173 VAL    0.0900
   2726 HG13      -77.9410    7.5910  -42.4030 H       173 VAL    0.0900
   2727 HG21      -78.5520    4.5660  -40.3790 H       173 VAL    0.0900
   2728 HG22      -79.6650    5.9760  -40.5380 H       173 VAL    0.5100
   2729 HG23      -77.8720    6.2360  -40.4110 H       173 VAL   -0.5100
   2730 N         -79.8960    4.0480  -45.2680 N.am    174 GLY   -0.4700
   2731 CA        -80.3440    4.3310  -46.6210 C.3     174 GLY    0.3100
   2732 C         -79.2930    4.1570  -47.6950 C.2     174 GLY   -0.0200
   2733 O         -79.5990    4.2230  -48.8940 O.2     174 GLY    0.0900
   2734 HN        -79.4140    3.1880  -45.1180 H       174 GLY    0.0900
   2735 HA1       -80.6840    5.3560  -46.6380 H       174 GLY    0.5100
   2736 HA2       -81.1650    3.6620  -46.8330 H       174 GLY   -0.5100
   2737 N         -78.0400    4.0100  -47.2710 N.am    175 TRP   -0.4700
   2738 CA        -76.9510    3.8010  -48.2020 C.3     175 TRP    0.3100
   2739 C         -76.8110    2.2830  -48.2710 C.2     175 TRP    0.0700
   2740 O         -76.4610    1.6430  -47.2690 O.2     175 TRP    0.0900
   2741 CB        -75.6700    4.4520  -47.6890 C.3     175 TRP   -0.1800
   2742 CG        -74.7110    4.7070  -48.7820 C.ar    175 TRP    0.0900
   2743 CD1       -74.9710    4.6550  -50.1160 C.ar    175 TRP    0.0900
   2744 CD2       -73.3330    5.0670  -48.6530 C.ar    175 TRP   -0.0300
   2745 CE2       -72.8220    5.2200  -49.9570 C.ar    175 TRP   -0.1500
   2746 CE3       -72.4780    5.2700  -47.5650 C.ar    175 TRP    0.2200
   2747 NE1       -73.8480    4.9630  -50.8290 N.ar    175 TRP   -0.5100
   2748 CZ2       -71.4890    5.5750  -50.2030 C.ar    175 TRP    0.3700
   2749 CZ3       -71.1550    5.6210  -47.8100 C.ar    175 TRP    0.2400
   2750 CH2       -70.6740    5.7700  -49.1170 C.ar    175 TRP    0.1100
   2751 HN        -77.7970    4.0370  -46.3040 H       175 TRP   -0.2500
   2752 HA        -77.2360    4.2310  -49.1510 H       175 TRP    0.1700
   2753 HB1       -75.1920    3.7800  -46.9440 H       175 TRP   -0.2000
   2754 HB2       -75.9210    5.4170  -47.2010 H       175 TRP    0.1400
   2755 HD1       -75.9290    4.4060  -50.5500 H       175 TRP   -0.2700
   2756 HE1       -73.7850    4.9950  -51.8030 H       175 TRP    0.1600
   2757 HE3       -72.8220    5.1610  -46.5470 H       175 TRP   -0.1400
   2758 HZ2       -71.0990    5.6950  -51.2030 H       175 TRP    0.1400
   2759 HZ3       -70.4860    5.7820  -46.9770 H       175 TRP    0.5100
   2760 HH2       -69.6410    6.0440  -49.2730 H       175 TRP   -0.5100
   2761 N         -77.1090    1.7120  -49.4450 N.am    176 SER   -0.4700
   2762 CA        -77.0970    0.2600  -49.6470 C.3     176 SER    0.3100
   2763 C         -78.0810   -0.3510  -48.6410 C.2     176 SER    0.0700
   2764 O         -78.8870    0.3710  -48.0340 O.2     176 SER    0.0900
   2765 CB        -75.6940   -0.3380  -49.4610 C.3     176 SER    0.0500
   2766 OG        -75.6840   -1.7230  -49.7740 O.3     176 SER    0.0900
   2767 HN        -77.3560    2.2560  -50.2420 H       176 SER    0.0900
   2768 HA        -77.4510    0.0660  -50.6490 H       176 SER   -0.6600
   2769 HB1       -75.3730   -0.2110  -48.4060 H       176 SER    0.4300
   2770 HB2       -74.9770    0.1810  -50.1320 H       176 SER    0.5100
   2771 HG1       -75.9570   -1.7900  -50.6910 H       176 SER   -0.5100
   2772 N         -78.0230   -1.6660  -48.4400 N.am    177 ARG   -0.4700
   2773 CA        -78.9430   -2.3010  -47.5070 C.3     177 ARG    0.3100
   2774 C         -78.5910   -3.7510  -47.2590 C.2     177 ARG    0.0700
   2775 O         -77.8260   -4.3540  -48.0130 O.2     177 ARG    0.0900
   2776 CB        -80.3790   -2.2230  -48.0330 C.3     177 ARG   -0.1800
   2777 CG        -80.5350   -2.8970  -49.3730 C.3     177 ARG    0.0900
   2778 CD        -81.9640   -2.9370  -49.8500 C.3     177 ARG    0.0900
   2779 NE        -82.0060   -3.5120  -51.1920 N.pl3   177 ARG   -0.1800
   2780 CZ        -83.1130   -3.7150  -51.9020 C.cat   177 ARG    0.0900
   2781 NH1       -84.3080   -3.4020  -51.3990 N.pl3   177 ARG    0.0900
   2782 NH2       -83.0130   -4.1810  -53.1430 N.pl3   177 ARG    0.2000
   2783 HN        -77.3680   -2.2570  -48.9030 H       177 ARG    0.0900
   2784 HA        -78.8630   -1.7920  -46.5570 H       177 ARG    0.0900
   2785 HB1       -80.6680   -1.1550  -48.1320 H       177 ARG   -0.7000
   2786 HB2       -81.0570   -2.7130  -47.3020 H       177 ARG    0.4400
   2787 HG1       -80.1580   -3.9390  -49.2930 H       177 ARG    0.6400
   2788 HG2       -79.9260   -2.3490  -50.1210 H       177 ARG   -0.8000
   2789 HD1       -82.3850   -1.9110  -49.8940 H       177 ARG    0.4600
   2790 HD2       -82.5780   -3.5730  -49.1770 H       177 ARG    0.4600
   2791 HE        -81.1370   -3.7730  -51.6090 H       177 ARG   -0.8000
   2792 HH11      -84.3770   -3.0130  -50.4810 H       177 ARG    0.4600
   2793 HH12      -85.1350   -3.5590  -51.9390 H       177 ARG    0.4600
   2794 HH21      -82.1130   -4.3740  -53.5340 H       177 ARG    0.5100
   2795 HH22      -83.8390   -4.3360  -53.6870 H       177 ARG   -0.5100
   2796 N         -79.1480   -4.2990  -46.1820 N.am    178 TYR   -0.4700
   2797 CA        -78.9210   -5.6830  -45.8250 C.3     178 TYR    0.3100
   2798 C         -80.0080   -6.5120  -46.4870 C.2     178 TYR    0.0700
   2799 O         -81.2070   -6.3080  -46.2600 O.2     178 TYR    0.0900
   2800 CB        -78.8900   -5.8550  -44.3010 C.3     178 TYR   -0.1800
   2801 CG        -77.6230   -5.3210  -43.6680 C.ar    178 TYR    0.0900
   2802 CD1       -76.3880   -5.8820  -43.9780 C.ar    178 TYR    0.0900
   2803 CD2       -77.6470   -4.2210  -42.8140 C.ar    178 TYR    0.0000
   2804 CE1       -75.2090   -5.3550  -43.4680 C.ar    178 TYR   -0.1150
   2805 CE2       -76.4650   -3.6830  -42.2950 C.ar    178 TYR    0.1150
   2806 CZ        -75.2500   -4.2550  -42.6340 C.ar    178 TYR   -0.1150
   2807 OH        -74.0640   -3.7110  -42.1770 O.3     178 TYR    0.1150
   2808 HN        -79.7470   -3.7830  -45.5740 H       178 TYR    0.1100
   2809 HA        -77.9780   -5.9870  -46.2550 H       178 TYR   -0.5400
   2810 HB1       -78.9590   -6.9350  -44.0510 H       178 TYR    0.4300
   2811 HB2       -79.7430   -5.3040  -43.8510 H       178 TYR   -0.1150
   2812 HD1       -76.3450   -6.7430  -44.6270 H       178 TYR    0.1150
   2813 HD2       -78.5950   -3.7740  -42.5500 H       178 TYR   -0.1150
   2814 HE1       -74.2610   -5.8050  -43.7250 H       178 TYR    0.1150
   2815 HE2       -76.5000   -2.8290  -41.6350 H       178 TYR    0.5100
   2816 HH        -74.2410   -2.8110  -41.8930 H       178 TYR   -0.5100
   2817 N         -79.5670   -7.4390  -47.3300 N.am    179 ILE   -0.4700
   2818 CA        -80.4540   -8.2950  -48.1030 C.3     179 ILE    0.3100
   2819 C         -80.0730   -9.7580  -47.8380 C.2     179 ILE    0.0700
   2820 O         -78.9030  -10.0530  -47.6170 O.2     179 ILE    0.0900
   2821 CB        -80.2970   -7.9100  -49.6000 C.3     179 ILE   -0.0900
   2822 CG1       -81.3820   -8.5360  -50.4650 C.3     179 ILE    0.0900
   2823 CG2       -78.8880   -8.2450  -50.1030 C.3     179 ILE   -0.2700
   2824 CD        -81.3290   -8.0610  -51.9160 C.3     179 ILE    0.0900
   2825 HN        -78.5920   -7.5920  -47.4730 H       179 ILE    0.0900
   2826 HA        -81.4680   -8.1390  -47.7660 H       179 ILE    0.0900
   2827 HB        -80.4810   -6.8220  -49.7200 H       179 ILE   -0.1800
   2828 HG11      -82.3740   -8.2770  -50.0390 H       179 ILE    0.0900
   2829 HG12      -81.2600   -9.6410  -50.4460 H       179 ILE    0.0900
   2830 HG21      -78.7560   -9.3460  -50.1660 H       179 ILE   -0.2700
   2831 HG22      -78.1300   -7.8370  -49.4010 H       179 ILE    0.0900
   2832 HG23      -78.7340   -7.8100  -51.1140 H       179 ILE    0.0900
   2833 HD1       -80.2950   -8.1590  -52.3130 H       179 ILE    0.0900
   2834 HD2       -81.6320   -6.9940  -51.9750 H       179 ILE    0.5100
   2835 HD3       -82.0080   -8.6790  -52.5420 H       179 ILE   -0.5100
   2836 N         -81.0570  -10.6850  -47.7830 N.am    180 PRO   -0.2900
   2837 CA        -80.7530  -12.1000  -47.5320 C.3     180 PRO    0.0000
   2838 C         -79.9400  -12.7330  -48.6600 C.2     180 PRO    0.0900
   2839 O         -80.1420  -12.4220  -49.8410 O.2     180 PRO    0.0900
   2840 CB        -82.1380  -12.7340  -47.4040 C.3     180 PRO    0.0200
   2841 CG        -82.9910  -11.6040  -46.9400 C.3     180 PRO    0.0900
   2842 CD        -82.5150  -10.4870  -47.8250 C.3     180 PRO   -0.1800
   2843 HA        -80.1270  -12.2010  -46.6600 H       180 PRO    0.0900
   2844 HB1       -82.1330  -13.5620  -46.6640 H       180 PRO    0.0900
   2845 HB2       -82.4900  -13.1280  -48.3810 H       180 PRO   -0.1800
   2846 HG1       -84.0700  -11.8170  -47.0960 H       180 PRO    0.0900
   2847 HG2       -82.8200  -11.3770  -45.8670 H       180 PRO    0.0900
   2848 HD1       -82.8930  -10.5870  -48.8630 H       180 PRO    0.5100
   2849 HD2       -82.7840   -9.4900  -47.4170 H       180 PRO   -0.5100
   2850 N         -79.0510  -13.6530  -48.2790 N.am    181 GLU   -0.4700
   2851 CA        -78.1640  -14.3120  -49.2230 C.3     181 GLU    0.3100
   2852 C         -78.1580  -15.8480  -49.1920 C.2     181 GLU    0.0700
   2853 O         -78.3810  -16.4840  -48.1540 O.2     181 GLU    0.0900
   2854 CB        -76.7300  -13.8170  -48.9970 C.3     181 GLU   -0.1800
   2855 CG        -76.5700  -12.3110  -48.7900 C.3     181 GLU    0.0900
   2856 CD        -75.1190  -11.9210  -48.5700 C.2     181 GLU    0.0900
   2857 OE1       -74.6540  -11.9620  -47.4000 O.co2   181 GLU   -0.2800
   2858 OE2       -74.4390  -11.6060  -49.5720 O.co2   181 GLU    0.0900
   2859 HN        -78.9550  -13.9300  -47.3260 H       181 GLU    0.0900
   2860 HA        -78.4950  -14.0780  -50.2240 H       181 GLU    0.6200
   2861 HB1       -76.1250  -14.1080  -49.8810 H       181 GLU   -0.7600
   2862 HB2       -76.3280  -14.3320  -48.1000 H       181 GLU   -0.7600
   2863 HG1       -77.1610  -12.0000  -47.9020 H       181 GLU    0.5100
   2864 HG2       -76.9510  -11.7770  -49.6860 H       181 GLU   -0.5100
   2865 N         -77.8400  -16.4400  -50.3400 N.am    182 GLY   -0.4700
   2866 CA        -77.7680  -17.8760  -50.4200 C.3     182 GLY    0.3100
   2867 C         -79.0970  -18.5440  -50.1990 C.2     182 GLY   -0.0200
   2868 O         -80.0260  -18.3160  -50.9670 O.2     182 GLY    0.0900
   2869 HN        -77.6420  -15.9300  -51.1750 H       182 GLY    0.0900
   2870 HA1       -77.0740  -18.2150  -49.6650 H       182 GLY    0.5100
   2871 HA2       -77.4040  -18.1360  -51.4040 H       182 GLY   -0.5100
   2872 N         -79.1890  -19.3850  -49.1640 N.am    183 MET   -0.4700
   2873 CA        -80.4360  -20.0920  -48.8470 C.3     183 MET    0.3100
   2874 C         -81.4240  -19.1830  -48.1390 C.2     183 MET    0.0700
   2875 O         -82.4630  -19.6370  -47.6510 O.2     183 MET    0.0900
   2876 CB        -80.1660  -21.3240  -47.9820 C.3     183 MET   -0.1800
   2877 CG        -79.2970  -22.3530  -48.6610 C.3     183 MET    0.0900
   2878 SD        -78.8810  -23.7130  -47.5820 S.3     183 MET    0.0900
   2879 CE        -80.3260  -24.7050  -47.7540 C.3     183 MET   -0.1400
   2880 HN        -78.4160  -19.5700  -48.5630 H       183 MET    0.0900
   2881 HA        -80.8990  -20.3850  -49.7770 H       183 MET    0.0900
   2882 HB1       -81.1380  -21.7960  -47.7240 H       183 MET   -0.0900
   2883 HB2       -79.6650  -20.9980  -47.0470 H       183 MET   -0.2200
   2884 HG1       -78.3660  -21.8560  -49.0070 H       183 MET    0.0900
   2885 HG2       -79.8370  -22.7400  -49.5510 H       183 MET    0.0900
   2886 HE1       -80.1590  -25.5430  -48.4630 H       183 MET    0.0900
   2887 HE2       -81.1680  -24.0920  -48.1410 H       183 MET    0.5100
   2888 HE3       -80.6130  -25.1380  -46.7730 H       183 MET   -0.5100
   2889 N         -81.0600  -17.8960  -48.1010 N.am    184 GLN   -0.4700
   2890 CA        -81.8230  -16.8000  -47.5010 C.3     184 GLN    0.3100
   2891 C         -81.8590  -16.7320  -45.9620 C.2     184 GLN    0.0700
   2892 O         -82.7840  -16.1520  -45.4010 O.2     184 GLN    0.0900
   2893 CB        -83.2570  -16.7290  -48.0780 C.3     184 GLN   -0.1800
   2894 CG        -83.3730  -16.7440  -49.6140 C.3     184 GLN    0.0900
   2895 CD        -82.5660  -15.6620  -50.3140 C.2     184 GLN    0.0900
   2896 NE2       -81.5090  -16.0740  -51.0070 N.am    184 GLN   -0.1800
   2897 OE1       -82.8950  -14.4780  -50.2580 O.2     184 GLN    0.0900
   2898 HN        -80.1970  -17.6120  -48.5080 H       184 GLN    0.0900
   2899 HA        -81.2950  -15.8790  -47.7020 H       184 GLN    0.5500
   2900 HB1       -83.7260  -15.7930  -47.7100 H       184 GLN   -0.5500
   2901 HB2       -83.8250  -17.5970  -47.6840 H       184 GLN   -0.6200
   2902 HG1       -84.4410  -16.6080  -49.8890 H       184 GLN    0.3200
   2903 HG2       -83.0230  -17.7300  -49.9850 H       184 GLN    0.3000
   2904 HE21      -81.2860  -17.0500  -51.0450 H       184 GLN    0.5100
   2905 HE22      -80.9380  -15.4110  -51.4890 H       184 GLN   -0.5100
   2906 N         -80.8330  -17.2530  -45.2810 N.am    185 CYS   -0.4700
   2907 CA        -80.7910  -17.2350  -43.8130 C.3     185 CYS    0.3100
   2908 C         -79.6800  -16.3810  -43.2010 C.2     185 CYS    0.0700
   2909 O         -79.5600  -16.2610  -41.9780 O.2     185 CYS    0.0900
   2910 CB        -80.7660  -18.6580  -43.2820 C.3     185 CYS   -0.1100
   2911 SG        -82.2500  -19.5430  -43.8000 S.3     185 CYS    0.0900
   2912 HN        -80.0550  -17.6770  -45.7360 H       185 CYS    0.0900
   2913 HA        -81.6660  -16.7120  -43.4560 H       185 CYS   -0.2300
   2914 HB1       -80.7070  -18.6320  -42.1740 H       185 CYS    0.1600
   2915 HB2       -79.8620  -19.1740  -43.6680 H       185 CYS    0.5100
   2916 HG1       -82.0200  -19.4040  -45.0980 H       185 CYS   -0.5100
   2917 N         -78.8890  -15.7770  -44.0840 N.am    186 SER   -0.4700
   2918 CA        -77.8080  -14.8620  -43.7490 C.3     186 SER    0.3100
   2919 C         -78.2000  -13.5620  -44.4560 C.2     186 SER    0.0700
   2920 O         -78.9960  -13.5800  -45.3920 O.2     186 SER    0.0900
   2921 CB        -76.4730  -15.3730  -44.2970 C.3     186 SER    0.0500
   2922 OG        -75.5610  -14.3100  -44.5320 O.3     186 SER    0.0900
   2923 HN        -79.0100  -15.9330  -45.0610 H       186 SER    0.0900
   2924 HA        -77.7630  -14.7780  -42.6740 H       186 SER   -0.6600
   2925 HB1       -76.6480  -15.9050  -45.2580 H       186 SER    0.4300
   2926 HB2       -76.0170  -16.0720  -43.5650 H       186 SER    0.5100
   2927 HG1       -75.9080  -13.8240  -45.2840 H       186 SER   -0.5100
   2928 N         -77.6700  -12.4340  -43.9920 N.am    187 CYS   -0.4700
   2929 CA        -77.9750  -11.1450  -44.5990 C.3     187 CYS    0.3100
   2930 C         -76.7230  -10.3100  -44.7830 C.2     187 CYS    0.0700
   2931 O         -75.9070  -10.1860  -43.8750 O.2     187 CYS    0.0900
   2932 CB        -79.0170  -10.3790  -43.7710 C.3     187 CYS   -0.1000
   2933 SG        -80.7510  -10.7410  -44.2270 S.3     187 CYS    0.0900
   2934 HN        -77.0460  -12.4190  -43.2150 H       187 CYS    0.0900
   2935 HA        -78.3480  -11.3270  -45.5960 H       187 CYS   -0.0800
   2936 HB1       -78.8320   -9.2920  -43.9010 H       187 CYS    0.5100
   2937 HB2       -78.8670  -10.6360  -42.7010 H       187 CYS   -0.5100
   2938 N         -76.5710   -9.7360  -45.9690 N.am    188 GLY   -0.4700
   2939 CA        -75.4040   -8.9360  -46.2360 C.3     188 GLY    0.3100
   2940 C         -75.7090   -7.7300  -47.0790 C.2     188 GLY   -0.0200
   2941 O         -76.8690   -7.3560  -47.2570 O.2     188 GLY    0.0900
   2942 HN        -77.2360   -9.8290  -46.7060 H       188 GLY    0.0900
   2943 HA1       -74.6870   -9.5570  -46.7550 H       188 GLY    0.5100
   2944 HA2       -74.9990   -8.6120  -45.2890 H       188 GLY   -0.5100
   2945 N         -74.6420   -7.1250  -47.6040 N.am    189 ILE   -0.4700
   2946 CA        -74.7440   -5.9360  -48.4320 C.3     189 ILE    0.3100
   2947 C         -75.3050   -6.2750  -49.7980 C.2     189 ILE    0.0700
   2948 O         -74.9890   -7.3130  -50.3710 O.2     189 ILE    0.0900
   2949 CB        -73.3790   -5.2580  -48.5810 C.3     189 ILE   -0.0900
   2950 CG1       -72.8540   -4.8400  -47.2050 C.3     189 ILE    0.0900
   2951 CG2       -73.4970   -4.0360  -49.4710 C.3     189 ILE   -0.2700
   2952 CD        -73.7280   -3.8250  -46.5000 C.3     189 ILE    0.0900
   2953 HN        -73.7190   -7.4660  -47.4500 H       189 ILE    0.0900
   2954 HA        -75.4470   -5.2640  -47.9650 H       189 ILE    0.0900
   2955 HB        -72.6560   -5.9730  -49.0280 H       189 ILE   -0.1800
   2956 HG11      -71.8390   -4.4050  -47.3310 H       189 ILE    0.0900
   2957 HG12      -72.7790   -5.7460  -46.5660 H       189 ILE    0.0900
   2958 HG21      -74.3370   -3.3950  -49.1300 H       189 ILE   -0.2700
   2959 HG22      -73.6920   -4.3490  -50.5200 H       189 ILE    0.0900
   2960 HG23      -72.5580   -3.4440  -49.4270 H       189 ILE    0.0900
   2961 HD1       -74.7470   -4.2400  -46.3440 H       189 ILE    0.0900
   2962 HD2       -73.8100   -2.9040  -47.1160 H       189 ILE    0.5100
   2963 HD3       -73.2930   -3.5740  -45.5090 H       189 ILE   -0.5100
   2964 N         -76.1420   -5.3920  -50.3280 N.am    190 ASP   -0.4700
   2965 CA        -76.7450   -5.6320  -51.6190 C.3     190 ASP    0.3100
   2966 C         -75.7610   -5.4550  -52.7690 C.2     190 ASP    0.0700
   2967 O         -75.3190   -4.3380  -53.0470 O.2     190 ASP    0.0900
   2968 CB        -77.9450   -4.7140  -51.7970 C.3     190 ASP   -0.2800
   2969 CG        -78.8680   -5.1680  -52.9060 C.2     190 ASP    0.0900
   2970 OD1       -78.4780   -6.0570  -53.7030 O.co2   190 ASP    0.0900
   2971 OD2       -79.9990   -4.6360  -52.9760 O.co2   190 ASP    0.6200
   2972 HN        -76.3870   -4.5410  -49.8700 H       190 ASP   -0.7600
   2973 HA        -77.0480   -6.6680  -51.6650 H       190 ASP   -0.7600
   2974 HB1       -77.5850   -3.6900  -52.0360 H       190 ASP    0.5100
   2975 HB2       -78.5230   -4.6850  -50.8480 H       190 ASP   -0.5100
   2976 N         -75.4130   -6.5750  -53.4150 N.am    191 TYR   -0.4700
   2977 CA        -74.5010   -6.6090  -54.5710 C.3     191 TYR    0.3100
   2978 C         -75.3000   -7.1390  -55.7590 C.2     191 TYR    0.0700
   2979 O         -74.8740   -7.0520  -56.9070 O.2     191 TYR    0.0900
   2980 CB        -73.3250   -7.5960  -54.3670 C.3     191 TYR   -0.1800
   2981 CG        -72.8770   -7.8730  -52.9380 C.ar    191 TYR    0.0900
   2982 CD1       -72.1050   -6.9490  -52.2290 C.ar    191 TYR    0.0900
   2983 CD2       -73.1940   -9.0820  -52.3080 C.ar    191 TYR    0.0000
   2984 CE1       -71.6640   -7.2190  -50.9300 C.ar    191 TYR   -0.1150
   2985 CE2       -72.7550   -9.3600  -51.0120 C.ar    191 TYR    0.1150
   2986 CZ        -71.9920   -8.4240  -50.3250 C.ar    191 TYR   -0.1150
   2987 OH        -71.5720   -8.6770  -49.0310 O.3     191 TYR    0.1150
   2988 HN        -75.7680   -7.4620  -53.1330 H       191 TYR    0.1100
   2989 HA        -74.1210   -5.6090  -54.7150 H       191 TYR   -0.5400
   2990 HB1       -72.4370   -7.1940  -54.8980 H       191 TYR    0.4300
   2991 HB2       -73.6160   -8.5780  -54.7970 H       191 TYR   -0.1150
   2992 HD1       -71.8460   -6.0090  -52.6920 H       191 TYR    0.1150
   2993 HD2       -73.7900   -9.8120  -52.8350 H       191 TYR   -0.1150
   2994 HE1       -71.0670   -6.4920  -50.3990 H       191 TYR    0.1150
   2995 HE2       -73.0080  -10.3010  -50.5460 H       191 TYR    0.5100
   2996 HH        -71.8890   -9.5480  -48.7800 H       191 TYR   -0.5100
   2997 N         -76.4610   -7.7030  -55.4430 N.am    192 TYR   -0.4700
   2998 CA        -77.3600   -8.3320  -56.4000 C.3     192 TYR    0.3100
   2999 C         -78.1760   -7.4350  -57.3490 C.2     192 TYR    0.0700
   3000 O         -78.3120   -7.7440  -58.5430 O.2     192 TYR    0.0900
   3001 CB        -78.3270   -9.2440  -55.6310 C.3     192 TYR   -0.1800
   3002 CG        -77.6740  -10.2290  -54.6810 C.ar    192 TYR    0.0900
   3003 CD1       -77.4090  -11.5380  -55.0860 C.ar    192 TYR    0.0900
   3004 CD2       -77.3490   -9.8630  -53.3750 C.ar    192 TYR    0.0000
   3005 CE1       -76.8420  -12.4560  -54.2170 C.ar    192 TYR   -0.1150
   3006 CE2       -76.7770  -10.7740  -52.4990 C.ar    192 TYR    0.1150
   3007 CZ        -76.5280  -12.0700  -52.9280 C.ar    192 TYR   -0.1150
   3008 OH        -75.9720  -12.9940  -52.0740 O.3     192 TYR    0.1150
   3009 HN        -76.7780   -7.7200  -54.4980 H       192 TYR    0.1100
   3010 HA        -76.7710   -8.9020  -57.1030 H       192 TYR   -0.5400
   3011 HB1       -78.9140   -9.8410  -56.3610 H       192 TYR    0.4300
   3012 HB2       -79.0080   -8.6120  -55.0210 H       192 TYR   -0.1150
   3013 HD1       -77.6510  -11.8410  -56.0930 H       192 TYR    0.1150
   3014 HD2       -77.5440   -8.8560  -53.0390 H       192 TYR   -0.1150
   3015 HE1       -76.6470  -13.4660  -54.5450 H       192 TYR    0.1150
   3016 HE2       -76.5270  -10.4780  -51.4910 H       192 TYR    0.5100
   3017 HH        -75.5350  -12.5190  -51.3640 H       192 TYR   -0.5100
   3018 N         -78.7310   -6.3470  -56.8130 N.am    193 THR   -0.4700
   3019 CA        -79.5810   -5.4390  -57.5730 C.3     193 THR    0.3100
   3020 C         -79.0090   -4.0270  -57.6980 C.2     193 THR    0.0700
   3021 O         -78.3420   -3.5410  -56.7820 O.2     193 THR    0.0900
   3022 CB        -80.9560   -5.3360  -56.8840 C.3     193 THR    0.1400
   3023 CG2       -81.4610   -6.7300  -56.4770 C.3     193 THR    0.0900
   3024 OG1       -80.8390   -4.5420  -55.7000 O.3     193 THR   -0.6600
   3025 HN        -78.5860   -6.1050  -55.8580 H       193 THR    0.4300
   3026 HA        -79.6850   -5.8260  -58.5750 H       193 THR   -0.2700
   3027 HB        -81.6880   -4.8590  -57.5690 H       193 THR    0.0900
   3028 HG1       -80.2030   -4.9940  -55.1400 H       193 THR    0.0900
   3029 HG21      -80.8480   -7.1290  -55.6410 H       193 THR    0.0900
   3030 HG22      -81.3830   -7.4270  -57.3390 H       193 THR    0.5100
   3031 HG23      -82.5180   -6.6650  -56.1420 H       193 THR   -0.5100
   3032 N         -79.2870   -3.3330  -58.8200 N.am    194 PRO   -0.2900
   3033 CA        -78.7790   -1.9690  -59.0150 C.3     194 PRO    0.0000
   3034 C         -79.4000   -1.0080  -58.0090 C.2     194 PRO    0.0900
   3035 O         -78.6860   -0.1770  -57.4250 O.2     194 PRO    0.0900
   3036 CB        -79.2330   -1.6220  -60.4410 C.3     194 PRO    0.0200
   3037 CG        -79.3390   -2.9510  -61.1120 C.3     194 PRO    0.0900
   3038 CD        -79.9850   -3.8010  -60.0310 C.3     194 PRO   -0.1800
   3039 HA        -77.7130   -1.9400  -58.8620 H       194 PRO    0.0900
   3040 HB1       -78.4870   -0.9760  -60.9510 H       194 PRO    0.0900
   3041 HB2       -80.2130   -1.1000  -60.4310 H       194 PRO   -0.1800
   3042 HG1       -79.9750   -2.8970  -62.0200 H       194 PRO    0.0900
   3043 HG2       -78.3400   -3.3440  -61.3950 H       194 PRO    0.0900
   3044 HD1       -81.0750   -3.6070  -59.9480 H       194 PRO    0.5100
   3045 HD2       -79.8010   -4.8830  -60.1910 H       194 PRO   -0.5100
   3046 N         -80.7230   -1.1620  -57.8010 N.am    195 HSE   -0.4700
   3047 CA        -81.5520   -0.3370  -56.8950 C.3     195 HSE    0.3100
   3048 C         -80.9370    1.0470  -56.7680 C.2     195 HSE    0.0700
   3049 O         -80.4920    1.4650  -55.6960 O.2     195 HSE    0.0900
   3050 CB        -81.7150   -0.9920  -55.5090 C.3     195 HSE   -0.0800
   3051 CG        -83.0210   -0.6820  -54.8210 C.ar    195 HSE    0.0900
   3052 CD2       -84.3030   -0.8070  -55.2380 C.ar    195 HSE    0.0900
   3053 ND1       -83.0860   -0.2540  -53.5100 N.ar    195 HSE   -0.7000
   3054 CE1       -84.3520   -0.1360  -53.1490 C.ar    195 HSE    0.2200
   3055 NE2       -85.1140   -0.4640  -54.1770 N.ar    195 HSE    0.2500
   3056 HN        -81.2260   -1.8780  -58.2760 H       195 HSE    0.1300
   3057 HA        -82.5180   -0.2090  -57.3580 H       195 HSE   -0.3600
   3058 HB1       -80.8900   -0.6410  -54.8540 H       195 HSE    0.3200
   3059 HB2       -81.6430   -2.0940  -55.6290 H       195 HSE   -0.0500
   3060 HD2       -84.6840   -1.1120  -56.2040 H       195 HSE    0.0900
   3061 HE1       -84.7310    0.1770  -52.1770 H       195 HSE    0.5100
   3062 HE2       -86.1140   -0.4670  -54.1970 H       195 HSE   -0.5100
   3063 N         -80.8590    1.7120  -57.9180 N.am    196 GLU   -0.4700
   3064 CA        -80.2770    3.0360  -58.0510 C.3     196 GLU    0.3100
   3065 C         -80.7250    4.0500  -57.0100 C.2     196 GLU    0.0700
   3066 O         -80.0470    5.0600  -56.8060 O.2     196 GLU    0.0900
   3067 CB        -80.5560    3.5760  -59.4560 C.3     196 GLU   -0.1800
   3068 CG        -82.0260    3.4820  -59.8760 C.3     196 GLU    0.0900
   3069 CD        -82.2910    4.1650  -61.2020 C.2     196 GLU    0.0900
   3070 OE1       -83.1600    5.0690  -61.2440 O.co2   196 GLU   -0.2800
   3071 OE2       -81.6230    3.8030  -62.1990 O.co2   196 GLU    0.0900
   3072 HN        -81.2070    1.3180  -58.7630 H       196 GLU    0.0900
   3073 HA        -79.2140    2.9590  -57.8780 H       196 GLU    0.6200
   3074 HB1       -79.9450    2.9990  -60.1830 H       196 GLU   -0.7600
   3075 HB2       -80.2470    4.6420  -59.4910 H       196 GLU   -0.7600
   3076 HG1       -82.6560    3.9640  -59.0970 H       196 GLU    0.5100
   3077 HG2       -82.3100    2.4130  -59.9650 H       196 GLU   -0.5100
   3078 N         -81.8290    3.7620  -56.3130 N.am    197 GLU   -0.4700
   3079 CA        -82.3580    4.6930  -55.3170 C.3     197 GLU    0.3100
   3080 C         -82.2860    4.3170  -53.8220 C.2     197 GLU    0.0700
   3081 O         -83.2720    4.3800  -53.0860 O.2     197 GLU    0.0900
   3082 CB        -83.7490    5.1960  -55.7590 C.3     197 GLU   -0.1800
   3083 CG        -83.6800    6.0010  -57.1040 C.3     197 GLU    0.0900
   3084 CD        -85.0210    6.5390  -57.6150 C.2     197 GLU    0.0900
   3085 OE1       -85.5360    7.5220  -57.0300 O.co2   197 GLU   -0.2800
   3086 OE2       -85.5330    6.0030  -58.6290 O.co2   197 GLU    0.0900
   3087 HN        -82.3350    2.9110  -56.4400 H       197 GLU    0.0900
   3088 HA        -81.6670    5.5180  -55.2260 H       197 GLU    0.6200
   3089 HB1       -84.1640    5.8530  -54.9650 H       197 GLU   -0.7600
   3090 HB2       -84.4230    4.3240  -55.8940 H       197 GLU   -0.7600
   3091 HG1       -83.2600    5.3350  -57.8870 H       197 GLU    0.5100
   3092 HG2       -83.0010    6.8670  -56.9570 H       197 GLU   -0.5100
   3093 N         -81.0590    3.9550  -53.4230 N.am    198 THR   -0.4700
   3094 CA        -80.5730    3.5930  -52.0730 C.3     198 THR    0.3100
   3095 C         -79.0440    3.5970  -52.2270 C.2     198 THR    0.0700
   3096 O         -78.3070    3.2380  -51.3070 O.2     198 THR    0.0900
   3097 CB        -80.9470    2.1600  -51.5620 C.3     198 THR    0.1400
   3098 CG2       -82.4060    2.0580  -51.1900 C.3     198 THR    0.0900
   3099 OG1       -80.5890    1.1670  -52.5310 O.3     198 THR   -0.6600
   3100 HN        -80.3380    3.9100  -54.1050 H       198 THR    0.4300
   3101 HA        -80.9830    4.3240  -51.3930 H       198 THR   -0.2700
   3102 HB        -80.4030    1.9470  -50.6170 H       198 THR    0.0900
   3103 HG1       -81.4170    0.8320  -52.8840 H       198 THR    0.0900
   3104 HG21      -83.0370    2.1040  -52.1040 H       198 THR    0.0900
   3105 HG22      -82.6860    2.9010  -50.5240 H       198 THR    0.5100
   3106 HG23      -82.5990    1.0940  -50.6740 H       198 THR   -0.5100
   3107 N         -78.6020    3.9460  -53.4430 N.am    199 ASN   -0.4700
   3108 CA        -77.1990    4.0290  -53.8430 C.3     199 ASN    0.3100
   3109 C         -76.3920    2.7620  -53.6140 C.2     199 ASN    0.0700
   3110 O         -75.3790    2.7640  -52.9110 O.2     199 ASN    0.0900
   3111 CB        -76.5230    5.2410  -53.1900 C.3     199 ASN   -0.1800
   3112 CG        -77.0850    6.5690  -53.6960 C.2     199 ASN    0.0900
   3113 ND2       -77.9650    7.1780  -52.9000 N.am    199 ASN    0.0900
   3114 OD1       -76.7260    7.0420  -54.7830 O.2     199 ASN    0.5500
   3115 HN        -79.2470    4.1750  -54.1660 H       199 ASN   -0.5500
   3116 HA        -77.1620    4.1140  -54.9190 H       199 ASN   -0.6200
   3117 HB1       -75.4360    5.2090  -53.4120 H       199 ASN    0.3200
   3118 HB2       -76.6740    5.1890  -52.0910 H       199 ASN    0.3000
   3119 HD21      -78.3690    8.0510  -53.1750 H       199 ASN    0.5100
   3120 HD22      -78.2220    6.7610  -52.0270 H       199 ASN   -0.5100
   3121 N         -76.8510    1.6760  -54.2360 N.am    200 ASN   -0.4700
   3122 CA        -76.1960    0.3830  -54.1230 C.3     200 ASN    0.3100
   3123 C         -74.9170    0.2910  -54.9390 C.2     200 ASN    0.0700
   3124 O         -73.8580   -0.0260  -54.3860 O.2     200 ASN    0.0900
   3125 CB        -77.1590   -0.7510  -54.4880 C.3     200 ASN   -0.1800
   3126 CG        -77.9590   -1.2100  -53.3030 C.2     200 ASN    0.0900
   3127 ND2       -79.1690   -1.0120  -53.2550 N.am    200 ASN    0.0900
   3128 OD1       -77.2990   -1.7800  -52.3290 O.2     200 ASN    0.5500
   3129 HN        -77.6650    1.7030  -54.8110 H       200 ASN   -0.5500
   3130 HA        -75.8560    0.2710  -53.1030 H       200 ASN   -0.6200
   3131 HB1       -76.5770   -1.6110  -54.8800 H       200 ASN    0.3200
   3132 HB2       -77.8590   -0.3960  -55.2740 H       200 ASN    0.3000
   3133 HD21      -79.7200   -1.4470  -52.5420 H       200 ASN    0.5100
   3134 HD22      -79.6050   -0.4150  -53.9290 H       200 ASN   -0.5100
   3135 N         -74.9990    0.5840  -56.2420 N.am    201 GLU   -0.4700
   3136 CA        -73.8150    0.5360  -57.1010 C.3     201 GLU    0.3100
   3137 C         -72.6990    1.4150  -56.4720 C.2     201 GLU    0.0700
   3138 O         -71.5030    1.1340  -56.6130 O.2     201 GLU    0.0900
   3139 CB        -74.1840    0.9690  -58.5440 C.3     201 GLU   -0.1800
   3140 CG        -73.0080    1.0900  -59.5750 C.3     201 GLU    0.0900
   3141 CD        -72.5480   -0.2310  -60.2310 C.2     201 GLU    0.0900
   3142 OE1       -73.1010   -1.3150  -59.9130 O.co2   201 GLU   -0.2800
   3143 OE2       -71.6250   -0.1640  -61.0850 O.co2   201 GLU    0.0900
   3144 HN        -75.8560    0.8460  -56.6790 H       201 GLU    0.0900
   3145 HA        -73.4360   -0.4750  -57.0960 H       201 GLU    0.6200
   3146 HB1       -74.6790    1.9600  -58.4820 H       201 GLU   -0.7600
   3147 HB2       -74.9060    0.2280  -58.9440 H       201 GLU   -0.7600
   3148 HG1       -72.1320    1.5270  -59.0500 H       201 GLU    0.5100
   3149 HG2       -73.3290    1.7750  -60.3870 H       201 GLU   -0.5100
   3150 N         -73.1120    2.3950  -55.6620 N.am    202 SER   -0.4700
   3151 CA        -72.2010    3.3190  -54.9810 C.3     202 SER    0.3100
   3152 C         -71.4580    2.7560  -53.7490 C.2     202 SER    0.0700
   3153 O         -70.2280    2.6890  -53.7330 O.2     202 SER    0.0900
   3154 CB        -72.9810    4.5820  -54.6010 C.3     202 SER    0.0500
   3155 OG        -72.1900    5.4630  -53.8370 O.3     202 SER    0.0900
   3156 HN        -74.0810    2.5440  -55.4830 H       202 SER    0.0900
   3157 HA        -71.3880    3.5570  -55.6500 H       202 SER   -0.6600
   3158 HB1       -73.8740    4.3000  -54.0030 H       202 SER    0.4300
   3159 HB2       -73.3050    5.1080  -55.5250 H       202 SER    0.5100
   3160 HG1       -71.5270    5.8120  -54.4390 H       202 SER   -0.5100
   3161 N         -72.2180    2.3650  -52.7240 N.am    203 PHE   -0.4700
   3162 CA        -71.6930    1.8140  -51.4670 C.3     203 PHE    0.3100
   3163 C         -70.6970    0.6700  -51.5960 C.2     203 PHE    0.0700
   3164 O         -69.6820    0.6540  -50.9120 O.2     203 PHE    0.0900
   3165 CB        -72.8610    1.3520  -50.5930 C.3     203 PHE   -0.1800
   3166 CG        -72.4530    0.7860  -49.2570 C.ar    203 PHE    0.0900
   3167 CD1       -71.9860   -0.5160  -49.1480 C.ar    203 PHE    0.0900
   3168 CD2       -72.5750    1.5460  -48.1040 C.ar    203 PHE    0.0000
   3169 CE1       -71.6490   -1.0490  -47.9100 C.ar    203 PHE   -0.1150
   3170 CE2       -72.2410    1.0170  -46.8650 C.ar    203 PHE    0.1150
   3171 CZ        -71.7770   -0.2820  -46.7700 C.ar    203 PHE   -0.1150
   3172 HN        -73.2110    2.4320  -52.7690 H       203 PHE    0.1150
   3173 HA        -71.1260    2.5850  -50.9670 H       203 PHE   -0.1150
   3174 HB1       -73.4220    0.5560  -51.1260 H       203 PHE    0.1150
   3175 HB2       -73.5280    2.2170  -50.3890 H       203 PHE   -0.1150
   3176 HD1       -71.8820   -1.1220  -50.0360 H       203 PHE    0.1150
   3177 HD2       -72.9340    2.5630  -48.1700 H       203 PHE   -0.1150
   3178 HE1       -71.2880   -2.0650  -47.8400 H       203 PHE    0.1150
   3179 HE2       -72.3420    1.6210  -45.9750 H       203 PHE    0.5100
   3180 HZ        -71.5160   -0.6960  -45.8070 H       203 PHE   -0.5100
   3181 N         -71.0300   -0.3280  -52.4100 N.am    204 VAL   -0.4700
   3182 CA        -70.1680   -1.4870  -52.6240 C.3     204 VAL    0.3100
   3183 C         -68.7570   -1.0950  -53.0860 C.2     204 VAL    0.0700
   3184 O         -67.7840   -1.7890  -52.7880 O.2     204 VAL    0.0900
   3185 CB        -70.7730   -2.4560  -53.6670 C.3     204 VAL   -0.0900
   3186 CG1       -69.9760   -3.7410  -53.7170 C.3     204 VAL    0.0900
   3187 CG2       -72.2110   -2.7530  -53.3490 C.3     204 VAL   -0.2700
   3188 HN        -71.8900   -0.3270  -52.9150 H       204 VAL    0.0900
   3189 HA        -70.0480   -1.9890  -51.6750 H       204 VAL    0.0900
   3190 HB        -70.7610   -1.9750  -54.6680 H       204 VAL    0.0900
   3191 HG11      -69.8340   -4.1430  -52.6920 H       204 VAL   -0.2700
   3192 HG12      -68.9780   -3.5490  -54.1660 H       204 VAL    0.0900
   3193 HG13      -70.5190   -4.4980  -54.3230 H       204 VAL    0.0900
   3194 HG21      -72.8050   -1.8140  -53.3560 H       204 VAL    0.0900
   3195 HG22      -72.2890   -3.2150  -52.3430 H       204 VAL    0.5100
   3196 HG23      -72.6310   -3.4440  -54.1120 H       204 VAL   -0.5100
   3197 N         -68.6480   -0.0170  -53.8650 N.am    205 ILE   -0.4700
   3198 CA        -67.3440    0.4430  -54.3320 C.3     205 ILE    0.3100
   3199 C         -66.6540    1.0740  -53.1400 C.2     205 ILE    0.0700
   3200 O         -65.4730    0.8340  -52.9030 O.2     205 ILE    0.0900
   3201 CB        -67.4610    1.4840  -55.4590 C.3     205 ILE   -0.0900
   3202 CG1       -68.0420    0.8280  -56.7120 C.3     205 ILE    0.0900
   3203 CG2       -66.0950    2.0940  -55.7570 C.3     205 ILE   -0.2700
   3204 CD        -68.2830    1.7840  -57.8570 C.3     205 ILE    0.0900
   3205 HN        -69.4380    0.5140  -54.1600 H       205 ILE    0.0900
   3206 HA        -66.7990   -0.4210  -54.6840 H       205 ILE    0.0900
   3207 HB        -68.1650    2.2860  -55.1500 H       205 ILE   -0.1800
   3208 HG11      -69.0090    0.3530  -56.4420 H       205 ILE    0.0900
   3209 HG12      -67.3370    0.0410  -57.0530 H       205 ILE    0.0900
   3210 HG21      -65.3840    1.3020  -56.0750 H       205 ILE   -0.2700
   3211 HG22      -65.6930    2.5870  -54.8450 H       205 ILE    0.0900
   3212 HG23      -66.1850    2.8400  -56.5750 H       205 ILE    0.0900
   3213 HD1       -67.3140    2.1260  -58.2800 H       205 ILE    0.0900
   3214 HD2       -68.8460    2.6720  -57.4970 H       205 ILE    0.5100
   3215 HD3       -68.8590    1.2760  -58.6590 H       205 ILE   -0.5100
   3216 N         -67.4110    1.8740  -52.3880 N.am    206 TYR   -0.4700
   3217 CA        -66.9120    2.5340  -51.1880 C.3     206 TYR    0.3100
   3218 C         -66.3850    1.4950  -50.1790 C.2     206 TYR    0.0700
   3219 O         -65.2060    1.5140  -49.8130 O.2     206 TYR    0.0900
   3220 CB        -68.0330    3.3980  -50.5780 C.3     206 TYR   -0.1800
   3221 CG        -68.0070    3.5750  -49.0610 C.ar    206 TYR    0.0900
   3222 CD1       -68.9990    3.0030  -48.2580 C.ar    206 TYR    0.0900
   3223 CD2       -67.0250    4.3550  -48.4350 C.ar    206 TYR    0.0000
   3224 CE1       -69.0210    3.2070  -46.8780 C.ar    206 TYR   -0.1150
   3225 CE2       -67.0370    4.5630  -47.0550 C.ar    206 TYR    0.1150
   3226 CZ        -68.0390    3.9880  -46.2860 C.ar    206 TYR   -0.1150
   3227 OH        -68.0720    4.2040  -44.9300 O.3     206 TYR    0.1150
   3228 HN        -68.3630    2.0590  -52.6160 H       206 TYR    0.1100
   3229 HA        -66.0660    3.1460  -51.4630 H       206 TYR   -0.5400
   3230 HB1       -69.0120    2.9330  -50.8250 H       206 TYR    0.4300
   3231 HB2       -67.9730    4.4160  -51.0160 H       206 TYR   -0.1150
   3232 HD1       -69.7630    2.3910  -48.7150 H       206 TYR    0.1150
   3233 HD2       -66.2440    4.8030  -49.0330 H       206 TYR   -0.1150
   3234 HE1       -69.7960    2.7600  -46.2730 H       206 TYR    0.1150
   3235 HE2       -66.2730    5.1680  -46.5900 H       206 TYR    0.5100
   3236 HH        -68.9130    3.8790  -44.5970 H       206 TYR   -0.5100
   3237 N         -67.2410    0.5530  -49.7820 N.am    207 MET   -0.4700
   3238 CA        -66.8700   -0.4820  -48.8220 C.3     207 MET    0.3100
   3239 C         -65.6400   -1.2910  -49.2200 C.2     207 MET    0.0700
   3240 O         -64.7540   -1.5130  -48.4040 O.2     207 MET    0.0900
   3241 CB        -68.0440   -1.4270  -48.5820 C.3     207 MET   -0.1800
   3242 CG        -67.7140   -2.5770  -47.6480 C.3     207 MET    0.0900
   3243 SD        -68.8670   -3.9530  -47.8040 S.3     207 MET    0.0900
   3244 CE        -68.5800   -4.4480  -49.4900 C.3     207 MET   -0.1400
   3245 HN        -68.1770    0.5130  -50.1250 H       207 MET    0.0900
   3246 HA        -66.5810    0.0030  -47.9010 H       207 MET    0.0900
   3247 HB1       -68.3690   -1.8440  -49.5580 H       207 MET   -0.0900
   3248 HB2       -68.8830   -0.8440  -48.1430 H       207 MET   -0.2200
   3249 HG1       -67.7300   -2.1990  -46.6050 H       207 MET    0.0900
   3250 HG2       -66.6860   -2.9310  -47.8760 H       207 MET    0.0900
   3251 HE1       -67.5000   -4.4070  -49.7440 H       207 MET    0.0900
   3252 HE2       -69.1230   -3.7730  -50.1860 H       207 MET    0.5100
   3253 HE3       -68.9310   -5.4900  -49.6480 H       207 MET   -0.5100
   3254 N         -65.5880   -1.7550  -50.4630 N.am    208 PHE   -0.4700
   3255 CA        -64.4420   -2.5220  -50.9220 C.3     208 PHE    0.3100
   3256 C         -63.1620   -1.7050  -50.9960 C.2     208 PHE    0.0700
   3257 O         -62.0690   -2.2500  -50.8670 O.2     208 PHE    0.0900
   3258 CB        -64.7150   -3.1430  -52.2880 C.3     208 PHE   -0.1800
   3259 CG        -65.2850   -4.5230  -52.2200 C.ar    208 PHE    0.0900
   3260 CD1       -64.4640   -5.6100  -51.9370 C.ar    208 PHE    0.0900
   3261 CD2       -66.6420   -4.7450  -52.4500 C.ar    208 PHE    0.0000
   3262 CE1       -64.9870   -6.8980  -51.8860 C.ar    208 PHE   -0.1150
   3263 CE2       -67.1710   -6.0290  -52.3990 C.ar    208 PHE    0.1150
   3264 CZ        -66.3440   -7.1030  -52.1180 C.ar    208 PHE   -0.1150
   3265 HN        -66.3170   -1.6000  -51.1250 H       208 PHE    0.1150
   3266 HA        -64.2440   -3.2950  -50.1940 H       208 PHE   -0.1150
   3267 HB1       -63.7640   -3.2080  -52.8570 H       208 PHE    0.1150
   3268 HB2       -65.4480   -2.5120  -52.8360 H       208 PHE   -0.1150
   3269 HD1       -63.4100   -5.4530  -51.7560 H       208 PHE    0.1150
   3270 HD2       -67.2890   -3.9090  -52.6710 H       208 PHE   -0.1150
   3271 HE1       -64.3420   -7.7360  -51.6670 H       208 PHE    0.1150
   3272 HE2       -68.2250   -6.1880  -52.5790 H       208 PHE    0.5100
   3273 HZ        -66.7520   -8.1030  -52.0790 H       208 PHE   -0.5100
   3274 N         -63.2860   -0.4050  -51.2400 N.am    209 VAL   -0.4700
   3275 CA        -62.1120    0.4550  -51.3270 C.3     209 VAL    0.3100
   3276 C         -61.6380    0.8470  -49.9260 C.2     209 VAL    0.0700
   3277 O         -60.5380    0.4830  -49.5030 O.2     209 VAL    0.0900
   3278 CB        -62.4020    1.7340  -52.1760 C.3     209 VAL   -0.0900
   3279 CG1       -61.2470    2.7180  -52.0690 C.3     209 VAL    0.0900
   3280 CG2       -62.6170    1.3680  -53.6390 C.3     209 VAL   -0.2700
   3281 HN        -64.1720    0.0340  -51.3710 H       209 VAL    0.0900
   3282 HA        -61.3160   -0.1170  -51.7780 H       209 VAL    0.0900
   3283 HB        -63.3330    2.2160  -51.8070 H       209 VAL    0.0900
   3284 HG11      -60.2850    2.2010  -52.2680 H       209 VAL   -0.2700
   3285 HG12      -61.2120    3.1500  -51.0460 H       209 VAL    0.0900
   3286 HG13      -61.3730    3.5320  -52.8140 H       209 VAL    0.0900
   3287 HG21      -63.3550    0.5420  -53.7220 H       209 VAL    0.0900
   3288 HG22      -61.6580    1.0320  -54.0890 H       209 VAL    0.5100
   3289 HG23      -63.0030    2.2470  -54.1960 H       209 VAL   -0.5100
   3290 N         -62.5090    1.5450  -49.1980 N.am    210 VAL   -0.4700
   3291 CA        -62.2300    2.0350  -47.8460 C.3     210 VAL    0.3100
   3292 C         -62.1960    0.9670  -46.7560 C.2     210 VAL    0.0700
   3293 O         -61.4310    1.0810  -45.7970 O.2     210 VAL    0.0900
   3294 CB        -63.2700    3.1220  -47.4230 C.3     210 VAL   -0.0900
   3295 CG1       -63.0040    3.6060  -45.9880 C.3     210 VAL    0.0900
   3296 CG2       -63.2690    4.2850  -48.4240 C.3     210 VAL   -0.2700
   3297 HN        -63.4150    1.7690  -49.5510 H       210 VAL    0.0900
   3298 HA        -61.2320    2.4500  -47.8420 H       210 VAL    0.0900
   3299 HB        -64.2930    2.6920  -47.4800 H       210 VAL    0.0900
   3300 HG11      -61.9340    3.8800  -45.8700 H       210 VAL   -0.2700
   3301 HG12      -63.2460    2.7970  -45.2650 H       210 VAL    0.0900
   3302 HG13      -63.6260    4.5010  -45.7700 H       210 VAL    0.0900
   3303 HG21      -63.5330    3.9160  -49.4380 H       210 VAL    0.0900
   3304 HG22      -62.2590    4.7460  -48.4670 H       210 VAL    0.5100
   3305 HG23      -64.0160    5.0470  -48.1180 H       210 VAL   -0.5100
   3306 N         -63.0080   -0.0750  -46.9090 N.am    211 HSP   -0.4700
   3307 CA        -63.0920   -1.1180  -45.8970 C.3     211 HSP    0.3100
   3308 C         -62.6020   -2.5200  -46.2710 C.2     211 HSP    0.0700
   3309 O         -63.1580   -3.5200  -45.8050 O.2     211 HSP    0.0900
   3310 CB        -64.5260   -1.1800  -45.3450 C.3     211 HSP   -0.0500
   3311 CG        -64.9680    0.0840  -44.6700 C.ar    211 HSP    0.0900
   3312 CD2       -64.9640    0.2410  -43.3040 C.ar    211 HSP    0.0900
   3313 ND1       -65.4100    1.2580  -45.1840 N.ar    211 HSP    0.1900
   3314 CE1       -65.6600    2.0940  -44.1300 C.ar    211 HSP    0.1300
   3315 NE2       -65.3840    1.4630  -43.0050 N.ar    211 HSP    0.1900
   3316 HN        -63.5870   -0.1880  -47.7120 H       211 HSP   -0.5100
   3317 HA        -62.3900   -0.8850  -45.1090 H       211 HSP    0.4400
   3318 HB1       -64.5890   -2.0080  -44.6070 H       211 HSP   -0.5100
   3319 HB2       -65.2230   -1.3870  -46.1860 H       211 HSP    0.4400
   3320 HD1       -65.5300    1.4730  -46.1540 H       211 HSP    0.3200
   3321 HD2       -64.6820   -0.4640  -42.5310 H       211 HSP    0.1800
   3322 HE1       -66.0220    3.0980  -44.2060 H       211 HSP    0.5100
   3323 HE2       -65.4760    1.8410  -42.0830 H       211 HSP   -0.5100
   3324 N         -61.5150   -2.5920  -47.0340 N.am    212 PHE   -0.4700
   3325 CA        -60.9610   -3.8790  -47.4470 C.3     212 PHE    0.3100
   3326 C         -59.5700   -3.7540  -48.0850 C.2     212 PHE    0.0700
   3327 O         -58.5660   -4.1910  -47.5200 O.2     212 PHE    0.0900
   3328 CB        -61.9340   -4.5750  -48.4080 C.3     212 PHE   -0.1800
   3329 CG        -61.4720   -5.9240  -48.8750 C.ar    212 PHE    0.0900
   3330 CD1       -61.1620   -6.9310  -47.9540 C.ar    212 PHE    0.0900
   3331 CD2       -61.3580   -6.2010  -50.2400 C.ar    212 PHE    0.0000
   3332 CE1       -60.7480   -8.1960  -48.3860 C.ar    212 PHE   -0.1150
   3333 CE2       -60.9460   -7.4590  -50.6850 C.ar    212 PHE    0.1150
   3334 CZ        -60.6410   -8.4600  -49.7560 C.ar    212 PHE   -0.1150
   3335 HN        -61.0340   -1.7810  -47.3560 H       212 PHE    0.1150
   3336 HA        -60.8060   -4.4810  -46.5630 H       212 PHE   -0.1150
   3337 HB1       -62.0670   -3.9440  -49.3130 H       212 PHE    0.1150
   3338 HB2       -62.9090   -4.7210  -47.8980 H       212 PHE   -0.1150
   3339 HD1       -61.2430   -6.7290  -46.8960 H       212 PHE    0.1150
   3340 HD2       -61.5930   -5.4320  -50.9600 H       212 PHE   -0.1150
   3341 HE1       -60.5130   -8.9660  -47.6650 H       212 PHE    0.1150
   3342 HE2       -60.8620   -7.6590  -51.7430 H       212 PHE    0.5100
   3343 HZ        -60.3230   -9.4350  -50.0960 H       212 PHE   -0.5100
   3344 N         -59.5190   -3.1680  -49.2760 N.am    213 ILE   -0.4700
   3345 CA        -58.2640   -2.9810  -49.9810 C.3     213 ILE    0.3100
   3346 C         -57.2980   -2.1370  -49.1630 C.2     213 ILE    0.0700
   3347 O         -56.1870   -2.5770  -48.8550 O.2     213 ILE    0.0900
   3348 CB        -58.5070   -2.2960  -51.3280 C.3     213 ILE   -0.0900
   3349 CG1       -59.3590   -3.2070  -52.2200 C.3     213 ILE    0.0900
   3350 CG2       -57.1730   -1.9150  -51.9810 C.3     213 ILE   -0.2700
   3351 CD        -59.8610   -2.5400  -53.4940 C.3     213 ILE    0.0900
   3352 HN        -60.3370   -2.8330  -49.7370 H       213 ILE    0.0900
   3353 HA        -57.8130   -3.9510  -50.1280 H       213 ILE    0.0900
   3354 HB        -59.1160   -1.3800  -51.1720 H       213 ILE   -0.1800
   3355 HG11      -60.2370   -3.5500  -51.6340 H       213 ILE    0.0900
   3356 HG12      -58.7490   -4.0910  -52.5040 H       213 ILE    0.0900
   3357 HG21      -56.4860   -2.7890  -51.9850 H       213 ILE   -0.2700
   3358 HG22      -56.6930   -1.0900  -51.4110 H       213 ILE    0.0900
   3359 HG23      -57.3430   -1.5930  -53.0300 H       213 ILE    0.0900
   3360 HD1       -59.0150   -2.3640  -54.1920 H       213 ILE    0.0900
   3361 HD2       -60.3280   -1.5620  -53.2500 H       213 ILE    0.5100
   3362 HD3       -60.6040   -3.1940  -53.9960 H       213 ILE   -0.5100
   3363 N         -57.7440   -0.9400  -48.7730 N.am    214 ILE   -0.4700
   3364 CA        -56.9130   -0.0280  -48.0010 C.3     214 ILE    0.3100
   3365 C         -56.3320   -0.6380  -46.7300 C.2     214 ILE    0.0700
   3366 O         -55.1130   -0.7840  -46.6310 O.2     214 ILE    0.0900
   3367 CB        -57.6300    1.2960  -47.6880 C.3     214 ILE   -0.0900
   3368 CG1       -57.8840    2.0680  -48.9790 C.3     214 ILE    0.0900
   3369 CG2       -56.7750    2.1510  -46.7740 C.3     214 ILE   -0.2700
   3370 CD        -58.5320    3.4170  -48.7610 C.3     214 ILE    0.0900
   3371 HN        -58.6620   -0.6200  -48.9940 H       214 ILE    0.0900
   3372 HA        -56.0190    0.1640  -48.5740 H       214 ILE    0.0900
   3373 HB        -58.6020    1.0830  -47.1920 H       214 ILE   -0.1800
   3374 HG11      -58.5450    1.4580  -49.6310 H       214 ILE    0.0900
   3375 HG12      -56.9130    2.2210  -49.4950 H       214 ILE    0.0900
   3376 HG21      -55.8020    2.3770  -47.2610 H       214 ILE   -0.2700
   3377 HG22      -56.5770    1.6090  -45.8240 H       214 ILE    0.0900
   3378 HG23      -57.2930    3.1090  -46.5560 H       214 ILE    0.0900
   3379 HD1       -57.7680    4.1620  -48.4500 H       214 ILE    0.0900
   3380 HD2       -59.3000    3.3430  -47.9620 H       214 ILE    0.5100
   3381 HD3       -59.0050    3.7650  -49.7030 H       214 ILE   -0.5100
   3382 N         -57.1750   -1.0130  -45.7450 N.am    215 PRO   -0.2900
   3383 CA        -56.6040   -1.6020  -44.5330 C.3     215 PRO    0.0000
   3384 C         -55.6480   -2.7420  -44.8730 C.2     215 PRO    0.0900
   3385 O         -54.5950   -2.8730  -44.2610 O.2     215 PRO    0.0900
   3386 CB        -57.8320   -2.0940  -43.7880 C.3     215 PRO    0.0200
   3387 CG        -58.8650   -1.0880  -44.1690 C.3     215 PRO    0.0900
   3388 CD        -58.6440   -0.9420  -45.6480 C.3     215 PRO   -0.1800
   3389 HA        -56.0120   -0.8740  -44.0000 H       215 PRO    0.0900
   3390 HB1       -57.6630   -2.1040  -42.6900 H       215 PRO    0.0900
   3391 HB2       -58.1210   -3.1150  -44.1160 H       215 PRO   -0.1800
   3392 HG1       -59.8890   -1.4560  -43.9460 H       215 PRO    0.0900
   3393 HG2       -58.7060   -0.1250  -43.6390 H       215 PRO    0.0900
   3394 HD1       -59.1100   -1.7720  -46.2200 H       215 PRO    0.5100
   3395 HD2       -59.0120    0.0340  -46.0270 H       215 PRO   -0.5100
   3396 N         -55.9830   -3.5090  -45.9130 N.am    216 LEU   -0.4700
   3397 CA        -55.1450   -4.6190  -46.3550 C.3     216 LEU    0.3100
   3398 C         -53.8560   -4.1510  -46.9950 C.2     216 LEU    0.0700
   3399 O         -52.8530   -4.8520  -46.9740 O.2     216 LEU    0.0900
   3400 CB        -55.8960   -5.5050  -47.3280 C.3     216 LEU   -0.1800
   3401 CG        -56.8250   -6.4650  -46.6110 C.3     216 LEU    0.0900
   3402 CD1       -57.5850   -7.2420  -47.6460 C.3     216 LEU    0.0900
   3403 CD2       -56.0280   -7.3950  -45.7130 C.3     216 LEU   -0.0900
   3404 HN        -56.8190   -3.3580  -46.4340 H       216 LEU    0.0900
   3405 HA        -54.8520   -5.1850  -45.4830 H       216 LEU   -0.2700
   3406 HB1       -55.1630   -6.0880  -47.9270 H       216 LEU    0.0900
   3407 HB2       -56.4920   -4.8670  -48.0140 H       216 LEU    0.0900
   3408 HG        -57.5310   -5.8980  -45.9660 H       216 LEU    0.0900
   3409 HD11      -56.8810   -7.8100  -48.2910 H       216 LEU   -0.2700
   3410 HD12      -58.1700   -6.5470  -48.2870 H       216 LEU    0.0900
   3411 HD13      -58.2720   -7.9610  -47.1510 H       216 LEU    0.0900
   3412 HD21      -55.6130   -6.8310  -44.8500 H       216 LEU    0.0900
   3413 HD22      -55.1840   -7.8410  -46.2830 H       216 LEU    0.5100
   3414 HD23      -56.6860   -8.2030  -45.3260 H       216 LEU   -0.5100
   3415 N         -53.9000   -2.9780  -47.6120 N.am    217 ILE   -0.4700
   3416 CA        -52.7180   -2.3960  -48.2220 C.3     217 ILE    0.3100
   3417 C         -51.7630   -2.0270  -47.0710 C.2     217 ILE    0.0700
   3418 O         -50.6110   -2.4780  -47.0200 O.2     217 ILE    0.0900
   3419 CB        -53.1210   -1.1610  -49.0990 C.3     217 ILE   -0.0900
   3420 CG1       -52.9500   -1.4890  -50.5820 C.3     217 ILE    0.0900
   3421 CG2       -52.3380    0.0890  -48.7180 C.3     217 ILE   -0.2700
   3422 CD        -53.6890   -2.7360  -51.0180 C.3     217 ILE    0.0900
   3423 HN        -54.7400   -2.4470  -47.6850 H       217 ILE    0.0900
   3424 HA        -52.2440   -3.1520  -48.8310 H       217 ILE    0.0900
   3425 HB        -54.2050   -0.9630  -48.9670 H       217 ILE   -0.1800
   3426 HG11      -51.8680   -1.6290  -50.7900 H       217 ILE    0.0900
   3427 HG12      -53.3230   -0.6300  -51.1790 H       217 ILE    0.0900
   3428 HG21      -51.2520   -0.1380  -48.6810 H       217 ILE   -0.2700
   3429 HG22      -52.6610    0.4460  -47.7160 H       217 ILE    0.0900
   3430 HG23      -52.5100    0.8870  -49.4720 H       217 ILE    0.0900
   3431 HD1       -54.7450   -2.6940  -50.6740 H       217 ILE    0.0900
   3432 HD2       -53.2080   -3.6350  -50.5760 H       217 ILE    0.5100
   3433 HD3       -53.6800   -2.8140  -52.1260 H       217 ILE   -0.5100
   3434 N         -52.3030   -1.2950  -46.0950 N.am    218 VAL   -0.4700
   3435 CA        -51.5650   -0.8580  -44.9270 C.3     218 VAL    0.3100
   3436 C         -51.0220   -2.0510  -44.1460 C.2     218 VAL    0.0700
   3437 O         -49.8250   -2.1120  -43.8670 O.2     218 VAL    0.0900
   3438 CB        -52.4630    0.0170  -44.0220 C.3     218 VAL   -0.0900
   3439 CG1       -51.8180    0.2640  -42.6680 C.3     218 VAL    0.0900
   3440 CG2       -52.7350    1.3390  -44.7020 C.3     218 VAL   -0.2700
   3441 HN        -53.2570   -1.0100  -46.1280 H       218 VAL    0.0900
   3442 HA        -50.7070   -0.2960  -45.2620 H       218 VAL    0.0900
   3443 HB        -53.4380   -0.4960  -43.8720 H       218 VAL    0.0900
   3444 HG11      -50.7740    0.6190  -42.8020 H       218 VAL   -0.2700
   3445 HG12      -51.7990   -0.6790  -42.0800 H       218 VAL    0.0900
   3446 HG13      -52.3880    1.0400  -42.1130 H       218 VAL    0.0900
   3447 HG21      -53.2510    1.1710  -45.6710 H       218 VAL    0.0900
   3448 HG22      -51.7780    1.8690  -44.8970 H       218 VAL    0.5100
   3449 HG23      -53.3860    1.9690  -44.0590 H       218 VAL   -0.5100
   3450 N         -51.8870   -3.0120  -43.8210 N.am    219 ILE   -0.4700
   3451 CA        -51.4730   -4.1980  -43.0690 C.3     219 ILE    0.3100
   3452 C         -50.3930   -4.9760  -43.8170 C.2     219 ILE    0.0700
   3453 O         -49.5230   -5.6140  -43.2090 O.2     219 ILE    0.0900
   3454 CB        -52.6640   -5.1470  -42.7800 C.3     219 ILE   -0.0900
   3455 CG1       -53.7390   -4.4330  -41.9640 C.3     219 ILE    0.0900
   3456 CG2       -52.1910   -6.3510  -41.9800 C.3     219 ILE   -0.2700
   3457 CD        -54.9710   -5.2750  -41.7120 C.3     219 ILE    0.0900
   3458 HN        -52.8490   -2.9670  -44.0750 H       219 ILE    0.0900
   3459 HA        -51.0370   -3.8600  -42.1410 H       219 ILE    0.0900
   3460 HB        -53.1050   -5.4910  -43.7400 H       219 ILE   -0.1800
   3461 HG11      -54.0430   -3.5140  -42.5080 H       219 ILE    0.0900
   3462 HG12      -53.3040   -4.1430  -40.9840 H       219 ILE    0.0900
   3463 HG21      -51.7550   -6.0200  -41.0140 H       219 ILE   -0.2700
   3464 HG22      -51.4130   -6.9030  -42.5500 H       219 ILE    0.0900
   3465 HG23      -53.0490   -7.0260  -41.7690 H       219 ILE    0.0900
   3466 HD1       -54.6980   -6.1950  -41.1540 H       219 ILE    0.0900
   3467 HD2       -55.4310   -5.5710  -42.6800 H       219 ILE    0.5100
   3468 HD3       -55.7060   -4.6990  -41.1090 H       219 ILE   -0.5100
   3469 N         -50.4520   -4.9230  -45.1420 N.am    220 PHE   -0.4700
   3470 CA        -49.4840   -5.6150  -45.9570 C.3     220 PHE    0.3100
   3471 C         -48.2040   -4.8480  -46.1590 C.2     220 PHE    0.0700
   3472 O         -47.1500   -5.4480  -46.3680 O.2     220 PHE    0.0900
   3473 CB        -50.0940   -5.9990  -47.2890 C.3     220 PHE   -0.1800
   3474 CG        -50.6200   -7.3870  -47.3020 C.ar    220 PHE    0.0900
   3475 CD1       -51.9860   -7.6290  -47.3050 C.ar    220 PHE    0.0900
   3476 CD2       -49.7390   -8.4650  -47.2780 C.ar    220 PHE    0.0000
   3477 CE1       -52.4740   -8.9260  -47.2810 C.ar    220 PHE   -0.1150
   3478 CE2       -50.2160   -9.7680  -47.2530 C.ar    220 PHE    0.1150
   3479 CZ        -51.5870   -9.9990  -47.2540 C.ar    220 PHE   -0.1150
   3480 HN        -51.1580   -4.4110  -45.6270 H       220 PHE    0.1150
   3481 HA        -49.1630   -6.4960  -45.4230 H       220 PHE   -0.1150
   3482 HB1       -49.3220   -5.9270  -48.0850 H       220 PHE    0.1150
   3483 HB2       -50.9420   -5.3180  -47.5180 H       220 PHE   -0.1150
   3484 HD1       -52.6760   -6.7990  -47.3260 H       220 PHE    0.1150
   3485 HD2       -48.6750   -8.2870  -47.2790 H       220 PHE   -0.1150
   3486 HE1       -53.5400   -9.1040  -47.2830 H       220 PHE    0.1150
   3487 HE2       -49.5240  -10.5980  -47.2340 H       220 PHE    0.5100
   3488 HZ        -51.9630  -11.0120  -47.2340 H       220 PHE   -0.5100
   3489 N         -48.2880   -3.5210  -46.1350 N.am    221 PHE   -0.4700
   3490 CA        -47.0900   -2.7190  -46.2850 C.3     221 PHE    0.3100
   3491 C         -46.3400   -2.6510  -44.9600 C.2     221 PHE    0.0700
   3492 O         -45.1190   -2.5340  -44.9440 O.2     221 PHE    0.0900
   3493 CB        -47.3890   -1.3120  -46.8010 C.3     221 PHE   -0.1800
   3494 CG        -46.1500   -0.5250  -47.0830 C.ar    221 PHE    0.0900
   3495 CD1       -45.1130   -1.0940  -47.8290 C.ar    221 PHE    0.0900
   3496 CD2       -45.9730    0.7480  -46.5450 C.ar    221 PHE    0.0000
   3497 CE1       -43.9170   -0.4130  -48.0320 C.ar    221 PHE   -0.1150
   3498 CE2       -44.7780    1.4430  -46.7420 C.ar    221 PHE    0.1150
   3499 CZ        -43.7460    0.8580  -47.4880 C.ar    221 PHE   -0.1150
   3500 HN        -49.1480   -3.0320  -46.0160 H       221 PHE    0.1150
   3501 HA        -46.4380   -3.2330  -46.9760 H       221 PHE   -0.1150
   3502 HB1       -47.9730   -0.7540  -46.0380 H       221 PHE    0.1150
   3503 HB2       -47.9650   -1.3790  -47.7480 H       221 PHE   -0.1150
   3504 HD1       -45.2440   -2.0780  -48.2560 H       221 PHE    0.1150
   3505 HD2       -46.7680    1.2020  -45.9720 H       221 PHE   -0.1150
   3506 HE1       -43.1250   -0.8680  -48.6090 H       221 PHE    0.1150
   3507 HE2       -44.6490    2.4290  -46.3190 H       221 PHE    0.5100
   3508 HZ        -42.8190    1.3920  -47.6410 H       221 PHE   -0.5100
   3509 N         -47.0700   -2.7000  -43.8460 N.am    222 CYS   -0.4700
   3510 CA        -46.4350   -2.6970  -42.5330 C.3     222 CYS    0.3100
   3511 C         -45.7010   -4.0210  -42.4020 C.2     222 CYS    0.0700
   3512 O         -44.5450   -4.0590  -41.9920 O.2     222 CYS    0.0900
   3513 CB        -47.4610   -2.5800  -41.4000 C.3     222 CYS   -0.1100
   3514 SG        -46.7860   -3.0460  -39.7620 S.3     222 CYS    0.0900
   3515 HN        -48.0660   -2.7420  -43.8590 H       222 CYS    0.0900
   3516 HA        -45.7530   -1.8600  -42.5010 H       222 CYS   -0.2300
   3517 HB1       -48.3230   -3.2370  -41.6410 H       222 CYS    0.1600
   3518 HB2       -47.8210   -1.5310  -41.3620 H       222 CYS    0.5100
   3519 HG1       -47.4040   -2.0770  -39.1020 H       222 CYS   -0.5100
   3520 N         -46.3790   -5.1090  -42.7640 N.am    223 TYR   -0.4700
   3521 CA        -45.7750   -6.4250  -42.7050 C.3     223 TYR    0.3100
   3522 C         -44.5500   -6.4720  -43.6160 C.2     223 TYR    0.0700
   3523 O         -43.6220   -7.2350  -43.3740 O.2     223 TYR    0.0900
   3524 CB        -46.7810   -7.5020  -43.1130 C.3     223 TYR   -0.1800
   3525 CG        -46.1450   -8.8610  -43.2760 C.ar    223 TYR    0.0900
   3526 CD1       -45.6970   -9.5770  -42.1710 C.ar    223 TYR    0.0900
   3527 CD2       -45.9490   -9.4170  -44.5400 C.ar    223 TYR    0.0000
   3528 CE1       -45.0620  -10.8190  -42.3190 C.ar    223 TYR   -0.1150
   3529 CE2       -45.3170  -10.6580  -44.6990 C.ar    223 TYR    0.1150
   3530 CZ        -44.8740  -11.3540  -43.5830 C.ar    223 TYR   -0.1150
   3531 OH        -44.2490  -12.5810  -43.7290 O.3     223 TYR    0.1150
   3532 HN        -47.3200   -5.0670  -43.0900 H       223 TYR    0.1100
   3533 HA        -45.4370   -6.5920  -41.6930 H       223 TYR   -0.5400
   3534 HB1       -47.2410   -7.2300  -44.0860 H       223 TYR    0.4300
   3535 HB2       -47.5650   -7.5920  -42.3310 H       223 TYR   -0.1150
   3536 HD1       -45.8420   -9.1700  -41.1820 H       223 TYR    0.1150
   3537 HD2       -46.2910   -8.8800  -45.4120 H       223 TYR   -0.1150
   3538 HE1       -44.7200  -11.3580  -41.4470 H       223 TYR    0.1150
   3539 HE2       -45.1750  -11.0710  -45.6880 H       223 TYR    0.5100
   3540 HH        -43.5230  -12.6210  -43.1010 H       223 TYR   -0.5100
   3541 N         -44.5590   -5.6520  -44.6690 N.am    224 GLY   -0.4700
   3542 CA        -43.4380   -5.5920  -45.5930 C.3     224 GLY    0.3100
   3543 C         -42.2660   -4.8700  -44.9590 C.2     224 GLY   -0.0200
   3544 O         -41.1130   -5.0730  -45.3380 O.2     224 GLY    0.0900
   3545 HN        -45.3280   -5.0490  -44.8680 H       224 GLY    0.0900
   3546 HA1       -43.7540   -5.0620  -46.4800 H       224 GLY    0.5100
   3547 HA2       -43.1480   -6.6010  -45.8460 H       224 GLY   -0.5100
   3548 N         -42.5780   -3.9990  -43.9980 N.am    225 GLN   -0.4700
   3549 CA        -41.5750   -3.2380  -43.2640 C.3     225 GLN    0.3100
   3550 C         -40.9870   -4.0990  -42.1520 C.2     225 GLN    0.0700
   3551 O         -39.7770   -4.0790  -41.9120 O.2     225 GLN    0.0900
   3552 CB        -42.1930   -1.9610  -42.6750 C.3     225 GLN   -0.1800
   3553 CG        -42.6290   -0.9540  -43.7190 C.3     225 GLN    0.0900
   3554 CD        -41.5530   -0.7290  -44.7660 C.2     225 GLN    0.0900
   3555 NE2       -40.6390    0.2000  -44.4870 N.am    225 GLN   -0.1800
   3556 OE1       -41.5310   -1.3930  -45.8040 O.2     225 GLN    0.0900
   3557 HN        -43.5240   -3.8290  -43.7350 H       225 GLN    0.0900
   3558 HA        -40.7770   -2.9870  -43.9470 H       225 GLN    0.5500
   3559 HB1       -41.4440   -1.4790  -42.0120 H       225 GLN   -0.5500
   3560 HB2       -43.0800   -2.2460  -42.0690 H       225 GLN   -0.6200
   3561 HG1       -42.8510    0.0140  -43.2210 H       225 GLN    0.3200
   3562 HG2       -43.5460   -1.3240  -44.2230 H       225 GLN    0.3000
   3563 HE21      -39.9060    0.3920  -45.1390 H       225 GLN    0.5100
   3564 HE22      -40.6860    0.7050  -43.6250 H       225 GLN   -0.5100
   3565 N         -41.8480   -4.8730  -41.4850 N.am    226 LEU   -0.4700
   3566 CA        -41.4230   -5.7660  -40.4090 C.3     226 LEU    0.3100
   3567 C         -40.7150   -7.0010  -40.9490 C.2     226 LEU    0.0700
   3568 O         -40.8960   -8.1000  -40.4270 O.2     226 LEU    0.0900
   3569 CB        -42.6030   -6.2160  -39.5350 C.3     226 LEU   -0.1800
   3570 CG        -43.3170   -5.2080  -38.6330 C.3     226 LEU    0.0900
   3571 CD1       -44.0860   -5.9750  -37.5700 C.3     226 LEU    0.0900
   3572 CD2       -42.3210   -4.2760  -37.9780 C.3     226 LEU   -0.0900
   3573 HN        -42.8230   -4.8750  -41.6910 H       226 LEU    0.0900
   3574 HA        -40.7000   -5.2350  -39.8080 H       226 LEU   -0.2700
   3575 HB1       -42.2250   -7.0240  -38.8780 H       226 LEU    0.0900
   3576 HB2       -43.3700   -6.6320  -40.2210 H       226 LEU    0.0900
   3577 HG        -44.0170   -4.5910  -39.2350 H       226 LEU    0.0900
   3578 HD11      -43.9430   -7.0670  -37.7090 H       226 LEU   -0.2700
   3579 HD12      -45.1710   -5.7470  -37.6500 H       226 LEU    0.0900
   3580 HD13      -43.7180   -5.6940  -36.5600 H       226 LEU    0.0900
   3581 HD21      -42.0200   -3.4770  -38.6900 H       226 LEU    0.0900
   3582 HD22      -41.4150   -4.8430  -37.6770 H       226 LEU    0.5100
   3583 HD23      -42.7800   -3.8000  -37.0850 H       226 LEU   -0.5100
   3584 N         -39.9880   -6.8250  -42.0540 N.am    227 VAL   -0.4700
   3585 CA        -39.2030   -7.8900  -42.6690 C.3     227 VAL    0.3100
   3586 C         -37.7450   -7.4530  -42.5280 C.2     227 VAL    0.0700
   3587 O         -36.8210   -8.2310  -42.7630 O.2     227 VAL    0.0900
   3588 CB        -39.5740   -8.1290  -44.1630 C.3     227 VAL   -0.0900
   3589 CG1       -38.7300   -9.2590  -44.7480 C.3     227 VAL    0.0900
   3590 CG2       -41.0420   -8.5090  -44.2890 C.3     227 VAL   -0.2700
   3591 HN        -39.9490   -5.9420  -42.5150 H       227 VAL    0.0900
   3592 HA        -39.3780   -8.7910  -42.1000 H       227 VAL    0.0900
   3593 HB        -39.3940   -7.1990  -44.7410 H       227 VAL    0.0900
   3594 HG11      -38.7650  -10.1470  -44.0810 H       227 VAL   -0.2700
   3595 HG12      -37.6730   -8.9310  -44.8450 H       227 VAL    0.0900
   3596 HG13      -39.1260   -9.5490  -45.7450 H       227 VAL    0.0900
   3597 HG21      -41.6760   -7.5980  -44.2390 H       227 VAL    0.0900
   3598 HG22      -41.3290   -9.1880  -43.4580 H       227 VAL    0.5100
   3599 HG23      -41.2200   -9.0130  -45.2630 H       227 VAL   -0.5100
   3600 N         -37.5540   -6.1910  -42.1260 N.am    228 PHE   -0.4700
   3601 CA        -36.2320   -5.6110  -41.8790 C.3     228 PHE    0.3100
   3602 C         -35.6350   -6.3960  -40.7030 C.2     228 PHE    0.0700
   3603 O         -34.4390   -6.7150  -40.6850 O.2     228 PHE    0.0900
   3604 CB        -36.3820   -4.1100  -41.5360 C.3     228 PHE   -0.1800
   3605 CG        -35.1930   -3.5010  -40.8050 C.ar    228 PHE    0.0900
   3606 CD1       -33.8770   -3.7650  -41.2040 C.ar    228 PHE    0.0900
   3607 CD2       -35.4040   -2.6430  -39.7190 C.ar    228 PHE    0.0000
   3608 CE1       -32.7910   -3.1860  -40.5300 C.ar    228 PHE   -0.1150
   3609 CE2       -34.3280   -2.0600  -39.0430 C.ar    228 PHE    0.1150
   3610 CZ        -33.0190   -2.3310  -39.4490 C.ar    228 PHE   -0.1150
   3611 HN        -38.3230   -5.5750  -41.9730 H       228 PHE    0.1150
   3612 HA        -35.6330   -5.7400  -42.7690 H       228 PHE   -0.1150
   3613 HB1       -37.2690   -3.9770  -40.8810 H       228 PHE    0.1150
   3614 HB2       -36.5130   -3.5370  -42.4780 H       228 PHE   -0.1150
   3615 HD1       -33.6950   -4.4230  -42.0410 H       228 PHE    0.1150
   3616 HD2       -36.4120   -2.4290  -39.3980 H       228 PHE   -0.1150
   3617 HE1       -31.7810   -3.4000  -40.8470 H       228 PHE    0.1150
   3618 HE2       -34.5090   -1.4000  -38.2070 H       228 PHE    0.5100
   3619 HZ        -32.1850   -1.8820  -38.9280 H       228 PHE   -0.5100
   3620 N         -36.5050   -6.7390  -39.7490 N.am    229 THR   -0.4700
   3621 CA        -36.1330   -7.5000  -38.5580 C.3     229 THR    0.3100
   3622 C         -36.8040   -8.8890  -38.5380 C.2     229 THR    0.0700
   3623 O         -36.2150   -9.8710  -38.9970 O.2     229 THR    0.0900
   3624 CB        -36.4650   -6.7140  -37.2490 C.3     229 THR    0.1400
   3625 CG2       -35.5060   -5.5300  -37.0550 C.3     229 THR    0.0900
   3626 OG1       -37.8100   -6.2240  -37.3050 O.3     229 THR   -0.6600
   3627 HN        -37.4680   -6.4860  -39.8090 H       229 THR    0.4300
   3628 HA        -35.0730   -7.7000  -38.6120 H       229 THR   -0.2700
   3629 HB        -36.3620   -7.3850  -36.3700 H       229 THR    0.0900
   3630 HG1       -37.7570   -5.3530  -37.7070 H       229 THR    0.0900
   3631 HG21      -35.5880   -4.8290  -37.9130 H       229 THR    0.0900
   3632 HG22      -34.4600   -5.8970  -36.9940 H       229 THR    0.5100
   3633 HG23      -35.7660   -4.9820  -36.1230 H       229 THR   -0.5100
   3634 N         -38.0370   -8.9640  -38.0280 N.am    230 VAL   -0.4700
   3635 CA        -38.7860  -10.2230  -37.9430 C.3     230 VAL    0.3100
   3636 C         -39.2500  -10.7170  -39.3250 C.2     230 VAL    0.0700
   3637 O         -40.3780  -10.4380  -39.7420 O.2     230 VAL    0.0900
   3638 CB        -40.0360  -10.0850  -37.0190 C.3     230 VAL   -0.0900
   3639 CG1       -40.6590  -11.4530  -36.7470 C.3     230 VAL    0.0900
   3640 CG2       -39.6670   -9.3940  -35.7130 C.3     230 VAL   -0.2700
   3641 HN        -38.5090   -8.1580  -37.6800 H       230 VAL    0.0900
   3642 HA        -38.1190  -10.9790  -37.5530 H       230 VAL    0.0900
   3643 HB        -40.7870   -9.4310  -37.5120 H       230 VAL    0.0900
   3644 HG11      -39.9200  -12.1160  -36.2460 H       230 VAL   -0.2700
   3645 HG12      -40.9670  -11.9250  -37.7040 H       230 VAL    0.0900
   3646 HG13      -41.5420  -11.3410  -36.0830 H       230 VAL    0.0900
   3647 HG21      -39.9580   -8.3210  -35.7530 H       230 VAL    0.0900
   3648 HG22      -38.5710   -9.4580  -35.5480 H       230 VAL    0.5100
   3649 HG23      -40.2020   -9.8750  -34.8660 H       230 VAL   -0.5100
   3650 N         -38.3820  -11.4730  -40.0130 N.am    231 LYS   -0.4700
   3651 CA        -38.6710  -12.0180  -41.3490 C.3     231 LYS    0.3100
   3652 C         -39.9580  -12.8540  -41.3670 C.2     231 LYS    0.0700
   3653 O         -41.0110  -12.3660  -41.7900 O.2     231 LYS    0.0900
   3654 CB        -37.5080  -12.8910  -41.8500 C.3     231 LYS   -0.1800
   3655 CG        -36.1260  -12.2700  -41.7460 C.3     231 LYS    0.0900
   3656 CD        -35.0540  -13.3570  -41.7870 C.3     231 LYS    0.0900
   3657 CE        -33.6920  -12.8190  -41.3680 C.3     231 LYS   -0.1800
   3658 NZ        -32.6710  -13.8950  -41.2600 N.4     231 LYS    0.0900
   3659 HN        -37.4860  -11.7040  -39.6410 H       231 LYS    0.0900
   3660 HA        -38.8310  -11.1880  -42.0200 H       231 LYS   -0.1800
   3661 HB1       -37.6960  -13.1340  -42.9170 H       231 LYS    0.0900
   3662 HB2       -37.5070  -13.8320  -41.2610 H       231 LYS    0.0900
   3663 HG1       -36.0450  -11.7070  -40.7920 H       231 LYS    0.2100
   3664 HG2       -35.9730  -11.5670  -42.5920 H       231 LYS    0.0500
   3665 HD1       -34.9830  -13.7590  -42.8200 H       231 LYS    0.0500
   3666 HD2       -35.3450  -14.1800  -41.1000 H       231 LYS   -0.3000
   3667 HE1       -33.7730  -12.3310  -40.3730 H       231 LYS    0.3300
   3668 HE2       -33.3310  -12.0870  -42.1230 H       231 LYS    0.3300
   3669 HZ1       -32.5640  -14.3640  -42.1820 H       231 LYS    0.3300
   3670 HZ2       -32.9760  -14.5910  -40.5500 H       231 LYS    0.5100
   3671 HZ3       -31.7610  -13.4830  -40.9730 H       231 LYS   -0.5100
   3672 N         -39.8570  -14.1100  -40.9090 N.am    232 GLU   -0.4700
   3673 CA        -40.9820  -15.0570  -40.8590 C.3     232 GLU    0.3100
   3674 C         -40.8720  -15.9700  -39.6390 C.2     232 GLU    0.0700
   3675 O         -41.8280  -16.6680  -39.2820 O.2     232 GLU    0.0900
   3676 CB        -40.9940  -15.9520  -42.1100 C.3     232 GLU   -0.1800
   3677 CG        -41.2440  -15.2330  -43.4340 C.3     232 GLU    0.0900
   3678 CD        -40.8760  -16.0780  -44.6450 C.2     232 GLU    0.0900
   3679 OE1       -41.3760  -17.2200  -44.7560 O.co2   232 GLU   -0.2800
   3680 OE2       -40.0880  -15.5930  -45.4860 O.co2   232 GLU    0.0900
   3681 HN        -38.9890  -14.4670  -40.5730 H       232 GLU    0.0900
   3682 HA        -41.8970  -14.4860  -40.7980 H       232 GLU    0.6200
   3683 HB1       -41.7890  -16.7150  -41.9790 H       232 GLU   -0.7600
   3684 HB2       -40.0110  -16.4630  -42.1770 H       232 GLU   -0.7600
   3685 HG1       -40.6380  -14.3020  -43.4570 H       232 GLU    0.5100
   3686 HG2       -42.3210  -14.9690  -43.5020 H       232 GLU   -0.5100
   3687 N         -39.6860  -15.9730  -39.0190 N.am    233 ALA   -0.4700
   3688 CA        -39.3850  -16.8090  -37.8570 C.3     233 ALA    0.3100
   3689 C         -39.8500  -16.2570  -36.5100 C.2     233 ALA    0.0700
   3690 O         -40.2710  -15.0990  -36.4090 O.2     233 ALA    0.0900
   3691 CB        -37.8790  -17.1030  -37.8100 C.3     233 ALA   -0.2700
   3692 HN        -38.9380  -15.3910  -39.3310 H       233 ALA    0.0900
   3693 HA        -39.9480  -17.7260  -37.9430 H       233 ALA    0.0900
   3694 HB1       -37.3180  -16.1800  -37.5530 H       233 ALA    0.0900
   3695 HB2       -37.5340  -17.4640  -38.8020 H       233 ALA    0.5100
   3696 HB3       -37.6680  -17.8730  -37.0370 H       233 ALA   -0.5100
   3697 N         -39.7780  -17.1160  -35.4860 N.am    234 ALA   -0.4700
   3698 CA        -40.1550  -16.7890  -34.1090 C.3     234 ALA    0.3100
   3699 C         -40.1380  -18.0370  -33.2280 C.2     234 ALA    0.0700
   3700 O         -40.9910  -18.1970  -32.3480 O.2     234 ALA    0.0900
   3701 CB        -41.5290  -16.1360  -34.0580 C.3     234 ALA   -0.2700
   3702 HN        -39.4530  -18.0480  -35.6220 H       234 ALA    0.0900
   3703 HA        -39.4080  -16.1180  -33.7110 H       234 ALA    0.0900
   3704 HB1       -41.9480  -16.0490  -35.0830 H       234 ALA    0.0900
   3705 HB2       -41.4470  -15.1180  -33.6210 H       234 ALA    0.5100
   3706 HB3       -42.2180  -16.7540  -33.4430 H       234 ALA   -0.5100
   3707 N         -39.1060  -18.8940  -33.3720 N.am    235 ALA   -0.4700
   3708 CA        -38.6810  -19.7470  -32.2790 C.3     235 ALA    0.3100
   3709 CAT       -37.9200  -18.7040  -28.6750 C.3     235 ALA    0.0700
   3710 C         -38.1410  -18.9300  -31.0950 C.2     235 ALA    0.0900
   3711 O         -37.5520  -17.8610  -31.2750 O.2     235 ALA   -0.2700
   3712 CB        -37.6160  -20.7520  -32.7620 C.3     235 ALA    0.0900
   3713 NT        -38.3590  -19.4110  -29.8550 N.pl3   235 ALA    0.0900
   3714 HN        -38.5960  -18.9770  -34.2240 H       235 ALA    0.0900
   3715 HNT       -38.8310  -20.2750  -29.6980 H       235 ALA    0.5100
   3716 HA        -39.5470  -20.2690  -31.9040 H       235 ALA   -0.5100
   3717 HB1       -36.7290  -20.2100  -33.1550 H       235 ALA   -0.4700
   3718 HB2       -38.0340  -21.3850  -33.5730 H       235 ALA    0.3100
   3719 HB3       -37.2920  -21.3950  -31.9160 H       235 ALA   -0.1100
   3720 HT1       -38.4030  -17.7030  -28.6420 H       235 ALA    0.0900
   3721 HT2       -36.8180  -18.5720  -28.7050 H       235 ALA    0.0900
   3722 HT3       -38.2100  -19.2730  -27.7660 H       235 ALA    0.0900
   3723 N         -44.0030  -14.3770  -23.2740 N.am    236 SER   -0.2700
   3724 CA        -44.7800  -13.5890  -22.3500 C.3     236 SER    0.0900
   3725 CAY       -42.8090  -14.8680  -25.2670 C.3     236 SER    0.0900
   3726 C         -44.0320  -12.5250  -21.5690 C.2     236 SER    0.0900
   3727 O         -43.8100  -12.7820  -20.3830 O.2     236 SER    0.5100
   3728 CB        -45.3780  -14.5700  -21.2990 C.3     236 SER   -0.5100
   3729 OG        -44.4220  -15.5500  -20.8720 O.3     236 SER   -0.4700
   3730 CY        -43.5630  -13.9100  -24.4240 C.2     236 SER    0.3100
   3731 OY        -43.7360  -12.7370  -24.7160 O.2     236 SER    0.0700
   3732 HN        -43.8140  -15.3110  -22.9870 H       236 SER    0.0900
   3733 HA        -45.5600  -13.0780  -22.8940 H       236 SER    0.0500
   3734 HB1       -46.2460  -15.1000  -21.7450 H       236 SER    0.0900
   3735 HB2       -45.7110  -13.9950  -20.4090 H       236 SER    0.0900
   3736 HG1       -43.6940  -15.0580  -20.4850 H       236 SER   -0.6600
   3737 HY1       -41.7810  -14.9880  -24.8620 H       236 SER    0.4300
   3738 HY2       -42.7430  -14.4840  -26.3070 H       236 SER    0.5100
   3739 HY3       -43.3170  -15.8550  -25.2570 H       236 SER   -0.5100
   3740 N         -43.6170  -11.3230  -22.1260 N.am    237 ALA   -0.4700
   3741 CA        -43.1190  -10.2710  -21.2310 C.3     237 ALA    0.3100
   3742 C         -41.9110  -10.7580  -20.4100 C.2     237 ALA    0.0700
   3743 O         -41.7140  -10.3540  -19.2570 O.2     237 ALA    0.0900
   3744 CB        -44.2420   -9.7720  -20.3080 C.3     237 ALA   -0.2700
   3745 HN        -43.6350  -11.1300  -23.1040 H       237 ALA    0.0900
   3746 HA        -42.7470   -9.4610  -21.8400 H       237 ALA    0.0900
   3747 HB1       -44.5040  -10.5570  -19.5670 H       237 ALA    0.0900
   3748 HB2       -45.1460   -9.5330  -20.9080 H       237 ALA    0.5100
   3749 HB3       -43.9060   -8.8660  -19.7600 H       237 ALA   -0.5100
   3750 N         -41.1140  -11.6380  -21.0310 N.am    238 THR   -0.4700
   3751 CA        -39.9190  -12.2330  -20.4230 C.3     238 THR    0.3100
   3752 C         -38.6000  -11.5760  -20.8910 C.2     238 THR    0.0700
   3753 O         -37.8580  -11.0440  -20.0580 O.2     238 THR    0.0900
   3754 CB        -39.8570  -13.7840  -20.6710 C.3     238 THR    0.1400
   3755 CG2       -38.6640  -14.4090  -19.9380 C.3     238 THR    0.0900
   3756 OG1       -41.0600  -14.4070  -20.1950 O.3     238 THR   -0.6600
   3757 HN        -41.3060  -11.9350  -21.9620 H       238 THR    0.4300
   3758 HA        -39.9490  -12.0280  -19.3640 H       238 THR   -0.2700
   3759 HB        -39.7530  -13.9880  -21.7580 H       238 THR    0.0900
   3760 HG1       -41.0260  -14.3490  -19.2380 H       238 THR    0.0900
   3761 HG21      -38.6540  -14.0820  -18.8770 H       238 THR    0.0900
   3762 HG22      -37.7150  -14.0880  -20.4180 H       238 THR    0.5100
   3763 HG23      -38.7410  -15.5170  -19.9670 H       238 THR   -0.5100
   3764 N         -38.3060  -11.6040  -22.2020 N.am    239 THR   -0.4700
   3765 CA        -37.0640  -11.0040  -22.7230 C.3     239 THR    0.3100
   3766 C         -37.1500  -10.3370  -24.1140 C.2     239 THR    0.0700
   3767 O         -38.0470   -9.5310  -24.3780 O.2     239 THR    0.0900
   3768 CB        -35.8920  -12.0250  -22.7250 C.3     239 THR    0.1400
   3769 CG2       -34.5690  -11.3090  -22.4880 C.3     239 THR    0.0900
   3770 OG1       -36.0730  -12.9840  -21.6750 O.3     239 THR   -0.6600
   3771 HN        -38.9090  -12.0290  -22.8740 H       239 THR    0.4300
   3772 HA        -36.8190  -10.1590  -22.0970 H       239 THR   -0.2700
   3773 HB        -35.8600  -12.5590  -23.6980 H       239 THR    0.0900
   3774 HG1       -36.2460  -12.4760  -20.8800 H       239 THR    0.0900
   3775 HG21      -34.3500  -11.2610  -21.4000 H       239 THR    0.0900
   3776 HG22      -34.6240  -10.2720  -22.8850 H       239 THR    0.5100
   3777 HG23      -33.7460  -11.8590  -22.9910 H       239 THR   -0.5100
   3778 N         -36.1810  -10.6550  -24.9810 N.am    240 GLN   -0.4700
   3779 CA        -36.0720  -10.1050  -26.3400 C.3     240 GLN    0.3100
   3780 C         -37.1170  -10.6760  -27.3090 C.2     240 GLN    0.0700
   3781 O         -37.6470   -9.9650  -28.1770 O.2     240 GLN    0.0900
   3782 CB        -34.6660  -10.3930  -26.9110 C.3     240 GLN   -0.1800
   3783 CG        -33.5130  -10.3720  -25.8960 C.3     240 GLN    0.0900
   3784 CD        -33.2570   -8.9960  -25.2980 C.2     240 GLN    0.0900
   3785 NE2       -32.7700   -8.0870  -25.9970 N.am    240 GLN   -0.1800
   3786 OE1       -33.5640   -8.8270  -24.0320 O.2     240 GLN    0.0900
   3787 HN        -35.4650  -11.3010  -24.7320 H       240 GLN    0.0900
   3788 HA        -36.2490   -9.0400  -26.2910 H       240 GLN    0.5500
   3789 HB1       -34.4510   -9.6310  -27.6900 H       240 GLN   -0.5500
   3790 HB2       -34.6890  -11.3970  -27.3840 H       240 GLN   -0.6200
   3791 HG1       -32.5840  -10.7100  -26.4050 H       240 GLN    0.3200
   3792 HG2       -33.7520  -11.0740  -25.0690 H       240 GLN    0.3000
   3793 HE21      -32.6050   -7.1850  -25.5980 H       240 GLN    0.5100
   3794 HE22      -32.5460   -8.2600  -26.9560 H       240 GLN   -0.5100
   3795 N         -37.3630  -11.9820  -27.1660 N.am    241 LYS   -0.4700
   3796 CA        -38.3080  -12.7350  -27.9900 C.3     241 LYS    0.3100
   3797 C         -39.7420  -12.7380  -27.4680 C.2     241 LYS    0.0700
   3798 O         -40.5340  -13.6250  -27.7960 O.2     241 LYS    0.0900
   3799 CB        -37.8120  -14.1770  -28.1870 C.3     241 LYS   -0.1800
   3800 CG        -37.0020  -14.4240  -29.4780 C.3     241 LYS    0.0900
   3801 CD        -35.7070  -13.5860  -29.5730 C.3     241 LYS    0.0900
   3802 CE        -35.9120  -12.2030  -30.2250 C.3     241 LYS   -0.1800
   3803 NZ        -34.6740  -11.3570  -30.2190 N.4     241 LYS    0.0900
   3804 HN        -36.8960  -12.5170  -26.4660 H       241 LYS    0.0900
   3805 HA        -38.3970  -12.2320  -28.9420 H       241 LYS   -0.1800
   3806 HB1       -38.6970  -14.8480  -28.2020 H       241 LYS    0.0900
   3807 HB2       -37.1710  -14.4450  -27.3210 H       241 LYS    0.0900
   3808 HG1       -37.6450  -14.1780  -30.3500 H       241 LYS    0.2100
   3809 HG2       -36.7300  -15.4990  -29.5240 H       241 LYS    0.0500
   3810 HD1       -34.9630  -14.1510  -30.1710 H       241 LYS    0.0500
   3811 HD2       -35.3080  -13.4360  -28.5470 H       241 LYS   -0.3000
   3812 HE1       -36.6960  -11.6460  -29.6690 H       241 LYS    0.3300
   3813 HE2       -36.2160  -12.3370  -31.2840 H       241 LYS    0.3300
   3814 HZ1       -33.9770  -11.7560  -30.8790 H       241 LYS    0.3300
   3815 HZ2       -34.2700  -11.3380  -29.2600 H       241 LYS    0.5100
   3816 HZ3       -34.9130  -10.3880  -30.5120 H       241 LYS   -0.5100
   3817 N         -40.0640  -11.7480  -26.6400 N.am    242 ALA   -0.4700
   3818 CA        -41.4080  -11.6070  -26.1010 C.3     242 ALA    0.3100
   3819 C         -42.2280  -10.8690  -27.1470 C.2     242 ALA    0.0700
   3820 O         -43.4310  -11.0680  -27.2690 O.2     242 ALA    0.0900
   3821 CB        -41.3780  -10.8150  -24.8040 C.3     242 ALA   -0.2700
   3822 HN        -39.4020  -11.0610  -26.3520 H       242 ALA    0.0900
   3823 HA        -41.8060  -12.5960  -25.9290 H       242 ALA    0.0900
   3824 HB1       -40.7980   -9.8780  -24.9410 H       242 ALA    0.0900
   3825 HB2       -40.8940  -11.4170  -24.0040 H       242 ALA    0.5100
   3826 HB3       -42.4130  -10.5510  -24.4980 H       242 ALA   -0.5100
   3827 N         -41.5510  -10.0100  -27.9060 N.am    243 GLU   -0.4700
   3828 CA        -42.1960   -9.2440  -28.9540 C.3     243 GLU    0.3100
   3829 C         -42.3360  -10.0630  -30.2290 C.2     243 GLU    0.0700
   3830 O         -43.3180   -9.9210  -30.9700 O.2     243 GLU    0.0900
   3831 CB        -41.4200   -7.9530  -29.2210 C.3     243 GLU   -0.1800
   3832 CG        -41.6540   -6.8850  -28.1600 C.3     243 GLU    0.0900
   3833 CD        -43.1340   -6.5870  -27.9520 C.2     243 GLU    0.0900
   3834 OE1       -43.7200   -5.8830  -28.8010 O.co2   243 GLU   -0.2800
   3835 OE2       -43.7120   -7.0680  -26.9530 O.co2   243 GLU    0.0900
   3836 HN        -40.5730   -9.8560  -27.7880 H       243 GLU    0.0900
   3837 HA        -43.2020   -9.0200  -28.6350 H       243 GLU    0.6200
   3838 HB1       -41.7320   -7.5480  -30.2070 H       243 GLU   -0.7600
   3839 HB2       -40.3360   -8.1890  -29.2550 H       243 GLU   -0.7600
   3840 HG1       -41.1440   -5.9480  -28.4700 H       243 GLU    0.5100
   3841 HG2       -41.2240   -7.2320  -27.1960 H       243 GLU   -0.5100
   3842 N         -41.3640  -10.9470  -30.4640 N.am    244 LYS   -0.4700
   3843 CA        -41.3660  -11.8050  -31.6410 C.3     244 LYS    0.3100
   3844 C         -42.5270  -12.8000  -31.5670 C.2     244 LYS    0.0700
   3845 O         -43.0390  -13.2420  -32.5980 O.2     244 LYS    0.0900
   3846 CB        -40.0230  -12.5330  -31.7490 C.3     244 LYS   -0.1800
   3847 CG        -39.6230  -12.9430  -33.1630 C.3     244 LYS    0.0900
   3848 CD        -38.1320  -12.6820  -33.4170 C.3     244 LYS    0.0900
   3849 CE        -37.8060  -11.1850  -33.3030 C.3     244 LYS   -0.1800
   3850 NZ        -36.3750  -10.8510  -33.5700 N.4     244 LYS    0.0900
   3851 HN        -40.5930  -11.0600  -29.8430 H       244 LYS    0.0900
   3852 HA        -41.5340  -11.1870  -32.5100 H       244 LYS   -0.1800
   3853 HB1       -40.0750  -13.4500  -31.1240 H       244 LYS    0.0900
   3854 HB2       -39.2330  -11.8660  -31.3450 H       244 LYS    0.0900
   3855 HG1       -40.2240  -12.3620  -33.8950 H       244 LYS    0.2100
   3856 HG2       -39.8330  -14.0250  -33.3030 H       244 LYS    0.0500
   3857 HD1       -37.8670  -13.0380  -34.4360 H       244 LYS    0.0500
   3858 HD2       -37.5310  -13.2470  -32.6730 H       244 LYS   -0.3000
   3859 HE1       -38.0350  -10.8390  -32.2730 H       244 LYS    0.3300
   3860 HE2       -38.4160  -10.6210  -34.0410 H       244 LYS    0.3300
   3861 HZ1       -36.1690  -10.9880  -34.5790 H       244 LYS    0.3300
   3862 HZ2       -35.7630  -11.4730  -33.0030 H       244 LYS    0.5100
   3863 HZ3       -36.1970   -9.8600  -33.3110 H       244 LYS   -0.5100
   3864 N         -42.9490  -13.1300  -30.3400 N.am    245 GLU   -0.4700
   3865 CA        -44.0670  -14.0470  -30.1060 C.3     245 GLU    0.3100
   3866 C         -45.3890  -13.3200  -30.3510 C.2     245 GLU    0.0700
   3867 O         -46.3800  -13.9390  -30.7550 O.2     245 GLU    0.0900
   3868 CB        -44.0360  -14.5920  -28.6750 C.3     245 GLU   -0.1800
   3869 CG        -45.1530  -15.5790  -28.3610 C.3     245 GLU    0.0900
   3870 CD        -45.6500  -15.4760  -26.9230 C.2     245 GLU    0.0900
   3871 OE1       -46.0140  -14.3550  -26.4900 O.co2   245 GLU   -0.2800
   3872 OE2       -45.6900  -16.5200  -26.2290 O.co2   245 GLU    0.0900
   3873 HN        -42.5160  -12.7620  -29.5220 H       245 GLU    0.0900
   3874 HA        -43.9880  -14.8570  -30.8160 H       245 GLU    0.6200
   3875 HB1       -44.1150  -13.7360  -27.9720 H       245 GLU   -0.7600
   3876 HB2       -43.0620  -15.1000  -28.5140 H       245 GLU   -0.7600
   3877 HG1       -44.7790  -16.6110  -28.5310 H       245 GLU    0.5100
   3878 HG2       -46.0080  -15.3840  -29.0440 H       245 GLU   -0.5100
   3879 N         -45.3950  -12.0080  -30.0840 N.am    246 VAL   -0.4700
   3880 CA        -46.5680  -11.1670  -30.2990 C.3     246 VAL    0.3100
   3881 C         -46.6750  -10.8810  -31.7810 C.2     246 VAL    0.0700
   3882 O         -47.7570  -10.9710  -32.3570 O.2     246 VAL    0.0900
   3883 CB        -46.4940   -9.8130  -29.5460 C.3     246 VAL   -0.0900
   3884 CG1       -47.5990   -8.8890  -30.0140 C.3     246 VAL    0.0900
   3885 CG2       -46.6440  -10.0220  -28.0600 C.3     246 VAL   -0.2700
   3886 HN        -44.5900  -11.5440  -29.7250 H       246 VAL    0.0900
   3887 HA        -47.4300  -11.7240  -29.9630 H       246 VAL    0.0900
   3888 HB        -45.5090   -9.3370  -29.7380 H       246 VAL    0.0900
   3889 HG11      -48.5750   -9.4180  -29.9880 H       246 VAL   -0.2700
   3890 HG12      -47.4010   -8.5610  -31.0560 H       246 VAL    0.0900
   3891 HG13      -47.6570   -8.0040  -29.3470 H       246 VAL    0.0900
   3892 HG21      -45.8320  -10.6810  -27.6830 H       246 VAL    0.0900
   3893 HG22      -47.6210  -10.5030  -27.8420 H       246 VAL    0.5100
   3894 HG23      -46.5810   -9.0460  -27.5320 H       246 VAL   -0.5100
   3895 N         -45.5420  -10.5450  -32.4010 N.am    247 THR   -0.4700
   3896 CA        -45.5260  -10.2510  -33.8240 C.3     247 THR    0.3100
   3897 C         -45.9080  -11.4800  -34.6220 C.2     247 THR    0.0700
   3898 O         -46.8140  -11.4170  -35.4270 O.2     247 THR    0.0900
   3899 CB        -44.1710   -9.7270  -34.2980 C.3     247 THR    0.1400
   3900 CG2       -44.2580   -9.2810  -35.7570 C.3     247 THR    0.0900
   3901 OG1       -43.7880   -8.6090  -33.4930 O.3     247 THR   -0.6600
   3902 HN        -44.6690  -10.4820  -31.9240 H       247 THR    0.4300
   3903 HA        -46.2920   -9.5140  -34.0120 H       247 THR   -0.2700
   3904 HB        -43.4020  -10.5230  -34.2030 H       247 THR    0.0900
   3905 HG1       -42.9370   -8.3190  -33.8300 H       247 THR    0.0900
   3906 HG21      -45.1300   -8.6060  -35.8980 H       247 THR    0.0900
   3907 HG22      -44.3850  -10.1660  -36.4150 H       247 THR    0.5100
   3908 HG23      -43.3350   -8.7320  -36.0400 H       247 THR   -0.5100
   3909 N         -45.2770  -12.6200  -34.3540 N.am    248 ARG   -0.4700
   3910 CA        -45.6310  -13.8300  -35.0870 C.3     248 ARG    0.3100
   3911 C         -47.1200  -14.0800  -34.9170 C.2     248 ARG    0.0700
   3912 O         -47.7680  -14.5660  -35.8260 O.2     248 ARG    0.0900
   3913 CB        -44.8460  -15.0620  -34.6110 C.3     248 ARG   -0.1800
   3914 CG        -45.0180  -16.2950  -35.5370 C.3     248 ARG    0.0900
   3915 CD        -44.4070  -17.5990  -34.9670 C.3     248 ARG    0.0900
   3916 NE        -44.5490  -18.7540  -35.8760 N.pl3   248 ARG   -0.1800
   3917 CZ        -44.0690  -19.9790  -35.6400 C.cat   248 ARG    0.0900
   3918 NH1       -43.4050  -20.2520  -34.5190 N.pl3   248 ARG    0.0900
   3919 NH2       -44.2390  -20.9360  -36.5430 N.pl3   248 ARG    0.2000
   3920 HN        -44.5600  -12.6980  -33.6660 H       248 ARG    0.0900
   3921 HA        -45.4300  -13.6470  -36.1320 H       248 ARG    0.0900
   3922 HB1       -45.1930  -15.3330  -33.5920 H       248 ARG   -0.7000
   3923 HB2       -43.7670  -14.8000  -34.5670 H       248 ARG    0.4400
   3924 HG1       -44.5320  -16.0750  -36.5110 H       248 ARG    0.6400
   3925 HG2       -46.1040  -16.4600  -35.7060 H       248 ARG   -0.8000
   3926 HD1       -44.9190  -17.8620  -34.0160 H       248 ARG    0.4600
   3927 HD2       -43.3210  -17.4500  -34.7880 H       248 ARG    0.4600
   3928 HE        -45.0410  -18.6090  -36.7340 H       248 ARG   -0.8000
   3929 HH11      -43.2570  -19.5350  -33.8380 H       248 ARG    0.4600
   3930 HH12      -43.0520  -21.1740  -34.3580 H       248 ARG    0.4600
   3931 HH21      -44.7240  -20.7380  -37.3950 H       248 ARG    0.5100
   3932 HH22      -43.8830  -21.8540  -36.3720 H       248 ARG   -0.5100
   3933 N         -47.6720  -13.7050  -33.7660 N.am    249 MET   -0.4700
   3934 CA        -49.0930  -13.9050  -33.5310 C.3     249 MET    0.3100
   3935 C         -49.9140  -12.9520  -34.3710 C.2     249 MET    0.0700
   3936 O         -50.7650  -13.3760  -35.1530 O.2     249 MET    0.0900
   3937 CB        -49.4530  -13.7170  -32.0620 C.3     249 MET   -0.1800
   3938 CG        -50.9220  -14.0210  -31.7830 C.3     249 MET    0.0900
   3939 SD        -51.4020  -13.8910  -30.0530 S.3     249 MET    0.0900
   3940 CE        -52.1290  -12.2840  -30.0110 C.3     249 MET   -0.1400
   3941 HN        -47.1500  -13.2810  -33.0290 H       249 MET    0.0900
   3942 HA        -49.3420  -14.9070  -33.8470 H       249 MET    0.0900
   3943 HB1       -49.2410  -12.6660  -31.7710 H       249 MET   -0.0900
   3944 HB2       -48.8230  -14.3940  -31.4470 H       249 MET   -0.2200
   3945 HG1       -51.1320  -15.0520  -32.1370 H       249 MET    0.0900
   3946 HG2       -51.5360  -13.3150  -32.3790 H       249 MET    0.0900
   3947 HE1       -52.9970  -12.2160  -30.7010 H       249 MET    0.0900
   3948 HE2       -51.3850  -11.5180  -30.3190 H       249 MET    0.5100
   3949 HE3       -52.4860  -12.0510  -28.9860 H       249 MET   -0.5100
   3950 N         -49.6540  -11.6590  -34.2070 N.am    250 VAL   -0.4700
   3951 CA        -50.3520  -10.6220  -34.9570 C.3     250 VAL    0.3100
   3952 C         -50.3040  -10.8840  -36.4640 C.2     250 VAL    0.0700
   3953 O         -51.1880  -10.4530  -37.2070 O.2     250 VAL    0.0900
   3954 CB        -49.7500   -9.2430  -34.6500 C.3     250 VAL   -0.0900
   3955 CG1       -50.3780   -8.1730  -35.5290 C.3     250 VAL    0.0900
   3956 CG2       -49.9540   -8.9210  -33.1800 C.3     250 VAL   -0.2700
   3957 HN        -48.9680  -11.3380  -33.5600 H       250 VAL    0.0900
   3958 HA        -51.3930  -10.6480  -34.6780 H       250 VAL    0.0900
   3959 HB        -48.6550   -9.2720  -34.8320 H       250 VAL    0.0900
   3960 HG11      -51.4860   -8.2460  -35.4890 H       250 VAL   -0.2700
   3961 HG12      -50.0520   -8.3100  -36.5830 H       250 VAL    0.0900
   3962 HG13      -50.0760   -7.1650  -35.1720 H       250 VAL    0.0900
   3963 HG21      -49.0210   -9.1230  -32.6110 H       250 VAL    0.0900
   3964 HG22      -50.7670   -9.5530  -32.7640 H       250 VAL    0.5100
   3965 HG23      -50.2170   -7.8470  -33.0600 H       250 VAL   -0.5100
   3966 N         -49.2790  -11.6250  -36.8930 N.am    251 ILE   -0.4700
   3967 CA        -49.0730  -11.9810  -38.3020 C.3     251 ILE    0.3100
   3968 C         -49.8940  -13.2310  -38.7090 C.2     251 ILE    0.0700
   3969 O         -50.0330  -13.5390  -39.8920 O.2     251 ILE    0.0900
   3970 CB        -47.5350  -12.1820  -38.6260 C.3     251 ILE   -0.0900
   3971 CG1       -46.6940  -10.9510  -38.2180 C.3     251 ILE    0.0900
   3972 CG2       -47.3230  -12.4660  -40.0930 C.3     251 ILE   -0.2700
   3973 CD        -47.2590   -9.5640  -38.6040 C.3     251 ILE    0.0900
   3974 HN        -48.5940  -11.9780  -36.2600 H       251 ILE    0.0900
   3975 HA        -49.4800  -11.1830  -38.9070 H       251 ILE    0.0900
   3976 HB        -47.1440  -13.0330  -38.0280 H       251 ILE   -0.1800
   3977 HG11      -45.6940  -11.0520  -38.6910 H       251 ILE    0.0900
   3978 HG12      -46.5740  -10.9730  -37.1150 H       251 ILE    0.0900
   3979 HG21      -47.8570  -11.7110  -40.7090 H       251 ILE   -0.2700
   3980 HG22      -47.7180  -13.4730  -40.3440 H       251 ILE    0.0900
   3981 HG23      -46.2400  -12.4180  -40.3350 H       251 ILE    0.0900
   3982 HD1       -48.1600   -9.3360  -37.9940 H       251 ILE    0.0900
   3983 HD2       -47.5470   -9.5590  -39.6770 H       251 ILE    0.5100
   3984 HD3       -46.4960   -8.7790  -38.4170 H       251 ILE   -0.5100
   3985 N         -50.4600  -13.9300  -37.7230 N.am    252 ILE   -0.4700
   3986 CA        -51.2700  -15.1280  -37.9660 C.3     252 ILE    0.3100
   3987 C         -52.7200  -14.7230  -38.0260 C.2     252 ILE    0.0700
   3988 O         -53.5140  -15.2820  -38.7770 O.2     252 ILE    0.0900
   3989 CB        -51.1220  -16.1800  -36.8330 C.3     252 ILE   -0.0900
   3990 CG1       -49.7210  -16.8100  -36.8530 C.3     252 ILE    0.0900
   3991 CG2       -52.2060  -17.2600  -36.9600 C.3     252 ILE   -0.2700
   3992 CD        -49.4230  -17.6570  -38.0730 C.3     252 ILE    0.0900
   3993 HN        -50.3560  -13.6650  -36.7680 H       252 ILE    0.0900
   3994 HA        -50.9510  -15.5530  -38.9060 H       252 ILE    0.0900
   3995 HB        -51.2180  -15.6770  -35.8480 H       252 ILE   -0.1800
   3996 HG11      -49.6130  -17.4480  -35.9510 H       252 ILE    0.0900
   3997 HG12      -48.9710  -15.9910  -36.8070 H       252 ILE    0.0900
   3998 HG21      -52.2340  -17.6520  -37.9990 H       252 ILE   -0.2700
   3999 HG22      -53.2000  -16.8290  -36.7160 H       252 ILE    0.0900
   4000 HG23      -51.9840  -18.1020  -36.2690 H       252 ILE    0.0900
   4001 HD1       -49.5050  -17.0420  -38.9950 H       252 ILE    0.0900
   4002 HD2       -50.1520  -18.4930  -38.1400 H       252 ILE    0.5100
   4003 HD3       -48.3920  -18.0650  -38.0090 H       252 ILE   -0.5100
   4004 N         -53.0600  -13.7560  -37.1890 N.am    253 MET   -0.4700
   4005 CA        -54.4070  -13.2340  -37.1220 C.3     253 MET    0.3100
   4006 C         -54.8130  -12.6410  -38.4700 C.2     253 MET    0.0700
   4007 O         -56.0040  -12.5300  -38.7840 O.2     253 MET    0.0900
   4008 CB        -54.4800  -12.1620  -36.0400 C.3     253 MET   -0.1800
   4009 CG        -54.1150  -12.6610  -34.6610 C.3     253 MET    0.0900
   4010 SD        -54.1100  -11.3560  -33.4390 S.3     253 MET    0.0900
   4011 CE        -55.7170  -10.6790  -33.6690 C.3     253 MET   -0.1400
   4012 HN        -52.4010  -13.3420  -36.5660 H       253 MET    0.0900
   4013 HA        -55.0770  -14.0500  -36.8950 H       253 MET    0.0900
   4014 HB1       -55.5150  -11.7640  -36.0080 H       253 MET   -0.0900
   4015 HB2       -53.7870  -11.3400  -36.3120 H       253 MET   -0.2200
   4016 HG1       -53.1080  -13.1260  -34.7090 H       253 MET    0.0900
   4017 HG2       -54.8460  -13.4420  -34.3640 H       253 MET    0.0900
   4018 HE1       -56.4950  -11.4740  -33.6620 H       253 MET    0.0900
   4019 HE2       -55.7750  -10.1510  -34.6440 H       253 MET    0.5100
   4020 HE3       -55.9530   -9.9630  -32.8540 H       253 MET   -0.5100
   4021 N         -53.8100  -12.2390  -39.2510 N.am    254 VAL   -0.4700
   4022 CA        -54.0290  -11.6750  -40.5750 C.3     254 VAL    0.3100
   4023 C         -54.3210  -12.8320  -41.5460 C.2     254 VAL    0.0700
   4024 O         -55.2470  -12.7690  -42.3690 O.2     254 VAL    0.0900
   4025 CB        -52.7910  -10.8570  -41.0310 C.3     254 VAL   -0.0900
   4026 CG1       -52.9820  -10.3040  -42.4420 C.3     254 VAL    0.0900
   4027 CG2       -52.5440   -9.7100  -40.0430 C.3     254 VAL   -0.2700
   4028 HN        -52.8590  -12.3060  -38.9600 H       254 VAL    0.0900
   4029 HA        -54.9020  -11.0410  -40.5300 H       254 VAL    0.0900
   4030 HB        -51.8930  -11.5120  -41.0140 H       254 VAL    0.0900
   4031 HG11      -53.8710   -9.6380  -42.4750 H       254 VAL   -0.2700
   4032 HG12      -53.1400  -11.1400  -43.1580 H       254 VAL    0.0900
   4033 HG13      -52.0890   -9.7180  -42.7430 H       254 VAL    0.0900
   4034 HG21      -52.5390  -10.0980  -39.0020 H       254 VAL    0.0900
   4035 HG22      -53.3520   -8.9520  -40.1340 H       254 VAL    0.5100
   4036 HG23      -51.5610   -9.2370  -40.2510 H       254 VAL   -0.5100
   4037 N         -53.5780  -13.9250  -41.3900 N.am    255 ILE   -0.4700
   4038 CA        -53.7630  -15.0900  -42.2340 C.3     255 ILE    0.3100
   4039 C         -55.1270  -15.7250  -41.9740 C.2     255 ILE    0.0700
   4040 O         -55.8300  -16.1160  -42.9050 O.2     255 ILE    0.0900
   4041 CB        -52.6280  -16.1000  -41.9950 C.3     255 ILE   -0.0900
   4042 CG1       -51.2900  -15.4320  -42.3340 C.3     255 ILE    0.0900
   4043 CG2       -52.8360  -17.3580  -42.8260 C.3     255 ILE   -0.2700
   4044 CD        -50.0700  -16.1980  -41.8820 C.3     255 ILE    0.0900
   4045 HN        -52.8700  -13.9920  -40.6920 H       255 ILE    0.0900
   4046 HA        -53.7670  -14.7650  -43.2640 H       255 ILE    0.0900
   4047 HB        -52.6010  -16.3720  -40.9180 H       255 ILE   -0.1800
   4048 HG11      -51.2690  -14.4300  -41.8560 H       255 ILE    0.0900
   4049 HG12      -51.2330  -15.3060  -43.4360 H       255 ILE    0.0900
   4050 HG21      -52.8560  -17.1030  -43.9070 H       255 ILE   -0.2700
   4051 HG22      -53.8030  -17.8340  -42.5570 H       255 ILE    0.0900
   4052 HG23      -52.0040  -18.0730  -42.6460 H       255 ILE    0.0900
   4053 HD1       -49.9520  -17.1210  -42.4890 H       255 ILE    0.0900
   4054 HD2       -50.1790  -16.4880  -40.8150 H       255 ILE    0.5100
   4055 HD3       -49.1610  -15.5720  -42.0100 H       255 ILE   -0.5100
   4056 N         -55.5290  -15.7880  -40.7100 N.am    256 ALA   -0.4700
   4057 CA        -56.8140  -16.3740  -40.3770 C.3     256 ALA    0.3100
   4058 C         -57.9000  -15.5080  -40.9750 C.2     256 ALA    0.0700
   4059 O         -58.8530  -16.0080  -41.5810 O.2     256 ALA    0.0900
   4060 CB        -56.9850  -16.4650  -38.8770 C.3     256 ALA   -0.2700
   4061 HN        -54.9810  -15.4450  -39.9500 H       256 ALA    0.0900
   4062 HA        -56.8590  -17.3570  -40.8190 H       256 ALA    0.0900
   4063 HB1       -56.9290  -15.4520  -38.4240 H       256 ALA    0.0900
   4064 HB2       -56.1780  -17.0920  -38.4420 H       256 ALA    0.5100
   4065 HB3       -57.9740  -16.9070  -38.6340 H       256 ALA   -0.5100
   4066 N         -57.7140  -14.1990  -40.8560 N.am    257 PHE   -0.4700
   4067 CA        -58.6750  -13.2510  -41.3690 C.3     257 PHE    0.3100
   4068 C         -58.9380  -13.5110  -42.8360 C.2     257 PHE    0.0700
   4069 O         -60.0880  -13.5820  -43.2660 O.2     257 PHE    0.0900
   4070 CB        -58.1690  -11.8230  -41.1790 C.3     257 PHE   -0.1800
   4071 CG        -59.1220  -10.7820  -41.6760 C.ar    257 PHE    0.0900
   4072 CD1       -60.0170  -10.1750  -40.8020 C.ar    257 PHE    0.0900
   4073 CD2       -59.1500  -10.4340  -43.0260 C.ar    257 PHE    0.0000
   4074 CE1       -60.9300   -9.2420  -41.2610 C.ar    257 PHE   -0.1150
   4075 CE2       -60.0570   -9.5050  -43.5010 C.ar    257 PHE    0.1150
   4076 CZ        -60.9520   -8.9050  -42.6180 C.ar    257 PHE   -0.1150
   4077 HN        -56.9090  -13.8140  -40.4090 H       257 PHE    0.1150
   4078 HA        -59.6040  -13.3950  -40.8390 H       257 PHE   -0.1150
   4079 HB1       -57.2170  -11.6930  -41.7360 H       257 PHE    0.1150
   4080 HB2       -58.0080  -11.6320  -40.0960 H       257 PHE   -0.1150
   4081 HD1       -60.0010  -10.4340  -39.7540 H       257 PHE    0.1150
   4082 HD2       -58.4530  -10.8960  -43.7100 H       257 PHE   -0.1150
   4083 HE1       -61.6210   -8.7760  -40.5740 H       257 PHE    0.1150
   4084 HE2       -60.0710   -9.2470  -44.5490 H       257 PHE    0.5100
   4085 HZ        -61.6640   -8.1800  -42.9820 H       257 PHE   -0.5100
   4086 N         -57.8580  -13.6670  -43.5990 N.am    258 LEU   -0.4700
   4087 CA        -57.9600  -13.9120  -45.0310 C.3     258 LEU    0.3100
   4088 C         -58.8050  -15.1420  -45.3040 C.2     258 LEU    0.0700
   4089 O         -59.8880  -15.0420  -45.8920 O.2     258 LEU    0.0900
   4090 CB        -56.5770  -14.0990  -45.6500 C.3     258 LEU   -0.1800
   4091 CG        -55.6250  -12.9200  -45.5160 C.3     258 LEU    0.0900
   4092 CD1       -54.3240  -13.2890  -46.2170 C.3     258 LEU    0.0900
   4093 CD2       -56.2430  -11.6470  -46.0890 C.3     258 LEU   -0.0900
   4094 HN        -56.9330  -13.6230  -43.2270 H       258 LEU    0.0900
   4095 HA        -58.4600  -13.0670  -45.4790 H       258 LEU   -0.2700
   4096 HB1       -56.7110  -14.3100  -46.7320 H       258 LEU    0.0900
   4097 HB2       -56.1020  -14.9800  -45.1680 H       258 LEU    0.0900
   4098 HG        -55.4330  -12.7060  -44.4430 H       258 LEU    0.0900
   4099 HD11      -54.5150  -13.5020  -47.2900 H       258 LEU   -0.2700
   4100 HD12      -53.8860  -14.1960  -45.7470 H       258 LEU    0.0900
   4101 HD13      -53.6040  -12.4460  -46.1460 H       258 LEU    0.0900
   4102 HD21      -57.1820  -11.4010  -45.5500 H       258 LEU    0.0900
   4103 HD22      -56.4810  -11.7930  -47.1650 H       258 LEU    0.5100
   4104 HD23      -55.5350  -10.7980  -45.9750 H       258 LEU   -0.5100
   4105 N         -58.3260  -16.2890  -44.8150 N.am    259 ILE   -0.4700
   4106 CA        -59.0090  -17.5610  -44.9810 C.3     259 ILE    0.3100
   4107 C         -60.4990  -17.4530  -44.6270 C.2     259 ILE    0.0700
   4108 O         -61.3360  -18.0910  -45.2560 O.2     259 ILE    0.0900
   4109 CB        -58.3540  -18.6560  -44.1010 C.3     259 ILE   -0.0900
   4110 CG1       -56.8800  -18.8170  -44.4600 C.3     259 ILE    0.0900
   4111 CG2       -59.0860  -19.9820  -44.2570 C.3     259 ILE   -0.2700
   4112 CD        -56.1970  -19.9550  -43.7450 C.3     259 ILE    0.0900
   4113 HN        -57.4690  -16.3220  -44.3080 H       259 ILE    0.0900
   4114 HA        -58.9530  -17.8370  -46.0240 H       259 ILE    0.0900
   4115 HB        -58.3880  -18.3410  -43.0370 H       259 ILE   -0.1800
   4116 HG11      -56.3510  -17.8740  -44.2050 H       259 ILE    0.0900
   4117 HG12      -56.8000  -18.9900  -45.5540 H       259 ILE    0.0900
   4118 HG21      -59.0520  -20.3140  -45.3170 H       259 ILE   -0.2700
   4119 HG22      -60.1490  -19.8640  -43.9550 H       259 ILE    0.0900
   4120 HG23      -58.6020  -20.7580  -43.6270 H       259 ILE    0.0900
   4121 HD1       -56.5740  -20.9270  -44.1290 H       259 ILE    0.0900
   4122 HD2       -56.4080  -19.8990  -42.6560 H       259 ILE    0.5100
   4123 HD3       -55.1010  -19.9060  -43.9180 H       259 ILE   -0.5100
   4124 N         -60.8350  -16.5860  -43.6770 N.am    260 CYS   -0.4700
   4125 CA        -62.2170  -16.4390  -43.2510 C.3     260 CYS    0.3100
   4126 C         -63.0690  -15.5270  -44.1210 C.2     260 CYS    0.0700
   4127 O         -64.2100  -15.8650  -44.4580 O.2     260 CYS    0.0900
   4128 CB        -62.2590  -15.9520  -41.8010 C.3     260 CYS   -0.1100
   4129 SG        -63.7470  -16.4260  -40.9230 S.3     260 CYS    0.0900
   4130 HN        -60.1650  -16.0070  -43.2190 H       260 CYS    0.0900
   4131 HA        -62.7050  -17.3970  -43.3440 H       260 CYS   -0.2300
   4132 HB1       -62.1760  -14.8450  -41.8040 H       260 CYS    0.1600
   4133 HB2       -61.3760  -16.3660  -41.2700 H       260 CYS    0.5100
   4134 HG1       -63.4440  -17.7150  -40.8690 H       260 CYS   -0.5100
   4135 N         -62.5020  -14.3860  -44.5080 N.am    261 TRP   -0.4700
   4136 CA        -63.2270  -13.3960  -45.2960 C.3     261 TRP    0.3100
   4137 C         -62.9200  -13.2840  -46.7710 C.2     261 TRP    0.0700
   4138 O         -63.6180  -12.5650  -47.4880 O.2     261 TRP    0.0900
   4139 CB        -63.1020  -12.0150  -44.6570 C.3     261 TRP   -0.1800
   4140 CG        -63.7560  -11.9390  -43.3270 C.ar    261 TRP    0.0900
   4141 CD1       -63.1440  -11.9430  -42.1020 C.ar    261 TRP    0.0900
   4142 CD2       -65.1610  -11.8120  -43.0750 C.ar    261 TRP   -0.0300
   4143 CE2       -65.3270  -11.7300  -41.6700 C.ar    261 TRP   -0.1500
   4144 CE3       -66.2970  -11.7530  -43.8990 C.ar    261 TRP    0.2200
   4145 NE1       -64.0790  -11.8140  -41.1040 N.ar    261 TRP   -0.5100
   4146 CZ2       -66.5880  -11.5890  -41.0710 C.ar    261 TRP    0.3700
   4147 CZ3       -67.5420  -11.6110  -43.3070 C.ar    261 TRP    0.2400
   4148 CH2       -67.6790  -11.5300  -41.9030 C.ar    261 TRP    0.1100
   4149 HN        -61.5580  -14.1580  -44.2780 H       261 TRP   -0.2500
   4150 HA        -64.2640  -13.6970  -45.3410 H       261 TRP    0.1700
   4151 HB1       -63.5730  -11.2630  -45.3260 H       261 TRP   -0.2000
   4152 HB2       -62.0250  -11.7690  -44.5350 H       261 TRP    0.1400
   4153 HD1       -62.0800  -12.0350  -41.9430 H       261 TRP   -0.2700
   4154 HE1       -63.8880  -11.7870  -40.1480 H       261 TRP    0.1600
   4155 HE3       -66.2190  -11.8140  -44.9750 H       261 TRP   -0.1400
   4156 HZ2       -66.7150  -11.5280  -40.0010 H       261 TRP    0.1400
   4157 HZ3       -68.4230  -11.5610  -43.9300 H       261 TRP    0.5100
   4158 HH2       -68.6640  -11.4200  -41.4740 H       261 TRP   -0.5100
   4159 N         -61.8630  -13.9410  -47.2330 N.am    262 LEU   -0.4700
   4160 CA        -61.5420  -13.8860  -48.6550 C.3     262 LEU    0.3100
   4161 C         -62.6210  -14.6040  -49.4450 C.2     262 LEU    0.0700
   4162 O         -63.2110  -14.0090  -50.3390 O.2     262 LEU    0.0900
   4163 CB        -60.1560  -14.4680  -48.9520 C.3     262 LEU   -0.1800
   4164 CG        -59.0680  -13.4580  -49.3230 C.3     262 LEU    0.0900
   4165 CD1       -59.2030  -12.1710  -48.5300 C.3     262 LEU    0.0900
   4166 CD2       -57.7350  -14.0970  -49.0610 C.3     262 LEU   -0.0900
   4167 HN        -61.2600  -14.4810  -46.6520 H       262 LEU    0.0900
   4168 HA        -61.5830  -12.8520  -48.9610 H       262 LEU   -0.2700
   4169 HB1       -60.2600  -15.1830  -49.7960 H       262 LEU    0.0900
   4170 HB2       -59.8170  -15.0190  -48.0510 H       262 LEU    0.0900
   4171 HG        -59.1440  -13.2250  -50.4070 H       262 LEU    0.0900
   4172 HD11      -59.3000  -12.3980  -47.4460 H       262 LEU   -0.2700
   4173 HD12      -60.1080  -11.6160  -48.8590 H       262 LEU    0.0900
   4174 HD13      -58.3030  -11.5380  -48.6790 H       262 LEU    0.0900
   4175 HD21      -57.3830  -14.6330  -49.9670 H       262 LEU    0.0900
   4176 HD22      -57.8250  -14.8290  -48.2290 H       262 LEU    0.5100
   4177 HD23      -56.9880  -13.3190  -48.7940 H       262 LEU   -0.5100
   4178 N         -62.9430  -15.8640  -49.0790 N.am    263 PRO   -0.2900
   4179 CA        -63.9720  -16.6420  -49.7630 C.3     263 PRO    0.0000
   4180 C         -65.2460  -15.8190  -49.9000 C.2     263 PRO    0.0900
   4181 O         -65.7920  -15.6880  -50.9990 O.2     263 PRO    0.0900
   4182 CB        -64.1780  -17.8110  -48.8140 C.3     263 PRO    0.0200
   4183 CG        -62.8390  -18.0250  -48.2970 C.3     263 PRO    0.0900
   4184 CD        -62.4110  -16.6450  -47.9530 C.3     263 PRO   -0.1800
   4185 HA        -63.6480  -16.9120  -50.7550 H       263 PRO    0.0900
   4186 HB1       -64.5540  -18.7080  -49.3500 H       263 PRO    0.0900
   4187 HB2       -64.8900  -17.5530  -48.0010 H       263 PRO   -0.1800
   4188 HG1       -62.8510  -18.6820  -47.4010 H       263 PRO    0.0900
   4189 HG2       -62.1750  -18.4770  -49.0640 H       263 PRO    0.0900
   4190 HD1       -62.8600  -16.3000  -46.9980 H       263 PRO    0.5100
   4191 HD2       -61.3060  -16.5550  -47.9070 H       263 PRO   -0.5100
   4192 N         -65.6950  -15.2380  -48.7810 N.am    264 TYR   -0.4700
   4193 CA        -66.8950  -14.4100  -48.7870 C.3     264 TYR    0.3100
   4194 C         -66.7110  -13.1670  -49.6450 C.2     264 TYR    0.0700
   4195 O         -67.5230  -12.9050  -50.5280 O.2     264 TYR    0.0900
   4196 CB        -67.2930  -13.9860  -47.3750 C.3     264 TYR   -0.1800
   4197 CG        -68.5430  -13.1380  -47.3560 C.ar    264 TYR    0.0900
   4198 CD1       -69.8060  -13.7220  -47.4040 C.ar    264 TYR    0.0900
   4199 CD2       -68.4670  -11.7520  -47.3000 C.ar    264 TYR    0.0000
   4200 CE1       -70.9730  -12.9400  -47.3900 C.ar    264 TYR   -0.1150
   4201 CE2       -69.6230  -10.9600  -47.2920 C.ar    264 TYR    0.1150
   4202 CZ        -70.8740  -11.5610  -47.3310 C.ar    264 TYR   -0.1150
   4203 OH        -72.0100  -10.7830  -47.2730 O.3     264 TYR    0.1150
   4204 HN        -65.2340  -15.3440  -47.9030 H       264 TYR    0.1100
   4205 HA        -67.6900  -14.9830  -49.2390 H       264 TYR   -0.5400
   4206 HB1       -66.4740  -13.3860  -46.9220 H       264 TYR    0.4300
   4207 HB2       -67.4910  -14.8890  -46.7580 H       264 TYR   -0.1150
   4208 HD1       -69.8900  -14.7970  -47.4530 H       264 TYR    0.1150
   4209 HD2       -67.4990  -11.2760  -47.2610 H       264 TYR   -0.1150
   4210 HE1       -71.9430  -13.4140  -47.4260 H       264 TYR    0.1150
   4211 HE2       -69.5410   -9.8830  -47.2570 H       264 TYR    0.5100
   4212 HH        -72.7710  -11.3680  -47.2820 H       264 TYR   -0.5100
   4213 N         -65.6480  -12.4010  -49.3840 N.am    265 ALA   -0.4700
   4214 CA        -65.3610  -11.1800  -50.1350 C.3     265 ALA    0.3100
   4215 C         -65.2380  -11.4940  -51.6140 C.2     265 ALA    0.0700
   4216 O         -65.7460  -10.7620  -52.4650 O.2     265 ALA    0.0900
   4217 CB        -64.0770  -10.5450  -49.6380 C.3     265 ALA   -0.2700
   4218 HN        -64.9990  -12.6300  -48.6620 H       265 ALA    0.0900
   4219 HA        -66.1920  -10.5020  -50.0040 H       265 ALA    0.0900
   4220 HB1       -63.2270  -11.2500  -49.7660 H       265 ALA    0.0900
   4221 HB2       -64.1710  -10.2960  -48.5590 H       265 ALA    0.5100
   4222 HB3       -63.8620   -9.6220  -50.2180 H       265 ALA   -0.5100
   4223 N         -64.5810  -12.6170  -51.9010 N.am    266 GLY   -0.4700
   4224 CA        -64.3820  -13.0680  -53.2630 C.3     266 GLY    0.3100
   4225 C         -65.6870  -13.3520  -53.9800 C.2     266 GLY   -0.0200
   4226 O         -65.9990  -12.6930  -54.9690 O.2     266 GLY    0.0900
   4227 HN        -64.1950  -13.1970  -51.1890 H       266 GLY    0.0900
   4228 HA1       -63.7920  -13.9720  -53.2320 H       266 GLY    0.5100
   4229 HA2       -63.8480  -12.2940  -53.7950 H       266 GLY   -0.5100
   4230 N         -66.4720  -14.3060  -53.4770 N.am    267 VAL   -0.4700
   4231 CA        -67.7530  -14.6380  -54.1020 C.3     267 VAL    0.3100
   4232 C         -68.7360  -13.4570  -54.0970 C.2     267 VAL    0.0700
   4233 O         -69.6060  -13.3820  -54.9580 O.2     267 VAL    0.0900
   4234 CB        -68.3870  -15.9030  -53.4670 C.3     267 VAL   -0.0900
   4235 CG1       -68.5330  -15.7260  -51.9740 C.3     267 VAL    0.0900
   4236 CG2       -69.7240  -16.2090  -54.1020 C.3     267 VAL   -0.2700
   4237 HN        -66.2240  -14.8300  -52.6670 H       267 VAL    0.0900
   4238 HA        -67.5750  -14.8010  -55.1550 H       267 VAL    0.0900
   4239 HB        -67.7400  -16.7830  -53.6720 H       267 VAL    0.0900
   4240 HG11      -68.3240  -14.6720  -51.6920 H       267 VAL   -0.2700
   4241 HG12      -67.8130  -16.3840  -51.4430 H       267 VAL    0.0900
   4242 HG13      -69.5700  -15.9770  -51.6630 H       267 VAL    0.0900
   4243 HG21      -69.6750  -16.0330  -55.1980 H       267 VAL    0.0900
   4244 HG22      -70.5070  -15.5480  -53.6720 H       267 VAL    0.5100
   4245 HG23      -69.9930  -17.2720  -53.9250 H       267 VAL   -0.5100
   4246 N         -68.5680  -12.5210  -53.1580 N.am    268 ALA   -0.4700
   4247 CA        -69.4140  -11.3250  -53.0560 C.3     268 ALA    0.3100
   4248 C         -69.0460  -10.2690  -54.1020 C.2     268 ALA    0.0700
   4249 O         -69.8900   -9.4750  -54.5320 O.2     268 ALA    0.0900
   4250 CB        -69.3230  -10.7290  -51.6680 C.3     268 ALA   -0.2700
   4251 HN        -67.8470  -12.5950  -52.4740 H       268 ALA    0.0900
   4252 HA        -70.4310  -11.6160  -53.2730 H       268 ALA    0.0900
   4253 HB1       -68.2740  -10.4400  -51.4440 H       268 ALA    0.0900
   4254 HB2       -69.6540  -11.4730  -50.9130 H       268 ALA    0.5100
   4255 HB3       -69.9610   -9.8210  -51.6030 H       268 ALA   -0.5100
   4256 N         -67.7740  -10.2230  -54.4930 N.am    269 PHE   -0.4700
   4257 CA        -67.3670   -9.2730  -55.5130 C.3     269 PHE    0.3100
   4258 C         -67.8150   -9.8050  -56.8740 C.2     269 PHE    0.0700
   4259 O         -68.1970   -9.0310  -57.7630 O.2     269 PHE    0.0900
   4260 CB        -65.8570   -9.0710  -55.5140 C.3     269 PHE   -0.1800
   4261 CG        -65.4150   -7.9400  -56.3860 C.ar    269 PHE    0.0900
   4262 CD1       -65.7420   -6.6270  -56.0550 C.ar    269 PHE    0.0900
   4263 CD2       -64.6870   -8.1780  -57.5470 C.ar    269 PHE    0.0000
   4264 CE1       -65.3500   -5.5620  -56.8690 C.ar    269 PHE   -0.1150
   4265 CE2       -64.2880   -7.1220  -58.3700 C.ar    269 PHE    0.1150
   4266 CZ        -64.6210   -5.8100  -58.0290 C.ar    269 PHE   -0.1150
   4267 HN        -67.0670  -10.8160  -54.1170 H       269 PHE    0.1150
   4268 HA        -67.8670   -8.3370  -55.3120 H       269 PHE   -0.1150
   4269 HB1       -65.3620   -9.9920  -55.8900 H       269 PHE    0.1150
   4270 HB2       -65.5140   -8.8460  -54.4810 H       269 PHE   -0.1150
   4271 HD1       -66.3070   -6.4300  -55.1560 H       269 PHE    0.1150
   4272 HD2       -64.4270   -9.1920  -57.8150 H       269 PHE   -0.1150
   4273 HE1       -65.6110   -4.5490  -56.5990 H       269 PHE    0.1150
   4274 HE2       -63.7230   -7.3210  -59.2690 H       269 PHE    0.5100
   4275 HZ        -64.3150   -4.9910  -58.6630 H       269 PHE   -0.5100
   4276 N         -67.7770  -11.1360  -57.0210 N.am    270 TYR   -0.4700
   4277 CA        -68.1900  -11.8100  -58.2480 C.3     270 TYR    0.3100
   4278 C         -69.6110  -11.3700  -58.6130 C.2     270 TYR    0.0700
   4279 O         -69.8790  -10.9090  -59.7220 O.2     270 TYR    0.0900
   4280 CB        -68.1260  -13.3390  -58.0610 C.3     270 TYR   -0.1800
   4281 CG        -68.7790  -14.1190  -59.1860 C.ar    270 TYR    0.0900
   4282 CD1       -68.0740  -14.4450  -60.3510 C.ar    270 TYR    0.0900
   4283 CD2       -70.1320  -14.4550  -59.1220 C.ar    270 TYR    0.0000
   4284 CE1       -68.7110  -15.0750  -61.4280 C.ar    270 TYR   -0.1150
   4285 CE2       -70.7770  -15.0770  -60.1870 C.ar    270 TYR    0.1150
   4286 CZ        -70.0700  -15.3820  -61.3360 C.ar    270 TYR   -0.1150
   4287 OH        -70.7480  -15.9490  -62.3990 O.3     270 TYR    0.1150
   4288 HN        -67.4610  -11.7340  -56.2880 H       270 TYR    0.1100
   4289 HA        -67.5280  -11.5000  -59.0430 H       270 TYR   -0.5400
   4290 HB1       -68.6500  -13.6160  -57.1210 H       270 TYR    0.4300
   4291 HB2       -67.0640  -13.6590  -58.0140 H       270 TYR   -0.1150
   4292 HD1       -67.0220  -14.2080  -60.4200 H       270 TYR    0.1150
   4293 HD2       -70.6910  -14.2270  -58.2270 H       270 TYR   -0.1150
   4294 HE1       -68.1560  -15.3210  -62.3210 H       270 TYR    0.1150
   4295 HE2       -71.8270  -15.3220  -60.1160 H       270 TYR    0.5100
   4296 HH        -71.6610  -16.0780  -62.1320 H       270 TYR   -0.5100
   4297 N         -70.5070  -11.4710  -57.6390 N.am    271 ILE   -0.4700
   4298 CA        -71.8940  -11.0940  -57.8090 C.3     271 ILE    0.3100
   4299 C         -72.0380   -9.6380  -58.2370 C.2     271 ILE    0.0700
   4300 O         -72.6280   -9.3540  -59.2800 O.2     271 ILE    0.0900
   4301 CB        -72.6510  -11.3170  -56.5000 C.3     271 ILE   -0.0900
   4302 CG1       -72.5820  -12.7950  -56.1240 C.3     271 ILE    0.0900
   4303 CG2       -74.0810  -10.8220  -56.6210 C.3     271 ILE   -0.2700
   4304 CD        -72.9370  -13.0690  -54.6980 C.3     271 ILE    0.0900
   4305 HN        -70.2610  -11.8170  -56.7370 H       271 ILE    0.0900
   4306 HA        -72.3160  -11.6970  -58.5990 H       271 ILE    0.0900
   4307 HB        -72.1390  -10.7680  -55.6810 H       271 ILE   -0.1800
   4308 HG11      -71.5490  -13.1580  -56.3070 H       271 ILE    0.0900
   4309 HG12      -73.2830  -13.3580  -56.7770 H       271 ILE    0.0900
   4310 HG21      -74.5510  -11.2330  -57.5390 H       271 ILE   -0.2700
   4311 HG22      -74.0940   -9.7130  -56.6820 H       271 ILE    0.0900
   4312 HG23      -74.6720  -11.1550  -55.7410 H       271 ILE    0.0900
   4313 HD1       -73.9740  -12.7290  -54.4900 H       271 ILE    0.0900
   4314 HD2       -72.2430  -12.5230  -54.0240 H       271 ILE    0.5100
   4315 HD3       -72.8740  -14.1600  -54.4960 H       271 ILE   -0.5100
   4316 N         -71.4590   -8.7240  -57.4530 N.am    272 PHE   -0.4700
   4317 CA        -71.5330   -7.2840  -57.7340 C.3     272 PHE    0.3100
   4318 C         -71.2070   -6.9680  -59.1900 C.2     272 PHE    0.0700
   4319 O         -71.7270   -6.0010  -59.7670 O.2     272 PHE    0.0900
   4320 CB        -70.6020   -6.4930  -56.8000 C.3     272 PHE   -0.1800
   4321 CG        -70.6280   -5.0020  -57.0350 C.ar    272 PHE    0.0900
   4322 CD1       -71.7990   -4.2700  -56.8260 C.ar    272 PHE    0.0900
   4323 CD2       -69.4880   -4.3340  -57.4840 C.ar    272 PHE    0.0000
   4324 CE1       -71.8360   -2.9000  -57.0620 C.ar    272 PHE   -0.1150
   4325 CE2       -69.5150   -2.9610  -57.7220 C.ar    272 PHE    0.1150
   4326 CZ        -70.6900   -2.2440  -57.5110 C.ar    272 PHE   -0.1150
   4327 HN        -70.9490   -8.9800  -56.6370 H       272 PHE    0.1150
   4328 HA        -72.5560   -6.9680  -57.5950 H       272 PHE   -0.1150
   4329 HB1       -69.5550   -6.8320  -56.9530 H       272 PHE    0.1150
   4330 HB2       -70.9080   -6.6650  -55.7460 H       272 PHE   -0.1150
   4331 HD1       -72.6890   -4.7750  -56.4770 H       272 PHE    0.1150
   4332 HD2       -68.5750   -4.8870  -57.6470 H       272 PHE   -0.1150
   4333 HE1       -72.7480   -2.3450  -56.8970 H       272 PHE    0.1150
   4334 HE2       -68.6260   -2.4540  -58.0690 H       272 PHE    0.5100
   4335 HZ        -70.7130   -1.1800  -57.6960 H       272 PHE   -0.5100
   4336 N         -70.3290   -7.7870  -59.7700 N.am    273 THR   -0.4700
   4337 CA        -69.9570   -7.6240  -61.1610 C.3     273 THR    0.3100
   4338 C         -70.9970   -8.3310  -62.0320 C.2     273 THR    0.0700
   4339 O         -71.7210   -7.6820  -62.7990 O.2     273 THR    0.0900
   4340 CB        -68.5070   -8.1350  -61.4560 C.3     273 THR    0.1400
   4341 CG2       -67.4850   -7.0900  -61.0440 C.3     273 THR    0.0900
   4342 OG1       -68.2400   -9.3510  -60.7450 O.3     273 THR   -0.6600
   4343 HN        -69.8940   -8.5370  -59.2800 H       273 THR    0.4300
   4344 HA        -70.0300   -6.5730  -61.3980 H       273 THR   -0.2700
   4345 HB        -68.3940   -8.3290  -62.5440 H       273 THR    0.0900
   4346 HG1       -68.8910   -9.9850  -61.0530 H       273 THR    0.0900
   4347 HG21      -67.5740   -6.8770  -59.9570 H       273 THR    0.0900
   4348 HG22      -67.6600   -6.1480  -61.6060 H       273 THR    0.5100
   4349 HG23      -66.4590   -7.4630  -61.2490 H       273 THR   -0.5100
   4350 N         -71.1490   -9.6380  -61.8310 N.am    274 HSE   -0.4700
   4351 CA        -72.0910  -10.4370  -62.6000 C.3     274 HSE    0.3100
   4352 C         -73.4830  -10.4660  -61.9600 C.2     274 HSE    0.0700
   4353 O         -73.9360  -11.5200  -61.5120 O.2     274 HSE    0.0900
   4354 CB        -71.5680  -11.8690  -62.7440 C.3     274 HSE   -0.0800
   4355 CG        -70.1730  -11.9590  -63.2890 C.ar    274 HSE    0.0900
   4356 CD2       -69.5270  -12.9710  -63.9150 C.ar    274 HSE    0.0900
   4357 ND1       -69.2640  -10.9270  -63.1910 N.ar    274 HSE   -0.7000
   4358 CE1       -68.1190  -11.3000  -63.7310 C.ar    274 HSE    0.2200
   4359 NE2       -68.2480  -12.5370  -64.1790 N.ar    274 HSE    0.2500
   4360 HN        -70.6220  -10.1300  -61.1420 H       274 HSE    0.1300
   4361 HA        -72.2090   -9.9780  -63.5710 H       274 HSE   -0.3600
   4362 HB1       -72.2420  -12.4270  -63.4280 H       274 HSE    0.3200
   4363 HB2       -71.5800  -12.3530  -61.7450 H       274 HSE   -0.0500
   4364 HD2       -69.8910  -13.9550  -64.1860 H       274 HSE    0.0900
   4365 HE1       -67.2070  -10.7090  -63.8070 H       274 HSE    0.5100
   4366 HE2       -67.5440  -13.0800  -64.6350 H       274 HSE   -0.5100
   4367 N         -74.1560   -9.3100  -61.9030 N.am    275 GLN   -0.4700
   4368 CA        -75.5090   -9.2090  -61.3250 C.3     275 GLN    0.3100
   4369 C         -76.5370   -9.8140  -62.3100 C.2     275 GLN    0.0700
   4370 O         -76.3120   -9.8210  -63.5250 O.2     275 GLN    0.0900
   4371 CB        -75.8450   -7.7320  -61.0250 C.3     275 GLN   -0.1800
   4372 CG        -74.7590   -7.0080  -60.2280 C.3     275 GLN    0.0900
   4373 CD        -74.9230   -5.4880  -60.1700 C.2     275 GLN    0.0900
   4374 NE2       -74.4430   -4.7910  -61.2130 N.am    275 GLN   -0.1800
   4375 OE1       -75.4280   -4.9440  -59.1800 O.2     275 GLN    0.0900
   4376 HN        -73.7690   -8.4600  -62.2520 H       275 GLN    0.0900
   4377 HA        -75.5320   -9.7950  -60.4170 H       275 GLN    0.5500
   4378 HB1       -76.7920   -7.6960  -60.4460 H       275 GLN   -0.5500
   4379 HB2       -75.9920   -7.2000  -61.9890 H       275 GLN   -0.6200
   4380 HG1       -73.7750   -7.2300  -60.6910 H       275 GLN    0.3200
   4381 HG2       -74.7690   -7.3950  -59.1870 H       275 GLN    0.3000
   4382 HE21      -74.3860   -3.7950  -61.1630 H       275 GLN    0.5100
   4383 HE22      -74.1430   -5.2700  -62.0380 H       275 GLN   -0.5100
   4384 N         -77.6400  -10.3630  -61.7950 N.am    276 GLY   -0.4700
   4385 CA        -78.6510  -10.9460  -62.6730 C.3     276 GLY    0.3100
   4386 C         -78.2430  -12.2650  -63.3040 C.2     276 GLY   -0.0200
   4387 O         -79.0210  -12.9260  -63.9900 O.2     276 GLY    0.0900
   4388 HN        -77.8190  -10.3990  -60.8150 H       276 GLY    0.0900
   4389 HA1       -78.8490  -10.2320  -63.4590 H       276 GLY    0.5100
   4390 HA2       -79.5410  -11.1060  -62.0820 H       276 GLY   -0.5100
   4391 N         -76.9830  -12.6210  -63.0810 N.am    277 SER   -0.4700
   4392 CA        -76.3980  -13.8560  -63.5650 C.3     277 SER    0.3100
   4393 C         -77.0220  -15.0500  -62.8420 C.2     277 SER    0.0700
   4394 O         -77.7130  -14.8920  -61.8270 O.2     277 SER    0.0900
   4395 CB        -74.8890  -13.8410  -63.3350 C.3     277 SER    0.0500
   4396 OG        -74.3190  -15.1000  -63.6240 O.3     277 SER    0.0900
   4397 HN        -76.3670  -12.0380  -62.5570 H       277 SER    0.0900
   4398 HA        -76.6200  -13.9450  -64.6180 H       277 SER   -0.6600
   4399 HB1       -74.6770  -13.5910  -62.2730 H       277 SER    0.4300
   4400 HB2       -74.4190  -13.0800  -63.9940 H       277 SER    0.5100
   4401 HG1       -74.6210  -15.6920  -62.9300 H       277 SER   -0.5100
   4402 N         -76.7510  -16.2450  -63.3660 N.am    278 ASP   -0.4700
   4403 CA        -77.3090  -17.4700  -62.8100 C.3     278 ASP    0.3100
   4404 C         -76.4300  -18.1580  -61.7810 C.2     278 ASP    0.0700
   4405 O         -75.4460  -18.8210  -62.1210 O.2     278 ASP    0.0900
   4406 CB        -77.6650  -18.4520  -63.9400 C.3     278 ASP   -0.2800
   4407 CG        -78.6660  -19.5320  -63.5050 C.2     278 ASP    0.0900
   4408 OD1       -79.2380  -19.4320  -62.3900 O.co2   278 ASP    0.0900
   4409 OD2       -78.8910  -20.4790  -64.2980 O.co2   278 ASP    0.6200
   4410 HN        -76.1570  -16.3550  -64.1580 H       278 ASP   -0.7600
   4411 HA        -78.1910  -17.2120  -62.2440 H       278 ASP   -0.7600
   4412 HB1       -76.7360  -18.9530  -64.2870 H       278 ASP    0.5100
   4413 HB2       -78.1090  -17.8820  -64.7840 H       278 ASP   -0.5100
   4414 N         -76.7730  -17.9610  -60.5140 N.am    279 PHE   -0.4700
   4415 CA        -76.0640  -18.5930  -59.4200 C.3     279 PHE    0.3100
   4416 C         -77.0880  -19.2580  -58.5150 C.2     279 PHE    0.0700
   4417 O         -78.2950  -19.0100  -58.6400 O.2     279 PHE    0.0900
   4418 CB        -75.1260  -17.6270  -58.6600 C.3     279 PHE   -0.1800
   4419 CG        -75.6740  -16.2330  -58.4560 C.ar    279 PHE    0.0900
   4420 CD1       -76.5560  -15.9530  -57.4110 C.ar    279 PHE    0.0900
   4421 CD2       -75.2990  -15.1960  -59.3090 C.ar    279 PHE    0.0000
   4422 CE1       -77.0600  -14.6590  -57.2210 C.ar    279 PHE   -0.1150
   4423 CE2       -75.7960  -13.9060  -59.1270 C.ar    279 PHE    0.1150
   4424 CZ        -76.6780  -13.6370  -58.0850 C.ar    279 PHE   -0.1150
   4425 HN        -77.5330  -17.3680  -60.2570 H       279 PHE    0.1150
   4426 HA        -75.4890  -19.4060  -59.8370 H       279 PHE   -0.1150
   4427 HB1       -74.1780  -17.5210  -59.2290 H       279 PHE    0.1150
   4428 HB2       -74.9200  -18.0440  -57.6500 H       279 PHE   -0.1150
   4429 HD1       -76.8540  -16.7450  -56.7380 H       279 PHE    0.1150
   4430 HD2       -74.6150  -15.3950  -60.1210 H       279 PHE   -0.1150
   4431 HE1       -77.7410  -14.4560  -56.4080 H       279 PHE    0.1150
   4432 HE2       -75.4950  -13.1130  -59.7970 H       279 PHE    0.5100
   4433 HZ        -77.0640  -12.6380  -57.9460 H       279 PHE   -0.5100
   4434 N         -76.6200  -20.1670  -57.6600 N.am    280 GLY   -0.4700
   4435 CA        -77.5360  -20.8700  -56.7910 C.3     280 GLY    0.3100
   4436 C         -77.5140  -20.3610  -55.3810 C.2     280 GLY   -0.0200
   4437 O         -76.7680  -19.4330  -55.0450 O.2     280 GLY    0.0900
   4438 HN        -75.6540  -20.3960  -57.5820 H       280 GLY    0.0900
   4439 HA1       -77.2580  -21.9140  -56.7920 H       280 GLY    0.5100
   4440 HA2       -78.5320  -20.7510  -57.1920 H       280 GLY   -0.5100
   4441 N         -78.4000  -20.9060  -54.5420 N.am    281 PRO   -0.2900
   4442 CA        -78.4940  -20.5230  -53.1330 C.3     281 PRO    0.0000
   4443 C         -77.2110  -20.9240  -52.4240 C.2     281 PRO    0.0900
   4444 O         -76.5710  -20.1150  -51.7760 O.2     281 PRO    0.0900
   4445 CB        -79.6710  -21.3580  -52.6330 C.3     281 PRO    0.0200
   4446 CG        -80.5220  -21.4770  -53.8350 C.3     281 PRO    0.0900
   4447 CD        -79.5320  -21.7620  -54.9320 C.3     281 PRO   -0.1800
   4448 HA        -78.6220  -19.4570  -53.0380 H       281 PRO    0.0900
   4449 HB1       -80.2100  -20.8430  -51.8100 H       281 PRO    0.0900
   4450 HB2       -79.3360  -22.3550  -52.2770 H       281 PRO   -0.1800
   4451 HG1       -81.2520  -22.3080  -53.7290 H       281 PRO    0.0900
   4452 HG2       -81.0760  -20.5350  -54.0300 H       281 PRO    0.0900
   4453 HD1       -79.2250  -22.8280  -54.9490 H       281 PRO    0.5100
   4454 HD2       -79.9190  -21.4620  -55.9280 H       281 PRO   -0.5100
   4455 N         -76.7980  -22.1660  -52.6340 N.am    282 ILE   -0.4700
   4456 CA        -75.6010  -22.7240  -52.0210 C.3     282 ILE    0.3100
   4457 C         -74.3790  -21.8290  -52.2070 C.2     282 ILE    0.0700
   4458 O         -73.6290  -21.5760  -51.2530 O.2     282 ILE    0.0900
   4459 CB        -75.2660  -24.1150  -52.5980 C.3     282 ILE   -0.0900
   4460 CG1       -76.5360  -24.8560  -53.0610 C.3     282 ILE    0.0900
   4461 CG2       -74.5030  -24.9240  -51.5680 C.3     282 ILE   -0.2700
   4462 CD        -76.8920  -24.6410  -54.5850 C.3     282 ILE    0.0900
   4463 HN        -77.2990  -22.7850  -53.2340 H       282 ILE    0.0900
   4464 HA        -75.7770  -22.7960  -50.9580 H       282 ILE    0.0900
   4465 HB        -74.6460  -24.0000  -53.5140 H       282 ILE   -0.1800
   4466 HG11      -77.3920  -24.5010  -52.4490 H       282 ILE    0.0900
   4467 HG12      -76.3920  -25.9420  -52.8840 H       282 ILE    0.0900
   4468 HG21      -75.1170  -25.0500  -50.6500 H       282 ILE   -0.2700
   4469 HG22      -73.5630  -24.3980  -51.2950 H       282 ILE    0.0900
   4470 HG23      -74.2660  -25.9290  -51.9760 H       282 ILE    0.0900
   4471 HD1       -76.1500  -25.1610  -55.2280 H       282 ILE    0.0900
   4472 HD2       -76.8750  -23.5570  -54.8290 H       282 ILE    0.5100
   4473 HD3       -77.9010  -25.0560  -54.8000 H       282 ILE   -0.5100
   4474 N         -74.2070  -21.3440  -53.4420 N.am    283 PHE   -0.4700
   4475 CA        -73.0980  -20.4630  -53.8430 C.3     283 PHE    0.3100
   4476 C         -72.5570  -19.6120  -52.6860 C.2     283 PHE    0.0700
   4477 O         -71.4280  -19.8180  -52.2190 O.2     283 PHE    0.0900
   4478 CB        -73.5580  -19.5460  -54.9960 C.3     283 PHE   -0.1800
   4479 CG        -72.4350  -18.8330  -55.7150 C.ar    283 PHE    0.0900
   4480 CD1       -71.2430  -19.4910  -56.0250 C.ar    283 PHE    0.0900
   4481 CD2       -72.5850  -17.5080  -56.1260 C.ar    283 PHE    0.0000
   4482 CE1       -70.2210  -18.8400  -56.7370 C.ar    283 PHE   -0.1150
   4483 CE2       -71.5660  -16.8510  -56.8380 C.ar    283 PHE    0.1150
   4484 CZ        -70.3850  -17.5220  -57.1420 C.ar    283 PHE   -0.1150
   4485 HN        -74.8490  -21.5650  -54.1710 H       283 PHE    0.1150
   4486 HA        -72.2700  -21.0820  -54.1580 H       283 PHE   -0.1150
   4487 HB1       -74.2330  -18.7630  -54.5900 H       283 PHE    0.1150
   4488 HB2       -74.0940  -20.1560  -55.7550 H       283 PHE   -0.1150
   4489 HD1       -71.1040  -20.5150  -55.7140 H       283 PHE    0.1150
   4490 HD2       -73.4970  -16.9790  -55.8940 H       283 PHE   -0.1150
   4491 HE1       -69.3060  -19.3660  -56.9680 H       283 PHE    0.1150
   4492 HE2       -71.7000  -15.8260  -57.1490 H       283 PHE    0.5100
   4493 HZ        -69.6010  -17.0210  -57.6900 H       283 PHE   -0.5100
   4494 N         -73.4090  -18.7180  -52.1780 N.am    284 MET   -0.4700
   4495 CA        -73.0410  -17.8120  -51.0890 C.3     284 MET    0.3100
   4496 C         -73.2400  -18.3240  -49.6540 C.2     284 MET    0.0700
   4497 O         -72.5810  -17.8290  -48.7320 O.2     284 MET    0.0900
   4498 CB        -73.7640  -16.4620  -51.2670 C.3     284 MET   -0.1800
   4499 CG        -73.3300  -15.3710  -50.2950 C.3     284 MET    0.0900
   4500 SD        -71.5290  -15.0810  -50.2710 S.3     284 MET    0.0900
   4501 CE        -71.3570  -13.8260  -51.5210 C.3     284 MET   -0.1400
   4502 HN        -74.3400  -18.6270  -52.5210 H       284 MET    0.0900
   4503 HA        -71.9710  -17.6740  -51.1100 H       284 MET    0.0900
   4504 HB1       -74.8540  -16.6310  -51.1370 H       284 MET   -0.0900
   4505 HB2       -73.5770  -16.1020  -52.3010 H       284 MET   -0.2200
   4506 HG1       -73.6640  -15.6600  -49.2770 H       284 MET    0.0900
   4507 HG2       -73.8450  -14.4290  -50.5780 H       284 MET    0.0900
   4508 HE1       -71.9390  -12.9170  -51.2620 H       284 MET    0.0900
   4509 HE2       -71.7270  -14.2040  -52.4980 H       284 MET    0.5100
   4510 HE3       -70.2900  -13.5330  -51.6260 H       284 MET   -0.5100
   4511 N         -74.1050  -19.3210  -49.4560 N.am    285 THR   -0.4700
   4512 CA        -74.3580  -19.8160  -48.1120 C.3     285 THR    0.3100
   4513 C         -73.0590  -20.2050  -47.4410 C.2     285 THR    0.0700
   4514 O         -72.7660  -19.7710  -46.3190 O.2     285 THR    0.0900
   4515 CB        -75.2690  -21.0550  -48.0990 C.3     285 THR    0.1400
   4516 CG2       -75.7150  -21.3530  -46.6850 C.3     285 THR    0.0900
   4517 OG1       -76.4320  -20.8190  -48.8930 O.3     285 THR   -0.6600
   4518 HN        -74.6040  -19.7610  -50.1990 H       285 THR    0.4300
   4519 HA        -74.8210  -19.0160  -47.5530 H       285 THR   -0.2700
   4520 HB        -74.7220  -21.9290  -48.5140 H       285 THR    0.0900
   4521 HG1       -76.1300  -20.7960  -49.8040 H       285 THR    0.0900
   4522 HG21      -76.2770  -20.4880  -46.2720 H       285 THR    0.0900
   4523 HG22      -74.8300  -21.5400  -46.0410 H       285 THR    0.5100
   4524 HG23      -76.3780  -22.2440  -46.6770 H       285 THR   -0.5100
   4525 N         -72.2430  -20.9560  -48.1760 N.am    286 ILE   -0.4700
   4526 CA        -70.9810  -21.4550  -47.6550 C.3     286 ILE    0.3100
   4527 C         -69.9370  -20.4330  -47.1530 C.2     286 ILE    0.0700
   4528 O         -69.5380  -20.4880  -45.9790 O.2     286 ILE    0.0900
   4529 CB        -70.3610  -22.4790  -48.6310 C.3     286 ILE   -0.0900
   4530 CG1       -71.4160  -23.5290  -49.0020 C.3     286 ILE    0.0900
   4531 CG2       -69.1570  -23.1580  -47.9860 C.3     286 ILE   -0.2700
   4532 CD        -70.8670  -24.7540  -49.6830 C.3     286 ILE    0.0900
   4533 HN        -72.4590  -21.2080  -49.1160 H       286 ILE    0.0900
   4534 HA        -71.1730  -21.9170  -46.6970 H       286 ILE    0.0900
   4535 HB        -70.0400  -21.9580  -49.5590 H       286 ILE   -0.1800
   4536 HG11      -72.1580  -23.0560  -49.6780 H       286 ILE    0.0900
   4537 HG12      -71.9300  -23.8490  -48.0710 H       286 ILE    0.0900
   4538 HG21      -69.4670  -23.6880  -47.0600 H       286 ILE   -0.2700
   4539 HG22      -68.3920  -22.3970  -47.7190 H       286 ILE    0.0900
   4540 HG23      -68.7180  -23.8980  -48.6880 H       286 ILE    0.0900
   4541 HD1       -70.2750  -25.3590  -48.9630 H       286 ILE    0.0900
   4542 HD2       -70.2050  -24.4540  -50.5230 H       286 ILE    0.5100
   4543 HD3       -71.7020  -25.3780  -50.0690 H       286 ILE   -0.5100
   4544 N         -69.5020  -19.4810  -48.0050 N.am    287 PRO   -0.2900
   4545 CA        -68.5140  -18.4860  -47.5790 C.3     287 PRO    0.0000
   4546 C         -69.0860  -17.6540  -46.4470 C.2     287 PRO    0.0900
   4547 O         -68.4140  -17.3710  -45.4590 O.2     287 PRO    0.0900
   4548 CB        -68.3390  -17.6120  -48.8230 C.3     287 PRO    0.0200
   4549 CG        -68.7620  -18.4730  -49.9310 C.3     287 PRO    0.0900
   4550 CD        -69.9410  -19.2040  -49.3770 C.3     287 PRO   -0.1800
   4551 HA        -67.6130  -18.9730  -47.2400 H       287 PRO    0.0900
   4552 HB1       -67.2800  -17.3000  -48.9440 H       287 PRO    0.0900
   4553 HB2       -68.9760  -16.7040  -48.7610 H       287 PRO   -0.1800
   4554 HG1       -69.0450  -17.8700  -50.8190 H       287 PRO    0.0900
   4555 HG2       -67.9530  -19.1780  -50.2180 H       287 PRO    0.0900
   4556 HD1       -70.8550  -18.5750  -49.3730 H       287 PRO    0.5100
   4557 HD2       -70.1340  -20.1520  -49.9220 H       287 PRO   -0.5100
   4558 N         -70.3450  -17.2630  -46.6280 N.am    288 ALA   -0.4700
   4559 CA        -71.0790  -16.4600  -45.6740 C.3     288 ALA    0.3100
   4560 C         -71.0420  -17.1190  -44.3020 C.2     288 ALA    0.0700
   4561 O         -70.5260  -16.5430  -43.3300 O.2     288 ALA    0.0900
   4562 CB        -72.5370  -16.2850  -46.1570 C.3     288 ALA   -0.2700
   4563 HN        -70.8500  -17.5150  -47.4490 H       288 ALA    0.0900
   4564 HA        -70.5900  -15.5010  -45.5910 H       288 ALA    0.0900
   4565 HB1       -73.0290  -17.2760  -46.2510 H       288 ALA    0.0900
   4566 HB2       -72.5490  -15.7860  -47.1490 H       288 ALA    0.5100
   4567 HB3       -73.1070  -15.6740  -45.4240 H       288 ALA   -0.5100
   4568 N         -71.5340  -18.3580  -44.2430 N.am    289 PHE   -0.4700
   4569 CA        -71.5740  -19.0920  -42.9900 C.3     289 PHE    0.3100
   4570 C         -70.2130  -19.4580  -42.4210 C.2     289 PHE    0.0700
   4571 O         -69.9810  -19.2950  -41.2260 O.2     289 PHE    0.0900
   4572 CB        -72.5060  -20.3070  -43.0870 C.3     289 PHE   -0.1800
   4573 CG        -73.9530  -19.9750  -42.7940 C.ar    289 PHE    0.0900
   4574 CD1       -74.6950  -20.7460  -41.9070 C.ar    289 PHE    0.0900
   4575 CD2       -74.5740  -18.8860  -43.3980 C.ar    289 PHE    0.0000
   4576 CE1       -76.0320  -20.4400  -41.6260 C.ar    289 PHE   -0.1150
   4577 CE2       -75.9070  -18.5780  -43.1200 C.ar    289 PHE    0.1150
   4578 CZ        -76.6350  -19.3560  -42.2350 C.ar    289 PHE   -0.1150
   4579 HN        -71.8920  -18.8290  -45.0460 H       289 PHE    0.1150
   4580 HA        -71.9190  -18.4190  -42.2210 H       289 PHE   -0.1150
   4581 HB1       -72.1860  -21.0750  -42.3510 H       289 PHE    0.1150
   4582 HB2       -72.4630  -20.7220  -44.1160 H       289 PHE   -0.1150
   4583 HD1       -74.2320  -21.5960  -41.4250 H       289 PHE    0.1150
   4584 HD2       -74.0180  -18.2720  -44.0910 H       289 PHE   -0.1150
   4585 HE1       -76.5930  -21.0510  -40.9340 H       289 PHE    0.1150
   4586 HE2       -76.3740  -17.7280  -43.5970 H       289 PHE    0.5100
   4587 HZ        -77.6670  -19.1160  -42.0220 H       289 PHE   -0.5100
   4588 N         -69.2980  -19.9110  -43.2690 N.am    290 PHE   -0.4700
   4589 CA        -67.9650  -20.2420  -42.8060 C.3     290 PHE    0.3100
   4590 C         -67.3670  -18.9910  -42.1610 C.2     290 PHE    0.0700
   4591 O         -66.7940  -19.0540  -41.0750 O.2     290 PHE    0.0900
   4592 CB        -67.1120  -20.6880  -43.9860 C.3     290 PHE   -0.1800
   4593 CG        -65.6470  -20.7160  -43.6960 C.ar    290 PHE    0.0900
   4594 CD1       -65.1470  -21.4570  -42.6300 C.ar    290 PHE    0.0900
   4595 CD2       -64.7570  -20.0200  -44.5120 C.ar    290 PHE    0.0000
   4596 CE1       -63.7770  -21.5190  -42.3770 C.ar    290 PHE   -0.1150
   4597 CE2       -63.3870  -20.0730  -44.2700 C.ar    290 PHE    0.1150
   4598 CZ        -62.8940  -20.8300  -43.1940 C.ar    290 PHE   -0.1150
   4599 HN        -69.4820  -20.0420  -44.2400 H       290 PHE    0.1150
   4600 HA        -68.0460  -21.0320  -42.0750 H       290 PHE   -0.1150
   4601 HB1       -67.2660  -19.9870  -44.8330 H       290 PHE    0.1150
   4602 HB2       -67.4080  -21.7170  -44.2820 H       290 PHE   -0.1150
   4603 HD1       -65.8310  -21.9940  -41.9890 H       290 PHE    0.1150
   4604 HD2       -65.1320  -19.4350  -45.3390 H       290 PHE   -0.1150
   4605 HE1       -63.4050  -22.1010  -41.5460 H       290 PHE    0.1150
   4606 HE2       -62.7040  -19.5330  -44.9080 H       290 PHE    0.5100
   4607 HZ        -61.8320  -20.8750  -43.0050 H       290 PHE   -0.5100
   4608 N         -67.5570  -17.8480  -42.8220 N.am    291 ALA   -0.4700
   4609 CA        -67.0720  -16.5600  -42.3560 C.3     291 ALA    0.3100
   4610 C         -67.5590  -16.2800  -40.9400 C.2     291 ALA    0.0700
   4611 O         -66.8970  -15.5650  -40.1850 O.2     291 ALA    0.0900
   4612 CB        -67.5330  -15.4650  -43.2940 C.3     291 ALA   -0.2700
   4613 HN        -68.0520  -17.8270  -43.6870 H       291 ALA    0.0900
   4614 HA        -65.9940  -16.5970  -42.3190 H       291 ALA    0.0900
   4615 HB1       -68.6430  -15.4390  -43.3340 H       291 ALA    0.0900
   4616 HB2       -67.1450  -15.6550  -44.3170 H       291 ALA    0.5100
   4617 HB3       -67.1690  -14.4790  -42.9330 H       291 ALA   -0.5100
   4618 N         -68.7100  -16.8530  -40.5700 N.am    292 LYS   -0.4700
   4619 CA        -69.2630  -16.6900  -39.2280 C.3     292 LYS    0.3100
   4620 C         -68.4130  -17.3070  -38.1300 C.2     292 LYS    0.0700
   4621 O         -68.7260  -17.1610  -36.9450 O.2     292 LYS    0.0900
   4622 CB        -70.6580  -17.2670  -39.1400 C.3     292 LYS   -0.1800
   4623 CG        -71.5650  -16.5180  -40.0670 C.3     292 LYS    0.0900
   4624 CD        -72.9790  -16.9560  -39.7780 C.3     292 LYS    0.0900
   4625 CE        -74.0280  -16.5590  -40.7870 C.3     292 LYS   -0.1800
   4626 NZ        -74.0630  -15.1980  -41.3120 N.4     292 LYS    0.0900
   4627 HN        -69.2420  -17.4170  -41.1960 H       292 LYS    0.0900
   4628 HA        -69.2820  -15.6340  -39.0030 H       292 LYS   -0.1800
   4629 HB1       -71.0330  -17.1810  -38.0980 H       292 LYS    0.0900
   4630 HB2       -70.6360  -18.3410  -39.4250 H       292 LYS    0.0900
   4631 HG1       -71.3040  -16.7470  -41.1220 H       292 LYS    0.2100
   4632 HG2       -71.4620  -15.4260  -39.9000 H       292 LYS    0.0500
   4633 HD1       -73.2740  -16.5260  -38.7970 H       292 LYS    0.0500
   4634 HD2       -72.9840  -18.0640  -39.7020 H       292 LYS   -0.3000
   4635 HE1       -75.0220  -16.7240  -40.3220 H       292 LYS    0.3300
   4636 HE2       -73.9060  -17.2170  -41.6730 H       292 LYS    0.3300
   4637 HZ1       -73.1010  -14.8050  -41.3210 H       292 LYS    0.3300
   4638 HZ2       -74.6730  -14.6100  -40.7090 H       292 LYS    0.5100
   4639 HZ3       -74.4420  -15.2100  -42.2800 H       292 LYS   -0.5100
   4640 N         -67.3700  -18.0490  -38.5050 N.am    293 THR   -0.4700
   4641 CA        -66.4760  -18.6120  -37.5070 C.3     293 THR    0.3100
   4642 C         -65.6150  -17.4480  -37.0150 C.2     293 THR    0.0700
   4643 O         -64.8240  -17.5870  -36.0950 O.2     293 THR    0.0900
   4644 CB        -65.6080  -19.7990  -38.0390 C.3     293 THR    0.1400
   4645 CG2       -66.5050  -20.8780  -38.5810 C.3     293 THR    0.0900
   4646 OG1       -64.6730  -19.3670  -39.0440 O.3     293 THR   -0.6600
   4647 HN        -67.1610  -18.2460  -39.4610 H       293 THR    0.4300
   4648 HA        -67.0880  -18.9510  -36.6840 H       293 THR   -0.2700
   4649 HB        -65.0370  -20.2450  -37.1970 H       293 THR    0.0900
   4650 HG1       -65.1720  -19.3000  -39.8600 H       293 THR    0.0900
   4651 HG21      -67.2470  -20.4410  -39.2850 H       293 THR    0.0900
   4652 HG22      -67.0540  -21.3690  -37.7480 H       293 THR    0.5100
   4653 HG23      -65.9020  -21.6340  -39.1280 H       293 THR   -0.5100
   4654 N         -65.8170  -16.2750  -37.6150 N.am    294 SER   -0.4700
   4655 CA        -65.1050  -15.0620  -37.2430 C.3     294 SER    0.3100
   4656 C         -65.4190  -14.6660  -35.7990 C.2     294 SER    0.0700
   4657 O         -64.6190  -13.9920  -35.1360 O.2     294 SER    0.0900
   4658 CB        -65.4830  -13.9150  -38.1820 C.3     294 SER    0.0500
   4659 OG        -66.8890  -13.7030  -38.1940 O.3     294 SER    0.0900
   4660 HN        -66.4760  -16.1770  -38.3570 H       294 SER    0.0900
   4661 HA        -64.0460  -15.2630  -37.3010 H       294 SER   -0.6600
   4662 HB1       -65.1520  -14.1560  -39.2150 H       294 SER    0.4300
   4663 HB2       -64.9860  -12.9800  -37.8440 H       294 SER    0.5100
   4664 HG1       -67.2150  -14.1330  -38.9880 H       294 SER   -0.5100
   4665 N         -66.5880  -15.0840  -35.3110 N.am    295 ALA   -0.4700
   4666 CA        -66.9740  -14.7720  -33.9400 C.3     295 ALA    0.3100
   4667 C         -66.2800  -15.6970  -32.9660 C.2     295 ALA    0.0700
   4668 O         -66.4070  -15.5190  -31.7580 O.2     295 ALA    0.0900
   4669 CB        -68.4890  -14.8800  -33.7510 C.3     295 ALA   -0.2700
   4670 HN        -67.2370  -15.6160  -35.8480 H       295 ALA    0.0900
   4671 HA        -66.6420  -13.7670  -33.7220 H       295 ALA    0.0900
   4672 HB1       -68.8300  -15.9120  -33.9830 H       295 ALA    0.0900
   4673 HB2       -69.0060  -14.1740  -34.4360 H       295 ALA    0.5100
   4674 HB3       -68.7580  -14.6450  -32.6990 H       295 ALA   -0.5100
   4675 N         -65.4820  -16.6330  -33.4880 N.am    296 VAL   -0.4700
   4676 CA        -64.8240  -17.6210  -32.6340 C.3     296 VAL    0.3100
   4677 C         -63.3000  -17.8360  -32.6780 C.2     296 VAL    0.0700
   4678 O         -62.6950  -18.1700  -31.6500 O.2     296 VAL    0.0900
   4679 CB        -65.4890  -19.0190  -32.8070 C.3     296 VAL   -0.0900
   4680 CG1       -65.0340  -19.9680  -31.7130 C.3     296 VAL    0.0900
   4681 CG2       -67.0060  -18.8990  -32.7890 C.3     296 VAL   -0.2700
   4682 HN        -65.3030  -16.7000  -34.4670 H       296 VAL    0.0900
   4683 HA        -64.9080  -17.2880  -31.6100 H       296 VAL    0.0900
   4684 HB        -65.2110  -19.4380  -33.7980 H       296 VAL    0.0900
   4685 HG11      -65.1490  -19.4870  -30.7180 H       296 VAL   -0.2700
   4686 HG12      -63.9630  -20.2290  -31.8600 H       296 VAL    0.0900
   4687 HG13      -65.6500  -20.8930  -31.7340 H       296 VAL    0.0900
   4688 HG21      -67.3610  -18.3940  -33.7130 H       296 VAL    0.0900
   4689 HG22      -67.3280  -18.2990  -31.9110 H       296 VAL    0.5100
   4690 HG23      -67.4640  -19.9100  -32.7390 H       296 VAL   -0.5100
   4691 N         -62.6520  -17.6240  -33.8170 N.am    297 TYR   -0.4700
   4692 CA        -61.2310  -17.9080  -33.8600 C.3     297 TYR    0.3100
   4693 C         -60.2340  -16.9830  -33.1820 C.2     297 TYR    0.0700
   4694 O         -59.2140  -17.4640  -32.6980 O.2     297 TYR    0.0900
   4695 CB        -60.7880  -18.2060  -35.2800 C.3     297 TYR   -0.1800
   4696 CG        -60.7770  -16.9970  -36.1410 C.ar    297 TYR    0.0900
   4697 CD1       -61.9540  -16.5280  -36.7300 C.ar    297 TYR    0.0900
   4698 CD2       -59.5890  -16.3070  -36.3800 C.ar    297 TYR    0.0000
   4699 CE1       -61.9480  -15.3850  -37.5480 C.ar    297 TYR   -0.1150
   4700 CE2       -59.5720  -15.1650  -37.1960 C.ar    297 TYR    0.1150
   4701 CZ        -60.7540  -14.7100  -37.7760 C.ar    297 TYR   -0.1150
   4702 OH        -60.7450  -13.5890  -38.5710 O.3     297 TYR    0.1150
   4703 HN        -63.0850  -17.2810  -34.6460 H       297 TYR    0.1100
   4704 HA        -61.0390  -18.7560  -33.2220 H       297 TYR   -0.5400
   4705 HB1       -61.4870  -18.9380  -35.7400 H       297 TYR    0.4300
   4706 HB2       -59.7570  -18.6180  -35.2680 H       297 TYR   -0.1150
   4707 HD1       -62.8820  -17.0510  -36.5540 H       297 TYR    0.1150
   4708 HD2       -58.6700  -16.6550  -35.9320 H       297 TYR   -0.1150
   4709 HE1       -62.8660  -15.0330  -37.9970 H       297 TYR    0.1150
   4710 HE2       -58.6440  -14.6410  -37.3740 H       297 TYR    0.5100
   4711 HH        -59.8430  -13.2640  -38.6130 H       297 TYR   -0.5100
   4712 N         -60.4940  -15.6780  -33.1090 N.am    298 ASN   -0.4700
   4713 CA        -59.5110  -14.7830  -32.4750 C.3     298 ASN    0.3100
   4714 C         -59.0780  -15.1850  -31.0780 C.2     298 ASN    0.0700
   4715 O         -57.8850  -15.2930  -30.8190 O.2     298 ASN    0.0900
   4716 CB        -59.9710  -13.3320  -32.4560 C.3     298 ASN   -0.1800
   4717 CG        -59.8670  -12.6790  -33.7990 C.2     298 ASN    0.0900
   4718 ND2       -60.9590  -12.7300  -34.5680 N.am    298 ASN    0.0900
   4719 OD1       -58.8270  -12.1210  -34.1480 O.2     298 ASN    0.5500
   4720 HN        -61.3290  -15.2650  -33.4640 H       298 ASN   -0.5500
   4721 HA        -58.5880  -14.8670  -33.0290 H       298 ASN   -0.6200
   4722 HB1       -59.3430  -12.7620  -31.7370 H       298 ASN    0.3200
   4723 HB2       -61.0310  -13.2910  -32.1270 H       298 ASN    0.3000
   4724 HD21      -61.8260  -13.0480  -34.1830 H       298 ASN    0.5100
   4725 HD22      -60.9100  -12.4480  -35.5260 H       298 ASN   -0.5100
   4726 N         -60.0270  -15.3790  -30.1460 N.am    299 PRO   -0.2900
   4727 CA        -59.5980  -15.7780  -28.8020 C.3     299 PRO    0.0000
   4728 C         -58.9290  -17.1630  -28.7890 C.2     299 PRO    0.0900
   4729 O         -58.1140  -17.4600  -27.9130 O.2     299 PRO    0.0900
   4730 CB        -60.8970  -15.7180  -27.9900 C.3     299 PRO    0.0200
   4731 CG        -61.9800  -15.8910  -29.0270 C.3     299 PRO    0.0900
   4732 CD        -61.4730  -15.0860  -30.1760 C.3     299 PRO   -0.1800
   4733 HA        -58.8130  -15.1280  -28.4480 H       299 PRO    0.0900
   4734 HB1       -60.9960  -14.7410  -27.4690 H       299 PRO    0.0900
   4735 HB2       -60.9330  -16.5330  -27.2360 H       299 PRO   -0.1800
   4736 HG1       -62.1040  -16.9590  -29.3060 H       299 PRO    0.0900
   4737 HG2       -62.9540  -15.5010  -28.6600 H       299 PRO    0.0900
   4738 HD1       -61.9140  -15.4170  -31.1390 H       299 PRO    0.5100
   4739 HD2       -61.6500  -14.0000  -30.0300 H       299 PRO   -0.5100
   4740 N         -59.2310  -17.9800  -29.7990 N.am    300 VAL   -0.4700
   4741 CA        -58.6460  -19.3110  -29.9260 C.3     300 VAL    0.3100
   4742 C         -57.1510  -19.1890  -30.1650 C.2     300 VAL    0.0700
   4743 O         -56.3590  -19.9500  -29.6190 O.2     300 VAL    0.0900
   4744 CB        -59.3080  -20.1080  -31.0730 C.3     300 VAL   -0.0900
   4745 CG1       -58.4400  -21.2770  -31.5220 C.3     300 VAL    0.0900
   4746 CG2       -60.6440  -20.6320  -30.6040 C.3     300 VAL   -0.2700
   4747 HN        -59.8730  -17.7170  -30.5150 H       300 VAL    0.0900
   4748 HA        -58.7840  -19.8250  -28.9860 H       300 VAL    0.0900
   4749 HB        -59.4770  -19.4300  -31.9360 H       300 VAL    0.0900
   4750 HG11      -58.1190  -21.8750  -30.6420 H       300 VAL   -0.2700
   4751 HG12      -57.5340  -20.8980  -32.0410 H       300 VAL    0.0900
   4752 HG13      -59.0160  -21.9350  -32.2070 H       300 VAL    0.0900
   4753 HG21      -61.3060  -19.7880  -30.3140 H       300 VAL    0.0900
   4754 HG22      -60.5030  -21.2920  -29.7230 H       300 VAL    0.5100
   4755 HG23      -61.1350  -21.2020  -31.4230 H       300 VAL   -0.5100
   4756 N         -56.7710  -18.2170  -30.9900 N.am    301 ILE   -0.4700
   4757 CA        -55.3640  -17.9580  -31.2940 C.3     301 ILE    0.3100
   4758 C         -54.6710  -17.3570  -30.0470 C.2     301 ILE    0.0700
   4759 O         -53.5870  -17.7860  -29.6440 O.2     301 ILE    0.0900
   4760 CB        -55.2460  -17.0070  -32.5270 C.3     301 ILE   -0.0900
   4761 CG1       -55.8190  -17.6940  -33.7670 C.3     301 ILE    0.0900
   4762 CG2       -53.7970  -16.5980  -32.7720 C.3     301 ILE   -0.2700
   4763 CD        -55.9350  -16.8000  -34.9770 C.3     301 ILE    0.0900
   4764 HN        -57.4310  -17.6190  -31.4400 H       301 ILE    0.0900
   4765 HA        -54.8840  -18.9040  -31.5000 H       301 ILE    0.0900
   4766 HB        -55.8560  -16.0960  -32.3440 H       301 ILE   -0.1800
   4767 HG11      -56.8310  -18.0790  -33.5170 H       301 ILE    0.0900
   4768 HG12      -55.1630  -18.5510  -34.0260 H       301 ILE    0.0900
   4769 HG21      -53.1740  -17.4970  -32.9650 H       301 ILE   -0.2700
   4770 HG22      -53.3950  -16.0740  -31.8770 H       301 ILE    0.0900
   4771 HG23      -53.7360  -15.9280  -33.6560 H       301 ILE    0.0900
   4772 HD1       -54.9340  -16.4130  -35.2640 H       301 ILE    0.0900
   4773 HD2       -56.5970  -15.9380  -34.7480 H       301 ILE    0.5100
   4774 HD3       -56.3510  -17.3740  -35.8340 H       301 ILE   -0.5100
   4775 N         -55.3480  -16.3950  -29.4180 N.am    302 TYR   -0.4700
   4776 CA        -54.8880  -15.7070  -28.2230 C.3     302 TYR    0.3100
   4777 C         -54.4870  -16.6840  -27.1230 C.2     302 TYR    0.0700
   4778 O         -53.3540  -16.6750  -26.6650 O.2     302 TYR    0.0900
   4779 CB        -56.0370  -14.8310  -27.7160 C.3     302 TYR   -0.1800
   4780 CG        -55.6600  -13.7710  -26.7140 C.ar    302 TYR    0.0900
   4781 CD1       -54.3420  -13.3520  -26.5760 C.ar    302 TYR    0.0900
   4782 CD2       -56.6410  -13.1200  -25.9710 C.ar    302 TYR    0.0000
   4783 CE1       -54.0050  -12.2910  -25.7330 C.ar    302 TYR   -0.1150
   4784 CE2       -56.3180  -12.0610  -25.1240 C.ar    302 TYR    0.1150
   4785 CZ        -54.9950  -11.6450  -25.0140 C.ar    302 TYR   -0.1150
   4786 OH        -54.6670  -10.5590  -24.2250 O.3     302 TYR    0.1150
   4787 HN        -56.2370  -16.0960  -29.7550 H       302 TYR    0.1100
   4788 HA        -54.0280  -15.1070  -28.4770 H       302 TYR   -0.5400
   4789 HB1       -56.7910  -15.4820  -27.2230 H       302 TYR    0.4300
   4790 HB2       -56.4930  -14.3050  -28.5820 H       302 TYR   -0.1150
   4791 HD1       -53.5640  -13.8550  -27.1320 H       302 TYR    0.1150
   4792 HD2       -57.6690  -13.4400  -26.0520 H       302 TYR   -0.1150
   4793 HE1       -52.9760  -11.9770  -25.6420 H       302 TYR    0.1150
   4794 HE2       -57.0910  -11.5660  -24.5550 H       302 TYR    0.5100
   4795 HH        -55.4310  -10.3420  -23.6870 H       302 TYR   -0.5100
   4796 N         -55.4340  -17.5220  -26.7080 N.am    303 ILE   -0.4700
   4797 CA        -55.2400  -18.5150  -25.6560 C.3     303 ILE    0.3100
   4798 C         -54.4130  -19.7180  -26.1500 C.2     303 ILE    0.0700
   4799 O         -54.3780  -20.7800  -25.5110 O.2     303 ILE    0.0900
   4800 CB        -56.6130  -19.0410  -25.1870 C.3     303 ILE   -0.0900
   4801 CG1       -57.6010  -17.8830  -25.0450 C.3     303 ILE    0.0900
   4802 CG2       -56.4860  -19.7660  -23.8610 C.3     303 ILE   -0.2700
   4803 CD        -59.0510  -18.3210  -24.8360 C.3     303 ILE    0.0900
   4804 HN        -56.3450  -17.5080  -27.1110 H       303 ILE    0.0900
   4805 HA        -54.7130  -18.0460  -24.8380 H       303 ILE    0.0900
   4806 HB        -57.0190  -19.7400  -25.9500 H       303 ILE   -0.1800
   4807 HG11      -57.5510  -17.2640  -25.9650 H       303 ILE    0.0900
   4808 HG12      -57.2940  -17.2630  -24.1770 H       303 ILE    0.0900
   4809 HG21      -56.0890  -19.0760  -23.0860 H       303 ILE   -0.2700
   4810 HG22      -55.7870  -20.6240  -23.9640 H       303 ILE    0.0900
   4811 HG23      -57.4820  -20.1320  -23.5330 H       303 ILE    0.0900
   4812 HD1       -59.1710  -18.7730  -23.8280 H       303 ILE    0.0900
   4813 HD2       -59.3310  -19.0780  -25.5990 H       303 ILE    0.5100
   4814 HD3       -59.7260  -17.4430  -24.9140 H       303 ILE   -0.5100
   4815 N         -53.7460  -19.5510  -27.2910 N.am    304 MET   -0.4700
   4816 CA        -52.9520  -20.6160  -27.8940 C.3     304 MET    0.3100
   4817 C         -51.5100  -20.1720  -28.1450 C.2     304 MET    0.0700
   4818 O         -50.5680  -20.9670  -28.0360 O.2     304 MET    0.0900
   4819 CB        -53.5990  -21.0380  -29.2240 C.3     304 MET   -0.1800
   4820 CG        -54.0080  -22.5020  -29.3210 C.3     304 MET    0.0900
   4821 SD        -55.1830  -23.0280  -28.0660 S.3     304 MET    0.0900
   4822 CE        -54.1600  -23.9260  -27.0450 C.3     304 MET   -0.1400
   4823 HN        -53.7590  -18.6860  -27.7850 H       304 MET    0.0900
   4824 HA        -52.9170  -21.4480  -27.2060 H       304 MET    0.0900
   4825 HB1       -52.8770  -20.8280  -30.0410 H       304 MET   -0.0900
   4826 HB2       -54.5070  -20.4170  -29.3760 H       304 MET   -0.2200
   4827 HG1       -53.0900  -23.1210  -29.2390 H       304 MET    0.0900
   4828 HG2       -54.4530  -22.6680  -30.3250 H       304 MET    0.0900
   4829 HE1       -53.3400  -23.2950  -26.6380 H       304 MET    0.0900
   4830 HE2       -53.6990  -24.7660  -27.6070 H       304 MET    0.5100
   4831 HE3       -54.7360  -24.3340  -26.1880 H       304 MET   -0.5100
   4832 N         -51.3450  -18.8910  -28.4660 N.am    305 MET   -0.4700
   4833 CA        -50.0370  -18.3260  -28.7670 C.3     305 MET    0.3100
   4834 C         -49.5250  -17.2990  -27.7590 C.2     305 MET    0.0700
   4835 O         -48.4050  -16.8070  -27.9030 O.2     305 MET    0.0900
   4836 CB        -50.0590  -17.6540  -30.1440 C.3     305 MET   -0.1800
   4837 CG        -50.4650  -18.5210  -31.3160 C.3     305 MET    0.0900
   4838 SD        -50.2130  -17.5880  -32.8530 S.3     305 MET    0.0900
   4839 CE        -48.7500  -18.3460  -33.4860 C.3     305 MET   -0.1400
   4840 HN        -52.1140  -18.2570  -28.5140 H       305 MET    0.0900
   4841 HA        -49.3130  -19.1260  -28.7490 H       305 MET    0.0900
   4842 HB1       -49.0390  -17.2660  -30.3460 H       305 MET   -0.0900
   4843 HB2       -50.7660  -16.8000  -30.0920 H       305 MET   -0.2200
   4844 HG1       -51.5330  -18.8110  -31.2110 H       305 MET    0.0900
   4845 HG2       -49.8530  -19.4480  -31.3210 H       305 MET    0.0900
   4846 HE1       -48.9510  -19.3820  -33.8330 H       305 MET    0.0900
   4847 HE2       -47.9700  -18.3930  -32.6960 H       305 MET    0.5100
   4848 HE3       -48.3600  -17.7650  -34.3480 H       305 MET   -0.5100
   4849 N         -50.3470  -16.9250  -26.7790 N.am    306 ASN   -0.4700
   4850 CA        -49.9190  -15.9350  -25.7910 C.3     306 ASN    0.3100
   4851 C         -49.7080  -16.5880  -24.4440 C.2     306 ASN    0.0700
   4852 O         -50.6480  -16.6860  -23.6480 O.2     306 ASN    0.0900
   4853 CB        -50.9550  -14.8130  -25.6520 C.3     306 ASN   -0.1800
   4854 CG        -50.3430  -13.5070  -25.1440 C.2     306 ASN    0.0900
   4855 ND2       -49.5010  -12.8870  -25.9820 N.am    306 ASN    0.0900
   4856 OD1       -50.6210  -13.0600  -24.0230 O.2     306 ASN    0.5500
   4857 HN        -51.2670  -17.2950  -26.6750 H       306 ASN   -0.5500
   4858 HA        -48.9720  -15.5300  -26.1140 H       306 ASN   -0.6200
   4859 HB1       -51.7420  -15.1340  -24.9370 H       306 ASN    0.3200
   4860 HB2       -51.4180  -14.6230  -26.6440 H       306 ASN    0.3000
   4861 HD21      -49.0670  -12.0280  -25.7080 H       306 ASN    0.5100
   4862 HD22      -49.3070  -13.2820  -26.8790 H       306 ASN   -0.5100
   4863 N         -48.4620  -16.9720  -24.1610 N.am    307 LYS   -0.4700
   4864 CA        -48.1210  -17.6440  -22.9100 C.3     307 LYS    0.3100
   4865 C         -48.5970  -16.9070  -21.6470 C.2     307 LYS    0.0700
   4866 O         -48.9340  -17.5400  -20.6370 O.2     307 LYS    0.0900
   4867 CB        -46.6100  -17.9190  -22.8520 C.3     307 LYS   -0.1800
   4868 CG        -46.2430  -19.1650  -22.0480 C.3     307 LYS    0.0900
   4869 CD        -44.7390  -19.3970  -21.9300 C.3     307 LYS    0.0900
   4870 CE        -44.4710  -20.7640  -21.2960 C.3     307 LYS   -0.1800
   4871 NZ        -45.3160  -21.0010  -20.0730 N.4     307 LYS    0.0900
   4872 HN        -47.7070  -16.8160  -24.7910 H       307 LYS    0.0900
   4873 HA        -48.6750  -18.5690  -22.8640 H       307 LYS   -0.1800
   4874 HB1       -46.1090  -17.0420  -22.3910 H       307 LYS    0.0900
   4875 HB2       -46.2330  -18.0450  -23.8890 H       307 LYS    0.0900
   4876 HG1       -46.7010  -20.0500  -22.5400 H       307 LYS    0.2100
   4877 HG2       -46.6660  -19.0630  -21.0260 H       307 LYS    0.0500
   4878 HD1       -44.2880  -18.6010  -21.3000 H       307 LYS    0.0500
   4879 HD2       -44.2770  -19.3590  -22.9400 H       307 LYS   -0.3000
   4880 HE1       -43.4060  -20.8290  -20.9860 H       307 LYS    0.3300
   4881 HE2       -44.7040  -21.5680  -22.0270 H       307 LYS    0.3300
   4882 HZ1       -46.3220  -20.9580  -20.3340 H       307 LYS    0.3300
   4883 HZ2       -45.1100  -20.2700  -19.3630 H       307 LYS    0.5100
   4884 HZ3       -45.1000  -21.9380  -19.6780 H       307 LYS   -0.5100
   4885 N         -48.6490  -15.5760  -21.7050 N.am    308 GLN   -0.4700
   4886 CA        -49.1040  -14.8070  -20.5590 C.3     308 GLN    0.3100
   4887 C         -50.6090  -14.9480  -20.3640 C.2     308 GLN    0.0700
   4888 O         -51.0580  -15.3630  -19.3030 O.2     308 GLN    0.0900
   4889 CB        -48.7120  -13.3290  -20.6860 C.3     308 GLN   -0.1800
   4890 CG        -48.7900  -12.5550  -19.3580 C.3     308 GLN    0.0900
   4891 CD        -48.3940  -11.0830  -19.4760 C.2     308 GLN    0.0900
   4892 NE2       -49.2190  -10.2870  -20.1780 N.am    308 GLN   -0.1800
   4893 OE1       -47.3740  -10.6610  -18.9240 O.2     308 GLN    0.0900
   4894 HN        -48.3860  -15.0600  -22.5180 H       308 GLN    0.0900
   4895 HA        -48.6560  -15.2350  -19.6750 H       308 GLN    0.5500
   4896 HB1       -49.3920  -12.8440  -21.4180 H       308 GLN   -0.5500
   4897 HB2       -47.6710  -13.2700  -21.0690 H       308 GLN   -0.6200
   4898 HG1       -48.1120  -13.0390  -18.6240 H       308 GLN    0.3200
   4899 HG2       -49.8330  -12.6040  -18.9790 H       308 GLN    0.3000
   4900 HE21      -49.0060   -9.3160  -20.2860 H       308 GLN    0.5100
   4901 HE22      -50.0450  -10.6660  -20.5940 H       308 GLN   -0.5100
   4902 N         -51.3900  -14.6760  -21.4040 N.am    309 PHE   -0.4700
   4903 CA        -52.8380  -14.7740  -21.2840 C.3     309 PHE    0.3100
   4904 C         -53.3530  -16.1630  -20.9560 C.2     309 PHE    0.0700
   4905 O         -54.3250  -16.3080  -20.2110 O.2     309 PHE    0.0900
   4906 CB        -53.5360  -14.2780  -22.5510 C.3     309 PHE   -0.1800
   4907 CG        -55.0380  -14.2470  -22.4320 C.ar    309 PHE    0.0900
   4908 CD1       -55.8220  -15.2510  -23.0050 C.ar    309 PHE    0.0900
   4909 CD2       -55.6670  -13.2360  -21.7120 C.ar    309 PHE    0.0000
   4910 CE1       -57.2060  -15.2490  -22.8550 C.ar    309 PHE   -0.1150
   4911 CE2       -57.0430  -13.2270  -21.5590 C.ar    309 PHE    0.1150
   4912 CZ        -57.8150  -14.2370  -22.1310 C.ar    309 PHE   -0.1150
   4913 HN        -51.0300  -14.4000  -22.2910 H       309 PHE    0.1150
   4914 HA        -53.1410  -14.1810  -20.4360 H       309 PHE   -0.1150
   4915 HB1       -53.2840  -14.9520  -23.3980 H       309 PHE    0.1150
   4916 HB2       -53.1990  -13.2440  -22.7750 H       309 PHE   -0.1150
   4917 HD1       -55.3480  -16.0400  -23.5700 H       309 PHE    0.1150
   4918 HD2       -55.0750  -12.4500  -21.2660 H       309 PHE   -0.1150
   4919 HE1       -57.8010  -16.0320  -23.3020 H       309 PHE    0.1150
   4920 HE2       -57.5180  -12.4370  -20.9970 H       309 PHE    0.5100
   4921 HZ        -58.8890  -14.2310  -22.0090 H       309 PHE   -0.5100
   4922 N         -52.7240  -17.1830  -21.5380 N.am    310 ARG   -0.4700
   4923 CA        -53.1340  -18.5660  -21.3200 C.3     310 ARG    0.3100
   4924 C         -53.0810  -18.9490  -19.8480 C.2     310 ARG    0.0700
   4925 O         -54.1010  -19.2810  -19.2400 O.2     310 ARG    0.0900
   4926 CB        -52.2750  -19.5240  -22.1560 C.3     310 ARG   -0.1800
   4927 CG        -52.7140  -20.9800  -22.0870 C.3     310 ARG    0.0900
   4928 CD        -52.0570  -21.7910  -23.1820 C.3     310 ARG    0.0900
   4929 NE        -50.5950  -21.8560  -23.0670 N.pl3   310 ARG   -0.1800
   4930 CZ        -49.7470  -21.3940  -23.9860 C.cat   310 ARG    0.0900
   4931 NH1       -50.2040  -20.8040  -25.0870 N.pl3   310 ARG    0.0900
   4932 NH2       -48.4410  -21.6090  -23.8470 N.pl3   310 ARG    0.2000
   4933 HN        -51.9480  -17.0460  -22.1490 H       310 ARG    0.0900
   4934 HA        -54.1730  -18.6560  -21.5970 H       310 ARG    0.0900
   4935 HB1       -51.2260  -19.4570  -21.7990 H       310 ARG   -0.7000
   4936 HB2       -52.3160  -19.1960  -23.2160 H       310 ARG    0.4400
   4937 HG1       -53.8180  -21.0370  -22.2000 H       310 ARG    0.6400
   4938 HG2       -52.4330  -21.4020  -21.0980 H       310 ARG   -0.8000
   4939 HD1       -52.2910  -21.3340  -24.1670 H       310 ARG    0.4600
   4940 HD2       -52.4370  -22.8340  -23.1440 H       310 ARG    0.4600
   4941 HE        -50.2090  -22.2740  -22.2460 H       310 ARG   -0.8000
   4942 HH11      -51.1730  -20.5690  -25.1640 H       310 ARG    0.4600
   4943 HH12      -49.5780  -20.5940  -25.8390 H       310 ARG    0.4600
   4944 HH21      -48.0990  -22.1160  -23.0540 H       310 ARG    0.5100
   4945 HH22      -47.8010  -21.2650  -24.5330 H       310 ARG   -0.5100
   4946 N         -51.8930  -18.8680  -19.2580 N.am    311 ASN   -0.4700
   4947 CA        -51.7430  -19.1940  -17.8550 C.3     311 ASN    0.3100
   4948 C         -52.7150  -18.3450  -17.0500 C.2     311 ASN    0.0700
   4949 O         -53.1860  -18.7720  -16.0020 O.2     311 ASN    0.0900
   4950 CB        -50.3000  -18.9650  -17.3930 C.3     311 ASN   -0.1800
   4951 CG        -49.3400  -19.9910  -17.9750 C.2     311 ASN    0.0900
   4952 ND2       -48.4020  -19.6270  -18.7190 N.am    311 ASN    0.0900
   4953 OD1       -49.5580  -21.2580  -17.6670 O.2     311 ASN    0.5500
   4954 HN        -51.0690  -18.5850  -19.7440 H       311 ASN   -0.5500
   4955 HA        -52.0180  -20.2290  -17.7220 H       311 ASN   -0.6200
   4956 HB1       -50.2600  -19.0300  -16.2850 H       311 ASN    0.3200
   4957 HB2       -49.9730  -17.9520  -17.7110 H       311 ASN    0.3000
   4958 HD21      -48.3650  -18.6850  -19.0540 H       311 ASN    0.5100
   4959 HD22      -47.6880  -20.2770  -18.9780 H       311 ASN   -0.5100
   4960 N         -53.0660  -17.1720  -17.5800 N.am    312 CYS   -0.4700
   4961 CA        -54.0040  -16.2790  -16.9140 C.3     312 CYS    0.3100
   4962 C         -55.4350  -16.7860  -16.8930 C.2     312 CYS    0.0700
   4963 O         -56.1500  -16.5350  -15.9290 O.2     312 CYS    0.0900
   4964 CB        -53.9440  -14.8620  -17.4920 C.3     312 CYS   -0.1100
   4965 SG        -52.7460  -13.7560  -16.6580 S.3     312 CYS    0.0900
   4966 HN        -52.7030  -16.8560  -18.4530 H       312 CYS    0.0900
   4967 HA        -53.7540  -16.2610  -15.8640 H       312 CYS   -0.2300
   4968 HB1       -54.9580  -14.4170  -17.4160 H       312 CYS    0.1600
   4969 HB2       -53.6750  -14.9400  -18.5660 H       312 CYS    0.5100
   4970 HG1       -51.6860  -14.2340  -17.2920 H       312 CYS   -0.5100
   4971 N         -55.8860  -17.4600  -17.9500 N.am    313 MET   -0.4700
   4972 CA        -57.2410  -18.0050  -17.9250 C.3     313 MET    0.3100
   4973 C         -57.2060  -19.3140  -17.1340 C.2     313 MET    0.0700
   4974 O         -58.2030  -19.7360  -16.5540 O.2     313 MET    0.0900
   4975 CB        -57.8290  -18.2030  -19.3360 C.3     313 MET   -0.1800
   4976 CG        -56.9950  -19.0410  -20.2830 C.3     313 MET    0.0900
   4977 SD        -57.9390  -20.3540  -21.0780 S.3     313 MET    0.0900
   4978 CE        -56.7860  -21.7320  -20.8970 C.3     313 MET   -0.1400
   4979 HN        -55.3440  -17.6170  -18.7720 H       313 MET    0.0900
   4980 HA        -57.8570  -17.3180  -17.3650 H       313 MET    0.0900
   4981 HB1       -57.9670  -17.2020  -19.7940 H       313 MET   -0.0900
   4982 HB2       -58.8200  -18.6900  -19.2290 H       313 MET   -0.2200
   4983 HG1       -56.1560  -19.4890  -19.7090 H       313 MET    0.0900
   4984 HG2       -56.5690  -18.3730  -21.0600 H       313 MET    0.0900
   4985 HE1       -56.9590  -22.2810  -19.9470 H       313 MET    0.0900
   4986 HE2       -55.7390  -21.3590  -20.8920 H       313 MET    0.5100
   4987 HE3       -56.9110  -22.4490  -21.7360 H       313 MET   -0.5100
   4988 N         -56.0250  -19.9310  -17.0850 N.am    314 VAL   -0.4700
   4989 CA        -55.8110  -21.1640  -16.3340 C.3     314 VAL    0.3100
   4990 C         -55.7590  -20.8110  -14.8460 C.2     314 VAL    0.0700
   4991 O         -56.0210  -21.6510  -13.9810 O.2     314 VAL    0.0900
   4992 CB        -54.5130  -21.9000  -16.8060 C.3     314 VAL   -0.0900
   4993 CG1       -53.7900  -22.5640  -15.6430 C.3     314 VAL    0.0900
   4994 CG2       -54.8640  -22.9590  -17.8410 C.3     314 VAL   -0.2700
   4995 HN        -55.2260  -19.5720  -17.5630 H       314 VAL    0.0900
   4996 HA        -56.6730  -21.7970  -16.4860 H       314 VAL    0.0900
   4997 HB        -53.8310  -21.1640  -17.2830 H       314 VAL    0.0900
   4998 HG11      -54.5020  -23.1760  -15.0500 H       314 VAL   -0.2700
   4999 HG12      -53.3490  -21.7890  -14.9790 H       314 VAL    0.0900
   5000 HG13      -52.9860  -23.2280  -16.0280 H       314 VAL    0.0900
   5001 HG21      -55.3510  -22.4860  -18.7210 H       314 VAL    0.0900
   5002 HG22      -55.5680  -23.6990  -17.4020 H       314 VAL    0.5100
   5003 HG23      -53.9430  -23.4770  -18.1820 H       314 VAL   -0.5100
   5004 N         -55.4240  -19.5520  -14.5610 N.am    315 THR   -0.4700
   5005 CA        -55.3660  -19.0500  -13.1940 C.3     315 THR    0.3100
   5006 C         -56.7810  -18.6900  -12.7810 C.2     315 THR    0.0700
   5007 O         -57.1970  -18.9540  -11.6550 O.2     315 THR    0.0900
   5008 CB        -54.4630  -17.7800  -13.0630 C.3     315 THR    0.1400
   5009 CG2       -54.8360  -16.9610  -11.8400 C.3     315 THR    0.0900
   5010 OG1       -53.0860  -18.1610  -12.9570 O.3     315 THR   -0.6600
   5011 HN        -55.1970  -18.8950  -15.2750 H       315 THR    0.4300
   5012 HA        -54.9780  -19.8430  -12.5720 H       315 THR   -0.2700
   5013 HB        -54.5890  -17.1360  -13.9590 H       315 THR    0.0900
   5014 HG1       -52.8830  -18.6430  -13.7610 H       315 THR    0.0900
   5015 HG21      -54.8880  -17.6150  -10.9440 H       315 THR    0.0900
   5016 HG22      -55.8290  -16.4870  -11.9920 H       315 THR    0.5100
   5017 HG23      -54.0700  -16.1760  -11.6630 H       315 THR   -0.5100
   5018 N         -57.5240  -18.0800  -13.7020 N.am    316 THR   -0.4700
   5019 CA        -58.8910  -17.6770  -13.4210 C.3     316 THR    0.3100
   5020 C         -59.7400  -18.9120  -13.2000 C.2     316 THR    0.0700
   5021 O         -60.4100  -19.0240  -12.1750 O.2     316 THR    0.0900
   5022 CB        -59.4700  -16.7960  -14.5630 C.3     316 THR    0.1400
   5023 CG2       -60.9890  -16.6400  -14.4370 C.3     316 THR    0.0900
   5024 OG1       -58.8550  -15.4980  -14.5280 O.3     316 THR   -0.6600
   5025 HN        -57.1810  -17.8750  -14.6150 H       316 THR    0.4300
   5026 HA        -58.8900  -17.1280  -12.4920 H       316 THR   -0.2700
   5027 HB        -59.2640  -17.2670  -15.5470 H       316 THR    0.0900
   5028 HG1       -59.3070  -15.0110  -13.8360 H       316 THR    0.0900
   5029 HG21      -61.2570  -16.3310  -13.4040 H       316 THR    0.0900
   5030 HG22      -61.4870  -17.6070  -14.6580 H       316 THR    0.5100
   5031 HG23      -61.3490  -15.8620  -15.1440 H       316 THR   -0.5100
   5032 N         -59.6450  -19.8700  -14.1280 N.am    317 LEU   -0.4700
   5033 CA        -60.4130  -21.1100  -14.0500 C.3     317 LEU    0.3100
   5034 C         -60.0510  -21.9740  -12.8440 C.2     317 LEU    0.0700
   5035 O         -60.8600  -22.7920  -12.4030 O.2     317 LEU    0.0900
   5036 CB        -60.2490  -21.9340  -15.3310 C.3     317 LEU   -0.1800
   5037 CG        -60.7960  -21.4180  -16.6580 C.3     317 LEU    0.0900
   5038 CD1       -60.4470  -22.4090  -17.7540 C.3     317 LEU    0.0900
   5039 CD2       -62.2810  -21.2400  -16.5710 C.3     317 LEU   -0.0900
   5040 HN        -59.0440  -19.7800  -14.9170 H       317 LEU    0.0900
   5041 HA        -61.4520  -20.8520  -13.9020 H       317 LEU   -0.2700
   5042 HB1       -60.7360  -22.9130  -15.1460 H       317 LEU    0.0900
   5043 HB2       -59.1610  -22.0890  -15.4730 H       317 LEU    0.0900
   5044 HG        -60.3460  -20.4290  -16.8880 H       317 LEU    0.0900
   5045 HD11      -60.8970  -23.4000  -17.5310 H       317 LEU   -0.2700
   5046 HD12      -59.3450  -22.5280  -17.8210 H       317 LEU    0.0900
   5047 HD13      -60.8450  -22.0500  -18.7280 H       317 LEU    0.0900
   5048 HD21      -62.5330  -20.5110  -15.7710 H       317 LEU    0.0900
   5049 HD22      -62.7650  -22.2110  -16.3290 H       317 LEU    0.5100
   5050 HD23      -62.6740  -20.8570  -17.5370 H       317 LEU   -0.5100
   5051 N         -58.8310  -21.8150  -12.3240 N.am    318 CYS   -0.4700
   5052 CA        -58.3810  -22.5830  -11.1660 C.3     318 CYS    0.3100
   5053 C         -58.4930  -21.8110   -9.8460 C.2     318 CYS    0.0700
   5054 O         -57.7380  -22.0540   -8.9010 O.2     318 CYS    0.0900
   5055 CB        -56.9610  -23.1150  -11.3840 C.3     318 CYS   -0.1100
   5056 SG        -56.8820  -24.5280  -12.5310 S.3     318 CYS    0.0900
   5057 HN        -58.1760  -21.1670  -12.7030 H       318 CYS    0.0900
   5058 HA        -59.0700  -23.4020  -11.0200 H       318 CYS   -0.2300
   5059 HB1       -56.5490  -23.4210  -10.4000 H       318 CYS    0.1600
   5060 HB2       -56.3370  -22.2880  -11.7810 H       318 CYS    0.5100
   5061 HG1       -56.7210  -23.7860  -13.6170 H       318 CYS   -0.5100
   5062 N         -59.4410  -20.8670   -9.8140 N.am    319 CYS   -0.4700
   5063 CA        -59.7750  -20.0190   -8.6580 C.3     319 CYS    0.3100
   5064 C         -58.7020  -19.0880   -8.0650 C.2     319 CYS    0.0700
   5065 O         -58.9100  -18.4830   -7.0030 O.2     319 CYS    0.0900
   5066 CB        -60.4180  -20.8810   -7.5610 C.3     319 CYS   -0.1100
   5067 SG        -61.8370  -21.8790   -8.1380 S.3     319 CYS    0.0900
   5068 HN        -59.9930  -20.6860  -10.6220 H       319 CYS    0.0900
   5069 HA        -60.4590  -19.2500   -8.9870 H       319 CYS   -0.2300
   5070 HB1       -60.7560  -20.2070   -6.7450 H       319 CYS    0.1600
   5071 HB2       -59.6400  -21.5590   -7.1520 H       319 CYS    0.5100
   5072 HG1       -61.1410  -22.5550   -9.0410 H       319 CYS   -0.5100
   5073 N         -57.5780  -18.9390   -8.7660 N.am    320 GLY   -0.4700
   5074 CA        -56.5120  -18.0750   -8.2910 C.3     320 GLY    0.3100
   5075 C         -55.1330  -18.7110   -8.2580 C.2     320 GLY   -0.0200
   5076 O         -54.1230  -18.0090   -8.3250 O.2     320 GLY    0.0900
   5077 HN        -57.4200  -19.4060   -9.6320 H       320 GLY    0.0900
   5078 HA1       -56.7720  -17.7650   -7.2890 H       320 GLY    0.5100
   5079 HA2       -56.4770  -17.2180   -8.9480 H       320 GLY   -0.5100
   5080 N         -55.0790  -20.0350   -8.1220 N.am    321 LYS   -0.4700
   5081 CA        -53.8100  -20.7530   -8.0730 C.3     321 LYS    0.3100
   5082 C         -53.4950  -21.4250   -9.4240 C.2     321 LYS    0.0700
   5083 O         -54.3490  -21.4700  -10.3170 O.2     321 LYS    0.0900
   5084 CB        -53.8260  -21.7830   -6.9270 C.3     321 LYS   -0.1800
   5085 CG        -53.7370  -21.1920   -5.5000 C.3     321 LYS    0.0900
   5086 CD        -55.0090  -20.4520   -5.0530 C.3     321 LYS    0.0900
   5087 CE        -54.8230  -19.7760   -3.6910 C.3     321 LYS   -0.1800
   5088 NZ        -55.9900  -18.9570   -3.2550 N.4     321 LYS    0.0900
   5089 HN        -55.9020  -20.5920   -8.0490 H       321 LYS    0.0900
   5090 HA        -53.0200  -20.0330   -7.9220 H       321 LYS   -0.1800
   5091 HB1       -52.9660  -22.4710   -7.0680 H       321 LYS    0.0900
   5092 HB2       -54.7690  -22.3650   -6.9990 H       321 LYS    0.0900
   5093 HG1       -52.8850  -20.4800   -5.4670 H       321 LYS    0.2100
   5094 HG2       -53.5420  -22.0210   -4.7870 H       321 LYS    0.0500
   5095 HD1       -55.8470  -21.1790   -4.9840 H       321 LYS    0.0500
   5096 HD2       -55.2650  -19.6800   -5.8100 H       321 LYS   -0.3000
   5097 HE1       -53.9450  -19.0960   -3.7390 H       321 LYS    0.3300
   5098 HE2       -54.6620  -20.5540   -2.9150 H       321 LYS    0.3300
   5099 HZ1       -56.8320  -19.5630   -3.1840 H       321 LYS    0.3300
   5100 HZ2       -56.1640  -18.2030   -3.9510 H       321 LYS    0.5100
   5101 HZ3       -55.7890  -18.5320   -2.3280 H       321 LYS   -0.5100
   5102 N         -52.2630  -21.9260   -9.5770 N.am    322 ASN   -0.4700
   5103 CA        -51.8310  -22.5900  -10.8120 C.3     322 ASN    0.3100
   5104 C         -50.6230  -23.5150  -10.6040 C.2     322 ASN    0.0700
   5105 O         -49.4880  -23.0510  -10.4620 O.2     322 ASN    0.0900
   5106 CB        -51.4950  -21.5440  -11.8880 C.3     322 ASN   -0.1800
   5107 CG        -51.1170  -22.1710  -13.2270 C.2     322 ASN    0.0900
   5108 ND2       -50.4060  -21.4120  -14.0550 N.am    322 ASN    0.0900
   5109 OD1       -51.4670  -23.3180  -13.5170 O.2     322 ASN    0.5500
   5110 HN        -51.5800  -21.8690   -8.8530 H       322 ASN   -0.5500
   5111 HA        -52.6330  -23.2310  -11.1470 H       322 ASN   -0.6200
   5112 HB1       -50.6410  -20.9260  -11.5360 H       322 ASN    0.3200
   5113 HB2       -52.3790  -20.8890  -12.0430 H       322 ASN    0.3000
   5114 HD21      -50.1300  -21.7700  -14.9470 H       322 ASN    0.5100
   5115 HD22      -50.1480  -20.4840  -13.7860 H       322 ASN   -0.5100
   5116 N         -50.8600  -24.8370  -10.5340 N.am    323 PRO   -0.2900
   5117 CA        -49.7690  -25.8110  -10.3450 C.3     323 PRO    0.0000
   5118 CAT       -47.0130  -27.1520  -12.5920 C.3     323 PRO    0.0900
   5119 C         -48.8930  -26.0330  -11.6020 C.2     323 PRO    0.0900
   5120 O         -49.1720  -26.8420  -12.4780 O.2     323 PRO    0.0200
   5121 CB        -50.5240  -27.0870   -9.9450 C.3     323 PRO    0.0900
   5122 CG        -51.7840  -26.5430   -9.2730 C.3     323 PRO   -0.1800
   5123 CD        -52.1690  -25.4410  -10.2270 C.3     323 PRO    0.0900
   5124 NT        -47.8740  -26.8990  -11.4740 N.4     323 PRO    0.0900
   5125 HNT       -47.6770  -27.3880  -10.6270 H       323 PRO   -0.1800
   5126 HA        -49.0640  -25.4520   -9.6130 H       323 PRO    0.0900
   5127 HB1       -49.9270  -27.7040   -9.2410 H       323 PRO    0.0900
   5128 HB2       -50.7770  -27.7000  -10.8360 H       323 PRO    0.5100
   5129 HG1       -52.5760  -27.3170   -9.1990 H       323 PRO   -0.5100
   5130 HG2       -51.5680  -26.1500   -8.2570 H       323 PRO   -0.4700
   5131 HD1       -52.6410  -25.8380  -11.1500 H       323 PRO    0.3100
   5132 HD2       -52.8380  -24.6950   -9.7490 H       323 PRO   -0.1100
   5133 HT1       -47.0980  -26.3190  -13.3220 H       323 PRO    0.0900
   5134 HT2       -47.3130  -28.1000  -13.0890 H       323 PRO    0.0900
   5135 HT3       -45.9600  -27.2220  -12.2460 H       323 PRO    0.0900
   5136 N         -42.6050  -16.1510  -17.3600 N.am    324 SER   -0.2700
   5137 CA        -43.5660  -15.0570  -17.4810 C.3     324 SER    0.0900
   5138 CAY       -40.4240  -17.1450  -17.1400 C.3     324 SER    0.0900
   5139 C         -43.4530  -14.0730  -16.3400 C.2     324 SER    0.0900
   5140 O         -43.3790  -14.4650  -15.1770 O.2     324 SER    0.5100
   5141 CB        -45.0450  -15.5520  -17.5060 C.3     324 SER   -0.5100
   5142 OG        -46.0000  -14.5110  -17.7390 O.3     324 SER   -0.4700
   5143 CY        -41.2780  -15.9500  -17.3230 C.2     324 SER    0.3100
   5144 OY        -40.7930  -14.8330  -17.4350 O.2     324 SER    0.0700
   5145 HN        -42.9980  -17.0660  -17.3050 H       324 SER    0.0900
   5146 HA        -43.3420  -14.5290  -18.3960 H       324 SER    0.0500
   5147 HB1       -45.2820  -16.0210  -16.5280 H       324 SER    0.0900
   5148 HB2       -45.1570  -16.3050  -18.3140 H       324 SER    0.0900
   5149 HG1       -45.8890  -13.8840  -17.0190 H       324 SER   -0.6600
   5150 HY1       -39.3770  -16.8280  -16.9480 H       324 SER    0.4300
   5151 HY2       -40.4480  -17.7670  -18.0600 H       324 SER    0.5100
   5152 HY3       -40.7870  -17.7370  -16.2730 H       324 SER   -0.5100
   5153 N         -43.5000  -12.7610  -16.6410 N.am    325 THR   -0.4700
   5154 CA        -43.6920  -11.7430  -15.6130 C.3     325 THR    0.3100
   5155 C         -45.0340  -11.9600  -14.9240 C.2     325 THR    0.0700
   5156 O         -46.0150  -12.3550  -15.5600 O.2     325 THR    0.0900
   5157 CB        -43.5670  -10.3100  -16.1430 C.3     325 THR    0.1400
   5158 CG2       -43.8480   -9.2510  -15.0600 C.3     325 THR    0.0900
   5159 OG1       -42.2300  -10.0550  -16.5520 O.3     325 THR   -0.6600
   5160 HN        -43.4050  -12.4270  -17.5770 H       325 THR    0.4300
   5161 HA        -42.9490  -11.9150  -14.8490 H       325 THR   -0.2700
   5162 HB        -44.2420  -10.1710  -17.0150 H       325 THR    0.0900
   5163 HG1       -42.1850  -10.3030  -17.4780 H       325 THR    0.0900
   5164 HG21      -43.2540   -9.4710  -14.1480 H       325 THR    0.0900
   5165 HG22      -44.9270   -9.2610  -14.7930 H       325 THR    0.5100
   5166 HG23      -43.5650   -8.2440  -15.4340 H       325 THR   -0.5100
   5167 N         -45.1220  -11.7550  -13.5950 N.am    326 THR   -0.4700
   5168 CA        -46.3710  -11.7740  -12.8490 C.3     326 THR    0.3100
   5169 C         -47.2670  -10.6040  -13.2210 C.2     326 THR    0.0700
   5170 O         -47.0400   -9.4420  -12.8680 O.2     326 THR    0.0900
   5171 CB        -46.1710  -11.8760  -11.3410 C.3     326 THR    0.1400
   5172 CG2       -46.3160  -13.3510  -10.9330 C.3     326 THR    0.0900
   5173 OG1       -44.8470  -11.4920  -10.9910 O.3     326 THR   -0.6600
   5174 HN        -44.3080  -11.5770  -13.0490 H       326 THR    0.4300
   5175 HA        -46.9430  -12.6220  -13.1990 H       326 THR   -0.2700
   5176 HB        -46.8890  -11.2060  -10.8210 H       326 THR    0.0900
   5177 HG1       -44.7370  -11.7270  -10.0680 H       326 THR    0.0900
   5178 HG21      -45.5530  -13.9670  -11.4560 H       326 THR    0.0900
   5179 HG22      -47.3240  -13.7240  -11.2120 H       326 THR    0.5100
   5180 HG23      -46.1670  -13.4580   -9.8380 H       326 THR   -0.5100
   5181 N         -48.2990  -10.9090  -14.0330 N.am    327 VAL   -0.4700
   5182 CA        -49.1890   -9.9260  -14.6270 C.3     327 VAL    0.3100
   5183 C         -50.6460  -10.3280  -14.4000 C.2     327 VAL    0.0700
   5184 O         -51.5930   -9.5700  -14.6180 O.2     327 VAL    0.0900
   5185 CB        -48.8110   -9.7240  -16.0990 C.3     327 VAL   -0.0900
   5186 CG1       -49.6510   -8.6570  -16.7960 C.3     327 VAL    0.0900
   5187 CG2       -47.3540   -9.2250  -16.1950 C.3     327 VAL   -0.2700
   5188 HN        -48.5030  -11.8560  -14.2710 H       327 VAL    0.0900
   5189 HA        -49.0910   -9.0010  -14.0780 H       327 VAL    0.0900
   5190 HB        -48.9430  -10.6870  -16.6350 H       327 VAL    0.0900
   5191 HG11      -49.3900   -7.6500  -16.4070 H       327 VAL   -0.2700
   5192 HG12      -50.7300   -8.8410  -16.6070 H       327 VAL    0.0900
   5193 HG13      -49.4540   -8.6770  -17.8900 H       327 VAL    0.0900
   5194 HG21      -46.6530  -10.0390  -15.9090 H       327 VAL    0.0900
   5195 HG22      -47.2020   -8.3670  -15.5060 H       327 VAL    0.5100
   5196 HG23      -47.1290   -8.9130  -17.2360 H       327 VAL   -0.5100
   5197 N         -50.8680  -11.5250  -13.8300 N.am    328 SER   -0.4700
   5198 CA        -52.1180  -11.9150  -13.2070 C.3     328 SER    0.3100
   5199 C         -52.4750  -11.0390  -12.0150 C.2     328 SER    0.0700
   5200 O         -51.6100  -10.5130  -11.3250 O.2     328 SER    0.0900
   5201 CB        -52.0840  -13.4070  -12.7830 C.3     328 SER    0.0500
   5202 OG        -50.8550  -13.7350  -12.1280 O.3     328 SER    0.0900
   5203 HN        -50.1550  -12.2210  -13.8110 H       328 SER    0.0900
   5204 HA        -52.9120  -11.7460  -13.9190 H       328 SER   -0.6600
   5205 HB1       -52.1860  -14.0500  -13.6830 H       328 SER    0.4300
   5206 HB2       -52.9220  -13.6130  -12.0850 H       328 SER    0.5100
   5207 HG1       -51.0010  -13.5720  -11.1950 H       328 SER   -0.5100
   5208 N         -53.7780  -10.8320  -11.7370 N.am    329 LYS   -0.4700
   5209 CA        -54.2450  -10.1680  -10.5270 C.3     329 LYS    0.3100
   5210 C         -53.9140  -10.9200   -9.2500 C.2     329 LYS    0.0700
   5211 O         -53.6580  -10.3410   -8.1940 O.2     329 LYS    0.0900
   5212 CB        -55.7460   -9.7780  -10.6400 C.3     329 LYS   -0.1800
   5213 CG        -56.5470   -9.5580   -9.3400 C.3     329 LYS    0.0900
   5214 CD        -57.0900  -10.8670   -8.7320 C.3     329 LYS    0.0900
   5215 CE        -56.8850  -10.9650   -7.2180 C.3     329 LYS   -0.1800
   5216 NZ        -57.1730  -12.3380   -6.7600 N.4     329 LYS    0.0900
   5217 HN        -54.4940  -11.1320  -12.3610 H       329 LYS    0.0900
   5218 HA        -53.6420   -9.2840  -10.3820 H       329 LYS   -0.1800
   5219 HB1       -56.2540  -10.5860  -11.2070 H       329 LYS    0.0900
   5220 HB2       -55.8000   -8.8370  -11.2240 H       329 LYS    0.0900
   5221 HG1       -57.4020   -8.8850   -9.5600 H       329 LYS    0.2100
   5222 HG2       -55.8860   -9.0680   -8.5940 H       329 LYS    0.0500
   5223 HD1       -56.5760  -11.7240   -9.2170 H       329 LYS    0.0500
   5224 HD2       -58.1780  -10.9320   -8.9480 H       329 LYS   -0.3000
   5225 HE1       -57.5740  -10.2710   -6.6920 H       329 LYS    0.3300
   5226 HE2       -55.8310  -10.7260   -6.9580 H       329 LYS    0.3300
   5227 HZ1       -56.5340  -13.0060   -7.2370 H       329 LYS    0.3300
   5228 HZ2       -58.1590  -12.5810   -6.9880 H       329 LYS    0.5100
   5229 HZ3       -57.0320  -12.3980   -5.7310 H       329 LYS   -0.5100
   5230 N         -53.9220  -12.2630   -9.3250 N.am    330 THR   -0.4700
   5231 CA        -53.5070  -13.1180   -8.2270 C.3     330 THR    0.3100
   5232 C         -52.0320  -13.4190   -8.3740 C.2     330 THR    0.0700
   5233 O         -51.5860  -13.8470   -9.4360 O.2     330 THR    0.0900
   5234 CB        -54.2660  -14.4430   -8.1350 C.3     330 THR    0.1400
   5235 CG2       -53.9760  -15.1380   -6.7950 C.3     330 THR    0.0900
   5236 OG1       -55.6750  -14.2330   -8.1910 O.3     330 THR   -0.6600
   5237 HN        -54.2170  -12.7360  -10.1500 H       330 THR    0.4300
   5238 HA        -53.6550  -12.5580   -7.3160 H       330 THR   -0.2700
   5239 HB        -53.9710  -15.0990   -8.9820 H       330 THR    0.0900
   5240 HG1       -56.0270  -14.9410   -8.7360 H       330 THR    0.0900
   5241 HG21      -54.1220  -14.4250   -5.9560 H       330 THR    0.0900
   5242 HG22      -52.9250  -15.4970   -6.7760 H       330 THR    0.5100
   5243 HG23      -54.6670  -15.9960   -6.6580 H       330 THR   -0.5100
   5244 N         -51.2890  -13.1920   -7.2770 N.am    331 GLU   -0.4700
   5245 CA        -49.9040  -13.5480   -7.0500 C.3     331 GLU    0.3100
   5246 C         -48.8740  -12.5910   -7.6360 C.2     331 GLU    0.0700
   5247 O         -48.8840  -12.2630   -8.8210 O.2     331 GLU    0.0900
   5248 CB        -49.5600  -15.0400   -7.2940 C.3     331 GLU   -0.1800
   5249 CG        -48.2740  -15.4930   -6.5610 C.3     331 GLU    0.0900
   5250 CD        -48.3630  -15.1200   -5.0810 C.2     331 GLU    0.0900
   5251 OE1       -49.0260  -15.8690   -4.3220 O.co2   331 GLU   -0.2800
   5252 OE2       -47.8650  -14.0130   -4.7360 O.co2   331 GLU    0.0900
   5253 HN        -51.7030  -12.7250   -6.5030 H       331 GLU    0.0900
   5254 HA        -49.6810  -13.2950   -6.0240 H       331 GLU    0.6200
   5255 HB1       -49.4240  -15.2000   -8.3850 H       331 GLU   -0.7600
   5256 HB2       -50.4090  -15.6640   -6.9430 H       331 GLU   -0.7600
   5257 HG1       -47.3900  -14.9930   -7.0110 H       331 GLU    0.5100
   5258 HG2       -48.1570  -16.5930   -6.6540 H       331 GLU   -0.5100
   5259 N         -48.0100  -12.0590   -6.7340 N.am    332 THR   -0.4700
   5260 CA        -47.0810  -10.9240   -6.8660 C.3     332 THR    0.3100
   5261 C         -47.4780   -9.8850   -7.9150 C.2     332 THR    0.0700
   5262 O         -46.7370   -9.5570   -8.8430 O.2     332 THR    0.0900
   5263 CB        -45.5820  -11.2750   -6.9260 C.3     332 THR    0.1400
   5264 CG2       -45.2580  -12.4870   -6.0450 C.3     332 THR    0.0900
   5265 OG1       -45.1050  -11.5360   -8.2400 O.3     332 THR   -0.6600
   5266 HN        -47.9660  -12.4720   -5.8320 H       332 THR    0.4300
   5267 HA        -47.2560  -10.2830   -6.0150 H       332 THR   -0.2700
   5268 HB        -44.9980  -10.4260   -6.5150 H       332 THR    0.0900
   5269 HG1       -45.5320  -10.8920   -8.8100 H       332 THR    0.0900
   5270 HG21      -45.6910  -13.4090   -6.4870 H       332 THR    0.0900
   5271 HG22      -45.6900  -12.3430   -5.0310 H       332 THR    0.5100
   5272 HG23      -44.1570  -12.6140   -5.9670 H       332 THR   -0.5100
   5273 N         -48.6870   -9.3180   -7.7910 N.am    333 SER   -0.4700
   5274 CA        -49.3620   -8.6620   -8.8970 C.3     333 SER    0.3100
   5275 C         -49.1170   -7.1720   -8.9490 C.2     333 SER    0.0700
   5276 O         -49.7250   -6.4330   -9.7230 O.2     333 SER    0.0900
   5277 CB        -50.8750   -8.9710   -8.8360 C.3     333 SER    0.0500
   5278 OG        -51.4410   -8.7150   -7.5480 O.3     333 SER    0.0900
   5279 HN        -49.1800   -9.3200   -6.9250 H       333 SER    0.0900
   5280 HA        -48.9370   -9.0290   -9.8190 H       333 SER   -0.6600
   5281 HB1       -51.0380  -10.0430   -9.0790 H       333 SER    0.4300
   5282 HB2       -51.4050   -8.3390   -9.5790 H       333 SER    0.5100
   5283 HG1       -52.3270   -9.0830   -7.5700 H       333 SER   -0.5100
   5284 N         -48.1550   -6.7080   -8.1360 N.am    334 GLN   -0.4700
   5285 CA        -47.7030   -5.3430   -8.0160 C.3     334 GLN    0.3100
   5286 C         -47.2310   -4.6810   -9.3080 C.2     334 GLN    0.0700
   5287 O         -46.7300   -5.3040  -10.2500 O.2     334 GLN    0.0900
   5288 CB        -46.6070   -5.1840   -6.9200 C.3     334 GLN   -0.1800
   5289 CG        -47.0790   -5.3680   -5.4490 C.3     334 GLN    0.0900
   5290 CD        -47.6330   -6.7660   -5.1550 C.2     334 GLN    0.0900
   5291 NE2       -48.7740   -6.8420   -4.4320 N.am    334 GLN   -0.1800
   5292 OE1       -47.0700   -7.7810   -5.5680 O.2     334 GLN    0.0900
   5293 HN        -47.6740   -7.3390   -7.5360 H       334 GLN    0.0900
   5294 HA        -48.5610   -4.7340   -7.7710 H       334 GLN    0.5500
   5295 HB1       -46.1750   -4.1650   -7.0140 H       334 GLN   -0.5500
   5296 HB2       -45.8130   -5.9330   -7.1190 H       334 GLN   -0.6200
   5297 HG1       -47.8760   -4.6250   -5.2340 H       334 GLN    0.3200
   5298 HG2       -46.2170   -5.1860   -4.7730 H       334 GLN    0.3000
   5299 HE21      -49.1710   -7.7350   -4.2170 H       334 GLN    0.5100
   5300 HE22      -49.2210   -6.0060   -4.1130 H       334 GLN   -0.5100
   5301 N         -47.3900   -3.3450   -9.3780 N.am    335 VAL   -0.4700
   5302 CA        -46.7610   -2.5130  -10.3840 C.3     335 VAL    0.3100
   5303 C         -45.2380   -2.5950  -10.3200 C.2     335 VAL    0.0700
   5304 O         -44.6420   -2.7680   -9.2610 O.2     335 VAL    0.0900
   5305 CB        -47.2470   -1.0640  -10.3470 C.3     335 VAL   -0.0900
   5306 CG1       -48.7580   -1.0360  -10.6530 C.3     335 VAL    0.0900
   5307 CG2       -46.9370   -0.4010   -8.9890 C.3     335 VAL   -0.2700
   5308 HN        -47.9610   -2.8590   -8.7220 H       335 VAL    0.0900
   5309 HA        -46.9820   -2.9470  -11.3470 H       335 VAL    0.0900
   5310 HB        -46.6980   -0.4650  -11.1040 H       335 VAL    0.0900
   5311 HG11      -49.3130   -1.6300   -9.8960 H       335 VAL   -0.2700
   5312 HG12      -48.9490   -1.4720  -11.6560 H       335 VAL    0.0900
   5313 HG13      -49.1300    0.0110  -10.6230 H       335 VAL    0.0900
   5314 HG21      -45.8420   -0.4030   -8.8030 H       335 VAL    0.0900
   5315 HG22      -47.4370   -0.9630   -8.1710 H       335 VAL    0.5100
   5316 HG23      -47.2940    0.6510   -8.9920 H       335 VAL   -0.5100
   5317 N         -44.5750   -2.5060  -11.4850 N.am    336 ALA   -0.4700
   5318 CA        -43.1270   -2.6890  -11.6010 C.3     336 ALA    0.3100
   5319 C         -42.4200   -1.7040  -12.5640 C.2     336 ALA    0.0700
   5320 O         -41.3910   -2.0410  -13.1730 O.2     336 ALA    0.0900
   5321 CB        -42.8170   -4.1500  -11.9930 C.3     336 ALA   -0.2700
   5322 HN        -45.0510   -2.3080  -12.3370 H       336 ALA    0.0900
   5323 HA        -42.6770   -2.4480  -10.6490 H       336 ALA    0.0900
   5324 HB1       -43.1350   -4.3400  -13.0410 H       336 ALA    0.0900
   5325 HB2       -43.3670   -4.8450  -11.3240 H       336 ALA    0.5100
   5326 HB3       -41.7250   -4.3390  -11.9140 H       336 ALA   -0.5100
   5327 N         -42.8510   -0.4380  -12.7740 N.am    337 PRO   -0.2900
   5328 CA        -42.1430    0.4750  -13.6800 C.3     337 PRO    0.0000
   5329 C         -40.6720    0.7260  -13.3360 C.2     337 PRO    0.0900
   5330 O         -40.3300    0.9370  -12.1740 O.2     337 PRO    0.0900
   5331 CB        -42.9700    1.7670  -13.5980 C.3     337 PRO    0.0200
   5332 CG        -43.4150    1.8090  -12.1360 C.3     337 PRO    0.0900
   5333 CD        -43.6680    0.3320  -11.8190 C.3     337 PRO   -0.1800
   5334 HA        -42.0750    0.0450  -14.6660 H       337 PRO    0.0900
   5335 HB1       -43.8450    1.7270  -14.2810 H       337 PRO    0.0900
   5336 HB2       -42.3530    2.6550  -13.8550 H       337 PRO   -0.1800
   5337 HG1       -42.6210    2.2320  -11.4840 H       337 PRO    0.0900
   5338 HG2       -44.3390    2.4130  -12.0120 H       337 PRO    0.0900
   5339 HD1       -43.3510    0.0880  -10.7820 H       337 PRO    0.5100
   5340 HD2       -44.7390    0.0740  -11.9580 H       337 PRO   -0.5100
   5341 N         -39.7890    0.7240  -14.3510 N.am    338 ALA   -0.4700
   5342 CA        -38.3780    0.9740  -14.1800 C.3     338 ALA    0.3100
   5343 CAT       -36.7440    4.2410  -15.2570 C.3     338 ALA    0.0700
   5344 C         -37.9750    2.1430  -15.0600 C.2     338 ALA    0.0900
   5345 O         -38.3820    2.2360  -16.2170 O.2     338 ALA   -0.2700
   5346 CB        -37.5590   -0.2800  -14.5480 C.3     338 ALA    0.0900
   5347 NT        -37.1770    3.0820  -14.5130 N.am    338 ALA    0.0900
   5348 HN        -40.0790    0.5460  -15.2870 H       338 ALA    0.0900
   5349 HNT       -36.8520    3.0190  -13.5720 H       338 ALA    0.5100
   5350 HA        -38.2080    1.2440  -13.1480 H       338 ALA   -0.5100
   5351 HB1       -37.7440   -0.5600  -15.6070 H       338 ALA   -0.4700
   5352 HB2       -37.8570   -1.1310  -13.8990 H       338 ALA    0.3100
   5353 HB3       -36.4740   -0.0740  -14.4190 H       338 ALA   -0.1100
   5354 HT1       -37.6310    4.8260  -15.5830 H       338 ALA    0.0900
   5355 HT2       -36.1750    3.9190  -16.1560 H       338 ALA    0.0900
   5356 HT3       -36.1040    4.8830  -14.6140 H       338 ALA    0.0900
@<TRIPOS>BOND
     1    1    2 1
     2    2   13 1
     3    2    6 1
     4    2    4 1
     5    4    5 2
     6    6   15 1
     7    6    7 1
     8    7   17 1
     9    7    8 1
    10    8    9 1
    11    9   18 1
    12    9   19 1
    13    9   20 1
    14    3   10 1
    15    3   21 1
    16    3   22 1
    17    3   23 1
    18   10    1 1
    19   10   11 2
    20   12    1 1
    21   14    6 1
    22   16    7 1
    23   24   25 1
    24   25   33 1
    25   25   28 1
    26   25   26 1
    27   26   27 2
    28   28   35 1
    29   28   29 1
    30   29   30 am
    31   29   31 2
    32   30   37 1
    33   30   36 1
    34   32   24 1
    35   34   28 1
    36    4   24 am
    37   38   39 1
    38   39   44 1
    39   39   40 1
    40   40   41 2
    41   42   38 1
    42   43   39 1
    43   26   38 am
    44   45   46 1
    45   46   49 1
    46   46   47 1
    47   46   53 1
    48   47   48 2
    49   49   50 1
    50   49   51 1
    51   49   54 1
    52   50   56 1
    53   50   57 1
    54   50   58 1
    55   51   55 1
    56   52   45 1
    57   40   45 am
    58   59   60 1
    59   60   69 1
    60   60   63 1
    61   60   61 1
    62   61   62 2
    63   63   71 1
    64   63   64 1
    65   64   65 1
    66   64   73 1
    67   65   66 2
    68   65   67 2
    69   68   59 1
    70   70   63 1
    71   72   64 1
    72   47   59 am
    73   74   75 1
    74   75   80 1
    75   75   76 1
    76   76   77 2
    77   78   74 1
    78   79   75 1
    79   61   74 am
    80   81   87 1
    81   81   82 1
    82   82   85 1
    83   82   88 1
    84   82   83 1
    85   83   84 2
    86   85   86 1
    87   85   90 1
    88   86   87 1
    89   86   92 1
    90   87   94 1
    91   89   85 1
    92   91   86 1
    93   93   87 1
    94   76   81 am
    95   95   96 1
    96   96  104 1
    97   96   99 1
    98   96   97 1
    99   97   98 2
   100   99  106 1
   101   99  100 1
   102  100  101 am
   103  100  102 2
   104  101  108 1
   105  101  107 1
   106  103   95 1
   107  105   99 1
   108   83   95 am
   109  109  110 1
   110  110  121 1
   111  110  113 1
   112  110  111 1
   113  111  112 2
   114  113  114 1
   115  113  123 1
   116  114  115 ar
   117  114  116 ar
   118  115  124 1
   119  115  117 ar
   120  116  118 ar
   121  116  125 1
   122  117  126 1
   123  117  119 ar
   124  118  119 ar
   125  118  127 1
   126  119  128 1
   127  120  109 1
   128  122  113 1
   129   97  109 am
   130  129  130 1
   131  130  142 1
   132  130  133 1
   133  130  131 1
   134  131  132 2
   135  133  144 1
   136  133  134 1
   137  134  135 ar
   138  134  136 ar
   139  135  145 1
   140  135  137 ar
   141  136  138 ar
   142  136  146 1
   143  137  147 1
   144  137  139 ar
   145  138  139 ar
   146  138  148 1
   147  139  140 1
   148  140  149 1
   149  141  129 1
   150  143  133 1
   151  111  129 am
   152  150  151 1
   153  151  158 1
   154  151  154 1
   155  151  152 1
   156  152  153 2
   157  154  159 1
   158  154  155 1
   159  154  156 1
   160  155  160 1
   161  155  161 1
   162  155  162 1
   163  156  163 1
   164  156  164 1
   165  156  165 1
   166  157  150 1
   167  131  150 am
   168  166  172 1
   169  166  167 1
   170  167  170 1
   171  167  173 1
   172  167  168 1
   173  168  169 2
   174  170  171 1
   175  170  175 1
   176  171  172 1
   177  171  177 1
   178  172  179 1
   179  174  170 1
   180  176  171 1
   181  178  172 1
   182  152  166 am
   183  180  181 1
   184  181  192 1
   185  181  184 1
   186  181  182 1
   187  182  183 2
   188  184  185 1
   189  184  194 1
   190  185  186 ar
   191  185  187 ar
   192  186  195 1
   193  186  188 ar
   194  187  189 ar
   195  187  196 1
   196  188  197 1
   197  188  190 ar
   198  189  190 ar
   199  189  198 1
   200  190  199 1
   201  191  180 1
   202  193  184 1
   203  168  180 am
   204  200  201 1
   205  201  202 1
   206  201  207 1
   207  201  204 1
   208  202  203 2
   209  204  209 1
   210  204  205 1
   211  206  200 1
   212  208  204 1
   213  210  205 1
   214  182  200 am
   215  211  212 1
   216  212  220 1
   217  212  215 1
   218  212  213 1
   219  213  214 2
   220  215  222 1
   221  215  216 1
   222  216  217 am
   223  216  218 2
   224  217  224 1
   225  217  223 1
   226  219  211 1
   227  221  215 1
   228  202  211 am
   229  225  226 1
   230  226  235 1
   231  226  229 1
   232  226  227 1
   233  227  228 2
   234  229  237 1
   235  229  230 1
   236  230  239 1
   237  230  231 1
   238  231  241 1
   239  231  232 1
   240  232  243 1
   241  232  233 1
   242  233  244 1
   243  233  245 1
   244  233  246 1
   245  234  225 1
   246  236  229 1
   247  238  230 1
   248  240  231 1
   249  242  232 1
   250  213  225 am
   251  247  248 1
   252  248  251 1
   253  248  249 1
   254  248  255 1
   255  249  250 2
   256  251  252 1
   257  251  253 1
   258  251  256 1
   259  252  258 1
   260  252  259 1
   261  252  260 1
   262  253  257 1
   263  254  247 1
   264  227  247 am
   265  261  262 1
   266  262  267 1
   267  262  263 1
   268  263  264 2
   269  265  261 1
   270  266  262 1
   271  249  261 am
   272  268  269 1
   273  269  276 1
   274  269  272 1
   275  269  270 1
   276  270  271 2
   277  272  277 1
   278  272  273 1
   279  272  274 1
   280  273  278 1
   281  273  279 1
   282  273  280 1
   283  274  281 1
   284  274  282 1
   285  274  283 1
   286  275  268 1
   287  263  268 am
   288  284  285 1
   289  285  292 1
   290  285  288 1
   291  285  286 1
   292  286  287 2
   293  288  293 1
   294  288  289 1
   295  288  290 1
   296  289  294 1
   297  289  295 1
   298  289  296 1
   299  290  297 1
   300  290  298 1
   301  290  299 1
   302  291  284 1
   303  270  284 am
   304  300  301 1
   305  301  302 1
   306  301  312 1
   307  301  304 1
   308  302  303 2
   309  304  314 1
   310  304  305 1
   311  305  316 1
   312  305  306 1
   313  306  318 1
   314  306  307 1
   315  307  319 1
   316  307  308 2
   317  308  309 2
   318  308  310 2
   319  309  320 1
   320  309  321 1
   321  310  323 1
   322  310  322 1
   323  311  300 1
   324  313  304 1
   325  315  305 1
   326  317  306 1
   327  286  300 am
   328  324  325 1
   329  325  326 1
   330  325  331 1
   331  325  328 1
   332  326  327 2
   333  328  333 1
   334  328  329 1
   335  330  324 1
   336  332  328 1
   337  334  329 1
   338  302  324 am
   339  335  341 1
   340  335  336 1
   341  336  339 1
   342  336  342 1
   343  336  337 1
   344  337  338 2
   345  339  340 1
   346  339  344 1
   347  340  341 1
   348  340  346 1
   349  341  348 1
   350  343  339 1
   351  345  340 1
   352  347  341 1
   353  326  335 am
   354  349  350 1
   355  350  361 1
   356  350  353 1
   357  350  351 1
   358  351  352 2
   359  353  354 1
   360  353  363 1
   361  354  355 ar
   362  354  356 ar
   363  355  364 1
   364  355  357 ar
   365  356  358 ar
   366  356  365 1
   367  357  366 1
   368  357  359 ar
   369  358  359 ar
   370  358  367 1
   371  359  368 1
   372  360  349 1
   373  362  353 1
   374  337  349 am
   375  369  370 1
   376  370  379 1
   377  370  373 1
   378  370  371 1
   379  371  372 2
   380  373  381 1
   381  373  374 1
   382  374  375 1
   383  374  383 1
   384  375  376 2
   385  375  377 2
   386  378  369 1
   387  380  373 1
   388  382  374 1
   389  351  369 am
   390  384  385 1
   391  385  390 1
   392  385  388 1
   393  385  386 1
   394  386  387 2
   395  388  391 1
   396  388  392 1
   397  388  393 1
   398  389  384 1
   399  371  384 am
   400  394  400 1
   401  394  395 1
   402  395  398 1
   403  395  401 1
   404  395  396 1
   405  396  397 2
   406  398  399 1
   407  398  403 1
   408  399  400 1
   409  399  405 1
   410  400  407 1
   411  402  398 1
   412  404  399 1
   413  406  400 1
   414  386  394 am
   415  408  409 1
   416  409  418 1
   417  409  412 1
   418  409  410 1
   419  410  411 2
   420  412  420 1
   421  412  413 1
   422  413  422 1
   423  413  414 1
   424  414  416 2
   425  414  415 am
   426  415  423 1
   427  415  424 1
   428  417  408 1
   429  419  412 1
   430  421  413 1
   431  396  408 am
   432  425  426 1
   433  426  438 1
   434  426  429 1
   435  426  427 1
   436  427  428 2
   437  429  440 1
   438  429  430 1
   439  430  431 ar
   440  430  432 ar
   441  431  441 1
   442  431  433 ar
   443  432  434 ar
   444  432  442 1
   445  433  443 1
   446  433  435 ar
   447  434  435 ar
   448  434  444 1
   449  435  436 1
   450  436  445 1
   451  437  425 1
   452  439  429 1
   453  410  425 am
   454  446  447 1
   455  447  459 1
   456  447  450 1
   457  447  448 1
   458  448  449 2
   459  450  461 1
   460  450  451 1
   461  451  452 ar
   462  451  453 ar
   463  452  462 1
   464  452  454 ar
   465  453  455 ar
[truncated: 157,218 more chars]
