# Supplementary material for: The pocketome of G-protein-coupled receptors reveals previously untargeted allosteric sites
Source: Nat Commun. 2022 May 10;13:2567. doi: 10.1038/s41467-022-29609-6 (PMC9091257; doi:10.1038/s41467-022-29609-6)
Supplement: Supplementary file 4 — Supplementary Data 1 [file 41467_2022_29609_MOESM4_ESM.zip › docking_files/1gzm/mols.mol2]

# TRIPOS MOL2 file generated by SEED

@<TRIPOS>MOLECULE
methanamine
 8 7 0 0 0
****
USER_CHARGES
INVALID_CHARGES
Pose:   1 Cluster:   1 Fr_nu: 299544 TotEn:   -64.90
@<TRIPOS>ATOM
      1 C1        -73.2040  -12.2153  -44.1562 C.3    1 LIG       0.04000
      2 N1        -73.9773  -12.9927  -45.1436 N.4    1 LIG      -0.30000
      3 H1        -72.1582  -12.2248  -44.4687 H      1 LIG       0.09000
      4 H2        -73.6016  -11.1987  -44.1458 H      1 LIG       0.09000
      5 H3        -73.3271  -12.6949  -43.1832 H      1 LIG       0.09000
      6 H4        -74.9762  -13.0194  -44.9006 H      1 LIG       0.33000
      7 H5        -73.6458  -13.9649  -45.1973 H      1 LIG       0.33000
      8 H6        -73.8986  -12.5863  -46.0853 H      1 LIG       0.33000
@<TRIPOS>BOND
      1       1       2 1
      2       1       3 1
      3       1       4 1
      4       1       5 1
      5       2       6 1
      6       2       7 1
      7       2       8 1
@<TRIPOS>ALT_TYPE
CGenFF_4.0_ALT_TYPE_SET
CGenFF_4.0 1 CG334 2 NG3P3 3 HGA3 4 HGA3 5 HGA3 6 HGP2 7 HGP2 8 HGP2
@<TRIPOS>MOLECULE
methanamine
 8 7 0 0 0
****
USER_CHARGES
INVALID_CHARGES
Pose:   2 Cluster:   2 Fr_nu: 1356974 TotEn:   -54.62
@<TRIPOS>ATOM
      1 C1        -72.1675   -9.8820  -43.8800 C.3    1 LIG       0.04000
      2 N1        -72.0213   -8.5623  -44.5237 N.4    1 LIG      -0.30000
      3 H1        -71.2885  -10.0477  -43.2544 H      1 LIG       0.09000
      4 H2        -73.0788   -9.8617  -43.2793 H      1 LIG       0.09000
      5 H3        -72.2344  -10.6331  -44.6694 H      1 LIG       0.09000
      6 H4        -72.8246   -8.3496  -45.1296 H      1 LIG       0.33000
      7 H5        -71.1748   -8.5219  -45.1067 H      1 LIG       0.33000
      8 H6        -71.9525   -7.8102  -43.8254 H      1 LIG       0.33000
@<TRIPOS>BOND
      1       1       2 1
      2       1       3 1
      3       1       4 1
      4       1       5 1
      5       2       6 1
      6       2       7 1
      7       2       8 1
@<TRIPOS>ALT_TYPE
CGenFF_4.0_ALT_TYPE_SET
CGenFF_4.0 1 CG334 2 NG3P3 3 HGA3 4 HGA3 5 HGA3 6 HGP2 7 HGP2 8 HGP2
@<TRIPOS>MOLECULE
methanamine
 8 7 0 0 0
****
USER_CHARGES
INVALID_CHARGES
Pose:   3 Cluster:   3 Fr_nu: 157783 TotEn:   -54.61
@<TRIPOS>ATOM
      1 C1        -71.5053   -9.4235  -44.4477 C.3    1 LIG       0.04000
      2 N1        -72.5146   -9.0715  -43.4305 N.4    1 LIG      -0.30000
      3 H1        -71.6707  -10.4631  -44.7365 H      1 LIG       0.09000
      4 H2        -71.6407   -8.7533  -45.2987 H      1 LIG       0.09000
      5 H3        -70.5189   -9.2933  -43.9985 H      1 LIG       0.09000
      6 H4        -72.4082   -8.0975  -43.1181 H      1 LIG       0.33000
      7 H5        -72.4350   -9.6733  -42.6002 H      1 LIG       0.33000
      8 H6        -73.4696   -9.1760  -43.7982 H      1 LIG       0.33000
@<TRIPOS>BOND
      1       1       2 1
      2       1       3 1
      3       1       4 1
      4       1       5 1
      5       2       6 1
      6       2       7 1
      7       2       8 1
@<TRIPOS>ALT_TYPE
CGenFF_4.0_ALT_TYPE_SET
CGenFF_4.0 1 CG334 2 NG3P3 3 HGA3 4 HGA3 5 HGA3 6 HGP2 7 HGP2 8 HGP2
@<TRIPOS>MOLECULE
methanamine
 8 7 0 0 0
****
USER_CHARGES
INVALID_CHARGES
Pose:   4 Cluster:   4 Fr_nu: 1456079 TotEn:   -52.80
@<TRIPOS>ATOM
      1 C1        -72.5410  -11.3210  -43.9870 C.3    1 LIG       0.04000
      2 N1        -73.4891  -12.1707  -44.7329 N.4    1 LIG      -0.30000
      3 H1        -73.0069  -11.0558  -43.0362 H      1 LIG       0.09000
      4 H2        -71.6278  -11.8980  -43.8294 H      1 LIG       0.09000
      5 H3        -72.3445  -10.4318  -44.5891 H      1 LIG       0.09000
      6 H4        -73.1030  -12.4537  -45.6431 H      1 LIG       0.33000
      7 H5        -74.3734  -11.6768  -44.9121 H      1 LIG       0.33000
      8 H6        -73.7137  -13.0285  -44.2117 H      1 LIG       0.33000
@<TRIPOS>BOND
      1       1       2 1
      2       1       3 1
      3       1       4 1
      4       1       5 1
      5       2       6 1
      6       2       7 1
      7       2       8 1
@<TRIPOS>ALT_TYPE
CGenFF_4.0_ALT_TYPE_SET
CGenFF_4.0 1 CG334 2 NG3P3 3 HGA3 4 HGA3 5 HGA3 6 HGP2 7 HGP2 8 HGP2
@<TRIPOS>MOLECULE
methanamine
 8 7 0 0 0
****
USER_CHARGES
INVALID_CHARGES
Pose:   5 Cluster:   5 Fr_nu: 1454591 TotEn:   -52.07
@<TRIPOS>ATOM
      1 C1        -72.5410  -11.3210  -43.9870 C.3    1 LIG       0.04000
      2 N1        -72.8462   -9.9479  -43.5413 N.4    1 LIG      -0.30000
      3 H1        -71.7914  -11.7333  -43.3091 H      1 LIG       0.09000
      4 H2        -73.4664  -11.8987  -43.9474 H      1 LIG       0.09000
      5 H3        -72.1576  -11.2634  -45.0075 H      1 LIG       0.09000
      6 H4        -73.5508   -9.5053  -44.1457 H      1 LIG       0.33000
      7 H5        -72.0068   -9.3535  -43.5582 H      1 LIG       0.33000
      8 H6        -73.2129   -9.9385  -42.5803 H      1 LIG       0.33000
@<TRIPOS>BOND
      1       1       2 1
      2       1       3 1
      3       1       4 1
      4       1       5 1
      5       2       6 1
      6       2       7 1
      7       2       8 1
@<TRIPOS>ALT_TYPE
CGenFF_4.0_ALT_TYPE_SET
CGenFF_4.0 1 CG334 2 NG3P3 3 HGA3 4 HGA3 5 HGA3 6 HGP2 7 HGP2 8 HGP2
@<TRIPOS>MOLECULE
methanamine
 8 7 0 0 0
****
USER_CHARGES
INVALID_CHARGES
Pose:   6 Cluster:   6 Fr_nu: 708235 TotEn:   -49.18
@<TRIPOS>ATOM
      1 C1        -73.4038  -12.4923  -44.2569 C.3    1 LIG       0.04000
      2 N1        -73.0432  -11.1060  -43.9029 N.4    1 LIG      -0.30000
      3 H1        -74.4501  -12.6449  -43.9859 H      1 LIG       0.09000
      4 H2        -73.2550  -12.6123  -45.3317 H      1 LIG       0.09000
      5 H3        -72.7510  -13.1615  -43.6931 H      1 LIG       0.09000
      6 H4        -72.0625  -10.9023  -44.1365 H      1 LIG       0.33000
      7 H5        -73.1637  -10.9332  -42.8961 H      1 LIG       0.33000
      8 H6        -73.6288  -10.4263  -44.4060 H      1 LIG       0.33000
@<TRIPOS>BOND
      1       1       2 1
      2       1       3 1
      3       1       4 1
      4       1       5 1
      5       2       6 1
      6       2       7 1
      7       2       8 1
@<TRIPOS>ALT_TYPE
CGenFF_4.0_ALT_TYPE_SET
CGenFF_4.0 1 CG334 2 NG3P3 3 HGA3 4 HGA3 5 HGA3 6 HGP2 7 HGP2 8 HGP2
@<TRIPOS>MOLECULE
methanamine
 8 7 0 0 0
****
USER_CHARGES
INVALID_CHARGES
Pose:   7 Cluster:   7 Fr_nu: 1518138 TotEn:   -27.45
@<TRIPOS>ATOM
      1 C1        -56.6078    5.3383  -19.4166 C.3    1 LIG       0.04000
      2 N1        -55.8440    4.0866  -19.5817 N.4    1 LIG      -0.30000
      3 H1        -57.3760    5.1635  -18.6611 H      1 LIG       0.09000
      4 H2        -55.9111    6.1151  -19.0957 H      1 LIG       0.09000
      5 H3        -57.0552    5.5862  -20.3810 H      1 LIG       0.09000
      6 H4        -55.1013    4.1907  -20.2855 H      1 LIG       0.33000
      7 H5        -56.4518    3.3144  -19.8853 H      1 LIG       0.33000
      8 H6        -55.3973    3.8010  -18.7003 H      1 LIG       0.33000
@<TRIPOS>BOND
      1       1       2 1
      2       1       3 1
      3       1       4 1
      4       1       5 1
      5       2       6 1
      6       2       7 1
      7       2       8 1
@<TRIPOS>ALT_TYPE
CGenFF_4.0_ALT_TYPE_SET
CGenFF_4.0 1 CG334 2 NG3P3 3 HGA3 4 HGA3 5 HGA3 6 HGP2 7 HGP2 8 HGP2
@<TRIPOS>MOLECULE
methanol
 6 5 0 0 0
****
USER_CHARGES
INVALID_CHARGES
Pose:   1 Cluster:   1 Fr_nu:  78090 TotEn:   -17.67
@<TRIPOS>ATOM
      1 C1        -71.4495  -13.3965  -43.0467 C.3    1 LIG      -0.04000
      2 O1        -72.1073  -13.4935  -41.7968 O.3    1 LIG      -0.65000
      3 H1        -71.5378  -14.3460  -43.5804 H      1 LIG       0.09000
      4 H2        -70.3961  -13.1527  -42.8871 H      1 LIG       0.09000
      5 H3        -71.9195  -12.6052  -43.6353 H      1 LIG       0.09000
      6 H4        -72.0071  -12.6336  -41.3538 H      1 LIG       0.42000
@<TRIPOS>BOND
      1       1       2 1
      2       1       3 1
      3       1       4 1
      4       1       5 1
      5       2       6 1
@<TRIPOS>ALT_TYPE
CGenFF_4.0_ALT_TYPE_SET
CGenFF_4.0 1 CG331 2 OG311 3 HGA3 4 HGA3 5 HGA3 6 HGP1
@<TRIPOS>MOLECULE
methanol
 6 5 0 0 0
****
USER_CHARGES
INVALID_CHARGES
Pose:   2 Cluster:   2 Fr_nu: 1999583 TotEn:   -15.20
@<TRIPOS>ATOM
      1 C1        -73.3197  -11.9686  -43.9204 C.3    1 LIG      -0.04000
      2 O1        -72.4658  -13.0902  -43.7887 O.3    1 LIG      -0.65000
      3 H1        -72.8687  -11.1060  -43.4237 H      1 LIG       0.09000
      4 H2        -74.2907  -12.1940  -43.4722 H      1 LIG       0.09000
      5 H3        -73.4533  -11.7462  -44.9817 H      1 LIG       0.09000
      6 H4        -72.8994  -13.8339  -44.2410 H      1 LIG       0.42000
@<TRIPOS>BOND
      1       1       2 1
      2       1       3 1
      3       1       4 1
      4       1       5 1
      5       2       6 1
@<TRIPOS>ALT_TYPE
CGenFF_4.0_ALT_TYPE_SET
CGenFF_4.0 1 CG331 2 OG311 3 HGA3 4 HGA3 5 HGA3 6 HGP1
@<TRIPOS>MOLECULE
methanol
 6 5 0 0 0
****
USER_CHARGES
INVALID_CHARGES
Pose:   3 Cluster:   3 Fr_nu: 144963 TotEn:   -15.06
@<TRIPOS>ATOM
      1 C1        -72.0291  -12.6730  -43.9117 C.3    1 LIG      -0.04000
      2 O1        -71.8259  -14.0123  -43.4998 O.3    1 LIG      -0.65000
      3 H1        -71.5314  -11.9965  -43.2126 H      1 LIG       0.09000
      4 H2        -73.1005  -12.4588  -43.9423 H      1 LIG       0.09000
      5 H3        -71.6042  -12.5396  -44.9093 H      1 LIG       0.09000
      6 H4        -72.2816  -14.5812  -44.1435 H      1 LIG       0.42000
@<TRIPOS>BOND
      1       1       2 1
      2       1       3 1
      3       1       4 1
      4       1       5 1
      5       2       6 1
@<TRIPOS>ALT_TYPE
CGenFF_4.0_ALT_TYPE_SET
CGenFF_4.0 1 CG331 2 OG311 3 HGA3 4 HGA3 5 HGA3 6 HGP1
@<TRIPOS>MOLECULE
methanol
 6 5 0 0 0
****
USER_CHARGES
INVALID_CHARGES
Pose:   4 Cluster:   4 Fr_nu: 4865174 TotEn:   -14.71
@<TRIPOS>ATOM
      1 C1        -75.2364  -27.5684  -46.5720 C.3    1 LIG      -0.04000
      2 O1        -76.4263  -28.2294  -46.1827 O.3    1 LIG      -0.65000
      3 H1        -74.3751  -28.1989  -46.3378 H      1 LIG       0.09000
      4 H2        -75.1582  -26.6152  -46.0429 H      1 LIG       0.09000
      5 H3        -75.2681  -27.3839  -47.6484 H      1 LIG       0.09000
      6 H4        -77.1667  -27.6398  -46.4060 H      1 LIG       0.42000
@<TRIPOS>BOND
      1       1       2 1
      2       1       3 1
      3       1       4 1
      4       1       5 1
      5       2       6 1
@<TRIPOS>ALT_TYPE
CGenFF_4.0_ALT_TYPE_SET
CGenFF_4.0 1 CG331 2 OG311 3 HGA3 4 HGA3 5 HGA3 6 HGP1
@<TRIPOS>MOLECULE
methanol
 6 5 0 0 0
****
USER_CHARGES
INVALID_CHARGES
Pose:   5 Cluster:   5 Fr_nu: 5641319 TotEn:   -14.40
@<TRIPOS>ATOM
      1 C1        -72.5793  -12.3484  -43.8252 C.3    1 LIG      -0.04000
      2 O1        -71.7603  -12.9996  -42.8714 O.3    1 LIG      -0.65000
      3 H1        -72.9601  -13.0814  -44.5407 H      1 LIG       0.09000
      4 H2        -71.9968  -11.5840  -44.3457 H      1 LIG       0.09000
      5 H3        -73.4186  -11.8759  -43.3096 H      1 LIG       0.09000
      6 H4        -71.4420  -12.3178  -42.2554 H      1 LIG       0.42000
@<TRIPOS>BOND
      1       1       2 1
      2       1       3 1
      3       1       4 1
      4       1       5 1
      5       2       6 1
@<TRIPOS>ALT_TYPE
CGenFF_4.0_ALT_TYPE_SET
CGenFF_4.0 1 CG331 2 OG311 3 HGA3 4 HGA3 5 HGA3 6 HGP1
@<TRIPOS>MOLECULE
methanol
 6 5 0 0 0
****
USER_CHARGES
INVALID_CHARGES
Pose:   6 Cluster:   6 Fr_nu: 157432 TotEn:   -12.28
@<TRIPOS>ATOM
      1 C1        -48.0921   -8.0930  -39.1451 C.3    1 LIG      -0.04000
      2 O1        -47.0910   -8.0930  -38.1440 O.3    1 LIG      -0.65000
      3 H1        -48.8184   -8.8820  -38.9351 H      1 LIG       0.09000
      4 H2        -47.6314   -8.2580  -40.1224 H      1 LIG       0.09000
      5 H3        -48.5982   -7.1248  -39.1418 H      1 LIG       0.09000
      6 H4        -46.4665   -7.3809  -38.3647 H      1 LIG       0.42000
@<TRIPOS>BOND
      1       1       2 1
      2       1       3 1
      3       1       4 1
      4       1       5 1
      5       2       6 1
@<TRIPOS>ALT_TYPE
CGenFF_4.0_ALT_TYPE_SET
CGenFF_4.0 1 CG331 2 OG311 3 HGA3 4 HGA3 5 HGA3 6 HGP1
@<TRIPOS>MOLECULE
methanol
 6 5 0 0 0
****
USER_CHARGES
INVALID_CHARGES
Pose:   7 Cluster:   7 Fr_nu: 8024479 TotEn:   -12.04
@<TRIPOS>ATOM
      1 C1        -72.4703  -12.2167  -44.0908 C.3    1 LIG      -0.04000
      2 O1        -71.5415  -13.2383  -44.4043 O.3    1 LIG      -0.65000
      3 H1        -71.9378  -11.3474  -43.6972 H      1 LIG       0.09000
      4 H2        -73.1837  -12.5865  -43.3500 H      1 LIG       0.09000
      5 H3        -73.0060  -11.9323  -44.9995 H      1 LIG       0.09000
      6 H4        -72.0509  -13.9912  -44.7498 H      1 LIG       0.42000
@<TRIPOS>BOND
      1       1       2 1
      2       1       3 1
      3       1       4 1
      4       1       5 1
      5       2       6 1
@<TRIPOS>ALT_TYPE
CGenFF_4.0_ALT_TYPE_SET
CGenFF_4.0 1 CG331 2 OG311 3 HGA3 4 HGA3 5 HGA3 6 HGP1
@<TRIPOS>MOLECULE
methanol
 6 5 0 0 0
****
USER_CHARGES
INVALID_CHARGES
Pose:   8 Cluster:   8 Fr_nu: 4868000 TotEn:   -11.93
@<TRIPOS>ATOM
      1 C1        -75.4358  -27.6999  -46.2409 C.3    1 LIG      -0.04000
      2 O1        -75.6038  -29.0119  -46.7456 O.3    1 LIG      -0.65000
      3 H1        -74.9577  -27.7447  -45.2593 H      1 LIG       0.09000
      4 H2        -76.4104  -27.2116  -46.1613 H      1 LIG       0.09000
      5 H3        -74.8016  -27.1336  -46.9270 H      1 LIG       0.09000
      6 H4        -76.0302  -28.9307  -47.6159 H      1 LIG       0.42000
@<TRIPOS>BOND
      1       1       2 1
      2       1       3 1
      3       1       4 1
      4       1       5 1
      5       2       6 1
@<TRIPOS>ALT_TYPE
CGenFF_4.0_ALT_TYPE_SET
CGenFF_4.0 1 CG331 2 OG311 3 HGA3 4 HGA3 5 HGA3 6 HGP1
@<TRIPOS>MOLECULE
methanol
 6 5 0 0 0
****
USER_CHARGES
INVALID_CHARGES
Pose:   9 Cluster:   9 Fr_nu: 4850950 TotEn:   -10.81
@<TRIPOS>ATOM
      1 C1        -72.6580  -12.1059  -44.4834 C.3    1 LIG      -0.04000
      2 O1        -71.5839  -11.9798  -43.5697 O.3    1 LIG      -0.65000
      3 H1        -72.3573  -12.7494  -45.3138 H      1 LIG       0.09000
      4 H2        -72.9375  -11.1176  -44.8571 H      1 LIG       0.09000
      5 H3        -73.5115  -12.5537  -43.9690 H      1 LIG       0.09000
      6 H4        -71.8886  -11.4029  -42.8486 H      1 LIG       0.42000
@<TRIPOS>BOND
      1       1       2 1
      2       1       3 1
      3       1       4 1
      4       1       5 1
      5       2       6 1
@<TRIPOS>ALT_TYPE
CGenFF_4.0_ALT_TYPE_SET
CGenFF_4.0 1 CG331 2 OG311 3 HGA3 4 HGA3 5 HGA3 6 HGP1
@<TRIPOS>MOLECULE
methanol
 6 5 0 0 0
****
USER_CHARGES
INVALID_CHARGES
Pose:  10 Cluster:  10 Fr_nu: 6768984 TotEn:   -10.80
@<TRIPOS>ATOM
      1 C1        -72.0705   -9.8820  -44.0135 C.3    1 LIG      -0.04000
      2 O1        -71.8014  -11.2284  -44.3587 O.3    1 LIG      -0.65000
      3 H1        -71.3067   -9.5235  -43.3191 H      1 LIG       0.09000
      4 H2        -73.0588   -9.8139  -43.5516 H      1 LIG       0.09000
      5 H3        -72.0511   -9.2720  -44.9196 H      1 LIG       0.09000
      6 H4        -72.4993  -11.5102  -44.9747 H      1 LIG       0.42000
@<TRIPOS>BOND
      1       1       2 1
      2       1       3 1
      3       1       4 1
      4       1       5 1
      5       2       6 1
@<TRIPOS>ALT_TYPE
CGenFF_4.0_ALT_TYPE_SET
CGenFF_4.0 1 CG331 2 OG311 3 HGA3 4 HGA3 5 HGA3 6 HGP1
@<TRIPOS>MOLECULE
methanol
 6 5 0 0 0
****
USER_CHARGES
INVALID_CHARGES
Pose:  11 Cluster:  11 Fr_nu: 154909 TotEn:   -10.62
@<TRIPOS>ATOM
      1 C1        -48.0438   -8.2783  -39.0501 C.3    1 LIG      -0.04000
      2 O1        -46.7036   -8.6105  -39.3633 O.3    1 LIG      -0.65000
      3 H1        -48.3489   -8.8075  -38.1439 H      1 LIG       0.09000
      4 H2        -48.6935   -8.5570  -39.8836 H      1 LIG       0.09000
      5 H3        -48.1129   -7.2012  -38.8810 H      1 LIG       0.09000
      6 H4        -46.4700   -8.1227  -40.1715 H      1 LIG       0.42000
@<TRIPOS>BOND
      1       1       2 1
      2       1       3 1
      3       1       4 1
      4       1       5 1
      5       2       6 1
@<TRIPOS>ALT_TYPE
CGenFF_4.0_ALT_TYPE_SET
CGenFF_4.0 1 CG331 2 OG311 3 HGA3 4 HGA3 5 HGA3 6 HGP1
@<TRIPOS>MOLECULE
methanol
 6 5 0 0 0
****
USER_CHARGES
INVALID_CHARGES
Pose:  12 Cluster:  12 Fr_nu: 133344 TotEn:   -10.51
@<TRIPOS>ATOM
      1 C1        -48.4193   -8.0117  -39.6456 C.3    1 LIG      -0.04000
      2 O1        -48.8101   -9.2486  -39.0784 O.3    1 LIG      -0.65000
      3 H1        -47.3660   -7.8244  -39.4230 H      1 LIG       0.09000
      4 H2        -49.0378   -7.2097  -39.2345 H      1 LIG       0.09000
      5 H3        -48.5580   -8.0575  -40.7283 H      1 LIG       0.09000
      6 H4        -49.7487   -9.3791  -39.2969 H      1 LIG       0.42000
@<TRIPOS>BOND
      1       1       2 1
      2       1       3 1
      3       1       4 1
      4       1       5 1
      5       2       6 1
@<TRIPOS>ALT_TYPE
CGenFF_4.0_ALT_TYPE_SET
CGenFF_4.0 1 CG331 2 OG311 3 HGA3 4 HGA3 5 HGA3 6 HGP1
@<TRIPOS>MOLECULE
methanol
 6 5 0 0 0
****
USER_CHARGES
INVALID_CHARGES
Pose:  13 Cluster:  13 Fr_nu: 549755 TotEn:   -10.14
@<TRIPOS>ATOM
      1 C1        -65.2102   -8.0741  -43.7608 C.3    1 LIG      -0.04000
      2 O1        -66.6016   -8.2406  -43.5591 O.3    1 LIG      -0.65000
      3 H1        -64.7047   -9.0338  -43.6287 H      1 LIG       0.09000
      4 H2        -64.8222   -7.3443  -43.0456 H      1 LIG       0.09000
      5 H3        -65.0392   -7.7117  -44.7772 H      1 LIG       0.09000
      6 H4        -67.0147   -7.3692  -43.6846 H      1 LIG       0.42000
@<TRIPOS>BOND
      1       1       2 1
      2       1       3 1
      3       1       4 1
      4       1       5 1
      5       2       6 1
@<TRIPOS>ALT_TYPE
CGenFF_4.0_ALT_TYPE_SET
CGenFF_4.0 1 CG331 2 OG311 3 HGA3 4 HGA3 5 HGA3 6 HGP1
@<TRIPOS>MOLECULE
methanol
 6 5 0 0 0
****
USER_CHARGES
INVALID_CHARGES
Pose:  14 Cluster:  14 Fr_nu: 9208776 TotEn:   -10.09
@<TRIPOS>ATOM
      1 C1        -71.1638  -13.3023  -43.0681 C.3    1 LIG      -0.04000
      2 O1        -70.6011  -13.4016  -41.7727 O.3    1 LIG      -0.65000
      3 H1        -71.0522  -14.2565  -43.5888 H      1 LIG       0.09000
      4 H2        -70.6589  -12.5095  -43.6259 H      1 LIG       0.09000
      5 H3        -72.2256  -13.0616  -42.9769 H      1 LIG       0.09000
      6 H4        -70.7192  -12.5372  -41.3430 H      1 LIG       0.42000
@<TRIPOS>BOND
      1       1       2 1
      2       1       3 1
      3       1       4 1
      4       1       5 1
      5       2       6 1
@<TRIPOS>ALT_TYPE
CGenFF_4.0_ALT_TYPE_SET
CGenFF_4.0 1 CG331 2 OG311 3 HGA3 4 HGA3 5 HGA3 6 HGP1
@<TRIPOS>MOLECULE
methanol
 6 5 0 0 0
****
USER_CHARGES
INVALID_CHARGES
Pose:  15 Cluster:  15 Fr_nu: 314549 TotEn:   -10.07
@<TRIPOS>ATOM
      1 C1        -53.5160    4.9120  -32.3349 C.3    1 LIG      -0.04000
      2 O1        -52.9188    4.3128  -31.1997 O.3    1 LIG      -0.65000
      3 H1        -53.6062    5.9891  -32.1743 H      1 LIG       0.09000
      4 H2        -54.5033    4.4740  -32.5022 H      1 LIG       0.09000
      5 H3        -52.8851    4.7275  -33.2075 H      1 LIG       0.09000
      6 H4        -52.8562    3.3592  -31.3798 H      1 LIG       0.42000
@<TRIPOS>BOND
      1       1       2 1
      2       1       3 1
      3       1       4 1
      4       1       5 1
      5       2       6 1
@<TRIPOS>ALT_TYPE
CGenFF_4.0_ALT_TYPE_SET
CGenFF_4.0 1 CG331 2 OG311 3 HGA3 4 HGA3 5 HGA3 6 HGP1
@<TRIPOS>MOLECULE
methanol
 6 5 0 0 0
****
USER_CHARGES
INVALID_CHARGES
Pose:  16 Cluster:  16 Fr_nu: 522602 TotEn:    -9.79
@<TRIPOS>ATOM
      1 C1        -64.8896   -7.8880  -44.7872 C.3    1 LIG      -0.04000
      2 O1        -64.8464   -8.5696  -43.5471 O.3    1 LIG      -0.65000
      3 H1        -65.9244   -7.6311  -45.0268 H      1 LIG       0.09000
      4 H2        -64.4710   -8.5261  -45.5696 H      1 LIG       0.09000
      5 H3        -64.2979   -6.9728  -44.7106 H      1 LIG       0.09000
      6 H4        -63.9138   -8.7804  -43.3694 H      1 LIG       0.42000
@<TRIPOS>BOND
      1       1       2 1
      2       1       3 1
      3       1       4 1
      4       1       5 1
      5       2       6 1
@<TRIPOS>ALT_TYPE
CGenFF_4.0_ALT_TYPE_SET
CGenFF_4.0 1 CG331 2 OG311 3 HGA3 4 HGA3 5 HGA3 6 HGP1
@<TRIPOS>MOLECULE
methanol
 6 5 0 0 0
****
USER_CHARGES
INVALID_CHARGES
Pose:  17 Cluster:  17 Fr_nu:  78904 TotEn:    -9.62
@<TRIPOS>ATOM
      1 C1        -72.3015  -10.4116  -43.8585 C.3    1 LIG      -0.04000
      2 O1        -71.3017  -11.1793  -43.2140 O.3    1 LIG      -0.65000
      3 H1        -72.1254  -10.4144  -44.9370 H      1 LIG       0.09000
      4 H2        -72.2781   -9.3875  -43.4774 H      1 LIG       0.09000
      5 H3        -73.2786  -10.8537  -43.6501 H      1 LIG       0.09000
      6 H4        -71.4916  -11.1529  -42.2606 H      1 LIG       0.42000
@<TRIPOS>BOND
      1       1       2 1
      2       1       3 1
      3       1       4 1
      4       1       5 1
      5       2       6 1
@<TRIPOS>ALT_TYPE
CGenFF_4.0_ALT_TYPE_SET
CGenFF_4.0 1 CG331 2 OG311 3 HGA3 4 HGA3 5 HGA3 6 HGP1
@<TRIPOS>MOLECULE
methanol
 6 5 0 0 0
****
USER_CHARGES
INVALID_CHARGES
Pose:  18 Cluster:  18 Fr_nu: 160553 TotEn:    -9.17
@<TRIPOS>ATOM
      1 C1        -47.8054   -7.4639  -38.1448 C.3    1 LIG      -0.04000
      2 O1        -48.2094   -8.4439  -39.0833 O.3    1 LIG      -0.65000
      3 H1        -46.9786   -7.8519  -37.5448 H      1 LIG       0.09000
      4 H2        -48.6489   -7.2067  -37.4991 H      1 LIG       0.09000
      5 H3        -47.4752   -6.5718  -38.6822 H      1 LIG       0.09000
      6 H4        -48.9431   -8.0633  -39.5957 H      1 LIG       0.42000
@<TRIPOS>BOND
      1       1       2 1
      2       1       3 1
      3       1       4 1
      4       1       5 1
      5       2       6 1
@<TRIPOS>ALT_TYPE
CGenFF_4.0_ALT_TYPE_SET
CGenFF_4.0 1 CG331 2 OG311 3 HGA3 4 HGA3 5 HGA3 6 HGP1
@<TRIPOS>MOLECULE
methanol
 6 5 0 0 0
****
USER_CHARGES
INVALID_CHARGES
Pose:  19 Cluster:  19 Fr_nu: 158595 TotEn:    -8.58
@<TRIPOS>ATOM
      1 C1        -47.9457   -8.3479  -39.0338 C.3    1 LIG      -0.04000
      2 O1        -48.0486   -7.1449  -38.2945 O.3    1 LIG      -0.65000
      3 H1        -48.5297   -9.1298  -38.5421 H      1 LIG       0.09000
      4 H2        -46.8968   -8.6482  -39.0986 H      1 LIG       0.09000
      5 H3        -48.3379   -8.1815  -40.0398 H      1 LIG       0.09000
      6 H4        -47.5182   -6.4766  -38.7612 H      1 LIG       0.42000
@<TRIPOS>BOND
      1       1       2 1
      2       1       3 1
      3       1       4 1
      4       1       5 1
      5       2       6 1
@<TRIPOS>ALT_TYPE
CGenFF_4.0_ALT_TYPE_SET
CGenFF_4.0 1 CG331 2 OG311 3 HGA3 4 HGA3 5 HGA3 6 HGP1
@<TRIPOS>MOLECULE
methanol
 6 5 0 0 0
****
USER_CHARGES
INVALID_CHARGES
Pose:  20 Cluster:  20 Fr_nu: 7938113 TotEn:    -8.23
@<TRIPOS>ATOM
      1 C1        -72.7162  -11.5988  -43.8664 C.3    1 LIG      -0.04000
      2 O1        -72.8529  -12.4588  -42.7501 O.3    1 LIG      -0.65000
      3 H1        -73.0751  -12.1069  -44.7649 H      1 LIG       0.09000
      4 H2        -71.6660  -11.3210  -43.9870 H      1 LIG       0.09000
      5 H3        -73.3120  -10.6989  -43.6969 H      1 LIG       0.09000
      6 H4        -72.5246  -11.9736  -41.9739 H      1 LIG       0.42000
@<TRIPOS>BOND
      1       1       2 1
      2       1       3 1
      3       1       4 1
      4       1       5 1
      5       2       6 1
@<TRIPOS>ALT_TYPE
CGenFF_4.0_ALT_TYPE_SET
CGenFF_4.0 1 CG331 2 OG311 3 HGA3 4 HGA3 5 HGA3 6 HGP1
@<TRIPOS>MOLECULE
methanol
 6 5 0 0 0
****
USER_CHARGES
INVALID_CHARGES
Pose:  21 Cluster:  21 Fr_nu: 133499 TotEn:    -8.17
@<TRIPOS>ATOM
      1 C1        -48.3384   -8.2731  -39.1580 C.3    1 LIG      -0.04000
      2 O1        -48.9129   -8.8283  -40.3268 O.3    1 LIG      -0.65000
      3 H1        -47.3197   -7.9417  -39.3738 H      1 LIG       0.09000
      4 H2        -48.3281   -9.0239  -38.3638 H      1 LIG       0.09000
      5 H3        -48.9378   -7.4169  -38.8395 H      1 LIG       0.09000
      6 H4        -49.8145   -9.1102  -40.0956 H      1 LIG       0.42000
@<TRIPOS>BOND
      1       1       2 1
      2       1       3 1
      3       1       4 1
      4       1       5 1
      5       2       6 1
@<TRIPOS>ALT_TYPE
CGenFF_4.0_ALT_TYPE_SET
CGenFF_4.0 1 CG331 2 OG311 3 HGA3 4 HGA3 5 HGA3 6 HGP1
@<TRIPOS>MOLECULE
methanol
 6 5 0 0 0
****
USER_CHARGES
INVALID_CHARGES
Pose:  22 Cluster:  22 Fr_nu: 7935087 TotEn:    -8.10
@<TRIPOS>ATOM
      1 C1        -72.3760  -11.3210  -43.9870 C.3    1 LIG      -0.04000
      2 O1        -72.3760  -12.5346  -44.7162 O.3    1 LIG      -0.65000
      3 H1        -71.7706  -11.4372  -43.0847 H      1 LIG       0.09000
      4 H2        -73.4019  -11.0561  -43.7186 H      1 LIG       0.09000
      5 H3        -71.9491  -10.5318  -44.6103 H      1 LIG       0.09000
      6 H4        -72.9225  -12.3920  -45.5078 H      1 LIG       0.42000
@<TRIPOS>BOND
      1       1       2 1
      2       1       3 1
      3       1       4 1
      4       1       5 1
      5       2       6 1
@<TRIPOS>ALT_TYPE
CGenFF_4.0_ALT_TYPE_SET
CGenFF_4.0 1 CG331 2 OG311 3 HGA3 4 HGA3 5 HGA3 6 HGP1
@<TRIPOS>MOLECULE
methanol
 6 5 0 0 0
****
USER_CHARGES
INVALID_CHARGES
Pose:  23 Cluster:  23 Fr_nu: 1998657 TotEn:    -8.07
@<TRIPOS>ATOM
      1 C1        -73.5445  -12.3860  -44.1142 C.3    1 LIG      -0.04000
      2 O1        -73.0141  -11.1060  -43.8230 O.3    1 LIG      -0.65000
      3 H1        -72.9431  -13.1519  -43.6183 H      1 LIG       0.09000
      4 H2        -73.5387  -12.5465  -45.1953 H      1 LIG       0.09000
      5 H3        -74.5717  -12.4374  -43.7457 H      1 LIG       0.09000
      6 H4        -73.5733  -10.4545  -44.2797 H      1 LIG       0.42000
@<TRIPOS>BOND
      1       1       2 1
      2       1       3 1
      3       1       4 1
      4       1       5 1
      5       2       6 1
@<TRIPOS>ALT_TYPE
CGenFF_4.0_ALT_TYPE_SET
CGenFF_4.0 1 CG331 2 OG311 3 HGA3 4 HGA3 5 HGA3 6 HGP1
@<TRIPOS>MOLECULE
methanol
 6 5 0 0 0
****
USER_CHARGES
INVALID_CHARGES
Pose:  24 Cluster:  24 Fr_nu: 9188064 TotEn:    -7.60
@<TRIPOS>ATOM
      1 C1        -54.5276  -24.3738  -24.0538 C.3    1 LIG      -0.04000
      2 O1        -53.2054  -23.9221  -23.8253 O.3    1 LIG      -0.65000
      3 H1        -55.2332  -23.5755  -23.8107 H      1 LIG       0.09000
      4 H2        -54.7261  -25.2514  -23.4334 H      1 LIG       0.09000
      5 H3        -54.6343  -24.6430  -25.1072 H      1 LIG       0.09000
      6 H4        -52.6096  -24.6566  -24.0517 H      1 LIG       0.42000
@<TRIPOS>BOND
      1       1       2 1
      2       1       3 1
      3       1       4 1
      4       1       5 1
      5       2       6 1
@<TRIPOS>ALT_TYPE
CGenFF_4.0_ALT_TYPE_SET
CGenFF_4.0 1 CG331 2 OG311 3 HGA3 4 HGA3 5 HGA3 6 HGP1
@<TRIPOS>MOLECULE
methanol
 6 5 0 0 0
****
USER_CHARGES
INVALID_CHARGES
Pose:  25 Cluster:  25 Fr_nu: 6769466 TotEn:    -7.50
@<TRIPOS>ATOM
      1 C1        -72.4489  -11.1754  -44.0607 C.3    1 LIG      -0.04000
      2 O1        -71.9030   -9.8820  -44.2441 O.3    1 LIG      -0.65000
      3 H1        -71.6394  -11.9024  -43.9596 H      1 LIG       0.09000
      4 H2        -73.0778  -11.4312  -44.9173 H      1 LIG       0.09000
      5 H3        -73.0552  -11.1798  -43.1519 H      1 LIG       0.09000
      6 H4        -72.6506   -9.2660  -44.3298 H      1 LIG       0.42000
@<TRIPOS>BOND
      1       1       2 1
      2       1       3 1
      3       1       4 1
      4       1       5 1
      5       2       6 1
@<TRIPOS>ALT_TYPE
CGenFF_4.0_ALT_TYPE_SET
CGenFF_4.0 1 CG331 2 OG311 3 HGA3 4 HGA3 5 HGA3 6 HGP1
@<TRIPOS>MOLECULE
furan
 9 9 0 0 0
****
USER_CHARGES
INVALID_CHARGES
Pose:   1 Cluster:   1 Fr_nu: 816536 TotEn:   -11.24
@<TRIPOS>ATOM
      1 C1        -65.3827   -7.1496  -45.4335 C.2    1 LIG      -0.26000
      2 C2        -66.6941   -6.7234  -45.1145 C.2    1 LIG      -0.26000
      3 C3        -65.0396   -8.0777  -44.4781 C.2    1 LIG       0.09300
      4 C4        -67.0590   -7.4217  -43.9870 C.2    1 LIG       0.09300
      5 O1        -66.0560   -8.2494  -43.5927 O.3    1 LIG      -0.29200
      6 H1        -64.7646   -6.8209  -46.2565 H      1 LIG       0.17500
      7 H2        -67.2979   -5.9983  -45.6408 H      1 LIG       0.17500
      8 H3        -64.1577   -8.6752  -44.2989 H      1 LIG       0.13800
      9 H4        -67.9498   -7.4424  -43.3762 H      1 LIG       0.13800
@<TRIPOS>BOND
      1       1       2 1
      2       1       3 2
      3       2       4 2
      4       3       5 1
      5       4       5 1
      6       1       6 1
      7       2       7 1
      8       3       8 1
      9       4       9 1
@<TRIPOS>ALT_TYPE
CGenFF_4.0_ALT_TYPE_SET
CGenFF_4.0 1 CG2R51 2 CG2R51 3 CG2R51 4 CG2R51 5 OG2R50 6 HGR51 7 HGR51 8 HGR52 9 HGR52
@<TRIPOS>MOLECULE
furan
 9 9 0 0 0
****
USER_CHARGES
INVALID_CHARGES
Pose:   2 Cluster:   2 Fr_nu:  17676 TotEn:   -10.12
@<TRIPOS>ATOM
      1 C1        -65.9390   -7.7380  -45.3568 C.2    1 LIG      -0.26000
      2 C2        -66.4231   -7.7581  -46.6866 C.2    1 LIG      -0.26000
      3 C3        -64.5946   -8.0178  -45.4354 C.2    1 LIG       0.09300
      4 C4        -65.3399   -8.0486  -47.4831 C.2    1 LIG       0.09300
      5 O1        -64.2214   -8.2083  -46.7280 O.3    1 LIG      -0.29200
      6 H1        -66.5000   -7.5443  -44.4539 H      1 LIG       0.17500
      7 H2        -67.4348   -7.5825  -47.0226 H      1 LIG       0.17500
      8 H3        -63.8063   -8.1114  -44.7026 H      1 LIG       0.13800
      9 H4        -65.2064   -8.1702  -48.5481 H      1 LIG       0.13800
@<TRIPOS>BOND
      1       1       2 1
      2       1       3 2
      3       2       4 2
      4       3       5 1
      5       4       5 1
      6       1       6 1
      7       2       7 1
      8       3       8 1
      9       4       9 1
@<TRIPOS>ALT_TYPE
CGenFF_4.0_ALT_TYPE_SET
CGenFF_4.0 1 CG2R51 2 CG2R51 3 CG2R51 4 CG2R51 5 OG2R50 6 HGR51 7 HGR51 8 HGR52 9 HGR52
@<TRIPOS>MOLECULE
furan
 9 9 0 0 0
****
USER_CHARGES
INVALID_CHARGES
Pose:   3 Cluster:   3 Fr_nu: 1026954 TotEn:    -9.70
@<TRIPOS>ATOM
      1 C1        -65.6869   -7.4508  -43.9938 C.2    1 LIG      -0.26000
      2 C2        -66.7504   -6.9335  -44.7713 C.2    1 LIG      -0.26000
      3 C3        -64.9754   -8.2837  -44.8257 C.2    1 LIG       0.09300
      4 C4        -66.6129   -7.4870  -46.0230 C.2    1 LIG       0.09300
      5 O1        -65.5333   -8.3112  -46.0645 O.3    1 LIG      -0.29200
      6 H1        -65.4668   -7.2430  -42.9566 H      1 LIG       0.17500
      7 H2        -67.5206   -6.2433  -44.4586 H      1 LIG       0.17500
      8 H3        -64.0948   -8.8958  -44.6959 H      1 LIG       0.13800
      9 H4        -67.1705   -7.4001  -46.9442 H      1 LIG       0.13800
@<TRIPOS>BOND
      1       1       2 1
      2       1       3 2
      3       2       4 2
      4       3       5 1
      5       4       5 1
      6       1       6 1
      7       2       7 1
      8       3       8 1
      9       4       9 1
@<TRIPOS>ALT_TYPE
CGenFF_4.0_ALT_TYPE_SET
CGenFF_4.0 1 CG2R51 2 CG2R51 3 CG2R51 4 CG2R51 5 OG2R50 6 HGR51 7 HGR51 8 HGR52 9 HGR52
@<TRIPOS>MOLECULE
furan
 9 9 0 0 0
****
USER_CHARGES
INVALID_CHARGES
Pose:   4 Cluster:   4 Fr_nu:  19640 TotEn:    -9.03
@<TRIPOS>ATOM
      1 C1        -65.7137   -7.2941  -45.9111 C.2    1 LIG      -0.26000
      2 C2        -66.5761   -6.8512  -46.9423 C.2    1 LIG      -0.26000
      3 C3        -64.8860   -8.2326  -46.4822 C.2    1 LIG       0.09300
      4 C4        -66.2138   -7.5505  -48.0700 C.2    1 LIG       0.09300
      5 O1        -65.1842   -8.3946  -47.7980 O.3    1 LIG      -0.29200
      6 H1        -65.6978   -6.9703  -44.8805 H      1 LIG       0.17500
      7 H2        -67.3632   -6.1143  -46.8723 H      1 LIG       0.17500
      8 H3        -64.0764   -8.8421  -46.1079 H      1 LIG       0.13800
      9 H4        -66.5708   -7.5616  -49.0895 H      1 LIG       0.13800
@<TRIPOS>BOND
      1       1       2 1
      2       1       3 2
      3       2       4 2
      4       3       5 1
      5       4       5 1
      6       1       6 1
      7       2       7 1
      8       3       8 1
      9       4       9 1
@<TRIPOS>ALT_TYPE
CGenFF_4.0_ALT_TYPE_SET
CGenFF_4.0 1 CG2R51 2 CG2R51 3 CG2R51 4 CG2R51 5 OG2R50 6 HGR51 7 HGR51 8 HGR52 9 HGR52
@<TRIPOS>MOLECULE
furan
 9 9 0 0 0
****
USER_CHARGES
INVALID_CHARGES
Pose:   5 Cluster:   5 Fr_nu: 489720 TotEn:    -9.01
@<TRIPOS>ATOM
      1 C1        -66.6340   -7.4845  -45.3235 C.2    1 LIG      -0.26000
      2 C2        -65.4922   -7.9647  -46.0084 C.2    1 LIG      -0.26000
      3 C3        -66.2383   -7.2721  -44.0234 C.2    1 LIG       0.09300
      4 C4        -64.4802   -8.0113  -45.0780 C.2    1 LIG       0.09300
      5 O1        -64.9268   -7.5907  -43.8655 O.3    1 LIG      -0.29200
      6 H1        -67.6218   -7.3150  -45.7268 H      1 LIG       0.17500
      7 H2        -65.4164   -8.2418  -47.0499 H      1 LIG       0.17500
      8 H3        -66.7426   -6.9151  -43.1372 H      1 LIG       0.13800
      9 H4        -63.4411   -8.3042  -45.1178 H      1 LIG       0.13800
@<TRIPOS>BOND
      1       1       2 1
      2       1       3 2
      3       2       4 2
      4       3       5 1
      5       4       5 1
      6       1       6 1
      7       2       7 1
      8       3       8 1
      9       4       9 1
@<TRIPOS>ALT_TYPE
CGenFF_4.0_ALT_TYPE_SET
CGenFF_4.0 1 CG2R51 2 CG2R51 3 CG2R51 4 CG2R51 5 OG2R50 6 HGR51 7 HGR51 8 HGR52 9 HGR52
@<TRIPOS>MOLECULE
furan
 9 9 0 0 0
****
USER_CHARGES
INVALID_CHARGES
Pose:   6 Cluster:   6 Fr_nu: 362105 TotEn:    -8.76
@<TRIPOS>ATOM
      1 C1        -65.9545   -7.8629  -45.8947 C.2    1 LIG      -0.26000
      2 C2        -67.2351   -7.2756  -46.0304 C.2    1 LIG      -0.26000
      3 C3        -65.8269   -8.1982  -44.5668 C.2    1 LIG       0.09300
      4 C4        -67.7987   -7.2940  -44.7757 C.2    1 LIG       0.09300
      5 O1        -66.9467   -7.8548  -43.8779 O.3    1 LIG      -0.29200
      6 H1        -65.2168   -8.0215  -46.6678 H      1 LIG       0.17500
      7 H2        -67.6904   -6.8877  -46.9301 H      1 LIG       0.17500
      8 H3        -65.0443   -8.6633  -43.9850 H      1 LIG       0.13800
      9 H4        -68.7472   -6.9643  -44.3775 H      1 LIG       0.13800
@<TRIPOS>BOND
      1       1       2 1
      2       1       3 2
      3       2       4 2
      4       3       5 1
      5       4       5 1
      6       1       6 1
      7       2       7 1
      8       3       8 1
      9       4       9 1
@<TRIPOS>ALT_TYPE
CGenFF_4.0_ALT_TYPE_SET
CGenFF_4.0 1 CG2R51 2 CG2R51 3 CG2R51 4 CG2R51 5 OG2R50 6 HGR51 7 HGR51 8 HGR52 9 HGR52
@<TRIPOS>MOLECULE
furan
 9 9 0 0 0
****
USER_CHARGES
INVALID_CHARGES
Pose:   7 Cluster:   7 Fr_nu: 816663 TotEn:    -8.74
@<TRIPOS>ATOM
      1 C1        -65.0216   -7.8029  -44.8118 C.2    1 LIG      -0.26000
      2 C2        -65.7294   -7.4560  -43.6363 C.2    1 LIG      -0.26000
      3 C3        -65.9692   -7.9559  -45.7971 C.2    1 LIG       0.09300
      4 C4        -67.0590   -7.4217  -43.9870 C.2    1 LIG       0.09300
      5 O1        -67.2136   -7.7251  -45.3025 O.3    1 LIG      -0.29200
      6 H1        -63.9545   -7.9265  -44.9265 H      1 LIG       0.17500
      7 H2        -65.3215   -7.2559  -42.6560 H      1 LIG       0.17500
      8 H3        -65.9229   -8.2119  -46.8456 H      1 LIG       0.13800
      9 H4        -67.9696   -7.2094  -43.4459 H      1 LIG       0.13800
@<TRIPOS>BOND
      1       1       2 1
      2       1       3 2
      3       2       4 2
      4       3       5 1
      5       4       5 1
      6       1       6 1
      7       2       7 1
      8       3       8 1
      9       4       9 1
@<TRIPOS>ALT_TYPE
CGenFF_4.0_ALT_TYPE_SET
CGenFF_4.0 1 CG2R51 2 CG2R51 3 CG2R51 4 CG2R51 5 OG2R50 6 HGR51 7 HGR51 8 HGR52 9 HGR52
@<TRIPOS>MOLECULE
furan
 9 9 0 0 0
****
USER_CHARGES
INVALID_CHARGES
Pose:   8 Cluster:   8 Fr_nu:  90114 TotEn:    -8.73
@<TRIPOS>ATOM
      1 C1        -66.5788   -7.7504  -43.8903 C.2    1 LIG      -0.26000
      2 C2        -65.1985   -8.0280  -43.7454 C.2    1 LIG      -0.26000
      3 C3        -66.6915   -6.9408  -44.9966 C.2    1 LIG       0.09300
      4 C4        -64.5662   -7.3683  -44.7734 C.2    1 LIG       0.09300
      5 O1        -65.4692   -6.7032  -45.5407 O.3    1 LIG      -0.29200
      6 H1        -67.3900   -8.0967  -43.2663 H      1 LIG       0.17500
      7 H2        -64.7240   -8.6334  -42.9866 H      1 LIG       0.17500
      8 H3        -67.5260   -6.4750  -45.5003 H      1 LIG       0.13800
      9 H4        -63.5345   -7.2773  -45.0806 H      1 LIG       0.13800
@<TRIPOS>BOND
      1       1       2 1
      2       1       3 2
      3       2       4 2
      4       3       5 1
      5       4       5 1
      6       1       6 1
      7       2       7 1
      8       3       8 1
      9       4       9 1
@<TRIPOS>ALT_TYPE
CGenFF_4.0_ALT_TYPE_SET
CGenFF_4.0 1 CG2R51 2 CG2R51 3 CG2R51 4 CG2R51 5 OG2R50 6 HGR51 7 HGR51 8 HGR52 9 HGR52
@<TRIPOS>MOLECULE
furan
 9 9 0 0 0
****
USER_CHARGES
INVALID_CHARGES
Pose:   9 Cluster:   9 Fr_nu:  45924 TotEn:    -8.72
@<TRIPOS>ATOM
      1 C1        -66.2485   -7.7352  -46.9634 C.2    1 LIG      -0.26000
      2 C2        -64.9103   -8.0395  -46.6171 C.2    1 LIG      -0.26000
      3 C3        -66.9620   -7.7580  -45.7875 C.2    1 LIG       0.09300
      4 C4        -64.9014   -8.2264  -45.2544 C.2    1 LIG       0.09300
      5 O1        -66.1481   -8.0565  -44.7411 O.3    1 LIG      -0.29200
      6 H1        -66.6437   -7.5260  -47.9469 H      1 LIG       0.17500
      7 H2        -64.0588   -8.1131  -47.2781 H      1 LIG       0.17500
      8 H3        -68.0001   -7.5911  -45.5396 H      1 LIG       0.13800
      9 H4        -64.1304   -8.4717  -44.5385 H      1 LIG       0.13800
@<TRIPOS>BOND
      1       1       2 1
      2       1       3 2
      3       2       4 2
      4       3       5 1
      5       4       5 1
      6       1       6 1
      7       2       7 1
      8       3       8 1
      9       4       9 1
@<TRIPOS>ALT_TYPE
CGenFF_4.0_ALT_TYPE_SET
CGenFF_4.0 1 CG2R51 2 CG2R51 3 CG2R51 4 CG2R51 5 OG2R50 6 HGR51 7 HGR51 8 HGR52 9 HGR52
@<TRIPOS>MOLECULE
furan
 9 9 0 0 0
****
USER_CHARGES
INVALID_CHARGES
Pose:  10 Cluster:  10 Fr_nu: 320153 TotEn:    -8.35
@<TRIPOS>ATOM
      1 C1        -65.3065   -7.9992  -47.6856 C.2    1 LIG      -0.26000
      2 C2        -65.1985   -8.0280  -46.2746 C.2    1 LIG      -0.26000
      3 C3        -66.6039   -7.6352  -47.9620 C.2    1 LIG       0.09300
      4 C4        -66.4376   -7.6795  -45.7894 C.2    1 LIG       0.09300
      5 O1        -67.2999   -7.4384  -46.8116 O.3    1 LIG      -0.29200
      6 H1        -64.5355   -8.2169  -48.4103 H      1 LIG       0.17500
      7 H2        -64.3266   -8.2720  -45.6851 H      1 LIG       0.17500
      8 H3        -67.1581   -7.4795  -48.8761 H      1 LIG       0.13800
      9 H4        -66.8458   -7.5636  -44.7960 H      1 LIG       0.13800
@<TRIPOS>BOND
      1       1       2 1
      2       1       3 2
      3       2       4 2
      4       3       5 1
      5       4       5 1
      6       1       6 1
      7       2       7 1
      8       3       8 1
      9       4       9 1
@<TRIPOS>ALT_TYPE
CGenFF_4.0_ALT_TYPE_SET
CGenFF_4.0 1 CG2R51 2 CG2R51 3 CG2R51 4 CG2R51 5 OG2R50 6 HGR51 7 HGR51 8 HGR52 9 HGR52
@<TRIPOS>MOLECULE
furan
 9 9 0 0 0
****
USER_CHARGES
INVALID_CHARGES
Pose:  11 Cluster:  11 Fr_nu:  16590 TotEn:    -8.32
@<TRIPOS>ATOM
      1 C1        -65.5447   -8.2327  -47.7658 C.2    1 LIG      -0.26000
      2 C2        -64.5910   -8.3614  -46.7280 C.2    1 LIG      -0.26000
      3 C3        -66.2604   -7.0915  -47.4874 C.2    1 LIG       0.09300
      4 C4        -64.7917   -7.2896  -45.8895 C.2    1 LIG       0.09300
      5 O1        -65.8076   -6.5107  -46.3454 O.3    1 LIG      -0.29200
      6 H1        -65.6924   -8.8897  -48.6106 H      1 LIG       0.17500
      7 H2        -63.8497   -9.1381  -46.6065 H      1 LIG       0.17500
      8 H3        -67.0785   -6.5838  -47.9774 H      1 LIG       0.13800
      9 H4        -64.3207   -6.9566  -44.9762 H      1 LIG       0.13800
@<TRIPOS>BOND
      1       1       2 1
      2       1       3 2
      3       2       4 2
      4       3       5 1
      5       4       5 1
      6       1       6 1
      7       2       7 1
      8       3       8 1
      9       4       9 1
@<TRIPOS>ALT_TYPE
CGenFF_4.0_ALT_TYPE_SET
CGenFF_4.0 1 CG2R51 2 CG2R51 3 CG2R51 4 CG2R51 5 OG2R50 6 HGR51 7 HGR51 8 HGR52 9 HGR52
@<TRIPOS>MOLECULE
furan
 9 9 0 0 0
****
USER_CHARGES
INVALID_CHARGES
Pose:  12 Cluster:  12 Fr_nu:  29235 TotEn:    -7.42
@<TRIPOS>ATOM
      1 C1        -67.2858   -7.0267  -47.1558 C.2    1 LIG      -0.26000
      2 C2        -68.1917   -6.4084  -46.2611 C.2    1 LIG      -0.26000
      3 C3        -66.0998   -6.3409  -47.0331 C.2    1 LIG       0.09300
      4 C4        -67.4946   -5.3890  -45.6554 C.2    1 LIG       0.09300
      5 O1        -66.2186   -5.3412  -46.1205 O.3    1 LIG      -0.29200
      6 H1        -67.4740   -7.8666  -47.8087 H      1 LIG       0.17500
      7 H2        -69.2235   -6.6729  -46.0802 H      1 LIG       0.17500
      8 H3        -65.1297   -6.4358  -47.4989 H      1 LIG       0.13800
      9 H4        -67.7495   -4.6476  -44.9122 H      1 LIG       0.13800
@<TRIPOS>BOND
      1       1       2 1
      2       1       3 2
      3       2       4 2
      4       3       5 1
      5       4       5 1
      6       1       6 1
      7       2       7 1
      8       3       8 1
      9       4       9 1
@<TRIPOS>ALT_TYPE
CGenFF_4.0_ALT_TYPE_SET
CGenFF_4.0 1 CG2R51 2 CG2R51 3 CG2R51 4 CG2R51 5 OG2R50 6 HGR51 7 HGR51 8 HGR52 9 HGR52
@<TRIPOS>MOLECULE
furan
 9 9 0 0 0
****
USER_CHARGES
INVALID_CHARGES
Pose:  13 Cluster:  13 Fr_nu: 669317 TotEn:    -6.55
@<TRIPOS>ATOM
      1 C1        -67.5934   -6.8110  -45.8982 C.2    1 LIG      -0.26000
      2 C2        -66.6521   -7.3704  -45.0014 C.2    1 LIG      -0.26000
      3 C3        -67.1317   -7.0946  -47.1625 C.2    1 LIG       0.09300
      4 C4        -65.6824   -7.9560  -45.7817 C.2    1 LIG       0.09300
      5 O1        -65.9675   -7.7925  -47.1002 O.3    1 LIG      -0.29200
      6 H1        -68.4952   -6.2685  -45.6537 H      1 LIG       0.17500
      7 H2        -66.6774   -7.3494  -43.9215 H      1 LIG       0.17500
      8 H3        -67.4969   -6.8824  -48.1568 H      1 LIG       0.13800
      9 H4        -64.7746   -8.4994  -45.5634 H      1 LIG       0.13800
@<TRIPOS>BOND
      1       1       2 1
      2       1       3 2
      3       2       4 2
      4       3       5 1
      5       4       5 1
      6       1       6 1
      7       2       7 1
      8       3       8 1
      9       4       9 1
@<TRIPOS>ALT_TYPE
CGenFF_4.0_ALT_TYPE_SET
CGenFF_4.0 1 CG2R51 2 CG2R51 3 CG2R51 4 CG2R51 5 OG2R50 6 HGR51 7 HGR51 8 HGR52 9 HGR52
@<TRIPOS>MOLECULE
furan
 9 9 0 0 0
****
USER_CHARGES
INVALID_CHARGES
Pose:  14 Cluster:  14 Fr_nu: 969886 TotEn:    -5.94
@<TRIPOS>ATOM
      1 C1        -66.2774   -7.7086  -46.4200 C.2    1 LIG      -0.26000
      2 C2        -66.1540   -7.7086  -45.0100 C.2    1 LIG      -0.26000
      3 C3        -67.3756   -6.9319  -46.7073 C.2    1 LIG       0.09300
      4 C4        -67.1856   -6.9318  -44.5363 C.2    1 LIG       0.09300
      5 O1        -67.9348   -6.4545  -45.5646 O.3    1 LIG      -0.29200
      6 H1        -65.6452   -8.2121  -47.1370 H      1 LIG       0.17500
      7 H2        -65.4065   -8.2117  -44.4137 H      1 LIG       0.17500
      8 H3        -67.8627   -6.6361  -47.6251 H      1 LIG       0.13800
      9 H4        -67.5062   -6.6368  -43.5477 H      1 LIG       0.13800
@<TRIPOS>BOND
      1       1       2 1
      2       1       3 2
      3       2       4 2
      4       3       5 1
      5       4       5 1
      6       1       6 1
      7       2       7 1
      8       3       8 1
      9       4       9 1
@<TRIPOS>ALT_TYPE
CGenFF_4.0_ALT_TYPE_SET
CGenFF_4.0 1 CG2R51 2 CG2R51 3 CG2R51 4 CG2R51 5 OG2R50 6 HGR51 7 HGR51 8 HGR52 9 HGR52
@<TRIPOS>MOLECULE
furan
 9 9 0 0 0
****
USER_CHARGES
INVALID_CHARGES
Pose:  15 Cluster:  15 Fr_nu:  61142 TotEn:    -5.80
@<TRIPOS>ATOM
      1 C1        -67.1969   -6.0621  -45.4374 C.2    1 LIG      -0.26000
      2 C2        -66.3259   -6.3759  -46.5079 C.2    1 LIG      -0.26000
      3 C3        -67.6676   -7.2644  -44.9630 C.2    1 LIG       0.09300
      4 C4        -66.3263   -7.7475  -46.6113 C.2    1 LIG       0.09300
      5 O1        -67.1416   -8.2966  -45.6731 O.3    1 LIG      -0.29200
      6 H1        -67.4504   -5.0823  -45.0593 H      1 LIG       0.17500
      7 H2        -65.7674   -5.6883  -47.1266 H      1 LIG       0.17500
      8 H3        -68.3451   -7.5409  -44.1683 H      1 LIG       0.13800
      9 H4        -65.8266   -8.4481  -47.2644 H      1 LIG       0.13800
@<TRIPOS>BOND
      1       1       2 1
      2       1       3 2
      3       2       4 2
      4       3       5 1
      5       4       5 1
      6       1       6 1
      7       2       7 1
      8       3       8 1
      9       4       9 1
@<TRIPOS>ALT_TYPE
CGenFF_4.0_ALT_TYPE_SET
CGenFF_4.0 1 CG2R51 2 CG2R51 3 CG2R51 4 CG2R51 5 OG2R50 6 HGR51 7 HGR51 8 HGR52 9 HGR52
@<TRIPOS>MOLECULE
pyrimidine
 10 10 0 0 0
****
USER_CHARGES
INVALID_CHARGES
Pose:   1 Cluster:   1 Fr_nu: 1305533 TotEn:   -16.53
@<TRIPOS>ATOM
      1 C1        -75.6066  -27.3767  -46.4477 C.ar   1 LIG      -0.13100
      2 C2        -74.9967  -28.6124  -46.5230 C.ar   1 LIG       0.28900
      3 C3        -74.9954  -26.4587  -45.6185 C.ar   1 LIG       0.28900
      4 C4        -73.3759  -27.9566  -45.0704 C.ar   1 LIG       0.50700
      5 N1        -73.8763  -28.9376  -45.8454 N.ar   1 LIG      -0.71900
      6 N2        -73.8750  -26.7158  -44.9122 N.ar   1 LIG      -0.71900
      7 H1        -76.5054  -27.1431  -47.0025 H      1 LIG       0.11500
      8 H2        -75.4048  -29.3985  -47.1489 H      1 LIG       0.11400
      9 H3        -75.4025  -25.4610  -45.4947 H      1 LIG       0.11400
     10 H4        -72.4766  -28.1907  -44.5139 H      1 LIG       0.14100
@<TRIPOS>BOND
      1       1       2 ar
      2       1       3 ar
      3       2       5 ar
      4       3       6 ar
      5       4       5 ar
      6       4       6 ar
      7       1       7 1
      8       2       8 1
      9       3       9 1
     10       4      10 1
@<TRIPOS>ALT_TYPE
CGenFF_4.0_ALT_TYPE_SET
CGenFF_4.0 1 CG2R61 2 CG2R61 3 CG2R61 4 CG2R64 5 NG2R62 6 NG2R62 7 HGR61 8 HGR62 9 HGR62 10 HGR62
@<TRIPOS>MOLECULE
pyrimidine
 10 10 0 0 0
****
USER_CHARGES
INVALID_CHARGES
Pose:   2 Cluster:   2 Fr_nu: 399725 TotEn:   -14.67
@<TRIPOS>ATOM
      1 C1        -66.4359   -7.5060  -47.1417 C.ar   1 LIG      -0.13100
      2 C2        -65.2634   -7.9692  -47.7031 C.ar   1 LIG       0.28900
      3 C3        -66.4424   -7.4120  -45.7651 C.ar   1 LIG       0.28900
      4 C4        -64.3060   -8.1802  -45.6522 C.ar   1 LIG       0.50700
      5 N1        -64.1749   -8.3166  -46.9855 N.ar   1 LIG      -0.71900
      6 N2        -65.3913   -7.7420  -44.9861 N.ar   1 LIG      -0.71900
      7 H1        -67.2940   -7.2345  -47.7417 H      1 LIG       0.11500
      8 H2        -65.1641   -8.0771  -48.7777 H      1 LIG       0.11400
      9 H3        -67.3197   -7.0588  -45.2342 H      1 LIG       0.11400
     10 H4        -63.4473   -8.4531  -45.0511 H      1 LIG       0.14100
@<TRIPOS>BOND
      1       1       2 ar
      2       1       3 ar
      3       2       5 ar
      4       3       6 ar
      5       4       5 ar
      6       4       6 ar
      7       1       7 1
      8       2       8 1
      9       3       9 1
     10       4      10 1
@<TRIPOS>ALT_TYPE
CGenFF_4.0_ALT_TYPE_SET
CGenFF_4.0 1 CG2R61 2 CG2R61 3 CG2R61 4 CG2R64 5 NG2R62 6 NG2R62 7 HGR61 8 HGR62 9 HGR62 10 HGR62
@<TRIPOS>MOLECULE
pyrimidine
 10 10 0 0 0
****
USER_CHARGES
INVALID_CHARGES
Pose:   3 Cluster:   3 Fr_nu: 512322 TotEn:   -14.34
@<TRIPOS>ATOM
      1 C1        -67.5135   -7.1153  -45.0134 C.ar   1 LIG      -0.13100
      2 C2        -66.9646   -7.4158  -43.7834 C.ar   1 LIG       0.28900
      3 C3        -66.7349   -7.4310  -46.1080 C.ar   1 LIG       0.28900
      4 C4        -65.0884   -8.2410  -44.7663 C.ar   1 LIG       0.50700
      5 N1        -65.7501   -7.9810  -43.6226 N.ar   1 LIG      -0.71900
      6 N2        -65.5130   -7.9965  -46.0207 N.ar   1 LIG      -0.71900
      7 H1        -68.4905   -6.6617  -45.1130 H      1 LIG       0.11500
      8 H2        -67.5025   -7.2037  -42.8658 H      1 LIG       0.11400
      9 H3        -67.0821   -7.2312  -47.1159 H      1 LIG       0.11400
     10 H4        -64.1097   -8.6942  -44.6668 H      1 LIG       0.14100
@<TRIPOS>BOND
      1       1       2 ar
      2       1       3 ar
      3       2       5 ar
      4       3       6 ar
      5       4       5 ar
      6       4       6 ar
      7       1       7 1
      8       2       8 1
      9       3       9 1
     10       4      10 1
@<TRIPOS>ALT_TYPE
CGenFF_4.0_ALT_TYPE_SET
CGenFF_4.0 1 CG2R61 2 CG2R61 3 CG2R61 4 CG2R64 5 NG2R62 6 NG2R62 7 HGR61 8 HGR62 9 HGR62 10 HGR62
@<TRIPOS>MOLECULE
pyrimidine
 10 10 0 0 0
****
USER_CHARGES
INVALID_CHARGES
Pose:   4 Cluster:   4 Fr_nu:  28980 TotEn:   -12.87
@<TRIPOS>ATOM
      1 C1        -67.2691   -6.1685  -45.1336 C.ar   1 LIG      -0.13100
      2 C2        -66.0179   -5.9829  -45.6855 C.ar   1 LIG       0.28900
      3 C3        -67.5011   -7.4135  -44.5856 C.ar   1 LIG       0.28900
      4 C4        -65.4076   -8.1036  -45.1404 C.ar   1 LIG       0.50700
      5 N1        -65.0595   -6.9323  -45.7063 N.ar   1 LIG      -0.71900
      6 N2        -66.5898   -8.4082  -44.5717 N.ar   1 LIG      -0.71900
      7 H1        -68.0191   -5.3890  -45.1309 H      1 LIG       0.11500
      8 H2        -65.7436   -5.0371  -46.1400 H      1 LIG       0.11400
      9 H3        -68.4555   -7.6530  -44.1293 H      1 LIG       0.11400
     10 H4        -64.6572   -8.8847  -45.1439 H      1 LIG       0.14100
@<TRIPOS>BOND
      1       1       2 ar
      2       1       3 ar
      3       2       5 ar
      4       3       6 ar
      5       4       5 ar
      6       4       6 ar
      7       1       7 1
      8       2       8 1
      9       3       9 1
     10       4      10 1
@<TRIPOS>ALT_TYPE
CGenFF_4.0_ALT_TYPE_SET
CGenFF_4.0 1 CG2R61 2 CG2R61 3 CG2R61 4 CG2R64 5 NG2R62 6 NG2R62 7 HGR61 8 HGR62 9 HGR62 10 HGR62
@<TRIPOS>MOLECULE
pyrimidine
 10 10 0 0 0
****
USER_CHARGES
INVALID_CHARGES
Pose:   5 Cluster:   5 Fr_nu:  45560 TotEn:   -12.86
@<TRIPOS>ATOM
      1 C1        -65.3909   -7.5041  -44.3535 C.ar   1 LIG      -0.13100
      2 C2        -66.6632   -7.1641  -44.7660 C.ar   1 LIG       0.28900
      3 C3        -64.5427   -7.9550  -45.3441 C.ar   1 LIG       0.28900
      4 C4        -66.1652   -7.7065  -46.9165 C.ar   1 LIG       0.50700
      5 N1        -67.0856   -7.2532  -46.0443 N.ar   1 LIG      -0.71900
      6 N2        -64.8980   -8.0694  -46.6406 N.ar   1 LIG      -0.71900
      7 H1        -65.0790   -7.4226  -43.3209 H      1 LIG       0.11500
      8 H2        -67.4001   -6.7997  -44.0585 H      1 LIG       0.11400
      9 H3        -63.5232   -8.2463  -45.1155 H      1 LIG       0.11400
     10 H4        -66.4776   -7.7892  -47.9503 H      1 LIG       0.14100
@<TRIPOS>BOND
      1       1       2 ar
      2       1       3 ar
      3       2       5 ar
      4       3       6 ar
      5       4       5 ar
      6       4       6 ar
      7       1       7 1
      8       2       8 1
      9       3       9 1
     10       4      10 1
@<TRIPOS>ALT_TYPE
CGenFF_4.0_ALT_TYPE_SET
CGenFF_4.0 1 CG2R61 2 CG2R61 3 CG2R61 4 CG2R64 5 NG2R62 6 NG2R62 7 HGR61 8 HGR62 9 HGR62 10 HGR62
@<TRIPOS>MOLECULE
pyrimidine
 10 10 0 0 0
****
USER_CHARGES
INVALID_CHARGES
Pose:   6 Cluster:   6 Fr_nu: 133267 TotEn:   -12.27
@<TRIPOS>ATOM
      1 C1        -68.1081   -6.6384  -45.9056 C.ar   1 LIG      -0.13100
      2 C2        -67.4675   -7.3984  -46.8630 C.ar   1 LIG       0.28900
      3 C3        -67.4787   -6.5680  -44.6797 C.ar   1 LIG       0.28900
      4 C4        -65.7879   -7.8975  -45.4150 C.ar   1 LIG       0.50700
      5 N1        -66.3019   -8.0439  -46.6510 N.ar   1 LIG      -0.71900
      6 N2        -66.3135   -7.1873  -44.3986 N.ar   1 LIG      -0.71900
      7 H1        -69.0430   -6.1312  -46.1032 H      1 LIG       0.11500
      8 H2        -67.8867   -7.5125  -47.8568 H      1 LIG       0.11400
      9 H3        -67.9071   -5.9947  -43.8648 H      1 LIG       0.11400
     10 H4        -64.8525   -8.4062  -45.2166 H      1 LIG       0.14100
@<TRIPOS>BOND
      1       1       2 ar
      2       1       3 ar
      3       2       5 ar
      4       3       6 ar
      5       4       5 ar
      6       4       6 ar
      7       1       7 1
      8       2       8 1
      9       3       9 1
     10       4      10 1
@<TRIPOS>ALT_TYPE
CGenFF_4.0_ALT_TYPE_SET
CGenFF_4.0 1 CG2R61 2 CG2R61 3 CG2R61 4 CG2R64 5 NG2R62 6 NG2R62 7 HGR61 8 HGR62 9 HGR62 10 HGR62
@<TRIPOS>MOLECULE
pyrimidine
 10 10 0 0 0
****
USER_CHARGES
INVALID_CHARGES
Pose:   7 Cluster:   7 Fr_nu:  43204 TotEn:   -11.79
@<TRIPOS>ATOM
      1 C1        -68.2986   -6.0790  -45.4548 C.ar   1 LIG      -0.13100
      2 C2        -68.4490   -7.3712  -44.9944 C.ar   1 LIG       0.28900
      3 C3        -67.0610   -5.7737  -45.9832 C.ar   1 LIG       0.28900
      4 C4        -66.3126   -7.8818  -45.5794 C.ar   1 LIG       0.50700
      5 N1        -67.4734   -8.3020  -45.0414 N.ar   1 LIG      -0.71900
      6 N2        -66.0414   -6.6538  -46.0614 N.ar   1 LIG      -0.71900
      7 H1        -69.0986   -5.3526  -45.4044 H      1 LIG       0.11500
      8 H2        -69.3865   -7.7036  -44.5619 H      1 LIG       0.11400
      9 H3        -66.8484   -4.7827  -46.3694 H      1 LIG       0.11400
     10 H4        -65.5111   -8.6086  -45.6289 H      1 LIG       0.14100
@<TRIPOS>BOND
      1       1       2 ar
      2       1       3 ar
      3       2       5 ar
      4       3       6 ar
      5       4       5 ar
      6       4       6 ar
      7       1       7 1
      8       2       8 1
      9       3       9 1
     10       4      10 1
@<TRIPOS>ALT_TYPE
CGenFF_4.0_ALT_TYPE_SET
CGenFF_4.0 1 CG2R61 2 CG2R61 3 CG2R61 4 CG2R64 5 NG2R62 6 NG2R62 7 HGR61 8 HGR62 9 HGR62 10 HGR62
@<TRIPOS>MOLECULE
pyrimidine
 10 10 0 0 0
****
USER_CHARGES
INVALID_CHARGES
Pose:   8 Cluster:   8 Fr_nu: 170306 TotEn:   -10.95
@<TRIPOS>ATOM
      1 C1        -64.3951   -8.2870  -46.1398 C.ar   1 LIG      -0.13100
      2 C2        -65.0660   -7.2924  -46.8218 C.ar   1 LIG       0.28900
      3 C3        -64.7819   -8.4775  -44.8290 C.ar   1 LIG       0.28900
      4 C4        -66.3272   -6.8184  -44.9910 C.ar   1 LIG       0.50700
      5 N1        -66.0410   -6.5361  -46.2762 N.ar   1 LIG      -0.71900
      6 N2        -65.7477   -7.7585  -44.2203 N.ar   1 LIG      -0.71900
      7 H1        -63.6166   -8.8787  -46.6025 H      1 LIG       0.11500
      8 H2        -64.8307   -7.0697  -47.8569 H      1 LIG       0.11400
      9 H3        -64.3110   -9.2360  -44.2130 H      1 LIG       0.11400
     10 H4        -67.1059   -6.2254  -44.5272 H      1 LIG       0.14100
@<TRIPOS>BOND
      1       1       2 ar
      2       1       3 ar
      3       2       5 ar
      4       3       6 ar
      5       4       5 ar
      6       4       6 ar
      7       1       7 1
      8       2       8 1
      9       3       9 1
     10       4      10 1
@<TRIPOS>ALT_TYPE
CGenFF_4.0_ALT_TYPE_SET
CGenFF_4.0 1 CG2R61 2 CG2R61 3 CG2R61 4 CG2R64 5 NG2R62 6 NG2R62 7 HGR61 8 HGR62 9 HGR62 10 HGR62
@<TRIPOS>MOLECULE
pyrimidine
 10 10 0 0 0
****
USER_CHARGES
INVALID_CHARGES
Pose:   9 Cluster:   9 Fr_nu: 260273 TotEn:   -10.31
@<TRIPOS>ATOM
      1 C1        -64.9330   -7.4660  -45.6254 C.ar   1 LIG      -0.13100
      2 C2        -65.8965   -6.5372  -45.9623 C.ar   1 LIG       0.28900
      3 C3        -64.6223   -8.3862  -46.6056 C.ar   1 LIG       0.28900
      4 C4        -66.1251   -7.4502  -48.0313 C.ar   1 LIG       0.50700
      5 N1        -66.5153   -6.5001  -47.1606 N.ar   1 LIG      -0.71900
      6 N2        -65.2009   -8.4077  -47.8242 N.ar   1 LIG      -0.71900
      7 H1        -64.4529   -7.4725  -44.6561 H      1 LIG       0.11500
      8 H2        -66.2067   -5.7744  -45.2564 H      1 LIG       0.11400
      9 H3        -63.8774   -9.1554  -46.4327 H      1 LIG       0.11400
     10 H4        -66.6065   -7.4447  -49.0016 H      1 LIG       0.14100
@<TRIPOS>BOND
      1       1       2 ar
      2       1       3 ar
      3       2       5 ar
      4       3       6 ar
      5       4       5 ar
      6       4       6 ar
      7       1       7 1
      8       2       8 1
      9       3       9 1
     10       4      10 1
@<TRIPOS>ALT_TYPE
CGenFF_4.0_ALT_TYPE_SET
CGenFF_4.0 1 CG2R61 2 CG2R61 3 CG2R61 4 CG2R64 5 NG2R62 6 NG2R62 7 HGR61 8 HGR62 9 HGR62 10 HGR62
@<TRIPOS>MOLECULE
pyrimidine
 10 10 0 0 0
****
USER_CHARGES
INVALID_CHARGES
Pose:  10 Cluster:  10 Fr_nu:  79944 TotEn:    -9.98
@<TRIPOS>ATOM
      1 C1        -64.8513   -7.4620  -45.2890 C.ar   1 LIG      -0.13100
      2 C2        -65.2661   -8.1525  -44.1684 C.ar   1 LIG       0.28900
      3 C3        -65.7961   -6.6388  -45.8668 C.ar   1 LIG       0.28900
      4 C4        -67.3348   -7.2193  -44.2976 C.ar   1 LIG       0.50700
      5 N1        -66.5052   -8.0545  -43.6437 N.ar   1 LIG      -0.71900
      6 N2        -67.0520   -6.4930  -45.3959 N.ar   1 LIG      -0.71900
      7 H1        -63.8508   -7.5598  -45.6885 H      1 LIG       0.11500
      8 H2        -64.5931   -8.8239  -43.6462 H      1 LIG       0.11400
      9 H3        -65.5625   -6.0566  -46.7515 H      1 LIG       0.11400
     10 H4        -68.3370   -7.1221  -43.8984 H      1 LIG       0.14100
@<TRIPOS>BOND
      1       1       2 ar
      2       1       3 ar
      3       2       5 ar
      4       3       6 ar
      5       4       5 ar
      6       4       6 ar
      7       1       7 1
      8       2       8 1
      9       3       9 1
     10       4      10 1
@<TRIPOS>ALT_TYPE
CGenFF_4.0_ALT_TYPE_SET
CGenFF_4.0 1 CG2R61 2 CG2R61 3 CG2R61 4 CG2R64 5 NG2R62 6 NG2R62 7 HGR61 8 HGR62 9 HGR62 10 HGR62
@<TRIPOS>MOLECULE
pyrimidine
 10 10 0 0 0
****
USER_CHARGES
INVALID_CHARGES
Pose:  11 Cluster:  11 Fr_nu:  43795 TotEn:    -8.35
@<TRIPOS>ATOM
      1 C1        -65.6448   -7.5343  -46.9607 C.ar   1 LIG      -0.13100
      2 C2        -65.7651   -8.2217  -45.7701 C.ar   1 LIG       0.28900
      3 C3        -66.3212   -6.3335  -47.0278 C.ar   1 LIG       0.28900
      4 C4        -67.0999   -6.5960  -44.9085 C.ar   1 LIG       0.50700
      5 N1        -66.4872   -7.7802  -44.7195 N.ar   1 LIG      -0.71900
      6 N2        -67.0610   -5.8323  -46.0170 N.ar   1 LIG      -0.71900
      7 H1        -65.0587   -7.9123  -47.7876 H      1 LIG       0.11500
      8 H2        -65.2692   -9.1752  -45.6241 H      1 LIG       0.11400
      9 H3        -66.2864   -5.7229  -47.9236 H      1 LIG       0.11400
     10 H4        -67.6877   -6.2178  -44.0811 H      1 LIG       0.14100
@<TRIPOS>BOND
      1       1       2 ar
      2       1       3 ar
      3       2       5 ar
      4       3       6 ar
      5       4       5 ar
      6       4       6 ar
      7       1       7 1
      8       2       8 1
      9       3       9 1
     10       4      10 1
@<TRIPOS>ALT_TYPE
CGenFF_4.0_ALT_TYPE_SET
CGenFF_4.0 1 CG2R61 2 CG2R61 3 CG2R61 4 CG2R64 5 NG2R62 6 NG2R62 7 HGR61 8 HGR62 9 HGR62 10 HGR62
@<TRIPOS>MOLECULE
pyrimidine
 10 10 0 0 0
****
USER_CHARGES
INVALID_CHARGES
Pose:  12 Cluster:  12 Fr_nu: 2990103 TotEn:    -0.60
@<TRIPOS>ATOM
      1 C1        -84.0931   -1.3621  -46.6837 C.ar   1 LIG      -0.13100
      2 C2        -83.8885   -1.6155  -48.0248 C.ar   1 LIG       0.28900
      3 C3        -84.0517   -2.4643  -45.8547 C.ar   1 LIG       0.28900
      4 C4        -83.6434   -3.8385  -47.6188 C.ar   1 LIG       0.50700
      5 N1        -83.6600   -2.8460  -48.5287 N.ar   1 LIG      -0.71900
      6 N2        -83.8285   -3.7218  -46.2900 N.ar   1 LIG      -0.71900
      7 H1        -84.2745   -0.3644  -46.3070 H      1 LIG       0.11500
      8 H2        -83.9033   -0.8116  -48.7528 H      1 LIG       0.11400
      9 H3        -84.2020   -2.3640  -44.7853 H      1 LIG       0.11400
     10 H4        -83.4629   -4.8377  -47.9959 H      1 LIG       0.14100
@<TRIPOS>BOND
      1       1       2 ar
      2       1       3 ar
      3       2       5 ar
      4       3       6 ar
      5       4       5 ar
      6       4       6 ar
      7       1       7 1
      8       2       8 1
      9       3       9 1
     10       4      10 1
@<TRIPOS>ALT_TYPE
CGenFF_4.0_ALT_TYPE_SET
CGenFF_4.0 1 CG2R61 2 CG2R61 3 CG2R61 4 CG2R64 5 NG2R62 6 NG2R62 7 HGR61 8 HGR62 9 HGR62 10 HGR62
@<TRIPOS>MOLECULE
naphtalene
 18 19 0 0 0
****
USER_CHARGES
INVALID_CHARGES
Pose:   1 Cluster:   1 Fr_nu:  80159 TotEn:   -16.59
@<TRIPOS>ATOM
      1 C1        -64.9159   -7.7789  -48.5485 C.ar   1 LIG      -0.11500
      2 C2        -66.2885   -7.7851  -48.7784 C.ar   1 LIG      -0.11500
      3 C3        -65.7197   -7.5178  -43.7570 C.ar   1 LIG      -0.11500
      4 C4        -67.0923   -7.5240  -43.9870 C.ar   1 LIG      -0.11500
      5 C5        -64.4265   -7.7110  -47.2437 C.ar   1 LIG      -0.11700
      6 C6        -67.1769   -7.7235  -47.7046 C.ar   1 LIG      -0.11700
      7 C7        -64.8312   -7.5795  -44.8309 C.ar   1 LIG      -0.11700
      8 C8        -67.5818   -7.5919  -45.2917 C.ar   1 LIG      -0.11700
      9 C9        -65.3063   -7.6483  -46.1508 C.ar   1 LIG       0.00400
     10 C10       -66.7020   -7.6546  -46.3847 C.ar   1 LIG       0.00400
     11 H1        -64.2247   -7.8263  -49.3849 H      1 LIG       0.11500
     12 H2        -66.6684   -7.8383  -49.7945 H      1 LIG       0.11500
     13 H3        -65.3390   -7.4648  -42.7409 H      1 LIG       0.11500
     14 H4        -67.7830   -7.4751  -43.1503 H      1 LIG       0.11500
     15 H5        -63.3497   -7.7070  -47.0877 H      1 LIG       0.11500
     16 H6        -68.2458   -7.7301  -47.9076 H      1 LIG       0.11500
     17 H7        -63.7624   -7.5737  -44.6276 H      1 LIG       0.11500
     18 H8        -68.6586   -7.5951  -45.4481 H      1 LIG       0.11500
@<TRIPOS>BOND
      1       1       2 ar
      2       1       5 ar
      3       2       6 ar
      4       3       4 ar
      5       3       7 ar
      6       4       8 ar
      7       5       9 ar
      8       6      10 ar
      9       7       9 ar
     10       8      10 ar
     11       9      10 ar
     12       1      11 1
     13       2      12 1
     14       3      13 1
     15       4      14 1
     16       5      15 1
     17       6      16 1
     18       7      17 1
     19       8      18 1
@<TRIPOS>ALT_TYPE
CGenFF_4.0_ALT_TYPE_SET
CGenFF_4.0 1 CG2R61 2 CG2R61 3 CG2R61 4 CG2R61 5 CG2R61 6 CG2R61 7 CG2R61 8 CG2R61 9 CG2R61 10 CG2R61 11 HGR61 12 HGR61 13 HGR61 14 HGR61 15 HGR61 16 HGR61 17 HGR61 18 HGR61
@<TRIPOS>MOLECULE
naphtalene
 18 19 0 0 0
****
USER_CHARGES
INVALID_CHARGES
Pose:   2 Cluster:   2 Fr_nu:   3784 TotEn:   -13.83
@<TRIPOS>ATOM
      1 C1        -53.3011    4.9811  -37.8673 C.ar   1 LIG      -0.11500
      2 C2        -54.6077    4.6318  -37.5392 C.ar   1 LIG      -0.11500
      3 C3        -52.2542    5.4997  -33.1442 C.ar   1 LIG      -0.11500
      4 C4        -53.5608    5.1504  -32.8162 C.ar   1 LIG      -0.11500
      5 C5        -52.3854    5.2851  -36.8595 C.ar   1 LIG      -0.11700
      6 C6        -55.0037    4.5851  -36.2024 C.ar   1 LIG      -0.11700
      7 C7        -51.8581    5.5463  -34.4812 C.ar   1 LIG      -0.11700
      8 C8        -54.4766    4.8464  -33.8239 C.ar   1 LIG      -0.11700
      9 C9        -52.7666    5.2434  -35.5084 C.ar   1 LIG       0.00400
     10 C10       -54.0953    4.8882  -35.1750 C.ar   1 LIG       0.00400
     11 H1        -52.9935    5.0177  -38.9082 H      1 LIG       0.11500
     12 H2        -55.3197    4.3950  -38.3245 H      1 LIG       0.11500
     13 H3        -51.5415    5.7365  -32.3592 H      1 LIG       0.11500
     14 H4        -53.8682    5.1153  -31.7752 H      1 LIG       0.11500
     15 H5        -51.3693    5.5560  -37.1392 H      1 LIG       0.11500
     16 H6        -56.0299    4.3091  -35.9690 H      1 LIG       0.11500
     17 H7        -50.8317    5.8215  -34.7142 H      1 LIG       0.11500
     18 H8        -55.4929    4.5762  -33.5445 H      1 LIG       0.11500
@<TRIPOS>BOND
      1       1       2 ar
      2       1       5 ar
      3       2       6 ar
      4       3       4 ar
      5       3       7 ar
      6       4       8 ar
      7       5       9 ar
      8       6      10 ar
      9       7       9 ar
     10       8      10 ar
     11       9      10 ar
     12       1      11 1
     13       2      12 1
     14       3      13 1
     15       4      14 1
     16       5      15 1
     17       6      16 1
     18       7      17 1
     19       8      18 1
@<TRIPOS>ALT_TYPE
CGenFF_4.0_ALT_TYPE_SET
CGenFF_4.0 1 CG2R61 2 CG2R61 3 CG2R61 4 CG2R61 5 CG2R61 6 CG2R61 7 CG2R61 8 CG2R61 9 CG2R61 10 CG2R61 11 HGR61 12 HGR61 13 HGR61 14 HGR61 15 HGR61 16 HGR61 17 HGR61 18 HGR61
@<TRIPOS>MOLECULE
naphtalene
 18 19 0 0 0
****
USER_CHARGES
INVALID_CHARGES
Pose:   3 Cluster:   3 Fr_nu:   8745 TotEn:   -13.35
@<TRIPOS>ATOM
      1 C1        -51.6888  -10.2251  -48.3505 C.ar   1 LIG      -0.11500
      2 C2        -51.9847   -9.0323  -47.6974 C.ar   1 LIG      -0.11500
      3 C3        -49.1269  -11.7043  -44.4877 C.ar   1 LIG      -0.11500
      4 C4        -49.4229  -10.5115  -43.8347 C.ar   1 LIG      -0.11500
      5 C5        -50.9043  -11.1909  -47.7195 C.ar   1 LIG      -0.11700
      6 C6        -51.4975   -8.8008  -46.4109 C.ar   1 LIG      -0.11700
      7 C7        -49.6143  -11.9359  -45.7743 C.ar   1 LIG      -0.11700
      8 C8        -50.2073   -9.5456  -44.4656 C.ar   1 LIG      -0.11700
      9 C9        -50.4053  -10.9747  -46.4246 C.ar   1 LIG       0.00400
     10 C10       -50.7063   -9.7618  -45.7605 C.ar   1 LIG       0.00400
     11 H1        -52.0679  -10.4045  -49.3523 H      1 LIG       0.11500
     12 H2        -52.5957   -8.2811  -48.1894 H      1 LIG       0.11500
     13 H3        -48.5160  -12.4562  -43.9961 H      1 LIG       0.11500
     14 H4        -49.0423  -10.3320  -42.8335 H      1 LIG       0.11500
     15 H5        -50.6853  -12.1158  -48.2492 H      1 LIG       0.11500
     16 H6        -51.7418   -7.8615  -45.9190 H      1 LIG       0.11500
     17 H7        -49.3706  -12.8755  -46.2656 H      1 LIG       0.11500
     18 H8        -50.4259   -8.6203  -43.9364 H      1 LIG       0.11500
@<TRIPOS>BOND
      1       1       2 ar
      2       1       5 ar
      3       2       6 ar
      4       3       4 ar
      5       3       7 ar
      6       4       8 ar
      7       5       9 ar
      8       6      10 ar
      9       7       9 ar
     10       8      10 ar
     11       9      10 ar
     12       1      11 1
     13       2      12 1
     14       3      13 1
     15       4      14 1
     16       5      15 1
     17       6      16 1
     18       7      17 1
     19       8      18 1
@<TRIPOS>ALT_TYPE
CGenFF_4.0_ALT_TYPE_SET
CGenFF_4.0 1 CG2R61 2 CG2R61 3 CG2R61 4 CG2R61 5 CG2R61 6 CG2R61 7 CG2R61 8 CG2R61 9 CG2R61 10 CG2R61 11 HGR61 12 HGR61 13 HGR61 14 HGR61 15 HGR61 16 HGR61 17 HGR61 18 HGR61
@<TRIPOS>MOLECULE
naphtalene
 18 19 0 0 0
****
USER_CHARGES
INVALID_CHARGES
Pose:   4 Cluster:   4 Fr_nu: 321128 TotEn:   -12.66
@<TRIPOS>ATOM
      1 C1        -72.8402  -24.9099  -44.2489 C.ar   1 LIG      -0.11500
      2 C2        -71.6528  -24.2925  -43.8670 C.ar   1 LIG      -0.11500
      3 C3        -71.7192  -28.7651  -41.5004 C.ar   1 LIG      -0.11500
      4 C4        -70.5318  -28.1476  -41.1186 C.ar   1 LIG      -0.11500
      5 C5        -73.1579  -26.1768  -43.7583 C.ar   1 LIG      -0.11700
      6 C6        -70.7786  -24.9394  -42.9932 C.ar   1 LIG      -0.11700
      7 C7        -72.5935  -28.1181  -42.3743 C.ar   1 LIG      -0.11700
      8 C8        -70.2140  -26.8808  -41.6092 C.ar   1 LIG      -0.11700
      9 C9        -72.2897  -26.8427  -42.8779 C.ar   1 LIG       0.00400
     10 C10       -71.0822  -26.2148  -42.4896 C.ar   1 LIG       0.00400
     11 H1        -73.5201  -24.4061  -44.9296 H      1 LIG       0.11500
     12 H2        -71.4065  -23.3062  -44.2493 H      1 LIG       0.11500
     13 H3        -71.9662  -29.7516  -41.1183 H      1 LIG       0.11500
     14 H4        -69.8517  -28.6525  -40.4390 H      1 LIG       0.11500
     15 H5        -74.0913  -26.6406  -44.0706 H      1 LIG       0.11500
     16 H6        -69.8563  -24.4378  -42.7078 H      1 LIG       0.11500
     17 H7        -73.5161  -28.6195  -42.6589 H      1 LIG       0.11500
     18 H8        -69.2802  -26.4171  -41.2976 H      1 LIG       0.11500
@<TRIPOS>BOND
      1       1       2 ar
      2       1       5 ar
      3       2       6 ar
      4       3       4 ar
      5       3       7 ar
      6       4       8 ar
      7       5       9 ar
      8       6      10 ar
      9       7       9 ar
     10       8      10 ar
     11       9      10 ar
     12       1      11 1
     13       2      12 1
     14       3      13 1
     15       4      14 1
     16       5      15 1
     17       6      16 1
     18       7      17 1
     19       8      18 1
@<TRIPOS>ALT_TYPE
CGenFF_4.0_ALT_TYPE_SET
CGenFF_4.0 1 CG2R61 2 CG2R61 3 CG2R61 4 CG2R61 5 CG2R61 6 CG2R61 7 CG2R61 8 CG2R61 9 CG2R61 10 CG2R61 11 HGR61 12 HGR61 13 HGR61 14 HGR61 15 HGR61 16 HGR61 17 HGR61 18 HGR61
@<TRIPOS>MOLECULE
naphtalene
 18 19 0 0 0
****
USER_CHARGES
INVALID_CHARGES
Pose:   5 Cluster:   5 Fr_nu: 105752 TotEn:   -12.13
@<TRIPOS>ATOM
      1 C1        -71.3028  -26.0456  -42.8758 C.ar   1 LIG      -0.11500
      2 C2        -71.9258  -24.9111  -43.3873 C.ar   1 LIG      -0.11500
      3 C3        -74.1243  -28.8552  -45.6719 C.ar   1 LIG      -0.11500
      4 C4        -74.7473  -27.7206  -46.1833 C.ar   1 LIG      -0.11500
      5 C5        -71.6905  -27.3125  -43.3132 C.ar   1 LIG      -0.11700
      6 C6        -72.9387  -25.0389  -44.3379 C.ar   1 LIG      -0.11700
      7 C7        -73.1112  -28.7273  -44.7212 C.ar   1 LIG      -0.11700
      8 C8        -74.3597  -26.4537  -45.7459 C.ar   1 LIG      -0.11700
      9 C9        -72.7084  -27.4599  -44.2696 C.ar   1 LIG       0.00400
     10 C10       -73.3418  -26.3062  -44.7895 C.ar   1 LIG       0.00400
     11 H1        -70.5146  -25.9455  -42.1353 H      1 LIG       0.11500
     12 H2        -71.6230  -23.9253  -43.0463 H      1 LIG       0.11500
     13 H3        -74.4266  -29.8414  -46.0126 H      1 LIG       0.11500
     14 H4        -75.5363  -27.8213  -46.9227 H      1 LIG       0.11500
     15 H5        -71.1899  -28.1854  -42.8993 H      1 LIG       0.11500
     16 H6        -73.4115  -24.1384  -44.7244 H      1 LIG       0.11500
     17 H7        -72.6381  -29.6278  -44.3355 H      1 LIG       0.11500
     18 H8        -74.8607  -25.5805  -46.1591 H      1 LIG       0.11500
@<TRIPOS>BOND
      1       1       2 ar
      2       1       5 ar
      3       2       6 ar
      4       3       4 ar
      5       3       7 ar
      6       4       8 ar
      7       5       9 ar
      8       6      10 ar
      9       7       9 ar
     10       8      10 ar
     11       9      10 ar
     12       1      11 1
     13       2      12 1
     14       3      13 1
     15       4      14 1
     16       5      15 1
     17       6      16 1
     18       7      17 1
     19       8      18 1
@<TRIPOS>ALT_TYPE
CGenFF_4.0_ALT_TYPE_SET
CGenFF_4.0 1 CG2R61 2 CG2R61 3 CG2R61 4 CG2R61 5 CG2R61 6 CG2R61 7 CG2R61 8 CG2R61 9 CG2R61 10 CG2R61 11 HGR61 12 HGR61 13 HGR61 14 HGR61 15 HGR61 16 HGR61 17 HGR61 18 HGR61
@<TRIPOS>MOLECULE
naphtalene
 18 19 0 0 0
****
USER_CHARGES
INVALID_CHARGES
Pose:   6 Cluster:   6 Fr_nu:  11309 TotEn:   -12.11
@<TRIPOS>ATOM
      1 C1        -68.3340  -26.7135  -41.4928 C.ar   1 LIG      -0.11500
      2 C2        -67.8892  -25.4311  -41.8005 C.ar   1 LIG      -0.11500
      3 C3        -72.8170  -25.5078  -42.9495 C.ar   1 LIG      -0.11500
      4 C4        -72.3721  -24.2255  -43.2571 C.ar   1 LIG      -0.11500
      5 C5        -69.6700  -27.0578  -41.7000 C.ar   1 LIG      -0.11700
      6 C6        -68.7785  -24.4883  -42.3165 C.ar   1 LIG      -0.11700
      7 C7        -71.9275  -26.4507  -42.4335 C.ar   1 LIG      -0.11700
      8 C8        -71.0361  -23.8810  -43.0500 C.ar   1 LIG      -0.11700
      9 C9        -70.5793  -26.1214  -42.2186 C.ar   1 LIG       0.00400
     10 C10       -70.1269  -24.8174  -42.5314 C.ar   1 LIG       0.00400
     11 H1        -67.6413  -27.4469  -41.0906 H      1 LIG       0.11500
     12 H2        -66.8489  -25.1642  -41.6391 H      1 LIG       0.11500
     13 H3        -73.8574  -25.7755  -43.1109 H      1 LIG       0.11500
     14 H4        -73.0655  -23.4920  -43.6580 H      1 LIG       0.11500
     15 H5        -69.9957  -28.0659  -41.4519 H      1 LIG       0.11500
     16 H6        -68.4089  -23.4920  -42.5503 H      1 LIG       0.11500
     17 H7        -72.2972  -27.4471  -42.2005 H      1 LIG       0.11500
     18 H8        -70.7103  -22.8727  -43.2973 H      1 LIG       0.11500
@<TRIPOS>BOND
      1       1       2 ar
      2       1       5 ar
      3       2       6 ar
      4       3       4 ar
      5       3       7 ar
      6       4       8 ar
      7       5       9 ar
      8       6      10 ar
      9       7       9 ar
     10       8      10 ar
     11       9      10 ar
     12       1      11 1
     13       2      12 1
     14       3      13 1
     15       4      14 1
     16       5      15 1
     17       6      16 1
     18       7      17 1
     19       8      18 1
@<TRIPOS>ALT_TYPE
CGenFF_4.0_ALT_TYPE_SET
CGenFF_4.0 1 CG2R61 2 CG2R61 3 CG2R61 4 CG2R61 5 CG2R61 6 CG2R61 7 CG2R61 8 CG2R61 9 CG2R61 10 CG2R61 11 HGR61 12 HGR61 13 HGR61 14 HGR61 15 HGR61 16 HGR61 17 HGR61 18 HGR61
@<TRIPOS>MOLECULE
naphtalene
 18 19 0 0 0
****
USER_CHARGES
INVALID_CHARGES
Pose:   7 Cluster:   7 Fr_nu: 147655 TotEn:   -12.05
@<TRIPOS>ATOM
      1 C1        -47.6489  -12.3656  -45.5092 C.ar   1 LIG      -0.11500
      2 C2        -47.7347  -12.2799  -46.8956 C.ar   1 LIG      -0.11500
      3 C3        -51.0763   -8.9383  -45.0854 C.ar   1 LIG      -0.11500
      4 C4        -51.1619   -8.8526  -46.4718 C.ar   1 LIG      -0.11500
      5 C5        -48.4567  -11.5579  -44.7081 C.ar   1 LIG      -0.11700
      6 C6        -48.6284  -11.3863  -47.4863 C.ar   1 LIG      -0.11700
      7 C7        -50.1826   -9.8321  -44.4947 C.ar   1 LIG      -0.11700
      8 C8        -50.3542   -9.6602  -47.2730 C.ar   1 LIG      -0.11700
      9 C9        -49.3619  -10.6526  -45.2856 C.ar   1 LIG       0.00400
     10 C10       -49.4490  -10.5655  -46.6955 C.ar   1 LIG       0.00400
     11 H1        -46.9526  -13.0611  -45.0498 H      1 LIG       0.11500
     12 H2        -47.1056  -12.9093  -47.5183 H      1 LIG       0.11500
     13 H3        -51.7053   -8.3091  -44.4620 H      1 LIG       0.11500
     14 H4        -51.8574   -8.1559  -46.9306 H      1 LIG       0.11500
     15 H5        -48.3725  -11.6415  -43.6265 H      1 LIG       0.11500
     16 H6        -48.6790  -11.3363  -48.5720 H      1 LIG       0.11500
     17 H7        -50.1327   -9.8824  -43.4090 H      1 LIG       0.11500
     18 H8        -50.4377   -9.5763  -48.3547 H      1 LIG       0.11500
@<TRIPOS>BOND
      1       1       2 ar
      2       1       5 ar
      3       2       6 ar
      4       3       4 ar
      5       3       7 ar
      6       4       8 ar
      7       5       9 ar
      8       6      10 ar
      9       7       9 ar
     10       8      10 ar
     11       9      10 ar
     12       1      11 1
     13       2      12 1
     14       3      13 1
     15       4      14 1
     16       5      15 1
     17       6      16 1
     18       7      17 1
     19       8      18 1
@<TRIPOS>ALT_TYPE
CGenFF_4.0_ALT_TYPE_SET
CGenFF_4.0 1 CG2R61 2 CG2R61 3 CG2R61 4 CG2R61 5 CG2R61 6 CG2R61 7 CG2R61 8 CG2R61 9 CG2R61 10 CG2R61 11 HGR61 12 HGR61 13 HGR61 14 HGR61 15 HGR61 16 HGR61 17 HGR61 18 HGR61
@<TRIPOS>MOLECULE
naphtalene
 18 19 0 0 0
****
USER_CHARGES
INVALID_CHARGES
Pose:   8 Cluster:   8 Fr_nu: 237122 TotEn:   -12.02
@<TRIPOS>ATOM
      1 C1        -65.6008    1.5683  -27.4280 C.ar   1 LIG      -0.11500
      2 C2        -64.7645    2.4126  -26.7037 C.ar   1 LIG      -0.11500
      3 C3        -63.4462   -2.2983  -25.4082 C.ar   1 LIG      -0.11500
      4 C4        -62.6099   -1.4539  -24.6840 C.ar   1 LIG      -0.11500
      5 C5        -65.4857    0.1847  -27.2902 C.ar   1 LIG      -0.11700
      6 C6        -63.8100    1.8768  -25.8389 C.ar   1 LIG      -0.11700
      7 C7        -64.4008   -1.7624  -26.2731 C.ar   1 LIG      -0.11700
      8 C8        -62.7248   -0.0703  -24.8218 C.ar   1 LIG      -0.11700
      9 C9        -64.5305   -0.3721  -26.4242 C.ar   1 LIG       0.00400
     10 C10       -63.6801    0.4865  -25.6877 C.ar   1 LIG       0.00400
     11 H1        -66.3433    1.9860  -28.1016 H      1 LIG       0.11500
     12 H2        -64.8551    3.4896  -26.8116 H      1 LIG       0.11500
     13 H3        -63.3562   -3.3756  -25.3007 H      1 LIG       0.11500
     14 H4        -61.8666   -1.8722  -24.0116 H      1 LIG       0.11500
     15 H5        -66.1497   -0.4562  -27.8666 H      1 LIG       0.11500
     16 H6        -63.1672    2.5556  -25.2822 H      1 LIG       0.11500
     17 H7        -65.0440   -2.4413  -26.8290 H      1 LIG       0.11500
     18 H8        -62.0604    0.5708  -24.2460 H      1 LIG       0.11500
@<TRIPOS>BOND
      1       1       2 ar
      2       1       5 ar
      3       2       6 ar
      4       3       4 ar
      5       3       7 ar
      6       4       8 ar
      7       5       9 ar
      8       6      10 ar
      9       7       9 ar
     10       8      10 ar
     11       9      10 ar
     12       1      11 1
     13       2      12 1
     14       3      13 1
     15       4      14 1
     16       5      15 1
     17       6      16 1
     18       7      17 1
     19       8      18 1
@<TRIPOS>ALT_TYPE
CGenFF_4.0_ALT_TYPE_SET
CGenFF_4.0 1 CG2R61 2 CG2R61 3 CG2R61 4 CG2R61 5 CG2R61 6 CG2R61 7 CG2R61 8 CG2R61 9 CG2R61 10 CG2R61 11 HGR61 12 HGR61 13 HGR61 14 HGR61 15 HGR61 16 HGR61 17 HGR61 18 HGR61
@<TRIPOS>MOLECULE
naphtalene
 18 19 0 0 0
****
USER_CHARGES
INVALID_CHARGES
Pose:   9 Cluster:   9 Fr_nu:  48609 TotEn:   -11.53
@<TRIPOS>ATOM
      1 C1        -65.3735  -21.4895  -50.8217 C.ar   1 LIG      -0.11500
      2 C2        -66.0353  -21.9195  -49.6755 C.ar   1 LIG      -0.11500
      3 C3        -61.1600  -21.4896  -48.3887 C.ar   1 LIG      -0.11500
      4 C4        -61.8219  -21.9196  -47.2425 C.ar   1 LIG      -0.11500
      5 C5        -63.9954  -21.2736  -50.7931 C.ar   1 LIG      -0.11700
      6 C6        -65.3218  -22.1354  -48.4963 C.ar   1 LIG      -0.11700
      7 C7        -61.8736  -21.2737  -49.5680 C.ar   1 LIG      -0.11700
      8 C8        -63.2000  -22.1354  -47.2710 C.ar   1 LIG      -0.11700
      9 C9        -63.2611  -21.4859  -49.6148 C.ar   1 LIG       0.00400
     10 C10       -63.9342  -21.9232  -48.4493 C.ar   1 LIG       0.00400
     11 H1        -65.9296  -21.3210  -51.7393 H      1 LIG       0.11500
     12 H2        -67.1081  -22.0875  -49.6989 H      1 LIG       0.11500
     13 H3        -60.0869  -21.3215  -48.3660 H      1 LIG       0.11500
     14 H4        -61.2655  -22.0865  -46.3249 H      1 LIG       0.11500
     15 H5        -63.4989  -20.9371  -51.7009 H      1 LIG       0.11500
     16 H6        -65.8595  -22.4721  -47.6124 H      1 LIG       0.11500
     17 H7        -61.3355  -20.9379  -50.4520 H      1 LIG       0.11500
     18 H8        -63.6968  -22.4713  -46.3631 H      1 LIG       0.11500
@<TRIPOS>BOND
      1       1       2 ar
      2       1       5 ar
      3       2       6 ar
      4       3       4 ar
      5       3       7 ar
      6       4       8 ar
      7       5       9 ar
      8       6      10 ar
      9       7       9 ar
     10       8      10 ar
     11       9      10 ar
     12       1      11 1
     13       2      12 1
     14       3      13 1
     15       4      14 1
     16       5      15 1
     17       6      16 1
     18       7      17 1
     19       8      18 1
@<TRIPOS>ALT_TYPE
CGenFF_4.0_ALT_TYPE_SET
CGenFF_4.0 1 CG2R61 2 CG2R61 3 CG2R61 4 CG2R61 5 CG2R61 6 CG2R61 7 CG2R61 8 CG2R61 9 CG2R61 10 CG2R61 11 HGR61 12 HGR61 13 HGR61 14 HGR61 15 HGR61 16 HGR61 17 HGR61 18 HGR61
@<TRIPOS>MOLECULE
naphtalene
 18 19 0 0 0
****
USER_CHARGES
INVALID_CHARGES
Pose:  10 Cluster:  10 Fr_nu:  97788 TotEn:   -11.48
@<TRIPOS>ATOM
      1 C1        -72.2691  -10.9560  -21.6053 C.ar   1 LIG      -0.11500
      2 C2        -72.7225  -12.1515  -21.0557 C.ar   1 LIG      -0.11500
      3 C3        -76.3624  -10.6021  -24.2115 C.ar   1 LIG      -0.11500
      4 C4        -76.8157  -11.7976  -23.6618 C.ar   1 LIG      -0.11500
      5 C5        -73.0576  -10.2681  -22.5282 C.ar   1 LIG      -0.11700
      6 C6        -73.9660  -12.6637  -21.4265 C.ar   1 LIG      -0.11700
      7 C7        -75.1188  -10.0899  -23.8405 C.ar   1 LIG      -0.11700
      8 C8        -76.0272  -12.4856  -22.7390 C.ar   1 LIG      -0.11700
      9 C9        -74.3119  -10.7690  -22.9131 C.ar   1 LIG       0.00400
     10 C10       -74.7729  -11.9847  -22.3541 C.ar   1 LIG       0.00400
     11 H1        -71.3007  -10.5580  -21.3166 H      1 LIG       0.11500
     12 H2        -72.1080  -12.6861  -20.3371 H      1 LIG       0.11500
     13 H3        -76.9766  -10.0669  -24.9301 H      1 LIG       0.11500
     14 H4        -77.7835  -12.1959  -23.9519 H      1 LIG       0.11500
     15 H5        -72.6828   -9.3357  -22.9453 H      1 LIG       0.11500
     16 H6        -74.3006  -13.5995  -20.9838 H      1 LIG       0.11500
     17 H7        -74.7848   -9.1537  -24.2828 H      1 LIG       0.11500
     18 H8        -76.4015  -13.4185  -22.3223 H      1 LIG       0.11500
@<TRIPOS>BOND
      1       1       2 ar
      2       1       5 ar
      3       2       6 ar
      4       3       4 ar
      5       3       7 ar
      6       4       8 ar
      7       5       9 ar
      8       6      10 ar
      9       7       9 ar
     10       8      10 ar
     11       9      10 ar
     12       1      11 1
     13       2      12 1
     14       3      13 1
     15       4      14 1
     16       5      15 1
     17       6      16 1
     18       7      17 1
     19       8      18 1
@<TRIPOS>ALT_TYPE
CGenFF_4.0_ALT_TYPE_SET
CGenFF_4.0 1 CG2R61 2 CG2R61 3 CG2R61 4 CG2R61 5 CG2R61 6 CG2R61 7 CG2R61 8 CG2R61 9 CG2R61 10 CG2R61 11 HGR61 12 HGR61 13 HGR61 14 HGR61 15 HGR61 16 HGR61 17 HGR61 18 HGR61
@<TRIPOS>MOLECULE
naphtalene
 18 19 0 0 0
****
USER_CHARGES
INVALID_CHARGES
Pose:  11 Cluster:  11 Fr_nu:   1639 TotEn:   -11.30
@<TRIPOS>ATOM
      1 C1        -60.9728  -10.7503  -57.1551 C.ar   1 LIG      -0.11500
      2 C2        -61.4648  -11.2829  -55.9672 C.ar   1 LIG      -0.11500
      3 C3        -61.6854   -6.2553  -55.4346 C.ar   1 LIG      -0.11500
      4 C4        -62.1774   -6.7880  -54.2468 C.ar   1 LIG      -0.11500
      5 C5        -60.9027   -9.3671  -57.3243 C.ar   1 LIG      -0.11700
      6 C6        -61.8886  -10.4346  -54.9440 C.ar   1 LIG      -0.11700
      7 C7        -61.2615   -7.1037  -56.4579 C.ar   1 LIG      -0.11700
      8 C8        -62.2476   -8.1711  -54.0775 C.ar   1 LIG      -0.11700
      9 C9        -61.3250   -8.4983  -56.3048 C.ar   1 LIG       0.00400
     10 C10       -61.8253   -9.0400  -55.0969 C.ar   1 LIG       0.00400
     11 H1        -60.6435  -11.4111  -57.9516 H      1 LIG       0.11500
     12 H2        -61.5187  -12.3598  -55.8364 H      1 LIG       0.11500
     13 H3        -61.6311   -5.1783  -55.5660 H      1 LIG       0.11500
     14 H4        -62.5079   -6.1267  -53.4512 H      1 LIG       0.11500
     15 H5        -60.5150   -8.9730  -58.2614 H      1 LIG       0.11500
     16 H6        -62.2692  -10.8729  -54.0237 H      1 LIG       0.11500
     17 H7        -60.8802   -6.6652  -57.3777 H      1 LIG       0.11500
     18 H8        -62.6360   -8.5655  -53.1407 H      1 LIG       0.11500
@<TRIPOS>BOND
      1       1       2 ar
      2       1       5 ar
      3       2       6 ar
      4       3       4 ar
      5       3       7 ar
      6       4       8 ar
      7       5       9 ar
      8       6      10 ar
      9       7       9 ar
     10       8      10 ar
     11       9      10 ar
     12       1      11 1
     13       2      12 1
     14       3      13 1
     15       4      14 1
     16       5      15 1
     17       6      16 1
     18       7      17 1
     19       8      18 1
@<TRIPOS>ALT_TYPE
CGenFF_4.0_ALT_TYPE_SET
CGenFF_4.0 1 CG2R61 2 CG2R61 3 CG2R61 4 CG2R61 5 CG2R61 6 CG2R61 7 CG2R61 8 CG2R61 9 CG2R61 10 CG2R61 11 HGR61 12 HGR61 13 HGR61 14 HGR61 15 HGR61 16 HGR61 17 HGR61 18 HGR61
@<TRIPOS>MOLECULE
naphtalene
 18 19 0 0 0
****
USER_CHARGES
INVALID_CHARGES
Pose:  12 Cluster:  12 Fr_nu: 412358 TotEn:   -11.30
@<TRIPOS>ATOM
      1 C1        -69.0416  -24.3354  -42.6811 C.ar   1 LIG      -0.11500
      2 C2        -68.4725  -25.5550  -43.0356 C.ar   1 LIG      -0.11500
      3 C3        -73.4342  -26.0281  -43.9108 C.ar   1 LIG      -0.11500
      4 C4        -72.8650  -27.2476  -44.2653 C.ar   1 LIG      -0.11500
      5 C5        -70.4176  -24.1435  -42.8085 C.ar   1 LIG      -0.11700
      6 C6        -69.2770  -26.5872  -43.5187 C.ar   1 LIG      -0.11700
      7 C7        -72.6296  -24.9958  -43.4276 C.ar   1 LIG      -0.11700
      8 C8        -71.4890  -27.4397  -44.1381 C.ar   1 LIG      -0.11700
      9 C9        -71.2427  -25.1715  -43.2930 C.ar   1 LIG       0.00400
     10 C10       -70.6639  -26.4116  -43.6535 C.ar   1 LIG       0.00400
     11 H1        -68.4146  -23.5320  -42.3056 H      1 LIG       0.11500
     12 H2        -67.4012  -25.7035  -42.9359 H      1 LIG       0.11500
     13 H3        -74.5057  -25.8790  -44.0102 H      1 LIG       0.11500
     14 H4        -73.4922  -28.0502  -44.6421 H      1 LIG       0.11500
     15 H5        -70.8407  -23.1818  -42.5257 H      1 LIG       0.11500
     16 H6        -68.8108  -27.5324  -43.7893 H      1 LIG       0.11500
     17 H7        -73.0961  -24.0511  -43.1564 H      1 LIG       0.11500
     18 H8        -71.0655  -28.4011  -44.4215 H      1 LIG       0.11500
@<TRIPOS>BOND
      1       1       2 ar
      2       1       5 ar
      3       2       6 ar
      4       3       4 ar
      5       3       7 ar
      6       4       8 ar
      7       5       9 ar
      8       6      10 ar
      9       7       9 ar
     10       8      10 ar
     11       9      10 ar
     12       1      11 1
     13       2      12 1
     14       3      13 1
     15       4      14 1
     16       5      15 1
     17       6      16 1
     18       7      17 1
     19       8      18 1
@<TRIPOS>ALT_TYPE
CGenFF_4.0_ALT_TYPE_SET
CGenFF_4.0 1 CG2R61 2 CG2R61 3 CG2R61 4 CG2R61 5 CG2R61 6 CG2R61 7 CG2R61 8 CG2R61 9 CG2R61 10 CG2R61 11 HGR61 12 HGR61 13 HGR61 14 HGR61 15 HGR61 16 HGR61 17 HGR61 18 HGR61
@<TRIPOS>MOLECULE
naphtalene
 18 19 0 0 0
****
USER_CHARGES
INVALID_CHARGES
Pose:  13 Cluster:  13 Fr_nu: 107316 TotEn:   -11.14
@<TRIPOS>ATOM
      1 C1        -48.0393  -10.8423  -49.1074 C.ar   1 LIG      -0.11500
      2 C2        -49.3224  -10.7898  -49.6439 C.ar   1 LIG      -0.11500
      3 C3        -49.7975   -9.5045  -44.7725 C.ar   1 LIG      -0.11500
      4 C4        -51.0805   -9.4520  -45.3091 C.ar   1 LIG      -0.11500
      5 C5        -47.8317  -10.5366  -47.7620 C.ar   1 LIG      -0.11700
      6 C6        -50.4027  -10.4314  -48.8373 C.ar   1 LIG      -0.11700
      7 C7        -48.7170   -9.8629  -45.5791 C.ar   1 LIG      -0.11700
      8 C8        -51.2882   -9.7576  -46.6544 C.ar   1 LIG      -0.11700
      9 C9        -48.9076  -10.1738  -46.9354 C.ar   1 LIG       0.00400
     10 C10       -50.2123  -10.1204  -47.4811 C.ar   1 LIG       0.00400
     11 H1        -47.1985  -11.1208  -49.7360 H      1 LIG       0.11500
     12 H2        -49.4829  -11.0282  -50.6913 H      1 LIG       0.11500
     13 H3        -49.6362   -9.2662  -43.7249 H      1 LIG       0.11500
     14 H4        -51.9206   -9.1720  -44.6804 H      1 LIG       0.11500
     15 H5        -46.8201  -10.5838  -47.3642 H      1 LIG       0.11500
     16 H6        -51.3971  -10.3974  -49.2777 H      1 LIG       0.11500
     17 H7        -47.7229   -9.8977  -45.1383 H      1 LIG       0.11500
     18 H8        -52.2996   -9.7097  -47.0527 H      1 LIG       0.11500
@<TRIPOS>BOND
      1       1       2 ar
      2       1       5 ar
      3       2       6 ar
      4       3       4 ar
      5       3       7 ar
      6       4       8 ar
      7       5       9 ar
      8       6      10 ar
      9       7       9 ar
     10       8      10 ar
     11       9      10 ar
     12       1      11 1
     13       2      12 1
     14       3      13 1
     15       4      14 1
     16       5      15 1
     17       6      16 1
     18       7      17 1
     19       8      18 1
@<TRIPOS>ALT_TYPE
CGenFF_4.0_ALT_TYPE_SET
CGenFF_4.0 1 CG2R61 2 CG2R61 3 CG2R61 4 CG2R61 5 CG2R61 6 CG2R61 7 CG2R61 8 CG2R61 9 CG2R61 10 CG2R61 11 HGR61 12 HGR61 13 HGR61 14 HGR61 15 HGR61 16 HGR61 17 HGR61 18 HGR61
@<TRIPOS>MOLECULE
naphtalene
 18 19 0 0 0
****
USER_CHARGES
INVALID_CHARGES
Pose:  14 Cluster:  14 Fr_nu: 242184 TotEn:   -11.07
@<TRIPOS>ATOM
      1 C1        -60.8549  -11.2236  -53.8771 C.ar   1 LIG      -0.11500
      2 C2        -59.7628  -11.0857  -54.7286 C.ar   1 LIG      -0.11500
      3 C3        -62.1807   -6.6415  -54.8361 C.ar   1 LIG      -0.11500
      4 C4        -61.0884   -6.5037  -55.6875 C.ar   1 LIG      -0.11500
      5 C5        -61.7322  -10.1553  -53.6877 C.ar   1 LIG      -0.11700
      6 C6        -59.5436   -9.8793  -55.3940 C.ar   1 LIG      -0.11700
      7 C7        -62.3998   -7.8480  -54.1707 C.ar   1 LIG      -0.11700
      8 C8        -60.2111   -7.5718  -55.8769 C.ar   1 LIG      -0.11700
      9 C9        -61.5270   -8.9336  -54.3494 C.ar   1 LIG       0.00400
     10 C10       -60.4163   -8.7935  -55.2152 C.ar   1 LIG       0.00400
     11 H1        -61.0247  -12.1628  -53.3589 H      1 LIG       0.11500
     12 H2        -59.0806  -11.9180  -54.8755 H      1 LIG       0.11500
     13 H3        -62.8635   -5.8094  -54.6888 H      1 LIG       0.11500
     14 H4        -60.9184   -5.5638  -56.2044 H      1 LIG       0.11500
     15 H5        -62.5791  -10.2855  -53.0171 H      1 LIG       0.11500
     16 H6        -58.6838   -9.7941  -56.0553 H      1 LIG       0.11500
     17 H7        -63.2601   -7.9332  -53.5101 H      1 LIG       0.11500
     18 H8        -59.3636   -7.4416  -56.5469 H      1 LIG       0.11500
@<TRIPOS>BOND
      1       1       2 ar
      2       1       5 ar
      3       2       6 ar
      4       3       4 ar
      5       3       7 ar
      6       4       8 ar
      7       5       9 ar
      8       6      10 ar
      9       7       9 ar
     10       8      10 ar
     11       9      10 ar
     12       1      11 1
     13       2      12 1
     14       3      13 1
     15       4      14 1
     16       5      15 1
     17       6      16 1
     18       7      17 1
     19       8      18 1
@<TRIPOS>ALT_TYPE
CGenFF_4.0_ALT_TYPE_SET
CGenFF_4.0 1 CG2R61 2 CG2R61 3 CG2R61 4 CG2R61 5 CG2R61 6 CG2R61 7 CG2R61 8 CG2R61 9 CG2R61 10 CG2R61 11 HGR61 12 HGR61 13 HGR61 14 HGR61 15 HGR61 16 HGR61 17 HGR61 18 HGR61
@<TRIPOS>MOLECULE
naphtalene
 18 19 0 0 0
****
USER_CHARGES
INVALID_CHARGES
Pose:  15 Cluster:  15 Fr_nu: 125105 TotEn:   -10.89
@<TRIPOS>ATOM
      1 C1        -62.3333  -21.7877  -22.3469 C.ar   1 LIG      -0.11500
      2 C2        -63.5928  -22.2031  -22.7687 C.ar   1 LIG      -0.11500
      3 C3        -60.3944  -23.4706  -26.4799 C.ar   1 LIG      -0.11500
      4 C4        -61.6540  -23.8859  -26.9016 C.ar   1 LIG      -0.11500
      5 C5        -61.2198  -21.9970  -23.1611 C.ar   1 LIG      -0.11700
      6 C6        -63.7438  -22.8292  -24.0062 C.ar   1 LIG      -0.11700
      7 C7        -60.2435  -22.8444  -25.2423 C.ar   1 LIG      -0.11700
      8 C8        -62.7675  -23.6768  -26.0874 C.ar   1 LIG      -0.11700
      9 C9        -61.3532  -22.6257  -24.4098 C.ar   1 LIG       0.00400
     10 C10       -62.6341  -23.0481  -24.8387 C.ar   1 LIG       0.00400
     11 H1        -62.2163  -21.3009  -21.3831 H      1 LIG       0.11500
     12 H2        -64.4590  -22.0395  -22.1342 H      1 LIG       0.11500
     13 H3        -59.5276  -23.6338  -27.1141 H      1 LIG       0.11500
     14 H4        -61.7702  -24.3740  -27.8648 H      1 LIG       0.11500
     15 H5        -60.2448  -21.6645  -22.8108 H      1 LIG       0.11500
     16 H6        -64.7378  -23.1452  -24.3159 H      1 LIG       0.11500
     17 H7        -59.2495  -22.5278  -24.9331 H      1 LIG       0.11500
     18 H8        -63.7426  -24.0100  -26.4372 H      1 LIG       0.11500
@<TRIPOS>BOND
      1       1       2 ar
      2       1       5 ar
      3       2       6 ar
      4       3       4 ar
      5       3       7 ar
      6       4       8 ar
      7       5       9 ar
      8       6      10 ar
      9       7       9 ar
     10       8      10 ar
     11       9      10 ar
     12       1      11 1
     13       2      12 1
     14       3      13 1
     15       4      14 1
     16       5      15 1
     17       6      16 1
     18       7      17 1
     19       8      18 1
@<TRIPOS>ALT_TYPE
CGenFF_4.0_ALT_TYPE_SET
CGenFF_4.0 1 CG2R61 2 CG2R61 3 CG2R61 4 CG2R61 5 CG2R61 6 CG2R61 7 CG2R61 8 CG2R61 9 CG2R61 10 CG2R61 11 HGR61 12 HGR61 13 HGR61 14 HGR61 15 HGR61 16 HGR61 17 HGR61 18 HGR61
@<TRIPOS>MOLECULE
naphtalene
 18 19 0 0 0
****
USER_CHARGES
INVALID_CHARGES
Pose:  16 Cluster:  16 Fr_nu: 328537 TotEn:   -10.88
@<TRIPOS>ATOM
      1 C1        -71.7803  -28.8153  -43.7142 C.ar   1 LIG      -0.11500
      2 C2        -70.5516  -28.4697  -44.2688 C.ar   1 LIG      -0.11500
      3 C3        -72.4424  -24.2043  -42.3093 C.ar   1 LIG      -0.11500
      4 C4        -71.2136  -23.8589  -42.8639 C.ar   1 LIG      -0.11500
      5 C5        -72.5614  -27.8441  -43.0871 C.ar   1 LIG      -0.11700
      6 C6        -70.0991  -27.1520  -44.1985 C.ar   1 LIG      -0.11700
      7 C7        -72.8949  -25.5222  -42.3796 C.ar   1 LIG      -0.11700
      8 C8        -70.4324  -24.8300  -43.4910 C.ar   1 LIG      -0.11700
      9 C9        -72.1217  -26.5127  -43.0070 C.ar   1 LIG       0.00400
     10 C10       -70.8721  -26.1614  -43.5710 C.ar   1 LIG       0.00400
     11 H1        -72.1318  -29.8414  -43.7687 H      1 LIG       0.11500
     12 H2        -69.9443  -29.2265  -44.7570 H      1 LIG       0.11500
     13 H3        -73.0503  -23.4479  -41.8209 H      1 LIG       0.11500
     14 H4        -70.8621  -22.8329  -42.8078 H      1 LIG       0.11500
     15 H5        -73.5184  -28.1370  -42.6601 H      1 LIG       0.11500
     16 H6        -69.1357  -26.9043  -44.6393 H      1 LIG       0.11500
     17 H7        -73.8587  -25.7695  -41.9395 H      1 LIG       0.11500
     18 H8        -69.4750  -24.5375  -43.9173 H      1 LIG       0.11500
@<TRIPOS>BOND
      1       1       2 ar
      2       1       5 ar
      3       2       6 ar
      4       3       4 ar
      5       3       7 ar
      6       4       8 ar
      7       5       9 ar
      8       6      10 ar
      9       7       9 ar
     10       8      10 ar
     11       9      10 ar
     12       1      11 1
     13       2      12 1
     14       3      13 1
     15       4      14 1
     16       5      15 1
     17       6      16 1
     18       7      17 1
     19       8      18 1
@<TRIPOS>ALT_TYPE
CGenFF_4.0_ALT_TYPE_SET
CGenFF_4.0 1 CG2R61 2 CG2R61 3 CG2R61 4 CG2R61 5 CG2R61 6 CG2R61 7 CG2R61 8 CG2R61 9 CG2R61 10 CG2R61 11 HGR61 12 HGR61 13 HGR61 14 HGR61 15 HGR61 16 HGR61 17 HGR61 18 HGR61
@<TRIPOS>MOLECULE
naphtalene
 18 19 0 0 0
****
USER_CHARGES
INVALID_CHARGES
Pose:  17 Cluster:  17 Fr_nu:  38254 TotEn:   -10.86
@<TRIPOS>ATOM
      1 C1        -51.9487    7.0523  -33.7624 C.ar   1 LIG      -0.11500
      2 C2        -51.7798    6.0563  -34.7197 C.ar   1 LIG      -0.11500
      3 C3        -47.1492    7.8511  -33.7474 C.ar   1 LIG      -0.11500
      4 C4        -46.9805    6.8551  -34.7047 C.ar   1 LIG      -0.11500
      5 C5        -50.8420    7.7504  -33.2782 C.ar   1 LIG      -0.11700
      6 C6        -50.5039    5.7547  -35.1965 C.ar   1 LIG      -0.11700
      7 C7        -48.4253    8.1528  -33.2706 C.ar   1 LIG      -0.11700
      8 C8        -48.0870    6.1568  -35.1889 C.ar   1 LIG      -0.11700
      9 C9        -49.5503    7.4600  -33.7468 C.ar   1 LIG       0.00400
     10 C10       -49.3787    6.4472  -34.7203 C.ar   1 LIG       0.00400
     11 H1        -52.9421    7.2863  -33.3912 H      1 LIG       0.11500
     12 H2        -52.6420    5.5136  -35.0963 H      1 LIG       0.11500
     13 H3        -46.2873    8.3944  -33.3705 H      1 LIG       0.11500
     14 H4        -45.9867    6.6206  -35.0745 H      1 LIG       0.11500
     15 H5        -50.9976    8.5247  -32.5297 H      1 LIG       0.11500
     16 H6        -50.3955    4.9727  -35.9452 H      1 LIG       0.11500
     17 H7        -48.5336    8.9353  -32.5225 H      1 LIG       0.11500
     18 H8        -47.9316    5.3820  -35.9369 H      1 LIG       0.11500
@<TRIPOS>BOND
      1       1       2 ar
      2       1       5 ar
      3       2       6 ar
      4       3       4 ar
      5       3       7 ar
      6       4       8 ar
      7       5       9 ar
      8       6      10 ar
      9       7       9 ar
     10       8      10 ar
     11       9      10 ar
     12       1      11 1
     13       2      12 1
     14       3      13 1
     15       4      14 1
     16       5      15 1
     17       6      16 1
     18       7      17 1
     19       8      18 1
@<TRIPOS>ALT_TYPE
CGenFF_4.0_ALT_TYPE_SET
CGenFF_4.0 1 CG2R61 2 CG2R61 3 CG2R61 4 CG2R61 5 CG2R61 6 CG2R61 7 CG2R61 8 CG2R61 9 CG2R61 10 CG2R61 11 HGR61 12 HGR61 13 HGR61 14 HGR61 15 HGR61 16 HGR61 17 HGR61 18 HGR61
@<TRIPOS>MOLECULE
naphtalene
 18 19 0 0 0
****
USER_CHARGES
INVALID_CHARGES
Pose:  18 Cluster:  18 Fr_nu:   7972 TotEn:   -10.66
@<TRIPOS>ATOM
      1 C1        -59.5819   -4.1906  -56.8559 C.ar   1 LIG      -0.11500
      2 C2        -60.2505   -3.5162  -55.8385 C.ar   1 LIG      -0.11500
      3 C3        -61.5874   -8.3771  -55.3986 C.ar   1 LIG      -0.11500
      4 C4        -62.2560   -7.7027  -54.3813 C.ar   1 LIG      -0.11500
      5 C5        -59.7441   -5.5683  -57.0048 C.ar   1 LIG      -0.11700
      6 C6        -61.0839   -4.2168  -54.9662 C.ar   1 LIG      -0.11700
      7 C7        -60.7540   -7.6765  -56.2710 C.ar   1 LIG      -0.11700
      8 C8        -62.0938   -6.3250  -54.2322 C.ar   1 LIG      -0.11700
      9 C9        -60.5790   -6.2896  -56.1358 C.ar   1 LIG       0.00400
     10 C10       -61.2589   -5.6037  -55.1012 C.ar   1 LIG       0.00400
     11 H1        -58.9328   -3.6447  -57.5343 H      1 LIG       0.11500
     12 H2        -60.1237   -2.4437  -55.7236 H      1 LIG       0.11500
     13 H3        -61.7139   -9.4499  -55.5142 H      1 LIG       0.11500
     14 H4        -62.9038   -8.2492  -53.7023 H      1 LIG       0.11500
     15 H5        -59.2113   -6.0748  -57.8069 H      1 LIG       0.11500
     16 H6        -61.5971   -3.6692  -54.1784 H      1 LIG       0.11500
     17 H7        -60.2416   -8.2241  -57.0592 H      1 LIG       0.11500
     18 H8        -62.6260   -5.8183  -53.4297 H      1 LIG       0.11500
@<TRIPOS>BOND
      1       1       2 ar
      2       1       5 ar
      3       2       6 ar
      4       3       4 ar
      5       3       7 ar
      6       4       8 ar
      7       5       9 ar
      8       6      10 ar
      9       7       9 ar
     10       8      10 ar
     11       9      10 ar
     12       1      11 1
     13       2      12 1
     14       3      13 1
     15       4      14 1
     16       5      15 1
     17       6      16 1
     18       7      17 1
     19       8      18 1
@<TRIPOS>ALT_TYPE
CGenFF_4.0_ALT_TYPE_SET
CGenFF_4.0 1 CG2R61 2 CG2R61 3 CG2R61 4 CG2R61 5 CG2R61 6 CG2R61 7 CG2R61 8 CG2R61 9 CG2R61 10 CG2R61 11 HGR61 12 HGR61 13 HGR61 14 HGR61 15 HGR61 16 HGR61 17 HGR61 18 HGR61
@<TRIPOS>MOLECULE
naphtalene
 18 19 0 0 0
****
USER_CHARGES
INVALID_CHARGES
Pose:  19 Cluster:  19 Fr_nu:   6766 TotEn:   -10.59
@<TRIPOS>ATOM
      1 C1        -73.1295    7.5151  -41.8703 C.ar   1 LIG      -0.11500
      2 C2        -73.8912    6.7206  -41.0187 C.ar   1 LIG      -0.11500
      3 C3        -69.2597    6.8955  -38.9869 C.ar   1 LIG      -0.11500
      4 C4        -70.0216    6.1010  -38.1353 C.ar   1 LIG      -0.11500
      5 C5        -71.7865    7.7601  -41.5821 C.ar   1 LIG      -0.11700
      6 C6        -73.3131    6.1679  -39.8756 C.ar   1 LIG      -0.11700
      7 C7        -69.8379    7.4481  -40.1301 C.ar   1 LIG      -0.11700
      8 C8        -71.3645    5.8560  -38.4234 C.ar   1 LIG      -0.11700
      9 C9        -71.1882    7.2120  -40.4357 C.ar   1 LIG       0.00400
     10 C10       -71.9628    6.4041  -39.5697 C.ar   1 LIG       0.00400
     11 H1        -73.5802    7.9455  -42.7598 H      1 LIG       0.11500
     12 H2        -74.9364    6.5302  -41.2441 H      1 LIG       0.11500
     13 H3        -68.2141    7.0862  -38.7620 H      1 LIG       0.11500
     14 H4        -69.5707    5.6721  -37.2452 H      1 LIG       0.11500
     15 H5        -71.2103    8.3845  -42.2617 H      1 LIG       0.11500
     16 H6        -73.9272    5.5495  -39.2242 H      1 LIG       0.11500
     17 H7        -69.2234    8.0658  -40.7817 H      1 LIG       0.11500
     18 H8        -71.9411    5.2322  -37.7435 H      1 LIG       0.11500
@<TRIPOS>BOND
      1       1       2 ar
      2       1       5 ar
      3       2       6 ar
      4       3       4 ar
      5       3       7 ar
      6       4       8 ar
      7       5       9 ar
      8       6      10 ar
      9       7       9 ar
     10       8      10 ar
     11       9      10 ar
     12       1      11 1
     13       2      12 1
     14       3      13 1
     15       4      14 1
     16       5      15 1
     17       6      16 1
     18       7      17 1
     19       8      18 1
@<TRIPOS>ALT_TYPE
CGenFF_4.0_ALT_TYPE_SET
CGenFF_4.0 1 CG2R61 2 CG2R61 3 CG2R61 4 CG2R61 5 CG2R61 6 CG2R61 7 CG2R61 8 CG2R61 9 CG2R61 10 CG2R61 11 HGR61 12 HGR61 13 HGR61 14 HGR61 15 HGR61 16 HGR61 17 HGR61 18 HGR61
@<TRIPOS>MOLECULE
naphtalene
 18 19 0 0 0
****
USER_CHARGES
INVALID_CHARGES
Pose:  20 Cluster:  20 Fr_nu: 107992 TotEn:   -10.51
@<TRIPOS>ATOM
      1 C1        -69.5458    0.7319  -29.2837 C.ar   1 LIG      -0.11500
      2 C2        -69.6766   -0.4827  -28.6170 C.ar   1 LIG      -0.11500
      3 C3        -64.9723    1.1243  -27.6706 C.ar   1 LIG      -0.11500
      4 C4        -65.1032   -0.0903  -27.0040 C.ar   1 LIG      -0.11500
      5 C5        -68.3448    1.4389  -29.2179 C.ar   1 LIG      -0.11700
      6 C6        -68.6072   -0.9950  -27.8821 C.ar   1 LIG      -0.11700
      7 C7        -66.0418    1.6366  -28.4057 C.ar   1 LIG      -0.11700
      8 C8        -66.3042   -0.7974  -27.0696 C.ar   1 LIG      -0.11700
      9 C9        -67.2579    0.9383  -28.4827 C.ar   1 LIG       0.00400
     10 C10       -67.3911   -0.2968  -27.8048 C.ar   1 LIG       0.00400
     11 H1        -70.3789    1.1305  -29.8552 H      1 LIG       0.11500
     12 H2        -70.6119   -1.0325  -28.6691 H      1 LIG       0.11500
     13 H3        -64.0370    1.6746  -27.6191 H      1 LIG       0.11500
     14 H4        -64.2703   -0.4877  -26.4314 H      1 LIG       0.11500
     15 H5        -68.2652    2.3866  -29.7466 H      1 LIG       0.11500
     16 H6        -68.7317   -1.9465  -27.3693 H      1 LIG       0.11500
     17 H7        -65.9169    2.5876  -28.9190 H      1 LIG       0.11500
     18 H8        -66.3843   -1.7448  -26.5404 H      1 LIG       0.11500
@<TRIPOS>BOND
      1       1       2 ar
      2       1       5 ar
      3       2       6 ar
      4       3       4 ar
      5       3       7 ar
      6       4       8 ar
      7       5       9 ar
      8       6      10 ar
      9       7       9 ar
     10       8      10 ar
     11       9      10 ar
     12       1      11 1
     13       2      12 1
     14       3      13 1
     15       4      14 1
     16       5      15 1
     17       6      16 1
     18       7      17 1
     19       8      18 1
@<TRIPOS>ALT_TYPE
CGenFF_4.0_ALT_TYPE_SET
CGenFF_4.0 1 CG2R61 2 CG2R61 3 CG2R61 4 CG2R61 5 CG2R61 6 CG2R61 7 CG2R61 8 CG2R61 9 CG2R61 10 CG2R61 11 HGR61 12 HGR61 13 HGR61 14 HGR61 15 HGR61 16 HGR61 17 HGR61 18 HGR61
@<TRIPOS>MOLECULE
naphtalene
 18 19 0 0 0
****
USER_CHARGES
INVALID_CHARGES
Pose:  21 Cluster:  21 Fr_nu:  94695 TotEn:   -10.43
@<TRIPOS>ATOM
      1 C1        -61.0100    7.0697  -46.7072 C.ar   1 LIG      -0.11500
      2 C2        -59.7122    7.0144  -47.2068 C.ar   1 LIG      -0.11500
      3 C3        -59.3972    5.6044  -42.3569 C.ar   1 LIG      -0.11500
      4 C4        -58.0996    5.5490  -42.8567 C.ar   1 LIG      -0.11500
      5 C5        -61.2610    6.7338  -45.3765 C.ar   1 LIG      -0.11700
      6 C6        -58.6606    6.6230  -46.3780 C.ar   1 LIG      -0.11700
      7 C7        -60.4490    5.9959  -43.1859 C.ar   1 LIG      -0.11700
      8 C8        -57.8484    5.8849  -44.1874 C.ar   1 LIG      -0.11700
      9 C9        -60.2145    6.3375  -44.5278 C.ar   1 LIG       0.00400
     10 C10       -58.8949    6.2812  -45.0361 C.ar   1 LIG       0.00400
     11 H1        -61.8283    7.3740  -47.3531 H      1 LIG       0.11500
     12 H2        -59.5178    7.2764  -48.2428 H      1 LIG       0.11500
     13 H3        -59.5924    5.3426  -41.3208 H      1 LIG       0.11500
     14 H4        -57.2818    5.2433  -42.2108 H      1 LIG       0.11500
     15 H5        -62.2834    6.7839  -45.0075 H      1 LIG       0.11500
     16 H6        -57.6540    6.5873  -46.7896 H      1 LIG       0.11500
     17 H7        -61.4552    6.0322  -42.7738 H      1 LIG       0.11500
     18 H8        -56.8262    5.8342  -44.5568 H      1 LIG       0.11500
@<TRIPOS>BOND
      1       1       2 ar
      2       1       5 ar
      3       2       6 ar
      4       3       4 ar
      5       3       7 ar
      6       4       8 ar
      7       5       9 ar
      8       6      10 ar
      9       7       9 ar
     10       8      10 ar
     11       9      10 ar
     12       1      11 1
     13       2      12 1
     14       3      13 1
     15       4      14 1
     16       5      15 1
     17       6      16 1
     18       7      17 1
     19       8      18 1
@<TRIPOS>ALT_TYPE
CGenFF_4.0_ALT_TYPE_SET
CGenFF_4.0 1 CG2R61 2 CG2R61 3 CG2R61 4 CG2R61 5 CG2R61 6 CG2R61 7 CG2R61 8 CG2R61 9 CG2R61 10 CG2R61 11 HGR61 12 HGR61 13 HGR61 14 HGR61 15 HGR61 16 HGR61 17 HGR61 18 HGR61
@<TRIPOS>MOLECULE
naphtalene
 18 19 0 0 0
****
USER_CHARGES
INVALID_CHARGES
Pose:  22 Cluster:  22 Fr_nu:  47179 TotEn:   -10.40
@<TRIPOS>ATOM
      1 C1        -53.5102    4.6599  -32.8277 C.ar   1 LIG      -0.11500
      2 C2        -53.5403    3.9039  -33.9957 C.ar   1 LIG      -0.11500
      3 C3        -56.4731    7.9339  -34.8710 C.ar   1 LIG      -0.11500
      4 C4        -56.5030    7.1778  -36.0390 C.ar   1 LIG      -0.11500
      5 C5        -54.2307    5.8521  -32.7486 C.ar   1 LIG      -0.11700
      6 C6        -54.2907    4.3369  -35.0891 C.ar   1 LIG      -0.11700
      7 C7        -55.7226    7.5008  -33.7775 C.ar   1 LIG      -0.11700
      8 C8        -55.7826    5.9857  -36.1182 C.ar   1 LIG      -0.11700
      9 C9        -54.9914    6.3033  -33.8395 C.ar   1 LIG       0.00400
     10 C10       -55.0219    5.5345  -35.0273 C.ar   1 LIG       0.00400
     11 H1        -52.9254    4.3226  -31.9770 H      1 LIG       0.11500
     12 H2        -52.9793    2.9758  -34.0562 H      1 LIG       0.11500
     13 H3        -57.0341    8.8623  -34.8098 H      1 LIG       0.11500
     14 H4        -57.0869    7.5164  -36.8899 H      1 LIG       0.11500
     15 H5        -54.1922    6.4272  -31.8257 H      1 LIG       0.11500
     16 H6        -54.3001    3.7298  -35.9920 H      1 LIG       0.11500
     17 H7        -55.7140    8.1077  -32.8746 H      1 LIG       0.11500
     18 H8        -55.8203    5.4108  -37.0413 H      1 LIG       0.11500
@<TRIPOS>BOND
      1       1       2 ar
      2       1       5 ar
      3       2       6 ar
      4       3       4 ar
      5       3       7 ar
      6       4       8 ar
      7       5       9 ar
      8       6      10 ar
      9       7       9 ar
     10       8      10 ar
     11       9      10 ar
     12       1      11 1
     13       2      12 1
     14       3      13 1
     15       4      14 1
     16       5      15 1
     17       6      16 1
     18       7      17 1
     19       8      18 1
@<TRIPOS>ALT_TYPE
CGenFF_4.0_ALT_TYPE_SET
CGenFF_4.0 1 CG2R61 2 CG2R61 3 CG2R61 4 CG2R61 5 CG2R61 6 CG2R61 7 CG2R61 8 CG2R61 9 CG2R61 10 CG2R61 11 HGR61 12 HGR61 13 HGR61 14 HGR61 15 HGR61 16 HGR61 17 HGR61 18 HGR61
@<TRIPOS>MOLECULE
naphtalene
 18 19 0 0 0
****
USER_CHARGES
INVALID_CHARGES
Pose:  23 Cluster:  23 Fr_nu:  82196 TotEn:   -10.37
@<TRIPOS>ATOM
      1 C1        -52.6171    7.4366  -32.8297 C.ar   1 LIG      -0.11500
      2 C2        -53.3780    6.5556  -32.0670 C.ar   1 LIG      -0.11500
      3 C3        -54.3948    5.4485  -36.8991 C.ar   1 LIG      -0.11500
      4 C4        -55.1556    4.5675  -36.1363 C.ar   1 LIG      -0.11500
      5 C5        -52.6765    7.3853  -34.2227 C.ar   1 LIG      -0.11700
      6 C6        -54.2011    5.6200  -32.6941 C.ar   1 LIG      -0.11700
      7 C7        -53.5717    6.3843  -36.2719 C.ar   1 LIG      -0.11700
      8 C8        -55.0963    4.6187  -34.7433 C.ar   1 LIG      -0.11700
      9 C9        -53.4996    6.4499  -34.8708 C.ar   1 LIG       0.00400
     10 C10       -54.2732    5.5541  -34.0951 C.ar   1 LIG       0.00400
     11 H1        -51.9761    8.1644  -32.3409 H      1 LIG       0.11500
     12 H2        -53.3312    6.5965  -30.9826 H      1 LIG       0.11500
     13 H3        -54.4413    5.4082  -37.9837 H      1 LIG       0.11500
     14 H4        -55.7954    3.8390  -36.6256 H      1 LIG       0.11500
     15 H5        -52.0727    8.0835  -34.7988 H      1 LIG       0.11500
     16 H6        -54.7875    4.9414  -32.0781 H      1 LIG       0.11500
     17 H7        -52.9860    7.0632  -36.8881 H      1 LIG       0.11500
     18 H8        -55.6994    3.9201  -34.1670 H      1 LIG       0.11500
@<TRIPOS>BOND
      1       1       2 ar
      2       1       5 ar
      3       2       6 ar
      4       3       4 ar
      5       3       7 ar
      6       4       8 ar
      7       5       9 ar
      8       6      10 ar
      9       7       9 ar
     10       8      10 ar
     11       9      10 ar
     12       1      11 1
     13       2      12 1
     14       3      13 1
     15       4      14 1
     16       5      15 1
     17       6      16 1
     18       7      17 1
     19       8      18 1
@<TRIPOS>ALT_TYPE
CGenFF_4.0_ALT_TYPE_SET
CGenFF_4.0 1 CG2R61 2 CG2R61 3 CG2R61 4 CG2R61 5 CG2R61 6 CG2R61 7 CG2R61 8 CG2R61 9 CG2R61 10 CG2R61 11 HGR61 12 HGR61 13 HGR61 14 HGR61 15 HGR61 16 HGR61 17 HGR61 18 HGR61
@<TRIPOS>MOLECULE
naphtalene
 18 19 0 0 0
****
USER_CHARGES
INVALID_CHARGES
Pose:  24 Cluster:  24 Fr_nu: 333753 TotEn:   -10.30
@<TRIPOS>ATOM
      1 C1        -63.6802  -22.1284  -35.5057 C.ar   1 LIG      -0.11500
      2 C2        -63.2230  -22.7293  -36.6748 C.ar   1 LIG      -0.11500
      3 C3        -67.7202  -24.8330  -35.6957 C.ar   1 LIG      -0.11500
      4 C4        -67.2629  -25.4339  -36.8648 C.ar   1 LIG      -0.11500
      5 C5        -64.9125  -22.4981  -34.9661 C.ar   1 LIG      -0.11700
      6 C6        -63.9961  -23.7022  -37.3087 C.ar   1 LIG      -0.11700
      7 C7        -66.9469  -23.8601  -35.0617 C.ar   1 LIG      -0.11700
      8 C8        -66.0306  -25.0642  -37.4045 C.ar   1 LIG      -0.11700
      9 C9        -65.7041  -23.4756  -35.5909 C.ar   1 LIG       0.00400
     10 C10       -65.2391  -24.0867  -36.7797 C.ar   1 LIG       0.00400
     11 H1        -63.0781  -21.3706  -35.0130 H      1 LIG       0.11500
     12 H2        -62.2634  -22.4410  -37.0939 H      1 LIG       0.11500
     13 H3        -68.6799  -25.1211  -35.2759 H      1 LIG       0.11500
     14 H4        -67.8660  -26.1906  -37.3579 H      1 LIG       0.11500
     15 H5        -65.2502  -22.0148  -34.0517 H      1 LIG       0.11500
     16 H6        -63.6188  -24.1591  -38.2212 H      1 LIG       0.11500
     17 H7        -67.3240  -23.4039  -34.1488 H      1 LIG       0.11500
     18 H8        -65.6930  -25.5469  -38.3194 H      1 LIG       0.11500
@<TRIPOS>BOND
      1       1       2 ar
      2       1       5 ar
      3       2       6 ar
      4       3       4 ar
      5       3       7 ar
      6       4       8 ar
      7       5       9 ar
      8       6      10 ar
      9       7       9 ar
     10       8      10 ar
     11       9      10 ar
     12       1      11 1
     13       2      12 1
     14       3      13 1
     15       4      14 1
     16       5      15 1
     17       6      16 1
     18       7      17 1
     19       8      18 1
@<TRIPOS>ALT_TYPE
CGenFF_4.0_ALT_TYPE_SET
CGenFF_4.0 1 CG2R61 2 CG2R61 3 CG2R61 4 CG2R61 5 CG2R61 6 CG2R61 7 CG2R61 8 CG2R61 9 CG2R61 10 CG2R61 11 HGR61 12 HGR61 13 HGR61 14 HGR61 15 HGR61 16 HGR61 17 HGR61 18 HGR61
@<TRIPOS>MOLECULE
naphtalene
 18 19 0 0 0
****
USER_CHARGES
INVALID_CHARGES
Pose:  25 Cluster:  25 Fr_nu: 262025 TotEn:   -10.15
@<TRIPOS>ATOM
      1 C1        -60.6602  -21.2066  -40.0550 C.ar   1 LIG      -0.11500
      2 C2        -60.1332  -20.3463  -39.0964 C.ar   1 LIG      -0.11500
      3 C3        -56.2303  -23.0683  -40.8188 C.ar   1 LIG      -0.11500
      4 C4        -55.7035  -22.2079  -39.8601 C.ar   1 LIG      -0.11500
      5 C5        -59.8250  -22.1006  -40.7258 C.ar   1 LIG      -0.11700
      6 C6        -58.7694  -20.3765  -38.8048 C.ar   1 LIG      -0.11700
      7 C7        -57.5944  -23.0381  -41.1104 C.ar   1 LIG      -0.11700
      8 C8        -56.5385  -21.3139  -39.1894 C.ar   1 LIG      -0.11700
      9 C9        -58.4497  -22.1447  -40.4450 C.ar   1 LIG       0.00400
     10 C10       -57.9139  -21.2697  -39.4702 C.ar   1 LIG       0.00400
     11 H1        -61.7220  -21.1822  -40.2821 H      1 LIG       0.11500
     12 H2        -60.7843  -19.6509  -38.5746 H      1 LIG       0.11500
     13 H3        -55.5797  -23.7642  -41.3409 H      1 LIG       0.11500
     14 H4        -54.6414  -22.2318  -39.6345 H      1 LIG       0.11500
     15 H5        -60.2587  -22.7636  -41.4716 H      1 LIG       0.11500
     16 H6        -58.3792  -19.6953  -38.0514 H      1 LIG       0.11500
     17 H7        -57.9844  -23.7199  -41.8632 H      1 LIG       0.11500
     18 H8        -56.1050  -20.6502  -38.4440 H      1 LIG       0.11500
@<TRIPOS>BOND
      1       1       2 ar
      2       1       5 ar
      3       2       6 ar
      4       3       4 ar
      5       3       7 ar
      6       4       8 ar
      7       5       9 ar
      8       6      10 ar
      9       7       9 ar
     10       8      10 ar
     11       9      10 ar
     12       1      11 1
     13       2      12 1
     14       3      13 1
     15       4      14 1
     16       5      15 1
     17       6      16 1
     18       7      17 1
     19       8      18 1
@<TRIPOS>ALT_TYPE
CGenFF_4.0_ALT_TYPE_SET
CGenFF_4.0 1 CG2R61 2 CG2R61 3 CG2R61 4 CG2R61 5 CG2R61 6 CG2R61 7 CG2R61 8 CG2R61 9 CG2R61 10 CG2R61 11 HGR61 12 HGR61 13 HGR61 14 HGR61 15 HGR61 16 HGR61 17 HGR61 18 HGR61
@<TRIPOS>MOLECULE
naphtalene
 18 19 0 0 0
****
USER_CHARGES
INVALID_CHARGES
Pose:  26 Cluster:  26 Fr_nu: 207780 TotEn:   -10.13
@<TRIPOS>ATOM
      1 C1        -61.6029   -8.4076  -56.1620 C.ar   1 LIG      -0.11500
      2 C2        -62.2839   -8.3761  -54.9487 C.ar   1 LIG      -0.11500
      3 C3        -59.6510  -12.6978  -54.9550 C.ar   1 LIG      -0.11500
      4 C4        -60.3320  -12.6662  -53.7417 C.ar   1 LIG      -0.11500
      5 C5        -60.7765   -9.4883  -56.4714 C.ar   1 LIG      -0.11700
      6 C6        -62.1413   -9.4251  -54.0402 C.ar   1 LIG      -0.11700
      7 C7        -59.7937  -11.6487  -55.8636 C.ar   1 LIG      -0.11700
      8 C8        -61.1583  -11.5855  -53.4322 C.ar   1 LIG      -0.11700
      9 C9        -60.6212  -10.5530  -55.5687 C.ar   1 LIG       0.00400
     10 C10       -61.3137  -10.5209  -54.3349 C.ar   1 LIG       0.00400
     11 H1        -61.7138   -7.5904  -56.8688 H      1 LIG       0.11500
     12 H2        -62.9271   -7.5344  -54.7090 H      1 LIG       0.11500
     13 H3        -59.0076  -13.5394  -55.1955 H      1 LIG       0.11500
     14 H4        -60.2196  -13.4830  -53.0348 H      1 LIG       0.11500
     15 H5        -60.2535   -9.4916  -57.4255 H      1 LIG       0.11500
     16 H6        -62.6835   -9.3798  -53.0980 H      1 LIG       0.11500
     17 H7        -59.2520  -11.6946  -56.8061 H      1 LIG       0.11500
     18 H8        -61.6808  -11.5817  -52.4778 H      1 LIG       0.11500
@<TRIPOS>BOND
      1       1       2 ar
      2       1       5 ar
      3       2       6 ar
      4       3       4 ar
      5       3       7 ar
      6       4       8 ar
      7       5       9 ar
      8       6      10 ar
      9       7       9 ar
     10       8      10 ar
     11       9      10 ar
     12       1      11 1
     13       2      12 1
     14       3      13 1
     15       4      14 1
     16       5      15 1
     17       6      16 1
     18       7      17 1
     19       8      18 1
@<TRIPOS>ALT_TYPE
CGenFF_4.0_ALT_TYPE_SET
CGenFF_4.0 1 CG2R61 2 CG2R61 3 CG2R61 4 CG2R61 5 CG2R61 6 CG2R61 7 CG2R61 8 CG2R61 9 CG2R61 10 CG2R61 11 HGR61 12 HGR61 13 HGR61 14 HGR61 15 HGR61 16 HGR61 17 HGR61 18 HGR61
@<TRIPOS>MOLECULE
naphtalene
 18 19 0 0 0
****
USER_CHARGES
INVALID_CHARGES
Pose:  27 Cluster:  27 Fr_nu: 439888 TotEn:    -9.96
@<TRIPOS>ATOM
      1 C1        -76.3198  -18.6358  -24.3981 C.ar   1 LIG      -0.11500
      2 C2        -77.3142  -17.8136  -23.8764 C.ar   1 LIG      -0.11500
      3 C3        -79.3728  -20.1142  -27.8861 C.ar   1 LIG      -0.11500
      4 C4        -80.3670  -19.2921  -27.3643 C.ar   1 LIG      -0.11500
      5 C5        -76.5786  -19.4154  -25.5258 C.ar   1 LIG      -0.11700
      6 C6        -78.5710  -17.7678  -24.4802 C.ar   1 LIG      -0.11700
      7 C7        -78.1159  -20.1599  -27.2823 C.ar   1 LIG      -0.11700
      8 C8        -80.1084  -18.5124  -26.2366 C.ar   1 LIG      -0.11700
      9 C9        -77.8380  -19.3819  -26.1465 C.ar   1 LIG       0.00400
     10 C10       -78.8490  -18.5459  -25.6159 C.ar   1 LIG       0.00400
     11 H1        -75.3418  -18.6714  -23.9272 H      1 LIG       0.11500
     12 H2        -77.1116  -17.2069  -22.9986 H      1 LIG       0.11500
     13 H3        -79.5746  -20.7213  -28.7642 H      1 LIG       0.11500
     14 H4        -81.3453  -19.2579  -27.8347 H      1 LIG       0.11500
     15 H5        -75.7865  -20.0511  -25.9161 H      1 LIG       0.11500
     16 H6        -79.3331  -17.1176  -24.0557 H      1 LIG       0.11500
     17 H7        -77.3537  -20.8096  -27.7074 H      1 LIG       0.11500
     18 H8        -80.9007  -17.8772  -25.8456 H      1 LIG       0.11500
@<TRIPOS>BOND
      1       1       2 ar
      2       1       5 ar
      3       2       6 ar
      4       3       4 ar
      5       3       7 ar
      6       4       8 ar
      7       5       9 ar
      8       6      10 ar
      9       7       9 ar
     10       8      10 ar
     11       9      10 ar
     12       1      11 1
     13       2      12 1
     14       3      13 1
     15       4      14 1
     16       5      15 1
     17       6      16 1
     18       7      17 1
     19       8      18 1
@<TRIPOS>ALT_TYPE
CGenFF_4.0_ALT_TYPE_SET
CGenFF_4.0 1 CG2R61 2 CG2R61 3 CG2R61 4 CG2R61 5 CG2R61 6 CG2R61 7 CG2R61 8 CG2R61 9 CG2R61 10 CG2R61 11 HGR61 12 HGR61 13 HGR61 14 HGR61 15 HGR61 16 HGR61 17 HGR61 18 HGR61
@<TRIPOS>MOLECULE
naphtalene
 18 19 0 0 0
****
USER_CHARGES
INVALID_CHARGES
Pose:  28 Cluster:  28 Fr_nu:  34738 TotEn:    -9.96
@<TRIPOS>ATOM
      1 C1        -51.3134  -21.5247  -35.8018 C.ar   1 LIG      -0.11500
      2 C2        -51.2469  -21.5297  -34.4117 C.ar   1 LIG      -0.11500
      3 C3        -56.1624  -21.1990  -35.5682 C.ar   1 LIG      -0.11500
      4 C4        -56.0957  -21.2040  -34.1781 C.ar   1 LIG      -0.11500
      5 C5        -52.5505  -21.4413  -36.4415 C.ar   1 LIG      -0.11700
      6 C6        -52.4169  -21.4513  -33.6560 C.ar   1 LIG      -0.11700
      7 C7        -54.9922  -21.2773  -36.3239 C.ar   1 LIG      -0.11700
      8 C8        -54.8587  -21.2874  -33.5382 C.ar   1 LIG      -0.11700
      9 C9        -53.7385  -21.3618  -35.6967 C.ar   1 LIG       0.00400
     10 C10       -53.6707  -21.3669  -34.2831 C.ar   1 LIG       0.00400
     11 H1        -50.4023  -21.5863  -36.3896 H      1 LIG       0.11500
     12 H2        -50.2833  -21.5944  -33.9146 H      1 LIG       0.11500
     13 H3        -57.1258  -21.1342  -36.0659 H      1 LIG       0.11500
     14 H4        -57.0072  -21.1438  -33.5908 H      1 LIG       0.11500
     15 H5        -52.5787  -21.4395  -37.5292 H      1 LIG       0.11500
     16 H6        -52.3411  -21.4563  -32.5706 H      1 LIG       0.11500
     17 H7        -55.0682  -21.2715  -37.4092 H      1 LIG       0.11500
     18 H8        -54.8303  -21.2901  -32.4505 H      1 LIG       0.11500
@<TRIPOS>BOND
      1       1       2 ar
      2       1       5 ar
      3       2       6 ar
      4       3       4 ar
      5       3       7 ar
      6       4       8 ar
      7       5       9 ar
      8       6      10 ar
      9       7       9 ar
     10       8      10 ar
     11       9      10 ar
     12       1      11 1
     13       2      12 1
     14       3      13 1
     15       4      14 1
     16       5      15 1
     17       6      16 1
     18       7      17 1
     19       8      18 1
@<TRIPOS>ALT_TYPE
CGenFF_4.0_ALT_TYPE_SET
CGenFF_4.0 1 CG2R61 2 CG2R61 3 CG2R61 4 CG2R61 5 CG2R61 6 CG2R61 7 CG2R61 8 CG2R61 9 CG2R61 10 CG2R61 11 HGR61 12 HGR61 13 HGR61 14 HGR61 15 HGR61 16 HGR61 17 HGR61 18 HGR61
@<TRIPOS>MOLECULE
naphtalene
 18 19 0 0 0
****
USER_CHARGES
INVALID_CHARGES
Pose:  29 Cluster:  29 Fr_nu:  36371 TotEn:    -9.71
@<TRIPOS>ATOM
      1 C1        -64.4259   -0.9124  -25.5118 C.ar   1 LIG      -0.11500
      2 C2        -65.6468   -1.4573  -25.8985 C.ar   1 LIG      -0.11500
      3 C3        -65.2686    2.9691  -28.3219 C.ar   1 LIG      -0.11500
      4 C4        -66.4894    2.4241  -28.7085 C.ar   1 LIG      -0.11500
      5 C5        -64.0223    0.3246  -26.0153 C.ar   1 LIG      -0.11700
      6 C6        -66.4687   -0.7675  -26.7899 C.ar   1 LIG      -0.11700
      7 C7        -64.4466    2.2792  -27.4303 C.ar   1 LIG      -0.11700
      8 C8        -66.8931    1.1871  -28.2051 C.ar   1 LIG      -0.11700
      9 C9        -64.8370    1.0329  -26.9136 C.ar   1 LIG       0.00400
     10 C10       -66.0784    0.4787  -27.3068 C.ar   1 LIG       0.00400
     11 H1        -63.7862   -1.4502  -24.8182 H      1 LIG       0.11500
     12 H2        -65.9602   -2.4202  -25.5057 H      1 LIG       0.11500
     13 H3        -64.9546    3.9323  -28.7142 H      1 LIG       0.11500
     14 H4        -67.1280    2.9617  -29.4032 H      1 LIG       0.11500
     15 H5        -63.0637    0.7311  -25.6996 H      1 LIG       0.11500
     16 H6        -67.4191   -1.2120  -27.0780 H      1 LIG       0.11500
     17 H7        -63.4968    2.7243  -27.1417 H      1 LIG       0.11500
     18 H8        -67.8513    0.7800  -28.5213 H      1 LIG       0.11500
@<TRIPOS>BOND
      1       1       2 ar
      2       1       5 ar
      3       2       6 ar
      4       3       4 ar
      5       3       7 ar
      6       4       8 ar
      7       5       9 ar
      8       6      10 ar
      9       7       9 ar
     10       8      10 ar
     11       9      10 ar
     12       1      11 1
     13       2      12 1
     14       3      13 1
     15       4      14 1
     16       5      15 1
     17       6      16 1
     18       7      17 1
     19       8      18 1
@<TRIPOS>ALT_TYPE
CGenFF_4.0_ALT_TYPE_SET
CGenFF_4.0 1 CG2R61 2 CG2R61 3 CG2R61 4 CG2R61 5 CG2R61 6 CG2R61 7 CG2R61 8 CG2R61 9 CG2R61 10 CG2R61 11 HGR61 12 HGR61 13 HGR61 14 HGR61 15 HGR61 16 HGR61 17 HGR61 18 HGR61
@<TRIPOS>MOLECULE
naphtalene
 18 19 0 0 0
****
USER_CHARGES
INVALID_CHARGES
Pose:  30 Cluster:  30 Fr_nu:   6805 TotEn:    -9.70
@<TRIPOS>ATOM
      1 C1        -75.0526    6.3033  -38.6422 C.ar   1 LIG      -0.11500
      2 C2        -74.5369    6.3137  -39.9348 C.ar   1 LIG      -0.11500
      3 C3        -70.5372    6.0906  -36.8426 C.ar   1 LIG      -0.11500
      4 C4        -70.0216    6.1010  -38.1353 C.ar   1 LIG      -0.11500
      5 C5        -74.1906    6.2453  -37.5467 C.ar   1 LIG      -0.11700
      6 C6        -73.1574    6.2662  -40.1370 C.ar   1 LIG      -0.11700
      7 C7        -71.9168    6.1382  -36.6405 C.ar   1 LIG      -0.11700
      8 C8        -70.8835    6.1590  -39.2308 C.ar   1 LIG      -0.11700
      9 C9        -72.7992    6.1968  -37.7316 C.ar   1 LIG       0.00400
     10 C10       -72.2749    6.2074  -39.0460 C.ar   1 LIG       0.00400
     11 H1        -76.1267    6.3398  -38.4855 H      1 LIG       0.11500
     12 H2        -75.2088    6.3592  -40.7869 H      1 LIG       0.11500
     13 H3        -69.8656    6.0453  -35.9899 H      1 LIG       0.11500
     14 H4        -68.9475    6.0631  -38.2915 H      1 LIG       0.11500
     15 H5        -74.6159    6.2378  -36.5453 H      1 LIG       0.11500
     16 H6        -72.7763    6.2759  -41.1561 H      1 LIG       0.11500
     17 H7        -72.2976    6.1293  -35.6214 H      1 LIG       0.11500
     18 H8        -70.4584    6.1658  -40.2325 H      1 LIG       0.11500
@<TRIPOS>BOND
      1       1       2 ar
      2       1       5 ar
      3       2       6 ar
      4       3       4 ar
      5       3       7 ar
      6       4       8 ar
      7       5       9 ar
      8       6      10 ar
      9       7       9 ar
     10       8      10 ar
     11       9      10 ar
     12       1      11 1
     13       2      12 1
     14       3      13 1
     15       4      14 1
     16       5      15 1
     17       6      16 1
     18       7      17 1
     19       8      18 1
@<TRIPOS>ALT_TYPE
CGenFF_4.0_ALT_TYPE_SET
CGenFF_4.0 1 CG2R61 2 CG2R61 3 CG2R61 4 CG2R61 5 CG2R61 6 CG2R61 7 CG2R61 8 CG2R61 9 CG2R61 10 CG2R61 11 HGR61 12 HGR61 13 HGR61 14 HGR61 15 HGR61 16 HGR61 17 HGR61 18 HGR61
@<TRIPOS>MOLECULE
naphtalene
 18 19 0 0 0
****
USER_CHARGES
INVALID_CHARGES
Pose:  31 Cluster:  31 Fr_nu: 367630 TotEn:    -9.57
@<TRIPOS>ATOM
      1 C1        -72.5454  -27.4928  -42.2230 C.ar   1 LIG      -0.11500
      2 C2        -72.9783  -26.3643  -42.9128 C.ar   1 LIG      -0.11500
      3 C3        -73.6959  -30.2714  -46.0478 C.ar   1 LIG      -0.11500
      4 C4        -74.1288  -29.1428  -46.7374 C.ar   1 LIG      -0.11500
      5 C5        -72.6137  -28.7490  -42.8263 C.ar   1 LIG      -0.11700
      6 C6        -73.4811  -26.4874  -44.2082 C.ar   1 LIG      -0.11700
      7 C7        -73.1929  -30.1482  -44.7522 C.ar   1 LIG      -0.11700
      8 C8        -74.0606  -27.8865  -46.1343 C.ar   1 LIG      -0.11700
      9 C9        -73.1170  -28.8916  -44.1296 C.ar   1 LIG       0.00400
     10 C10       -73.5573  -27.7439  -44.8309 C.ar   1 LIG       0.00400
     11 H1        -72.1546  -27.3964  -41.2143 H      1 LIG       0.11500
     12 H2        -72.9245  -25.3868  -42.4424 H      1 LIG       0.11500
     13 H3        -73.7493  -31.2494  -46.5178 H      1 LIG       0.11500
     14 H4        -74.5209  -29.2399  -47.7455 H      1 LIG       0.11500
     15 H5        -72.2700  -29.6175  -42.2681 H      1 LIG       0.11500
     16 H6        -73.8134  -25.5916  -44.7289 H      1 LIG       0.11500
     17 H7        -72.8600  -31.0439  -44.2321 H      1 LIG       0.11500
     18 H8        -74.4050  -27.0180  -46.6919 H      1 LIG       0.11500
@<TRIPOS>BOND
      1       1       2 ar
      2       1       5 ar
      3       2       6 ar
      4       3       4 ar
      5       3       7 ar
      6       4       8 ar
      7       5       9 ar
      8       6      10 ar
      9       7       9 ar
     10       8      10 ar
     11       9      10 ar
     12       1      11 1
     13       2      12 1
     14       3      13 1
     15       4      14 1
     16       5      15 1
     17       6      16 1
     18       7      17 1
     19       8      18 1
@<TRIPOS>ALT_TYPE
CGenFF_4.0_ALT_TYPE_SET
CGenFF_4.0 1 CG2R61 2 CG2R61 3 CG2R61 4 CG2R61 5 CG2R61 6 CG2R61 7 CG2R61 8 CG2R61 9 CG2R61 10 CG2R61 11 HGR61 12 HGR61 13 HGR61 14 HGR61 15 HGR61 16 HGR61 17 HGR61 18 HGR61
@<TRIPOS>MOLECULE
naphtalene
 18 19 0 0 0
****
USER_CHARGES
INVALID_CHARGES
Pose:  32 Cluster:  32 Fr_nu:  18493 TotEn:    -9.54
@<TRIPOS>ATOM
      1 C1        -58.8434    6.3406  -44.8146 C.ar   1 LIG      -0.11500
      2 C2        -59.0440    5.4926  -43.7295 C.ar   1 LIG      -0.11500
      3 C3        -63.6476    7.0247  -45.1676 C.ar   1 LIG      -0.11500
      4 C4        -63.8480    6.1767  -44.0825 C.ar   1 LIG      -0.11500
      5 C5        -59.9353    6.9361  -45.4469 C.ar   1 LIG      -0.11700
      6 C6        -60.3369    5.2368  -43.2724 C.ar   1 LIG      -0.11700
      7 C7        -62.3545    7.2806  -45.6247 C.ar   1 LIG      -0.11700
      8 C8        -62.7563    5.5811  -43.4502 C.ar   1 LIG      -0.11700
      9 C9        -61.2439    6.6898  -45.0003 C.ar   1 LIG       0.00400
     10 C10       -61.4477    5.8274  -43.8968 C.ar   1 LIG       0.00400
     11 H1        -57.8366    6.5390  -45.1704 H      1 LIG       0.11500
     12 H2        -58.1933    5.0298  -43.2378 H      1 LIG       0.11500
     13 H3        -64.4981    7.4881  -45.6598 H      1 LIG       0.11500
     14 H4        -64.8551    5.9775  -43.7281 H      1 LIG       0.11500
     15 H5        -59.7549    7.5952  -46.2936 H      1 LIG       0.11500
     16 H6        -60.4702    4.5710  -42.4222 H      1 LIG       0.11500
     17 H7        -62.2214    7.9470  -46.4743 H      1 LIG       0.11500
     18 H8        -62.9365    4.9213  -42.6039 H      1 LIG       0.11500
@<TRIPOS>BOND
      1       1       2 ar
      2       1       5 ar
      3       2       6 ar
      4       3       4 ar
      5       3       7 ar
      6       4       8 ar
      7       5       9 ar
      8       6      10 ar
      9       7       9 ar
     10       8      10 ar
     11       9      10 ar
     12       1      11 1
     13       2      12 1
     14       3      13 1
     15       4      14 1
     16       5      15 1
     17       6      16 1
     18       7      17 1
     19       8      18 1
@<TRIPOS>ALT_TYPE
CGenFF_4.0_ALT_TYPE_SET
CGenFF_4.0 1 CG2R61 2 CG2R61 3 CG2R61 4 CG2R61 5 CG2R61 6 CG2R61 7 CG2R61 8 CG2R61 9 CG2R61 10 CG2R61 11 HGR61 12 HGR61 13 HGR61 14 HGR61 15 HGR61 16 HGR61 17 HGR61 18 HGR61
@<TRIPOS>MOLECULE
naphtalene
 18 19 0 0 0
****
USER_CHARGES
INVALID_CHARGES
Pose:  33 Cluster:  33 Fr_nu:   4518 TotEn:    -9.26
@<TRIPOS>ATOM
      1 C1        -79.2151   -1.6461  -33.5427 C.ar   1 LIG      -0.11500
      2 C2        -78.5781   -2.0781  -34.7022 C.ar   1 LIG      -0.11500
      3 C3        -83.5155   -2.9122  -35.4339 C.ar   1 LIG      -0.11500
      4 C4        -82.8784   -3.3442  -36.5933 C.ar   1 LIG      -0.11500
      5 C5        -80.6024   -1.7435  -33.4302 C.ar   1 LIG      -0.11700
      6 C6        -79.3256   -2.6092  -35.7535 C.ar   1 LIG      -0.11700
      7 C7        -82.7679   -2.3811  -34.3824 C.ar   1 LIG      -0.11700
      8 C8        -81.4912   -3.2467  -36.7060 C.ar   1 LIG      -0.11700
      9 C9        -81.3707   -2.2755  -34.4786 C.ar   1 LIG       0.00400
     10 C10       -80.7228   -2.7148  -35.6576 C.ar   1 LIG       0.00400
     11 H1        -78.6327   -1.2322  -32.7248 H      1 LIG       0.11500
     12 H2        -77.4981   -2.0020  -34.7887 H      1 LIG       0.11500
     13 H3        -84.5957   -2.9882  -35.3467 H      1 LIG       0.11500
     14 H4        -83.4614   -3.7567  -37.4115 H      1 LIG       0.11500
     15 H5        -81.0791   -1.3992  -32.5147 H      1 LIG       0.11500
     16 H6        -78.8067   -2.9412  -36.6504 H      1 LIG       0.11500
     17 H7        -83.2869   -2.0500  -33.4854 H      1 LIG       0.11500
     18 H8        -81.0142   -3.5903  -37.6217 H      1 LIG       0.11500
@<TRIPOS>BOND
      1       1       2 ar
      2       1       5 ar
      3       2       6 ar
      4       3       4 ar
      5       3       7 ar
      6       4       8 ar
      7       5       9 ar
      8       6      10 ar
      9       7       9 ar
     10       8      10 ar
     11       9      10 ar
     12       1      11 1
     13       2      12 1
     14       3      13 1
     15       4      14 1
     16       5      15 1
     17       6      16 1
     18       7      17 1
     19       8      18 1
@<TRIPOS>ALT_TYPE
CGenFF_4.0_ALT_TYPE_SET
CGenFF_4.0 1 CG2R61 2 CG2R61 3 CG2R61 4 CG2R61 5 CG2R61 6 CG2R61 7 CG2R61 8 CG2R61 9 CG2R61 10 CG2R61 11 HGR61 12 HGR61 13 HGR61 14 HGR61 15 HGR61 16 HGR61 17 HGR61 18 HGR61
@<TRIPOS>MOLECULE
naphtalene
 18 19 0 0 0
****
USER_CHARGES
INVALID_CHARGES
Pose:  34 Cluster:  34 Fr_nu: 237364 TotEn:    -9.24
@<TRIPOS>ATOM
      1 C1        -62.3447  -21.8047  -38.2501 C.ar   1 LIG      -0.11500
      2 C2        -62.1012  -21.1226  -39.4385 C.ar   1 LIG      -0.11500
      3 C3        -57.5820  -21.7711  -37.2555 C.ar   1 LIG      -0.11500
      4 C4        -57.3387  -21.0890  -38.4440 C.ar   1 LIG      -0.11500
      5 C5        -61.2846  -22.1387  -37.4067 C.ar   1 LIG      -0.11700
      6 C6        -60.7970  -20.7718  -39.7882 C.ar   1 LIG      -0.11700
      7 C7        -58.8864  -22.1218  -36.9058 C.ar   1 LIG      -0.11700
      8 C8        -58.3987  -20.7550  -39.2875 C.ar   1 LIG      -0.11700
      9 C9        -59.9654  -21.7936  -37.7428 C.ar   1 LIG       0.00400
     10 C10       -59.7179  -21.1000  -38.9514 C.ar   1 LIG       0.00400
     11 H1        -63.3601  -22.0779  -37.9786 H      1 LIG       0.11500
     12 H2        -62.9272  -20.8628  -40.0942 H      1 LIG       0.11500
     13 H3        -56.7563  -22.0311  -36.5992 H      1 LIG       0.11500
     14 H4        -56.3229  -20.8172  -38.7156 H      1 LIG       0.11500
     15 H5        -61.4983  -22.6724  -36.4829 H      1 LIG       0.11500
     16 H6        -60.6301  -20.2384  -40.7217 H      1 LIG       0.11500
     17 H7        -59.0531  -22.6544  -35.9720 H      1 LIG       0.11500
     18 H8        -58.1851  -20.2219  -40.2117 H      1 LIG       0.11500
@<TRIPOS>BOND
      1       1       2 ar
      2       1       5 ar
      3       2       6 ar
      4       3       4 ar
      5       3       7 ar
      6       4       8 ar
      7       5       9 ar
      8       6      10 ar
      9       7       9 ar
     10       8      10 ar
     11       9      10 ar
     12       1      11 1
     13       2      12 1
     14       3      13 1
     15       4      14 1
     16       5      15 1
     17       6      16 1
     18       7      17 1
     19       8      18 1
@<TRIPOS>ALT_TYPE
CGenFF_4.0_ALT_TYPE_SET
CGenFF_4.0 1 CG2R61 2 CG2R61 3 CG2R61 4 CG2R61 5 CG2R61 6 CG2R61 7 CG2R61 8 CG2R61 9 CG2R61 10 CG2R61 11 HGR61 12 HGR61 13 HGR61 14 HGR61 15 HGR61 16 HGR61 17 HGR61 18 HGR61
@<TRIPOS>MOLECULE
naphtalene
 18 19 0 0 0
****
USER_CHARGES
INVALID_CHARGES
Pose:  35 Cluster:  35 Fr_nu:  40103 TotEn:    -9.15
@<TRIPOS>ATOM
      1 C1        -61.9683   -0.0185  -23.0720 C.ar   1 LIG      -0.11500
      2 C2        -61.7612   -1.3493  -23.4224 C.ar   1 LIG      -0.11500
      3 C3        -65.6610    0.2380  -26.2297 C.ar   1 LIG      -0.11500
      4 C4        -65.4538   -1.0928  -26.5800 C.ar   1 LIG      -0.11500
      5 C5        -62.9890    0.7132  -23.6799 C.ar   1 LIG      -0.11700
      6 C6        -62.5737   -1.9537  -24.3820 C.ar   1 LIG      -0.11700
      7 C7        -64.8485    0.8424  -25.2699 C.ar   1 LIG      -0.11700
      8 C8        -64.4332   -1.8245  -25.9722 C.ar   1 LIG      -0.11700
      9 C9        -63.8164    0.1210  -24.6479 C.ar   1 LIG       0.00400
     10 C10       -63.6057   -1.2323  -25.0042 C.ar   1 LIG       0.00400
     11 H1        -61.3351    0.4517  -22.3253 H      1 LIG       0.11500
     12 H2        -60.9665   -1.9181  -22.9484 H      1 LIG       0.11500
     13 H3        -66.4558    0.8074  -26.7033 H      1 LIG       0.11500
     14 H4        -66.0864   -1.5620  -27.3278 H      1 LIG       0.11500
     15 H5        -63.1324    1.7523  -23.3907 H      1 LIG       0.11500
     16 H6        -62.3941   -2.9953  -24.6401 H      1 LIG       0.11500
     17 H7        -65.0288    1.8837  -25.0114 H      1 LIG       0.11500
     18 H8        -64.2890   -2.8635  -26.2618 H      1 LIG       0.11500
@<TRIPOS>BOND
      1       1       2 ar
      2       1       5 ar
      3       2       6 ar
      4       3       4 ar
      5       3       7 ar
      6       4       8 ar
      7       5       9 ar
      8       6      10 ar
      9       7       9 ar
     10       8      10 ar
     11       9      10 ar
     12       1      11 1
     13       2      12 1
     14       3      13 1
     15       4      14 1
     16       5      15 1
     17       6      16 1
     18       7      17 1
     19       8      18 1
@<TRIPOS>ALT_TYPE
CGenFF_4.0_ALT_TYPE_SET
CGenFF_4.0 1 CG2R61 2 CG2R61 3 CG2R61 4 CG2R61 5 CG2R61 6 CG2R61 7 CG2R61 8 CG2R61 9 CG2R61 10 CG2R61 11 HGR61 12 HGR61 13 HGR61 14 HGR61 15 HGR61 16 HGR61 17 HGR61 18 HGR61
# TRIPOS MOL2 file generated by SEED

@<TRIPOS>MOLECULE
pyrazole
 9 9 0 0 0
****
USER_CHARGES
INVALID_CHARGES
Pose:   1 Cluster:   1 Fr_nu: 220237 TotEn:   -19.42
@<TRIPOS>ATOM
      1 C1        -72.7535  -10.7990  -43.7580 C.2    1 LIG      -0.25100
      2 C2        -71.4498  -11.3021  -43.5879 C.2    1 LIG       0.13200
      3 C3        -73.4694  -11.8611  -44.2539 C.2    1 LIG      -0.03800
      4 N1        -71.3409  -12.5841  -43.9464 N.2    1 LIG      -0.57800
      5 N2        -72.5854  -12.8957  -44.3466 N.pl3  1 LIG      -0.05900
      6 H1        -73.1236   -9.8059  -43.5500 H      1 LIG       0.15700
      7 H2        -70.5743  -10.7877  -43.2181 H      1 LIG       0.15600
      8 H3        -74.5042  -11.9708  -44.5448 H      1 LIG       0.15900
      9 H4        -72.7619  -13.8369  -44.6749 H      1 LIG       0.32200
@<TRIPOS>BOND
      1       1       2 1
      2       1       3 2
      3       2       4 2
      4       3       5 1
      5       4       5 1
      6       1       6 1
      7       2       7 1
      8       3       8 1
      9       5       9 1
@<TRIPOS>ALT_TYPE
CGenFF_4.0_ALT_TYPE_SET
CGenFF_4.0 1 CG2R51 2 CG2R52 3 CG2R51 4 NG2R50 5 NG2R51 6 HGR51 7 HGR52 8 HGR52 9 HGP1
@<TRIPOS>MOLECULE
pyrazole
 9 9 0 0 0
****
USER_CHARGES
INVALID_CHARGES
Pose:   2 Cluster:   2 Fr_nu: 3181780 TotEn:   -18.42
@<TRIPOS>ATOM
      1 C1        -74.1087  -27.3784  -45.0810 C.2    1 LIG      -0.25100
      2 C2        -74.6214  -28.6456  -45.4173 C.2    1 LIG       0.13200
      3 C3        -75.0553  -26.4933  -45.5360 C.2    1 LIG      -0.03800
      4 N1        -75.8020  -28.5762  -46.0379 N.2    1 LIG      -0.57800
      5 N2        -76.0393  -27.2546  -46.0951 N.pl3  1 LIG      -0.05900
      6 H1        -73.1832  -27.1391  -44.5785 H      1 LIG       0.15700
      7 H2        -74.1835  -29.6169  -45.2365 H      1 LIG       0.15600
      8 H3        -75.1150  -25.4147  -45.5150 H      1 LIG       0.15900
      9 H4        -76.8957  -26.9398  -46.5336 H      1 LIG       0.32200
@<TRIPOS>BOND
      1       1       2 1
      2       1       3 2
      3       2       4 2
      4       3       5 1
      5       4       5 1
      6       1       6 1
      7       2       7 1
      8       3       8 1
      9       5       9 1
@<TRIPOS>ALT_TYPE
CGenFF_4.0_ALT_TYPE_SET
CGenFF_4.0 1 CG2R51 2 CG2R52 3 CG2R51 4 NG2R50 5 NG2R51 6 HGR51 7 HGR52 8 HGR52 9 HGP1
@<TRIPOS>MOLECULE
pyrazole
 9 9 0 0 0
****
USER_CHARGES
INVALID_CHARGES
Pose:   3 Cluster:   3 Fr_nu: 7258427 TotEn:   -16.82
@<TRIPOS>ATOM
      1 C1        -81.6533  -29.2530  -34.6383 C.2    1 LIG      -0.25100
      2 C2        -81.6918  -30.1897  -35.6885 C.2    1 LIG       0.13200
      3 C3        -81.7681  -28.0342  -35.2610 C.2    1 LIG      -0.03800
      4 N1        -81.8212  -29.6153  -36.8873 N.2    1 LIG      -0.57800
      5 N2        -81.8651  -28.3045  -36.5944 N.pl3  1 LIG      -0.05900
      6 H1        -81.5566  -29.4349  -33.5782 H      1 LIG       0.15700
      7 H2        -81.6305  -31.2671  -35.6302 H      1 LIG       0.15600
      8 H3        -81.7868  -27.0217  -34.8842 H      1 LIG       0.15900
      9 H4        -81.9609  -27.6458  -37.3571 H      1 LIG       0.32200
@<TRIPOS>BOND
      1       1       2 1
      2       1       3 2
      3       2       4 2
      4       3       5 1
      5       4       5 1
      6       1       6 1
      7       2       7 1
      8       3       8 1
      9       5       9 1
@<TRIPOS>ALT_TYPE
CGenFF_4.0_ALT_TYPE_SET
CGenFF_4.0 1 CG2R51 2 CG2R52 3 CG2R51 4 NG2R50 5 NG2R51 6 HGR51 7 HGR52 8 HGR52 9 HGP1
@<TRIPOS>MOLECULE
pyrazole
 9 9 0 0 0
****
USER_CHARGES
INVALID_CHARGES
Pose:   4 Cluster:   4 Fr_nu: 3181955 TotEn:   -15.12
@<TRIPOS>ATOM
      1 C1        -74.6108  -28.4777  -46.3713 C.2    1 LIG      -0.25100
      2 C2        -73.6205  -28.0438  -45.4697 C.2    1 LIG       0.13200
      3 C3        -75.4400  -27.3928  -46.5187 C.2    1 LIG      -0.03800
      4 N1        -73.8022  -26.7816  -45.0724 N.2    1 LIG      -0.57800
      5 N2        -74.9162  -26.4129  -45.7275 N.pl3  1 LIG      -0.05900
      6 H1        -74.7099  -29.4414  -46.8486 H      1 LIG       0.15700
      7 H2        -72.7743  -28.5949  -45.0851 H      1 LIG       0.15600
      8 H3        -76.3366  -27.2340  -47.1003 H      1 LIG       0.15900
      9 H4        -75.2669  -25.4739  -45.5863 H      1 LIG       0.32200
@<TRIPOS>BOND
      1       1       2 1
      2       1       3 2
      3       2       4 2
      4       3       5 1
      5       4       5 1
      6       1       6 1
      7       2       7 1
      8       3       8 1
      9       5       9 1
@<TRIPOS>ALT_TYPE
CGenFF_4.0_ALT_TYPE_SET
CGenFF_4.0 1 CG2R51 2 CG2R52 3 CG2R51 4 NG2R50 5 NG2R51 6 HGR51 7 HGR52 8 HGR52 9 HGP1
@<TRIPOS>MOLECULE
pyrazole
 9 9 0 0 0
****
USER_CHARGES
INVALID_CHARGES
Pose:   5 Cluster:   5 Fr_nu: 468631 TotEn:   -14.84
@<TRIPOS>ATOM
      1 C1        -66.4743   -7.1894  -45.3686 C.2    1 LIG      -0.25100
      2 C2        -67.0682   -7.8396  -44.2703 C.2    1 LIG       0.13200
      3 C3        -65.1462   -7.5312  -45.2928 C.2    1 LIG      -0.03800
      4 N1        -66.1895   -8.5415  -43.5497 N.2    1 LIG      -0.57800
      5 N2        -65.0299   -8.3345  -44.1966 N.pl3  1 LIG      -0.05900
      6 H1        -66.9427   -6.5613  -46.1120 H      1 LIG       0.15700
      7 H2        -68.1047   -7.8308  -43.9646 H      1 LIG       0.15600
      8 H3        -64.2923   -7.2791  -45.9050 H      1 LIG       0.15900
      9 H4        -64.1930   -8.7723  -43.8325 H      1 LIG       0.32200
@<TRIPOS>BOND
      1       1       2 1
      2       1       3 2
      3       2       4 2
      4       3       5 1
      5       4       5 1
      6       1       6 1
      7       2       7 1
      8       3       8 1
      9       5       9 1
@<TRIPOS>ALT_TYPE
CGenFF_4.0_ALT_TYPE_SET
CGenFF_4.0 1 CG2R51 2 CG2R52 3 CG2R51 4 NG2R50 5 NG2R51 6 HGR51 7 HGR52 8 HGR52 9 HGP1
@<TRIPOS>MOLECULE
pyrazole
 9 9 0 0 0
****
USER_CHARGES
INVALID_CHARGES
Pose:   6 Cluster:   6 Fr_nu: 1380578 TotEn:   -13.88
@<TRIPOS>ATOM
      1 C1        -65.8470   -8.1715  -45.2286 C.2    1 LIG      -0.25100
      2 C2        -64.8649   -8.3795  -44.2416 C.2    1 LIG       0.13200
      3 C3        -66.7753   -7.3599  -44.6236 C.2    1 LIG      -0.03800
      4 N1        -65.1432   -7.7505  -43.0967 N.2    1 LIG      -0.57800
      5 N2        -66.3106   -7.1392  -43.3603 N.pl3  1 LIG      -0.05900
      6 H1        -65.8781   -8.5553  -46.2376 H      1 LIG       0.15700
      7 H2        -63.9582   -8.9636  -44.3087 H      1 LIG       0.15600
      8 H3        -67.7047   -6.9310  -44.9696 H      1 LIG       0.15900
      9 H4        -66.7382   -6.5860  -42.6283 H      1 LIG       0.32200
@<TRIPOS>BOND
      1       1       2 1
      2       1       3 2
      3       2       4 2
      4       3       5 1
      5       4       5 1
      6       1       6 1
      7       2       7 1
      8       3       8 1
      9       5       9 1
@<TRIPOS>ALT_TYPE
CGenFF_4.0_ALT_TYPE_SET
CGenFF_4.0 1 CG2R51 2 CG2R52 3 CG2R51 4 NG2R50 5 NG2R51 6 HGR51 7 HGR52 8 HGR52 9 HGP1
@<TRIPOS>MOLECULE
pyrazole
 9 9 0 0 0
****
USER_CHARGES
INVALID_CHARGES
Pose:   7 Cluster:   7 Fr_nu: 500824 TotEn:   -13.45
@<TRIPOS>ATOM
      1 C1        -65.7320   -7.1682  -46.1724 C.2    1 LIG      -0.25100
      2 C2        -65.1568   -7.8313  -47.2730 C.2    1 LIG       0.13200
      3 C3        -64.9069   -7.4740  -45.1178 C.2    1 LIG      -0.03800
      4 N1        -64.0516   -8.5071  -46.9478 N.2    1 LIG      -0.57800
      5 N2        -63.9256   -8.2702  -45.6309 N.pl3  1 LIG      -0.05900
      6 H1        -66.6199   -6.5539  -46.1465 H      1 LIG       0.15700
      7 H2        -65.4971   -7.8506  -48.2985 H      1 LIG       0.15600
      8 H3        -64.9304   -7.2047  -44.0717 H      1 LIG       0.15900
      9 H4        -63.1436   -8.6870  -45.1415 H      1 LIG       0.32200
@<TRIPOS>BOND
      1       1       2 1
      2       1       3 2
      3       2       4 2
      4       3       5 1
      5       4       5 1
      6       1       6 1
      7       2       7 1
      8       3       8 1
      9       5       9 1
@<TRIPOS>ALT_TYPE
CGenFF_4.0_ALT_TYPE_SET
CGenFF_4.0 1 CG2R51 2 CG2R52 3 CG2R51 4 NG2R50 5 NG2R51 6 HGR51 7 HGR52 8 HGR52 9 HGP1
@<TRIPOS>MOLECULE
pyrazole
 9 9 0 0 0
****
USER_CHARGES
INVALID_CHARGES
Pose:   8 Cluster:   8 Fr_nu: 628944 TotEn:   -13.25
@<TRIPOS>ATOM
      1 C1        -66.0161   -6.7324  -45.3983 C.2    1 LIG      -0.25100
      2 C2        -65.6879   -7.8961  -44.6773 C.2    1 LIG       0.13200
      3 C3        -67.3005   -6.4389  -45.0101 C.2    1 LIG      -0.03800
      4 N1        -66.6833   -8.3133  -43.8905 N.2    1 LIG      -0.57800
      5 N2        -67.6498   -7.4068  -44.1148 N.pl3  1 LIG      -0.05900
      6 H1        -65.4074   -6.1823  -46.1006 H      1 LIG       0.15700
      7 H2        -64.7649   -8.4579  -44.6927 H      1 LIG       0.15600
      8 H3        -67.9828   -5.6478  -45.2859 H      1 LIG       0.15900
      9 H4        -68.5280   -7.5105  -43.6222 H      1 LIG       0.32200
@<TRIPOS>BOND
      1       1       2 1
      2       1       3 2
      3       2       4 2
      4       3       5 1
      5       4       5 1
      6       1       6 1
      7       2       7 1
      8       3       8 1
      9       5       9 1
@<TRIPOS>ALT_TYPE
CGenFF_4.0_ALT_TYPE_SET
CGenFF_4.0 1 CG2R51 2 CG2R52 3 CG2R51 4 NG2R50 5 NG2R51 6 HGR51 7 HGR52 8 HGR52 9 HGP1
@<TRIPOS>MOLECULE
pyrazole
 9 9 0 0 0
****
USER_CHARGES
INVALID_CHARGES
Pose:   9 Cluster:   9 Fr_nu: 444835 TotEn:   -11.96
@<TRIPOS>ATOM
      1 C1        -66.9238   -6.8469  -46.5363 C.2    1 LIG      -0.25100
      2 C2        -66.3436   -7.9478  -45.8783 C.2    1 LIG       0.13200
      3 C3        -67.2222   -5.9627  -45.5286 C.2    1 LIG      -0.03800
      4 N1        -66.2762   -7.7806  -44.5549 N.2    1 LIG      -0.57800
      5 N2        -66.8178   -6.5642  -44.3731 N.pl3  1 LIG      -0.05900
      6 H1        -67.1007   -6.7120  -47.5932 H      1 LIG       0.15700
      7 H2        -65.9675   -8.8653  -46.3078 H      1 LIG       0.15600
      8 H3        -67.6776   -4.9829  -45.5292 H      1 LIG       0.15900
      9 H4        -66.8827   -6.2044  -43.4291 H      1 LIG       0.32200
@<TRIPOS>BOND
      1       1       2 1
      2       1       3 2
      3       2       4 2
      4       3       5 1
      5       4       5 1
      6       1       6 1
      7       2       7 1
      8       3       8 1
      9       5       9 1
@<TRIPOS>ALT_TYPE
CGenFF_4.0_ALT_TYPE_SET
CGenFF_4.0 1 CG2R51 2 CG2R52 3 CG2R51 4 NG2R50 5 NG2R51 6 HGR51 7 HGR52 8 HGR52 9 HGP1
@<TRIPOS>MOLECULE
pyrazole
 9 9 0 0 0
****
USER_CHARGES
INVALID_CHARGES
Pose:  10 Cluster:  10 Fr_nu: 203467 TotEn:   -11.93
@<TRIPOS>ATOM
      1 C1        -66.5783   -7.2974  -44.8893 C.2    1 LIG      -0.25100
      2 C2        -65.8533   -7.6562  -46.0414 C.2    1 LIG       0.13200
      3 C3        -65.6824   -7.4476  -43.8592 C.2    1 LIG      -0.03800
      4 N1        -64.5938   -8.0078  -45.7694 N.2    1 LIG      -0.57800
      5 N2        -64.5202   -7.8705  -44.4345 N.pl3  1 LIG      -0.05900
      6 H1        -67.6062   -6.9743  -44.8151 H      1 LIG       0.15700
      7 H2        -66.1904   -7.6768  -47.0679 H      1 LIG       0.15600
      8 H3        -65.7658   -7.2974  -42.7924 H      1 LIG       0.15900
      9 H4        -63.6426   -8.0853  -43.9781 H      1 LIG       0.32200
@<TRIPOS>BOND
      1       1       2 1
      2       1       3 2
      3       2       4 2
      4       3       5 1
      5       4       5 1
      6       1       6 1
      7       2       7 1
      8       3       8 1
      9       5       9 1
@<TRIPOS>ALT_TYPE
CGenFF_4.0_ALT_TYPE_SET
CGenFF_4.0 1 CG2R51 2 CG2R52 3 CG2R51 4 NG2R50 5 NG2R51 6 HGR51 7 HGR52 8 HGR52 9 HGP1
@<TRIPOS>MOLECULE
pyrazole
 9 9 0 0 0
****
USER_CHARGES
INVALID_CHARGES
Pose:  11 Cluster:  11 Fr_nu: 1011537 TotEn:   -11.77
@<TRIPOS>ATOM
      1 C1        -66.6559   -6.4563  -46.1174 C.2    1 LIG      -0.25100
      2 C2        -66.4547   -7.8204  -45.8335 C.2    1 LIG       0.13200
      3 C3        -67.8138   -6.1344  -45.4525 C.2    1 LIG      -0.03800
      4 N1        -67.4081   -8.3299  -45.0492 N.2    1 LIG      -0.57800
      5 N2        -68.2197   -7.2805  -44.8344 N.pl3  1 LIG      -0.05900
      6 H1        -66.0471   -5.7978  -46.7191 H      1 LIG       0.15700
      7 H2        -65.6533   -8.4646  -46.1659 H      1 LIG       0.15600
      8 H3        -68.3740   -5.2145  -45.3672 H      1 LIG       0.15900
      9 H4        -69.0382   -7.4181  -44.2548 H      1 LIG       0.32200
@<TRIPOS>BOND
      1       1       2 1
      2       1       3 2
      3       2       4 2
      4       3       5 1
      5       4       5 1
      6       1       6 1
      7       2       7 1
      8       3       8 1
      9       5       9 1
@<TRIPOS>ALT_TYPE
CGenFF_4.0_ALT_TYPE_SET
CGenFF_4.0 1 CG2R51 2 CG2R52 3 CG2R51 4 NG2R50 5 NG2R51 6 HGR51 7 HGR52 8 HGR52 9 HGP1
@<TRIPOS>MOLECULE
pyrazole
 9 9 0 0 0
****
USER_CHARGES
INVALID_CHARGES
Pose:  12 Cluster:  12 Fr_nu: 523163 TotEn:   -10.67
@<TRIPOS>ATOM
      1 C1        -66.4371   -7.5821  -46.2797 C.2    1 LIG      -0.25100
      2 C2        -65.1636   -8.0296  -46.6795 C.2    1 LIG       0.13200
      3 C3        -67.1427   -7.4625  -47.4520 C.2    1 LIG      -0.03800
      4 N1        -65.0632   -8.1840  -48.0024 N.2    1 LIG      -0.57800
      5 N2        -66.2826   -7.8316  -48.4441 N.pl3  1 LIG      -0.05900
      6 H1        -66.7945   -7.3757  -45.2817 H      1 LIG       0.15700
      7 H2        -64.3044   -8.2492  -46.0621 H      1 LIG       0.15600
      8 H3        -68.1556   -7.1527  -47.6650 H      1 LIG       0.15900
      9 H4        -66.4596   -7.8645  -49.4403 H      1 LIG       0.32200
@<TRIPOS>BOND
      1       1       2 1
      2       1       3 2
      3       2       4 2
      4       3       5 1
      5       4       5 1
      6       1       6 1
      7       2       7 1
      8       3       8 1
      9       5       9 1
@<TRIPOS>ALT_TYPE
CGenFF_4.0_ALT_TYPE_SET
CGenFF_4.0 1 CG2R51 2 CG2R52 3 CG2R51 4 NG2R50 5 NG2R51 6 HGR51 7 HGR52 8 HGR52 9 HGP1
@<TRIPOS>MOLECULE
pyrazole
 9 9 0 0 0
****
USER_CHARGES
INVALID_CHARGES
Pose:  13 Cluster:  13 Fr_nu: 244636 TotEn:   -10.14
@<TRIPOS>ATOM
      1 C1        -64.8122   -8.0812  -47.3500 C.2    1 LIG      -0.25100
      2 C2        -65.7307   -7.6490  -46.3747 C.2    1 LIG       0.13200
      3 C3        -65.4922   -7.9647  -48.5376 C.2    1 LIG      -0.03800
      4 N1        -66.9047   -7.2848  -46.8974 N.2    1 LIG      -0.57800
      5 N2        -66.7285   -7.4878  -48.2141 N.pl3  1 LIG      -0.05900
      6 H1        -63.7988   -8.4282  -47.2124 H      1 LIG       0.15700
      7 H2        -65.5938   -7.5846  -45.3047 H      1 LIG       0.15600
      8 H3        -65.2149   -8.1755  -49.5604 H      1 LIG       0.15900
      9 H4        -67.4981   -7.2809  -48.8383 H      1 LIG       0.32200
@<TRIPOS>BOND
      1       1       2 1
      2       1       3 2
      3       2       4 2
      4       3       5 1
      5       4       5 1
      6       1       6 1
      7       2       7 1
      8       3       8 1
      9       5       9 1
@<TRIPOS>ALT_TYPE
CGenFF_4.0_ALT_TYPE_SET
CGenFF_4.0 1 CG2R51 2 CG2R52 3 CG2R51 4 NG2R50 5 NG2R51 6 HGR51 7 HGR52 8 HGR52 9 HGP1
@<TRIPOS>MOLECULE
pyrazole
 9 9 0 0 0
****
USER_CHARGES
INVALID_CHARGES
Pose:  14 Cluster:  14 Fr_nu: 1545081 TotEn:    -9.68
@<TRIPOS>ATOM
      1 C1        -66.5341   -6.3278  -45.7018 C.2    1 LIG      -0.25100
      2 C2        -67.3378   -7.2500  -45.0052 C.2    1 LIG       0.13200
      3 C3        -65.3140   -6.9491  -45.8106 C.2    1 LIG      -0.03800
      4 N1        -66.6835   -8.3719  -44.6936 N.2    1 LIG      -0.57800
      5 N2        -65.4557   -8.1589  -45.1967 N.pl3  1 LIG      -0.05900
      6 H1        -66.8011   -5.3497  -46.0740 H      1 LIG       0.15700
      7 H2        -68.3730   -7.1511  -44.7112 H      1 LIG       0.15600
      8 H3        -64.3783   -6.6453  -46.2572 H      1 LIG       0.15900
      9 H4        -64.7586   -8.8841  -45.0833 H      1 LIG       0.32200
@<TRIPOS>BOND
      1       1       2 1
      2       1       3 2
      3       2       4 2
      4       3       5 1
      5       4       5 1
      6       1       6 1
      7       2       7 1
      8       3       8 1
      9       5       9 1
@<TRIPOS>ALT_TYPE
CGenFF_4.0_ALT_TYPE_SET
CGenFF_4.0 1 CG2R51 2 CG2R52 3 CG2R51 4 NG2R50 5 NG2R51 6 HGR51 7 HGR52 8 HGR52 9 HGP1
@<TRIPOS>MOLECULE
pyrazole
 9 9 0 0 0
****
USER_CHARGES
INVALID_CHARGES
Pose:  15 Cluster:  15 Fr_nu: 1169655 TotEn:    -9.10
@<TRIPOS>ATOM
      1 C1        -83.4200   -3.9394  -46.1830 C.2    1 LIG      -0.25100
      2 C2        -83.3158   -2.8467  -47.0645 C.2    1 LIG       0.13200
      3 C3        -83.6219   -5.0232  -47.0021 C.2    1 LIG      -0.03800
      4 N1        -83.4410   -3.2037  -48.3454 N.2    1 LIG      -0.57800
      5 N2        -83.6259   -4.5330  -48.2749 N.pl3  1 LIG      -0.05900
      6 H1        -83.3569   -3.9420  -45.1048 H      1 LIG       0.15700
      7 H2        -83.1543   -1.8050  -46.8268 H      1 LIG       0.15600
      8 H3        -83.7624   -6.0750  -46.7985 H      1 LIG       0.15900
      9 H4        -83.7508   -5.0461  -49.1385 H      1 LIG       0.32200
@<TRIPOS>BOND
      1       1       2 1
      2       1       3 2
      3       2       4 2
      4       3       5 1
      5       4       5 1
      6       1       6 1
      7       2       7 1
      8       3       8 1
      9       5       9 1
@<TRIPOS>ALT_TYPE
CGenFF_4.0_ALT_TYPE_SET
CGenFF_4.0 1 CG2R51 2 CG2R52 3 CG2R51 4 NG2R50 5 NG2R51 6 HGR51 7 HGR52 8 HGR52 9 HGP1
@<TRIPOS>MOLECULE
pyrazole
 9 9 0 0 0
****
USER_CHARGES
INVALID_CHARGES
Pose:  16 Cluster:  16 Fr_nu: 9136370 TotEn:    -4.93
@<TRIPOS>ATOM
      1 C1        -55.5055  -24.9691  -23.1595 C.2    1 LIG      -0.25100
      2 C2        -54.4042  -24.4004  -22.4920 C.2    1 LIG       0.13200
      3 C3        -55.1762  -24.8941  -24.4909 C.2    1 LIG      -0.03800
      4 N1        -53.4468  -23.9943  -23.3301 N.2    1 LIG      -0.57800
      5 N2        -53.9454  -24.3082  -24.5380 N.pl3  1 LIG      -0.05900
      6 H1        -56.4113  -25.3771  -22.7358 H      1 LIG       0.15700
      7 H2        -54.2596  -24.2645  -21.4298 H      1 LIG       0.15600
      8 H3        -55.6960  -25.1958  -25.3887 H      1 LIG       0.15900
      9 H4        -53.3907  -24.0917  -25.3566 H      1 LIG       0.32200
@<TRIPOS>BOND
      1       1       2 1
      2       1       3 2
      3       2       4 2
      4       3       5 1
      5       4       5 1
      6       1       6 1
      7       2       7 1
      8       3       8 1
      9       5       9 1
@<TRIPOS>ALT_TYPE
CGenFF_4.0_ALT_TYPE_SET
CGenFF_4.0 1 CG2R51 2 CG2R52 3 CG2R51 4 NG2R50 5 NG2R51 6 HGR51 7 HGR52 8 HGR52 9 HGP1
@<TRIPOS>MOLECULE
4_lactone
 9 9 0 0 0
****
USER_CHARGES
INVALID_CHARGES
Pose:   1 Cluster:   1 Fr_nu:  48339 TotEn:   -30.93
@<TRIPOS>ATOM
      1 C1        -72.0371  -12.7874  -43.1990 C.2    1 LIG       0.04000
      2 C2        -73.2901  -12.1595  -43.8355 C.3    1 LIG       0.11000
      3 C3        -72.3763  -10.9494  -44.0048 C.3    1 LIG       0.08100
      4 O1        -71.7238  -13.8433  -42.6978 O.2    1 LIG      -0.32000
      5 O2        -71.2795  -11.6726  -43.3805 O.3    1 LIG      -0.27100
      6 H1        -73.6109  -12.6437  -44.7591 H      1 LIG       0.09000
      7 H2        -74.1242  -12.0310  -43.1437 H      1 LIG       0.09000
      8 H3        -72.1418  -10.6736  -45.0366 H      1 LIG       0.09000
      9 H4        -72.6543  -10.0639  -43.4267 H      1 LIG       0.09000
@<TRIPOS>BOND
      1       1       2 1
      2       1       4 2
      3       1       5 1
      4       2       3 1
      5       3       5 1
      6       2       6 1
      7       2       7 1
      8       3       8 1
      9       3       9 1
@<TRIPOS>ALT_TYPE
CGenFF_4.0_ALT_TYPE_SET
CGenFF_4.0 1 CG2O4 2 CG3C41 3 CG3C41 4 OG2D1 5 OG3C51 6 HGA2 7 HGA2 8 HGA2 9 HGA2
@<TRIPOS>MOLECULE
4_lactone
 9 9 0 0 0
****
USER_CHARGES
INVALID_CHARGES
Pose:   2 Cluster:   2 Fr_nu: 5343798 TotEn:   -29.50
@<TRIPOS>ATOM
      1 C1        -71.9311  -12.7916  -43.5370 C.2    1 LIG       0.04000
      2 C2        -72.7944  -11.8786  -44.4259 C.3    1 LIG       0.11000
      3 C3        -73.8428  -12.1204  -43.3441 C.3    1 LIG       0.08100
      4 O1        -70.8109  -13.2492  -43.5485 O.2    1 LIG      -0.32000
      5 O2        -72.9124  -12.9650  -42.6115 O.3    1 LIG      -0.27100
      6 H1        -72.4239  -10.8554  -44.5062 H      1 LIG       0.09000
      7 H2        -73.0204  -12.2975  -45.4078 H      1 LIG       0.09000
      8 H3        -74.1339  -11.2418  -42.7619 H      1 LIG       0.09000
      9 H4        -74.7278  -12.6786  -43.6614 H      1 LIG       0.09000
@<TRIPOS>BOND
      1       1       2 1
      2       1       4 2
      3       1       5 1
      4       2       3 1
      5       3       5 1
      6       2       6 1
      7       2       7 1
      8       3       8 1
      9       3       9 1
@<TRIPOS>ALT_TYPE
CGenFF_4.0_ALT_TYPE_SET
CGenFF_4.0 1 CG2O4 2 CG3C41 3 CG3C41 4 OG2D1 5 OG3C51 6 HGA2 7 HGA2 8 HGA2 9 HGA2
@<TRIPOS>MOLECULE
4_lactone
 9 9 0 0 0
****
USER_CHARGES
INVALID_CHARGES
Pose:   3 Cluster:   3 Fr_nu: 587035 TotEn:   -22.88
@<TRIPOS>ATOM
      1 C1        -71.4680  -12.7317  -44.2561 C.2    1 LIG       0.04000
      2 C2        -72.9180  -12.2787  -44.0076 C.3    1 LIG       0.11000
      3 C3        -72.3393  -10.8924  -44.2745 C.3    1 LIG       0.08100
      4 O1        -70.8471  -13.7702  -44.2715 O.2    1 LIG      -0.32000
      5 O2        -71.0196  -11.4677  -44.4819 O.3    1 LIG      -0.27100
      6 H1        -73.6319  -12.6443  -44.7473 H      1 LIG       0.09000
      7 H2        -73.2723  -12.4573  -42.9911 H      1 LIG       0.09000
      8 H3        -72.7065  -10.3909  -45.1741 H      1 LIG       0.09000
      9 H4        -72.3489  -10.2056  -43.4237 H      1 LIG       0.09000
@<TRIPOS>BOND
      1       1       2 1
      2       1       4 2
      3       1       5 1
      4       2       3 1
      5       3       5 1
      6       2       6 1
      7       2       7 1
      8       3       8 1
      9       3       9 1
@<TRIPOS>ALT_TYPE
CGenFF_4.0_ALT_TYPE_SET
CGenFF_4.0 1 CG2O4 2 CG3C41 3 CG3C41 4 OG2D1 5 OG3C51 6 HGA2 7 HGA2 8 HGA2 9 HGA2
@<TRIPOS>MOLECULE
4_lactone
 9 9 0 0 0
****
USER_CHARGES
INVALID_CHARGES
Pose:   4 Cluster:   4 Fr_nu: 5456087 TotEn:   -17.83
@<TRIPOS>ATOM
      1 C1        -74.7207  -29.1451  -45.4292 C.2    1 LIG       0.04000
      2 C2        -74.4112  -27.6465  -45.5943 C.3    1 LIG       0.11000
      3 C3        -75.8504  -27.5896  -46.0974 C.3    1 LIG       0.08100
      4 O1        -74.1440  -30.1400  -45.0524 O.2    1 LIG      -0.32000
      5 O2        -75.9947  -29.0219  -45.8890 O.3    1 LIG      -0.27100
      6 H1        -74.2167  -27.1256  -44.6555 H      1 LIG       0.09000
      7 H2        -73.6404  -27.4300  -46.3359 H      1 LIG       0.09000
      8 H3        -76.5471  -27.0196  -45.4766 H      1 LIG       0.09000
      9 H4        -75.9716  -27.3228  -47.1509 H      1 LIG       0.09000
@<TRIPOS>BOND
      1       1       2 1
      2       1       4 2
      3       1       5 1
      4       2       3 1
      5       3       5 1
      6       2       6 1
      7       2       7 1
      8       3       8 1
      9       3       9 1
@<TRIPOS>ALT_TYPE
CGenFF_4.0_ALT_TYPE_SET
CGenFF_4.0 1 CG2O4 2 CG3C41 3 CG3C41 4 OG2D1 5 OG3C51 6 HGA2 7 HGA2 8 HGA2 9 HGA2
@<TRIPOS>MOLECULE
4_lactone
 9 9 0 0 0
****
USER_CHARGES
INVALID_CHARGES
Pose:   5 Cluster:   5 Fr_nu: 6482666 TotEn:   -16.71
@<TRIPOS>ATOM
      1 C1        -50.2215  -23.4120  -26.1344 C.2    1 LIG       0.04000
      2 C2        -49.6790  -24.7692  -25.6519 C.3    1 LIG       0.11000
      3 C3        -48.5448  -24.4569  -26.6234 C.3    1 LIG       0.08100
      4 O1        -51.1821  -22.7074  -25.9217 O.2    1 LIG      -0.32000
      5 O2        -49.1797  -23.1985  -26.9822 O.3    1 LIG      -0.27100
      6 H1        -49.4059  -24.7898  -24.5957 H      1 LIG       0.09000
      7 H2        -50.3093  -25.6200  -25.9160 H      1 LIG       0.09000
      8 H3        -47.5627  -24.2981  -26.1696 H      1 LIG       0.09000
      9 H4        -48.4637  -25.1259  -27.4845 H      1 LIG       0.09000
@<TRIPOS>BOND
      1       1       2 1
      2       1       4 2
      3       1       5 1
      4       2       3 1
      5       3       5 1
      6       2       6 1
      7       2       7 1
      8       3       8 1
      9       3       9 1
@<TRIPOS>ALT_TYPE
CGenFF_4.0_ALT_TYPE_SET
CGenFF_4.0 1 CG2O4 2 CG3C41 3 CG3C41 4 OG2D1 5 OG3C51 6 HGA2 7 HGA2 8 HGA2 9 HGA2
@<TRIPOS>MOLECULE
4_lactone
 9 9 0 0 0
****
USER_CHARGES
INVALID_CHARGES
Pose:   6 Cluster:   6 Fr_nu: 1104402 TotEn:   -15.96
@<TRIPOS>ATOM
      1 C1        -74.0187  -28.1522  -44.8481 C.2    1 LIG       0.04000
      2 C2        -74.3660  -26.9066  -45.6830 C.3    1 LIG       0.11000
      3 C3        -75.6176  -27.7086  -46.0267 C.3    1 LIG       0.08100
      4 O1        -73.1204  -28.5215  -44.1262 O.2    1 LIG      -0.32000
      5 O2        -75.1562  -28.8108  -45.1974 O.3    1 LIG      -0.27100
      6 H1        -74.5291  -26.0047  -45.0909 H      1 LIG       0.09000
      7 H2        -73.6799  -26.7198  -46.5107 H      1 LIG       0.09000
      8 H3        -76.5608  -27.2951  -45.6595 H      1 LIG       0.09000
      9 H4        -75.7136  -28.0068  -47.0743 H      1 LIG       0.09000
@<TRIPOS>BOND
      1       1       2 1
      2       1       4 2
      3       1       5 1
      4       2       3 1
      5       3       5 1
      6       2       6 1
      7       2       7 1
      8       3       8 1
      9       3       9 1
@<TRIPOS>ALT_TYPE
CGenFF_4.0_ALT_TYPE_SET
CGenFF_4.0 1 CG2O4 2 CG3C41 3 CG3C41 4 OG2D1 5 OG3C51 6 HGA2 7 HGA2 8 HGA2 9 HGA2
@<TRIPOS>MOLECULE
4_lactone
 9 9 0 0 0
****
USER_CHARGES
INVALID_CHARGES
Pose:   7 Cluster:   7 Fr_nu: 5454570 TotEn:   -15.87
@<TRIPOS>ATOM
      1 C1        -73.9367  -27.7519  -46.1937 C.2    1 LIG       0.04000
      2 C2        -75.1598  -27.0901  -46.8535 C.3    1 LIG       0.11000
      3 C3        -74.9839  -26.0683  -45.7341 C.3    1 LIG       0.08100
      4 O1        -73.2451  -28.7287  -46.3722 O.2    1 LIG      -0.32000
      5 O2        -73.8391  -26.8052  -45.2222 O.3    1 LIG      -0.27100
      6 H1        -74.9761  -26.7219  -47.8640 H      1 LIG       0.09000
      7 H2        -76.0695  -27.6911  -46.8087 H      1 LIG       0.09000
      8 H3        -74.7049  -25.0602  -46.0526 H      1 LIG       0.09000
      9 H4        -75.7950  -26.0267  -45.0019 H      1 LIG       0.09000
@<TRIPOS>BOND
      1       1       2 1
      2       1       4 2
      3       1       5 1
      4       2       3 1
      5       3       5 1
      6       2       6 1
      7       2       7 1
      8       3       8 1
      9       3       9 1
@<TRIPOS>ALT_TYPE
CGenFF_4.0_ALT_TYPE_SET
CGenFF_4.0 1 CG2O4 2 CG3C41 3 CG3C41 4 OG2D1 5 OG3C51 6 HGA2 7 HGA2 8 HGA2 9 HGA2
@<TRIPOS>MOLECULE
4_lactone
 9 9 0 0 0
****
USER_CHARGES
INVALID_CHARGES
Pose:   8 Cluster:   8 Fr_nu: 680258 TotEn:   -15.65
@<TRIPOS>ATOM
      1 C1        -67.7195   -7.2503  -44.5862 C.2    1 LIG       0.04000
      2 C2        -67.8651   -5.8267  -45.1530 C.3    1 LIG       0.11000
      3 C3        -69.1246   -6.4045  -45.7915 C.3    1 LIG       0.08100
      4 O1        -66.9467   -7.8548  -43.8779 O.2    1 LIG      -0.32000
      5 O2        -68.8542   -7.6993  -45.1866 O.3    1 LIG      -0.27100
      6 H1        -68.0279   -5.0596  -44.3944 H      1 LIG       0.09000
      7 H2        -67.0715   -5.5394  -45.8447 H      1 LIG       0.09000
      8 H3        -70.0702   -5.9842  -45.4385 H      1 LIG       0.09000
      9 H4        -69.1162   -6.4616  -46.8834 H      1 LIG       0.09000
@<TRIPOS>BOND
      1       1       2 1
      2       1       4 2
      3       1       5 1
      4       2       3 1
      5       3       5 1
      6       2       6 1
      7       2       7 1
      8       3       8 1
      9       3       9 1
@<TRIPOS>ALT_TYPE
CGenFF_4.0_ALT_TYPE_SET
CGenFF_4.0 1 CG2O4 2 CG3C41 3 CG3C41 4 OG2D1 5 OG3C51 6 HGA2 7 HGA2 8 HGA2 9 HGA2
@<TRIPOS>MOLECULE
4_lactone
 9 9 0 0 0
****
USER_CHARGES
INVALID_CHARGES
Pose:   9 Cluster:   9 Fr_nu: 4966245 TotEn:   -15.43
@<TRIPOS>ATOM
      1 C1        -49.6730  -22.6902  -26.8458 C.2    1 LIG       0.04000
      2 C2        -48.9602  -23.8462  -27.5703 C.3    1 LIG       0.11000
      3 C3        -47.9723  -22.7515  -27.9623 C.3    1 LIG       0.08100
      4 O1        -50.6642  -22.5365  -26.1690 O.2    1 LIG      -0.32000
      5 O2        -48.7541  -21.7653  -27.2330 O.3    1 LIG      -0.27100
      6 H1        -48.5721  -24.6179  -26.9038 H      1 LIG       0.09000
      7 H2        -49.5360  -24.2810  -28.3890 H      1 LIG       0.09000
      8 H3        -46.9649  -22.8527  -27.5496 H      1 LIG       0.09000
      9 H4        -47.9260  -22.5180  -29.0295 H      1 LIG       0.09000
@<TRIPOS>BOND
      1       1       2 1
      2       1       4 2
      3       1       5 1
      4       2       3 1
      5       3       5 1
      6       2       6 1
      7       2       7 1
      8       3       8 1
      9       3       9 1
@<TRIPOS>ALT_TYPE
CGenFF_4.0_ALT_TYPE_SET
CGenFF_4.0 1 CG2O4 2 CG3C41 3 CG3C41 4 OG2D1 5 OG3C51 6 HGA2 7 HGA2 8 HGA2 9 HGA2
@<TRIPOS>MOLECULE
4_lactone
 9 9 0 0 0
****
USER_CHARGES
INVALID_CHARGES
Pose:  10 Cluster:  10 Fr_nu: 6576451 TotEn:   -14.41
@<TRIPOS>ATOM
      1 C1        -53.7134  -23.5997  -24.6102 C.2    1 LIG       0.04000
      2 C2        -55.0128  -24.4244  -24.5863 C.3    1 LIG       0.11000
      3 C3        -54.6313  -24.6471  -23.1259 C.3    1 LIG       0.08100
      4 O1        -53.0828  -22.9496  -25.4128 O.2    1 LIG      -0.32000
      5 O2        -53.4339  -23.8401  -23.3010 O.3    1 LIG      -0.27100
      6 H1        -55.9165  -23.8369  -24.7555 H      1 LIG       0.09000
      7 H2        -54.9897  -25.3103  -25.2231 H      1 LIG       0.09000
      8 H3        -55.3082  -24.2091  -22.3874 H      1 LIG       0.09000
      9 H4        -54.3852  -25.6774  -22.8546 H      1 LIG       0.09000
@<TRIPOS>BOND
      1       1       2 1
      2       1       4 2
      3       1       5 1
      4       2       3 1
      5       3       5 1
      6       2       6 1
      7       2       7 1
      8       3       8 1
      9       3       9 1
@<TRIPOS>ALT_TYPE
CGenFF_4.0_ALT_TYPE_SET
CGenFF_4.0 1 CG2O4 2 CG3C41 3 CG3C41 4 OG2D1 5 OG3C51 6 HGA2 7 HGA2 8 HGA2 9 HGA2
@<TRIPOS>MOLECULE
4_lactone
 9 9 0 0 0
****
USER_CHARGES
INVALID_CHARGES
Pose:  11 Cluster:  11 Fr_nu: 3065412 TotEn:   -14.37
@<TRIPOS>ATOM
      1 C1        -74.2870  -29.4488  -46.6203 C.2    1 LIG       0.04000
      2 C2        -74.1911  -28.1329  -47.4130 C.3    1 LIG       0.11000
      3 C3        -75.1498  -27.6270  -46.3392 C.3    1 LIG       0.08100
      4 O1        -73.8325  -30.5682  -46.6894 O.2    1 LIG      -0.32000
      5 O2        -75.1421  -28.9322  -45.6975 O.3    1 LIG      -0.27100
      6 H1        -73.1972  -27.6828  -47.4107 H      1 LIG       0.09000
      7 H2        -74.5986  -28.1911  -48.4236 H      1 LIG       0.09000
      8 H3        -74.7541  -26.8506  -45.6788 H      1 LIG       0.09000
      9 H4        -76.1500  -27.3573  -46.6892 H      1 LIG       0.09000
@<TRIPOS>BOND
      1       1       2 1
      2       1       4 2
      3       1       5 1
      4       2       3 1
      5       3       5 1
      6       2       6 1
      7       2       7 1
      8       3       8 1
      9       3       9 1
@<TRIPOS>ALT_TYPE
CGenFF_4.0_ALT_TYPE_SET
CGenFF_4.0 1 CG2O4 2 CG3C41 3 CG3C41 4 OG2D1 5 OG3C51 6 HGA2 7 HGA2 8 HGA2 9 HGA2
@<TRIPOS>MOLECULE
4_lactone
 9 9 0 0 0
****
USER_CHARGES
INVALID_CHARGES
Pose:  12 Cluster:  12 Fr_nu: 1103714 TotEn:   -14.32
@<TRIPOS>ATOM
      1 C1        -74.9005  -28.3709  -45.8820 C.2    1 LIG       0.04000
      2 C2        -75.4359  -26.9348  -46.0235 C.3    1 LIG       0.11000
      3 C3        -74.1943  -26.5847  -45.2090 C.3    1 LIG       0.08100
      4 O1        -75.2257  -29.4836  -46.2294 O.2    1 LIG      -0.32000
      5 O2        -73.8147  -27.9879  -45.1581 O.3    1 LIG      -0.27100
      6 H1        -75.4496  -26.5635  -47.0494 H      1 LIG       0.09000
      7 H2        -76.3927  -26.7652  -45.5268 H      1 LIG       0.09000
      8 H3        -73.4427  -25.9822  -45.7264 H      1 LIG       0.09000
      9 H4        -74.3835  -26.1832  -44.2097 H      1 LIG       0.09000
@<TRIPOS>BOND
      1       1       2 1
      2       1       4 2
      3       1       5 1
      4       2       3 1
      5       3       5 1
      6       2       6 1
      7       2       7 1
      8       3       8 1
      9       3       9 1
@<TRIPOS>ALT_TYPE
CGenFF_4.0_ALT_TYPE_SET
CGenFF_4.0 1 CG2O4 2 CG3C41 3 CG3C41 4 OG2D1 5 OG3C51 6 HGA2 7 HGA2 8 HGA2 9 HGA2
@<TRIPOS>MOLECULE
4_lactone
 9 9 0 0 0
****
USER_CHARGES
INVALID_CHARGES
Pose:  13 Cluster:  13 Fr_nu: 2754901 TotEn:   -14.19
@<TRIPOS>ATOM
      1 C1        -68.5928   -7.5548  -45.3753 C.2    1 LIG       0.04000
      2 C2        -69.3118   -6.7072  -46.4401 C.3    1 LIG       0.11000
      3 C3        -70.5516   -7.0612  -45.6242 C.3    1 LIG       0.08100
      4 O1        -67.4622   -7.9098  -45.1304 O.2    1 LIG      -0.32000
      5 O2        -69.7384   -7.8318  -44.6966 O.3    1 LIG      -0.27100
      6 H1        -69.0278   -5.6537  -46.4373 H      1 LIG       0.09000
      7 H2        -69.2702   -7.1274  -47.4463 H      1 LIG       0.09000
      8 H3        -71.0462   -6.2227  -45.1263 H      1 LIG       0.09000
      9 H4        -71.2869   -7.6908  -46.1326 H      1 LIG       0.09000
@<TRIPOS>BOND
      1       1       2 1
      2       1       4 2
      3       1       5 1
      4       2       3 1
      5       3       5 1
      6       2       6 1
      7       2       7 1
      8       3       8 1
      9       3       9 1
@<TRIPOS>ALT_TYPE
CGenFF_4.0_ALT_TYPE_SET
CGenFF_4.0 1 CG2O4 2 CG3C41 3 CG3C41 4 OG2D1 5 OG3C51 6 HGA2 7 HGA2 8 HGA2 9 HGA2
@<TRIPOS>MOLECULE
4_lactone
 9 9 0 0 0
****
USER_CHARGES
INVALID_CHARGES
Pose:  14 Cluster:  14 Fr_nu: 3440857 TotEn:   -13.50
@<TRIPOS>ATOM
      1 C1        -53.1039    4.8467  -34.1054 C.2    1 LIG       0.04000
      2 C2        -54.5168    5.0619  -33.5338 C.3    1 LIG       0.11000
      3 C3        -53.7953    4.9511  -32.1940 C.3    1 LIG       0.08100
      4 O1        -52.5840    4.7674  -35.1952 O.2    1 LIG      -0.32000
      5 O2        -52.5262    4.7566  -32.8774 O.3    1 LIG      -0.27100
      6 H1        -54.9454    6.0391  -33.7615 H      1 LIG       0.09000
      7 H2        -55.2174    4.2574  -33.7634 H      1 LIG       0.09000
      8 H3        -53.7893    5.8577  -31.5828 H      1 LIG       0.09000
      9 H4        -54.0612    4.0822  -31.5856 H      1 LIG       0.09000
@<TRIPOS>BOND
      1       1       2 1
      2       1       4 2
      3       1       5 1
      4       2       3 1
      5       3       5 1
      6       2       6 1
      7       2       7 1
      8       3       8 1
      9       3       9 1
@<TRIPOS>ALT_TYPE
CGenFF_4.0_ALT_TYPE_SET
CGenFF_4.0 1 CG2O4 2 CG3C41 3 CG3C41 4 OG2D1 5 OG3C51 6 HGA2 7 HGA2 8 HGA2 9 HGA2
@<TRIPOS>MOLECULE
4_lactone
 9 9 0 0 0
****
USER_CHARGES
INVALID_CHARGES
Pose:  15 Cluster:  15 Fr_nu: 562457 TotEn:   -13.38
@<TRIPOS>ATOM
      1 C1        -66.7155   -8.2541  -44.7886 C.2    1 LIG       0.04000
      2 C2        -65.2572   -7.7803  -44.9228 C.3    1 LIG       0.11000
      3 C3        -65.3023   -7.7950  -43.3978 C.3    1 LIG       0.08100
      4 O1        -67.6295   -8.5504  -45.5242 O.2    1 LIG      -0.32000
      5 O2        -66.6857   -8.2432  -43.4290 O.3    1 LIG      -0.27100
      6 H1        -64.5918   -8.5117  -45.3840 H      1 LIG       0.09000
      7 H2        -65.1490   -6.7977  -45.3849 H      1 LIG       0.09000
      8 H3        -64.6521   -8.5274  -42.9117 H      1 LIG       0.09000
      9 H4        -65.2070   -6.8191  -42.9137 H      1 LIG       0.09000
@<TRIPOS>BOND
      1       1       2 1
      2       1       4 2
      3       1       5 1
      4       2       3 1
      5       3       5 1
      6       2       6 1
      7       2       7 1
      8       3       8 1
      9       3       9 1
@<TRIPOS>ALT_TYPE
CGenFF_4.0_ALT_TYPE_SET
CGenFF_4.0 1 CG2O4 2 CG3C41 3 CG3C41 4 OG2D1 5 OG3C51 6 HGA2 7 HGA2 8 HGA2 9 HGA2
@<TRIPOS>MOLECULE
4_lactone
 9 9 0 0 0
****
USER_CHARGES
INVALID_CHARGES
Pose:  16 Cluster:  16 Fr_nu: 372506 TotEn:   -13.38
@<TRIPOS>ATOM
      1 C1        -52.1548    5.1730  -32.5577 C.2    1 LIG       0.04000
      2 C2        -53.2569    4.2947  -33.1768 C.3    1 LIG       0.11000
      3 C3        -53.8332    4.3384  -31.7647 C.3    1 LIG       0.08100
      4 O1        -51.1349    5.7140  -32.9204 O.2    1 LIG      -0.32000
      5 O2        -52.7239    5.1687  -31.3225 O.3    1 LIG      -0.27100
      6 H1        -53.8473    4.7963  -33.9451 H      1 LIG       0.09000
      7 H2        -52.9091    3.3180  -33.5173 H      1 LIG       0.09000
      8 H3        -54.7908    4.8557  -31.6598 H      1 LIG       0.09000
      9 H4        -53.8557    3.3823  -31.2347 H      1 LIG       0.09000
@<TRIPOS>BOND
      1       1       2 1
      2       1       4 2
      3       1       5 1
      4       2       3 1
      5       3       5 1
      6       2       6 1
      7       2       7 1
      8       3       8 1
      9       3       9 1
@<TRIPOS>ALT_TYPE
CGenFF_4.0_ALT_TYPE_SET
CGenFF_4.0 1 CG2O4 2 CG3C41 3 CG3C41 4 OG2D1 5 OG3C51 6 HGA2 7 HGA2 8 HGA2 9 HGA2
@<TRIPOS>MOLECULE
4_lactone
 9 9 0 0 0
****
USER_CHARGES
INVALID_CHARGES
Pose:  17 Cluster:  17 Fr_nu: 291135 TotEn:   -13.37
@<TRIPOS>ATOM
      1 C1        -73.6745  -26.2222  -44.6994 C.2    1 LIG       0.04000
      2 C2        -74.8202  -26.4085  -45.7103 C.3    1 LIG       0.11000
      3 C3        -74.4508  -27.8834  -45.5828 C.3    1 LIG       0.08100
      4 O1        -73.1362  -25.3074  -44.1184 O.2    1 LIG      -0.32000
      5 O2        -73.3982  -27.5523  -44.6351 O.3    1 LIG      -0.27100
      6 H1        -75.8031  -26.1315  -45.3258 H      1 LIG       0.09000
      7 H2        -74.6325  -25.9549  -46.6848 H      1 LIG       0.09000
      8 H3        -75.2124  -28.5252  -45.1315 H      1 LIG       0.09000
      9 H4        -74.0463  -28.3481  -46.4862 H      1 LIG       0.09000
@<TRIPOS>BOND
      1       1       2 1
      2       1       4 2
      3       1       5 1
      4       2       3 1
      5       3       5 1
      6       2       6 1
      7       2       7 1
      8       3       8 1
      9       3       9 1
@<TRIPOS>ALT_TYPE
CGenFF_4.0_ALT_TYPE_SET
CGenFF_4.0 1 CG2O4 2 CG3C41 3 CG3C41 4 OG2D1 5 OG3C51 6 HGA2 7 HGA2 8 HGA2 9 HGA2
@<TRIPOS>MOLECULE
4_lactone
 9 9 0 0 0
****
USER_CHARGES
INVALID_CHARGES
Pose:  18 Cluster:  18 Fr_nu: 1632804 TotEn:   -12.84
@<TRIPOS>ATOM
      1 C1        -67.1248   -7.9141  -44.8352 C.2    1 LIG       0.04000
      2 C2        -68.1612   -6.7841  -44.9707 C.3    1 LIG       0.11000
      3 C3        -67.7107   -6.7912  -46.4285 C.3    1 LIG       0.08100
      4 O1        -66.7004   -8.6367  -43.9623 O.2    1 LIG      -0.32000
      5 O2        -66.7706   -7.8649  -46.1474 O.3    1 LIG      -0.27100
      6 H1        -69.1902   -7.0996  -44.7914 H      1 LIG       0.09000
      7 H2        -67.9165   -5.8850  -44.4028 H      1 LIG       0.09000
      8 H3        -68.4669   -7.0976  -47.1564 H      1 LIG       0.09000
      9 H4        -67.1981   -5.8870  -46.7681 H      1 LIG       0.09000
@<TRIPOS>BOND
      1       1       2 1
      2       1       4 2
      3       1       5 1
      4       2       3 1
      5       3       5 1
      6       2       6 1
      7       2       7 1
      8       3       8 1
      9       3       9 1
@<TRIPOS>ALT_TYPE
CGenFF_4.0_ALT_TYPE_SET
CGenFF_4.0 1 CG2O4 2 CG3C41 3 CG3C41 4 OG2D1 5 OG3C51 6 HGA2 7 HGA2 8 HGA2 9 HGA2
@<TRIPOS>MOLECULE
4_lactone
 9 9 0 0 0
****
USER_CHARGES
INVALID_CHARGES
Pose:  19 Cluster:  19 Fr_nu: 1691591 TotEn:   -12.82
@<TRIPOS>ATOM
      1 C1        -59.6913  -20.8616  -39.8729 C.2    1 LIG       0.04000
      2 C2        -60.9820  -21.6985  -39.8180 C.3    1 LIG       0.11000
      3 C3        -61.6394  -20.3389  -39.6008 C.3    1 LIG       0.08100
      4 O1        -58.5066  -21.0561  -40.0248 O.2    1 LIG      -0.32000
      5 O2        -60.3426  -19.6843  -39.6745 O.3    1 LIG      -0.27100
      6 H1        -61.2284  -22.1994  -40.7555 H      1 LIG       0.09000
      7 H2        -61.0295  -22.3888  -38.9742 H      1 LIG       0.09000
      8 H3        -62.3068  -20.0025  -40.3989 H      1 LIG       0.09000
      9 H4        -62.1084  -20.1925  -38.6239 H      1 LIG       0.09000
@<TRIPOS>BOND
      1       1       2 1
      2       1       4 2
      3       1       5 1
      4       2       3 1
      5       3       5 1
      6       2       6 1
      7       2       7 1
      8       3       8 1
      9       3       9 1
@<TRIPOS>ALT_TYPE
CGenFF_4.0_ALT_TYPE_SET
CGenFF_4.0 1 CG2O4 2 CG3C41 3 CG3C41 4 OG2D1 5 OG3C51 6 HGA2 7 HGA2 8 HGA2 9 HGA2
@<TRIPOS>MOLECULE
4_lactone
 9 9 0 0 0
****
USER_CHARGES
INVALID_CHARGES
Pose:  20 Cluster:  20 Fr_nu:  64585 TotEn:   -12.75
@<TRIPOS>ATOM
      1 C1        -54.1934    4.5999  -34.2083 C.2    1 LIG       0.04000
      2 C2        -54.7450    5.4631  -33.0595 C.3    1 LIG       0.11000
      3 C3        -53.5313    4.9208  -32.3106 C.3    1 LIG       0.08100
      4 O1        -54.4930    4.3364  -35.3507 O.2    1 LIG      -0.32000
      5 O2        -53.1335    4.1549  -33.4814 O.3    1 LIG      -0.27100
      6 H1        -54.7356    6.5350  -33.2634 H      1 LIG       0.09000
      7 H2        -55.7173    5.1383  -32.6856 H      1 LIG       0.09000
      8 H3        -52.7743    5.6607  -32.0365 H      1 LIG       0.09000
      9 H4        -53.7537    4.2694  -31.4610 H      1 LIG       0.09000
@<TRIPOS>BOND
      1       1       2 1
      2       1       4 2
      3       1       5 1
      4       2       3 1
      5       3       5 1
      6       2       6 1
      7       2       7 1
      8       3       8 1
      9       3       9 1
@<TRIPOS>ALT_TYPE
CGenFF_4.0_ALT_TYPE_SET
CGenFF_4.0 1 CG2O4 2 CG3C41 3 CG3C41 4 OG2D1 5 OG3C51 6 HGA2 7 HGA2 8 HGA2 9 HGA2
@<TRIPOS>MOLECULE
4_lactone
 9 9 0 0 0
****
USER_CHARGES
INVALID_CHARGES
Pose:  21 Cluster:  21 Fr_nu: 535353 TotEn:   -12.65
@<TRIPOS>ATOM
      1 C1        -52.9747    5.3275  -33.2254 C.2    1 LIG       0.04000
      2 C2        -54.0254    4.3759  -32.6256 C.3    1 LIG       0.11000
      3 C3        -54.9545    5.0671  -33.6191 C.3    1 LIG       0.08100
      4 O1        -51.7982    5.5675  -33.0754 O.2    1 LIG      -0.32000
      5 O2        -53.8582    5.9014  -34.0855 O.3    1 LIG      -0.27100
      6 H1        -53.8300    3.3195  -32.8160 H      1 LIG       0.09000
      7 H2        -54.2394    4.5567  -31.5710 H      1 LIG       0.09000
      8 H3        -55.3480    4.4340  -34.4190 H      1 LIG       0.09000
      9 H4        -55.7555    5.6663  -33.1774 H      1 LIG       0.09000
@<TRIPOS>BOND
      1       1       2 1
      2       1       4 2
      3       1       5 1
      4       2       3 1
      5       3       5 1
      6       2       6 1
      7       2       7 1
      8       3       8 1
      9       3       9 1
@<TRIPOS>ALT_TYPE
CGenFF_4.0_ALT_TYPE_SET
CGenFF_4.0 1 CG2O4 2 CG3C41 3 CG3C41 4 OG2D1 5 OG3C51 6 HGA2 7 HGA2 8 HGA2 9 HGA2
@<TRIPOS>MOLECULE
4_lactone
 9 9 0 0 0
****
USER_CHARGES
INVALID_CHARGES
Pose:  22 Cluster:  22 Fr_nu: 265015 TotEn:   -12.64
@<TRIPOS>ATOM
      1 C1        -78.3458  -19.9695  -27.7950 C.2    1 LIG       0.04000
      2 C2        -78.0926  -19.1798  -26.4983 C.3    1 LIG       0.11000
      3 C3        -77.2240  -20.3843  -26.1482 C.3    1 LIG       0.08100
      4 O1        -78.9773  -19.8287  -28.8176 O.2    1 LIG      -0.32000
      5 O2        -77.5563  -21.0109  -27.4181 O.3    1 LIG      -0.27100
      6 H1        -77.5602  -18.2390  -26.6464 H      1 LIG       0.09000
      7 H2        -78.9816  -19.0404  -25.8810 H      1 LIG       0.09000
      8 H3        -76.1518  -20.1868  -26.0645 H      1 LIG       0.09000
      9 H4        -77.5689  -20.9844  -25.3017 H      1 LIG       0.09000
@<TRIPOS>BOND
      1       1       2 1
      2       1       4 2
      3       1       5 1
      4       2       3 1
      5       3       5 1
      6       2       6 1
      7       2       7 1
      8       3       8 1
      9       3       9 1
@<TRIPOS>ALT_TYPE
CGenFF_4.0_ALT_TYPE_SET
CGenFF_4.0 1 CG2O4 2 CG3C41 3 CG3C41 4 OG2D1 5 OG3C51 6 HGA2 7 HGA2 8 HGA2 9 HGA2
@<TRIPOS>MOLECULE
4_lactone
 9 9 0 0 0
****
USER_CHARGES
INVALID_CHARGES
Pose:  23 Cluster:  23 Fr_nu: 626581 TotEn:   -12.42
@<TRIPOS>ATOM
      1 C1        -67.0800   -8.0984  -45.2149 C.2    1 LIG       0.04000
      2 C2        -66.1970   -7.0722  -45.9473 C.3    1 LIG       0.11000
      3 C3        -65.0596   -7.8824  -45.3326 C.3    1 LIG       0.08100
      4 O1        -68.2611   -8.3216  -45.0746 O.2    1 LIG      -0.32000
      5 O2        -66.0184   -8.7738  -44.6987 O.3    1 LIG      -0.27100
      6 H1        -66.2742   -7.1137  -47.0348 H      1 LIG       0.09000
      7 H2        -66.3040   -6.0502  -45.5800 H      1 LIG       0.09000
      8 H3        -64.4209   -8.4158  -46.0418 H      1 LIG       0.09000
      9 H4        -64.4513   -7.3551  -44.5927 H      1 LIG       0.09000
@<TRIPOS>BOND
      1       1       2 1
      2       1       4 2
      3       1       5 1
      4       2       3 1
      5       3       5 1
      6       2       6 1
      7       2       7 1
      8       3       8 1
      9       3       9 1
@<TRIPOS>ALT_TYPE
CGenFF_4.0_ALT_TYPE_SET
CGenFF_4.0 1 CG2O4 2 CG3C41 3 CG3C41 4 OG2D1 5 OG3C51 6 HGA2 7 HGA2 8 HGA2 9 HGA2
@<TRIPOS>MOLECULE
4_lactone
 9 9 0 0 0
****
USER_CHARGES
INVALID_CHARGES
Pose:  24 Cluster:  24 Fr_nu: 167024 TotEn:   -12.39
@<TRIPOS>ATOM
      1 C1        -65.6692   -8.4325  -44.8659 C.2    1 LIG       0.04000
      2 C2        -64.4488   -7.6869  -45.4352 C.3    1 LIG       0.11000
      3 C3        -65.1521   -7.9256  -46.7680 C.3    1 LIG       0.08100
      4 O1        -66.0749   -8.7840  -43.7813 O.2    1 LIG      -0.32000
      5 O2        -66.2395   -8.6112  -46.0875 O.3    1 LIG      -0.27100
      6 H1        -64.3753   -6.6454  -45.1183 H      1 LIG       0.09000
      7 H2        -63.5022   -8.2119  -45.2975 H      1 LIG       0.09000
      8 H3        -65.5025   -7.0287  -47.2860 H      1 LIG       0.09000
      9 H4        -64.6316   -8.5894  -47.4637 H      1 LIG       0.09000
@<TRIPOS>BOND
      1       1       2 1
      2       1       4 2
      3       1       5 1
      4       2       3 1
      5       3       5 1
      6       2       6 1
      7       2       7 1
      8       3       8 1
      9       3       9 1
@<TRIPOS>ALT_TYPE
CGenFF_4.0_ALT_TYPE_SET
CGenFF_4.0 1 CG2O4 2 CG3C41 3 CG3C41 4 OG2D1 5 OG3C51 6 HGA2 7 HGA2 8 HGA2 9 HGA2
@<TRIPOS>MOLECULE
4_lactone
 9 9 0 0 0
****
USER_CHARGES
INVALID_CHARGES
Pose:  25 Cluster:  25 Fr_nu:  30402 TotEn:   -12.14
@<TRIPOS>ATOM
      1 C1        -64.7804   -8.1254  -47.2991 C.2    1 LIG       0.04000
      2 C2        -65.4851   -7.0556  -48.1525 C.3    1 LIG       0.11000
      3 C3        -66.3659   -8.2289  -48.5711 C.3    1 LIG       0.08100
      4 O1        -63.8520   -8.1813  -46.5250 O.2    1 LIG      -0.32000
      5 O2        -65.6029   -9.1249  -47.7164 O.3    1 LIG      -0.27100
      6 H1        -65.9794   -6.2761  -47.5706 H      1 LIG       0.09000
      7 H2        -64.8588   -6.6286  -48.9375 H      1 LIG       0.09000
      8 H3        -67.4127   -8.1697  -48.2607 H      1 LIG       0.09000
      9 H4        -66.2954   -8.5199  -49.6227 H      1 LIG       0.09000
@<TRIPOS>BOND
      1       1       2 1
      2       1       4 2
      3       1       5 1
      4       2       3 1
      5       3       5 1
      6       2       6 1
      7       2       7 1
      8       3       8 1
      9       3       9 1
@<TRIPOS>ALT_TYPE
CGenFF_4.0_ALT_TYPE_SET
CGenFF_4.0 1 CG2O4 2 CG3C41 3 CG3C41 4 OG2D1 5 OG3C51 6 HGA2 7 HGA2 8 HGA2 9 HGA2
@<TRIPOS>MOLECULE
4_lactone
 9 9 0 0 0
****
USER_CHARGES
INVALID_CHARGES
Pose:  26 Cluster:  26 Fr_nu: 2755770 TotEn:   -11.78
@<TRIPOS>ATOM
      1 C1        -66.6510   -7.1217  -44.4243 C.2    1 LIG       0.04000
      2 C2        -67.2393   -5.8514  -45.0641 C.3    1 LIG       0.11000
      3 C3        -68.1269   -6.8511  -45.7994 C.3    1 LIG       0.08100
      4 O1        -65.7937   -7.4002  -43.6170 O.2    1 LIG      -0.32000
      5 O2        -67.4738   -7.9559  -45.1149 O.3    1 LIG      -0.27100
      6 H1        -67.7501   -5.1933  -44.3595 H      1 LIG       0.09000
      7 H2        -66.5332   -5.2975  -45.6850 H      1 LIG       0.09000
      8 H3        -69.1930   -6.8028  -45.5611 H      1 LIG       0.09000
      9 H4        -67.9798   -6.9057  -46.8815 H      1 LIG       0.09000
@<TRIPOS>BOND
      1       1       2 1
      2       1       4 2
      3       1       5 1
      4       2       3 1
      5       3       5 1
      6       2       6 1
      7       2       7 1
      8       3       8 1
      9       3       9 1
@<TRIPOS>ALT_TYPE
CGenFF_4.0_ALT_TYPE_SET
CGenFF_4.0 1 CG2O4 2 CG3C41 3 CG3C41 4 OG2D1 5 OG3C51 6 HGA2 7 HGA2 8 HGA2 9 HGA2
@<TRIPOS>MOLECULE
4_lactone
 9 9 0 0 0
****
USER_CHARGES
INVALID_CHARGES
Pose:  27 Cluster:  27 Fr_nu: 1036507 TotEn:   -11.31
@<TRIPOS>ATOM
      1 C1        -66.7622   -7.5962  -45.5205 C.2    1 LIG       0.04000
      2 C2        -66.9473   -6.2854  -46.3057 C.3    1 LIG       0.11000
      3 C3        -67.9397   -5.9692  -45.1907 C.3    1 LIG       0.08100
      4 O1        -66.1088   -8.6102  -45.6166 O.2    1 LIG      -0.32000
      5 O2        -67.6611   -7.2500  -44.5603 O.3    1 LIG      -0.27100
      6 H1        -66.0563   -5.6565  -46.3391 H      1 LIG       0.09000
      7 H2        -67.3772   -6.4186  -47.2998 H      1 LIG       0.09000
      8 H3        -67.6704   -5.1326  -44.5401 H      1 LIG       0.09000
      9 H4        -68.9861   -5.8921  -45.4985 H      1 LIG       0.09000
@<TRIPOS>BOND
      1       1       2 1
      2       1       4 2
      3       1       5 1
      4       2       3 1
      5       3       5 1
      6       2       6 1
      7       2       7 1
      8       3       8 1
      9       3       9 1
@<TRIPOS>ALT_TYPE
CGenFF_4.0_ALT_TYPE_SET
CGenFF_4.0 1 CG2O4 2 CG3C41 3 CG3C41 4 OG2D1 5 OG3C51 6 HGA2 7 HGA2 8 HGA2 9 HGA2
@<TRIPOS>MOLECULE
4_lactone
 9 9 0 0 0
****
USER_CHARGES
INVALID_CHARGES
Pose:  28 Cluster:  28 Fr_nu: 301144 TotEn:   -10.92
@<TRIPOS>ATOM
      1 C1        -61.9265  -21.1313  -38.1731 C.2    1 LIG       0.04000
      2 C2        -62.1010  -21.7019  -39.5920 C.3    1 LIG       0.11000
      3 C3        -61.4988  -20.3634  -40.0088 C.3    1 LIG       0.08100
      4 O1        -62.1393  -21.4854  -37.0358 O.2    1 LIG      -0.32000
      5 O2        -61.3966  -19.9594  -38.6153 O.3    1 LIG      -0.27100
      6 H1        -61.4885  -22.5812  -39.7971 H      1 LIG       0.09000
      7 H2        -63.1404  -21.8653  -39.8815 H      1 LIG       0.09000
      8 H3        -60.5168  -20.4142  -40.4870 H      1 LIG       0.09000
      9 H4        -62.1635  -19.7018  -40.5712 H      1 LIG       0.09000
@<TRIPOS>BOND
      1       1       2 1
      2       1       4 2
      3       1       5 1
      4       2       3 1
      5       3       5 1
      6       2       6 1
      7       2       7 1
      8       3       8 1
      9       3       9 1
@<TRIPOS>ALT_TYPE
CGenFF_4.0_ALT_TYPE_SET
CGenFF_4.0 1 CG2O4 2 CG3C41 3 CG3C41 4 OG2D1 5 OG3C51 6 HGA2 7 HGA2 8 HGA2 9 HGA2
@<TRIPOS>MOLECULE
4_lactone
 9 9 0 0 0
****
USER_CHARGES
INVALID_CHARGES
Pose:  29 Cluster:  29 Fr_nu: 1690715 TotEn:   -10.85
@<TRIPOS>ATOM
      1 C1        -83.4872   -4.5902  -47.4642 C.2    1 LIG       0.04000
      2 C2        -83.8151   -5.2074  -46.0929 C.3    1 LIG       0.11000
      3 C3        -83.1229   -3.9542  -45.5655 C.3    1 LIG       0.08100
      4 O1        -83.6487   -4.8688  -48.6307 O.2    1 LIG      -0.32000
      5 O2        -82.8819   -3.4979  -46.9254 O.3    1 LIG      -0.27100
      6 H1        -84.8830   -5.2829  -45.8821 H      1 LIG       0.09000
      7 H2        -83.3034   -6.1508  -45.8953 H      1 LIG       0.09000
      8 H3        -83.7601   -3.2578  -45.0135 H      1 LIG       0.09000
      9 H4        -82.1865   -4.1239  -45.0268 H      1 LIG       0.09000
@<TRIPOS>BOND
      1       1       2 1
      2       1       4 2
      3       1       5 1
      4       2       3 1
      5       3       5 1
      6       2       6 1
      7       2       7 1
      8       3       8 1
      9       3       9 1
@<TRIPOS>ALT_TYPE
CGenFF_4.0_ALT_TYPE_SET
CGenFF_4.0 1 CG2O4 2 CG3C41 3 CG3C41 4 OG2D1 5 OG3C51 6 HGA2 7 HGA2 8 HGA2 9 HGA2
@<TRIPOS>MOLECULE
4_lactone
 9 9 0 0 0
****
USER_CHARGES
INVALID_CHARGES
Pose:  30 Cluster:  30 Fr_nu: 116694 TotEn:   -10.74
@<TRIPOS>ATOM
      1 C1        -66.4610   -7.9782  -46.2075 C.2    1 LIG       0.04000
      2 C2        -66.5717   -6.8486  -47.2471 C.3    1 LIG       0.11000
      3 C3        -65.6916   -7.7750  -48.0808 C.3    1 LIG       0.08100
      4 O1        -66.8636   -8.2054  -45.0892 O.2    1 LIG      -0.32000
      5 O2        -65.6769   -8.7530  -47.0042 O.3    1 LIG      -0.27100
      6 H1        -67.5826   -6.6886  -47.6252 H      1 LIG       0.09000
      7 H2        -66.1109   -5.9098  -46.9354 H      1 LIG       0.09000
      8 H3        -66.1531   -8.1788  -48.9861 H      1 LIG       0.09000
      9 H4        -64.6871   -7.4018  -48.2982 H      1 LIG       0.09000
@<TRIPOS>BOND
      1       1       2 1
      2       1       4 2
      3       1       5 1
      4       2       3 1
      5       3       5 1
      6       2       6 1
      7       2       7 1
      8       3       8 1
      9       3       9 1
@<TRIPOS>ALT_TYPE
CGenFF_4.0_ALT_TYPE_SET
CGenFF_4.0 1 CG2O4 2 CG3C41 3 CG3C41 4 OG2D1 5 OG3C51 6 HGA2 7 HGA2 8 HGA2 9 HGA2
@<TRIPOS>MOLECULE
4_lactone
 9 9 0 0 0
****
USER_CHARGES
INVALID_CHARGES
Pose:  31 Cluster:  31 Fr_nu: 2080465 TotEn:   -10.68
@<TRIPOS>ATOM
      1 C1        -66.3307   -8.1970  -43.9909 C.2    1 LIG       0.04000
      2 C2        -66.4395   -7.2203  -45.1755 C.3    1 LIG       0.11000
      3 C3        -67.8634   -7.0366  -44.6591 C.3    1 LIG       0.08100
      4 O1        -65.4934   -8.9248  -43.5075 O.2    1 LIG      -0.32000
      5 O2        -67.6119   -7.9861  -43.5863 O.3    1 LIG      -0.27100
      6 H1        -65.7900   -6.3474  -45.0944 H      1 LIG       0.09000
      7 H2        -66.3471   -7.6948  -46.1538 H      1 LIG       0.09000
      8 H3        -68.1018   -6.0428  -44.2704 H      1 LIG       0.09000
      9 H4        -68.6559   -7.3856  -45.3268 H      1 LIG       0.09000
@<TRIPOS>BOND
      1       1       2 1
      2       1       4 2
      3       1       5 1
      4       2       3 1
      5       3       5 1
      6       2       6 1
      7       2       7 1
      8       3       8 1
      9       3       9 1
@<TRIPOS>ALT_TYPE
CGenFF_4.0_ALT_TYPE_SET
CGenFF_4.0 1 CG2O4 2 CG3C41 3 CG3C41 4 OG2D1 5 OG3C51 6 HGA2 7 HGA2 8 HGA2 9 HGA2
@<TRIPOS>MOLECULE
4_lactone
 9 9 0 0 0
****
USER_CHARGES
INVALID_CHARGES
Pose:  32 Cluster:  32 Fr_nu: 1755239 TotEn:   -10.45
@<TRIPOS>ATOM
      1 C1        -66.1540   -8.0086  -45.0100 C.2    1 LIG       0.04000
      2 C2        -64.8210   -8.0086  -44.2404 C.3    1 LIG       0.11000
      3 C3        -64.2195   -8.0086  -45.6426 C.3    1 LIG       0.08100
      4 O1        -67.3357   -8.0092  -44.7494 O.2    1 LIG      -0.32000
      5 O2        -65.5506   -8.0098  -46.2289 O.3    1 LIG      -0.27100
      6 H1        -64.6472   -7.1074  -43.6504 H      1 LIG       0.09000
      7 H2        -64.6478   -8.9097  -43.6498 H      1 LIG       0.09000
      8 H3        -63.6587   -7.1111  -45.9174 H      1 LIG       0.09000
      9 H4        -63.6595   -8.9072  -45.9155 H      1 LIG       0.09000
@<TRIPOS>BOND
      1       1       2 1
      2       1       4 2
      3       1       5 1
      4       2       3 1
      5       3       5 1
      6       2       6 1
      7       2       7 1
      8       3       8 1
      9       3       9 1
@<TRIPOS>ALT_TYPE
CGenFF_4.0_ALT_TYPE_SET
CGenFF_4.0 1 CG2O4 2 CG3C41 3 CG3C41 4 OG2D1 5 OG3C51 6 HGA2 7 HGA2 8 HGA2 9 HGA2
@<TRIPOS>MOLECULE
4_lactone
 9 9 0 0 0
****
USER_CHARGES
INVALID_CHARGES
Pose:  33 Cluster:  33 Fr_nu: 130458 TotEn:   -10.31
@<TRIPOS>ATOM
      1 C1        -66.2627   -7.5225  -45.2019 C.2    1 LIG       0.04000
      2 C2        -67.1594   -6.3279  -45.5735 C.3    1 LIG       0.11000
      3 C3        -65.9963   -5.9737  -46.4952 C.3    1 LIG       0.08100
      4 O1        -66.3125   -8.4815  -44.4656 O.2    1 LIG      -0.32000
      5 O2        -65.2637   -7.1467  -46.0448 O.3    1 LIG      -0.27100
      6 H1        -68.0897   -6.6068  -46.0706 H      1 LIG       0.09000
      7 H2        -67.3409   -5.6344  -44.7507 H      1 LIG       0.09000
      8 H3        -66.2102   -6.0188  -47.5666 H      1 LIG       0.09000
      9 H4        -65.4650   -5.0498  -46.2506 H      1 LIG       0.09000
@<TRIPOS>BOND
      1       1       2 1
      2       1       4 2
      3       1       5 1
      4       2       3 1
      5       3       5 1
      6       2       6 1
      7       2       7 1
      8       3       8 1
      9       3       9 1
@<TRIPOS>ALT_TYPE
CGenFF_4.0_ALT_TYPE_SET
CGenFF_4.0 1 CG2O4 2 CG3C41 3 CG3C41 4 OG2D1 5 OG3C51 6 HGA2 7 HGA2 8 HGA2 9 HGA2
@<TRIPOS>MOLECULE
4_lactone
 9 9 0 0 0
****
USER_CHARGES
INVALID_CHARGES
Pose:  34 Cluster:  34 Fr_nu: 115146 TotEn:    -9.94
@<TRIPOS>ATOM
      1 C1        -67.1166   -6.3732  -46.3352 C.2    1 LIG       0.04000
      2 C2        -67.9363   -5.8251  -45.1532 C.3    1 LIG       0.11000
      3 C3        -69.0152   -6.7512  -45.7066 C.3    1 LIG       0.08100
      4 O1        -66.0081   -6.2261  -46.7976 O.2    1 LIG      -0.32000
      5 O2        -68.1233   -7.1753  -46.7744 O.3    1 LIG      -0.27100
      6 H1        -67.5389   -6.0934  -44.1731 H      1 LIG       0.09000
      7 H2        -68.1497   -4.7568  -45.2166 H      1 LIG       0.09000
      8 H3        -69.2981   -7.5875  -45.0615 H      1 LIG       0.09000
      9 H4        -69.9061   -6.2547  -46.1008 H      1 LIG       0.09000
@<TRIPOS>BOND
      1       1       2 1
      2       1       4 2
      3       1       5 1
      4       2       3 1
      5       3       5 1
      6       2       6 1
      7       2       7 1
      8       3       8 1
      9       3       9 1
@<TRIPOS>ALT_TYPE
CGenFF_4.0_ALT_TYPE_SET
CGenFF_4.0 1 CG2O4 2 CG3C41 3 CG3C41 4 OG2D1 5 OG3C51 6 HGA2 7 HGA2 8 HGA2 9 HGA2
@<TRIPOS>MOLECULE
4_lactone
 9 9 0 0 0
****
USER_CHARGES
INVALID_CHARGES
Pose:  35 Cluster:  35 Fr_nu: 4968262 TotEn:    -8.70
@<TRIPOS>ATOM
      1 C1        -83.9156   -2.2944  -47.7912 C.2    1 LIG       0.04000
      2 C2        -84.6899   -1.2888  -46.9202 C.3    1 LIG       0.11000
      3 C3        -83.7768   -1.8165  -45.8176 C.3    1 LIG       0.08100
      4 O1        -83.9100   -2.6573  -48.9455 O.2    1 LIG      -0.32000
      5 O2        -83.1359   -2.7192  -46.7610 O.3    1 LIG      -0.27100
      6 H1        -84.5381   -0.2458  -47.2022 H      1 LIG       0.09000
      7 H2        -85.7505   -1.5201  -46.8092 H      1 LIG       0.09000
      8 H3        -83.0670   -1.0947  -45.4045 H      1 LIG       0.09000
      9 H4        -84.2761   -2.3640  -45.0135 H      1 LIG       0.09000
@<TRIPOS>BOND
      1       1       2 1
      2       1       4 2
      3       1       5 1
      4       2       3 1
      5       3       5 1
      6       2       6 1
      7       2       7 1
      8       3       8 1
      9       3       9 1
@<TRIPOS>ALT_TYPE
CGenFF_4.0_ALT_TYPE_SET
CGenFF_4.0 1 CG2O4 2 CG3C41 3 CG3C41 4 OG2D1 5 OG3C51 6 HGA2 7 HGA2 8 HGA2 9 HGA2
@<TRIPOS>MOLECULE
4_lactone
 9 9 0 0 0
****
USER_CHARGES
INVALID_CHARGES
Pose:  36 Cluster:  36 Fr_nu: 167128 TotEn:    -6.18
@<TRIPOS>ATOM
      1 C1        -65.2694   -7.7154  -44.1333 C.2    1 LIG       0.04000
      2 C2        -64.4488   -7.6869  -45.4352 C.3    1 LIG       0.11000
      3 C3        -65.7625   -8.1468  -46.0603 C.3    1 LIG       0.08100
      4 O1        -65.0891   -7.4864  -42.9588 O.2    1 LIG      -0.32000
      5 O2        -66.4062   -8.1271  -44.7561 O.3    1 LIG      -0.27100
      6 H1        -64.1088   -6.6917  -45.7259 H      1 LIG       0.09000
      7 H2        -63.6318   -8.4097  -45.4625 H      1 LIG       0.09000
      8 H3        -66.2308   -7.4409  -46.7517 H      1 LIG       0.09000
      9 H4        -65.7542   -9.1527  -46.4890 H      1 LIG       0.09000
@<TRIPOS>BOND
      1       1       2 1
      2       1       4 2
      3       1       5 1
      4       2       3 1
      5       3       5 1
      6       2       6 1
      7       2       7 1
      8       3       8 1
      9       3       9 1
@<TRIPOS>ALT_TYPE
CGenFF_4.0_ALT_TYPE_SET
CGenFF_4.0 1 CG2O4 2 CG3C41 3 CG3C41 4 OG2D1 5 OG3C51 6 HGA2 7 HGA2 8 HGA2 9 HGA2
@<TRIPOS>MOLECULE
4_lactone
 9 9 0 0 0
****
USER_CHARGES
INVALID_CHARGES
Pose:  37 Cluster:  37 Fr_nu: 6364107 TotEn:    -4.02
@<TRIPOS>ATOM
      1 C1        -61.4233  -11.4023   -9.8229 C.2    1 LIG       0.04000
      2 C2        -62.9512  -11.2208   -9.7829 C.3    1 LIG       0.11000
      3 C3        -62.8971  -12.4821   -8.9261 C.3    1 LIG       0.08100
      4 O1        -60.4696  -10.8396  -10.3109 O.2    1 LIG      -0.32000
      5 O2        -61.4489  -12.5241   -9.0543 O.3    1 LIG      -0.27100
      6 H1        -63.2790  -10.3145   -9.2715 H      1 LIG       0.09000
      7 H2        -63.4379  -11.3273  -10.7538 H      1 LIG       0.09000
      8 H3        -63.2063  -12.3606   -7.8843 H      1 LIG       0.09000
      9 H4        -63.3649  -13.3690   -9.3622 H      1 LIG       0.09000
@<TRIPOS>BOND
      1       1       2 1
      2       1       4 2
      3       1       5 1
      4       2       3 1
      5       3       5 1
      6       2       6 1
      7       2       7 1
      8       3       8 1
      9       3       9 1
@<TRIPOS>ALT_TYPE
CGenFF_4.0_ALT_TYPE_SET
CGenFF_4.0 1 CG2O4 2 CG3C41 3 CG3C41 4 OG2D1 5 OG3C51 6 HGA2 7 HGA2 8 HGA2 9 HGA2
@<TRIPOS>MOLECULE
4_lactone
 9 9 0 0 0
****
USER_CHARGES
INVALID_CHARGES
Pose:  38 Cluster:  38 Fr_nu: 6591573 TotEn:    -0.44
@<TRIPOS>ATOM
      1 C1        -53.9555  -24.4229  -24.0433 C.2    1 LIG       0.04000
      2 C2        -53.7734  -25.9177  -23.7247 C.3    1 LIG       0.11000
      3 C3        -52.6492  -25.4044  -22.8299 C.3    1 LIG       0.08100
      4 O1        -54.6782  -23.7379  -24.7310 O.2    1 LIG      -0.32000
      5 O2        -52.9388  -24.0356  -23.2272 O.3    1 LIG      -0.27100
      6 H1        -54.6213  -26.3696  -23.2077 H      1 LIG       0.09000
      7 H2        -53.4619  -26.5204  -24.5793 H      1 LIG       0.09000
      8 H3        -52.7937  -25.5518  -21.7561 H      1 LIG       0.09000
      9 H4        -51.6390  -25.7028  -23.1236 H      1 LIG       0.09000
@<TRIPOS>BOND
      1       1       2 1
      2       1       4 2
      3       1       5 1
      4       2       3 1
      5       3       5 1
      6       2       6 1
      7       2       7 1
      8       3       8 1
      9       3       9 1
@<TRIPOS>ALT_TYPE
CGenFF_4.0_ALT_TYPE_SET
CGenFF_4.0 1 CG2O4 2 CG3C41 3 CG3C41 4 OG2D1 5 OG3C51 6 HGA2 7 HGA2 8 HGA2 9 HGA2
@<TRIPOS>MOLECULE
pyridine
 11 11 0 0 0
****
USER_CHARGES
INVALID_CHARGES
Pose:   1 Cluster:   1 Fr_nu:  84961 TotEn:   -15.19
@<TRIPOS>ATOM
      1 C1        -65.8623   -6.4639  -45.5671 C.ar   1 LIG      -0.11300
      2 C2        -67.1502   -6.7005  -45.0997 C.ar   1 LIG      -0.11700
      3 C3        -64.8040   -7.2290  -45.0897 C.ar   1 LIG      -0.11700
      4 C4        -67.3256   -7.7057  -44.1624 C.ar   1 LIG       0.17700
      5 C5        -65.0843   -8.2104  -44.1526 C.ar   1 LIG       0.17700
      6 N1        -66.3223   -8.4695  -43.6750 N.ar   1 LIG      -0.60000
      7 H1        -65.6835   -5.6843  -46.3015 H      1 LIG       0.11500
      8 H2        -67.9902   -6.1167  -45.4579 H      1 LIG       0.11500
      9 H3        -63.7916   -7.0619  -45.4394 H      1 LIG       0.11500
     10 H4        -68.3107   -7.9290  -43.7664 H      1 LIG       0.12400
     11 H5        -64.2942   -8.8343  -43.7478 H      1 LIG       0.12400
@<TRIPOS>BOND
      1       1       2 ar
      2       1       3 ar
      3       2       4 ar
      4       3       5 ar
      5       4       6 ar
      6       5       6 ar
      7       1       7 1
      8       2       8 1
      9       3       9 1
     10       4      10 1
     11       5      11 1
@<TRIPOS>ALT_TYPE
CGenFF_4.0_ALT_TYPE_SET
CGenFF_4.0 1 CG2R61 2 CG2R61 3 CG2R61 4 CG2R61 5 CG2R61 6 NG2R60 7 HGR61 8 HGR61 9 HGR61 10 HGR62 11 HGR62
@<TRIPOS>MOLECULE
pyridine
 11 11 0 0 0
****
USER_CHARGES
INVALID_CHARGES
Pose:   2 Cluster:   2 Fr_nu: 848397 TotEn:   -13.24
@<TRIPOS>ATOM
      1 C1        -66.5453   -7.5719  -43.6679 C.ar   1 LIG      -0.11300
      2 C2        -65.3096   -8.1993  -43.7800 C.ar   1 LIG      -0.11700
      3 C3        -67.2556   -7.2374  -44.8155 C.ar   1 LIG      -0.11700
      4 C4        -64.8319   -8.4683  -45.0525 C.ar   1 LIG       0.17700
      5 C5        -66.6907   -7.5492  -46.0416 C.ar   1 LIG       0.17700
      6 N1        -65.4929   -8.1583  -46.1903 N.ar   1 LIG      -0.60000
      7 H1        -66.9537   -7.3433  -42.6881 H      1 LIG       0.11500
      8 H2        -64.7386   -8.4695  -42.8994 H      1 LIG       0.11500
      9 H3        -68.2205   -6.7473  -44.7521 H      1 LIG       0.11500
     10 H4        -63.8730   -8.9560  -45.1934 H      1 LIG       0.12400
     11 H5        -67.2036   -7.3088  -46.9671 H      1 LIG       0.12400
@<TRIPOS>BOND
      1       1       2 ar
      2       1       3 ar
      3       2       4 ar
      4       3       5 ar
      5       4       6 ar
      6       5       6 ar
      7       1       7 1
      8       2       8 1
      9       3       9 1
     10       4      10 1
     11       5      11 1
@<TRIPOS>ALT_TYPE
CGenFF_4.0_ALT_TYPE_SET
CGenFF_4.0 1 CG2R61 2 CG2R61 3 CG2R61 4 CG2R61 5 CG2R61 6 NG2R60 7 HGR61 8 HGR61 9 HGR61 10 HGR62 11 HGR62
@<TRIPOS>MOLECULE
pyridine
 11 11 0 0 0
****
USER_CHARGES
INVALID_CHARGES
Pose:   3 Cluster:   3 Fr_nu:  42211 TotEn:   -12.74
@<TRIPOS>ATOM
      1 C1        -66.4127   -7.3341  -46.7803 C.ar   1 LIG      -0.11300
      2 C2        -67.2120   -6.6768  -45.8517 C.ar   1 LIG      -0.11700
      3 C3        -65.3180   -8.0738  -46.3471 C.ar   1 LIG      -0.11700
      4 C4        -66.8766   -6.7897  -44.5121 C.ar   1 LIG       0.17700
      5 C5        -65.0673   -8.1240  -44.9853 C.ar   1 LIG       0.17700
      6 N1        -65.8211   -7.4988  -44.0533 N.ar   1 LIG      -0.60000
      7 H1        -66.6421   -7.2694  -47.8397 H      1 LIG       0.11500
      8 H2        -68.0703   -6.0948  -46.1665 H      1 LIG       0.11500
      9 H3        -64.6807   -8.5940  -47.0531 H      1 LIG       0.11500
     10 H4        -67.4684   -6.2955  -43.7487 H      1 LIG       0.12400
     11 H5        -64.2253   -8.6866  -44.5955 H      1 LIG       0.12400
@<TRIPOS>BOND
      1       1       2 ar
      2       1       3 ar
      3       2       4 ar
      4       3       5 ar
      5       4       6 ar
      6       5       6 ar
      7       1       7 1
      8       2       8 1
      9       3       9 1
     10       4      10 1
     11       5      11 1
@<TRIPOS>ALT_TYPE
CGenFF_4.0_ALT_TYPE_SET
CGenFF_4.0 1 CG2R61 2 CG2R61 3 CG2R61 4 CG2R61 5 CG2R61 6 NG2R60 7 HGR61 8 HGR61 9 HGR61 10 HGR62 11 HGR62
@<TRIPOS>MOLECULE
pyridine
 11 11 0 0 0
****
USER_CHARGES
INVALID_CHARGES
Pose:   4 Cluster:   4 Fr_nu:  54470 TotEn:   -12.54
@<TRIPOS>ATOM
      1 C1        -66.1471   -5.7867  -45.8410 C.ar   1 LIG      -0.11300
      2 C2        -65.4521   -6.9725  -46.0509 C.ar   1 LIG      -0.11700
      3 C3        -67.4524   -5.8277  -45.3637 C.ar   1 LIG      -0.11700
      4 C4        -66.1020   -8.1636  -45.7705 C.ar   1 LIG       0.17700
      5 C5        -68.0129   -7.0700  -45.1143 C.ar   1 LIG       0.17700
      6 N1        -67.3691   -8.2432  -45.3061 N.ar   1 LIG      -0.60000
      7 H1        -65.6727   -4.8325  -46.0495 H      1 LIG       0.11500
      8 H2        -64.4338   -6.9646  -46.4220 H      1 LIG       0.11500
      9 H3        -68.0136   -4.9160  -45.1931 H      1 LIG       0.11500
     10 H4        -65.6031   -9.1157  -45.9179 H      1 LIG       0.12400
     11 H5        -69.0284   -7.1570  -44.7419 H      1 LIG       0.12400
@<TRIPOS>BOND
      1       1       2 ar
      2       1       3 ar
      3       2       4 ar
      4       3       5 ar
      5       4       6 ar
      6       5       6 ar
      7       1       7 1
      8       2       8 1
      9       3       9 1
     10       4      10 1
     11       5      11 1
@<TRIPOS>ALT_TYPE
CGenFF_4.0_ALT_TYPE_SET
CGenFF_4.0 1 CG2R61 2 CG2R61 3 CG2R61 4 CG2R61 5 CG2R61 6 NG2R60 7 HGR61 8 HGR61 9 HGR61 10 HGR62 11 HGR62
@<TRIPOS>MOLECULE
pyridine
 11 11 0 0 0
****
USER_CHARGES
INVALID_CHARGES
Pose:   5 Cluster:   5 Fr_nu: 322356 TotEn:   -12.08
@<TRIPOS>ATOM
      1 C1        -66.1673   -7.6068  -45.4796 C.ar   1 LIG      -0.11300
      2 C2        -66.3969   -7.5322  -46.8488 C.ar   1 LIG      -0.11700
      3 C3        -64.9226   -8.0112  -45.0100 C.ar   1 LIG      -0.11700
      4 C4        -65.3573   -7.8701  -47.7001 C.ar   1 LIG       0.17700
      5 C5        -63.9490   -8.3279  -45.9436 C.ar   1 LIG       0.17700
      6 N1        -64.1349   -8.2675  -47.2813 N.ar   1 LIG      -0.60000
      7 H1        -66.9571   -7.3509  -44.7797 H      1 LIG       0.11500
      8 H2        -67.3590   -7.2192  -47.2374 H      1 LIG       0.11500
      9 H3        -64.7212   -8.0772  -43.9469 H      1 LIG       0.11500
     10 H4        -65.4861   -7.8286  -48.7766 H      1 LIG       0.12400
     11 H5        -62.9615   -8.6496  -45.6295 H      1 LIG       0.12400
@<TRIPOS>BOND
      1       1       2 ar
      2       1       3 ar
      3       2       4 ar
      4       3       5 ar
      5       4       6 ar
      6       5       6 ar
      7       1       7 1
      8       2       8 1
      9       3       9 1
     10       4      10 1
     11       5      11 1
@<TRIPOS>ALT_TYPE
CGenFF_4.0_ALT_TYPE_SET
CGenFF_4.0 1 CG2R61 2 CG2R61 3 CG2R61 4 CG2R61 5 CG2R61 6 NG2R60 7 HGR61 8 HGR61 9 HGR61 10 HGR62 11 HGR62
@<TRIPOS>MOLECULE
pyridine
 11 11 0 0 0
****
USER_CHARGES
INVALID_CHARGES
Pose:   6 Cluster:   6 Fr_nu:  98300 TotEn:   -11.79
@<TRIPOS>ATOM
      1 C1        -66.5140   -6.4415  -45.3387 C.ar   1 LIG      -0.11300
      2 C2        -65.3543   -7.1491  -45.0428 C.ar   1 LIG      -0.11700
      3 C3        -67.0871   -6.5533  -46.6006 C.ar   1 LIG      -0.11700
      4 C4        -64.8111   -7.9485  -46.0357 C.ar   1 LIG       0.17700
      5 C5        -66.4662   -7.3790  -47.5238 C.ar   1 LIG       0.17700
      6 N1        -65.3390   -8.0821  -47.2730 N.ar   1 LIG      -0.60000
      7 H1        -66.9700   -5.8036  -44.5875 H      1 LIG       0.11500
      8 H2        -64.8905   -7.0776  -44.0659 H      1 LIG       0.11500
      9 H3        -67.9907   -6.0106  -46.8536 H      1 LIG       0.11500
     10 H4        -63.9070   -8.5202  -45.8547 H      1 LIG       0.12400
     11 H5        -66.8724   -7.5004  -48.5226 H      1 LIG       0.12400
@<TRIPOS>BOND
      1       1       2 ar
      2       1       3 ar
      3       2       4 ar
      4       3       5 ar
      5       4       6 ar
      6       5       6 ar
      7       1       7 1
      8       2       8 1
      9       3       9 1
     10       4      10 1
     11       5      11 1
@<TRIPOS>ALT_TYPE
CGenFF_4.0_ALT_TYPE_SET
CGenFF_4.0 1 CG2R61 2 CG2R61 3 CG2R61 4 CG2R61 5 CG2R61 6 NG2R60 7 HGR61 8 HGR61 9 HGR61 10 HGR62 11 HGR62
@<TRIPOS>MOLECULE
pyridine
 11 11 0 0 0
****
USER_CHARGES
INVALID_CHARGES
Pose:   7 Cluster:   7 Fr_nu: 190450 TotEn:   -11.74
@<TRIPOS>ATOM
      1 C1        -65.3513   -8.2179  -47.7625 C.ar   1 LIG      -0.11300
      2 C2        -66.6818   -7.8785  -47.5440 C.ar   1 LIG      -0.11700
      3 C3        -64.5104   -8.4448  -46.6786 C.ar   1 LIG      -0.11700
      4 C4        -67.1190   -7.7796  -46.2329 C.ar   1 LIG       0.17700
      5 C5        -65.0447   -8.3203  -45.4063 C.ar   1 LIG       0.17700
      6 N1        -66.3319   -7.9924  -45.1546 N.ar   1 LIG      -0.60000
      7 H1        -64.9701   -8.3046  -48.7756 H      1 LIG       0.11500
      8 H2        -67.3553   -7.6975  -48.3735 H      1 LIG       0.11500
      9 H3        -63.4696   -8.7099  -46.8251 H      1 LIG       0.11500
     10 H4        -68.1478   -7.5174  -46.0096 H      1 LIG       0.12400
     11 H5        -64.4309   -8.4860  -44.5270 H      1 LIG       0.12400
@<TRIPOS>BOND
      1       1       2 ar
      2       1       3 ar
      3       2       4 ar
      4       3       5 ar
      5       4       6 ar
      6       5       6 ar
      7       1       7 1
      8       2       8 1
      9       3       9 1
     10       4      10 1
     11       5      11 1
@<TRIPOS>ALT_TYPE
CGenFF_4.0_ALT_TYPE_SET
CGenFF_4.0 1 CG2R61 2 CG2R61 3 CG2R61 4 CG2R61 5 CG2R61 6 NG2R60 7 HGR61 8 HGR61 9 HGR61 10 HGR62 11 HGR62
@<TRIPOS>MOLECULE
pyridine
 11 11 0 0 0
****
USER_CHARGES
INVALID_CHARGES
Pose:   8 Cluster:   8 Fr_nu:  53280 TotEn:   -11.49
@<TRIPOS>ATOM
      1 C1        -66.9428   -6.7483  -46.2287 C.ar   1 LIG      -0.11300
      2 C2        -68.2483   -6.7936  -45.7525 C.ar   1 LIG      -0.11700
      3 C3        -65.9447   -7.4612  -45.5738 C.ar   1 LIG      -0.11700
      4 C4        -68.5018   -7.5606  -44.6267 C.ar   1 LIG       0.17700
      5 C5        -66.3012   -8.1980  -44.4559 C.ar   1 LIG       0.17700
      6 N1        -67.5585   -8.2664  -43.9637 N.ar   1 LIG      -0.60000
      7 H1        -66.7035   -6.1579  -47.1081 H      1 LIG       0.11500
      8 H2        -69.0423   -6.2463  -46.2471 H      1 LIG       0.11500
      9 H3        -64.9199   -7.4401  -45.9269 H      1 LIG       0.11500
     10 H4        -69.5036   -7.6283  -44.2159 H      1 LIG       0.12400
     11 H5        -65.5601   -8.7712  -43.9085 H      1 LIG       0.12400
@<TRIPOS>BOND
      1       1       2 ar
      2       1       3 ar
      3       2       4 ar
      4       3       5 ar
      5       4       6 ar
      6       5       6 ar
      7       1       7 1
      8       2       8 1
      9       3       9 1
     10       4      10 1
     11       5      11 1
@<TRIPOS>ALT_TYPE
CGenFF_4.0_ALT_TYPE_SET
CGenFF_4.0 1 CG2R61 2 CG2R61 3 CG2R61 4 CG2R61 5 CG2R61 6 NG2R60 7 HGR61 8 HGR61 9 HGR61 10 HGR62 11 HGR62
@<TRIPOS>MOLECULE
pyridine
 11 11 0 0 0
****
USER_CHARGES
INVALID_CHARGES
Pose:   9 Cluster:   9 Fr_nu: 263478 TotEn:   -10.57
@<TRIPOS>ATOM
      1 C1        -64.7934   -7.8912  -45.3840 C.ar   1 LIG      -0.11300
      2 C2        -65.3590   -7.5165  -44.1704 C.ar   1 LIG      -0.11700
      3 C3        -65.6019   -8.0387  -46.5055 C.ar   1 LIG      -0.11700
      4 C4        -66.7275   -7.3029  -44.1312 C.ar   1 LIG       0.17700
      5 C5        -66.9595   -7.8019  -46.3617 C.ar   1 LIG       0.17700
      6 N1        -67.5452   -7.4365  -45.1994 N.ar   1 LIG      -0.60000
      7 H1        -63.7245   -8.0687  -45.4555 H      1 LIG       0.11500
      8 H2        -64.7482   -7.3952  -43.2834 H      1 LIG       0.11500
      9 H3        -65.1828   -8.3305  -47.4617 H      1 LIG       0.11500
     10 H4        -67.2168   -7.0094  -43.2084 H      1 LIG       0.12400
     11 H5        -67.6339   -7.9039  -47.2056 H      1 LIG       0.12400
@<TRIPOS>BOND
      1       1       2 ar
      2       1       3 ar
      3       2       4 ar
      4       3       5 ar
      5       4       6 ar
      6       5       6 ar
      7       1       7 1
      8       2       8 1
      9       3       9 1
     10       4      10 1
     11       5      11 1
@<TRIPOS>ALT_TYPE
CGenFF_4.0_ALT_TYPE_SET
CGenFF_4.0 1 CG2R61 2 CG2R61 3 CG2R61 4 CG2R61 5 CG2R61 6 NG2R60 7 HGR61 8 HGR61 9 HGR61 10 HGR62 11 HGR62
@<TRIPOS>MOLECULE
pyridine
 11 11 0 0 0
****
USER_CHARGES
INVALID_CHARGES
Pose:  10 Cluster:  10 Fr_nu:  52898 TotEn:    -9.73
@<TRIPOS>ATOM
      1 C1        -64.9433   -8.1332  -45.1657 C.ar   1 LIG      -0.11300
      2 C2        -65.8740   -7.3070  -44.5456 C.ar   1 LIG      -0.11700
      3 C3        -64.7563   -8.0508  -46.5410 C.ar   1 LIG      -0.11700
      4 C4        -66.5866   -6.4227  -45.3392 C.ar   1 LIG       0.17700
      5 C5        -65.5192   -7.1334  -47.2453 C.ar   1 LIG       0.17700
      6 N1        -66.4328   -6.3142  -46.6778 N.ar   1 LIG      -0.60000
      7 H1        -64.3653   -8.8403  -44.5784 H      1 LIG       0.11500
      8 H2        -66.0362   -7.3537  -43.4750 H      1 LIG       0.11500
      9 H3        -64.0367   -8.6853  -47.0458 H      1 LIG       0.11500
     10 H4        -67.3244   -5.7572  -44.9033 H      1 LIG       0.12400
     11 H5        -65.4122   -7.0302  -48.3202 H      1 LIG       0.12400
@<TRIPOS>BOND
      1       1       2 ar
      2       1       3 ar
      3       2       4 ar
      4       3       5 ar
      5       4       6 ar
      6       5       6 ar
      7       1       7 1
      8       2       8 1
      9       3       9 1
     10       4      10 1
     11       5      11 1
@<TRIPOS>ALT_TYPE
CGenFF_4.0_ALT_TYPE_SET
CGenFF_4.0 1 CG2R61 2 CG2R61 3 CG2R61 4 CG2R61 5 CG2R61 6 NG2R60 7 HGR61 8 HGR61 9 HGR61 10 HGR62 11 HGR62
@<TRIPOS>MOLECULE
cyclopropane
 9 9 0 0 0
****
USER_CHARGES
INVALID_CHARGES
Pose:   1 Cluster:   1 Fr_nu:  90194 TotEn:    -7.84
@<TRIPOS>ATOM
      1 C1        -72.1644  -24.6053  -43.7157 C.3    1 LIG      -0.18000
      2 C2        -72.3025  -24.1898  -42.2804 C.3    1 LIG      -0.18000
      3 C3        -71.0415  -23.8810  -43.0332 C.3    1 LIG      -0.18000
      4 H1        -72.0315  -25.6591  -43.9261 H      1 LIG       0.09000
      5 H2        -72.7387  -24.0628  -44.4559 H      1 LIG       0.09000
      6 H3        -72.9696  -23.3674  -42.0545 H      1 LIG       0.09000
      7 H4        -72.2624  -24.9635  -41.5241 H      1 LIG       0.09000
      8 H5        -70.1529  -24.4471  -42.7839 H      1 LIG       0.09000
      9 H6        -70.8606  -22.8511  -43.3142 H      1 LIG       0.09000
@<TRIPOS>BOND
      1       1       2 1
      2       1       3 1
      3       2       3 1
      4       1       4 1
      5       1       5 1
      6       2       6 1
      7       2       7 1
      8       3       8 1
      9       3       9 1
@<TRIPOS>ALT_TYPE
CGenFF_4.0_ALT_TYPE_SET
CGenFF_4.0 1 CG3C31 2 CG3C31 3 CG3C31 4 HGA2 5 HGA2 6 HGA2 7 HGA2 8 HGA2 9 HGA2
@<TRIPOS>MOLECULE
cyclopropane
 9 9 0 0 0
****
USER_CHARGES
INVALID_CHARGES
Pose:   2 Cluster:   2 Fr_nu:  66119 TotEn:    -7.05
@<TRIPOS>ATOM
      1 C1        -67.9516   -5.7453  -45.4153 C.3    1 LIG      -0.18000
      2 C2        -68.2453   -7.2141  -45.3247 C.3    1 LIG      -0.18000
      3 C3        -69.1890   -6.3037  -46.0544 C.3    1 LIG      -0.18000
      4 H1        -68.0711   -5.1499  -44.5188 H      1 LIG       0.09000
      5 H2        -67.1457   -5.4308  -46.0660 H      1 LIG       0.09000
      6 H3        -67.6370   -7.8883  -45.9146 H      1 LIG       0.09000
      7 H4        -68.5626   -7.6081  -44.3674 H      1 LIG       0.09000
      8 H5        -70.1413   -6.0846  -45.5882 H      1 LIG       0.09000
      9 H6        -69.2152   -6.3649  -47.1352 H      1 LIG       0.09000
@<TRIPOS>BOND
      1       1       2 1
      2       1       3 1
      3       2       3 1
      4       1       4 1
      5       1       5 1
      6       2       6 1
      7       2       7 1
      8       3       8 1
      9       3       9 1
@<TRIPOS>ALT_TYPE
CGenFF_4.0_ALT_TYPE_SET
CGenFF_4.0 1 CG3C31 2 CG3C31 3 CG3C31 4 HGA2 5 HGA2 6 HGA2 7 HGA2 8 HGA2 9 HGA2
@<TRIPOS>MOLECULE
cyclopropane
 9 9 0 0 0
****
USER_CHARGES
INVALID_CHARGES
Pose:   3 Cluster:   3 Fr_nu: 449708 TotEn:    -6.94
@<TRIPOS>ATOM
      1 C1        -66.4662   -7.4542  -44.0885 C.3    1 LIG      -0.18000
      2 C2        -65.3729   -7.8094  -45.0531 C.3    1 LIG      -0.18000
      3 C3        -65.1253   -7.8899  -43.5752 C.3    1 LIG      -0.18000
      4 H1        -66.7305   -6.4091  -43.9869 H      1 LIG       0.09000
      5 H2        -67.2939   -8.1445  -43.9870 H      1 LIG       0.09000
      6 H3        -65.4647   -8.7389  -45.6009 H      1 LIG       0.09000
      7 H4        -64.9008   -7.0037  -45.6011 H      1 LIG       0.09000
      8 H5        -64.4868   -7.1382  -43.1284 H      1 LIG       0.09000
      9 H6        -65.0510   -8.8735  -43.1286 H      1 LIG       0.09000
@<TRIPOS>BOND
      1       1       2 1
      2       1       3 1
      3       2       3 1
      4       1       4 1
      5       1       5 1
      6       2       6 1
      7       2       7 1
      8       3       8 1
      9       3       9 1
@<TRIPOS>ALT_TYPE
CGenFF_4.0_ALT_TYPE_SET
CGenFF_4.0 1 CG3C31 2 CG3C31 3 CG3C31 4 HGA2 5 HGA2 6 HGA2 7 HGA2 8 HGA2 9 HGA2
@<TRIPOS>MOLECULE
cyclopropane
 9 9 0 0 0
****
USER_CHARGES
INVALID_CHARGES
Pose:   4 Cluster:   4 Fr_nu: 1075725 TotEn:    -6.71
@<TRIPOS>ATOM
      1 C1        -73.4510  -12.2909  -43.7271 C.3    1 LIG      -0.18000
      2 C2        -72.0238  -12.7388  -43.6071 C.3    1 LIG      -0.18000
      3 C3        -72.3360  -11.3210  -43.9870 C.3    1 LIG      -0.18000
      4 H1        -74.0216  -12.6438  -44.5770 H      1 LIG       0.09000
      5 H2        -74.0211  -12.1715  -42.8147 H      1 LIG       0.09000
      6 H3        -71.6333  -12.9209  -42.6137 H      1 LIG       0.09000
      7 H4        -71.6331  -13.3933  -44.3761 H      1 LIG       0.09000
      8 H5        -72.1558  -11.0213  -45.0116 H      1 LIG       0.09000
      9 H6        -72.1560  -10.5493  -43.2491 H      1 LIG       0.09000
@<TRIPOS>BOND
      1       1       2 1
      2       1       3 1
      3       2       3 1
      4       1       4 1
      5       1       5 1
      6       2       6 1
      7       2       7 1
      8       3       8 1
      9       3       9 1
@<TRIPOS>ALT_TYPE
CGenFF_4.0_ALT_TYPE_SET
CGenFF_4.0 1 CG3C31 2 CG3C31 3 CG3C31 4 HGA2 5 HGA2 6 HGA2 7 HGA2 8 HGA2 9 HGA2
@<TRIPOS>MOLECULE
cyclopropane
 9 9 0 0 0
****
USER_CHARGES
INVALID_CHARGES
Pose:   5 Cluster:   5 Fr_nu:  35638 TotEn:    -6.66
@<TRIPOS>ATOM
      1 C1        -65.0388   -8.5386  -44.8725 C.3    1 LIG      -0.18000
      2 C2        -64.5620   -7.1980  -45.3492 C.3    1 LIG      -0.18000
      3 C3        -64.1939   -8.4389  -46.1085 C.3    1 LIG      -0.18000
      4 H1        -64.5823   -8.9495  -43.9807 H      1 LIG       0.09000
      5 H2        -66.0880   -8.7746  -44.9963 H      1 LIG       0.09000
      6 H3        -65.2904   -6.5315  -45.7938 H      1 LIG       0.09000
      7 H4        -63.7844   -6.7059  -44.7786 H      1 LIG       0.09000
      8 H5        -63.1688   -8.7822  -46.0488 H      1 LIG       0.09000
      9 H6        -64.6751   -8.6076  -47.0638 H      1 LIG       0.09000
@<TRIPOS>BOND
      1       1       2 1
      2       1       3 1
      3       2       3 1
      4       1       4 1
      5       1       5 1
      6       2       6 1
      7       2       7 1
      8       3       8 1
      9       3       9 1
@<TRIPOS>ALT_TYPE
CGenFF_4.0_ALT_TYPE_SET
CGenFF_4.0 1 CG3C31 2 CG3C31 3 CG3C31 4 HGA2 5 HGA2 6 HGA2 7 HGA2 8 HGA2 9 HGA2
@<TRIPOS>MOLECULE
cyclopropane
 9 9 0 0 0
****
USER_CHARGES
INVALID_CHARGES
Pose:   6 Cluster:   6 Fr_nu:  14871 TotEn:    -6.64
@<TRIPOS>ATOM
      1 C1        -65.9176   -7.8190  -48.4018 C.3    1 LIG      -0.18000
      2 C2        -66.2823   -7.3379  -47.0280 C.3    1 LIG      -0.18000
      3 C3        -65.1995   -8.3622  -47.2015 C.3    1 LIG      -0.18000
      4 H1        -66.6159   -8.4716  -48.9106 H      1 LIG       0.09000
      5 H2        -65.3772   -7.1389  -49.0479 H      1 LIG       0.09000
      6 H3        -65.9875   -6.3339  -46.7494 H      1 LIG       0.09000
      7 H4        -67.2262   -7.6665  -46.6114 H      1 LIG       0.09000
      8 H5        -65.4145   -9.3802  -46.9022 H      1 LIG       0.09000
      9 H6        -64.1761   -8.0474  -47.0402 H      1 LIG       0.09000
@<TRIPOS>BOND
      1       1       2 1
      2       1       3 1
      3       2       3 1
      4       1       4 1
      5       1       5 1
      6       2       6 1
      7       2       7 1
      8       3       8 1
      9       3       9 1
@<TRIPOS>ALT_TYPE
CGenFF_4.0_ALT_TYPE_SET
CGenFF_4.0 1 CG3C31 2 CG3C31 3 CG3C31 4 HGA2 5 HGA2 6 HGA2 7 HGA2 8 HGA2 9 HGA2
@<TRIPOS>MOLECULE
cyclopropane
 9 9 0 0 0
****
USER_CHARGES
INVALID_CHARGES
Pose:   7 Cluster:   7 Fr_nu:  57013 TotEn:    -6.50
@<TRIPOS>ATOM
      1 C1        -50.4653   -9.3437  -44.5048 C.3    1 LIG      -0.18000
      2 C2        -49.2045  -10.0930  -44.8221 C.3    1 LIG      -0.18000
      3 C3        -49.7699  -10.1299  -43.4325 C.3    1 LIG      -0.18000
      4 H1        -50.4119   -8.2634  -44.4539 H      1 LIG       0.09000
      5 H2        -51.3967   -9.7351  -44.8937 H      1 LIG       0.09000
      6 H3        -49.2872  -10.9889  -45.4247 H      1 LIG       0.09000
      7 H4        -48.3019   -9.5175  -44.9849 H      1 LIG       0.09000
      8 H5        -49.2481   -9.5790  -42.6602 H      1 LIG       0.09000
      9 H6        -50.2335  -11.0503  -43.1004 H      1 LIG       0.09000
@<TRIPOS>BOND
      1       1       2 1
      2       1       3 1
      3       2       3 1
      4       1       4 1
      5       1       5 1
      6       2       6 1
      7       2       7 1
      8       3       8 1
      9       3       9 1
@<TRIPOS>ALT_TYPE
CGenFF_4.0_ALT_TYPE_SET
CGenFF_4.0 1 CG3C31 2 CG3C31 3 CG3C31 4 HGA2 5 HGA2 6 HGA2 7 HGA2 8 HGA2 9 HGA2
@<TRIPOS>MOLECULE
cyclopropane
 9 9 0 0 0
****
USER_CHARGES
INVALID_CHARGES
Pose:   8 Cluster:   8 Fr_nu: 259298 TotEn:    -5.54
@<TRIPOS>ATOM
      1 C1        -66.9218   -6.8348  -45.2906 C.3    1 LIG      -0.18000
      2 C2        -66.4086   -5.7546  -46.1970 C.3    1 LIG      -0.18000
      3 C3        -67.8864   -5.9543  -46.0294 C.3    1 LIG      -0.18000
      4 H1        -66.8209   -7.8612  -45.6202 H      1 LIG       0.09000
      5 H2        -66.8210   -6.6881  -44.2228 H      1 LIG       0.09000
      6 H3        -65.9623   -4.8807  -45.7392 H      1 LIG       0.09000
      7 H4        -65.9621   -6.0533  -47.1370 H      1 LIG       0.09000
      8 H5        -68.4345   -6.3878  -46.8563 H      1 LIG       0.09000
      9 H6        -68.4343   -5.2152  -45.4584 H      1 LIG       0.09000
@<TRIPOS>BOND
      1       1       2 1
      2       1       3 1
      3       2       3 1
      4       1       4 1
      5       1       5 1
      6       2       6 1
      7       2       7 1
      8       3       8 1
      9       3       9 1
@<TRIPOS>ALT_TYPE
CGenFF_4.0_ALT_TYPE_SET
CGenFF_4.0 1 CG3C31 2 CG3C31 3 CG3C31 4 HGA2 5 HGA2 6 HGA2 7 HGA2 8 HGA2 9 HGA2
@<TRIPOS>MOLECULE
cyclopropane
 9 9 0 0 0
****
USER_CHARGES
INVALID_CHARGES
Pose:   9 Cluster:   9 Fr_nu: 720045 TotEn:    -5.16
@<TRIPOS>ATOM
      1 C1        -66.3829   -7.3017  -44.1613 C.3    1 LIG      -0.18000
      2 C2        -67.0040   -6.1974  -44.9655 C.3    1 LIG      -0.18000
      3 C3        -67.3898   -7.6240  -45.2262 C.3    1 LIG      -0.18000
      4 H1        -65.3464   -7.5469  -44.3557 H      1 LIG       0.09000
      5 H2        -66.6893   -7.4080  -43.1285 H      1 LIG       0.09000
      6 H3        -67.7286   -5.5603  -44.4739 H      1 LIG       0.09000
      7 H4        -66.3859   -5.6989  -45.7015 H      1 LIG       0.09000
      8 H5        -67.0311   -8.0858  -46.1373 H      1 LIG       0.09000
      9 H6        -68.3736   -7.9469  -44.9095 H      1 LIG       0.09000
@<TRIPOS>BOND
      1       1       2 1
      2       1       3 1
      3       2       3 1
      4       1       4 1
      5       1       5 1
      6       2       6 1
      7       2       7 1
      8       3       8 1
      9       3       9 1
@<TRIPOS>ALT_TYPE
CGenFF_4.0_ALT_TYPE_SET
CGenFF_4.0 1 CG3C31 2 CG3C31 3 CG3C31 4 HGA2 5 HGA2 6 HGA2 7 HGA2 8 HGA2 9 HGA2
@<TRIPOS>MOLECULE
pyrrole
 10 10 0 0 0
****
USER_CHARGES
INVALID_CHARGES
Pose:   1 Cluster:   1 Fr_nu: 1894112 TotEn:   -15.65
@<TRIPOS>ATOM
      1 C1        -73.4298  -27.4575  -45.2531 C.2    1 LIG      -0.25700
      2 C2        -74.1114  -28.2628  -46.1986 C.2    1 LIG      -0.25700
      3 C3        -74.1896  -26.3263  -45.0524 C.2    1 LIG      -0.04700
      4 C4        -75.2670  -27.5990  -46.5470 C.2    1 LIG      -0.04700
      5 N1        -75.3039  -26.4230  -45.8443 N.pl3  1 LIG      -0.36000
      6 H1        -72.4880  -27.6786  -44.7708 H      1 LIG       0.15400
      7 H2        -73.7959  -29.2216  -46.5850 H      1 LIG       0.15400
      8 H3        -74.0372  -25.4635  -44.4195 H      1 LIG       0.14000
      9 H4        -76.0645  -27.8588  -47.2290 H      1 LIG       0.14000
     10 H5        -76.0402  -25.7330  -45.9010 H      1 LIG       0.38000
@<TRIPOS>BOND
      1       1       2 1
      2       1       3 2
      3       2       4 2
      4       3       5 1
      5       4       5 1
      6       1       6 1
      7       2       7 1
      8       3       8 1
      9       4       9 1
     10       5      10 1
@<TRIPOS>ALT_TYPE
CGenFF_4.0_ALT_TYPE_SET
CGenFF_4.0 1 CG2R51 2 CG2R51 3 CG2R51 4 CG2R51 5 NG2R51 6 HGR51 7 HGR51 8 HGR52 9 HGR52 10 HGP1
@<TRIPOS>MOLECULE
pyrrole
 10 10 0 0 0
****
USER_CHARGES
INVALID_CHARGES
Pose:   2 Cluster:   2 Fr_nu: 201742 TotEn:   -14.41
@<TRIPOS>ATOM
      1 C1        -66.5225   -8.1347  -45.3693 C.2    1 LIG      -0.25700
      2 C2        -66.8412   -7.4473  -44.1723 C.2    1 LIG      -0.25700
      3 C3        -65.2018   -8.5169  -45.2850 C.2    1 LIG      -0.04700
      4 C4        -65.7056   -7.4302  -43.3930 C.2    1 LIG      -0.04700
      5 N1        -64.7153   -8.0830  -44.0795 N.pl3  1 LIG      -0.36000
      6 H1        -67.1838   -8.3302  -46.2017 H      1 LIG       0.15400
      7 H2        -67.7936   -7.0112  -43.9058 H      1 LIG       0.15400
      8 H3        -64.5664   -9.0564  -45.9731 H      1 LIG       0.14000
      9 H4        -65.5151   -7.0143  -42.4135 H      1 LIG       0.14000
     10 H5        -63.7711   -8.2234  -43.7476 H      1 LIG       0.38000
@<TRIPOS>BOND
      1       1       2 1
      2       1       3 2
      3       2       4 2
      4       3       5 1
      5       4       5 1
      6       1       6 1
      7       2       7 1
      8       3       8 1
      9       4       9 1
     10       5      10 1
@<TRIPOS>ALT_TYPE
CGenFF_4.0_ALT_TYPE_SET
CGenFF_4.0 1 CG2R51 2 CG2R51 3 CG2R51 4 CG2R51 5 NG2R51 6 HGR51 7 HGR51 8 HGR52 9 HGR52 10 HGP1
@<TRIPOS>MOLECULE
pyrrole
 10 10 0 0 0
****
USER_CHARGES
INVALID_CHARGES
Pose:   3 Cluster:   3 Fr_nu: 201979 TotEn:   -12.83
@<TRIPOS>ATOM
      1 C1        -65.3362   -7.9279  -46.8884 C.2    1 LIG      -0.25700
      2 C2        -66.0992   -7.3269  -45.8570 C.2    1 LIG      -0.25700
      3 C3        -64.1398   -8.3279  -46.3352 C.2    1 LIG      -0.04700
      4 C4        -65.3458   -7.3779  -44.7050 C.2    1 LIG      -0.04700
      5 N1        -64.1567   -7.9882  -45.0077 N.pl3  1 LIG      -0.36000
      6 H1        -65.6276   -8.0555  -47.9214 H      1 LIG       0.15400
      7 H2        -67.0895   -6.9023  -45.9427 H      1 LIG       0.15400
      8 H3        -63.2804   -8.8217  -46.7663 H      1 LIG       0.14000
      9 H4        -65.5500   -7.0367  -43.6998 H      1 LIG       0.14000
     10 H5        -63.4072   -8.1617  -44.3523 H      1 LIG       0.38000
@<TRIPOS>BOND
      1       1       2 1
      2       1       3 2
      3       2       4 2
      4       3       5 1
      5       4       5 1
      6       1       6 1
      7       2       7 1
      8       3       8 1
      9       4       9 1
     10       5      10 1
@<TRIPOS>ALT_TYPE
CGenFF_4.0_ALT_TYPE_SET
CGenFF_4.0 1 CG2R51 2 CG2R51 3 CG2R51 4 CG2R51 5 NG2R51 6 HGR51 7 HGR51 8 HGR52 9 HGR52 10 HGP1
@<TRIPOS>MOLECULE
pyrrole
 10 10 0 0 0
****
USER_CHARGES
INVALID_CHARGES
Pose:   4 Cluster:   4 Fr_nu: 1345111 TotEn:   -12.66
@<TRIPOS>ATOM
      1 C1        -65.4798   -8.0282  -45.3671 C.2    1 LIG      -0.25700
      2 C2        -66.6129   -7.4870  -46.0230 C.2    1 LIG      -0.25700
      3 C3        -65.5220   -7.6054  -44.0568 C.2    1 LIG      -0.04700
      4 C4        -67.3130   -6.7498  -45.0936 C.2    1 LIG      -0.04700
      5 N1        -66.6405   -6.8287  -43.9021 N.pl3  1 LIG      -0.36000
      6 H1        -64.7167   -8.6579  -45.8024 H      1 LIG       0.15400
      7 H2        -66.8897   -7.6185  -47.0595 H      1 LIG       0.15400
      8 H3        -64.8580   -7.7865  -43.2234 H      1 LIG       0.14000
      9 H4        -68.2276   -6.1793  -45.1735 H      1 LIG       0.14000
     10 H5        -66.9258   -6.3829  -43.0412 H      1 LIG       0.38000
@<TRIPOS>BOND
      1       1       2 1
      2       1       3 2
      3       2       4 2
      4       3       5 1
      5       4       5 1
      6       1       6 1
      7       2       7 1
      8       3       8 1
      9       4       9 1
     10       5      10 1
@<TRIPOS>ALT_TYPE
CGenFF_4.0_ALT_TYPE_SET
CGenFF_4.0 1 CG2R51 2 CG2R51 3 CG2R51 4 CG2R51 5 NG2R51 6 HGR51 7 HGR51 8 HGR52 9 HGR52 10 HGP1
@<TRIPOS>MOLECULE
pyrrole
 10 10 0 0 0
****
USER_CHARGES
INVALID_CHARGES
Pose:   5 Cluster:   5 Fr_nu: 366899 TotEn:   -12.22
@<TRIPOS>ATOM
      1 C1        -66.1621   -7.7508  -45.7550 C.2    1 LIG      -0.25700
      2 C2        -65.1254   -8.1167  -46.6486 C.2    1 LIG      -0.25700
      3 C3        -67.2798   -7.4761  -46.5118 C.2    1 LIG      -0.04700
      4 C4        -65.6412   -8.0544  -47.9244 C.2    1 LIG      -0.04700
      5 N1        -66.9513   -7.6638  -47.8291 N.pl3  1 LIG      -0.36000
      6 H1        -66.1005   -7.6942  -44.6773 H      1 LIG       0.15400
      7 H2        -64.1130   -8.3949  -46.3923 H      1 LIG       0.15400
      8 H3        -68.2761   -7.1643  -46.2319 H      1 LIG       0.14000
      9 H4        -65.1943   -8.2543  -48.8882 H      1 LIG       0.14000
     10 H5        -67.5792   -7.5344  -48.6103 H      1 LIG       0.38000
@<TRIPOS>BOND
      1       1       2 1
      2       1       3 2
      3       2       4 2
      4       3       5 1
      5       4       5 1
      6       1       6 1
      7       2       7 1
      8       3       8 1
      9       4       9 1
     10       5      10 1
@<TRIPOS>ALT_TYPE
CGenFF_4.0_ALT_TYPE_SET
CGenFF_4.0 1 CG2R51 2 CG2R51 3 CG2R51 4 CG2R51 5 NG2R51 6 HGR51 7 HGR51 8 HGR52 9 HGR52 10 HGP1
@<TRIPOS>MOLECULE
pyrrole
 10 10 0 0 0
****
USER_CHARGES
INVALID_CHARGES
Pose:   6 Cluster:   6 Fr_nu: 250817 TotEn:   -10.78
@<TRIPOS>ATOM
      1 C1        -65.4156   -6.9276  -46.3802 C.2    1 LIG      -0.25700
      2 C2        -64.6128   -7.9617  -46.9217 C.2    1 LIG      -0.25700
      3 C3        -66.2862   -6.5227  -47.3678 C.2    1 LIG      -0.04700
      4 C4        -65.0172   -8.1571  -48.2239 C.2    1 LIG      -0.04700
      5 N1        -66.0347   -7.2768  -48.4842 N.pl3  1 LIG      -0.36000
      6 H1        -65.3648   -6.5228  -45.3792 H      1 LIG       0.15400
      7 H2        -63.8251   -8.5053  -46.4194 H      1 LIG       0.15400
      8 H3        -67.0592   -5.7673  -47.3763 H      1 LIG       0.14000
      9 H4        -64.6736   -8.8431  -48.9854 H      1 LIG       0.14000
     10 H5        -66.5250   -7.1962  -49.3643 H      1 LIG       0.38000
@<TRIPOS>BOND
      1       1       2 1
      2       1       3 2
      3       2       4 2
      4       3       5 1
      5       4       5 1
      6       1       6 1
      7       2       7 1
      8       3       8 1
      9       4       9 1
     10       5      10 1
@<TRIPOS>ALT_TYPE
CGenFF_4.0_ALT_TYPE_SET
CGenFF_4.0 1 CG2R51 2 CG2R51 3 CG2R51 4 CG2R51 5 NG2R51 6 HGR51 7 HGR51 8 HGR52 9 HGR52 10 HGP1
@<TRIPOS>MOLECULE
pyrrole
 10 10 0 0 0
****
USER_CHARGES
INVALID_CHARGES
Pose:   7 Cluster:   7 Fr_nu: 415081 TotEn:    -8.95
@<TRIPOS>ATOM
      1 C1        -67.9201   -6.7881  -46.7101 C.2    1 LIG      -0.25700
      2 C2        -66.5150   -6.9380  -46.8112 C.2    1 LIG      -0.25700
      3 C3        -68.1828   -6.1751  -45.5049 C.2    1 LIG      -0.04700
      4 C4        -65.9618   -6.4120  -45.6645 C.2    1 LIG      -0.04700
      5 N1        -66.9850   -5.9514  -44.8777 N.pl3  1 LIG      -0.36000
      6 H1        -68.6596   -7.0934  -47.4370 H      1 LIG       0.15400
      7 H2        -65.9646   -7.3810  -47.6291 H      1 LIG       0.15400
      8 H3        -69.1121   -5.8796  -45.0386 H      1 LIG       0.14000
      9 H4        -64.9344   -6.3234  -45.3404 H      1 LIG       0.14000
     10 H5        -66.8734   -5.5135  -43.9738 H      1 LIG       0.38000
@<TRIPOS>BOND
      1       1       2 1
      2       1       3 2
      3       2       4 2
      4       3       5 1
      5       4       5 1
      6       1       6 1
      7       2       7 1
      8       3       8 1
      9       4       9 1
     10       5      10 1
@<TRIPOS>ALT_TYPE
CGenFF_4.0_ALT_TYPE_SET
CGenFF_4.0 1 CG2R51 2 CG2R51 3 CG2R51 4 CG2R51 5 NG2R51 6 HGR51 7 HGR51 8 HGR52 9 HGR52 10 HGP1
@<TRIPOS>MOLECULE
pyrrole
 10 10 0 0 0
****
USER_CHARGES
INVALID_CHARGES
Pose:   8 Cluster:   8 Fr_nu: 451571 TotEn:    -8.82
@<TRIPOS>ATOM
      1 C1        -67.5327   -6.7483  -44.9208 C.2    1 LIG      -0.25700
      2 C2        -66.2302   -6.9716  -45.4315 C.2    1 LIG      -0.25700
      3 C3        -68.3847   -6.6446  -45.9981 C.2    1 LIG      -0.04700
      4 C4        -66.3260   -6.9974  -46.8054 C.2    1 LIG      -0.04700
      5 N1        -67.6402   -6.7973  -47.1385 N.pl3  1 LIG      -0.36000
      6 H1        -67.8182   -6.6720  -43.8811 H      1 LIG       0.15400
      7 H2        -65.3206   -7.0993  -44.8618 H      1 LIG       0.15400
      8 H3        -69.4508   -6.4755  -46.0552 H      1 LIG       0.14000
      9 H4        -65.5786   -7.1415  -47.5729 H      1 LIG       0.14000
     10 H5        -68.0046   -6.7674  -48.0807 H      1 LIG       0.38000
@<TRIPOS>BOND
      1       1       2 1
      2       1       3 2
      3       2       4 2
      4       3       5 1
      5       4       5 1
      6       1       6 1
      7       2       7 1
      8       3       8 1
      9       4       9 1
     10       5      10 1
@<TRIPOS>ALT_TYPE
CGenFF_4.0_ALT_TYPE_SET
CGenFF_4.0 1 CG2R51 2 CG2R51 3 CG2R51 4 CG2R51 5 NG2R51 6 HGR51 7 HGR51 8 HGR52 9 HGR52 10 HGP1
@<TRIPOS>MOLECULE
pyrrole
 10 10 0 0 0
****
USER_CHARGES
INVALID_CHARGES
Pose:   9 Cluster:   9 Fr_nu: 1284415 TotEn:    -8.60
@<TRIPOS>ATOM
      1 C1        -66.4000   -7.7086  -46.4052 C.2    1 LIG      -0.25700
      2 C2        -66.1540   -7.7086  -45.0100 C.2    1 LIG      -0.25700
      3 C3        -67.5188   -6.9359  -46.6257 C.2    1 LIG      -0.04700
      4 C4        -67.1301   -6.9360  -44.4203 C.2    1 LIG      -0.04700
      5 N1        -67.9542   -6.4717  -45.4119 N.pl3  1 LIG      -0.36000
      6 H1        -65.8240   -8.2162  -47.1661 H      1 LIG       0.15400
      7 H2        -65.3539   -8.2161  -44.4900 H      1 LIG       0.15400
      8 H3        -68.0428   -6.6762  -47.5346 H      1 LIG       0.14000
      9 H4        -67.3099   -6.6748  -43.3869 H      1 LIG       0.14000
     10 H5        -68.7594   -5.8776  -45.2701 H      1 LIG       0.38000
@<TRIPOS>BOND
      1       1       2 1
      2       1       3 2
      3       2       4 2
      4       3       5 1
      5       4       5 1
      6       1       6 1
      7       2       7 1
      8       3       8 1
      9       4       9 1
     10       5      10 1
@<TRIPOS>ALT_TYPE
CGenFF_4.0_ALT_TYPE_SET
CGenFF_4.0 1 CG2R51 2 CG2R51 3 CG2R51 4 CG2R51 5 NG2R51 6 HGR51 7 HGR51 8 HGR52 9 HGR52 10 HGP1
@<TRIPOS>MOLECULE
pyrrole
 10 10 0 0 0
****
USER_CHARGES
INVALID_CHARGES
Pose:  10 Cluster:  10 Fr_nu: 579201 TotEn:    -8.02
@<TRIPOS>ATOM
      1 C1        -66.3714   -7.5957  -46.9414 C.2    1 LIG      -0.25700
      2 C2        -65.1985   -8.0280  -46.2746 C.2    1 LIG      -0.25700
      3 C3        -66.0933   -7.5735  -48.2903 C.2    1 LIG      -0.04700
      4 C4        -64.2393   -8.2567  -47.2364 C.2    1 LIG      -0.04700
      5 N1        -64.7943   -7.9769  -48.4578 N.pl3  1 LIG      -0.36000
      6 H1        -67.3158   -7.3301  -46.4876 H      1 LIG       0.15400
      7 H2        -65.0654   -8.1584  -45.2100 H      1 LIG       0.15400
      8 H3        -66.7013   -7.3068  -49.1432 H      1 LIG       0.14000
      9 H4        -63.2152   -8.5940  -47.1606 H      1 LIG       0.14000
     10 H5        -64.3188   -8.0563  -49.3461 H      1 LIG       0.38000
@<TRIPOS>BOND
      1       1       2 1
      2       1       3 2
      3       2       4 2
      4       3       5 1
      5       4       5 1
      6       1       6 1
      7       2       7 1
      8       3       8 1
      9       4       9 1
     10       5      10 1
@<TRIPOS>ALT_TYPE
CGenFF_4.0_ALT_TYPE_SET
CGenFF_4.0 1 CG2R51 2 CG2R51 3 CG2R51 4 CG2R51 5 NG2R51 6 HGR51 7 HGR51 8 HGR52 9 HGR52 10 HGP1
# TRIPOS MOL2 file generated by SEED

@<TRIPOS>MOLECULE
morpholine
 16 16 0 0 0
****
USER_CHARGES
INVALID_CHARGES
Pose:   1 Cluster:   1 Fr_nu: 1284217 TotEn:   -50.22
@<TRIPOS>ATOM
      1 C1        -72.1001    5.3430  -58.6899 C.3    1 LIG       0.20900
      2 C2        -70.3346    3.6605  -59.1623 C.3    1 LIG       0.20900
      3 C3        -71.0034    6.2611  -58.1810 C.3    1 LIG      -0.03300
      4 C4        -69.3243    4.6614  -58.6309 C.3    1 LIG      -0.03300
      5 N1        -71.5047    4.4179  -59.7014 N.4    1 LIG      -0.45600
      6 O1        -69.9218    5.4996  -57.6392 O.3    1 LIG      -0.27400
      7 H1        -72.5092    4.7139  -57.8926 H      1 LIG       0.09000
      8 H2        -72.9056    5.8938  -59.1829 H      1 LIG       0.09000
      9 H3        -69.9301    3.0563  -59.9785 H      1 LIG       0.09000
     10 H4        -70.7204    3.0105  -58.3706 H      1 LIG       0.09000
     11 H5        -70.6285    6.9228  -58.9709 H      1 LIG       0.09000
     12 H6        -71.3946    6.8953  -57.3793 H      1 LIG       0.09000
     13 H7        -68.4918    4.1314  -58.1576 H      1 LIG       0.09000
     14 H8        -68.9077    5.2813  -59.4339 H      1 LIG       0.09000
     15 H9        -72.2225    3.7568  -60.0283 H      1 LIG       0.32900
     16 H10       -71.2167    4.9533  -60.5325 H      1 LIG       0.32900
@<TRIPOS>BOND
      1       1       3 1
      2       1       5 1
      3       2       4 1
      4       2       5 1
      5       3       6 1
      6       4       6 1
      7       1       7 1
      8       1       8 1
      9       2       9 1
     10       2      10 1
     11       3      11 1
     12       3      12 1
     13       4      13 1
     14       4      14 1
     15       5      15 1
     16       5      16 1
@<TRIPOS>ALT_TYPE
CGenFF_4.0_ALT_TYPE_SET
CGenFF_4.0 1 CG324 2 CG324 3 CG321 4 CG321 5 NG3P2 6 OG3C61 7 HGA2 8 HGA2 9 HGA2 10 HGA2 11 HGA2 12 HGA2 13 HGA2 14 HGA2 15 HGP2 16 HGP2
@<TRIPOS>MOLECULE
morpholine
 16 16 0 0 0
****
USER_CHARGES
INVALID_CHARGES
Pose:   2 Cluster:   2 Fr_nu: 1186008 TotEn:   -49.77
@<TRIPOS>ATOM
      1 C1        -69.6709    3.0156  -61.2144 C.3    1 LIG       0.20900
      2 C2        -70.7118    4.4414  -59.4666 C.3    1 LIG       0.20900
      3 C3        -68.6390    2.6060  -60.1790 C.3    1 LIG      -0.03300
      4 C4        -69.6293    3.9612  -58.5168 C.3    1 LIG      -0.03300
      5 N1        -70.9307    3.3839  -60.4997 N.4    1 LIG      -0.45600
      6 O1        -68.4306    3.6578  -59.2338 O.3    1 LIG      -0.27400
      7 H1        -69.3579    3.9027  -61.7747 H      1 LIG       0.09000
      8 H2        -69.9108    2.2022  -61.9043 H      1 LIG       0.09000
      9 H3        -71.6656    4.6069  -58.9589 H      1 LIG       0.09000
     10 H4        -70.4113    5.3465  -60.0039 H      1 LIG       0.09000
     11 H5        -68.9333    1.6904  -59.6523 H      1 LIG       0.09000
     12 H6        -67.6808    2.4089  -60.6701 H      1 LIG       0.09000
     13 H7        -69.3924    4.7502  -57.7960 H      1 LIG       0.09000
     14 H8        -69.9509    3.0801  -57.9485 H      1 LIG       0.09000
     15 H9        -71.6313    3.7070  -61.1808 H      1 LIG       0.32900
     16 H10       -71.3347    2.5466  -60.0571 H      1 LIG       0.32900
@<TRIPOS>BOND
      1       1       3 1
      2       1       5 1
      3       2       4 1
      4       2       5 1
      5       3       6 1
      6       4       6 1
      7       1       7 1
      8       1       8 1
      9       2       9 1
     10       2      10 1
     11       3      11 1
     12       3      12 1
     13       4      13 1
     14       4      14 1
     15       5      15 1
     16       5      16 1
@<TRIPOS>ALT_TYPE
CGenFF_4.0_ALT_TYPE_SET
CGenFF_4.0 1 CG324 2 CG324 3 CG321 4 CG321 5 NG3P2 6 OG3C61 7 HGA2 8 HGA2 9 HGA2 10 HGA2 11 HGA2 12 HGA2 13 HGA2 14 HGA2 15 HGP2 16 HGP2
@<TRIPOS>MOLECULE
morpholine
 16 16 0 0 0
****
USER_CHARGES
INVALID_CHARGES
Pose:   3 Cluster:   3 Fr_nu: 456067 TotEn:   -41.93
@<TRIPOS>ATOM
      1 C1        -81.5988  -10.4449  -30.6190 C.3    1 LIG       0.20900
      2 C2        -83.1815  -12.1027  -31.5769 C.3    1 LIG       0.20900
      3 C3        -81.7697  -11.1451  -29.2828 C.3    1 LIG      -0.03300
      4 C4        -83.2742  -12.7220  -30.1939 C.3    1 LIG      -0.03300
      5 N1        -81.8476  -11.4410  -31.7049 N.4    1 LIG      -0.45600
      6 O1        -83.0701  -11.7304  -29.1849 O.3    1 LIG      -0.27400
      7 H1        -82.3307   -9.6423  -30.7564 H      1 LIG       0.09000
      8 H2        -80.5863  -10.0559  -30.7561 H      1 LIG       0.09000
      9 H3        -83.2552  -12.8495  -32.3717 H      1 LIG       0.09000
     10 H4        -83.9339  -11.3217  -31.7256 H      1 LIG       0.09000
     11 H5        -81.0060  -11.9165  -29.1278 H      1 LIG       0.09000
     12 H6        -81.6727  -10.4187  -28.4698 H      1 LIG       0.09000
     13 H7        -84.2723  -13.1454  -30.0439 H      1 LIG       0.09000
     14 H8        -82.5480  -13.5335  -30.0642 H      1 LIG       0.09000
     15 H9        -81.7796  -10.9765  -32.6207 H      1 LIG       0.32900
     16 H10       -81.1054  -12.1547  -31.6963 H      1 LIG       0.32900
@<TRIPOS>BOND
      1       1       3 1
      2       1       5 1
      3       2       4 1
      4       2       5 1
      5       3       6 1
      6       4       6 1
      7       1       7 1
      8       1       8 1
      9       2       9 1
     10       2      10 1
     11       3      11 1
     12       3      12 1
     13       4      13 1
     14       4      14 1
     15       5      15 1
     16       5      16 1
@<TRIPOS>ALT_TYPE
CGenFF_4.0_ALT_TYPE_SET
CGenFF_4.0 1 CG324 2 CG324 3 CG321 4 CG321 5 NG3P2 6 OG3C61 7 HGA2 8 HGA2 9 HGA2 10 HGA2 11 HGA2 12 HGA2 13 HGA2 14 HGA2 15 HGP2 16 HGP2
@<TRIPOS>MOLECULE
morpholine
 16 16 0 0 0
****
USER_CHARGES
INVALID_CHARGES
Pose:   4 Cluster:   4 Fr_nu: 699314 TotEn:   -41.23
@<TRIPOS>ATOM
      1 C1        -63.2047    4.8286  -52.5122 C.3    1 LIG       0.20900
      2 C2        -65.0568    5.1164  -54.1424 C.3    1 LIG       0.20900
      3 C3        -63.8703    5.8946  -51.6605 C.3    1 LIG      -0.03300
      4 C4        -65.6320    6.1677  -53.2104 C.3    1 LIG      -0.03300
      5 N1        -64.2605    4.1516  -53.3248 N.4    1 LIG      -0.45600
      6 O1        -64.5883    6.8182  -52.4820 O.3    1 LIG      -0.27400
      7 H1        -62.4911    5.2593  -53.2221 H      1 LIG       0.09000
      8 H2        -62.7142    4.0616  -51.9069 H      1 LIG       0.09000
      9 H3        -65.8356    4.5469  -54.6562 H      1 LIG       0.09000
     10 H4        -64.3673    5.5516  -54.8726 H      1 LIG       0.09000
     11 H5        -64.5488    5.4568  -50.9187 H      1 LIG       0.09000
     12 H6        -63.1087    6.4609  -51.1152 H      1 LIG       0.09000
     13 H7        -66.1547    6.9329  -53.7929 H      1 LIG       0.09000
     14 H8        -66.3554    5.7349  -52.5089 H      1 LIG       0.09000
     15 H9        -63.8248    3.4534  -53.9428 H      1 LIG       0.32900
     16 H10       -64.8893    3.6233  -52.7037 H      1 LIG       0.32900
@<TRIPOS>BOND
      1       1       3 1
      2       1       5 1
      3       2       4 1
      4       2       5 1
      5       3       6 1
      6       4       6 1
      7       1       7 1
      8       1       8 1
      9       2       9 1
     10       2      10 1
     11       3      11 1
     12       3      12 1
     13       4      13 1
     14       4      14 1
     15       5      15 1
     16       5      16 1
@<TRIPOS>ALT_TYPE
CGenFF_4.0_ALT_TYPE_SET
CGenFF_4.0 1 CG324 2 CG324 3 CG321 4 CG321 5 NG3P2 6 OG3C61 7 HGA2 8 HGA2 9 HGA2 10 HGA2 11 HGA2 12 HGA2 13 HGA2 14 HGA2 15 HGP2 16 HGP2
@<TRIPOS>MOLECULE
morpholine
 16 16 0 0 0
****
USER_CHARGES
INVALID_CHARGES
Pose:   5 Cluster:   5 Fr_nu: 1350410 TotEn:   -38.27
@<TRIPOS>ATOM
      1 C1        -83.4757  -12.8954  -31.1616 C.3    1 LIG       0.20900
      2 C2        -82.2597  -10.8260  -30.5214 C.3    1 LIG       0.20900
      3 C3        -84.7672  -12.1151  -30.9947 C.3    1 LIG      -0.03300
      4 C4        -83.6108  -10.1469  -30.3867 C.3    1 LIG      -0.03300
      5 N1        -82.3895  -11.9326  -31.5174 N.4    1 LIG      -0.45600
      6 O1        -84.6128  -11.0931  -30.0073 O.3    1 LIG      -0.27400
      7 H1        -83.1695  -13.3830  -30.2303 H      1 LIG       0.09000
      8 H2        -83.5381  -13.6320  -31.9671 H      1 LIG       0.09000
      9 H3        -81.4874  -10.1442  -30.8868 H      1 LIG       0.09000
     10 H4        -81.9389  -11.2866  -29.5817 H      1 LIG       0.09000
     11 H5        -85.0962  -11.6672  -31.9400 H      1 LIG       0.09000
     12 H6        -85.5627  -12.7854  -30.6543 H      1 LIG       0.09000
     13 H7        -83.5649   -9.3829  -29.6043 H      1 LIG       0.09000
     14 H8        -83.9085   -9.6494  -31.3175 H      1 LIG       0.09000
     15 H9        -81.4946  -12.4353  -31.5928 H      1 LIG       0.32900
     16 H10       -82.5692  -11.5380  -32.4513 H      1 LIG       0.32900
@<TRIPOS>BOND
      1       1       3 1
      2       1       5 1
      3       2       4 1
      4       2       5 1
      5       3       6 1
      6       4       6 1
      7       1       7 1
      8       1       8 1
      9       2       9 1
     10       2      10 1
     11       3      11 1
     12       3      12 1
     13       4      13 1
     14       4      14 1
     15       5      15 1
     16       5      16 1
@<TRIPOS>ALT_TYPE
CGenFF_4.0_ALT_TYPE_SET
CGenFF_4.0 1 CG324 2 CG324 3 CG321 4 CG321 5 NG3P2 6 OG3C61 7 HGA2 8 HGA2 9 HGA2 10 HGA2 11 HGA2 12 HGA2 13 HGA2 14 HGA2 15 HGP2 16 HGP2
@<TRIPOS>MOLECULE
morpholine
 16 16 0 0 0
****
USER_CHARGES
INVALID_CHARGES
Pose:   6 Cluster:   6 Fr_nu: 568150 TotEn:   -38.18
@<TRIPOS>ATOM
      1 C1        -82.7718  -11.6238  -31.2257 C.3    1 LIG       0.20900
      2 C2        -81.2860   -9.8655  -30.2920 C.3    1 LIG       0.20900
      3 C3        -83.9296  -10.6605  -31.0354 C.3    1 LIG      -0.03300
      4 C4        -82.5165   -8.9881  -30.1482 C.3    1 LIG      -0.03300
      5 N1        -81.5233  -10.8242  -31.4136 N.4    1 LIG      -0.45600
      6 O1        -83.6810   -9.7880  -29.9307 O.3    1 LIG      -0.27400
      7 H1        -82.6123  -12.2507  -30.3422 H      1 LIG       0.09000
      8 H2        -82.8965  -12.2510  -32.1124 H      1 LIG       0.09000
      9 H3        -80.3910   -9.2879  -30.5375 H      1 LIG       0.09000
     10 H4        -81.1083  -10.4692  -29.3964 H      1 LIG       0.09000
     11 H5        -84.1170  -10.0672  -31.9383 H      1 LIG       0.09000
     12 H6        -84.8438  -11.2203  -30.8144 H      1 LIG       0.09000
     13 H7        -82.4021   -8.3288  -29.2821 H      1 LIG       0.09000
     14 H8        -82.6661   -8.3529  -31.0296 H      1 LIG       0.09000
     15 H9        -80.7177  -11.4587  -31.5011 H      1 LIG       0.32900
     16 H10       -81.5731  -10.3093  -32.3039 H      1 LIG       0.32900
@<TRIPOS>BOND
      1       1       3 1
      2       1       5 1
      3       2       4 1
      4       2       5 1
      5       3       6 1
      6       4       6 1
      7       1       7 1
      8       1       8 1
      9       2       9 1
     10       2      10 1
     11       3      11 1
     12       3      12 1
     13       4      13 1
     14       4      14 1
     15       5      15 1
     16       5      16 1
@<TRIPOS>ALT_TYPE
CGenFF_4.0_ALT_TYPE_SET
CGenFF_4.0 1 CG324 2 CG324 3 CG321 4 CG321 5 NG3P2 6 OG3C61 7 HGA2 8 HGA2 9 HGA2 10 HGA2 11 HGA2 12 HGA2 13 HGA2 14 HGA2 15 HGP2 16 HGP2
@<TRIPOS>MOLECULE
morpholine
 16 16 0 0 0
****
USER_CHARGES
INVALID_CHARGES
Pose:   7 Cluster:   7 Fr_nu: 634239 TotEn:   -38.11
@<TRIPOS>ATOM
      1 C1        -64.9473    5.3449  -53.7378 C.3    1 LIG       0.20900
      2 C2        -63.9423    5.9857  -51.5583 C.3    1 LIG       0.20900
      3 C3        -63.7001    4.5205  -54.0012 C.3    1 LIG      -0.03300
      4 C4        -62.7446    5.1292  -51.9283 C.3    1 LIG      -0.03300
      5 N1        -65.1433    5.4384  -52.2592 N.4    1 LIG      -0.45600
      6 O1        -62.5684    5.0981  -53.3464 O.3    1 LIG      -0.27400
      7 H1        -64.8442    6.3710  -54.1056 H      1 LIG       0.09000
      8 H2        -65.8448    4.8843  -54.1594 H      1 LIG       0.09000
      9 H3        -64.1507    5.9661  -50.4855 H      1 LIG       0.09000
     10 H4        -63.8254    7.0195  -51.8985 H      1 LIG       0.09000
     11 H5        -63.8237    3.4811  -53.6746 H      1 LIG       0.09000
     12 H6        -63.4875    4.5044  -55.0748 H      1 LIG       0.09000
     13 H7        -61.8358    5.5551  -51.4917 H      1 LIG       0.09000
     14 H8        -62.8458    4.1057  -51.5478 H      1 LIG       0.09000
     15 H9        -65.9604    6.0305  -52.0568 H      1 LIG       0.32900
     16 H10       -65.3703    4.5080  -51.8809 H      1 LIG       0.32900
@<TRIPOS>BOND
      1       1       3 1
      2       1       5 1
      3       2       4 1
      4       2       5 1
      5       3       6 1
      6       4       6 1
      7       1       7 1
      8       1       8 1
      9       2       9 1
     10       2      10 1
     11       3      11 1
     12       3      12 1
     13       4      13 1
     14       4      14 1
     15       5      15 1
     16       5      16 1
@<TRIPOS>ALT_TYPE
CGenFF_4.0_ALT_TYPE_SET
CGenFF_4.0 1 CG324 2 CG324 3 CG321 4 CG321 5 NG3P2 6 OG3C61 7 HGA2 8 HGA2 9 HGA2 10 HGA2 11 HGA2 12 HGA2 13 HGA2 14 HGA2 15 HGP2 16 HGP2
@<TRIPOS>MOLECULE
morpholine
 16 16 0 0 0
****
USER_CHARGES
INVALID_CHARGES
Pose:   8 Cluster:   8 Fr_nu: 923440 TotEn:   -37.47
@<TRIPOS>ATOM
      1 C1        -84.7599   -9.9584  -31.9134 C.3    1 LIG       0.20900
      2 C2        -83.2123  -11.8937  -31.7399 C.3    1 LIG       0.20900
      3 C3        -83.8409   -9.2161  -30.9600 C.3    1 LIG      -0.03300
      4 C4        -82.3687  -11.0562  -30.7956 C.3    1 LIG      -0.03300
      5 N1        -83.9471  -10.9692  -32.6557 N.4    1 LIG      -0.45600
      6 O1        -83.1878  -10.1310  -30.0771 O.3    1 LIG      -0.27400
      7 H1        -85.5394  -10.5131  -31.3809 H      1 LIG       0.09000
      8 H2        -85.2128   -9.2936  -32.6538 H      1 LIG       0.09000
      9 H3        -82.6049  -12.5571  -32.3611 H      1 LIG       0.09000
     10 H4        -83.9713  -12.4727  -31.2044 H      1 LIG       0.09000
     11 H5        -83.0907   -8.6238  -31.4974 H      1 LIG       0.09000
     12 H6        -84.4262   -8.5250  -30.3452 H      1 LIG       0.09000
     13 H7        -81.8805  -11.7046  -30.0613 H      1 LIG       0.09000
     14 H8        -81.5814  -10.5117  -31.3309 H      1 LIG       0.09000
     15 H9        -84.5597  -11.5146  -33.2774 H      1 LIG       0.32900
     16 H10       -83.2771  -10.4888  -33.2726 H      1 LIG       0.32900
@<TRIPOS>BOND
      1       1       3 1
      2       1       5 1
      3       2       4 1
      4       2       5 1
      5       3       6 1
      6       4       6 1
      7       1       7 1
      8       1       8 1
      9       2       9 1
     10       2      10 1
     11       3      11 1
     12       3      12 1
     13       4      13 1
     14       4      14 1
     15       5      15 1
     16       5      16 1
@<TRIPOS>ALT_TYPE
CGenFF_4.0_ALT_TYPE_SET
CGenFF_4.0 1 CG324 2 CG324 3 CG321 4 CG321 5 NG3P2 6 OG3C61 7 HGA2 8 HGA2 9 HGA2 10 HGA2 11 HGA2 12 HGA2 13 HGA2 14 HGA2 15 HGP2 16 HGP2
@<TRIPOS>MOLECULE
morpholine
 16 16 0 0 0
****
USER_CHARGES
INVALID_CHARGES
Pose:   9 Cluster:   9 Fr_nu: 1288589 TotEn:   -37.40
@<TRIPOS>ATOM
      1 C1        -63.7392    4.6802  -53.9588 C.3    1 LIG       0.20900
      2 C2        -65.4160    6.3990  -53.3225 C.3    1 LIG       0.20900
      3 C3        -63.0465    4.9542  -52.6360 C.3    1 LIG      -0.03300
      4 C4        -64.6415    6.5882  -52.0306 C.3    1 LIG      -0.03300
      5 N1        -65.1902    5.0021  -53.8031 N.4    1 LIG      -0.45600
      6 O1        -63.2540    6.3094  -52.2314 O.3    1 LIG      -0.27400
      7 H1        -63.3599    5.3232  -54.7597 H      1 LIG       0.09000
      8 H2        -63.6658    3.6303  -54.2549 H      1 LIG       0.09000
      9 H3        -66.4925    6.5286  -53.1836 H      1 LIG       0.09000
     10 H4        -65.0576    7.0642  -54.1144 H      1 LIG       0.09000
     11 H5        -63.3947    4.2769  -51.8472 H      1 LIG       0.09000
     12 H6        -61.9678    4.8040  -52.7456 H      1 LIG       0.09000
     13 H7        -64.7247    7.6276  -51.6978 H      1 LIG       0.09000
     14 H8        -65.0320    5.9517  -51.2275 H      1 LIG       0.09000
     15 H9        -65.6720    4.8646  -54.7021 H      1 LIG       0.32900
     16 H10       -65.6238    4.3366  -53.1477 H      1 LIG       0.32900
@<TRIPOS>BOND
      1       1       3 1
      2       1       5 1
      3       2       4 1
      4       2       5 1
      5       3       6 1
      6       4       6 1
      7       1       7 1
      8       1       8 1
      9       2       9 1
     10       2      10 1
     11       3      11 1
     12       3      12 1
     13       4      13 1
     14       4      14 1
     15       5      15 1
     16       5      16 1
@<TRIPOS>ALT_TYPE
CGenFF_4.0_ALT_TYPE_SET
CGenFF_4.0 1 CG324 2 CG324 3 CG321 4 CG321 5 NG3P2 6 OG3C61 7 HGA2 8 HGA2 9 HGA2 10 HGA2 11 HGA2 12 HGA2 13 HGA2 14 HGA2 15 HGP2 16 HGP2
@<TRIPOS>MOLECULE
morpholine
 16 16 0 0 0
****
USER_CHARGES
INVALID_CHARGES
Pose:  10 Cluster:  10 Fr_nu: 455985 TotEn:   -37.33
@<TRIPOS>ATOM
      1 C1        -84.0288   -9.8277  -30.6292 C.3    1 LIG       0.20900
      2 C2        -82.1528  -11.4150  -30.9925 C.3    1 LIG       0.20900
      3 C3        -82.9903   -8.7724  -30.2935 C.3    1 LIG      -0.03300
      4 C4        -81.2063  -10.2816  -30.6398 C.3    1 LIG      -0.03300
      5 N1        -83.4044  -10.8218  -31.5539 N.4    1 LIG      -0.45600
      6 O1        -81.8264   -9.3760  -29.7241 O.3    1 LIG      -0.27400
      7 H1        -84.3486  -10.3833  -29.7416 H      1 LIG       0.09000
      8 H2        -84.8983   -9.4053  -31.1400 H      1 LIG       0.09000
      9 H3        -81.7364  -12.0822  -31.7516 H      1 LIG       0.09000
     10 H4        -82.4479  -11.9901  -30.1092 H      1 LIG       0.09000
     11 H5        -82.7070   -8.1862  -31.1758 H      1 LIG       0.09000
     12 H6        -83.3968   -8.0762  -29.5531 H      1 LIG       0.09000
     13 H7        -80.3125  -10.6837  -30.1524 H      1 LIG       0.09000
     14 H8        -80.8786   -9.7352  -31.5323 H      1 LIG       0.09000
     15 H9        -84.0788  -11.5713  -31.7603 H      1 LIG       0.32900
     16 H10       -83.1990  -10.3724  -32.4573 H      1 LIG       0.32900
@<TRIPOS>BOND
      1       1       3 1
      2       1       5 1
      3       2       4 1
      4       2       5 1
      5       3       6 1
      6       4       6 1
      7       1       7 1
      8       1       8 1
      9       2       9 1
     10       2      10 1
     11       3      11 1
     12       3      12 1
     13       4      13 1
     14       4      14 1
     15       5      15 1
     16       5      16 1
@<TRIPOS>ALT_TYPE
CGenFF_4.0_ALT_TYPE_SET
CGenFF_4.0 1 CG324 2 CG324 3 CG321 4 CG321 5 NG3P2 6 OG3C61 7 HGA2 8 HGA2 9 HGA2 10 HGA2 11 HGA2 12 HGA2 13 HGA2 14 HGA2 15 HGP2 16 HGP2
@<TRIPOS>MOLECULE
morpholine
 16 16 0 0 0
****
USER_CHARGES
INVALID_CHARGES
Pose:  11 Cluster:  11 Fr_nu: 862314 TotEn:   -37.28
@<TRIPOS>ATOM
      1 C1        -82.7723  -11.9150  -30.8969 C.3    1 LIG       0.20900
      2 C2        -81.0711  -10.1073  -30.9923 C.3    1 LIG       0.20900
      3 C3        -82.4226  -12.0829  -29.4292 C.3    1 LIG      -0.03300
      4 C4        -80.8055  -10.3633  -29.5197 C.3    1 LIG      -0.03300
      5 N1        -82.4815  -10.5025  -31.2890 N.4    1 LIG      -0.45600
      6 O1        -81.0569  -11.7323  -29.1947 O.3    1 LIG      -0.27400
      7 H1        -82.1554  -12.5518  -31.5394 H      1 LIG       0.09000
      8 H2        -83.8319  -12.0988  -31.0938 H      1 LIG       0.09000
      9 H3        -80.9634   -9.0519  -31.2560 H      1 LIG       0.09000
     10 H4        -80.4322  -10.7211  -31.6350 H      1 LIG       0.09000
     11 H5        -83.0735  -11.4798  -28.7850 H      1 LIG       0.09000
     12 H6        -82.5495  -13.1299  -29.1364 H      1 LIG       0.09000
     13 H7        -79.7550  -10.1571  -29.2916 H      1 LIG       0.09000
     14 H8        -81.4160   -9.7152  -28.8795 H      1 LIG       0.09000
     15 H9        -82.6707  -10.3778  -32.2930 H      1 LIG       0.32900
     16 H10       -83.1285   -9.8677  -30.8005 H      1 LIG       0.32900
@<TRIPOS>BOND
      1       1       3 1
      2       1       5 1
      3       2       4 1
      4       2       5 1
      5       3       6 1
      6       4       6 1
      7       1       7 1
      8       1       8 1
      9       2       9 1
     10       2      10 1
     11       3      11 1
     12       3      12 1
     13       4      13 1
     14       4      14 1
     15       5      15 1
     16       5      16 1
@<TRIPOS>ALT_TYPE
CGenFF_4.0_ALT_TYPE_SET
CGenFF_4.0 1 CG324 2 CG324 3 CG321 4 CG321 5 NG3P2 6 OG3C61 7 HGA2 8 HGA2 9 HGA2 10 HGA2 11 HGA2 12 HGA2 13 HGA2 14 HGA2 15 HGP2 16 HGP2
@<TRIPOS>MOLECULE
morpholine
 16 16 0 0 0
****
USER_CHARGES
INVALID_CHARGES
Pose:  12 Cluster:  12 Fr_nu: 617081 TotEn:   -37.27
@<TRIPOS>ATOM
      1 C1        -65.6786    5.2398  -54.2445 C.3    1 LIG       0.20900
      2 C2        -63.3983    5.1902  -53.2603 C.3    1 LIG       0.20900
      3 C3        -65.0210    5.3226  -55.6103 C.3    1 LIG      -0.03300
      4 C4        -62.8525    5.2746  -54.6744 C.3    1 LIG      -0.03300
      5 N1        -64.7418    4.5380  -53.3154 N.4    1 LIG      -0.45600
      6 O1        -63.7583    5.9864  -55.5206 O.3    1 LIG      -0.27400
      7 H1        -65.8593    6.2315  -53.8171 H      1 LIG       0.09000
      8 H2        -66.6093    4.6665  -54.2671 H      1 LIG       0.09000
      9 H3        -62.7655    4.5840  -52.6069 H      1 LIG       0.09000
     10 H4        -63.5494    6.1814  -52.8212 H      1 LIG       0.09000
     11 H5        -64.8845    4.3302  -56.0563 H      1 LIG       0.09000
     12 H6        -65.6521    5.9041  -56.2897 H      1 LIG       0.09000
     13 H7        -61.9037    5.8202  -54.6731 H      1 LIG       0.09000
     14 H8        -62.6613    4.2799  -55.0947 H      1 LIG       0.09000
     15 H9        -65.1502    4.5092  -52.3711 H      1 LIG       0.32900
     16 H10       -64.6376    3.5557  -53.6061 H      1 LIG       0.32900
@<TRIPOS>BOND
      1       1       3 1
      2       1       5 1
      3       2       4 1
      4       2       5 1
      5       3       6 1
      6       4       6 1
      7       1       7 1
      8       1       8 1
      9       2       9 1
     10       2      10 1
     11       3      11 1
     12       3      12 1
     13       4      13 1
     14       4      14 1
     15       5      15 1
     16       5      16 1
@<TRIPOS>ALT_TYPE
CGenFF_4.0_ALT_TYPE_SET
CGenFF_4.0 1 CG324 2 CG324 3 CG321 4 CG321 5 NG3P2 6 OG3C61 7 HGA2 8 HGA2 9 HGA2 10 HGA2 11 HGA2 12 HGA2 13 HGA2 14 HGA2 15 HGP2 16 HGP2
@<TRIPOS>MOLECULE
morpholine
 16 16 0 0 0
****
USER_CHARGES
INVALID_CHARGES
Pose:  13 Cluster:  13 Fr_nu: 215714 TotEn:   -36.76
@<TRIPOS>ATOM
      1 C1        -63.9598    4.5815  -53.5113 C.3    1 LIG       0.20900
      2 C2        -62.2620    4.8067  -55.3106 C.3    1 LIG       0.20900
      3 C3        -64.3582    6.0194  -53.7912 C.3    1 LIG      -0.03300
      4 C4        -62.7442    6.2334  -55.5029 C.3    1 LIG      -0.03300
      5 N1        -63.3956    3.9990  -54.7665 N.4    1 LIG      -0.45600
      6 O1        -63.2384    6.7665  -54.2722 O.3    1 LIG      -0.27400
      7 H1        -63.1721    4.5157  -52.7537 H      1 LIG       0.09000
      8 H2        -64.8137    3.9648  -53.2182 H      1 LIG       0.09000
      9 H3        -61.9504    4.3439  -56.2507 H      1 LIG       0.09000
     10 H4        -61.4528    4.7448  -54.5762 H      1 LIG       0.09000
     11 H5        -65.1796    6.0798  -54.5151 H      1 LIG       0.09000
     12 H6        -64.6996    6.4951  -52.8664 H      1 LIG       0.09000
     13 H7        -61.9110    6.8655  -55.8257 H      1 LIG       0.09000
     14 H8        -63.5243    6.2971  -56.2709 H      1 LIG       0.09000
     15 H9        -63.0784    3.0364  -54.5875 H      1 LIG       0.32900
     16 H10       -64.1376    3.9225  -55.4764 H      1 LIG       0.32900
@<TRIPOS>BOND
      1       1       3 1
      2       1       5 1
      3       2       4 1
      4       2       5 1
      5       3       6 1
      6       4       6 1
      7       1       7 1
      8       1       8 1
      9       2       9 1
     10       2      10 1
     11       3      11 1
     12       3      12 1
     13       4      13 1
     14       4      14 1
     15       5      15 1
     16       5      16 1
@<TRIPOS>ALT_TYPE
CGenFF_4.0_ALT_TYPE_SET
CGenFF_4.0 1 CG324 2 CG324 3 CG321 4 CG321 5 NG3P2 6 OG3C61 7 HGA2 8 HGA2 9 HGA2 10 HGA2 11 HGA2 12 HGA2 13 HGA2 14 HGA2 15 HGP2 16 HGP2
@<TRIPOS>MOLECULE
morpholine
 16 16 0 0 0
****
USER_CHARGES
INVALID_CHARGES
Pose:  14 Cluster:  14 Fr_nu: 724930 TotEn:   -36.57
@<TRIPOS>ATOM
      1 C1        -66.0100    5.0445  -53.8057 C.3    1 LIG       0.20900
      2 C2        -63.6320    4.5917  -53.2479 C.3    1 LIG       0.20900
      3 C3        -65.9981    6.1077  -52.7221 C.3    1 LIG      -0.03300
      4 C4        -63.7365    5.6776  -52.1922 C.3    1 LIG      -0.03300
      5 N1        -64.6183    4.8938  -54.3292 N.4    1 LIG      -0.45600
      6 O1        -65.0719    5.7624  -51.6895 O.3    1 LIG      -0.27400
      7 H1        -66.3052    4.0654  -53.4144 H      1 LIG       0.09000
      8 H2        -66.6497    5.3194  -54.6485 H      1 LIG       0.09000
      9 H3        -62.6412    4.5546  -53.7082 H      1 LIG       0.09000
     10 H4        -63.8968    3.6075  -52.8487 H      1 LIG       0.09000
     11 H5        -65.7482    7.0962  -53.1255 H      1 LIG       0.09000
     12 H6        -66.9899    6.1806  -52.2648 H      1 LIG       0.09000
     13 H7        -63.0807    5.4388  -51.3490 H      1 LIG       0.09000
     14 H8        -63.4284    6.6544  -52.5841 H      1 LIG       0.09000
     15 H9        -64.5952    4.1459  -55.0359 H      1 LIG       0.32900
     16 H10       -64.3390    5.7539  -54.8216 H      1 LIG       0.32900
@<TRIPOS>BOND
      1       1       3 1
      2       1       5 1
      3       2       4 1
      4       2       5 1
      5       3       6 1
      6       4       6 1
      7       1       7 1
      8       1       8 1
      9       2       9 1
     10       2      10 1
     11       3      11 1
     12       3      12 1
     13       4      13 1
     14       4      14 1
     15       5      15 1
     16       5      16 1
@<TRIPOS>ALT_TYPE
CGenFF_4.0_ALT_TYPE_SET
CGenFF_4.0 1 CG324 2 CG324 3 CG321 4 CG321 5 NG3P2 6 OG3C61 7 HGA2 8 HGA2 9 HGA2 10 HGA2 11 HGA2 12 HGA2 13 HGA2 14 HGA2 15 HGP2 16 HGP2
@<TRIPOS>MOLECULE
morpholine
 16 16 0 0 0
****
USER_CHARGES
INVALID_CHARGES
Pose:  15 Cluster:  15 Fr_nu: 449190 TotEn:   -36.56
@<TRIPOS>ATOM
      1 C1        -64.6224    6.6333  -51.5514 C.3    1 LIG       0.20900
      2 C2        -64.0183    4.9959  -53.3192 C.3    1 LIG       0.20900
      3 C3        -65.8493    6.9786  -52.3760 C.3    1 LIG      -0.03300
      4 C4        -65.2753    5.4210  -54.0568 C.3    1 LIG      -0.03300
      5 N1        -64.2337    5.2232  -51.8579 N.4    1 LIG      -0.45600
      6 O1        -65.5897    6.7852  -53.7683 O.3    1 LIG      -0.27400
      7 H1        -63.7635    7.2592  -51.8148 H      1 LIG       0.09000
      8 H2        -64.8150    6.6945  -50.4769 H      1 LIG       0.09000
      9 H3        -63.7952    3.9347  -53.4571 H      1 LIG       0.09000
     10 H4        -63.1525    5.6012  -53.6058 H      1 LIG       0.09000
     11 H5        -66.7202    6.3829  -52.0775 H      1 LIG       0.09000
     12 H6        -66.1071    8.0326  -52.2317 H      1 LIG       0.09000
     13 H7        -65.1163    5.3398  -55.1366 H      1 LIG       0.09000
     14 H8        -66.1304    4.7842  -53.7998 H      1 LIG       0.09000
     15 H9        -63.3769    4.9819  -51.3414 H      1 LIG       0.32900
     16 H10       -64.9604    4.5810  -51.5116 H      1 LIG       0.32900
@<TRIPOS>BOND
      1       1       3 1
      2       1       5 1
      3       2       4 1
      4       2       5 1
      5       3       6 1
      6       4       6 1
      7       1       7 1
      8       1       8 1
      9       2       9 1
     10       2      10 1
     11       3      11 1
     12       3      12 1
     13       4      13 1
     14       4      14 1
     15       5      15 1
     16       5      16 1
@<TRIPOS>ALT_TYPE
CGenFF_4.0_ALT_TYPE_SET
CGenFF_4.0 1 CG324 2 CG324 3 CG321 4 CG321 5 NG3P2 6 OG3C61 7 HGA2 8 HGA2 9 HGA2 10 HGA2 11 HGA2 12 HGA2 13 HGA2 14 HGA2 15 HGP2 16 HGP2
@<TRIPOS>MOLECULE
morpholine
 16 16 0 0 0
****
USER_CHARGES
INVALID_CHARGES
Pose:  16 Cluster:  16 Fr_nu: 1199834 TotEn:   -36.46
@<TRIPOS>ATOM
      1 C1        -84.5992  -11.0672  -31.5745 C.3    1 LIG       0.20900
      2 C2        -83.1403  -13.0770  -31.5153 C.3    1 LIG       0.20900
      3 C3        -84.0074  -10.6733  -30.2332 C.3    1 LIG      -0.03300
      4 C4        -82.6194  -12.5840  -30.1772 C.3    1 LIG      -0.03300
      5 N1        -83.5913  -11.8924  -32.3070 N.4    1 LIG      -0.45600
      6 O1        -83.6252  -11.8343  -29.4921 O.3    1 LIG      -0.27400
      7 H1        -85.4915  -11.6914  -31.4600 H      1 LIG       0.09000
      8 H2        -84.8274  -10.1984  -32.1976 H      1 LIG       0.09000
      9 H3        -82.3692  -13.5873  -32.0981 H      1 LIG       0.09000
     10 H4        -84.0135  -13.7266  -31.3990 H      1 LIG       0.09000
     11 H5        -83.1423  -10.0097  -30.3500 H      1 LIG       0.09000
     12 H6        -84.7560  -10.1362  -29.6422 H      1 LIG       0.09000
     13 H7        -82.3559  -13.4379  -29.5451 H      1 LIG       0.09000
     14 H8        -81.7188  -11.9694  -30.2948 H      1 LIG       0.09000
     15 H9        -83.9890  -12.2073  -33.2025 H      1 LIG       0.32900
     16 H10       -82.7782  -11.3094  -32.5505 H      1 LIG       0.32900
@<TRIPOS>BOND
      1       1       3 1
      2       1       5 1
      3       2       4 1
      4       2       5 1
      5       3       6 1
      6       4       6 1
      7       1       7 1
      8       1       8 1
      9       2       9 1
     10       2      10 1
     11       3      11 1
     12       3      12 1
     13       4      13 1
     14       4      14 1
     15       5      15 1
     16       5      16 1
@<TRIPOS>ALT_TYPE
CGenFF_4.0_ALT_TYPE_SET
CGenFF_4.0 1 CG324 2 CG324 3 CG321 4 CG321 5 NG3P2 6 OG3C61 7 HGA2 8 HGA2 9 HGA2 10 HGA2 11 HGA2 12 HGA2 13 HGA2 14 HGA2 15 HGP2 16 HGP2
@<TRIPOS>MOLECULE
morpholine
 16 16 0 0 0
****
USER_CHARGES
INVALID_CHARGES
Pose:  17 Cluster:  17 Fr_nu: 1227990 TotEn:   -36.44
@<TRIPOS>ATOM
      1 C1        -84.6199  -10.6004  -31.6604 C.3    1 LIG       0.20900
      2 C2        -82.5238  -11.8678  -31.2467 C.3    1 LIG       0.20900
      3 C3        -85.2058  -11.2910  -30.4420 C.3    1 LIG      -0.03300
      4 C4        -83.2122  -12.4957  -30.0481 C.3    1 LIG      -0.03300
      5 N1        -83.1371  -10.5267  -31.4891 N.4    1 LIG      -0.45600
      6 O1        -84.6218  -12.5841  -30.2680 O.3    1 LIG      -0.27400
      7 H1        -84.8013  -11.1683  -32.5787 H      1 LIG       0.09000
      8 H2        -84.9885   -9.5774  -31.7736 H      1 LIG       0.09000
      9 H3        -81.4548  -11.7143  -31.0777 H      1 LIG       0.09000
     10 H4        -82.6789  -12.4524  -32.1590 H      1 LIG       0.09000
     11 H5        -85.0640  -10.6973  -29.5311 H      1 LIG       0.09000
     12 H6        -86.2828  -11.4310  -30.5786 H      1 LIG       0.09000
     13 H7        -82.8371  -13.5126  -29.8964 H      1 LIG       0.09000
     14 H8        -83.0183  -11.9312  -29.1281 H      1 LIG       0.09000
     15 H9        -82.7145  -10.1003  -32.3251 H      1 LIG       0.32900
     16 H10       -82.9102   -9.8963  -30.7072 H      1 LIG       0.32900
@<TRIPOS>BOND
      1       1       3 1
      2       1       5 1
      3       2       4 1
      4       2       5 1
      5       3       6 1
      6       4       6 1
      7       1       7 1
      8       1       8 1
      9       2       9 1
     10       2      10 1
     11       3      11 1
     12       3      12 1
     13       4      13 1
     14       4      14 1
     15       5      15 1
     16       5      16 1
@<TRIPOS>ALT_TYPE
CGenFF_4.0_ALT_TYPE_SET
CGenFF_4.0 1 CG324 2 CG324 3 CG321 4 CG321 5 NG3P2 6 OG3C61 7 HGA2 8 HGA2 9 HGA2 10 HGA2 11 HGA2 12 HGA2 13 HGA2 14 HGA2 15 HGP2 16 HGP2
@<TRIPOS>MOLECULE
morpholine
 16 16 0 0 0
****
USER_CHARGES
INVALID_CHARGES
Pose:  18 Cluster:  18 Fr_nu: 1198703 TotEn:   -36.35
@<TRIPOS>ATOM
      1 C1        -63.8351    5.0788  -53.0186 C.3    1 LIG       0.20900
      2 C2        -63.7151    5.3187  -55.4883 C.3    1 LIG       0.20900
      3 C3        -65.2336    5.6652  -53.0909 C.3    1 LIG      -0.03300
      4 C4        -65.1198    5.8926  -55.4395 C.3    1 LIG      -0.03300
      5 N1        -63.5426    4.4036  -54.3194 N.4    1 LIG      -0.45600
      6 O1        -65.3454    6.5631  -54.1974 O.3    1 LIG      -0.27400
      7 H1        -63.0730    5.8543  -52.8899 H      1 LIG       0.09000
      8 H2        -63.7415    4.3272  -52.2303 H      1 LIG       0.09000
      9 H3        -63.5378    4.7322  -56.3935 H      1 LIG       0.09000
     10 H4        -62.9524    6.0977  -55.3911 H      1 LIG       0.09000
     11 H5        -65.9982    4.8835  -53.1722 H      1 LIG       0.09000
     12 H6        -65.4426    6.2358  -52.1805 H      1 LIG       0.09000
     13 H7        -65.2473    6.6282  -56.2399 H      1 LIG       0.09000
     14 H8        -65.8800    5.1150  -55.5810 H      1 LIG       0.09000
     15 H9        -62.5815    4.0359  -54.3082 H      1 LIG       0.32900
     16 H10       -64.1556    3.5836  -54.4289 H      1 LIG       0.32900
@<TRIPOS>BOND
      1       1       3 1
      2       1       5 1
      3       2       4 1
      4       2       5 1
      5       3       6 1
      6       4       6 1
      7       1       7 1
      8       1       8 1
      9       2       9 1
     10       2      10 1
     11       3      11 1
     12       3      12 1
     13       4      13 1
     14       4      14 1
     15       5      15 1
     16       5      16 1
@<TRIPOS>ALT_TYPE
CGenFF_4.0_ALT_TYPE_SET
CGenFF_4.0 1 CG324 2 CG324 3 CG321 4 CG321 5 NG3P2 6 OG3C61 7 HGA2 8 HGA2 9 HGA2 10 HGA2 11 HGA2 12 HGA2 13 HGA2 14 HGA2 15 HGP2 16 HGP2
@<TRIPOS>MOLECULE
morpholine
 16 16 0 0 0
****
USER_CHARGES
INVALID_CHARGES
Pose:  19 Cluster:  19 Fr_nu: 516399 TotEn:   -36.16
@<TRIPOS>ATOM
      1 C1        -65.0310    5.3928  -53.1201 C.3    1 LIG       0.20900
      2 C2        -62.9229    5.3288  -51.8076 C.3    1 LIG       0.20900
      3 C3        -64.3871    6.4597  -53.9871 C.3    1 LIG      -0.03300
      4 C4        -62.3821    6.3983  -52.7395 C.3    1 LIG      -0.03300
      5 N1        -63.9476    4.5349  -52.5512 N.4    1 LIG      -0.45600
      6 O1        -63.4434    7.2207  -53.2297 O.3    1 LIG      -0.27400
      7 H1        -65.5668    5.8260  -52.2692 H      1 LIG       0.09000
      8 H2        -65.6988    4.7424  -53.6914 H      1 LIG       0.09000
      9 H3        -62.1457    4.6346  -51.4774 H      1 LIG       0.09000
     10 H4        -63.4313    5.7620  -50.9405 H      1 LIG       0.09000
     11 H5        -63.8915    6.0262  -54.8639 H      1 LIG       0.09000
     12 H6        -65.1528    7.1519  -54.3513 H      1 LIG       0.09000
     13 H7        -61.6866    7.0457  -52.1961 H      1 LIG       0.09000
     14 H8        -61.8356    5.9611  -53.5838 H      1 LIG       0.09000
     15 H9        -64.3596    3.8302  -51.9243 H      1 LIG       0.32900
     16 H10       -63.4925    4.0053  -53.3080 H      1 LIG       0.32900
@<TRIPOS>BOND
      1       1       3 1
      2       1       5 1
      3       2       4 1
      4       2       5 1
      5       3       6 1
      6       4       6 1
      7       1       7 1
      8       1       8 1
      9       2       9 1
     10       2      10 1
     11       3      11 1
     12       3      12 1
     13       4      13 1
     14       4      14 1
     15       5      15 1
     16       5      16 1
@<TRIPOS>ALT_TYPE
CGenFF_4.0_ALT_TYPE_SET
CGenFF_4.0 1 CG324 2 CG324 3 CG321 4 CG321 5 NG3P2 6 OG3C61 7 HGA2 8 HGA2 9 HGA2 10 HGA2 11 HGA2 12 HGA2 13 HGA2 14 HGA2 15 HGP2 16 HGP2
@<TRIPOS>MOLECULE
morpholine
 16 16 0 0 0
****
USER_CHARGES
INVALID_CHARGES
Pose:  20 Cluster:  20 Fr_nu: 1062785 TotEn:   -36.07
@<TRIPOS>ATOM
      1 C1        -63.8362    5.7855  -51.9224 C.3    1 LIG       0.20900
      2 C2        -65.7044    6.1082  -53.5275 C.3    1 LIG       0.20900
      3 C3        -64.5534    6.7442  -50.9890 C.3    1 LIG      -0.03300
      4 C4        -66.3304    7.0505  -52.5151 C.3    1 LIG      -0.03300
      5 N1        -64.8579    5.1229  -52.7886 N.4    1 LIG      -0.45600
      6 O1        -65.3195    7.6929  -51.7349 O.3    1 LIG      -0.27400
      7 H1        -63.1471    6.3078  -52.5941 H      1 LIG       0.09000
      8 H2        -63.3057    4.9984  -51.3797 H      1 LIG       0.09000
      9 H3        -66.4542    5.5427  -54.0869 H      1 LIG       0.09000
     10 H4        -65.0397    6.6354  -54.2192 H      1 LIG       0.09000
     11 H5        -65.2069    6.2142  -50.2860 H      1 LIG       0.09000
     12 H6        -63.8204    7.3031  -50.3987 H      1 LIG       0.09000
     13 H7        -66.8928    7.8323  -53.0352 H      1 LIG       0.09000
     14 H8        -67.0291    6.5263  -51.8520 H      1 LIG       0.09000
     15 H9        -64.3885    4.4997  -53.4599 H      1 LIG       0.32900
     16 H10       -65.4574    4.5149  -52.2131 H      1 LIG       0.32900
@<TRIPOS>BOND
      1       1       3 1
      2       1       5 1
      3       2       4 1
      4       2       5 1
      5       3       6 1
      6       4       6 1
      7       1       7 1
      8       1       8 1
      9       2       9 1
     10       2      10 1
     11       3      11 1
     12       3      12 1
     13       4      13 1
     14       4      14 1
     15       5      15 1
     16       5      16 1
@<TRIPOS>ALT_TYPE
CGenFF_4.0_ALT_TYPE_SET
CGenFF_4.0 1 CG324 2 CG324 3 CG321 4 CG321 5 NG3P2 6 OG3C61 7 HGA2 8 HGA2 9 HGA2 10 HGA2 11 HGA2 12 HGA2 13 HGA2 14 HGA2 15 HGP2 16 HGP2
@<TRIPOS>MOLECULE
morpholine
 16 16 0 0 0
****
USER_CHARGES
INVALID_CHARGES
Pose:  21 Cluster:  21 Fr_nu: 1249847 TotEn:   -36.05
@<TRIPOS>ATOM
      1 C1        -63.6375    5.2152  -54.8236 C.3    1 LIG       0.20900
      2 C2        -63.7332    5.5938  -52.3703 C.3    1 LIG       0.20900
      3 C3        -62.1418    5.4619  -54.7416 C.3    1 LIG      -0.03300
      4 C4        -62.2327    5.8211  -52.4086 C.3    1 LIG      -0.03300
      5 N1        -64.0985    4.6896  -53.5028 N.4    1 LIG      -0.45600
      6 O1        -61.8386    6.3606  -53.6722 O.3    1 LIG      -0.27400
      7 H1        -64.1950    6.1401  -55.0045 H      1 LIG       0.09000
      8 H2        -63.8933    4.4695  -55.5810 H      1 LIG       0.09000
      9 H3        -64.0558    5.1086  -51.4454 H      1 LIG       0.09000
     10 H4        -64.2908    6.5237  -52.5198 H      1 LIG       0.09000
     11 H5        -61.5828    4.5282  -54.6077 H      1 LIG       0.09000
     12 H6        -61.7920    5.9240  -55.6702 H      1 LIG       0.09000
     13 H7        -61.9479    6.5439  -51.6375 H      1 LIG       0.09000
     14 H8        -61.6778    4.8953  -52.2148 H      1 LIG       0.09000
     15 H9        -65.1188    4.5562  -53.5222 H      1 LIG       0.32900
     16 H10       -63.6963    3.7553  -53.3428 H      1 LIG       0.32900
@<TRIPOS>BOND
      1       1       3 1
      2       1       5 1
      3       2       4 1
      4       2       5 1
      5       3       6 1
      6       4       6 1
      7       1       7 1
      8       1       8 1
      9       2       9 1
     10       2      10 1
     11       3      11 1
     12       3      12 1
     13       4      13 1
     14       4      14 1
     15       5      15 1
     16       5      16 1
@<TRIPOS>ALT_TYPE
CGenFF_4.0_ALT_TYPE_SET
CGenFF_4.0 1 CG324 2 CG324 3 CG321 4 CG321 5 NG3P2 6 OG3C61 7 HGA2 8 HGA2 9 HGA2 10 HGA2 11 HGA2 12 HGA2 13 HGA2 14 HGA2 15 HGP2 16 HGP2
@<TRIPOS>MOLECULE
morpholine
 16 16 0 0 0
****
USER_CHARGES
INVALID_CHARGES
Pose:  22 Cluster:  22 Fr_nu: 634133 TotEn:   -35.96
@<TRIPOS>ATOM
      1 C1        -63.9423    5.9857  -51.5583 C.3    1 LIG       0.20900
      2 C2        -63.3368    4.5322  -53.4797 C.3    1 LIG       0.20900
      3 C3        -62.7691    6.8715  -51.9375 C.3    1 LIG      -0.03300
      4 C4        -62.1938    5.4898  -53.7651 C.3    1 LIG      -0.03300
      5 N1        -64.4238    5.2928  -52.7918 N.4    1 LIG      -0.45600
      6 O1        -61.7367    6.1006  -52.5564 O.3    1 LIG      -0.27400
      7 H1        -63.6507    5.2014  -50.8521 H      1 LIG       0.09000
      8 H2        -64.7811    6.5595  -51.1555 H      1 LIG       0.09000
      9 H3        -63.7606    4.1079  -54.3937 H      1 LIG       0.09000
     10 H4        -63.0366    3.7299  -52.7983 H      1 LIG       0.09000
     11 H5        -63.0737    7.6843  -52.6075 H      1 LIG       0.09000
     12 H6        -62.3453    7.3288  -51.0379 H      1 LIG       0.09000
     13 H7        -61.3508    4.9417  -54.1976 H      1 LIG       0.09000
     14 H8        -62.4858    6.2665  -54.4821 H      1 LIG       0.09000
     15 H9        -65.1925    4.6528  -52.5496 H      1 LIG       0.32900
     16 H10       -64.8271    5.9829  -53.4410 H      1 LIG       0.32900
@<TRIPOS>BOND
      1       1       3 1
      2       1       5 1
      3       2       4 1
      4       2       5 1
      5       3       6 1
      6       4       6 1
      7       1       7 1
      8       1       8 1
      9       2       9 1
     10       2      10 1
     11       3      11 1
     12       3      12 1
     13       4      13 1
     14       4      14 1
     15       5      15 1
     16       5      16 1
@<TRIPOS>ALT_TYPE
CGenFF_4.0_ALT_TYPE_SET
CGenFF_4.0 1 CG324 2 CG324 3 CG321 4 CG321 5 NG3P2 6 OG3C61 7 HGA2 8 HGA2 9 HGA2 10 HGA2 11 HGA2 12 HGA2 13 HGA2 14 HGA2 15 HGP2 16 HGP2
@<TRIPOS>MOLECULE
morpholine
 16 16 0 0 0
****
USER_CHARGES
INVALID_CHARGES
Pose:  23 Cluster:  23 Fr_nu: 303633 TotEn:   -35.73
@<TRIPOS>ATOM
      1 C1        -68.6786   -6.3986  -45.7732 C.3    1 LIG       0.20900
      2 C2        -66.2877   -6.3979  -46.4473 C.3    1 LIG       0.20900
      3 C3        -68.3383   -7.5058  -44.7918 C.3    1 LIG      -0.03300
      4 C4        -66.0645   -7.5046  -45.4322 C.3    1 LIG      -0.03300
      5 N1        -67.4509   -5.5759  -45.9951 N.4    1 LIG      -0.45600
      6 O1        -67.2480   -8.2913  -45.2788 O.3    1 LIG      -0.27400
      7 H1        -68.9711   -6.7949  -46.7510 H      1 LIG       0.09000
      8 H2        -69.4562   -5.7316  -45.3916 H      1 LIG       0.09000
      9 H3        -65.4259   -5.7304  -46.5294 H      1 LIG       0.09000
     10 H4        -66.5494   -6.7951  -47.4331 H      1 LIG       0.09000
     11 H5        -68.0917   -7.1080  -43.8002 H      1 LIG       0.09000
     12 H6        -69.1985   -8.1723  -44.6737 H      1 LIG       0.09000
     13 H7        -65.2680   -8.1703  -45.7792 H      1 LIG       0.09000
     14 H8        -65.7598   -7.1047  -44.4576 H      1 LIG       0.09000
     15 H9        -67.6477   -4.8443  -46.6917 H      1 LIG       0.32900
     16 H10       -67.2063   -5.0785  -45.1273 H      1 LIG       0.32900
@<TRIPOS>BOND
      1       1       3 1
      2       1       5 1
      3       2       4 1
      4       2       5 1
      5       3       6 1
      6       4       6 1
      7       1       7 1
      8       1       8 1
      9       2       9 1
     10       2      10 1
     11       3      11 1
     12       3      12 1
     13       4      13 1
     14       4      14 1
     15       5      15 1
     16       5      16 1
@<TRIPOS>ALT_TYPE
CGenFF_4.0_ALT_TYPE_SET
CGenFF_4.0 1 CG324 2 CG324 3 CG321 4 CG321 5 NG3P2 6 OG3C61 7 HGA2 8 HGA2 9 HGA2 10 HGA2 11 HGA2 12 HGA2 13 HGA2 14 HGA2 15 HGP2 16 HGP2
@<TRIPOS>MOLECULE
morpholine
 16 16 0 0 0
****
USER_CHARGES
INVALID_CHARGES
Pose:  24 Cluster:  24 Fr_nu: 509085 TotEn:   -35.63
@<TRIPOS>ATOM
      1 C1        -80.8782   -9.7053  -29.7477 C.3    1 LIG       0.20900
      2 C2        -82.2938  -11.4508  -30.8062 C.3    1 LIG       0.20900
      3 C3        -80.9353  -10.5212  -28.4688 C.3    1 LIG      -0.03300
      4 C4        -82.2808  -12.1815  -29.4755 C.3    1 LIG      -0.03300
      5 N1        -81.0448  -10.6362  -30.9049 N.4    1 LIG      -0.45600
      6 O1        -82.1602  -11.2541  -28.3945 O.3    1 LIG      -0.27400
      7 H1        -81.6975   -8.9814  -29.8076 H      1 LIG       0.09000
      8 H2        -79.9187   -9.1961  -29.8716 H      1 LIG       0.09000
      9 H3        -82.3060  -12.1376  -31.6565 H      1 LIG       0.09000
     10 H4        -83.1313  -10.7497  -30.8787 H      1 LIG       0.09000
     11 H5        -80.0874  -11.2120  -28.3894 H      1 LIG       0.09000
     12 H6        -80.8972   -9.8534  -27.6023 H      1 LIG       0.09000
     13 H7        -83.2218  -12.7241  -29.3418 H      1 LIG       0.09000
     14 H8        -81.4665  -12.9142  -29.4239 H      1 LIG       0.09000
     15 H9        -81.0527  -10.0976  -31.7819 H      1 LIG       0.32900
     16 H10       -80.2285  -11.2608  -30.9666 H      1 LIG       0.32900
@<TRIPOS>BOND
      1       1       3 1
      2       1       5 1
      3       2       4 1
      4       2       5 1
      5       3       6 1
      6       4       6 1
      7       1       7 1
      8       1       8 1
      9       2       9 1
     10       2      10 1
     11       3      11 1
     12       3      12 1
     13       4      13 1
     14       4      14 1
     15       5      15 1
     16       5      16 1
@<TRIPOS>ALT_TYPE
CGenFF_4.0_ALT_TYPE_SET
CGenFF_4.0 1 CG324 2 CG324 3 CG321 4 CG321 5 NG3P2 6 OG3C61 7 HGA2 8 HGA2 9 HGA2 10 HGA2 11 HGA2 12 HGA2 13 HGA2 14 HGA2 15 HGP2 16 HGP2
@<TRIPOS>MOLECULE
morpholine
 16 16 0 0 0
****
USER_CHARGES
INVALID_CHARGES
Pose:  25 Cluster:  25 Fr_nu: 866636 TotEn:   -35.20
@<TRIPOS>ATOM
      1 C1        -83.9032  -11.3718  -31.4017 C.3    1 LIG       0.20900
      2 C2        -81.6887  -10.7031  -30.4961 C.3    1 LIG       0.20900
      3 C3        -84.0759  -12.2420  -30.1698 C.3    1 LIG      -0.03300
      4 C4        -81.9704  -11.6055  -29.3082 C.3    1 LIG      -0.03300
      5 N1        -82.9961  -10.2372  -31.0502 N.4    1 LIG      -0.45600
      6 O1        -82.8072  -12.6979  -29.6947 O.3    1 LIG      -0.27400
      7 H1        -83.4221  -11.9150  -32.2216 H      1 LIG       0.09000
      8 H2        -84.8495  -10.9424  -31.7413 H      1 LIG       0.09000
      9 H3        -81.1157   -9.8153  -30.2160 H      1 LIG       0.09000
     10 H4        -81.1794  -11.2384  -31.3036 H      1 LIG       0.09000
     11 H5        -84.6002  -11.7101  -29.3670 H      1 LIG       0.09000
     12 H6        -84.6709  -13.1255  -30.4218 H      1 LIG       0.09000
     13 H7        -81.0324  -12.0251  -28.9313 H      1 LIG       0.09000
     14 H8        -82.4410  -11.0554  -28.4844 H      1 LIG       0.09000
     15 H9        -82.8302   -9.6577  -31.8844 H      1 LIG       0.32900
     16 H10       -83.4609   -9.6213  -30.3684 H      1 LIG       0.32900
@<TRIPOS>BOND
      1       1       3 1
      2       1       5 1
      3       2       4 1
      4       2       5 1
      5       3       6 1
      6       4       6 1
      7       1       7 1
      8       1       8 1
      9       2       9 1
     10       2      10 1
     11       3      11 1
     12       3      12 1
     13       4      13 1
     14       4      14 1
     15       5      15 1
     16       5      16 1
@<TRIPOS>ALT_TYPE
CGenFF_4.0_ALT_TYPE_SET
CGenFF_4.0 1 CG324 2 CG324 3 CG321 4 CG321 5 NG3P2 6 OG3C61 7 HGA2 8 HGA2 9 HGA2 10 HGA2 11 HGA2 12 HGA2 13 HGA2 14 HGA2 15 HGP2 16 HGP2
@<TRIPOS>MOLECULE
morpholine
 16 16 0 0 0
****
USER_CHARGES
INVALID_CHARGES
Pose:  26 Cluster:  26 Fr_nu: 600465 TotEn:   -35.10
@<TRIPOS>ATOM
      1 C1        -86.1801   -7.3517  -33.2773 C.3    1 LIG       0.20900
      2 C2        -88.5427   -6.9679  -33.9421 C.3    1 LIG       0.20900
      3 C3        -86.2380   -8.6560  -34.0520 C.3    1 LIG      -0.03300
      4 C4        -88.4844   -8.2906  -34.6849 C.3    1 LIG      -0.03300
      5 N1        -87.1607   -6.4019  -33.8853 N.4    1 LIG      -0.45600
      6 O1        -87.5666   -9.1834  -34.0495 O.3    1 LIG      -0.27400
      7 H1        -86.4785   -7.4836  -32.2321 H      1 LIG       0.09000
      8 H2        -85.1938   -6.8829  -33.3288 H      1 LIG       0.09000
      9 H3        -89.1770   -6.2355  -34.4482 H      1 LIG       0.09000
     10 H4        -88.8714   -7.0959  -32.9059 H      1 LIG       0.09000
     11 H5        -85.8936   -8.5303  -35.0854 H      1 LIG       0.09000
     12 H6        -85.5878   -9.3973  -33.5769 H      1 LIG       0.09000
     13 H7        -89.4702   -8.7662  -34.6722 H      1 LIG       0.09000
     14 H8        -88.1972   -8.1534  -35.7343 H      1 LIG       0.09000
     15 H9        -87.1693   -5.5244  -33.3475 H      1 LIG       0.32900
     16 H10       -86.8524   -6.1467  -34.8340 H      1 LIG       0.32900
@<TRIPOS>BOND
      1       1       3 1
      2       1       5 1
      3       2       4 1
      4       2       5 1
      5       3       6 1
      6       4       6 1
      7       1       7 1
      8       1       8 1
      9       2       9 1
     10       2      10 1
     11       3      11 1
     12       3      12 1
     13       4      13 1
     14       4      14 1
     15       5      15 1
     16       5      16 1
@<TRIPOS>ALT_TYPE
CGenFF_4.0_ALT_TYPE_SET
CGenFF_4.0 1 CG324 2 CG324 3 CG321 4 CG321 5 NG3P2 6 OG3C61 7 HGA2 8 HGA2 9 HGA2 10 HGA2 11 HGA2 12 HGA2 13 HGA2 14 HGA2 15 HGP2 16 HGP2
@<TRIPOS>MOLECULE
morpholine
 16 16 0 0 0
****
USER_CHARGES
INVALID_CHARGES
Pose:  27 Cluster:  27 Fr_nu: 1166570 TotEn:   -35.05
@<TRIPOS>ATOM
      1 C1        -82.4513  -11.3929  -29.3575 C.3    1 LIG       0.20900
      2 C2        -83.4930  -11.8064  -31.5745 C.3    1 LIG       0.20900
      3 C3        -82.4730  -12.8945  -29.1354 C.3    1 LIG      -0.03300
      4 C4        -83.4628  -13.2879  -31.2440 C.3    1 LIG      -0.03300
      5 N1        -82.3839  -11.1380  -30.8285 N.4    1 LIG      -0.45600
      6 O1        -83.5695  -13.4898  -29.8330 O.3    1 LIG      -0.27400
      7 H1        -83.3677  -10.9133  -28.9982 H      1 LIG       0.09000
      8 H2        -81.5775  -10.9195  -28.9020 H      1 LIG       0.09000
      9 H3        -83.3345  -11.6156  -32.6391 H      1 LIG       0.09000
     10 H4        -84.4227  -11.3332  -31.2433 H      1 LIG       0.09000
     11 H5        -81.5352  -13.3657  -29.4528 H      1 LIG       0.09000
     12 H6        -82.6043  -13.1087  -28.0701 H      1 LIG       0.09000
     13 H7        -84.3140  -13.7897  -31.7148 H      1 LIG       0.09000
     14 H8        -82.5494  -13.7673  -31.6161 H      1 LIG       0.09000
     15 H9        -82.4121  -10.1243  -31.0042 H      1 LIG       0.32900
     16 H10       -81.4772  -11.4611  -31.1943 H      1 LIG       0.32900
@<TRIPOS>BOND
      1       1       3 1
      2       1       5 1
      3       2       4 1
      4       2       5 1
      5       3       6 1
      6       4       6 1
      7       1       7 1
      8       1       8 1
      9       2       9 1
     10       2      10 1
     11       3      11 1
     12       3      12 1
     13       4      13 1
     14       4      14 1
     15       5      15 1
     16       5      16 1
@<TRIPOS>ALT_TYPE
CGenFF_4.0_ALT_TYPE_SET
CGenFF_4.0 1 CG324 2 CG324 3 CG321 4 CG321 5 NG3P2 6 OG3C61 7 HGA2 8 HGA2 9 HGA2 10 HGA2 11 HGA2 12 HGA2 13 HGA2 14 HGA2 15 HGP2 16 HGP2
@<TRIPOS>MOLECULE
morpholine
 16 16 0 0 0
****
USER_CHARGES
INVALID_CHARGES
Pose:  28 Cluster:  28 Fr_nu: 370626 TotEn:   -34.99
@<TRIPOS>ATOM
      1 C1        -66.4281   -7.6476  -43.8731 C.3    1 LIG       0.20900
      2 C2        -68.1204   -6.7323  -45.4444 C.3    1 LIG       0.20900
      3 C3        -65.6276   -8.0854  -45.0864 C.3    1 LIG      -0.03300
      4 C4        -67.2366   -7.2143  -46.5808 C.3    1 LIG      -0.03300
      5 N1        -67.2521   -6.4620  -44.2586 N.4    1 LIG      -0.45600
      6 O1        -66.4963   -8.3713  -46.1850 O.3    1 LIG      -0.27400
      7 H1        -67.1285   -8.4223  -43.5443 H      1 LIG       0.09000
      8 H2        -65.7867   -7.3450  -43.0410 H      1 LIG       0.09000
      9 H3        -68.6407   -5.8027  -45.6893 H      1 LIG       0.09000
     10 H4        -68.8419   -7.4957  -45.1366 H      1 LIG       0.09000
     11 H5        -64.8942   -7.3268  -45.3845 H      1 LIG       0.09000
     12 H6        -65.0764   -9.0022  -44.8544 H      1 LIG       0.09000
     13 H7        -67.8561   -7.4958  -47.4380 H      1 LIG       0.09000
     14 H8        -66.5449   -6.4319  -46.9156 H      1 LIG       0.09000
     15 H9        -67.8365   -6.1747  -43.4616 H      1 LIG       0.32900
     16 H10       -66.6352   -5.6618  -44.4570 H      1 LIG       0.32900
@<TRIPOS>BOND
      1       1       3 1
      2       1       5 1
      3       2       4 1
      4       2       5 1
      5       3       6 1
      6       4       6 1
      7       1       7 1
      8       1       8 1
      9       2       9 1
     10       2      10 1
     11       3      11 1
     12       3      12 1
     13       4      13 1
     14       4      14 1
     15       5      15 1
     16       5      16 1
@<TRIPOS>ALT_TYPE
CGenFF_4.0_ALT_TYPE_SET
CGenFF_4.0 1 CG324 2 CG324 3 CG321 4 CG321 5 NG3P2 6 OG3C61 7 HGA2 8 HGA2 9 HGA2 10 HGA2 11 HGA2 12 HGA2 13 HGA2 14 HGA2 15 HGP2 16 HGP2
@<TRIPOS>MOLECULE
morpholine
 16 16 0 0 0
****
USER_CHARGES
INVALID_CHARGES
Pose:  29 Cluster:  29 Fr_nu: 686521 TotEn:   -34.73
@<TRIPOS>ATOM
      1 C1        -88.0111   -6.6877  -33.5105 C.3    1 LIG       0.20900
      2 C2        -86.4884   -8.5391  -34.1620 C.3    1 LIG       0.20900
      3 C3        -88.3451   -7.4835  -32.2616 C.3    1 LIG      -0.03300
      4 C4        -86.8964   -9.2438  -32.8807 C.3    1 LIG      -0.03300
      5 N1        -86.6350   -7.0666  -33.9533 N.4    1 LIG      -0.45600
      6 O1        -88.2307   -8.8858  -32.5137 O.3    1 LIG      -0.27400
      7 H1        -88.6843   -6.9275  -34.3401 H      1 LIG       0.09000
      8 H2        -88.0118   -5.6099  -33.3273 H      1 LIG       0.09000
      9 H3        -85.4454   -8.7311  -34.4269 H      1 LIG       0.09000
     10 H4        -87.1424   -8.8033  -34.9990 H      1 LIG       0.09000
     11 H5        -87.6999   -7.2069  -31.4191 H      1 LIG       0.09000
     12 H6        -89.3791   -7.2852  -31.9624 H      1 LIG       0.09000
     13 H7        -86.8747  -10.3277  -33.0311 H      1 LIG       0.09000
     14 H8        -86.2130   -9.0109  -32.0552 H      1 LIG       0.09000
     15 H9        -86.4046   -6.5702  -34.8249 H      1 LIG       0.32900
     16 H10       -85.9472   -6.7459  -33.2574 H      1 LIG       0.32900
@<TRIPOS>BOND
      1       1       3 1
      2       1       5 1
      3       2       4 1
      4       2       5 1
      5       3       6 1
      6       4       6 1
      7       1       7 1
      8       1       8 1
      9       2       9 1
     10       2      10 1
     11       3      11 1
     12       3      12 1
     13       4      13 1
     14       4      14 1
     15       5      15 1
     16       5      16 1
@<TRIPOS>ALT_TYPE
CGenFF_4.0_ALT_TYPE_SET
CGenFF_4.0 1 CG324 2 CG324 3 CG321 4 CG321 5 NG3P2 6 OG3C61 7 HGA2 8 HGA2 9 HGA2 10 HGA2 11 HGA2 12 HGA2 13 HGA2 14 HGA2 15 HGP2 16 HGP2
@<TRIPOS>MOLECULE
morpholine
 16 16 0 0 0
****
USER_CHARGES
INVALID_CHARGES
Pose:  30 Cluster:  30 Fr_nu: 455582 TotEn:   -33.66
@<TRIPOS>ATOM
      1 C1        -81.3590  -10.3372  -30.6111 C.3    1 LIG       0.20900
      2 C2        -83.5540  -10.9555  -31.5962 C.3    1 LIG       0.20900
      3 C3        -82.0143   -9.0658  -30.1024 C.3    1 LIG      -0.03300
      4 C4        -84.1019   -9.6541  -31.0385 C.3    1 LIG      -0.03300
      5 N1        -82.4125  -11.3899  -30.7350 N.4    1 LIG      -0.45600
      6 O1        -83.0737   -8.6633  -30.9735 O.3    1 LIG      -0.27400
      7 H1        -80.9298  -10.2045  -31.6096 H      1 LIG       0.09000
      8 H2        -80.5975  -10.7143  -29.9233 H      1 LIG       0.09000
      9 H3        -84.2972  -11.7570  -31.5853 H      1 LIG       0.09000
     10 H4        -83.1534  -10.8297  -32.6070 H      1 LIG       0.09000
     11 H5        -82.4014   -9.1878  -29.0837 H      1 LIG       0.09000
     12 H6        -81.2796   -8.2548  -30.0797 H      1 LIG       0.09000
     13 H7        -84.8885   -9.2714  -31.6964 H      1 LIG       0.09000
     14 H8        -84.5419   -9.7934  -30.0436 H      1 LIG       0.09000
     15 H9        -81.9973  -12.2491  -31.1204 H      1 LIG       0.32900
     16 H10       -82.7614  -11.6418  -29.7996 H      1 LIG       0.32900
@<TRIPOS>BOND
      1       1       3 1
      2       1       5 1
      3       2       4 1
      4       2       5 1
      5       3       6 1
      6       4       6 1
      7       1       7 1
      8       1       8 1
      9       2       9 1
     10       2      10 1
     11       3      11 1
     12       3      12 1
     13       4      13 1
     14       4      14 1
     15       5      15 1
     16       5      16 1
@<TRIPOS>ALT_TYPE
CGenFF_4.0_ALT_TYPE_SET
CGenFF_4.0 1 CG324 2 CG324 3 CG321 4 CG321 5 NG3P2 6 OG3C61 7 HGA2 8 HGA2 9 HGA2 10 HGA2 11 HGA2 12 HGA2 13 HGA2 14 HGA2 15 HGP2 16 HGP2
@<TRIPOS>MOLECULE
morpholine
 16 16 0 0 0
****
USER_CHARGES
INVALID_CHARGES
Pose:  31 Cluster:  31 Fr_nu: 568267 TotEn:   -33.57
@<TRIPOS>ATOM
      1 C1        -82.5140  -10.7298  -30.9596 C.3    1 LIG       0.20900
      2 C2        -82.5183  -12.5934  -29.3170 C.3    1 LIG       0.20900
      3 C3        -81.5627   -9.9955  -30.0319 C.3    1 LIG      -0.03300
      4 C4        -81.5661  -11.7680  -28.4703 C.3    1 LIG      -0.03300
      5 N1        -82.3356  -12.1982  -30.7467 N.4    1 LIG      -0.45600
      6 O1        -81.7958  -10.3718  -28.6728 O.3    1 LIG      -0.27400
      7 H1        -83.5613  -10.5053  -30.7322 H      1 LIG       0.09000
      8 H2        -82.3069  -10.5234  -32.0130 H      1 LIG       0.09000
      9 H3        -82.3156  -13.6651  -29.2441 H      1 LIG       0.09000
     10 H4        -83.5650  -12.3922  -29.0679 H      1 LIG       0.09000
     11 H5        -80.5145  -10.1851  -30.2920 H      1 LIG       0.09000
     12 H6        -81.7304   -8.9166  -30.1090 H      1 LIG       0.09000
     13 H7        -81.7349  -11.9802  -27.4099 H      1 LIG       0.09000
     14 H8        -80.5185  -12.0044  -28.6920 H      1 LIG       0.09000
     15 H9        -83.0029  -12.7153  -31.3353 H      1 LIG       0.32900
     16 H10       -81.3994  -12.4829  -31.0671 H      1 LIG       0.32900
@<TRIPOS>BOND
      1       1       3 1
      2       1       5 1
      3       2       4 1
      4       2       5 1
      5       3       6 1
      6       4       6 1
      7       1       7 1
      8       1       8 1
      9       2       9 1
     10       2      10 1
     11       3      11 1
     12       3      12 1
     13       4      13 1
     14       4      14 1
     15       5      15 1
     16       5      16 1
@<TRIPOS>ALT_TYPE
CGenFF_4.0_ALT_TYPE_SET
CGenFF_4.0 1 CG324 2 CG324 3 CG321 4 CG321 5 NG3P2 6 OG3C61 7 HGA2 8 HGA2 9 HGA2 10 HGA2 11 HGA2 12 HGA2 13 HGA2 14 HGA2 15 HGP2 16 HGP2
@<TRIPOS>MOLECULE
morpholine
 16 16 0 0 0
****
USER_CHARGES
INVALID_CHARGES
Pose:  32 Cluster:  32 Fr_nu: 553534 TotEn:   -33.41
@<TRIPOS>ATOM
      1 C1        -65.2380   -7.9439  -43.8813 C.3    1 LIG       0.20900
      2 C2        -67.3525   -7.2500  -44.9850 C.3    1 LIG       0.20900
      3 C3        -64.5097   -7.5098  -45.1406 C.3    1 LIG      -0.03300
      4 C4        -66.5204   -6.8492  -46.1899 C.3    1 LIG      -0.03300
      5 N1        -66.4939   -7.1421  -43.7666 N.4    1 LIG      -0.45600
      6 O1        -65.3506   -7.6649  -46.2861 O.3    1 LIG      -0.27400
      7 H1        -65.5405   -8.9952  -43.9259 H      1 LIG       0.09000
      8 H2        -64.6487   -7.7618  -42.9785 H      1 LIG       0.09000
      9 H3        -68.2141   -6.5933  -44.8389 H      1 LIG       0.09000
     10 H4        -67.6816   -8.2922  -45.0447 H      1 LIG       0.09000
     11 H5        -64.1665   -6.4706  -45.0736 H      1 LIG       0.09000
     12 H6        -63.6265   -8.1384  -45.2921 H      1 LIG       0.09000
     13 H7        -67.1012   -6.9952  -47.1061 H      1 LIG       0.09000
     14 H8        -66.2296   -5.7926  -46.1478 H      1 LIG       0.09000
     15 H9        -67.0258   -7.4510  -42.9415 H      1 LIG       0.32900
     16 H10       -66.2591   -6.1542  -43.5955 H      1 LIG       0.32900
@<TRIPOS>BOND
      1       1       3 1
      2       1       5 1
      3       2       4 1
      4       2       5 1
      5       3       6 1
      6       4       6 1
      7       1       7 1
      8       1       8 1
      9       2       9 1
     10       2      10 1
     11       3      11 1
     12       3      12 1
     13       4      13 1
     14       4      14 1
     15       5      15 1
     16       5      16 1
@<TRIPOS>ALT_TYPE
CGenFF_4.0_ALT_TYPE_SET
CGenFF_4.0 1 CG324 2 CG324 3 CG321 4 CG321 5 NG3P2 6 OG3C61 7 HGA2 8 HGA2 9 HGA2 10 HGA2 11 HGA2 12 HGA2 13 HGA2 14 HGA2 15 HGP2 16 HGP2
@<TRIPOS>MOLECULE
morpholine
 16 16 0 0 0
****
USER_CHARGES
INVALID_CHARGES
Pose:  33 Cluster:  33 Fr_nu: 1143015 TotEn:   -33.39
@<TRIPOS>ATOM
      1 C1        -83.5432  -13.1312  -31.2283 C.3    1 LIG       0.20900
      2 C2        -82.1880  -11.1335  -30.6420 C.3    1 LIG       0.20900
      3 C3        -83.2670  -13.6533  -29.8298 C.3    1 LIG      -0.03300
      4 C4        -81.9789  -11.7532  -29.2719 C.3    1 LIG      -0.03300
      5 N1        -83.4829  -11.6384  -31.1913 N.4    1 LIG      -0.45600
      6 O1        -82.0038  -13.1799  -29.3570 O.3    1 LIG      -0.27400
      7 H1        -82.7819  -13.4577  -31.9442 H      1 LIG       0.09000
      8 H2        -84.5379  -13.4107  -31.5857 H      1 LIG       0.09000
      9 H3        -82.2525  -10.0432  -30.5986 H      1 LIG       0.09000
     10 H4        -81.4091  -11.4350  -31.3494 H      1 LIG       0.09000
     11 H5        -84.0558  -13.3643  -29.1251 H      1 LIG       0.09000
     12 H6        -83.2248  -14.7470  -29.8452 H      1 LIG       0.09000
     13 H7        -80.9993  -11.4628  -28.8797 H      1 LIG       0.09000
     14 H8        -82.7359  -11.4144  -28.5545 H      1 LIG       0.09000
     15 H9        -83.6245  -11.2642  -32.1395 H      1 LIG       0.32900
     16 H10       -84.2633  -11.2746  -30.6266 H      1 LIG       0.32900
@<TRIPOS>BOND
      1       1       3 1
      2       1       5 1
      3       2       4 1
      4       2       5 1
      5       3       6 1
      6       4       6 1
      7       1       7 1
      8       1       8 1
      9       2       9 1
     10       2      10 1
     11       3      11 1
     12       3      12 1
     13       4      13 1
     14       4      14 1
     15       5      15 1
     16       5      16 1
@<TRIPOS>ALT_TYPE
CGenFF_4.0_ALT_TYPE_SET
CGenFF_4.0 1 CG324 2 CG324 3 CG321 4 CG321 5 NG3P2 6 OG3C61 7 HGA2 8 HGA2 9 HGA2 10 HGA2 11 HGA2 12 HGA2 13 HGA2 14 HGA2 15 HGP2 16 HGP2
@<TRIPOS>MOLECULE
morpholine
 16 16 0 0 0
****
USER_CHARGES
INVALID_CHARGES
Pose:  34 Cluster:  34 Fr_nu: 207196 TotEn:   -33.38
@<TRIPOS>ATOM
      1 C1        -76.1464    6.3938  -38.7340 C.3    1 LIG       0.20900
      2 C2        -74.3764    6.2679  -40.4724 C.3    1 LIG       0.20900
      3 C3        -75.0389    6.4949  -37.7006 C.3    1 LIG      -0.03300
      4 C4        -73.3556    6.3760  -39.3538 C.3    1 LIG      -0.03300
      5 N1        -75.6331    6.9422  -40.0259 N.4    1 LIG      -0.45600
      6 O1        -73.8695    5.8054  -38.1482 O.3    1 LIG      -0.27400
      7 H1        -76.4321    5.3545  -38.9264 H      1 LIG       0.09000
      8 H2        -77.0270    6.9789  -38.4557 H      1 LIG       0.09000
      9 H3        -74.0438    6.7655  -41.3870 H      1 LIG       0.09000
     10 H4        -74.6387    5.2270  -40.6863 H      1 LIG       0.09000
     11 H5        -74.7876    7.5382  -37.4752 H      1 LIG       0.09000
     12 H6        -75.3614    6.0254  -36.7659 H      1 LIG       0.09000
     13 H7        -72.4514    5.8211  -39.6227 H      1 LIG       0.09000
     14 H8        -73.0627    7.4171  -39.1722 H      1 LIG       0.09000
     15 H9        -76.3546    6.8433  -40.7531 H      1 LIG       0.32900
     16 H10       -75.4674    7.9541  -39.9306 H      1 LIG       0.32900
@<TRIPOS>BOND
      1       1       3 1
      2       1       5 1
      3       2       4 1
      4       2       5 1
      5       3       6 1
      6       4       6 1
      7       1       7 1
      8       1       8 1
      9       2       9 1
     10       2      10 1
     11       3      11 1
     12       3      12 1
     13       4      13 1
     14       4      14 1
     15       5      15 1
     16       5      16 1
@<TRIPOS>ALT_TYPE
CGenFF_4.0_ALT_TYPE_SET
CGenFF_4.0 1 CG324 2 CG324 3 CG321 4 CG321 5 NG3P2 6 OG3C61 7 HGA2 8 HGA2 9 HGA2 10 HGA2 11 HGA2 12 HGA2 13 HGA2 14 HGA2 15 HGP2 16 HGP2
@<TRIPOS>MOLECULE
morpholine
 16 16 0 0 0
****
USER_CHARGES
INVALID_CHARGES
Pose:  35 Cluster:  35 Fr_nu: 904492 TotEn:   -33.21
@<TRIPOS>ATOM
      1 C1        -82.9204  -12.4913  -29.3462 C.3    1 LIG       0.20900
      2 C2        -82.4692  -10.7750  -31.0845 C.3    1 LIG       0.20900
      3 C3        -83.8377  -13.1737  -30.3451 C.3    1 LIG      -0.03300
      4 C4        -83.4080  -11.5420  -31.9984 C.3    1 LIG      -0.03300
      5 N1        -81.8776  -11.7380  -30.1068 N.4    1 LIG      -0.45600
      6 O1        -84.4125  -12.2149  -31.2359 O.3    1 LIG      -0.27400
      7 H1        -83.4553  -11.7562  -28.7360 H      1 LIG       0.09000
      8 H2        -82.4036  -13.2078  -28.7022 H      1 LIG       0.09000
      9 H3        -81.6430  -10.3133  -31.6315 H      1 LIG       0.09000
     10 H4        -82.9990  -10.0184  -30.4972 H      1 LIG       0.09000
     11 H5        -83.3100  -13.9424  -30.9220 H      1 LIG       0.09000
     12 H6        -84.6594  -13.6663  -29.8157 H      1 LIG       0.09000
     13 H7        -83.9164  -10.8472  -32.6743 H      1 LIG       0.09000
     14 H8        -82.8673  -12.2686  -32.6167 H      1 LIG       0.09000
     15 H9        -81.2697  -11.2315  -29.4486 H      1 LIG       0.32900
     16 H10       -81.2644  -12.4007  -30.6019 H      1 LIG       0.32900
@<TRIPOS>BOND
      1       1       3 1
      2       1       5 1
      3       2       4 1
      4       2       5 1
      5       3       6 1
      6       4       6 1
      7       1       7 1
      8       1       8 1
      9       2       9 1
     10       2      10 1
     11       3      11 1
     12       3      12 1
     13       4      13 1
     14       4      14 1
     15       5      15 1
     16       5      16 1
@<TRIPOS>ALT_TYPE
CGenFF_4.0_ALT_TYPE_SET
CGenFF_4.0 1 CG324 2 CG324 3 CG321 4 CG321 5 NG3P2 6 OG3C61 7 HGA2 8 HGA2 9 HGA2 10 HGA2 11 HGA2 12 HGA2 13 HGA2 14 HGA2 15 HGP2 16 HGP2
@<TRIPOS>MOLECULE
morpholine
 16 16 0 0 0
****
USER_CHARGES
INVALID_CHARGES
Pose:  36 Cluster:  36 Fr_nu: 432803 TotEn:   -33.13
@<TRIPOS>ATOM
      1 C1        -67.0418   -6.7367  -46.0195 C.3    1 LIG       0.20900
      2 C2        -64.8498   -7.7176  -45.3840 C.3    1 LIG       0.20900
      3 C3        -67.5622   -7.1743  -44.6621 C.3    1 LIG      -0.03300
      4 C4        -65.4774   -8.1063  -44.0574 C.3    1 LIG      -0.03300
      5 N1        -65.5681   -6.5160  -45.9072 N.4    1 LIG      -0.45600
      6 O1        -66.8775   -8.3469  -44.2156 O.3    1 LIG      -0.27400
      7 H1        -67.1856   -7.5102  -46.7810 H      1 LIG       0.09000
      8 H2        -67.4902   -5.7965  -46.3514 H      1 LIG       0.09000
      9 H3        -63.7947   -7.4507  -45.2814 H      1 LIG       0.09000
     10 H4        -64.9659   -8.5040  -46.1364 H      1 LIG       0.09000
     11 H5        -67.4600   -6.3804  -43.9127 H      1 LIG       0.09000
     12 H6        -68.6259   -7.4213  -44.7361 H      1 LIG       0.09000
     13 H7        -65.0227   -9.0315  -43.6896 H      1 LIG       0.09000
     14 H8        -65.3208   -7.3348  -43.2939 H      1 LIG       0.09000
     15 H9        -65.1868   -6.2603  -46.8283 H      1 LIG       0.32900
     16 H10       -65.3849   -5.7094  -45.2939 H      1 LIG       0.32900
@<TRIPOS>BOND
      1       1       3 1
      2       1       5 1
      3       2       4 1
      4       2       5 1
      5       3       6 1
      6       4       6 1
      7       1       7 1
      8       1       8 1
      9       2       9 1
     10       2      10 1
     11       3      11 1
     12       3      12 1
     13       4      13 1
     14       4      14 1
     15       5      15 1
     16       5      16 1
@<TRIPOS>ALT_TYPE
CGenFF_4.0_ALT_TYPE_SET
CGenFF_4.0 1 CG324 2 CG324 3 CG321 4 CG321 5 NG3P2 6 OG3C61 7 HGA2 8 HGA2 9 HGA2 10 HGA2 11 HGA2 12 HGA2 13 HGA2 14 HGA2 15 HGP2 16 HGP2
@<TRIPOS>MOLECULE
morpholine
 16 16 0 0 0
****
USER_CHARGES
INVALID_CHARGES
Pose:  37 Cluster:  37 Fr_nu: 314756 TotEn:   -32.92
@<TRIPOS>ATOM
      1 C1        -65.6517   -7.4118  -44.5052 C.3    1 LIG       0.20900
      2 C2        -66.9195   -6.8606  -46.5691 C.3    1 LIG       0.20900
      3 C3        -64.6791   -8.1807  -45.3813 C.3    1 LIG      -0.03300
      4 C4        -65.8843   -7.6559  -47.3441 C.3    1 LIG      -0.03300
      5 N1        -66.2720   -6.3313  -45.3306 N.4    1 LIG      -0.45600
      6 O1        -65.3451   -8.7024  -46.5335 O.3    1 LIG      -0.27400
      7 H1        -66.4716   -8.0453  -44.1512 H      1 LIG       0.09000
      8 H2        -65.1554   -6.9329  -43.6570 H      1 LIG       0.09000
      9 H3        -67.2939   -6.0040  -47.1357 H      1 LIG       0.09000
     10 H4        -67.7550   -7.4876  -46.2422 H      1 LIG       0.09000
     11 H5        -63.8343   -7.5563  -45.6954 H      1 LIG       0.09000
     12 H6        -64.2708   -9.0295  -44.8236 H      1 LIG       0.09000
     13 H7        -66.3525   -8.1219  -48.2168 H      1 LIG       0.09000
     14 H8        -65.0711   -7.0161  -47.7075 H      1 LIG       0.09000
     15 H9        -66.9682   -5.8241  -44.7673 H      1 LIG       0.32900
     16 H10       -65.5562   -5.6361  -45.5847 H      1 LIG       0.32900
@<TRIPOS>BOND
      1       1       3 1
      2       1       5 1
      3       2       4 1
      4       2       5 1
      5       3       6 1
      6       4       6 1
      7       1       7 1
      8       1       8 1
      9       2       9 1
     10       2      10 1
     11       3      11 1
     12       3      12 1
     13       4      13 1
     14       4      14 1
     15       5      15 1
     16       5      16 1
@<TRIPOS>ALT_TYPE
CGenFF_4.0_ALT_TYPE_SET
CGenFF_4.0 1 CG324 2 CG324 3 CG321 4 CG321 5 NG3P2 6 OG3C61 7 HGA2 8 HGA2 9 HGA2 10 HGA2 11 HGA2 12 HGA2 13 HGA2 14 HGA2 15 HGP2 16 HGP2
@<TRIPOS>MOLECULE
morpholine
 16 16 0 0 0
****
USER_CHARGES
INVALID_CHARGES
Pose:  38 Cluster:  38 Fr_nu: 634190 TotEn:   -32.90
@<TRIPOS>ATOM
      1 C1        -63.8663    4.6583  -53.6567 C.3    1 LIG       0.20900
      2 C2        -63.9423    5.9857  -51.5583 C.3    1 LIG       0.20900
      3 C3        -65.1713    5.3248  -54.0535 C.3    1 LIG      -0.03300
      4 C4        -65.2431    6.5877  -52.0584 C.3    1 LIG      -0.03300
      5 N1        -63.1270    5.5824  -52.7441 N.4    1 LIG      -0.45600
      6 O1        -65.9377    5.6591  -52.8941 O.3    1 LIG      -0.27400
      7 H1        -64.0340    3.7326  -53.0964 H      1 LIG       0.09000
      8 H2        -63.2223    4.4631  -54.5183 H      1 LIG       0.09000
      9 H3        -63.3500    6.6997  -50.9801 H      1 LIG       0.09000
     10 H4        -64.1119    5.0775  -50.9715 H      1 LIG       0.09000
     11 H5        -65.0009    6.2258  -54.6547 H      1 LIG       0.09000
     12 H6        -65.7699    4.6353  -54.6572 H      1 LIG       0.09000
     13 H7        -65.8943    6.8195  -51.2097 H      1 LIG       0.09000
     14 H8        -65.0723    7.5210  -52.6084 H      1 LIG       0.09000
     15 H9        -62.2577    5.1315  -52.4277 H      1 LIG       0.32900
     16 H10       -62.8347    6.4216  -53.2643 H      1 LIG       0.32900
@<TRIPOS>BOND
      1       1       3 1
      2       1       5 1
      3       2       4 1
      4       2       5 1
      5       3       6 1
      6       4       6 1
      7       1       7 1
      8       1       8 1
      9       2       9 1
     10       2      10 1
     11       3      11 1
     12       3      12 1
     13       4      13 1
     14       4      14 1
     15       5      15 1
     16       5      16 1
@<TRIPOS>ALT_TYPE
CGenFF_4.0_ALT_TYPE_SET
CGenFF_4.0 1 CG324 2 CG324 3 CG321 4 CG321 5 NG3P2 6 OG3C61 7 HGA2 8 HGA2 9 HGA2 10 HGA2 11 HGA2 12 HGA2 13 HGA2 14 HGA2 15 HGP2 16 HGP2
@<TRIPOS>MOLECULE
morpholine
 16 16 0 0 0
****
USER_CHARGES
INVALID_CHARGES
Pose:  39 Cluster:  39 Fr_nu: 634504 TotEn:   -32.75
@<TRIPOS>ATOM
      1 C1        -65.1658    6.4849  -52.2136 C.3    1 LIG       0.20900
      2 C2        -62.8238    5.6795  -52.0209 C.3    1 LIG       0.20900
      3 C3        -65.2884    5.6404  -53.4691 C.3    1 LIG      -0.03300
      4 C4        -63.0615    4.8738  -53.2855 C.3    1 LIG      -0.03300
      5 N1        -64.1356    5.8615  -51.3285 N.4    1 LIG      -0.45600
      6 O1        -64.0220    5.5232  -54.1215 O.3    1 LIG      -0.27400
      7 H1        -64.8162    7.4985  -52.4354 H      1 LIG       0.09000
      8 H2        -66.1014    6.5265  -51.6495 H      1 LIG       0.09000
      9 H3        -62.1527    5.1700  -51.3245 H      1 LIG       0.09000
     10 H4        -62.4443    6.6823  -52.2412 H      1 LIG       0.09000
     11 H5        -65.6835    4.6413  -53.2497 H      1 LIG       0.09000
     12 H6        -65.9781    6.1196  -54.1711 H      1 LIG       0.09000
     13 H7        -62.1296    4.7932  -53.8539 H      1 LIG       0.09000
     14 H8        -63.3997    3.8554  -53.0592 H      1 LIG       0.09000
     15 H9        -64.0049    6.4428  -50.4894 H      1 LIG       0.32900
     16 H10       -64.4765    4.9511  -50.9889 H      1 LIG       0.32900
@<TRIPOS>BOND
      1       1       3 1
      2       1       5 1
      3       2       4 1
      4       2       5 1
      5       3       6 1
      6       4       6 1
      7       1       7 1
      8       1       8 1
      9       2       9 1
     10       2      10 1
     11       3      11 1
     12       3      12 1
     13       4      13 1
     14       4      14 1
     15       5      15 1
     16       5      16 1
@<TRIPOS>ALT_TYPE
CGenFF_4.0_ALT_TYPE_SET
CGenFF_4.0 1 CG324 2 CG324 3 CG321 4 CG321 5 NG3P2 6 OG3C61 7 HGA2 8 HGA2 9 HGA2 10 HGA2 11 HGA2 12 HGA2 13 HGA2 14 HGA2 15 HGP2 16 HGP2
@<TRIPOS>MOLECULE
morpholine
 16 16 0 0 0
****
USER_CHARGES
INVALID_CHARGES
Pose:  40 Cluster:  40 Fr_nu: 600513 TotEn:   -32.31
@<TRIPOS>ATOM
      1 C1        -87.3065   -6.0994  -33.3484 C.3    1 LIG       0.20900
      2 C2        -87.6903   -8.3365  -34.3578 C.3    1 LIG       0.20900
      3 C3        -85.8733   -6.5289  -33.0914 C.3    1 LIG      -0.03300
      4 C4        -86.2380   -8.6560  -34.0520 C.3    1 LIG      -0.03300
      5 N1        -87.8178   -6.8576  -34.5304 N.4    1 LIG      -0.45600
      6 O1        -85.8001   -7.9426  -32.8934 O.3    1 LIG      -0.27400
      7 H1        -87.9642   -6.3473  -32.5089 H      1 LIG       0.09000
      8 H2        -87.3839   -5.0344  -33.5831 H      1 LIG       0.09000
      9 H3        -88.0322   -8.8060  -35.2839 H      1 LIG       0.09000
     10 H4        -88.3519   -8.6134  -33.5309 H      1 LIG       0.09000
     11 H5        -85.2083   -6.2372  -33.9130 H      1 LIG       0.09000
     12 H6        -85.5010   -6.0484  -32.1811 H      1 LIG       0.09000
     13 H7        -86.1302   -9.7248  -33.8422 H      1 LIG       0.09000
     14 H8        -85.5840   -8.4179  -34.8995 H      1 LIG       0.09000
     15 H9        -88.8038   -6.6135  -34.6961 H      1 LIG       0.32900
     16 H10       -87.3098   -6.5632  -35.3763 H      1 LIG       0.32900
@<TRIPOS>BOND
      1       1       3 1
      2       1       5 1
      3       2       4 1
      4       2       5 1
      5       3       6 1
      6       4       6 1
      7       1       7 1
      8       1       8 1
      9       2       9 1
     10       2      10 1
     11       3      11 1
     12       3      12 1
     13       4      13 1
     14       4      14 1
     15       5      15 1
     16       5      16 1
@<TRIPOS>ALT_TYPE
CGenFF_4.0_ALT_TYPE_SET
CGenFF_4.0 1 CG324 2 CG324 3 CG321 4 CG321 5 NG3P2 6 OG3C61 7 HGA2 8 HGA2 9 HGA2 10 HGA2 11 HGA2 12 HGA2 13 HGA2 14 HGA2 15 HGP2 16 HGP2
@<TRIPOS>MOLECULE
morpholine
 16 16 0 0 0
****
USER_CHARGES
INVALID_CHARGES
Pose:  41 Cluster:  41 Fr_nu: 494090 TotEn:   -32.14
@<TRIPOS>ATOM
      1 C1        -67.6450   -6.4645  -45.8304 C.3    1 LIG       0.20900
      2 C2        -66.2861   -7.7363  -47.4757 C.3    1 LIG       0.20900
      3 C3        -66.8210   -7.1187  -44.7360 C.3    1 LIG      -0.03300
      4 C4        -65.5282   -8.3275  -46.3006 C.3    1 LIG      -0.03300
      5 N1        -66.8105   -6.3975  -47.0683 N.4    1 LIG      -0.45600
      6 O1        -66.3718   -8.4111  -45.1498 O.3    1 LIG      -0.27400
      7 H1        -68.5321   -7.0548  -46.0823 H      1 LIG       0.09000
      8 H2        -67.9357   -5.4421  -45.5747 H      1 LIG       0.09000
      9 H3        -65.6460   -7.5864  -48.3491 H      1 LIG       0.09000
     10 H4        -67.1552   -8.3433  -47.7478 H      1 LIG       0.09000
     11 H5        -65.9593   -6.5025  -44.4529 H      1 LIG       0.09000
     12 H6        -67.4363   -7.2542  -43.8409 H      1 LIG       0.09000
     13 H7        -65.2005   -9.3430  -46.5445 H      1 LIG       0.09000
     14 H8        -64.6338   -7.7407  -46.0591 H      1 LIG       0.09000
     15 H9        -67.3654   -5.9961  -47.8366 H      1 LIG       0.32900
     16 H10       -66.0247   -5.7485  -46.9210 H      1 LIG       0.32900
@<TRIPOS>BOND
      1       1       3 1
      2       1       5 1
      3       2       4 1
      4       2       5 1
      5       3       6 1
      6       4       6 1
      7       1       7 1
      8       1       8 1
      9       2       9 1
     10       2      10 1
     11       3      11 1
     12       3      12 1
     13       4      13 1
     14       4      14 1
     15       5      15 1
     16       5      16 1
@<TRIPOS>ALT_TYPE
CGenFF_4.0_ALT_TYPE_SET
CGenFF_4.0 1 CG324 2 CG324 3 CG321 4 CG321 5 NG3P2 6 OG3C61 7 HGA2 8 HGA2 9 HGA2 10 HGA2 11 HGA2 12 HGA2 13 HGA2 14 HGA2 15 HGP2 16 HGP2
@<TRIPOS>MOLECULE
morpholine
 16 16 0 0 0
****
USER_CHARGES
INVALID_CHARGES
Pose:  42 Cluster:  42 Fr_nu: 303665 TotEn:   -31.67
@<TRIPOS>ATOM
      1 C1        -67.5847   -7.0833  -44.4425 C.3    1 LIG       0.20900
      2 C2        -66.2877   -6.3979  -46.4473 C.3    1 LIG       0.20900
      3 C3        -66.3287   -7.7733  -43.9413 C.3    1 LIG      -0.03300
      4 C4        -65.0951   -7.1209  -45.8473 C.3    1 LIG      -0.03300
      5 N1        -67.1755   -5.9531  -45.3304 N.4    1 LIG      -0.45600
      6 O1        -65.5273   -8.2173  -45.0386 O.3    1 LIG      -0.27400
      7 H1        -68.2030   -7.7515  -45.0508 H      1 LIG       0.09000
      8 H2        -68.1789   -6.6618  -43.6274 H      1 LIG       0.09000
      9 H3        -65.9935   -5.5068  -47.0079 H      1 LIG       0.09000
     10 H4        -66.8885   -7.0579  -47.0809 H      1 LIG       0.09000
     11 H5        -65.7354   -7.1168  -43.2938 H      1 LIG       0.09000
     12 H6        -66.6012   -8.6555  -43.3534 H      1 LIG       0.09000
     13 H7        -64.4679   -7.5273  -46.6469 H      1 LIG       0.09000
     14 H8        -64.4715   -6.4458  -45.2489 H      1 LIG       0.09000
     15 H9        -68.0136   -5.4976  -45.7167 H      1 LIG       0.32900
     16 H10       -66.6956   -5.2320  -44.7736 H      1 LIG       0.32900
@<TRIPOS>BOND
      1       1       3 1
      2       1       5 1
      3       2       4 1
      4       2       5 1
      5       3       6 1
      6       4       6 1
      7       1       7 1
      8       1       8 1
      9       2       9 1
     10       2      10 1
     11       3      11 1
     12       3      12 1
     13       4      13 1
     14       4      14 1
     15       5      15 1
     16       5      16 1
@<TRIPOS>ALT_TYPE
CGenFF_4.0_ALT_TYPE_SET
CGenFF_4.0 1 CG324 2 CG324 3 CG321 4 CG321 5 NG3P2 6 OG3C61 7 HGA2 8 HGA2 9 HGA2 10 HGA2 11 HGA2 12 HGA2 13 HGA2 14 HGA2 15 HGP2 16 HGP2
@<TRIPOS>MOLECULE
morpholine
 16 16 0 0 0
****
USER_CHARGES
INVALID_CHARGES
Pose:  43 Cluster:  43 Fr_nu: 1073595 TotEn:   -31.49
@<TRIPOS>ATOM
      1 C1        -74.2557    6.8965  -41.1194 C.3    1 LIG       0.20900
      2 C2        -75.1129    6.5987  -38.8070 C.3    1 LIG       0.20900
      3 C3        -72.8609    6.9804  -40.5261 C.3    1 LIG      -0.03300
      4 C4        -73.6759    6.6964  -38.3272 C.3    1 LIG      -0.03300
      5 N1        -75.1045    6.0729  -40.2058 N.4    1 LIG      -0.45600
      6 O1        -72.9087    7.5236  -39.2048 O.3    1 LIG      -0.27400
      7 H1        -74.7312    7.8805  -41.1864 H      1 LIG       0.09000
      8 H2        -74.2606    6.4107  -42.0988 H      1 LIG       0.09000
      9 H3        -75.7068    5.9097  -38.2007 H      1 LIG       0.09000
     10 H4        -75.5984    7.5790  -38.8440 H      1 LIG       0.09000
     11 H5        -72.3692    6.0006  -40.5040 H      1 LIG       0.09000
     12 H6        -72.2400    7.6459  -41.1342 H      1 LIG       0.09000
     13 H7        -73.6477    7.1540  -37.3332 H      1 LIG       0.09000
     14 H8        -73.2069    5.7082  -38.2495 H      1 LIG       0.09000
     15 H9        -76.0675    6.0391  -40.5673 H      1 LIG       0.32900
     16 H10       -74.7698    5.0990  -40.2071 H      1 LIG       0.32900
@<TRIPOS>BOND
      1       1       3 1
      2       1       5 1
      3       2       4 1
      4       2       5 1
      5       3       6 1
      6       4       6 1
      7       1       7 1
      8       1       8 1
      9       2       9 1
     10       2      10 1
     11       3      11 1
     12       3      12 1
     13       4      13 1
     14       4      14 1
     15       5      15 1
     16       5      16 1
@<TRIPOS>ALT_TYPE
CGenFF_4.0_ALT_TYPE_SET
CGenFF_4.0 1 CG324 2 CG324 3 CG321 4 CG321 5 NG3P2 6 OG3C61 7 HGA2 8 HGA2 9 HGA2 10 HGA2 11 HGA2 12 HGA2 13 HGA2 14 HGA2 15 HGP2 16 HGP2
@<TRIPOS>MOLECULE
morpholine
 16 16 0 0 0
****
USER_CHARGES
INVALID_CHARGES
Pose:  44 Cluster:  44 Fr_nu: 430757 TotEn:   -31.37
@<TRIPOS>ATOM
      1 C1        -64.7559   -8.0792  -46.1523 C.3    1 LIG       0.20900
      2 C2        -65.1661   -7.9459  -43.7059 C.3    1 LIG       0.20900
      3 C3        -66.1867   -7.6143  -46.3558 C.3    1 LIG      -0.03300
      4 C4        -66.5766   -7.4867  -44.0293 C.3    1 LIG      -0.03300
      5 N1        -64.2747   -7.5527  -44.8391 N.4    1 LIG      -0.45600
      6 O1        -67.0134   -8.0432  -45.2714 O.3    1 LIG      -0.27400
      7 H1        -64.6846   -9.1704  -46.0974 H      1 LIG       0.09000
      8 H2        -64.0829   -7.6983  -46.9251 H      1 LIG       0.09000
      9 H3        -64.7739   -7.4749  -42.8008 H      1 LIG       0.09000
     10 H4        -65.1012   -9.0351  -43.6199 H      1 LIG       0.09000
     11 H5        -66.2491   -6.5243  -46.4577 H      1 LIG       0.09000
     12 H6        -66.5912   -8.0537  -47.2730 H      1 LIG       0.09000
     13 H7        -67.2657   -7.8319  -43.2522 H      1 LIG       0.09000
     14 H8        -66.6468   -6.3931  -44.0714 H      1 LIG       0.09000
     15 H9        -63.3198   -7.8927  -44.6606 H      1 LIG       0.32900
     16 H10       -64.2035   -6.5264  -44.8830 H      1 LIG       0.32900
@<TRIPOS>BOND
      1       1       3 1
      2       1       5 1
      3       2       4 1
      4       2       5 1
      5       3       6 1
      6       4       6 1
      7       1       7 1
      8       1       8 1
      9       2       9 1
     10       2      10 1
     11       3      11 1
     12       3      12 1
     13       4      13 1
     14       4      14 1
     15       5      15 1
     16       5      16 1
@<TRIPOS>ALT_TYPE
CGenFF_4.0_ALT_TYPE_SET
CGenFF_4.0 1 CG324 2 CG324 3 CG321 4 CG321 5 NG3P2 6 OG3C61 7 HGA2 8 HGA2 9 HGA2 10 HGA2 11 HGA2 12 HGA2 13 HGA2 14 HGA2 15 HGP2 16 HGP2
@<TRIPOS>MOLECULE
morpholine
 16 16 0 0 0
****
USER_CHARGES
INVALID_CHARGES
Pose:  45 Cluster:  45 Fr_nu: 302235 TotEn:   -31.23
@<TRIPOS>ATOM
      1 C1        -74.2955    6.2266  -40.0010 C.3    1 LIG       0.20900
      2 C2        -74.1149    7.5717  -42.0816 C.3    1 LIG       0.20900
      3 C3        -72.7924    6.3749  -39.8473 C.3    1 LIG      -0.03300
      4 C4        -72.6208    7.6547  -41.8255 C.3    1 LIG      -0.03300
      5 N1        -74.8063    7.4034  -40.7674 N.4    1 LIG      -0.45600
      6 O1        -72.1659    6.4938  -41.1266 O.3    1 LIG      -0.27400
      7 H1        -74.5612    5.3363  -40.5803 H      1 LIG       0.09000
      8 H2        -74.8110    6.2138  -39.0370 H      1 LIG       0.09000
      9 H3        -74.5074    8.4805  -42.5452 H      1 LIG       0.09000
     10 H4        -74.3772    6.6987  -42.6874 H      1 LIG       0.09000
     11 H5        -72.5309    7.2406  -39.2272 H      1 LIG       0.09000
     12 H6        -72.3811    5.4853  -39.3599 H      1 LIG       0.09000
     13 H7        -72.0837    7.6985  -42.7781 H      1 LIG       0.09000
     14 H8        -72.3570    8.5539  -41.2557 H      1 LIG       0.09000
     15 H9        -75.8188    7.3014  -40.9210 H      1 LIG       0.32900
     16 H10       -74.6925    8.2584  -40.2049 H      1 LIG       0.32900
@<TRIPOS>BOND
      1       1       3 1
      2       1       5 1
      3       2       4 1
      4       2       5 1
      5       3       6 1
      6       4       6 1
      7       1       7 1
      8       1       8 1
      9       2       9 1
     10       2      10 1
     11       3      11 1
     12       3      12 1
     13       4      13 1
     14       4      14 1
     15       5      15 1
     16       5      16 1
@<TRIPOS>ALT_TYPE
CGenFF_4.0_ALT_TYPE_SET
CGenFF_4.0 1 CG324 2 CG324 3 CG321 4 CG321 5 NG3P2 6 OG3C61 7 HGA2 8 HGA2 9 HGA2 10 HGA2 11 HGA2 12 HGA2 13 HGA2 14 HGA2 15 HGP2 16 HGP2
@<TRIPOS>MOLECULE
morpholine
 16 16 0 0 0
****
USER_CHARGES
INVALID_CHARGES
Pose:  46 Cluster:  46 Fr_nu: 1156119 TotEn:   -30.69
@<TRIPOS>ATOM
      1 C1        -75.3673  -27.5058  -46.1903 C.3    1 LIG       0.20900
      2 C2        -74.2747  -28.8021  -48.0059 C.3    1 LIG       0.20900
      3 C3        -74.1504  -27.7996  -45.3315 C.3    1 LIG      -0.03300
      4 C4        -73.1110  -29.0317  -47.0583 C.3    1 LIG      -0.03300
      5 N1        -74.9440  -27.5219  -47.6234 N.4    1 LIG      -0.45600
      6 O1        -73.5633  -29.0489  -45.7025 O.3    1 LIG      -0.27400
      7 H1        -76.1387  -28.2753  -46.0828 H      1 LIG       0.09000
      8 H2        -75.7910  -26.5192  -45.9842 H      1 LIG       0.09000
      9 H3        -73.9504  -28.7055  -49.0453 H      1 LIG       0.09000
     10 H4        -75.0313  -29.5885  -47.9210 H      1 LIG       0.09000
     11 H5        -73.3997  -27.0037  -45.4048 H      1 LIG       0.09000
     12 H6        -74.4486  -27.8741  -44.2809 H      1 LIG       0.09000
     13 H7        -72.6508  -30.0030  -47.2654 H      1 LIG       0.09000
     14 H8        -72.3348  -28.2662  -47.1774 H      1 LIG       0.09000
     15 H9        -75.7636  -27.3677  -48.2265 H      1 LIG       0.32900
     16 H10       -74.3091  -26.7319  -47.8055 H      1 LIG       0.32900
@<TRIPOS>BOND
      1       1       3 1
      2       1       5 1
      3       2       4 1
      4       2       5 1
      5       3       6 1
      6       4       6 1
      7       1       7 1
      8       1       8 1
      9       2       9 1
     10       2      10 1
     11       3      11 1
     12       3      12 1
     13       4      13 1
     14       4      14 1
     15       5      15 1
     16       5      16 1
@<TRIPOS>ALT_TYPE
CGenFF_4.0_ALT_TYPE_SET
CGenFF_4.0 1 CG324 2 CG324 3 CG321 4 CG321 5 NG3P2 6 OG3C61 7 HGA2 8 HGA2 9 HGA2 10 HGA2 11 HGA2 12 HGA2 13 HGA2 14 HGA2 15 HGP2 16 HGP2
@<TRIPOS>MOLECULE
morpholine
 16 16 0 0 0
****
USER_CHARGES
INVALID_CHARGES
Pose:  47 Cluster:  47 Fr_nu: 166366 TotEn:   -30.51
@<TRIPOS>ATOM
      1 C1        -63.2341    9.2036  -29.1416 C.3    1 LIG       0.20900
      2 C2        -63.1812    9.1475  -31.6246 C.3    1 LIG       0.20900
      3 C3        -64.7328    8.9777  -29.2294 C.3    1 LIG      -0.03300
      4 C4        -64.6823    8.9235  -31.5905 C.3    1 LIG      -0.03300
      5 N1        -62.5991    8.6102  -30.3573 N.4    1 LIG      -0.45600
      6 O1        -65.2559    9.5394  -30.4352 O.3    1 LIG      -0.27400
      7 H1        -62.9806   10.2688  -29.1440 H      1 LIG       0.09000
      8 H2        -62.7922    8.7154  -28.2690 H      1 LIG       0.09000
      9 H3        -62.7021    8.6220  -32.4548 H      1 LIG       0.09000
     10 H4        -62.9280   10.2118  -31.6588 H      1 LIG       0.09000
     11 H5        -64.9866    7.9121  -29.1791 H      1 LIG       0.09000
     12 H6        -65.2312    9.4741  -28.3907 H      1 LIG       0.09000
     13 H7        -65.1448    9.3791  -32.4717 H      1 LIG       0.09000
     14 H8        -64.9327    7.8558  -31.6006 H      1 LIG       0.09000
     15 H9        -61.5859    8.7905  -30.3396 H      1 LIG       0.32900
     16 H10       -62.7022    7.5859  -30.3364 H      1 LIG       0.32900
@<TRIPOS>BOND
      1       1       3 1
      2       1       5 1
      3       2       4 1
      4       2       5 1
      5       3       6 1
      6       4       6 1
      7       1       7 1
      8       1       8 1
      9       2       9 1
     10       2      10 1
     11       3      11 1
     12       3      12 1
     13       4      13 1
     14       4      14 1
     15       5      15 1
     16       5      16 1
@<TRIPOS>ALT_TYPE
CGenFF_4.0_ALT_TYPE_SET
CGenFF_4.0 1 CG324 2 CG324 3 CG321 4 CG321 5 NG3P2 6 OG3C61 7 HGA2 8 HGA2 9 HGA2 10 HGA2 11 HGA2 12 HGA2 13 HGA2 14 HGA2 15 HGP2 16 HGP2
@<TRIPOS>MOLECULE
morpholine
 16 16 0 0 0
****
USER_CHARGES
INVALID_CHARGES
Pose:  48 Cluster:  48 Fr_nu: 174604 TotEn:   -30.28
@<TRIPOS>ATOM
      1 C1        -62.4048    9.7902  -33.2123 C.3    1 LIG       0.20900
      2 C2        -60.4912    8.2794  -33.6882 C.3    1 LIG       0.20900
      3 C3        -62.3995   10.1606  -34.6845 C.3    1 LIG      -0.03300
      4 C4        -60.5803    8.7233  -35.1373 C.3    1 LIG      -0.03300
      5 N1        -61.8475    8.4104  -33.0745 N.4    1 LIG      -0.45600
      6 O1        -61.0793   10.0600  -35.2232 O.3    1 LIG      -0.27400
      7 H1        -61.7590   10.4492  -32.6227 H      1 LIG       0.09000
      8 H2        -63.4138    9.7802  -32.7915 H      1 LIG       0.09000
      9 H3        -60.1871    7.2338  -33.5926 H      1 LIG       0.09000
     10 H4        -59.8209    8.9193  -33.1058 H      1 LIG       0.09000
     11 H5        -63.0831    9.5295  -35.2647 H      1 LIG       0.09000
     12 H6        -62.7272   11.1979  -34.8059 H      1 LIG       0.09000
     13 H7        -59.5836    8.7130  -35.5896 H      1 LIG       0.09000
     14 H8        -61.2179    8.0540  -35.7273 H      1 LIG       0.09000
     15 H9        -61.8014    8.1554  -32.0785 H      1 LIG       0.32900
     16 H10       -62.4902    7.7329  -33.5083 H      1 LIG       0.32900
@<TRIPOS>BOND
      1       1       3 1
      2       1       5 1
      3       2       4 1
      4       2       5 1
      5       3       6 1
      6       4       6 1
      7       1       7 1
      8       1       8 1
      9       2       9 1
     10       2      10 1
     11       3      11 1
     12       3      12 1
     13       4      13 1
     14       4      14 1
     15       5      15 1
     16       5      16 1
@<TRIPOS>ALT_TYPE
CGenFF_4.0_ALT_TYPE_SET
CGenFF_4.0 1 CG324 2 CG324 3 CG321 4 CG321 5 NG3P2 6 OG3C61 7 HGA2 8 HGA2 9 HGA2 10 HGA2 11 HGA2 12 HGA2 13 HGA2 14 HGA2 15 HGP2 16 HGP2
@<TRIPOS>MOLECULE
morpholine
 16 16 0 0 0
****
USER_CHARGES
INVALID_CHARGES
Pose:  49 Cluster:  49 Fr_nu: 294390 TotEn:   -29.46
@<TRIPOS>ATOM
      1 C1        -64.9336   -7.9835  -46.5730 C.3    1 LIG       0.20900
      2 C2        -66.3188   -7.3270  -44.6183 C.3    1 LIG       0.20900
      3 C3        -66.0044   -7.3733  -47.4594 C.3    1 LIG      -0.03300
      4 C4        -67.3214   -6.7483  -45.6005 C.3    1 LIG      -0.03300
      5 N1        -64.9659   -7.2859  -45.2517 N.4    1 LIG      -0.45600
      6 O1        -67.2869   -7.4674  -46.8354 O.3    1 LIG      -0.27400
      7 H1        -65.1237   -9.0429  -46.3726 H      1 LIG       0.09000
      8 H2        -63.9301   -7.8549  -46.9875 H      1 LIG       0.09000
      9 H3        -66.2653   -6.7496  -43.6916 H      1 LIG       0.09000
     10 H4        -66.5275   -8.3777  -44.3935 H      1 LIG       0.09000
     11 H5        -65.7864   -6.3253  -47.6970 H      1 LIG       0.09000
     12 H6        -66.0569   -7.9207  -48.4058 H      1 LIG       0.09000
     13 H7        -68.3333   -6.8390  -45.1935 H      1 LIG       0.09000
     14 H8        -67.1353   -5.6842  -45.7893 H      1 LIG       0.09000
     15 H9        -64.2759   -7.7139  -44.6193 H      1 LIG       0.32900
     16 H10       -64.6690   -6.3071  -45.3700 H      1 LIG       0.32900
@<TRIPOS>BOND
      1       1       3 1
      2       1       5 1
      3       2       4 1
      4       2       5 1
      5       3       6 1
      6       4       6 1
      7       1       7 1
      8       1       8 1
      9       2       9 1
     10       2      10 1
     11       3      11 1
     12       3      12 1
     13       4      13 1
     14       4      14 1
     15       5      15 1
     16       5      16 1
@<TRIPOS>ALT_TYPE
CGenFF_4.0_ALT_TYPE_SET
CGenFF_4.0 1 CG324 2 CG324 3 CG321 4 CG321 5 NG3P2 6 OG3C61 7 HGA2 8 HGA2 9 HGA2 10 HGA2 11 HGA2 12 HGA2 13 HGA2 14 HGA2 15 HGP2 16 HGP2
@<TRIPOS>MOLECULE
morpholine
 16 16 0 0 0
****
USER_CHARGES
INVALID_CHARGES
Pose:  50 Cluster:  50 Fr_nu: 1354066 TotEn:   -27.10
@<TRIPOS>ATOM
      1 C1        -56.5500    3.4878  -18.3806 C.3    1 LIG       0.20900
      2 C2        -56.0000    5.4854  -19.7510 C.3    1 LIG       0.20900
      3 C3        -57.9609    4.0349  -18.2596 C.3    1 LIG      -0.03300
      4 C4        -57.4381    5.9342  -19.5634 C.3    1 LIG      -0.03300
      5 N1        -55.9589    3.9945  -19.6562 N.4    1 LIG      -0.45600
      6 O1        -57.9525    5.4632  -18.3157 O.3    1 LIG      -0.27400
      7 H1        -55.9028    3.8438  -17.5724 H      1 LIG       0.09000
      8 H2        -56.5315    2.3954  -18.4215 H      1 LIG       0.09000
      9 H3        -55.6032    5.7633  -20.7309 H      1 LIG       0.09000
     10 H4        -55.3468    5.8674  -18.9601 H      1 LIG       0.09000
     11 H5        -58.6185    3.6394  -19.0428 H      1 LIG       0.09000
     12 H6        -58.3882    3.7451  -17.2944 H      1 LIG       0.09000
     13 H7        -57.4859    7.0276  -19.5488 H      1 LIG       0.09000
     14 H8        -58.0808    5.5862  -20.3810 H      1 LIG       0.09000
     15 H9        -54.9855    3.6705  -19.7376 H      1 LIG       0.32900
     16 H10       -56.4594    3.5833  -20.4567 H      1 LIG       0.32900
@<TRIPOS>BOND
      1       1       3 1
      2       1       5 1
      3       2       4 1
      4       2       5 1
      5       3       6 1
      6       4       6 1
      7       1       7 1
      8       1       8 1
      9       2       9 1
     10       2      10 1
     11       3      11 1
     12       3      12 1
     13       4      13 1
     14       4      14 1
     15       5      15 1
     16       5      16 1
@<TRIPOS>ALT_TYPE
CGenFF_4.0_ALT_TYPE_SET
CGenFF_4.0 1 CG324 2 CG324 3 CG321 4 CG321 5 NG3P2 6 OG3C61 7 HGA2 8 HGA2 9 HGA2 10 HGA2 11 HGA2 12 HGA2 13 HGA2 14 HGA2 15 HGP2 16 HGP2
@<TRIPOS>MOLECULE
morpholine
 16 16 0 0 0
****
USER_CHARGES
INVALID_CHARGES
Pose:  51 Cluster:  51 Fr_nu: 1233719 TotEn:   -27.09
@<TRIPOS>ATOM
      1 C1        -73.9943  -26.1832  -44.8212 C.3    1 LIG       0.20900
      2 C2        -75.3912  -27.6945  -46.2126 C.3    1 LIG       0.20900
      3 C3        -72.9168  -27.2522  -44.8505 C.3    1 LIG      -0.03300
      4 C4        -74.2448  -28.6891  -46.1743 C.3    1 LIG      -0.03300
      5 N1        -74.8241  -26.3206  -46.0566 N.4    1 LIG      -0.45600
      6 O1        -73.5014  -28.5520  -44.9612 O.3    1 LIG      -0.27400
      7 H1        -74.6735  -26.3106  -43.9719 H      1 LIG       0.09000
      8 H2        -73.5757  -25.1733  -44.8177 H      1 LIG       0.09000
      9 H3        -75.9317  -27.7207  -47.1624 H      1 LIG       0.09000
     10 H4        -76.0875  -27.8420  -45.3811 H      1 LIG       0.09000
     11 H5        -72.2106  -27.0947  -45.6743 H      1 LIG       0.09000
     12 H6        -72.3447  -27.2261  -43.9177 H      1 LIG       0.09000
     13 H7        -74.6389  -29.7097  -46.2067 H      1 LIG       0.09000
     14 H8        -73.5736  -28.5665  -47.0329 H      1 LIG       0.09000
     15 H9        -75.5888  -25.6321  -46.0363 H      1 LIG       0.32900
     16 H10       -74.2562  -26.0851  -46.8826 H      1 LIG       0.32900
@<TRIPOS>BOND
      1       1       3 1
      2       1       5 1
      3       2       4 1
      4       2       5 1
      5       3       6 1
      6       4       6 1
      7       1       7 1
      8       1       8 1
      9       2       9 1
     10       2      10 1
     11       3      11 1
     12       3      12 1
     13       4      13 1
     14       4      14 1
     15       5      15 1
     16       5      16 1
@<TRIPOS>ALT_TYPE
CGenFF_4.0_ALT_TYPE_SET
CGenFF_4.0 1 CG324 2 CG324 3 CG321 4 CG321 5 NG3P2 6 OG3C61 7 HGA2 8 HGA2 9 HGA2 10 HGA2 11 HGA2 12 HGA2 13 HGA2 14 HGA2 15 HGP2 16 HGP2
@<TRIPOS>MOLECULE
morpholine
 16 16 0 0 0
****
USER_CHARGES
INVALID_CHARGES
Pose:  52 Cluster:  52 Fr_nu: 1360218 TotEn:   -26.57
@<TRIPOS>ATOM
      1 C1        -54.7371    4.7304  -18.8326 C.3    1 LIG       0.20900
      2 C2        -56.4155    5.9718  -20.1790 C.3    1 LIG       0.20900
      3 C3        -55.8950    4.1249  -18.0598 C.3    1 LIG      -0.03300
      4 C4        -57.4911    5.3048  -19.3407 C.3    1 LIG      -0.03300
      5 N1        -55.2193    5.0763  -20.2042 N.4    1 LIG      -0.45600
      6 O1        -57.0032    5.0272  -18.0262 O.3    1 LIG      -0.27400
      7 H1        -54.3866    5.6634  -18.3793 H      1 LIG       0.09000
      8 H2        -53.9034    4.0319  -18.9442 H      1 LIG       0.09000
      9 H3        -56.7321    6.1260  -21.2139 H      1 LIG       0.09000
     10 H4        -56.0873    6.9203  -19.7424 H      1 LIG       0.09000
     11 H5        -56.2128    3.1670  -18.4885 H      1 LIG       0.09000
     12 H6        -55.5909    3.9371  -17.0252 H      1 LIG       0.09000
     13 H7        -58.3504    5.9751  -19.2393 H      1 LIG       0.09000
     14 H8        -57.8484    4.3772  -19.8039 H      1 LIG       0.09000
     15 H9        -54.4607    5.5289  -20.7322 H      1 LIG       0.32900
     16 H10       -55.4441    4.2136  -20.7196 H      1 LIG       0.32900
@<TRIPOS>BOND
      1       1       3 1
      2       1       5 1
      3       2       4 1
      4       2       5 1
      5       3       6 1
      6       4       6 1
      7       1       7 1
      8       1       8 1
      9       2       9 1
     10       2      10 1
     11       3      11 1
     12       3      12 1
     13       4      13 1
     14       4      14 1
     15       5      15 1
     16       5      16 1
@<TRIPOS>ALT_TYPE
CGenFF_4.0_ALT_TYPE_SET
CGenFF_4.0 1 CG324 2 CG324 3 CG321 4 CG321 5 NG3P2 6 OG3C61 7 HGA2 8 HGA2 9 HGA2 10 HGA2 11 HGA2 12 HGA2 13 HGA2 14 HGA2 15 HGP2 16 HGP2
@<TRIPOS>MOLECULE
morpholine
 16 16 0 0 0
****
USER_CHARGES
INVALID_CHARGES
Pose:  53 Cluster:  53 Fr_nu: 373730 TotEn:   -24.67
@<TRIPOS>ATOM
      1 C1        -61.4540  -20.2817  -39.3480 C.3    1 LIG       0.20900
      2 C2        -61.6904  -22.7513  -39.4766 C.3    1 LIG       0.20900
      3 C3        -59.9689  -20.4721  -39.5984 C.3    1 LIG      -0.03300
      4 C4        -60.1937  -22.8204  -39.7215 C.3    1 LIG      -0.03300
      5 N1        -62.1843  -21.4290  -39.9676 N.4    1 LIG      -0.45600
      6 O1        -59.5290  -21.7296  -39.0802 O.3    1 LIG      -0.27400
      7 H1        -61.6938  -20.2980  -38.2798 H      1 LIG       0.09000
      8 H2        -61.8366  -19.3646  -39.8037 H      1 LIG       0.09000
      9 H3        -62.2359  -23.5277  -40.0192 H      1 LIG       0.09000
     10 H4        -61.9321  -22.7993  -38.4101 H      1 LIG       0.09000
     11 H5        -59.7254  -20.4081  -40.6656 H      1 LIG       0.09000
     12 H6        -59.4039  -19.6877  -39.0849 H      1 LIG       0.09000
     13 H7        -59.7918  -23.7466  -39.2989 H      1 LIG       0.09000
     14 H8        -59.9581  -22.8163  -40.7925 H      1 LIG       0.09000
     15 H9        -63.1910  -21.3426  -39.7720 H      1 LIG       0.32900
     16 H10       -62.0926  -21.3845  -40.9923 H      1 LIG       0.32900
@<TRIPOS>BOND
      1       1       3 1
      2       1       5 1
      3       2       4 1
      4       2       5 1
      5       3       6 1
      6       4       6 1
      7       1       7 1
      8       1       8 1
      9       2       9 1
     10       2      10 1
     11       3      11 1
     12       3      12 1
     13       4      13 1
     14       4      14 1
     15       5      15 1
     16       5      16 1
@<TRIPOS>ALT_TYPE
CGenFF_4.0_ALT_TYPE_SET
CGenFF_4.0 1 CG324 2 CG324 3 CG321 4 CG321 5 NG3P2 6 OG3C61 7 HGA2 8 HGA2 9 HGA2 10 HGA2 11 HGA2 12 HGA2 13 HGA2 14 HGA2 15 HGP2 16 HGP2
@<TRIPOS>MOLECULE
morpholine
 16 16 0 0 0
****
USER_CHARGES
INVALID_CHARGES
Pose:  54 Cluster:  54 Fr_nu: 909871 TotEn:   -24.39
@<TRIPOS>ATOM
      1 C1        -60.7558  -20.3581  -40.1038 C.3    1 LIG       0.20900
      2 C2        -62.4525  -22.0548  -39.4609 C.3    1 LIG       0.20900
      3 C3        -60.5197  -20.1221  -38.6228 C.3    1 LIG      -0.03300
      4 C4        -62.1326  -21.7361  -38.0114 C.3    1 LIG      -0.03300
      5 N1        -61.2398  -21.7606  -40.2832 N.4    1 LIG      -0.45600
      6 O1        -61.7124  -20.3766  -37.8771 O.3    1 LIG      -0.27400
      7 H1        -61.5377  -19.7035  -40.5025 H      1 LIG       0.09000
      8 H2        -59.8404  -20.2491  -40.6915 H      1 LIG       0.09000
      9 H3        -62.7017  -23.1088  -39.6086 H      1 LIG       0.09000
     10 H4        -63.2559  -21.4217  -39.8502 H      1 LIG       0.09000
     11 H5        -59.7042  -20.7452  -38.2371 H      1 LIG       0.09000
     12 H6        -60.2422  -19.0767  -38.4548 H      1 LIG       0.09000
     13 H7        -63.0290  -21.8670  -37.3970 H      1 LIG       0.09000
     14 H8        -61.3580  -22.4017  -37.6119 H      1 LIG       0.09000
     15 H9        -61.4480  -21.9287  -41.2770 H      1 LIG       0.32900
     16 H10       -60.4878  -22.4200  -40.0385 H      1 LIG       0.32900
@<TRIPOS>BOND
      1       1       3 1
      2       1       5 1
      3       2       4 1
      4       2       5 1
      5       3       6 1
      6       4       6 1
      7       1       7 1
      8       1       8 1
      9       2       9 1
     10       2      10 1
     11       3      11 1
     12       3      12 1
     13       4      13 1
     14       4      14 1
     15       5      15 1
     16       5      16 1
@<TRIPOS>ALT_TYPE
CGenFF_4.0_ALT_TYPE_SET
CGenFF_4.0 1 CG324 2 CG324 3 CG321 4 CG321 5 NG3P2 6 OG3C61 7 HGA2 8 HGA2 9 HGA2 10 HGA2 11 HGA2 12 HGA2 13 HGA2 14 HGA2 15 HGP2 16 HGP2
@<TRIPOS>MOLECULE
morpholine
 16 16 0 0 0
****
USER_CHARGES
INVALID_CHARGES
Pose:  55 Cluster:  55 Fr_nu: 1360469 TotEn:   -24.32
@<TRIPOS>ATOM
      1 C1        -57.0860    4.8098  -19.1786 C.3    1 LIG       0.20900
      2 C2        -54.8667    4.2230  -18.2294 C.3    1 LIG       0.20900
      3 C3        -56.4125    5.9820  -19.8692 C.3    1 LIG      -0.03300
      4 C4        -54.3018    5.4235  -18.9672 C.3    1 LIG      -0.03300
      5 N1        -56.0660    3.7364  -18.9764 N.4    1 LIG      -0.45600
      6 O1        -55.2957    6.4416  -19.1046 O.3    1 LIG      -0.27400
      7 H1        -57.4579    5.0797  -18.1848 H      1 LIG       0.09000
      8 H2        -57.8951    4.3849  -19.7786 H      1 LIG       0.09000
      9 H3        -54.1543    3.3955  -18.1770 H      1 LIG       0.09000
     10 H4        -55.2097    4.4862  -17.2238 H      1 LIG       0.09000
     11 H5        -56.0833    5.7221  -20.8823 H      1 LIG       0.09000
     12 H6        -57.1178    6.8146  -19.9564 H      1 LIG       0.09000
     13 H7        -53.4691    5.8494  -18.3987 H      1 LIG       0.09000
     14 H8        -53.9192    5.1472  -19.9571 H      1 LIG       0.09000
     15 H9        -56.4914    2.9480  -18.4698 H      1 LIG       0.32900
     16 H10       -55.7752    3.3593  -19.8894 H      1 LIG       0.32900
@<TRIPOS>BOND
      1       1       3 1
      2       1       5 1
      3       2       4 1
      4       2       5 1
      5       3       6 1
      6       4       6 1
      7       1       7 1
      8       1       8 1
      9       2       9 1
     10       2      10 1
     11       3      11 1
     12       3      12 1
     13       4      13 1
     14       4      14 1
     15       5      15 1
     16       5      16 1
@<TRIPOS>ALT_TYPE
CGenFF_4.0_ALT_TYPE_SET
CGenFF_4.0 1 CG324 2 CG324 3 CG321 4 CG321 5 NG3P2 6 OG3C61 7 HGA2 8 HGA2 9 HGA2 10 HGA2 11 HGA2 12 HGA2 13 HGA2 14 HGA2 15 HGP2 16 HGP2
@<TRIPOS>MOLECULE
morpholine
 16 16 0 0 0
****
USER_CHARGES
INVALID_CHARGES
Pose:  56 Cluster:  56 Fr_nu: 108921 TotEn:   -24.31
@<TRIPOS>ATOM
      1 C1        -63.3595   -2.6695  -24.6866 C.3    1 LIG       0.20900
      2 C2        -64.7546   -2.5205  -22.6366 C.3    1 LIG       0.20900
      3 C3        -62.6011   -1.4538  -24.1851 C.3    1 LIG      -0.03300
      4 C4        -63.9272   -1.3125  -22.2352 C.3    1 LIG      -0.03300
      5 N1        -63.9114   -3.3978  -23.5041 N.4    1 LIG      -0.45600
      6 O1        -63.4521   -0.6221  -23.3931 O.3    1 LIG      -0.27400
      7 H1        -64.2154   -2.3890  -25.3092 H      1 LIG       0.09000
      8 H2        -62.7140   -3.3655  -25.2289 H      1 LIG       0.09000
      9 H3        -65.0671   -3.1145  -21.7738 H      1 LIG       0.09000
     10 H4        -65.6279   -2.2372  -23.2327 H      1 LIG       0.09000
     11 H5        -61.7176   -1.7385  -23.6014 H      1 LIG       0.09000
     12 H6        -62.2550   -0.8573  -25.0351 H      1 LIG       0.09000
     13 H7        -64.5459   -0.6131  -21.6642 H      1 LIG       0.09000
     14 H8        -63.0781   -1.5958  -21.6017 H      1 LIG       0.09000
     15 H9        -64.4670   -4.2030  -23.8239 H      1 LIG       0.32900
     16 H10       -63.1388   -3.7926  -22.9495 H      1 LIG       0.32900
@<TRIPOS>BOND
      1       1       3 1
      2       1       5 1
      3       2       4 1
      4       2       5 1
      5       3       6 1
      6       4       6 1
      7       1       7 1
      8       1       8 1
      9       2       9 1
     10       2      10 1
     11       3      11 1
     12       3      12 1
     13       4      13 1
     14       4      14 1
     15       5      15 1
     16       5      16 1
@<TRIPOS>ALT_TYPE
CGenFF_4.0_ALT_TYPE_SET
CGenFF_4.0 1 CG324 2 CG324 3 CG321 4 CG321 5 NG3P2 6 OG3C61 7 HGA2 8 HGA2 9 HGA2 10 HGA2 11 HGA2 12 HGA2 13 HGA2 14 HGA2 15 HGP2 16 HGP2
@<TRIPOS>MOLECULE
morpholine
 16 16 0 0 0
****
USER_CHARGES
INVALID_CHARGES
Pose:  57 Cluster:  57 Fr_nu: 114336 TotEn:   -23.97
@<TRIPOS>ATOM
      1 C1        -63.6224   -2.3684  -24.7058 C.3    1 LIG       0.20900
      2 C2        -65.3622   -1.8491  -26.4012 C.3    1 LIG       0.20900
      3 C3        -64.5463   -1.7661  -23.6625 C.3    1 LIG      -0.03300
      4 C4        -66.2011   -1.2730  -25.2746 C.3    1 LIG      -0.03300
      5 N1        -64.4604   -2.8930  -25.8265 N.4    1 LIG      -0.45600
      6 O1        -65.3632   -0.7469  -24.2430 O.3    1 LIG      -0.27400
      7 H1        -62.9525   -1.6189  -25.1399 H      1 LIG       0.09000
      8 H2        -63.0414   -3.2059  -24.3104 H      1 LIG       0.09000
      9 H3        -65.9734   -2.3299  -27.1695 H      1 LIG       0.09000
     10 H4        -64.7152   -1.0925  -26.8562 H      1 LIG       0.09000
     11 H5        -65.1830   -2.5272  -23.1959 H      1 LIG       0.09000
     12 H6        -63.9537   -1.3015  -22.8681 H      1 LIG       0.09000
     13 H7        -66.8149   -0.4499  -25.6536 H      1 LIG       0.09000
     14 H8        -66.8795   -2.0232  -24.8506 H      1 LIG       0.09000
     15 H9        -63.8508   -3.2675  -26.5664 H      1 LIG       0.32900
     16 H10       -65.0215   -3.6902  -25.4949 H      1 LIG       0.32900
@<TRIPOS>BOND
      1       1       3 1
      2       1       5 1
      3       2       4 1
      4       2       5 1
      5       3       6 1
      6       4       6 1
      7       1       7 1
      8       1       8 1
      9       2       9 1
     10       2      10 1
     11       3      11 1
     12       3      12 1
     13       4      13 1
     14       4      14 1
     15       5      15 1
     16       5      16 1
@<TRIPOS>ALT_TYPE
CGenFF_4.0_ALT_TYPE_SET
CGenFF_4.0 1 CG324 2 CG324 3 CG321 4 CG321 5 NG3P2 6 OG3C61 7 HGA2 8 HGA2 9 HGA2 10 HGA2 11 HGA2 12 HGA2 13 HGA2 14 HGA2 15 HGP2 16 HGP2
@<TRIPOS>MOLECULE
morpholine
 16 16 0 0 0
****
USER_CHARGES
INVALID_CHARGES
Pose:  58 Cluster:  58 Fr_nu: 434967 TotEn:   -23.34
@<TRIPOS>ATOM
      1 C1        -65.0933   -1.8868  -23.3360 C.3    1 LIG       0.20900
      2 C2        -63.3654   -2.4946  -25.0140 C.3    1 LIG       0.20900
      3 C3        -65.9551   -1.4037  -24.4886 C.3    1 LIG      -0.03300
      4 C4        -64.3123   -1.9825  -26.0844 C.3    1 LIG      -0.03300
      5 N1        -64.1807   -2.9534  -23.8486 N.4    1 LIG      -0.45600
      6 O1        -65.1388   -0.9380  -25.5657 O.3    1 LIG      -0.27400
      7 H1        -64.4538   -1.0901  -22.9420 H      1 LIG       0.09000
      8 H2        -65.6878   -2.3234  -22.5291 H      1 LIG       0.09000
      9 H3        -62.7738   -3.3475  -25.3570 H      1 LIG       0.09000
     10 H4        -62.7044   -1.7054  -24.6423 H      1 LIG       0.09000
     11 H5        -66.6282   -2.1902  -24.8501 H      1 LIG       0.09000
     12 H6        -66.5767   -0.5651  -24.1592 H      1 LIG       0.09000
     13 H7        -63.7383   -1.5662  -26.9182 H      1 LIG       0.09000
     14 H8        -64.9425   -2.7854  -26.4853 H      1 LIG       0.09000
     15 H9        -63.5562   -3.2653  -23.0923 H      1 LIG       0.32900
     16 H10       -64.7319   -3.7808  -24.1166 H      1 LIG       0.32900
@<TRIPOS>BOND
      1       1       3 1
      2       1       5 1
      3       2       4 1
      4       2       5 1
      5       3       6 1
      6       4       6 1
      7       1       7 1
      8       1       8 1
      9       2       9 1
     10       2      10 1
     11       3      11 1
     12       3      12 1
     13       4      13 1
     14       4      14 1
     15       5      15 1
     16       5      16 1
@<TRIPOS>ALT_TYPE
CGenFF_4.0_ALT_TYPE_SET
CGenFF_4.0 1 CG324 2 CG324 3 CG321 4 CG321 5 NG3P2 6 OG3C61 7 HGA2 8 HGA2 9 HGA2 10 HGA2 11 HGA2 12 HGA2 13 HGA2 14 HGA2 15 HGP2 16 HGP2
@<TRIPOS>MOLECULE
morpholine
 16 16 0 0 0
****
USER_CHARGES
INVALID_CHARGES
Pose:  59 Cluster:  59 Fr_nu: 435105 TotEn:   -22.99
@<TRIPOS>ATOM
      1 C1        -65.8865   -1.4714  -25.2049 C.3    1 LIG       0.20900
      2 C2        -64.0742   -2.2238  -23.6816 C.3    1 LIG       0.20900
      3 C3        -64.9940   -1.8727  -26.3656 C.3    1 LIG      -0.03300
      4 C4        -63.2710   -2.5890  -24.9170 C.3    1 LIG      -0.03300
      5 N1        -65.5261   -2.3135  -24.0241 N.4    1 LIG      -0.45600
      6 O1        -63.6162   -1.7359  -26.0107 O.3    1 LIG      -0.27400
      7 H1        -65.7264   -0.4299  -24.9074 H      1 LIG       0.09000
      8 H2        -66.9451   -1.6414  -25.4185 H      1 LIG       0.09000
      9 H3        -63.8901   -2.9086  -22.8497 H      1 LIG       0.09000
     10 H4        -63.8903   -1.1922  -23.3655 H      1 LIG       0.09000
     11 H5        -65.1899   -2.9010  -26.6920 H      1 LIG       0.09000
     12 H6        -65.1814   -1.2153  -27.2205 H      1 LIG       0.09000
     13 H7        -62.2032   -2.4547  -24.7175 H      1 LIG       0.09000
     14 H8        -63.4243   -3.6361  -25.2047 H      1 LIG       0.09000
     15 H9        -66.0903   -2.0277  -23.2121 H      1 LIG       0.32900
     16 H10       -65.7777   -3.2947  -24.2093 H      1 LIG       0.32900
@<TRIPOS>BOND
      1       1       3 1
      2       1       5 1
      3       2       4 1
      4       2       5 1
      5       3       6 1
      6       4       6 1
      7       1       7 1
      8       1       8 1
      9       2       9 1
     10       2      10 1
     11       3      11 1
     12       3      12 1
     13       4      13 1
     14       4      14 1
     15       5      15 1
     16       5      16 1
@<TRIPOS>ALT_TYPE
CGenFF_4.0_ALT_TYPE_SET
CGenFF_4.0 1 CG324 2 CG324 3 CG321 4 CG321 5 NG3P2 6 OG3C61 7 HGA2 8 HGA2 9 HGA2 10 HGA2 11 HGA2 12 HGA2 13 HGA2 14 HGA2 15 HGP2 16 HGP2
@<TRIPOS>MOLECULE
morpholine
 16 16 0 0 0
****
USER_CHARGES
INVALID_CHARGES
Pose:  60 Cluster:  60 Fr_nu: 1360501 TotEn:   -22.91
@<TRIPOS>ATOM
      1 C1        -54.2028    5.2855  -18.3149 C.3    1 LIG       0.20900
      2 C2        -56.4928    4.5581  -18.9454 C.3    1 LIG       0.20900
      3 C3        -54.1584    4.1083  -17.3574 C.3    1 LIG      -0.03300
      4 C4        -56.3358    3.4160  -17.9576 C.3    1 LIG      -0.03300
      5 N1        -55.1341    4.9451  -19.4329 N.4    1 LIG      -0.45600
      6 O1        -55.4706    3.7952  -16.8849 O.3    1 LIG      -0.27400
      7 H1        -54.6027    6.1860  -17.8373 H      1 LIG       0.09000
      8 H2        -53.2250    5.4981  -18.7554 H      1 LIG       0.09000
      9 H3        -57.0860    4.2731  -19.8182 H      1 LIG       0.09000
     10 H4        -56.9219    5.4484  -18.4751 H      1 LIG       0.09000
     11 H5        -53.7138    3.2214  -17.8244 H      1 LIG       0.09000
     12 H6        -53.5461    4.3629  -16.4866 H      1 LIG       0.09000
     13 H7        -57.3090    3.1649  -17.5242 H      1 LIG       0.09000
     14 H8        -55.9467    2.5123  -18.4420 H      1 LIG       0.09000
     15 H9        -55.2129    5.7478  -20.0723 H      1 LIG       0.32900
     16 H10       -54.7363    4.1781  -19.9931 H      1 LIG       0.32900
@<TRIPOS>BOND
      1       1       3 1
      2       1       5 1
      3       2       4 1
      4       2       5 1
      5       3       6 1
      6       4       6 1
      7       1       7 1
      8       1       8 1
      9       2       9 1
     10       2      10 1
     11       3      11 1
     12       3      12 1
     13       4      13 1
     14       4      14 1
     15       5      15 1
     16       5      16 1
@<TRIPOS>ALT_TYPE
CGenFF_4.0_ALT_TYPE_SET
CGenFF_4.0 1 CG324 2 CG324 3 CG321 4 CG321 5 NG3P2 6 OG3C61 7 HGA2 8 HGA2 9 HGA2 10 HGA2 11 HGA2 12 HGA2 13 HGA2 14 HGA2 15 HGP2 16 HGP2
@<TRIPOS>MOLECULE
morpholine
 16 16 0 0 0
****
USER_CHARGES
INVALID_CHARGES
Pose:  61 Cluster:  61 Fr_nu: 1176897 TotEn:   -22.03
@<TRIPOS>ATOM
      1 C1        -63.7736   -2.1562  -24.5443 C.3    1 LIG       0.20900
      2 C2        -65.4316   -1.5849  -26.3038 C.3    1 LIG       0.20900
      3 C3        -63.3369   -0.7025  -24.5697 C.3    1 LIG      -0.03300
      4 C4        -64.9141   -0.1589  -26.2423 C.3    1 LIG      -0.03300
      5 N1        -65.2041   -2.2231  -24.9717 N.4    1 LIG      -0.45600
      6 O1        -63.5344   -0.1411  -25.8693 O.3    1 LIG      -0.27400
      7 H1        -63.2057   -2.7660  -25.2546 H      1 LIG       0.09000
      8 H2        -63.7096   -2.5904  -23.5430 H      1 LIG       0.09000
      9 H3        -66.5042   -1.6284  -26.5099 H      1 LIG       0.09000
     10 H4        -64.8845   -2.1863  -27.0366 H      1 LIG       0.09000
     11 H5        -63.8742   -0.1039  -23.8245 H      1 LIG       0.09000
     12 H6        -62.2692   -0.6332  -24.3390 H      1 LIG       0.09000
     13 H7        -64.9957    0.3074  -27.2291 H      1 LIG       0.09000
     14 H8        -65.4931    0.4519  -25.5392 H      1 LIG       0.09000
     15 H9        -65.5086   -3.2057  -25.0036 H      1 LIG       0.32900
     16 H10       -65.7981   -1.7680  -24.2643 H      1 LIG       0.32900
@<TRIPOS>BOND
      1       1       3 1
      2       1       5 1
      3       2       4 1
      4       2       5 1
      5       3       6 1
      6       4       6 1
      7       1       7 1
      8       1       8 1
      9       2       9 1
     10       2      10 1
     11       3      11 1
     12       3      12 1
     13       4      13 1
     14       4      14 1
     15       5      15 1
     16       5      16 1
@<TRIPOS>ALT_TYPE
CGenFF_4.0_ALT_TYPE_SET
CGenFF_4.0 1 CG324 2 CG324 3 CG321 4 CG321 5 NG3P2 6 OG3C61 7 HGA2 8 HGA2 9 HGA2 10 HGA2 11 HGA2 12 HGA2 13 HGA2 14 HGA2 15 HGP2 16 HGP2
@<TRIPOS>MOLECULE
morpholine
 16 16 0 0 0
****
USER_CHARGES
INVALID_CHARGES
Pose:  62 Cluster:  62 Fr_nu: 280596 TotEn:   -21.61
@<TRIPOS>ATOM
      1 C1        -59.5273  -20.2401  -39.6929 C.3    1 LIG       0.20900
      2 C2        -61.9133  -20.7961  -39.2820 C.3    1 LIG       0.20900
      3 C3        -59.1791  -21.1398  -38.5207 C.3    1 LIG      -0.03300
      4 C4        -61.4480  -21.6692  -38.1304 C.3    1 LIG      -0.03300
      5 N1        -60.8106  -20.7219  -40.2880 N.4    1 LIG      -0.45600
      6 O1        -60.2414  -21.1527  -37.5643 O.3    1 LIG      -0.27400
      7 H1        -59.6971  -19.2054  -39.3776 H      1 LIG       0.09000
      8 H2        -58.7683  -20.2722  -40.4792 H      1 LIG       0.09000
      9 H3        -62.7911  -21.2081  -39.7866 H      1 LIG       0.09000
     10 H4        -62.1134  -19.7691  -38.9606 H      1 LIG       0.09000
     11 H5        -58.9633  -22.1647  -38.8453 H      1 LIG       0.09000
     12 H6        -58.2853  -20.7600  -38.0158 H      1 LIG       0.09000
     13 H7        -62.2065  -21.6764  -37.3413 H      1 LIG       0.09000
     14 H8        -61.2908  -22.7072  -38.4472 H      1 LIG       0.09000
     15 H9        -61.0883  -20.0988  -41.0587 H      1 LIG       0.32900
     16 H10       -60.6681  -21.6485  -40.7138 H      1 LIG       0.32900
@<TRIPOS>BOND
      1       1       3 1
      2       1       5 1
      3       2       4 1
      4       2       5 1
      5       3       6 1
      6       4       6 1
      7       1       7 1
      8       1       8 1
      9       2       9 1
     10       2      10 1
     11       3      11 1
     12       3      12 1
     13       4      13 1
     14       4      14 1
     15       5      15 1
     16       5      16 1
@<TRIPOS>ALT_TYPE
CGenFF_4.0_ALT_TYPE_SET
CGenFF_4.0 1 CG324 2 CG324 3 CG321 4 CG321 5 NG3P2 6 OG3C61 7 HGA2 8 HGA2 9 HGA2 10 HGA2 11 HGA2 12 HGA2 13 HGA2 14 HGA2 15 HGP2 16 HGP2
@<TRIPOS>MOLECULE
morpholine
 16 16 0 0 0
****
USER_CHARGES
INVALID_CHARGES
Pose:  63 Cluster:  63 Fr_nu: 1110058 TotEn:   -20.64
@<TRIPOS>ATOM
      1 C1        -66.8380   -8.9519  -17.6649 C.3    1 LIG       0.20900
      2 C2        -68.0953   -6.8473  -18.0657 C.3    1 LIG       0.20900
      3 C3        -67.5201   -9.0297  -16.3109 C.3    1 LIG      -0.03300
      4 C4        -68.7163   -7.0287  -16.6923 C.3    1 LIG      -0.03300
      5 N1        -67.7297   -8.1959  -18.5958 N.4    1 LIG      -0.45600
      6 O1        -67.8174   -7.7198  -15.8221 O.3    1 LIG      -0.27400
      7 H1        -65.8946   -8.3983  -17.6161 H      1 LIG       0.09000
      8 H2        -66.6701   -9.9401  -18.1014 H      1 LIG       0.09000
      9 H3        -68.7885   -6.3914  -18.7775 H      1 LIG       0.09000
     10 H4        -67.1685   -6.2667  -18.0211 H      1 LIG       0.09000
     11 H5        -68.4401   -9.6247  -16.3531 H      1 LIG       0.09000
     12 H6        -66.8523   -9.5082  -15.5876 H      1 LIG       0.09000
     13 H7        -68.9212   -6.0504  -16.2464 H      1 LIG       0.09000
     14 H8        -69.6669   -7.5728  -16.7465 H      1 LIG       0.09000
     15 H9        -67.2668   -8.0935  -19.5093 H      1 LIG       0.32900
     16 H10       -68.5851   -8.7408  -18.7742 H      1 LIG       0.32900
@<TRIPOS>BOND
      1       1       3 1
      2       1       5 1
      3       2       4 1
      4       2       5 1
      5       3       6 1
      6       4       6 1
      7       1       7 1
      8       1       8 1
      9       2       9 1
     10       2      10 1
     11       3      11 1
     12       3      12 1
     13       4      13 1
     14       4      14 1
     15       5      15 1
     16       5      16 1
@<TRIPOS>ALT_TYPE
CGenFF_4.0_ALT_TYPE_SET
CGenFF_4.0 1 CG324 2 CG324 3 CG321 4 CG321 5 NG3P2 6 OG3C61 7 HGA2 8 HGA2 9 HGA2 10 HGA2 11 HGA2 12 HGA2 13 HGA2 14 HGA2 15 HGP2 16 HGP2
@<TRIPOS>MOLECULE
morpholine
 16 16 0 0 0
****
USER_CHARGES
INVALID_CHARGES
Pose:  64 Cluster:  64 Fr_nu: 1186987 TotEn:   -18.90
@<TRIPOS>ATOM
      1 C1        -61.6517  -22.0467  -39.2012 C.3    1 LIG       0.20900
      2 C2        -59.2346  -21.7939  -39.7156 C.3    1 LIG       0.20900
      3 C3        -61.6884  -20.5527  -38.9337 C.3    1 LIG      -0.03300
      4 C4        -59.3900  -20.3122  -39.4236 C.3    1 LIG      -0.03300
      5 N1        -60.5544  -22.3207  -40.1781 N.4    1 LIG      -0.45600
      6 O1        -60.4205  -20.0963  -38.4569 O.3    1 LIG      -0.27400
      7 H1        -61.4163  -22.6181  -38.2974 H      1 LIG       0.09000
      8 H2        -62.5830  -22.4112  -39.6429 H      1 LIG       0.09000
      9 H3        -58.5078  -21.9863  -40.5091 H      1 LIG       0.09000
     10 H4        -58.9683  -22.3610  -38.8180 H      1 LIG       0.09000
     11 H5        -61.9706  -19.9865  -39.8292 H      1 LIG       0.09000
     12 H6        -62.4304  -20.3340  -38.1593 H      1 LIG       0.09000
     13 H7        -58.4582  -19.9172  -39.0069 H      1 LIG       0.09000
     14 H8        -59.6135  -19.7416  -40.3330 H      1 LIG       0.09000
     15 H9        -60.4832  -23.3344  -40.3409 H      1 LIG       0.32900
     16 H10       -60.7918  -21.9059  -41.0902 H      1 LIG       0.32900
@<TRIPOS>BOND
      1       1       3 1
      2       1       5 1
      3       2       4 1
      4       2       5 1
      5       3       6 1
      6       4       6 1
      7       1       7 1
      8       1       8 1
      9       2       9 1
     10       2      10 1
     11       3      11 1
     12       3      12 1
     13       4      13 1
     14       4      14 1
     15       5      15 1
     16       5      16 1
@<TRIPOS>ALT_TYPE
CGenFF_4.0_ALT_TYPE_SET
CGenFF_4.0 1 CG324 2 CG324 3 CG321 4 CG321 5 NG3P2 6 OG3C61 7 HGA2 8 HGA2 9 HGA2 10 HGA2 11 HGA2 12 HGA2 13 HGA2 14 HGA2 15 HGP2 16 HGP2
@<TRIPOS>MOLECULE
morpholine
 16 16 0 0 0
****
USER_CHARGES
INVALID_CHARGES
Pose:  65 Cluster:  65 Fr_nu: 896304 TotEn:   -18.74
@<TRIPOS>ATOM
      1 C1        -67.6823   -8.7791  -17.8957 C.3    1 LIG       0.20900
      2 C2        -66.3360   -8.1076  -15.9190 C.3    1 LIG       0.20900
      3 C3        -68.4607   -7.4866  -17.7282 C.3    1 LIG      -0.03300
      4 C4        -67.1799   -6.8476  -15.8489 C.3    1 LIG      -0.03300
      5 N1        -66.3108   -8.5755  -17.3381 N.4    1 LIG      -0.45600
      6 O1        -68.4941   -7.0946  -16.3539 O.3    1 LIG      -0.27400
      7 H1        -68.1311   -9.6026  -17.3308 H      1 LIG       0.09000
      8 H2        -67.5710   -9.0623  -18.9458 H      1 LIG       0.09000
      9 H3        -65.3015   -7.9316  -15.6128 H      1 LIG       0.09000
     10 H4        -66.7682   -8.9217  -15.3286 H      1 LIG       0.09000
     11 H5        -68.0365   -6.6757  -18.3322 H      1 LIG       0.09000
     12 H6        -69.4951   -7.6330  -18.0548 H      1 LIG       0.09000
     13 H7        -67.2812   -6.5272  -14.8072 H      1 LIG       0.09000
     14 H8        -66.7213   -6.0215  -16.4056 H      1 LIG       0.09000
     15 H9        -65.7790   -9.4543  -17.4020 H      1 LIG       0.32900
     16 H10       -65.7993   -7.8951  -17.9175 H      1 LIG       0.32900
@<TRIPOS>BOND
      1       1       3 1
      2       1       5 1
      3       2       4 1
      4       2       5 1
      5       3       6 1
      6       4       6 1
      7       1       7 1
      8       1       8 1
      9       2       9 1
     10       2      10 1
     11       3      11 1
     12       3      12 1
     13       4      13 1
     14       4      14 1
     15       5      15 1
     16       5      16 1
@<TRIPOS>ALT_TYPE
CGenFF_4.0_ALT_TYPE_SET
CGenFF_4.0 1 CG324 2 CG324 3 CG321 4 CG321 5 NG3P2 6 OG3C61 7 HGA2 8 HGA2 9 HGA2 10 HGA2 11 HGA2 12 HGA2 13 HGA2 14 HGA2 15 HGP2 16 HGP2
@<TRIPOS>MOLECULE
indoline
 18 19 0 0 0
****
USER_CHARGES
INVALID_CHARGES
Pose:   1 Cluster:   1 Fr_nu: 330780 TotEn:   -25.35
@<TRIPOS>ATOM
      1 C1        -64.4493   -8.0797  -45.9156 C.ar   1 LIG      -0.21700
      2 C2        -64.7706   -8.0605  -47.2823 C.ar   1 LIG      -0.19700
      3 C3        -65.3848   -7.6799  -44.9603 C.ar   1 LIG      -0.40000
      4 C4        -66.0303   -7.6349  -47.7131 C.ar   1 LIG      -0.29100
      5 C5        -66.6239   -7.2525  -45.4030 C.ar   1 LIG       0.11100
      6 C6        -66.9429   -7.2122  -46.7627 C.ar   1 LIG       0.28800
      7 C7        -67.8136   -6.8309  -44.6044 C.3    1 LIG      -0.11600
      8 C8        -68.7466   -6.2856  -45.7072 C.3    1 LIG       0.00100
      9 N1        -68.2590   -6.8074  -46.9781 N.pl3  1 LIG      -0.67300
     10 H1        -63.4669   -8.4201  -45.5999 H      1 LIG       0.19600
     11 H2        -64.0340   -8.3873  -48.0113 H      1 LIG       0.19600
     12 H3        -65.1454   -7.7136  -43.9032 H      1 LIG       0.20400
     13 H4        -66.2772   -7.6356  -48.7697 H      1 LIG       0.21000
     14 H5        -68.2597   -7.6968  -44.1049 H      1 LIG       0.09000
     15 H6        -67.5644   -6.0560  -43.8740 H      1 LIG       0.09000
     16 H7        -69.7869   -6.5771  -45.5303 H      1 LIG       0.09000
     17 H8        -68.7036   -5.1895  -45.7271 H      1 LIG       0.09000
     18 H9        -68.5713   -6.4609  -47.8747 H      1 LIG       0.32800
@<TRIPOS>BOND
      1       1       2 ar
      2       1       3 ar
      3       2       4 ar
      4       3       5 ar
      5       4       6 ar
      6       5       6 ar
      7       5       7 1
      8       6       9 1
      9       7       8 1
     10       8       9 1
     11       1      10 1
     12       2      11 1
     13       3      12 1
     14       4      13 1
     15       7      14 1
     16       7      15 1
     17       8      16 1
     18       8      17 1
     19       9      18 1
@<TRIPOS>ALT_TYPE
CGenFF_4.0_ALT_TYPE_SET
CGenFF_4.0 1 CG2R61 2 CG2R61 3 CG2R61 4 CG2R61 5 CG2RC0 6 CG2RC0 7 CG3C52 8 CG3C52 9 NG3C51 10 HGR61 11 HGR61 12 HGR61 13 HGR61 14 HGA2 15 HGA2 16 HGA2 17 HGA2 18 HGP1
@<TRIPOS>MOLECULE
indoline
 18 19 0 0 0
****
USER_CHARGES
INVALID_CHARGES
Pose:   2 Cluster:   2 Fr_nu: 400822 TotEn:   -19.05
@<TRIPOS>ATOM
      1 C1        -66.8764   -8.1451  -48.5304 C.ar   1 LIG      -0.21700
      2 C2        -65.5167   -8.4792  -48.4259 C.ar   1 LIG      -0.19700
      3 C3        -67.5969   -7.7407  -47.4056 C.ar   1 LIG      -0.40000
      4 C4        -64.8600   -8.4199  -47.1935 C.ar   1 LIG      -0.29100
      5 C5        -66.9353   -7.6961  -46.1914 C.ar   1 LIG       0.11100
      6 C6        -65.5876   -8.0464  -46.0773 C.ar   1 LIG       0.28800
      7 C7        -67.4436   -7.2500  -44.8596 C.3    1 LIG      -0.11600
      8 C8        -66.2793   -7.6614  -43.9327 C.3    1 LIG       0.00100
      9 N1        -65.1113   -7.8722  -44.7791 N.pl3  1 LIG      -0.67300
     10 H1        -67.3677   -8.1911  -49.4985 H      1 LIG       0.19600
     11 H2        -64.9682   -8.7798  -49.3146 H      1 LIG       0.19600
     12 H3        -68.6417   -7.4626  -47.4881 H      1 LIG       0.20400
     13 H4        -63.8057   -8.6660  -47.1220 H      1 LIG       0.21000
     14 H5        -67.5862   -6.1647  -44.8535 H      1 LIG       0.09000
     15 H6        -68.3718   -7.7580  -44.5830 H      1 LIG       0.09000
     16 H7        -66.0864   -6.8987  -43.1714 H      1 LIG       0.09000
     17 H8        -66.5237   -8.5976  -43.4158 H      1 LIG       0.09000
     18 H9        -64.2673   -8.3238  -44.4547 H      1 LIG       0.32800
@<TRIPOS>BOND
      1       1       2 ar
      2       1       3 ar
      3       2       4 ar
      4       3       5 ar
      5       4       6 ar
      6       5       6 ar
      7       5       7 1
      8       6       9 1
      9       7       8 1
     10       8       9 1
     11       1      10 1
     12       2      11 1
     13       3      12 1
     14       4      13 1
     15       7      14 1
     16       7      15 1
     17       8      16 1
     18       8      17 1
     19       9      18 1
@<TRIPOS>ALT_TYPE
CGenFF_4.0_ALT_TYPE_SET
CGenFF_4.0 1 CG2R61 2 CG2R61 3 CG2R61 4 CG2R61 5 CG2RC0 6 CG2RC0 7 CG3C52 8 CG3C52 9 NG3C51 10 HGR61 11 HGR61 12 HGR61 13 HGR61 14 HGA2 15 HGA2 16 HGA2 17 HGA2 18 HGP1
@<TRIPOS>MOLECULE
indoline
 18 19 0 0 0
****
USER_CHARGES
INVALID_CHARGES
Pose:   3 Cluster:   3 Fr_nu: 248841 TotEn:   -17.16
@<TRIPOS>ATOM
      1 C1        -66.8210   -7.9317  -43.7402 C.ar   1 LIG      -0.21700
      2 C2        -65.5451   -8.5142  -43.8041 C.ar   1 LIG      -0.19700
      3 C3        -67.4115   -7.3879  -44.8819 C.ar   1 LIG      -0.40000
      4 C4        -64.8390   -8.5552  -45.0096 C.ar   1 LIG      -0.29100
      5 C5        -66.6962   -7.4278  -46.0654 C.ar   1 LIG       0.11100
      6 C6        -65.4180   -7.9881  -46.1312 C.ar   1 LIG       0.28800
      7 C7        -67.1082   -6.9771  -47.4285 C.3    1 LIG      -0.11600
      8 C8        -65.7824   -7.1075  -48.2091 C.3    1 LIG       0.00100
      9 N1        -64.9087   -7.9748  -47.4284 N.pl3  1 LIG      -0.67300
     10 H1        -67.3569   -7.9153  -42.7951 H      1 LIG       0.19600
     11 H2        -65.1061   -8.9441  -42.9078 H      1 LIG       0.19600
     12 H3        -68.4053   -6.9561  -44.8387 H      1 LIG       0.20400
     13 H4        -63.8592   -9.0192  -45.0553 H      1 LIG       0.21000
     14 H5        -67.8710   -7.6491  -47.8344 H      1 LIG       0.09000
     15 H6        -67.4705   -5.9452  -47.4280 H      1 LIG       0.09000
     16 H7        -65.9484   -7.5102  -49.2135 H      1 LIG       0.09000
     17 H8        -65.3111   -6.1227  -48.3157 H      1 LIG       0.09000
     18 H9        -63.9208   -8.0777  -47.6154 H      1 LIG       0.32800
@<TRIPOS>BOND
      1       1       2 ar
      2       1       3 ar
      3       2       4 ar
      4       3       5 ar
      5       4       6 ar
      6       5       6 ar
      7       5       7 1
      8       6       9 1
      9       7       8 1
     10       8       9 1
     11       1      10 1
     12       2      11 1
     13       3      12 1
     14       4      13 1
     15       7      14 1
     16       7      15 1
     17       8      16 1
     18       8      17 1
     19       9      18 1
@<TRIPOS>ALT_TYPE
CGenFF_4.0_ALT_TYPE_SET
CGenFF_4.0 1 CG2R61 2 CG2R61 3 CG2R61 4 CG2R61 5 CG2RC0 6 CG2RC0 7 CG3C52 8 CG3C52 9 NG3C51 10 HGR61 11 HGR61 12 HGR61 13 HGR61 14 HGA2 15 HGA2 16 HGA2 17 HGA2 18 HGP1
@<TRIPOS>MOLECULE
indoline
 18 19 0 0 0
****
USER_CHARGES
INVALID_CHARGES
Pose:   4 Cluster:   4 Fr_nu: 1455275 TotEn:   -15.46
@<TRIPOS>ATOM
      1 C1        -71.8597  -27.6658  -43.1349 C.ar   1 LIG      -0.21700
      2 C2        -72.2388  -26.3273  -42.9447 C.ar   1 LIG      -0.19700
      3 C3        -72.4674  -28.4428  -44.1223 C.ar   1 LIG      -0.40000
      4 C4        -73.2358  -25.7489  -43.7353 C.ar   1 LIG      -0.29100
      5 C5        -73.4589  -27.8588  -44.8903 C.ar   1 LIG       0.11100
      6 C6        -73.8545  -26.5334  -44.6927 C.ar   1 LIG       0.28800
      7 C7        -74.2224  -28.4358  -46.0370 C.3    1 LIG      -0.11600
      8 C8        -75.2915  -27.3472  -46.2735 C.3    1 LIG       0.00100
      9 N1        -74.8228  -26.1353  -45.6126 N.pl3  1 LIG      -0.67300
     10 H1        -71.0780  -28.0956  -42.5146 H      1 LIG       0.19600
     11 H2        -71.7459  -25.7336  -42.1796 H      1 LIG       0.19600
     12 H3        -72.1616  -29.4704  -44.2841 H      1 LIG       0.20400
     13 H4        -73.5144  -24.7100  -43.5927 H      1 LIG       0.21000
     14 H5        -73.5704  -28.5425  -46.9098 H      1 LIG       0.09000
     15 H6        -74.6806  -29.3960  -45.7838 H      1 LIG       0.09000
     16 H7        -75.4596  -27.1780  -47.3420 H      1 LIG       0.09000
     17 H8        -76.2455  -27.6549  -45.8279 H      1 LIG       0.09000
     18 H9        -75.4113  -25.3291  -45.4536 H      1 LIG       0.32800
@<TRIPOS>BOND
      1       1       2 ar
      2       1       3 ar
      3       2       4 ar
      4       3       5 ar
      5       4       6 ar
      6       5       6 ar
      7       5       7 1
      8       6       9 1
      9       7       8 1
     10       8       9 1
     11       1      10 1
     12       2      11 1
     13       3      12 1
     14       4      13 1
     15       7      14 1
     16       7      15 1
     17       8      16 1
     18       8      17 1
     19       9      18 1
@<TRIPOS>ALT_TYPE
CGenFF_4.0_ALT_TYPE_SET
CGenFF_4.0 1 CG2R61 2 CG2R61 3 CG2R61 4 CG2R61 5 CG2RC0 6 CG2RC0 7 CG3C52 8 CG3C52 9 NG3C51 10 HGR61 11 HGR61 12 HGR61 13 HGR61 14 HGA2 15 HGA2 16 HGA2 17 HGA2 18 HGP1
@<TRIPOS>MOLECULE
indoline
 18 19 0 0 0
****
USER_CHARGES
INVALID_CHARGES
Pose:   5 Cluster:   5 Fr_nu: 206676 TotEn:   -14.66
@<TRIPOS>ATOM
      1 C1        -69.0861   -7.2552  -45.2386 C.ar   1 LIG      -0.21700
      2 C2        -68.8233   -6.5193  -46.4052 C.ar   1 LIG      -0.19700
      3 C3        -68.0405   -7.7996  -44.4915 C.ar   1 LIG      -0.40000
      4 C4        -67.5110   -6.3232  -46.8445 C.ar   1 LIG      -0.29100
      5 C5        -66.7479   -7.6047  -44.9444 C.ar   1 LIG       0.11100
      6 C6        -66.4809   -6.8904  -46.1152 C.ar   1 LIG       0.28800
      7 C7        -65.4587   -8.0223  -44.3164 C.3    1 LIG      -0.11600
      8 C8        -64.4488   -7.6869  -45.4352 C.3    1 LIG       0.00100
      9 N1        -65.1128   -6.7666  -46.3503 N.pl3  1 LIG      -0.67300
     10 H1        -70.1127   -7.3912  -44.9096 H      1 LIG       0.19600
     11 H2        -69.6492   -6.0920  -46.9675 H      1 LIG       0.19600
     12 H3        -68.2405   -8.3506  -43.5793 H      1 LIG       0.20400
     13 H4        -67.3138   -5.7418  -47.7392 H      1 LIG       0.21000
     14 H5        -65.2642   -7.4255  -43.4196 H      1 LIG       0.09000
     15 H6        -65.4460   -9.0888  -44.0746 H      1 LIG       0.09000
     16 H7        -63.5316   -7.2499  -45.0274 H      1 LIG       0.09000
     17 H8        -64.1735   -8.5995  -45.9783 H      1 LIG       0.09000
     18 H9        -64.7466   -6.5339  -47.2631 H      1 LIG       0.32800
@<TRIPOS>BOND
      1       1       2 ar
      2       1       3 ar
      3       2       4 ar
      4       3       5 ar
      5       4       6 ar
      6       5       6 ar
      7       5       7 1
      8       6       9 1
      9       7       8 1
     10       8       9 1
     11       1      10 1
     12       2      11 1
     13       3      12 1
     14       4      13 1
     15       7      14 1
     16       7      15 1
     17       8      16 1
     18       8      17 1
     19       9      18 1
@<TRIPOS>ALT_TYPE
CGenFF_4.0_ALT_TYPE_SET
CGenFF_4.0 1 CG2R61 2 CG2R61 3 CG2R61 4 CG2R61 5 CG2RC0 6 CG2RC0 7 CG3C52 8 CG3C52 9 NG3C51 10 HGR61 11 HGR61 12 HGR61 13 HGR61 14 HGA2 15 HGA2 16 HGA2 17 HGA2 18 HGP1
@<TRIPOS>MOLECULE
indoline
 18 19 0 0 0
****
USER_CHARGES
INVALID_CHARGES
Pose:   6 Cluster:   6 Fr_nu: 1656350 TotEn:   -14.60
@<TRIPOS>ATOM
      1 C1        -49.2997  -11.9262  -44.4223 C.ar   1 LIG      -0.21700
      2 C2        -49.4679  -10.7263  -43.7128 C.ar   1 LIG      -0.19700
      3 C3        -49.7193  -12.0316  -45.7492 C.ar   1 LIG      -0.40000
      4 C4        -50.0641   -9.6168  -44.3186 C.ar   1 LIG      -0.29100
      5 C5        -50.3161  -10.9277  -46.3318 C.ar   1 LIG       0.11100
      6 C6        -50.5043   -9.7373  -45.6248 C.ar   1 LIG       0.28800
      7 C7        -50.7983  -10.7503  -47.7342 C.3    1 LIG      -0.11600
      8 C8        -51.5331   -9.3957  -47.6375 C.3    1 LIG       0.00100
      9 N1        -51.0683   -8.7417  -46.4205 N.pl3  1 LIG      -0.67300
     10 H1        -48.8279  -12.7757  -43.9361 H      1 LIG       0.19600
     11 H2        -49.1236  -10.6584  -42.6843 H      1 LIG       0.19600
     12 H3        -49.5716  -12.9508  -46.3050 H      1 LIG       0.20400
     13 H4        -50.1786   -8.6881  -43.7692 H      1 LIG       0.21000
     14 H5        -49.9484  -10.6882  -48.4213 H      1 LIG       0.09000
     15 H6        -51.4776  -11.5512  -48.0395 H      1 LIG       0.09000
     16 H7        -51.3444   -8.7752  -48.5195 H      1 LIG       0.09000
     17 H8        -52.6156   -9.5600  -47.5678 H      1 LIG       0.09000
     18 H9        -51.5206   -7.9309  -46.0209 H      1 LIG       0.32800
@<TRIPOS>BOND
      1       1       2 ar
      2       1       3 ar
      3       2       4 ar
      4       3       5 ar
      5       4       6 ar
      6       5       6 ar
      7       5       7 1
      8       6       9 1
      9       7       8 1
     10       8       9 1
     11       1      10 1
     12       2      11 1
     13       3      12 1
     14       4      13 1
     15       7      14 1
     16       7      15 1
     17       8      16 1
     18       8      17 1
     19       9      18 1
@<TRIPOS>ALT_TYPE
CGenFF_4.0_ALT_TYPE_SET
CGenFF_4.0 1 CG2R61 2 CG2R61 3 CG2R61 4 CG2R61 5 CG2RC0 6 CG2RC0 7 CG3C52 8 CG3C52 9 NG3C51 10 HGR61 11 HGR61 12 HGR61 13 HGR61 14 HGA2 15 HGA2 16 HGA2 17 HGA2 18 HGP1
@<TRIPOS>MOLECULE
indoline
 18 19 0 0 0
****
USER_CHARGES
INVALID_CHARGES
Pose:   7 Cluster:   7 Fr_nu: 1638583 TotEn:   -14.36
@<TRIPOS>ATOM
      1 C1        -71.5229  -28.0478  -44.0839 C.ar   1 LIG      -0.21700
      2 C2        -71.7689  -29.3704  -44.4859 C.ar   1 LIG      -0.19700
      3 C3        -72.4309  -27.0324  -44.3880 C.ar   1 LIG      -0.40000
      4 C4        -72.9236  -29.6950  -45.2034 C.ar   1 LIG      -0.29100
      5 C5        -73.5644  -27.3679  -45.1067 C.ar   1 LIG       0.11100
      6 C6        -73.8051  -28.6786  -45.5268 C.ar   1 LIG       0.28800
      7 C7        -74.7119  -26.5016  -45.5111 C.3    1 LIG      -0.11600
      8 C8        -75.4922  -27.4445  -46.4525 C.3    1 LIG       0.00100
      9 N1        -75.0295  -28.8000  -46.1814 N.pl3  1 LIG      -0.67300
     10 H1        -70.6227  -27.8164  -43.5211 H      1 LIG       0.19600
     11 H2        -71.0570  -30.1504  -44.2293 H      1 LIG       0.19600
     12 H3        -72.2526  -26.0142  -44.0606 H      1 LIG       0.20400
     13 H4        -73.1147  -30.7213  -45.4990 H      1 LIG       0.21000
     14 H5        -75.3121  -26.2358  -44.6351 H      1 LIG       0.09000
     15 H6        -74.3814  -25.5999  -46.0345 H      1 LIG       0.09000
     16 H7        -76.5728  -27.3552  -46.3011 H      1 LIG       0.09000
     17 H8        -75.2776  -27.1926  -47.4984 H      1 LIG       0.09000
     18 H9        -75.2389  -29.5862  -46.7811 H      1 LIG       0.32800
@<TRIPOS>BOND
      1       1       2 ar
      2       1       3 ar
      3       2       4 ar
      4       3       5 ar
      5       4       6 ar
      6       5       6 ar
      7       5       7 1
      8       6       9 1
      9       7       8 1
     10       8       9 1
     11       1      10 1
     12       2      11 1
     13       3      12 1
     14       4      13 1
     15       7      14 1
     16       7      15 1
     17       8      16 1
     18       8      17 1
     19       9      18 1
@<TRIPOS>ALT_TYPE
CGenFF_4.0_ALT_TYPE_SET
CGenFF_4.0 1 CG2R61 2 CG2R61 3 CG2R61 4 CG2R61 5 CG2RC0 6 CG2RC0 7 CG3C52 8 CG3C52 9 NG3C51 10 HGR61 11 HGR61 12 HGR61 13 HGR61 14 HGA2 15 HGA2 16 HGA2 17 HGA2 18 HGP1
@<TRIPOS>MOLECULE
indoline
 18 19 0 0 0
****
USER_CHARGES
INVALID_CHARGES
Pose:   8 Cluster:   8 Fr_nu: 316765 TotEn:   -14.09
@<TRIPOS>ATOM
      1 C1        -50.8246    6.0098  -33.2357 C.ar   1 LIG      -0.21700
      2 C2        -50.5181    6.0458  -34.6054 C.ar   1 LIG      -0.19700
      3 C3        -52.0853    5.5987  -32.8004 C.ar   1 LIG      -0.40000
      4 C4        -51.4707    5.6773  -35.5595 C.ar   1 LIG      -0.29100
      5 C5        -53.0202    5.2460  -33.7572 C.ar   1 LIG       0.11100
      6 C6        -52.7278    5.2987  -35.1225 C.ar   1 LIG       0.28800
      7 C7        -54.4061    4.7218  -33.5693 C.3    1 LIG      -0.11600
      8 C8        -54.9450    4.7520  -35.0159 C.3    1 LIG       0.00100
      9 N1        -53.7909    4.8454  -35.9015 N.pl3  1 LIG      -0.67300
     10 H1        -50.0685    6.2938  -32.5088 H      1 LIG       0.19600
     11 H2        -49.5272    6.3565  -34.9255 H      1 LIG       0.19600
     12 H3        -52.3169    5.5506  -31.7422 H      1 LIG       0.20400
     13 H4        -51.2231    5.6940  -36.6158 H      1 LIG       0.21000
     14 H5        -54.3739    3.6980  -33.1832 H      1 LIG       0.09000
     15 H6        -55.0005    5.3597  -32.9091 H      1 LIG       0.09000
     16 H7        -55.5452    3.8636  -35.2370 H      1 LIG       0.09000
     17 H8        -55.5828    5.6328  -35.1606 H      1 LIG       0.09000
     18 H9        -53.8648    5.0666  -36.8850 H      1 LIG       0.32800
@<TRIPOS>BOND
      1       1       2 ar
      2       1       3 ar
      3       2       4 ar
      4       3       5 ar
      5       4       6 ar
      6       5       6 ar
      7       5       7 1
      8       6       9 1
      9       7       8 1
     10       8       9 1
     11       1      10 1
     12       2      11 1
     13       3      12 1
     14       4      13 1
     15       7      14 1
     16       7      15 1
     17       8      16 1
     18       8      17 1
     19       9      18 1
@<TRIPOS>ALT_TYPE
CGenFF_4.0_ALT_TYPE_SET
CGenFF_4.0 1 CG2R61 2 CG2R61 3 CG2R61 4 CG2R61 5 CG2RC0 6 CG2RC0 7 CG3C52 8 CG3C52 9 NG3C51 10 HGR61 11 HGR61 12 HGR61 13 HGR61 14 HGA2 15 HGA2 16 HGA2 17 HGA2 18 HGP1
@<TRIPOS>MOLECULE
indoline
 18 19 0 0 0
****
USER_CHARGES
INVALID_CHARGES
Pose:   9 Cluster:   9 Fr_nu: 228543 TotEn:   -14.05
@<TRIPOS>ATOM
      1 C1        -79.3996  -19.9755  -27.9558 C.ar   1 LIG      -0.21700
      2 C2        -80.1219  -18.8256  -27.5986 C.ar   1 LIG      -0.19700
      3 C3        -78.2554  -20.3444  -27.2468 C.ar   1 LIG      -0.40000
      4 C4        -79.7061  -18.0248  -26.5312 C.ar   1 LIG      -0.29100
      5 C5        -77.8515  -19.5365  -26.1989 C.ar   1 LIG       0.11100
      6 C6        -78.5546  -18.3802  -25.8512 C.ar   1 LIG       0.28800
      7 C7        -76.7133  -19.7259  -25.2505 C.3    1 LIG      -0.11600
      8 C8        -76.7099  -18.3759  -24.5009 C.3    1 LIG       0.00100
      9 N1        -78.0073  -17.7533  -24.7332 N.pl3  1 LIG      -0.67300
     10 H1        -79.7424  -20.5889  -28.7846 H      1 LIG       0.19600
     11 H2        -81.0176  -18.5607  -28.1539 H      1 LIG       0.19600
     12 H3        -77.7081  -21.2432  -27.5083 H      1 LIG       0.20400
     13 H4        -80.2765  -17.1452  -26.2515 H      1 LIG       0.21000
     14 H5        -76.9246  -20.5543  -24.5669 H      1 LIG       0.09000
     15 H6        -75.7672  -19.8942  -25.7725 H      1 LIG       0.09000
     16 H7        -76.5204  -18.5135  -23.4315 H      1 LIG       0.09000
     17 H8        -75.9214  -17.7265  -24.9009 H      1 LIG       0.09000
     18 H9        -78.2044  -16.7868  -24.5129 H      1 LIG       0.32800
@<TRIPOS>BOND
      1       1       2 ar
      2       1       3 ar
      3       2       4 ar
      4       3       5 ar
      5       4       6 ar
      6       5       6 ar
      7       5       7 1
      8       6       9 1
      9       7       8 1
     10       8       9 1
     11       1      10 1
     12       2      11 1
     13       3      12 1
     14       4      13 1
     15       7      14 1
     16       7      15 1
     17       8      16 1
     18       8      17 1
     19       9      18 1
@<TRIPOS>ALT_TYPE
CGenFF_4.0_ALT_TYPE_SET
CGenFF_4.0 1 CG2R61 2 CG2R61 3 CG2R61 4 CG2R61 5 CG2RC0 6 CG2RC0 7 CG3C52 8 CG3C52 9 NG3C51 10 HGR61 11 HGR61 12 HGR61 13 HGR61 14 HGA2 15 HGA2 16 HGA2 17 HGA2 18 HGP1
@<TRIPOS>MOLECULE
indoline
 18 19 0 0 0
****
USER_CHARGES
INVALID_CHARGES
Pose:  10 Cluster:  10 Fr_nu: 199507 TotEn:   -13.71
@<TRIPOS>ATOM
      1 C1        -68.6942  -26.1698  -42.5524 C.ar   1 LIG      -0.21700
      2 C2        -68.5319  -24.8206  -42.9057 C.ar   1 LIG      -0.19700
      3 C3        -69.9551  -26.7671  -42.5892 C.ar   1 LIG      -0.40000
      4 C4        -69.6298  -24.0480  -43.2946 C.ar   1 LIG      -0.29100
      5 C5        -71.0331  -25.9867  -42.9672 C.ar   1 LIG       0.11100
      6 C6        -70.8812  -24.6384  -43.3007 C.ar   1 LIG       0.28800
      7 C7        -72.4626  -26.3811  -43.1456 C.3    1 LIG      -0.11600
      8 C8        -73.1366  -25.0078  -43.3550 C.3    1 LIG       0.00100
      9 N1        -72.0839  -24.0627  -43.7064 N.pl3  1 LIG      -0.67300
     10 H1        -67.8275  -26.7559  -42.2591 H      1 LIG       0.19600
     11 H2        -67.5408  -24.3757  -42.8834 H      1 LIG       0.19600
     12 H3        -70.0791  -27.8142  -42.3365 H      1 LIG       0.20400
     13 H4        -69.4956  -23.0097  -43.5797 H      1 LIG       0.21000
     14 H5        -72.5727  -27.0123  -44.0331 H      1 LIG       0.09000
     15 H6        -72.8614  -26.8904  -42.2637 H      1 LIG       0.09000
     16 H7        -73.9052  -25.0547  -44.1332 H      1 LIG       0.09000
     17 H8        -73.6191  -24.6809  -42.4256 H      1 LIG       0.09000
     18 H9        -72.2202  -23.0613  -43.7161 H      1 LIG       0.32800
@<TRIPOS>BOND
      1       1       2 ar
      2       1       3 ar
      3       2       4 ar
      4       3       5 ar
      5       4       6 ar
      6       5       6 ar
      7       5       7 1
      8       6       9 1
      9       7       8 1
     10       8       9 1
     11       1      10 1
     12       2      11 1
     13       3      12 1
     14       4      13 1
     15       7      14 1
     16       7      15 1
     17       8      16 1
     18       8      17 1
     19       9      18 1
@<TRIPOS>ALT_TYPE
CGenFF_4.0_ALT_TYPE_SET
CGenFF_4.0 1 CG2R61 2 CG2R61 3 CG2R61 4 CG2R61 5 CG2RC0 6 CG2RC0 7 CG3C52 8 CG3C52 9 NG3C51 10 HGR61 11 HGR61 12 HGR61 13 HGR61 14 HGA2 15 HGA2 16 HGA2 17 HGA2 18 HGP1
@<TRIPOS>MOLECULE
indoline
 18 19 0 0 0
****
USER_CHARGES
INVALID_CHARGES
Pose:  11 Cluster:  11 Fr_nu: 1170523 TotEn:   -13.32
@<TRIPOS>ATOM
      1 C1        -60.9349   -9.8380  -57.5873 C.ar   1 LIG      -0.21700
      2 C2        -61.4730  -10.7016  -56.6197 C.ar   1 LIG      -0.19700
      3 C3        -60.8498   -8.4660  -57.3463 C.ar   1 LIG      -0.40000
      4 C4        -61.9396  -10.2039  -55.3998 C.ar   1 LIG      -0.29100
      5 C5        -61.3244   -7.9877  -56.1380 C.ar   1 LIG       0.11100
      6 C6        -61.8792   -8.8392  -55.1792 C.ar   1 LIG       0.28800
      7 C7        -61.3026   -6.5925  -55.6053 C.3    1 LIG      -0.11600
      8 C8        -62.1709   -6.7343  -54.3364 C.3    1 LIG       0.00100
      9 N1        -62.2367   -8.1555  -54.0185 N.pl3  1 LIG      -0.67300
     10 H1        -60.5713  -10.2447  -58.5271 H      1 LIG       0.19600
     11 H2        -61.5198  -11.7687  -56.8196 H      1 LIG       0.19600
     12 H3        -60.4158   -7.8004  -58.0840 H      1 LIG       0.20400
     13 H4        -62.3415  -10.8782  -54.6507 H      1 LIG       0.21000
     14 H5        -60.2788   -6.3010  -55.3503 H      1 LIG       0.09000
     15 H6        -61.7386   -5.8774  -56.3086 H      1 LIG       0.09000
     16 H7        -61.7562   -6.1590  -53.5024 H      1 LIG       0.09000
     17 H8        -63.1839   -6.3611  -54.5311 H      1 LIG       0.09000
     18 H9        -62.8873   -8.5431  -53.3493 H      1 LIG       0.32800
@<TRIPOS>BOND
      1       1       2 ar
      2       1       3 ar
      3       2       4 ar
      4       3       5 ar
      5       4       6 ar
      6       5       6 ar
      7       5       7 1
      8       6       9 1
      9       7       8 1
     10       8       9 1
     11       1      10 1
     12       2      11 1
     13       3      12 1
     14       4      13 1
     15       7      14 1
     16       7      15 1
     17       8      16 1
     18       8      17 1
     19       9      18 1
@<TRIPOS>ALT_TYPE
CGenFF_4.0_ALT_TYPE_SET
CGenFF_4.0 1 CG2R61 2 CG2R61 3 CG2R61 4 CG2R61 5 CG2RC0 6 CG2RC0 7 CG3C52 8 CG3C52 9 NG3C51 10 HGR61 11 HGR61 12 HGR61 13 HGR61 14 HGA2 15 HGA2 16 HGA2 17 HGA2 18 HGP1
@<TRIPOS>MOLECULE
indoline
 18 19 0 0 0
****
USER_CHARGES
INVALID_CHARGES
Pose:  12 Cluster:  12 Fr_nu: 1187339 TotEn:   -13.32
@<TRIPOS>ATOM
      1 C1        -51.4015   -8.9309  -46.4925 C.ar   1 LIG      -0.21700
      2 C2        -50.9678   -8.6152  -45.1949 C.ar   1 LIG      -0.19700
      3 C3        -51.2557  -10.2248  -46.9950 C.ar   1 LIG      -0.40000
      4 C4        -50.3763   -9.5878  -44.3839 C.ar   1 LIG      -0.29100
      5 C5        -50.6600  -11.1739  -46.1836 C.ar   1 LIG       0.11100
      6 C6        -50.2083  -10.8610  -44.8990 C.ar   1 LIG       0.28800
      7 C7        -50.4357  -12.6272  -46.4452 C.3    1 LIG      -0.11600
      8 C8        -49.5482  -13.0222  -45.2450 C.3    1 LIG       0.00100
      9 N1        -49.6972  -11.9773  -44.2394 N.pl3  1 LIG      -0.67300
     10 H1        -51.8650   -8.1627  -47.1054 H      1 LIG       0.19600
     11 H2        -51.1009   -7.6056  -44.8156 H      1 LIG       0.19600
     12 H3        -51.6087  -10.4754  -47.9892 H      1 LIG       0.20400
     13 H4        -50.0560   -9.3408  -43.3771 H      1 LIG       0.21000
     14 H5        -51.3880  -13.1665  -46.4241 H      1 LIG       0.09000
     15 H6        -49.9212  -12.7990  -47.3949 H      1 LIG       0.09000
     16 H7        -49.8298  -14.0018  -44.8455 H      1 LIG       0.09000
     17 H8        -48.4977  -13.0758  -45.5565 H      1 LIG       0.09000
     18 H9        -49.0891  -11.8915  -43.4367 H      1 LIG       0.32800
@<TRIPOS>BOND
      1       1       2 ar
      2       1       3 ar
      3       2       4 ar
      4       3       5 ar
      5       4       6 ar
      6       5       6 ar
      7       5       7 1
      8       6       9 1
      9       7       8 1
     10       8       9 1
     11       1      10 1
     12       2      11 1
     13       3      12 1
     14       4      13 1
     15       7      14 1
     16       7      15 1
     17       8      16 1
     18       8      17 1
     19       9      18 1
@<TRIPOS>ALT_TYPE
CGenFF_4.0_ALT_TYPE_SET
CGenFF_4.0 1 CG2R61 2 CG2R61 3 CG2R61 4 CG2R61 5 CG2RC0 6 CG2RC0 7 CG3C52 8 CG3C52 9 NG3C51 10 HGR61 11 HGR61 12 HGR61 13 HGR61 14 HGA2 15 HGA2 16 HGA2 17 HGA2 18 HGP1
@<TRIPOS>MOLECULE
indoline
 18 19 0 0 0
****
USER_CHARGES
INVALID_CHARGES
Pose:  13 Cluster:  13 Fr_nu: 344167 TotEn:   -13.12
@<TRIPOS>ATOM
      1 C1        -49.0199  -12.5497  -46.6278 C.ar   1 LIG      -0.21700
      2 C2        -48.5487  -12.4994  -45.3061 C.ar   1 LIG      -0.19700
      3 C3        -49.8745  -11.5600  -47.1154 C.ar   1 LIG      -0.40000
      4 C4        -48.9310  -11.4617  -44.4514 C.ar   1 LIG      -0.29100
      5 C5        -50.2512  -10.5447  -46.2545 C.ar   1 LIG       0.11100
      6 C6        -49.8017  -10.4998  -44.9323 C.ar   1 LIG       0.28800
      7 C7        -51.0974   -9.3449  -46.5289 C.3    1 LIG      -0.11600
      8 C8        -51.2869   -8.7709  -45.1081 C.3    1 LIG       0.00100
      9 N1        -50.2558   -9.3635  -44.2652 N.pl3  1 LIG      -0.67300
     10 H1        -48.7061  -13.3610  -47.2791 H      1 LIG       0.19600
     11 H2        -47.8738  -13.2719  -44.9473 H      1 LIG       0.19600
     12 H3        -50.2229  -11.5861  -48.1419 H      1 LIG       0.20400
     13 H4        -48.5523  -11.4210  -43.4354 H      1 LIG       0.21000
     14 H5        -50.5574   -8.6397  -47.1688 H      1 LIG       0.09000
     15 H6        -52.0562   -9.6132  -46.9815 H      1 LIG       0.09000
     16 H7        -51.2221   -7.6780  -45.1070 H      1 LIG       0.09000
     17 H8        -52.2743   -9.0491  -44.7195 H      1 LIG       0.09000
     18 H9        -50.2645   -9.3042  -43.2563 H      1 LIG       0.32800
@<TRIPOS>BOND
      1       1       2 ar
      2       1       3 ar
      3       2       4 ar
      4       3       5 ar
      5       4       6 ar
      6       5       6 ar
      7       5       7 1
      8       6       9 1
      9       7       8 1
     10       8       9 1
     11       1      10 1
     12       2      11 1
     13       3      12 1
     14       4      13 1
     15       7      14 1
     16       7      15 1
     17       8      16 1
     18       8      17 1
     19       9      18 1
@<TRIPOS>ALT_TYPE
CGenFF_4.0_ALT_TYPE_SET
CGenFF_4.0 1 CG2R61 2 CG2R61 3 CG2R61 4 CG2R61 5 CG2RC0 6 CG2RC0 7 CG3C52 8 CG3C52 9 NG3C51 10 HGR61 11 HGR61 12 HGR61 13 HGR61 14 HGA2 15 HGA2 16 HGA2 17 HGA2 18 HGP1
@<TRIPOS>MOLECULE
indoline
 18 19 0 0 0
****
USER_CHARGES
INVALID_CHARGES
Pose:  14 Cluster:  14 Fr_nu: 225226 TotEn:   -13.00
@<TRIPOS>ATOM
      1 C1        -73.2154  -28.2487  -44.9902 C.ar   1 LIG      -0.21700
      2 C2        -74.0282  -27.3318  -45.6758 C.ar   1 LIG      -0.19700
      3 C3        -72.3278  -27.8132  -44.0052 C.ar   1 LIG      -0.40000
      4 C4        -73.9599  -25.9653  -45.3903 C.ar   1 LIG      -0.29100
      5 C5        -72.2651  -26.4567  -43.7406 C.ar   1 LIG       0.11100
      6 C6        -73.0569  -25.5371  -44.4332 C.ar   1 LIG       0.28800
      7 C7        -71.4571  -25.7358  -42.7119 C.3    1 LIG      -0.11600
      8 C8        -71.6964  -24.2632  -43.1096 C.3    1 LIG       0.00100
      9 N1        -72.8755  -24.2366  -43.9662 N.pl3  1 LIG      -0.67300
     10 H1        -73.2877  -29.3079  -45.2218 H      1 LIG       0.19600
     11 H2        -74.7226  -27.6903  -46.4309 H      1 LIG       0.19600
     12 H3        -71.7143  -28.5221  -43.4605 H      1 LIG       0.20400
     13 H4        -74.6007  -25.2634  -45.9138 H      1 LIG       0.21000
     14 H5        -71.8493  -25.9413  -41.7108 H      1 LIG       0.09000
     15 H6        -70.3962  -25.9960  -42.7665 H      1 LIG       0.09000
     16 H7        -71.8308  -23.6283  -42.2279 H      1 LIG       0.09000
     17 H8        -70.8345  -23.8810  -43.6704 H      1 LIG       0.09000
     18 H9        -73.1435  -23.4303  -44.5136 H      1 LIG       0.32800
@<TRIPOS>BOND
      1       1       2 ar
      2       1       3 ar
      3       2       4 ar
      4       3       5 ar
      5       4       6 ar
      6       5       6 ar
      7       5       7 1
      8       6       9 1
      9       7       8 1
     10       8       9 1
     11       1      10 1
     12       2      11 1
     13       3      12 1
     14       4      13 1
     15       7      14 1
     16       7      15 1
     17       8      16 1
     18       8      17 1
     19       9      18 1
@<TRIPOS>ALT_TYPE
CGenFF_4.0_ALT_TYPE_SET
CGenFF_4.0 1 CG2R61 2 CG2R61 3 CG2R61 4 CG2R61 5 CG2RC0 6 CG2RC0 7 CG3C52 8 CG3C52 9 NG3C51 10 HGR61 11 HGR61 12 HGR61 13 HGR61 14 HGA2 15 HGA2 16 HGA2 17 HGA2 18 HGP1
@<TRIPOS>MOLECULE
indoline
 18 19 0 0 0
****
USER_CHARGES
INVALID_CHARGES
Pose:  15 Cluster:  15 Fr_nu: 1312129 TotEn:   -12.90
@<TRIPOS>ATOM
      1 C1        -70.5903  -23.4699  -42.9607 C.ar   1 LIG      -0.21700
      2 C2        -69.4783  -24.2309  -43.3555 C.ar   1 LIG      -0.19700
      3 C3        -71.8625  -24.0420  -42.9150 C.ar   1 LIG      -0.40000
      4 C4        -69.6242  -25.5733  -43.7164 C.ar   1 LIG      -0.29100
      5 C5        -71.9920  -25.3690  -43.2841 C.ar   1 LIG       0.11100
      6 C6        -70.8926  -26.1260  -43.6969 C.ar   1 LIG       0.28800
      7 C7        -73.2099  -26.2336  -43.2723 C.3    1 LIG      -0.11600
      8 C8        -72.6973  -27.4966  -43.9976 C.3    1 LIG       0.00100
      9 N1        -71.2408  -27.4488  -43.9642 N.pl3  1 LIG      -0.67300
     10 H1        -70.4556  -22.4296  -42.6774 H      1 LIG       0.19600
     11 H2        -68.4933  -23.7723  -43.3730 H      1 LIG       0.19600
     12 H3        -72.7190  -23.4615  -42.5907 H      1 LIG       0.20400
     13 H4        -68.7588  -26.1597  -44.0071 H      1 LIG       0.21000
     14 H5        -73.5010  -26.4627  -42.2423 H      1 LIG       0.09000
     15 H6        -74.0441  -25.7755  -43.8112 H      1 LIG       0.09000
     16 H7        -73.0763  -28.4092  -43.5263 H      1 LIG       0.09000
     17 H8        -73.0344  -27.4929  -45.0415 H      1 LIG       0.09000
     18 H9        -70.6545  -28.0528  -44.5237 H      1 LIG       0.32800
@<TRIPOS>BOND
      1       1       2 ar
      2       1       3 ar
      3       2       4 ar
      4       3       5 ar
      5       4       6 ar
      6       5       6 ar
      7       5       7 1
      8       6       9 1
      9       7       8 1
     10       8       9 1
     11       1      10 1
     12       2      11 1
     13       3      12 1
     14       4      13 1
     15       7      14 1
     16       7      15 1
     17       8      16 1
     18       8      17 1
     19       9      18 1
@<TRIPOS>ALT_TYPE
CGenFF_4.0_ALT_TYPE_SET
CGenFF_4.0 1 CG2R61 2 CG2R61 3 CG2R61 4 CG2R61 5 CG2RC0 6 CG2RC0 7 CG3C52 8 CG3C52 9 NG3C51 10 HGR61 11 HGR61 12 HGR61 13 HGR61 14 HGA2 15 HGA2 16 HGA2 17 HGA2 18 HGP1
@<TRIPOS>MOLECULE
indoline
 18 19 0 0 0
****
USER_CHARGES
INVALID_CHARGES
Pose:  16 Cluster:  16 Fr_nu: 663619 TotEn:   -12.82
@<TRIPOS>ATOM
      1 C1        -73.7380  -30.7900  -46.7914 C.ar   1 LIG      -0.21700
      2 C2        -72.7001  -30.4685  -45.9023 C.ar   1 LIG      -0.19700
      3 C3        -74.7184  -29.8488  -47.1090 C.ar   1 LIG      -0.40000
      4 C4        -72.6317  -29.2028  -45.3131 C.ar   1 LIG      -0.29100
      5 C5        -74.6423  -28.6038  -46.5105 C.ar   1 LIG       0.11100
      6 C6        -73.6232  -28.2843  -45.6096 C.ar   1 LIG       0.28800
      7 C7        -75.5142  -27.4082  -46.7135 C.3    1 LIG      -0.11600
      8 C8        -75.0108  -26.4676  -45.5973 C.3    1 LIG       0.00100
      9 N1        -73.7062  -26.9626  -45.1755 N.pl3  1 LIG      -0.67300
     10 H1        -73.7703  -31.7771  -47.2445 H      1 LIG       0.19600
     11 H2        -71.9382  -31.2097  -45.6764 H      1 LIG       0.19600
     12 H3        -75.5091  -30.0886  -47.8113 H      1 LIG       0.20400
     13 H4        -71.8193  -28.9561  -44.6376 H      1 LIG       0.21000
[truncated: 3,515,252 more chars]
