# Supplementary material for: The pocketome of G-protein-coupled receptors reveals previously untargeted allosteric sites
Source: Nat Commun. 2022 May 10;13:2567. doi: 10.1038/s41467-022-29609-6 (PMC9091257; doi:10.1038/s41467-022-29609-6)
Supplement: Supplementary file 4 — Supplementary Data 1 [file 41467_2022_29609_MOESM4_ESM.zip › docking_files/1gzm/rec.mol2]

@<TRIPOS>MOLECULE
1gzm_align.pdb
5211 5293 328 0 0
PROTEIN
NO_CHARGES


@<TRIPOS>ATOM
      1 N         -85.6450  -14.3330  -66.0800 N.4       1 MET   -0.2700
      2 CA        -84.6820  -14.0260  -65.0450 C.3       1 MET    0.0900
      3 CAY       -86.5880  -14.3610  -68.2820 C.3       1 MET    0.0900
      4 C         -84.1800  -15.2620  -64.3260 C.2       1 MET    0.0900
      5 O         -84.9280  -16.2020  -64.0500 O.2       1 MET    0.5100
      6 CB        -85.1940  -12.9570  -64.0430 C.3       1 MET   -0.5100
      7 CG        -84.8100  -11.5200  -64.4480 C.3       1 MET   -0.4700
      8 SD        -83.0280  -11.1640  -64.2770 S.3       1 MET    0.3100
      9 CE        -82.9890  -10.9810  -62.4680 C.3       1 MET    0.0700
     10 CY        -85.5280  -13.9190  -67.3470 C.2       1 MET    0.0900
     11 OY        -84.6050  -13.2130  -67.7300 O.2       1 MET   -0.1800
     12 HN        -86.4200  -14.8860  -65.7890 H         1 MET    0.0900
     13 HA        -83.7840  -13.6710  -65.5300 H         1 MET    0.0900
     14 HB1       -84.7660  -13.1710  -63.0410 H         1 MET   -0.1400
     15 HB2       -86.3010  -13.0270  -63.9830 H         1 MET    0.0900
     16 HG1       -85.3860  -10.8150  -63.8130 H         1 MET    0.0900
     17 HG2       -85.1120  -11.3660  -65.5060 H         1 MET   -0.0900
     18 HE1       -83.3220  -11.9110  -61.9600 H         1 MET   -0.2200
     19 HE2       -83.6640  -10.1570  -62.1510 H         1 MET    0.0900
     20 HE3       -81.9560  -10.7540  -62.1270 H         1 MET    0.0900
     21 HY1       -86.3820  -13.9550  -69.2960 H         1 MET    0.0900
     22 HY2       -87.5740  -13.9860  -67.9370 H         1 MET    0.5100
     23 HY3       -86.6020  -15.4710  -68.3360 H         1 MET   -0.5100
     24 N         -82.8640  -15.2570  -64.0220 N.am      2 ASN   -0.4700
     25 CA        -82.1590  -16.3180  -63.3190 C.3       2 ASN    0.3100
     26 C         -82.4980  -16.3180  -61.8320 C.2       2 ASN    0.0700
     27 O         -82.4360  -17.3500  -61.1640 O.2       2 ASN    0.0900
     28 CB        -80.6520  -16.1700  -63.5490 C.3       2 ASN   -0.1800
     29 CG        -80.2700  -16.4700  -64.9820 C.2       2 ASN    0.0900
     30 ND2       -79.4510  -15.6130  -65.5960 N.am      2 ASN    0.0900
     31 OD1       -80.7190  -17.4770  -65.5290 O.2       2 ASN    0.5500
     32 HN        -82.2910  -14.4850  -64.2820 H         2 ASN   -0.5500
     33 HA        -82.5100  -17.2670  -63.6950 H         2 ASN   -0.6200
     34 HB1       -80.1110  -16.8730  -62.8810 H         2 ASN    0.3200
     35 HB2       -80.3460  -15.1290  -63.3100 H         2 ASN    0.3000
     36 HD21      -79.1130  -14.8080  -65.1100 H         2 ASN    0.5100
     37 HD22      -79.1750  -15.7770  -66.5430 H         2 ASN   -0.5100
     38 N         -82.8720  -15.1460  -61.3240 N.am      3 GLY   -0.4700
     39 CA        -83.2470  -15.0220  -59.9320 C.3       3 GLY    0.3100
     40 C         -84.6020  -14.3440  -59.8580 C.2       3 GLY   -0.0200
     41 O         -85.2720  -14.1640  -60.8760 O.2       3 GLY    0.0900
     42 HN        -82.9110  -14.3140  -61.8720 H         3 GLY    0.0900
     43 HA1       -82.5060  -14.4250  -59.4210 H         3 GLY    0.5100
     44 HA2       -83.3010  -16.0060  -59.4930 H         3 GLY   -0.5100
     45 N         -85.0150  -13.9610  -58.6550 N.am      4 THR   -0.4700
     46 CA        -86.2940  -13.3010  -58.4740 C.3       4 THR    0.3100
     47 C         -86.0990  -12.0850  -57.5910 C.2       4 THR    0.0700
     48 O         -85.8860  -12.2040  -56.3820 O.2       4 THR    0.0900
     49 CB        -87.3240  -14.2370  -57.8150 C.3       4 THR    0.1400
     50 CG2       -88.6560  -13.5380  -57.6530 C.3       4 THR    0.0900
     51 OG1       -87.5080  -15.3920  -58.6320 O.3       4 THR   -0.6600
     52 HN        -84.4720  -14.1080  -57.8320 H         4 THR    0.4300
     53 HA        -86.6450  -12.9880  -59.4450 H         4 THR   -0.2700
     54 HB        -86.9600  -14.5570  -56.8150 H         4 THR    0.0900
     55 HG1       -86.6950  -15.8970  -58.5660 H         4 THR    0.0900
     56 HG21      -88.9600  -13.0680  -58.6130 H         4 THR    0.0900
     57 HG22      -88.5750  -12.7430  -56.8810 H         4 THR    0.5100
     58 HG23      -89.4350  -14.2720  -57.3540 H         4 THR   -0.5100
     59 N         -86.1680  -10.9060  -58.1980 N.am      5 GLU   -0.4700
     60 CA        -86.0040   -9.6760  -57.4520 C.3       5 GLU    0.3100
     61 C         -87.3450   -9.3070  -56.8450 C.2       5 GLU    0.0700
     62 O         -88.3860   -9.6150  -57.4170 O.2       5 GLU    0.0900
     63 CB        -85.5200   -8.5580  -58.3770 C.3       5 GLU   -0.1800
     64 CG        -84.8650   -7.4010  -57.6420 C.3       5 GLU    0.0900
     65 CD        -84.4340   -6.2860  -58.5680 C.2       5 GLU    0.0900
     66 OE1       -83.9580   -6.5840  -59.6880 O.co2     5 GLU   -0.2800
     67 OE2       -84.5580   -5.1110  -58.1620 O.co2     5 GLU    0.0900
     68 HN        -86.3340  -10.8160  -59.1770 H         5 GLU    0.0900
     69 HA        -85.2830   -9.8520  -56.6670 H         5 GLU    0.6200
     70 HB1       -86.3920   -8.1680  -58.9440 H         5 GLU   -0.7600
     71 HB2       -84.7870   -8.9840  -59.0930 H         5 GLU   -0.7600
     72 HG1       -83.9680   -7.7770  -57.1060 H         5 GLU    0.5100
     73 HG2       -85.5840   -6.9880  -56.9050 H         5 GLU   -0.5100
     74 N         -87.3040   -8.6700  -55.6750 N.am      6 GLY   -0.4700
     75 CA        -88.5030   -8.2490  -54.9750 C.3       6 GLY    0.3100
     76 C         -88.2550   -6.8510  -54.4490 C.2       6 GLY   -0.0200
     77 O         -87.1260   -6.3670  -54.5300 O.2       6 GLY    0.0900
     78 HN        -86.4410   -8.4540  -55.2260 H         6 GLY    0.0900
     79 HA1       -88.6950   -8.9290  -54.1580 H         6 GLY    0.5100
     80 HA2       -89.3350   -8.2490  -55.6630 H         6 GLY   -0.5100
     81 N         -89.2600   -6.1650  -53.8860 N.am      7 PRO   -0.2900
     82 CA        -88.9270   -4.8220  -53.4170 C.3       7 PRO    0.0000
     83 C         -87.6730   -4.7470  -52.5540 C.2       7 PRO    0.0900
     84 O         -86.8950   -3.7970  -52.6770 O.2       7 PRO    0.0900
     85 CB        -90.1860   -4.3830  -52.6630 C.3       7 PRO    0.0200
     86 CG        -90.7770   -5.6860  -52.1950 C.3       7 PRO    0.0900
     87 CD        -90.5880   -6.5830  -53.4010 C.3       7 PRO   -0.1800
     88 HA        -88.6570   -4.1900  -54.2480 H         7 PRO    0.0900
     89 HB1       -90.8870   -3.8420  -53.3330 H         7 PRO    0.0900
     90 HB2       -89.9320   -3.7270  -51.8040 H         7 PRO   -0.1800
     91 HG1       -90.2360   -6.0800  -51.3090 H         7 PRO    0.0900
     92 HG2       -91.8520   -5.5730  -51.9400 H         7 PRO    0.0900
     93 HD1       -90.5770   -7.6570  -53.1190 H         7 PRO    0.5100
     94 HD2       -91.3590   -6.4020  -54.1780 H         7 PRO   -0.5100
     95 N         -87.4600   -5.7570  -51.7100 N.am      8 ASN   -0.4700
     96 CA        -86.3130   -5.7620  -50.8040 C.3       8 ASN    0.3100
     97 C         -85.6080   -7.1140  -50.6480 C.2       8 ASN    0.0700
     98 O         -85.1040   -7.4380  -49.5690 O.2       8 ASN    0.0900
     99 CB        -86.7640   -5.2580  -49.4300 C.3       8 ASN   -0.1800
    100 CG        -87.7730   -6.1840  -48.7790 C.2       8 ASN    0.0900
    101 ND2       -88.0560   -5.9500  -47.5000 N.am      8 ASN    0.0900
    102 OD1       -88.2960   -7.0980  -49.4180 O.2       8 ASN    0.5500
    103 HN        -88.0680   -6.5470  -51.6590 H         8 ASN   -0.5500
    104 HA        -85.5490   -5.1180  -51.2160 H         8 ASN   -0.6200
    105 HB1       -87.2270   -4.2550  -49.5450 H         8 ASN    0.3200
    106 HB2       -85.8780   -5.1760  -48.7640 H         8 ASN    0.3000
    107 HD21      -88.7140   -6.5290  -47.0200 H         8 ASN    0.5100
    108 HD22      -87.6090   -5.1950  -47.0200 H         8 ASN   -0.5100
    109 N         -85.5600   -7.8970  -51.7220 N.am      9 PHE   -0.4700
    110 CA        -84.9140   -9.1910  -51.6630 C.3       9 PHE    0.3100
    111 C         -84.5090   -9.6810  -53.0470 C.2       9 PHE    0.0700
    112 O         -84.9240   -9.1200  -54.0620 O.2       9 PHE    0.0900
    113 CB        -85.8490  -10.2090  -50.9960 C.3       9 PHE   -0.1800
    114 CG        -87.1020  -10.5020  -51.7830 C.ar      9 PHE    0.0900
    115 CD1       -87.0430  -11.2050  -52.9880 C.ar      9 PHE    0.0900
    116 CD2       -88.3420  -10.0710  -51.3210 C.ar      9 PHE    0.0000
    117 CE1       -88.1970  -11.4730  -53.7200 C.ar      9 PHE   -0.1150
    118 CE2       -89.5070  -10.3340  -52.0490 C.ar      9 PHE    0.1150
    119 CZ        -89.4330  -11.0380  -53.2510 C.ar      9 PHE   -0.1150
    120 HN        -85.9580   -7.6360  -52.5970 H         9 PHE    0.1150
    121 HA        -84.0000   -9.0870  -51.0970 H         9 PHE   -0.1150
    122 HB1       -86.1670   -9.8170  -50.0060 H         9 PHE    0.1150
    123 HB2       -85.3090  -11.1710  -50.8700 H         9 PHE   -0.1150
    124 HD1       -86.0880  -11.5470  -53.3590 H         9 PHE    0.1150
    125 HD2       -88.4060   -9.5280  -50.3890 H         9 PHE   -0.1150
    126 HE1       -88.1350  -12.0180  -54.6510 H         9 PHE    0.1150
    127 HE2       -90.4640   -9.9920  -51.6820 H         9 PHE    0.5100
    128 HZ        -90.3310  -11.2440  -53.8150 H         9 PHE   -0.5100
    129 N         -83.6860  -10.7300  -53.0760 N.am     10 TYR   -0.4700
    130 CA        -83.2410  -11.3220  -54.3210 C.3      10 TYR    0.3100
    131 C         -82.9990  -12.8050  -54.0900 C.2      10 TYR    0.0700
    132 O         -81.9270  -13.2170  -53.6370 O.2      10 TYR    0.0900
    133 CB        -81.9510  -10.6510  -54.8380 C.3      10 TYR   -0.1800
    134 CG        -81.5500  -11.1190  -56.2370 C.ar     10 TYR    0.0900
    135 CD1       -80.8630  -12.3200  -56.4280 C.ar     10 TYR    0.0900
    136 CD2       -81.9330  -10.4010  -57.3740 C.ar     10 TYR    0.0000
    137 CE1       -80.5820  -12.7910  -57.7040 C.ar     10 TYR   -0.1150
    138 CE2       -81.6540  -10.8650  -58.6550 C.ar     10 TYR    0.1150
    139 CZ        -80.9840  -12.0590  -58.8160 C.ar     10 TYR   -0.1150
    140 OH        -80.7330  -12.5290  -60.0930 O.3      10 TYR    0.1150
    141 HN        -83.3400  -11.1530  -52.2420 H        10 TYR    0.1100
    142 HA        -84.0350  -11.2070  -55.0440 H        10 TYR   -0.5400
    143 HB1       -81.1100  -10.8920  -54.1540 H        10 TYR    0.4300
    144 HB2       -82.1010   -9.5520  -54.8860 H        10 TYR   -0.1150
    145 HD1       -80.5460  -12.8910  -55.5680 H        10 TYR    0.1150
    146 HD2       -82.4580   -9.4630  -57.2540 H        10 TYR   -0.1150
    147 HE1       -80.0510  -13.7230  -57.8330 H        10 TYR    0.1150
    148 HE2       -81.9600  -10.2940  -59.5190 H        10 TYR    0.5100
    149 HH        -80.2750  -13.3690  -60.0150 H        10 TYR   -0.5100
    150 N         -84.0170  -13.6060  -54.3900 N.am     11 VAL   -0.4700
    151 CA        -83.9240  -15.0430  -54.2320 C.3      11 VAL    0.3100
    152 C         -83.1580  -15.5810  -55.4330 C.2      11 VAL    0.0700
    153 O         -83.5130  -15.3080  -56.5830 O.2      11 VAL    0.0900
    154 CB        -85.3220  -15.6950  -54.1880 C.3      11 VAL   -0.0900
    155 CG1       -85.1930  -17.2020  -54.0660 C.3      11 VAL    0.0900
    156 CG2       -86.1140  -15.1540  -53.0190 C.3      11 VAL   -0.2700
    157 HN        -84.8850  -13.2560  -54.7330 H        11 VAL    0.0900
    158 HA        -83.3920  -15.2420  -53.3140 H        11 VAL    0.0900
    159 HB        -85.8760  -15.4450  -55.1180 H        11 VAL    0.0900
    160 HG11      -84.6450  -17.4640  -53.1350 H        11 VAL   -0.2700
    161 HG12      -84.6290  -17.6040  -54.9340 H        11 VAL    0.0900
    162 HG13      -86.2010  -17.6660  -54.0270 H        11 VAL    0.0900
    163 HG21      -86.2340  -14.0540  -53.1170 H        11 VAL    0.0900
    164 HG22      -85.5800  -15.3700  -52.0690 H        11 VAL    0.5100
    165 HG23      -87.1220  -15.6210  -52.9960 H        11 VAL   -0.5100
    166 N         -82.0730  -16.3310  -55.1900 N.am     12 PRO   -0.2900
    167 CA        -81.3100  -16.8720  -56.3200 C.3      12 PRO    0.0000
    168 C         -81.9450  -18.1650  -56.8520 C.2      12 PRO    0.0900
    169 O         -81.3340  -19.2370  -56.8360 O.2      12 PRO    0.0900
    170 CB        -79.9220  -17.0840  -55.7190 C.3      12 PRO    0.0200
    171 CG        -80.2500  -17.4840  -54.2980 C.3      12 PRO    0.0900
    172 CD        -81.3400  -16.4940  -53.9200 C.3      12 PRO   -0.1800
    173 HA        -81.3420  -16.1960  -57.1590 H        12 PRO    0.0900
    174 HB1       -79.3200  -16.1520  -55.7500 H        12 PRO    0.0900
    175 HB2       -79.3680  -17.8880  -56.2490 H        12 PRO   -0.1800
    176 HG1       -80.6190  -18.5300  -54.2480 H        12 PRO    0.0900
    177 HG2       -79.3640  -17.3830  -53.6360 H        12 PRO    0.0900
    178 HD1       -82.0130  -16.9020  -53.1370 H        12 PRO    0.5100
    179 HD2       -80.9190  -15.5220  -53.5910 H        12 PRO   -0.5100
    180 N         -83.1830  -18.0440  -57.3200 N.am     13 PHE   -0.4700
    181 CA        -83.9300  -19.1740  -57.8590 C.3      13 PHE    0.3100
    182 C         -84.9350  -18.6240  -58.8770 C.2      13 PHE    0.0700
    183 O         -85.5860  -17.6040  -58.6140 O.2      13 PHE    0.0900
    184 CB        -84.6780  -19.8750  -56.7260 C.3      13 PHE   -0.1800
    185 CG        -85.1150  -21.2710  -57.0520 C.ar     13 PHE    0.0900
    186 CD1       -84.1870  -22.3080  -57.1180 C.ar     13 PHE    0.0900
    187 CD2       -86.4620  -21.5610  -57.2660 C.ar     13 PHE    0.0000
    188 CE1       -84.5930  -23.6170  -57.3870 C.ar     13 PHE   -0.1150
    189 CE2       -86.8760  -22.8630  -57.5340 C.ar     13 PHE    0.1150
    190 CZ        -85.9380  -23.8930  -57.5940 C.ar     13 PHE   -0.1150
    191 HN        -83.6600  -17.1690  -57.3230 H        13 PHE    0.1150
    192 HA        -83.2320  -19.8510  -58.3300 H        13 PHE   -0.1150
    193 HB1       -85.5940  -19.2950  -56.4800 H        13 PHE    0.1150
    194 HB2       -84.0160  -19.9380  -55.8360 H        13 PHE   -0.1150
    195 HD1       -83.1390  -22.0980  -56.9580 H        13 PHE    0.1150
    196 HD2       -87.1930  -20.7670  -57.2220 H        13 PHE   -0.1150
    197 HE1       -83.8630  -24.4120  -57.4350 H        13 PHE    0.1150
    198 HE2       -87.9220  -23.0750  -57.6960 H        13 PHE    0.5100
    199 HZ        -86.2580  -24.9040  -57.8010 H        13 PHE   -0.5100
    200 N         -85.0630  -19.2820  -60.0330 N.am     14 SER   -0.4700
    201 CA        -86.0020  -18.8350  -61.0650 C.3      14 SER    0.3100
    202 C         -87.4590  -18.9990  -60.6350 C.2      14 SER    0.0700
    203 O         -87.8220  -19.9910  -59.9970 O.2      14 SER    0.0900
    204 CB        -85.7750  -19.6170  -62.3570 C.3      14 SER    0.0500
    205 OG        -86.8760  -19.4770  -63.2410 O.3      14 SER    0.0900
    206 HN        -84.5300  -20.0980  -60.2430 H        14 SER    0.0900
    207 HA        -85.8450  -17.7800  -61.2300 H        14 SER   -0.6600
    208 HB1       -85.6450  -20.6950  -62.1220 H        14 SER    0.4300
    209 HB2       -84.8630  -19.2370  -62.8650 H        14 SER    0.5100
    210 HG1       -86.6820  -18.7090  -63.7840 H        14 SER   -0.5100
    211 N         -88.3090  -18.0330  -60.9840 N.am     15 ASN   -0.4700
    212 CA        -89.7100  -18.1360  -60.5990 C.3      15 ASN    0.3100
    213 C         -90.6110  -18.5670  -61.7530 C.2      15 ASN    0.0700
    214 O         -91.7930  -18.2210  -61.7880 O.2      15 ASN    0.0900
    215 CB        -90.2210  -16.8120  -60.0090 C.3      15 ASN   -0.1800
    216 CG        -91.5440  -16.9830  -59.2740 C.2      15 ASN    0.0900
    217 ND2       -92.4100  -15.9680  -59.3130 N.am     15 ASN    0.0900
    218 OD1       -91.7690  -18.0270  -58.6610 O.2      15 ASN    0.5500
    219 HN        -88.0370  -17.2270  -61.5030 H        15 ASN   -0.5500
    220 HA        -89.7980  -18.9270  -59.8700 H        15 ASN   -0.6200
    221 HB1       -90.3640  -16.0790  -60.8320 H        15 ASN    0.3200
    222 HB2       -89.4660  -16.4170  -59.2960 H        15 ASN    0.3000
    223 HD21      -93.2900  -16.0420  -58.8410 H        15 ASN    0.5100
    224 HD22      -92.1800  -15.1330  -59.8120 H        15 ASN   -0.5100
    225 N         -90.0590  -19.3330  -62.6950 N.am     16 LYS   -0.4700
    226 CA        -90.8570  -19.7880  -63.8240 C.3      16 LYS    0.3100
    227 C         -91.9100  -20.7840  -63.3420 C.2      16 LYS    0.0700
    228 O         -92.9320  -20.9810  -63.9970 O.2      16 LYS    0.0900
    229 CB        -89.9740  -20.4280  -64.9030 C.3      16 LYS   -0.1800
    230 CG        -89.4820  -21.8280  -64.5930 C.3      16 LYS    0.0900
    231 CD        -88.7860  -22.4410  -65.8080 C.3      16 LYS    0.0900
    232 CE        -89.7360  -22.5540  -67.0080 C.3      16 LYS   -0.1800
    233 NZ        -89.0730  -23.0960  -68.2340 N.4      16 LYS    0.0900
    234 HN        -89.1050  -19.6200  -62.6720 H        16 LYS    0.0900
    235 HA        -91.3800  -18.9340  -64.2280 H        16 LYS   -0.1800
    236 HB1       -89.0890  -19.7760  -65.0540 H        16 LYS    0.0900
    237 HB2       -90.5580  -20.4690  -65.8460 H        16 LYS    0.0900
    238 HG1       -90.3440  -22.4650  -64.3030 H        16 LYS    0.2100
    239 HG2       -88.7660  -21.7850  -63.7440 H        16 LYS    0.0500
    240 HD1       -88.4170  -23.4540  -65.5400 H        16 LYS    0.0500
    241 HD2       -87.9200  -21.8050  -66.0890 H        16 LYS   -0.3000
    242 HE1       -90.1320  -21.5480  -67.2620 H        16 LYS    0.3300
    243 HE2       -90.5720  -23.2400  -66.7530 H        16 LYS    0.3300
    244 HZ1       -88.7010  -24.0470  -68.0360 H        16 LYS    0.3300
    245 HZ2       -88.2910  -22.4690  -68.5090 H        16 LYS    0.5100
    246 HZ3       -89.7640  -23.1480  -69.0080 H        16 LYS   -0.5100
    247 N         -91.6630  -21.4030  -62.1890 N.am     17 THR   -0.4700
    248 CA        -92.6020  -22.3680  -61.6290 C.3      17 THR    0.3100
    249 C         -93.4700  -21.7370  -60.5380 C.2      17 THR    0.0700
    250 O         -94.2200  -22.4300  -59.8490 O.2      17 THR    0.0900
    251 CB        -91.8750  -23.5970  -61.0440 C.3      17 THR    0.1400
    252 CG2       -90.9280  -24.1900  -62.0750 C.3      17 THR    0.0900
    253 OG1       -91.1270  -23.2130  -59.8880 O.3      17 THR   -0.6600
    254 HN        -90.8330  -21.2380  -61.6620 H        17 THR    0.4300
    255 HA        -93.2710  -22.6750  -62.4200 H        17 THR   -0.2700
    256 HB        -92.6160  -24.3710  -60.7530 H        17 THR    0.0900
    257 HG1       -90.8320  -24.0310  -59.4800 H        17 THR    0.0900
    258 HG21      -90.0670  -23.5060  -62.2410 H        17 THR    0.0900
    259 HG22      -91.4590  -24.3310  -63.0400 H        17 THR    0.5100
    260 HG23      -90.5390  -25.1670  -61.7140 H        17 THR   -0.5100
    261 N         -93.3540  -20.4180  -60.3830 N.am     18 GLY   -0.4700
    262 CA        -94.1430  -19.6850  -59.4050 C.3      18 GLY    0.3100
    263 C         -93.9770  -20.0620  -57.9450 C.2      18 GLY   -0.0200
    264 O         -94.7460  -19.6140  -57.0900 O.2      18 GLY    0.0900
    265 HN        -92.7220  -19.8750  -60.9310 H        18 GLY    0.0900
    266 HA1       -95.1800  -19.8350  -59.6690 H        18 GLY    0.5100
    267 HA2       -93.8770  -18.6440  -59.5100 H        18 GLY   -0.5100
    268 N         -92.9670  -20.8710  -57.6370 N.am     19 VAL   -0.4700
    269 CA        -92.7580  -21.2840  -56.2580 C.3      19 VAL    0.3100
    270 C         -92.0480  -20.2420  -55.3840 C.2      19 VAL    0.0700
    271 O         -92.2930  -20.1690  -54.1750 O.2      19 VAL    0.0900
    272 CB        -91.9920  -22.6230  -56.1910 C.3      19 VAL   -0.0900
    273 CG1       -90.7070  -22.5410  -56.9810 C.3      19 VAL    0.0900
    274 CG2       -91.7090  -22.9770  -54.7460 C.3      19 VAL   -0.2700
    275 HN        -92.3270  -21.2210  -58.3150 H        19 VAL    0.0900
    276 HA        -93.7250  -21.3820  -55.7890 H        19 VAL    0.0900
    277 HB        -92.6290  -23.4330  -56.6080 H        19 VAL    0.0900
    278 HG11      -89.9250  -22.0240  -56.3860 H        19 VAL   -0.2700
    279 HG12      -90.8750  -21.9690  -57.9180 H        19 VAL    0.0900
    280 HG13      -90.3470  -23.5640  -57.2270 H        19 VAL    0.0900
    281 HG21      -92.6390  -22.8990  -54.1430 H        19 VAL    0.0900
    282 HG22      -90.9550  -22.2770  -54.3260 H        19 VAL    0.5100
    283 HG23      -91.3290  -24.0190  -54.6790 H        19 VAL   -0.5100
    284 N         -91.1870  -19.4260  -55.9870 N.am     20 VAL   -0.4700
    285 CA        -90.4680  -18.4140  -55.2250 C.3      20 VAL    0.3100
    286 C         -91.4060  -17.5630  -54.3800 C.2      20 VAL    0.0700
    287 O         -92.4830  -17.1830  -54.8320 O.2      20 VAL    0.0900
    288 CB        -89.6650  -17.4780  -56.1460 C.3      20 VAL   -0.0900
    289 CG1       -88.9130  -16.4570  -55.3090 C.3      20 VAL    0.0900
    290 CG2       -88.7080  -18.2970  -57.0170 C.3      20 VAL   -0.2700
    291 HN        -90.9970  -19.4700  -56.9640 H        20 VAL    0.0900
    292 HA        -89.8040  -18.9230  -54.5440 H        20 VAL    0.0900
    293 HB        -90.3570  -16.9540  -56.8390 H        20 VAL    0.0900
    294 HG11      -88.3500  -16.9670  -54.4980 H        20 VAL   -0.2700
    295 HG12      -89.6280  -15.7430  -54.8490 H        20 VAL    0.0900
    296 HG13      -88.1900  -15.9030  -55.9470 H        20 VAL    0.0900
    297 HG21      -89.2810  -19.0150  -57.6430 H        20 VAL    0.0900
    298 HG22      -88.0080  -18.8710  -56.3710 H        20 VAL    0.5100
    299 HG23      -88.1340  -17.6220  -57.6850 H        20 VAL   -0.5100
    300 N         -90.9830  -17.2830  -53.1460 N.am     21 ARG   -0.4700
    301 CA        -91.7220  -16.4620  -52.1860 C.3      21 ARG    0.3100
    302 C         -90.7040  -15.5300  -51.5380 C.2      21 ARG    0.0700
    303 O         -89.5010  -15.7580  -51.6400 O.2      21 ARG    0.0900
    304 CB        -92.3530  -17.3260  -51.0880 C.3      21 ARG   -0.1800
    305 CG        -93.4490  -18.2700  -51.5380 C.3      21 ARG    0.0900
    306 CD        -94.8050  -17.5720  -51.6150 C.3      21 ARG    0.0900
    307 NE        -95.3640  -17.6320  -52.9650 N.pl3    21 ARG   -0.1800
    308 CZ        -95.5550  -18.7600  -53.6420 C.cat    21 ARG    0.0900
    309 NH1       -95.2380  -19.9300  -53.0990 N.pl3    21 ARG    0.0900
    310 NH2       -96.0420  -18.7180  -54.8760 N.pl3    21 ARG    0.2000
    311 HN        -90.1130  -17.6350  -52.8120 H        21 ARG    0.0900
    312 HA        -92.4890  -15.9290  -52.7280 H        21 ARG    0.0900
    313 HB1       -92.7810  -16.6460  -50.3210 H        21 ARG   -0.7000
    314 HB2       -91.5480  -17.9330  -50.6230 H        21 ARG    0.4400
    315 HG1       -93.5170  -19.1150  -50.8220 H        21 ARG    0.6400
    316 HG2       -93.1910  -18.6700  -52.5420 H        21 ARG   -0.8000
    317 HD1       -94.6930  -16.5010  -51.3410 H        21 ARG    0.4600
    318 HD2       -95.5230  -18.0690  -50.9270 H        21 ARG    0.4600
    319 HE        -95.6190  -16.7720  -53.4050 H        21 ARG   -0.8000
    320 HH11      -94.8540  -19.9660  -52.1760 H        21 ARG    0.4600
    321 HH12      -95.3830  -20.7760  -53.6140 H        21 ARG    0.4600
    322 HH21      -96.0460  -19.5440  -55.4400 H        21 ARG    0.5100
    323 HH22      -96.4050  -17.8610  -55.2420 H        21 ARG   -0.5100
    324 N         -91.1780  -14.4890  -50.8600 N.am     22 SER   -0.4700
    325 CA        -90.2900  -13.5440  -50.1980 C.3      22 SER    0.3100
    326 C         -89.6710  -14.1140  -48.9190 C.2      22 SER    0.0700
    327 O         -90.3760  -14.6510  -48.0670 O.2      22 SER    0.0900
    328 CB        -91.0610  -12.2690  -49.8680 C.3      22 SER    0.0500
    329 OG        -90.3640  -11.4910  -48.9130 O.3      22 SER    0.0900
    330 HN        -92.1550  -14.3100  -50.7760 H        22 SER    0.0900
    331 HA        -89.4670  -13.3280  -50.8630 H        22 SER   -0.6600
    332 HB1       -92.0560  -12.5340  -49.4520 H        22 SER    0.4300
    333 HB2       -91.1940  -11.6640  -50.7910 H        22 SER    0.5100
    334 HG1       -90.9060  -10.7140  -48.7590 H        22 SER   -0.5100
    335 N         -88.3420  -13.9940  -48.7590 N.am     23 PRO   -0.2900
    336 CA        -87.6750  -14.5150  -47.5610 C.3      23 PRO    0.0000
    337 C         -88.1320  -13.8250  -46.2880 C.2      23 PRO    0.0900
    338 O         -87.6810  -14.1590  -45.1890 O.2      23 PRO    0.0900
    339 CB        -86.1880  -14.3150  -47.8580 C.3      23 PRO    0.0200
    340 CG        -86.1610  -13.2330  -48.8830 C.3      23 PRO    0.0900
    341 CD        -87.3730  -13.4550  -49.7270 C.3      23 PRO   -0.1800
    342 HA        -87.9640  -15.5390  -47.3880 H        23 PRO    0.0900
    343 HB1       -85.7350  -15.2480  -48.2550 H        23 PRO    0.0900
    344 HB2       -85.6390  -14.0090  -46.9430 H        23 PRO   -0.1800
    345 HG1       -86.1980  -12.2340  -48.3990 H        23 PRO    0.0900
    346 HG2       -85.2370  -13.2980  -49.4970 H        23 PRO    0.0900
    347 HD1       -87.7510  -12.5060  -50.1630 H        23 PRO    0.5100
    348 HD2       -87.1830  -14.1940  -50.5340 H        23 PRO   -0.5100
    349 N         -89.0470  -12.8700  -46.4450 N.am     24 PHE   -0.4700
    350 CA        -89.6020  -12.1470  -45.3100 C.3      24 PHE    0.3100
    351 C         -91.0390  -12.6020  -45.0220 C.2      24 PHE    0.0700
    352 O         -91.5780  -12.3450  -43.9410 O.2      24 PHE    0.0900
    353 CB        -89.6000  -10.6380  -45.5850 C.3      24 PHE   -0.1800
    354 CG        -88.2280  -10.0500  -45.7220 C.ar     24 PHE    0.0900
    355 CD1       -87.3480  -10.0460  -44.6500 C.ar     24 PHE    0.0900
    356 CD2       -87.8120   -9.4990  -46.9290 C.ar     24 PHE    0.0000
    357 CE1       -86.0720   -9.5070  -44.7790 C.ar     24 PHE   -0.1150
    358 CE2       -86.5490   -8.9610  -47.0690 C.ar     24 PHE    0.1150
    359 CZ        -85.6750   -8.9620  -45.9920 C.ar     24 PHE   -0.1150
    360 HN        -89.3910  -12.6080  -47.3430 H        24 PHE    0.1150
    361 HA        -89.0010  -12.3720  -44.4420 H        24 PHE   -0.1150
    362 HB1       -90.0990  -10.1130  -44.7430 H        24 PHE    0.1150
    363 HB2       -90.1390  -10.4390  -46.5350 H        24 PHE   -0.1150
    364 HD1       -87.6550  -10.4670  -43.7030 H        24 PHE    0.1150
    365 HD2       -88.4890   -9.4930  -47.7710 H        24 PHE   -0.1150
    366 HE1       -85.3950   -9.5100  -43.9380 H        24 PHE    0.1150
    367 HE2       -86.2420   -8.5400  -48.0150 H        24 PHE    0.5100
    368 HZ        -84.6860   -8.5420  -46.0980 H        24 PHE   -0.5100
    369 N         -91.6470  -13.2950  -45.9840 N.am     25 GLU   -0.4700
    370 CA        -93.0250  -13.7470  -45.8370 C.3      25 GLU    0.3100
    371 C         -93.2050  -15.2510  -45.6090 C.2      25 GLU    0.0700
    372 O         -94.0960  -15.6600  -44.8610 O.2      25 GLU    0.0900
    373 CB        -93.8480  -13.3280  -47.0680 C.3      25 GLU   -0.1800
    374 CG        -93.5540  -14.1540  -48.3240 C.3      25 GLU    0.0900
    375 CD        -94.4540  -13.8040  -49.5090 C.2      25 GLU    0.0900
    376 OE1       -94.3530  -14.4770  -50.5640 O.co2    25 GLU   -0.2800
    377 OE2       -95.2590  -12.8540  -49.3840 O.co2    25 GLU    0.0900
    378 HN        -91.1920  -13.5330  -46.8380 H        25 GLU    0.0900
    379 HA        -93.4330  -13.3040  -44.9410 H        25 GLU    0.6200
    380 HB1       -93.6320  -12.2620  -47.2890 H        25 GLU   -0.7600
    381 HB2       -94.9260  -13.4320  -46.8220 H        25 GLU   -0.7600
    382 HG1       -93.6950  -15.2300  -48.0860 H        25 GLU    0.5100
    383 HG2       -92.4990  -13.9830  -48.6260 H        25 GLU   -0.5100
    384 N         -92.3750  -16.0820  -46.2380 N.am     26 ALA   -0.4700
    385 CA        -92.5250  -17.5230  -46.0710 C.3      26 ALA    0.3100
    386 C         -91.2480  -18.3590  -46.1570 C.2      26 ALA    0.0700
    387 O         -90.2270  -17.9190  -46.6900 O.2      26 ALA    0.0900
    388 CB        -93.5310  -18.0410  -47.0740 C.3      26 ALA   -0.2700
    389 HN        -91.6380  -15.7680  -46.8320 H        26 ALA    0.0900
    390 HA        -92.8590  -17.7160  -45.0620 H        26 ALA    0.0900
    391 HB1       -93.1840  -17.8270  -48.1090 H        26 ALA    0.0900
    392 HB2       -94.5120  -17.5420  -46.9190 H        26 ALA    0.5100
    393 HB3       -93.6490  -19.1410  -46.9610 H        26 ALA   -0.5100
    394 N         -91.2960  -19.5910  -45.6240 N.am     27 PRO   -0.2900
    395 CA        -90.1670  -20.5250  -45.6230 C.3      27 PRO    0.0000
    396 C         -89.5730  -20.6520  -47.0180 C.2      27 PRO    0.0900
    397 O         -90.2840  -20.4980  -48.0100 O.2      27 PRO    0.0900
    398 CB        -90.8030  -21.8150  -45.1350 C.3      27 PRO    0.0200
    399 CG        -91.8190  -21.3010  -44.1500 C.3      27 PRO    0.0900
    400 CD        -92.4470  -20.1620  -44.9040 C.3      27 PRO   -0.1800
    401 HA        -89.3650  -20.1530  -45.0050 H        27 PRO    0.0900
    402 HB1       -90.0580  -22.4770  -44.6460 H        27 PRO    0.0900
    403 HB2       -91.2860  -22.3700  -45.9670 H        27 PRO   -0.1800
    404 HG1       -92.5670  -22.0810  -43.8960 H        27 PRO    0.0900
    405 HG2       -91.3340  -20.9500  -43.2150 H        27 PRO    0.0900
    406 HD1       -93.2140  -20.5180  -45.6230 H        27 PRO    0.5100
    407 HD2       -92.8880  -19.4080  -44.2200 H        27 PRO   -0.5100
    408 N         -88.2740  -20.9300  -47.0980 N.am     28 GLN   -0.4700
    409 CA        -87.5940  -21.0420  -48.3850 C.3      28 GLN    0.3100
    410 C         -87.2120  -22.4640  -48.7400 C.2      28 GLN    0.0700
    411 O         -86.2730  -22.6860  -49.5030 O.2      28 GLN    0.0900
    412 CB        -86.3380  -20.1710  -48.3800 C.3      28 GLN   -0.1800
    413 CG        -86.6220  -18.6970  -48.1640 C.3      28 GLN    0.0900
    414 CD        -87.4060  -18.0880  -49.3150 C.2      28 GLN    0.0900
    415 NE2       -88.4820  -17.3670  -48.9960 N.am     28 GLN   -0.1800
    416 OE1       -87.0390  -18.2570  -50.4800 O.2      28 GLN    0.0900
    417 HN        -87.7090  -21.0730  -46.2890 H        28 GLN    0.0900
    418 HA        -88.2760  -20.7200  -49.1590 H        28 GLN    0.5500
    419 HB1       -85.8200  -20.2930  -49.3550 H        28 GLN   -0.5500
    420 HB2       -85.6660  -20.5240  -47.5690 H        28 GLN   -0.6200
    421 HG1       -85.6600  -18.1530  -48.0640 H        28 GLN    0.3200
    422 HG2       -87.2110  -18.5740  -47.2310 H        28 GLN    0.3000
    423 HE21      -88.8260  -17.3720  -48.0570 H        28 GLN    0.5100
    424 HE22      -88.9450  -16.8240  -49.6960 H        28 GLN   -0.5100
    425 N         -87.9530  -23.4290  -48.2010 N.am     29 TYR   -0.4700
    426 CA        -87.6860  -24.8420  -48.4350 C.3      29 TYR    0.3100
    427 C         -87.6470  -25.2840  -49.8990 C.2      29 TYR    0.0700
    428 O         -87.1390  -26.3530  -50.2210 O.2      29 TYR    0.0900
    429 CB        -88.6920  -25.6840  -47.6400 C.3      29 TYR   -0.1800
    430 CG        -88.5730  -25.4610  -46.1430 C.ar     29 TYR    0.0900
    431 CD1       -87.3210  -25.4870  -45.5130 C.ar     29 TYR    0.0900
    432 CD2       -89.7020  -25.2150  -45.3540 C.ar     29 TYR    0.0000
    433 CE1       -87.1940  -25.2740  -44.1350 C.ar     29 TYR   -0.1150
    434 CE2       -89.5840  -24.9980  -43.9710 C.ar     29 TYR    0.1150
    435 CZ        -88.3280  -25.0300  -43.3720 C.ar     29 TYR   -0.1150
    436 OH        -88.2000  -24.8210  -42.0160 O.3      29 TYR    0.1150
    437 HN        -88.7280  -23.2260  -47.6080 H        29 TYR    0.1100
    438 HA        -86.6750  -25.0560  -48.1190 H        29 TYR   -0.5400
    439 HB1       -88.5120  -26.7630  -47.8330 H        29 TYR    0.4300
    440 HB2       -89.7260  -25.4100  -47.9390 H        29 TYR   -0.1150
    441 HD1       -86.4360  -25.6760  -46.1020 H        29 TYR    0.1150
    442 HD2       -90.6790  -25.1910  -45.8140 H        29 TYR   -0.1150
    443 HE1       -86.2200  -25.2990  -43.6690 H        29 TYR    0.1150
    444 HE2       -90.4650  -24.8080  -43.3750 H        29 TYR    0.5100
    445 HH        -87.2660  -24.7250  -41.8180 H        29 TYR   -0.5100
    446 N         -88.1630  -24.4620  -50.8030 N.am     30 TYR   -0.4700
    447 CA        -88.1200  -24.8180  -52.2140 C.3      30 TYR    0.3100
    448 C         -86.7020  -24.5990  -52.7510 C.2      30 TYR    0.0700
    449 O         -86.3420  -25.1200  -53.8100 O.2      30 TYR    0.0900
    450 CB        -89.1360  -23.9740  -53.0040 C.3      30 TYR   -0.1800
    451 CG        -88.9080  -22.4750  -52.9400 C.ar     30 TYR    0.0900
    452 CD1       -88.0390  -21.8310  -53.8340 C.ar     30 TYR    0.0900
    453 CD2       -89.5550  -21.6940  -51.9780 C.ar     30 TYR    0.0000
    454 CE1       -87.8230  -20.4440  -53.7660 C.ar     30 TYR   -0.1150
    455 CE2       -89.3450  -20.3080  -51.8990 C.ar     30 TYR    0.1150
    456 CZ        -88.4820  -19.6940  -52.7930 C.ar     30 TYR   -0.1150
    457 OH        -88.2860  -18.3330  -52.7130 O.3      30 TYR    0.1150
    458 HN        -88.5890  -23.5920  -50.5670 H        30 TYR    0.1100
    459 HA        -88.3530  -25.8690  -52.3030 H        30 TYR   -0.5400
    460 HB1       -90.1540  -24.1640  -52.6020 H        30 TYR    0.4300
    461 HB2       -89.0880  -24.2630  -54.0760 H        30 TYR   -0.1150
    462 HD1       -87.5270  -22.4110  -54.5870 H        30 TYR    0.1150
    463 HD2       -90.2310  -22.1670  -51.2800 H        30 TYR   -0.1150
    464 HE1       -87.1510  -19.9630  -54.4620 H        30 TYR    0.1150
    465 HE2       -89.8530  -19.7240  -51.1470 H        30 TYR    0.5100
    466 HH        -87.7870  -18.1520  -51.9140 H        30 TYR   -0.5100
    467 N         -85.9040  -23.8340  -51.9990 N.am     31 LEU   -0.4700
    468 CA        -84.5210  -23.5110  -52.3590 C.3      31 LEU    0.3100
    469 C         -83.5500  -24.6670  -52.1740 C.2      31 LEU    0.0700
    470 O         -82.6380  -24.8500  -52.9820 O.2      31 LEU    0.0900
    471 CB        -84.0230  -22.3110  -51.5400 C.3      31 LEU   -0.1800
    472 CG        -84.5090  -20.9250  -51.9640 C.3      31 LEU    0.0900
    473 CD1       -84.0740  -19.8750  -50.9550 C.3      31 LEU    0.0900
    474 CD2       -83.9470  -20.6070  -53.3360 C.3      31 LEU   -0.0900
    475 HN        -86.2230  -23.4410  -51.1410 H        31 LEU    0.0900
    476 HA        -84.4930  -23.2830  -53.4150 H        31 LEU   -0.2700
    477 HB1       -82.9140  -22.3080  -51.5890 H        31 LEU    0.0900
    478 HB2       -84.3370  -22.4700  -50.4880 H        31 LEU    0.0900
    479 HG        -85.6180  -20.9310  -52.0370 H        31 LEU    0.0900
    480 HD11      -83.0800  -19.4640  -51.2340 H        31 LEU   -0.2700
    481 HD12      -83.9980  -20.3310  -49.9440 H        31 LEU    0.0900
    482 HD13      -84.8100  -19.0420  -50.9350 H        31 LEU    0.0900
    483 HD21      -84.2910  -21.3610  -54.0750 H        31 LEU    0.0900
    484 HD22      -82.8370  -20.6230  -53.3030 H        31 LEU    0.5100
    485 HD23      -84.2970  -19.6040  -53.6650 H        31 LEU   -0.5100
    486 N         -83.7390  -25.4320  -51.1000 N.am     32 ALA   -0.4700
    487 CA        -82.8930  -26.5820  -50.7960 C.3      32 ALA    0.3100
    488 C         -83.6360  -27.5190  -49.8400 C.2      32 ALA    0.0700
    489 O         -84.7600  -27.2220  -49.4320 O.2      32 ALA    0.0900
    490 CB        -81.5940  -26.1180  -50.1740 C.3      32 ALA   -0.2700
    491 HN        -84.4720  -25.2500  -50.4500 H        32 ALA    0.0900
    492 HA        -82.7030  -27.1140  -51.7170 H        32 ALA    0.0900
    493 HB1       -81.6350  -26.2380  -49.0700 H        32 ALA    0.0900
    494 HB2       -81.4240  -25.0460  -50.4080 H        32 ALA    0.5100
    495 HB3       -80.7490  -26.7240  -50.5650 H        32 ALA   -0.5100
    496 N         -83.0240  -28.6460  -49.4780 N.am     33 GLU   -0.4700
    497 CA        -83.6790  -29.5890  -48.5720 C.3      33 GLU    0.3100
    498 C         -83.7570  -29.0470  -47.1480 C.2      33 GLU    0.0700
    499 O         -82.8240  -28.3940  -46.6720 O.2      33 GLU    0.0900
    500 CB        -82.9530  -30.9350  -48.5720 C.3      33 GLU   -0.1800
    501 CG        -82.9150  -31.6520  -49.9250 C.3      33 GLU    0.0900
    502 CD        -84.2810  -31.7540  -50.5880 C.2      33 GLU    0.0900
    503 OE1       -85.2760  -32.0470  -49.8850 O.co2    33 GLU   -0.2800
    504 OE2       -84.3550  -31.5510  -51.8200 O.co2    33 GLU    0.0900
    505 HN        -82.1130  -28.8930  -49.8000 H        33 GLU    0.0900
    506 HA        -84.7000  -29.7140  -48.9030 H        33 GLU    0.6200
    507 HB1       -83.4570  -31.6010  -47.8400 H        33 GLU   -0.7600
    508 HB2       -81.9070  -30.7640  -48.2410 H        33 GLU   -0.7600
    509 HG1       -82.5210  -32.6800  -49.7760 H        33 GLU    0.5100
    510 HG2       -82.2370  -31.0970  -50.6070 H        33 GLU   -0.5100
    511 N         -84.8790  -29.3030  -46.4430 N.am     34 PRO   -0.2900
    512 CA        -85.0470  -28.8240  -45.0690 C.3      34 PRO    0.0000
    513 C         -83.9700  -29.3340  -44.1280 C.2      34 PRO    0.0900
    514 O         -83.6950  -28.7200  -43.1000 O.2      34 PRO    0.0900
    515 CB        -86.4420  -29.3280  -44.6880 C.3      34 PRO    0.0200
    516 CG        -87.1610  -29.3460  -45.9930 C.3      34 PRO    0.0900
    517 CD        -86.1160  -29.9500  -46.9150 C.3      34 PRO   -0.1800
    518 HA        -84.9290  -27.7530  -45.0260 H        34 PRO    0.0900
    519 HB1       -86.9350  -28.6430  -43.9660 H        34 PRO    0.0900
    520 HB2       -86.3930  -30.3460  -44.2410 H        34 PRO   -0.1800
    521 HG1       -88.0750  -29.9760  -45.9450 H        34 PRO    0.0900
    522 HG2       -87.4440  -28.3230  -46.3150 H        34 PRO    0.0900
    523 HD1       -86.0470  -31.0520  -46.7960 H        34 PRO    0.5100
    524 HD2       -86.3060  -29.6950  -47.9780 H        34 PRO   -0.5100
    525 N         -83.3480  -30.4600  -44.4630 N.am     35 TRP   -0.4700
    526 CA        -82.3080  -30.9570  -43.5830 C.3      35 TRP    0.3100
    527 C         -81.0900  -30.0430  -43.6870 C.2      35 TRP    0.0700
    528 O         -80.2860  -29.9610  -42.7530 O.2      35 TRP    0.0900
    529 CB        -81.9390  -32.4170  -43.8990 C.3      35 TRP   -0.1800
    530 CG        -81.2810  -32.6610  -45.2200 C.ar     35 TRP    0.0900
    531 CD1       -81.8820  -33.0920  -46.3700 C.ar     35 TRP    0.0900
    532 CD2       -79.8830  -32.5280  -45.5230 C.ar     35 TRP   -0.0300
    533 CE2       -79.7110  -32.8940  -46.8810 C.ar     35 TRP   -0.1500
    534 CE3       -78.7590  -32.1290  -44.7830 C.ar     35 TRP    0.2200
    535 NE1       -80.9460  -33.2370  -47.3710 N.ar     35 TRP   -0.5100
    536 CZ2       -78.4590  -32.8800  -47.5130 C.ar     35 TRP    0.3700
    537 CZ3       -77.5120  -32.1140  -45.4130 C.ar     35 TRP    0.2400
    538 CH2       -77.3750  -32.4850  -46.7660 C.ar     35 TRP    0.1100
    539 HN        -83.5540  -30.9860  -45.2850 H        35 TRP   -0.2500
    540 HA        -82.6720  -30.8800  -42.5680 H        35 TRP    0.1700
    541 HB1       -82.8690  -33.0220  -43.8730 H        35 TRP   -0.2000
    542 HB2       -81.2470  -32.7760  -43.1100 H        35 TRP    0.1400
    543 HD1       -82.9380  -33.2900  -46.4790 H        35 TRP   -0.2700
    544 HE1       -81.1310  -33.5340  -48.2810 H        35 TRP    0.1600
    545 HE3       -78.8370  -31.8370  -43.7460 H        35 TRP   -0.1400
    546 HZ2       -78.3320  -33.1660  -48.5460 H        35 TRP    0.1400
    547 HZ3       -76.6380  -31.8130  -44.8530 H        35 TRP    0.5100
    548 HH2       -76.3980  -32.4590  -47.2250 H        35 TRP   -0.5100
    549 N         -80.9650  -29.3390  -44.8150 N.am     36 GLN   -0.4700
    550 CA        -79.8630  -28.4020  -45.0140 C.3      36 GLN    0.3100
    551 C         -80.0870  -27.1600  -44.1380 C.2      36 GLN    0.0700
    552 O         -79.1360  -26.5440  -43.6520 O.2      36 GLN    0.0900
    553 CB        -79.7520  -28.0070  -46.4940 C.3      36 GLN   -0.1800
    554 CG        -79.1790  -29.1030  -47.3860 C.3      36 GLN    0.0900
    555 CD        -79.2830  -28.7740  -48.8680 C.2      36 GLN    0.0900
    556 NE2       -78.1360  -28.6060  -49.5260 N.am     36 GLN   -0.1800
    557 OE1       -80.3790  -28.6730  -49.4160 O.2      36 GLN    0.0900
    558 HN        -81.6140  -29.4200  -45.5660 H        36 GLN    0.0900
    559 HA        -78.9530  -28.8810  -44.6840 H        36 GLN    0.5500
    560 HB1       -79.0980  -27.1130  -46.5720 H        36 GLN   -0.5500
    561 HB2       -80.7660  -27.7450  -46.8650 H        36 GLN   -0.6200
    562 HG1       -79.7320  -30.0470  -47.1970 H        36 GLN    0.3200
    563 HG2       -78.1080  -29.2510  -47.1320 H        36 GLN    0.3000
    564 HE21      -78.1470  -28.3880  -50.5020 H        36 GLN    0.5100
    565 HE22      -77.2650  -28.6980  -49.0450 H        36 GLN   -0.5100
    566 N         -81.3480  -26.7930  -43.9250 N.am     37 PHE   -0.4700
    567 CA        -81.6600  -25.6540  -43.0820 C.3      37 PHE    0.3100
    568 C         -81.3960  -26.0600  -41.6440 C.2      37 PHE    0.0700
    569 O         -81.1030  -25.2280  -40.7800 O.2      37 PHE    0.0900
    570 CB        -83.1240  -25.2610  -43.2490 C.3      37 PHE   -0.1800
    571 CG        -83.4050  -24.5480  -44.5280 C.ar     37 PHE    0.0900
    572 CD1       -83.2010  -23.1810  -44.6290 C.ar     37 PHE    0.0900
    573 CD2       -83.8340  -25.2490  -45.6540 C.ar     37 PHE    0.0000
    574 CE1       -83.4140  -22.5150  -45.8350 C.ar     37 PHE   -0.1150
    575 CE2       -84.0500  -24.5940  -46.8650 C.ar     37 PHE    0.1150
    576 CZ        -83.8380  -23.2210  -46.9520 C.ar     37 PHE   -0.1150
    577 HN        -82.1230  -27.2750  -44.3260 H        37 PHE    0.1150
    578 HA        -81.0160  -24.8360  -43.3690 H        37 PHE   -0.1150
    579 HB1       -83.4200  -24.5820  -42.4220 H        37 PHE    0.1150
    580 HB2       -83.7550  -26.1750  -43.2360 H        37 PHE   -0.1150
    581 HD1       -82.8740  -22.6260  -43.7620 H        37 PHE    0.1150
    582 HD2       -84.0000  -26.3140  -45.5870 H        37 PHE   -0.1150
    583 HE1       -83.2490  -21.4490  -45.8990 H        37 PHE    0.1150
    584 HE2       -84.3810  -25.1480  -47.7310 H        37 PHE    0.5100
    585 HZ        -84.0030  -22.7060  -47.8880 H        37 PHE   -0.5100
    586 N         -81.5070  -27.3570  -41.3850 N.am     38 SER   -0.4700
    587 CA        -81.2610  -27.8720  -40.0520 C.3      38 SER    0.3100
    588 C         -79.7650  -27.8470  -39.7940 C.2      38 SER    0.0700
    589 O         -79.3180  -27.6010  -38.6770 O.2      38 SER    0.0900
    590 CB        -81.8200  -29.2890  -39.9280 C.3      38 SER    0.0500
    591 OG        -83.2350  -29.2700  -40.0210 O.3      38 SER    0.0900
    592 HN        -81.7590  -28.0250  -42.0810 H        38 SER    0.0900
    593 HA        -81.7420  -27.2140  -39.3430 H        38 SER   -0.6600
    594 HB1       -81.5310  -29.7210  -38.9460 H        38 SER    0.4300
    595 HB2       -81.4150  -29.9240  -40.7450 H        38 SER    0.5100
    596 HG1       -83.4390  -28.8970  -40.8830 H        38 SER   -0.5100
    597 N         -78.9850  -28.0840  -40.8460 N.am     39 MET   -0.4700
    598 CA        -77.5340  -28.0620  -40.7340 C.3      39 MET    0.3100
    599 C         -77.0790  -26.6390  -40.3830 C.2      39 MET    0.0700
    600 O         -76.2510  -26.4400  -39.4880 O.2      39 MET    0.0900
    601 CB        -76.8870  -28.5080  -42.0540 C.3      39 MET   -0.1800
    602 CG        -75.8540  -29.6130  -41.9000 C.3      39 MET    0.0900
    603 SD        -76.6160  -31.2160  -41.5100 S.3      39 MET    0.0900
    604 CE        -76.8810  -31.1040  -39.7070 C.3      39 MET   -0.1400
    605 HN        -79.3550  -28.2870  -41.7490 H        39 MET    0.0900
    606 HA        -77.2490  -28.7260  -39.9330 H        39 MET    0.0900
    607 HB1       -76.3920  -27.6270  -42.5160 H        39 MET   -0.0900
    608 HB2       -77.6890  -28.8680  -42.7330 H        39 MET   -0.2200
    609 HG1       -75.1510  -29.3300  -41.0890 H        39 MET    0.0900
    610 HG2       -75.2800  -29.6950  -42.8470 H        39 MET    0.0900
    611 HE1       -77.8780  -30.6730  -39.4720 H        39 MET    0.0900
    612 HE2       -76.1080  -30.4540  -39.2460 H        39 MET    0.5100
    613 HE3       -76.8260  -32.1150  -39.2480 H        39 MET   -0.5100
    614 N         -77.6230  -25.6410  -41.0830 N.am     40 LEU   -0.4700
    615 CA        -77.2580  -24.2660  -40.7970 C.3      40 LEU    0.3100
    616 C         -77.5980  -23.9570  -39.3370 C.2      40 LEU    0.0700
    617 O         -76.7770  -23.4280  -38.5820 O.2      40 LEU    0.0900
    618 CB        -78.0170  -23.3080  -41.7160 C.3      40 LEU   -0.1800
    619 CG        -77.7180  -23.4070  -43.2110 C.3      40 LEU    0.0900
    620 CD1       -78.4290  -22.2640  -43.9160 C.3      40 LEU    0.0900
    621 CD2       -76.2230  -23.3320  -43.4720 C.3      40 LEU   -0.0900
    622 HN        -78.2860  -25.7900  -41.8130 H        40 LEU    0.0900
    623 HA        -76.1940  -24.1640  -40.9460 H        40 LEU   -0.2700
    624 HB1       -77.7840  -22.2730  -41.3920 H        40 LEU    0.0900
    625 HB2       -79.1020  -23.4950  -41.5750 H        40 LEU    0.0900
    626 HG        -78.0790  -24.3810  -43.6060 H        40 LEU    0.0900
    627 HD11      -78.0670  -21.2900  -43.5250 H        40 LEU   -0.2700
    628 HD12      -79.5230  -22.3330  -43.7400 H        40 LEU    0.0900
    629 HD13      -78.2230  -22.3070  -45.0070 H        40 LEU    0.0900
    630 HD21      -75.7020  -24.1650  -42.9550 H        40 LEU    0.0900
    631 HD22      -75.8200  -22.3700  -43.0890 H        40 LEU    0.5100
    632 HD23      -76.0260  -23.4120  -44.5630 H        40 LEU   -0.5100
    633 N         -78.8240  -24.3060  -38.9480 N.am     41 ALA   -0.4700
    634 CA        -79.2970  -24.0800  -37.5950 C.3      41 ALA    0.3100
    635 C         -78.3340  -24.7010  -36.6070 C.2      41 ALA    0.0700
    636 O         -77.8640  -24.0410  -35.6820 O.2      41 ALA    0.0900
    637 CB        -80.6830  -24.6950  -37.4230 C.3      41 ALA   -0.2700
    638 HN        -79.4710  -24.7380  -39.5700 H        41 ALA    0.0900
    639 HA        -79.3320  -23.0150  -37.4220 H        41 ALA    0.0900
    640 HB1       -80.6410  -25.7900  -37.6140 H        41 ALA    0.0900
    641 HB2       -81.3930  -24.2370  -38.1440 H        41 ALA    0.5100
    642 HB3       -81.0450  -24.5300  -36.3860 H        41 ALA   -0.5100
    643 N         -78.0350  -25.9820  -36.8210 N.am     42 ALA   -0.4700
    644 CA        -77.1360  -26.7230  -35.9480 C.3      42 ALA    0.3100
    645 C         -75.8050  -26.0050  -35.8740 C.2      42 ALA    0.0700
    646 O         -75.2170  -25.8530  -34.7990 O.2      42 ALA    0.0900
    647 CB        -76.9420  -28.1540  -36.4810 C.3      42 ALA   -0.2700
    648 HN        -78.4160  -26.4890  -37.5900 H        42 ALA    0.0900
    649 HA        -77.5690  -26.7440  -34.9580 H        42 ALA    0.0900
    650 HB1       -76.5070  -28.1250  -37.5030 H        42 ALA    0.0900
    651 HB2       -77.9220  -28.6760  -36.5280 H        42 ALA    0.5100
    652 HB3       -76.2500  -28.7150  -35.8170 H        42 ALA   -0.5100
    653 N         -75.3430  -25.5680  -37.0390 N.am     43 TYR   -0.4700
    654 CA        -74.0930  -24.8370  -37.1800 C.3      43 TYR    0.3100
    655 C         -74.1080  -23.5590  -36.3320 C.2      43 TYR    0.0700
    656 O         -73.2280  -23.3490  -35.5000 O.2      43 TYR    0.0900
    657 CB        -73.8930  -24.4940  -38.6650 C.3      43 TYR   -0.1800
    658 CG        -72.6340  -23.7390  -38.9940 C.ar     43 TYR    0.0900
    659 CD1       -71.3900  -24.3630  -38.9520 C.ar     43 TYR    0.0900
    660 CD2       -72.6880  -22.3950  -39.3570 C.ar     43 TYR    0.0000
    661 CE1       -70.2140  -23.6570  -39.2670 C.ar     43 TYR   -0.1150
    662 CE2       -71.5280  -21.6810  -39.6680 C.ar     43 TYR    0.1150
    663 CZ        -70.2980  -22.3150  -39.6190 C.ar     43 TYR   -0.1150
    664 OH        -69.1580  -21.5980  -39.8990 O.3      43 TYR    0.1150
    665 HN        -75.8430  -25.7240  -37.8870 H        43 TYR    0.1100
    666 HA        -73.2880  -25.4590  -36.8180 H        43 TYR   -0.5400
    667 HB1       -74.7420  -23.8620  -39.0020 H        43 TYR    0.4300
    668 HB2       -73.8630  -25.4370  -39.2500 H        43 TYR   -0.1150
    669 HD1       -71.3260  -25.4050  -38.6740 H        43 TYR    0.1150
    670 HD2       -73.6440  -21.8950  -39.3990 H        43 TYR   -0.1150
    671 HE1       -69.2560  -24.1530  -39.2340 H        43 TYR    0.1150
    672 HE2       -71.5910  -20.6390  -39.9450 H        43 TYR    0.5100
    673 HH        -69.4230  -20.7530  -40.2690 H        43 TYR   -0.5100
    674 N         -75.1200  -22.7170  -36.5260 N.am     44 MET   -0.4700
    675 CA        -75.2020  -21.4690  -35.7790 C.3      44 MET    0.3100
    676 C         -75.2310  -21.7430  -34.2900 C.2      44 MET    0.0700
    677 O         -74.6300  -21.0230  -33.4940 O.2      44 MET    0.0900
    678 CB        -76.4500  -20.6560  -36.1850 C.3      44 MET   -0.1800
    679 CG        -76.4050  -20.0710  -37.6000 C.3      44 MET    0.0900
    680 SD        -74.7680  -19.3930  -38.0350 S.3      44 MET    0.0900
    681 CE        -74.5340  -18.1680  -36.7620 C.3      44 MET   -0.1400
    682 HN        -75.8540  -22.8980  -37.1770 H        44 MET    0.0900
    683 HA        -74.3050  -20.9030  -35.9820 H        44 MET    0.0900
    684 HB1       -76.5670  -19.8170  -35.4660 H        44 MET   -0.0900
    685 HB2       -77.3370  -21.3200  -36.1110 H        44 MET   -0.2200
    686 HG1       -77.1670  -19.2680  -37.6720 H        44 MET    0.0900
    687 HG2       -76.6740  -20.8740  -38.3180 H        44 MET    0.0900
    688 HE1       -74.3690  -18.6420  -35.7700 H        44 MET    0.0900
    689 HE2       -75.4320  -17.5170  -36.6850 H        44 MET    0.5100
    690 HE3       -73.6490  -17.5380  -36.9920 H        44 MET   -0.5100
    691 N         -75.9320  -22.8030  -33.9200 N.am     45 PHE   -0.4700
    692 CA        -76.0450  -23.1760  -32.5260 C.3      45 PHE    0.3100
    693 C         -74.6560  -23.4220  -31.9280 C.2      45 PHE    0.0700
    694 O         -74.3480  -22.9660  -30.8280 O.2      45 PHE    0.0900
    695 CB        -76.9330  -24.4200  -32.4090 C.3      45 PHE   -0.1800
    696 CG        -77.2820  -24.7730  -31.0010 C.ar     45 PHE    0.0900
    697 CD1       -76.5280  -25.7050  -30.2920 C.ar     45 PHE    0.0900
    698 CD2       -78.3360  -24.1390  -30.3610 C.ar     45 PHE    0.0000
    699 CE1       -76.8220  -25.9940  -28.9600 C.ar     45 PHE   -0.1150
    700 CE2       -78.6330  -24.4210  -29.0340 C.ar     45 PHE    0.1150
    701 CZ        -77.8760  -25.3490  -28.3320 C.ar     45 PHE   -0.1150
    702 HN        -76.4070  -23.3850  -34.5750 H        45 PHE    0.1150
    703 HA        -76.4770  -22.3470  -31.9840 H        45 PHE   -0.1150
    704 HB1       -76.4020  -25.2920  -32.8460 H        45 PHE    0.1150
    705 HB2       -77.8860  -24.2410  -32.9510 H        45 PHE   -0.1150
    706 HD1       -75.7070  -26.2100  -30.7800 H        45 PHE    0.1150
    707 HD2       -78.9320  -23.4180  -30.9000 H        45 PHE   -0.1150
    708 HE1       -76.2300  -26.7180  -28.4200 H        45 PHE    0.1150
    709 HE2       -79.4550  -23.9170  -28.5460 H        45 PHE    0.5100
    710 HZ        -78.1080  -25.5690  -27.3010 H        45 PHE   -0.5100
    711 N         -73.8100  -24.1410  -32.6600 N.am     46 LEU   -0.4700
    712 CA        -72.4550  -24.4140  -32.2050 C.3      46 LEU    0.3100
    713 C         -71.6530  -23.1190  -32.0920 C.2      46 LEU    0.0700
    714 O         -70.8880  -22.9220  -31.1520 O.2      46 LEU    0.0900
    715 CB        -71.7510  -25.3640  -33.1790 C.3      46 LEU   -0.1800
    716 CG        -72.0780  -26.8470  -33.0260 C.3      46 LEU    0.0900
    717 CD1       -71.3230  -27.6620  -34.0720 C.3      46 LEU    0.0900
    718 CD2       -71.6850  -27.2880  -31.6140 C.3      46 LEU   -0.0900
    719 HN        -74.0630  -24.5210  -33.5460 H        46 LEU    0.0900
    720 HA        -72.5130  -24.8580  -31.2220 H        46 LEU   -0.2700
    721 HB1       -70.6560  -25.2400  -33.0450 H        46 LEU    0.0900
    722 HB2       -72.0250  -25.0600  -34.2110 H        46 LEU    0.0900
    723 HG        -73.1710  -27.0000  -33.1540 H        46 LEU    0.0900
    724 HD11      -70.2270  -27.5220  -33.9480 H        46 LEU   -0.2700
    725 HD12      -71.6100  -27.3280  -35.0920 H        46 LEU    0.0900
    726 HD13      -71.5580  -28.7420  -33.9520 H        46 LEU    0.0900
    727 HD21      -72.3720  -26.8370  -30.8670 H        46 LEU    0.0900
    728 HD22      -70.6490  -26.9570  -31.3880 H        46 LEU    0.5100
    729 HD23      -71.7510  -28.3950  -31.5320 H        46 LEU   -0.5100
    730 N         -71.8190  -22.2320  -33.0630 N.am     47 LEU   -0.4700
    731 CA        -71.1020  -20.9740  -33.0240 C.3      47 LEU    0.3100
    732 C         -71.5070  -20.1800  -31.7950 C.2      47 LEU    0.0700
    733 O         -70.6780  -19.5440  -31.1520 O.2      47 LEU    0.0900
    734 CB        -71.3890  -20.1520  -34.2780 C.3      47 LEU   -0.1800
    735 CG        -70.7830  -20.6970  -35.5670 C.3      47 LEU    0.0900
    736 CD1       -71.1070  -19.7550  -36.7250 C.3      47 LEU    0.0900
    737 CD2       -69.2790  -20.8420  -35.3830 C.3      47 LEU   -0.0900
    738 HN        -72.4250  -22.3830  -33.8400 H        47 LEU    0.0900
    739 HA        -70.0470  -21.1920  -32.9520 H        47 LEU   -0.2700
    740 HB1       -70.9950  -19.1270  -34.1170 H        47 LEU    0.0900
    741 HB2       -72.4900  -20.0970  -34.4100 H        47 LEU    0.0900
    742 HG        -71.2010  -21.7050  -35.7790 H        47 LEU    0.0900
    743 HD11      -70.8490  -18.7100  -36.4500 H        47 LEU   -0.2700
    744 HD12      -72.1920  -19.8030  -36.9590 H        47 LEU    0.0900
    745 HD13      -70.5170  -20.0420  -37.6220 H        47 LEU    0.0900
    746 HD21      -69.0570  -21.6700  -34.6760 H        47 LEU    0.0900
    747 HD22      -68.8560  -19.9010  -34.9710 H        47 LEU    0.5100
    748 HD23      -68.7990  -21.0710  -36.3590 H        47 LEU   -0.5100
    749 N         -72.7870  -20.2220  -31.4610 N.am     48 ILE   -0.4700
    750 CA        -73.2660  -19.4890  -30.3090 C.3      48 ILE    0.3100
    751 C         -72.7400  -20.1200  -29.0290 C.2      48 ILE    0.0700
    752 O         -72.2180  -19.4360  -28.1450 O.2      48 ILE    0.0900
    753 CB        -74.7970  -19.4520  -30.2700 C.3      48 ILE   -0.0900
    754 CG1       -75.3320  -18.7320  -31.5100 C.3      48 ILE    0.0900
    755 CG2       -75.2650  -18.7460  -29.0090 C.3      48 ILE   -0.2700
    756 CD        -76.8450  -18.7870  -31.6510 C.3      48 ILE    0.0900
    757 HN        -73.4630  -20.7480  -31.9720 H        48 ILE    0.0900
    758 HA        -72.8700  -18.4850  -30.3680 H        48 ILE    0.0900
    759 HB        -75.1930  -20.4890  -30.2830 H        48 ILE   -0.1800
    760 HG11      -74.8770  -19.1960  -32.4100 H        48 ILE    0.0900
    761 HG12      -75.0220  -17.6670  -31.4580 H        48 ILE    0.0900
    762 HG21      -74.7380  -17.7750  -28.8980 H        48 ILE   -0.2700
    763 HG22      -75.0440  -19.3740  -28.1200 H        48 ILE    0.0900
    764 HG23      -76.3580  -18.5530  -29.0670 H        48 ILE    0.0900
    765 HD1       -77.3250  -18.1610  -30.8690 H        48 ILE    0.0900
    766 HD2       -77.1980  -19.8340  -31.5330 H        48 ILE    0.5100
    767 HD3       -77.1470  -18.4020  -32.6480 H        48 ILE   -0.5100
    768 N         -72.8600  -21.4380  -28.9330 N.am     49 MET   -0.4700
    769 CA        -72.3950  -22.1160  -27.7420 C.3      49 MET    0.3100
    770 C         -70.8820  -22.1010  -27.5810 C.2      49 MET    0.0700
    771 O         -70.3840  -22.2690  -26.4780 O.2      49 MET    0.0900
    772 CB        -72.9340  -23.5430  -27.7020 C.3      49 MET   -0.1800
    773 CG        -74.4560  -23.6160  -27.6310 C.3      49 MET    0.0900
    774 SD        -75.1960  -22.3890  -26.5020 S.3      49 MET    0.0900
    775 CE        -74.0670  -22.4680  -25.0720 C.3      49 MET   -0.1400
    776 HN        -73.2590  -22.0020  -29.6500 H        49 MET    0.0900
    777 HA        -72.7390  -21.5610  -26.8820 H        49 MET    0.0900
    778 HB1       -72.5120  -24.0560  -26.8110 H        49 MET   -0.0900
    779 HB2       -72.5950  -24.0750  -28.6160 H        49 MET   -0.2200
    780 HG1       -74.7400  -24.6360  -27.2950 H        49 MET    0.0900
    781 HG2       -74.8590  -23.4600  -28.6530 H        49 MET    0.0900
    782 HE1       -73.3370  -21.6300  -25.0870 H        49 MET    0.0900
    783 HE2       -73.4960  -23.4210  -25.0860 H        49 MET    0.5100
    784 HE3       -74.6430  -22.4050  -24.1240 H        49 MET   -0.5100
    785 N         -70.1420  -21.8960  -28.6660 N.am     50 LEU   -0.4700
    786 CA        -68.6850  -21.8180  -28.5780 C.3      50 LEU    0.3100
    787 C         -68.2880  -20.3660  -28.3760 C.2      50 LEU    0.0700
    788 O         -67.4980  -20.0480  -27.4880 O.2      50 LEU    0.0900
    789 CB        -68.0150  -22.3280  -29.8570 C.3      50 LEU   -0.1800
    790 CG        -67.4070  -23.7310  -29.7930 C.3      50 LEU    0.0900
    791 CD1       -66.9780  -24.1660  -31.1860 C.3      50 LEU    0.0900
    792 CD2       -66.2270  -23.7450  -28.8190 C.3      50 LEU   -0.0900
    793 HN        -70.5390  -21.7890  -29.5750 H        50 LEU    0.0900
    794 HA        -68.3720  -22.4140  -27.7330 H        50 LEU   -0.2700
    795 HB1       -67.2050  -21.6180  -30.1240 H        50 LEU    0.0900
    796 HB2       -68.7780  -22.3250  -30.6640 H        50 LEU    0.0900
    797 HG        -68.1570  -24.4460  -29.3940 H        50 LEU    0.0900
    798 HD11      -66.2220  -23.4590  -31.5910 H        50 LEU   -0.2700
    799 HD12      -67.8570  -24.1730  -31.8670 H        50 LEU    0.0900
    800 HD13      -66.5280  -25.1810  -31.1450 H        50 LEU    0.0900
    801 HD21      -66.5670  -23.4540  -27.8030 H        50 LEU    0.0900
    802 HD22      -65.4520  -23.0230  -29.1540 H        50 LEU    0.5100
    803 HD23      -65.7900  -24.7650  -28.7680 H        50 LEU   -0.5100
    804 N         -68.8670  -19.4910  -29.2010 N.am     51 GLY   -0.4700
    805 CA        -68.5820  -18.0670  -29.1520 C.3      51 GLY    0.3100
    806 C         -68.9330  -17.3600  -27.8580 C.2      51 GLY   -0.0200
    807 O         -68.1780  -16.5080  -27.3860 O.2      51 GLY    0.0900
    808 HN        -69.5240  -19.7780  -29.8930 H        51 GLY    0.0900
    809 HA1       -69.1420  -17.6050  -29.9510 H        51 GLY    0.5100
    810 HA2       -67.5220  -17.9510  -29.3240 H        51 GLY   -0.5100
    811 N         -70.0830  -17.6850  -27.2770 N.am     52 PHE   -0.4700
    812 CA        -70.4770  -17.0610  -26.0220 C.3      52 PHE    0.3100
    813 C         -69.4080  -17.2680  -24.9330 C.2      52 PHE    0.0700
    814 O         -68.8460  -16.2950  -24.4110 O.2      52 PHE    0.0900
    815 CB        -71.8300  -17.6160  -25.5760 C.3      52 PHE   -0.1800
    816 CG        -72.1180  -17.4240  -24.1140 C.ar     52 PHE    0.0900
    817 CD1       -72.0180  -16.1680  -23.5240 C.ar     52 PHE    0.0900
    818 CD2       -72.5350  -18.4980  -23.3330 C.ar     52 PHE    0.0000
    819 CE1       -72.3400  -15.9810  -22.1700 C.ar     52 PHE   -0.1150
    820 CE2       -72.8580  -18.3200  -21.9820 C.ar     52 PHE    0.1150
    821 CZ        -72.7620  -17.0590  -21.4010 C.ar     52 PHE   -0.1150
    822 HN        -70.7130  -18.3520  -27.6640 H        52 PHE    0.1150
    823 HA        -70.5360  -15.9930  -26.1760 H        52 PHE   -0.1150
    824 HB1       -71.8590  -18.7080  -25.7740 H        52 PHE    0.1150
    825 HB2       -72.6380  -17.1030  -26.1380 H        52 PHE   -0.1150
    826 HD1       -71.6890  -15.3260  -24.1150 H        52 PHE    0.1150
    827 HD2       -72.6110  -19.4800  -23.7740 H        52 PHE   -0.1150
    828 HE1       -72.2590  -14.9990  -21.7260 H        52 PHE    0.1150
    829 HE2       -73.1830  -19.1630  -21.3900 H        52 PHE    0.5100
    830 HZ        -73.0130  -16.9200  -20.3600 H        52 PHE   -0.5100
    831 N         -69.0960  -18.5340  -24.5850 N.am     53 PRO   -0.2900
    832 CA        -68.0850  -18.7440  -23.5540 C.3      53 PRO    0.0000
    833 C         -66.6320  -18.3530  -23.8580 C.2      53 PRO    0.0900
    834 O         -65.9680  -17.8320  -22.9650 O.2      53 PRO    0.0900
    835 CB        -68.2420  -20.2270  -23.2120 C.3      53 PRO    0.0200
    836 CG        -68.7390  -20.8190  -24.4650 C.3      53 PRO    0.0900
    837 CD        -69.7520  -19.8120  -24.9210 C.3      53 PRO   -0.1800
    838 HA        -68.2430  -18.0710  -22.7280 H        53 PRO    0.0900
    839 HB1       -68.9690  -20.3710  -22.3850 H        53 PRO    0.0900
    840 HB2       -67.2690  -20.6740  -22.9180 H        53 PRO   -0.1800
    841 HG1       -67.9230  -20.9380  -25.2070 H        53 PRO    0.0900
    842 HG2       -69.2080  -21.8100  -24.2840 H        53 PRO    0.0900
    843 HD1       -69.9340  -19.8760  -26.0140 H        53 PRO    0.5100
    844 HD2       -70.7100  -19.9110  -24.3700 H        53 PRO   -0.5100
    845 N         -66.1120  -18.5670  -25.0700 N.am     54 ILE   -0.4700
    846 CA        -64.7100  -18.1950  -25.2920 C.3      54 ILE    0.3100
    847 C         -64.4620  -16.6950  -25.3030 C.2      54 ILE    0.0700
    848 O         -63.3920  -16.2380  -24.8930 O.2      54 ILE    0.0900
    849 CB        -64.1080  -18.7630  -26.6000 C.3      54 ILE   -0.0900
    850 CG1       -64.8440  -18.2060  -27.8080 C.3      54 ILE    0.0900
    851 CG2       -64.1350  -20.2720  -26.5800 C.3      54 ILE   -0.2700
    852 CD        -64.2270  -18.6330  -29.1140 C.3      54 ILE    0.0900
    853 HN        -66.6170  -18.9650  -25.8320 H        54 ILE    0.0900
    854 HA        -64.1460  -18.5600  -24.4470 H        54 ILE    0.0900
    855 HB        -63.0580  -18.4150  -26.7040 H        54 ILE   -0.1800
    856 HG11      -64.8350  -17.0970  -27.7530 H        54 ILE    0.0900
    857 HG12      -65.8970  -18.5570  -27.7780 H        54 ILE    0.0900
    858 HG21      -65.1810  -20.6350  -26.6650 H        54 ILE   -0.2700
    859 HG22      -63.7070  -20.6450  -25.6260 H        54 ILE    0.0900
    860 HG23      -63.5490  -20.6720  -27.4340 H        54 ILE    0.0900
    861 HD1       -64.2380  -19.7400  -29.1980 H        54 ILE    0.0900
    862 HD2       -63.1730  -18.2850  -29.1670 H        54 ILE    0.5100
    863 HD3       -64.8040  -18.2070  -29.9630 H        54 ILE   -0.5100
    864 N         -65.4320  -15.9190  -25.7810 N.am     55 ASN   -0.4700
    865 CA        -65.2670  -14.4760  -25.8160 C.3      55 ASN    0.3100
    866 C         -65.4560  -13.8980  -24.4230 C.2      55 ASN    0.0700
    867 O         -64.6190  -13.1420  -23.9380 O.2      55 ASN    0.0900
    868 CB        -66.2500  -13.8630  -26.8100 C.3      55 ASN   -0.1800
    869 CG        -65.8220  -14.1000  -28.2420 C.2      55 ASN    0.0900
    870 ND2       -66.5890  -14.9080  -28.9660 N.am     55 ASN    0.0900
    871 OD1       -64.8010  -13.5730  -28.6860 O.2      55 ASN    0.5500
    872 HN        -66.2930  -16.2830  -26.1280 H        55 ASN   -0.5500
    873 HA        -64.2500  -14.2590  -26.1060 H        55 ASN   -0.6200
    874 HB1       -66.3130  -12.7680  -26.6330 H        55 ASN    0.3200
    875 HB2       -67.2530  -14.3150  -26.6580 H        55 ASN    0.3000
    876 HD21      -66.4440  -14.9840  -29.9530 H        55 ASN    0.5100
    877 HD22      -67.3110  -15.4410  -28.5250 H        55 ASN   -0.5100
    878 N         -66.5470  -14.2680  -23.7650 N.am     56 PHE   -0.4700
    879 CA        -66.7960  -13.7880  -22.4200 C.3      56 PHE    0.3100
    880 C         -65.5840  -14.1020  -21.5580 C.2      56 PHE    0.0700
    881 O         -65.0700  -13.2420  -20.8590 O.2      56 PHE    0.0900
    882 CB        -68.0250  -14.4700  -21.8100 C.3      56 PHE   -0.1800
    883 CG        -68.3490  -13.9780  -20.4450 C.ar     56 PHE    0.0900
    884 CD1       -68.9970  -12.7620  -20.2710 C.ar     56 PHE    0.0900
    885 CD2       -67.9300  -14.6820  -19.3220 C.ar     56 PHE    0.0000
    886 CE1       -69.2200  -12.2510  -18.9900 C.ar     56 PHE   -0.1150
    887 CE2       -68.1470  -14.1830  -18.0400 C.ar     56 PHE    0.1150
    888 CZ        -68.7920  -12.9650  -17.8730 C.ar     56 PHE   -0.1150
    889 HN        -67.2310  -14.8800  -24.1570 H        56 PHE    0.1150
    890 HA        -66.9480  -12.7200  -22.4700 H        56 PHE   -0.1150
    891 HB1       -67.8420  -15.5630  -21.7350 H        56 PHE    0.1150
    892 HB2       -68.9110  -14.2750  -22.4520 H        56 PHE   -0.1150
    893 HD1       -69.3320  -12.2060  -21.1340 H        56 PHE    0.1150
    894 HD2       -67.4290  -15.6310  -19.4460 H        56 PHE   -0.1150
    895 HE1       -69.7250  -11.3030  -18.8660 H        56 PHE    0.1150
    896 HE2       -67.8140  -14.7430  -17.1780 H        56 PHE    0.5100
    897 HZ        -68.9600  -12.5730  -16.8810 H        56 PHE   -0.5100
    898 N         -65.1260  -15.3450  -21.6230 N.am     57 LEU   -0.4700
    899 CA        -63.9740  -15.7890  -20.8440 C.3      57 LEU    0.3100
    900 C         -62.7950  -14.8670  -21.1210 C.2      57 LEU    0.0700
    901 O         -62.1390  -14.3920  -20.1980 O.2      57 LEU    0.0900
    902 CB        -63.6310  -17.2460  -21.2090 C.3      57 LEU   -0.1800
    903 CG        -62.6780  -18.0870  -20.3490 C.3      57 LEU    0.0900
    904 CD1       -61.2480  -17.9320  -20.8460 C.3      57 LEU    0.0900
    905 CD2       -62.8110  -17.6840  -18.8850 C.3      57 LEU   -0.0900
    906 HN        -65.5480  -16.0330  -22.2060 H        57 LEU    0.0900
    907 HA        -64.2220  -15.7080  -19.7970 H        57 LEU   -0.2700
    908 HB1       -63.1940  -17.2200  -22.2280 H        57 LEU    0.0900
    909 HB2       -64.5930  -17.7960  -21.2390 H        57 LEU    0.0900
    910 HG        -62.9740  -19.1560  -20.4060 H        57 LEU    0.0900
    911 HD11      -60.8130  -16.9820  -20.4680 H        57 LEU   -0.2700
    912 HD12      -61.2340  -17.9100  -21.9560 H        57 LEU    0.0900
    913 HD13      -60.6270  -18.7770  -20.4800 H        57 LEU    0.0900
    914 HD21      -63.8530  -17.8510  -18.5360 H        57 LEU    0.0900
    915 HD22      -62.5650  -16.6080  -18.7640 H        57 LEU    0.5100
    916 HD23      -62.1260  -18.2970  -18.2600 H        57 LEU   -0.5100
    917 N         -62.5370  -14.6000  -22.3970 N.am     58 THR   -0.4700
    918 CA        -61.4540  -13.7060  -22.7710 C.3      58 THR    0.3100
    919 C         -61.6780  -12.3570  -22.0780 C.2      58 THR    0.0700
    920 O         -60.8090  -11.8470  -21.3740 O.2      58 THR    0.0900
    921 CB        -61.4230  -13.4930  -24.2930 C.3      58 THR    0.1400
    922 CG2       -60.3400  -12.5110  -24.6640 C.3      58 THR    0.0900
    923 OG1       -61.1730  -14.7420  -24.9440 O.3      58 THR   -0.6600
    924 HN        -63.0670  -14.9940  -23.1440 H        58 THR    0.4300
    925 HA        -60.5270  -14.1480  -22.4350 H        58 THR   -0.2700
    926 HB        -62.3980  -13.0930  -24.6380 H        58 THR    0.0900
    927 HG1       -62.0140  -15.2040  -24.9640 H        58 THR    0.0900
    928 HG21      -59.3810  -12.8010  -24.1850 H        58 THR    0.0900
    929 HG22      -60.6170  -11.4940  -24.3160 H        58 THR    0.5100
    930 HG23      -60.1990  -12.5050  -25.7670 H        58 THR   -0.5100
    931 N         -62.8630  -11.7880  -22.2730 N.am     59 LEU   -0.4700
    932 CA        -63.2040  -10.5130  -21.6660 C.3      59 LEU    0.3100
    933 C         -63.0350  -10.5650  -20.1440 C.2      59 LEU    0.0700
    934 O         -62.3470   -9.7320  -19.5550 O.2      59 LEU    0.0900
    935 CB        -64.6380  -10.1330  -22.0630 C.3      59 LEU   -0.1800
    936 CG        -65.4840   -9.2190  -21.1720 C.3      59 LEU    0.0900
    937 CD1       -64.6770   -8.0660  -20.6050 C.3      59 LEU    0.0900
    938 CD2       -66.6410   -8.7020  -22.0060 C.3      59 LEU   -0.0900
    939 HN        -63.5670  -12.2070  -22.8400 H        59 LEU    0.0900
    940 HA        -62.5020   -9.7700  -22.0160 H        59 LEU   -0.2700
    941 HB1       -65.2000  -11.0830  -22.1670 H        59 LEU    0.0900
    942 HB2       -64.5730   -9.6400  -23.0530 H        59 LEU    0.0900
    943 HG        -65.8980   -9.8160  -20.3320 H        59 LEU    0.0900
    944 HD11      -64.9950   -7.1100  -21.0730 H        59 LEU   -0.2700
    945 HD12      -63.5960   -8.2200  -20.8150 H        59 LEU    0.0900
    946 HD13      -64.8380   -7.9950  -19.5080 H        59 LEU    0.0900
    947 HD21      -67.2570   -9.5510  -22.3730 H        59 LEU    0.0900
    948 HD22      -66.2540   -8.1400  -22.8830 H        59 LEU    0.5100
    949 HD23      -67.2840   -8.0380  -21.3900 H        59 LEU   -0.5100
    950 N         -63.6490  -11.5560  -19.5140 N.am     60 TYR   -0.4700
    951 CA        -63.5630  -11.7240  -18.0720 C.3      60 TYR    0.3100
    952 C         -62.1090  -11.8220  -17.5810 C.2      60 TYR    0.0700
    953 O         -61.6730  -11.0290  -16.7560 O.2      60 TYR    0.0900
    954 CB        -64.3660  -12.9690  -17.6630 C.3      60 TYR   -0.1800
    955 CG        -64.4280  -13.2150  -16.1790 C.ar     60 TYR    0.0900
    956 CD1       -63.3830  -13.8580  -15.5160 C.ar     60 TYR    0.0900
    957 CD2       -65.5140  -12.7700  -15.4240 C.ar     60 TYR    0.0000
    958 CE1       -63.4130  -14.0500  -14.1280 C.ar     60 TYR   -0.1150
    959 CE2       -65.5560  -12.9540  -14.0380 C.ar     60 TYR    0.1150
    960 CZ        -64.4970  -13.5920  -13.3970 C.ar     60 TYR   -0.1150
    961 OH        -64.4990  -13.7390  -12.0270 O.3      60 TYR    0.1150
    962 HN        -64.1980  -12.2320  -20.0020 H        60 TYR    0.1100
    963 HA        -63.9630  -10.8400  -17.6010 H        60 TYR   -0.5400
    964 HB1       -63.9010  -13.8670  -18.1210 H        60 TYR    0.4300
    965 HB2       -65.4130  -12.8580  -18.0170 H        60 TYR   -0.1150
    966 HD1       -62.5360  -14.2150  -16.0820 H        60 TYR    0.1150
    967 HD2       -66.3360  -12.2750  -15.9190 H        60 TYR   -0.1150
    968 HE1       -62.5970  -14.5530  -13.6310 H        60 TYR    0.1150
    969 HE2       -66.4040  -12.6040  -13.4690 H        60 TYR    0.5100
    970 HH        -65.3190  -13.3690  -11.6910 H        60 TYR   -0.5100
    971 N         -61.3530  -12.7930  -18.0850 N.am     61 VAL   -0.4700
    972 CA        -59.9610  -12.9670  -17.6790 C.3      61 VAL    0.3100
    973 C         -59.1120  -11.6980  -17.8260 C.2      61 VAL    0.0700
    974 O         -58.2080  -11.4510  -17.0310 O.2      61 VAL    0.0900
    975 CB        -59.2850  -14.1030  -18.4900 C.3      61 VAL   -0.0900
    976 CG1       -57.7710  -14.1140  -18.2460 C.3      61 VAL    0.0900
    977 CG2       -59.8970  -15.4390  -18.1060 C.3      61 VAL   -0.2700
    978 HN        -61.6990  -13.4410  -18.7590 H        61 VAL    0.0900
    979 HA        -59.9480  -13.2010  -16.6250 H        61 VAL    0.0900
    980 HB        -59.4820  -13.9480  -19.5730 H        61 VAL    0.0900
    981 HG11      -57.5610  -14.0950  -17.1550 H        61 VAL   -0.2700
    982 HG12      -57.3050  -13.2200  -18.7130 H        61 VAL    0.0900
    983 HG13      -57.3260  -15.0360  -18.6770 H        61 VAL    0.0900
    984 HG21      -60.9870  -15.4370  -18.3220 H        61 VAL    0.0900
    985 HG22      -59.7520  -15.6220  -17.0200 H        61 VAL    0.5100
    986 HG23      -59.4210  -16.2550  -18.6890 H        61 VAL   -0.5100
    987 N         -59.3930  -10.8990  -18.8520 N.am     62 THR   -0.4700
    988 CA        -58.6320   -9.6780  -19.1040 C.3      62 THR    0.3100
    989 C         -58.9200   -8.6280  -18.0450 C.2      62 THR    0.0700
    990 O         -58.0030   -8.0510  -17.4640 O.2      62 THR    0.0900
    991 CB        -58.9400   -9.1080  -20.5210 C.3      62 THR    0.1400
    992 CG2       -58.3370   -7.7240  -20.7040 C.3      62 THR    0.0900
    993 OG1       -58.3800   -9.9790  -21.5080 O.3      62 THR   -0.6600
    994 HN        -60.1330  -11.0970  -19.4910 H        62 THR    0.4300
    995 HA        -57.5820   -9.9170  -19.0180 H        62 THR   -0.2700
    996 HB        -60.0380   -9.0410  -20.6740 H        62 THR    0.0900
    997 HG1       -58.9980  -10.7090  -21.5960 H        62 THR    0.0900
    998 HG21      -57.2670   -7.7310  -20.4060 H        62 THR    0.0900
    999 HG22      -58.8780   -6.9900  -20.0700 H        62 THR    0.5100
   1000 HG23      -58.4060   -7.4200  -21.7710 H        62 THR   -0.5100
   1001 N         -60.1990   -8.3850  -17.7930 N.am     63 VAL   -0.4700
   1002 CA        -60.6110   -7.4120  -16.7930 C.3      63 VAL    0.3100
   1003 C         -60.0480   -7.7780  -15.4260 C.2      63 VAL    0.0700
   1004 O         -59.5380   -6.9310  -14.7050 O.2      63 VAL    0.0900
   1005 CB        -62.1490   -7.3500  -16.6860 C.3      63 VAL   -0.0900
   1006 CG1       -62.5590   -6.4110  -15.5680 C.3      63 VAL    0.0900
   1007 CG2       -62.7370   -6.8840  -18.0070 C.3      63 VAL   -0.2700
   1008 HN        -60.9330   -8.8570  -18.2740 H        63 VAL    0.0900
   1009 HA        -60.2180   -6.4490  -17.0840 H        63 VAL    0.0900
   1010 HB        -62.5460   -8.3660  -16.4800 H        63 VAL    0.0900
   1011 HG11      -62.0280   -5.4400  -15.6700 H        63 VAL   -0.2700
   1012 HG12      -62.2970   -6.8570  -14.5850 H        63 VAL    0.0900
   1013 HG13      -63.6530   -6.2230  -15.6130 H        63 VAL    0.0900
   1014 HG21      -62.4580   -7.5880  -18.8200 H        63 VAL    0.0900
   1015 HG22      -62.3430   -5.8760  -18.2620 H        63 VAL    0.5100
   1016 HG23      -63.8440   -6.8450  -17.9360 H        63 VAL   -0.5100
   1017 N         -60.1350   -9.0570  -15.0850 N.am     64 GLN   -0.4700
   1018 CA        -59.6570   -9.5570  -13.8080 C.3      64 GLN    0.3100
   1019 C         -58.1550   -9.4070  -13.5690 C.2      64 GLN    0.0700
   1020 O         -57.7280   -9.2090  -12.4350 O.2      64 GLN    0.0900
   1021 CB        -60.0450  -11.0310  -13.6560 C.3      64 GLN   -0.1800
   1022 CG        -59.6150  -11.6480  -12.3320 C.3      64 GLN    0.0900
   1023 CD        -59.7970  -13.1580  -12.2930 C.2      64 GLN    0.0900
   1024 NE2       -60.9240  -13.6620  -12.4580 N.am     64 GLN   -0.1800
   1025 OE1       -58.7180  -13.8840  -12.0770 O.2      64 GLN    0.0900
   1026 HN        -60.5360   -9.7370  -15.6950 H        64 GLN    0.0900
   1027 HA        -60.1030   -8.9650  -13.0230 H        64 GLN    0.5500
   1028 HB1       -59.5760  -11.6050  -14.4820 H        64 GLN   -0.5500
   1029 HB2       -61.1490  -11.1150  -13.7410 H        64 GLN   -0.6200
   1030 HG1       -60.2180  -11.2000  -11.5140 H        64 GLN    0.3200
   1031 HG2       -58.5410  -11.4190  -12.1620 H        64 GLN    0.3000
   1032 HE21      -61.0370  -14.6560  -12.4310 H        64 GLN    0.5100
   1033 HE22      -61.7170  -13.0740  -12.6180 H        64 GLN   -0.5100
   1034 N         -57.3480   -9.5100  -14.6210 N.am     65 HSD   -0.4700
   1035 CA        -55.9000   -9.3870  -14.4740 C.3      65 HSD    0.3100
   1036 C         -55.3600   -8.0320  -14.9100 C.2      65 HSD    0.0700
   1037 O         -55.2670   -7.7390  -16.1050 O.2      65 HSD    0.0900
   1038 CB        -55.1960  -10.4870  -15.2610 C.3      65 HSD   -0.0900
   1039 CG        -55.4330  -11.8580  -14.7190 C.ar     65 HSD    0.0900
   1040 CD2       -54.4150  -12.6830  -14.3050 C.ar     65 HSD    0.0900
   1041 ND1       -56.5840  -12.5540  -14.5280 N.ar     65 HSD   -0.3600
   1042 CE1       -56.2320  -13.7740  -14.0070 C.ar     65 HSD    0.3200
   1043 NE2       -54.9200  -13.8330  -13.8800 N.ar     65 HSD   -0.0500
   1044 HN        -57.6890   -9.6740  -15.5430 H        65 HSD    0.2500
   1045 HA        -55.6600   -9.4630  -13.4240 H        65 HSD    0.1300
   1046 HB1       -54.1030  -10.2920  -15.2480 H        65 HSD   -0.7000
   1047 HB2       -55.5590  -10.4610  -16.3110 H        65 HSD    0.2200
   1048 HD1       -57.5070  -12.2270  -14.7330 H        65 HSD    0.1000
   1049 HD2       -53.3450  -12.5160  -14.2860 H        65 HSD    0.5100
   1050 HE1       -56.9460  -14.5560  -13.7470 H        65 HSD   -0.5100
   1051 N         -54.9880   -7.2110  -13.9290 N.am     66 LYS   -0.4700
   1052 CA        -54.4660   -5.8790  -14.1880 C.3      66 LYS    0.3100
   1053 C         -53.1940   -5.8480  -15.0400 C.2      66 LYS    0.0700
   1054 O         -52.9970   -4.9090  -15.8050 O.2      66 LYS    0.0900
   1055 CB        -54.2200   -5.1470  -12.8620 C.3      66 LYS   -0.1800
   1056 CG        -55.4760   -4.9550  -12.0060 C.3      66 LYS    0.0900
   1057 CD        -56.5360   -4.0700  -12.6910 C.3      66 LYS    0.0900
   1058 CE        -56.1160   -2.5950  -12.7680 C.3      66 LYS   -0.1800
   1059 NZ        -57.0140   -1.7860  -13.6530 N.4      66 LYS    0.0900
   1060 HN        -55.0520   -7.4750  -12.9700 H        66 LYS    0.0900
   1061 HA        -55.1860   -5.3440  -14.7890 H        66 LYS   -0.1800
   1062 HB1       -53.7950   -4.1460  -13.0890 H        66 LYS    0.0900
   1063 HB2       -53.4800   -5.7280  -12.2730 H        66 LYS    0.0900
   1064 HG1       -55.1840   -4.4850  -11.0430 H        66 LYS    0.2100
   1065 HG2       -55.9220   -5.9510  -11.7970 H        66 LYS    0.0500
   1066 HD1       -57.4860   -4.1420  -12.1200 H        66 LYS    0.0500
   1067 HD2       -56.7070   -4.4480  -13.7210 H        66 LYS   -0.3000
   1068 HE1       -55.0880   -2.5230  -13.1820 H        66 LYS    0.3300
   1069 HE2       -56.1520   -2.1440  -11.7530 H        66 LYS    0.3300
   1070 HZ1       -57.9870   -1.8220  -13.2850 H        66 LYS    0.3300
   1071 HZ2       -56.9930   -2.1760  -14.6170 H        66 LYS    0.5100
   1072 HZ3       -56.6870   -0.8000  -13.6710 H        66 LYS   -0.5100
   1073 N         -52.3310   -6.8560  -14.9380 N.am     67 LYS   -0.4700
   1074 CA        -51.1130   -6.8380  -15.7420 C.3      67 LYS    0.3100
   1075 C         -51.4070   -6.9380  -17.2460 C.2      67 LYS    0.0700
   1076 O         -50.5580   -6.6290  -18.0790 O.2      67 LYS    0.0900
   1077 CB        -50.1600   -7.9640  -15.3140 C.3      67 LYS   -0.1800
   1078 CG        -50.4710   -9.3390  -15.8770 C.3      67 LYS    0.0900
   1079 CD        -49.4890  -10.3860  -15.3460 C.3      67 LYS    0.0900
   1080 CE        -49.7930  -11.7730  -15.9170 C.3      67 LYS   -0.1800
   1081 NZ        -48.7220  -12.7770  -15.6580 N.4      67 LYS    0.0900
   1082 HN        -52.4690   -7.6370  -14.3330 H        67 LYS    0.0900
   1083 HA        -50.6390   -5.8760  -15.6100 H        67 LYS   -0.1800
   1084 HB1       -50.1850   -8.0320  -14.2060 H        67 LYS    0.0900
   1085 HB2       -49.1340   -7.6860  -15.6350 H        67 LYS    0.0900
   1086 HG1       -50.4050   -9.3040  -16.9860 H        67 LYS    0.2100
   1087 HG2       -51.5040   -9.6270  -15.5890 H        67 LYS    0.0500
   1088 HD1       -49.5600  -10.4240  -14.2380 H        67 LYS    0.0500
   1089 HD2       -48.4550  -10.0940  -15.6300 H        67 LYS   -0.3000
   1090 HE1       -49.9130  -11.6970  -17.0190 H        67 LYS    0.3300
   1091 HE2       -50.7260  -12.1620  -15.4580 H        67 LYS    0.3300
   1092 HZ1       -48.2390  -12.5460  -14.7670 H        67 LYS    0.3300
   1093 HZ2       -48.0350  -12.7610  -16.4390 H        67 LYS    0.5100
   1094 HZ3       -49.1450  -13.7240  -15.5890 H        67 LYS   -0.5100
   1095 N         -52.6190   -7.3540  -17.5950 N.am     68 LEU   -0.4700
   1096 CA        -53.0240   -7.4850  -18.9940 C.3      68 LEU    0.3100
   1097 C         -53.4770   -6.1470  -19.5780 C.2      68 LEU    0.0700
   1098 O         -54.6280   -6.0010  -19.9880 O.2      68 LEU    0.0900
   1099 CB        -54.1610   -8.5150  -19.1110 C.3      68 LEU   -0.1800
   1100 CG        -53.8150   -9.9900  -19.3670 C.3      68 LEU    0.0900
   1101 CD1       -52.5350  -10.3830  -18.6860 C.3      68 LEU    0.0900
   1102 CD2       -54.9600  -10.8520  -18.8780 C.3      68 LEU   -0.0900
   1103 HN        -53.3080   -7.5960  -16.9180 H        68 LEU    0.0900
   1104 HA        -52.1640   -7.8030  -19.5670 H        68 LEU   -0.2700
   1105 HB1       -54.8130   -8.1860  -19.9450 H        68 LEU    0.0900
   1106 HB2       -54.7350   -8.4760  -18.1630 H        68 LEU    0.0900
   1107 HG        -53.7090  -10.1550  -20.4600 H        68 LEU    0.0900
   1108 HD11      -52.6810  -10.4080  -17.5840 H        68 LEU   -0.2700
   1109 HD12      -51.7380   -9.6440  -18.9210 H        68 LEU    0.0900
   1110 HD13      -52.2200  -11.3930  -19.0240 H        68 LEU    0.0900
   1111 HD21      -55.4900  -11.3070  -19.7420 H        68 LEU    0.0900
   1112 HD22      -55.6820  -10.2310  -18.3050 H        68 LEU    0.5100
   1113 HD23      -54.5720  -11.6660  -18.2310 H        68 LEU   -0.5100
   1114 N         -52.5680   -5.1750  -19.6370 N.am     69 ARG   -0.4700
   1115 CA        -52.9110   -3.8540  -20.1520 C.3      69 ARG    0.3100
   1116 C         -52.0200   -3.3400  -21.2780 C.2      69 ARG    0.0700
   1117 O         -51.6990   -2.1500  -21.3300 O.2      69 ARG    0.0900
   1118 CB        -52.9180   -2.8410  -19.0020 C.3      69 ARG   -0.1800
   1119 CG        -54.0390   -3.0400  -18.0010 C.3      69 ARG    0.0900
   1120 CD        -55.3850   -2.7730  -18.6440 C.3      69 ARG    0.0900
   1121 NE        -56.5020   -3.1940  -17.7930 N.pl3    69 ARG   -0.1800
   1122 CZ        -56.7350   -4.4490  -17.4170 C.cat    69 ARG    0.0900
   1123 NH1       -55.9400   -5.4370  -17.8010 N.pl3    69 ARG    0.0900
   1124 NH2       -57.7760   -4.7210  -16.6420 N.pl3    69 ARG    0.2000
   1125 HN        -51.6260   -5.3040  -19.3350 H        69 ARG    0.0900
   1126 HA        -53.8870   -3.9120  -20.6130 H        69 ARG    0.0900
   1127 HB1       -53.0100   -1.8220  -19.4340 H        69 ARG   -0.7000
   1128 HB2       -51.9500   -2.9170  -18.4630 H        69 ARG    0.4400
   1129 HG1       -53.8950   -2.3450  -17.1460 H        69 ARG    0.6400
   1130 HG2       -54.0130   -4.0840  -17.6220 H        69 ARG   -0.8000
   1131 HD1       -55.4600   -3.3350  -19.5990 H        69 ARG    0.4600
   1132 HD2       -55.4990   -1.6830  -18.8320 H        69 ARG    0.4600
   1133 HE        -57.1320   -2.4880  -17.4720 H        69 ARG   -0.8000
   1134 HH11      -56.0360   -6.3450  -17.3930 H        69 ARG    0.4600
   1135 HH12      -55.2410   -5.2750  -18.4980 H        69 ARG    0.4600
   1136 HH21      -58.4650   -4.0170  -16.4670 H        69 ARG    0.5100
   1137 HH22      -57.8730   -5.6290  -16.2340 H        69 ARG   -0.5100
   1138 N         -51.6180   -4.2320  -22.1810 N.am     70 THR   -0.4700
   1139 CA        -50.7900   -3.8510  -23.3210 C.3      70 THR    0.3100
   1140 C         -51.7200   -3.6740  -24.5220 C.2      70 THR    0.0700
   1141 O         -52.9010   -4.0160  -24.4570 O.2      70 THR    0.0900
   1142 CB        -49.7810   -4.9450  -23.6860 C.3      70 THR    0.1400
   1143 CG2       -49.1030   -5.4830  -22.4390 C.3      70 THR    0.0900
   1144 OG1       -50.4620   -6.0160  -24.3520 O.3      70 THR   -0.6600
   1145 HN        -51.8630   -5.1970  -22.1190 H        70 THR    0.4300
   1146 HA        -50.2690   -2.9410  -23.0590 H        70 THR   -0.2700
   1147 HB        -49.0030   -4.5330  -24.3640 H        70 THR    0.0900
   1148 HG1       -49.8890   -6.7830  -24.2740 H        70 THR    0.0900
   1149 HG21      -49.8270   -6.0720  -21.8350 H        70 THR    0.0900
   1150 HG22      -48.7260   -4.6410  -21.8190 H        70 THR    0.5100
   1151 HG23      -48.2580   -6.1450  -22.7230 H        70 THR   -0.5100
   1152 N         -51.2060   -3.1320  -25.6350 N.am     71 PRO   -0.2900
   1153 CA        -52.0470   -2.9460  -26.8210 C.3      71 PRO    0.0000
   1154 C         -52.7300   -4.2390  -27.2710 C.2      71 PRO    0.0900
   1155 O         -53.9210   -4.2490  -27.5860 O.2      71 PRO    0.0900
   1156 CB        -51.0560   -2.4110  -27.8480 C.3      71 PRO    0.0200
   1157 CG        -50.1690   -1.5490  -26.9950 C.3      71 PRO    0.0900
   1158 CD        -49.9120   -2.4440  -25.7970 C.3      71 PRO   -0.1800
   1159 HA        -52.8730   -2.2880  -26.6020 H        71 PRO    0.0900
   1160 HB1       -51.5660   -1.8170  -28.6360 H        71 PRO    0.0900
   1161 HB2       -50.4840   -3.2330  -28.3300 H        71 PRO   -0.1800
   1162 HG1       -49.2230   -1.2940  -27.5210 H        71 PRO    0.0900
   1163 HG2       -50.6800   -0.6100  -26.6980 H        71 PRO    0.0900
   1164 HD1       -49.1060   -3.1810  -25.9980 H        71 PRO    0.5100
   1165 HD2       -49.6720   -1.8560  -24.8870 H        71 PRO   -0.5100
   1166 N         -51.9730   -5.3310  -27.2990 N.am     72 LEU   -0.4700
   1167 CA        -52.5260   -6.6200  -27.6910 C.3      72 LEU    0.3100
   1168 C         -53.6890   -6.9860  -26.7730 C.2      72 LEU    0.0700
   1169 O         -54.7910   -7.2930  -27.2350 O.2      72 LEU    0.0900
   1170 CB        -51.4530   -7.7060  -27.5970 C.3      72 LEU   -0.1800
   1171 CG        -51.7940   -9.0950  -28.1470 C.3      72 LEU    0.0900
   1172 CD1       -51.9760   -9.0480  -29.6770 C.3      72 LEU    0.0900
   1173 CD2       -50.6680  -10.0550  -27.7720 C.3      72 LEU   -0.0900
   1174 HN        -51.0070   -5.3180  -27.0560 H        72 LEU    0.0900
   1175 HA        -52.8890   -6.5360  -28.7050 H        72 LEU   -0.2700
   1176 HB1       -51.1950   -7.8280  -26.5240 H        72 LEU    0.0900
   1177 HB2       -50.5600   -7.3410  -28.1450 H        72 LEU    0.0900
   1178 HG        -52.7330   -9.4560  -27.6780 H        72 LEU    0.0900
   1179 HD11      -51.0400   -8.6970  -30.1610 H        72 LEU   -0.2700
   1180 HD12      -52.7960   -8.3450  -29.9380 H        72 LEU    0.0900
   1181 HD13      -52.2150  -10.0620  -30.0600 H        72 LEU    0.0900
   1182 HD21      -50.6790  -10.2480  -26.6780 H        72 LEU    0.0900
   1183 HD22      -49.6860   -9.6130  -28.0450 H        72 LEU    0.5100
   1184 HD23      -50.8030  -11.0220  -28.3030 H        72 LEU   -0.5100
   1185 N         -53.4310   -6.9480  -25.4640 N.am     73 ASN   -0.4700
   1186 CA        -54.4460   -7.2650  -24.4690 C.3      73 ASN    0.3100
   1187 C         -55.7060   -6.4500  -24.7590 C.2      73 ASN    0.0700
   1188 O         -56.8330   -6.9530  -24.7220 O.2      73 ASN    0.0900
   1189 CB        -53.9260   -6.9220  -23.0750 C.3      73 ASN   -0.1800
   1190 CG        -52.7220   -7.7560  -22.6670 C.2      73 ASN    0.0900
   1191 ND2       -52.5600   -8.9280  -23.2850 N.am     73 ASN    0.0900
   1192 OD1       -51.9520   -7.3570  -21.7920 O.2      73 ASN    0.5500
   1193 HN        -52.5340   -6.7010  -25.1090 H        73 ASN   -0.5500
   1194 HA        -54.6740   -8.3170  -24.5420 H        73 ASN   -0.6200
   1195 HB1       -54.7380   -7.0940  -22.3370 H        73 ASN    0.3200
   1196 HB2       -53.6340   -5.8500  -23.0540 H        73 ASN    0.3000
   1197 HD21      -51.7840   -9.5130  -23.0530 H        73 ASN    0.5100
   1198 HD22      -53.2160   -9.2210  -23.9810 H        73 ASN   -0.5100
   1199 N         -55.4960   -5.1710  -25.0530 N.am     74 TYR   -0.4700
   1200 CA        -56.5820   -4.2640  -25.3660 C.3      74 TYR    0.3100
   1201 C         -57.3060   -4.6570  -26.6480 C.2      74 TYR    0.0700
   1202 O         -58.5360   -4.6920  -26.6830 O.2      74 TYR    0.0900
   1203 CB        -56.0390   -2.8370  -25.4970 C.3      74 TYR   -0.1800
   1204 CG        -56.1220   -2.0400  -24.2200 C.ar     74 TYR    0.0900
   1205 CD1       -57.2980   -1.3860  -23.8680 C.ar     74 TYR    0.0900
   1206 CD2       -55.0400   -1.9740  -23.3370 C.ar     74 TYR    0.0000
   1207 CE1       -57.4060   -0.6890  -22.6690 C.ar     74 TYR   -0.1150
   1208 CE2       -55.1380   -1.2800  -22.1330 C.ar     74 TYR    0.1150
   1209 CZ        -56.3260   -0.6400  -21.8090 C.ar     74 TYR   -0.1150
   1210 OH        -56.4430    0.0590  -20.6270 O.3      74 TYR    0.1150
   1211 HN        -54.5800   -4.7780  -25.0700 H        74 TYR    0.1100
   1212 HA        -57.3120   -4.3210  -24.5730 H        74 TYR   -0.5400
   1213 HB1       -56.6270   -2.2900  -26.2640 H        74 TYR    0.4300
   1214 HB2       -54.9690   -2.8780  -25.7920 H        74 TYR   -0.1150
   1215 HD1       -58.1430   -1.4200  -24.5380 H        74 TYR    0.1150
   1216 HD2       -54.1140   -2.4700  -23.5920 H        74 TYR   -0.1150
   1217 HE1       -58.3290   -0.1900  -22.4110 H        74 TYR    0.1150
   1218 HE2       -54.2960   -1.2400  -21.4570 H        74 TYR    0.5100
   1219 HH        -55.5600    0.2620  -20.3130 H        74 TYR   -0.5100
   1220 N         -56.5530   -4.9560  -27.7060 N.am     75 ILE   -0.4700
   1221 CA        -57.1830   -5.3230  -28.9650 C.3      75 ILE    0.3100
   1222 C         -57.9770   -6.6040  -28.8430 C.2      75 ILE    0.0700
   1223 O         -59.0750   -6.7090  -29.3770 O.2      75 ILE    0.0900
   1224 CB        -56.1600   -5.4620  -30.1080 C.3      75 ILE   -0.0900
   1225 CG1       -55.6920   -4.0780  -30.5590 C.3      75 ILE    0.0900
   1226 CG2       -56.7840   -6.1740  -31.2940 C.3      75 ILE   -0.2700
   1227 CD        -56.8160   -3.1710  -31.0410 C.3      75 ILE    0.0900
   1228 HN        -55.5560   -4.9410  -27.6860 H        75 ILE    0.0900
   1229 HA        -57.9040   -4.5560  -29.2070 H        75 ILE    0.0900
   1230 HB        -55.2830   -6.0420  -29.7500 H        75 ILE   -0.1800
   1231 HG11      -54.9630   -4.2040  -31.3860 H        75 ILE    0.0900
   1232 HG12      -55.1840   -3.5830  -29.7040 H        75 ILE    0.0900
   1233 HG21      -57.8290   -5.8260  -31.4400 H        75 ILE   -0.2700
   1234 HG22      -56.7980   -7.2700  -31.1120 H        75 ILE    0.0900
   1235 HG23      -56.2040   -5.9550  -32.2150 H        75 ILE    0.0900
   1236 HD1       -57.4550   -2.8670  -30.1850 H        75 ILE    0.0900
   1237 HD2       -57.4480   -3.7120  -31.7790 H        75 ILE    0.5100
   1238 HD3       -56.3910   -2.2580  -31.5110 H        75 ILE   -0.5100
   1239 N         -57.4500   -7.5910  -28.1340 N.am     76 LEU   -0.4700
   1240 CA        -58.2100   -8.8160  -28.0200 C.3      76 LEU    0.3100
   1241 C         -59.4390   -8.6860  -27.1380 C.2      76 LEU    0.0700
   1242 O         -60.4550   -9.3430  -27.3820 O.2      76 LEU    0.0900
   1243 CB        -57.3010   -9.9700  -27.6040 C.3      76 LEU   -0.1800
   1244 CG        -56.8800  -10.5540  -28.9650 C.3      76 LEU    0.0900
   1245 CD1       -55.3710  -10.4390  -29.1820 C.3      76 LEU    0.0900
   1246 CD2       -57.3890  -11.9870  -29.0770 C.3      76 LEU   -0.0900
   1247 HN        -56.5660   -7.5420  -27.6770 H        76 LEU    0.0900
   1248 HA        -58.6630   -9.0210  -28.9780 H        76 LEU   -0.2700
   1249 HB1       -57.8500  -10.7190  -26.9930 H        76 LEU    0.0900
   1250 HB2       -56.4240   -9.6090  -27.0280 H        76 LEU    0.0900
   1251 HG        -57.4070  -10.0060  -29.7740 H        76 LEU    0.0900
   1252 HD11      -54.8280  -10.9920  -28.3850 H        76 LEU   -0.2700
   1253 HD12      -55.0640   -9.3720  -29.1450 H        76 LEU    0.0900
   1254 HD13      -55.0960  -10.8740  -30.1660 H        76 LEU    0.0900
   1255 HD21      -58.4050  -11.9980  -29.5290 H        76 LEU    0.0900
   1256 HD22      -57.4460  -12.4480  -28.0680 H        76 LEU    0.5100
   1257 HD23      -56.7080  -12.5820  -29.7210 H        76 LEU   -0.5100
   1258 N         -59.3750   -7.8300  -26.1260 N.am     77 LEU   -0.4700
   1259 CA        -60.5460   -7.6130  -25.2950 C.3      77 LEU    0.3100
   1260 C         -61.6050   -7.0240  -26.2310 C.2      77 LEU    0.0700
   1261 O         -62.7770   -7.3820  -26.1940 O.2      77 LEU    0.0900
   1262 CB        -60.2290   -6.6130  -24.1760 C.3      77 LEU   -0.1800
   1263 CG        -61.4240   -6.0210  -23.4260 C.3      77 LEU    0.0900
   1264 CD1       -62.0720   -7.0900  -22.5740 C.3      77 LEU    0.0900
   1265 CD2       -60.9770   -4.8830  -22.5600 C.3      77 LEU   -0.0900
   1266 HN        -58.5520   -7.3150  -25.8980 H        77 LEU    0.0900
   1267 HA        -60.8430   -8.5640  -24.8770 H        77 LEU   -0.2700
   1268 HB1       -59.6600   -5.7720  -24.6250 H        77 LEU    0.0900
   1269 HB2       -59.5840   -7.1290  -23.4340 H        77 LEU    0.0900
   1270 HG        -62.1640   -5.6280  -24.1540 H        77 LEU    0.0900
   1271 HD11      -61.3410   -7.4870  -21.8370 H        77 LEU   -0.2700
   1272 HD12      -62.4170   -7.9280  -23.2170 H        77 LEU    0.0900
   1273 HD13      -62.9360   -6.6620  -22.0220 H        77 LEU    0.0900
   1274 HD21      -60.5170   -4.0880  -23.1850 H        77 LEU    0.0900
   1275 HD22      -60.2230   -5.2390  -21.8260 H        77 LEU    0.5100
   1276 HD23      -61.8480   -4.4520  -22.0230 H        77 LEU   -0.5100
   1277 N         -61.1650   -6.1210  -27.0960 N.am     78 ASN   -0.4700
   1278 CA        -62.0440   -5.4570  -28.0570 C.3      78 ASN    0.3100
   1279 C         -62.7650   -6.4690  -28.9450 C.2      78 ASN    0.0700
   1280 O         -63.9910   -6.3980  -29.1220 O.2      78 ASN    0.0900
   1281 CB        -61.2080   -4.4940  -28.9180 C.3      78 ASN   -0.1800
   1282 CG        -62.0610   -3.5750  -29.7750 C.2      78 ASN    0.0900
   1283 ND2       -61.5820   -3.3000  -30.9870 N.am     78 ASN    0.0900
   1284 OD1       -63.1220   -3.1010  -29.3510 O.2      78 ASN    0.5500
   1285 HN        -60.2070   -5.8500  -27.1280 H        78 ASN   -0.5500
   1286 HA        -62.8040   -4.9200  -27.5110 H        78 ASN   -0.6200
   1287 HB1       -60.5500   -5.0880  -29.5870 H        78 ASN    0.3200
   1288 HB2       -60.5790   -3.8680  -28.2500 H        78 ASN    0.3000
   1289 HD21      -62.0120   -2.5890  -31.5450 H        78 ASN    0.5100
   1290 HD22      -60.7940   -3.8030  -31.3400 H        78 ASN   -0.5100
   1291 N         -62.0010   -7.4050  -29.5040 N.am     79 LEU   -0.4700
   1292 CA        -62.5740   -8.4360  -30.3560 C.3      79 LEU    0.3100
   1293 C         -63.5830   -9.2580  -29.5700 C.2      79 LEU    0.0700
   1294 O         -64.6470   -9.6180  -30.0790 O.2      79 LEU    0.0900
   1295 CB        -61.4770   -9.3510  -30.8920 C.3      79 LEU   -0.1800
   1296 CG        -60.4450   -8.6350  -31.7630 C.3      79 LEU    0.0900
   1297 CD1       -59.3210   -9.5870  -32.1170 C.3      79 LEU    0.0900
   1298 CD2       -61.1320   -8.0830  -33.0080 C.3      79 LEU   -0.0900
   1299 HN        -61.0150   -7.4410  -29.3650 H        79 LEU    0.0900
   1300 HA        -63.0900   -7.9500  -31.1710 H        79 LEU   -0.2700
   1301 HB1       -61.9510  -10.1540  -31.4950 H        79 LEU    0.0900
   1302 HB2       -60.9500   -9.8130  -30.0290 H        79 LEU    0.0900
   1303 HG        -60.0330   -7.7640  -31.2100 H        79 LEU    0.0900
   1304 HD11      -59.6860  -10.3620  -32.8250 H        79 LEU   -0.2700
   1305 HD12      -58.9490  -10.0930  -31.1990 H        79 LEU    0.0900
   1306 HD13      -58.4900   -9.0290  -32.6000 H        79 LEU    0.0900
   1307 HD21      -61.7980   -7.2380  -32.7340 H        79 LEU    0.0900
   1308 HD22      -61.7450   -8.8770  -33.4850 H        79 LEU    0.5100
   1309 HD23      -60.3700   -7.7150  -33.7290 H        79 LEU   -0.5100
   1310 N         -63.2490   -9.5420  -28.3100 N.am     80 ALA   -0.4700
   1311 CA        -64.1290  -10.3110  -27.4490 C.3      80 ALA    0.3100
   1312 C         -65.4810   -9.6170  -27.3800 C.2      80 ALA    0.0700
   1313 O         -66.5230  -10.2600  -27.4540 O.2      80 ALA    0.0900
   1314 CB        -63.5120  -10.4470  -26.0590 C.3      80 ALA   -0.2700
   1315 HN        -62.3880   -9.2430  -27.9080 H        80 ALA    0.0900
   1316 HA        -64.2720  -11.2830  -27.8940 H        80 ALA    0.0900
   1317 HB1       -63.5220   -9.4650  -25.5380 H        80 ALA    0.0900
   1318 HB2       -62.4590  -10.7910  -26.1440 H        80 ALA    0.5100
   1319 HB3       -64.0950  -11.1740  -25.4550 H        80 ALA   -0.5100
   1320 N         -65.4730   -8.2950  -27.2550 N.am     81 VAL   -0.4700
   1321 CA        -66.7290   -7.5610  -27.2020 C.3      81 VAL    0.3100
   1322 C         -67.4180   -7.5880  -28.5660 C.2      81 VAL    0.0700
   1323 O         -68.6260   -7.7970  -28.6550 O.2      81 VAL    0.0900
   1324 CB        -66.5170   -6.0970  -26.7470 C.3      81 VAL   -0.0900
   1325 CG1       -67.8000   -5.2820  -26.9690 C.3      81 VAL    0.0900
   1326 CG2       -66.1200   -6.0700  -25.2700 C.3      81 VAL   -0.2700
   1327 HN        -64.6340   -7.7610  -27.1950 H        81 VAL    0.0900
   1328 HA        -67.3810   -8.0730  -26.5080 H        81 VAL    0.0900
   1329 HB        -65.6860   -5.6450  -27.3310 H        81 VAL    0.0900
   1330 HG11      -68.6710   -5.8170  -26.5350 H        81 VAL   -0.2700
   1331 HG12      -67.9750   -5.1420  -28.0570 H        81 VAL    0.0900
   1332 HG13      -67.7080   -4.2910  -26.4750 H        81 VAL    0.0900
   1333 HG21      -65.1780   -6.6390  -25.1180 H        81 VAL    0.0900
   1334 HG22      -66.9190   -6.5370  -24.6560 H        81 VAL    0.5100
   1335 HG23      -65.9590   -5.0220  -24.9410 H        81 VAL   -0.5100
   1336 N         -66.6420   -7.3910  -29.6310 N.am     82 ALA   -0.4700
   1337 CA        -67.1850   -7.4300  -30.9840 C.3      82 ALA    0.3100
   1338 C         -67.8710   -8.7700  -31.2410 C.2      82 ALA    0.0700
   1339 O         -68.9770   -8.8190  -31.7730 O.2      82 ALA    0.0900
   1340 CB        -66.0720   -7.2200  -31.9880 C.3      82 ALA   -0.2700
   1341 HN        -65.6650   -7.2100  -29.5520 H        82 ALA    0.0900
   1342 HA        -67.9270   -6.6510  -31.0730 H        82 ALA    0.0900
   1343 HB1       -65.4040   -8.1060  -32.0090 H        82 ALA    0.0900
   1344 HB2       -65.4710   -6.3290  -31.7060 H        82 ALA    0.5100
   1345 HB3       -66.5000   -7.0750  -33.0030 H        82 ALA   -0.5100
   1346 N         -67.2160   -9.8600  -30.8510 N.am     83 ASP   -0.4700
   1347 CA        -67.7590  -11.1930  -31.0310 C.3      83 ASP    0.3100
   1348 C         -69.0440  -11.4340  -30.2290 C.2      83 ASP    0.0700
   1349 O         -69.9570  -12.1300  -30.6950 O.2      83 ASP    0.0900
   1350 CB        -66.7100  -12.2410  -30.6450 C.3      83 ASP   -0.2800
   1351 CG        -65.4280  -12.1180  -31.4620 C.2      83 ASP    0.0900
   1352 OD1       -65.5050  -11.6300  -32.6170 O.co2    83 ASP    0.0900
   1353 OD2       -64.3500  -12.5230  -30.9540 O.co2    83 ASP    0.6200
   1354 HN        -66.3200   -9.8090  -30.4170 H        83 ASP   -0.7600
   1355 HA        -68.0430  -11.3060  -32.0660 H        83 ASP   -0.7600
   1356 HB1       -67.1350  -13.2540  -30.8070 H        83 ASP    0.5100
   1357 HB2       -66.4560  -12.1200  -29.5710 H        83 ASP   -0.5100
   1358 N         -69.1280  -10.8730  -29.0200 N.am     84 LEU   -0.4700
   1359 CA        -70.3260  -11.0670  -28.2330 C.3      84 LEU    0.3100
   1360 C         -71.4790  -10.3520  -28.9110 C.2      84 LEU    0.0700
   1361 O         -72.6400  -10.7780  -28.8190 O.2      84 LEU    0.0900
   1362 CB        -70.1080  -10.5750  -26.8100 C.3      84 LEU   -0.1800
   1363 CG        -69.2920  -11.5920  -26.0060 C.3      84 LEU    0.0900
   1364 CD1       -68.8380  -11.0040  -24.6830 C.3      84 LEU    0.0900
   1365 CD2       -70.1450  -12.8260  -25.7750 C.3      84 LEU   -0.0900
   1366 HN        -68.4020  -10.3180  -28.6220 H        84 LEU    0.0900
   1367 HA        -70.5610  -12.1210  -28.2340 H        84 LEU   -0.2700
   1368 HB1       -71.0920  -10.4220  -26.3190 H        84 LEU    0.0900
   1369 HB2       -69.5660   -9.6060  -26.8340 H        84 LEU    0.0900
   1370 HG        -68.4010  -11.8940  -26.5970 H        84 LEU    0.0900
   1371 HD11      -69.7190  -10.7050  -24.0750 H        84 LEU   -0.2700
   1372 HD12      -68.2100  -10.1050  -24.8630 H        84 LEU    0.0900
   1373 HD13      -68.2550  -11.7590  -24.1140 H        84 LEU    0.0900
   1374 HD21      -70.7300  -13.0630  -26.6890 H        84 LEU    0.0900
   1375 HD22      -70.8520  -12.6460  -24.9370 H        84 LEU    0.5100
   1376 HD23      -69.4950  -13.6960  -25.5360 H        84 LEU   -0.5100
   1377 N         -71.1550   -9.2680  -29.6150 N.am     85 PHE   -0.4700
   1378 CA        -72.1580   -8.5180  -30.3610 C.3      85 PHE    0.3100
   1379 C         -72.5820   -9.3350  -31.5730 C.2      85 PHE    0.0700
   1380 O         -73.7320   -9.2940  -31.9840 O.2      85 PHE    0.0900
   1381 CB        -71.5990   -7.1810  -30.8360 C.3      85 PHE   -0.1800
   1382 CG        -71.8020   -6.0680  -29.8680 C.ar     85 PHE    0.0900
   1383 CD1       -73.0180   -5.4140  -29.8020 C.ar     85 PHE    0.0900
   1384 CD2       -70.7850   -5.6860  -29.0090 C.ar     85 PHE    0.0000
   1385 CE1       -73.2210   -4.3940  -28.8910 C.ar     85 PHE   -0.1150
   1386 CE2       -70.9760   -4.6700  -28.0960 C.ar     85 PHE    0.1150
   1387 CZ        -72.1980   -4.0220  -28.0350 C.ar     85 PHE   -0.1150
   1388 HN        -70.2200   -8.9240  -29.6640 H        85 PHE    0.1150
   1389 HA        -73.0050   -8.3590  -29.7120 H        85 PHE   -0.1150
   1390 HB1       -72.1010   -6.8890  -31.7830 H        85 PHE    0.1150
   1391 HB2       -70.5040   -7.2780  -31.0010 H        85 PHE   -0.1150
   1392 HD1       -73.8170   -5.7030  -30.4680 H        85 PHE    0.1150
   1393 HD2       -69.8310   -6.1880  -29.0560 H        85 PHE   -0.1150
   1394 HE1       -74.1760   -3.8900  -28.8470 H        85 PHE    0.1150
   1395 HE2       -70.1760   -4.3830  -27.4290 H        85 PHE    0.5100
   1396 HZ        -72.3530   -3.2240  -27.3230 H        85 PHE   -0.5100
   1397 N         -71.6500  -10.0630  -32.1730 N.am     86 MET   -0.4700
   1398 CA        -71.9990  -10.8880  -33.3110 C.3      86 MET    0.3100
   1399 C         -72.8720  -12.0360  -32.8350 C.2      86 MET    0.0700
   1400 O         -73.9330  -12.3120  -33.3960 O.2      86 MET    0.0900
   1401 CB        -70.7480  -11.4510  -33.9620 C.3      86 MET   -0.1800
   1402 CG        -70.0160  -10.4690  -34.8250 C.3      86 MET    0.0900
   1403 SD        -68.8720  -11.3580  -35.8520 S.3      86 MET    0.0900
   1404 CE        -67.4200  -11.2450  -34.8020 C.3      86 MET   -0.1400
   1405 HN        -70.6970  -10.0770  -31.8780 H        86 MET    0.0900
   1406 HA        -72.5460  -10.2770  -34.0140 H        86 MET    0.0900
   1407 HB1       -71.0380  -12.3210  -34.5870 H        86 MET   -0.0900
   1408 HB2       -70.0600  -11.7950  -33.1610 H        86 MET   -0.2200
   1409 HG1       -69.4760   -9.7400  -34.1830 H        86 MET    0.0900
   1410 HG2       -70.7440   -9.9080  -35.4490 H        86 MET    0.0900
   1411 HE1       -67.5320  -11.8670  -33.8890 H        86 MET    0.0900
   1412 HE2       -67.2580  -10.1930  -34.4820 H        86 MET    0.5100
   1413 HE3       -66.5210  -11.5990  -35.3500 H        86 MET   -0.5100
   1414 N         -72.4220  -12.7080  -31.7790 N.am     87 VAL   -0.4700
   1415 CA        -73.1780  -13.8190  -31.2370 C.3      87 VAL    0.3100
   1416 C         -74.6010  -13.3930  -30.8960 C.2      87 VAL    0.0700
   1417 O         -75.5600  -13.8020  -31.5480 O.2      87 VAL    0.0900
   1418 CB        -72.5090  -14.3880  -29.9520 C.3      87 VAL   -0.0900
   1419 CG1       -73.4810  -15.3160  -29.2180 C.3      87 VAL    0.0900
   1420 CG2       -71.2340  -15.1460  -30.3110 C.3      87 VAL   -0.2700
   1421 HN        -71.5660  -12.4830  -31.3220 H        87 VAL    0.0900
   1422 HA        -73.2330  -14.5830  -31.9970 H        87 VAL    0.0900
   1423 HB        -72.2200  -13.5500  -29.2830 H        87 VAL    0.0900
   1424 HG11      -74.0440  -15.9350  -29.9490 H        87 VAL   -0.2700
   1425 HG12      -74.2070  -14.7140  -28.6300 H        87 VAL    0.0900
   1426 HG13      -72.9190  -15.9920  -28.5390 H        87 VAL    0.0900
   1427 HG21      -70.5150  -14.4660  -30.8160 H        87 VAL    0.0900
   1428 HG22      -71.4730  -15.9840  -31.0000 H        87 VAL    0.5100
   1429 HG23      -70.7580  -15.5430  -29.3890 H        87 VAL   -0.5100
   1430 N         -74.7300  -12.5390  -29.8870 N.am     88 PHE   -0.4700
   1431 CA        -76.0290  -12.1030  -29.4180 C.3      88 PHE    0.3100
   1432 C         -76.8290  -11.1430  -30.2760 C.2      88 PHE    0.0700
   1433 O         -78.0570  -11.2030  -30.2920 O.2      88 PHE    0.0900
   1434 CB        -75.8720  -11.5640  -28.0070 C.3      88 PHE   -0.1800
   1435 CG        -75.3510  -12.5970  -27.0520 C.ar     88 PHE    0.0900
   1436 CD1       -76.0710  -13.7730  -26.8340 C.ar     88 PHE    0.0900
   1437 CD2       -74.1250  -12.4320  -26.4160 C.ar     88 PHE    0.0000
   1438 CE1       -75.5820  -14.7760  -26.0040 C.ar     88 PHE   -0.1150
   1439 CE2       -73.6200  -13.4330  -25.5720 C.ar     88 PHE    0.1150
   1440 CZ        -74.3560  -14.6130  -25.3690 C.ar     88 PHE   -0.1150
   1441 HN        -73.9410  -12.1600  -29.4090 H        88 PHE    0.1150
   1442 HA        -76.7030  -12.9470  -29.4360 H        88 PHE   -0.1150
   1443 HB1       -76.8580  -11.2240  -27.6270 H        88 PHE    0.1150
   1444 HB2       -75.1530  -10.7180  -28.0100 H        88 PHE   -0.1150
   1445 HD1       -77.0260  -13.9070  -27.3190 H        88 PHE    0.1150
   1446 HD2       -73.5570  -11.5260  -26.5710 H        88 PHE   -0.1150
   1447 HE1       -76.1540  -15.6800  -25.8520 H        88 PHE    0.1150
   1448 HE2       -72.6670  -13.2980  -25.0800 H        88 PHE    0.5100
   1449 HZ        -73.9710  -15.3880  -24.7230 H        88 PHE   -0.5100
   1450 N         -76.1570  -10.2710  -31.0060 N.am     89 GLY   -0.4700
   1451 CA        -76.8890   -9.3340  -31.8250 C.3      89 GLY    0.3100
   1452 C         -77.2950   -9.9420  -33.1450 C.2      89 GLY   -0.0200
   1453 O         -78.3550   -9.6030  -33.7000 O.2      89 GLY    0.0900
   1454 HN        -75.1610  -10.2220  -31.0260 H        89 GLY    0.0900
   1455 HA1       -76.2540   -8.4780  -32.0070 H        89 GLY    0.5100
   1456 HA2       -77.7730   -9.0320  -31.2840 H        89 GLY   -0.5100
   1457 N         -76.4730  -10.8650  -33.6510 N.am     90 GLY   -0.4700
   1458 CA        -76.7740  -11.4630  -34.9400 C.3      90 GLY    0.3100
   1459 C         -77.0140  -12.9520  -35.0700 C.2      90 GLY   -0.0200
   1460 O         -77.9770  -13.3500  -35.7250 O.2      90 GLY    0.0900
   1461 HN        -75.6470  -11.1750  -33.1860 H        90 GLY    0.0900
   1462 HA1       -75.9370  -11.2220  -35.5760 H        90 GLY    0.5100
   1463 HA2       -77.6680  -10.9690  -35.2900 H        90 GLY   -0.5100
   1464 N         -76.1650  -13.7840  -34.4690 N.am     91 PHE   -0.4700
   1465 CA        -76.3160  -15.2230  -34.6090 C.3      91 PHE    0.3100
   1466 C         -77.6280  -15.7900  -34.0780 C.2      91 PHE    0.0700
   1467 O         -78.1990  -16.7040  -34.6700 O.2      91 PHE    0.0900
   1468 CB        -75.1160  -15.9410  -33.9910 C.3      91 PHE   -0.1800
   1469 CG        -73.8150  -15.6690  -34.7080 C.ar     91 PHE    0.0900
   1470 CD1       -73.7850  -14.8810  -35.8650 C.ar     91 PHE    0.0900
   1471 CD2       -72.6130  -16.1870  -34.2200 C.ar     91 PHE    0.0000
   1472 CE1       -72.5880  -14.6080  -36.5220 C.ar     91 PHE   -0.1150
   1473 CE2       -71.4040  -15.9240  -34.8680 C.ar     91 PHE    0.1150
   1474 CZ        -71.3940  -15.1330  -36.0190 C.ar     91 PHE   -0.1150
   1475 HN        -75.4050  -13.4650  -33.9070 H        91 PHE    0.1150
   1476 HA        -76.3920  -15.4520  -35.6620 H        91 PHE   -0.1150
   1477 HB1       -75.2880  -17.0390  -34.0240 H        91 PHE    0.1150
   1478 HB2       -74.9900  -15.6050  -32.9390 H        91 PHE   -0.1150
   1479 HD1       -74.7070  -14.4770  -36.2550 H        91 PHE    0.1150
   1480 HD2       -72.6180  -16.8010  -33.3310 H        91 PHE   -0.1150
   1481 HE1       -72.5820  -13.9980  -37.4130 H        91 PHE    0.1150
   1482 HE2       -70.4810  -16.3290  -34.4810 H        91 PHE    0.5100
   1483 HZ        -70.4600  -14.9250  -36.5220 H        91 PHE   -0.5100
   1484 N         -78.1180  -15.2430  -32.9710 N.am     92 THR   -0.4700
   1485 CA        -79.3790  -15.6890  -32.3900 C.3      92 THR    0.3100
   1486 C         -80.4780  -15.5490  -33.4440 C.2      92 THR    0.0700
   1487 O         -81.3860  -16.3740  -33.5360 O.2      92 THR    0.0900
   1488 CB        -79.7580  -14.8310  -31.1620 C.3      92 THR    0.1400
   1489 CG2       -78.9450  -15.2390  -29.9480 C.3      92 THR    0.0900
   1490 OG1       -79.5170  -13.4490  -31.4520 O.3      92 THR   -0.6600
   1491 HN        -77.6480  -14.5080  -32.4890 H        92 THR    0.4300
   1492 HA        -79.2660  -16.7240  -32.1010 H        92 THR   -0.2700
   1493 HB        -80.8340  -14.9680  -30.9220 H        92 THR    0.0900
   1494 HG1       -79.4550  -13.0060  -30.6010 H        92 THR    0.0900
   1495 HG21      -77.8610  -15.1030  -30.1510 H        92 THR    0.0900
   1496 HG22      -79.1310  -16.3080  -29.7110 H        92 THR    0.5100
   1497 HG23      -79.2240  -14.6080  -29.0770 H        92 THR   -0.5100
   1498 N         -80.3860  -14.4960  -34.2490 N.am     93 THR   -0.4700
   1499 CA        -81.3650  -14.2480  -35.2970 C.3      93 THR    0.3100
   1500 C         -81.1590  -15.1800  -36.5030 C.2      93 THR    0.0700
   1501 O         -82.1150  -15.7140  -37.0770 O.2      93 THR    0.0900
   1502 CB        -81.2800  -12.7660  -35.7520 C.3      93 THR    0.1400
   1503 CG2       -82.3620  -12.4430  -36.7820 C.3      93 THR    0.0900
   1504 OG1       -81.4230  -11.9150  -34.6040 O.3      93 THR   -0.6600
   1505 HN        -79.6460  -13.8330  -34.1720 H        93 THR    0.4300
   1506 HA        -82.3460  -14.4670  -34.9020 H        93 THR   -0.2700
   1507 HB        -80.2970  -12.5700  -36.2300 H        93 THR    0.0900
   1508 HG1       -80.5650  -11.9000  -34.1770 H        93 THR    0.0900
   1509 HG21      -83.3530  -12.7850  -36.4140 H        93 THR    0.0900
   1510 HG22      -82.1400  -12.9610  -37.7380 H        93 THR    0.5100
   1511 HG23      -82.4050  -11.3460  -36.9520 H        93 THR   -0.5100
   1512 N         -79.9090  -15.3790  -36.8960 N.am     94 THR   -0.4700
   1513 CA        -79.6430  -16.2430  -38.0250 C.3      94 THR    0.3100
   1514 C         -80.0080  -17.6810  -37.6350 C.2      94 THR    0.0700
   1515 O         -80.5080  -18.4530  -38.4620 O.2      94 THR    0.0900
   1516 CB        -78.1550  -16.0640  -38.5380 C.3      94 THR    0.1400
   1517 CG2       -77.2350  -15.7240  -37.4110 C.3      94 THR    0.0900
   1518 OG1       -77.7040  -17.2360  -39.2240 O.3      94 THR   -0.6600
   1519 HN        -79.1240  -14.9590  -36.4480 H        94 THR    0.4300
   1520 HA        -80.3410  -15.9900  -38.8090 H        94 THR   -0.2700
   1521 HB        -78.1040  -15.2020  -39.2360 H        94 THR    0.0900
   1522 HG1       -78.1970  -17.2670  -40.0470 H        94 THR    0.0900
   1523 HG21      -77.3790  -16.4390  -36.5710 H        94 THR    0.0900
   1524 HG22      -77.4480  -14.6980  -37.0440 H        94 THR    0.5100
   1525 HG23      -76.1790  -15.7880  -37.7530 H        94 THR   -0.5100
   1526 N         -79.8040  -18.0360  -36.3680 N.am     95 LEU   -0.4700
   1527 CA        -80.1720  -19.3680  -35.9060 C.3      95 LEU    0.3100
   1528 C         -81.6730  -19.5150  -36.0700 C.2      95 LEU    0.0700
   1529 O         -82.1620  -20.3860  -36.7790 O.2      95 LEU    0.0900
   1530 CB        -79.8180  -19.5640  -34.4230 C.3      95 LEU   -0.1800
   1531 CG        -80.4540  -20.7470  -33.6640 C.3      95 LEU    0.0900
   1532 CD1       -80.2260  -22.0670  -34.4120 C.3      95 LEU    0.0900
   1533 CD2       -79.8640  -20.8150  -32.2590 C.3      95 LEU   -0.0900
   1534 HN        -79.4010  -17.4230  -35.6940 H        95 LEU    0.0900
   1535 HA        -79.6410  -20.0870  -36.5130 H        95 LEU   -0.2700
   1536 HB1       -80.1090  -18.6360  -33.8900 H        95 LEU    0.0900
   1537 HB2       -78.7170  -19.6870  -34.3610 H        95 LEU    0.0900
   1538 HG        -81.5450  -20.5700  -33.5600 H        95 LEU    0.0900
   1539 HD11      -79.1370  -22.2640  -34.5170 H        95 LEU   -0.2700
   1540 HD12      -80.6750  -22.0110  -35.4260 H        95 LEU    0.0900
   1541 HD13      -80.6850  -22.9060  -33.8470 H        95 LEU    0.0900
   1542 HD21      -79.9130  -19.8150  -31.7760 H        95 LEU    0.0900
   1543 HD22      -78.8000  -21.1330  -32.3100 H        95 LEU    0.5100
   1544 HD23      -80.4410  -21.5360  -31.6410 H        95 LEU   -0.5100
   1545 N         -82.4030  -18.6380  -35.4010 N.am     96 TYR   -0.4700
   1546 CA        -83.8540  -18.6450  -35.4490 C.3      96 TYR    0.3100
   1547 C         -84.3680  -18.5840  -36.8820 C.2      96 TYR    0.0700
   1548 O         -85.3520  -19.2410  -37.2270 O.2      96 TYR    0.0900
   1549 CB        -84.3810  -17.4670  -34.6360 C.3      96 TYR   -0.1800
   1550 CG        -85.8720  -17.4280  -34.4700 C.ar     96 TYR    0.0900
   1551 CD1       -86.7120  -17.1610  -35.5510 C.ar     96 TYR    0.0900
   1552 CD2       -86.4510  -17.6180  -33.2180 C.ar     96 TYR    0.0000
   1553 CE1       -88.0920  -17.0780  -35.3880 C.ar     96 TYR   -0.1150
   1554 CE2       -87.8320  -17.5390  -33.0410 C.ar     96 TYR    0.1150
   1555 CZ        -88.6490  -17.2690  -34.1300 C.ar     96 TYR   -0.1150
   1556 OH        -90.0160  -17.1910  -33.9570 O.3      96 TYR    0.1150
   1557 HN        -81.9890  -17.9300  -34.8340 H        96 TYR    0.1100
   1558 HA        -84.2060  -19.5810  -35.0370 H        96 TYR   -0.5400
   1559 HB1       -84.0880  -16.5220  -35.1410 H        96 TYR    0.4300
   1560 HB2       -83.9430  -17.5070  -33.6160 H        96 TYR   -0.1150
   1561 HD1       -86.2850  -17.0150  -36.5330 H        96 TYR    0.1150
   1562 HD2       -85.8190  -17.8300  -32.3680 H        96 TYR   -0.1150
   1563 HE1       -88.7270  -16.8660  -36.2350 H        96 TYR    0.1150
   1564 HE2       -88.2640  -17.6870  -32.0620 H        96 TYR    0.5100
   1565 HH        -90.4340  -17.6150  -34.7100 H        96 TYR   -0.5100
   1566 N         -83.7150  -17.7990  -37.7290 N.am     97 THR   -0.4700
   1567 CA        -84.1420  -17.7050  -39.1190 C.3      97 THR    0.3100
   1568 C         -83.9590  -19.0590  -39.8150 C.2      97 THR    0.0700
   1569 O         -84.8290  -19.5150  -40.5610 O.2      97 THR    0.0900
   1570 CB        -83.3570  -16.6010  -39.8750 C.3      97 THR    0.1400
   1571 CG2       -83.7390  -16.5670  -41.3490 C.3      97 THR    0.0900
   1572 OG1       -83.6500  -15.3260  -39.2910 O.3      97 THR   -0.6600
   1573 HN        -82.9240  -17.2520  -37.4620 H        97 THR    0.4300
   1574 HA        -85.1990  -17.4820  -39.1270 H        97 THR   -0.2700
   1575 HB        -82.2650  -16.7920  -39.7990 H        97 THR    0.0900
   1576 HG1       -83.2320  -15.3280  -38.4280 H        97 THR    0.0900
   1577 HG21      -84.6970  -16.0210  -41.4830 H        97 THR    0.0900
   1578 HG22      -83.8640  -17.6020  -41.7310 H        97 THR    0.5100
   1579 HG23      -82.9500  -16.0460  -41.9330 H        97 THR   -0.5100
   1580 N         -82.8320  -19.7120  -39.5580 N.am     98 SER   -0.4700
   1581 CA        -82.5570  -21.0090  -40.1610 C.3      98 SER    0.3100
   1582 C         -83.5750  -22.0580  -39.7430 C.2      98 SER    0.0700
   1583 O         -83.9360  -22.9320  -40.5340 O.2      98 SER    0.0900
   1584 CB        -81.1550  -21.4840  -39.7850 C.3      98 SER    0.0500
   1585 OG        -80.1680  -20.6410  -40.3480 O.3      98 SER    0.0900
   1586 HN        -82.1310  -19.3480  -38.9470 H        98 SER    0.0900
   1587 HA        -82.6440  -20.9060  -41.2330 H        98 SER   -0.6600
   1588 HB1       -80.9990  -22.5170  -40.1630 H        98 SER    0.4300
   1589 HB2       -81.0420  -21.4740  -38.6790 H        98 SER    0.5100
   1590 HG1       -80.2300  -19.8080  -39.8760 H        98 SER   -0.5100
   1591 N         -84.0320  -21.9780  -38.4940 N.am     99 LEU   -0.4700
   1592 CA        -85.0190  -22.9170  -37.9730 C.3      99 LEU    0.3100
   1593 C         -86.3550  -22.7710  -38.6900 C.2      99 LEU    0.0700
   1594 O         -86.9830  -23.7650  -39.0350 O.2      99 LEU    0.0900
   1595 CB        -85.2010  -22.7260  -36.4640 C.3      99 LEU   -0.1800
   1596 CG        -83.9760  -23.1320  -35.6260 C.3      99 LEU    0.0900
   1597 CD1       -84.2130  -22.8230  -34.1310 C.3      99 LEU    0.0900
   1598 CD2       -83.6750  -24.6230  -35.8570 C.3      99 LEU   -0.0900
   1599 HN        -83.7200  -21.2740  -37.8600 H        99 LEU    0.0900
   1600 HA        -84.6740  -23.9180  -38.1850 H        99 LEU   -0.2700
   1601 HB1       -86.0690  -23.3360  -36.1360 H        99 LEU    0.0900
   1602 HB2       -85.4200  -21.6550  -36.2700 H        99 LEU    0.0900
   1603 HG        -83.0860  -22.5720  -35.9810 H        99 LEU    0.0900
   1604 HD11      -85.0970  -23.3840  -33.7610 H        99 LEU   -0.2700
   1605 HD12      -84.4000  -21.7370  -33.9950 H        99 LEU    0.0900
   1606 HD13      -83.3250  -23.1270  -33.5370 H        99 LEU    0.0900
   1607 HD21      -83.2870  -24.7780  -36.8860 H        99 LEU    0.0900
   1608 HD22      -84.6030  -25.2200  -35.7330 H        99 LEU    0.5100
   1609 HD23      -82.9080  -24.9700  -35.1330 H        99 LEU   -0.5100
   1610 N         -86.7870  -21.5360  -38.9350 N.am    100 HSD   -0.4700
   1611 CA        -88.0420  -21.3150  -39.6430 C.3     100 HSD    0.3100
   1612 C         -87.8600  -21.2870  -41.1520 C.2     100 HSD    0.0700
   1613 O         -88.8380  -21.2540  -41.8930 O.2     100 HSD    0.0900
   1614 CB        -88.6970  -20.0120  -39.1940 C.3     100 HSD   -0.0900
   1615 CG        -89.2230  -20.0560  -37.7970 C.ar    100 HSD    0.0900
   1616 CD2       -90.4880  -20.0670  -37.3230 C.ar    100 HSD    0.0900
   1617 ND1       -88.3990  -20.1260  -36.6940 N.ar    100 HSD   -0.3600
   1618 CE1       -89.1410  -20.1780  -35.6000 C.ar    100 HSD    0.3200
   1619 NE2       -90.4100  -20.1450  -35.9530 N.ar    100 HSD   -0.0500
   1620 HN        -86.2830  -20.7240  -38.6530 H       100 HSD    0.2500
   1621 HA        -88.6940  -22.1510  -39.4370 H       100 HSD    0.1300
   1622 HB1       -89.5430  -19.7830  -39.8780 H       100 HSD   -0.7000
   1623 HB2       -87.9470  -19.1960  -39.2590 H       100 HSD    0.2200
   1624 HD1       -87.4010  -20.1330  -36.7310 H       100 HSD    0.1000
   1625 HD2       -91.4430  -20.0280  -37.8310 H       100 HSD    0.5100
   1626 HE1       -88.7430  -20.2390  -34.5870 H       100 HSD   -0.5100
   1627 N         -86.6080  -21.2840  -41.6100 N.am    101 GLY   -0.4700
   1628 CA        -86.3460  -21.2720  -43.0370 C.3     101 GLY    0.3100
   1629 C         -86.5780  -19.9330  -43.7180 C.2     101 GLY   -0.0200
   1630 O         -86.6780  -19.8530  -44.9530 O.2     101 GLY    0.0900
   1631 HN        -85.8130  -21.2910  -41.0070 H       101 GLY    0.0900
   1632 HA1       -86.9960  -22.0050  -43.4910 H       101 GLY    0.5100
   1633 HA2       -85.3120  -21.5530  -43.1780 H       101 GLY   -0.5100
   1634 N         -86.6940  -18.8750  -42.9180 N.am    102 TYR   -0.4700
   1635 CA        -86.8780  -17.5370  -43.4630 C.3     102 TYR    0.3100
   1636 C         -86.8620  -16.4990  -42.3520 C.2     102 TYR    0.0700
   1637 O         -86.8760  -16.8470  -41.1710 O.2     102 TYR    0.0900
   1638 CB        -88.1770  -17.4430  -44.2830 C.3     102 TYR   -0.1800
   1639 CG        -89.4420  -17.2930  -43.4700 C.ar    102 TYR    0.0900
   1640 CD1       -90.0420  -18.3880  -42.8490 C.ar    102 TYR    0.0900
   1641 CD2       -90.0370  -16.0430  -43.3170 C.ar    102 TYR    0.0000
   1642 CE1       -91.2110  -18.2370  -42.0940 C.ar    102 TYR   -0.1150
   1643 CE2       -91.1980  -15.8800  -42.5660 C.ar    102 TYR    0.1150
   1644 CZ        -91.7810  -16.9760  -41.9560 C.ar    102 TYR   -0.1150
   1645 OH        -92.9240  -16.7970  -41.2010 O.3     102 TYR    0.1150
   1646 HN        -86.6620  -18.9490  -41.9240 H       102 TYR    0.1100
   1647 HA        -86.0260  -17.3140  -44.0870 H       102 TYR   -0.5400
   1648 HB1       -88.2900  -18.3690  -44.8850 H       102 TYR    0.4300
   1649 HB2       -88.1160  -16.5570  -44.9500 H       102 TYR   -0.1150
   1650 HD1       -89.5990  -19.3680  -42.9520 H       102 TYR    0.1150
   1651 HD2       -89.5890  -15.1820  -43.7910 H       102 TYR   -0.1150
   1652 HE1       -91.6680  -19.0940  -41.6210 H       102 TYR    0.1150
   1653 HE2       -91.6420  -14.9010  -42.4600 H       102 TYR    0.5100
   1654 HH        -93.3320  -15.9710  -41.4720 H       102 TYR   -0.5100
   1655 N         -86.8110  -15.2230  -42.7290 N.am    103 PHE   -0.4700
   1656 CA        -86.7680  -14.1420  -41.7510 C.3     103 PHE    0.3100
   1657 C         -88.1370  -13.7700  -41.2040 C.2     103 PHE    0.0700
   1658 O         -88.7520  -12.8010  -41.6480 O.2     103 PHE    0.0900
   1659 CB        -86.1020  -12.9050  -42.3680 C.3     103 PHE   -0.1800
   1660 CG        -84.6140  -13.0170  -42.4900 C.ar    103 PHE    0.0900
   1661 CD1       -83.8040  -12.8330  -41.3800 C.ar    103 PHE    0.0900
   1662 CD2       -84.0230  -13.3370  -43.7050 C.ar    103 PHE    0.0000
   1663 CE1       -82.4190  -12.9730  -41.4760 C.ar    103 PHE   -0.1150
   1664 CE2       -82.6420  -13.4790  -43.8130 C.ar    103 PHE    0.1150
   1665 CZ        -81.8380  -13.2990  -42.6990 C.ar    103 PHE   -0.1150
   1666 HN        -86.8000  -14.9520  -43.6880 H       103 PHE    0.1150
   1667 HA        -86.2060  -14.4850  -40.8940 H       103 PHE   -0.1150
   1668 HB1       -86.3160  -12.0200  -41.7320 H       103 PHE    0.1150
   1669 HB2       -86.5050  -12.7460  -43.3910 H       103 PHE   -0.1150
   1670 HD1       -84.2500  -12.5780  -40.4300 H       103 PHE    0.1150
   1671 HD2       -84.6430  -13.4770  -44.5770 H       103 PHE   -0.1150
   1672 HE1       -81.7990  -12.8290  -40.6020 H       103 PHE    0.1150
   1673 HE2       -82.1980  -13.7290  -44.7650 H       103 PHE    0.5100
   1674 HZ        -80.7670  -13.4120  -42.7770 H       103 PHE   -0.5100
   1675 N         -88.6080  -14.5280  -40.2160 N.am    104 VAL   -0.4700
   1676 CA        -89.9120  -14.2640  -39.6180 C.3     104 VAL    0.3100
   1677 C         -89.8950  -12.9190  -38.9060 C.2     104 VAL    0.0700
   1678 O         -90.9410  -12.3550  -38.6030 O.2     104 VAL    0.0900
   1679 CB        -90.3160  -15.3540  -38.6050 C.3     104 VAL   -0.0900
   1680 CG1       -90.0080  -16.7240  -39.1700 C.3     104 VAL    0.0900
   1681 CG2       -89.6090  -15.1350  -37.2950 C.3     104 VAL   -0.2700
   1682 HN        -88.0980  -15.2990  -39.8450 H       104 VAL    0.0900
   1683 HA        -90.6360  -14.2160  -40.4170 H       104 VAL    0.0900
   1684 HB        -91.4030  -15.2780  -38.3930 H       104 VAL    0.0900
   1685 HG11      -88.9770  -17.0300  -38.8890 H       104 VAL   -0.2700
   1686 HG12      -90.0810  -16.7020  -40.2780 H       104 VAL    0.0900
   1687 HG13      -90.7230  -17.4710  -38.7630 H       104 VAL    0.0900
   1688 HG21      -89.7330  -14.0820  -36.9660 H       104 VAL    0.0900
   1689 HG22      -88.5240  -15.3450  -37.4100 H       104 VAL    0.5100
   1690 HG23      -90.0380  -15.8030  -36.5170 H       104 VAL   -0.5100
   1691 N         -88.6970  -12.4140  -38.6290 N.am    105 PHE   -0.4700
   1692 CA        -88.5500  -11.1200  -37.9780 C.3     105 PHE    0.3100
   1693 C         -88.5160  -10.0230  -39.0410 C.2     105 PHE    0.0700
   1694 O         -88.2230   -8.8670  -38.7420 O.2     105 PHE    0.0900
   1695 CB        -87.2560  -11.0780  -37.1690 C.3     105 PHE   -0.1800
   1696 CG        -87.3300  -11.8010  -35.8580 C.ar    105 PHE    0.0900
   1697 CD1       -86.1970  -12.4230  -35.3290 C.ar    105 PHE    0.0900
   1698 CD2       -88.5260  -11.8400  -35.1320 C.ar    105 PHE    0.0000
   1699 CE1       -86.2490  -13.0750  -34.0940 C.ar    105 PHE   -0.1150
   1700 CE2       -88.5910  -12.4900  -33.8930 C.ar    105 PHE    0.1150
   1701 CZ        -87.4520  -13.1070  -33.3730 C.ar    105 PHE   -0.1150
   1702 HN        -87.8530  -12.8940  -38.8520 H       105 PHE    0.1150
   1703 HA        -89.4030  -10.9690  -37.3330 H       105 PHE   -0.1150
   1704 HB1       -86.9990  -10.0200  -36.9440 H       105 PHE    0.1150
   1705 HB2       -86.4410  -11.5510  -37.7580 H       105 PHE   -0.1150
   1706 HD1       -85.2690  -12.3990  -35.8810 H       105 PHE    0.1150
   1707 HD2       -89.4100  -11.3650  -35.5320 H       105 PHE   -0.1150
   1708 HE1       -85.3660  -13.5520  -33.6950 H       105 PHE    0.1150
   1709 HE2       -89.5190  -12.5130  -33.3410 H       105 PHE    0.5100
   1710 HZ        -87.4970  -13.6090  -32.4180 H       105 PHE   -0.5100
   1711 N         -88.8060  -10.4000  -40.2870 N.am    106 GLY   -0.4700
   1712 CA        -88.8050   -9.4510  -41.3880 C.3     106 GLY    0.3100
   1713 C         -87.4920   -8.7090  -41.5870 C.2     106 GLY   -0.0200
   1714 O         -86.4450   -9.1230  -41.0940 O.2     106 GLY    0.0900
   1715 HN        -89.0340  -11.3420  -40.5190 H       106 GLY    0.0900
   1716 HA1       -89.5830   -8.7290  -41.1910 H       106 GLY    0.5100
   1717 HA2       -89.0280  -10.0020  -42.2890 H       106 GLY   -0.5100
   1718 N         -87.5150   -7.5920  -42.3160 N.am    107 PRO   -0.2900
   1719 CA        -86.3110   -6.8000  -42.5700 C.3     107 PRO    0.0000
   1720 C         -85.5570   -6.3880  -41.3110 C.2     107 PRO    0.0900
   1721 O         -84.3310   -6.2390  -41.3170 O.2     107 PRO    0.0900
   1722 CB        -86.8570   -5.5970  -43.3330 C.3     107 PRO    0.0200
   1723 CG        -87.9920   -6.2000  -44.1050 C.3     107 PRO    0.0900
   1724 CD        -88.6660   -7.0500  -43.0550 C.3     107 PRO   -0.1800
   1725 HA        -85.5800   -7.3840  -43.1060 H       107 PRO    0.0900
   1726 HB1       -86.0910   -5.1640  -44.0100 H       107 PRO    0.0900
   1727 HB2       -87.2140   -4.8060  -42.6410 H       107 PRO   -0.1800
   1728 HG1       -88.6770   -5.4200  -44.4980 H       107 PRO    0.0900
   1729 HG2       -87.6260   -6.8170  -44.9530 H       107 PRO    0.0900
   1730 HD1       -89.3070   -6.4420  -42.3820 H       107 PRO    0.5100
   1731 HD2       -89.2590   -7.8710  -43.5050 H       107 PRO   -0.5100
   1732 N         -86.2760   -6.1830  -40.2190 N.am    108 THR   -0.4700
   1733 CA        -85.5970   -5.7840  -39.0080 C.3     108 THR    0.3100
   1734 C         -84.6640   -6.9130  -38.5740 C.2     108 THR    0.0700
   1735 O         -83.5430   -6.6660  -38.1270 O.2     108 THR    0.0900
   1736 CB        -86.6110   -5.3670  -37.8990 C.3     108 THR    0.1400
   1737 CG2       -87.9840   -5.9890  -38.1530 C.3     108 THR    0.0900
   1738 OG1       -86.1080   -5.7380  -36.6090 O.3     108 THR   -0.6600
   1739 HN        -87.2660   -6.2900  -40.1800 H       108 THR    0.4300
   1740 HA        -84.9500   -4.9550  -39.2510 H       108 THR   -0.2700
   1741 HB        -86.7640   -4.2670  -37.9220 H       108 THR    0.0900
   1742 HG1       -85.2090   -5.4030  -36.5690 H       108 THR    0.0900
   1743 HG21      -87.9930   -7.0470  -37.8110 H       108 THR    0.0900
   1744 HG22      -88.2150   -5.9660  -39.2390 H       108 THR    0.5100
   1745 HG23      -88.7630   -5.4290  -37.5930 H       108 THR   -0.5100
   1746 N         -85.1040   -8.1570  -38.7400 N.am    109 GLY   -0.4700
   1747 CA        -84.2500   -9.2780  -38.3720 C.3     109 GLY    0.3100
   1748 C         -83.0210   -9.3370  -39.2730 C.2     109 GLY   -0.0200
   1749 O         -81.8870   -9.5660  -38.8270 O.2     109 GLY    0.0900
   1750 HN        -86.0050   -8.3740  -39.1080 H       109 GLY    0.0900
   1751 HA1       -84.8180  -10.1900  -38.4780 H       109 GLY    0.5100
   1752 HA2       -83.9400   -9.1490  -37.3460 H       109 GLY   -0.5100
   1753 N         -83.2560   -9.1220  -40.5630 N.am    110 CYS   -0.4700
   1754 CA        -82.2040   -9.1310  -41.5520 C.3     110 CYS    0.3100
   1755 C         -81.1870   -8.0430  -41.2520 C.2     110 CYS    0.0700
   1756 O         -79.9860   -8.2380  -41.4530 O.2     110 CYS    0.0900
   1757 CB        -82.8220   -8.9240  -42.9210 C.3     110 CYS   -0.1000
   1758 SG        -81.7060   -8.6940  -44.3360 S.3     110 CYS    0.0900
   1759 HN        -84.1740   -8.9440  -40.9080 H       110 CYS    0.0900
   1760 HA        -81.6920  -10.0820  -41.5020 H       110 CYS   -0.0800
   1761 HB1       -83.4720   -8.0280  -42.8530 H       110 CYS    0.5100
   1762 HB2       -83.4570   -9.8090  -43.1300 H       110 CYS   -0.5100
   1763 N         -81.6480   -6.8930  -40.7630 N.am    111 ASN   -0.4700
   1764 CA        -80.7100   -5.8340  -40.4430 C.3     111 ASN    0.3100
   1765 C         -79.8150   -6.2670  -39.3000 C.2     111 ASN    0.0700
   1766 O         -78.6110   -6.0510  -39.3300 O.2     111 ASN    0.0900
   1767 CB        -81.4300   -4.5440  -40.0660 C.3     111 ASN   -0.1800
   1768 CG        -81.9050   -3.7730  -41.2780 C.2     111 ASN    0.0900
   1769 ND2       -82.8870   -2.9030  -41.0750 N.am    111 ASN    0.0900
   1770 OD1       -81.3830   -3.9420  -42.3880 O.2     111 ASN    0.5500
   1771 HN        -82.6150   -6.7130  -40.6020 H       111 ASN   -0.5500
   1772 HA        -80.0860   -5.6710  -41.3100 H       111 ASN   -0.6200
   1773 HB1       -80.7370   -3.8980  -39.4850 H       111 ASN    0.3200
   1774 HB2       -82.3120   -4.7920  -39.4370 H       111 ASN    0.3000
   1775 HD21      -83.2440   -2.3640  -41.8370 H       111 ASN    0.5100
   1776 HD22      -83.2700   -2.7880  -40.1580 H       111 ASN   -0.5100
   1777 N         -80.3960   -6.8890  -38.2860 N.am    112 LEU   -0.4700
   1778 CA        -79.6120   -7.3570  -37.1570 C.3     112 LEU    0.3100
   1779 C         -78.5130   -8.3400  -37.5840 C.2     112 LEU    0.0700
   1780 O         -77.3440   -8.2120  -37.1970 O.2     112 LEU    0.0900
   1781 CB        -80.5420   -8.0380  -36.1550 C.3     112 LEU   -0.1800
   1782 CG        -81.4460   -7.1020  -35.3680 C.3     112 LEU    0.0900
   1783 CD1       -82.5870   -7.8810  -34.7410 C.3     112 LEU    0.0900
   1784 CD2       -80.6080   -6.4050  -34.3080 C.3     112 LEU   -0.0900
   1785 HN        -81.3780   -7.0620  -38.2530 H       112 LEU    0.0900
   1786 HA        -79.1210   -6.5090  -36.7060 H       112 LEU   -0.2700
   1787 HB1       -79.9170   -8.6030  -35.4330 H       112 LEU    0.0900
   1788 HB2       -81.1850   -8.7530  -36.7120 H       112 LEU    0.0900
   1789 HG        -81.8570   -6.3260  -36.0480 H       112 LEU    0.0900
   1790 HD11      -82.1880   -8.6560  -34.0520 H       112 LEU   -0.2700
   1791 HD12      -83.1820   -8.3830  -35.5340 H       112 LEU    0.0900
   1792 HD13      -83.2410   -7.1940  -34.1620 H       112 LEU    0.0900
   1793 HD21      -79.7920   -5.8230  -34.7880 H       112 LEU    0.0900
   1794 HD22      -80.1550   -7.1580  -33.6290 H       112 LEU    0.5100
   1795 HD23      -81.2440   -5.7080  -33.7220 H       112 LEU   -0.5100
   1796 N         -78.9120   -9.3200  -38.3910 N.am    113 GLU   -0.4700
   1797 CA        -78.0210  -10.3570  -38.8820 C.3     113 GLU    0.3100
   1798 C         -76.8970   -9.7440  -39.6930 C.2     113 GLU    0.0700
   1799 O         -75.7240  -10.0610  -39.4880 O.2     113 GLU    0.0900
   1800 CB        -78.8170  -11.3350  -39.7530 C.3     113 GLU   -0.1800
   1801 CG        -78.4650  -12.8150  -39.5850 C.3     113 GLU    0.0900
   1802 CD        -77.1430  -13.1890  -40.2370 C.2     113 GLU    0.0900
   1803 OE1       -76.9360  -12.7970  -41.4060 O.co2   113 GLU   -0.2800
   1804 OE2       -76.3220  -13.8830  -39.5890 O.co2   113 GLU    0.0900
   1805 HN        -79.8580   -9.3850  -38.7010 H       113 GLU    0.0900
   1806 HA        -77.5910  -10.8680  -38.0330 H       113 GLU    0.6200
   1807 HB1       -78.6500  -11.0610  -40.8160 H       113 GLU   -0.7600
   1808 HB2       -79.8930  -11.2080  -39.5130 H       113 GLU   -0.7600
   1809 HG1       -79.2680  -13.4300  -40.0420 H       113 GLU    0.5100
   1810 HG2       -78.3990  -13.0470  -38.5000 H       113 GLU   -0.5100
   1811 N         -77.2640   -8.8500  -40.6100 N.am    114 GLY   -0.4700
   1812 CA        -76.2780   -8.1970  -41.4590 C.3     114 GLY    0.3100
   1813 C         -75.3900   -7.1880  -40.7490 C.2     114 GLY   -0.0200
   1814 O         -74.1750   -7.1330  -40.9660 O.2     114 GLY    0.0900
   1815 HN        -78.2160   -8.5900  -40.7550 H       114 GLY    0.0900
   1816 HA1       -76.8160   -7.6880  -42.2450 H       114 GLY    0.5100
   1817 HA2       -75.6510   -8.9710  -41.8760 H       114 GLY   -0.5100
   1818 N         -75.9910   -6.3790  -39.8840 N.am    115 PHE   -0.4700
   1819 CA        -75.2290   -5.3800  -39.1650 C.3     115 PHE    0.3100
   1820 C         -74.1080   -5.9760  -38.3250 C.2     115 PHE    0.0700
   1821 O         -72.9370   -5.7170  -38.5800 O.2     115 PHE    0.0900
   1822 CB        -76.1460   -4.5650  -38.2640 C.3     115 PHE   -0.1800
   1823 CG        -75.4500   -3.4430  -37.5570 C.ar    115 PHE    0.0900
   1824 CD1       -74.9890   -2.3430  -38.2700 C.ar    115 PHE    0.0900
   1825 CD2       -75.2670   -3.4830  -36.1750 C.ar    115 PHE    0.0000
   1826 CE1       -74.3530   -1.2950  -37.6200 C.ar    115 PHE   -0.1150
   1827 CE2       -74.6360   -2.4500  -35.5130 C.ar    115 PHE    0.1150
   1828 CZ        -74.1770   -1.3480  -36.2320 C.ar    115 PHE   -0.1150
   1829 HN        -76.9700   -6.4210  -39.6940 H       115 PHE    0.1150
   1830 HA        -74.7470   -4.7400  -39.8890 H       115 PHE   -0.1150
   1831 HB1       -76.5780   -5.2280  -37.4850 H       115 PHE    0.1150
   1832 HB2       -76.9570   -4.1160  -38.8760 H       115 PHE   -0.1150
   1833 HD1       -75.1260   -2.3020  -39.3410 H       115 PHE    0.1150
   1834 HD2       -75.6220   -4.3350  -35.6150 H       115 PHE   -0.1150
   1835 HE1       -73.9970   -0.4430  -38.1810 H       115 PHE    0.1150
   1836 HE2       -74.4970   -2.4940  -34.4420 H       115 PHE    0.5100
   1837 HZ        -73.6860   -0.5340  -35.7190 H       115 PHE   -0.5100
   1838 N         -74.4570   -6.7870  -37.3310 N.am    116 PHE   -0.4700
   1839 CA        -73.4570   -7.3740  -36.4440 C.3     116 PHE    0.3100
   1840 C         -72.4280   -8.2570  -37.1260 C.2     116 PHE    0.0700
   1841 O         -71.2930   -8.3890  -36.6620 O.2     116 PHE    0.0900
   1842 CB        -74.1620   -8.1270  -35.3130 C.3     116 PHE   -0.1800
   1843 CG        -74.9120   -7.2180  -34.3860 C.ar    116 PHE    0.0900
   1844 CD1       -74.2200   -6.3660  -33.5180 C.ar    116 PHE    0.0900
   1845 CD2       -76.3050   -7.1620  -34.4180 C.ar    116 PHE    0.0000
   1846 CE1       -74.8990   -5.4750  -32.6970 C.ar    116 PHE   -0.1150
   1847 CE2       -77.0030   -6.2650  -33.5960 C.ar    116 PHE    0.1150
   1848 CZ        -76.2960   -5.4220  -32.7330 C.ar    116 PHE   -0.1150
   1849 HN        -75.4070   -7.0290  -37.1480 H       116 PHE    0.1150
   1850 HA        -72.8450   -6.5780  -36.0470 H       116 PHE   -0.1150
   1851 HB1       -73.4090   -8.6740  -34.7060 H       116 PHE    0.1150
   1852 HB2       -74.8950   -8.8420  -35.7450 H       116 PHE   -0.1150
   1853 HD1       -73.1410   -6.4020  -33.4850 H       116 PHE    0.1150
   1854 HD2       -76.8530   -7.8160  -35.0810 H       116 PHE   -0.1150
   1855 HE1       -74.3500   -4.8250  -32.0320 H       116 PHE    0.1150
   1856 HE2       -78.0810   -6.2260  -33.6290 H       116 PHE    0.5100
   1857 HZ        -76.8280   -4.7310  -32.0950 H       116 PHE   -0.5100
   1858 N         -72.8120   -8.8700  -38.2350 N.am    117 ALA   -0.4700
   1859 CA        -71.8620   -9.6990  -38.9370 C.3     117 ALA    0.3100
   1860 C         -70.8480   -8.7200  -39.5230 C.2     117 ALA    0.0700
   1861 O         -69.6560   -8.7910  -39.2520 O.2     117 ALA    0.0900
   1862 CB        -72.5610  -10.4730  -40.0220 C.3     117 ALA   -0.2700
   1863 HN        -73.7290   -8.7930  -38.6180 H       117 ALA    0.0900
   1864 HA        -71.4080  -10.3720  -38.2250 H       117 ALA    0.0900
   1865 HB1       -73.0340   -9.7750  -40.7450 H       117 ALA    0.0900
   1866 HB2       -73.3520  -11.1150  -39.5770 H       117 ALA    0.5100
   1867 HB3       -71.8290  -11.1060  -40.5670 H       117 ALA   -0.5100
   1868 N         -71.3530   -7.7670  -40.2910 N.am    118 THR   -0.4700
   1869 CA        -70.5210   -6.7560  -40.9080 C.3     118 THR    0.3100
   1870 C         -69.6980   -6.0300  -39.8570 C.2     118 THR    0.0700
   1871 O         -68.5030   -5.8330  -40.0280 O.2     118 THR    0.0900
   1872 CB        -71.3890   -5.7510  -41.6840 C.3     118 THR    0.1400
   1873 CG2       -70.5360   -4.8150  -42.4920 C.3     118 THR    0.0900
   1874 OG1       -72.2300   -6.4670  -42.5950 O.3     118 THR   -0.6600
   1875 HN        -72.3300   -7.7040  -40.4790 H       118 THR    0.4300
   1876 HA        -69.8300   -7.2500  -41.5750 H       118 THR   -0.2700
   1877 HB        -72.0260   -5.1740  -40.9800 H       118 THR    0.0900
   1878 HG1       -73.0360   -6.6620  -42.1140 H       118 THR    0.0900
   1879 HG21      -69.9270   -5.3890  -43.2230 H       118 THR    0.0900
   1880 HG22      -69.8510   -4.2540  -41.8220 H       118 THR    0.5100
   1881 HG23      -71.1800   -4.1020  -43.0500 H       118 THR   -0.5100
   1882 N         -70.3270   -5.6480  -38.7520 N.am    119 LEU   -0.4700
   1883 CA        -69.6300   -4.9450  -37.6870 C.3     119 LEU    0.3100
   1884 C         -68.5010   -5.8010  -37.1140 C.2     119 LEU    0.0700
   1885 O         -67.3600   -5.3540  -36.9880 O.2     119 LEU    0.0900
   1886 CB        -70.6110   -4.5800  -36.5750 C.3     119 LEU   -0.1800
   1887 CG        -70.0460   -3.7470  -35.4210 C.3     119 LEU    0.0900
   1888 CD1       -69.7730   -2.3200  -35.8930 C.3     119 LEU    0.0900
   1889 CD2       -71.0360   -3.7490  -34.2580 C.3     119 LEU   -0.0900
   1890 HN        -71.2970   -5.8230  -38.6040 H       119 LEU    0.0900
   1891 HA        -69.1840   -4.0550  -38.1050 H       119 LEU   -0.2700
   1892 HB1       -71.0110   -5.5240  -36.1490 H       119 LEU    0.0900
   1893 HB2       -71.4450   -4.0080  -37.0310 H       119 LEU    0.0900
   1894 HG        -69.1000   -4.2060  -35.0610 H       119 LEU    0.0900
   1895 HD11      -70.7140   -1.8490  -36.2500 H       119 LEU   -0.2700
   1896 HD12      -69.0420   -2.3320  -36.7300 H       119 LEU    0.0900
   1897 HD13      -69.3700   -1.7150  -35.0530 H       119 LEU    0.0900
   1898 HD21      -71.2090   -4.7890  -33.9060 H       119 LEU    0.0900
   1899 HD22      -72.0060   -3.3190  -34.5870 H       119 LEU    0.5100
   1900 HD23      -70.6290   -3.1520  -33.4140 H       119 LEU   -0.5100
   1901 N         -68.8160   -7.0460  -36.7730 N.am    120 GLY   -0.4700
   1902 CA        -67.8090   -7.9300  -36.2100 C.3     120 GLY    0.3100
   1903 C         -66.6460   -8.1700  -37.1480 C.2     120 GLY   -0.0200
   1904 O         -65.4950   -8.1420  -36.7200 O.2     120 GLY    0.0900
   1905 HN        -69.7330   -7.4210  -36.8840 H       120 GLY    0.0900
   1906 HA1       -68.2830   -8.8750  -35.9890 H       120 GLY    0.5100
   1907 HA2       -67.4420   -7.4770  -35.3020 H       120 GLY   -0.5100
   1908 N         -66.9490   -8.4150  -38.4260 N.am    121 GLY   -0.4700
   1909 CA        -65.9070   -8.6460  -39.4050 C.3     121 GLY    0.3100
   1910 C         -64.9980   -7.4350  -39.5300 C.2     121 GLY   -0.0200
   1911 O         -63.7730   -7.5600  -39.4280 O.2     121 GLY    0.0900
   1912 HN        -67.8880   -8.4480  -38.7580 H       121 GLY    0.0900
   1913 HA1       -66.3750   -8.8450  -40.3590 H       121 GLY    0.5100
   1914 HA2       -65.3280   -9.5000  -39.0900 H       121 GLY   -0.5100
   1915 N         -65.5960   -6.2560  -39.7380 N.am    122 GLU   -0.4700
   1916 CA        -64.8360   -5.0220  -39.8710 C.3     122 GLU    0.3100
   1917 C         -64.0390   -4.6740  -38.6220 C.2     122 GLU    0.0700
   1918 O         -62.8910   -4.2300  -38.7280 O.2     122 GLU    0.0900
   1919 CB        -65.7570   -3.8610  -40.2380 C.3     122 GLU   -0.1800
   1920 CG        -66.1690   -3.8550  -41.7010 C.3     122 GLU    0.0900
   1921 CD        -64.9740   -3.9160  -42.6560 C.2     122 GLU    0.0900
   1922 OE1       -63.9470   -3.2530  -42.3940 O.co2   122 GLU   -0.2800
   1923 OE2       -65.0630   -4.6180  -43.6850 O.co2   122 GLU    0.0900
   1924 HN        -66.5860   -6.1720  -39.8120 H       122 GLU    0.0900
   1925 HA        -64.0910   -5.1680  -40.6390 H       122 GLU    0.6200
   1926 HB1       -65.2300   -2.9080  -40.0150 H       122 GLU   -0.7600
   1927 HB2       -66.6710   -3.9220  -39.6130 H       122 GLU   -0.7600
   1928 HG1       -66.7400   -2.9250  -41.9100 H       122 GLU    0.5100
   1929 HG2       -66.8210   -4.7340  -41.8940 H       122 GLU   -0.5100
   1930 N         -64.6260   -4.8650  -37.4360 N.am    123 ILE   -0.4700
   1931 CA        -63.8920   -4.5800  -36.2110 C.3     123 ILE    0.3100
   1932 C         -62.6450   -5.4540  -36.1750 C.2     123 ILE    0.0700
   1933 O         -61.5670   -5.0200  -35.7650 O.2     123 ILE    0.0900
   1934 CB        -64.7490   -4.8290  -34.9490 C.3     123 ILE   -0.0900
   1935 CG1       -65.6560   -3.6160  -34.7020 C.3     123 ILE    0.0900
   1936 CG2       -63.8600   -5.0360  -33.7240 C.3     123 ILE   -0.2700
   1937 CD        -66.8740   -3.9270  -33.8480 C.3     123 ILE    0.0900
   1938 HN        -65.5600   -5.2000  -37.3390 H       123 ILE    0.0900
   1939 HA        -63.5810   -3.5460  -36.2470 H       123 ILE    0.0900
   1940 HB        -65.3770   -5.7310  -35.1060 H       123 ILE   -0.1800
   1941 HG11      -66.0030   -3.2300  -35.6830 H       123 ILE    0.0900
   1942 HG12      -65.0610   -2.8280  -34.1940 H       123 ILE    0.0900
   1943 HG21      -63.0020   -4.3320  -33.7510 H       123 ILE   -0.2700
   1944 HG22      -63.4670   -6.0750  -33.7130 H       123 ILE    0.0900
   1945 HG23      -64.4440   -4.8490  -32.7970 H       123 ILE    0.0900
   1946 HD1       -66.5630   -4.1290  -32.7990 H       123 ILE    0.0900
   1947 HD2       -67.3920   -4.8270  -34.2430 H       123 ILE    0.5100
   1948 HD3       -67.5700   -3.0610  -33.8520 H       123 ILE   -0.5100
   1949 N         -62.7800   -6.6910  -36.6260 N.am    124 ALA   -0.4700
   1950 CA        -61.6420   -7.5840  -36.6530 C.3     124 ALA    0.3100
   1951 C         -60.5990   -7.0880  -37.6640 C.2     124 ALA    0.0700
   1952 O         -59.3900   -7.1200  -37.3910 O.2     124 ALA    0.0900
   1953 CB        -62.0980   -8.9740  -37.0160 C.3     124 ALA   -0.2700
   1954 HN        -63.6470   -7.0540  -36.9580 H       124 ALA    0.0900
   1955 HA        -61.1830   -7.5790  -35.6760 H       124 ALA    0.0900
   1956 HB1       -62.5800   -8.9690  -38.0180 H       124 ALA    0.0900
   1957 HB2       -62.8370   -9.3380  -36.2700 H       124 ALA    0.5100
   1958 HB3       -61.2270   -9.6630  -37.0450 H       124 ALA   -0.5100
   1959 N         -61.0670   -6.6190  -38.8290 N.am    125 LEU   -0.4700
   1960 CA        -60.1750   -6.1350  -39.8820 C.3     125 LEU    0.3100
   1961 C         -59.3820   -4.9240  -39.4190 C.2     125 LEU    0.0700
   1962 O         -58.1450   -4.9220  -39.4430 O.2     125 LEU    0.0900
   1963 CB        -60.9640   -5.7380  -41.1330 C.3     125 LEU   -0.1800
   1964 CG        -60.2980   -5.9350  -42.5050 C.3     125 LEU    0.0900
   1965 CD1       -60.6960   -4.7860  -43.4260 C.3     125 LEU    0.0900
   1966 CD2       -58.7800   -6.0310  -42.3630 C.3     125 LEU   -0.0900
   1967 HN        -62.0440   -6.5790  -39.0290 H       125 LEU    0.0900
   1968 HA        -59.4770   -6.9250  -40.1160 H       125 LEU   -0.2700
   1969 HB1       -61.2150   -4.6610  -41.0390 H       125 LEU    0.0900
   1970 HB2       -61.9030   -6.3300  -41.1340 H       125 LEU    0.0900
   1971 HG        -60.6270   -6.9000  -42.9460 H       125 LEU    0.0900
   1972 HD11      -60.3670   -3.8170  -42.9930 H       125 LEU   -0.2700
   1973 HD12      -61.8010   -4.7630  -43.5460 H       125 LEU    0.0900
   1974 HD13      -60.2140   -4.9130  -44.4190 H       125 LEU    0.0900
   1975 HD21      -58.5100   -6.8920  -41.7150 H       125 LEU    0.0900
   1976 HD22      -58.3830   -5.1010  -41.9010 H       125 LEU    0.5100
   1977 HD23      -58.3160   -6.1800  -43.3620 H       125 LEU   -0.5100
   1978 N         -60.0990   -3.8910  -38.9840 N.am    126 TRP   -0.4700
   1979 CA        -59.4360   -2.6910  -38.5280 C.3     126 TRP    0.3100
   1980 C         -58.6140   -2.9230  -37.2840 C.2     126 TRP    0.0700
   1981 O         -57.6240   -2.2330  -37.0660 O.2     126 TRP    0.0900
   1982 CB        -60.4460   -1.5670  -38.3380 C.3     126 TRP   -0.1800
   1983 CG        -60.9700   -1.0980  -39.6530 C.ar    126 TRP    0.0900
   1984 CD1       -62.1520   -1.4370  -40.2400 C.ar    126 TRP    0.0900
   1985 CD2       -60.3080   -0.2190  -40.5630 C.ar    126 TRP   -0.0300
   1986 CE2       -61.1530   -0.0620  -41.6840 C.ar    126 TRP   -0.1500
   1987 CE3       -59.0760    0.4490  -40.5430 C.ar    126 TRP    0.2200
   1988 NE1       -62.2710   -0.8160  -41.4630 N.ar    126 TRP   -0.5100
   1989 CZ2       -60.8060    0.7400  -42.7690 C.ar    126 TRP    0.3700
   1990 CZ3       -58.7330    1.2440  -41.6240 C.ar    126 TRP    0.2400
   1991 CH2       -59.5940    1.3830  -42.7210 C.ar    126 TRP    0.1100
   1992 HN        -61.0960   -3.8960  -38.9540 H       126 TRP   -0.2500
   1993 HA        -58.7010   -2.4130  -39.2690 H       126 TRP    0.1700
   1994 HB1       -59.9580   -0.7150  -37.8180 H       126 TRP   -0.2000
   1995 HB2       -61.2950   -1.9320  -37.7200 H       126 TRP    0.1400
   1996 HD1       -62.8890   -2.0980  -39.8080 H       126 TRP   -0.2700
   1997 HE1       -63.0310   -0.8990  -42.0710 H       126 TRP    0.1600
   1998 HE3       -58.3960    0.3570  -39.7090 H       126 TRP   -0.1400
   1999 HZ2       -61.4550    0.8630  -43.6250 H       126 TRP    0.1400
   2000 HZ3       -57.7860    1.7650  -41.6230 H       126 TRP    0.5100
   2001 HH2       -59.2970    2.0110  -43.5480 H       126 TRP   -0.5100
   2002 N         -58.9940   -3.9010  -36.4700 N.am    127 SER   -0.4700
   2003 CA        -58.2010   -4.2020  -35.2830 C.3     127 SER    0.3100
   2004 C         -56.8430   -4.7010  -35.7650 C.2     127 SER    0.0700
   2005 O         -55.8040   -4.3790  -35.1870 O.2     127 SER    0.0900
   2006 CB        -58.8710   -5.2700  -34.4180 C.3     127 SER    0.0500
   2007 OG        -59.9760   -4.7250  -33.7220 O.3     127 SER    0.0900
   2008 HN        -59.8090   -4.4540  -36.6240 H       127 SER    0.0900
   2009 HA        -58.0840   -3.2880  -34.7210 H       127 SER   -0.6600
   2010 HB1       -58.1430   -5.6640  -33.6770 H       127 SER    0.4300
   2011 HB2       -59.2300   -6.1010  -35.0610 H       127 SER    0.5100
   2012 HG1       -60.6990   -4.6990  -34.3520 H       127 SER   -0.5100
   2013 N         -56.8540   -5.4810  -36.8450 N.am    128 LEU   -0.4700
   2014 CA        -55.6130   -5.9930  -37.4080 C.3     128 LEU    0.3100
   2015 C         -54.6960   -4.8400  -37.8280 C.2     128 LEU    0.0700
   2016 O         -53.4760   -4.9150  -37.6970 O.2     128 LEU    0.0900
   2017 CB        -55.9100   -6.8880  -38.6090 C.3     128 LEU   -0.1800
   2018 CG        -56.5480   -8.2480  -38.3030 C.3     128 LEU    0.0900
   2019 CD1       -56.6960   -9.0320  -39.6080 C.3     128 LEU    0.0900
   2020 CD2       -55.6810   -9.0320  -37.3020 C.3     128 LEU   -0.0900
   2021 HN        -57.6950   -5.7450  -37.3080 H       128 LEU    0.0900
   2022 HA        -55.0990   -6.5510  -36.6400 H       128 LEU   -0.2700
   2023 HB1       -54.9530   -7.0740  -39.1400 H       128 LEU    0.0900
   2024 HB2       -56.5960   -6.3350  -39.2840 H       128 LEU    0.0900
   2025 HG        -57.5460   -8.0980  -37.8390 H       128 LEU    0.0900
   2026 HD11      -55.7000   -9.1880  -40.0750 H       128 LEU   -0.2700
   2027 HD12      -57.3360   -8.4670  -40.3180 H       128 LEU    0.0900
   2028 HD13      -57.1510  -10.0240  -39.4030 H       128 LEU    0.0900
   2029 HD21      -55.7300   -8.5560  -36.3000 H       128 LEU    0.0900
   2030 HD22      -54.6230   -9.0380  -37.6410 H       128 LEU    0.5100
   2031 HD23      -56.0520  -10.0770  -37.2180 H       128 LEU   -0.5100
   2032 N         -55.2960   -3.7640  -38.3310 N.am    129 VAL   -0.4700
   2033 CA        -54.5500   -2.5910  -38.7370 C.3     129 VAL    0.3100
   2034 C         -53.8510   -2.0190  -37.5150 C.2     129 VAL    0.0700
   2035 O         -52.6280   -1.8590  -37.5030 O.2     129 VAL    0.0900
   2036 CB        -55.4780   -1.5380  -39.3190 C.3     129 VAL   -0.0900
   2037 CG1       -54.6740   -0.3160  -39.7300 C.3     129 VAL    0.0900
   2038 CG2       -56.2150   -2.1200  -40.5120 C.3     129 VAL   -0.2700
   2039 HN        -56.2840   -3.7180  -38.4490 H       129 VAL    0.0900
   2040 HA        -53.8210   -2.8970  -39.4720 H       129 VAL    0.0900
   2041 HB        -56.2340   -1.2480  -38.5590 H       129 VAL    0.0900
   2042 HG11      -53.8070   -0.6210  -40.3540 H       129 VAL   -0.2700
   2043 HG12      -54.2950    0.2080  -38.8270 H       129 VAL    0.0900
   2044 HG13      -55.3120    0.3740  -40.3230 H       129 VAL    0.0900
   2045 HG21      -56.8150   -3.0010  -40.1970 H       129 VAL    0.0900
   2046 HG22      -55.4870   -2.4440  -41.2860 H       129 VAL    0.5100
   2047 HG23      -56.9020   -1.3580  -40.9400 H       129 VAL   -0.5100
   2048 N         -54.6280   -1.7250  -36.4750 N.am    130 VAL   -0.4700
   2049 CA        -54.0630   -1.1950  -35.2360 C.3     130 VAL    0.3100
   2050 C         -52.9190   -2.0690  -34.6960 C.2     130 VAL    0.0700
   2051 O         -51.8890   -1.5500  -34.2600 O.2     130 VAL    0.0900
   2052 CB        -55.1530   -1.0490  -34.1400 C.3     130 VAL   -0.0900
   2053 CG1       -54.5170   -0.9370  -32.7630 C.3     130 VAL    0.0900
   2054 CG2       -55.9950    0.1900  -34.4160 C.3     130 VAL   -0.2700
   2055 HN        -55.6170   -1.8500  -36.4930 H       130 VAL    0.0900
   2056 HA        -53.6240   -0.2340  -35.4550 H       130 VAL    0.0900
   2057 HB        -55.8200   -1.9360  -34.1650 H       130 VAL    0.0900
   2058 HG11      -53.7200   -0.1620  -32.7730 H       130 VAL   -0.2700
   2059 HG12      -54.0630   -1.9090  -32.4750 H       130 VAL    0.0900
   2060 HG13      -55.2840   -0.6460  -32.0140 H       130 VAL    0.0900
   2061 HG21      -56.4880    0.1030  -35.4080 H       130 VAL    0.0900
   2062 HG22      -55.3480    1.0940  -34.4190 H       130 VAL    0.5100
   2063 HG23      -56.7810    0.2950  -33.6380 H       130 VAL   -0.5100
   2064 N         -53.0840   -3.3910  -34.7200 N.am    131 LEU   -0.4700
   2065 CA        -52.0260   -4.2710  -34.2310 C.3     131 LEU    0.3100
   2066 C         -50.7700   -4.2030  -35.0910 C.2     131 LEU    0.0700
   2067 O         -49.6520   -4.1390  -34.5680 O.2     131 LEU    0.0900
   2068 CB        -52.5060   -5.7260  -34.1450 C.3     131 LEU   -0.1800
   2069 CG        -53.3690   -6.0470  -32.9200 C.3     131 LEU    0.0900
   2070 CD1       -53.7560   -7.5070  -32.9540 C.3     131 LEU    0.0900
   2071 CD2       -52.6090   -5.7260  -31.6250 C.3     131 LEU   -0.0900
   2072 HN        -53.9120   -3.8280  -35.0620 H       131 LEU    0.0900
   2073 HA        -51.7270   -3.9200  -33.2540 H       131 LEU   -0.2700
   2074 HB1       -51.6140   -6.3860  -34.1250 H       131 LEU    0.0900
   2075 HB2       -53.1000   -5.9500  -35.0560 H       131 LEU    0.0900
   2076 HG        -54.2840   -5.4170  -32.9310 H       131 LEU    0.0900
   2077 HD11      -52.8450   -8.1430  -32.9400 H       131 LEU   -0.2700
   2078 HD12      -54.3260   -7.7250  -33.8820 H       131 LEU    0.0900
   2079 HD13      -54.3760   -7.7550  -32.0660 H       131 LEU    0.0900
   2080 HD21      -52.4980   -4.6270  -31.5100 H       131 LEU    0.0900
   2081 HD22      -51.5970   -6.1830  -31.6580 H       131 LEU    0.5100
   2082 HD23      -53.1690   -6.1210  -30.7500 H       131 LEU   -0.5100
   2083 N         -50.9460   -4.2100  -36.4120 N.am    132 ALA   -0.4700
   2084 CA        -49.8080   -4.1600  -37.3080 C.3     132 ALA    0.3100
   2085 C         -49.0340   -2.8630  -37.0980 C.2     132 ALA    0.0700
   2086 O         -47.7980   -2.8450  -37.1020 O.2     132 ALA    0.0900
   2087 CB        -50.2750   -4.2780  -38.7370 C.3     132 ALA   -0.2700
   2088 HN        -51.8480   -4.2480  -36.8350 H       132 ALA    0.0900
   2089 HA        -49.1450   -4.9750  -37.0580 H       132 ALA    0.0900
   2090 HB1       -50.9650   -3.4430  -38.9840 H       132 ALA    0.0900
   2091 HB2       -50.8150   -5.2380  -38.8810 H       132 ALA    0.5100
   2092 HB3       -49.4030   -4.2330  -39.4250 H       132 ALA   -0.5100
   2093 N         -49.7650   -1.7680  -36.9080 N.am    133 ILE   -0.4700
   2094 CA        -49.1360   -0.4740  -36.6890 C.3     133 ILE    0.3100
   2095 C         -48.4040   -0.5030  -35.3570 C.2     133 ILE    0.0700
   2096 O         -47.2880   -0.0070  -35.2370 O.2     133 ILE    0.0900
   2097 CB        -50.1800    0.6620  -36.6870 C.3     133 ILE   -0.0900
   2098 CG1       -50.8070    0.7760  -38.0770 C.3     133 ILE    0.0900
   2099 CG2       -49.5360    1.9820  -36.2760 C.3     133 ILE   -0.2700
   2100 CD        -51.8510    1.8580  -38.2000 C.3     133 ILE    0.0900
   2101 HN        -50.7620   -1.7840  -36.9070 H       133 ILE    0.0900
   2102 HA        -48.4160   -0.3170  -37.4790 H       133 ILE    0.0900
   2103 HB        -50.9940    0.4120  -35.9740 H       133 ILE   -0.1800
   2104 HG11      -51.2790   -0.1970  -38.3290 H       133 ILE    0.0900
   2105 HG12      -49.9990    0.9850  -38.8090 H       133 ILE    0.0900
   2106 HG21      -48.7250    2.2490  -36.9870 H       133 ILE   -0.2700
   2107 HG22      -49.1000    1.8900  -35.2590 H       133 ILE    0.0900
   2108 HG23      -50.2960    2.7930  -36.2850 H       133 ILE    0.0900
   2109 HD1       -51.3720    2.8590  -38.1490 H       133 ILE    0.0900
   2110 HD2       -52.5840    1.7740  -37.3700 H       133 ILE    0.5100
   2111 HD3       -52.3780    1.7660  -39.1750 H       133 ILE   -0.5100
   2112 N         -49.0370   -1.0950  -34.3510 N.am    134 GLU   -0.4700
   2113 CA        -48.4400   -1.2080  -33.0320 C.3     134 GLU    0.3100
   2114 C         -47.1720   -2.0720  -33.1370 C.2     134 GLU    0.0700
   2115 O         -46.1550   -1.7590  -32.5170 O.2     134 GLU    0.0900
   2116 CB        -49.4620   -1.8120  -32.0570 C.3     134 GLU   -0.1800
   2117 CG        -49.0500   -1.8640  -30.5960 C.3     134 GLU    0.0900
   2118 CD        -48.1480   -3.0520  -30.2540 C.2     134 GLU    0.0900
   2119 OE1       -48.2950   -4.1430  -30.8640 O.co2   134 GLU   -0.2800
   2120 OE2       -47.3040   -2.8990  -29.3470 O.co2   134 GLU    0.0900
   2121 HN        -49.9480   -1.4880  -34.4550 H       134 GLU    0.0900
   2122 HA        -48.1420   -0.2220  -32.7070 H       134 GLU    0.6200
   2123 HB1       -49.6770   -2.8490  -32.3870 H       134 GLU   -0.7600
   2124 HB2       -50.3940   -1.2120  -32.1260 H       134 GLU   -0.7600
   2125 HG1       -49.9640   -1.9300  -29.9690 H       134 GLU    0.5100
   2126 HG2       -48.5030   -0.9300  -30.3470 H       134 GLU   -0.5100
   2127 N         -47.2180   -3.1470  -33.9330 N.am    135 ARG   -0.4700
   2128 CA        -46.0390   -3.9960  -34.1020 C.3     135 ARG    0.3100
   2129 C         -44.9620   -3.1930  -34.8210 C.2     135 ARG    0.0700
   2130 O         -43.7740   -3.3130  -34.5310 O.2     135 ARG    0.0900
   2131 CB        -46.3590   -5.2560  -34.9240 C.3     135 ARG   -0.1800
   2132 CG        -47.4190   -6.1690  -34.3230 C.3     135 ARG    0.0900
   2133 CD        -47.3100   -6.2430  -32.8020 C.3     135 ARG    0.0900
   2134 NE        -46.0500   -6.8250  -32.3390 N.pl3   135 ARG   -0.1800
   2135 CZ        -45.5180   -6.5730  -31.1420 C.cat   135 ARG    0.0900
   2136 NH1       -46.1340   -5.7470  -30.3070 N.pl3   135 ARG    0.0900
   2137 NH2       -44.3820   -7.1590  -30.7750 N.pl3   135 ARG    0.2000
   2138 HN        -48.0370   -3.4110  -34.4360 H       135 ARG    0.0900
   2139 HA        -45.6910   -4.2760  -33.1180 H       135 ARG    0.0900
   2140 HB1       -45.4220   -5.8410  -35.0380 H       135 ARG   -0.7000
   2141 HB2       -46.7080   -4.9350  -35.9280 H       135 ARG    0.4400
   2142 HG1       -47.2990   -7.1890  -34.7450 H       135 ARG    0.6400
   2143 HG2       -48.4250   -5.7830  -34.5950 H       135 ARG   -0.8000
   2144 HD1       -48.1320   -6.8750  -32.4050 H       135 ARG    0.4600
   2145 HD2       -47.3770   -5.2180  -32.3780 H       135 ARG    0.4600
   2146 HE        -45.5610   -7.4460  -32.9520 H       135 ARG   -0.8000
   2147 HH11      -46.9950   -5.3150  -30.5760 H       135 ARG    0.4600
   2148 HH12      -45.7370   -5.5560  -29.4100 H       135 ARG    0.4600
   2149 HH21      -43.9220   -7.7940  -31.3960 H       135 ARG    0.5100
   2150 HH22      -43.9880   -6.9670  -29.8750 H       135 ARG   -0.5100
   2151 N         -45.3950   -2.3640  -35.7680 N.am    136 TYR   -0.4700
   2152 CA        -44.4940   -1.5220  -36.5350 C.3     136 TYR    0.3100
   2153 C         -43.7830   -0.5530  -35.6020 C.2     136 TYR    0.0700
   2154 O         -42.5570   -0.5290  -35.5220 O.2     136 TYR    0.0900
   2155 CB        -45.2960   -0.7460  -37.5900 C.3     136 TYR   -0.1800
   2156 CG        -44.5220    0.3340  -38.3150 C.ar    136 TYR    0.0900
   2157 CD1       -43.2360    0.0910  -38.8010 C.ar    136 TYR    0.0900
   2158 CD2       -45.0860    1.5950  -38.5410 C.ar    136 TYR    0.0000
   2159 CE1       -42.5330    1.0710  -39.4870 C.ar    136 TYR   -0.1150
   2160 CE2       -44.3870    2.5790  -39.2320 C.ar    136 TYR    0.1150
   2161 CZ        -43.1140    2.3050  -39.6990 C.ar    136 TYR   -0.1150
   2162 OH        -42.4050    3.2590  -40.3780 O.3     136 TYR    0.1150
   2163 HN        -46.3630   -2.2850  -35.9950 H       136 TYR    0.1100
   2164 HA        -43.7570   -2.1540  -37.0070 H       136 TYR   -0.5400
   2165 HB1       -46.1560   -0.2490  -37.0940 H       136 TYR    0.4300
   2166 HB2       -45.6580   -1.4580  -38.3610 H       136 TYR   -0.1150
   2167 HD1       -42.7820   -0.8750  -38.6400 H       136 TYR    0.1150
   2168 HD2       -46.0790    1.8070  -38.1720 H       136 TYR   -0.1150
   2169 HE1       -41.5370    0.8690  -39.8520 H       136 TYR    0.1150
   2170 HE2       -44.8350    3.5470  -39.4030 H       136 TYR    0.5100
   2171 HH        -41.7160    2.8160  -40.8780 H       136 TYR   -0.5100
   2172 N         -44.5610    0.2450  -34.8840 N.am    137 VAL   -0.4700
   2173 CA        -43.9960    1.2100  -33.9550 C.3     137 VAL    0.3100
   2174 C         -43.1020    0.5740  -32.8920 C.2     137 VAL    0.0700
   2175 O         -42.0180    1.0650  -32.6120 O.2     137 VAL    0.0900
   2176 CB        -45.1080    2.0150  -33.2490 C.3     137 VAL   -0.0900
   2177 CG1       -44.5420    2.7400  -32.0440 C.3     137 VAL    0.0900
   2178 CG2       -45.7260    3.0120  -34.2250 C.3     137 VAL   -0.2700
   2179 HN        -45.5560    0.2200  -34.9470 H       137 VAL    0.0900
   2180 HA        -43.3530    1.8730  -34.5140 H       137 VAL    0.0900
   2181 HB        -45.9130    1.3230  -32.9190 H       137 VAL    0.0900
   2182 HG11      -43.6270    3.3010  -32.3320 H       137 VAL   -0.2700
   2183 HG12      -44.2750    2.0080  -31.2530 H       137 VAL    0.0900
   2184 HG13      -45.2910    3.4600  -31.6510 H       137 VAL    0.0900
   2185 HG21      -46.1650    2.4750  -35.0930 H       137 VAL    0.0900
   2186 HG22      -44.9460    3.7100  -34.5970 H       137 VAL    0.5100
   2187 HG23      -46.5320    3.5860  -33.7190 H       137 VAL   -0.5100
   2188 N         -43.5460   -0.5310  -32.3110 N.am    138 VAL   -0.4700
   2189 CA        -42.7840   -1.1890  -31.2580 C.3     138 VAL    0.3100
   2190 C         -41.5680   -2.0030  -31.6940 C.2     138 VAL    0.0700
   2191 O         -40.6400   -2.2030  -30.9100 O.2     138 VAL    0.0900
   2192 CB        -43.7120   -2.0980  -30.4280 C.3     138 VAL   -0.0900
   2193 CG1       -42.9240   -2.8390  -29.3580 C.3     138 VAL    0.0900
   2194 CG2       -44.8020   -1.2600  -29.8010 C.3     138 VAL   -0.2700
   2195 HN        -44.4100   -0.9580  -32.5650 H       138 VAL    0.0900
   2196 HA        -42.3440   -0.4270  -30.6320 H       138 VAL    0.0900
   2197 HB        -44.2010   -2.8340  -31.0990 H       138 VAL    0.0900
   2198 HG11      -42.2930   -2.1270  -28.7850 H       138 VAL   -0.2700
   2199 HG12      -42.2630   -3.5970  -29.8320 H       138 VAL    0.0900
   2200 HG13      -43.6220   -3.3400  -28.6530 H       138 VAL    0.0900
   2201 HG21      -45.5050   -0.9000  -30.5830 H       138 VAL    0.0900
   2202 HG22      -44.3570   -0.3780  -29.2920 H       138 VAL    0.5100
   2203 HG23      -45.3710   -1.8680  -29.0650 H       138 VAL   -0.5100
   2204 N         -41.5580   -2.4670  -32.9390 N.am    139 VAL   -0.4700
   2205 CA        -40.4530   -3.2860  -33.4170 C.3     139 VAL    0.3100
   2206 C         -39.4580   -2.5440  -34.2950 C.2     139 VAL    0.0700
   2207 O         -38.3630   -3.0390  -34.5480 O.2     139 VAL    0.0900
   2208 CB        -40.9870   -4.5220  -34.1760 C.3     139 VAL   -0.0900
   2209 CG1       -39.8380   -5.3350  -34.7550 C.3     139 VAL    0.0900
   2210 CG2       -41.8100   -5.3940  -33.2280 C.3     139 VAL   -0.2700
   2211 HN        -42.2900   -2.2800  -33.5890 H       139 VAL    0.0900
   2212 HA        -39.8700   -3.5930  -32.5620 H       139 VAL    0.0900
   2213 HB        -41.6530   -4.1890  -35.0000 H       139 VAL    0.0900
   2214 HG11      -38.9970   -5.3770  -34.0310 H       139 VAL   -0.2700
   2215 HG12      -39.4760   -4.8620  -35.6930 H       139 VAL    0.0900
   2216 HG13      -40.1770   -6.3720  -34.9660 H       139 VAL    0.0900
   2217 HG21      -42.6690   -4.8150  -32.8270 H       139 VAL    0.0900
   2218 HG22      -41.1780   -5.7260  -32.3760 H       139 VAL    0.5100
   2219 HG23      -42.2010   -6.2800  -33.7710 H       139 VAL   -0.5100
   2220 N         -39.8210   -1.3470  -34.7410 N.am    140 CYS   -0.4700
   2221 CA        -38.9350   -0.5700  -35.5980 C.3     140 CYS    0.3100
   2222 C         -38.7820    0.8510  -35.0800 C.2     140 CYS    0.0700
   2223 O         -37.8920    1.5850  -35.5040 O.2     140 CYS    0.0900
   2224 CB        -39.4900   -0.5280  -37.0290 C.3     140 CYS   -0.1100
   2225 SG        -39.9110   -2.1490  -37.7450 S.3     140 CYS    0.0900
   2226 HN        -40.7000   -0.9330  -34.5150 H       140 CYS    0.0900
   2227 HA        -37.9610   -1.0350  -35.5840 H       140 CYS   -0.2300
   2228 HB1       -38.7300   -0.0400  -37.6740 H       140 CYS    0.1600
   2229 HB2       -40.4010    0.1060  -37.0210 H       140 CYS    0.5100
   2230 HG1       -40.8070   -2.4550  -36.8180 H       140 CYS   -0.5100
   2231 N         -39.6630    1.2210  -34.1540 N.am    141 LYS   -0.4700
   2232 CA        -39.6900    2.5530  -33.5590 C.3     141 LYS    0.3100
   2233 C         -39.2460    3.6810  -34.4910 C.2     141 LYS    0.0700
   2234 O         -38.2980    4.4100  -34.1960 O.2     141 LYS    0.0900
   2235 CB        -38.8840    2.5750  -32.2540 C.3     141 LYS   -0.1800
   2236 CG        -37.5940    1.7970  -32.2890 C.3     141 LYS    0.0900
   2237 CD        -37.0300    1.6550  -30.8930 C.3     141 LYS    0.0900
   2238 CE        -35.7350    0.8660  -30.9110 C.3     141 LYS   -0.1800
   2239 NZ        -35.9200   -0.4710  -31.5400 N.4     141 LYS    0.0900
   2240 HN        -40.3570    0.5910  -33.8180 H       141 LYS    0.0900
   2241 HA        -40.7200    2.8160  -33.3690 H       141 LYS   -0.1800
   2242 HB1       -39.5210    2.1550  -31.4470 H       141 LYS    0.0900
   2243 HB2       -38.6450    3.6320  -32.0110 H       141 LYS    0.0900
   2244 HG1       -36.8600    2.3270  -32.9320 H       141 LYS    0.2100
   2245 HG2       -37.7830    0.7880  -32.7160 H       141 LYS    0.0500
   2246 HD1       -37.7690    1.1300  -30.2500 H       141 LYS    0.0500
   2247 HD2       -36.8380    2.6640  -30.4710 H       141 LYS   -0.3000
   2248 HE1       -35.3770    0.7070  -29.8720 H       141 LYS    0.3300
   2249 HE2       -34.9690    1.4150  -31.5000 H       141 LYS    0.3300
   2250 HZ1       -36.0810   -0.3560  -32.5610 H       141 LYS    0.3300
   2251 HZ2       -36.7400   -0.9450  -31.1110 H       141 LYS    0.5100
   2252 HZ3       -35.0680   -1.0460  -31.3850 H       141 LYS   -0.5100
   2253 N         -39.9470    3.8410  -35.6300 N.am    142 PRO   -0.2900
   2254 CA        -39.6470    4.8730  -36.6230 C.3     142 PRO    0.0000
   2255 C         -39.7970    6.2810  -36.0640 C.2     142 PRO    0.0900
   2256 O         -38.8310    7.0440  -36.0370 O.2     142 PRO    0.0900
   2257 CB        -40.6530    4.5810  -37.7350 C.3     142 PRO    0.0200
   2258 CG        -41.8200    4.0360  -36.9840 C.3     142 PRO    0.0900
   2259 CD        -41.1510    3.0860  -36.0210 C.3     142 PRO   -0.1800
   2260 HA        -38.6120    4.8180  -36.9240 H       142 PRO    0.0900
   2261 HB1       -40.2540    3.8370  -38.4560 H       142 PRO    0.0900
   2262 HB2       -40.9250    5.5070  -38.2860 H       142 PRO   -0.1800
   2263 HG1       -42.3710    4.8390  -36.4490 H       142 PRO    0.0900
   2264 HG2       -42.5250    3.5040  -37.6580 H       142 PRO    0.0900
   2265 HD1       -41.7850    2.8830  -35.1330 H       142 PRO    0.5100
   2266 HD2       -40.8660    2.1330  -36.5120 H       142 PRO   -0.5100
   2267 N         -41.0030    6.6340  -35.6180 N.am    143 MET   -0.4700
   2268 CA        -41.2300    7.9600  -35.0550 C.3     143 MET    0.3100
   2269 C         -40.2550    8.1880  -33.8990 C.2     143 MET    0.0700
   2270 O         -39.6540    7.2390  -33.3970 O.2     143 MET    0.0900
   2271 CB        -42.6710    8.1040  -34.5530 C.3     143 MET   -0.1800
   2272 CG        -43.0140    9.5110  -34.0670 C.3     143 MET    0.0900
   2273 SD        -43.0090   10.7620  -35.3850 S.3     143 MET    0.0900
   2274 CE        -41.2460   11.1600  -35.5280 C.3     143 MET   -0.1400
   2275 HN        -41.7890    6.0210  -35.6510 H       143 MET    0.0900
   2276 HA        -41.0270    8.6890  -35.8260 H       143 MET    0.0900
   2277 HB1       -42.8260    7.3940  -33.7130 H       143 MET   -0.0900
   2278 HB2       -43.3620    7.8380  -35.3810 H       143 MET   -0.2200
   2279 HG1       -42.2770    9.7990  -33.2900 H       143 MET    0.0900
   2280 HG2       -44.0210    9.4810  -33.5990 H       143 MET    0.0900
   2281 HE1       -40.6750   10.3150  -35.9680 H       143 MET    0.0900
   2282 HE2       -40.8200   11.3760  -34.5250 H       143 MET    0.5100
   2283 HE3       -41.1050   12.0460  -36.1820 H       143 MET   -0.5100
   2284 N         -40.0980    9.4410  -33.4780 N.am    144 SER   -0.4700
   2285 CA        -39.1810    9.7930  -32.3980 C.3     144 SER    0.3100
   2286 C         -39.4140    9.0410  -31.0920 C.2     144 SER    0.0700
   2287 O         -39.9840    7.9510  -31.0770 O.2     144 SER    0.0900
   2288 CB        -39.2390   11.3020  -32.1330 C.3     144 SER    0.0500
   2289 OG        -38.7570   12.0380  -33.2450 O.3     144 SER    0.0900
   2290 HN        -40.6020   10.1980  -33.8830 H       144 SER    0.0900
   2291 HA        -38.1840    9.5000  -32.6920 H       144 SER   -0.6600
   2292 HB1       -38.6130   11.5480  -31.2470 H       144 SER    0.4300
   2293 HB2       -40.2910   11.6040  -31.9370 H       144 SER    0.5100
   2294 HG1       -37.8490   11.7560  -33.3750 H       144 SER   -0.5100
   2295 N         -38.9480    9.6290  -29.9910 N.am    145 ASN   -0.4700
   2296 CA        -39.0990    9.0340  -28.6690 C.3     145 ASN    0.3100
   2297 C         -40.5850    9.0590  -28.3190 C.2     145 ASN    0.0700
   2298 O         -41.0490    9.9090  -27.5550 O.2     145 ASN    0.0900
   2299 CB        -38.2960    9.8330  -27.6350 C.3     145 ASN   -0.1800
   2300 CG        -37.8750    8.9840  -26.4440 C.2     145 ASN    0.0900
   2301 ND2       -37.3640    9.5170  -25.4420 N.am    145 ASN    0.0900
   2302 OD1       -38.0710    7.6870  -26.5350 O.2     145 ASN    0.5500
   2303 HN        -38.4750   10.5060  -30.0220 H       145 ASN   -0.5500
   2304 HA        -38.7450    8.0140  -28.7170 H       145 ASN   -0.6200
   2305 HB1       -38.9190   10.6760  -27.2650 H       145 ASN    0.3200
   2306 HB2       -37.3840   10.2390  -28.1190 H       145 ASN    0.3000
   2307 HD21      -37.0880    8.9560  -24.6620 H       145 ASN    0.5100
   2308 HD22      -37.2270   10.5080  -25.4180 H       145 ASN   -0.5100
   2309 N         -41.3230    8.1120  -28.8880 N.am    146 PHE   -0.4700
   2310 CA        -42.7600    8.0130  -28.6960 C.3     146 PHE    0.3100
   2311 C         -43.1590    6.7570  -27.9260 C.2     146 PHE    0.0700
   2312 O         -42.4260    5.7680  -27.9100 O.2     146 PHE    0.0900
   2313 CB        -43.4300    8.0300  -30.0710 C.3     146 PHE   -0.1800
   2314 CG        -44.9070    7.8520  -30.0250 C.ar    146 PHE    0.0900
   2315 CD1       -45.7080    8.7560  -29.3350 C.ar    146 PHE    0.0900
   2316 CD2       -45.5010    6.7790  -30.6810 C.ar    146 PHE    0.0000
   2317 CE1       -47.0840    8.5950  -29.2980 C.ar    146 PHE   -0.1150
   2318 CE2       -46.8750    6.6050  -30.6510 C.ar    146 PHE    0.1150
   2319 CZ        -47.6680    7.5160  -29.9600 C.ar    146 PHE   -0.1150
   2320 HN        -40.9200    7.4190  -29.4800 H       146 PHE    0.1150
   2321 HA        -43.0870    8.8510  -28.0970 H       146 PHE   -0.1150
   2322 HB1       -43.0190    7.2040  -30.6880 H       146 PHE    0.1150
   2323 HB2       -43.2340    9.0080  -30.5610 H       146 PHE   -0.1150
   2324 HD1       -45.2540    9.5920  -28.8240 H       146 PHE    0.1150
   2325 HD2       -44.8850    6.0740  -31.2190 H       146 PHE   -0.1150
   2326 HE1       -47.7010    9.3000  -28.7610 H       146 PHE    0.1150
   2327 HE2       -47.3280    5.7690  -31.1620 H       146 PHE    0.5100
   2328 HZ        -48.7390    7.3850  -29.9360 H       146 PHE   -0.5100
   2329 N         -44.3260    6.8000  -27.2840 N.am    147 ARG   -0.4700
   2330 CA        -44.8110    5.6570  -26.5200 C.3     147 ARG    0.3100
   2331 C         -46.2340    5.2340  -26.8850 C.2     147 ARG    0.0700
   2332 O         -47.2070    5.9450  -26.6100 O.2     147 ARG    0.0900
   2333 CB        -44.7500    5.9500  -25.0150 C.3     147 ARG   -0.1800
   2334 CG        -45.5190    7.1920  -24.5930 C.3     147 ARG    0.0900
   2335 CD        -45.6150    7.3030  -23.0840 C.3     147 ARG    0.0900
   2336 NE        -46.0680    8.6290  -22.6710 N.pl3   147 ARG   -0.1800
   2337 CZ        -45.3680    9.7450  -22.8540 C.cat   147 ARG    0.0900
   2338 NH1       -44.1790    9.6990  -23.4430 N.pl3   147 ARG    0.0900
   2339 NH2       -45.8530   10.9110  -22.4440 N.pl3   147 ARG    0.2000
   2340 HN        -44.9120    7.6060  -27.2960 H       147 ARG    0.0900
   2341 HA        -44.1930    4.8050  -26.7630 H       147 ARG    0.0900
   2342 HB1       -43.6860    6.0800  -24.7260 H       147 ARG   -0.7000
   2343 HB2       -45.1680    5.0770  -24.4700 H       147 ARG    0.4400
   2344 HG1       -46.5440    7.1480  -25.0200 H       147 ARG    0.6400
   2345 HG2       -45.0030    8.0920  -24.9920 H       147 ARG   -0.8000
   2346 HD1       -44.6150    7.1300  -22.6310 H       147 ARG    0.4600
   2347 HD2       -46.3430    6.5590  -22.6990 H       147 ARG    0.4600
   2348 HE        -46.9590    8.7030  -22.2250 H       147 ARG   -0.8000
   2349 HH11      -43.8080    8.8230  -23.7530 H       147 ARG    0.4600
   2350 HH12      -43.6550   10.5400  -23.5800 H       147 ARG    0.4600
   2351 HH21      -46.7470   10.9510  -21.9980 H       147 ARG    0.5100
   2352 HH22      -45.3250   11.7490  -22.5820 H       147 ARG   -0.5100
   2353 N         -46.3470    4.0650  -27.5150 N.am    148 PHE   -0.4700
   2354 CA        -47.6430    3.5130  -27.8890 C.3     148 PHE    0.3100
   2355 C         -48.1310    2.7670  -26.6400 C.2     148 PHE    0.0700
   2356 O         -48.1200    1.5330  -26.5910 O.2     148 PHE    0.0900
   2357 CB        -47.4810    2.5440  -29.0710 C.3     148 PHE   -0.1800
   2358 CG        -48.7670    2.2330  -29.7860 C.ar    148 PHE    0.0900
   2359 CD1       -49.7970    1.5570  -29.1400 C.ar    148 PHE    0.0900
   2360 CD2       -48.9520    2.6300  -31.1030 C.ar    148 PHE    0.0000
   2361 CE1       -50.9960    1.2840  -29.7950 C.ar    148 PHE   -0.1150
   2362 CE2       -50.1480    2.3620  -31.7650 C.ar    148 PHE    0.1150
   2363 CZ        -51.1700    1.6890  -31.1100 C.ar    148 PHE   -0.1150
   2364 HN        -45.5500    3.5170  -27.7590 H       148 PHE    0.1150
   2365 HA        -48.2940    4.3330  -28.1580 H       148 PHE   -0.1150
   2366 HB1       -47.0710    1.5800  -28.7010 H       148 PHE    0.1150
   2367 HB2       -46.7910    2.9900  -29.8180 H       148 PHE   -0.1150
   2368 HD1       -49.6650    1.2390  -28.1160 H       148 PHE    0.1150
   2369 HD2       -48.1600    3.1530  -31.6190 H       148 PHE   -0.1150
   2370 HE1       -51.7870    0.7590  -29.2790 H       148 PHE    0.1150
   2371 HE2       -50.2790    2.6780  -32.7910 H       148 PHE    0.5100
   2372 HZ        -52.0990    1.4800  -31.6220 H       148 PHE   -0.5100
   2373 N         -48.5470    3.5310  -25.6270 N.am    149 GLY   -0.4700
   2374 CA        -48.9920    2.9420  -24.3790 C.3     149 GLY    0.3100
   2375 C         -50.4800    2.7370  -24.2370 C.2     149 GLY   -0.0200
   2376 O         -51.2020    2.6180  -25.2240 O.2     149 GLY    0.0900
   2377 HN        -48.5710    4.5270  -25.6820 H       149 GLY    0.0900
   2378 HA1       -48.6640    3.5960  -23.5840 H       149 GLY    0.5100
   2379 HA2       -48.5080    1.9800  -24.2920 H       149 GLY   -0.5100
   2380 N         -50.9390    2.6980  -22.9920 N.am    150 GLU   -0.4700
   2381 CA        -52.3450    2.4890  -22.6980 C.3     150 GLU    0.3100
   2382 C         -53.2640    3.5110  -23.3400 C.2     150 GLU    0.0700
   2383 O         -54.3370    3.1790  -23.8370 O.2     150 GLU    0.0900
   2384 CB        -52.5710    2.4900  -21.1860 C.3     150 GLU   -0.1800
   2385 CG        -52.0470    1.2460  -20.4920 C.3     150 GLU    0.0900
   2386 CD        -52.7770    0.9670  -19.1920 C.2     150 GLU    0.0900
   2387 OE1       -54.0300    0.9260  -19.2170 O.co2   150 GLU   -0.2800
   2388 OE2       -52.1050    0.7810  -18.1530 O.co2   150 GLU    0.0900
   2389 HN        -50.3400    2.8120  -22.2030 H       150 GLU    0.0900
   2390 HA        -52.6420    1.5430  -23.1230 H       150 GLU    0.6200
   2391 HB1       -53.6610    2.5710  -20.9910 H       150 GLU   -0.7600
   2392 HB2       -52.0610    3.3760  -20.7540 H       150 GLU   -0.7600
   2393 HG1       -50.9680    1.3810  -20.2720 H       150 GLU    0.5100
   2394 HG2       -52.1770    0.3730  -21.1660 H       150 GLU   -0.5100
   2395 N         -52.8360    4.7650  -23.3280 N.am    151 ASN   -0.4700
   2396 CA        -53.6260    5.8390  -23.8960 C.3     151 ASN    0.3100
   2397 C         -53.9460    5.5780  -25.3630 C.2     151 ASN    0.0700
   2398 O         -55.0990    5.6720  -25.7910 O.2     151 ASN    0.0900
   2399 CB        -52.8530    7.1420  -23.7370 C.3     151 ASN   -0.1800
   2400 CG        -52.3370    7.3200  -22.3240 C.2     151 ASN    0.0900
   2401 ND2       -51.0120    7.2530  -22.1590 N.am    151 ASN    0.0900
   2402 OD1       -53.1180    7.4960  -21.3860 O.2     151 ASN    0.5500
   2403 HN        -51.9590    5.0250  -22.9310 H       151 ASN   -0.5500
   2404 HA        -54.5700    5.8860  -23.3740 H       151 ASN   -0.6200
   2405 HB1       -53.5200    7.9950  -23.9830 H       151 ASN    0.3200
   2406 HB2       -51.9890    7.1410  -24.4350 H       151 ASN    0.3000
   2407 HD21      -50.6150    7.3640  -21.2480 H       151 ASN    0.5100
   2408 HD22      -50.4170    7.0920  -22.9460 H       151 ASN   -0.5100
   2409 N         -52.9210    5.2370  -26.1360 N.am    152 HSE   -0.4700
   2410 CA        -53.1200    4.9640  -27.5450 C.3     152 HSE    0.3100
   2411 C         -53.9420    3.6980  -27.7410 C.2     152 HSE    0.0700
   2412 O         -54.6640    3.5620  -28.7280 O.2     152 HSE    0.0900
   2413 CB        -51.7720    4.8620  -28.2580 C.3     152 HSE   -0.0800
   2414 CG        -51.0420    6.1700  -28.3350 C.ar    152 HSE    0.0900
   2415 CD2       -50.8380    7.0140  -29.3700 C.ar    152 HSE    0.0900
   2416 ND1       -50.4910    6.7760  -27.2240 N.ar    152 HSE   -0.7000
   2417 CE1       -49.9820    7.9430  -27.5770 C.ar    152 HSE    0.2200
   2418 NE2       -50.1860    8.1170  -28.8690 N.ar    152 HSE    0.2500
   2419 HN        -51.9900    5.1530  -25.7900 H       152 HSE    0.1300
   2420 HA        -53.7080    5.7680  -27.9640 H       152 HSE   -0.3600
   2421 HB1       -51.9410    4.4940  -29.2930 H       152 HSE    0.3200
   2422 HB2       -51.1320    4.1360  -27.7130 H       152 HSE   -0.0500
   2423 HD2       -51.1100    6.9020  -30.4130 H       152 HSE    0.0900
   2424 HE1       -49.4740    8.6580  -26.9310 H       152 HSE    0.5100
   2425 HE2       -49.9160    8.9150  -29.4080 H       152 HSE   -0.5100
   2426 N         -53.8420    2.7770  -26.7860 N.am    153 ALA   -0.4700
   2427 CA        -54.5990    1.5400  -26.8490 C.3     153 ALA    0.3100
   2428 C         -56.0780    1.8940  -26.9380 C.2     153 ALA    0.0700
   2429 O         -56.7820    1.4340  -27.8320 O.2     153 ALA    0.0900
   2430 CB        -54.3300    0.7010  -25.6050 C.3     153 ALA   -0.2700
   2431 HN        -53.2510    2.8940  -25.9930 H       153 ALA    0.0900
   2432 HA        -54.2970    1.0040  -27.7370 H       153 ALA    0.0900
   2433 HB1       -54.9380    1.0750  -24.7540 H       153 ALA    0.0900
   2434 HB2       -53.2560    0.7650  -25.3290 H       153 ALA    0.5100
   2435 HB3       -54.6040   -0.3590  -25.7970 H       153 ALA   -0.5100
   2436 N         -56.5370    2.7300  -26.0080 N.am    154 ILE   -0.4700
   2437 CA        -57.9300    3.1710  -25.9800 C.3     154 ILE    0.3100
   2438 C         -58.2620    3.8360  -27.3170 C.2     154 ILE    0.0700
   2439 O         -59.2740    3.5190  -27.9510 O.2     154 ILE    0.0900
   2440 CB        -58.1900    4.2230  -24.8660 C.3     154 ILE   -0.0900
   2441 CG1       -57.4140    3.8790  -23.5910 C.3     154 ILE    0.0900
   2442 CG2       -59.6820    4.3080  -24.5830 C.3     154 ILE   -0.2700
   2443 CD        -57.8130    2.5840  -22.9440 C.3     154 ILE    0.0900
   2444 HN        -55.9510    3.0930  -25.2890 H       154 ILE    0.0900
   2445 HA        -58.5460    2.2990  -25.8140 H       154 ILE    0.0900
   2446 HB        -57.8170    5.2150  -25.1970 H       154 ILE   -0.1800
   2447 HG11      -57.5680    4.6980  -22.8570 H       154 ILE    0.0900
   2448 HG12      -56.3350    3.8230  -23.8460 H       154 ILE    0.0900
   2449 HG21      -60.0630    3.3200  -24.2460 H       154 ILE   -0.2700
   2450 HG22      -60.2260    4.6010  -25.5060 H       154 ILE    0.0900
   2451 HG23      -59.8730    5.0540  -23.7820 H       154 ILE    0.0900
   2452 HD1       -57.8240    1.7680  -23.6970 H       154 ILE    0.0900
   2453 HD2       -58.8300    2.6770  -22.5060 H       154 ILE    0.5100
   2454 HD3       -57.0860    2.3190  -22.1470 H       154 ILE   -0.5100
   2455 N         -57.4080    4.7640  -27.7490 N.am    155 MET   -0.4700
   2456 CA        -57.6490    5.4410  -29.0110 C.3     155 MET    0.3100
   2457 C         -57.6560    4.4400  -30.1540 C.2     155 MET    0.0700
   2458 O         -58.3750    4.6170  -31.1400 O.2     155 MET    0.0900
   2459 CB        -56.6010    6.5310  -29.2550 C.3     155 MET   -0.1800
   2460 CG        -56.8130    7.7940  -28.4030 C.3     155 MET    0.0900
   2461 SD        -58.5410    8.4320  -28.3790 S.3     155 MET    0.0900
   2462 CE        -58.8630    8.7020  -30.1610 C.3     155 MET   -0.1400
   2463 HN        -56.5910    5.0280  -27.2420 H       155 MET    0.0900
   2464 HA        -58.6370    5.8750  -28.9730 H       155 MET    0.0900
   2465 HB1       -56.6350    6.8190  -30.3270 H       155 MET   -0.0900
   2466 HB2       -55.5980    6.1140  -29.0260 H       155 MET   -0.2200
   2467 HG1       -56.1430    8.5860  -28.7970 H       155 MET    0.0900
   2468 HG2       -56.5040    7.5590  -27.3640 H       155 MET    0.0900
   2469 HE1       -58.7670    7.7560  -30.7350 H       155 MET    0.0900
   2470 HE2       -58.1340    9.4300  -30.5760 H       155 MET    0.5100
   2471 HE3       -59.8920    9.0920  -30.3100 H       155 MET   -0.5100
   2472 N         -56.8600    3.3780  -30.0130 N.am    156 GLY   -0.4700
   2473 CA        -56.8090    2.3480  -31.0330 C.3     156 GLY    0.3100
   2474 C         -58.1450    1.6220  -31.1120 C.2     156 GLY   -0.0200
   2475 O         -58.6940    1.3930  -32.1930 O.2     156 GLY    0.0900
   2476 HN        -56.2760    3.2470  -29.2160 H       156 GLY    0.0900
   2477 HA1       -56.0290    1.6470  -30.7740 H       156 GLY    0.5100
   2478 HA2       -56.5920    2.8140  -31.9830 H       156 GLY   -0.5100
   2479 N         -58.6890    1.2700  -29.9530 N.am    157 VAL   -0.4700
   2480 CA        -59.9600    0.5770  -29.9120 C.3     157 VAL    0.3100
   2481 C         -61.0790    1.4430  -30.4920 C.2     157 VAL    0.0700
   2482 O         -61.8110    1.0090  -31.3780 O.2     157 VAL    0.0900
   2483 CB        -60.2920    0.1440  -28.4640 C.3     157 VAL   -0.0900
   2484 CG1       -61.7180   -0.3750  -28.3710 C.3     157 VAL    0.0900
   2485 CG2       -59.3250   -0.9560  -28.0310 C.3     157 VAL   -0.2700
   2486 HN        -58.2560    1.4630  -29.0750 H       157 VAL    0.0900
   2487 HA        -59.8930   -0.2870  -30.5560 H       157 VAL    0.0900
   2488 HB        -60.1730    1.0160  -27.7840 H       157 VAL    0.0900
   2489 HG11      -61.9590   -0.9900  -29.2640 H       157 VAL   -0.2700
   2490 HG12      -62.4290    0.4770  -28.3250 H       157 VAL    0.0900
   2491 HG13      -61.8320   -1.0060  -27.4640 H       157 VAL    0.0900
   2492 HG21      -58.2780   -0.5820  -28.0710 H       157 VAL    0.0900
   2493 HG22      -59.4150   -1.8290  -28.7110 H       157 VAL    0.5100
   2494 HG23      -59.5490   -1.2690  -26.9880 H       157 VAL   -0.5100
   2495 N         -61.2050    2.6770  -30.0090 N.am    158 ALA   -0.4700
   2496 CA        -62.2450    3.5750  -30.4970 C.3     158 ALA    0.3100
   2497 C         -62.1790    3.6730  -32.0110 C.2     158 ALA    0.0700
   2498 O         -63.2040    3.6800  -32.7020 O.2     158 ALA    0.0900
   2499 CB        -62.0680    4.9560  -29.8810 C.3     158 ALA   -0.2700
   2500 HN        -60.6020    3.0390  -29.3020 H       158 ALA    0.0900
   2501 HA        -63.2050    3.1600  -30.2270 H       158 ALA    0.0900
   2502 HB1       -61.0750    5.3720  -30.1540 H       158 ALA    0.0900
   2503 HB2       -62.1310    4.8870  -28.7730 H       158 ALA    0.5100
   2504 HB3       -62.8560    5.6430  -30.2580 H       158 ALA   -0.5100
   2505 N         -60.9540    3.7420  -32.5200 N.am    159 PHE   -0.4700
   2506 CA        -60.7190    3.8450  -33.9460 C.3     159 PHE    0.3100
   2507 C         -61.4150    2.7140  -34.7050 C.2     159 PHE    0.0700
   2508 O         -62.1970    2.9770  -35.6210 O.2     159 PHE    0.0900
   2509 CB        -59.2170    3.8380  -34.2140 C.3     159 PHE   -0.1800
   2510 CG        -58.8680    3.8230  -35.6680 C.ar    159 PHE    0.0900
   2511 CD1       -59.1590    4.9150  -36.4790 C.ar    159 PHE    0.0900
   2512 CD2       -58.2540    2.7060  -36.2380 C.ar    159 PHE    0.0000
   2513 CE1       -58.8450    4.9010  -37.8460 C.ar    159 PHE   -0.1150
   2514 CE2       -57.9370    2.6820  -37.5980 C.ar    159 PHE    0.1150
   2515 CZ        -58.2350    3.7890  -38.4020 C.ar    159 PHE   -0.1150
   2516 HN        -60.1410    3.7220  -31.9430 H       159 PHE    0.1150
   2517 HA        -61.1650    4.7650  -34.2970 H       159 PHE   -0.1150
   2518 HB1       -58.7660    2.9310  -33.7580 H       159 PHE    0.1150
   2519 HB2       -58.7610    4.7520  -33.7760 H       159 PHE   -0.1150
   2520 HD1       -59.6330    5.7860  -36.0510 H       159 PHE    0.1150
   2521 HD2       -58.0210    1.8500  -35.6210 H       159 PHE   -0.1150
   2522 HE1       -59.0780    5.7570  -38.4640 H       159 PHE    0.1150
   2523 HE2       -57.4630    1.8120  -38.0280 H       159 PHE    0.5100
   2524 HZ        -57.9910    3.7750  -39.4550 H       159 PHE   -0.5100
   2525 N         -61.1510    1.4660  -34.3080 N.am    160 THR   -0.4700
   2526 CA        -61.7620    0.2890  -34.9450 C.3     160 THR    0.3100
   2527 C         -63.2950    0.3620  -34.9740 C.2     160 THR    0.0700
   2528 O         -63.9250   -0.1010  -35.9270 O.2     160 THR    0.0900
   2529 CB        -61.3620   -1.0320  -34.2290 C.3     160 THR    0.1400
   2530 CG2       -59.8540   -1.0650  -33.9510 C.3     160 THR    0.0900
   2531 OG1       -62.0520   -1.1350  -32.9830 O.3     160 THR   -0.6600
   2532 HN        -60.5240    1.2760  -33.5580 H       160 THR    0.4300
   2533 HA        -61.4360    0.2650  -35.9740 H       160 THR   -0.2700
   2534 HB        -61.6320   -1.9020  -34.8650 H       160 THR    0.0900
   2535 HG1       -61.9130   -0.2980  -32.5340 H       160 THR    0.0900
   2536 HG21      -59.5950   -0.3260  -33.1630 H       160 THR    0.0900
   2537 HG22      -59.2940   -0.8090  -34.8750 H       160 THR    0.5100
   2538 HG23      -59.5560   -2.0760  -33.6010 H       160 THR   -0.5100
   2539 N         -63.9060    0.9370  -33.9410 N.am    161 TRP   -0.4700
   2540 CA        -65.3540    1.0410  -33.9260 C.3     161 TRP    0.3100
   2541 C         -65.8280    2.1070  -34.8950 C.2     161 TRP    0.0700
   2542 O         -66.9120    1.9980  -35.4800 O.2     161 TRP    0.0900
   2543 CB        -65.8710    1.3530  -32.5150 C.3     161 TRP   -0.1800
   2544 CG        -65.8440    0.1530  -31.6410 C.ar    161 TRP    0.0900
   2545 CD1       -64.7690   -0.3500  -30.9430 C.ar    161 TRP    0.0900
   2546 CD2       -66.8960   -0.7950  -31.4920 C.ar    161 TRP   -0.0300
   2547 CE2       -66.3930   -1.8600  -30.7020 C.ar    161 TRP   -0.1500
   2548 CE3       -68.2120   -0.8550  -31.9540 C.ar    161 TRP    0.2200
   2549 NE1       -65.0950   -1.5620  -30.3790 N.ar    161 TRP   -0.5100
   2550 CZ2       -67.1690   -2.9670  -30.3750 C.ar    161 TRP    0.3700
   2551 CZ3       -68.9760   -1.9520  -31.6310 C.ar    161 TRP    0.2400
   2552 CH2       -68.4540   -2.9960  -30.8490 C.ar    161 TRP    0.1100
   2553 HN        -63.4160    1.3090  -33.1570 H       161 TRP   -0.2500
   2554 HA        -65.7580    0.1000  -34.2720 H       161 TRP    0.1700
   2555 HB1       -66.9160    1.7230  -32.5810 H       161 TRP   -0.2000
   2556 HB2       -65.2330    2.1410  -32.0590 H       161 TRP    0.1400
   2557 HD1       -63.8090    0.1380  -30.8500 H       161 TRP   -0.2700
   2558 HE1       -64.5010   -2.1170  -29.8400 H       161 TRP    0.1600
   2559 HE3       -68.6370   -0.0660  -32.5550 H       161 TRP   -0.1400
   2560 HZ2       -66.7910   -3.7810  -29.7730 H       161 TRP    0.1400
   2561 HZ3       -69.9950   -2.0100  -31.9830 H       161 TRP    0.5100
   2562 HH2       -69.0820   -3.8440  -30.6170 H       161 TRP   -0.5100
   2563 N         -65.0120    3.1410  -35.0670 N.am    162 VAL   -0.4700
   2564 CA        -65.3830    4.2210  -35.9690 C.3     162 VAL    0.3100
   2565 C         -65.3720    3.7230  -37.4090 C.2     162 VAL    0.0700
   2566 O         -66.3130    3.9360  -38.1680 O.2     162 VAL    0.0900
   2567 CB        -64.4240    5.4230  -35.8510 C.3     162 VAL   -0.0900
   2568 CG1       -64.7940    6.4700  -36.8870 C.3     162 VAL    0.0900
   2569 CG2       -64.4790    6.0040  -34.4340 C.3     162 VAL   -0.2700
   2570 HN        -64.1350    3.2240  -34.6010 H       162 VAL    0.0900
   2571 HA        -66.3880    4.5240  -35.7220 H       162 VAL    0.0900
   2572 HB        -63.3790    5.0850  -36.0190 H       162 VAL    0.0900
   2573 HG11      -65.8370    6.8180  -36.7230 H       162 VAL   -0.2700
   2574 HG12      -64.7220    6.0360  -37.9070 H       162 VAL    0.0900
   2575 HG13      -64.1120    7.3440  -36.8040 H       162 VAL    0.0900
   2576 HG21      -64.5390    5.1830  -33.6870 H       162 VAL    0.0900
   2577 HG22      -65.3780    6.6480  -34.3240 H       162 VAL    0.5100
   2578 HG23      -63.5640    6.6010  -34.2330 H       162 VAL   -0.5100
   2579 N         -64.3020    3.0510  -37.7930 N.am    163 MET   -0.4700
   2580 CA        -64.2340    2.5460  -39.1510 C.3     163 MET    0.3100
   2581 C         -65.3070    1.4850  -39.3780 C.2     163 MET    0.0700
   2582 O         -66.0830    1.5690  -40.3190 O.2     163 MET    0.0900
   2583 CB        -62.8340    1.9830  -39.4310 C.3     163 MET   -0.1800
   2584 CG        -61.7410    3.0440  -39.4490 C.3     163 MET    0.0900
   2585 SD        -62.1190    4.3550  -40.6510 S.3     163 MET    0.0900
   2586 CE        -62.2940    5.7250  -39.5610 C.3     163 MET   -0.1400
   2587 HN        -63.5260    2.8660  -37.1950 H       163 MET    0.0900
   2588 HA        -64.4550    3.3590  -39.8250 H       163 MET    0.0900
   2589 HB1       -62.8500    1.4750  -40.4180 H       163 MET   -0.0900
   2590 HB2       -62.5900    1.2360  -38.6460 H       163 MET   -0.2200
   2591 HG1       -60.7760    2.5610  -39.7110 H       163 MET    0.0900
   2592 HG2       -61.6480    3.4810  -38.4320 H       163 MET    0.0900
   2593 HE1       -61.3050    6.1340  -39.2630 H       163 MET    0.0900
   2594 HE2       -62.8290    5.4140  -38.6370 H       163 MET    0.5100
   2595 HE3       -62.8670    6.5370  -40.0550 H       163 MET   -0.5100
   2596 N         -65.3850    0.4960  -38.5000 N.am    164 ALA   -0.4700
   2597 CA        -66.3900   -0.5490  -38.6630 C.3     164 ALA    0.3100
   2598 C         -67.8320   -0.0420  -38.7550 C.2     164 ALA    0.0700
   2599 O         -68.6380   -0.6070  -39.4860 O.2     164 ALA    0.0900
   2600 CB        -66.2710   -1.5710  -37.5310 C.3     164 ALA   -0.2700
   2601 HN        -64.7790    0.4210  -37.7130 H       164 ALA    0.0900
   2602 HA        -66.2300   -1.0250  -39.6190 H       164 ALA    0.0900
   2603 HB1       -66.4260   -1.0730  -36.5500 H       164 ALA    0.0900
   2604 HB2       -65.2600   -2.0300  -37.5400 H       164 ALA    0.5100
   2605 HB3       -67.0420   -2.3610  -37.6520 H       164 ALA   -0.5100
   2606 N         -68.1740    1.0110  -38.0140 N.am    165 LEU   -0.4700
   2607 CA        -69.5280    1.5410  -38.0700 C.3     165 LEU    0.3100
   2608 C         -69.7080    2.3170  -39.3690 C.2     165 LEU    0.0700
   2609 O         -70.8050    2.4060  -39.9200 O.2     165 LEU    0.0900
   2610 CB        -69.7880    2.4470  -36.8680 C.3     165 LEU   -0.1800
   2611 CG        -69.9010    1.7330  -35.5190 C.3     165 LEU    0.0900
   2612 CD1       -69.9260    2.7520  -34.3930 C.3     165 LEU    0.0900
   2613 CD2       -71.1550    0.8730  -35.5120 C.3     165 LEU   -0.0900
   2614 HN        -67.5340    1.4720  -37.4040 H       165 LEU    0.0900
   2615 HA        -70.2160    0.7090  -38.0690 H       165 LEU   -0.2700
   2616 HB1       -70.7360    2.9960  -37.0480 H       165 LEU    0.0900
   2617 HB2       -68.9550    3.1780  -36.8020 H       165 LEU    0.0900
   2618 HG        -69.0330    1.0530  -35.3850 H       165 LEU    0.0900
   2619 HD11      -70.7950    3.4340  -34.5140 H       165 LEU   -0.2700
   2620 HD12      -68.9950    3.3590  -34.4110 H       165 LEU    0.0900
   2621 HD13      -70.0160    2.2340  -33.4150 H       165 LEU    0.0900
   2622 HD21      -71.1040    0.1170  -36.3250 H       165 LEU    0.0900
   2623 HD22      -72.0520    1.5080  -35.6760 H       165 LEU    0.5100
   2624 HD23      -71.2440    0.3420  -34.5400 H       165 LEU   -0.5100
   2625 N         -68.6040    2.8650  -39.8650 N.am    166 ALA   -0.4700
   2626 CA        -68.6090    3.6140  -41.1080 C.3     166 ALA    0.3100
   2627 C         -68.9510    2.6580  -42.2440 C.2     166 ALA    0.0700
   2628 O         -69.3920    3.0740  -43.3210 O.2     166 ALA    0.0900
   2629 CB        -67.2450    4.2560  -41.3440 C.3     166 ALA   -0.2700
   2630 HN        -67.7230    2.7890  -39.4050 H       166 ALA    0.0900
   2631 HA        -69.3750    4.3730  -41.0410 H       166 ALA    0.0900
   2632 HB1       -66.4910    3.4750  -41.5810 H       166 ALA    0.0900
   2633 HB2       -66.9190    4.7980  -40.4310 H       166 ALA    0.5100
   2634 HB3       -67.3020    4.9640  -42.1990 H       166 ALA   -0.5100
   2635 N         -68.7500    1.3660  -42.0060 N.am    167 CYS   -0.4700
   2636 CA        -69.0710    0.3820  -43.0260 C.3     167 CYS    0.3100
   2637 C         -70.4230   -0.3120  -42.7610 C.2     167 CYS    0.0700
   2638 O         -71.2240   -0.5270  -43.6750 O.2     167 CYS    0.0900
   2639 CB        -67.9620   -0.6740  -43.0990 C.3     167 CYS   -0.1100
   2640 SG        -68.1690   -1.9090  -44.4250 S.3     167 CYS    0.0900
   2641 HN        -68.3820    1.0230  -41.1450 H       167 CYS    0.0900
   2642 HA        -69.1690    0.8940  -43.9710 H       167 CYS   -0.2300
   2643 HB1       -67.9250   -1.2000  -42.1210 H       167 CYS    0.1600
   2644 HB2       -66.9970   -0.1450  -43.2480 H       167 CYS    0.5100
   2645 HG1       -67.0610   -2.5760  -44.1370 H       167 CYS   -0.5100
   2646 N         -70.6890   -0.6340  -41.5020 N.am    168 ALA   -0.4700
   2647 CA        -71.9000   -1.3420  -41.1390 C.3     168 ALA    0.3100
   2648 C         -73.1820   -0.5390  -41.0130 C.2     168 ALA    0.0700
   2649 O         -74.2540   -1.0550  -41.3160 O.2     168 ALA    0.0900
   2650 CB        -71.6690   -2.1110  -39.8420 C.3     168 ALA   -0.2700
   2651 HN        -70.0720   -0.4060  -40.7530 H       168 ALA    0.0900
   2652 HA        -72.1530   -2.0180  -41.9420 H       168 ALA    0.0900
   2653 HB1       -71.5760   -1.4040  -38.9900 H       168 ALA    0.0900
   2654 HB2       -70.7320   -2.7030  -39.9140 H       168 ALA    0.5100
   2655 HB3       -72.5260   -2.7900  -39.6470 H       168 ALA   -0.5100
   2656 N         -73.0840    0.7150  -40.5790 N.am    169 ALA   -0.4700
   2657 CA        -74.2820    1.5420  -40.3700 C.3     169 ALA    0.3100
   2658 C         -74.9510    2.2150  -41.5700 C.2     169 ALA    0.0700
   2659 O         -76.1770    2.2080  -41.6730 O.2     169 ALA    0.0900
   2660 CB        -73.9960    2.5920  -39.2940 C.3     169 ALA   -0.2700
   2661 HN        -72.2080    1.1440  -40.3770 H       169 ALA    0.0900
   2662 HA        -75.0930    0.8960  -40.0650 H       169 ALA    0.0900
   2663 HB1       -73.2830    3.3510  -39.6810 H       169 ALA    0.0900
   2664 HB2       -73.5490    2.1070  -38.4010 H       169 ALA    0.5100
   2665 HB3       -74.9390    3.1060  -39.0070 H       169 ALA   -0.5100
   2666 N         -74.1730    2.8090  -42.4890 N.am    170 PRO   -0.2900
   2667 CA        -74.7700    3.4700  -43.6570 C.3     170 PRO    0.0000
   2668 C         -75.9070    2.6850  -44.3180 C.2     170 PRO    0.0900
   2669 O         -76.9170    3.2610  -44.7280 O.2     170 PRO    0.0900
   2670 CB        -73.5760    3.6660  -44.5850 C.3     170 PRO    0.0200
   2671 CG        -72.4380    3.8670  -43.6110 C.3     170 PRO    0.0900
   2672 CD        -72.7000    2.7950  -42.5830 C.3     170 PRO   -0.1800
   2673 HA        -75.2680    4.3800  -43.3630 H       170 PRO    0.0900
   2674 HB1       -73.7110    4.5540  -45.2380 H       170 PRO    0.0900
   2675 HB2       -73.4080    2.7720  -45.2240 H       170 PRO   -0.1800
   2676 HG1       -71.4530    3.7250  -44.1020 H       170 PRO    0.0900
   2677 HG2       -72.4690    4.8800  -43.1550 H       170 PRO    0.0900
   2678 HD1       -72.3440    1.8010  -42.9230 H       170 PRO    0.5100
   2679 HD2       -72.2490    3.0440  -41.6000 H       170 PRO   -0.5100
   2680 N         -75.7600    1.3590  -44.4360 N.am    171 PRO   -0.2900
   2681 CA        -76.8250    0.5650  -45.0550 C.3     171 PRO    0.0000
   2682 C         -78.0820    0.4370  -44.1850 C.2     171 PRO    0.0900
   2683 O         -79.0900   -0.1260  -44.6110 O.2     171 PRO    0.0900
   2684 CB        -76.1390   -0.7740  -45.3300 C.3     171 PRO    0.0200
   2685 CG        -75.0930   -0.8430  -44.2430 C.3     171 PRO    0.0900
   2686 CD        -74.5450    0.5490  -44.2310 C.3     171 PRO   -0.1800
   2687 HA        -77.2090    1.0630  -45.9310 H       171 PRO    0.0900
   2688 HB1       -75.6730   -0.7890  -46.3380 H       171 PRO    0.0900
   2689 HB2       -76.8570   -1.6180  -45.2520 H       171 PRO   -0.1800
   2690 HG1       -75.5460   -1.1080  -43.2640 H       171 PRO    0.0900
   2691 HG2       -74.3050   -1.5860  -44.4870 H       171 PRO    0.0900
   2692 HD1       -74.0730    0.7980  -43.2580 H       171 PRO    0.5100
   2693 HD2       -73.8240    0.7150  -45.0570 H       171 PRO   -0.5100
   2694 N         -78.0180    0.9580  -42.9620 N.am    172 LEU   -0.4700
   2695 CA        -79.1610    0.9400  -42.0540 C.3     172 LEU    0.3100
   2696 C         -80.0050    2.1820  -42.2800 C.2     172 LEU    0.0700
   2697 O         -81.1930    2.1840  -41.9910 O.2     172 LEU    0.0900
   2698 CB        -78.7120    0.9410  -40.5940 C.3     172 LEU   -0.1800
   2699 CG        -78.1250   -0.3290  -39.9980 C.3     172 LEU    0.0900
   2700 CD1       -77.7610   -0.0650  -38.5540 C.3     172 LEU    0.0900
   2701 CD2       -79.1390   -1.4620  -40.0760 C.3     172 LEU   -0.0900
   2702 HN        -77.1880    1.3840  -42.6120 H       172 LEU    0.0900
   2703 HA        -79.7370    0.0520  -42.2650 H       172 LEU   -0.2700
   2704 HB1       -79.5970    1.2110  -39.9810 H       172 LEU    0.0900
   2705 HB2       -77.9450    1.7360  -40.4900 H       172 LEU    0.0900
   2706 HG        -77.2200   -0.6290  -40.5670 H       172 LEU    0.0900
   2707 HD11      -78.6650    0.2320  -37.9790 H       172 LEU   -0.2700
   2708 HD12      -77.0170    0.7580  -38.4960 H       172 LEU    0.0900
   2709 HD13      -77.3360   -0.9840  -38.0960 H       172 LEU    0.0900
   2710 HD21      -79.4130   -1.6570  -41.1340 H       172 LEU    0.0900
   2711 HD22      -80.0590   -1.1860  -39.5170 H       172 LEU    0.5100
   2712 HD23      -78.7030   -2.3900  -39.6460 H       172 LEU   -0.5100
   2713 N         -79.3890    3.2360  -42.8150 N.am    173 VAL   -0.4700
   2714 CA        -80.0810    4.5070  -43.0340 C.3     173 VAL    0.3100
   2715 C         -80.1660    5.0310  -44.4640 C.2     173 VAL    0.0700
   2716 O         -80.2320    6.2420  -44.6640 O.2     173 VAL    0.0900
   2717 CB        -79.4530    5.6310  -42.1700 C.3     173 VAL   -0.0900
   2718 CG1       -79.5220    5.2570  -40.6950 C.3     173 VAL    0.0900
   2719 CG2       -78.0050    5.8680  -42.5860 C.3     173 VAL   -0.2700
   2720 HN        -78.4310    3.2080  -43.0880 H       173 VAL    0.0900
   2721 HA        -81.1210    4.3700  -42.7720 H       173 VAL    0.0900
   2722 HB        -80.0070    6.5790  -42.3370 H       173 VAL    0.0900
   2723 HG11      -78.8240    4.4200  -40.4810 H       173 VAL   -0.2700
   2724 HG12      -80.5530    4.9340  -40.4330 H       173 VAL    0.0900
   2725 HG13      -79.2340    6.1290  -40.0690 H       173 VAL    0.0900
   2726 HG21      -77.9580    6.1690  -43.6540 H       173 VAL    0.0900
   2727 HG22      -77.4160    4.9340  -42.4550 H       173 VAL    0.5100
   2728 HG23      -77.5610    6.6780  -41.9690 H       173 VAL   -0.5100
   2729 N         -80.1550    4.1550  -45.4670 N.am    174 GLY   -0.4700
   2730 CA        -80.2630    4.6440  -46.8280 C.3     174 GLY    0.3100
   2731 C         -79.1370    4.3960  -47.8170 C.2     174 GLY   -0.0200
   2732 O         -79.3660    4.4830  -49.0230 O.2     174 GLY    0.0900
   2733 HN        -80.0750    3.1700  -45.3350 H       174 GLY    0.0900
   2734 HA1       -80.3900    5.7110  -46.7500 H       174 GLY    0.5100
   2735 HA2       -81.1520    4.1880  -47.2370 H       174 GLY   -0.5100
   2736 N         -77.9210    4.1150  -47.3620 N.am    175 TRP   -0.4700
   2737 CA        -76.8510    3.8600  -48.3170 C.3     175 TRP    0.3100
   2738 C         -76.6450    2.3500  -48.3950 C.2     175 TRP    0.0700
   2739 O         -76.0590    1.7320  -47.5010 O.2     175 TRP    0.0900
   2740 CB        -75.5690    4.5800  -47.8960 C.3     175 TRP   -0.1800
   2741 CG        -74.5830    4.6680  -49.0020 C.ar    175 TRP    0.0900
   2742 CD1       -74.8320    4.4940  -50.3380 C.ar    175 TRP    0.0900
   2743 CD2       -73.1920    4.9590  -48.8880 C.ar    175 TRP   -0.0300
   2744 CE2       -72.6530    4.9340  -50.1970 C.ar    175 TRP   -0.1500
   2745 CE3       -72.3400    5.2270  -47.8070 C.ar    175 TRP    0.2200
   2746 NE1       -73.6820    4.6530  -51.0580 N.ar    175 TRP   -0.5100
   2747 CZ2       -71.3010    5.1720  -50.4550 C.ar    175 TRP    0.3700
   2748 CZ3       -70.9840    5.4640  -48.0630 C.ar    175 TRP    0.2400
   2749 CH2       -70.4830    5.4320  -49.3790 C.ar    175 TRP    0.1100
   2750 HN        -77.6940    4.0680  -46.3930 H       175 TRP   -0.2500
   2751 HA        -77.1770    4.2110  -49.2860 H       175 TRP    0.1700
   2752 HB1       -75.1040    4.0290  -47.0510 H       175 TRP   -0.2000
   2753 HB2       -75.8220    5.6090  -47.5640 H       175 TRP    0.1400
   2754 HD1       -75.7980    4.2630  -50.7610 H       175 TRP   -0.2700
   2755 HE1       -73.6040    4.5780  -52.0290 H       175 TRP    0.1600
   2756 HE3       -72.7040    5.2550  -46.7910 H       175 TRP   -0.1400
   2757 HZ2       -70.8950    5.1580  -51.4560 H       175 TRP    0.1400
   2758 HZ3       -70.3160    5.6750  -47.2410 H       175 TRP    0.5100
   2759 HH2       -69.4320    5.6130  -49.5480 H       175 TRP   -0.5100
   2760 N         -77.1440    1.7600  -49.4820 N.am    176 SER   -0.4700
   2761 CA        -77.1030    0.3170  -49.6790 C.3     176 SER    0.3100
   2762 C         -78.0740   -0.2390  -48.6340 C.2     176 SER    0.0700
   2763 O         -78.7820    0.5190  -47.9720 O.2     176 SER    0.0900
   2764 CB        -75.6880   -0.2320  -49.4430 C.3     176 SER    0.0500
   2765 OG        -75.6080   -1.6210  -49.7350 O.3     176 SER    0.0900
   2766 HN        -77.5720    2.2840  -50.2150 H       176 SER    0.0900
   2767 HA        -77.4200    0.1110  -50.6900 H       176 SER   -0.6600
   2768 HB1       -75.4060   -0.0800  -48.3790 H       176 SER    0.4300
   2769 HB2       -74.9690    0.3080  -50.0970 H       176 SER    0.5100
   2770 HG1       -75.5290   -1.6870  -50.6900 H       176 SER   -0.5100
   2771 N         -78.0990   -1.5570  -48.4630 N.am    177 ARG   -0.4700
   2772 CA        -79.0020   -2.1740  -47.4980 C.3     177 ARG    0.3100
   2773 C         -78.6510   -3.6350  -47.2050 C.2     177 ARG    0.0700
   2774 O         -78.0050   -4.3130  -48.0070 O.2     177 ARG    0.0900
   2775 CB        -80.4170   -2.1230  -48.0570 C.3     177 ARG   -0.1800
   2776 CG        -80.4850   -2.8250  -49.3960 C.3     177 ARG    0.0900
   2777 CD        -81.8000   -2.5990  -50.0750 C.3     177 ARG    0.0900
   2778 NE        -81.8380   -3.2740  -51.3630 N.pl3   177 ARG   -0.1800
   2779 CZ        -82.9440   -3.4290  -52.0700 C.cat   177 ARG    0.0900
   2780 NH1       -84.0840   -2.9470  -51.6010 N.pl3   177 ARG    0.0900
   2781 NH2       -82.9140   -4.0840  -53.2200 N.pl3   177 ARG    0.2000
   2782 HN        -77.5100   -2.1750  -48.9790 H       177 ARG    0.0900
   2783 HA        -78.9370   -1.6300  -46.5680 H       177 ARG    0.0900
   2784 HB1       -80.7260   -1.0630  -48.1810 H       177 ARG   -0.7000
   2785 HB2       -81.1120   -2.6190  -47.3460 H       177 ARG    0.4400
   2786 HG1       -80.3390   -3.9150  -49.2420 H       177 ARG    0.6400
   2787 HG2       -79.6700   -2.4420  -50.0470 H       177 ARG   -0.8000
   2788 HD1       -81.9540   -1.5130  -50.2510 H       177 ARG    0.4600
   2789 HD2       -82.6240   -3.0060  -49.4490 H       177 ARG    0.4600
   2790 HE        -80.9830   -3.6390  -51.7330 H       177 ARG   -0.8000
   2791 HH11      -84.1020   -2.4710  -50.7210 H       177 ARG    0.4600
   2792 HH12      -84.9290   -3.0580  -52.1250 H       177 ARG    0.4600
   2793 HH21      -82.0520   -4.4630  -53.5580 H       177 ARG    0.5100
   2794 HH22      -83.7530   -4.1990  -53.7530 H       177 ARG   -0.5100
   2795 N         -79.0780   -4.1230  -46.0490 N.am    178 TYR   -0.4700
   2796 CA        -78.8440   -5.5170  -45.7170 C.3     178 TYR    0.3100
   2797 C         -79.9180   -6.3290  -46.4320 C.2     178 TYR    0.0700
   2798 O         -81.0870   -5.9490  -46.4640 O.2     178 TYR    0.0900
   2799 CB        -78.8640   -5.7160  -44.2020 C.3     178 TYR   -0.1800
   2800 CG        -77.6120   -5.1490  -43.5890 C.ar    178 TYR    0.0900
   2801 CD1       -76.3550   -5.6030  -44.0020 C.ar    178 TYR    0.0900
   2802 CD2       -77.6670   -4.0990  -42.6820 C.ar    178 TYR    0.0000
   2803 CE1       -75.1820   -5.0160  -43.5410 C.ar    178 TYR   -0.1150
   2804 CE2       -76.4940   -3.5070  -42.2110 C.ar    178 TYR    0.1150
   2805 CZ        -75.2580   -3.9700  -42.6480 C.ar    178 TYR   -0.1150
   2806 OH        -74.1000   -3.3790  -42.2020 O.3     178 TYR    0.1150
   2807 HN        -79.5650   -3.5730  -45.3750 H       178 TYR    0.1100
   2808 HA        -77.8830   -5.8010  -46.1210 H       178 TYR   -0.5400
   2809 HB1       -78.9090   -6.7990  -43.9590 H       178 TYR    0.4300
   2810 HB2       -79.7360   -5.1880  -43.7590 H       178 TYR   -0.1150
   2811 HD1       -76.2930   -6.4290  -44.6940 H       178 TYR    0.1150
   2812 HD2       -78.6250   -3.7370  -42.3400 H       178 TYR   -0.1150
   2813 HE1       -74.2210   -5.3760  -43.8780 H       178 TYR    0.1150
   2814 HE2       -76.5470   -2.6890  -41.5060 H       178 TYR    0.5100
   2815 HH        -74.3220   -2.5100  -41.8610 H       178 TYR   -0.5100
   2816 N         -79.5160   -7.4470  -47.0250 N.am    179 ILE   -0.4700
   2817 CA        -80.4430   -8.2520  -47.8030 C.3     179 ILE    0.3100
   2818 C         -80.1450   -9.7490  -47.6590 C.2     179 ILE    0.0700
   2819 O         -79.0060  -10.1480  -47.4440 O.2     179 ILE    0.0900
   2820 CB        -80.3400   -7.8020  -49.2880 C.3     179 ILE   -0.0900
   2821 CG1       -81.5090   -8.3110  -50.1140 C.3     179 ILE    0.0900
   2822 CG2       -79.0470   -8.3000  -49.8900 C.3     179 ILE   -0.2700
   2823 CD        -81.5990   -7.6410  -51.4710 C.3     179 ILE    0.0900
   2824 HN        -78.5780   -7.7800  -46.9640 H       179 ILE    0.0900
   2825 HA        -81.4420   -8.0990  -47.4210 H       179 ILE    0.0900
   2826 HB        -80.3710   -6.6920  -49.3430 H       179 ILE   -0.1800
   2827 HG11      -82.4510   -8.1210  -49.5570 H       179 ILE    0.0900
   2828 HG12      -81.3950   -9.4060  -50.2620 H       179 ILE    0.0900
   2829 HG21      -79.0830   -9.4040  -50.0130 H       179 ILE   -0.2700
   2830 HG22      -78.1970   -8.0460  -49.2220 H       179 ILE    0.0900
   2831 HG23      -78.8910   -7.8370  -50.8880 H       179 ILE    0.0900
   2832 HD1       -80.6710   -7.8300  -52.0510 H       179 ILE    0.0900
   2833 HD2       -81.7210   -6.5450  -51.3440 H       179 ILE    0.5100
   2834 HD3       -82.4620   -8.0500  -52.0380 H       179 ILE   -0.5100
   2835 N         -81.1770  -10.6010  -47.7430 N.am    180 PRO   -0.2900
   2836 CA        -80.9330  -12.0390  -47.6220 C.3     180 PRO    0.0000
   2837 C         -80.0120  -12.6090  -48.7110 C.2     180 PRO    0.0900
   2838 O         -80.0530  -12.1870  -49.8750 O.2     180 PRO    0.0900
   2839 CB        -82.3360  -12.6220  -47.6800 C.3     180 PRO    0.0200
   2840 CG        -83.1260  -11.5970  -46.9640 C.3     180 PRO    0.0900
   2841 CD        -82.6160  -10.3100  -47.5850 C.3     180 PRO   -0.1800
   2842 HA        -80.3900  -12.2550  -46.7150 H       180 PRO    0.0900
   2843 HB1       -82.3890  -13.6070  -47.1670 H       180 PRO    0.0900
   2844 HB2       -82.6830  -12.7450  -48.7280 H       180 PRO   -0.1800
   2845 HG1       -84.2160  -11.7280  -47.1390 H       180 PRO    0.0900
   2846 HG2       -82.9320  -11.6250  -45.8720 H       180 PRO    0.0900
   2847 HD1       -83.0830  -10.1120  -48.5730 H       180 PRO    0.5100
   2848 HD2       -82.7650   -9.4390  -46.9140 H       180 PRO   -0.5100
   2849 N         -79.1870  -13.5810  -48.3220 N.am    181 GLU   -0.4700
   2850 CA        -78.2520  -14.2140  -49.2340 C.3     181 GLU    0.3100
   2851 C         -78.3560  -15.7270  -49.2210 C.2     181 GLU    0.0700
   2852 O         -78.8470  -16.3110  -48.2590 O.2     181 GLU    0.0900
   2853 CB        -76.8280  -13.8260  -48.8680 C.3     181 GLU   -0.1800
   2854 CG        -76.5250  -12.3780  -49.1090 C.3     181 GLU    0.0900
   2855 CD        -75.0450  -12.1260  -49.1190 C.2     181 GLU    0.0900
   2856 OE1       -74.4360  -12.0850  -48.0220 O.co2   181 GLU   -0.2800
   2857 OE2       -74.4930  -11.9900  -50.2340 O.co2   181 GLU    0.0900
   2858 HN        -79.1730  -13.9160  -47.3830 H       181 GLU    0.0900
   2859 HA        -78.4880  -13.8920  -50.2370 H       181 GLU    0.6200
   2860 HB1       -76.1270  -14.4380  -49.4730 H       181 GLU   -0.7600
   2861 HB2       -76.6640  -14.0480  -47.7930 H       181 GLU   -0.7600
   2862 HG1       -76.9880  -11.7670  -48.3040 H       181 GLU    0.5100
   2863 HG2       -76.9490  -12.0710  -50.0880 H       181 GLU   -0.5100
   2864 N         -77.8850  -16.3550  -50.2980 N.am    182 GLY   -0.4700
   2865 CA        -77.9030  -17.8000  -50.4000 C.3     182 GLY    0.3100
   2866 C         -79.2460  -18.4450  -50.1540 C.2     182 GLY   -0.0200
   2867 O         -80.2200  -18.1830  -50.8540 O.2     182 GLY    0.0900
   2868 HN        -77.5020  -15.8620  -51.0760 H       182 GLY    0.0900
   2869 HA1       -77.2020  -18.1820  -49.6730 H       182 GLY    0.5100
   2870 HA2       -77.5790  -18.0550  -51.3990 H       182 GLY   -0.5100
   2871 N         -79.3060  -19.3190  -49.1560 N.am    183 MET   -0.4700
   2872 CA        -80.5560  -19.9810  -48.8260 C.3     183 MET    0.3100
   2873 C         -81.4890  -19.0070  -48.1330 C.2     183 MET    0.0700
   2874 O         -82.5130  -19.4000  -47.5950 O.2     183 MET    0.0900
   2875 CB        -80.3100  -21.1680  -47.9050 C.3     183 MET   -0.1800
   2876 CG        -79.6300  -22.3440  -48.5500 C.3     183 MET    0.0900
   2877 SD        -79.5350  -23.6250  -47.3040 S.3     183 MET    0.0900
   2878 CE        -77.9770  -24.3830  -47.7390 C.3     183 MET   -0.1400
   2879 HN        -78.5130  -19.5560  -48.6000 H       183 MET    0.0900
   2880 HA        -81.0140  -20.3090  -49.7470 H       183 MET    0.0900
   2881 HB1       -81.2900  -21.5080  -47.5100 H       183 MET   -0.0900
   2882 HB2       -79.6790  -20.8240  -47.0590 H       183 MET   -0.2200
   2883 HG1       -78.6160  -22.0550  -48.9000 H       183 MET    0.0900
   2884 HG2       -80.2160  -22.6890  -49.4290 H       183 MET    0.0900
   2885 HE1       -77.2830  -23.6450  -48.1960 H       183 MET    0.0900
   2886 HE2       -78.1400  -25.2000  -48.4720 H       183 MET    0.5100
   2887 HE3       -77.4870  -24.8000  -46.8330 H       183 MET   -0.5100
   2888 N         -81.1080  -17.7330  -48.1180 N.am    184 GLN   -0.4700
   2889 CA        -81.9180  -16.6810  -47.5240 C.3     184 GLN    0.3100
   2890 C         -81.9840  -16.6920  -46.0060 C.2     184 GLN    0.0700
   2891 O         -82.9240  -16.1630  -45.4290 O.2     184 GLN    0.0900
   2892 CB        -83.3410  -16.7500  -48.0850 C.3     184 GLN   -0.1800
   2893 CG        -83.3800  -16.7750  -49.6010 C.3     184 GLN    0.0900
   2894 CD        -82.7530  -15.5380  -50.2040 C.2     184 GLN    0.0900
   2895 NE2       -81.5490  -15.6950  -50.7440 N.am    184 GLN   -0.1800
   2896 OE1       -83.3340  -14.4500  -50.1760 O.2     184 GLN    0.0900
   2897 HN        -80.2430  -17.4400  -48.5160 H       184 GLN    0.0900
   2898 HA        -81.4620  -15.7300  -47.7570 H       184 GLN    0.5500
   2899 HB1       -83.9080  -15.8640  -47.7290 H       184 GLN   -0.5500
   2900 HB2       -83.8310  -17.6690  -47.7020 H       184 GLN   -0.6200
   2901 HG1       -84.4380  -16.8370  -49.9360 H       184 GLN    0.3200
   2902 HG2       -82.8300  -17.6680  -49.9640 H       184 GLN    0.3000
   2903 HE21      -81.0820  -14.9140  -51.1590 H       184 GLN    0.5100
   2904 HE22      -81.1110  -16.5930  -50.7360 H       184 GLN   -0.5100
   2905 N         -80.9900  -17.2700  -45.3430 N.am    185 CYS   -0.4700
   2906 CA        -81.0210  -17.3050  -43.8840 C.3     185 CYS    0.3100
   2907 C         -79.9500  -16.4820  -43.1910 C.2     185 CYS    0.0700
   2908 O         -79.7670  -16.5620  -41.9830 O.2     185 CYS    0.0900
   2909 CB        -81.0070  -18.7550  -43.4010 C.3     185 CYS   -0.1100
   2910 SG        -82.5840  -19.5660  -43.7890 S.3     185 CYS    0.0900
   2911 HN        -80.2070  -17.6930  -45.7920 H       185 CYS    0.0900
   2912 HA        -81.9170  -16.8030  -43.5520 H       185 CYS   -0.2300
   2913 HB1       -80.8320  -18.7710  -42.3050 H       185 CYS    0.1600
   2914 HB2       -80.1710  -19.2950  -43.8950 H       185 CYS    0.5100
   2915 HG1       -82.4850  -19.3920  -45.0990 H       185 CYS   -0.5100
   2916 N         -79.2300  -15.6900  -43.9690 N.am    186 SER   -0.4700
   2917 CA        -78.2290  -14.7920  -43.4280 C.3     186 SER    0.3100
   2918 C         -78.3300  -13.5870  -44.3420 C.2     186 SER    0.0700
   2919 O         -78.7630  -13.7090  -45.4910 O.2     186 SER    0.0900
   2920 CB        -76.8190  -15.3920  -43.4640 C.3     186 SER    0.0500
   2921 OG        -76.2740  -15.3650  -44.7660 O.3     186 SER    0.0900
   2922 HN        -79.3420  -15.6770  -44.9590 H       186 SER    0.0900
   2923 HA        -78.5070  -14.5710  -42.4080 H       186 SER   -0.6600
   2924 HB1       -76.8580  -16.4470  -43.1210 H       186 SER    0.4300
   2925 HB2       -76.1530  -14.8080  -42.7920 H       186 SER    0.5100
   2926 HG1       -76.3940  -14.4670  -45.0840 H       186 SER   -0.5100
   2927 N         -77.9490  -12.4230  -43.8340 N.am    187 CYS   -0.4700
   2928 CA        -78.0360  -11.1940  -44.6040 C.3     187 CYS    0.3100
   2929 C         -76.6890  -10.5060  -44.7980 C.2     187 CYS    0.0700
   2930 O         -75.8630  -10.4470  -43.8830 O.2     187 CYS    0.0900
   2931 CB        -79.0490  -10.2500  -43.9240 C.3     187 CYS   -0.1000
   2932 SG        -80.7470  -10.4780  -44.5560 S.3     187 CYS    0.0900
   2933 HN        -77.5870  -12.3380  -42.9090 H       187 CYS    0.0900
   2934 HA        -78.3550  -11.4400  -45.6060 H       187 CYS   -0.0800
   2935 HB1       -78.7300   -9.2010  -44.1010 H       187 CYS    0.5100
   2936 HB2       -79.0350  -10.4410  -42.8310 H       187 CYS   -0.5100
   2937 N         -76.4690   -9.9970  -46.0090 N.am    188 GLY   -0.4700
   2938 CA        -75.2390   -9.2960  -46.3210 C.3     188 GLY    0.3100
   2939 C         -75.5340   -8.0020  -47.0580 C.2     188 GLY   -0.0200
   2940 O         -76.6930   -7.6340  -47.2480 O.2     188 GLY    0.0900
   2941 HN        -77.1320  -10.0760  -46.7490 H       188 GLY    0.0900
   2942 HA1       -74.6280   -9.9340  -46.9420 H       188 GLY    0.5100
   2943 HA2       -74.7270   -9.0760  -45.3950 H       188 GLY   -0.5100
   2944 N         -74.4860   -7.2890  -47.4560 N.am    189 ILE   -0.4700
   2945 CA        -74.6480   -6.0510  -48.2000 C.3     189 ILE    0.3100
   2946 C         -75.2710   -6.4060  -49.5440 C.2     189 ILE    0.0700
   2947 O         -75.1060   -7.5220  -50.0180 O.2     189 ILE    0.0900
   2948 CB        -73.2660   -5.3670  -48.3670 C.3     189 ILE   -0.0900
   2949 CG1       -72.9270   -4.6330  -47.0610 C.3     189 ILE    0.0900
   2950 CG2       -73.2280   -4.4530  -49.5940 C.3     189 ILE   -0.2700
   2951 CD        -74.0200   -3.6750  -46.5600 C.3     189 ILE    0.0900
   2952 HN        -73.5490   -7.5690  -47.2650 H       189 ILE    0.0900
   2953 HA        -75.3240   -5.4120  -47.6530 H       189 ILE    0.0900
   2954 HB        -72.4850   -6.1500  -48.4740 H       189 ILE   -0.1800
   2955 HG11      -71.9980   -4.0480  -47.2220 H       189 ILE    0.0900
   2956 HG12      -72.7430   -5.3930  -46.2720 H       189 ILE    0.0900
   2957 HG21      -73.9970   -3.6560  -49.4990 H       189 ILE   -0.2700
   2958 HG22      -73.4400   -5.0430  -50.5110 H       189 ILE    0.0900
   2959 HG23      -72.2290   -3.9750  -49.6790 H       189 ILE    0.0900
   2960 HD1       -74.8990   -4.2530  -46.2020 H       189 ILE    0.0900
   2961 HD2       -74.3470   -3.0090  -47.3880 H       189 ILE    0.5100
   2962 HD3       -73.6300   -3.0640  -45.7190 H       189 ILE   -0.5100
   2963 N         -75.9970   -5.4770  -50.1550 N.am    190 ASP   -0.4700
   2964 CA        -76.6420   -5.7580  -51.4370 C.3     190 ASP    0.3100
   2965 C         -75.7030   -5.6650  -52.6500 C.2     190 ASP    0.0700
   2966 O         -75.5080   -4.5910  -53.2320 O.2     190 ASP    0.0900
   2967 CB        -77.8550   -4.8280  -51.6500 C.3     190 ASP   -0.2800
   2968 CG        -78.6920   -5.2080  -52.8760 C.2     190 ASP    0.0900
   2969 OD1       -78.2320   -6.0190  -53.7150 O.co2   190 ASP    0.0900
   2970 OD2       -79.8210   -4.6880  -53.0130 O.co2   190 ASP    0.6200
   2971 HN        -76.1360   -4.5660  -49.7750 H       190 ASP   -0.7600
   2972 HA        -76.9560   -6.7910  -51.4360 H       190 ASP   -0.7600
   2973 HB1       -77.4910   -3.7860  -51.7820 H       190 ASP    0.5100
   2974 HB2       -78.5070   -4.8750  -50.7510 H       190 ASP   -0.5100
   2975 N         -75.1320   -6.8080  -53.0330 N.am    191 TYR   -0.4700
   2976 CA        -74.2500   -6.8750  -54.1860 C.3     191 TYR    0.3100
   2977 C         -75.1020   -7.3900  -55.3420 C.2     191 TYR    0.0700
   2978 O         -74.6490   -7.4560  -56.4880 O.2     191 TYR    0.0900
   2979 CB        -73.1210   -7.8910  -53.9590 C.3     191 TYR   -0.1800
   2980 CG        -72.6520   -8.0300  -52.5370 C.ar    191 TYR    0.0900
   2981 CD1       -71.9790   -6.9990  -51.8990 C.ar    191 TYR    0.0900
   2982 CD2       -72.8990   -9.1990  -51.8190 C.ar    191 TYR    0.0000
   2983 CE1       -71.5650   -7.1230  -50.5770 C.ar    191 TYR   -0.1150
   2984 CE2       -72.4940   -9.3300  -50.5020 C.ar    191 TYR    0.1150
   2985 CZ        -71.8310   -8.2880  -49.8890 C.ar    191 TYR   -0.1150
   2986 OH        -71.4530   -8.3990  -48.5690 O.3     191 TYR    0.1150
   2987 HN        -75.2830   -7.6650  -52.5460 H       191 TYR    0.1100
   2988 HA        -73.8390   -5.8900  -54.3480 H       191 TYR   -0.5400
   2989 HB1       -72.2380   -7.5850  -54.5590 H       191 TYR    0.4300
   2990 HB2       -73.4720   -8.8950  -54.2810 H       191 TYR   -0.1150
   2991 HD1       -71.7740   -6.0850  -52.4370 H       191 TYR    0.1150
   2992 HD2       -73.4160  -10.0170  -52.2980 H       191 TYR   -0.1150
   2993 HE1       -71.0380   -6.3140  -50.0940 H       191 TYR    0.1150
   2994 HE2       -72.6950  -10.2410  -49.9590 H       191 TYR    0.5100
   2995 HH        -71.7150   -9.2680  -48.2580 H       191 TYR   -0.5100
   2996 N         -76.3470   -7.7460  -55.0150 N.am    192 TYR   -0.4700
   2997 CA        -77.2900   -8.3460  -55.9590 C.3     192 TYR    0.3100
   2998 C         -78.0270   -7.4460  -56.9280 C.2     192 TYR    0.0700
   2999 O         -78.2330   -7.8230  -58.0790 O.2     192 TYR    0.0900
   3000 CB        -78.3010   -9.1910  -55.1730 C.3     192 TYR   -0.1800
   3001 CG        -77.6230  -10.2860  -54.3590 C.ar    192 TYR    0.0900
   3002 CD1       -77.3640  -11.5420  -54.9120 C.ar    192 TYR    0.0900
   3003 CD2       -77.1890  -10.0400  -53.0580 C.ar    192 TYR    0.0000
   3004 CE1       -76.6860  -12.5160  -54.1880 C.ar    192 TYR   -0.1150
   3005 CE2       -76.5130  -11.0060  -52.3360 C.ar    192 TYR    0.1150
   3006 CZ        -76.2640  -12.2360  -52.8990 C.ar    192 TYR   -0.1150
   3007 OH        -75.5930  -13.1870  -52.1680 O.3     192 TYR    0.1150
   3008 HN        -76.6950   -7.6170  -54.0910 H       192 TYR    0.1100
   3009 HA        -76.7370   -8.9580  -56.6550 H       192 TYR   -0.5400
   3010 HB1       -79.0050   -9.6820  -55.8780 H       192 TYR    0.4300
   3011 HB2       -78.8590   -8.5430  -54.4650 H       192 TYR   -0.1150
   3012 HD1       -77.6940  -11.7600  -55.9170 H       192 TYR    0.1150
   3013 HD2       -77.3850   -9.0790  -52.6060 H       192 TYR   -0.1150
   3014 HE1       -76.4900  -13.4830  -54.6280 H       192 TYR    0.1150
   3015 HE2       -76.1800  -10.7940  -51.3300 H       192 TYR    0.5100
   3016 HH        -75.1190  -12.7390  -51.4640 H       192 TYR   -0.5100
   3017 N         -78.4240   -6.2620  -56.4780 N.am    193 THR   -0.4700
   3018 CA        -79.1560   -5.3430  -57.3390 C.3     193 THR    0.3100
   3019 C         -78.5600   -3.9490  -57.3250 C.2     193 THR    0.0700
   3020 O         -77.8470   -3.5760  -56.3960 O.2     193 THR    0.0900
   3021 CB        -80.6400   -5.2170  -56.9030 C.3     193 THR    0.1400
   3022 CG2       -81.3370   -6.5790  -56.9720 C.3     193 THR    0.0900
   3023 OG1       -80.7130   -4.6930  -55.5660 O.3     193 THR   -0.6600
   3024 HN        -78.2420   -5.9530  -55.5480 H       193 THR    0.4300
   3025 HA        -79.0960   -5.7170  -58.3490 H       193 THR   -0.2700
   3026 HB        -81.1780   -4.5290  -57.5900 H       193 THR    0.0900
   3027 HG1       -80.0040   -5.1170  -55.0770 H       193 THR    0.0900
   3028 HG21      -80.8300   -7.3020  -56.2980 H       193 THR    0.0900
   3029 HG22      -81.2970   -6.9720  -58.0100 H       193 THR    0.5100
   3030 HG23      -82.3960   -6.4780  -56.6510 H       193 THR   -0.5100
   3031 N         -78.8330   -3.1580  -58.3690 N.am    194 PRO   -0.2900
   3032 CA        -78.2990   -1.7950  -58.4190 C.3     194 PRO    0.0000
   3033 C         -79.1150   -0.8580  -57.5340 C.2     194 PRO    0.0900
   3034 O         -78.5760    0.0910  -56.9640 O.2     194 PRO    0.0900
   3035 CB        -78.3690   -1.4430  -59.9040 C.3     194 PRO    0.0200
   3036 CG        -79.4900   -2.2680  -60.4060 C.3     194 PRO    0.0900
   3037 CD        -79.3870   -3.5690  -59.6690 C.3     194 PRO   -0.1800
   3038 HA        -77.3070   -1.7640  -57.9960 H       194 PRO    0.0900
   3039 HB1       -77.4200   -1.7020  -60.4220 H       194 PRO    0.0900
   3040 HB2       -78.5730   -0.3610  -60.0500 H       194 PRO   -0.1800
   3041 HG1       -80.4630   -1.7750  -60.1970 H       194 PRO    0.0900
   3042 HG2       -79.3970   -2.4300  -61.5010 H       194 PRO    0.0900
   3043 HD1       -80.3820   -4.0430  -59.5310 H       194 PRO    0.5100
   3044 HD2       -78.6970   -4.2760  -60.1760 H       194 PRO   -0.5100
   3045 N         -80.4110   -1.1500  -57.4130 N.am    195 HSP   -0.4700
   3046 CA        -81.3420   -0.3740  -56.5940 C.3     195 HSP    0.3100
   3047 C         -80.8350    1.0380  -56.3180 C.2     195 HSP    0.0700
   3048 O         -80.4890    1.3820  -55.1820 O.2     195 HSP    0.0900
   3049 CB        -81.5880   -1.1070  -55.2780 C.3     195 HSP   -0.0500
   3050 CG        -82.8440   -0.6930  -54.5770 C.ar    195 HSP    0.0900
   3051 CD2       -84.1430   -0.8620  -54.9110 C.ar    195 HSP    0.0900
   3052 ND1       -82.8400   -0.0470  -53.3590 N.ar    195 HSP    0.1900
   3053 CE1       -84.0840    0.1610  -52.9700 C.ar    195 HSP    0.1300
   3054 NE2       -84.8940   -0.3270  -53.8930 N.ar    195 HSP    0.1900
   3055 HN        -80.8120   -1.9290  -57.8880 H       195 HSP   -0.5100
   3056 HA        -82.2630   -0.2570  -57.1440 H       195 HSP    0.4400
   3057 HB1       -80.7330   -0.9130  -54.5970 H       195 HSP   -0.5100
   3058 HB2       -81.6520   -2.1970  -55.4840 H       195 HSP    0.4400
   3059 HD1       -82.0230    0.2220  -52.8500 H       195 HSP    0.3200
   3060 HD2       -84.5910   -1.3180  -55.7850 H       195 HSP    0.1800
   3061 HE1       -84.3850    0.6420  -52.0630 H       195 HSP    0.5100
   3062 HE2       -85.8940   -0.3090  -53.8560 H       195 HSP   -0.5100
   3063 N         -80.8070    1.8420  -57.3820 N.am    196 GLU   -0.4700
   3064 CA        -80.3210    3.2190  -57.3690 C.3     196 GLU    0.3100
   3065 C         -80.8400    4.1280  -56.2480 C.2     196 GLU    0.0700
   3066 O         -80.1590    5.0840  -55.8700 O.2     196 GLU    0.0900
   3067 CB        -80.6180    3.8640  -58.7220 C.3     196 GLU   -0.1800
   3068 CG        -80.3690    2.9520  -59.9370 C.3     196 GLU    0.0900
   3069 CD        -78.9210    2.9510  -60.4330 C.2     196 GLU    0.0900
   3070 OE1       -78.0350    2.4210  -59.7290 O.co2   196 GLU   -0.2800
   3071 OE2       -78.6710    3.4800  -61.5380 O.co2   196 GLU    0.0900
   3072 HN        -81.1280    1.5220  -58.2690 H       196 GLU    0.0900
   3073 HA        -79.2590    3.2060  -57.1760 H       196 GLU    0.6200
   3074 HB1       -79.9780    4.7660  -58.8260 H       196 GLU   -0.7600
   3075 HB2       -81.6830    4.1760  -58.7330 H       196 GLU   -0.7600
   3076 HG1       -81.0190    3.2880  -60.7720 H       196 GLU    0.5100
   3077 HG2       -80.6390    1.9110  -59.6590 H       196 GLU   -0.5100
   3078 N         -82.0220    3.8410  -55.7070 N.am    197 GLU   -0.4700
   3079 CA        -82.6020    4.6570  -54.6380 C.3     197 GLU    0.3100
   3080 C         -81.7720    4.6370  -53.3570 C.2     197 GLU    0.0700
   3081 O         -81.8500    5.5490  -52.5370 O.2     197 GLU    0.0900
   3082 CB        -84.0250    4.1940  -54.2940 C.3     197 GLU   -0.1800
   3083 CG        -84.9310    3.9560  -55.4940 C.3     197 GLU    0.0900
   3084 CD        -84.7740    2.5600  -56.0880 C.2     197 GLU    0.0900
   3085 OE1       -83.6600    2.2160  -56.5410 O.co2   197 GLU   -0.2800
   3086 OE2       -85.7680    1.8000  -56.1010 O.co2   197 GLU    0.0900
   3087 HN        -82.5650    3.0600  -56.0060 H       197 GLU    0.0900
   3088 HA        -82.6160    5.6830  -54.9730 H       197 GLU    0.6200
   3089 HB1       -84.4960    4.9690  -53.6520 H       197 GLU   -0.7600
   3090 HB2       -83.9530    3.2460  -53.7210 H       197 GLU   -0.7600
   3091 HG1       -84.6900    4.7020  -56.2810 H       197 GLU    0.5100
   3092 HG2       -85.9880    4.0870  -55.1800 H       197 GLU   -0.5100
   3093 N         -80.9860    3.5850  -53.1740 N.am    198 THR   -0.4700
   3094 CA        -80.1470    3.4880  -51.9960 C.3     198 THR    0.3100
   3095 C         -78.6810    3.5210  -52.4010 C.2     198 THR    0.0700
   3096 O         -77.7920    3.2520  -51.5920 O.2     198 THR    0.0900
   3097 CB        -80.4760    2.2130  -51.1940 C.3     198 THR    0.1400
   3098 CG2       -81.7490    2.4230  -50.3820 C.3     198 THR    0.0900
   3099 OG1       -80.6690    1.1090  -52.0870 O.3     198 THR   -0.6600
   3100 HN        -80.9370    2.8310  -53.8230 H       198 THR    0.4300
   3101 HA        -80.3190    4.3650  -51.3900 H       198 THR   -0.2700
   3102 HB        -79.6370    1.9740  -50.5050 H       198 THR    0.0900
   3103 HG1       -79.7910    0.8050  -52.3260 H       198 THR    0.0900
   3104 HG21      -82.6000    2.6520  -51.0590 H       198 THR    0.0900
   3105 HG22      -81.6140    3.2740  -49.6810 H       198 THR    0.5100
   3106 HG23      -81.9890    1.5030  -49.8100 H       198 THR   -0.5100
   3107 N         -78.4430    3.8750  -53.6670 N.am    199 ASN   -0.4700
   3108 CA        -77.0990    3.9900  -54.2360 C.3     199 ASN    0.3100
   3109 C         -76.2150    2.7830  -53.9640 C.2     199 ASN    0.0700
   3110 O         -75.0630    2.9230  -53.5650 O.2     199 ASN    0.0900
   3111 CB        -76.4130    5.2510  -53.7010 C.3     199 ASN   -0.1800
   3112 CG        -77.1080    6.5210  -54.1510 C.2     199 ASN    0.0900
   3113 ND2       -77.7840    7.1930  -53.2170 N.am    199 ASN    0.0900
   3114 OD1       -77.0460    6.8900  -55.3230 O.2     199 ASN    0.5500
   3115 HN        -79.1900    4.0800  -54.2950 H       199 ASN   -0.5500
   3116 HA        -77.1910    4.0350  -55.3110 H       199 ASN   -0.6200
   3117 HB1       -75.3640    5.2750  -54.0640 H       199 ASN    0.3200
   3118 HB2       -76.4150    5.2220  -52.5900 H       199 ASN    0.3000
   3119 HD21      -78.2620    8.0380  -53.4580 H       199 ASN    0.5100
   3120 HD22      -77.8120    6.8520  -52.2780 H       199 ASN   -0.5100
   3121 N         -76.7580    1.5960  -54.1890 N.am    200 ASN   -0.4700
   3122 CA        -76.0320    0.3600  -53.9660 C.3     200 ASN    0.3100
   3123 C         -74.6240    0.3450  -54.5460 C.2     200 ASN    0.0700
   3124 O         -73.6430    0.2120  -53.8140 O.2     200 ASN    0.0900
   3125 CB        -76.8440   -0.8060  -54.5280 C.3     200 ASN   -0.1800
   3126 CG        -78.0320   -1.1440  -53.6640 C.2     200 ASN    0.0900
   3127 ND2       -78.7700   -2.1820  -54.0440 N.am    200 ASN    0.0900
   3128 OD1       -78.2820   -0.4870  -52.6500 O.2     200 ASN    0.5500
   3129 HN        -77.6930    1.4990  -54.5240 H       200 ASN   -0.5500
   3130 HA        -75.8810    0.2420  -52.9030 H       200 ASN   -0.6200
   3131 HB1       -76.1900   -1.7030  -54.5980 H       200 ASN    0.3200
   3132 HB2       -77.2070   -0.5390  -55.5430 H       200 ASN    0.3000
   3133 HD21      -78.5250   -2.6950  -54.8670 H       200 ASN    0.5100
   3134 HD22      -79.5700   -2.4500  -53.5070 H       200 ASN   -0.5100
   3135 N         -74.5310    0.4900  -55.8630 N.am    201 GLU   -0.4700
   3136 CA        -73.2590    0.4770  -56.5710 C.3     201 GLU    0.3100
   3137 C         -72.1410    1.2240  -55.8400 C.2     201 GLU    0.0700
   3138 O         -71.0740    0.6600  -55.5700 O.2     201 GLU    0.0900
   3139 CB        -73.4470    1.0830  -57.9690 C.3     201 GLU   -0.1800
   3140 CG        -72.6010    0.4520  -59.0800 C.3     201 GLU    0.0900
   3141 CD        -73.0280   -0.9760  -59.4070 C.2     201 GLU    0.0900
   3142 OE1       -74.2050   -1.3110  -59.1410 O.co2   201 GLU   -0.2800
   3143 OE2       -72.2000   -1.7540  -59.9390 O.co2   201 GLU    0.0900
   3144 HN        -75.3390    0.6150  -56.4330 H       201 GLU    0.0900
   3145 HA        -72.9200   -0.5460  -56.6420 H       201 GLU    0.6200
   3146 HB1       -73.1930    2.1620  -57.9130 H       201 GLU   -0.7600
   3147 HB2       -74.5160    0.9790  -58.2490 H       201 GLU   -0.7600
   3148 HG1       -71.5370    0.4380  -58.7590 H       201 GLU    0.5100
   3149 HG2       -72.6950    1.0680  -60.0000 H       201 GLU   -0.5100
   3150 N         -72.3760    2.4890  -55.5000 N.am    202 SER   -0.4700
   3151 CA        -71.3280    3.2600  -54.8530 C.3     202 SER    0.3100
   3152 C         -70.9290    2.7710  -53.4670 C.2     202 SER    0.0700
   3153 O         -69.8030    3.0060  -53.0340 O.2     202 SER    0.0900
   3154 CB        -71.7050    4.7450  -54.8040 C.3     202 SER    0.0500
   3155 OG        -72.7620    4.9860  -53.9060 O.3     202 SER    0.0900
   3156 HN        -73.2450    2.9490  -55.6670 H       202 SER    0.0900
   3157 HA        -70.4160    3.1210  -55.4130 H       202 SER   -0.6600
   3158 HB1       -72.0200    5.0790  -55.8160 H       202 SER    0.4300
   3159 HB2       -70.8240    5.3380  -54.4760 H       202 SER    0.5100
   3160 HG1       -73.5040    4.4660  -54.2270 H       202 SER   -0.5100
   3161 N         -71.8270    2.0890  -52.7630 N.am    203 PHE   -0.4700
   3162 CA        -71.4830    1.5930  -51.4350 C.3     203 PHE    0.3100
   3163 C         -70.5850    0.3670  -51.5410 C.2     203 PHE    0.0700
   3164 O         -69.6010    0.2360  -50.8090 O.2     203 PHE    0.0900
   3165 CB        -72.7370    1.2420  -50.6110 C.3     203 PHE   -0.1800
   3166 CG        -72.4140    0.6620  -49.2610 C.ar    203 PHE    0.0900
   3167 CD1       -72.1510   -0.7060  -49.1150 C.ar    203 PHE    0.0900
   3168 CD2       -72.3010    1.4880  -48.1450 C.ar    203 PHE    0.0000
   3169 CE1       -71.7780   -1.2380  -47.8730 C.ar    203 PHE   -0.1150
   3170 CE2       -71.9280    0.9640  -46.9000 C.ar    203 PHE    0.1150
   3171 CZ        -71.6660   -0.4020  -46.7670 C.ar    203 PHE   -0.1150
   3172 HN        -72.7450    1.8910  -53.0980 H       203 PHE    0.1150
   3173 HA        -70.9150    2.3620  -50.9330 H       203 PHE   -0.1150
   3174 HB1       -73.3400    0.4870  -51.1610 H       203 PHE    0.1150
   3175 HB2       -73.3370    2.1610  -50.4430 H       203 PHE   -0.1150
   3176 HD1       -72.2380   -1.3600  -49.9700 H       203 PHE    0.1150
   3177 HD2       -72.5040    2.5450  -48.2400 H       203 PHE   -0.1150
   3178 HE1       -71.5780   -2.2940  -47.7760 H       203 PHE    0.1150
   3179 HE2       -71.8430    1.6160  -46.0430 H       203 PHE    0.5100
   3180 HZ        -71.3770   -0.8080  -45.8080 H       203 PHE   -0.5100
   3181 N         -70.9270   -0.5380  -52.4520 N.am    204 VAL   -0.4700
   3182 CA        -70.1370   -1.7410  -52.6400 C.3     204 VAL    0.3100
   3183 C         -68.7000   -1.3530  -52.9470 C.2     204 VAL    0.0700
   3184 O         -67.7540   -1.9440  -52.4210 O.2     204 VAL    0.0900
   3185 CB        -70.6980   -2.5930  -53.7900 C.3     204 VAL   -0.0900
   3186 CG1       -69.6970   -3.6650  -54.1790 C.3     204 VAL    0.0900
   3187 CG2       -72.0080   -3.2340  -53.3580 C.3     204 VAL   -0.2700
   3188 HN        -71.7290   -0.4340  -53.0350 H       204 VAL    0.0900
   3189 HA        -70.1570   -2.3010  -51.7170 H       204 VAL    0.0900
   3190 HB        -70.9040   -1.9430  -54.6680 H       204 VAL    0.0900
   3191 HG11      -69.2190   -4.0880  -53.2700 H       204 VAL   -0.2700
   3192 HG12      -68.9070   -3.2270  -54.8260 H       204 VAL    0.0900
   3193 HG13      -70.2130   -4.4850  -54.7230 H       204 VAL    0.0900
   3194 HG21      -72.7490   -2.4500  -53.0930 H       204 VAL    0.0900
   3195 HG22      -71.8390   -3.8770  -52.4690 H       204 VAL    0.5100
   3196 HG23      -72.4220   -3.8460  -54.1890 H       204 VAL   -0.5100
   3197 N         -68.5430   -0.3470  -53.8040 N.am    205 ILE   -0.4700
   3198 CA        -67.2120    0.1330  -54.1720 C.3     205 ILE    0.3100
   3199 C         -66.5280    0.6830  -52.9220 C.2     205 ILE    0.0700
   3200 O         -65.3900    0.3420  -52.6120 O.2     205 ILE    0.0900
   3201 CB        -67.2830    1.2650  -55.2370 C.3     205 ILE   -0.0900
   3202 CG1       -68.0000    0.7830  -56.5050 C.3     205 ILE    0.0900
   3203 CG2       -65.8800    1.7350  -55.5810 C.3     205 ILE   -0.2700
   3204 CD        -67.2070   -0.2030  -57.3470 C.3     205 ILE    0.0900
   3205 HN        -69.3150    0.1190  -54.2290 H       205 ILE    0.0900
   3206 HA        -66.6550   -0.7070  -54.5600 H       205 ILE    0.0900
   3207 HB        -67.8730    2.1170  -54.8350 H       205 ILE   -0.1800
   3208 HG11      -68.2330    1.6690  -57.1320 H       205 ILE    0.0900
   3209 HG12      -68.9520    0.2960  -56.2030 H       205 ILE    0.0900
   3210 HG21      -65.2320    0.8640  -55.8170 H       205 ILE   -0.2700
   3211 HG22      -65.4400    2.2800  -54.7170 H       205 ILE    0.0900
   3212 HG23      -65.9110    2.4040  -56.4670 H       205 ILE    0.0900
   3213 HD1       -66.8200   -1.0260  -56.7080 H       205 ILE    0.0900
   3214 HD2       -66.3450    0.3120  -57.8220 H       205 ILE    0.5100
   3215 HD3       -67.8600   -0.6420  -58.1320 H       205 ILE   -0.5100
   3216 N         -67.2420    1.5370  -52.2010 N.am    206 TYR   -0.4700
   3217 CA        -66.7230    2.1460  -50.9930 C.3     206 TYR    0.3100
   3218 C         -66.2630    1.0720  -50.0180 C.2     206 TYR    0.0700
   3219 O         -65.1670    1.1490  -49.4620 O.2     206 TYR    0.0900
   3220 CB        -67.8160    3.0210  -50.3770 C.3     206 TYR   -0.1800
   3221 CG        -67.6950    3.2740  -48.8960 C.ar    206 TYR    0.0900
   3222 CD1       -66.7370    4.1520  -48.3860 C.ar    206 TYR    0.0900
   3223 CD2       -68.5710    2.6620  -48.0000 C.ar    206 TYR    0.0000
   3224 CE1       -66.6600    4.4170  -47.0240 C.ar    206 TYR   -0.1150
   3225 CE2       -68.5030    2.9240  -46.6370 C.ar    206 TYR    0.1150
   3226 CZ        -67.5540    3.7980  -46.1560 C.ar    206 TYR   -0.1150
   3227 OH        -67.5170    4.0550  -44.8080 O.3     206 TYR    0.1150
   3228 HN        -68.1680    1.7990  -52.4580 H       206 TYR    0.1100
   3229 HA        -65.8580    2.7400  -51.2510 H       206 TYR   -0.5400
   3230 HB1       -68.7990    2.5300  -50.5380 H       206 TYR    0.4300
   3231 HB2       -67.8000    4.0150  -50.8730 H       206 TYR   -0.1150
   3232 HD1       -66.0440    4.6350  -49.0600 H       206 TYR    0.1150
   3233 HD2       -69.3140    1.9730  -48.3720 H       206 TYR   -0.1150
   3234 HE1       -65.9130    5.0970  -46.6410 H       206 TYR    0.1150
   3235 HE2       -69.1920    2.4450  -45.9580 H       206 TYR    0.5100
   3236 HH        -68.2970    3.6650  -44.4090 H       206 TYR   -0.5100
   3237 N         -67.0980    0.0540  -49.8380 N.am    207 MET   -0.4700
   3238 CA        -66.8190   -1.0540  -48.9290 C.3     207 MET    0.3100
   3239 C         -65.5360   -1.8250  -49.2690 C.2     207 MET    0.0700
   3240 O         -64.6500   -1.9660  -48.4270 O.2     207 MET    0.0900
   3241 CB        -68.0140   -2.0150  -48.9230 C.3     207 MET   -0.1800
   3242 CG        -67.9100   -3.1540  -47.9270 C.3     207 MET    0.0900
   3243 SD        -69.0870   -4.4950  -48.2620 S.3     207 MET    0.0900
   3244 CE        -68.4180   -5.1680  -49.8330 C.3     207 MET   -0.1400
   3245 HN        -67.9670    0.0030  -50.3240 H       207 MET    0.0900
   3246 HA        -66.6480   -0.6510  -47.9420 H       207 MET    0.0900
   3247 HB1       -68.1150   -2.4500  -49.9390 H       207 MET   -0.0900
   3248 HB2       -68.9280   -1.4300  -48.6890 H       207 MET   -0.2200
   3249 HG1       -68.0940   -2.7490  -46.9110 H       207 MET    0.0900
   3250 HG2       -66.8760   -3.5550  -47.9610 H       207 MET    0.0900
   3251 HE1       -67.3070   -5.1980  -49.8190 H       207 MET    0.0900
   3252 HE2       -68.7320   -4.5330  -50.6880 H       207 MET    0.5100
   3253 HE3       -68.7870   -6.2030  -49.9950 H       207 MET   -0.5100
   3254 N         -65.4380   -2.3170  -50.5060 N.am    208 PHE   -0.4700
   3255 CA        -64.2770   -3.0850  -50.9480 C.3     208 PHE    0.3100
   3256 C         -62.9930   -2.2820  -50.9290 C.2     208 PHE    0.0700
   3257 O         -61.9210   -2.8150  -50.6280 O.2     208 PHE    0.0900
   3258 CB        -64.5000   -3.6430  -52.3620 C.3     208 PHE   -0.1800
   3259 CG        -65.1820   -4.9840  -52.3870 C.ar    208 PHE    0.0900
   3260 CD1       -64.5690   -6.1030  -51.8310 C.ar    208 PHE    0.0900
   3261 CD2       -66.4400   -5.1300  -52.9620 C.ar    208 PHE    0.0000
   3262 CE1       -65.2040   -7.3530  -51.8420 C.ar    208 PHE   -0.1150
   3263 CE2       -67.0820   -6.3740  -52.9800 C.ar    208 PHE    0.1150
   3264 CZ        -66.4600   -7.4890  -52.4160 C.ar    208 PHE   -0.1150
   3265 HN        -66.1550   -2.1830  -51.1850 H       208 PHE    0.1150
   3266 HA        -64.1230   -3.8920  -50.2470 H       208 PHE   -0.1150
   3267 HB1       -63.5170   -3.7640  -52.8660 H       208 PHE    0.1150
   3268 HB2       -65.1400   -2.9380  -52.9350 H       208 PHE   -0.1150
   3269 HD1       -63.5910   -6.0060  -51.3850 H       208 PHE    0.1150
   3270 HD2       -66.9270   -4.2720  -53.4020 H       208 PHE   -0.1150
   3271 HE1       -64.7150   -8.2110  -51.4030 H       208 PHE    0.1150
   3272 HE2       -68.0590   -6.4710  -53.4290 H       208 PHE    0.5100
   3273 HZ        -66.9520   -8.4510  -52.4270 H       208 PHE   -0.5100
   3274 N         -63.0930   -0.9940  -51.2400 N.am    209 VAL   -0.4700
   3275 CA        -61.9180   -0.1430  -51.2770 C.3     209 VAL    0.3100
   3276 C         -61.4670    0.3640  -49.9180 C.2     209 VAL    0.0700
   3277 O         -60.2940    0.2350  -49.5520 O.2     209 VAL    0.0900
   3278 CB        -62.1540    1.0520  -52.1820 C.3     209 VAL   -0.0900
   3279 CG1       -60.9590    2.0140  -52.1010 C.3     209 VAL    0.0900
   3280 CG2       -62.3670    0.5630  -53.6150 C.3     209 VAL   -0.2700
   3281 HN        -63.9630   -0.5610  -51.4580 H       209 VAL    0.0900
   3282 HA        -61.0890   -0.7310  -51.6400 H       209 VAL    0.0900
   3283 HB        -63.0780    1.5820  -51.8650 H       209 VAL    0.0900
   3284 HG11      -60.0090    1.4560  -52.2470 H       209 VAL   -0.2700
   3285 HG12      -60.9340    2.5030  -51.1040 H       209 VAL    0.0900
   3286 HG13      -61.0410    2.7870  -52.8950 H       209 VAL    0.0900
   3287 HG21      -63.2470   -0.1120  -53.6600 H       209 VAL    0.0900
   3288 HG22      -61.4710    0.0020  -53.9590 H       209 VAL    0.5100
   3289 HG23      -62.5480    1.4270  -54.2880 H       209 VAL   -0.5100
   3290 N         -62.3930    0.9450  -49.1640 N.am    210 VAL   -0.4700
   3291 CA        -62.0640    1.4880  -47.8550 C.3     210 VAL    0.3100
   3292 C         -62.1010    0.4690  -46.7310 C.2     210 VAL    0.0700
   3293 O         -61.3120    0.5450  -45.7890 O.2     210 VAL    0.0900
   3294 CB        -63.0070    2.6470  -47.5050 C.3     210 VAL   -0.0900
   3295 CG1       -62.8680    3.0270  -46.0440 C.3     210 VAL    0.0900
   3296 CG2       -62.6800    3.8330  -48.3840 C.3     210 VAL   -0.2700
   3297 HN        -63.3420    1.0350  -49.4570 H       210 VAL    0.0900
   3298 HA        -61.0410    1.8310  -47.8810 H       210 VAL    0.0900
   3299 HB        -64.0560    2.3420  -47.7060 H       210 VAL    0.0900
   3300 HG11      -61.7960    3.1690  -45.7870 H       210 VAL   -0.2700
   3301 HG12      -63.2830    2.2210  -45.4020 H       210 VAL    0.0900
   3302 HG13      -63.4090    3.9780  -45.8480 H       210 VAL    0.0900
   3303 HG21      -62.8110    3.5630  -49.4540 H       210 VAL    0.0900
   3304 HG22      -61.6260    4.1440  -48.2240 H       210 VAL    0.5100
   3305 HG23      -63.3610    4.6790  -48.1470 H       210 VAL   -0.5100
   3306 N         -63.0010   -0.5030  -46.8410 N.am    211 HSE   -0.4700
   3307 CA        -63.1480   -1.5000  -45.7980 C.3     211 HSE    0.3100
   3308 C         -62.6190   -2.8910  -46.0860 C.2     211 HSE    0.0700
   3309 O         -63.0190   -3.8660  -45.4610 O.2     211 HSE    0.0900
   3310 CB        -64.6090   -1.5180  -45.3730 C.3     211 HSE   -0.0800
   3311 CG        -65.0380   -0.2190  -44.7750 C.ar    211 HSE    0.0900
   3312 CD2       -65.7500    0.8070  -45.2940 C.ar    211 HSE    0.0900
   3313 ND1       -64.5950    0.2020  -43.5380 N.ar    211 HSE   -0.7000
   3314 CE1       -65.0120    1.4380  -43.3240 C.ar    211 HSE    0.2200
   3315 NE2       -65.7150    1.8310  -44.3710 N.ar    211 HSE    0.2500
   3316 HN        -63.6040   -0.5900  -47.6300 H       211 HSE    0.1300
   3317 HA        -62.5070   -1.2340  -44.9700 H       211 HSE   -0.3600
   3318 HB1       -64.7580   -2.3210  -44.6190 H       211 HSE    0.3200
   3319 HB2       -65.2430   -1.7270  -46.2600 H       211 HSE   -0.0500
   3320 HD2       -66.2700    0.8760  -46.2410 H       211 HSE    0.0900
   3321 HE1       -64.8240    2.0500  -42.4420 H       211 HSE    0.5100
   3322 HE2       -66.1550    2.7220  -44.4890 H       211 HSE   -0.5100
   3323 N         -61.6970   -2.9740  -47.0350 N.am    212 PHE   -0.4700
   3324 CA        -61.0600   -4.2310  -47.3780 C.3     212 PHE    0.3100
   3325 C         -59.6580   -3.9280  -47.8970 C.2     212 PHE    0.0700
   3326 O         -58.6630   -4.2110  -47.2250 O.2     212 PHE    0.0900
   3327 CB        -61.8650   -4.9940  -48.4350 C.3     212 PHE   -0.1800
   3328 CG        -61.3000   -6.3520  -48.7520 C.ar    212 PHE    0.0900
   3329 CD1       -61.1040   -7.2810  -47.7390 C.ar    212 PHE    0.0900
   3330 CD2       -60.9230   -6.6850  -50.0500 C.ar    212 PHE    0.0000
   3331 CE1       -60.5330   -8.5280  -48.0100 C.ar    212 PHE   -0.1150
   3332 CE2       -60.3520   -7.9310  -50.3280 C.ar    212 PHE    0.1150
   3333 CZ        -60.1560   -8.8530  -49.3040 C.ar    212 PHE   -0.1150
   3334 HN        -61.4010   -2.1770  -47.5550 H       212 PHE    0.1150
   3335 HA        -60.9800   -4.8180  -46.4750 H       212 PHE   -0.1150
   3336 HB1       -61.8740   -4.4120  -49.3810 H       212 PHE    0.1150
   3337 HB2       -62.9030   -5.1450  -48.0700 H       212 PHE   -0.1150
   3338 HD1       -61.3960   -7.0380  -46.7280 H       212 PHE    0.1150
   3339 HD2       -61.0750   -5.9760  -50.8490 H       212 PHE   -0.1150
   3340 HE1       -60.3860   -9.2390  -47.2100 H       212 PHE    0.1150
   3341 HE2       -60.0620   -8.1780  -51.3390 H       212 PHE    0.5100
   3342 HZ        -59.7130   -9.8150  -49.5160 H       212 PHE   -0.5100
   3343 N         -59.5800   -3.3200  -49.0810 N.am    213 ILE   -0.4700
   3344 CA        -58.2900   -2.9890  -49.6890 C.3     213 ILE    0.3100
   3345 C         -57.3940   -2.0640  -48.8600 C.2     213 ILE    0.0700
   3346 O         -56.2790   -2.4440  -48.4920 O.2     213 ILE    0.0900
   3347 CB        -58.4620   -2.3550  -51.1080 C.3     213 ILE   -0.0900
   3348 CG1       -59.1840   -3.3260  -52.0400 C.3     213 ILE    0.0900
   3349 CG2       -57.1010   -2.0420  -51.7090 C.3     213 ILE   -0.2700
   3350 CD        -58.4650   -4.6470  -52.1790 C.3     213 ILE    0.0900
   3351 HN        -60.3900   -3.0630  -49.6010 H       213 ILE    0.0900
   3352 HA        -57.7170   -3.9020  -49.7600 H       213 ILE    0.0900
   3353 HB        -59.0540   -1.4190  -51.0260 H       213 ILE   -0.1800
   3354 HG11      -59.2730   -2.8600  -53.0440 H       213 ILE    0.0900
   3355 HG12      -60.2040   -3.5140  -51.6400 H       213 ILE    0.0900
   3356 HG21      -56.4390   -2.9310  -51.6370 H       213 ILE   -0.2700
   3357 HG22      -56.6280   -1.2020  -51.1570 H       213 ILE    0.0900
   3358 HG23      -57.2140   -1.7700  -52.7800 H       213 ILE    0.0900
   3359 HD1       -58.3770   -5.1400  -51.1880 H       213 ILE    0.0900
   3360 HD2       -57.4440   -4.4810  -52.5840 H       213 ILE    0.5100
   3361 HD3       -59.0330   -5.3170  -52.8590 H       213 ILE   -0.5100
   3362 N         -57.8580   -0.8520  -48.5640 N.am    214 ILE   -0.4700
   3363 CA        -57.0170    0.0650  -47.8030 C.3     214 ILE    0.3100
   3364 C         -56.4480   -0.6120  -46.5600 C.2     214 ILE    0.0700
   3365 O         -55.2390   -0.5950  -46.3570 O.2     214 ILE    0.0900
   3366 CB        -57.7750    1.3770  -47.4320 C.3     214 ILE   -0.0900
   3367 CG1       -57.9890    2.2180  -48.6960 C.3     214 ILE    0.0900
   3368 CG2       -56.9910    2.1990  -46.3910 C.3     214 ILE   -0.2700
   3369 CD        -58.8450    3.4550  -48.4630 C.3     214 ILE    0.0900
   3370 HN        -58.7600   -0.5290  -48.8350 H       214 ILE    0.0900
   3371 HA        -56.1530    0.2970  -48.4070 H       214 ILE    0.0900
   3372 HB        -58.7730    1.1190  -47.0170 H       214 ILE   -0.1800
   3373 HG11      -58.4810    1.5840  -49.4640 H       214 ILE    0.0900
   3374 HG12      -56.9970    2.5400  -49.0790 H       214 ILE    0.0900
   3375 HG21      -55.9360    2.3200  -46.7170 H       214 ILE   -0.2700
   3376 HG22      -57.0000    1.6750  -45.4100 H       214 ILE    0.0900
   3377 HG23      -57.4470    3.2060  -46.2810 H       214 ILE    0.0900
   3378 HD1       -58.2320    4.2630  -48.0110 H       214 ILE    0.0900
   3379 HD2       -59.6790    3.2120  -47.7710 H       214 ILE    0.5100
   3380 HD3       -59.2550    3.8180  -49.4300 H       214 ILE   -0.5100
   3381 N         -57.2950   -1.2310  -45.7230 N.am    215 PRO   -0.2900
   3382 CA        -56.7730   -1.9030  -44.5220 C.3     215 PRO    0.0000
   3383 C         -55.6500   -2.8930  -44.8500 C.2     215 PRO    0.0900
   3384 O         -54.6370   -2.9430  -44.1430 O.2     215 PRO    0.0900
   3385 CB        -58.0090   -2.6000  -43.9530 C.3     215 PRO    0.0200
   3386 CG        -59.1130   -1.6590  -44.3270 C.3     215 PRO    0.0900
   3387 CD        -58.7680   -1.2810  -45.7590 C.3     215 PRO   -0.1800
   3388 HA        -56.3140   -1.1870  -43.8600 H       215 PRO    0.0900
   3389 HB1       -57.9350   -2.7190  -42.8510 H       215 PRO    0.0900
   3390 HB2       -58.1570   -3.6000  -44.4130 H       215 PRO   -0.1800
   3391 HG1       -60.1030   -2.1580  -44.2700 H       215 PRO    0.0900
   3392 HG2       -59.1210   -0.7660  -43.6660 H       215 PRO    0.0900
   3393 HD1       -59.1110   -2.0490  -46.4820 H       215 PRO    0.5100
   3394 HD2       -59.1810   -0.2890  -46.0330 H       215 PRO   -0.5100
   3395 N         -55.8310   -3.6770  -45.9200 N.am    216 LEU   -0.4700
   3396 CA        -54.8260   -4.6450  -46.3450 C.3     216 LEU    0.3100
   3397 C         -53.5460   -3.9520  -46.8110 C.2     216 LEU    0.0700
   3398 O         -52.4430   -4.4330  -46.5580 O.2     216 LEU    0.0900
   3399 CB        -55.3960   -5.5520  -47.4370 C.3     216 LEU   -0.1800
   3400 CG        -56.4280   -6.5720  -46.9140 C.3     216 LEU    0.0900
   3401 CD1       -56.8520   -7.5390  -48.0390 C.3     216 LEU    0.0900
   3402 CD2       -55.8230   -7.3620  -45.7360 C.3     216 LEU   -0.0900
   3403 HN        -56.6590   -3.6340  -46.4730 H       216 LEU    0.0900
   3404 HA        -54.5360   -5.2280  -45.4840 H       216 LEU   -0.2700
   3405 HB1       -54.5580   -6.1060  -47.9090 H       216 LEU    0.0900
   3406 HB2       -55.8840   -4.9160  -48.2060 H       216 LEU    0.0900
   3407 HG        -57.3230   -6.0310  -46.5380 H       216 LEU    0.0900
   3408 HD11      -55.9680   -8.0930  -48.4200 H       216 LEU   -0.2700
   3409 HD12      -57.3010   -6.9670  -48.8790 H       216 LEU    0.0900
   3410 HD13      -57.5900   -8.2720  -47.6500 H       216 LEU    0.0900
   3411 HD21      -55.7160   -6.7020  -44.8500 H       216 LEU    0.0900
   3412 HD22      -54.8200   -7.7480  -46.0150 H       216 LEU    0.5100
   3413 HD23      -56.4890   -8.2100  -45.4680 H       216 LEU   -0.5100
   3414 N         -53.6880   -2.8150  -47.4940 N.am    217 ILE   -0.4700
   3415 CA        -52.5260   -2.0460  -47.9200 C.3     217 ILE    0.3100
   3416 C         -51.7370   -1.6710  -46.6680 C.2     217 ILE    0.0700
   3417 O         -50.5470   -1.9200  -46.5840 O.2     217 ILE    0.0900
   3418 CB        -52.9200   -0.7240  -48.6050 C.3     217 ILE   -0.0900
   3419 CG1       -53.4460   -0.9890  -50.0120 C.3     217 ILE    0.0900
   3420 CG2       -51.7200    0.2130  -48.6540 C.3     217 ILE   -0.2700
   3421 CD        -53.8820    0.2720  -50.7260 C.3     217 ILE    0.0900
   3422 HN        -54.5810   -2.4460  -47.7400 H       217 ILE    0.0900
   3423 HA        -51.9610   -2.6600  -48.6050 H       217 ILE    0.0900
   3424 HB        -53.7430   -0.2420  -48.0350 H       217 ILE   -0.1800
   3425 HG11      -54.3140   -1.6800  -49.9440 H       217 ILE    0.0900
   3426 HG12      -52.6440   -1.4780  -50.6060 H       217 ILE    0.0900
   3427 HG21      -50.8370   -0.3200  -49.0670 H       217 ILE   -0.2700
   3428 HG22      -51.4740    0.5670  -47.6310 H       217 ILE    0.0900
   3429 HG23      -51.9470    1.0820  -49.3070 H       217 ILE    0.0900
   3430 HD1       -52.9970    0.8940  -50.9800 H       217 ILE    0.0900
   3431 HD2       -54.5550    0.8650  -50.0700 H       217 ILE    0.5100
   3432 HD3       -54.4130    0.0110  -51.6670 H       217 ILE   -0.5100
   3433 N         -52.4110   -1.0690  -45.6860 N.am    218 VAL   -0.4700
   3434 CA        -51.7600   -0.6600  -44.4480 C.3     218 VAL    0.3100
   3435 C         -51.0400   -1.8020  -43.7470 C.2     218 VAL    0.0700
   3436 O         -49.8850   -1.6570  -43.3330 O.2     218 VAL    0.0900
   3437 CB        -52.7600   -0.0340  -43.4600 C.3     218 VAL   -0.0900
   3438 CG1       -52.0750    0.2470  -42.1300 C.3     218 VAL    0.0900
   3439 CG2       -53.3010    1.2630  -44.0210 C.3     218 VAL   -0.2700
   3440 HN        -53.3860   -0.8740  -45.7540 H       218 VAL    0.0900
   3441 HA        -50.9930    0.0550  -44.7010 H       218 VAL    0.0900
   3442 HB        -53.6080   -0.7340  -43.2980 H       218 VAL    0.0900
   3443 HG11      -51.1280    0.8020  -42.2990 H       218 VAL   -0.2700
   3444 HG12      -51.8400   -0.7090  -41.6170 H       218 VAL    0.0900
   3445 HG13      -52.7380    0.8640  -41.4870 H       218 VAL    0.0900
   3446 HG21      -53.8190    1.0740  -44.9850 H       218 VAL    0.0900
   3447 HG22      -52.4660    1.9750  -44.1990 H       218 VAL    0.5100
   3448 HG23      -54.0270    1.7090  -43.3090 H       218 VAL   -0.5100
   3449 N         -51.7080   -2.9430  -43.6120 N.am    219 ILE   -0.4700
   3450 CA        -51.0850   -4.0840  -42.9520 C.3     219 ILE    0.3100
   3451 C         -49.8850   -4.5740  -43.7520 C.2     219 ILE    0.0700
   3452 O         -48.8430   -4.8910  -43.1860 O.2     219 ILE    0.0900
   3453 CB        -52.0880   -5.2410  -42.7660 C.3     219 ILE   -0.0900
   3454 CG1       -53.2740   -4.7630  -41.9250 C.3     219 ILE    0.0900
   3455 CG2       -51.4040   -6.4270  -42.0730 C.3     219 ILE   -0.2700
   3456 CD        -54.4190   -5.7540  -41.8280 C.3     219 ILE    0.0900
   3457 HN        -52.6390   -3.0680  -43.9460 H       219 ILE    0.0900
   3458 HA        -50.7180   -3.7510  -41.9920 H       219 ILE    0.0900
   3459 HB        -52.4710   -5.5630  -43.7580 H       219 ILE   -0.1800
   3460 HG11      -53.6620   -3.8230  -42.3710 H       219 ILE    0.0900
   3461 HG12      -52.9100   -4.5490  -40.8980 H       219 ILE    0.0900
   3462 HG21      -51.0230   -6.1180  -41.0760 H       219 ILE   -0.2700
   3463 HG22      -50.5470   -6.7790  -42.6860 H       219 ILE    0.0900
   3464 HG23      -52.1300   -7.2560  -41.9350 H       219 ILE    0.0900
   3465 HD1       -54.0660   -6.7020  -41.3670 H       219 ILE    0.0900
   3466 HD2       -54.8110   -5.9790  -42.8430 H       219 ILE    0.5100
   3467 HD3       -55.2320   -5.3340  -41.1980 H       219 ILE   -0.5100
   3468 N         -50.0360   -4.6280  -45.0750 N.am    220 PHE   -0.4700
   3469 CA        -48.9660   -5.0680  -45.9700 C.3     220 PHE    0.3100
   3470 C         -47.7270   -4.1780  -45.8080 C.2     220 PHE    0.0700
   3471 O         -46.5800   -4.6480  -45.8010 O.2     220 PHE    0.0900
   3472 CB        -49.4660   -5.0200  -47.4130 C.3     220 PHE   -0.1800
   3473 CG        -48.4930   -5.5500  -48.4200 C.ar    220 PHE    0.0900
   3474 CD1       -47.8350   -6.7610  -48.2020 C.ar    220 PHE    0.0900
   3475 CD2       -48.2820   -4.8730  -49.6210 C.ar    220 PHE    0.0000
   3476 CE1       -46.9850   -7.2950  -49.1720 C.ar    220 PHE   -0.1150
   3477 CE2       -47.4380   -5.3970  -50.5980 C.ar    220 PHE    0.1150
   3478 CZ        -46.7880   -6.6140  -50.3730 C.ar    220 PHE   -0.1150
   3479 HN        -50.8910   -4.3670  -45.5160 H       220 PHE    0.1150
   3480 HA        -48.6850   -6.0750  -45.6970 H       220 PHE   -0.1150
   3481 HB1       -49.6790   -3.9650  -47.6900 H       220 PHE    0.1150
   3482 HB2       -50.3900   -5.6300  -47.4990 H       220 PHE   -0.1150
   3483 HD1       -47.9850   -7.2910  -47.2730 H       220 PHE    0.1150
   3484 HD2       -48.7800   -3.9300  -49.7960 H       220 PHE   -0.1150
   3485 HE1       -46.4810   -8.2340  -48.9940 H       220 PHE    0.1150
   3486 HE2       -47.2880   -4.8650  -51.5260 H       220 PHE    0.5100
   3487 HZ        -46.1340   -7.0250  -51.1280 H       220 PHE   -0.5100
   3488 N         -47.9770   -2.8790  -45.6750 N.am    221 PHE   -0.4700
   3489 CA        -46.9210   -1.9110  -45.4920 C.3     221 PHE    0.3100
   3490 C         -46.1830   -2.2410  -44.1980 C.2     221 PHE    0.0700
   3491 O         -44.9550   -2.3380  -44.1800 O.2     221 PHE    0.0900
   3492 CB        -47.5190   -0.5110  -45.4040 C.3     221 PHE   -0.1800
   3493 CG        -46.5410    0.5330  -44.9750 C.ar    221 PHE    0.0900
   3494 CD1       -45.7160    1.1620  -45.9070 C.ar    221 PHE    0.0900
   3495 CD2       -46.4320    0.8840  -43.6300 C.ar    221 PHE    0.0000
   3496 CE1       -44.7950    2.1250  -45.5070 C.ar    221 PHE   -0.1150
   3497 CE2       -45.5150    1.8440  -43.2160 C.ar    221 PHE    0.1150
   3498 CZ        -44.6950    2.4660  -44.1550 C.ar    221 PHE   -0.1150
   3499 HN        -48.9040   -2.5140  -45.6980 H       221 PHE    0.1150
   3500 HA        -46.2450   -1.9830  -46.3320 H       221 PHE   -0.1150
   3501 HB1       -48.3460   -0.5120  -44.6630 H       221 PHE    0.1150
   3502 HB2       -47.9010   -0.2140  -46.4030 H       221 PHE   -0.1150
   3503 HD1       -45.7920    0.8980  -46.9520 H       221 PHE    0.1150
   3504 HD2       -47.0690    0.4060  -42.9010 H       221 PHE   -0.1150
   3505 HE1       -44.1610    2.6070  -46.2360 H       221 PHE    0.1150
   3506 HE2       -45.4380    2.1050  -42.1710 H       221 PHE    0.5100
   3507 HZ        -43.9810    3.2120  -43.8390 H       221 PHE   -0.5100
   3508 N         -46.9360   -2.4170  -43.1140 N.am    222 CYS   -0.4700
   3509 CA        -46.3360   -2.7350  -41.8270 C.3     222 CYS    0.3100
   3510 C         -45.5440   -4.0290  -41.9090 C.2     222 CYS    0.0700
   3511 O         -44.4440   -4.1260  -41.3740 O.2     222 CYS    0.0900
   3512 CB        -47.4150   -2.8420  -40.7430 C.3     222 CYS   -0.1100
   3513 SG        -48.1990   -1.2530  -40.3570 S.3     222 CYS    0.0900
   3514 HN        -47.9300   -2.3420  -43.1340 H       222 CYS    0.0900
   3515 HA        -45.6350   -1.9510  -41.5820 H       222 CYS   -0.2300
   3516 HB1       -46.9480   -3.2530  -39.8230 H       222 CYS    0.1600
   3517 HB2       -48.1890   -3.5580  -41.0910 H       222 CYS    0.5100
   3518 HG1       -48.8430   -1.1580  -41.5110 H       222 CYS   -0.5100
   3519 N         -46.1060   -5.0250  -42.5920 N.am    223 TYR   -0.4700
   3520 CA        -45.4330   -6.2990  -42.7640 C.3     223 TYR    0.3100
   3521 C         -44.1270   -6.0490  -43.5040 C.2     223 TYR    0.0700
   3522 O         -43.1340   -6.7340  -43.2890 O.2     223 TYR    0.0900
   3523 CB        -46.3220   -7.2560  -43.5650 C.3     223 TYR   -0.1800
   3524 CG        -45.6260   -8.5200  -44.0270 C.ar    223 TYR    0.0900
   3525 CD1       -45.0110   -8.5820  -45.2760 C.ar    223 TYR    0.0900
   3526 CD2       -45.5980   -9.6580  -43.2200 C.ar    223 TYR    0.0000
   3527 CE1       -44.3880   -9.7480  -45.7190 C.ar    223 TYR   -0.1150
   3528 CE2       -44.9770  -10.8340  -43.6480 C.ar    223 TYR    0.1150
   3529 CZ        -44.3750  -10.8730  -44.9020 C.ar    223 TYR   -0.1150
   3530 OH        -43.7750  -12.0380  -45.3460 O.3     223 TYR    0.1150
   3531 HN        -47.0060   -4.9410  -43.0120 H       223 TYR    0.1100
   3532 HA        -45.2260   -6.7070  -41.7860 H       223 TYR   -0.5400
   3533 HB1       -46.6870   -6.7340  -44.4750 H       223 TYR    0.4300
   3534 HB2       -47.1790   -7.5680  -42.9330 H       223 TYR   -0.1150
   3535 HD1       -45.0160   -7.7090  -45.9130 H       223 TYR    0.1150
   3536 HD2       -46.0650   -9.6290  -42.2470 H       223 TYR   -0.1150
   3537 HE1       -43.9180   -9.7770  -46.6900 H       223 TYR    0.1150
   3538 HE2       -44.9640  -11.7070  -43.0110 H       223 TYR    0.5100
   3539 HH        -43.4290  -11.8770  -46.2270 H       223 TYR   -0.5100
   3540 N         -44.1310   -5.0580  -44.3890 N.am    224 GLY   -0.4700
   3541 CA        -42.9210   -4.7360  -45.1190 C.3     224 GLY    0.3100
   3542 C         -41.8430   -4.2400  -44.1740 C.2     224 GLY   -0.0200
   3543 O         -40.7100   -4.7170  -44.1900 O.2     224 GLY    0.0900
   3544 HN        -44.9390   -4.5090  -44.5860 H       224 GLY    0.0900
   3545 HA1       -43.1530   -3.9650  -45.8390 H       224 GLY    0.5100
   3546 HA2       -42.5790   -5.6270  -45.6230 H       224 GLY   -0.5100
   3547 N         -42.2050   -3.2790  -43.3300 N.am    225 GLN   -0.4700
   3548 CA        -41.2840   -2.7050  -42.3600 C.3     225 GLN    0.3100
   3549 C         -40.7310   -3.7310  -41.3590 C.2     225 GLN    0.0700
   3550 O         -39.6180   -3.5830  -40.8650 O.2     225 GLN    0.0900
   3551 CB        -41.9770   -1.5690  -41.6030 C.3     225 GLN   -0.1800
   3552 CG        -42.3440   -0.3470  -42.4470 C.3     225 GLN    0.0900
   3553 CD        -41.1350    0.4750  -42.8730 C.2     225 GLN    0.0900
   3554 NE2       -40.5810    0.2630  -43.9700 N.am    225 GLN   -0.1800
   3555 OE1       -40.7140    1.3950  -42.0320 O.2     225 GLN    0.0900
   3556 HN        -43.1290   -2.9060  -43.3240 H       225 GLN    0.0900
   3557 HA        -40.4180   -2.3350  -42.8910 H       225 GLN    0.5500
   3558 HB1       -41.3010   -1.2340  -40.7880 H       225 GLN   -0.5500
   3559 HB2       -42.9100   -1.9720  -41.1550 H       225 GLN   -0.6200
   3560 HG1       -43.0220    0.3060  -41.8580 H       225 GLN    0.3200
   3561 HG2       -42.8740   -0.6900  -43.3620 H       225 GLN    0.3000
   3562 HE21      -39.7870    0.8070  -44.2420 H       225 GLN    0.5100
   3563 HE22      -40.9300   -0.4510  -44.5780 H       225 GLN   -0.5100
   3564 N         -41.5030   -4.7710  -41.0550 N.am    226 LEU   -0.4700
   3565 CA        -41.0530   -5.7870  -40.1130 C.3     226 LEU    0.3100
   3566 C         -40.1000   -6.8110  -40.7210 C.2     226 LEU    0.0700
   3567 O         -39.1550   -7.2440  -40.0650 O.2     226 LEU    0.0900
   3568 CB        -42.2570   -6.5030  -39.4820 C.3     226 LEU   -0.1800
   3569 CG        -42.8270   -5.7950  -38.2530 C.3     226 LEU    0.0900
   3570 CD1       -44.2230   -5.2910  -38.5230 C.3     226 LEU    0.0900
   3571 CD2       -42.8310   -6.7670  -37.1020 C.3     226 LEU   -0.0900
   3572 HN        -42.4080   -4.8990  -41.4510 H       226 LEU    0.0900
   3573 HA        -40.4640   -5.3010  -39.3500 H       226 LEU   -0.2700
   3574 HB1       -41.9410   -7.5260  -39.1850 H       226 LEU    0.0900
   3575 HB2       -43.0590   -6.5820  -40.2460 H       226 LEU    0.0900
   3576 HG        -42.1720   -4.9380  -37.9860 H       226 LEU    0.0900
   3577 HD11      -44.7910   -6.0400  -39.1150 H       226 LEU   -0.2700
   3578 HD12      -44.1780   -4.3420  -39.1000 H       226 LEU    0.0900
   3579 HD13      -44.7560   -5.1200  -37.5630 H       226 LEU    0.0900
   3580 HD21      -41.7970   -7.1130  -36.8890 H       226 LEU    0.0900
   3581 HD22      -43.4540   -7.6520  -37.3570 H       226 LEU    0.5100
   3582 HD23      -43.2350   -6.2740  -36.1910 H       226 LEU   -0.5100
   3583 N         -40.3470   -7.2080  -41.9680 N.am    227 VAL   -0.4700
   3584 CA        -39.4710   -8.1590  -42.6410 C.3     227 VAL    0.3100
   3585 C         -38.1070   -7.4940  -42.8110 C.2     227 VAL    0.0700
   3586 O         -37.0670   -8.0810  -42.5140 O.2     227 VAL    0.0900
   3587 CB        -40.0420   -8.5620  -44.0200 C.3     227 VAL   -0.0900
   3588 CG1       -38.9400   -9.1520  -44.9100 C.3     227 VAL    0.0900
   3589 CG2       -41.1700   -9.5770  -43.8180 C.3     227 VAL   -0.2700
   3590 HN        -41.1290   -6.8790  -42.4890 H       227 VAL    0.0900
   3591 HA        -39.3760   -9.0290  -42.0080 H       227 VAL    0.0900
   3592 HB        -40.4750   -7.6660  -44.5140 H       227 VAL    0.0900
   3593 HG11      -38.3830   -9.9390  -44.3580 H       227 VAL   -0.2700
   3594 HG12      -38.2250   -8.3540  -45.2070 H       227 VAL    0.0900
   3595 HG13      -39.3910   -9.6070  -45.8180 H       227 VAL    0.0900
   3596 HG21      -41.9790   -9.1320  -43.2000 H       227 VAL    0.0900
   3597 HG22      -40.7800  -10.4770  -43.2950 H       227 VAL    0.5100
   3598 HG23      -41.5950   -9.8700  -44.8010 H       227 VAL   -0.5100
   3599 N         -38.1350   -6.2450  -43.2780 N.am    228 PHE   -0.4700
   3600 CA        -36.9350   -5.4390  -43.4830 C.3     228 PHE    0.3100
   3601 C         -36.1090   -5.3580  -42.1900 C.2     228 PHE    0.0700
   3602 O         -34.9370   -5.7320  -42.1620 O.2     228 PHE    0.0900
   3603 CB        -37.3410   -4.0220  -43.9130 C.3     228 PHE   -0.1800
   3604 CG        -36.1840   -3.1410  -44.2970 C.ar    228 PHE    0.0900
   3605 CD1       -35.6220   -3.2220  -45.5710 C.ar    228 PHE    0.0900
   3606 CD2       -35.6530   -2.2320  -43.3840 C.ar    228 PHE    0.0000
   3607 CE1       -34.5490   -2.4120  -45.9310 C.ar    228 PHE   -0.1150
   3608 CE2       -34.5820   -1.4180  -43.7310 C.ar    228 PHE    0.1150
   3609 CZ        -34.0260   -1.5090  -45.0090 C.ar    228 PHE   -0.1150
   3610 HN        -38.9940   -5.7990  -43.5130 H       228 PHE    0.1150
   3611 HA        -36.3330   -5.9100  -44.2450 H       228 PHE   -0.1150
   3612 HB1       -37.8680   -3.5220  -43.0720 H       228 PHE    0.1150
   3613 HB2       -38.0100   -4.0870  -44.7970 H       228 PHE   -0.1150
   3614 HD1       -36.0250   -3.9220  -46.2880 H       228 PHE    0.1150
   3615 HD2       -36.0790   -2.1590  -42.3950 H       228 PHE   -0.1150
   3616 HE1       -34.1230   -2.4840  -46.9210 H       228 PHE    0.1150
   3617 HE2       -34.1790   -0.7160  -43.0150 H       228 PHE    0.5100
   3618 HZ        -33.1930   -0.8800  -45.2820 H       228 PHE   -0.5100
   3619 N         -36.7370   -4.8640  -41.1220 N.am    229 THR   -0.4700
   3620 CA        -36.0960   -4.7060  -39.8160 C.3     229 THR    0.3100
   3621 C         -35.6290   -6.0040  -39.1650 C.2     229 THR    0.0700
   3622 O         -34.4850   -6.0940  -38.7210 O.2     229 THR    0.0900
   3623 CB        -37.0270   -3.9510  -38.8360 C.3     229 THR    0.1400
   3624 CG2       -36.5820   -4.1540  -37.3940 C.3     229 THR    0.0900
   3625 OG1       -37.0120   -2.5520  -39.1510 O.3     229 THR   -0.6600
   3626 HN        -37.6900   -4.5750  -41.1680 H       229 THR    0.4300
   3627 HA        -35.1770   -4.1580  -39.9590 H       229 THR   -0.2700
   3628 HB        -38.0650   -4.3330  -38.9290 H       229 THR    0.0900
   3629 HG1       -37.8080   -2.1830  -38.7590 H       229 THR    0.0900
   3630 HG21      -35.5470   -3.7730  -37.2570 H       229 THR    0.0900
   3631 HG22      -36.5990   -5.2350  -37.1410 H       229 THR    0.5100
   3632 HG23      -37.2570   -3.5980  -36.7080 H       229 THR   -0.5100
   3633 N         -36.4950   -7.0110  -39.0930 N.am    230 VAL   -0.4700
   3634 CA        -36.0990   -8.2860  -38.5080 C.3     230 VAL    0.3100
   3635 C         -34.8720   -8.7790  -39.2840 C.2     230 VAL    0.0700
   3636 O         -34.1850   -9.7140  -38.8750 O.2     230 VAL    0.0900
   3637 CB        -37.2530   -9.3290  -38.5960 C.3     230 VAL   -0.0900
   3638 CG1       -36.7650  -10.7120  -38.1830 C.3     230 VAL    0.0900
   3639 CG2       -38.4020   -8.9070  -37.6950 C.3     230 VAL   -0.2700
   3640 HN        -37.4320   -6.9420  -39.4280 H       230 VAL    0.0900
   3641 HA        -35.8350   -8.1090  -37.4760 H       230 VAL    0.0900
   3642 HB        -37.6310   -9.3700  -39.6400 H       230 VAL    0.0900
   3643 HG11      -36.2300  -10.6540  -37.2110 H       230 VAL   -0.2700
   3644 HG12      -36.0670  -11.1120  -38.9490 H       230 VAL    0.0900
   3645 HG13      -37.6310  -11.4000  -38.0710 H       230 VAL    0.0900
   3646 HG21      -38.6700   -7.8460  -37.8880 H       230 VAL    0.0900
   3647 HG22      -38.1040   -9.0080  -36.6290 H       230 VAL    0.5100
   3648 HG23      -39.2930   -9.5400  -37.8950 H       230 VAL   -0.5100
   3649 N         -34.5920   -8.1040  -40.4030 N.am    231 LYS   -0.4700
   3650 CA        -33.4750   -8.4360  -41.2730 C.3     231 LYS    0.3100
   3651 C         -32.2120   -7.5800  -41.0940 C.2     231 LYS    0.0700
   3652 O         -31.1840   -8.0890  -40.6510 O.2     231 LYS    0.0900
   3653 CB        -33.9330   -8.3680  -42.7330 C.3     231 LYS   -0.1800
   3654 CG        -32.8490   -8.6820  -43.7370 C.3     231 LYS    0.0900
   3655 CD        -32.3490  -10.1050  -43.5750 C.3     231 LYS    0.0900
   3656 CE        -31.2490  -10.4170  -44.5730 C.3     231 LYS   -0.1800
   3657 NZ        -30.7840  -11.8250  -44.4420 N.4     231 LYS    0.0900
   3658 HN        -35.1460   -7.3290  -40.6940 H       231 LYS    0.0900
   3659 HA        -33.1350   -9.4300  -41.0270 H       231 LYS   -0.1800
   3660 HB1       -34.3110   -7.3440  -42.9350 H       231 LYS    0.0900
   3661 HB2       -34.7620   -9.0930  -42.8730 H       231 LYS    0.0900
   3662 HG1       -32.0010   -7.9790  -43.5920 H       231 LYS    0.2100
   3663 HG2       -33.2530   -8.5520  -44.7630 H       231 LYS    0.0500
   3664 HD1       -33.1930  -10.8090  -43.7320 H       231 LYS    0.0500
   3665 HD2       -31.9550  -10.2390  -42.5450 H       231 LYS   -0.3000
   3666 HE1       -30.3770   -9.7520  -44.3940 H       231 LYS    0.3300
   3667 HE2       -31.6280  -10.2790  -45.6070 H       231 LYS    0.3300
   3668 HZ1       -31.5790  -12.4710  -44.6140 H       231 LYS    0.3300
   3669 HZ2       -30.4140  -11.9790  -43.4820 H       231 LYS    0.5100
   3670 HZ3       -30.0320  -12.0080  -45.1360 H       231 LYS   -0.5100
   3671 N         -32.2750   -6.2890  -41.4340 N.am    232 GLU   -0.4700
   3672 CA        -31.0980   -5.4240  -41.3110 C.3     232 GLU    0.3100
   3673 C         -31.3090   -4.0470  -40.6670 C.2     232 GLU    0.0700
   3674 O         -30.4070   -3.2090  -40.6610 O.2     232 GLU    0.0900
   3675 CB        -30.4490   -5.2330  -42.6900 C.3     232 GLU   -0.1800
   3676 CG        -29.1510   -4.4240  -42.6840 C.3     232 GLU    0.0900
   3677 CD        -28.6550   -4.0860  -44.0800 C.2     232 GLU    0.0900
   3678 OE1       -28.3840   -5.0260  -44.8590 O.co2   232 GLU   -0.2800
   3679 OE2       -28.5380   -2.8830  -44.4010 O.co2   232 GLU    0.0900
   3680 HN        -33.1080   -5.8640  -41.7800 H       232 GLU    0.0900
   3681 HA        -30.4040   -5.8910  -40.6280 H       232 GLU    0.6200
   3682 HB1       -31.1790   -4.7150  -43.3470 H       232 GLU   -0.7600
   3683 HB2       -30.2320   -6.2360  -43.1140 H       232 GLU   -0.7600
   3684 HG1       -28.3640   -5.0110  -42.1640 H       232 GLU    0.5100
   3685 HG2       -29.3210   -3.4740  -42.1330 H       232 GLU   -0.5100
   3686 N         -32.4920   -3.7960  -40.1180 N.am    233 ALA   -0.4700
   3687 CA        -32.7460   -2.5140  -39.4680 C.3     233 ALA    0.3100
   3688 C         -32.8730   -2.7120  -37.9600 C.2     233 ALA    0.0700
   3689 O         -33.0750   -1.7520  -37.2130 O.2     233 ALA    0.0900
   3690 CB        -34.0220   -1.8800  -40.0300 C.3     233 ALA   -0.2700
   3691 HN        -33.2410   -4.4540  -40.1230 H       233 ALA    0.0900
   3692 HA        -31.8970   -1.8730  -39.6470 H       233 ALA    0.0900
   3693 HB1       -34.8250   -1.8960  -39.2630 H       233 ALA    0.0900
   3694 HB2       -34.3680   -2.4490  -40.9190 H       233 ALA    0.5100
   3695 HB3       -33.8250   -0.8250  -40.3150 H       233 ALA   -0.5100
   3696 N         -32.7410   -3.9650  -37.5180 N.am    234 ALA   -0.4700
   3697 CA        -32.8470   -4.3230  -36.1030 C.3     234 ALA    0.3100
   3698 C         -31.5270   -4.7800  -35.4850 C.2     234 ALA    0.0700
   3699 O         -31.3640   -4.7540  -34.2620 O.2     234 ALA    0.0900
   3700 CB        -33.8990   -5.4120  -35.9240 C.3     234 ALA   -0.2700
   3701 HN        -32.5610   -4.7220  -38.1410 H       234 ALA    0.0900
   3702 HA        -33.1220   -3.4360  -35.5500 H       234 ALA    0.0900
   3703 HB1       -33.8260   -6.1520  -36.7500 H       234 ALA    0.0900
   3704 HB2       -34.9150   -4.9630  -35.9390 H       234 ALA    0.5100
   3705 HB3       -33.7360   -5.9390  -34.9610 H       234 ALA   -0.5100
   3706 N         -30.5860   -5.2120  -36.3240 N.am    235 ALA   -0.4700
   3707 CA        -29.2800   -5.6500  -35.8430 C.3     235 ALA    0.3100
   3708 C         -28.5080   -4.4120  -35.4040 C.2     235 ALA    0.0700
   3709 O         -27.4290   -4.5050  -34.8140 O.2     235 ALA    0.0900
   3710 CB        -28.5240   -6.3820  -36.9500 C.3     235 ALA   -0.2700
   3711 HN        -30.7310   -5.2550  -37.3100 H       235 ALA    0.0900
   3712 HA        -29.4360   -6.3050  -34.9970 H       235 ALA    0.0900
   3713 HB1       -28.3750   -5.7070  -37.8200 H       235 ALA    0.0900
   3714 HB2       -29.1060   -7.2680  -37.2830 H       235 ALA    0.5100
   3715 HB3       -27.5290   -6.7050  -36.5780 H       235 ALA   -0.5100
   3716 N         -29.0780   -3.2450  -35.7090 N.am    236 GLN   -0.4700
   3717 CA        -28.4930   -1.9640  -35.3500 C.3     236 GLN    0.3100
   3718 C         -29.3200   -1.3180  -34.2430 C.2     236 GLN    0.0700
   3719 O         -28.9620   -0.2620  -33.7190 O.2     236 GLN    0.0900
   3720 CB        -28.4370   -1.0390  -36.5710 C.3     236 GLN   -0.1800
   3721 CG        -27.3950   -1.4440  -37.6040 C.3     236 GLN    0.0900
   3722 CD        -27.3390   -0.4890  -38.7810 C.2     236 GLN    0.0900
   3723 NE2       -27.4880   -1.0290  -39.9870 N.am    236 GLN   -0.1800
   3724 OE1       -27.1590    0.7170  -38.6120 O.2     236 GLN    0.0900
   3725 HN        -29.9430   -3.1990  -36.2030 H       236 GLN    0.0900
   3726 HA        -27.4980   -2.1440  -34.9690 H       236 GLN    0.5500
   3727 HB1       -28.2060   -0.0100  -36.2230 H       236 GLN   -0.5500
   3728 HB2       -29.4350   -1.0390  -37.0580 H       236 GLN   -0.6200
   3729 HG1       -27.6390   -2.4600  -37.9840 H       236 GLN    0.3200
   3730 HG2       -26.3960   -1.4660  -37.1200 H       236 GLN    0.3000
   3731 HE21      -27.4600   -0.4490  -40.8010 H       236 GLN    0.5100
   3732 HE22      -27.6270   -2.0150  -40.0810 H       236 GLN   -0.5100
   3733 N         -30.4370   -1.9590  -33.9000 N.am    237 GLN   -0.4700
   3734 CA        -31.3160   -1.4800  -32.8390 C.3     237 GLN    0.3100
   3735 C         -30.9840   -2.2380  -31.5630 C.2     237 GLN    0.0700
   3736 O         -31.6370   -2.0730  -30.5310 O.2     237 GLN    0.0900
   3737 CB        -32.7850   -1.7120  -33.2030 C.3     237 GLN   -0.1800
   3738 CG        -33.2880   -0.8460  -34.3410 C.3     237 GLN    0.0900
   3739 CD        -33.1270    0.6330  -34.0560 C.2     237 GLN    0.0900
   3740 NE2       -32.4160    1.3300  -34.9380 N.am    237 GLN   -0.1800
   3741 OE1       -33.6350    1.1440  -33.0600 O.2     237 GLN    0.0900
   3742 HN        -30.7210   -2.7990  -34.3540 H       237 GLN    0.0900
   3743 HA        -31.1280   -0.4250  -32.7010 H       237 GLN    0.5500
   3744 HB1       -33.4050   -1.5070  -32.3050 H       237 GLN   -0.5500
   3745 HB2       -32.9100   -2.7780  -33.4900 H       237 GLN   -0.6200
   3746 HG1       -34.3660   -1.0580  -34.5090 H       237 GLN    0.3200
   3747 HG2       -32.7190   -1.0930  -35.2630 H       237 GLN    0.3000
   3748 HE21      -32.2750    2.3110  -34.8030 H       237 GLN    0.5100
   3749 HE22      -32.0220    0.8750  -35.7360 H       237 GLN   -0.5100
   3750 N         -29.9590   -3.0830  -31.6580 N.am    238 GLN   -0.4700
   3751 CA        -29.4810   -3.8900  -30.5430 C.3     238 GLN    0.3100
   3752 C         -30.5930   -4.6130  -29.7870 C.2     238 GLN    0.0700
   3753 O         -30.5160   -4.7860  -28.5690 O.2     238 GLN    0.0900
   3754 CB        -28.6720   -3.0180  -29.5780 C.3     238 GLN   -0.1800
   3755 CG        -27.4310   -2.3930  -30.2110 C.3     238 GLN    0.0900
   3756 CD        -26.6330   -1.5460  -29.2350 C.2     238 GLN    0.0900
   3757 NE2       -26.4600   -0.2670  -29.5660 N.am    238 GLN   -0.1800
   3758 OE1       -26.1760   -2.0310  -28.2000 O.2     238 GLN    0.0900
   3759 HN        -29.4610   -3.2020  -32.5130 H       238 GLN    0.0900
   3760 HA        -28.8690   -4.6860  -30.9400 H       238 GLN    0.5500
   3761 HB1       -28.3510   -3.6450  -28.7180 H       238 GLN   -0.5500
   3762 HB2       -29.3270   -2.2030  -29.2040 H       238 GLN   -0.6200
   3763 HG1       -27.7460   -1.7480  -31.0590 H       238 GLN    0.3200
   3764 HG2       -26.7740   -3.2030  -30.5920 H       238 GLN    0.3000
   3765 HE21      -25.9430    0.3410  -28.9630 H       238 GLN    0.5100
   3766 HE22      -26.8470    0.0860  -30.4180 H       238 GLN   -0.5100
   3767 N         -31.6270   -5.0400  -30.5100 N.am    239 GLU   -0.4700
   3768 CA        -32.7310   -5.7570  -29.8890 C.3     239 GLU    0.3100
   3769 C         -32.1680   -6.9690  -29.1540 C.2     239 GLU    0.0700
   3770 O         -31.7610   -7.9470  -29.7810 O.2     239 GLU    0.0900
   3771 CB        -33.7320   -6.2300  -30.9470 C.3     239 GLU   -0.1800
   3772 CG        -34.3700   -5.1190  -31.7610 C.3     239 GLU    0.0900
   3773 CD        -35.4110   -5.6430  -32.7340 C.2     239 GLU    0.0900
   3774 OE1       -35.0630   -6.4990  -33.5720 O.co2   239 GLU   -0.2800
   3775 OE2       -36.5770   -5.2050  -32.6570 O.co2   239 GLU    0.0900
   3776 HN        -31.6910   -4.8920  -31.4940 H       239 GLU    0.0900
   3777 HA        -33.2110   -5.0900  -29.1900 H       239 GLU    0.6200
   3778 HB1       -34.5390   -6.7940  -30.4340 H       239 GLU   -0.7600
   3779 HB2       -33.2030   -6.9130  -31.6460 H       239 GLU   -0.7600
   3780 HG1       -33.5800   -4.5910  -32.3380 H       239 GLU    0.5100
   3781 HG2       -34.8600   -4.3990  -31.0720 H       239 GLU   -0.5100
   3782 N         -32.1310   -6.8990  -27.8250 N.am    240 SER   -0.4700
   3783 CA        -31.6160   -7.9990  -27.0240 C.3     240 SER    0.3100
   3784 C         -32.3860   -9.2750  -27.3390 C.2     240 SER    0.0700
   3785 O         -33.6150   -9.2790  -27.3590 O.2     240 SER    0.0900
   3786 CB        -31.7420   -7.6760  -25.5340 C.3     240 SER    0.0500
   3787 OG        -33.0990   -7.5120  -25.1630 O.3     240 SER    0.0900
   3788 HN        -32.4500   -6.0980  -27.3250 H       240 SER    0.0900
   3789 HA        -30.5810   -8.1530  -27.2890 H       240 SER   -0.6600
   3790 HB1       -31.1960   -6.7350  -25.3110 H       240 SER    0.4300
   3791 HB2       -31.3080   -8.5050  -24.9350 H       240 SER    0.5100
   3792 HG1       -33.0880   -7.1600  -24.2710 H       240 SER   -0.5100
   3793 N         -31.6570  -10.3600  -27.5840 N.am    241 ALA   -0.4700
   3794 CA        -32.2690  -11.6410  -27.9160 C.3     241 ALA    0.3100
   3795 C         -33.3380  -12.0940  -26.9210 C.2     241 ALA    0.0700
   3796 O         -34.1520  -12.9620  -27.2420 O.2     241 ALA    0.0900
   3797 CB        -31.1860  -12.7140  -28.0410 C.3     241 ALA   -0.2700
   3798 HN        -30.6610  -10.3460  -27.5520 H       241 ALA    0.0900
   3799 HA        -32.8020  -11.5300  -28.8490 H       241 ALA    0.0900
   3800 HB1       -30.6350  -12.8140  -27.0820 H       241 ALA    0.0900
   3801 HB2       -30.4640  -12.4320  -28.8370 H       241 ALA    0.5100
   3802 HB3       -31.6500  -13.6930  -28.2860 H       241 ALA   -0.5100
   3803 N         -33.3420  -11.5110  -25.7220 N.am    242 THR   -0.4700
   3804 CA        -34.3160  -11.8740  -24.6920 C.3     242 THR    0.3100
   3805 C         -35.6960  -11.2690  -24.9350 C.2     242 THR    0.0700
   3806 O         -36.7170  -11.9000  -24.6590 O.2     242 THR    0.0900
   3807 CB        -33.8380  -11.4490  -23.2820 C.3     242 THR    0.1400
   3808 CG2       -34.9370  -11.6780  -22.2510 C.3     242 THR    0.0900
   3809 OG1       -32.6870  -12.2180  -22.9140 O.3     242 THR   -0.6600
   3810 HN        -32.6850  -10.8040  -25.4730 H       242 THR    0.4300
   3811 HA        -34.4550  -12.9440  -24.7300 H       242 THR   -0.2700
   3812 HB        -33.5680  -10.3720  -23.2830 H       242 THR    0.0900
   3813 HG1       -32.5320  -12.0330  -21.9840 H       242 THR    0.0900
   3814 HG21      -35.3400  -12.7080  -22.3450 H       242 THR    0.0900
   3815 HG22      -35.7650  -10.9560  -22.4150 H       242 THR    0.5100
   3816 HG23      -34.5260  -11.5500  -21.2260 H       242 THR   -0.5100
   3817 N         -35.7260  -10.0420  -25.4440 N.am    243 THR   -0.4700
   3818 CA        -36.9890   -9.3680  -25.7250 C.3     243 THR    0.3100
   3819 C         -37.5540   -9.8520  -27.0550 C.2     243 THR    0.0700
   3820 O         -38.7470  -10.1400  -27.1670 O.2     243 THR    0.0900
   3821 CB        -36.8020   -7.8350  -25.7860 C.3     243 THR    0.1400
   3822 CG2       -38.1230   -7.1450  -26.0940 C.3     243 THR    0.0900
   3823 OG1       -36.3100   -7.3630  -24.5240 O.3     243 THR   -0.6600
   3824 HN        -34.8950   -9.5320  -25.6550 H       243 THR    0.4300
   3825 HA        -37.6850   -9.6280  -24.9420 H       243 THR   -0.2700
   3826 HB        -36.0710   -7.5740  -26.5810 H       243 THR    0.0900
   3827 HG1       -36.2140   -6.4130  -24.6170 H       243 THR    0.0900
   3828 HG21      -38.9510   -7.6400  -25.5420 H       243 THR    0.0900
   3829 HG22      -38.3370   -7.2050  -27.1820 H       243 THR    0.5100
   3830 HG23      -38.0760   -6.0800  -25.7800 H       243 THR   -0.5100
   3831 N         -36.6880   -9.9490  -28.0630 N.am    244 GLN   -0.4700
   3832 CA        -37.0930  -10.4080  -29.3820 C.3     244 GLN    0.3100
   3833 C         -37.8470  -11.7240  -29.3230 C.2     244 GLN    0.0700
   3834 O         -38.7860  -11.9350  -30.0800 O.2     244 GLN    0.0900
   3835 CB        -35.8770  -10.5840  -30.2920 C.3     244 GLN   -0.1800
   3836 CG        -35.6290   -9.4300  -31.2410 C.3     244 GLN    0.0900
   3837 CD        -34.6160   -9.7830  -32.3130 C.2     244 GLN    0.0900
   3838 NE2       -33.5480   -8.9930  -32.4060 N.am    244 GLN   -0.1800
   3839 OE1       -34.7900  -10.7550  -33.0540 O.2     244 GLN    0.0900
   3840 HN        -35.7250   -9.7100  -27.9590 H       244 GLN    0.0900
   3841 HA        -37.7690   -9.6750  -29.7970 H       244 GLN    0.5500
   3842 HB1       -36.0230  -11.5060  -30.8940 H       244 GLN   -0.5500
   3843 HB2       -34.9780  -10.7090  -29.6530 H       244 GLN   -0.6200
   3844 HG1       -35.2480   -8.5600  -30.6640 H       244 GLN    0.3200
   3845 HG2       -36.5850   -9.1510  -31.7330 H       244 GLN    0.3000
   3846 HE21      -32.9250   -9.0830  -33.1830 H       244 GLN    0.5100
   3847 HE22      -33.3690   -8.3100  -31.6990 H       244 GLN   -0.5100
   3848 N         -37.4410  -12.6140  -28.4220 N.am    245 LYS   -0.4700
   3849 CA        -38.0970  -13.9080  -28.3070 C.3     245 LYS    0.3100
   3850 C         -39.5340  -13.7790  -27.7960 C.2     245 LYS    0.0700
   3851 O         -40.3730  -14.6450  -28.0570 O.2     245 LYS    0.0900
   3852 CB        -37.2850  -14.8380  -27.3930 C.3     245 LYS   -0.1800
   3853 CG        -37.5950  -16.3220  -27.5940 C.3     245 LYS    0.0900
   3854 CD        -36.7870  -17.2250  -26.6630 C.3     245 LYS    0.0900
   3855 CE        -35.2920  -17.1980  -26.9690 C.3     245 LYS   -0.1800
   3856 NZ        -34.9670  -17.7600  -28.3130 N.4     245 LYS    0.0900
   3857 HN        -36.6840  -12.4400  -27.7970 H       245 LYS    0.0900
   3858 HA        -38.1790  -14.3320  -29.2970 H       245 LYS   -0.1800
   3859 HB1       -37.5020  -14.5720  -26.3370 H       245 LYS    0.0900
   3860 HB2       -36.2050  -14.6730  -27.5900 H       245 LYS    0.0900
   3861 HG1       -37.3660  -16.5970  -28.6460 H       245 LYS    0.2100
   3862 HG2       -38.6770  -16.4910  -27.4060 H       245 LYS    0.0500
   3863 HD1       -37.1550  -18.2690  -26.7660 H       245 LYS    0.0500
   3864 HD2       -36.9450  -16.8910  -25.6150 H       245 LYS   -0.3000
   3865 HE1       -34.7470  -17.8040  -26.2140 H       245 LYS    0.3300
   3866 HE2       -34.9280  -16.1480  -26.9500 H       245 LYS    0.3300
   3867 HZ1       -35.4510  -17.2060  -29.0470 H       245 LYS    0.3300
   3868 HZ2       -35.2830  -18.7500  -28.3600 H       245 LYS    0.5100
   3869 HZ3       -33.9390  -17.7160  -28.4670 H       245 LYS   -0.5100
   3870 N         -39.8180  -12.6960  -27.0740 N.am    246 ALA   -0.4700
   3871 CA        -41.1600  -12.4560  -26.5490 C.3     246 ALA    0.3100
   3872 C         -41.9120  -11.4930  -27.4660 C.2     246 ALA    0.0700
   3873 O         -43.1440  -11.4540  -27.4750 O.2     246 ALA    0.0900
   3874 CB        -41.0820  -11.8850  -25.1340 C.3     246 ALA   -0.2700
   3875 HN        -39.1320  -12.0040  -26.8620 H       246 ALA    0.0900
   3876 HA        -41.6930  -13.3950  -26.5470 H       246 ALA    0.0900
   3877 HB1       -40.5240  -10.9230  -25.1410 H       246 ALA    0.0900
   3878 HB2       -40.5520  -12.5980  -24.4670 H       246 ALA    0.5100
   3879 HB3       -42.1060  -11.6990  -24.7440 H       246 ALA   -0.5100
   3880 N         -41.1570  -10.7150  -28.2410 N.am    247 GLU   -0.4700
   3881 CA        -41.7280   -9.7640  -29.1820 C.3     247 GLU    0.3100
   3882 C         -41.8890  -10.4460  -30.5310 C.2     247 GLU    0.0700
   3883 O         -42.4790   -9.8960  -31.4580 O.2     247 GLU    0.0900
   3884 CB        -40.8190   -8.5380  -29.3220 C.3     247 GLU   -0.1800
   3885 CG        -40.7780   -7.6620  -28.0760 C.3     247 GLU    0.0900
   3886 CD        -42.0080   -6.7750  -27.9220 C.2     247 GLU    0.0900
   3887 OE1       -43.1440   -7.2650  -28.1160 O.co2   247 GLU   -0.2800
   3888 OE2       -41.8350   -5.5820  -27.5960 O.co2   247 GLU    0.0900
   3889 HN        -40.1620  -10.7510  -28.2110 H       247 GLU    0.0900
   3890 HA        -42.7010   -9.4710  -28.8150 H       247 GLU    0.6200
   3891 HB1       -41.1830   -7.9230  -30.1730 H       247 GLU   -0.7600
   3892 HB2       -39.7880   -8.8860  -29.5430 H       247 GLU   -0.7600
   3893 HG1       -39.8800   -7.0100  -28.1250 H       247 GLU    0.5100
   3894 HG2       -40.7050   -8.3170  -27.1810 H       247 GLU   -0.5100
   3895 N         -41.3490  -11.6520  -30.6410 N.am    248 LYS   -0.4700
   3896 CA        -41.4650  -12.4110  -31.8670 C.3     248 LYS    0.3100
   3897 C         -42.6760  -13.3130  -31.6590 C.2     248 LYS    0.0700
   3898 O         -43.3650  -13.6790  -32.6110 O.2     248 LYS    0.0900
   3899 CB        -40.1970  -13.2400  -32.1200 C.3     248 LYS   -0.1800
   3900 CG        -40.0190  -13.6780  -33.5750 C.3     248 LYS    0.0900
   3901 CD        -38.8520  -14.6510  -33.7620 C.3     248 LYS    0.0900
   3902 CE        -37.4830  -13.9790  -33.6230 C.3     248 LYS   -0.1800
   3903 NZ        -37.1970  -13.4430  -32.2610 N.4     248 LYS    0.0900
   3904 HN        -40.8480  -12.0840  -29.8950 H       248 LYS    0.0900
   3905 HA        -41.6230  -11.7140  -32.6770 H       248 LYS   -0.1800
   3906 HB1       -40.2390  -14.1480  -31.4820 H       248 LYS    0.0900
   3907 HB2       -39.3150  -12.6320  -31.8260 H       248 LYS    0.0900
   3908 HG1       -39.8390  -12.7790  -34.2000 H       248 LYS    0.2100
   3909 HG2       -40.9540  -14.1720  -33.9160 H       248 LYS    0.0500
   3910 HD1       -38.9250  -15.1050  -34.7730 H       248 LYS    0.0500
   3911 HD2       -38.9320  -15.4550  -33.0010 H       248 LYS   -0.3000
   3912 HE1       -37.4240  -13.1230  -34.3290 H       248 LYS    0.3300
   3913 HE2       -36.6880  -14.7190  -33.8560 H       248 LYS    0.3300
   3914 HZ1       -37.0580  -14.2330  -31.5990 H       248 LYS    0.3300
   3915 HZ2       -37.9980  -12.8610  -31.9430 H       248 LYS    0.5100
   3916 HZ3       -36.3360  -12.8600  -32.2910 H       248 LYS   -0.5100
   3917 N         -42.9410  -13.6740  -30.4030 N.am    249 GLU   -0.4700
   3918 CA        -44.1000  -14.5020  -30.1050 C.3     249 GLU    0.3100
   3919 C         -45.2960  -13.6980  -30.5860 C.2     249 GLU    0.0700
   3920 O         -46.0890  -14.1580  -31.4070 O.2     249 GLU    0.0900
   3921 CB        -44.2550  -14.7640  -28.5920 C.3     249 GLU   -0.1800
   3922 CG        -45.5770  -15.4970  -28.2240 C.3     249 GLU    0.0900
   3923 CD        -45.9360  -15.4820  -26.7230 C.2     249 GLU    0.0900
   3924 OE1       -46.0030  -14.3840  -26.1290 O.co2   249 GLU   -0.2800
   3925 OE2       -46.1730  -16.5720  -26.1400 O.co2   249 GLU    0.0900
   3926 HN        -42.3740  -13.4000  -29.6300 H       249 GLU    0.0900
   3927 HA        -43.9780  -15.4370  -30.6310 H       249 GLU    0.6200
   3928 HB1       -44.2300  -13.7900  -28.0580 H       249 GLU   -0.7600
   3929 HB2       -43.3990  -15.3830  -28.2500 H       249 GLU   -0.7600
   3930 HG1       -45.4880  -16.5570  -28.5440 H       249 GLU    0.5100
   3931 HG2       -46.4090  -15.0160  -28.7790 H       249 GLU   -0.5100
   3932 N         -45.3880  -12.4700  -30.0760 N.am    250 VAL   -0.4700
   3933 CA        -46.4740  -11.5560  -30.3970 C.3     250 VAL    0.3100
   3934 C         -46.5670  -11.2030  -31.8760 C.2     250 VAL    0.0700
   3935 O         -47.6580  -11.1210  -32.4300 O.2     250 VAL    0.0900
   3936 CB        -46.3580  -10.2500  -29.5750 C.3     250 VAL   -0.0900
   3937 CG1       -47.5270   -9.3110  -29.8910 C.3     250 VAL    0.0900
   3938 CG2       -46.3450  -10.5790  -28.1000 C.3     250 VAL   -0.2700
   3939 HN        -44.7050  -12.1180  -29.4410 H       250 VAL    0.0900
   3940 HA        -47.4060  -12.0550  -30.1780 H       250 VAL    0.0900
   3941 HB        -45.4010   -9.7440  -29.8210 H       250 VAL    0.0900
   3942 HG11      -48.4900   -9.8600  -29.8150 H       250 VAL   -0.2700
   3943 HG12      -47.4260   -8.9160  -30.9250 H       250 VAL    0.0900
   3944 HG13      -47.5410   -8.4680  -29.1680 H       250 VAL    0.0900
   3945 HG21      -45.4810  -11.2360  -27.8620 H       250 VAL    0.0900
   3946 HG22      -47.2810  -11.1110  -27.8230 H       250 VAL    0.5100
   3947 HG23      -46.2560   -9.6460  -27.5050 H       250 VAL   -0.5100
   3948 N         -45.4270  -10.9910  -32.5220 N.am    251 THR   -0.4700
   3949 CA        -45.4450  -10.6460  -33.9290 C.3     251 THR    0.3100
   3950 C         -45.9590  -11.8320  -34.7240 C.2     251 THR    0.0700
   3951 O         -46.7760  -11.6800  -35.6260 O.2     251 THR    0.0900
   3952 CB        -44.0440  -10.2300  -34.4340 C.3     251 THR    0.1400
   3953 CG2       -44.0940   -9.9140  -35.9200 C.3     251 THR    0.0900
   3954 OG1       -43.6100   -9.0570  -33.7360 O.3     251 THR   -0.6600
   3955 HN        -44.5340  -11.0580  -32.0840 H       251 THR    0.4300
   3956 HA        -46.1420   -9.8310  -34.0600 H       251 THR   -0.2700
   3957 HB        -43.3180  -11.0500  -34.2500 H       251 THR    0.0900
   3958 HG1       -43.1390   -9.3710  -32.9600 H       251 THR    0.0900
   3959 HG21      -44.8040   -9.0800  -36.1090 H       251 THR    0.0900
   3960 HG22      -44.4360  -10.8070  -36.4860 H       251 THR    0.5100
   3961 HG23      -43.0860   -9.6090  -36.2760 H       251 THR   -0.5100
   3962 N         -45.4950  -13.0290  -34.3770 N.am    252 ARG   -0.4700
   3963 CA        -45.9410  -14.2190  -35.0770 C.3     252 ARG    0.3100
   3964 C         -47.4440  -14.3450  -34.9570 C.2     252 ARG    0.0700
   3965 O         -48.1300  -14.6530  -35.9320 O.2     252 ARG    0.0900
   3966 CB        -45.2770  -15.4700  -34.4990 C.3     252 ARG   -0.1800
   3967 CG        -44.1390  -16.0090  -35.3480 C.3     252 ARG    0.0900
   3968 CD        -43.3920  -17.1260  -34.6420 C.3     252 ARG    0.0900
   3969 NE        -42.8790  -16.6770  -33.3480 N.pl3   252 ARG   -0.1800
   3970 CZ        -42.0000  -17.3500  -32.6150 C.cat   252 ARG    0.0900
   3971 NH1       -41.5190  -18.5120  -33.0450 N.pl3   252 ARG    0.0900
   3972 NH2       -41.6030  -16.8630  -31.4460 N.pl3   252 ARG    0.2000
   3973 HN        -44.8380  -13.1600  -33.6390 H       252 ARG    0.0900
   3974 HA        -45.6840  -14.1070  -36.1200 H       252 ARG    0.0900
   3975 HB1       -46.0480  -16.2640  -34.3990 H       252 ARG   -0.7000
   3976 HB2       -44.8810  -15.2260  -33.4910 H       252 ARG    0.4400
   3977 HG1       -43.4310  -15.1830  -35.5700 H       252 ARG    0.6400
   3978 HG2       -44.5510  -16.3960  -36.3040 H       252 ARG   -0.8000
   3979 HD1       -42.5270  -17.4510  -35.2590 H       252 ARG    0.4600
   3980 HD2       -44.0750  -17.9830  -34.4610 H       252 ARG    0.4600
   3981 HE        -43.2140  -15.8040  -32.9910 H       252 ARG   -0.8000
   3982 HH11      -41.8200  -18.8830  -33.9240 H       252 ARG    0.4600
   3983 HH12      -40.8570  -19.0160  -32.4900 H       252 ARG    0.4600
   3984 HH21      -41.9650  -15.9910  -31.1190 H       252 ARG    0.5100
   3985 HH22      -40.9400  -17.3690  -30.8930 H       252 ARG   -0.5100
   3986 N         -47.9570  -14.0910  -33.7550 N.am    253 MET   -0.4700
   3987 CA        -49.3800  -14.1910  -33.5110 C.3     253 MET    0.3100
   3988 C         -50.1890  -13.2320  -34.3650 C.2     253 MET    0.0700
   3989 O         -51.2050  -13.6140  -34.9290 O.2     253 MET    0.0900
   3990 CB        -49.6930  -13.9410  -32.0410 C.3     253 MET   -0.1800
   3991 CG        -51.1380  -14.2240  -31.6970 C.3     253 MET    0.0900
   3992 SD        -51.4960  -13.9350  -29.9620 S.3     253 MET    0.0900
   3993 CE        -52.7610  -12.6560  -30.0650 C.3     253 MET   -0.1400
   3994 HN        -47.3900  -13.8240  -32.9800 H       253 MET    0.0900
   3995 HA        -49.7000  -15.1820  -33.7990 H       253 MET    0.0900
   3996 HB1       -49.4680  -12.8800  -31.8030 H       253 MET   -0.0900
   3997 HB2       -49.0420  -14.5940  -31.4210 H       253 MET   -0.2200
   3998 HG1       -51.3620  -15.2820  -31.9490 H       253 MET    0.0900
   3999 HG2       -51.7850  -13.5730  -32.3220 H       253 MET    0.0900
   4000 HE1       -53.7570  -13.0910  -30.2970 H       253 MET    0.0900
   4001 HE2       -52.5090  -11.9300  -30.8670 H       253 MET    0.5100
   4002 HE3       -52.8400  -12.1150  -29.0980 H       253 MET   -0.5100
   4003 N         -49.7590  -11.9830  -34.4700 N.am    254 VAL   -0.4700
   4004 CA        -50.5120  -11.0400  -35.2760 C.3     254 VAL    0.3100
   4005 C         -50.5400  -11.5470  -36.7140 C.2     254 VAL    0.0700
   4006 O         -51.5850  -11.5390  -37.3620 O.2     254 VAL    0.0900
   4007 CB        -49.9180   -9.6000  -35.2070 C.3     254 VAL   -0.0900
   4008 CG1       -50.6800   -8.6740  -36.1320 C.3     254 VAL    0.0900
   4009 CG2       -50.0350   -9.0640  -33.7970 C.3     254 VAL   -0.2700
   4010 HN        -48.9350  -11.6460  -34.0200 H       254 VAL    0.0900
   4011 HA        -51.5290  -11.0380  -34.9110 H       254 VAL    0.0900
   4012 HB        -48.8490   -9.6260  -35.5080 H       254 VAL    0.0900
   4013 HG11      -51.7730   -8.7690  -35.9540 H       254 VAL   -0.2700
   4014 HG12      -50.4690   -8.9390  -37.1900 H       254 VAL    0.0900
   4015 HG13      -50.3810   -7.6200  -35.9440 H       254 VAL    0.0900
   4016 HG21      -49.3390   -9.6070  -33.1220 H       254 VAL    0.0900
   4017 HG22      -51.0720   -9.2050  -33.4230 H       254 VAL    0.5100
   4018 HG23      -49.7750   -7.9840  -33.7790 H       254 VAL   -0.5100
   4019 N         -49.4020  -12.0140  -37.2130 N.am    255 ILE   -0.4700
   4020 CA        -49.3640  -12.5290  -38.5740 C.3     255 ILE    0.3100
   4021 C         -50.3760  -13.6700  -38.7180 C.2     255 ILE    0.0700
   4022 O         -51.1220  -13.7170  -39.6920 O.2     255 ILE    0.0900
   4023 CB        -47.9390  -13.0050  -38.9600 C.3     255 ILE   -0.0900
   4024 CG1       -47.0080  -11.7940  -39.0770 C.3     255 ILE    0.0900
   4025 CG2       -47.9700  -13.7540  -40.2900 C.3     255 ILE   -0.2700
   4026 CD        -45.5330  -12.1400  -39.2950 C.3     255 ILE    0.0900
   4027 HN        -48.5490  -12.0340  -36.6970 H       255 ILE    0.0900
   4028 HA        -49.6840  -11.7380  -39.2360 H       255 ILE    0.0900
   4029 HB        -47.5480  -13.6770  -38.1670 H       255 ILE   -0.1800
   4030 HG11      -47.0910  -11.1980  -38.1440 H       255 ILE    0.0900
   4031 HG12      -47.3500  -11.1730  -39.9320 H       255 ILE    0.0900
   4032 HG21      -48.5160  -13.1570  -41.0520 H       255 ILE   -0.2700
   4033 HG22      -48.4890  -14.7280  -40.1640 H       255 ILE    0.0900
   4034 HG23      -46.9340  -13.9260  -40.6510 H       255 ILE    0.0900
   4035 HD1       -45.3860  -12.5600  -40.3130 H       255 ILE    0.0900
   4036 HD2       -45.2080  -12.8960  -38.5490 H       255 ILE    0.5100
   4037 HD3       -44.9120  -11.2250  -39.1950 H       255 ILE   -0.5100
   4038 N         -50.4290  -14.5830  -37.7510 N.am    256 ILE   -0.4700
   4039 CA        -51.4000  -15.6760  -37.8350 C.3     256 ILE    0.3100
   4040 C         -52.8450  -15.1590  -37.8450 C.2     256 ILE    0.0700
   4041 O         -53.7040  -15.6730  -38.5730 O.2     256 ILE    0.0900
   4042 CB        -51.2540  -16.6810  -36.6680 C.3     256 ILE   -0.0900
   4043 CG1       -49.9520  -17.4600  -36.8220 C.3     256 ILE    0.0900
   4044 CG2       -52.4340  -17.6520  -36.6560 C.3     256 ILE   -0.2700
   4045 CD        -49.8220  -18.1150  -38.1700 C.3     256 ILE    0.0900
   4046 HN        -49.8310  -14.5670  -36.9540 H       256 ILE    0.0900
   4047 HA        -51.2450  -16.1810  -38.7770 H       256 ILE    0.0900
   4048 HB        -51.2210  -16.1280  -35.7050 H       256 ILE   -0.1800
   4049 HG11      -49.9090  -18.2450  -36.0370 H       256 ILE    0.0900
   4050 HG12      -49.0990  -16.7630  -36.6800 H       256 ILE    0.0900
   4051 HG21      -52.6980  -17.9450  -37.6950 H       256 ILE   -0.2700
   4052 HG22      -53.3170  -17.1670  -36.1890 H       256 ILE    0.0900
   4053 HG23      -52.1650  -18.5680  -36.0870 H       256 ILE    0.0900
   4054 HD1       -49.6680  -17.3450  -38.9560 H       256 ILE    0.0900
   4055 HD2       -50.7490  -18.6810  -38.4060 H       256 ILE    0.5100
   4056 HD3       -48.9510  -18.8050  -38.1740 H       256 ILE   -0.5100
   4057 N         -53.1100  -14.1460  -37.0220 N.am    257 MET   -0.4700
   4058 CA        -54.4270  -13.5410  -36.9500 C.3     257 MET    0.3100
   4059 C         -54.7940  -12.9270  -38.2930 C.2     257 MET    0.0700
   4060 O         -55.9580  -12.9430  -38.7090 O.2     257 MET    0.0900
   4061 CB        -54.4350  -12.4560  -35.8850 C.3     257 MET   -0.1800
   4062 CG        -54.2960  -12.9840  -34.4950 C.3     257 MET    0.0900
   4063 SD        -54.2070  -11.6330  -33.3570 S.3     257 MET    0.0900
   4064 CE        -55.9240  -11.0450  -33.4170 C.3     257 MET   -0.1400
   4065 HN        -52.4160  -13.7570  -36.4210 H       257 MET    0.0900
   4066 HA        -55.1420  -14.3140  -36.7090 H       257 MET    0.0900
   4067 HB1       -55.3910  -11.8970  -35.9580 H       257 MET   -0.0900
   4068 HB2       -53.5930  -11.7590  -36.0860 H       257 MET   -0.2200
   4069 HG1       -53.3750  -13.6040  -34.4270 H       257 MET    0.0900
   4070 HG2       -55.1680  -13.6300  -34.2570 H       257 MET    0.0900
   4071 HE1       -56.6340  -11.8380  -33.0980 H       257 MET    0.0900
   4072 HE2       -56.1900  -10.7410  -34.4520 H       257 MET    0.5100
   4073 HE3       -56.0560  -10.1750  -32.7380 H       257 MET   -0.5100
   4074 N         -53.7910  -12.3790  -38.9690 N.am    258 VAL   -0.4700
   4075 CA        -54.0100  -11.7670  -40.2650 C.3     258 VAL    0.3100
   4076 C         -54.3130  -12.8310  -41.3060 C.2     258 VAL    0.0700
   4077 O         -55.1800  -12.6500  -42.1630 O.2     258 VAL    0.0900
   4078 CB        -52.7760  -10.9550  -40.7180 C.3     258 VAL   -0.0900
   4079 CG1       -53.0090  -10.3880  -42.1220 C.3     258 VAL    0.0900
   4080 CG2       -52.5040   -9.8320  -39.7180 C.3     258 VAL   -0.2700
   4081 HN        -52.8560  -12.3630  -38.6220 H       258 VAL    0.0900
   4082 HA        -54.8720  -11.1220  -40.1860 H       258 VAL    0.0900
   4083 HB        -51.8810  -11.6120  -40.7270 H       258 VAL    0.0900
   4084 HG11      -53.9920   -9.8720  -42.1680 H       258 VAL   -0.2700
   4085 HG12      -53.0060  -11.2110  -42.8680 H       258 VAL    0.0900
   4086 HG13      -52.2120   -9.6550  -42.3710 H       258 VAL    0.0900
   4087 HG21      -52.8350  -10.1380  -38.7020 H       258 VAL    0.0900
   4088 HG22      -53.0630   -8.9180  -40.0130 H       258 VAL    0.5100
   4089 HG23      -51.4160   -9.6110  -39.6850 H       258 VAL   -0.5100
   4090 N         -53.5930  -13.9480  -41.2370 N.am    259 ILE   -0.4700
   4091 CA        -53.8090  -15.0210  -42.1880 C.3     259 ILE    0.3100
   4092 C         -55.1760  -15.6590  -41.9500 C.2     259 ILE    0.0700
   4093 O         -55.9190  -15.9170  -42.8980 O.2     259 ILE    0.0900
   4094 CB        -52.6620  -16.0710  -42.1060 C.3     259 ILE   -0.0900
   4095 CG1       -51.3500  -15.4080  -42.5540 C.3     259 ILE    0.0900
   4096 CG2       -52.9610  -17.2660  -42.9900 C.3     259 ILE   -0.2700
   4097 CD        -50.1370  -16.3050  -42.5540 C.3     259 ILE    0.0900
   4098 HN        -52.8880  -14.0930  -40.5470 H       259 ILE    0.0900
   4099 HA        -53.8510  -14.5890  -43.1760 H       259 ILE    0.0900
   4100 HB        -52.5500  -16.4120  -41.0540 H       259 ILE   -0.1800
   4101 HG11      -51.1470  -14.5530  -41.8750 H       259 ILE    0.0900
   4102 HG12      -51.4940  -15.0220  -43.5850 H       259 ILE    0.0900
   4103 HG21      -53.0670  -16.9420  -44.0480 H       259 ILE   -0.2700
   4104 HG22      -53.9110  -17.7450  -42.6700 H       259 ILE    0.0900
   4105 HG23      -52.1310  -18.0020  -42.9270 H       259 ILE    0.0900
   4106 HD1       -50.2200  -17.0570  -43.3670 H       259 ILE    0.0900
   4107 HD2       -50.0610  -16.8380  -41.5830 H       259 ILE    0.5100
   4108 HD3       -49.2200  -15.7010  -42.7220 H       259 ILE   -0.5100
   4109 N         -55.5280  -15.8760  -40.6860 N.am    260 ALA   -0.4700
   4110 CA        -56.8110  -16.4780  -40.3360 C.3     260 ALA    0.3100
   4111 C         -57.9620  -15.6360  -40.8640 C.2     260 ALA    0.0700
   4112 O         -58.9820  -16.1600  -41.3120 O.2     260 ALA    0.0900
   4113 CB        -56.9260  -16.6430  -38.8160 C.3     260 ALA   -0.2700
   4114 HN        -54.9330  -15.6390  -39.9210 H       260 ALA    0.0900
   4115 HA        -56.8760  -17.4390  -40.8250 H       260 ALA    0.0900
   4116 HB1       -56.8490  -15.6520  -38.3190 H       260 ALA    0.0900
   4117 HB2       -56.1050  -17.2920  -38.4440 H       260 ALA    0.5100
   4118 HB3       -57.9070  -17.0950  -38.5570 H       260 ALA   -0.5100
   4119 N         -57.8050  -14.3160  -40.8060 N.am    261 PHE   -0.4700
   4120 CA        -58.8370  -13.4200  -41.3080 C.3     261 PHE    0.3100
   4121 C         -59.0190  -13.6000  -42.8120 C.2     261 PHE    0.0700
   4122 O         -60.1440  -13.6120  -43.3130 O.2     261 PHE    0.0900
   4123 CB        -58.4900  -11.9620  -40.9930 C.3     261 PHE   -0.1800
   4124 CG        -59.4560  -10.9700  -41.5790 C.ar    261 PHE    0.0900
   4125 CD1       -59.3650  -10.5900  -42.9170 C.ar    261 PHE    0.0900
   4126 CD2       -60.4800  -10.4350  -40.8030 C.ar    261 PHE    0.0000
   4127 CE1       -60.2800   -9.6990  -43.4730 C.ar    261 PHE   -0.1150
   4128 CE2       -61.4010   -9.5380  -41.3580 C.ar    261 PHE    0.1150
   4129 CZ        -61.2950   -9.1760  -42.6960 C.ar    261 PHE   -0.1150
   4130 HN        -56.9900  -13.8880  -40.4240 H       261 PHE    0.1150
   4131 HA        -59.7720  -13.6920  -40.8410 H       261 PHE   -0.1150
   4132 HB1       -57.4850  -11.7260  -41.4040 H       261 PHE    0.1150
   4133 HB2       -58.4950  -11.8130  -39.8910 H       261 PHE   -0.1150
   4134 HD1       -58.5740  -10.9930  -43.5330 H       261 PHE    0.1150
   4135 HD2       -60.5650  -10.7150  -39.7640 H       261 PHE   -0.1150
   4136 HE1       -60.1950   -9.4150  -44.5110 H       261 PHE    0.1150
   4137 HE2       -62.1920   -9.1280  -40.7480 H       261 PHE    0.5100
   4138 HZ        -62.0060   -8.4860  -43.1270 H       261 PHE   -0.5100
   4139 N         -57.9110  -13.7440  -43.5360 N.am    262 LEU   -0.4700
   4140 CA        -57.9780  -13.9270  -44.9800 C.3     262 LEU    0.3100
   4141 C         -58.5940  -15.2860  -45.3240 C.2     262 LEU    0.0700
   4142 O         -59.3500  -15.4180  -46.2820 O.2     262 LEU    0.0900
   4143 CB        -56.5760  -13.7820  -45.5940 C.3     262 LEU   -0.1800
   4144 CG        -56.0180  -12.3550  -45.4480 C.3     262 LEU    0.0900
   4145 CD1       -54.5780  -12.2970  -45.9260 C.3     262 LEU    0.0900
   4146 CD2       -56.8830  -11.3730  -46.2340 C.3     262 LEU   -0.0900
   4147 HN        -57.0000  -13.7330  -43.1300 H       262 LEU    0.0900
   4148 HA        -58.6450  -13.1810  -45.3850 H       262 LEU   -0.2700
   4149 HB1       -56.6280  -14.0390  -46.6730 H       262 LEU    0.0900
   4150 HB2       -55.8880  -14.4910  -45.0870 H       262 LEU    0.0900
   4151 HG        -56.0650  -12.0490  -44.3810 H       262 LEU    0.0900
   4152 HD11      -54.5180  -12.5950  -46.9950 H       262 LEU   -0.2700
   4153 HD12      -53.9530  -12.9940  -45.3280 H       262 LEU    0.0900
   4154 HD13      -54.1860  -11.2620  -45.8230 H       262 LEU    0.0900
   4155 HD21      -57.8720  -11.2560  -45.7410 H       262 LEU    0.0900
   4156 HD22      -57.0430  -11.7510  -47.2660 H       262 LEU    0.5100
   4157 HD23      -56.3870  -10.3800  -46.2720 H       262 LEU   -0.5100
   4158 N         -58.2780  -16.2950  -44.5200 N.am    263 ILE   -0.4700
   4159 CA        -58.8100  -17.6300  -44.7260 C.3     263 ILE    0.3100
   4160 C         -60.3130  -17.6050  -44.5000 C.2     263 ILE    0.0700
   4161 O         -61.0860  -18.2320  -45.2330 O.2     263 ILE    0.0900
   4162 CB        -58.1750  -18.6280  -43.7300 C.3     263 ILE   -0.0900
   4163 CG1       -56.7860  -19.0400  -44.2130 C.3     263 ILE    0.0900
   4164 CG2       -59.0980  -19.8340  -43.5250 C.3     263 ILE   -0.2700
   4165 CD        -56.0350  -19.8930  -43.2110 C.3     263 ILE    0.0900
   4166 HN        -57.6660  -16.1810  -43.7410 H       263 ILE    0.0900
   4167 HA        -58.5910  -17.9240  -45.7410 H       263 ILE    0.0900
   4168 HB        -58.0070  -18.1210  -42.7560 H       263 ILE   -0.1800
   4169 HG11      -56.1930  -18.1230  -44.4140 H       263 ILE    0.0900
   4170 HG12      -56.8940  -19.6130  -45.1580 H       263 ILE    0.0900
   4171 HG21      -59.4120  -20.2460  -44.5080 H       263 ILE   -0.2700
   4172 HG22      -60.0040  -19.5260  -42.9630 H       263 ILE    0.0900
   4173 HG23      -58.5620  -20.6290  -42.9630 H       263 ILE    0.0900
   4174 HD1       -56.5040  -20.8980  -43.1370 H       263 ILE    0.0900
   4175 HD2       -56.0650  -19.4140  -42.2090 H       263 ILE    0.5100
   4176 HD3       -54.9800  -20.0160  -43.5340 H       263 ILE   -0.5100
   4177 N         -60.7150  -16.8650  -43.4750 N.am    264 CYS   -0.4700
   4178 CA        -62.1010  -16.7450  -43.0870 C.3     264 CYS    0.3100
   4179 C         -62.9700  -15.9000  -44.0130 C.2     264 CYS    0.0700
   4180 O         -64.0830  -16.3000  -44.3560 O.2     264 CYS    0.0900
   4181 CB        -62.1620  -16.1720  -41.6640 C.3     264 CYS   -0.1100
   4182 SG        -63.8190  -15.7700  -41.0340 S.3     264 CYS    0.0900
   4183 HN        -60.0660  -16.3520  -42.9180 H       264 CYS    0.0900
   4184 HA        -62.5560  -17.7240  -43.1270 H       264 CYS   -0.2300
   4185 HB1       -61.5460  -15.2500  -41.6460 H       264 CYS    0.1600
   4186 HB2       -61.6990  -16.9160  -40.9830 H       264 CYS    0.5100
   4187 HG1       -64.0010  -14.7350  -41.8400 H       264 CYS   -0.5100
   4188 N         -62.4540  -14.7450  -44.4390 N.am    265 TRP   -0.4700
   4189 CA        -63.2350  -13.8210  -45.2540 C.3     265 TRP    0.3100
   4190 C         -63.0310  -13.7610  -46.7600 C.2     265 TRP    0.0700
   4191 O         -63.9490  -13.3850  -47.4900 O.2     265 TRP    0.0900
   4192 CB        -63.0960  -12.4020  -44.6790 C.3     265 TRP   -0.1800
   4193 CG        -63.7490  -12.2440  -43.3400 C.ar    265 TRP    0.0900
   4194 CD1       -63.1570  -12.3410  -42.1130 C.ar    265 TRP    0.0900
   4195 CD2       -65.1300  -11.9610  -43.0990 C.ar    265 TRP   -0.0300
   4196 CE2       -65.3010  -11.8910  -41.7000 C.ar    265 TRP   -0.1500
   4197 CE3       -66.2400  -11.7540  -43.9340 C.ar    265 TRP    0.2200
   4198 NE1       -64.0820  -12.1280  -41.1230 N.ar    265 TRP   -0.5100
   4199 CZ2       -66.5330  -11.6220  -41.1150 C.ar    265 TRP    0.3700
   4200 CZ3       -67.4640  -11.4850  -43.3570 C.ar    265 TRP    0.2400
   4201 CH2       -67.6050  -11.4200  -41.9580 C.ar    265 TRP    0.1100
   4202 HN        -61.5230  -14.4640  -44.2220 H       265 TRP   -0.2500
   4203 HA        -64.2670  -14.1390  -45.2390 H       265 TRP    0.1700
   4204 HB1       -63.5620  -11.6810  -45.3840 H       265 TRP   -0.2000
   4205 HB2       -62.0170  -12.1620  -44.5720 H       265 TRP    0.1400
   4206 HD1       -62.1110  -12.5550  -41.9470 H       265 TRP   -0.2700
   4207 HE1       -63.9000  -12.1430  -40.1650 H       265 TRP    0.1600
   4208 HE3       -66.1540  -11.8010  -45.0100 H       265 TRP   -0.1400
   4209 HZ2       -66.6650  -11.5690  -40.0450 H       265 TRP    0.1400
   4210 HZ3       -68.3260  -11.3210  -43.9870 H       265 TRP    0.5100
   4211 HH2       -68.5750  -11.2070  -41.5340 H       265 TRP   -0.5100
   4212 N         -61.8430  -14.1030  -47.2440 N.am    266 LEU   -0.4700
   4213 CA        -61.6110  -14.0610  -48.6840 C.3     266 LEU    0.3100
   4214 C         -62.6900  -14.8200  -49.4820 C.2     266 LEU    0.0700
   4215 O         -63.1910  -14.3140  -50.4920 O.2     266 LEU    0.0900
   4216 CB        -60.2200  -14.6110  -49.0000 C.3     266 LEU   -0.1800
   4217 CG        -59.1630  -13.5890  -49.4370 C.3     266 LEU    0.0900
   4218 CD1       -59.4330  -12.2390  -48.7940 C.3     266 LEU    0.0900
   4219 CD2       -57.7600  -14.1090  -49.0900 C.3     266 LEU   -0.0900
   4220 HN        -61.0830  -14.3940  -46.6680 H       266 LEU    0.0900
   4221 HA        -61.6960  -13.0360  -49.0110 H       266 LEU   -0.2700
   4222 HB1       -60.3270  -15.3570  -49.8140 H       266 LEU    0.0900
   4223 HB2       -59.8420  -15.1210  -48.0890 H       266 LEU    0.0900
   4224 HG        -59.1870  -13.4830  -50.5420 H       266 LEU    0.0900
   4225 HD11      -59.5820  -12.3600  -47.7000 H       266 LEU   -0.2700
   4226 HD12      -60.3500  -11.7900  -49.2300 H       266 LEU    0.0900
   4227 HD13      -58.5690  -11.5610  -48.9610 H       266 LEU    0.0900
   4228 HD21      -57.4260  -14.8430  -49.8550 H       266 LEU    0.0900
   4229 HD22      -57.7770  -14.6120  -48.1000 H       266 LEU    0.5100
   4230 HD23      -57.0380  -13.2650  -49.0690 H       266 LEU   -0.5100
   4231 N         -63.0840  -16.0250  -49.0300 N.am    267 PRO   -0.2900
   4232 CA        -64.1100  -16.7660  -49.7680 C.3     267 PRO    0.0000
   4233 C         -65.3760  -15.9300  -49.9460 C.2     267 PRO    0.0900
   4234 O         -65.9460  -15.8870  -51.0340 O.2     267 PRO    0.0900
   4235 CB        -64.3590  -18.0020  -48.8950 C.3     267 PRO    0.0200
   4236 CG        -63.0720  -18.1800  -48.1810 C.3     267 PRO    0.0900
   4237 CD        -62.6740  -16.7690  -47.8250 C.3     267 PRO   -0.1800
   4238 HA        -63.7690  -16.9840  -50.7670 H       267 PRO    0.0900
   4239 HB1       -64.5990  -18.8900  -49.5170 H       267 PRO    0.0900
   4240 HB2       -65.1920  -17.8270  -48.1810 H       267 PRO   -0.1800
   4241 HG1       -63.2000  -18.8030  -47.2710 H       267 PRO    0.0900
   4242 HG2       -62.3130  -18.6560  -48.8380 H       267 PRO    0.0900
   4243 HD1       -63.2230  -16.3970  -46.9350 H       267 PRO    0.5100
   4244 HD2       -61.5800  -16.6750  -47.6650 H       267 PRO   -0.5100
   4245 N         -65.8110  -15.2620  -48.8750 N.am    268 TYR   -0.4700
   4246 CA        -67.0100  -14.4280  -48.9290 C.3     268 TYR    0.3100
   4247 C         -66.7640  -13.2450  -49.8530 C.2     268 TYR    0.0700
   4248 O         -67.5770  -12.9090  -50.7170 O.2     268 TYR    0.0900
   4249 CB        -67.3570  -13.9190  -47.5300 C.3     268 TYR   -0.1800
   4250 CG        -68.6250  -13.1000  -47.4970 C.ar    268 TYR    0.0900
   4251 CD1       -69.8750  -13.7090  -47.6260 C.ar    268 TYR    0.0900
   4252 CD2       -68.5760  -11.7150  -47.3760 C.ar    268 TYR    0.0000
   4253 CE1       -71.0420  -12.9560  -47.6350 C.ar    268 TYR   -0.1150
   4254 CE2       -69.7410  -10.9560  -47.3840 C.ar    268 TYR    0.1150
   4255 CZ        -70.9670  -11.5840  -47.5150 C.ar    268 TYR   -0.1150
   4256 OH        -72.1170  -10.8330  -47.5140 O.3     268 TYR    0.1150
   4257 HN        -65.3400  -15.3020  -47.9970 H       268 TYR    0.1100
   4258 HA        -67.8180  -15.0240  -49.3250 H       268 TYR   -0.5400
   4259 HB1       -66.5340  -13.2730  -47.1580 H       268 TYR    0.4300
   4260 HB2       -67.5020  -14.7840  -46.8490 H       268 TYR   -0.1150
   4261 HD1       -69.9350  -14.7820  -47.7220 H       268 TYR    0.1150
   4262 HD2       -67.6210  -11.2230  -47.2730 H       268 TYR   -0.1150
   4263 HE1       -72.0020  -13.4410  -47.7350 H       268 TYR    0.1150
   4264 HE2       -69.6900   -9.8820  -47.2900 H       268 TYR    0.5100
   4265 HH        -72.8460  -11.4060  -47.7620 H       268 TYR   -0.5100
   4266 N         -65.6110  -12.6210  -49.6590 N.am    269 ALA   -0.4700
   4267 CA        -65.1970  -11.4920  -50.4550 C.3     269 ALA    0.3100
   4268 C         -65.3280  -11.8320  -51.9370 C.2     269 ALA    0.0700
   4269 O         -66.0050  -11.1380  -52.6930 O.2     269 ALA    0.0900
   4270 CB        -63.7710  -11.1690  -50.1280 C.3     269 ALA   -0.2700
   4271 HN        -64.9740  -12.9070  -48.9480 H       269 ALA    0.0900
   4272 HA        -65.8410  -10.6560  -50.2260 H       269 ALA    0.0900
   4273 HB1       -63.1010  -11.9660  -50.5180 H       269 ALA    0.0900
   4274 HB2       -63.6410  -11.1040  -49.0270 H       269 ALA    0.5100
   4275 HB3       -63.4850  -10.2040  -50.5960 H       269 ALA   -0.5100
   4276 N         -64.6690  -12.9100  -52.3490 N.am    270 GLY   -0.4700
   4277 CA        -64.7210  -13.3250  -53.7360 C.3     270 GLY    0.3100
   4278 C         -66.1110  -13.5440  -54.3030 C.2     270 GLY   -0.0200
   4279 O         -66.4140  -13.0340  -55.3760 O.2     270 GLY    0.0900
   4280 HN        -64.1170  -13.4700  -51.7350 H       270 GLY    0.0900
   4281 HA1       -64.1730  -14.2530  -53.8120 H       270 GLY    0.5100
   4282 HA2       -64.2340  -12.5560  -54.3170 H       270 GLY   -0.5100
   4283 N         -66.9670  -14.2990  -53.6080 N.am    271 VAL   -0.4700
   4284 CA        -68.3140  -14.5370  -54.1250 C.3     271 VAL    0.3100
   4285 C         -69.0790  -13.2170  -54.2000 C.2     271 VAL    0.0700
   4286 O         -69.8020  -12.9570  -55.1630 O.2     271 VAL    0.0900
   4287 CB        -69.0860  -15.5820  -53.2590 C.3     271 VAL   -0.0900
   4288 CG1       -70.5810  -15.6390  -53.6620 C.3     271 VAL    0.0900
   4289 CG2       -68.4470  -16.9650  -53.4330 C.3     271 VAL   -0.2700
   4290 HN        -66.7350  -14.7220  -52.7360 H       271 VAL    0.0900
   4291 HA        -68.2210  -14.8940  -55.1390 H       271 VAL    0.0900
   4292 HB        -69.0050  -15.3000  -52.1880 H       271 VAL    0.0900
   4293 HG11      -70.6760  -15.7490  -54.7630 H       271 VAL   -0.2700
   4294 HG12      -71.0910  -14.7010  -53.3550 H       271 VAL    0.0900
   4295 HG13      -71.0700  -16.5080  -53.1740 H       271 VAL    0.0900
   4296 HG21      -67.4480  -16.9890  -52.9470 H       271 VAL    0.0900
   4297 HG22      -68.3200  -17.1900  -54.5140 H       271 VAL    0.5100
   4298 HG23      -69.0890  -17.7390  -52.9620 H       271 VAL   -0.5100
   4299 N         -68.8940  -12.3620  -53.2010 N.am    272 ALA   -0.4700
   4300 CA        -69.5680  -11.0720  -53.2000 C.3     272 ALA    0.3100
   4301 C         -69.1590  -10.2550  -54.4170 C.2     272 ALA    0.0700
   4302 O         -70.0030   -9.7380  -55.1370 O.2     272 ALA    0.0900
   4303 CB        -69.2390  -10.3080  -51.9220 C.3     272 ALA   -0.2700
   4304 HN        -68.3000  -12.5590  -52.4250 H       272 ALA    0.0900
   4305 HA        -70.6310  -11.2480  -53.2710 H       272 ALA    0.0900
   4306 HB1       -68.1440  -10.1390  -51.8480 H       272 ALA    0.0900
   4307 HB2       -69.5680  -10.8930  -51.0370 H       272 ALA    0.5100
   4308 HB3       -69.7500   -9.3210  -51.9290 H       272 ALA   -0.5100
   4309 N         -67.8520  -10.1550  -54.6430 N.am    273 PHE   -0.4700
   4310 CA        -67.3050   -9.4060  -55.7670 C.3     273 PHE    0.3100
   4311 C         -67.7980   -9.9830  -57.0840 C.2     273 PHE    0.0700
   4312 O         -68.0920   -9.2570  -58.0390 O.2     273 PHE    0.0900
   4313 CB        -65.7740   -9.4410  -55.7390 C.3     273 PHE   -0.1800
   4314 CG        -65.1440   -8.5420  -56.7550 C.ar    273 PHE    0.0900
   4315 CD1       -64.9800   -7.1840  -56.4900 C.ar    273 PHE    0.0900
   4316 CD2       -64.7570   -9.0400  -58.0010 C.ar    273 PHE    0.0000
   4317 CE1       -64.4360   -6.3250  -57.4560 C.ar    273 PHE   -0.1150
   4318 CE2       -64.2140   -8.2000  -58.9760 C.ar    273 PHE    0.1150
   4319 CZ        -64.0530   -6.8400  -58.7080 C.ar    273 PHE   -0.1150
   4320 HN        -67.1830  -10.5930  -54.0490 H       273 PHE    0.1150
   4321 HA        -67.6600   -8.3890  -55.6950 H       273 PHE   -0.1150
   4322 HB1       -65.4270  -10.4740  -55.9500 H       273 PHE    0.1150
   4323 HB2       -65.4160   -9.1140  -54.7400 H       273 PHE   -0.1150
   4324 HD1       -65.2730   -6.7880  -55.5290 H       273 PHE    0.1150
   4325 HD2       -64.8790  -10.0930  -58.2140 H       273 PHE   -0.1150
   4326 HE1       -64.3120   -5.2740  -57.2410 H       273 PHE    0.1150
   4327 HE2       -63.9190   -8.6020  -59.9340 H       273 PHE    0.5100
   4328 HZ        -63.6360   -6.1850  -59.4580 H       273 PHE   -0.5100
   4329 N         -67.8740  -11.3050  -57.1380 N.am    274 TYR   -0.4700
   4330 CA        -68.3400  -11.9710  -58.3320 C.3     274 TYR    0.3100
   4331 C         -69.7950  -11.5850  -58.5710 C.2     274 TYR    0.0700
   4332 O         -70.1290  -10.9920  -59.5940 O.2     274 TYR    0.0900
   4333 CB        -68.2300  -13.4800  -58.1650 C.3     274 TYR   -0.1800
   4334 CG        -68.6860  -14.2190  -59.3880 C.ar    274 TYR    0.0900
   4335 CD1       -67.8500  -14.3480  -60.4920 C.ar    274 TYR    0.0900
   4336 CD2       -69.9790  -14.7310  -59.4700 C.ar    274 TYR    0.0000
   4337 CE1       -68.2900  -14.9700  -61.6500 C.ar    274 TYR   -0.1150
   4338 CE2       -70.4300  -15.3500  -60.6200 C.ar    274 TYR    0.1150
   4339 CZ        -69.5810  -15.4660  -61.7070 C.ar    274 TYR   -0.1150
   4340 OH        -70.0230  -16.0890  -62.8510 O.3     274 TYR    0.1150
   4341 HN        -67.6170  -11.8890  -56.3720 H       274 TYR    0.1100
   4342 HA        -67.7340  -11.6370  -59.1610 H       274 TYR   -0.5400
   4343 HB1       -68.8680  -13.8100  -57.3170 H       274 TYR    0.4300
   4344 HB2       -67.1720  -13.7600  -57.9800 H       274 TYR   -0.1150
   4345 HD1       -66.8430  -13.9600  -60.4460 H       274 TYR    0.1150
   4346 HD2       -70.6400  -14.6440  -58.6200 H       274 TYR   -0.1150
   4347 HE1       -67.6320  -15.0660  -62.5000 H       274 TYR    0.1150
   4348 HE2       -71.4360  -15.7370  -60.6710 H       274 TYR    0.5100
   4349 HH        -70.7820  -16.6300  -62.6190 H       274 TYR   -0.5100
   4350 N         -70.6620  -11.9100  -57.6180 N.am    275 ILE   -0.4700
   4351 CA        -72.0670  -11.5820  -57.7610 C.3     275 ILE    0.3100
   4352 C         -72.2170  -10.1390  -58.2070 C.2     275 ILE    0.0700
   4353 O         -72.9680   -9.8350  -59.1340 O.2     275 ILE    0.0900
   4354 CB        -72.8290  -11.7670  -56.4330 C.3     275 ILE   -0.0900
   4355 CG1       -72.8020  -13.2400  -56.0240 C.3     275 ILE    0.0900
   4356 CG2       -74.2660  -11.2730  -56.5760 C.3     275 ILE   -0.2700
   4357 CD        -73.4960  -13.5030  -54.7160 C.3     275 ILE    0.0900
   4358 HN        -70.3940  -12.3810  -56.7810 H       275 ILE    0.0900
   4359 HA        -72.4810  -12.2290  -58.5200 H       275 ILE    0.0900
   4360 HB        -72.3190  -11.1920  -55.6310 H       275 ILE   -0.1800
   4361 HG11      -71.7430  -13.5650  -55.9360 H       275 ILE    0.0900
   4362 HG12      -73.2980  -13.8380  -56.8170 H       275 ILE    0.0900
   4363 HG21      -74.7330  -11.7140  -57.4820 H       275 ILE   -0.2700
   4364 HG22      -74.2780  -10.1660  -56.6740 H       275 ILE    0.0900
   4365 HG23      -74.8600  -11.5770  -55.6880 H       275 ILE    0.0900
   4366 HD1       -74.5700  -13.7270  -54.8920 H       275 ILE    0.0900
   4367 HD2       -73.4240  -12.6080  -54.0620 H       275 ILE    0.5100
   4368 HD3       -73.0310  -14.3750  -54.2090 H       275 ILE   -0.5100
   4369 N         -71.4810   -9.2460  -57.5530 N.am    276 PHE   -0.4700
   4370 CA        -71.5530   -7.8280  -57.8790 C.3     276 PHE    0.3100
   4371 C         -71.2120   -7.5070  -59.3400 C.2     276 PHE    0.0700
   4372 O         -71.7780   -6.5880  -59.9310 O.2     276 PHE    0.0900
   4373 CB        -70.6350   -7.0360  -56.9540 C.3     276 PHE   -0.1800
   4374 CG        -70.7620   -5.5480  -57.1060 C.ar    276 PHE    0.0900
   4375 CD1       -71.9630   -4.9110  -56.8240 C.ar    276 PHE    0.0900
   4376 CD2       -69.6800   -4.7800  -57.5320 C.ar    276 PHE    0.0000
   4377 CE1       -72.0890   -3.5370  -56.9610 C.ar    276 PHE   -0.1150
   4378 CE2       -69.8010   -3.4050  -57.6720 C.ar    276 PHE    0.1150
   4379 CZ        -71.0150   -2.7840  -57.3860 C.ar    276 PHE   -0.1150
   4380 HN        -70.8550   -9.5030  -56.8210 H       276 PHE    0.1150
   4381 HA        -72.5780   -7.5060  -57.7620 H       276 PHE   -0.1150
   4382 HB1       -69.5780   -7.3000  -57.1720 H       276 PHE    0.1150
   4383 HB2       -70.8780   -7.2800  -55.8980 H       276 PHE   -0.1150
   4384 HD1       -72.8110   -5.4930  -56.4920 H       276 PHE    0.1150
   4385 HD2       -68.7380   -5.2600  -57.7560 H       276 PHE   -0.1150
   4386 HE1       -73.0290   -3.0560  -56.7360 H       276 PHE    0.1150
   4387 HE2       -68.9570   -2.8180  -58.0020 H       276 PHE    0.5100
   4388 HZ        -71.1150   -1.7150  -57.4960 H       276 PHE   -0.5100
   4389 N         -70.2960   -8.2640  -59.9270 N.am    277 THR   -0.4700
   4390 CA        -69.9010   -8.0190  -61.3070 C.3     277 THR    0.3100
   4391 C         -70.5610   -8.9950  -62.2750 C.2     277 THR    0.0700
   4392 O         -70.1460   -9.1310  -63.4300 O.2     277 THR    0.0900
   4393 CB        -68.3680   -8.1080  -61.4670 C.3     277 THR    0.1400
   4394 CG2       -67.6940   -6.9940  -60.6950 C.3     277 THR    0.0900
   4395 OG1       -67.9050   -9.3690  -60.9720 O.3     277 THR   -0.6600
   4396 HN        -69.8450   -9.0190  -59.4610 H       277 THR    0.4300
   4397 HA        -70.2490   -7.0340  -61.5830 H       277 THR   -0.2700
   4398 HB        -68.0950   -8.0190  -62.5400 H       277 THR    0.0900
   4399 HG1       -67.8620   -9.2790  -60.0170 H       277 THR    0.0900
   4400 HG21      -67.9450   -7.0710  -59.6160 H       277 THR    0.0900
   4401 HG22      -68.0430   -6.0090  -61.0710 H       277 THR    0.5100
   4402 HG23      -66.5910   -7.0690  -60.8090 H       277 THR   -0.5100
   4403 N         -71.5940   -9.6790  -61.8000 N.am    278 HSP   -0.4700
   4404 CA        -72.3120  -10.6310  -62.6260 C.3     278 HSP    0.3100
   4405 C         -73.7490  -10.6580  -62.1730 C.2     278 HSP    0.0700
   4406 O         -74.3850  -11.7110  -62.1510 O.2     278 HSP    0.0900
   4407 CB        -71.7210  -12.0380  -62.4950 C.3     278 HSP   -0.0500
   4408 CG        -70.3220  -12.1520  -63.0150 C.ar    278 HSP    0.0900
   4409 CD2       -69.8340  -12.7230  -64.1410 C.ar    278 HSP    0.0900
   4410 ND1       -69.2400  -11.6000  -62.3660 N.ar    278 HSP    0.1900
   4411 CE1       -68.1450  -11.8220  -63.0710 C.ar    278 HSP    0.1300
   4412 NE2       -68.4790  -12.5010  -64.1530 N.ar    278 HSP    0.1900
   4413 HN        -71.9200   -9.5710  -60.8630 H       278 HSP   -0.5100
   4414 HA        -72.2490  -10.2960  -63.6510 H       278 HSP    0.4400
   4415 HB1       -72.3610  -12.7480  -63.0600 H       278 HSP   -0.5100
   4416 HB2       -71.7170  -12.3250  -61.4230 H       278 HSP    0.4400
   4417 HD1       -69.2770  -11.1090  -61.4960 H       278 HSP    0.3200
   4418 HD2       -70.3410  -13.2670  -64.9280 H       278 HSP    0.1800
   4419 HE1       -67.1580  -11.5050  -62.8110 H       278 HSP    0.5100
   4420 HE2       -67.8470  -12.8050  -64.8660 H       278 HSP   -0.5100
   4421 N         -74.2660   -9.4910  -61.8030 N.am    279 GLN   -0.4700
   4422 CA        -75.6370   -9.4090  -61.3370 C.3     279 GLN    0.3100
   4423 C         -76.5870  -10.0150  -62.3530 C.2     279 GLN    0.0700
   4424 O         -76.4340   -9.8210  -63.5600 O.2     279 GLN    0.0900
   4425 CB        -76.0260   -7.9610  -61.0730 C.3     279 GLN   -0.1800
   4426 CG        -75.1190   -7.2580  -60.0930 C.3     279 GLN    0.0900
   4427 CD        -75.6890   -5.9300  -59.6770 C.2     279 GLN    0.0900
   4428 NE2       -75.6860   -5.6690  -58.3760 N.am    279 GLN   -0.1800
   4429 OE1       -76.1330   -5.1420  -60.5120 O.2     279 GLN    0.0900
   4430 HN        -73.7480   -8.6400  -61.8270 H       279 GLN    0.0900
   4431 HA        -75.7190   -9.9910  -60.4320 H       279 GLN    0.5500
   4432 HB1       -77.0620   -7.9420  -60.6720 H       279 GLN   -0.5500
   4433 HB2       -76.0020   -7.4090  -62.0360 H       279 GLN   -0.6200
   4434 HG1       -74.1270   -7.0910  -60.5650 H       279 GLN    0.3200
   4435 HG2       -74.9910   -7.8930  -59.1900 H       279 GLN    0.3000
   4436 HE21      -76.0520   -4.8010  -58.0390 H       279 GLN    0.5100
   4437 HE22      -75.3170   -6.3400  -57.7320 H       279 GLN   -0.5100
   4438 N         -77.5650  -10.7630  -61.8580 N.am    280 GLY   -0.4700
   4439 CA        -78.5220  -11.3940  -62.7410 C.3     280 GLY    0.3100
   4440 C         -78.0310  -12.7270  -63.2750 C.2     280 GLY   -0.0200
   4441 O         -78.8320  -13.5250  -63.7690 O.2     280 GLY    0.0900
   4442 HN        -77.6830  -10.9190  -60.8810 H       280 GLY    0.0900
   4443 HA1       -78.7020  -10.7250  -63.5700 H       280 GLY    0.5100
   4444 HA2       -79.4340  -11.5510  -62.1850 H       280 GLY   -0.5100
   4445 N         -76.7250  -12.9840  -63.1800 N.am    281 SER   -0.4700
   4446 CA        -76.1770  -14.2380  -63.6840 C.3     281 SER    0.3100
   4447 C         -76.7900  -15.4200  -62.9560 C.2     281 SER    0.0700
   4448 O         -77.3840  -15.2670  -61.8940 O.2     281 SER    0.0900
   4449 CB        -74.6490  -14.2620  -63.5680 C.3     281 SER    0.0500
   4450 OG        -74.2320  -14.1740  -62.2230 O.3     281 SER    0.0900
   4451 HN        -76.0780  -12.3450  -62.7700 H       281 SER    0.0900
   4452 HA        -76.4730  -14.3380  -64.7170 H       281 SER   -0.6600
   4453 HB1       -74.2220  -13.4040  -64.1260 H       281 SER    0.4300
   4454 HB2       -74.2630  -15.2120  -63.9950 H       281 SER    0.5100
   4455 HG1       -74.4350  -13.2790  -61.9420 H       281 SER   -0.5100
   4456 N         -76.6400  -16.6040  -63.5370 N.am    282 ASP   -0.4700
   4457 CA        -77.2230  -17.8180  -62.9850 C.3     282 ASP    0.3100
   4458 C         -76.4300  -18.4860  -61.8740 C.2     282 ASP    0.0700
   4459 O         -75.4810  -19.2180  -62.1350 O.2     282 ASP    0.0900
   4460 CB        -77.4540  -18.8300  -64.1170 C.3     282 ASP   -0.2800
   4461 CG        -78.6310  -19.7660  -63.8440 C.2     282 ASP    0.0900
   4462 OD1       -78.9650  -20.5750  -64.7410 O.co2   282 ASP    0.0900
   4463 OD2       -79.2250  -19.6950  -62.7400 O.co2   282 ASP    0.6200
   4464 HN        -76.1190  -16.7150  -64.3800 H       282 ASP   -0.7600
   4465 HA        -78.1570  -17.5610  -62.5080 H       282 ASP   -0.7600
   4466 HB1       -76.5380  -19.4440  -64.2440 H       282 ASP    0.5100
   4467 HB2       -77.6560  -18.2770  -65.0590 H       282 ASP   -0.5100
   4468 N         -76.8220  -18.2370  -60.6290 N.am    283 PHE   -0.4700
   4469 CA        -76.1690  -18.8660  -59.4960 C.3     283 PHE    0.3100
   4470 C         -77.1900  -19.2950  -58.4540 C.2     283 PHE    0.0700
   4471 O         -78.2070  -18.6320  -58.2540 O.2     283 PHE    0.0900
   4472 CB        -75.0980  -17.9430  -58.8850 C.3     283 PHE   -0.1800
   4473 CG        -75.5930  -16.5750  -58.4870 C.ar    283 PHE    0.0900
   4474 CD1       -76.2920  -16.3880  -57.3010 C.ar    283 PHE    0.0900
   4475 CD2       -75.2910  -15.4620  -59.2670 C.ar    283 PHE    0.0000
   4476 CE1       -76.6780  -15.1100  -56.8950 C.ar    283 PHE   -0.1150
   4477 CE2       -75.6720  -14.1800  -58.8720 C.ar    283 PHE    0.1150
   4478 CZ        -76.3650  -14.0010  -57.6820 C.ar    283 PHE   -0.1150
   4479 HN        -77.5720  -17.6150  -60.4190 H       283 PHE    0.1150
   4480 HA        -75.7160  -19.7840  -59.8420 H       283 PHE   -0.1150
   4481 HB1       -74.2860  -17.7910  -59.6270 H       283 PHE    0.1150
   4482 HB2       -74.6920  -18.4200  -57.9670 H       283 PHE   -0.1150
   4483 HD1       -76.5390  -17.2420  -56.6870 H       283 PHE    0.1150
   4484 HD2       -74.7530  -15.5930  -60.1940 H       283 PHE   -0.1150
   4485 HE1       -77.2200  -14.9790  -55.9690 H       283 PHE    0.1150
   4486 HE2       -75.4280  -13.3280  -59.4900 H       283 PHE    0.5100
   4487 HZ        -76.6600  -13.0110  -57.3680 H       283 PHE   -0.5100
   4488 N         -76.9180  -20.4250  -57.8040 N.am    284 GLY   -0.4700
   4489 CA        -77.8230  -20.9500  -56.8030 C.3     284 GLY    0.3100
   4490 C         -77.6430  -20.3950  -55.4040 C.2     284 GLY   -0.0200
   4491 O         -76.7160  -19.6260  -55.1320 O.2     284 GLY    0.0900
   4492 HN        -76.0900  -20.9540  -57.9750 H       284 GLY    0.0900
   4493 HA1       -77.6720  -22.0180  -56.7660 H       284 GLY    0.5100
   4494 HA2       -78.8260  -20.7260  -57.1320 H       284 GLY   -0.5100
   4495 N         -78.5310  -20.7830  -54.4780 N.am    285 PRO   -0.2900
   4496 CA        -78.4700  -20.3160  -53.0910 C.3     285 PRO    0.0000
   4497 C         -77.2670  -20.8750  -52.3380 C.2     285 PRO    0.0900
   4498 O         -76.8550  -20.3330  -51.3200 O.2     285 PRO    0.0900
   4499 CB        -79.7930  -20.8120  -52.5080 C.3     285 PRO    0.0200
   4500 CG        -80.0040  -22.1110  -53.2500 C.3     285 PRO    0.0900
   4501 CD        -79.6490  -21.7260  -54.6720 C.3     285 PRO   -0.1800
   4502 HA        -78.3320  -19.2480  -53.0560 H       285 PRO    0.0900
   4503 HB1       -80.6180  -20.0940  -52.7060 H       285 PRO    0.0900
   4504 HB2       -79.7160  -20.9790  -51.4130 H       285 PRO   -0.1800
   4505 HG1       -79.3360  -22.9110  -52.8670 H       285 PRO    0.0900
   4506 HG2       -81.0570  -22.4560  -53.1750 H       285 PRO    0.0900
   4507 HD1       -79.3140  -22.6030  -55.2640 H       285 PRO    0.5100
   4508 HD2       -80.4940  -21.2220  -55.1860 H       285 PRO   -0.5100
   4509 N         -76.6970  -21.9640  -52.8360 N.am    286 ILE   -0.4700
   4510 CA        -75.5610  -22.5700  -52.1640 C.3     286 ILE    0.3100
   4511 C         -74.2690  -21.8220  -52.4910 C.2     286 ILE    0.0700
   4512 O         -73.2650  -21.9210  -51.7790 O.2     286 ILE    0.0900
   4513 CB        -75.4520  -24.0790  -52.5480 C.3     286 ILE   -0.0900
   4514 CG1       -76.7070  -24.8100  -52.0690 C.3     286 ILE    0.0900
   4515 CG2       -74.2150  -24.7260  -51.9220 C.3     286 ILE   -0.2700
   4516 CD        -76.7340  -26.2920  -52.4240 C.3     286 ILE    0.0900
   4517 HN        -77.0130  -22.4050  -53.6720 H       286 ILE    0.0900
   4518 HA        -75.7030  -22.4620  -51.0980 H       286 ILE    0.0900
   4519 HB        -75.3900  -24.1700  -53.6540 H       286 ILE   -0.1800
   4520 HG11      -77.5940  -24.3220  -52.5260 H       286 ILE    0.0900
   4521 HG12      -76.7710  -24.7110  -50.9650 H       286 ILE    0.0900
   4522 HG21      -74.2660  -24.6530  -50.8150 H       286 ILE   -0.2700
   4523 HG22      -73.2980  -24.2030  -52.2700 H       286 ILE    0.0900
   4524 HG23      -74.1640  -25.7990  -52.2040 H       286 ILE    0.0900
   4525 HD1       -75.9780  -26.8420  -51.8240 H       286 ILE    0.0900
   4526 HD2       -76.5000  -26.4270  -53.5010 H       286 ILE    0.5100
   4527 HD3       -77.7370  -26.7160  -52.2020 H       286 ILE   -0.5100
   4528 N         -74.3060  -21.0430  -53.5640 N.am    287 PHE   -0.4700
   4529 CA        -73.1320  -20.2990  -53.9850 C.3     287 PHE    0.3100
   4530 C         -72.6200  -19.3470  -52.9060 C.2     287 PHE    0.0700
   4531 O         -71.4160  -19.2320  -52.7010 O.2     287 PHE    0.0900
   4532 CB        -73.4430  -19.5370  -55.2770 C.3     287 PHE   -0.1800
   4533 CG        -72.2590  -18.8510  -55.8700 C.ar    287 PHE    0.0900
   4534 CD1       -71.0230  -19.4810  -55.9060 C.ar    287 PHE    0.0900
   4535 CD2       -72.3780  -17.5700  -56.4160 C.ar    287 PHE    0.0000
   4536 CE1       -69.9060  -18.8430  -56.4790 C.ar    287 PHE   -0.1150
   4537 CE2       -71.2680  -16.9240  -56.9930 C.ar    287 PHE    0.1150
   4538 CZ        -70.0330  -17.5660  -57.0220 C.ar    287 PHE   -0.1150
   4539 HN        -75.1250  -20.9350  -54.1220 H       287 PHE    0.1150
   4540 HA        -72.3240  -21.0000  -54.1430 H       287 PHE   -0.1150
   4541 HB1       -74.2050  -18.7560  -55.0670 H       287 PHE    0.1150
   4542 HB2       -73.8270  -20.2490  -56.0400 H       287 PHE   -0.1150
   4543 HD1       -70.9160  -20.4720  -55.4900 H       287 PHE    0.1150
   4544 HD2       -73.3340  -17.0680  -56.3960 H       287 PHE   -0.1150
   4545 HE1       -68.9500  -19.3450  -56.4990 H       287 PHE    0.1150
   4546 HE2       -71.3750  -15.9340  -57.4110 H       287 PHE    0.5100
   4547 HZ        -69.1770  -17.0750  -57.4620 H       287 PHE   -0.5100
   4548 N         -73.5260  -18.6730  -52.2030 N.am    288 MET   -0.4700
   4549 CA        -73.1050  -17.7370  -51.1680 C.3     288 MET    0.3100
   4550 C         -73.2820  -18.2690  -49.7560 C.2     288 MET    0.0700
   4551 O         -72.6430  -17.7800  -48.8260 O.2     288 MET    0.0900
   4552 CB        -73.8670  -16.4020  -51.3070 C.3     288 MET   -0.1800
   4553 CG        -73.4480  -15.3230  -50.2950 C.3     288 MET    0.0900
   4554 SD        -71.6480  -14.9180  -50.3020 S.3     288 MET    0.0900
   4555 CE        -71.6880  -13.1640  -50.7050 C.3     288 MET   -0.1400
   4556 HN        -74.5070  -18.7740  -52.3480 H       288 MET    0.0900
   4557 HA        -72.0420  -17.5770  -51.2730 H       288 MET    0.0900
   4558 HB1       -74.9510  -16.6030  -51.1760 H       288 MET   -0.0900
   4559 HB2       -73.6940  -16.0070  -52.3310 H       288 MET   -0.2200
   4560 HG1       -73.7330  -15.6760  -49.2830 H       288 MET    0.0900
   4561 HG2       -74.0250  -14.4020  -50.5200 H       288 MET    0.0900
   4562 HE1       -72.2560  -12.5880  -49.9440 H       288 MET    0.0900
   4563 HE2       -72.1790  -13.0080  -51.6900 H       288 MET    0.5100
   4564 HE3       -70.6560  -12.7560  -50.7460 H       288 MET   -0.5100
   4565 N         -74.1360  -19.2780  -49.5890 N.am    289 THR   -0.4700
   4566 CA        -74.3960  -19.8350  -48.2730 C.3     289 THR    0.3100
   4567 C         -73.1480  -20.3620  -47.5910 C.2     289 THR    0.0700
   4568 O         -72.8810  -20.0400  -46.4340 O.2     289 THR    0.0900
   4569 CB        -75.4470  -20.9730  -48.3350 C.3     289 THR    0.1400
   4570 CG2       -75.6970  -21.5560  -46.9350 C.3     289 THR    0.0900
   4571 OG1       -76.6830  -20.4540  -48.8460 O.3     289 THR   -0.6600
   4572 HN        -74.6300  -19.6900  -50.3500 H       289 THR    0.4300
   4573 HA        -74.7510  -19.0360  -47.6390 H       289 THR   -0.2700
   4574 HB        -75.0890  -21.7830  -49.0050 H       289 THR    0.0900
   4575 HG1       -76.5790  -20.4130  -49.8000 H       289 THR    0.0900
   4576 HG21      -75.8990  -20.7380  -46.2110 H       289 THR    0.0900
   4577 HG22      -74.8020  -22.1190  -46.5950 H       289 THR    0.5100
   4578 HG23      -76.5780  -22.2330  -46.9590 H       289 THR   -0.5100
   4579 N         -72.3670  -21.1670  -48.3020 N.am    290 ILE   -0.4700
   4580 CA        -71.1720  -21.7250  -47.6880 C.3     290 ILE    0.3100
   4581 C         -70.1740  -20.6430  -47.2820 C.2     290 ILE    0.0700
   4582 O         -69.7390  -20.5930  -46.1330 O.2     290 ILE    0.0900
   4583 CB        -70.4730  -22.7680  -48.6160 C.3     290 ILE   -0.0900
   4584 CG1       -71.4890  -23.8030  -49.1110 C.3     290 ILE    0.0900
   4585 CG2       -69.3870  -23.5020  -47.8480 C.3     290 ILE   -0.2700
   4586 CD        -72.2200  -24.5500  -48.0040 C.3     290 ILE    0.0900
   4587 HN        -72.5540  -21.4160  -49.2490 H       290 ILE    0.0900
   4588 HA        -71.4660  -22.1950  -46.7610 H       290 ILE    0.0900
   4589 HB        -70.0220  -22.2470  -49.4870 H       290 ILE   -0.1800
   4590 HG11      -70.9540  -24.5460  -49.7380 H       290 ILE    0.0900
   4591 HG12      -72.2440  -23.2800  -49.7360 H       290 ILE    0.0900
   4592 HG21      -69.7900  -23.8810  -46.8850 H       290 ILE   -0.2700
   4593 HG22      -68.5440  -22.8100  -47.6320 H       290 ILE    0.0900
   4594 HG23      -69.0200  -24.3650  -48.4440 H       290 ILE    0.0900
   4595 HD1       -72.7820  -23.8340  -47.3680 H       290 ILE    0.0900
   4596 HD2       -71.4890  -25.0930  -47.3680 H       290 ILE    0.5100
   4597 HD3       -72.9400  -25.2720  -48.4470 H       290 ILE   -0.5100
   4598 N         -69.7940  -19.7560  -48.2030 N.am    291 PRO   -0.2900
   4599 CA        -68.8360  -18.7350  -47.7750 C.3     291 PRO    0.0000
   4600 C         -69.3560  -17.8420  -46.6340 C.2     291 PRO    0.0900
   4601 O         -68.6280  -17.5440  -45.6940 O.2     291 PRO    0.0900
   4602 CB        -68.5680  -17.9570  -49.0640 C.3     291 PRO    0.0200
   4603 CG        -68.7320  -19.0070  -50.1270 C.3     291 PRO    0.0900
   4604 CD        -69.9790  -19.7260  -49.6650 C.3     291 PRO   -0.1800
   4605 HA        -67.9660  -19.1930  -47.3340 H       291 PRO    0.0900
   4606 HB1       -67.5430  -17.5320  -49.0720 H       291 PRO    0.0900
   4607 HB2       -69.3000  -17.1320  -49.1960 H       291 PRO   -0.1800
   4608 HG1       -68.8720  -18.5530  -51.1300 H       291 PRO    0.0900
   4609 HG2       -67.8580  -19.6910  -50.1600 H       291 PRO    0.0900
   4610 HD1       -70.9010  -19.1640  -49.9260 H       291 PRO    0.5100
   4611 HD2       -70.0370  -20.7580  -50.0690 H       291 PRO   -0.5100
   4612 N         -70.6180  -17.4340  -46.7120 N.am    292 ALA   -0.4700
   4613 CA        -71.2050  -16.5780  -45.6920 C.3     292 ALA    0.3100
   4614 C         -71.1640  -17.2010  -44.2970 C.2     292 ALA    0.0700
   4615 O         -70.6090  -16.6200  -43.3540 O.2     292 ALA    0.0900
   4616 CB        -72.6380  -16.2400  -46.0680 C.3     292 ALA   -0.2700
   4617 HN        -71.2150  -17.6920  -47.4670 H       292 ALA    0.0900
   4618 HA        -70.6100  -15.6800  -45.6210 H       292 ALA    0.0900
   4619 HB1       -73.2410  -17.1690  -46.1510 H       292 ALA    0.0900
   4620 HB2       -72.6590  -15.7150  -47.0470 H       292 ALA    0.5100
   4621 HB3       -73.0910  -15.5920  -45.2870 H       292 ALA   -0.5100
   4622 N         -71.7530  -18.3860  -44.1570 N.am    293 PHE   -0.4700
   4623 CA        -71.7680  -19.0640  -42.8730 C.3     293 PHE    0.3100
   4624 C         -70.3720  -19.4440  -42.4160 C.2     293 PHE    0.0700
   4625 O         -70.0960  -19.5030  -41.2210 O.2     293 PHE    0.0900
   4626 CB        -72.6720  -20.2970  -42.9330 C.3     293 PHE   -0.1800
   4627 CG        -74.1160  -19.9580  -42.8620 C.ar    293 PHE    0.0900
   4628 CD1       -74.7430  -19.3060  -43.9230 C.ar    293 PHE    0.0900
   4629 CD2       -74.8380  -20.1920  -41.6910 C.ar    293 PHE    0.0000
   4630 CE1       -76.0590  -18.8860  -43.8130 C.ar    293 PHE   -0.1150
   4631 CE2       -76.1640  -19.7740  -41.5670 C.ar    293 PHE    0.1150
   4632 CZ        -76.7750  -19.1200  -42.6240 C.ar    293 PHE   -0.1150
   4633 HN        -72.2030  -18.8540  -44.9140 H       293 PHE    0.1150
   4634 HA        -72.1280  -18.3680  -42.1300 H       293 PHE   -0.1150
   4635 HB1       -72.4440  -20.9640  -42.0760 H       293 PHE    0.1150
   4636 HB2       -72.5040  -20.8330  -43.8910 H       293 PHE   -0.1150
   4637 HD1       -74.1980  -19.1260  -44.8390 H       293 PHE    0.1150
   4638 HD2       -74.3620  -20.7060  -40.8670 H       293 PHE   -0.1150
   4639 HE1       -76.5370  -18.3800  -44.6400 H       293 PHE    0.1150
   4640 HE2       -76.7100  -19.9590  -40.6540 H       293 PHE    0.5100
   4641 HZ        -77.7990  -18.7900  -42.5360 H       293 PHE   -0.5100
   4642 N         -69.4790  -19.7060  -43.3590 N.am    294 PHE   -0.4700
   4643 CA        -68.1150  -20.0450  -42.9870 C.3     294 PHE    0.3100
   4644 C         -67.4730  -18.8300  -42.3270 C.2     294 PHE    0.0700
   4645 O         -66.8070  -18.9300  -41.2970 O.2     294 PHE    0.0900
   4646 CB        -67.2930  -20.4270  -44.2130 C.3     294 PHE   -0.1800
   4647 CG        -65.8440  -20.6710  -43.9040 C.ar    294 PHE    0.0900
   4648 CD1       -65.4670  -21.7070  -43.0420 C.ar    294 PHE    0.0900
   4649 CD2       -64.8480  -19.8490  -44.4480 C.ar    294 PHE    0.0000
   4650 CE1       -64.1250  -21.9230  -42.7240 C.ar    294 PHE   -0.1150
   4651 CE2       -63.5050  -20.0530  -44.1390 C.ar    294 PHE    0.1150
   4652 CZ        -63.1400  -21.0920  -43.2730 C.ar    294 PHE   -0.1150
   4653 HN        -69.6930  -19.6850  -44.3320 H       294 PHE    0.1150
   4654 HA        -68.1540  -20.8690  -42.2920 H       294 PHE   -0.1150
   4655 HB1       -67.3390  -19.6040  -44.9580 H       294 PHE    0.1150
   4656 HB2       -67.7000  -21.3620  -44.6520 H       294 PHE   -0.1150
   4657 HD1       -66.2260  -22.3480  -42.6180 H       294 PHE    0.1150
   4658 HD2       -65.1250  -19.0460  -45.1160 H       294 PHE   -0.1150
   4659 HE1       -63.8480  -22.7260  -42.0570 H       294 PHE    0.1150
   4660 HE2       -62.7480  -19.4120  -44.5650 H       294 PHE    0.5100
   4661 HZ        -62.1000  -21.2530  -43.0310 H       294 PHE   -0.5100
   4662 N         -67.6890  -17.6710  -42.9330 N.am    295 ALA   -0.4700
   4663 CA        -67.1460  -16.4300  -42.4320 C.3     295 ALA    0.3100
   4664 C         -67.5650  -16.1480  -40.9920 C.2     295 ALA    0.0700
   4665 O         -66.8460  -15.4670  -40.2590 O.2     295 ALA    0.0900
   4666 CB        -67.5930  -15.2980  -43.3200 C.3     295 ALA   -0.2700
   4667 HN        -68.2380  -17.6040  -43.7630 H       295 ALA    0.0900
   4668 HA        -66.0690  -16.5060  -42.4260 H       295 ALA    0.0900
   4669 HB1       -68.7020  -15.2360  -43.3290 H       295 ALA    0.0900
   4670 HB2       -67.2380  -15.4690  -44.3580 H       295 ALA    0.5100
   4671 HB3       -67.1870  -14.3360  -42.9400 H       295 ALA   -0.5100
   4672 N         -68.7210  -16.6760  -40.5800 N.am    296 LYS   -0.4700
   4673 CA        -69.2110  -16.4130  -39.2420 C.3     296 LYS    0.3100
   4674 C         -68.3640  -17.0470  -38.1660 C.2     296 LYS    0.0700
   4675 O         -68.6220  -16.8480  -36.9760 O.2     296 LYS    0.0900
   4676 CB        -70.6540  -16.8740  -39.1010 C.3     296 LYS   -0.1800
   4677 CG        -71.5740  -16.2940  -40.1500 C.3     296 LYS    0.0900
   4678 CD        -73.0140  -16.7180  -39.9260 C.3     296 LYS    0.0900
   4679 CE        -73.8710  -16.4720  -41.1600 C.3     296 LYS   -0.1800
   4680 NZ        -74.0720  -15.0520  -41.5120 N.4     296 LYS    0.0900
   4681 HN        -69.2850  -17.2590  -41.1590 H       296 LYS    0.0900
   4682 HA        -69.1380  -15.3510  -39.0600 H       296 LYS   -0.1800
   4683 HB1       -71.0250  -16.5750  -38.0990 H       296 LYS    0.0900
   4684 HB2       -70.6820  -17.9820  -39.1790 H       296 LYS    0.0900
   4685 HG1       -71.2450  -16.6390  -41.1530 H       296 LYS    0.2100
   4686 HG2       -71.5120  -15.1850  -40.1140 H       296 LYS    0.0500
   4687 HD1       -73.4320  -16.1430  -39.0730 H       296 LYS    0.0500
   4688 HD2       -73.0380  -17.8000  -39.6770 H       296 LYS   -0.3000
   4689 HE1       -74.8780  -16.9080  -40.9910 H       296 LYS    0.3300
   4690 HE2       -73.3870  -16.9550  -42.0360 H       296 LYS    0.3300
   4691 HZ1       -73.1530  -14.5650  -41.5310 H       296 LYS    0.3300
   4692 HZ2       -74.6870  -14.6030  -40.8030 H       296 LYS    0.5100
   4693 HZ3       -74.5190  -14.9860  -42.4490 H       296 LYS   -0.5100
   4694 N         -67.3460  -17.8110  -38.5650 N.am    297 THR   -0.4700
   4695 CA        -66.4570  -18.4260  -37.5820 C.3     297 THR    0.3100
   4696 C         -65.5460  -17.3110  -37.0740 C.2     297 THR    0.0700
   4697 O         -64.7130  -17.5160  -36.1850 O.2     297 THR    0.0900
   4698 CB        -65.5680  -19.5270  -38.1860 C.3     297 THR    0.1400
   4699 CG2       -66.3960  -20.6390  -38.7920 C.3     297 THR    0.0900
   4700 OG1       -64.7430  -18.9560  -39.1950 O.3     297 THR   -0.6600
   4701 HN        -67.1500  -17.9940  -39.5250 H       297 THR    0.4300
   4702 HA        -67.0760  -18.8420  -36.8020 H       297 THR   -0.2700
   4703 HB        -64.9240  -19.9720  -37.3970 H       297 THR    0.0900
   4704 HG1       -65.2390  -19.0280  -40.0150 H       297 THR    0.0900
   4705 HG21      -67.1680  -20.2140  -39.4690 H       297 THR    0.0900
   4706 HG22      -66.9060  -21.2120  -37.9880 H       297 THR    0.5100
   4707 HG23      -65.7440  -21.3190  -39.3800 H       297 THR   -0.5100
   4708 N         -65.7070  -16.1260  -37.6620 N.am    298 SER   -0.4700
   4709 CA        -64.9320  -14.9550  -37.2860 C.3     298 SER    0.3100
   4710 C         -65.2610  -14.5140  -35.8610 C.2     298 SER    0.0700
   4711 O         -64.5020  -13.7710  -35.2320 O.2     298 SER    0.0900
   4712 CB        -65.2260  -13.8080  -38.2490 C.3     298 SER    0.0500
   4713 OG        -66.6230  -13.6860  -38.4470 O.3     298 SER    0.0900
   4714 HN        -66.3740  -15.9890  -38.3900 H       298 SER    0.0900
   4715 HA        -63.8850  -15.2170  -37.3190 H       298 SER   -0.6600
   4716 HB1       -64.7410  -14.0060  -39.2290 H       298 SER    0.4300
   4717 HB2       -64.8390  -12.8550  -37.8290 H       298 SER    0.5100
   4718 HG1       -66.8340  -14.2490  -39.1960 H       298 SER   -0.5100
   4719 N         -66.3970  -14.9880  -35.3580 N.am    299 ALA   -0.4700
   4720 CA        -66.8440  -14.6720  -34.0160 C.3     299 ALA    0.3100
   4721 C         -66.1520  -15.5630  -33.0000 C.2     299 ALA    0.0700
   4722 O         -66.2730  -15.3430  -31.7930 O.2     299 ALA    0.0900
   4723 CB        -68.3460  -14.8770  -33.9180 C.3     299 ALA   -0.2700
   4724 HN        -66.9970  -15.5860  -35.8850 H       299 ALA    0.0900
   4725 HA        -66.5860  -13.6440  -33.8050 H       299 ALA    0.0900
   4726 HB1       -68.6030  -15.9330  -34.1470 H       299 ALA    0.0900
   4727 HB2       -68.8650  -14.2190  -34.6470 H       299 ALA    0.5100
   4728 HB3       -68.6940  -14.6420  -32.8890 H       299 ALA   -0.5100
   4729 N         -65.4120  -16.5600  -33.4920 N.am    300 VAL   -0.4700
   4730 CA        -64.7480  -17.5390  -32.6310 C.3     300 VAL    0.3100
   4731 C         -63.2290  -17.7570  -32.7600 C.2     300 VAL    0.0700
   4732 O         -62.5460  -17.9170  -31.7560 O.2     300 VAL    0.0900
   4733 CB        -65.4350  -18.9300  -32.8070 C.3     300 VAL   -0.0900
   4734 CG1       -64.7030  -19.9940  -32.0200 C.3     300 VAL    0.0900
   4735 CG2       -66.8960  -18.8580  -32.3750 C.3     300 VAL   -0.2700
   4736 HN        -65.2790  -16.6810  -34.4730 H       300 VAL    0.0900
   4737 HA        -64.8270  -17.2030  -31.6070 H       300 VAL    0.0900
   4738 HB        -65.4340  -19.2050  -33.8840 H       300 VAL    0.0900
   4739 HG11      -64.0850  -19.5230  -31.2260 H       300 VAL   -0.2700
   4740 HG12      -64.0360  -20.5710  -32.6940 H       300 VAL    0.0900
   4741 HG13      -65.4350  -20.6780  -31.5410 H       300 VAL    0.0900
   4742 HG21      -67.4400  -18.1110  -32.9910 H       300 VAL    0.0900
   4743 HG22      -66.9610  -18.5530  -31.3090 H       300 VAL    0.5100
   4744 HG23      -67.3800  -19.8490  -32.5100 H       300 VAL   -0.5100
   4745 N         -62.6820  -17.7640  -33.9690 N.am    301 TYR   -0.4700
   4746 CA        -61.2570  -18.0440  -34.1290 C.3     301 TYR    0.3100
   4747 C         -60.2180  -17.1450  -33.4450 C.2     301 TYR    0.0700
   4748 O         -59.1390  -17.6280  -33.0800 O.2     301 TYR    0.0900
   4749 CB        -60.9060  -18.2020  -35.6300 C.3     301 TYR   -0.1800
   4750 CG        -60.7970  -16.9250  -36.4190 C.ar    301 TYR    0.0900
   4751 CD1       -59.7060  -16.0750  -36.2490 C.ar    301 TYR    0.0900
   4752 CD2       -61.7910  -16.5490  -37.3210 C.ar    301 TYR    0.0000
   4753 CE1       -59.6080  -14.8810  -36.9470 C.ar    301 TYR   -0.1150
   4754 CE2       -61.6990  -15.3480  -38.0300 C.ar    301 TYR    0.1150
   4755 CZ        -60.6030  -14.5220  -37.8280 C.ar    301 TYR   -0.1150
   4756 OH        -60.5030  -13.3100  -38.4620 O.3     301 TYR    0.1150
   4757 HN        -63.2030  -17.5830  -34.8000 H       301 TYR    0.1100
   4758 HA        -61.0300  -18.9530  -33.5910 H       301 TYR   -0.5400
   4759 HB1       -61.6970  -18.8110  -36.1180 H       301 TYR    0.4300
   4760 HB2       -59.9240  -18.7130  -35.7150 H       301 TYR   -0.1150
   4761 HD1       -58.9210  -16.3520  -35.5620 H       301 TYR    0.1150
   4762 HD2       -62.6440  -17.1950  -37.4740 H       301 TYR   -0.1150
   4763 HE1       -58.7550  -14.2360  -36.8000 H       301 TYR    0.1150
   4764 HE2       -62.4740  -15.0650  -38.7260 H       301 TYR    0.5100
   4765 HH        -59.6270  -12.9560  -38.2890 H       301 TYR   -0.5100
   4766 N         -60.5120  -15.8600  -33.2520 N.am    302 ASN   -0.4700
   4767 CA        -59.5210  -14.9900  -32.6280 C.3     302 ASN    0.3100
   4768 C         -59.1730  -15.3050  -31.1700 C.2     302 ASN    0.0700
   4769 O         -57.9950  -15.4410  -30.8270 O.2     302 ASN    0.0900
   4770 CB        -59.9280  -13.5240  -32.7860 C.3     302 ASN   -0.1800
   4771 CG        -59.5350  -12.9570  -34.1410 C.2     302 ASN    0.0900
   4772 ND2       -60.5240  -12.4820  -34.8990 N.am    302 ASN    0.0900
   4773 OD1       -58.3520  -12.9490  -34.5070 O.2     302 ASN    0.5500
   4774 HN        -61.3830  -15.4500  -33.5130 H       302 ASN   -0.5500
   4775 HA        -58.5690  -15.1700  -33.1040 H       302 ASN   -0.6200
   4776 HB1       -59.4340  -12.9220  -31.9930 H       302 ASN    0.3200
   4777 HB2       -61.0310  -13.4380  -32.6730 H       302 ASN    0.3000
   4778 HD21      -61.4670  -12.5100  -34.5650 H       302 ASN    0.5100
   4779 HD22      -60.3240  -12.0980  -35.8010 H       302 ASN   -0.5100
   4780 N         -60.1690  -15.4140  -30.2830 N.am    303 PRO   -0.2900
   4781 CA        -59.8200  -15.7280  -28.8930 C.3     303 PRO    0.0000
   4782 C         -59.0210  -17.0290  -28.8050 C.2     303 PRO    0.0900
   4783 O         -58.1320  -17.1740  -27.9730 O.2     303 PRO    0.0900
   4784 CB        -61.1790  -15.8480  -28.2180 C.3     303 PRO    0.0200
   4785 CG        -61.9860  -14.8220  -28.9510 C.3     303 PRO    0.0900
   4786 CD        -61.5900  -15.0490  -30.4010 C.3     303 PRO   -0.1800
   4787 HA        -59.1770  -14.9660  -28.4840 H       303 PRO    0.0900
   4788 HB1       -61.1150  -15.6140  -27.1340 H       303 PRO    0.0900
   4789 HB2       -61.6060  -16.8660  -28.3420 H       303 PRO   -0.1800
   4790 HG1       -63.0750  -14.9850  -28.8010 H       303 PRO    0.0900
   4791 HG2       -61.7270  -13.7950  -28.6190 H       303 PRO    0.0900
   4792 HD1       -62.1650  -15.8800  -30.8610 H       303 PRO    0.5100
   4793 HD2       -61.7030  -14.1270  -31.0090 H       303 PRO   -0.5100
   4794 N         -59.3500  -17.9740  -29.6860 N.am    304 VAL   -0.4700
   4795 CA        -58.6860  -19.2660  -29.7320 C.3     304 VAL    0.3100
   4796 C         -57.2310  -19.1200  -30.1590 C.2     304 VAL    0.0700
   4797 O         -56.3440  -19.7240  -29.5610 O.2     304 VAL    0.0900
   4798 CB        -59.4260  -20.2230  -30.6930 C.3     304 VAL   -0.0900
   4799 CG1       -58.7360  -21.5760  -30.7270 C.3     304 VAL    0.0900
   4800 CG2       -60.8760  -20.3870  -30.2390 C.3     304 VAL   -0.2700
   4801 HN        -60.0730  -17.8350  -30.3580 H       304 VAL    0.0900
   4802 HA        -58.6750  -19.6730  -28.7320 H       304 VAL    0.0900
   4803 HB        -59.4350  -19.7870  -31.7150 H       304 VAL    0.0900
   4804 HG11      -58.5650  -21.9450  -29.6920 H       304 VAL   -0.2700
   4805 HG12      -57.7520  -21.4870  -31.2370 H       304 VAL    0.0900
   4806 HG13      -59.3700  -22.3120  -31.2650 H       304 VAL    0.0900
   4807 HG21      -61.3900  -19.4020  -30.2400 H       304 VAL    0.0900
   4808 HG22      -60.9050  -20.8010  -29.2080 H       304 VAL    0.5100
   4809 HG23      -61.4140  -21.0690  -30.9320 H       304 VAL   -0.5100
   4810 N         -56.9660  -18.3290  -31.1980 N.am    305 ILE   -0.4700
   4811 CA        -55.5800  -18.1230  -31.6240 C.3     305 ILE    0.3100
   4812 C         -54.8390  -17.5180  -30.4350 C.2     305 ILE    0.0700
   4813 O         -53.7280  -17.9190  -30.0980 O.2     305 ILE    0.0900
   4814 CB        -55.4860  -17.1420  -32.8270 C.3     305 ILE   -0.0900
   4815 CG1       -55.9930  -17.8240  -34.1010 C.3     305 ILE    0.0900
   4816 CG2       -54.0410  -16.6720  -33.0200 C.3     305 ILE   -0.2700
   4817 CD        -56.1740  -16.8810  -35.2680 C.3     305 ILE    0.0900
   4818 HN        -57.6740  -17.8580  -31.7170 H       305 ILE    0.0900
   4819 HA        -55.1730  -19.0840  -31.8970 H       305 ILE    0.0900
   4820 HB        -56.1380  -16.2620  -32.6370 H       305 ILE   -0.1800
   4821 HG11      -56.9700  -18.3040  -33.8790 H       305 ILE    0.0900
   4822 HG12      -55.2640  -18.6110  -34.3930 H       305 ILE    0.0900
   4823 HG21      -53.3540  -17.5450  -33.0370 H       305 ILE   -0.2700
   4824 HG22      -53.7450  -16.0050  -32.1820 H       305 ILE    0.0900
   4825 HG23      -53.9470  -16.1270  -33.9840 H       305 ILE    0.0900
   4826 HD1       -55.1850  -16.5380  -35.6390 H       305 ILE    0.0900
   4827 HD2       -56.7620  -15.9940  -34.9490 H       305 ILE    0.5100
   4828 HD3       -56.7030  -17.4010  -36.0960 H       305 ILE   -0.5100
   4829 N         -55.5000  -16.5500  -29.8020 N.am    306 TYR   -0.4700
   4830 CA        -54.9980  -15.8310  -28.6370 C.3     306 TYR    0.3100
   4831 C         -54.5770  -16.7780  -27.5200 C.2     306 TYR    0.0700
   4832 O         -53.4240  -16.7920  -27.0890 O.2     306 TYR    0.0900
   4833 CB        -56.1060  -14.8980  -28.1320 C.3     306 TYR   -0.1800
   4834 CG        -55.7260  -13.9080  -27.0510 C.ar    306 TYR    0.0900
   4835 CD1       -54.4500  -13.3250  -26.9990 C.ar    306 TYR    0.0900
   4836 CD2       -56.6890  -13.4590  -26.1460 C.ar    306 TYR    0.0000
   4837 CE1       -54.1510  -12.3210  -26.0780 C.ar    306 TYR   -0.1150
   4838 CE2       -56.4040  -12.4550  -25.2290 C.ar    306 TYR    0.1150
   4839 CZ        -55.1370  -11.8910  -25.1990 C.ar    306 TYR   -0.1150
   4840 OH        -54.8840  -10.8990  -24.2760 O.3     306 TYR    0.1150
   4841 HN        -56.4030  -16.2660  -30.1110 H       306 TYR    0.1100
   4842 HA        -54.1250  -15.2680  -28.9290 H       306 TYR   -0.5400
   4843 HB1       -56.9250  -15.5190  -27.7150 H       306 TYR    0.4300
   4844 HB2       -56.4780  -14.2980  -28.9900 H       306 TYR   -0.1150
   4845 HD1       -53.6850  -13.6610  -27.6840 H       306 TYR    0.1150
   4846 HD2       -57.6750  -13.9000  -26.1600 H       306 TYR   -0.1150
   4847 HE1       -53.1640  -11.8820  -26.0490 H       306 TYR    0.1150
   4848 HE2       -57.1650  -12.1150  -24.5420 H       306 TYR    0.5100
   4849 HH        -55.6260  -10.8600  -23.6710 H       306 TYR   -0.5100
   4850 N         -55.5280  -17.5740  -27.0460 N.am    307 ILE   -0.4700
   4851 CA        -55.2620  -18.5300  -25.9850 C.3     307 ILE    0.3100
   4852 C         -54.1000  -19.4590  -26.3480 C.2     307 ILE    0.0700
   4853 O         -53.2330  -19.7300  -25.5180 O.2     307 ILE    0.0900
   4854 CB        -56.5310  -19.3690  -25.6860 C.3     307 ILE   -0.0900
   4855 CG1       -57.6350  -18.4460  -25.1540 C.3     307 ILE    0.0900
   4856 CG2       -56.2130  -20.4930  -24.7010 C.3     307 ILE   -0.2700
   4857 CD        -58.9830  -19.1130  -24.9840 C.3     307 ILE    0.0900
   4858 HN        -56.4620  -17.5500  -27.3950 H       307 ILE    0.0900
   4859 HA        -54.9580  -17.9800  -25.1070 H       307 ILE    0.0900
   4860 HB        -56.9140  -19.8060  -26.6330 H       307 ILE   -0.1800
   4861 HG11      -57.7510  -17.5970  -25.8600 H       307 ILE    0.0900
   4862 HG12      -57.3140  -18.0510  -24.1660 H       307 ILE    0.0900
   4863 HG21      -55.6720  -20.0870  -23.8200 H       307 ILE   -0.2700
   4864 HG22      -55.5710  -21.2560  -25.1910 H       307 ILE    0.0900
   4865 HG23      -57.1550  -20.9670  -24.3500 H       307 ILE    0.0900
   4866 HD1       -58.9040  -19.9580  -24.2680 H       307 ILE    0.0900
   4867 HD2       -59.3350  -19.5080  -25.9620 H       307 ILE    0.5100
   4868 HD3       -59.7210  -18.3820  -24.5900 H       307 ILE   -0.5100
   4869 N         -54.0730  -19.9220  -27.6030 N.am    308 MET   -0.4700
   4870 CA        -53.0410  -20.8420  -28.0710 C.3     308 MET    0.3100
   4871 C         -51.6800  -20.2460  -28.3990 C.2     308 MET    0.0700
   4872 O         -50.6960  -20.9720  -28.4330 O.2     308 MET    0.0900
   4873 CB        -53.5260  -21.6170  -29.3080 C.3     308 MET   -0.1800
   4874 CG        -54.6860  -22.5870  -29.0730 C.3     308 MET    0.0900
   4875 SD        -54.5180  -23.7540  -27.6690 S.3     308 MET    0.0900
   4876 CE        -53.1500  -24.8550  -28.2130 C.3     308 MET   -0.1400
   4877 HN        -54.7590  -19.6570  -28.2760 H       308 MET    0.0900
   4878 HA        -52.8110  -21.5240  -27.2670 H       308 MET    0.0900
   4879 HB1       -52.6680  -22.2000  -29.7050 H       308 MET   -0.0900
   4880 HB2       -53.8450  -20.8790  -30.0720 H       308 MET   -0.2200
   4881 HG1       -54.8170  -23.1780  -30.0030 H       308 MET    0.0900
   4882 HG2       -55.5990  -21.9790  -28.9120 H       308 MET    0.0900
   4883 HE1       -52.2160  -24.2810  -28.3890 H       308 MET    0.0900
   4884 HE2       -53.4230  -25.3650  -29.1610 H       308 MET    0.5100
   4885 HE3       -52.9420  -25.6200  -27.4360 H       308 MET   -0.5100
   4886 N         -51.5880  -18.9420  -28.6300 N.am    309 MET   -0.4700
   4887 CA        -50.2950  -18.3680  -28.9870 C.3     309 MET    0.3100
   4888 C         -49.6970  -17.3130  -28.0660 C.2     309 MET    0.0700
   4889 O         -48.5900  -16.8260  -28.3200 O.2     309 MET    0.0900
   4890 CB        -50.3580  -17.8180  -30.4110 C.3     309 MET   -0.1800
   4891 CG        -50.4950  -18.9090  -31.4560 C.3     309 MET    0.0900
   4892 SD        -50.3540  -18.2860  -33.1280 S.3     309 MET    0.0900
   4893 CE        -48.5860  -17.8710  -33.1900 C.3     309 MET   -0.1400
   4894 HN        -52.3650  -18.3200  -28.5720 H       309 MET    0.0900
   4895 HA        -49.5480  -19.1420  -28.9110 H       309 MET    0.0900
   4896 HB1       -49.4280  -17.2440  -30.6120 H       309 MET   -0.0900
   4897 HB2       -51.2280  -17.1320  -30.4920 H       309 MET   -0.2200
   4898 HG1       -51.4830  -19.3980  -31.3260 H       309 MET    0.0900
   4899 HG2       -49.7030  -19.6680  -31.2790 H       309 MET    0.0900
   4900 HE1       -47.9600  -18.7180  -32.8350 H       309 MET    0.0900
   4901 HE2       -48.3750  -16.9930  -32.5430 H       309 MET    0.5100
   4902 HE3       -48.2830  -17.6350  -34.2320 H       309 MET   -0.5100
   4903 N         -50.4120  -16.9600  -26.9990 N.am    310 ASN   -0.4700
   4904 CA        -49.9020  -15.9710  -26.0580 C.3     310 ASN    0.3100
   4905 C         -49.8930  -16.5880  -24.6670 C.2     310 ASN    0.0700
   4906 O         -50.9010  -16.5770  -23.9520 O.2     310 ASN    0.0900
   4907 CB        -50.7610  -14.7040  -26.0980 C.3     310 ASN   -0.1800
   4908 CG        -50.2520  -13.6190  -25.1620 C.2     310 ASN    0.0900
   4909 ND2       -49.6500  -12.5840  -25.7380 N.am    310 ASN    0.0900
   4910 OD1       -50.4020  -13.7040  -23.9410 O.2     310 ASN    0.5500
   4911 HN        -51.3090  -17.3450  -26.8000 H       310 ASN   -0.5500
   4912 HA        -48.8820  -15.7430  -26.3310 H       310 ASN   -0.6200
   4913 HB1       -51.7990  -14.9640  -25.8030 H       310 ASN    0.3200
   4914 HB2       -50.7640  -14.3030  -27.1330 H       310 ASN    0.3000
   4915 HD21      -49.2930  -11.8360  -25.1780 H       310 ASN    0.5100
   4916 HD22      -49.5530  -12.5520  -26.7330 H       310 ASN   -0.5100
   4917 N         -48.7310  -17.1310  -24.3020 N.am    311 LYS   -0.4700
   4918 CA        -48.5210  -17.8050  -23.0280 C.3     311 LYS    0.3100
   4919 C         -49.0020  -17.0310  -21.8170 C.2     311 LYS    0.0700
   4920 O         -49.5940  -17.6080  -20.9020 O.2     311 LYS    0.0900
   4921 CB        -47.0410  -18.1500  -22.8730 C.3     311 LYS   -0.1800
   4922 CG        -46.6950  -18.9200  -21.6150 C.3     311 LYS    0.0900
   4923 CD        -45.3370  -19.5940  -21.7680 C.3     311 LYS    0.0900
   4924 CE        -44.5800  -19.6250  -20.4470 C.3     311 LYS   -0.1800
   4925 NZ        -44.2180  -18.2470  -19.9860 N.4     311 LYS    0.0900
   4926 HN        -47.9350  -17.0960  -24.9000 H       311 LYS    0.0900
   4927 HA        -49.1230  -18.7010  -23.0130 H       311 LYS   -0.1800
   4928 HB1       -46.4620  -17.2030  -22.8710 H       311 LYS    0.0900
   4929 HB2       -46.7340  -18.7580  -23.7490 H       311 LYS    0.0900
   4930 HG1       -47.4720  -19.6930  -21.4290 H       311 LYS    0.2100
   4931 HG2       -46.6680  -18.2240  -20.7500 H       311 LYS    0.0500
   4932 HD1       -44.7370  -19.0360  -22.5180 H       311 LYS    0.0500
   4933 HD2       -45.4850  -20.6340  -22.1280 H       311 LYS   -0.3000
   4934 HE1       -43.6380  -20.2010  -20.5680 H       311 LYS    0.3300
   4935 HE2       -45.2140  -20.0900  -19.6610 H       311 LYS    0.3300
   4936 HZ1       -45.0840  -17.6860  -19.8540 H       311 LYS    0.3300
   4937 HZ2       -43.6150  -17.7910  -20.6990 H       311 LYS    0.5100
   4938 HZ3       -43.7040  -18.3080  -19.0840 H       311 LYS   -0.5100
   4939 N         -48.7650  -15.7250  -21.8080 N.am    312 GLN   -0.4700
   4940 CA        -49.1970  -14.9130  -20.6860 C.3     312 GLN    0.3100
   4941 C         -50.7130  -14.9260  -20.5660 C.2     312 GLN    0.0700
   4942 O         -51.2630  -15.0730  -19.4720 O.2     312 GLN    0.0900
   4943 CB        -48.7280  -13.4660  -20.8400 C.3     312 GLN   -0.1800
   4944 CG        -48.8950  -12.6560  -19.5590 C.3     312 GLN    0.0900
   4945 CD        -48.7750  -11.1610  -19.7800 C.2     312 GLN    0.0900
   4946 NE2       -47.8360  -10.6970  -20.4500 N.am    312 GLN   -0.1800
   4947 OE1       -49.6920  -10.4050  -19.2290 O.2     312 GLN    0.0900
   4948 HN        -48.2920  -15.2560  -22.5500 H       312 GLN    0.0900
   4949 HA        -48.7860  -15.3450  -19.7860 H       312 GLN    0.5500
   4950 HB1       -49.3150  -12.9830  -21.6490 H       312 GLN   -0.5500
   4951 HB2       -47.6540  -13.4650  -21.1260 H       312 GLN   -0.6200
   4952 HG1       -48.1140  -12.9670  -18.8330 H       312 GLN    0.3200
   4953 HG2       -49.8970  -12.8680  -19.1300 H       312 GLN    0.3000
   4954 HE21      -47.7630   -9.7090  -20.5920 H       312 GLN    0.5100
   4955 HE22      -47.1540  -11.3110  -20.8470 H       312 GLN   -0.5100
   4956 N         -51.4050  -14.7640  -21.6920 N.am    313 PHE   -0.4700
   4957 CA        -52.8450  -14.7710  -21.6090 C.3     313 PHE    0.3100
   4958 C         -53.3220  -16.1620  -21.2190 C.2     313 PHE    0.0700
   4959 O         -54.2510  -16.3150  -20.4180 O.2     313 PHE    0.0900
   4960 CB        -53.5080  -14.3630  -22.9240 C.3     313 PHE   -0.1800
   4961 CG        -54.9960  -14.2740  -22.8060 C.ar    313 PHE    0.0900
   4962 CD1       -55.5800  -13.2070  -22.1360 C.ar    313 PHE    0.0900
   4963 CD2       -55.8070  -15.3190  -23.2350 C.ar    313 PHE    0.0000
   4964 CE1       -56.9520  -13.1890  -21.8820 C.ar    313 PHE   -0.1150
   4965 CE2       -57.1760  -15.3110  -22.9880 C.ar    313 PHE    0.1150
   4966 CZ        -57.7500  -14.2450  -22.3070 C.ar    313 PHE   -0.1150
   4967 HN        -50.9890  -14.6360  -22.5890 H       313 PHE    0.1150
   4968 HA        -53.1310  -14.0860  -20.8250 H       313 PHE   -0.1150
   4969 HB1       -53.2780  -15.1160  -23.7080 H       313 PHE    0.1150
   4970 HB2       -53.1350  -13.3630  -23.2340 H       313 PHE   -0.1150
   4971 HD1       -54.9660  -12.3830  -21.8070 H       313 PHE    0.1150
   4972 HD2       -55.3670  -16.1500  -23.7670 H       313 PHE   -0.1150
   4973 HE1       -57.3930  -12.3550  -21.3550 H       313 PHE    0.1150
   4974 HE2       -57.7910  -16.1320  -23.3240 H       313 PHE    0.5100
   4975 HZ        -58.8120  -14.2370  -22.1100 H       313 PHE   -0.5100
   4976 N         -52.6750  -17.1830  -21.7770 N.am    314 ARG   -0.4700
   4977 CA        -53.0700  -18.5420  -21.4640 C.3     314 ARG    0.3100
   4978 C         -52.9430  -18.8430  -19.9710 C.2     314 ARG    0.0700
   4979 O         -53.8980  -19.3110  -19.3440 O.2     314 ARG    0.0900
   4980 CB        -52.2490  -19.5420  -22.2810 C.3     314 ARG   -0.1800
   4981 CG        -52.7880  -20.9620  -22.1840 C.3     314 ARG    0.0900
   4982 CD        -52.1770  -21.8760  -23.2220 C.3     314 ARG    0.0900
   4983 NE        -50.7160  -21.9070  -23.1370 N.pl3   314 ARG   -0.1800
   4984 CZ        -49.8970  -21.2460  -23.9540 C.cat   314 ARG    0.0900
   4985 NH1       -50.3770  -20.4910  -24.9330 N.pl3   314 ARG    0.0900
   4986 NH2       -48.5870  -21.3380  -23.7830 N.pl3   314 ARG    0.2000
   4987 HN        -51.9170  -17.0660  -22.4130 H       314 ARG    0.0900
   4988 HA        -54.1210  -18.6460  -21.6920 H       314 ARG    0.0900
   4989 HB1       -51.2010  -19.5300  -21.9120 H       314 ARG   -0.7000
   4990 HB2       -52.2580  -19.2260  -23.3460 H       314 ARG    0.4400
   4991 HG1       -53.8890  -20.9400  -22.3260 H       314 ARG    0.6400
   4992 HG2       -52.5630  -21.3640  -21.1730 H       314 ARG   -0.8000
   4993 HD1       -52.4480  -21.5210  -24.2390 H       314 ARG    0.4600
   4994 HD2       -52.5450  -22.9130  -23.0680 H       314 ARG    0.4600
   4995 HE        -50.3040  -22.4620  -22.4160 H       314 ARG   -0.8000
   4996 HH11      -51.3560  -20.2910  -24.9770 H       314 ARG    0.4600
   4997 HH12      -49.7610  -20.1220  -25.6280 H       314 ARG    0.4600
   4998 HH21      -48.2170  -21.9010  -23.0440 H       314 ARG    0.5100
   4999 HH22      -47.9660  -20.8450  -24.3930 H       314 ARG   -0.5100
   5000 N         -51.7770  -18.5570  -19.3940 N.am    315 ASN   -0.4700
   5001 CA        -51.5420  -18.8050  -17.9720 C.3     315 ASN    0.3100
   5002 C         -52.5330  -18.0610  -17.0880 C.2     315 ASN    0.0700
   5003 O         -53.0230  -18.6100  -16.1070 O.2     315 ASN    0.0900
   5004 CB        -50.1070  -18.4120  -17.5970 C.3     315 ASN   -0.1800
   5005 CG        -49.0740  -19.2970  -18.2780 C.2     315 ASN    0.0900
   5006 ND2       -47.9070  -18.8800  -18.4640 N.am    315 ASN    0.0900
   5007 OD1       -49.4660  -20.5020  -18.6440 O.2     315 ASN    0.5500
   5008 HN        -51.0160  -18.1620  -19.9030 H       315 ASN   -0.5500
   5009 HA        -51.7080  -19.8560  -17.7810 H       315 ASN   -0.6200
   5010 HB1       -49.9810  -18.5010  -16.4970 H       315 ASN    0.3200
   5011 HB2       -49.9280  -17.3580  -17.9000 H       315 ASN    0.3000
   5012 HD21      -47.6500  -17.9610  -18.1640 H       315 ASN    0.5100
   5013 HD22      -47.2330  -19.4660  -18.9120 H       315 ASN   -0.5100
   5014 N         -52.8320  -16.8110  -17.4300 N.am    316 CYS   -0.4700
   5015 CA        -53.7870  -16.0280  -16.6490 C.3     316 CYS    0.3100
   5016 C         -55.1400  -16.7160  -16.6880 C.2     316 CYS    0.0700
   5017 O         -55.8670  -16.7540  -15.6990 O.2     316 CYS    0.0900
   5018 CB        -53.9300  -14.6080  -17.2130 C.3     316 CYS   -0.1100
   5019 SG        -52.6190  -13.4310  -16.7530 S.3     316 CYS    0.0900
   5020 HN        -52.4250  -16.3580  -18.2190 H       316 CYS    0.0900
   5021 HA        -53.4310  -15.9910  -15.6300 H       316 CYS   -0.2300
   5022 HB1       -54.9030  -14.2060  -16.8660 H       316 CYS    0.1600
   5023 HB2       -53.9580  -14.6880  -18.3200 H       316 CYS    0.5100
   5024 HG1       -52.8370  -13.5220  -15.4490 H       316 CYS   -0.5100
   5025 N         -55.4700  -17.2650  -17.8510 N.am    317 MET   -0.4700
   5026 CA        -56.7350  -17.9480  -18.0380 C.3     317 MET    0.3100
   5027 C         -56.8270  -19.1550  -17.1270 C.2     317 MET    0.0700
   5028 O         -57.7930  -19.2970  -16.3840 O.2     317 MET    0.0900
   5029 CB        -56.8890  -18.3950  -19.4920 C.3     317 MET   -0.1800
   5030 CG        -58.2480  -18.9780  -19.8040 C.3     317 MET    0.0900
   5031 SD        -58.3120  -19.7170  -21.4480 S.3     317 MET    0.0900
   5032 CE        -57.7250  -21.3840  -21.0780 C.3     317 MET   -0.1400
   5033 HN        -54.8670  -17.2310  -18.6440 H       317 MET    0.0900
   5034 HA        -57.5290  -17.2680  -17.7680 H       317 MET    0.0900
   5035 HB1       -56.1150  -19.1620  -19.7110 H       317 MET   -0.0900
   5036 HB2       -56.7210  -17.5160  -20.1510 H       317 MET   -0.2200
   5037 HG1       -59.0050  -18.1710  -19.7300 H       317 MET    0.0900
   5038 HG2       -58.4850  -19.7500  -19.0410 H       317 MET    0.0900
   5039 HE1       -58.3870  -21.8910  -20.3440 H       317 MET    0.0900
   5040 HE2       -56.7030  -21.3430  -20.6450 H       317 MET    0.5100
   5041 HE3       -57.7030  -21.9980  -22.0030 H       317 MET   -0.5100
   5042 N         -55.8170  -20.0220  -17.1840 N.am    318 VAL   -0.4700
   5043 CA        -55.7800  -21.2240  -16.3500 C.3     318 VAL    0.3100
   5044 C         -55.9110  -20.8200  -14.8850 C.2     318 VAL    0.0700
   5045 O         -56.6050  -21.4670  -14.0930 O.2     318 VAL    0.0900
   5046 CB        -54.4510  -22.0080  -16.5280 C.3     318 VAL   -0.0900
   5047 CG1       -54.4260  -23.1810  -15.5750 C.3     318 VAL    0.0900
   5048 CG2       -54.2950  -22.4970  -17.9830 C.3     318 VAL   -0.2700
   5049 HN        -55.0420  -19.8920  -17.7970 H       318 VAL    0.0900
   5050 HA        -56.6160  -21.8470  -16.6330 H       318 VAL    0.0900
   5051 HB        -53.5910  -21.3360  -16.3160 H       318 VAL    0.0900
   5052 HG11      -55.3690  -23.7630  -15.6600 H       318 VAL   -0.2700
   5053 HG12      -54.3260  -22.8190  -14.5300 H       318 VAL    0.0900
   5054 HG13      -53.5730  -23.8510  -15.8200 H       318 VAL    0.0900
   5055 HG21      -54.2900  -21.6310  -18.6790 H       318 VAL    0.0900
   5056 HG22      -55.1440  -23.1620  -18.2510 H       318 VAL    0.5100
   5057 HG23      -53.3370  -23.0480  -18.0960 H       318 VAL   -0.5100
   5058 N         -55.2300  -19.7290  -14.5400 N.am    319 THR   -0.4700
   5059 CA        -55.2600  -19.1890  -13.1940 C.3     319 THR    0.3100
   5060 C         -56.6870  -18.7820  -12.8650 C.2     319 THR    0.0700
   5061 O         -57.2350  -19.1980  -11.8610 O.2     319 THR    0.0900
   5062 CB        -54.3440  -17.9630  -13.0820 C.3     319 THR    0.1400
   5063 CG2       -54.2590  -17.4940  -11.6490 C.3     319 THR    0.0900
   5064 OG1       -53.0310  -18.3060  -13.5410 O.3     319 THR   -0.6600
   5065 HN        -54.6670  -19.2330  -15.1950 H       319 THR    0.4300
   5066 HA        -54.9360  -19.9630  -12.5160 H       319 THR   -0.2700
   5067 HB        -54.7400  -17.1340  -13.7060 H       319 THR    0.0900
   5068 HG1       -53.0680  -18.2700  -14.4990 H       319 THR    0.0900
   5069 HG21      -54.0250  -18.3500  -10.9800 H       319 THR    0.0900
   5070 HG22      -55.2320  -17.0560  -11.3370 H       319 THR    0.5100
   5071 HG23      -53.4560  -16.7340  -11.5460 H       319 THR   -0.5100
   5072 N         -57.3070  -17.9720  -13.7150 N.am    320 THR   -0.4700
   5073 CA        -58.6780  -17.5560  -13.4720 C.3     320 THR    0.3100
   5074 C         -59.6030  -18.7580  -13.2860 C.2     320 THR    0.0700
   5075 O         -60.4100  -18.8060  -12.3550 O.2     320 THR    0.0900
   5076 CB        -59.2180  -16.7160  -14.6380 C.3     320 THR    0.1400
   5077 CG2       -60.7050  -16.4370  -14.4590 C.3     320 THR    0.0900
   5078 OG1       -58.5130  -15.4740  -14.6950 O.3     320 THR   -0.6600
   5079 HN        -56.8700  -17.6210  -14.5400 H       320 THR    0.4300
   5080 HA        -58.6930  -16.9810  -12.5590 H       320 THR   -0.2700
   5081 HB        -59.0730  -17.2580  -15.5960 H       320 THR    0.0900
   5082 HG1       -58.5350  -15.1160  -13.8040 H       320 THR    0.0900
   5083 HG21      -60.9280  -16.2180  -13.3920 H       320 THR    0.0900
   5084 HG22      -61.2960  -17.3250  -14.7700 H       320 THR    0.5100
   5085 HG23      -61.0030  -15.5580  -15.0700 H       320 THR   -0.5100
   5086 N         -59.4740  -19.7330  -14.1810 N.am    321 LEU   -0.4700
   5087 CA        -60.3090  -20.9230  -14.1510 C.3     321 LEU    0.3100
   5088 C         -60.0000  -21.9010  -13.0300 C.2     321 LEU    0.0700
   5089 O         -60.8550  -22.7020  -12.6580 O.2     321 LEU    0.0900
   5090 CB        -60.2230  -21.6440  -15.4990 C.3     321 LEU   -0.1800
   5091 CG        -60.8560  -20.8880  -16.6680 C.3     321 LEU    0.0900
   5092 CD1       -60.5780  -21.6330  -17.9590 C.3     321 LEU    0.0900
   5093 CD2       -62.3580  -20.7330  -16.4360 C.3     321 LEU   -0.0900
   5094 HN        -58.7980  -19.6930  -14.9110 H       321 LEU    0.0900
   5095 HA        -61.3240  -20.6190  -13.9480 H       321 LEU   -0.2700
   5096 HB1       -60.7330  -22.6250  -15.4020 H       321 LEU    0.0900
   5097 HB2       -59.1520  -21.8170  -15.7350 H       321 LEU    0.0900
   5098 HG        -60.4260  -19.8650  -16.7270 H       321 LEU    0.0900
   5099 HD11      -61.0090  -22.6560  -17.9110 H       321 LEU   -0.2700
   5100 HD12      -59.4820  -21.7170  -18.1190 H       321 LEU    0.0900
   5101 HD13      -61.0410  -21.0940  -18.8140 H       321 LEU    0.0900
   5102 HD21      -62.5450  -20.0190  -15.6040 H       321 LEU    0.0900
   5103 HD22      -62.8030  -21.7140  -16.1670 H       321 LEU    0.5100
   5104 HD23      -62.8440  -20.3410  -17.3550 H       321 LEU   -0.5100
   5105 N         -58.7890  -21.8530  -12.4850 N.am    322 CYS   -0.4700
   5106 CA        -58.4500  -22.7630  -11.4010 C.3     322 CYS    0.3100
   5107 C         -58.4110  -22.0500  -10.0510 C.2     322 CYS    0.0700
   5108 O         -58.2120  -22.6730   -9.0070 O.2     322 CYS    0.0900
   5109 CB        -57.1130  -23.4490  -11.6990 C.3     322 CYS   -0.1100
   5110 SG        -57.2260  -24.3260  -13.2750 S.3     322 CYS    0.0900
   5111 HN        -58.0830  -21.2150  -12.7820 H       322 CYS    0.0900
   5112 HA        -59.2390  -23.4940  -11.3150 H       322 CYS   -0.2300
   5113 HB1       -56.8740  -24.1600  -10.8790 H       322 CYS    0.1600
   5114 HB2       -56.3070  -22.6840  -11.7400 H       322 CYS    0.5100
   5115 HG1       -57.2720  -23.2270  -14.0160 H       322 CYS   -0.5100
   5116 N         -58.6250  -20.7350  -10.0870 N.am    323 CYS   -0.4700
   5117 CA        -58.6310  -19.8880   -8.9000 C.3     323 CYS    0.3100
   5118 C         -57.3060  -19.8850   -8.1560 C.2     323 CYS    0.0700
   5119 O         -56.9260  -20.8660   -7.5140 O.2     323 CYS    0.0900
   5120 CB        -59.7600  -20.3060   -7.9520 C.3     323 CYS   -0.1100
   5121 SG        -61.4030  -19.9290   -8.6220 S.3     323 CYS    0.0900
   5122 HN        -58.7950  -20.2620  -10.9480 H       323 CYS    0.0900
   5123 HA        -58.7660  -18.8650   -9.2180 H       323 CYS   -0.2300
   5124 HB1       -59.6250  -19.7760   -6.9860 H       323 CYS    0.1600
   5125 HB2       -59.6790  -21.3980   -7.7650 H       323 CYS    0.5100
   5126 HG1       -61.2630  -20.6840   -9.7020 H       323 CYS   -0.5100
   5127 N         -56.5950  -18.7680   -8.2560 N.am    324 GLY   -0.4700
   5128 CA        -55.3220  -18.6350   -7.5770 C.3     324 GLY    0.3100
   5129 C         -54.1470  -19.3020   -8.2630 C.2     324 GLY   -0.0200
   5130 O         -53.3440  -18.6390   -8.9210 O.2     324 GLY    0.0900
   5131 HN        -56.8980  -17.9850   -8.7910 H       324 GLY    0.0900
   5132 HA1       -55.4360  -19.0710   -6.5950 H       324 GLY    0.5100
   5133 HA2       -55.1130  -17.5790   -7.4930 H       324 GLY   -0.5100
   5134 N         -54.0340  -20.6180   -8.1020 N.am    325 LYS   -0.4700
   5135 CA        -52.9360  -21.3700   -8.6940 C.3     325 LYS    0.3100
   5136 C         -53.4030  -22.0580   -9.9680 C.2     325 LYS    0.0700
   5137 O         -54.5810  -22.3890  -10.1050 O.2     325 LYS    0.0900
   5138 CB        -52.4120  -22.4250   -7.7080 C.3     325 LYS   -0.1800
   5139 CG        -52.2550  -21.9520   -6.2630 C.3     325 LYS    0.0900
   5140 CD        -53.5970  -21.9120   -5.5320 C.3     325 LYS    0.0900
   5141 CE        -53.4190  -21.5610   -4.0600 C.3     325 LYS   -0.1800
   5142 NZ        -54.7030  -21.6170   -3.3040 N.4     325 LYS    0.0900
   5143 HN        -54.6940  -21.1460   -7.5720 H       325 LYS    0.0900
   5144 HA        -52.1530  -20.6720   -8.9490 H       325 LYS   -0.1800
   5145 HB1       -51.4190  -22.7690   -8.0680 H       325 LYS    0.0900
   5146 HB2       -53.1150  -23.2840   -7.7150 H       325 LYS    0.0900
   5147 HG1       -51.8110  -20.9330   -6.2620 H       325 LYS    0.2100
   5148 HG2       -51.5700  -22.6430   -5.7280 H       325 LYS    0.0500
   5149 HD1       -54.0840  -22.9070   -5.6130 H       325 LYS    0.0500
   5150 HD2       -54.2500  -21.1520   -6.0110 H       325 LYS   -0.3000
   5151 HE1       -53.0200  -20.5280   -3.9700 H       325 LYS    0.3300
   5152 HE2       -52.7190  -22.2830   -3.5870 H       325 LYS    0.3300
   5153 HZ1       -55.0970  -22.5770   -3.3600 H       325 LYS    0.3300
   5154 HZ2       -55.3780  -20.9410   -3.7160 H       325 LYS    0.5100
   5155 HZ3       -54.5300  -21.3700   -2.3090 H       325 LYS   -0.5100
   5156 N         -52.5000  -22.2340  -10.9410 N.am    326 ASN   -0.4700
   5157 CA        -52.8470  -22.6280  -12.2880 C.3     326 ASN    0.3100
   5158 CAT       -53.8150  -26.2810  -12.7540 C.3     326 ASN    0.0700
   5159 C         -52.6950  -24.1300  -12.4830 C.2     326 ASN    0.0900
   5160 O         -51.5950  -24.6620  -12.5970 O.2     326 ASN   -0.1800
   5161 CB        -52.0540  -21.8050  -13.3590 C.3     326 ASN    0.0900
   5162 CG        -50.7840  -21.1620  -12.7890 C.2     326 ASN    0.0900
   5163 ND2       -50.6460  -19.8270  -12.9520 N.am    326 ASN    0.5500
   5164 OD1       -49.9450  -21.8000  -12.1550 O.2     326 ASN   -0.5500
   5165 NT        -53.8300  -24.8550  -12.5410 N.pl3   326 ASN   -0.6200
   5166 HN        -51.5260  -22.0990  -10.7740 H       326 ASN    0.3200
   5167 HNT       -54.7300  -24.4360  -12.4390 H       326 ASN    0.3000
   5168 HA        -53.9090  -22.4710  -12.4130 H       326 ASN    0.5100
   5169 HB1       -52.7110  -21.0000  -13.7540 H       326 ASN   -0.5100
   5170 HB2       -51.7650  -22.4810  -14.1910 H       326 ASN   -0.4700
   5171 HD21      -51.4140  -19.2820  -13.2900 H       326 ASN    0.3100
   5172 HD22      -49.7760  -19.3840  -12.7360 H       326 ASN   -0.1100
   5173 HT1       -53.2480  -26.7720  -11.9340 H       326 ASN    0.0900
   5174 HT2       -53.3200  -26.5110  -13.7220 H       326 ASN    0.0900
   5175 HT3       -54.8550  -26.6710  -12.7570 H       326 ASN    0.0900
   5176 N         -48.9270  -15.1720  -12.4600 N.am    327 ASP   -0.2700
   5177 CA        -47.9380  -14.1230  -12.2620 C.3     327 ASP    0.0900
   5178 CAY       -50.6380  -16.4530  -13.5130 C.3     327 ASP    0.0900
   5179 C         -48.4490  -12.6700  -12.3130 C.2     327 ASP    0.0900
   5180 O         -47.9330  -11.8420  -13.0580 O.2     327 ASP    0.5100
   5181 CB        -46.6120  -14.4100  -13.0650 C.3     327 ASP   -0.5100
   5182 CG        -46.7490  -14.5690  -14.5780 C.2     327 ASP   -0.4700
   5183 OD1       -47.4800  -15.4750  -15.0540 O.co2   327 ASP    0.3100
   5184 OD2       -46.1760  -13.7250  -15.3180 O.co2   327 ASP    0.0700
   5185 CY        -49.9630  -15.1630  -13.3150 C.2     327 ASP    0.0900
   5186 OY        -50.3450  -14.1710  -13.9200 O.2     327 ASP   -0.2800
   5187 HN        -48.7820  -15.9660  -11.8780 H       327 ASP    0.0900
   5188 HA        -47.7250  -14.0670  -11.2040 H       327 ASP    0.0900
   5189 HB1       -46.1700  -15.3490  -12.6700 H       327 ASP    0.6200
   5190 HB2       -45.9120  -13.5690  -12.8810 H       327 ASP   -0.7600
   5191 HY1       -51.4660  -16.3290  -14.2440 H       327 ASP   -0.7600
   5192 HY2       -51.0590  -16.8080  -12.5480 H       327 ASP    0.5100
   5193 HY3       -49.9160  -17.1970  -13.9100 H       327 ASP   -0.5100
   5194 N         -49.4920  -12.3430  -11.5170 N.am    328 ASP   -0.4700
   5195 CA        -50.1080  -11.0280  -11.4250 C.3     328 ASP    0.3100
   5196 CAT       -50.8590   -9.1300   -8.1940 C.3     328 ASP    0.0700
   5197 C         -50.3510  -10.7790   -9.9390 C.2     328 ASP    0.0900
   5198 O         -50.2410  -11.6900   -9.1170 O.2     328 ASP   -0.2800
   5199 CB        -51.4300  -10.9240  -12.2630 C.3     328 ASP    0.0900
   5200 CG        -51.8650   -9.4890  -12.5690 C.2     328 ASP    0.0900
   5201 OD1       -51.2760   -8.5350  -12.0020 O.co2   328 ASP    0.6200
   5202 OD2       -52.8110   -9.3130  -13.3800 O.co2   328 ASP   -0.7600
   5203 NT        -50.6490   -9.5250   -9.5650 N.am    328 ASP   -0.7600
   5204 HN        -49.9050  -13.0290  -10.9260 H       328 ASP    0.5100
   5205 HNT       -50.7410   -8.7940  -10.2360 H       328 ASP   -0.5100
   5206 HA        -49.3890  -10.3060  -11.7820 H       328 ASP   -0.4700
   5207 HB1       -52.2470  -11.4200  -11.6980 H       328 ASP    0.3100
   5208 HB2       -51.2800  -11.4520  -13.2280 H       328 ASP   -0.1100
   5209 HT1       -49.9400   -9.3350   -7.6050 H       328 ASP    0.0900
   5210 HT2       -51.7020   -9.7110   -7.7620 H       328 ASP    0.0900
   5211 HT3       -51.0820   -8.0430   -8.1480 H       328 ASP    0.0900
@<TRIPOS>BOND
     1    1    2 1
     2    2   13 1
     3    2    6 1
     4    2    4 1
     5    4    5 2
     6    6   15 1
     7    6    7 1
     8    7   17 1
     9    7    8 1
    10    8    9 1
    11    9   18 1
    12    9   19 1
    13    9   20 1
    14    3   10 1
    15    3   21 1
    16    3   22 1
    17    3   23 1
    18   10    1 1
    19   10   11 2
    20   12    1 1
    21   14    6 1
    22   16    7 1
    23   24   25 1
    24   25   33 1
    25   25   28 1
    26   25   26 1
    27   26   27 2
    28   28   35 1
    29   28   29 1
    30   29   30 am
    31   29   31 2
    32   30   37 1
    33   30   36 1
    34   32   24 1
    35   34   28 1
    36    4   24 am
    37   38   39 1
    38   39   44 1
    39   39   40 1
    40   40   41 2
    41   42   38 1
    42   43   39 1
    43   26   38 am
    44   45   46 1
    45   46   49 1
    46   46   47 1
    47   46   53 1
    48   47   48 2
    49   49   50 1
    50   49   51 1
    51   49   54 1
    52   50   56 1
    53   50   57 1
    54   50   58 1
    55   51   55 1
    56   52   45 1
    57   40   45 am
    58   59   60 1
    59   60   69 1
    60   60   63 1
    61   60   61 1
    62   61   62 2
    63   63   64 1
    64   63   71 1
    65   64   73 1
    66   64   65 1
    67   65   66 2
    68   65   67 2
    69   68   59 1
    70   70   63 1
    71   72   64 1
    72   47   59 am
    73   74   75 1
    74   75   80 1
    75   75   76 1
    76   76   77 2
    77   78   74 1
    78   79   75 1
    79   61   74 am
    80   81   87 1
    81   81   82 1
    82   82   85 1
    83   82   88 1
    84   82   83 1
    85   83   84 2
    86   85   86 1
    87   85   90 1
    88   86   87 1
    89   86   92 1
    90   87   94 1
    91   89   85 1
    92   91   86 1
    93   93   87 1
    94   76   81 am
    95   95   96 1
    96   96  104 1
    97   96   99 1
    98   96   97 1
    99   97   98 2
   100   99  106 1
   101   99  100 1
   102  100  101 am
   103  100  102 2
   104  101  108 1
   105  101  107 1
   106  103   95 1
   107  105   99 1
   108   83   95 am
   109  109  110 1
   110  110  121 1
   111  110  113 1
   112  110  111 1
   113  111  112 2
   114  113  114 1
   115  113  123 1
   116  114  115 ar
   117  114  116 ar
   118  115  124 1
   119  115  117 ar
   120  116  118 ar
   121  116  125 1
   122  117  126 1
   123  117  119 ar
   124  118  119 ar
   125  118  127 1
   126  119  128 1
   127  120  109 1
   128  122  113 1
   129   97  109 am
   130  129  130 1
   131  130  142 1
   132  130  133 1
   133  130  131 1
   134  131  132 2
   135  133  144 1
   136  133  134 1
   137  134  135 ar
   138  134  136 ar
   139  135  145 1
   140  135  137 ar
   141  136  138 ar
   142  136  146 1
   143  137  147 1
   144  137  139 ar
   145  138  139 ar
   146  138  148 1
   147  139  140 1
   148  140  149 1
   149  141  129 1
   150  143  133 1
   151  111  129 am
   152  150  151 1
   153  151  158 1
   154  151  154 1
   155  151  152 1
   156  152  153 2
   157  154  159 1
   158  154  155 1
   159  154  156 1
   160  155  160 1
   161  155  161 1
   162  155  162 1
   163  156  163 1
   164  156  164 1
   165  156  165 1
   166  157  150 1
   167  131  150 am
   168  166  172 1
   169  166  167 1
   170  167  170 1
   171  167  173 1
   172  167  168 1
   173  168  169 2
   174  170  171 1
   175  170  175 1
   176  171  172 1
   177  171  177 1
   178  172  179 1
   179  174  170 1
   180  176  171 1
   181  178  172 1
   182  152  166 am
   183  180  181 1
   184  181  192 1
   185  181  184 1
   186  181  182 1
   187  182  183 2
   188  184  185 1
   189  184  194 1
   190  185  186 ar
   191  185  187 ar
   192  186  195 1
   193  186  188 ar
   194  187  189 ar
   195  187  196 1
   196  188  197 1
   197  188  190 ar
   198  189  190 ar
   199  189  198 1
   200  190  199 1
   201  191  180 1
   202  193  184 1
   203  168  180 am
   204  200  201 1
   205  201  202 1
   206  201  207 1
   207  201  204 1
   208  202  203 2
   209  204  209 1
   210  204  205 1
   211  206  200 1
   212  208  204 1
   213  210  205 1
   214  182  200 am
   215  211  212 1
   216  212  220 1
   217  212  215 1
   218  212  213 1
   219  213  214 2
   220  215  222 1
   221  215  216 1
   222  216  217 am
   223  216  218 2
   224  217  224 1
   225  217  223 1
   226  219  211 1
   227  221  215 1
   228  202  211 am
   229  225  226 1
   230  226  235 1
   231  226  229 1
   232  226  227 1
   233  227  228 2
   234  229  237 1
   235  229  230 1
   236  230  239 1
   237  230  231 1
   238  231  241 1
   239  231  232 1
   240  232  243 1
   241  232  233 1
   242  233  244 1
   243  233  245 1
   244  233  246 1
   245  234  225 1
   246  236  229 1
   247  238  230 1
   248  240  231 1
   249  242  232 1
   250  213  225 am
   251  247  248 1
   252  248  251 1
   253  248  249 1
   254  248  255 1
   255  249  250 2
   256  251  252 1
   257  251  253 1
   258  251  256 1
   259  252  258 1
   260  252  259 1
   261  252  260 1
   262  253  257 1
   263  254  247 1
   264  227  247 am
   265  261  262 1
   266  262  267 1
   267  262  263 1
   268  263  264 2
   269  265  261 1
   270  266  262 1
   271  249  261 am
   272  268  269 1
   273  269  276 1
   274  269  272 1
   275  269  270 1
   276  270  271 2
   277  272  277 1
   278  272  273 1
   279  272  274 1
   280  273  278 1
   281  273  279 1
   282  273  280 1
   283  274  281 1
   284  274  282 1
   285  274  283 1
   286  275  268 1
   287  263  268 am
   288  284  285 1
   289  285  292 1
   290  285  288 1
   291  285  286 1
   292  286  287 2
   293  288  293 1
   294  288  289 1
   295  288  290 1
   296  289  294 1
   297  289  295 1
   298  289  296 1
   299  290  297 1
   300  290  298 1
   301  290  299 1
   302  291  284 1
   303  270  284 am
   304  300  301 1
   305  301  302 1
   306  301  312 1
   307  301  304 1
   308  302  303 2
   309  304  314 1
   310  304  305 1
   311  305  316 1
   312  305  306 1
   313  306  318 1
   314  306  307 1
   315  307  319 1
   316  307  308 2
   317  308  309 2
   318  308  310 2
   319  309  320 1
   320  309  321 1
   321  310  323 1
   322  310  322 1
   323  311  300 1
   324  313  304 1
   325  315  305 1
   326  317  306 1
   327  286  300 am
   328  324  325 1
   329  325  326 1
   330  325  331 1
   331  325  328 1
   332  326  327 2
   333  328  333 1
   334  328  329 1
   335  330  324 1
   336  332  328 1
   337  334  329 1
   338  302  324 am
   339  335  341 1
   340  335  336 1
   341  336  339 1
   342  336  342 1
   343  336  337 1
   344  337  338 2
   345  339  340 1
   346  339  344 1
   347  340  341 1
   348  340  346 1
   349  341  348 1
   350  343  339 1
   351  345  340 1
   352  347  341 1
   353  326  335 am
   354  349  350 1
   355  350  361 1
   356  350  353 1
   357  350  351 1
   358  351  352 2
   359  353  354 1
   360  353  363 1
   361  354  355 ar
   362  354  356 ar
   363  355  364 1
   364  355  357 ar
   365  356  358 ar
   366  356  365 1
   367  357  366 1
   368  357  359 ar
   369  358  359 ar
   370  358  367 1
   371  359  368 1
   372  360  349 1
   373  362  353 1
   374  337  349 am
   375  369  370 1
   376  370  379 1
   377  370  373 1
   378  370  371 1
   379  371  372 2
   380  373  374 1
   381  373  381 1
   382  374  383 1
   383  374  375 1
   384  375  376 2
   385  375  377 2
   386  378  369 1
   387  380  373 1
   388  382  374 1
   389  351  369 am
   390  384  385 1
   391  385  390 1
   392  385  388 1
   393  385  386 1
   394  386  387 2
   395  388  391 1
   396  388  392 1
   397  388  393 1
   398  389  384 1
   399  371  384 am
   400  394  400 1
   401  394  395 1
   402  395  398 1
   403  395  401 1
   404  395  396 1
   405  396  397 2
   406  398  399 1
   407  398  403 1
   408  399  400 1
   409  399  405 1
   410  400  407 1
   411  402  398 1
   412  404  399 1
   413  406  400 1
   414  386  394 am
   415  408  409 1
   416  409  418 1
   417  409  412 1
   418  409  410 1
   419  410  411 2
   420  412  420 1
   421  412  413 1
   422  413  422 1
   423  413  414 1
   424  414  416 2
   425  414  415 am
   426  415  423 1
   427  415  424 1
   428  417  408 1
   429  419  412 1
   430  421  413 1
   431  396  408 am
   432  425  426 1
   433  426  438 1
   434  426  429 1
   435  426  427 1
   436  427  428 2
   437  429  440 1
   438  429  430 1
   439  430  431 ar
   440  430  432 ar
   441  431  441 1
   442  431  433 ar
   443  432  434 ar
   444  432  442 1
   445  433  443 1
   446  433  435 ar
   447  434  435 ar
   448  434  444 1
   449  435  436 1
   450  436  445 1
   451  437  425 1
   452  439  429 1
   453  410  425 am
   454  446  447 1
   455  447  459 1
   456  447  450 1
   457  447  448 1
   458  448  449 2
   459  450  461 1
   460  450  451 1
   461  451  452 ar
   462  451  453 ar
   463  452  462 1
   464  452  454 ar
   465  453  455 ar
   466  453  463 1
   467  454  464 1
   468  454  456 ar
   469  455  456 ar
   470  455  465 1
   471  456  457 1
   472  457  466 1
   473  458  446 1
   474  460  450 1
   475  427  446 am
   476  467  468 1
   477  468  476 1
   478  468  471 1
   479  468  469 1
   480  469  470 2
   481  471  478 1
   482  471  472 1
   483  472  474 1
   484  472  479 1
   485  472  473 1
   486  473  480 1
   487  473  481 1
   488  473  482 1
   489  474  483 1
   490  474  484 1
   491  474  485 1
   492  475  467 1
   493  477  471 1
   494  448  467 am
   495  486  487 1
   496  487  492 1
   497  487  490 1
   498  487  488 1
   499  488  489 2
   500  490  493 1
   501  490  494 1
   502  490  495 1
   503  491  486 1
   504  469  486 am
   505  496  497 1
   506  497  506 1
   507  497  500 1
   508  497  498 1
   509  498  499 2
   510  500  501 1
   511  500  508 1
   512  501  510 1
   513  501  502 1
   514  502  503 2
   515  502  504 2
   516  505  496 1
   517  507  500 1
   518  509  501 1
   519  488  496 am
   520  511  517 1
   521  511  512 1
   522  512  515 1
   523  512  518 1
   524  512  513 1
   525  513  514 2
   526  515  516 1
   527  515  520 1
   528  516  517 1
   529  516  522 1
   530  517  524 1
   531  519  515 1
   532  521  516 1
   533  523  517 1
   534  498  511 am
   535  525  526 1
   536  526  527 1
   537  526  540 1
   538  526  529 1
   539  527  528 2
   540  529  542 1
   541  529  530 1
   542  530  532 ar
   543  530  531 ar
   544  531  543 1
   545  531  535 ar
   546  532  533 ar
   547  532  534 ar
   548  533  535 ar
   549  533  536 ar
   550  534  537 ar
   551  534  545 1
   552  535  544 1
   553  536  546 1
   554  536  538 ar
   555  537  538 ar
   556  537  547 1
   557  538  548 1
   558  539  525 1
   559  541  529 1
   560  513  525 am
   561  549  550 1
   562  550  559 1
   563  550  553 1
   564  550  551 1
   565  551  552 2
   566  553  561 1
   567  553  554 1
   568  554  563 1
   569  554  555 1
   570  555  557 2
   571  555  556 am
   572  556  564 1
   573  556  565 1
   574  558  549 1
   575  560  553 1
   576  562  554 1
   577  527  549 am
   578  566  567 1
   579  567  578 1
   580  567  570 1
   581  567  568 1
   582  568  569 2
   583  570  571 1
   584  570  580 1
   585  571  572 ar
   586  571  573 ar
   587  572  581 1
   588  572  574 ar
   589  573  575 ar
   590  573  582 1
   591  574  583 1
   592  574  576 ar
   593  575  576 ar
   594  575  584 1
   595  576  585 1
   596  577  566 1
   597  579  570 1
   598  551  566 am
   599  586  587 1
   600  587  588 1
   601  587  593 1
   602  587  590 1
   603  588  589 2
   604  590  595 1
   605  590  591 1
   606  592  586 1
   607  594  590 1
   608  596  591 1
   609  568  586 am
   610  597  598 1
   611  598  599 1
   612  598  606 1
   613  598  601 1
   614  599  600 2
   615  601  608 1
   616  601  602 1
   617  602  603 1
   618  602  610 1
   619  603  604 1
   620  604  611 1
   621  604  612 1
   622  604  613 1
   623  605  597 1
   624  607  601 1
   625  609  602 1
   626  588  597 am
   627  614  615 1
   628  615  623 1
   629  615  618 1
   630  615  616 1
   631  616  617 2
   632  618  625 1
   633  618  619 1
   634  619  621 1
   635  619  626 1
   636  619  620 1
   637  620  627 1
   638  620  628 1
   639  620  629 1
   640  621  630 1
   641  621  631 1
   642  621  632 1
   643  622  614 1
   644  624  618 1
   645  599  614 am
   646  633  634 1
   647  634  639 1
   648  634  637 1
   649  634  635 1
   650  635  636 2
   651  637  640 1
   652  637  641 1
   653  637  642 1
   654  638  633 1
   655  616  633 am
   656  643  644 1
   657  644  649 1
   658  644  647 1
   659  644  645 1
   660  645  646 2
   661  647  650 1
   662  647  651 1
   663  647  652 1
   664  648  643 1
   665  635  643 am
   666  653  654 1
   667  654  666 1
   668  654  657 1
   669  654  655 1
   670  655  656 2
   671  657  668 1
   672  657  658 1
   673  658  659 ar
   674  658  660 ar
   675  659  669 1
   676  659  661 ar
   677  660  662 ar
   678  660  670 1
   679  661  671 1
   680  661  663 ar
   681  662  663 ar
   682  662  672 1
   683  663  664 1
   684  664  673 1
   685  665  653 1
   686  667  657 1
   687  645  653 am
   688  674  675 1
   689  675  676 1
   690  675  683 1
   691  675  678 1
   692  676  677 2
   693  678  685 1
   694  678  679 1
   695  679  680 1
   696  679  687 1
   697  680  681 1
   698  681  688 1
   699  681  689 1
   700  681  690 1
   701  682  674 1
   702  684  678 1
   703  686  679 1
   704  655  674 am
   705  691  692 1
   706  692  703 1
   707  692  695 1
   708  692  693 1
   709  693  694 2
   710  695  696 1
   711  695  705 1
   712  696  697 ar
   713  696  698 ar
   714  697  706 1
   715  697  699 ar
   716  698  700 ar
   717  698  707 1
   718  699  708 1
   719  699  701 ar
   720  700  701 ar
   721  700  709 1
   722  701  710 1
   723  702  691 1
   724  704  695 1
   725  676  691 am
   726  711  712 1
   727  712  720 1
   728  712  715 1
   729  712  713 1
   730  713  714 2
   731  715  722 1
   732  715  716 1
   733  716  718 1
   734  716  723 1
   735  716  717 1
   736  717  724 1
   737  717  725 1
   738  717  726 1
   739  718  727 1
   740  718  728 1
   741  718  729 1
   742  719  711 1
   743  721  715 1
   744  693  711 am
   745  730  731 1
   746  731  739 1
   747  731  734 1
   748  731  732 1
   749  732  733 2
   750  734  741 1
   751  734  735 1
   752  735  737 1
   753  735  742 1
   754  735  736 1
   755  736  743 1
   756  736  744 1
   757  736  745 1
   758  737  746 1
   759  737  747 1
   760  737  748 1
   761  738  730 1
   762  740  734 1
   763  713  730 am
   764  749  750 1
   765  750  758 1
   766  750  753 1
   767  750  751 1
   768  751  752 2
   769  753  759 1
   770  753  755 1
   771  753  754 1
   772  754  761 1
   773  755  762 1
   774  755  763 1
   775  755  764 1
   776  756  754 1
   777  756  765 1
   778  756  766 1
   779  756  767 1
   780  757  749 1
   781  760  754 1
   782  732  749 am
   783  768  769 1
   784  769  770 1
   785  769  777 1
   786  769  772 1
   787  770  771 2
   788  772  779 1
   789  772  773 1
   790  773  774 1
   791  773  781 1
   792  774  775 1
   793  775  782 1
   794  775  783 1
   795  775  784 1
   796  776  768 1
   797  778  772 1
   798  780  773 1
   799  751  768 am
   800  785  786 1
   801  786  794 1
   802  786  789 1
   803  786  787 1
   804  787  788 2
   805  789  796 1
   806  789  790 1
   807  790  792 1
   808  790  797 1
   809  790  791 1
   810  791  798 1
   811  791  799 1
   812  791  800 1
   813  792  801 1
   814  792  802 1
   815  792  803 1
   816  793  785 1
   817  795  789 1
   818  770  785 am
   819  804  805 1
   820  805  810 1
   821  805  806 1
   822  806  807 2
   823  808  804 1
   824  809  805 1
   825  787  804 am
   826  811  812 1
   827  812  823 1
   828  812  815 1
   829  812  813 1
   830  813  814 2
   831  815  816 1
   832  815  825 1
   833  816  817 ar
   834  816  818 ar
   835  817  826 1
   836  817  819 ar
   837  818  820 ar
   838  818  827 1
   839  819  828 1
   840  819  821 ar
   841  820  821 ar
   842  820  829 1
   843  821  830 1
   844  822  811 1
   845  824  815 1
   846  806  811 am
   847  831  837 1
   848  831  832 1
   849  832  835 1
   850  832  838 1
   851  832  833 1
   852  833  834 2
   853  835  836 1
   854  835  840 1
   855  836  837 1
   856  836  842 1
   857  837  844 1
   858  839  835 1
   859  841  836 1
   860  843  837 1
   861  813  831 am
   862  845  846 1
   863  846  854 1
   864  846  849 1
   865  846  847 1
   866  847  848 2
   867  849  855 1
   868  849  851 1
   869  849  850 1
   870  850  857 1
   871  851  858 1
   872  851  859 1
   873  851  860 1
   874  852  850 1
   875  852  861 1
   876  852  862 1
   877  852  863 1
   878  853  845 1
   879  856  850 1
   880  833  845 am
   881  864  865 1
   882  865  873 1
   883  865  868 1
   884  865  866 1
   885  866  867 2
   886  868  875 1
   887  868  869 1
   888  869  870 am
   889  869  871 2
   890  870  877 1
   891  870  876 1
   892  872  864 1
   893  874  868 1
   894  847  864 am
   895  878  879 1
   896  879  890 1
   897  879  882 1
   898  879  880 1
   899  880  881 2
   900  882  883 1
   901  882  892 1
   902  883  884 ar
   903  883  885 ar
   904  884  893 1
   905  884  886 ar
   906  885  887 ar
   907  885  894 1
   908  886  895 1
   909  886  888 ar
   910  887  888 ar
   911  887  896 1
   912  888  897 1
   913  889  878 1
   914  891  882 1
   915  866  878 am
   916  898  899 1
   917  899  907 1
   918  899  902 1
   919  899  900 1
   920  900  901 2
   921  902  909 1
   922  902  903 1
   923  903  905 1
   924  903  910 1
   925  903  904 1
   926  904  911 1
   927  904  912 1
   928  904  913 1
   929  905  914 1
   930  905  915 1
   931  905  916 1
   932  906  898 1
   933  908  902 1
   934  880  898 am
   935  917  918 1
   936  918  921 1
   937  918  919 1
   938  918  925 1
   939  919  920 2
   940  921  922 1
   941  921  923 1
   942  921  926 1
   943  922  928 1
   944  922  929 1
   945  922  930 1
   946  923  927 1
   947  924  917 1
   948  900  917 am
   949  931  932 1
   950  932  940 1
   951  932  935 1
   952  932  933 1
   953  933  934 2
   954  935  942 1
   955  935  936 1
   956  936  938 1
   957  936  943 1
   958  936  937 1
   959  937  944 1
   960  937  945 1
   961  937  946 1
   962  938  947 1
   963  938  948 1
   964  938  949 1
   965  939  931 1
   966  941  935 1
   967  919  931 am
   968  950  951 1
   969  951  963 1
   970  951  954 1
   971  951  952 1
   972  952  953 2
   973  954  965 1
   974  954  955 1
   975  955  956 ar
   976  955  957 ar
   977  956  966 1
   978  956  958 ar
   979  957  959 ar
   980  957  967 1
   981  958  968 1
   982  958  960 ar
   983  959  960 ar
   984  959  969 1
   985  960  961 1
   986  961  970 1
   987  962  950 1
   988  964  954 1
   989  933  950 am
   990  971  972 1
   991  972  979 1
   992  972  975 1
   993  972  973 1
   994  973  974 2
   995  975  980 1
   996  975  976 1
   997  975  977 1
   998  976  981 1
   999  976  982 1
  1000  976  983 1
  1001  977  984 1
  1002  977  985 1
  1003  977  986 1
  1004  978  971 1
  1005  952  971 am
  1006  987  988 1
  1007  988  991 1
  1008  988  989 1
  1009  988  995 1
  1010  989  990 2
  1011  991  992 1
  1012  991  993 1
  1013  991  996 1
  1014  992  998 1
  1015  992  999 1
  1016  992 1000 1
  1017  993  997 1
  1018  994  987 1
[truncated: 142,039 more chars]
