# Supplementary material for: The pocketome of G-protein-coupled receptors reveals previously untargeted allosteric sites
Source: Nat Commun. 2022 May 10;13:2567. doi: 10.1038/s41467-022-29609-6 (PMC9091257; doi:10.1038/s41467-022-29609-6)
Supplement: Supplementary file 4 — Supplementary Data 1 [file 41467_2022_29609_MOESM4_ESM.zip › docking_files/1hzx/mols.mol2]

# TRIPOS MOL2 file generated by SEED

@<TRIPOS>MOLECULE
methanamine
 8 7 0 0 0
****
USER_CHARGES
INVALID_CHARGES
Pose:   1 Cluster:   1 Fr_nu: 1830434 TotEn:   -68.65
@<TRIPOS>ATOM
      1 C1        -72.1408    5.4626  -58.5236 C.3    1 LIG       0.04000
      2 N1        -73.1575    4.5177  -59.0244 N.4    1 LIG      -0.30000
      3 H1        -72.0175    6.2479  -59.2716 H      1 LIG       0.09000
      4 H2        -72.5026    5.8733  -57.5791 H      1 LIG       0.09000
      5 H3        -71.2114    4.9080  -58.3801 H      1 LIG       0.09000
      6 H4        -73.3174    3.7510  -58.3579 H      1 LIG       0.33000
      7 H5        -72.8694    4.0963  -59.9174 H      1 LIG       0.33000
      8 H6        -74.0600    4.9859  -59.1799 H      1 LIG       0.33000
@<TRIPOS>BOND
      1       1       2 1
      2       1       3 1
      3       1       4 1
      4       1       5 1
      5       2       6 1
      6       2       7 1
      7       2       8 1
@<TRIPOS>ALT_TYPE
CGenFF_4.0_ALT_TYPE_SET
CGenFF_4.0 1 CG334 2 NG3P3 3 HGA3 4 HGA3 5 HGA3 6 HGP2 7 HGP2 8 HGP2
@<TRIPOS>MOLECULE
methanamine
 8 7 0 0 0
****
USER_CHARGES
INVALID_CHARGES
Pose:   2 Cluster:   2 Fr_nu: 1830444 TotEn:   -64.54
@<TRIPOS>ATOM
      1 C1        -72.0861    5.0318  -59.0215 C.3    1 LIG       0.04000
      2 N1        -72.0171    4.0077  -60.0815 N.4    1 LIG      -0.30000
      3 H1        -72.0841    6.0115  -59.5028 H      1 LIG       0.09000
      4 H2        -73.0094    4.8714  -58.4614 H      1 LIG       0.09000
      5 H3        -71.2114    4.9080  -58.3801 H      1 LIG       0.09000
      6 H4        -72.0158    3.0583  -59.6862 H      1 LIG       0.33000
      7 H5        -71.1627    4.1094  -60.6452 H      1 LIG       0.33000
      8 H6        -72.8199    4.0756  -60.7211 H      1 LIG       0.33000
@<TRIPOS>BOND
      1       1       2 1
      2       1       3 1
      3       1       4 1
      4       1       5 1
      5       2       6 1
      6       2       7 1
      7       2       8 1
@<TRIPOS>ALT_TYPE
CGenFF_4.0_ALT_TYPE_SET
CGenFF_4.0 1 CG334 2 NG3P3 3 HGA3 4 HGA3 5 HGA3 6 HGP2 7 HGP2 8 HGP2
@<TRIPOS>MOLECULE
methanamine
 8 7 0 0 0
****
USER_CHARGES
INVALID_CHARGES
Pose:   3 Cluster:   3 Fr_nu: 1828748 TotEn:   -63.90
@<TRIPOS>ATOM
      1 C1        -71.4712    4.9822  -59.8255 C.3    1 LIG       0.04000
      2 N1        -72.1449    4.5043  -58.6028 N.4    1 LIG      -0.30000
      3 H1        -71.1346    6.0045  -59.6435 H      1 LIG       0.09000
      4 H2        -70.6262    4.3197  -60.0222 H      1 LIG       0.09000
      5 H3        -72.1958    4.9472  -60.6414 H      1 LIG       0.09000
      6 H4        -72.4859    3.5405  -58.7148 H      1 LIG       0.33000
      7 H5        -72.9544    5.0934  -58.3667 H      1 LIG       0.33000
      8 H6        -71.5079    4.5154  -57.7952 H      1 LIG       0.33000
@<TRIPOS>BOND
      1       1       2 1
      2       1       3 1
      3       1       4 1
      4       1       5 1
      5       2       6 1
      6       2       7 1
      7       2       8 1
@<TRIPOS>ALT_TYPE
CGenFF_4.0_ALT_TYPE_SET
CGenFF_4.0 1 CG334 2 NG3P3 3 HGA3 4 HGA3 5 HGA3 6 HGP2 7 HGP2 8 HGP2
@<TRIPOS>MOLECULE
methanamine
 8 7 0 0 0
****
USER_CHARGES
INVALID_CHARGES
Pose:   4 Cluster:   4 Fr_nu: 1579993 TotEn:   -55.16
@<TRIPOS>ATOM
      1 C1        -71.9395  -10.3364  -43.6241 C.3    1 LIG       0.04000
      2 N1        -73.0209   -9.3920  -43.2836 N.4    1 LIG      -0.30000
      3 H1        -71.3511   -9.8939  -44.4300 H      1 LIG       0.09000
      4 H2        -71.3314  -10.4847  -42.7297 H      1 LIG       0.09000
      5 H3        -72.4018  -11.2721  -43.9441 H      1 LIG       0.09000
      6 H4        -73.6124   -9.7567  -42.5255 H      1 LIG       0.33000
      7 H5        -73.6303   -9.2131  -44.0927 H      1 LIG       0.33000
      8 H6        -72.6440   -8.4865  -42.9737 H      1 LIG       0.33000
@<TRIPOS>BOND
      1       1       2 1
      2       1       3 1
      3       1       4 1
      4       1       5 1
      5       2       6 1
      6       2       7 1
      7       2       8 1
@<TRIPOS>ALT_TYPE
CGenFF_4.0_ALT_TYPE_SET
CGenFF_4.0 1 CG334 2 NG3P3 3 HGA3 4 HGA3 5 HGA3 6 HGP2 7 HGP2 8 HGP2
@<TRIPOS>MOLECULE
methanamine
 8 7 0 0 0
****
USER_CHARGES
INVALID_CHARGES
Pose:   5 Cluster:   5 Fr_nu: 670567 TotEn:   -46.33
@<TRIPOS>ATOM
      1 C1        -75.3278  -26.3316  -45.8661 C.3    1 LIG       0.04000
      2 N1        -76.0526  -26.6198  -47.1187 N.4    1 LIG      -0.30000
      3 H1        -75.3734  -27.2250  -45.2408 H      1 LIG       0.09000
      4 H2        -74.2962  -26.0863  -46.1258 H      1 LIG       0.09000
      5 H3        -75.8218  -25.4875  -45.3810 H      1 LIG       0.09000
      6 H4        -76.0436  -25.8096  -47.7520 H      1 LIG       0.33000
      7 H5        -77.0362  -26.8585  -46.9356 H      1 LIG       0.33000
      8 H6        -75.6306  -27.4111  -47.6224 H      1 LIG       0.33000
@<TRIPOS>BOND
      1       1       2 1
      2       1       3 1
      3       1       4 1
      4       1       5 1
      5       2       6 1
      6       2       7 1
      7       2       8 1
@<TRIPOS>ALT_TYPE
CGenFF_4.0_ALT_TYPE_SET
CGenFF_4.0 1 CG334 2 NG3P3 3 HGA3 4 HGA3 5 HGA3 6 HGP2 7 HGP2 8 HGP2
@<TRIPOS>MOLECULE
methanamine
 8 7 0 0 0
****
USER_CHARGES
INVALID_CHARGES
Pose:   6 Cluster:   6 Fr_nu: 1142992 TotEn:   -42.08
@<TRIPOS>ATOM
      1 C1        -63.6758    5.4898  -52.9310 C.3    1 LIG       0.04000
      2 N1        -64.2799    4.2991  -53.5592 N.4    1 LIG      -0.30000
      3 H1        -62.8598    5.8280  -53.5723 H      1 LIG       0.09000
      4 H2        -64.4515    6.2532  -52.8470 H      1 LIG       0.09000
      5 H3        -63.3054    5.1965  -51.9468 H      1 LIG       0.09000
      6 H4        -65.0593    3.9331  -52.9968 H      1 LIG       0.33000
      7 H5        -63.5920    3.5416  -53.6644 H      1 LIG       0.33000
      8 H6        -64.6481    4.5151  -54.4950 H      1 LIG       0.33000
@<TRIPOS>BOND
      1       1       2 1
      2       1       3 1
      3       1       4 1
      4       1       5 1
      5       2       6 1
      6       2       7 1
      7       2       8 1
@<TRIPOS>ALT_TYPE
CGenFF_4.0_ALT_TYPE_SET
CGenFF_4.0 1 CG334 2 NG3P3 3 HGA3 4 HGA3 5 HGA3 6 HGP2 7 HGP2 8 HGP2
@<TRIPOS>MOLECULE
methanamine
 8 7 0 0 0
****
USER_CHARGES
INVALID_CHARGES
Pose:   7 Cluster:   7 Fr_nu: 1190554 TotEn:   -41.15
@<TRIPOS>ATOM
      1 C1        -75.1862  -26.4502  -45.7537 C.3    1 LIG       0.04000
      2 N1        -76.4192  -25.6909  -46.0372 N.4    1 LIG      -0.30000
      3 H1        -74.7503  -26.7482  -46.7090 H      1 LIG       0.09000
      4 H2        -74.5101  -25.7952  -45.2009 H      1 LIG       0.09000
      5 H3        -75.4609  -27.3232  -45.1585 H      1 LIG       0.09000
      6 H4        -76.8771  -25.3818  -45.1698 H      1 LIG       0.33000
      7 H5        -77.0981  -26.2608  -46.5593 H      1 LIG       0.33000
      8 H6        -76.2221  -24.8522  -46.5991 H      1 LIG       0.33000
@<TRIPOS>BOND
      1       1       2 1
      2       1       3 1
      3       1       4 1
      4       1       5 1
      5       2       6 1
      6       2       7 1
      7       2       8 1
@<TRIPOS>ALT_TYPE
CGenFF_4.0_ALT_TYPE_SET
CGenFF_4.0 1 CG334 2 NG3P3 3 HGA3 4 HGA3 5 HGA3 6 HGP2 7 HGP2 8 HGP2
@<TRIPOS>MOLECULE
methanamine
 8 7 0 0 0
****
USER_CHARGES
INVALID_CHARGES
Pose:   8 Cluster:   8 Fr_nu: 1360486 TotEn:   -36.94
@<TRIPOS>ATOM
      1 C1        -60.2331  -20.5132  -39.3466 C.3    1 LIG       0.04000
      2 N1        -61.6381  -20.6598  -39.7731 N.4    1 LIG      -0.30000
      3 H1        -60.2155  -19.8562  -38.4751 H      1 LIG       0.09000
      4 H2        -59.8541  -21.5061  -39.0975 H      1 LIG       0.09000
      5 H3        -59.6755  -20.0773  -40.1778 H      1 LIG       0.09000
      6 H4        -61.7183  -21.2719  -40.5956 H      1 LIG       0.33000
      7 H5        -62.0505  -19.7510  -40.0223 H      1 LIG       0.33000
      8 H6        -62.2159  -21.0677  -39.0262 H      1 LIG       0.33000
@<TRIPOS>BOND
      1       1       2 1
      2       1       3 1
      3       1       4 1
      4       1       5 1
      5       2       6 1
      6       2       7 1
      7       2       8 1
@<TRIPOS>ALT_TYPE
CGenFF_4.0_ALT_TYPE_SET
CGenFF_4.0 1 CG334 2 NG3P3 3 HGA3 4 HGA3 5 HGA3 6 HGP2 7 HGP2 8 HGP2
@<TRIPOS>MOLECULE
methanamine
 8 7 0 0 0
****
USER_CHARGES
INVALID_CHARGES
Pose:   9 Cluster:   9 Fr_nu: 319345 TotEn:   -36.87
@<TRIPOS>ATOM
      1 C1        -48.4707   -7.3903  -38.7600 C.3    1 LIG       0.04000
      2 N1        -47.5118   -6.2714  -38.6843 N.4    1 LIG      -0.30000
      3 H1        -48.5018   -7.7340  -39.7955 H      1 LIG       0.09000
      4 H2        -48.1161   -8.1799  -38.0947 H      1 LIG       0.09000
      5 H3        -49.4457   -7.0168  -38.4411 H      1 LIG       0.09000
      6 H4        -47.4394   -5.9037  -37.7265 H      1 LIG       0.33000
      7 H5        -47.7958   -5.4930  -39.2939 H      1 LIG       0.33000
      8 H6        -46.5698   -6.5646  -38.9752 H      1 LIG       0.33000
@<TRIPOS>BOND
      1       1       2 1
      2       1       3 1
      3       1       4 1
      4       1       5 1
      5       2       6 1
      6       2       7 1
      7       2       8 1
@<TRIPOS>ALT_TYPE
CGenFF_4.0_ALT_TYPE_SET
CGenFF_4.0 1 CG334 2 NG3P3 3 HGA3 4 HGA3 5 HGA3 6 HGP2 7 HGP2 8 HGP2
@<TRIPOS>MOLECULE
methanamine
 8 7 0 0 0
****
USER_CHARGES
INVALID_CHARGES
Pose:  10 Cluster:  10 Fr_nu: 319381 TotEn:   -30.45
@<TRIPOS>ATOM
      1 C1        -48.4707   -7.3903  -38.7600 C.3    1 LIG       0.04000
      2 N1        -48.0355   -6.6119  -39.9356 N.4    1 LIG      -0.30000
      3 H1        -48.7952   -6.6843  -37.9934 H      1 LIG       0.09000
      4 H2        -49.2934   -8.0361  -39.0727 H      1 LIG       0.09000
      5 H3        -47.6185   -7.9793  -38.4154 H      1 LIG       0.09000
      6 H4        -47.7166   -7.2271  -40.6955 H      1 LIG       0.33000
      7 H5        -47.2572   -5.9819  -39.7002 H      1 LIG       0.33000
      8 H6        -48.8009   -6.0333  -40.3063 H      1 LIG       0.33000
@<TRIPOS>BOND
      1       1       2 1
      2       1       3 1
      3       1       4 1
      4       1       5 1
      5       2       6 1
      6       2       7 1
      7       2       8 1
@<TRIPOS>ALT_TYPE
CGenFF_4.0_ALT_TYPE_SET
CGenFF_4.0 1 CG334 2 NG3P3 3 HGA3 4 HGA3 5 HGA3 6 HGP2 7 HGP2 8 HGP2
@<TRIPOS>MOLECULE
methanamine
 8 7 0 0 0
****
USER_CHARGES
INVALID_CHARGES
Pose:  11 Cluster:  11 Fr_nu: 1831322 TotEn:   -27.21
@<TRIPOS>ATOM
      1 C1        -55.6394    5.8158  -18.9200 C.3    1 LIG       0.04000
      2 N1        -56.0665    4.4037  -18.8882 N.4    1 LIG      -0.30000
      3 H1        -56.4910    6.4291  -18.6200 H      1 LIG       0.09000
      4 H2        -54.8083    5.9293  -18.2214 H      1 LIG       0.09000
      5 H3        -55.3289    6.0479  -19.9405 H      1 LIG       0.09000
      6 H4        -55.3012    3.7742  -19.1633 H      1 LIG       0.33000
      7 H5        -56.8517    4.2355  -19.5312 H      1 LIG       0.33000
      8 H6        -56.3726    4.1258  -17.9464 H      1 LIG       0.33000
@<TRIPOS>BOND
      1       1       2 1
      2       1       3 1
      3       1       4 1
      4       1       5 1
      5       2       6 1
      6       2       7 1
      7       2       8 1
@<TRIPOS>ALT_TYPE
CGenFF_4.0_ALT_TYPE_SET
CGenFF_4.0 1 CG334 2 NG3P3 3 HGA3 4 HGA3 5 HGA3 6 HGP2 7 HGP2 8 HGP2
@<TRIPOS>MOLECULE
methanamine
 8 7 0 0 0
****
USER_CHARGES
INVALID_CHARGES
Pose:  12 Cluster:  12 Fr_nu: 339578 TotEn:   -23.60
@<TRIPOS>ATOM
      1 C1        -48.2285   -7.2444  -38.5255 C.3    1 LIG       0.04000
      2 N1        -46.8798   -7.4051  -39.1021 N.4    1 LIG      -0.30000
      3 H1        -48.9392   -7.7272  -39.1987 H      1 LIG       0.09000
      4 H2        -48.2312   -7.7216  -37.5437 H      1 LIG       0.09000
      5 H3        -48.4310   -6.1749  -38.4427 H      1 LIG       0.09000
      6 H4        -46.1634   -6.9674  -38.5080 H      1 LIG       0.33000
      7 H5        -46.8166   -6.9720  -40.0330 H      1 LIG       0.33000
      8 H6        -46.6321   -8.3981  -39.2052 H      1 LIG       0.33000
@<TRIPOS>BOND
      1       1       2 1
      2       1       3 1
      3       1       4 1
      4       1       5 1
      5       2       6 1
      6       2       7 1
      7       2       8 1
@<TRIPOS>ALT_TYPE
CGenFF_4.0_ALT_TYPE_SET
CGenFF_4.0 1 CG334 2 NG3P3 3 HGA3 4 HGA3 5 HGA3 6 HGP2 7 HGP2 8 HGP2
@<TRIPOS>MOLECULE
methanol
 6 5 0 0 0
****
USER_CHARGES
INVALID_CHARGES
Pose:   1 Cluster:   1 Fr_nu: 149930 TotEn:   -13.85
@<TRIPOS>ATOM
      1 C1        -62.9700  -11.4582  -34.5518 C.3    1 LIG      -0.04000
      2 O1        -61.7581  -10.7340  -34.4461 O.3    1 LIG      -0.65000
      3 H1        -63.2376  -11.8669  -33.5743 H      1 LIG       0.09000
      4 H2        -62.8499  -12.2675  -35.2765 H      1 LIG       0.09000
      5 H3        -63.7593  -10.7828  -34.8902 H      1 LIG       0.09000
      6 H4        -61.5542  -10.3876  -35.3317 H      1 LIG       0.42000
@<TRIPOS>BOND
      1       1       2 1
      2       1       3 1
      3       1       4 1
      4       1       5 1
      5       2       6 1
@<TRIPOS>ALT_TYPE
CGenFF_4.0_ALT_TYPE_SET
CGenFF_4.0 1 CG331 2 OG311 3 HGA3 4 HGA3 5 HGA3 6 HGP1
@<TRIPOS>MOLECULE
methanol
 6 5 0 0 0
****
USER_CHARGES
INVALID_CHARGES
Pose:   2 Cluster:   2 Fr_nu: 214960 TotEn:   -13.77
@<TRIPOS>ATOM
      1 C1        -72.2222  -12.6970  -43.7841 C.3    1 LIG      -0.04000
      2 O1        -71.3939  -13.8370  -43.9210 O.3    1 LIG      -0.65000
      3 H1        -71.9685  -12.1701  -42.8610 H      1 LIG       0.09000
      4 H2        -73.2700  -13.0072  -43.7628 H      1 LIG       0.09000
      5 H3        -72.0578  -12.0337  -44.6365 H      1 LIG       0.09000
      6 H4        -71.6488  -14.2772  -44.7499 H      1 LIG       0.42000
@<TRIPOS>BOND
      1       1       2 1
      2       1       3 1
      3       1       4 1
      4       1       5 1
      5       2       6 1
@<TRIPOS>ALT_TYPE
CGenFF_4.0_ALT_TYPE_SET
CGenFF_4.0 1 CG331 2 OG311 3 HGA3 4 HGA3 5 HGA3 6 HGP1
@<TRIPOS>MOLECULE
methanol
 6 5 0 0 0
****
USER_CHARGES
INVALID_CHARGES
Pose:   3 Cluster:   3 Fr_nu: 8579607 TotEn:   -13.51
@<TRIPOS>ATOM
      1 C1        -71.7281  -11.7099  -43.6845 C.3    1 LIG      -0.04000
      2 O1        -71.2942  -12.8705  -44.3695 O.3    1 LIG      -0.65000
      3 H1        -71.1212  -11.5673  -42.7870 H      1 LIG       0.09000
      4 H2        -72.7809  -11.8189  -43.4118 H      1 LIG       0.09000
      5 H3        -71.6116  -10.8449  -44.3416 H      1 LIG       0.09000
      6 H4        -71.8555  -12.9632  -45.1582 H      1 LIG       0.42000
@<TRIPOS>BOND
      1       1       2 1
      2       1       3 1
      3       1       4 1
      4       1       5 1
      5       2       6 1
@<TRIPOS>ALT_TYPE
CGenFF_4.0_ALT_TYPE_SET
CGenFF_4.0 1 CG331 2 OG311 3 HGA3 4 HGA3 5 HGA3 6 HGP1
@<TRIPOS>MOLECULE
methanol
 6 5 0 0 0
****
USER_CHARGES
INVALID_CHARGES
Pose:   4 Cluster:   4 Fr_nu: 8639397 TotEn:   -13.28
@<TRIPOS>ATOM
      1 C1        -72.9820  -11.4605  -43.6845 C.3    1 LIG      -0.04000
      2 O1        -71.6702  -11.6360  -43.1819 O.3    1 LIG      -0.65000
      3 H1        -73.0882  -12.0050  -44.6260 H      1 LIG       0.09000
      4 H2        -73.1729  -10.3961  -43.8435 H      1 LIG       0.09000
      5 H3        -73.6968  -11.8522  -42.9571 H      1 LIG       0.09000
      6 H4        -71.6151  -11.1390  -42.3478 H      1 LIG       0.42000
@<TRIPOS>BOND
      1       1       2 1
      2       1       3 1
      3       1       4 1
      4       1       5 1
      5       2       6 1
@<TRIPOS>ALT_TYPE
CGenFF_4.0_ALT_TYPE_SET
CGenFF_4.0 1 CG331 2 OG311 3 HGA3 4 HGA3 5 HGA3 6 HGP1
@<TRIPOS>MOLECULE
methanol
 6 5 0 0 0
****
USER_CHARGES
INVALID_CHARGES
Pose:   5 Cluster:   5 Fr_nu: 645084 TotEn:   -13.22
@<TRIPOS>ATOM
      1 C1        -47.8265   -6.8617  -38.8388 C.3    1 LIG      -0.04000
      2 O1        -48.1125   -7.7556  -37.7788 O.3    1 LIG      -0.65000
      3 H1        -48.5631   -6.9925  -39.6354 H      1 LIG       0.09000
      4 H2        -46.8217   -7.0582  -39.2213 H      1 LIG       0.09000
      5 H3        -47.8774   -5.8371  -38.4633 H      1 LIG       0.09000
      6 H4        -47.4387   -7.6099  -37.0928 H      1 LIG       0.42000
@<TRIPOS>BOND
      1       1       2 1
      2       1       3 1
      3       1       4 1
      4       1       5 1
      5       2       6 1
@<TRIPOS>ALT_TYPE
CGenFF_4.0_ALT_TYPE_SET
CGenFF_4.0 1 CG331 2 OG311 3 HGA3 4 HGA3 5 HGA3 6 HGP1
@<TRIPOS>MOLECULE
methanol
 6 5 0 0 0
****
USER_CHARGES
INVALID_CHARGES
Pose:   6 Cluster:   6 Fr_nu: 644924 TotEn:   -13.01
@<TRIPOS>ATOM
      1 C1        -47.8265   -6.8617  -38.8388 C.3    1 LIG      -0.04000
      2 O1        -48.7206   -6.5306  -39.8855 O.3    1 LIG      -0.65000
      3 H1        -48.2073   -7.7292  -38.2941 H      1 LIG       0.09000
      4 H2        -47.7245   -6.0094  -38.1623 H      1 LIG       0.09000
      5 H3        -46.8510   -7.1030  -39.2676 H      1 LIG       0.09000
      6 H4        -48.3492   -5.7579  -40.3445 H      1 LIG       0.42000
@<TRIPOS>BOND
      1       1       2 1
      2       1       3 1
      3       1       4 1
      4       1       5 1
      5       2       6 1
@<TRIPOS>ALT_TYPE
CGenFF_4.0_ALT_TYPE_SET
CGenFF_4.0 1 CG331 2 OG311 3 HGA3 4 HGA3 5 HGA3 6 HGP1
@<TRIPOS>MOLECULE
methanol
 6 5 0 0 0
****
USER_CHARGES
INVALID_CHARGES
Pose:   7 Cluster:   7 Fr_nu: 2030740 TotEn:   -12.56
@<TRIPOS>ATOM
      1 C1        -75.9130  -25.9316  -45.9940 C.3    1 LIG      -0.04000
      2 O1        -75.9312  -27.3450  -45.9143 O.3    1 LIG      -0.65000
      3 H1        -75.0693  -25.5442  -45.4176 H      1 LIG       0.09000
      4 H2        -76.8510  -25.5314  -45.6007 H      1 LIG       0.09000
      5 H3        -75.8031  -25.6359  -47.0400 H      1 LIG       0.09000
      6 H4        -76.6922  -27.6507  -46.4369 H      1 LIG       0.42000
@<TRIPOS>BOND
      1       1       2 1
      2       1       3 1
      3       1       4 1
      4       1       5 1
      5       2       6 1
@<TRIPOS>ALT_TYPE
CGenFF_4.0_ALT_TYPE_SET
CGenFF_4.0 1 CG331 2 OG311 3 HGA3 4 HGA3 5 HGA3 6 HGP1
@<TRIPOS>MOLECULE
methanol
 6 5 0 0 0
****
USER_CHARGES
INVALID_CHARGES
Pose:   8 Cluster:   8 Fr_nu: 8638598 TotEn:   -12.33
@<TRIPOS>ATOM
      1 C1        -72.9820  -11.4605  -43.6845 C.3    1 LIG      -0.04000
      2 O1        -72.2713  -12.4740  -44.3716 O.3    1 LIG      -0.65000
      3 H1        -72.8331  -11.5758  -42.6081 H      1 LIG       0.09000
      4 H2        -74.0456  -11.5326  -43.9257 H      1 LIG       0.09000
      5 H3        -72.6041  -10.4851  -43.9999 H      1 LIG       0.09000
      6 H4        -72.4279  -12.3385  -45.3218 H      1 LIG       0.42000
@<TRIPOS>BOND
      1       1       2 1
      2       1       3 1
      3       1       4 1
      4       1       5 1
      5       2       6 1
@<TRIPOS>ALT_TYPE
CGenFF_4.0_ALT_TYPE_SET
CGenFF_4.0 1 CG331 2 OG311 3 HGA3 4 HGA3 5 HGA3 6 HGP1
@<TRIPOS>MOLECULE
methanol
 6 5 0 0 0
****
USER_CHARGES
INVALID_CHARGES
Pose:   9 Cluster:   9 Fr_nu: 152029 TotEn:   -12.21
@<TRIPOS>ATOM
      1 C1        -62.5146  -11.3825  -34.4050 C.3    1 LIG      -0.04000
      2 O1        -62.7179  -12.6874  -33.8948 O.3    1 LIG      -0.65000
      3 H1        -63.1555  -10.6773  -33.8699 H      1 LIG       0.09000
      4 H2        -62.7494  -11.3669  -35.4723 H      1 LIG       0.09000
      5 H3        -61.4685  -11.1030  -34.2598 H      1 LIG       0.09000
      6 H4        -62.1333  -13.2833  -34.3936 H      1 LIG       0.42000
@<TRIPOS>BOND
      1       1       2 1
      2       1       3 1
      3       1       4 1
      4       1       5 1
      5       2       6 1
@<TRIPOS>ALT_TYPE
CGenFF_4.0_ALT_TYPE_SET
CGenFF_4.0 1 CG331 2 OG311 3 HGA3 4 HGA3 5 HGA3 6 HGP1
@<TRIPOS>MOLECULE
methanol
 6 5 0 0 0
****
USER_CHARGES
INVALID_CHARGES
Pose:  10 Cluster:  10 Fr_nu: 2030600 TotEn:   -12.11
@<TRIPOS>ATOM
      1 C1        -75.9130  -25.9316  -45.9940 C.3    1 LIG      -0.04000
      2 O1        -75.7472  -26.5781  -47.2426 O.3    1 LIG      -0.65000
      3 H1        -75.0210  -25.3428  -45.7664 H      1 LIG       0.09000
      4 H2        -76.0774  -26.6797  -45.2143 H      1 LIG       0.09000
      5 H3        -76.7799  -25.2689  -46.0491 H      1 LIG       0.09000
      6 H4        -76.5575  -27.0895  -47.4091 H      1 LIG       0.42000
@<TRIPOS>BOND
      1       1       2 1
      2       1       3 1
      3       1       4 1
      4       1       5 1
      5       2       6 1
@<TRIPOS>ALT_TYPE
CGenFF_4.0_ALT_TYPE_SET
CGenFF_4.0 1 CG331 2 OG311 3 HGA3 4 HGA3 5 HGA3 6 HGP1
@<TRIPOS>MOLECULE
methanol
 6 5 0 0 0
****
USER_CHARGES
INVALID_CHARGES
Pose:  11 Cluster:  11 Fr_nu: 4104340 TotEn:   -11.47
@<TRIPOS>ATOM
      1 C1        -75.3512  -27.1332  -45.8338 C.3    1 LIG      -0.04000
      2 O1        -75.6681  -28.4472  -46.2550 O.3    1 LIG      -0.65000
      3 H1        -74.5612  -27.1719  -45.0798 H      1 LIG       0.09000
      4 H2        -76.2433  -26.6578  -45.4180 H      1 LIG       0.09000
      5 H3        -75.0021  -26.5583  -46.6948 H      1 LIG       0.09000
      6 H4        -76.3713  -28.3713  -46.9224 H      1 LIG       0.42000
@<TRIPOS>BOND
      1       1       2 1
      2       1       3 1
      3       1       4 1
      4       1       5 1
      5       2       6 1
@<TRIPOS>ALT_TYPE
CGenFF_4.0_ALT_TYPE_SET
CGenFF_4.0 1 CG331 2 OG311 3 HGA3 4 HGA3 5 HGA3 6 HGP1
@<TRIPOS>MOLECULE
methanol
 6 5 0 0 0
****
USER_CHARGES
INVALID_CHARGES
Pose:  12 Cluster:  12 Fr_nu: 8536974 TotEn:   -11.45
@<TRIPOS>ATOM
      1 C1        -71.9652  -11.7180  -43.5704 C.3    1 LIG      -0.04000
      2 O1        -71.1965  -12.6712  -42.8598 O.3    1 LIG      -0.65000
      3 H1        -72.3891  -12.1835  -44.4636 H      1 LIG       0.09000
      4 H2        -71.3305  -10.8741  -43.8528 H      1 LIG       0.09000
      5 H3        -72.7746  -11.3637  -42.9279 H      1 LIG       0.09000
      6 H4        -70.8376  -12.2214  -42.0758 H      1 LIG       0.42000
@<TRIPOS>BOND
      1       1       2 1
      2       1       3 1
      3       1       4 1
      4       1       5 1
      5       2       6 1
@<TRIPOS>ALT_TYPE
CGenFF_4.0_ALT_TYPE_SET
CGenFF_4.0 1 CG331 2 OG311 3 HGA3 4 HGA3 5 HGA3 6 HGP1
@<TRIPOS>MOLECULE
methanol
 6 5 0 0 0
****
USER_CHARGES
INVALID_CHARGES
Pose:  13 Cluster:  13 Fr_nu: 328925 TotEn:   -10.68
@<TRIPOS>ATOM
      1 C1        -48.1738   -7.1124  -38.6080 C.3    1 LIG      -0.04000
      2 O1        -48.0823   -7.6842  -39.8999 O.3    1 LIG      -0.65000
      3 H1        -48.2568   -7.9067  -37.8621 H      1 LIG       0.09000
      4 H2        -49.0487   -6.4591  -38.5588 H      1 LIG       0.09000
      5 H3        -47.2724   -6.5263  -38.4140 H      1 LIG       0.09000
      6 H4        -48.0104   -6.9495  -40.5330 H      1 LIG       0.42000
@<TRIPOS>BOND
      1       1       2 1
      2       1       3 1
      3       1       4 1
      4       1       5 1
      5       2       6 1
@<TRIPOS>ALT_TYPE
CGenFF_4.0_ALT_TYPE_SET
CGenFF_4.0 1 CG331 2 OG311 3 HGA3 4 HGA3 5 HGA3 6 HGP1
@<TRIPOS>MOLECULE
methanol
 6 5 0 0 0
****
USER_CHARGES
INVALID_CHARGES
Pose:  14 Cluster:  14 Fr_nu: 423887 TotEn:   -10.47
@<TRIPOS>ATOM
      1 C1        -65.3060   -7.7580  -43.7040 C.3    1 LIG      -0.04000
      2 O1        -66.6394   -8.1955  -43.5166 O.3    1 LIG      -0.65000
      3 H1        -64.6469   -8.6247  -43.7966 H      1 LIG       0.09000
      4 H2        -65.0002   -7.1437  -42.8533 H      1 LIG       0.09000
      5 H3        -65.2523   -7.1630  -44.6187 H      1 LIG       0.09000
      6 H4        -67.1928   -7.3996  -43.4387 H      1 LIG       0.42000
@<TRIPOS>BOND
      1       1       2 1
      2       1       3 1
      3       1       4 1
      4       1       5 1
      5       2       6 1
@<TRIPOS>ALT_TYPE
CGenFF_4.0_ALT_TYPE_SET
CGenFF_4.0 1 CG331 2 OG311 3 HGA3 4 HGA3 5 HGA3 6 HGP1
@<TRIPOS>MOLECULE
methanol
 6 5 0 0 0
****
USER_CHARGES
INVALID_CHARGES
Pose:  15 Cluster:  15 Fr_nu: 761503 TotEn:   -10.39
@<TRIPOS>ATOM
      1 C1        -44.5495    2.0598  -42.9540 C.3    1 LIG      -0.04000
      2 O1        -43.4488    1.2413  -43.3048 O.3    1 LIG      -0.65000
      3 H1        -45.4021    1.8191  -43.5938 H      1 LIG       0.09000
      4 H2        -44.2758    3.1111  -43.0739 H      1 LIG       0.09000
      5 H3        -44.8147    1.8710  -41.9111 H      1 LIG       0.09000
      6 H4        -42.7135    1.4840  -42.7166 H      1 LIG       0.42000
@<TRIPOS>BOND
      1       1       2 1
      2       1       3 1
      3       1       4 1
      4       1       5 1
      5       2       6 1
@<TRIPOS>ALT_TYPE
CGenFF_4.0_ALT_TYPE_SET
CGenFF_4.0 1 CG331 2 OG311 3 HGA3 4 HGA3 5 HGA3 6 HGP1
@<TRIPOS>MOLECULE
methanol
 6 5 0 0 0
****
USER_CHARGES
INVALID_CHARGES
Pose:  16 Cluster:  16 Fr_nu: 129451 TotEn:   -10.25
@<TRIPOS>ATOM
      1 C1        -65.1841   -7.2040  -43.4596 C.3    1 LIG      -0.04000
      2 O1        -64.6750   -8.4881  -43.1490 O.3    1 LIG      -0.65000
      3 H1        -66.2635   -7.2677  -43.6177 H      1 LIG       0.09000
      4 H2        -64.6949   -6.8253  -44.3607 H      1 LIG       0.09000
      5 H3        -64.9795   -6.5291  -42.6252 H      1 LIG       0.09000
      6 H4        -63.7166   -8.3908  -43.0161 H      1 LIG       0.42000
@<TRIPOS>BOND
      1       1       2 1
      2       1       3 1
      3       1       4 1
      4       1       5 1
      5       2       6 1
@<TRIPOS>ALT_TYPE
CGenFF_4.0_ALT_TYPE_SET
CGenFF_4.0 1 CG331 2 OG311 3 HGA3 4 HGA3 5 HGA3 6 HGP1
@<TRIPOS>MOLECULE
methanol
 6 5 0 0 0
****
USER_CHARGES
INVALID_CHARGES
Pose:  17 Cluster:  17 Fr_nu: 3797794 TotEn:   -10.19
@<TRIPOS>ATOM
      1 C1        -73.1096  -11.1850  -43.6948 C.3    1 LIG      -0.04000
      2 O1        -74.0437  -11.8799  -42.8893 O.3    1 LIG      -0.65000
      3 H1        -72.3691  -11.8880  -44.0844 H      1 LIG       0.09000
      4 H2        -72.6163  -10.4130  -43.0988 H      1 LIG       0.09000
      5 H3        -73.6381  -10.7168  -44.5286 H      1 LIG       0.09000
      6 H4        -74.6829  -11.2239  -42.5626 H      1 LIG       0.42000
@<TRIPOS>BOND
      1       1       2 1
      2       1       3 1
      3       1       4 1
      4       1       5 1
      5       2       6 1
@<TRIPOS>ALT_TYPE
CGenFF_4.0_ALT_TYPE_SET
CGenFF_4.0 1 CG331 2 OG311 3 HGA3 4 HGA3 5 HGA3 6 HGP1
@<TRIPOS>MOLECULE
methanol
 6 5 0 0 0
****
USER_CHARGES
INVALID_CHARGES
Pose:  18 Cluster:  18 Fr_nu: 645761 TotEn:   -10.17
@<TRIPOS>ATOM
      1 C1        -48.4805   -7.0634  -39.1164 C.3    1 LIG      -0.04000
      2 O1        -49.2935   -8.0414  -39.7385 O.3    1 LIG      -0.65000
      3 H1        -47.4769   -7.4673  -38.9621 H      1 LIG       0.09000
      4 H2        -48.9213   -6.7780  -38.1578 H      1 LIG       0.09000
      5 H3        -48.4219   -6.1855  -39.7641 H      1 LIG       0.09000
      6 H4        -50.1741   -7.6465  -39.8584 H      1 LIG       0.42000
@<TRIPOS>BOND
      1       1       2 1
      2       1       3 1
      3       1       4 1
      4       1       5 1
      5       2       6 1
@<TRIPOS>ALT_TYPE
CGenFF_4.0_ALT_TYPE_SET
CGenFF_4.0 1 CG331 2 OG311 3 HGA3 4 HGA3 5 HGA3 6 HGP1
@<TRIPOS>MOLECULE
methanol
 6 5 0 0 0
****
USER_CHARGES
INVALID_CHARGES
Pose:  19 Cluster:  19 Fr_nu: 6297040 TotEn:   -10.07
@<TRIPOS>ATOM
      1 C1        -60.9610  -20.5484  -39.3424 C.3    1 LIG      -0.04000
      2 O1        -61.9248  -20.0496  -38.4332 O.3    1 LIG      -0.65000
      3 H1        -60.2313  -21.1576  -38.8032 H      1 LIG       0.09000
      4 H2        -60.4592  -19.7132  -39.8376 H      1 LIG       0.09000
      5 H3        -61.4641  -21.1644  -40.0913 H      1 LIG       0.09000
      6 H4        -62.5533  -19.5152  -38.9480 H      1 LIG       0.42000
@<TRIPOS>BOND
      1       1       2 1
      2       1       3 1
      3       1       4 1
      4       1       5 1
      5       2       6 1
@<TRIPOS>ALT_TYPE
CGenFF_4.0_ALT_TYPE_SET
CGenFF_4.0 1 CG331 2 OG311 3 HGA3 4 HGA3 5 HGA3 6 HGP1
@<TRIPOS>MOLECULE
methanol
 6 5 0 0 0
****
USER_CHARGES
INVALID_CHARGES
Pose:  20 Cluster:  20 Fr_nu: 538363 TotEn:    -9.99
@<TRIPOS>ATOM
      1 C1        -48.0934   -7.1502  -38.3557 C.3    1 LIG      -0.04000
      2 O1        -46.9369   -7.1656  -39.1723 O.3    1 LIG      -0.65000
      3 H1        -48.0486   -7.9779  -37.6436 H      1 LIG       0.09000
      4 H2        -48.9842   -7.2424  -38.9822 H      1 LIG       0.09000
      5 H3        -48.1305   -6.2046  -37.8098 H      1 LIG       0.09000
      6 H4        -47.0133   -6.4181  -39.7897 H      1 LIG       0.42000
@<TRIPOS>BOND
      1       1       2 1
      2       1       3 1
      3       1       4 1
      4       1       5 1
      5       2       6 1
@<TRIPOS>ALT_TYPE
CGenFF_4.0_ALT_TYPE_SET
CGenFF_4.0 1 CG331 2 OG311 3 HGA3 4 HGA3 5 HGA3 6 HGP1
@<TRIPOS>MOLECULE
methanol
 6 5 0 0 0
****
USER_CHARGES
INVALID_CHARGES
Pose:  21 Cluster:  21 Fr_nu: 657609 TotEn:    -9.94
@<TRIPOS>ATOM
      1 C1        -66.4594   -6.9069  -48.1955 C.3    1 LIG      -0.04000
      2 O1        -67.5494   -7.7314  -48.5652 O.3    1 LIG      -0.65000
      3 H1        -65.7280   -7.4970  -47.6379 H      1 LIG       0.09000
      4 H2        -66.8202   -6.0786  -47.5805 H      1 LIG       0.09000
      5 H3        -65.9912   -6.5102  -49.0994 H      1 LIG       0.09000
      6 H4        -68.1758   -7.1731  -49.0569 H      1 LIG       0.42000
@<TRIPOS>BOND
      1       1       2 1
      2       1       3 1
      3       1       4 1
      4       1       5 1
      5       2       6 1
@<TRIPOS>ALT_TYPE
CGenFF_4.0_ALT_TYPE_SET
CGenFF_4.0 1 CG331 2 OG311 3 HGA3 4 HGA3 5 HGA3 6 HGP1
@<TRIPOS>MOLECULE
methanol
 6 5 0 0 0
****
USER_CHARGES
INVALID_CHARGES
Pose:  22 Cluster:  22 Fr_nu: 9301069 TotEn:    -9.49
@<TRIPOS>ATOM
      1 C1        -54.4453  -23.9883  -24.0572 C.3    1 LIG      -0.04000
      2 O1        -53.3654  -23.2272  -24.5661 O.3    1 LIG      -0.65000
      3 H1        -54.6537  -23.6839  -23.0285 H      1 LIG       0.09000
      4 H2        -54.1906  -25.0507  -24.0894 H      1 LIG       0.09000
      5 H3        -55.3288  -23.8084  -24.6741 H      1 LIG       0.09000
      6 H4        -53.2108  -23.5256  -25.4787 H      1 LIG       0.42000
@<TRIPOS>BOND
      1       1       2 1
      2       1       3 1
      3       1       4 1
      4       1       5 1
      5       2       6 1
@<TRIPOS>ALT_TYPE
CGenFF_4.0_ALT_TYPE_SET
CGenFF_4.0 1 CG331 2 OG311 3 HGA3 4 HGA3 5 HGA3 6 HGP1
@<TRIPOS>MOLECULE
methanol
 6 5 0 0 0
****
USER_CHARGES
INVALID_CHARGES
Pose:  23 Cluster:  23 Fr_nu: 9258095 TotEn:    -9.22
@<TRIPOS>ATOM
      1 C1        -72.0346  -10.0497  -43.7727 C.3    1 LIG      -0.04000
      2 O1        -71.2225   -8.9905  -44.2451 O.3    1 LIG      -0.65000
      3 H1        -71.9011  -10.9254  -44.4126 H      1 LIG       0.09000
      4 H2        -73.0820   -9.7374  -43.7783 H      1 LIG       0.09000
      5 H3        -71.7360  -10.2984  -42.7516 H      1 LIG       0.09000
      6 H4        -71.3683   -8.2329  -43.6529 H      1 LIG       0.42000
@<TRIPOS>BOND
      1       1       2 1
      2       1       3 1
      3       1       4 1
      4       1       5 1
      5       2       6 1
@<TRIPOS>ALT_TYPE
CGenFF_4.0_ALT_TYPE_SET
CGenFF_4.0 1 CG331 2 OG311 3 HGA3 4 HGA3 5 HGA3 6 HGP1
@<TRIPOS>MOLECULE
methanol
 6 5 0 0 0
****
USER_CHARGES
INVALID_CHARGES
Pose:  24 Cluster:  24 Fr_nu: 2704981 TotEn:    -9.19
@<TRIPOS>ATOM
      1 C1        -65.1596   -1.5486  -26.5191 C.3    1 LIG      -0.04000
      2 O1        -65.6724   -2.7987  -26.9418 O.3    1 LIG      -0.65000
      3 H1        -65.4680   -0.7709  -27.2222 H      1 LIG       0.09000
      4 H2        -64.0689   -1.5988  -26.4704 H      1 LIG       0.09000
      5 H3        -65.5565   -1.3184  -25.5276 H      1 LIG       0.09000
      6 H4        -65.3780   -3.4618  -26.2942 H      1 LIG       0.42000
@<TRIPOS>BOND
      1       1       2 1
      2       1       3 1
      3       1       4 1
      4       1       5 1
      5       2       6 1
@<TRIPOS>ALT_TYPE
CGenFF_4.0_ALT_TYPE_SET
CGenFF_4.0 1 CG331 2 OG311 3 HGA3 4 HGA3 5 HGA3 6 HGP1
@<TRIPOS>MOLECULE
methanol
 6 5 0 0 0
****
USER_CHARGES
INVALID_CHARGES
Pose:  25 Cluster:  25 Fr_nu: 644746 TotEn:    -9.18
@<TRIPOS>ATOM
      1 C1        -47.8265   -6.8617  -38.8388 C.3    1 LIG      -0.04000
      2 O1        -49.2105   -7.1563  -38.7925 O.3    1 LIG      -0.65000
      3 H1        -47.2880   -7.5308  -38.1631 H      1 LIG       0.09000
      4 H2        -47.6644   -5.8217  -38.5445 H      1 LIG       0.09000
      5 H3        -47.4654   -7.0102  -39.8592 H      1 LIG       0.09000
      6 H4        -49.6536   -6.5432  -39.4037 H      1 LIG       0.42000
@<TRIPOS>BOND
      1       1       2 1
      2       1       3 1
      3       1       4 1
      4       1       5 1
      5       2       6 1
@<TRIPOS>ALT_TYPE
CGenFF_4.0_ALT_TYPE_SET
CGenFF_4.0 1 CG331 2 OG311 3 HGA3 4 HGA3 5 HGA3 6 HGP1
@<TRIPOS>MOLECULE
methanol
 6 5 0 0 0
****
USER_CHARGES
INVALID_CHARGES
Pose:  26 Cluster:  26 Fr_nu: 4110068 TotEn:    -8.17
@<TRIPOS>ATOM
      1 C1        -75.3392  -26.4837  -45.8471 C.3    1 LIG      -0.04000
      2 O1        -76.5085  -25.6863  -45.8127 O.3    1 LIG      -0.65000
      3 H1        -74.4791  -25.8842  -45.5386 H      1 LIG       0.09000
      4 H2        -75.1866  -26.8648  -46.8600 H      1 LIG       0.09000
      5 H3        -75.4609  -27.3232  -45.1585 H      1 LIG       0.09000
      6 H4        -77.2483  -26.2521  -46.0922 H      1 LIG       0.42000
@<TRIPOS>BOND
      1       1       2 1
      2       1       3 1
      3       1       4 1
      4       1       5 1
      5       2       6 1
@<TRIPOS>ALT_TYPE
CGenFF_4.0_ALT_TYPE_SET
CGenFF_4.0 1 CG331 2 OG311 3 HGA3 4 HGA3 5 HGA3 6 HGP1
@<TRIPOS>MOLECULE
methanol
 6 5 0 0 0
****
USER_CHARGES
INVALID_CHARGES
Pose:  27 Cluster:  27 Fr_nu: 152488 TotEn:    -6.73
@<TRIPOS>ATOM
      1 C1        -62.5146  -11.3825  -34.4050 C.3    1 LIG      -0.04000
      2 O1        -62.5472  -12.2470  -35.5256 O.3    1 LIG      -0.65000
      3 H1        -63.3622  -10.6942  -34.4501 H      1 LIG       0.09000
      4 H2        -61.5763  -10.8221  -34.4030 H      1 LIG       0.09000
      5 H3        -62.5818  -11.9801  -33.4929 H      1 LIG       0.09000
      6 H4        -61.7811  -12.8413  -35.4501 H      1 LIG       0.42000
@<TRIPOS>BOND
      1       1       2 1
      2       1       3 1
      3       1       4 1
      4       1       5 1
      5       2       6 1
@<TRIPOS>ALT_TYPE
CGenFF_4.0_ALT_TYPE_SET
CGenFF_4.0 1 CG331 2 OG311 3 HGA3 4 HGA3 5 HGA3 6 HGP1
@<TRIPOS>MOLECULE
methanol
 6 5 0 0 0
****
USER_CHARGES
INVALID_CHARGES
Pose:  28 Cluster:  28 Fr_nu: 3799457 TotEn:    -6.67
@<TRIPOS>ATOM
      1 C1        -72.9721  -11.4738  -44.0763 C.3    1 LIG      -0.04000
      2 O1        -73.5458  -12.7657  -44.1558 O.3    1 LIG      -0.65000
      3 H1        -72.8667  -11.1850  -43.0277 H      1 LIG       0.09000
      4 H2        -73.6105  -10.7578  -44.6001 H      1 LIG       0.09000
      5 H3        -71.9866  -11.4930  -44.5474 H      1 LIG       0.09000
      6 H4        -73.6232  -12.9862  -45.0998 H      1 LIG       0.42000
@<TRIPOS>BOND
      1       1       2 1
      2       1       3 1
      3       1       4 1
      4       1       5 1
      5       2       6 1
@<TRIPOS>ALT_TYPE
CGenFF_4.0_ALT_TYPE_SET
CGenFF_4.0 1 CG331 2 OG311 3 HGA3 4 HGA3 5 HGA3 6 HGP1
@<TRIPOS>MOLECULE
methanol
 6 5 0 0 0
****
USER_CHARGES
INVALID_CHARGES
Pose:  29 Cluster:  29 Fr_nu: 9300918 TotEn:    -1.68
@<TRIPOS>ATOM
      1 C1        -54.4453  -23.9883  -24.0572 C.3    1 LIG      -0.04000
      2 O1        -53.2520  -23.8512  -23.3076 O.3    1 LIG      -0.65000
      3 H1        -54.5002  -23.1932  -24.8049 H      1 LIG       0.09000
      4 H2        -55.3064  -23.9322  -23.3864 H      1 LIG       0.09000
      5 H3        -54.4399  -24.9583  -24.5598 H      1 LIG       0.09000
      6 H4        -53.2397  -24.5729  -22.6560 H      1 LIG       0.42000
@<TRIPOS>BOND
      1       1       2 1
      2       1       3 1
      3       1       4 1
      4       1       5 1
      5       2       6 1
@<TRIPOS>ALT_TYPE
CGenFF_4.0_ALT_TYPE_SET
CGenFF_4.0 1 CG331 2 OG311 3 HGA3 4 HGA3 5 HGA3 6 HGP1
@<TRIPOS>MOLECULE
furan
 9 9 0 0 0
****
USER_CHARGES
INVALID_CHARGES
Pose:   1 Cluster:   1 Fr_nu: 203801 TotEn:   -12.69
@<TRIPOS>ATOM
      1 C1        -72.8116  -24.5865  -42.7773 C.2    1 LIG      -0.26000
      2 C2        -71.4577  -24.1770  -42.8277 C.2    1 LIG      -0.26000
      3 C3        -73.2702  -24.5500  -44.0736 C.2    1 LIG       0.09300
      4 C4        -71.1855  -23.9195  -44.1512 C.2    1 LIG       0.09300
      5 O1        -72.2852  -24.1445  -44.9172 O.3    1 LIG      -0.29200
      6 H1        -73.3819  -24.8721  -41.9052 H      1 LIG       0.17500
      7 H2        -70.7667  -24.0817  -42.0026 H      1 LIG       0.17500
      8 H3        -74.2205  -24.7720  -44.5369 H      1 LIG       0.13800
      9 H4        -70.3056  -23.5871  -44.6825 H      1 LIG       0.13800
@<TRIPOS>BOND
      1       1       2 1
      2       1       3 2
      3       2       4 2
      4       3       5 1
      5       4       5 1
      6       1       6 1
      7       2       7 1
      8       3       8 1
      9       4       9 1
@<TRIPOS>ALT_TYPE
CGenFF_4.0_ALT_TYPE_SET
CGenFF_4.0 1 CG2R51 2 CG2R51 3 CG2R51 4 CG2R51 5 OG2R50 6 HGR51 7 HGR51 8 HGR52 9 HGR52
@<TRIPOS>MOLECULE
furan
 9 9 0 0 0
****
USER_CHARGES
INVALID_CHARGES
Pose:   2 Cluster:   2 Fr_nu:  12153 TotEn:   -11.64
@<TRIPOS>ATOM
      1 C1        -72.1005  -24.1691  -44.1990 C.2    1 LIG      -0.26000
      2 C2        -70.8061  -24.1063  -43.6301 C.2    1 LIG      -0.26000
      3 C3        -72.9658  -24.3998  -43.1549 C.2    1 LIG       0.09300
      4 C4        -70.9726  -24.3030  -42.2790 C.2    1 LIG       0.09300
      5 O1        -72.2862  -24.4825  -41.9811 O.3    1 LIG      -0.29200
      6 H1        -72.3692  -24.0604  -45.2398 H      1 LIG       0.17500
      7 H2        -69.8689  -23.9385  -44.1411 H      1 LIG       0.17500
      8 H3        -74.0368  -24.5223  -43.0847 H      1 LIG       0.13800
      9 H4        -70.2934  -24.3413  -41.4399 H      1 LIG       0.13800
@<TRIPOS>BOND
      1       1       2 1
      2       1       3 2
      3       2       4 2
      4       3       5 1
      5       4       5 1
      6       1       6 1
      7       2       7 1
      8       3       8 1
      9       4       9 1
@<TRIPOS>ALT_TYPE
CGenFF_4.0_ALT_TYPE_SET
CGenFF_4.0 1 CG2R51 2 CG2R51 3 CG2R51 4 CG2R51 5 OG2R50 6 HGR51 7 HGR51 8 HGR52 9 HGR52
@<TRIPOS>MOLECULE
furan
 9 9 0 0 0
****
USER_CHARGES
INVALID_CHARGES
Pose:   3 Cluster:   3 Fr_nu:  89874 TotEn:   -11.48
@<TRIPOS>ATOM
      1 C1        -51.7751    3.0063  -32.0733 C.2    1 LIG      -0.26000
      2 C2        -53.0828    3.5252  -31.9184 C.2    1 LIG      -0.26000
      3 C3        -51.3830    3.3338  -33.3504 C.2    1 LIG       0.09300
      4 C4        -53.3964    4.1329  -33.1119 C.2    1 LIG       0.09300
      5 O1        -52.3655    4.0208  -33.9900 O.3    1 LIG      -0.29200
      6 H1        -51.1917    2.4613  -31.3454 H      1 LIG       0.17500
      7 H2        -53.7172    3.4641  -31.0460 H      1 LIG       0.17500
      8 H3        -50.4837    3.1615  -33.9236 H      1 LIG       0.13800
      9 H4        -54.2654    4.6614  -33.4759 H      1 LIG       0.13800
@<TRIPOS>BOND
      1       1       2 1
      2       1       3 2
      3       2       4 2
      4       3       5 1
      5       4       5 1
      6       1       6 1
      7       2       7 1
      8       3       8 1
      9       4       9 1
@<TRIPOS>ALT_TYPE
CGenFF_4.0_ALT_TYPE_SET
CGenFF_4.0 1 CG2R51 2 CG2R51 3 CG2R51 4 CG2R51 5 OG2R50 6 HGR51 7 HGR51 8 HGR52 9 HGR52
@<TRIPOS>MOLECULE
furan
 9 9 0 0 0
****
USER_CHARGES
INVALID_CHARGES
Pose:   4 Cluster:   4 Fr_nu: 1613641 TotEn:   -11.47
@<TRIPOS>ATOM
      1 C1        -65.1876   -7.5231  -45.0833 C.2    1 LIG      -0.26000
      2 C2        -66.5318   -7.0863  -45.0086 C.2    1 LIG      -0.26000
      3 C3        -65.0112   -8.3971  -44.0359 C.2    1 LIG       0.09300
      4 C4        -67.0810   -7.7247  -43.9210 C.2    1 LIG       0.09300
      5 O1        -66.1606   -8.5256  -43.3226 O.3    1 LIG      -0.29200
      6 H1        -64.4407   -7.2363  -45.8093 H      1 LIG       0.17500
      7 H2        -67.0372   -6.3932  -45.6655 H      1 LIG       0.17500
      8 H3        -64.1736   -8.9802  -43.6817 H      1 LIG       0.13800
      9 H4        -68.0606   -7.7166  -43.4655 H      1 LIG       0.13800
@<TRIPOS>BOND
      1       1       2 1
      2       1       3 2
      3       2       4 2
      4       3       5 1
      5       4       5 1
      6       1       6 1
      7       2       7 1
      8       3       8 1
      9       4       9 1
@<TRIPOS>ALT_TYPE
CGenFF_4.0_ALT_TYPE_SET
CGenFF_4.0 1 CG2R51 2 CG2R51 3 CG2R51 4 CG2R51 5 OG2R50 6 HGR51 7 HGR51 8 HGR52 9 HGR52
@<TRIPOS>MOLECULE
furan
 9 9 0 0 0
****
USER_CHARGES
INVALID_CHARGES
Pose:   5 Cluster:   5 Fr_nu: 1000059 TotEn:   -10.15
@<TRIPOS>ATOM
      1 C1        -75.0434  -26.1334  -46.9220 C.2    1 LIG      -0.26000
      2 C2        -73.7558  -26.0855  -46.3364 C.2    1 LIG      -0.26000
      3 C3        -75.9355  -25.8900  -45.9036 C.2    1 LIG       0.09300
      4 C4        -73.9528  -25.8160  -45.0020 C.2    1 LIG       0.09300
      5 O1        -75.2787  -25.6953  -44.7301 O.3    1 LIG      -0.29200
      6 H1        -75.2905  -26.3224  -47.9567 H      1 LIG       0.17500
      7 H2        -72.8033  -26.2291  -46.8258 H      1 LIG       0.17500
      8 H3        -77.0126  -25.8240  -45.8531 H      1 LIG       0.13800
      9 H4        -73.2889  -25.6860  -44.1598 H      1 LIG       0.13800
@<TRIPOS>BOND
      1       1       2 1
      2       1       3 2
      3       2       4 2
      4       3       5 1
      5       4       5 1
      6       1       6 1
      7       2       7 1
      8       3       8 1
      9       4       9 1
@<TRIPOS>ALT_TYPE
CGenFF_4.0_ALT_TYPE_SET
CGenFF_4.0 1 CG2R51 2 CG2R51 3 CG2R51 4 CG2R51 5 OG2R50 6 HGR51 7 HGR51 8 HGR52 9 HGR52
@<TRIPOS>MOLECULE
furan
 9 9 0 0 0
****
USER_CHARGES
INVALID_CHARGES
Pose:   6 Cluster:   6 Fr_nu: 1395326 TotEn:    -9.45
@<TRIPOS>ATOM
      1 C1        -65.6040   -7.3202  -43.9168 C.2    1 LIG      -0.26000
      2 C2        -66.4911   -6.9011  -44.9369 C.2    1 LIG      -0.26000
      3 C3        -64.8630   -8.3474  -44.4533 C.2    1 LIG       0.09300
      4 C4        -66.2289   -7.7020  -46.0240 C.2    1 LIG       0.09300
      5 O1        -65.2376   -8.5862  -45.7374 O.3    1 LIG      -0.29200
      6 H1        -65.5161   -6.9236  -42.9157 H      1 LIG       0.17500
      7 H2        -67.2292   -6.1136  -44.8862 H      1 LIG       0.17500
      8 H3        -64.0721   -8.9770  -44.0722 H      1 LIG       0.13800
      9 H4        -66.6380   -7.7654  -47.0218 H      1 LIG       0.13800
@<TRIPOS>BOND
      1       1       2 1
      2       1       3 2
      3       2       4 2
      4       3       5 1
      5       4       5 1
      6       1       6 1
      7       2       7 1
      8       3       8 1
      9       4       9 1
@<TRIPOS>ALT_TYPE
CGenFF_4.0_ALT_TYPE_SET
CGenFF_4.0 1 CG2R51 2 CG2R51 3 CG2R51 4 CG2R51 5 OG2R50 6 HGR51 7 HGR51 8 HGR52 9 HGR52
@<TRIPOS>MOLECULE
furan
 9 9 0 0 0
****
USER_CHARGES
INVALID_CHARGES
Pose:   7 Cluster:   7 Fr_nu:  27326 TotEn:    -9.39
@<TRIPOS>ATOM
      1 C1        -66.6158   -7.3261  -45.2680 C.2    1 LIG      -0.26000
      2 C2        -66.3325   -7.7468  -43.9467 C.2    1 LIG      -0.26000
      3 C3        -65.3987   -7.1835  -45.8928 C.2    1 LIG       0.09300
      4 C4        -64.9624   -7.8315  -43.8583 C.2    1 LIG       0.09300
      5 O1        -64.3858   -7.4898  -45.0404 O.3    1 LIG      -0.29200
      6 H1        -67.5857   -7.1484  -45.7096 H      1 LIG       0.17500
      7 H2        -67.0386   -7.9617  -43.1576 H      1 LIG       0.17500
      8 H3        -65.0992   -6.8891  -46.8881 H      1 LIG       0.13800
      9 H4        -64.2799   -8.1052  -43.0669 H      1 LIG       0.13800
@<TRIPOS>BOND
      1       1       2 1
      2       1       3 2
      3       2       4 2
      4       3       5 1
      5       4       5 1
      6       1       6 1
      7       2       7 1
      8       3       8 1
      9       4       9 1
@<TRIPOS>ALT_TYPE
CGenFF_4.0_ALT_TYPE_SET
CGenFF_4.0 1 CG2R51 2 CG2R51 3 CG2R51 4 CG2R51 5 OG2R50 6 HGR51 7 HGR51 8 HGR52 9 HGR52
@<TRIPOS>MOLECULE
furan
 9 9 0 0 0
****
USER_CHARGES
INVALID_CHARGES
Pose:   8 Cluster:   8 Fr_nu:  26550 TotEn:    -9.37
@<TRIPOS>ATOM
      1 C1        -66.4157   -6.7442  -46.2792 C.2    1 LIG      -0.26000
      2 C2        -65.8909   -6.9712  -44.9845 C.2    1 LIG      -0.26000
      3 C3        -65.5283   -7.3212  -47.1576 C.2    1 LIG       0.09300
      4 C4        -64.7204   -7.6709  -45.1640 C.2    1 LIG       0.09300
      5 O1        -64.4922   -7.8883  -46.4858 O.3    1 LIG      -0.29200
      6 H1        -67.3264   -6.2245  -46.5396 H      1 LIG       0.17500
      7 H2        -66.3133   -6.6636  -44.0387 H      1 LIG       0.17500
      8 H3        -65.4928   -7.4109  -48.2336 H      1 LIG       0.13800
      9 H4        -63.9752   -8.0669  -44.4895 H      1 LIG       0.13800
@<TRIPOS>BOND
      1       1       2 1
      2       1       3 2
      3       2       4 2
      4       3       5 1
      5       4       5 1
      6       1       6 1
      7       2       7 1
      8       3       8 1
      9       4       9 1
@<TRIPOS>ALT_TYPE
CGenFF_4.0_ALT_TYPE_SET
CGenFF_4.0 1 CG2R51 2 CG2R51 3 CG2R51 4 CG2R51 5 OG2R50 6 HGR51 7 HGR51 8 HGR52 9 HGR52
@<TRIPOS>MOLECULE
furan
 9 9 0 0 0
****
USER_CHARGES
INVALID_CHARGES
Pose:   9 Cluster:   9 Fr_nu:  60758 TotEn:    -9.29
@<TRIPOS>ATOM
      1 C1        -64.8456   -8.2454  -44.9689 C.2    1 LIG      -0.26000
      2 C2        -65.3060   -7.8080  -43.7040 C.2    1 LIG      -0.26000
      3 C3        -65.9631   -8.3634  -45.7622 C.2    1 LIG       0.09300
      4 C4        -66.6719   -7.6898  -43.8146 C.2    1 LIG       0.09300
      5 O1        -67.0804   -8.0265  -45.0661 O.3    1 LIG      -0.29200
      6 H1        -63.8269   -8.4496  -45.2651 H      1 LIG       0.17500
      7 H2        -64.7160   -7.6042  -42.8221 H      1 LIG       0.17500
      8 H3        -66.1232   -8.6580  -46.7892 H      1 LIG       0.13800
      9 H4        -67.4544   -7.3939  -43.1311 H      1 LIG       0.13800
@<TRIPOS>BOND
      1       1       2 1
      2       1       3 2
      3       2       4 2
      4       3       5 1
      5       4       5 1
      6       1       6 1
      7       2       7 1
      8       3       8 1
      9       4       9 1
@<TRIPOS>ALT_TYPE
CGenFF_4.0_ALT_TYPE_SET
CGenFF_4.0 1 CG2R51 2 CG2R51 3 CG2R51 4 CG2R51 5 OG2R50 6 HGR51 7 HGR51 8 HGR52 9 HGR52
@<TRIPOS>MOLECULE
furan
 9 9 0 0 0
****
USER_CHARGES
INVALID_CHARGES
Pose:  10 Cluster:  10 Fr_nu: 2315154 TotEn:    -8.84
@<TRIPOS>ATOM
      1 C1        -65.9565   -8.6019  -45.4027 C.2    1 LIG      -0.26000
      2 C2        -66.9605   -7.7515  -44.8811 C.2    1 LIG      -0.26000
      3 C3        -64.8595   -8.4418  -44.5885 C.2    1 LIG       0.09300
      4 C4        -66.4055   -7.1326  -43.7852 C.2    1 LIG       0.09300
      5 O1        -65.1250   -7.5480  -43.6001 O.3    1 LIG      -0.29200
      6 H1        -66.0238   -9.2499  -46.2646 H      1 LIG       0.17500
      7 H2        -67.9634   -7.6080  -45.2567 H      1 LIG       0.17500
      8 H3        -63.8675   -8.8695  -44.5779 H      1 LIG       0.13800
      9 H4        -66.7709   -6.4101  -43.0700 H      1 LIG       0.13800
@<TRIPOS>BOND
      1       1       2 1
      2       1       3 2
      3       2       4 2
      4       3       5 1
      5       4       5 1
      6       1       6 1
      7       2       7 1
      8       3       8 1
      9       4       9 1
@<TRIPOS>ALT_TYPE
CGenFF_4.0_ALT_TYPE_SET
CGenFF_4.0 1 CG2R51 2 CG2R51 3 CG2R51 4 CG2R51 5 OG2R50 6 HGR51 7 HGR51 8 HGR52 9 HGR52
@<TRIPOS>MOLECULE
furan
 9 9 0 0 0
****
USER_CHARGES
INVALID_CHARGES
Pose:  11 Cluster:  11 Fr_nu: 541411 TotEn:    -8.69
@<TRIPOS>ATOM
      1 C1        -66.1256   -6.7390  -45.8960 C.2    1 LIG      -0.26000
      2 C2        -67.0047   -6.4582  -44.8228 C.2    1 LIG      -0.26000
      3 C3        -65.7398   -8.0501  -45.7407 C.2    1 LIG       0.09300
      4 C4        -67.0935   -7.6178  -44.0883 C.2    1 LIG       0.09300
      5 O1        -66.3255   -8.5930  -44.6412 O.3    1 LIG      -0.29200
      6 H1        -65.8121   -6.0694  -46.6837 H      1 LIG       0.17500
      7 H2        -67.5105   -5.5271  -44.6113 H      1 LIG       0.17500
      8 H3        -65.0900   -8.7092  -46.2978 H      1 LIG       0.13800
      9 H4        -67.6316   -7.8969  -43.1942 H      1 LIG       0.13800
@<TRIPOS>BOND
      1       1       2 1
      2       1       3 2
      3       2       4 2
      4       3       5 1
      5       4       5 1
      6       1       6 1
      7       2       7 1
      8       3       8 1
      9       4       9 1
@<TRIPOS>ALT_TYPE
CGenFF_4.0_ALT_TYPE_SET
CGenFF_4.0 1 CG2R51 2 CG2R51 3 CG2R51 4 CG2R51 5 OG2R50 6 HGR51 7 HGR51 8 HGR52 9 HGR52
@<TRIPOS>MOLECULE
furan
 9 9 0 0 0
****
USER_CHARGES
INVALID_CHARGES
Pose:  12 Cluster:  12 Fr_nu:  67275 TotEn:    -8.47
@<TRIPOS>ATOM
      1 C1        -66.0634   -7.2049  -46.1017 C.2    1 LIG      -0.26000
      2 C2        -64.7856   -7.5639  -45.6100 C.2    1 LIG      -0.26000
      3 C3        -66.7948   -6.8043  -45.0078 C.2    1 LIG       0.09300
      4 C4        -64.8273   -7.3569  -44.2508 C.2    1 LIG       0.09300
      5 O1        -66.0486   -6.8939  -43.8757 O.3    1 LIG      -0.29200
      6 H1        -66.4082   -7.2350  -47.1251 H      1 LIG       0.17500
      7 H2        -63.9400   -7.9277  -46.1757 H      1 LIG       0.17500
      8 H3        -67.8050   -6.4454  -44.8746 H      1 LIG       0.13800
      9 H4        -64.1101   -7.4840  -43.4530 H      1 LIG       0.13800
@<TRIPOS>BOND
      1       1       2 1
      2       1       3 2
      3       2       4 2
      4       3       5 1
      5       4       5 1
      6       1       6 1
      7       2       7 1
      8       3       8 1
      9       4       9 1
@<TRIPOS>ALT_TYPE
CGenFF_4.0_ALT_TYPE_SET
CGenFF_4.0 1 CG2R51 2 CG2R51 3 CG2R51 4 CG2R51 5 OG2R50 6 HGR51 7 HGR51 8 HGR52 9 HGR52
@<TRIPOS>MOLECULE
furan
 9 9 0 0 0
****
USER_CHARGES
INVALID_CHARGES
Pose:  13 Cluster:  13 Fr_nu:  68026 TotEn:    -8.47
@<TRIPOS>ATOM
      1 C1        -66.3792   -7.0926  -44.1218 C.2    1 LIG      -0.26000
      2 C2        -65.1812   -7.8202  -44.3178 C.2    1 LIG      -0.26000
      3 C3        -66.6303   -6.4434  -45.3082 C.2    1 LIG       0.09300
      4 C4        -64.7856   -7.5639  -45.6100 C.2    1 LIG       0.09300
      5 O1        -65.6637   -6.7255  -46.2206 O.3    1 LIG      -0.29200
      6 H1        -66.9838   -7.0466  -43.2275 H      1 LIG       0.17500
      7 H2        -64.6701   -8.4526  -43.6062 H      1 LIG       0.17500
      8 H3        -67.4133   -5.7804  -45.6465 H      1 LIG       0.13800
      9 H4        -63.9484   -7.8842  -46.2129 H      1 LIG       0.13800
@<TRIPOS>BOND
      1       1       2 1
      2       1       3 2
      3       2       4 2
      4       3       5 1
      5       4       5 1
      6       1       6 1
      7       2       7 1
      8       3       8 1
      9       4       9 1
@<TRIPOS>ALT_TYPE
CGenFF_4.0_ALT_TYPE_SET
CGenFF_4.0 1 CG2R51 2 CG2R51 3 CG2R51 4 CG2R51 5 OG2R50 6 HGR51 7 HGR51 8 HGR52 9 HGR52
@<TRIPOS>MOLECULE
furan
 9 9 0 0 0
****
USER_CHARGES
INVALID_CHARGES
Pose:  14 Cluster:  14 Fr_nu: 1037038 TotEn:    -8.12
@<TRIPOS>ATOM
      1 C1        -67.8692   -6.4593  -45.7107 C.2    1 LIG      -0.26000
      2 C2        -67.1115   -6.8975  -44.5984 C.2    1 LIG      -0.26000
      3 C3        -67.3576   -7.1178  -46.8046 C.2    1 LIG       0.09300
      4 C4        -66.1910   -7.7926  -45.0920 C.2    1 LIG       0.09300
      5 O1        -66.3345   -7.9325  -46.4360 O.3    1 LIG      -0.29200
      6 H1        -68.6856   -5.7517  -45.7146 H      1 LIG       0.17500
      7 H2        -67.2225   -6.5985  -43.5661 H      1 LIG       0.17500
      8 H3        -67.5987   -7.1173  -47.8577 H      1 LIG       0.13800
      9 H4        -65.4072   -8.3838  -44.6413 H      1 LIG       0.13800
@<TRIPOS>BOND
      1       1       2 1
      2       1       3 2
      3       2       4 2
      4       3       5 1
      5       4       5 1
      6       1       6 1
      7       2       7 1
      8       3       8 1
      9       4       9 1
@<TRIPOS>ALT_TYPE
CGenFF_4.0_ALT_TYPE_SET
CGenFF_4.0 1 CG2R51 2 CG2R51 3 CG2R51 4 CG2R51 5 OG2R50 6 HGR51 7 HGR51 8 HGR52 9 HGR52
@<TRIPOS>MOLECULE
furan
 9 9 0 0 0
****
USER_CHARGES
INVALID_CHARGES
Pose:  15 Cluster:  15 Fr_nu: 1393957 TotEn:    -7.31
@<TRIPOS>ATOM
      1 C1        -66.7150   -6.8822  -44.9776 C.2    1 LIG      -0.26000
      2 C2        -66.2289   -7.7020  -46.0240 C.2    1 LIG      -0.26000
      3 C3        -67.1976   -5.7426  -45.5780 C.2    1 LIG       0.09300
      4 C4        -66.4492   -7.0049  -47.1892 C.2    1 LIG       0.09300
      5 O1        -67.0394   -5.8095  -46.9259 O.3    1 LIG      -0.29200
      6 H1        -66.7133   -7.0951  -43.9184 H      1 LIG       0.17500
      7 H2        -65.7750   -8.6788  -45.9395 H      1 LIG       0.17500
      8 H3        -67.6605   -4.8402  -45.2059 H      1 LIG       0.13800
      9 H4        -66.2541   -7.2107  -48.2316 H      1 LIG       0.13800
@<TRIPOS>BOND
      1       1       2 1
      2       1       3 2
      3       2       4 2
      4       3       5 1
      5       4       5 1
      6       1       6 1
      7       2       7 1
      8       3       8 1
      9       4       9 1
@<TRIPOS>ALT_TYPE
CGenFF_4.0_ALT_TYPE_SET
CGenFF_4.0 1 CG2R51 2 CG2R51 3 CG2R51 4 CG2R51 5 OG2R50 6 HGR51 7 HGR51 8 HGR52 9 HGR52
@<TRIPOS>MOLECULE
pyrimidine
 10 10 0 0 0
****
USER_CHARGES
INVALID_CHARGES
Pose:   1 Cluster:   1 Fr_nu:  26357 TotEn:   -15.86
@<TRIPOS>ATOM
      1 C1        -66.8786   -6.6581  -45.1613 C.ar   1 LIG      -0.13100
      2 C2        -67.2448   -7.5802  -44.2020 C.ar   1 LIG       0.28900
      3 C3        -65.5743   -6.7425  -45.6035 C.ar   1 LIG       0.28900
      4 C4        -65.1648   -8.4969  -44.2174 C.ar   1 LIG       0.50700
      5 N1        -66.4103   -8.5170  -43.7059 N.ar   1 LIG      -0.71900
      6 N2        -64.6869   -7.6528  -45.1516 N.ar   1 LIG      -0.71900
      7 H1        -67.5690   -5.9171  -45.5414 H      1 LIG       0.11500
      8 H2        -68.2496   -7.5911  -43.7938 H      1 LIG       0.11400
      9 H3        -65.1951   -6.0595  -46.3559 H      1 LIG       0.11400
     10 H4        -64.4730   -9.2380  -43.8360 H      1 LIG       0.14100
@<TRIPOS>BOND
      1       1       2 ar
      2       1       3 ar
      3       2       5 ar
      4       3       6 ar
      5       4       5 ar
      6       4       6 ar
      7       1       7 1
      8       2       8 1
      9       3       9 1
     10       4      10 1
@<TRIPOS>ALT_TYPE
CGenFF_4.0_ALT_TYPE_SET
CGenFF_4.0 1 CG2R61 2 CG2R61 3 CG2R61 4 CG2R64 5 NG2R62 6 NG2R62 7 HGR61 8 HGR62 9 HGR62 10 HGR62
@<TRIPOS>MOLECULE
pyrimidine
 10 10 0 0 0
****
USER_CHARGES
INVALID_CHARGES
Pose:   2 Cluster:   2 Fr_nu: 542418 TotEn:   -15.58
@<TRIPOS>ATOM
      1 C1        -67.0735   -6.7854  -46.1440 C.ar   1 LIG      -0.13100
      2 C2        -66.0272   -7.2054  -46.9399 C.ar   1 LIG       0.28900
      3 C3        -66.9399   -7.0462  -44.7956 C.ar   1 LIG       0.28900
      4 C4        -64.9182   -8.0284  -45.1345 C.ar   1 LIG       0.50700
      5 N1        -64.9302   -7.8322  -46.4667 N.ar   1 LIG      -0.71900
      6 N2        -65.8719   -7.6681  -44.2545 N.ar   1 LIG      -0.71900
      7 H1        -67.9419   -6.2848  -46.5507 H      1 LIG       0.11500
      8 H2        -66.0430   -7.0445  -48.0124 H      1 LIG       0.11400
      9 H3        -67.7116   -6.7539  -44.0917 H      1 LIG       0.11400
     10 H4        -64.0493   -8.5307  -44.7272 H      1 LIG       0.14100
@<TRIPOS>BOND
      1       1       2 ar
      2       1       3 ar
      3       2       5 ar
      4       3       6 ar
      5       4       5 ar
      6       4       6 ar
      7       1       7 1
      8       2       8 1
      9       3       9 1
     10       4      10 1
@<TRIPOS>ALT_TYPE
CGenFF_4.0_ALT_TYPE_SET
CGenFF_4.0 1 CG2R61 2 CG2R61 3 CG2R61 4 CG2R64 5 NG2R62 6 NG2R62 7 HGR61 8 HGR62 9 HGR62 10 HGR62
@<TRIPOS>MOLECULE
pyrimidine
 10 10 0 0 0
****
USER_CHARGES
INVALID_CHARGES
Pose:   3 Cluster:   3 Fr_nu: 2663343 TotEn:   -15.54
@<TRIPOS>ATOM
      1 C1        -75.2886  -26.4467  -47.1881 C.ar   1 LIG      -0.13100
      2 C2        -75.9669  -26.0455  -46.0552 C.ar   1 LIG       0.28900
      3 C3        -73.9654  -26.7907  -47.0015 C.ar   1 LIG       0.28900
      4 C4        -74.1104  -26.3425  -44.7777 C.ar   1 LIG       0.50700
      5 N1        -75.4066  -25.9814  -44.8296 N.ar   1 LIG      -0.71900
      6 N2        -73.3418  -26.7501  -45.8058 N.ar   1 LIG      -0.71900
      7 H1        -75.7633  -26.4886  -48.1593 H      1 LIG       0.11500
      8 H2        -77.0109  -25.7557  -46.1036 H      1 LIG       0.11400
      9 H3        -73.3513  -27.1178  -47.8335 H      1 LIG       0.11400
     10 H4        -73.6346  -26.2996  -43.8056 H      1 LIG       0.14100
@<TRIPOS>BOND
      1       1       2 ar
      2       1       3 ar
      3       2       5 ar
      4       3       6 ar
      5       4       5 ar
      6       4       6 ar
      7       1       7 1
      8       2       8 1
      9       3       9 1
     10       4      10 1
@<TRIPOS>ALT_TYPE
CGenFF_4.0_ALT_TYPE_SET
CGenFF_4.0 1 CG2R61 2 CG2R61 3 CG2R61 4 CG2R64 5 NG2R62 6 NG2R62 7 HGR61 8 HGR62 9 HGR62 10 HGR62
@<TRIPOS>MOLECULE
pyrimidine
 10 10 0 0 0
****
USER_CHARGES
INVALID_CHARGES
Pose:   4 Cluster:   4 Fr_nu: 2664558 TotEn:   -14.93
@<TRIPOS>ATOM
      1 C1        -75.7922  -26.2096  -45.4567 C.ar   1 LIG      -0.13100
      2 C2        -74.8331  -25.7611  -44.5715 C.ar   1 LIG       0.28900
      3 C3        -75.3141  -26.7305  -46.6416 C.ar   1 LIG       0.28900
      4 C4        -73.1669  -26.3423  -46.0044 C.ar   1 LIG       0.50700
      5 N1        -73.5069  -25.8124  -44.8140 N.ar   1 LIG      -0.71900
      6 N2        -74.0031  -26.8124  -46.9497 N.ar   1 LIG      -0.71900
      7 H1        -76.8498  -26.1560  -45.2361 H      1 LIG       0.11500
      8 H2        -75.1133  -25.3351  -43.6143 H      1 LIG       0.11400
      9 H3        -75.9925  -27.1073  -47.3993 H      1 LIG       0.11400
     10 H4        -72.1080  -26.3949  -46.2260 H      1 LIG       0.14100
@<TRIPOS>BOND
      1       1       2 ar
      2       1       3 ar
      3       2       5 ar
      4       3       6 ar
      5       4       5 ar
      6       4       6 ar
      7       1       7 1
      8       2       8 1
      9       3       9 1
     10       4      10 1
@<TRIPOS>ALT_TYPE
CGenFF_4.0_ALT_TYPE_SET
CGenFF_4.0 1 CG2R61 2 CG2R61 3 CG2R61 4 CG2R64 5 NG2R62 6 NG2R62 7 HGR61 8 HGR62 9 HGR62 10 HGR62
@<TRIPOS>MOLECULE
pyrimidine
 10 10 0 0 0
****
USER_CHARGES
INVALID_CHARGES
Pose:   5 Cluster:   5 Fr_nu: 108686 TotEn:   -14.40
@<TRIPOS>ATOM
      1 C1        -68.1561   -6.1174  -45.5466 C.ar   1 LIG      -0.13100
      2 C2        -66.8444   -5.7384  -45.7468 C.ar   1 LIG       0.28900
      3 C3        -68.3542   -7.4514  -45.2544 C.ar   1 LIG       0.28900
      4 C4        -66.1219   -7.8619  -45.3782 C.ar   1 LIG       0.50700
      5 N1        -65.7988   -6.5876  -45.6699 N.ar   1 LIG      -0.71900
      6 N2        -67.3565   -8.3548  -45.1621 N.ar   1 LIG      -0.71900
      7 H1        -68.9757   -5.4147  -45.6146 H      1 LIG       0.11500
      8 H2        -66.5905   -4.7104  -45.9817 H      1 LIG       0.11400
      9 H3        -69.3510   -7.8426  -45.0819 H      1 LIG       0.11400
     10 H4        -65.3016   -8.5660  -45.3111 H      1 LIG       0.14100
@<TRIPOS>BOND
      1       1       2 ar
      2       1       3 ar
      3       2       5 ar
      4       3       6 ar
      5       4       5 ar
      6       4       6 ar
      7       1       7 1
      8       2       8 1
      9       3       9 1
     10       4      10 1
@<TRIPOS>ALT_TYPE
CGenFF_4.0_ALT_TYPE_SET
CGenFF_4.0 1 CG2R61 2 CG2R61 3 CG2R61 4 CG2R64 5 NG2R62 6 NG2R62 7 HGR61 8 HGR62 9 HGR62 10 HGR62
@<TRIPOS>MOLECULE
pyrimidine
 10 10 0 0 0
****
USER_CHARGES
INVALID_CHARGES
Pose:   6 Cluster:   6 Fr_nu:  39535 TotEn:   -13.96
@<TRIPOS>ATOM
      1 C1        -67.3567   -6.0259  -44.8806 C.ar   1 LIG      -0.13100
      2 C2        -67.0141   -6.9802  -43.9445 C.ar   1 LIG       0.28900
      3 C3        -67.0279   -6.3256  -46.1867 C.ar   1 LIG       0.28900
      4 C4        -66.1306   -8.3169  -45.5569 C.ar   1 LIG       0.50700
      5 N1        -66.3980   -8.1413  -44.2488 N.ar   1 LIG      -0.71900
      6 N2        -66.4122   -7.4659  -46.5620 N.ar   1 LIG      -0.71900
      7 H1        -67.8505   -5.1028  -44.6081 H      1 LIG       0.11500
      8 H2        -67.2321   -6.8329  -42.8923 H      1 LIG       0.11400
      9 H3        -67.2569   -5.6360  -46.9920 H      1 LIG       0.11400
     10 H4        -65.6351   -9.2406  -45.8298 H      1 LIG       0.14100
@<TRIPOS>BOND
      1       1       2 ar
      2       1       3 ar
      3       2       5 ar
      4       3       6 ar
      5       4       5 ar
      6       4       6 ar
      7       1       7 1
      8       2       8 1
      9       3       9 1
     10       4      10 1
@<TRIPOS>ALT_TYPE
CGenFF_4.0_ALT_TYPE_SET
CGenFF_4.0 1 CG2R61 2 CG2R61 3 CG2R61 4 CG2R64 5 NG2R62 6 NG2R62 7 HGR61 8 HGR62 9 HGR62 10 HGR62
@<TRIPOS>MOLECULE
pyrimidine
 10 10 0 0 0
****
USER_CHARGES
INVALID_CHARGES
Pose:   7 Cluster:   7 Fr_nu: 139548 TotEn:   -13.18
@<TRIPOS>ATOM
      1 C1        -66.8949   -6.2946  -44.9126 C.ar   1 LIG      -0.13100
      2 C2        -65.9191   -6.2946  -45.8884 C.ar   1 LIG       0.28900
      3 C3        -66.5553   -6.9166  -43.7286 C.ar   1 LIG       0.28900
      4 C4        -64.4920   -7.4306  -44.5320 C.ar   1 LIG       0.50700
      5 N1        -64.7021   -6.8553  -45.7313 N.ar   1 LIG      -0.71900
      6 N2        -65.3585   -7.4972  -43.5032 N.ar   1 LIG      -0.71900
      7 H1        -67.8631   -5.8370  -45.0659 H      1 LIG       0.11500
      8 H2        -66.0945   -5.8297  -46.8525 H      1 LIG       0.11400
      9 H3        -67.2577   -6.9674  -42.9037 H      1 LIG       0.11400
     10 H4        -63.5231   -7.8898  -44.3786 H      1 LIG       0.14100
@<TRIPOS>BOND
      1       1       2 ar
      2       1       3 ar
      3       2       5 ar
      4       3       6 ar
      5       4       5 ar
      6       4       6 ar
      7       1       7 1
      8       2       8 1
      9       3       9 1
     10       4      10 1
@<TRIPOS>ALT_TYPE
CGenFF_4.0_ALT_TYPE_SET
CGenFF_4.0 1 CG2R61 2 CG2R61 3 CG2R61 4 CG2R64 5 NG2R62 6 NG2R62 7 HGR61 8 HGR62 9 HGR62 10 HGR62
@<TRIPOS>MOLECULE
pyrimidine
 10 10 0 0 0
****
USER_CHARGES
INVALID_CHARGES
Pose:   8 Cluster:   8 Fr_nu: 452771 TotEn:   -12.35
@<TRIPOS>ATOM
      1 C1        -51.7376    2.8626  -32.2522 C.ar   1 LIG      -0.13100
      2 C2        -52.8144    3.2711  -31.4919 C.ar   1 LIG       0.28900
      3 C3        -51.7036    3.3424  -33.5455 C.ar   1 LIG       0.28900
      4 C4        -53.6423    4.4854  -33.2260 C.ar   1 LIG       0.50700
      5 N1        -53.7886    4.0851  -31.9487 N.ar   1 LIG      -0.71900
      6 N2        -52.6427    4.1585  -34.0673 N.ar   1 LIG      -0.71900
      7 H1        -50.9703    2.2088  -31.8599 H      1 LIG       0.11500
      8 H2        -52.9268    2.9451  -30.4636 H      1 LIG       0.11400
      9 H3        -50.8961    3.0752  -34.2186 H      1 LIG       0.11400
     10 H4        -54.4110    5.1392  -33.6194 H      1 LIG       0.14100
@<TRIPOS>BOND
      1       1       2 ar
      2       1       3 ar
      3       2       5 ar
      4       3       6 ar
      5       4       5 ar
      6       4       6 ar
      7       1       7 1
      8       2       8 1
      9       3       9 1
     10       4      10 1
@<TRIPOS>ALT_TYPE
CGenFF_4.0_ALT_TYPE_SET
CGenFF_4.0 1 CG2R61 2 CG2R61 3 CG2R61 4 CG2R64 5 NG2R62 6 NG2R62 7 HGR61 8 HGR62 9 HGR62 10 HGR62
@<TRIPOS>MOLECULE
pyrimidine
 10 10 0 0 0
****
USER_CHARGES
INVALID_CHARGES
Pose:   9 Cluster:   9 Fr_nu: 1515515 TotEn:   -12.11
@<TRIPOS>ATOM
      1 C1        -65.2663   -7.7887  -43.5190 C.ar   1 LIG      -0.13100
      2 C2        -66.5096   -7.2658  -43.8109 C.ar   1 LIG       0.28900
      3 C3        -64.5501   -8.2642  -44.5983 C.ar   1 LIG       0.28900
      4 C4        -66.2289   -7.7020  -46.0240 C.ar   1 LIG       0.50700
      5 N1        -67.0240   -7.2064  -45.0568 N.ar   1 LIG      -0.71900
      6 N2        -65.0026   -8.2367  -45.8691 N.ar   1 LIG      -0.71900
      7 H1        -64.8785   -7.8238  -42.5097 H      1 LIG       0.11500
      8 H2        -67.1454   -6.8683  -43.0273 H      1 LIG       0.11400
      9 H3        -63.5631   -8.6942  -44.4671 H      1 LIG       0.11400
     10 H4        -66.6174   -7.6680  -47.0345 H      1 LIG       0.14100
@<TRIPOS>BOND
      1       1       2 ar
      2       1       3 ar
      3       2       5 ar
      4       3       6 ar
      5       4       5 ar
      6       4       6 ar
      7       1       7 1
      8       2       8 1
      9       3       9 1
     10       4      10 1
@<TRIPOS>ALT_TYPE
CGenFF_4.0_ALT_TYPE_SET
CGenFF_4.0 1 CG2R61 2 CG2R61 3 CG2R61 4 CG2R64 5 NG2R62 6 NG2R62 7 HGR61 8 HGR62 9 HGR62 10 HGR62
@<TRIPOS>MOLECULE
pyrimidine
 10 10 0 0 0
****
USER_CHARGES
INVALID_CHARGES
Pose:  10 Cluster:  10 Fr_nu: 123270 TotEn:   -12.03
@<TRIPOS>ATOM
      1 C1        -67.7693   -6.2847  -45.8257 C.ar   1 LIG      -0.13100
      2 C2        -67.4065   -6.7951  -47.0554 C.ar   1 LIG       0.28900
      3 C3        -66.8154   -6.3828  -44.8335 C.ar   1 LIG       0.28900
      4 C4        -65.3639   -7.3961  -46.2595 C.ar   1 LIG       0.50700
      5 N1        -66.2076   -7.3599  -47.3084 N.ar   1 LIG      -0.71900
      6 N2        -65.5978   -6.9347  -45.0161 N.ar   1 LIG      -0.71900
      7 H1        -68.7384   -5.8370  -45.6508 H      1 LIG       0.11500
      8 H2        -68.0907   -6.7631  -47.8964 H      1 LIG       0.11400
      9 H3        -67.0098   -6.0097  -43.8338 H      1 LIG       0.11400
     10 H4        -64.3939   -7.8453  -46.4340 H      1 LIG       0.14100
@<TRIPOS>BOND
      1       1       2 ar
      2       1       3 ar
      3       2       5 ar
      4       3       6 ar
      5       4       5 ar
      6       4       6 ar
      7       1       7 1
      8       2       8 1
      9       3       9 1
     10       4      10 1
@<TRIPOS>ALT_TYPE
CGenFF_4.0_ALT_TYPE_SET
CGenFF_4.0 1 CG2R61 2 CG2R61 3 CG2R61 4 CG2R64 5 NG2R62 6 NG2R62 7 HGR61 8 HGR62 9 HGR62 10 HGR62
@<TRIPOS>MOLECULE
pyrimidine
 10 10 0 0 0
****
USER_CHARGES
INVALID_CHARGES
Pose:  11 Cluster:  11 Fr_nu: 1107500 TotEn:   -11.89
@<TRIPOS>ATOM
      1 C1        -66.7341   -6.7227  -44.6202 C.ar   1 LIG      -0.13100
      2 C2        -66.8088   -5.6913  -45.5339 C.ar   1 LIG       0.28900
      3 C3        -66.1910   -7.9002  -45.0920 C.ar   1 LIG       0.28900
      4 C4        -65.8780   -6.9896  -47.1511 C.ar   1 LIG       0.50700
      5 N1        -66.3885   -5.7904  -46.8121 N.ar   1 LIG      -0.71900
      6 N2        -65.7513   -8.0694  -46.3563 N.ar   1 LIG      -0.71900
      7 H1        -67.0791   -6.6153  -43.6006 H      1 LIG       0.11500
      8 H2        -67.2212   -4.7277  -45.2548 H      1 LIG       0.11400
      9 H3        -66.0920   -8.7667  -44.4471 H      1 LIG       0.11400
     10 H4        -65.5335   -7.0977  -48.1723 H      1 LIG       0.14100
@<TRIPOS>BOND
      1       1       2 ar
      2       1       3 ar
      3       2       5 ar
      4       3       6 ar
      5       4       5 ar
      6       4       6 ar
      7       1       7 1
      8       2       8 1
      9       3       9 1
     10       4      10 1
@<TRIPOS>ALT_TYPE
CGenFF_4.0_ALT_TYPE_SET
CGenFF_4.0 1 CG2R61 2 CG2R61 3 CG2R61 4 CG2R64 5 NG2R62 6 NG2R62 7 HGR61 8 HGR62 9 HGR62 10 HGR62
@<TRIPOS>MOLECULE
pyrimidine
 10 10 0 0 0
****
USER_CHARGES
INVALID_CHARGES
Pose:  12 Cluster:  12 Fr_nu:  71523 TotEn:   -10.86
@<TRIPOS>ATOM
      1 C1        -65.6543   -7.6293  -43.6122 C.ar   1 LIG      -0.13100
      2 C2        -64.5766   -7.2372  -44.3799 C.ar   1 LIG       0.28900
      3 C3        -66.6518   -8.3052  -44.2845 C.ar   1 LIG       0.28900
      4 C4        -65.5081   -8.1481  -46.2426 C.ar   1 LIG       0.50700
      5 N1        -64.4705   -7.4809  -45.7026 N.ar   1 LIG      -0.71900
      6 N2        -66.6115   -8.5827  -45.6042 N.ar   1 LIG      -0.71900
      7 H1        -65.7133   -7.4202  -42.5525 H      1 LIG       0.11500
      8 H2        -63.7440   -6.6999  -43.9391 H      1 LIG       0.11400
      9 H3        -67.5384   -8.6524  -43.7649 H      1 LIG       0.11400
     10 H4        -65.4498   -8.3566  -47.3039 H      1 LIG       0.14100
@<TRIPOS>BOND
      1       1       2 ar
      2       1       3 ar
      3       2       5 ar
      4       3       6 ar
      5       4       5 ar
      6       4       6 ar
      7       1       7 1
      8       2       8 1
      9       3       9 1
     10       4      10 1
@<TRIPOS>ALT_TYPE
CGenFF_4.0_ALT_TYPE_SET
CGenFF_4.0 1 CG2R61 2 CG2R61 3 CG2R61 4 CG2R64 5 NG2R62 6 NG2R62 7 HGR61 8 HGR62 9 HGR62 10 HGR62
@<TRIPOS>MOLECULE
pyrimidine
 10 10 0 0 0
****
USER_CHARGES
INVALID_CHARGES
Pose:  13 Cluster:  13 Fr_nu:  34662 TotEn:    -9.86
@<TRIPOS>ATOM
      1 C1        -51.8227    3.7357  -32.6206 C.ar   1 LIG      -0.13100
      2 C2        -51.1209    4.2410  -33.6960 C.ar   1 LIG       0.28900
      3 C3        -53.1836    3.9632  -32.6357 C.ar   1 LIG       0.28900
      4 C4        -53.0269    5.0742  -34.6126 C.ar   1 LIG       0.50700
      5 N1        -51.6932    4.9177  -34.7133 N.ar   1 LIG      -0.71900
      6 N2        -53.8212    4.6312  -33.6194 N.ar   1 LIG      -0.71900
      7 H1        -51.3376    3.1965  -31.8180 H      1 LIG       0.11500
      8 H2        -50.0466    4.1119  -33.7713 H      1 LIG       0.11400
      9 H3        -53.8182    3.6043  -31.8326 H      1 LIG       0.11400
     10 H4        -53.5127    5.6149  -35.4156 H      1 LIG       0.14100
@<TRIPOS>BOND
      1       1       2 ar
      2       1       3 ar
      3       2       5 ar
      4       3       6 ar
      5       4       5 ar
      6       4       6 ar
      7       1       7 1
      8       2       8 1
      9       3       9 1
     10       4      10 1
@<TRIPOS>ALT_TYPE
CGenFF_4.0_ALT_TYPE_SET
CGenFF_4.0 1 CG2R61 2 CG2R61 3 CG2R61 4 CG2R64 5 NG2R62 6 NG2R62 7 HGR61 8 HGR62 9 HGR62 10 HGR62
@<TRIPOS>MOLECULE
pyrimidine
 10 10 0 0 0
****
USER_CHARGES
INVALID_CHARGES
Pose:  14 Cluster:  14 Fr_nu: 201746 TotEn:    -8.94
@<TRIPOS>ATOM
      1 C1        -73.1154  -25.1447  -42.7623 C.ar   1 LIG      -0.13100
      2 C2        -73.1629  -24.7423  -44.0816 C.ar   1 LIG       0.28900
      3 C3        -71.9346  -24.8796  -42.0995 C.ar   1 LIG       0.28900
      4 C4        -71.0451  -23.9253  -43.9609 C.ar   1 LIG       0.50700
      5 N1        -72.1424  -24.1276  -44.7148 N.ar   1 LIG      -0.71900
      6 N2        -70.8751  -24.2695  -42.6701 N.ar   1 LIG      -0.71900
      7 H1        -73.9494  -25.6360  -42.2795 H      1 LIG       0.11500
      8 H2        -74.0496  -24.9082  -44.6836 H      1 LIG       0.11400
      9 H3        -71.8035  -25.1597  -41.0599 H      1 LIG       0.11400
     10 H4        -70.2095  -23.4343  -44.4445 H      1 LIG       0.14100
@<TRIPOS>BOND
      1       1       2 ar
      2       1       3 ar
      3       2       5 ar
      4       3       6 ar
      5       4       5 ar
      6       4       6 ar
      7       1       7 1
      8       2       8 1
      9       3       9 1
     10       4      10 1
@<TRIPOS>ALT_TYPE
CGenFF_4.0_ALT_TYPE_SET
CGenFF_4.0 1 CG2R61 2 CG2R61 3 CG2R61 4 CG2R64 5 NG2R62 6 NG2R62 7 HGR61 8 HGR62 9 HGR62 10 HGR62
@<TRIPOS>MOLECULE
pyrimidine
 10 10 0 0 0
****
USER_CHARGES
INVALID_CHARGES
Pose:  15 Cluster:  15 Fr_nu: 542442 TotEn:    -8.30
@<TRIPOS>ATOM
      1 C1        -64.4452   -8.3113  -45.1425 C.ar   1 LIG      -0.13100
      2 C2        -65.2629   -7.6468  -46.0338 C.ar   1 LIG       0.28900
      3 C3        -64.9019   -8.3685  -43.8417 C.ar   1 LIG       0.28900
      4 C4        -66.7731   -7.2021  -44.3941 C.ar   1 LIG       0.50700
      5 N1        -66.4378   -7.0783  -45.6924 N.ar   1 LIG      -0.71900
      6 N2        -66.0653   -7.8227  -43.4309 N.ar   1 LIG      -0.71900
      7 H1        -63.5073   -8.7581  -45.4440 H      1 LIG       0.11500
      8 H2        -64.9872   -7.5503  -47.0783 H      1 LIG       0.11400
      9 H3        -64.3271   -8.8693  -43.0702 H      1 LIG       0.11400
     10 H4        -67.7116   -6.7539  -44.0917 H      1 LIG       0.14100
@<TRIPOS>BOND
      1       1       2 ar
      2       1       3 ar
      3       2       5 ar
      4       3       6 ar
      5       4       5 ar
      6       4       6 ar
      7       1       7 1
      8       2       8 1
      9       3       9 1
     10       4      10 1
@<TRIPOS>ALT_TYPE
CGenFF_4.0_ALT_TYPE_SET
CGenFF_4.0 1 CG2R61 2 CG2R61 3 CG2R61 4 CG2R64 5 NG2R62 6 NG2R62 7 HGR61 8 HGR62 9 HGR62 10 HGR62
@<TRIPOS>MOLECULE
naphtalene
 18 19 0 0 0
****
USER_CHARGES
INVALID_CHARGES
Pose:   1 Cluster:   1 Fr_nu:  53693 TotEn:   -15.15
@<TRIPOS>ATOM
      1 C1        -69.9291   -6.9974  -46.0477 C.ar   1 LIG      -0.11500
      2 C2        -70.0579   -7.8244  -44.9358 C.ar   1 LIG      -0.11500
      3 C3        -65.1156   -6.8228  -45.3601 C.ar   1 LIG      -0.11500
      4 C4        -65.2445   -7.6498  -44.2482 C.ar   1 LIG      -0.11500
      5 C5        -68.6696   -6.5390  -46.4352 C.ar   1 LIG      -0.11700
      6 C6        -68.9279   -8.1961  -44.2070 C.ar   1 LIG      -0.11700
      7 C7        -66.2458   -6.4511  -46.0890 C.ar   1 LIG      -0.11700
      8 C8        -66.5040   -8.1082  -43.8606 C.ar   1 LIG      -0.11700
      9 C9        -67.5213   -6.9031  -45.7133 C.ar   1 LIG       0.00400
     10 C10       -67.6523   -7.7440  -44.5825 C.ar   1 LIG       0.00400
     11 H1        -70.8092   -6.7079  -46.6144 H      1 LIG       0.11500
     12 H2        -71.0388   -8.1809  -44.6352 H      1 LIG       0.11500
     13 H3        -64.1348   -6.4660  -45.6614 H      1 LIG       0.11500
     14 H4        -64.3642   -7.9378  -43.6811 H      1 LIG       0.11500
     15 H5        -68.5927   -5.8932  -47.3074 H      1 LIG       0.11500
     16 H6        -69.0520   -8.8438  -43.3416 H      1 LIG       0.11500
     17 H7        -66.1213   -5.8042  -46.9548 H      1 LIG       0.11500
     18 H8        -66.5812   -8.7535  -42.9879 H      1 LIG       0.11500
@<TRIPOS>BOND
      1       1       2 ar
      2       1       5 ar
      3       2       6 ar
      4       3       4 ar
      5       3       7 ar
      6       4       8 ar
      7       5       9 ar
      8       6      10 ar
      9       7       9 ar
     10       8      10 ar
     11       9      10 ar
     12       1      11 1
     13       2      12 1
     14       3      13 1
     15       4      14 1
     16       5      15 1
     17       6      16 1
     18       7      17 1
     19       8      18 1
@<TRIPOS>ALT_TYPE
CGenFF_4.0_ALT_TYPE_SET
CGenFF_4.0 1 CG2R61 2 CG2R61 3 CG2R61 4 CG2R61 5 CG2R61 6 CG2R61 7 CG2R61 8 CG2R61 9 CG2R61 10 CG2R61 11 HGR61 12 HGR61 13 HGR61 14 HGR61 15 HGR61 16 HGR61 17 HGR61 18 HGR61
@<TRIPOS>MOLECULE
naphtalene
 18 19 0 0 0
****
USER_CHARGES
INVALID_CHARGES
Pose:   2 Cluster:   2 Fr_nu:  28243 TotEn:   -14.08
@<TRIPOS>ATOM
      1 C1        -64.6834   -7.3676  -48.1441 C.ar   1 LIG      -0.11500
      2 C2        -65.9869   -6.9046  -48.2962 C.ar   1 LIG      -0.11500
      3 C3        -65.5745   -8.3358  -43.4599 C.ar   1 LIG      -0.11500
      4 C4        -66.8780   -7.8727  -43.6122 C.ar   1 LIG      -0.11500
      5 C5        -64.2503   -7.8404  -46.9049 C.ar   1 LIG      -0.11700
      6 C6        -66.8624   -6.9124  -47.2101 C.ar   1 LIG      -0.11700
      7 C7        -64.6990   -8.3280  -44.5462 C.ar   1 LIG      -0.11700
      8 C8        -67.3112   -7.3999  -44.8513 C.ar   1 LIG      -0.11700
      9 C9        -65.1180   -7.8556  -45.8006 C.ar   1 LIG       0.00400
     10 C10       -66.4435   -7.3847  -45.9555 C.ar   1 LIG       0.00400
     11 H1        -64.0021   -7.3607  -48.9898 H      1 LIG       0.11500
     12 H2        -66.3232   -6.5370  -49.2614 H      1 LIG       0.11500
     13 H3        -65.2376   -8.7037  -42.4948 H      1 LIG       0.11500
     14 H4        -67.5584   -7.8785  -42.7657 H      1 LIG       0.11500
     15 H5        -63.2269   -8.1971  -46.8089 H      1 LIG       0.11500
     16 H6        -67.8771   -6.5463  -47.3521 H      1 LIG       0.11500
     17 H7        -63.6846   -8.6949  -44.4042 H      1 LIG       0.11500
     18 H8        -68.3344   -7.0423  -44.9473 H      1 LIG       0.11500
@<TRIPOS>BOND
      1       1       2 ar
      2       1       5 ar
      3       2       6 ar
      4       3       4 ar
      5       3       7 ar
      6       4       8 ar
      7       5       9 ar
      8       6      10 ar
      9       7       9 ar
     10       8      10 ar
     11       9      10 ar
     12       1      11 1
     13       2      12 1
     14       3      13 1
     15       4      14 1
     16       5      15 1
     17       6      16 1
     18       7      17 1
     19       8      18 1
@<TRIPOS>ALT_TYPE
CGenFF_4.0_ALT_TYPE_SET
CGenFF_4.0 1 CG2R61 2 CG2R61 3 CG2R61 4 CG2R61 5 CG2R61 6 CG2R61 7 CG2R61 8 CG2R61 9 CG2R61 10 CG2R61 11 HGR61 12 HGR61 13 HGR61 14 HGR61 15 HGR61 16 HGR61 17 HGR61 18 HGR61
@<TRIPOS>MOLECULE
naphtalene
 18 19 0 0 0
****
USER_CHARGES
INVALID_CHARGES
Pose:   3 Cluster:   3 Fr_nu:  11730 TotEn:   -14.00
@<TRIPOS>ATOM
      1 C1        -73.8908  -26.7685  -46.7543 C.ar   1 LIG      -0.11500
      2 C2        -74.9487  -26.3089  -45.9755 C.ar   1 LIG      -0.11500
      3 C3        -70.7297  -24.8984  -43.5633 C.ar   1 LIG      -0.11500
      4 C4        -71.7877  -24.4388  -42.7846 C.ar   1 LIG      -0.11500
      5 C5        -72.5751  -26.5350  -46.3531 C.ar   1 LIG      -0.11700
      6 C6        -74.6952  -25.6141  -44.7927 C.ar   1 LIG      -0.11700
      7 C7        -70.9833  -25.5933  -44.7462 C.ar   1 LIG      -0.11700
      8 C8        -73.1034  -24.6722  -43.1858 C.ar   1 LIG      -0.11700
      9 C9        -72.3013  -25.8373  -45.1653 C.ar   1 LIG       0.00400
     10 C10       -73.3772  -25.3699  -44.3735 C.ar   1 LIG       0.00400
     11 H1        -74.0888  -27.3089  -47.6754 H      1 LIG       0.11500
     12 H2        -75.9726  -26.4915  -46.2887 H      1 LIG       0.11500
     13 H3        -69.7054  -24.7162  -43.2506 H      1 LIG       0.11500
     14 H4        -71.5891  -23.8973  -41.8644 H      1 LIG       0.11500
     15 H5        -71.7638  -26.9030  -46.9777 H      1 LIG       0.11500
     16 H6        -75.5375  -25.2645  -44.1993 H      1 LIG       0.11500
     17 H7        -70.1409  -25.9435  -45.3390 H      1 LIG       0.11500
     18 H8        -73.9149  -24.3036  -42.5617 H      1 LIG       0.11500
@<TRIPOS>BOND
      1       1       2 ar
      2       1       5 ar
      3       2       6 ar
      4       3       4 ar
      5       3       7 ar
      6       4       8 ar
      7       5       9 ar
      8       6      10 ar
      9       7       9 ar
     10       8      10 ar
     11       9      10 ar
     12       1      11 1
     13       2      12 1
     14       3      13 1
     15       4      14 1
     16       5      15 1
     17       6      16 1
     18       7      17 1
     19       8      18 1
@<TRIPOS>ALT_TYPE
CGenFF_4.0_ALT_TYPE_SET
CGenFF_4.0 1 CG2R61 2 CG2R61 3 CG2R61 4 CG2R61 5 CG2R61 6 CG2R61 7 CG2R61 8 CG2R61 9 CG2R61 10 CG2R61 11 HGR61 12 HGR61 13 HGR61 14 HGR61 15 HGR61 16 HGR61 17 HGR61 18 HGR61
@<TRIPOS>MOLECULE
naphtalene
 18 19 0 0 0
****
USER_CHARGES
INVALID_CHARGES
Pose:   4 Cluster:   4 Fr_nu:  38073 TotEn:   -12.77
@<TRIPOS>ATOM
      1 C1        -55.0243    5.8983  -36.9667 C.ar   1 LIG      -0.11500
      2 C2        -55.9393    5.6892  -35.9391 C.ar   1 LIG      -0.11500
      3 C3        -51.4322    4.3225  -34.0881 C.ar   1 LIG      -0.11500
      4 C4        -52.3473    4.1135  -33.0606 C.ar   1 LIG      -0.11500
      5 C5        -53.6733    5.6121  -36.7679 C.ar   1 LIG      -0.11700
      6 C6        -55.5071    5.1932  -34.7090 C.ar   1 LIG      -0.11700
      7 C7        -51.8645    4.8186  -35.3184 C.ar   1 LIG      -0.11700
      8 C8        -53.6982    4.3997  -33.2593 C.ar   1 LIG      -0.11700
      9 C9        -53.2205    5.1122  -35.5360 C.ar   1 LIG       0.00400
     10 C10       -54.1511    4.8996  -34.4912 C.ar   1 LIG       0.00400
     11 H1        -55.3613    6.2850  -37.9240 H      1 LIG       0.11500
     12 H2        -56.9909    5.9121  -36.0950 H      1 LIG       0.11500
     13 H3        -50.3803    4.0996  -33.9329 H      1 LIG       0.11500
     14 H4        -52.0095    3.7281  -32.1031 H      1 LIG       0.11500
     15 H5        -52.9758    5.7837  -37.5851 H      1 LIG       0.11500
     16 H6        -56.2400    5.0369  -33.9200 H      1 LIG       0.11500
     17 H7        -51.1316    4.9739  -36.1074 H      1 LIG       0.11500
     18 H8        -54.3959    4.2289  -32.4419 H      1 LIG       0.11500
@<TRIPOS>BOND
      1       1       2 ar
      2       1       5 ar
      3       2       6 ar
      4       3       4 ar
      5       3       7 ar
      6       4       8 ar
      7       5       9 ar
      8       6      10 ar
      9       7       9 ar
     10       8      10 ar
     11       9      10 ar
     12       1      11 1
     13       2      12 1
     14       3      13 1
     15       4      14 1
     16       5      15 1
     17       6      16 1
     18       7      17 1
     19       8      18 1
@<TRIPOS>ALT_TYPE
CGenFF_4.0_ALT_TYPE_SET
CGenFF_4.0 1 CG2R61 2 CG2R61 3 CG2R61 4 CG2R61 5 CG2R61 6 CG2R61 7 CG2R61 8 CG2R61 9 CG2R61 10 CG2R61 11 HGR61 12 HGR61 13 HGR61 14 HGR61 15 HGR61 16 HGR61 17 HGR61 18 HGR61
@<TRIPOS>MOLECULE
naphtalene
 18 19 0 0 0
****
USER_CHARGES
INVALID_CHARGES
Pose:   5 Cluster:   5 Fr_nu:   6438 TotEn:   -12.73
@<TRIPOS>ATOM
      1 C1        -68.8402  -25.8486  -40.7726 C.ar   1 LIG      -0.11500
      2 C2        -69.5197  -27.0236  -40.4650 C.ar   1 LIG      -0.11500
      3 C3        -72.5267  -24.4654  -43.6309 C.ar   1 LIG      -0.11500
      4 C4        -73.2060  -25.6404  -43.3232 C.ar   1 LIG      -0.11500
      5 C5        -69.4143  -24.9155  -41.6365 C.ar   1 LIG      -0.11700
      6 C6        -70.7757  -27.2700  -41.0199 C.ar   1 LIG      -0.11700
      7 C7        -71.2706  -24.2189  -43.0758 C.ar   1 LIG      -0.11700
      8 C8        -72.6321  -26.5736  -42.4594 C.ar   1 LIG      -0.11700
      9 C9        -70.6777  -25.1471  -42.2044 C.ar   1 LIG       0.00400
     10 C10       -71.3686  -26.3420  -41.8915 C.ar   1 LIG       0.00400
     11 H1        -67.8622  -25.6576  -40.3407 H      1 LIG       0.11500
     12 H2        -69.0720  -27.7492  -39.7921 H      1 LIG       0.11500
     13 H3        -72.9739  -23.7391  -44.3037 H      1 LIG       0.11500
     14 H4        -74.1834  -25.8316  -43.7565 H      1 LIG       0.11500
     15 H5        -68.8648  -24.0041  -41.8632 H      1 LIG       0.11500
     16 H6        -71.2890  -28.1949  -40.7651 H      1 LIG       0.11500
     17 H7        -70.7579  -23.2937  -43.3301 H      1 LIG       0.11500
     18 H8        -73.1810  -27.4855  -42.2331 H      1 LIG       0.11500
@<TRIPOS>BOND
      1       1       2 ar
      2       1       5 ar
      3       2       6 ar
      4       3       4 ar
      5       3       7 ar
      6       4       8 ar
      7       5       9 ar
      8       6      10 ar
      9       7       9 ar
     10       8      10 ar
     11       9      10 ar
     12       1      11 1
     13       2      12 1
     14       3      13 1
     15       4      14 1
     16       5      15 1
     17       6      16 1
     18       7      17 1
     19       8      18 1
@<TRIPOS>ALT_TYPE
CGenFF_4.0_ALT_TYPE_SET
CGenFF_4.0 1 CG2R61 2 CG2R61 3 CG2R61 4 CG2R61 5 CG2R61 6 CG2R61 7 CG2R61 8 CG2R61 9 CG2R61 10 CG2R61 11 HGR61 12 HGR61 13 HGR61 14 HGR61 15 HGR61 16 HGR61 17 HGR61 18 HGR61
@<TRIPOS>MOLECULE
naphtalene
 18 19 0 0 0
****
USER_CHARGES
INVALID_CHARGES
Pose:   6 Cluster:   6 Fr_nu: 312517 TotEn:   -12.27
@<TRIPOS>ATOM
      1 C1        -75.8557  -25.9940  -46.4095 C.ar   1 LIG      -0.11500
      2 C2        -75.2567  -26.3748  -47.6066 C.ar   1 LIG      -0.11500
      3 C3        -71.7989  -27.1843  -44.0014 C.ar   1 LIG      -0.11500
      4 C4        -71.2001  -27.5651  -45.1986 C.ar   1 LIG      -0.11500
      5 C5        -75.1493  -26.0983  -45.2108 C.ar   1 LIG      -0.11700
      6 C6        -73.9493  -26.8614  -47.6098 C.ar   1 LIG      -0.11700
      7 C7        -73.1065  -26.6976  -43.9982 C.ar   1 LIG      -0.11700
      8 C8        -71.9064  -27.4609  -46.3973 C.ar   1 LIG      -0.11700
      9 C9        -73.8323  -26.5860  -45.1954 C.ar   1 LIG       0.00400
     10 C10       -73.2234  -26.9733  -46.4127 C.ar   1 LIG       0.00400
     11 H1        -76.8738  -25.6158  -46.4075 H      1 LIG       0.11500
     12 H2        -75.8074  -26.2930  -48.5391 H      1 LIG       0.11500
     13 H3        -71.2486  -27.2658  -43.0683 H      1 LIG       0.11500
     14 H4        -70.1825  -27.9446  -45.1998 H      1 LIG       0.11500
     15 H5        -75.6375  -25.7951  -44.2869 H      1 LIG       0.11500
     16 H6        -73.5008  -27.1528  -48.5573 H      1 LIG       0.11500
     17 H7        -73.5544  -26.4056  -43.0508 H      1 LIG       0.11500
     18 H8        -71.4186  -27.7648  -47.3212 H      1 LIG       0.11500
@<TRIPOS>BOND
      1       1       2 ar
      2       1       5 ar
      3       2       6 ar
      4       3       4 ar
      5       3       7 ar
      6       4       8 ar
      7       5       9 ar
      8       6      10 ar
      9       7       9 ar
     10       8      10 ar
     11       9      10 ar
     12       1      11 1
     13       2      12 1
     14       3      13 1
     15       4      14 1
     16       5      15 1
     17       6      16 1
     18       7      17 1
     19       8      18 1
@<TRIPOS>ALT_TYPE
CGenFF_4.0_ALT_TYPE_SET
CGenFF_4.0 1 CG2R61 2 CG2R61 3 CG2R61 4 CG2R61 5 CG2R61 6 CG2R61 7 CG2R61 8 CG2R61 9 CG2R61 10 CG2R61 11 HGR61 12 HGR61 13 HGR61 14 HGR61 15 HGR61 16 HGR61 17 HGR61 18 HGR61
@<TRIPOS>MOLECULE
naphtalene
 18 19 0 0 0
****
USER_CHARGES
INVALID_CHARGES
Pose:   7 Cluster:   7 Fr_nu:  20622 TotEn:   -12.17
@<TRIPOS>ATOM
      1 C1        -65.2510    0.8430  -27.2873 C.ar   1 LIG      -0.11500
      2 C2        -64.5657    1.9091  -26.7123 C.ar   1 LIG      -0.11500
      3 C3        -62.3956   -2.2842  -24.8914 C.ar   1 LIG      -0.11500
      4 C4        -61.7104   -1.2180  -24.3165 C.ar   1 LIG      -0.11500
      5 C5        -64.8862   -0.4684  -26.9812 C.ar   1 LIG      -0.11700
      6 C6        -63.5131    1.6681  -25.8290 C.ar   1 LIG      -0.11700
      7 C7        -63.4484   -2.0431  -25.7747 C.ar   1 LIG      -0.11700
      8 C8        -62.0751    0.0934  -24.6226 C.ar   1 LIG      -0.11700
      9 C9        -63.8290   -0.7296  -26.0942 C.ar   1 LIG       0.00400
     10 C10       -63.1322    0.3546  -25.5095 C.ar   1 LIG       0.00400
     11 H1        -66.0700    1.0313  -27.9753 H      1 LIG       0.11500
     12 H2        -64.8507    2.9297  -26.9511 H      1 LIG       0.11500
     13 H3        -62.1112   -3.3052  -24.6529 H      1 LIG       0.11500
     14 H4        -60.8906   -1.4068  -23.6297 H      1 LIG       0.11500
     15 H5        -65.4356   -1.2863  -27.4428 H      1 LIG       0.11500
     16 H6        -62.9918    2.5167  -25.3909 H      1 LIG       0.11500
     17 H7        -63.9700   -2.8918  -26.2120 H      1 LIG       0.11500
     18 H8        -61.5253    0.9115  -24.1617 H      1 LIG       0.11500
@<TRIPOS>BOND
      1       1       2 ar
      2       1       5 ar
      3       2       6 ar
      4       3       4 ar
      5       3       7 ar
      6       4       8 ar
      7       5       9 ar
      8       6      10 ar
      9       7       9 ar
     10       8      10 ar
     11       9      10 ar
     12       1      11 1
     13       2      12 1
     14       3      13 1
     15       4      14 1
     16       5      15 1
     17       6      16 1
     18       7      17 1
     19       8      18 1
@<TRIPOS>ALT_TYPE
CGenFF_4.0_ALT_TYPE_SET
CGenFF_4.0 1 CG2R61 2 CG2R61 3 CG2R61 4 CG2R61 5 CG2R61 6 CG2R61 7 CG2R61 8 CG2R61 9 CG2R61 10 CG2R61 11 HGR61 12 HGR61 13 HGR61 14 HGR61 15 HGR61 16 HGR61 17 HGR61 18 HGR61
@<TRIPOS>MOLECULE
naphtalene
 18 19 0 0 0
****
USER_CHARGES
INVALID_CHARGES
Pose:   8 Cluster:   8 Fr_nu: 113092 TotEn:   -11.97
@<TRIPOS>ATOM
      1 C1        -64.3353  -18.4225  -11.9027 C.ar   1 LIG      -0.11500
      2 C2        -64.2133  -19.7831  -12.1689 C.ar   1 LIG      -0.11500
      3 C3        -65.2660  -17.5863  -16.6045 C.ar   1 LIG      -0.11500
      4 C4        -65.1439  -18.9469  -16.8706 C.ar   1 LIG      -0.11500
      5 C5        -64.6276  -17.5320  -12.9362 C.ar   1 LIG      -0.11700
      6 C6        -64.3830  -20.2584  -13.4694 C.ar   1 LIG      -0.11700
      7 C7        -65.0963  -17.1109  -15.3039 C.ar   1 LIG      -0.11700
      8 C8        -64.8516  -19.8374  -15.8372 C.ar   1 LIG      -0.11700
      9 C9        -64.8017  -17.9930  -14.2514 C.ar   1 LIG       0.00400
     10 C10       -64.6775  -19.3765  -14.5220 C.ar   1 LIG       0.00400
     11 H1        -64.2025  -18.0529  -10.8901 H      1 LIG       0.11500
     12 H2        -63.9860  -20.4755  -11.3636 H      1 LIG       0.11500
     13 H3        -65.4935  -16.8932  -17.4096 H      1 LIG       0.11500
     14 H4        -65.2754  -19.3157  -17.8836 H      1 LIG       0.11500
     15 H5        -64.7180  -16.4727  -12.7051 H      1 LIG       0.11500
     16 H6        -64.2836  -21.3260  -13.6545 H      1 LIG       0.11500
     17 H7        -65.1965  -16.0435  -15.1190 H      1 LIG       0.11500
     18 H8        -64.7604  -20.8968  -16.0683 H      1 LIG       0.11500
@<TRIPOS>BOND
      1       1       2 ar
      2       1       5 ar
      3       2       6 ar
      4       3       4 ar
      5       3       7 ar
      6       4       8 ar
      7       5       9 ar
      8       6      10 ar
      9       7       9 ar
     10       8      10 ar
     11       9      10 ar
     12       1      11 1
     13       2      12 1
     14       3      13 1
     15       4      14 1
     16       5      15 1
     17       6      16 1
     18       7      17 1
     19       8      18 1
@<TRIPOS>ALT_TYPE
CGenFF_4.0_ALT_TYPE_SET
CGenFF_4.0 1 CG2R61 2 CG2R61 3 CG2R61 4 CG2R61 5 CG2R61 6 CG2R61 7 CG2R61 8 CG2R61 9 CG2R61 10 CG2R61 11 HGR61 12 HGR61 13 HGR61 14 HGR61 15 HGR61 16 HGR61 17 HGR61 18 HGR61
@<TRIPOS>MOLECULE
naphtalene
 18 19 0 0 0
****
USER_CHARGES
INVALID_CHARGES
Pose:   9 Cluster:   9 Fr_nu:  52844 TotEn:   -11.68
@<TRIPOS>ATOM
      1 C1        -53.2865  -11.2958  -51.1020 C.ar   1 LIG      -0.11500
      2 C2        -52.4286  -10.3061  -51.5722 C.ar   1 LIG      -0.11500
      3 C3        -56.9093   -8.0548  -50.8915 C.ar   1 LIG      -0.11500
      4 C4        -56.0512   -7.0652  -51.3617 C.ar   1 LIG      -0.11500
      5 C5        -54.6165  -10.9881  -50.8138 C.ar   1 LIG      -0.11700
      6 C6        -52.8970   -9.0050  -51.7561 C.ar   1 LIG      -0.11700
      7 C7        -56.4408   -9.3561  -50.7078 C.ar   1 LIG      -0.11700
      8 C8        -54.7213   -7.3728  -51.6500 C.ar   1 LIG      -0.11700
      9 C9        -55.1052   -9.6836  -50.9928 C.ar   1 LIG       0.00400
     10 C10       -54.2326   -8.6772  -51.4709 C.ar   1 LIG       0.00400
     11 H1        -52.9211  -12.3085  -50.9586 H      1 LIG       0.11500
     12 H2        -51.3935  -10.5468  -51.7966 H      1 LIG       0.11500
     13 H3        -57.9448   -7.8148  -50.6671 H      1 LIG       0.11500
     14 H4        -56.4168   -6.0524  -51.5036 H      1 LIG       0.11500
     15 H5        -55.2692  -11.7776  -50.4469 H      1 LIG       0.11500
     16 H6        -52.2088   -8.2473  -52.1251 H      1 LIG       0.11500
     17 H7        -57.1294  -10.1137  -50.3395 H      1 LIG       0.11500
     18 H8        -54.0682   -6.5833  -52.0162 H      1 LIG       0.11500
@<TRIPOS>BOND
      1       1       2 ar
      2       1       5 ar
      3       2       6 ar
      4       3       4 ar
      5       3       7 ar
      6       4       8 ar
      7       5       9 ar
      8       6      10 ar
      9       7       9 ar
     10       8      10 ar
     11       9      10 ar
     12       1      11 1
     13       2      12 1
     14       3      13 1
     15       4      14 1
     16       5      15 1
     17       6      16 1
     18       7      17 1
     19       8      18 1
@<TRIPOS>ALT_TYPE
CGenFF_4.0_ALT_TYPE_SET
CGenFF_4.0 1 CG2R61 2 CG2R61 3 CG2R61 4 CG2R61 5 CG2R61 6 CG2R61 7 CG2R61 8 CG2R61 9 CG2R61 10 CG2R61 11 HGR61 12 HGR61 13 HGR61 14 HGR61 15 HGR61 16 HGR61 17 HGR61 18 HGR61
@<TRIPOS>MOLECULE
naphtalene
 18 19 0 0 0
****
USER_CHARGES
INVALID_CHARGES
Pose:  10 Cluster:  10 Fr_nu: 163733 TotEn:   -11.57
@<TRIPOS>ATOM
      1 C1        -51.5064    3.4540  -33.0564 C.ar   1 LIG      -0.11500
      2 C2        -52.8115    3.4036  -32.5759 C.ar   1 LIG      -0.11500
      3 C3        -52.5085    7.6320  -35.3396 C.ar   1 LIG      -0.11500
      4 C4        -53.8136    7.5815  -34.8590 C.ar   1 LIG      -0.11500
      5 C5        -51.1001    4.5164  -33.8644 C.ar   1 LIG      -0.11700
      6 C6        -53.7153    4.4153  -32.9013 C.ar   1 LIG      -0.11700
      7 C7        -51.6047    6.6202  -35.0141 C.ar   1 LIG      -0.11700
      8 C8        -54.2201    6.5192  -34.0511 C.ar   1 LIG      -0.11700
      9 C9        -51.9965    5.5434  -34.2021 C.ar   1 LIG       0.00400
     10 C10       -53.3237    5.4921  -33.7134 C.ar   1 LIG       0.00400
     11 H1        -50.8034    2.6658  -32.8032 H      1 LIG       0.11500
     12 H2        -53.1268    2.5763  -31.9467 H      1 LIG       0.11500
     13 H3        -52.1926    8.4593  -35.9688 H      1 LIG       0.11500
     14 H4        -54.5166    8.3692  -35.1137 H      1 LIG       0.11500
     15 H5        -50.0751    4.5349  -34.2291 H      1 LIG       0.11500
     16 H6        -54.7304    4.3558  -32.5141 H      1 LIG       0.11500
     17 H7        -50.5895    6.6804  -35.4007 H      1 LIG       0.11500
     18 H8        -55.2453    6.5000  -33.6868 H      1 LIG       0.11500
@<TRIPOS>BOND
      1       1       2 ar
      2       1       5 ar
      3       2       6 ar
      4       3       4 ar
      5       3       7 ar
      6       4       8 ar
      7       5       9 ar
      8       6      10 ar
      9       7       9 ar
     10       8      10 ar
     11       9      10 ar
     12       1      11 1
     13       2      12 1
     14       3      13 1
     15       4      14 1
     16       5      15 1
     17       6      16 1
     18       7      17 1
     19       8      18 1
@<TRIPOS>ALT_TYPE
CGenFF_4.0_ALT_TYPE_SET
CGenFF_4.0 1 CG2R61 2 CG2R61 3 CG2R61 4 CG2R61 5 CG2R61 6 CG2R61 7 CG2R61 8 CG2R61 9 CG2R61 10 CG2R61 11 HGR61 12 HGR61 13 HGR61 14 HGR61 15 HGR61 16 HGR61 17 HGR61 18 HGR61
@<TRIPOS>MOLECULE
naphtalene
 18 19 0 0 0
****
USER_CHARGES
INVALID_CHARGES
Pose:  11 Cluster:  11 Fr_nu:  29946 TotEn:   -11.30
@<TRIPOS>ATOM
      1 C1        -61.1891  -22.3875  -22.8468 C.ar   1 LIG      -0.11500
      2 C2        -61.8509  -22.1725  -24.0520 C.ar   1 LIG      -0.11500
      3 C3        -57.1819  -23.6896  -25.2798 C.ar   1 LIG      -0.11500
      4 C4        -57.8438  -23.4745  -26.4850 C.ar   1 LIG      -0.11500
      5 C5        -59.8622  -22.8187  -22.8458 C.ar   1 LIG      -0.11700
      6 C6        -61.1886  -22.3877  -25.2608 C.ar   1 LIG      -0.11700
      7 C7        -57.8443  -23.4743  -24.0709 C.ar   1 LIG      -0.11700
      8 C8        -59.1707  -23.0434  -26.4861 C.ar   1 LIG      -0.11700
      9 C9        -59.1799  -23.0404  -24.0532 C.ar   1 LIG       0.00400
     10 C10       -59.8530  -22.8217  -25.2787 C.ar   1 LIG       0.00400
     11 H1        -61.7055  -22.2204  -21.9061 H      1 LIG       0.11500
     12 H2        -62.8838  -21.8366  -24.0517 H      1 LIG       0.11500
     13 H3        -56.1487  -24.0254  -25.2794 H      1 LIG       0.11500
     14 H4        -57.3274  -23.6432  -27.4254 H      1 LIG       0.11500
     15 H5        -59.3648  -22.9807  -21.8918 H      1 LIG       0.11500
     16 H6        -61.7253  -22.2127  -26.1910 H      1 LIG       0.11500
     17 H7        -57.3072  -23.6485  -23.1410 H      1 LIG       0.11500
     18 H8        -59.6686  -22.8820  -27.4401 H      1 LIG       0.11500
@<TRIPOS>BOND
      1       1       2 ar
      2       1       5 ar
      3       2       6 ar
      4       3       4 ar
      5       3       7 ar
      6       4       8 ar
      7       5       9 ar
      8       6      10 ar
      9       7       9 ar
     10       8      10 ar
     11       9      10 ar
     12       1      11 1
     13       2      12 1
     14       3      13 1
     15       4      14 1
     16       5      15 1
     17       6      16 1
     18       7      17 1
     19       8      18 1
@<TRIPOS>ALT_TYPE
CGenFF_4.0_ALT_TYPE_SET
CGenFF_4.0 1 CG2R61 2 CG2R61 3 CG2R61 4 CG2R61 5 CG2R61 6 CG2R61 7 CG2R61 8 CG2R61 9 CG2R61 10 CG2R61 11 HGR61 12 HGR61 13 HGR61 14 HGR61 15 HGR61 16 HGR61 17 HGR61 18 HGR61
@<TRIPOS>MOLECULE
naphtalene
 18 19 0 0 0
****
USER_CHARGES
INVALID_CHARGES
Pose:  12 Cluster:  12 Fr_nu: 401271 TotEn:   -11.10
@<TRIPOS>ATOM
      1 C1        -68.7565    1.9600  -28.9946 C.ar   1 LIG      -0.11500
      2 C2        -69.6870    1.0198  -28.5624 C.ar   1 LIG      -0.11500
      3 C3        -65.1991   -0.5770  -26.8543 C.ar   1 LIG      -0.11500
      4 C4        -66.1297   -1.5173  -26.4221 C.ar   1 LIG      -0.11500
      5 C5        -67.4064    1.8022  -28.6803 C.ar   1 LIG      -0.11700
      6 C6        -69.2712   -0.0819  -27.8143 C.ar   1 LIG      -0.11700
      7 C7        -65.6150    0.5247  -27.6025 C.ar   1 LIG      -0.11700
      8 C8        -67.4799   -1.3595  -26.7364 C.ar   1 LIG      -0.11700
      9 C9        -66.9699    0.6994  -27.9281 C.ar   1 LIG       0.00400
     10 C10       -67.9163   -0.2567  -27.4886 C.ar   1 LIG       0.00400
     11 H1        -69.0809    2.8178  -29.5765 H      1 LIG       0.11500
     12 H2        -70.7378    1.1434  -28.8079 H      1 LIG       0.11500
     13 H3        -64.1479   -0.7002  -26.6092 H      1 LIG       0.11500
     14 H4        -65.8050   -2.3740  -25.8391 H      1 LIG       0.11500
     15 H5        -66.6966    2.5499  -29.0283 H      1 LIG       0.11500
     16 H6        -70.0159   -0.8047  -27.4874 H      1 LIG       0.11500
     17 H7        -64.8701    1.2469  -27.9300 H      1 LIG       0.11500
     18 H8        -68.1900   -2.1067  -26.3878 H      1 LIG       0.11500
@<TRIPOS>BOND
      1       1       2 ar
      2       1       5 ar
      3       2       6 ar
      4       3       4 ar
      5       3       7 ar
      6       4       8 ar
      7       5       9 ar
      8       6      10 ar
      9       7       9 ar
     10       8      10 ar
     11       9      10 ar
     12       1      11 1
     13       2      12 1
     14       3      13 1
     15       4      14 1
     16       5      15 1
     17       6      16 1
     18       7      17 1
     19       8      18 1
@<TRIPOS>ALT_TYPE
CGenFF_4.0_ALT_TYPE_SET
CGenFF_4.0 1 CG2R61 2 CG2R61 3 CG2R61 4 CG2R61 5 CG2R61 6 CG2R61 7 CG2R61 8 CG2R61 9 CG2R61 10 CG2R61 11 HGR61 12 HGR61 13 HGR61 14 HGR61 15 HGR61 16 HGR61 17 HGR61 18 HGR61
@<TRIPOS>MOLECULE
naphtalene
 18 19 0 0 0
****
USER_CHARGES
INVALID_CHARGES
Pose:  13 Cluster:  13 Fr_nu:   6565 TotEn:   -10.77
@<TRIPOS>ATOM
      1 C1        -74.8754  -28.2912  -46.1402 C.ar   1 LIG      -0.11500
      2 C2        -75.3573  -26.9889  -46.0473 C.ar   1 LIG      -0.11500
      3 C3        -71.6920  -27.3671  -42.5786 C.ar   1 LIG      -0.11500
      4 C4        -72.1740  -26.0648  -42.4858 C.ar   1 LIG      -0.11500
      5 C5        -73.8433  -28.7154  -45.3028 C.ar   1 LIG      -0.11700
      6 C6        -74.8092  -26.1059  -45.1167 C.ar   1 LIG      -0.11700
      7 C7        -72.2403  -28.2502  -43.5093 C.ar   1 LIG      -0.11700
      8 C8        -73.2060  -25.6404  -43.3232 C.ar   1 LIG      -0.11700
      9 C9        -73.2796  -27.8401  -44.3602 C.ar   1 LIG       0.00400
     10 C10       -73.7697  -26.5158  -44.2658 C.ar   1 LIG       0.00400
     11 H1        -75.3022  -28.9780  -46.8653 H      1 LIG       0.11500
     12 H2        -76.1610  -26.6597  -46.6995 H      1 LIG       0.11500
     13 H3        -70.8883  -27.6971  -41.9264 H      1 LIG       0.11500
     14 H4        -71.7459  -25.3780  -41.7615 H      1 LIG       0.11500
     15 H5        -73.4820  -29.7378  -45.3933 H      1 LIG       0.11500
     16 H6        -75.2017  -25.0926  -45.0610 H      1 LIG       0.11500
     17 H7        -71.8481  -29.2635  -43.5642 H      1 LIG       0.11500
     18 H8        -73.5670  -24.6179  -43.2334 H      1 LIG       0.11500
@<TRIPOS>BOND
      1       1       2 ar
      2       1       5 ar
      3       2       6 ar
      4       3       4 ar
      5       3       7 ar
      6       4       8 ar
      7       5       9 ar
      8       6      10 ar
      9       7       9 ar
     10       8      10 ar
     11       9      10 ar
     12       1      11 1
     13       2      12 1
     14       3      13 1
     15       4      14 1
     16       5      15 1
     17       6      16 1
     18       7      17 1
     19       8      18 1
@<TRIPOS>ALT_TYPE
CGenFF_4.0_ALT_TYPE_SET
CGenFF_4.0 1 CG2R61 2 CG2R61 3 CG2R61 4 CG2R61 5 CG2R61 6 CG2R61 7 CG2R61 8 CG2R61 9 CG2R61 10 CG2R61 11 HGR61 12 HGR61 13 HGR61 14 HGR61 15 HGR61 16 HGR61 17 HGR61 18 HGR61
@<TRIPOS>MOLECULE
naphtalene
 18 19 0 0 0
****
USER_CHARGES
INVALID_CHARGES
Pose:  14 Cluster:  14 Fr_nu: 217531 TotEn:   -10.70
@<TRIPOS>ATOM
      1 C1        -70.9432  -28.7747  -42.1361 C.ar   1 LIG      -0.11500
      2 C2        -69.6678  -28.4752  -42.6059 C.ar   1 LIG      -0.11500
      3 C3        -72.2142  -24.1020  -42.6089 C.ar   1 LIG      -0.11500
      4 C4        -70.9388  -23.8027  -43.0786 C.ar   1 LIG      -0.11500
      5 C5        -71.8988  -27.7651  -42.0177 C.ar   1 LIG      -0.11700
      6 C6        -69.3431  -27.1652  -42.9590 C.ar   1 LIG      -0.11700
      7 C7        -72.5389  -25.4121  -42.2558 C.ar   1 LIG      -0.11700
      8 C8        -69.9830  -24.8121  -43.1970 C.ar   1 LIG      -0.11700
      9 C9        -71.5894  -26.4408  -42.3685 C.ar   1 LIG       0.00400
     10 C10       -70.2924  -26.1364  -42.8462 C.ar   1 LIG       0.00400
     11 H1        -71.1952  -29.7946  -41.8609 H      1 LIG       0.11500
     12 H2        -68.9247  -29.2619  -42.6979 H      1 LIG       0.11500
     13 H3        -72.9580  -23.3156  -42.5167 H      1 LIG       0.11500
     14 H4        -70.6869  -22.7823  -43.3523 H      1 LIG       0.11500
     15 H5        -72.8893  -28.0221  -41.6478 H      1 LIG       0.11500
     16 H6        -68.3402  -26.9541  -43.3243 H      1 LIG       0.11500
     17 H7        -73.5420  -25.6232  -41.8913 H      1 LIG       0.11500
     18 H8        -68.9922  -24.5552  -43.5661 H      1 LIG       0.11500
@<TRIPOS>BOND
      1       1       2 ar
      2       1       5 ar
      3       2       6 ar
      4       3       4 ar
      5       3       7 ar
      6       4       8 ar
      7       5       9 ar
      8       6      10 ar
      9       7       9 ar
     10       8      10 ar
     11       9      10 ar
     12       1      11 1
     13       2      12 1
     14       3      13 1
     15       4      14 1
     16       5      15 1
     17       6      16 1
     18       7      17 1
     19       8      18 1
@<TRIPOS>ALT_TYPE
CGenFF_4.0_ALT_TYPE_SET
CGenFF_4.0 1 CG2R61 2 CG2R61 3 CG2R61 4 CG2R61 5 CG2R61 6 CG2R61 7 CG2R61 8 CG2R61 9 CG2R61 10 CG2R61 11 HGR61 12 HGR61 13 HGR61 14 HGR61 15 HGR61 16 HGR61 17 HGR61 18 HGR61
@<TRIPOS>MOLECULE
naphtalene
 18 19 0 0 0
****
USER_CHARGES
INVALID_CHARGES
Pose:  15 Cluster:  15 Fr_nu: 160476 TotEn:   -10.59
@<TRIPOS>ATOM
      1 C1        -63.4523  -21.3690  -47.2276 C.ar   1 LIG      -0.11500
      2 C2        -64.7511  -21.8601  -47.3205 C.ar   1 LIG      -0.11500
      3 C3        -62.4474  -24.6754  -43.8026 C.ar   1 LIG      -0.11500
      4 C4        -63.7463  -25.1664  -43.8955 C.ar   1 LIG      -0.11500
      5 C5        -62.5509  -21.9433  -46.3308 C.ar   1 LIG      -0.11700
      6 C6        -65.1537  -22.9272  -46.5171 C.ar   1 LIG      -0.11700
      7 C7        -62.0448  -23.6082  -44.6061 C.ar   1 LIG      -0.11700
      8 C8        -64.6478  -24.5921  -44.7922 C.ar   1 LIG      -0.11700
      9 C9        -62.9389  -23.0181  -45.5142 C.ar   1 LIG       0.00400
     10 C10       -64.2598  -23.5173  -45.6088 C.ar   1 LIG       0.00400
     11 H1        -63.1396  -20.5379  -47.8529 H      1 LIG       0.11500
     12 H2        -65.4520  -21.4125  -48.0191 H      1 LIG       0.11500
     13 H3        -61.7459  -25.1227  -43.1040 H      1 LIG       0.11500
     14 H4        -64.0588  -25.9966  -43.2689 H      1 LIG       0.11500
     15 H5        -61.5407  -21.5429  -46.2747 H      1 LIG       0.11500
     16 H6        -66.1737  -23.2952  -46.6068 H      1 LIG       0.11500
     17 H7        -61.0246  -23.2409  -44.5168 H      1 LIG       0.11500
     18 H8        -65.6583  -24.9919  -44.8479 H      1 LIG       0.11500
@<TRIPOS>BOND
      1       1       2 ar
      2       1       5 ar
      3       2       6 ar
      4       3       4 ar
      5       3       7 ar
      6       4       8 ar
      7       5       9 ar
      8       6      10 ar
      9       7       9 ar
     10       8      10 ar
     11       9      10 ar
     12       1      11 1
     13       2      12 1
     14       3      13 1
     15       4      14 1
     16       5      15 1
     17       6      16 1
     18       7      17 1
     19       8      18 1
@<TRIPOS>ALT_TYPE
CGenFF_4.0_ALT_TYPE_SET
CGenFF_4.0 1 CG2R61 2 CG2R61 3 CG2R61 4 CG2R61 5 CG2R61 6 CG2R61 7 CG2R61 8 CG2R61 9 CG2R61 10 CG2R61 11 HGR61 12 HGR61 13 HGR61 14 HGR61 15 HGR61 16 HGR61 17 HGR61 18 HGR61
@<TRIPOS>MOLECULE
naphtalene
 18 19 0 0 0
****
USER_CHARGES
INVALID_CHARGES
Pose:  16 Cluster:  16 Fr_nu:  10456 TotEn:   -10.57
@<TRIPOS>ATOM
      1 C1        -73.8639  -27.7642  -45.4638 C.ar   1 LIG      -0.11500
      2 C2        -74.7829  -26.8242  -45.0069 C.ar   1 LIG      -0.11500
      3 C3        -70.4002  -25.7015  -42.7397 C.ar   1 LIG      -0.11500
      4 C4        -71.3193  -24.7615  -42.2829 C.ar   1 LIG      -0.11500
      5 C5        -72.5428  -27.7240  -45.0168 C.ar   1 LIG      -0.11700
      6 C6        -74.3845  -25.8405  -44.1015 C.ar   1 LIG      -0.11700
      7 C7        -70.7986  -26.6853  -43.6451 C.ar   1 LIG      -0.11700
      8 C8        -72.6403  -24.8016  -42.7298 C.ar   1 LIG      -0.11700
      9 C9        -72.1243  -26.7407  -44.1055 C.ar   1 LIG       0.00400
     10 C10       -73.0589  -25.7849  -43.6411 C.ar   1 LIG       0.00400
     11 H1        -74.1744  -28.5295  -46.1690 H      1 LIG       0.11500
     12 H2        -75.8111  -26.8566  -45.3552 H      1 LIG       0.11500
     13 H3        -69.3716  -25.6698  -42.3915 H      1 LIG       0.11500
     14 H4        -71.0078  -23.9956  -41.5787 H      1 LIG       0.11500
     15 H5        -71.8415  -28.4686  -45.3877 H      1 LIG       0.11500
     16 H6        -75.1199  -25.1161  -43.7573 H      1 LIG       0.11500
     17 H7        -70.0633  -27.4100  -43.9885 H      1 LIG       0.11500
     18 H8        -73.3417  -24.0566  -42.3596 H      1 LIG       0.11500
@<TRIPOS>BOND
      1       1       2 ar
      2       1       5 ar
      3       2       6 ar
      4       3       4 ar
      5       3       7 ar
      6       4       8 ar
      7       5       9 ar
      8       6      10 ar
      9       7       9 ar
     10       8      10 ar
     11       9      10 ar
     12       1      11 1
     13       2      12 1
     14       3      13 1
     15       4      14 1
     16       5      15 1
     17       6      16 1
     18       7      17 1
     19       8      18 1
@<TRIPOS>ALT_TYPE
CGenFF_4.0_ALT_TYPE_SET
CGenFF_4.0 1 CG2R61 2 CG2R61 3 CG2R61 4 CG2R61 5 CG2R61 6 CG2R61 7 CG2R61 8 CG2R61 9 CG2R61 10 CG2R61 11 HGR61 12 HGR61 13 HGR61 14 HGR61 15 HGR61 16 HGR61 17 HGR61 18 HGR61
@<TRIPOS>MOLECULE
naphtalene
 18 19 0 0 0
****
USER_CHARGES
INVALID_CHARGES
Pose:  17 Cluster:  17 Fr_nu: 264680 TotEn:   -10.54
@<TRIPOS>ATOM
      1 C1        -55.1632    4.1824  -40.7953 C.ar   1 LIG      -0.11500
      2 C2        -55.7455    5.2678  -40.1476 C.ar   1 LIG      -0.11500
      3 C3        -57.9474    5.0173  -44.6970 C.ar   1 LIG      -0.11500
      4 C4        -58.5297    6.1027  -44.0492 C.ar   1 LIG      -0.11500
      5 C5        -55.5620    3.8448  -42.0889 C.ar   1 LIG      -0.11700
      6 C6        -56.7288    6.0199  -40.7908 C.ar   1 LIG      -0.11700
      7 C7        -56.9640    4.2652  -44.0537 C.ar   1 LIG      -0.11700
      8 C8        -58.1310    6.4403  -42.7555 C.ar   1 LIG      -0.11700
      9 C9        -56.5504    4.5907  -42.7516 C.ar   1 LIG       0.00400
     10 C10       -57.1426    5.6945  -42.0928 C.ar   1 LIG       0.00400
     11 H1        -54.3981    3.5969  -40.2938 H      1 LIG       0.11500
     12 H2        -55.4341    5.5299  -39.1406 H      1 LIG       0.11500
     13 H3        -58.2583    4.7547  -45.7043 H      1 LIG       0.11500
     14 H4        -59.2957    6.6869  -44.5506 H      1 LIG       0.11500
     15 H5        -55.0934    2.9920  -42.5758 H      1 LIG       0.11500
     16 H6        -57.1700    6.8645  -40.2657 H      1 LIG       0.11500
     17 H7        -56.5224    3.4212  -44.5793 H      1 LIG       0.11500
     18 H8        -58.6000    7.2927  -42.2681 H      1 LIG       0.11500
@<TRIPOS>BOND
      1       1       2 ar
      2       1       5 ar
      3       2       6 ar
      4       3       4 ar
      5       3       7 ar
      6       4       8 ar
      7       5       9 ar
      8       6      10 ar
      9       7       9 ar
     10       8      10 ar
     11       9      10 ar
     12       1      11 1
     13       2      12 1
     14       3      13 1
     15       4      14 1
     16       5      15 1
     17       6      16 1
     18       7      17 1
     19       8      18 1
@<TRIPOS>ALT_TYPE
CGenFF_4.0_ALT_TYPE_SET
CGenFF_4.0 1 CG2R61 2 CG2R61 3 CG2R61 4 CG2R61 5 CG2R61 6 CG2R61 7 CG2R61 8 CG2R61 9 CG2R61 10 CG2R61 11 HGR61 12 HGR61 13 HGR61 14 HGR61 15 HGR61 16 HGR61 17 HGR61 18 HGR61
@<TRIPOS>MOLECULE
naphtalene
 18 19 0 0 0
****
USER_CHARGES
INVALID_CHARGES
Pose:  18 Cluster:  18 Fr_nu: 137899 TotEn:   -10.43
@<TRIPOS>ATOM
      1 C1        -73.1488   -7.9295  -25.3092 C.ar   1 LIG      -0.11500
      2 C2        -72.0959   -7.0317  -25.1604 C.ar   1 LIG      -0.11500
      3 C3        -72.1749   -9.7981  -20.9237 C.ar   1 LIG      -0.11500
      4 C4        -71.1220   -8.9003  -20.7750 C.ar   1 LIG      -0.11500
      5 C5        -73.4355   -8.8440  -24.2953 C.ar   1 LIG      -0.11700
      6 C6        -71.3257   -7.0447  -23.9972 C.ar   1 LIG      -0.11700
      7 C7        -72.9452   -9.7850  -22.0869 C.ar   1 LIG      -0.11700
      8 C8        -70.8351   -7.9858  -21.7889 C.ar   1 LIG      -0.11700
      9 C9        -72.6707   -8.8714  -23.1177 C.ar   1 LIG       0.00400
     10 C10       -71.6000   -7.9584  -22.9665 C.ar   1 LIG       0.00400
     11 H1        -73.7477   -7.9192  -26.2151 H      1 LIG       0.11500
     12 H2        -71.8737   -6.3200  -25.9502 H      1 LIG       0.11500
     13 H3        -72.3978  -10.5102  -20.1340 H      1 LIG       0.11500
     14 H4        -70.5226   -8.9120  -19.8695 H      1 LIG       0.11500
     15 H5        -74.2630   -9.5368  -24.4334 H      1 LIG       0.11500
     16 H6        -70.5078   -6.3335  -23.9021 H      1 LIG       0.11500
     17 H7        -73.7635  -10.4957  -22.1815 H      1 LIG       0.11500
     18 H8        -70.0072   -7.2933  -21.6513 H      1 LIG       0.11500
@<TRIPOS>BOND
      1       1       2 ar
      2       1       5 ar
      3       2       6 ar
      4       3       4 ar
      5       3       7 ar
      6       4       8 ar
      7       5       9 ar
      8       6      10 ar
      9       7       9 ar
     10       8      10 ar
     11       9      10 ar
     12       1      11 1
     13       2      12 1
     14       3      13 1
     15       4      14 1
     16       5      15 1
     17       6      16 1
     18       7      17 1
     19       8      18 1
@<TRIPOS>ALT_TYPE
CGenFF_4.0_ALT_TYPE_SET
CGenFF_4.0 1 CG2R61 2 CG2R61 3 CG2R61 4 CG2R61 5 CG2R61 6 CG2R61 7 CG2R61 8 CG2R61 9 CG2R61 10 CG2R61 11 HGR61 12 HGR61 13 HGR61 14 HGR61 15 HGR61 16 HGR61 17 HGR61 18 HGR61
@<TRIPOS>MOLECULE
naphtalene
 18 19 0 0 0
****
USER_CHARGES
INVALID_CHARGES
Pose:  19 Cluster:  19 Fr_nu: 305907 TotEn:   -10.39
@<TRIPOS>ATOM
      1 C1        -73.7903    6.7888  -42.3496 C.ar   1 LIG      -0.11500
      2 C2        -72.9608    6.3107  -41.3395 C.ar   1 LIG      -0.11500
      3 C3        -69.8838    7.9531  -45.0060 C.ar   1 LIG      -0.11500
      4 C4        -69.0544    7.4751  -43.9958 C.ar   1 LIG      -0.11500
      5 C5        -73.2369    7.3177  -43.5161 C.ar   1 LIG      -0.11700
      6 C6        -71.5750    6.3597  -41.4918 C.ar   1 LIG      -0.11700
      7 C7        -71.2698    7.9040  -44.8537 C.ar   1 LIG      -0.11700
      8 C8        -69.6077    6.9461  -42.8294 C.ar   1 LIG      -0.11700
      9 C9        -71.8440    7.3750  -43.6863 C.ar   1 LIG       0.00400
     10 C10       -71.0006    6.8889  -42.6591 C.ar   1 LIG       0.00400
     11 H1        -74.8691    6.7509  -42.2303 H      1 LIG       0.11500
     12 H2        -73.3927    5.8989  -40.4320 H      1 LIG       0.11500
     13 H3        -69.4525    8.3650  -45.9141 H      1 LIG       0.11500
     14 H4        -67.9757    7.5145  -44.1151 H      1 LIG       0.11500
     15 H5        -73.9044    7.6860  -44.2923 H      1 LIG       0.11500
     16 H6        -70.9458    5.9799  -40.6895 H      1 LIG       0.11500
     17 H7        -71.8988    8.2831  -45.6565 H      1 LIG       0.11500
     18 H8        -68.9403    6.5784  -42.0526 H      1 LIG       0.11500
@<TRIPOS>BOND
      1       1       2 ar
      2       1       5 ar
      3       2       6 ar
      4       3       4 ar
      5       3       7 ar
      6       4       8 ar
      7       5       9 ar
      8       6      10 ar
      9       7       9 ar
     10       8      10 ar
     11       9      10 ar
     12       1      11 1
     13       2      12 1
     14       3      13 1
     15       4      14 1
     16       5      15 1
     17       6      16 1
     18       7      17 1
     19       8      18 1
@<TRIPOS>ALT_TYPE
CGenFF_4.0_ALT_TYPE_SET
CGenFF_4.0 1 CG2R61 2 CG2R61 3 CG2R61 4 CG2R61 5 CG2R61 6 CG2R61 7 CG2R61 8 CG2R61 9 CG2R61 10 CG2R61 11 HGR61 12 HGR61 13 HGR61 14 HGR61 15 HGR61 16 HGR61 17 HGR61 18 HGR61
@<TRIPOS>MOLECULE
naphtalene
 18 19 0 0 0
****
USER_CHARGES
INVALID_CHARGES
Pose:  20 Cluster:  20 Fr_nu:  58806 TotEn:   -10.23
@<TRIPOS>ATOM
      1 C1        -61.0714  -20.7190  -49.6067 C.ar   1 LIG      -0.11500
      2 C2        -61.9823  -21.0532  -50.6045 C.ar   1 LIG      -0.11500
      3 C3        -64.1236  -22.4556  -46.2391 C.ar   1 LIG      -0.11500
      4 C4        -65.0344  -22.7897  -47.2369 C.ar   1 LIG      -0.11500
      5 C5        -61.3719  -20.9824  -48.2700 C.ar   1 LIG      -0.11700
      6 C6        -63.1969  -21.6519  -50.2695 C.ar   1 LIG      -0.11700
      7 C7        -62.9088  -21.8569  -46.5741 C.ar   1 LIG      -0.11700
      8 C8        -64.7341  -22.5264  -48.5737 C.ar   1 LIG      -0.11700
      9 C9        -62.5899  -21.5845  -47.9145 C.ar   1 LIG       0.00400
     10 C10       -63.5161  -21.9242  -48.9292 C.ar   1 LIG       0.00400
     11 H1        -60.1261  -20.2524  -49.8681 H      1 LIG       0.11500
     12 H2        -61.7473  -20.8480  -51.6448 H      1 LIG       0.11500
     13 H3        -64.3580  -22.6607  -45.1983 H      1 LIG       0.11500
     14 H4        -65.9801  -23.2550  -46.9749 H      1 LIG       0.11500
     15 H5        -60.6451  -20.7123  -47.5066 H      1 LIG       0.11500
     16 H6        -63.8938  -21.9051  -51.0659 H      1 LIG       0.11500
     17 H7        -62.2119  -21.6046  -45.7777 H      1 LIG       0.11500
     18 H8        -65.4611  -22.7957  -49.3372 H      1 LIG       0.11500
@<TRIPOS>BOND
      1       1       2 ar
      2       1       5 ar
      3       2       6 ar
      4       3       4 ar
      5       3       7 ar
      6       4       8 ar
      7       5       9 ar
      8       6      10 ar
      9       7       9 ar
     10       8      10 ar
     11       9      10 ar
     12       1      11 1
     13       2      12 1
     14       3      13 1
     15       4      14 1
     16       5      15 1
     17       6      16 1
     18       7      17 1
     19       8      18 1
@<TRIPOS>ALT_TYPE
CGenFF_4.0_ALT_TYPE_SET
CGenFF_4.0 1 CG2R61 2 CG2R61 3 CG2R61 4 CG2R61 5 CG2R61 6 CG2R61 7 CG2R61 8 CG2R61 9 CG2R61 10 CG2R61 11 HGR61 12 HGR61 13 HGR61 14 HGR61 15 HGR61 16 HGR61 17 HGR61 18 HGR61
@<TRIPOS>MOLECULE
naphtalene
 18 19 0 0 0
****
USER_CHARGES
INVALID_CHARGES
Pose:  21 Cluster:  21 Fr_nu:   2711 TotEn:   -10.10
@<TRIPOS>ATOM
      1 C1        -47.4815  -15.8155  -46.0508 C.ar   1 LIG      -0.11500
      2 C2        -46.5246  -15.1441  -45.2955 C.ar   1 LIG      -0.11500
      3 C3        -50.7732  -12.4243  -44.8945 C.ar   1 LIG      -0.11500
      4 C4        -49.8162  -11.7530  -44.1393 C.ar   1 LIG      -0.11500
      5 C5        -48.7789  -15.3107  -46.1428 C.ar   1 LIG      -0.11700
      6 C6        -46.8612  -13.9654  -44.6295 C.ar   1 LIG      -0.11700
      7 C7        -50.4365  -13.6030  -45.5606 C.ar   1 LIG      -0.11700
      8 C8        -48.5189  -12.2577  -44.0471 C.ar   1 LIG      -0.11700
      9 C9        -49.1354  -14.1255  -45.4790 C.ar   1 LIG       0.00400
     10 C10       -48.1623  -13.4429  -44.7110 C.ar   1 LIG       0.00400
     11 H1        -47.2190  -16.7334  -46.5686 H      1 LIG       0.11500
     12 H2        -45.5148  -15.5378  -45.2247 H      1 LIG       0.11500
     13 H3        -51.7834  -12.0310  -44.9659 H      1 LIG       0.11500
     14 H4        -50.0797  -10.8359  -43.6206 H      1 LIG       0.11500
     15 H5        -49.5108  -15.8525  -46.7385 H      1 LIG       0.11500
     16 H6        -46.0971  -13.4569  -44.0453 H      1 LIG       0.11500
     17 H7        -51.2006  -14.1109  -46.1454 H      1 LIG       0.11500
     18 H8        -47.7870  -11.7165  -43.4509 H      1 LIG       0.11500
@<TRIPOS>BOND
      1       1       2 ar
      2       1       5 ar
      3       2       6 ar
      4       3       4 ar
      5       3       7 ar
      6       4       8 ar
      7       5       9 ar
      8       6      10 ar
      9       7       9 ar
     10       8      10 ar
     11       9      10 ar
     12       1      11 1
     13       2      12 1
     14       3      13 1
     15       4      14 1
     16       5      15 1
     17       6      16 1
     18       7      17 1
     19       8      18 1
@<TRIPOS>ALT_TYPE
CGenFF_4.0_ALT_TYPE_SET
CGenFF_4.0 1 CG2R61 2 CG2R61 3 CG2R61 4 CG2R61 5 CG2R61 6 CG2R61 7 CG2R61 8 CG2R61 9 CG2R61 10 CG2R61 11 HGR61 12 HGR61 13 HGR61 14 HGR61 15 HGR61 16 HGR61 17 HGR61 18 HGR61
@<TRIPOS>MOLECULE
naphtalene
 18 19 0 0 0
****
USER_CHARGES
INVALID_CHARGES
Pose:  22 Cluster:  22 Fr_nu:  33369 TotEn:   -10.08
@<TRIPOS>ATOM
      1 C1        -47.3226   -7.2979  -49.8710 C.ar   1 LIG      -0.11500
      2 C2        -47.0679   -5.9313  -49.9362 C.ar   1 LIG      -0.11500
      3 C3        -51.7157   -6.5726  -51.8325 C.ar   1 LIG      -0.11500
      4 C4        -51.4609   -5.2060  -51.8976 C.ar   1 LIG      -0.11500
      5 C5        -48.5409   -7.8039  -50.3252 C.ar   1 LIG      -0.11700
      6 C6        -48.0304   -5.0653  -50.4557 C.ar   1 LIG      -0.11700
      7 C7        -50.7531   -7.4387  -51.3130 C.ar   1 LIG      -0.11700
      8 C8        -50.2427   -4.6999  -51.4434 C.ar   1 LIG      -0.11700
      9 C9        -49.5213   -6.9468  -50.8512 C.ar   1 LIG       0.00400
     10 C10       -49.2623   -5.5570  -50.9174 C.ar   1 LIG       0.00400
     11 H1        -46.5731   -7.9716  -49.4660 H      1 LIG       0.11500
     12 H2        -46.1191   -5.5385  -49.5826 H      1 LIG       0.11500
     13 H3        -52.6645   -6.9662  -52.1862 H      1 LIG       0.11500
     14 H4        -52.2113   -4.5327  -52.3014 H      1 LIG       0.11500
     15 H5        -48.7185   -8.8756  -50.2643 H      1 LIG       0.11500
     16 H6        -47.8097   -4.0007  -50.4975 H      1 LIG       0.11500
     17 H7        -50.9737   -8.5033  -51.2720 H      1 LIG       0.11500
     18 H8        -50.0652   -3.6281  -51.5035 H      1 LIG       0.11500
@<TRIPOS>BOND
      1       1       2 ar
      2       1       5 ar
      3       2       6 ar
      4       3       4 ar
      5       3       7 ar
      6       4       8 ar
      7       5       9 ar
      8       6      10 ar
      9       7       9 ar
     10       8      10 ar
     11       9      10 ar
     12       1      11 1
     13       2      12 1
     14       3      13 1
     15       4      14 1
     16       5      15 1
     17       6      16 1
     18       7      17 1
     19       8      18 1
@<TRIPOS>ALT_TYPE
CGenFF_4.0_ALT_TYPE_SET
CGenFF_4.0 1 CG2R61 2 CG2R61 3 CG2R61 4 CG2R61 5 CG2R61 6 CG2R61 7 CG2R61 8 CG2R61 9 CG2R61 10 CG2R61 11 HGR61 12 HGR61 13 HGR61 14 HGR61 15 HGR61 16 HGR61 17 HGR61 18 HGR61
@<TRIPOS>MOLECULE
naphtalene
 18 19 0 0 0
****
USER_CHARGES
INVALID_CHARGES
Pose:  23 Cluster:  23 Fr_nu:  91830 TotEn:   -10.05
@<TRIPOS>ATOM
      1 C1        -64.7523    2.7309  -27.5865 C.ar   1 LIG      -0.11500
      2 C2        -65.9404    2.3237  -28.1861 C.ar   1 LIG      -0.11500
      3 C3        -64.2172   -1.6967  -25.6414 C.ar   1 LIG      -0.11500
      4 C4        -65.4053   -2.1037  -26.2411 C.ar   1 LIG      -0.11500
      5 C5        -64.0231    1.8362  -26.8027 C.ar   1 LIG      -0.11700
      6 C6        -66.4039    1.0206  -28.0044 C.ar   1 LIG      -0.11700
      7 C7        -63.7536   -0.3934  -25.8232 C.ar   1 LIG      -0.11700
      8 C8        -66.1346   -1.2090  -27.0249 C.ar   1 LIG      -0.11700
      9 C9        -64.4748    0.5205  -26.6089 C.ar   1 LIG       0.00400
     10 C10       -65.6829    0.1066  -27.2187 C.ar   1 LIG       0.00400
     11 H1        -64.3922    3.7457  -27.7279 H      1 LIG       0.11500
     12 H2        -66.5071    3.0210  -28.7964 H      1 LIG       0.11500
     13 H3        -63.6497   -2.3936  -25.0311 H      1 LIG       0.11500
     14 H4        -65.7656   -3.1182  -26.0982 H      1 LIG       0.11500
     15 H5        -63.0974    2.1763  -26.3432 H      1 LIG       0.11500
     16 H6        -67.3349    0.7238  -28.4830 H      1 LIG       0.11500
     17 H7        -62.8223   -0.0971  -25.3452 H      1 LIG       0.11500
     18 H8        -67.0608   -1.5487  -27.4838 H      1 LIG       0.11500
@<TRIPOS>BOND
      1       1       2 ar
      2       1       5 ar
      3       2       6 ar
      4       3       4 ar
      5       3       7 ar
      6       4       8 ar
      7       5       9 ar
      8       6      10 ar
      9       7       9 ar
     10       8      10 ar
     11       9      10 ar
     12       1      11 1
     13       2      12 1
     14       3      13 1
     15       4      14 1
     16       5      15 1
     17       6      16 1
     18       7      17 1
     19       8      18 1
@<TRIPOS>ALT_TYPE
CGenFF_4.0_ALT_TYPE_SET
CGenFF_4.0 1 CG2R61 2 CG2R61 3 CG2R61 4 CG2R61 5 CG2R61 6 CG2R61 7 CG2R61 8 CG2R61 9 CG2R61 10 CG2R61 11 HGR61 12 HGR61 13 HGR61 14 HGR61 15 HGR61 16 HGR61 17 HGR61 18 HGR61
@<TRIPOS>MOLECULE
naphtalene
 18 19 0 0 0
****
USER_CHARGES
INVALID_CHARGES
Pose:  24 Cluster:  24 Fr_nu: 252115 TotEn:    -9.94
@<TRIPOS>ATOM
      1 C1        -55.1784  -21.0414  -33.3382 C.ar   1 LIG      -0.11500
      2 C2        -53.9171  -21.0414  -33.9264 C.ar   1 LIG      -0.11500
      3 C3        -57.2344  -21.0414  -37.7480 C.ar   1 LIG      -0.11500
      4 C4        -55.9730  -21.0414  -38.3360 C.ar   1 LIG      -0.11500
      5 C5        -56.3219  -21.0414  -34.1376 C.ar   1 LIG      -0.11700
      6 C6        -53.7942  -21.0415  -35.3160 C.ar   1 LIG      -0.11700
      7 C7        -57.3572  -21.0415  -36.3582 C.ar   1 LIG      -0.11700
      8 C8        -54.8295  -21.0413  -37.5367 C.ar   1 LIG      -0.11700
      9 C9        -56.2170  -21.0414  -35.5382 C.ar   1 LIG       0.00400
     10 C10       -54.9343  -21.0414  -36.1362 C.ar   1 LIG       0.00400
     11 H1        -55.2735  -21.0408  -32.2563 H      1 LIG       0.11500
     12 H2        -53.0276  -21.0417  -33.3031 H      1 LIG       0.11500
     13 H3        -58.1245  -21.0413  -38.3708 H      1 LIG       0.11500
     14 H4        -55.8786  -21.0405  -39.4179 H      1 LIG       0.11500
     15 H5        -57.2976  -21.0410  -33.6562 H      1 LIG       0.11500
     16 H6        -52.7983  -21.0420  -35.7542 H      1 LIG       0.11500
     17 H7        -58.3532  -21.0417  -35.9203 H      1 LIG       0.11500
     18 H8        -53.8536  -21.0410  -38.0179 H      1 LIG       0.11500
@<TRIPOS>BOND
      1       1       2 ar
      2       1       5 ar
      3       2       6 ar
      4       3       4 ar
      5       3       7 ar
      6       4       8 ar
      7       5       9 ar
      8       6      10 ar
      9       7       9 ar
     10       8      10 ar
     11       9      10 ar
     12       1      11 1
     13       2      12 1
     14       3      13 1
     15       4      14 1
     16       5      15 1
     17       6      16 1
     18       7      17 1
     19       8      18 1
@<TRIPOS>ALT_TYPE
CGenFF_4.0_ALT_TYPE_SET
CGenFF_4.0 1 CG2R61 2 CG2R61 3 CG2R61 4 CG2R61 5 CG2R61 6 CG2R61 7 CG2R61 8 CG2R61 9 CG2R61 10 CG2R61 11 HGR61 12 HGR61 13 HGR61 14 HGR61 15 HGR61 16 HGR61 17 HGR61 18 HGR61
@<TRIPOS>MOLECULE
naphtalene
 18 19 0 0 0
****
USER_CHARGES
INVALID_CHARGES
Pose:  25 Cluster:  25 Fr_nu: 413794 TotEn:    -9.93
@<TRIPOS>ATOM
      1 C1        -50.3424    5.6372  -33.6713 C.ar   1 LIG      -0.11500
      2 C2        -50.3528    5.7517  -35.0583 C.ar   1 LIG      -0.11500
      3 C3        -55.1913    5.2355  -33.6683 C.ar   1 LIG      -0.11500
      4 C4        -55.2016    5.3499  -35.0553 C.ar   1 LIG      -0.11500
      5 C5        -51.5408    5.4800  -32.9744 C.ar   1 LIG      -0.11700
      6 C6        -51.5615    5.7094  -35.7537 C.ar   1 LIG      -0.11700
      7 C7        -53.9825    5.2777  -32.9729 C.ar   1 LIG      -0.11700
      8 C8        -54.0032    5.5072  -35.7523 C.ar   1 LIG      -0.11700
      9 C9        -52.7668    5.4354  -33.6582 C.ar   1 LIG       0.00400
     10 C10       -52.7773    5.5518  -35.0685 C.ar   1 LIG       0.00400
     11 H1        -49.4012    5.6708  -33.1304 H      1 LIG       0.11500
     12 H2        -49.4193    5.8737  -35.5999 H      1 LIG       0.11500
     13 H3        -56.1246    5.1132  -33.1260 H      1 LIG       0.11500
     14 H4        -56.1431    5.3178  -35.5955 H      1 LIG       0.11500
     15 H5        -51.5088    5.3930  -31.8903 H      1 LIG       0.11500
     16 H6        -51.5459    5.8003  -36.8378 H      1 LIG       0.11500
     17 H7        -53.9983    5.1860  -31.8889 H      1 LIG       0.11500
     18 H8        -54.0350    5.5950  -36.8364 H      1 LIG       0.11500
@<TRIPOS>BOND
      1       1       2 ar
      2       1       5 ar
      3       2       6 ar
      4       3       4 ar
      5       3       7 ar
      6       4       8 ar
      7       5       9 ar
      8       6      10 ar
      9       7       9 ar
     10       8      10 ar
     11       9      10 ar
     12       1      11 1
     13       2      12 1
     14       3      13 1
     15       4      14 1
     16       5      15 1
     17       6      16 1
     18       7      17 1
     19       8      18 1
@<TRIPOS>ALT_TYPE
CGenFF_4.0_ALT_TYPE_SET
CGenFF_4.0 1 CG2R61 2 CG2R61 3 CG2R61 4 CG2R61 5 CG2R61 6 CG2R61 7 CG2R61 8 CG2R61 9 CG2R61 10 CG2R61 11 HGR61 12 HGR61 13 HGR61 14 HGR61 15 HGR61 16 HGR61 17 HGR61 18 HGR61
@<TRIPOS>MOLECULE
naphtalene
 18 19 0 0 0
****
USER_CHARGES
INVALID_CHARGES
Pose:  26 Cluster:  26 Fr_nu:  76855 TotEn:    -9.91
@<TRIPOS>ATOM
      1 C1        -73.6567    6.9053  -42.5027 C.ar   1 LIG      -0.11500
      2 C2        -72.5409    7.4487  -43.1324 C.ar   1 LIG      -0.11500
      3 C3        -71.0117    6.1186  -38.4954 C.ar   1 LIG      -0.11500
      4 C4        -69.8959    6.6620  -39.1253 C.ar   1 LIG      -0.11500
      5 C5        -73.5602    6.4373  -41.1919 C.ar   1 LIG      -0.11700
      6 C6        -71.3244    7.5263  -42.4539 C.ar   1 LIG      -0.11700
      7 C7        -72.2283    6.0411  -39.1740 C.ar   1 LIG      -0.11700
      8 C8        -69.9923    7.1300  -40.4361 C.ar   1 LIG      -0.11700
      9 C9        -72.3435    6.5074  -40.4937 C.ar   1 LIG       0.00400
     10 C10       -71.2089    7.0599  -41.1342 C.ar   1 LIG       0.00400
     11 H1        -74.6033    6.8448  -43.0315 H      1 LIG       0.11500
     12 H2        -72.6171    7.8130  -44.1527 H      1 LIG       0.11500
     13 H3        -70.9361    5.7541  -37.4748 H      1 LIG       0.11500
     14 H4        -68.9492    6.7210  -38.5964 H      1 LIG       0.11500
     15 H5        -74.4452    6.0160  -40.7195 H      1 LIG       0.11500
     16 H6        -70.4653    7.9553  -42.9655 H      1 LIG       0.11500
     17 H7        -73.0874    5.6128  -38.6619 H      1 LIG       0.11500
     18 H8        -69.1071    7.5506  -40.9089 H      1 LIG       0.11500
@<TRIPOS>BOND
      1       1       2 ar
      2       1       5 ar
      3       2       6 ar
      4       3       4 ar
      5       3       7 ar
      6       4       8 ar
      7       5       9 ar
      8       6      10 ar
      9       7       9 ar
     10       8      10 ar
     11       9      10 ar
     12       1      11 1
     13       2      12 1
     14       3      13 1
     15       4      14 1
     16       5      15 1
     17       6      16 1
     18       7      17 1
     19       8      18 1
@<TRIPOS>ALT_TYPE
CGenFF_4.0_ALT_TYPE_SET
CGenFF_4.0 1 CG2R61 2 CG2R61 3 CG2R61 4 CG2R61 5 CG2R61 6 CG2R61 7 CG2R61 8 CG2R61 9 CG2R61 10 CG2R61 11 HGR61 12 HGR61 13 HGR61 14 HGR61 15 HGR61 16 HGR61 17 HGR61 18 HGR61
@<TRIPOS>MOLECULE
naphtalene
 18 19 0 0 0
****
USER_CHARGES
INVALID_CHARGES
Pose:  27 Cluster:  27 Fr_nu: 403645 TotEn:    -9.90
@<TRIPOS>ATOM
      1 C1        -72.7722  -24.2276  -43.0623 C.ar   1 LIG      -0.11500
      2 C2        -72.8417  -25.0833  -44.1576 C.ar   1 LIG      -0.11500
      3 C3        -68.1777  -25.6176  -42.2680 C.ar   1 LIG      -0.11500
      4 C4        -68.2473  -26.4734  -43.3633 C.ar   1 LIG      -0.11500
      5 C5        -71.5968  -24.1431  -42.3154 C.ar   1 LIG      -0.11700
      6 C6        -71.7363  -25.8578  -44.5103 C.ar   1 LIG      -0.11700
      7 C7        -69.2832  -24.8430  -41.9154 C.ar   1 LIG      -0.11700
      8 C8        -69.4226  -26.5580  -44.1103 C.ar   1 LIG      -0.11700
      9 C9        -70.4743  -24.9154  -42.6559 C.ar   1 LIG       0.00400
     10 C10       -70.5451  -25.7856  -43.7697 C.ar   1 LIG       0.00400
     11 H1        -73.6333  -23.6252  -42.7879 H      1 LIG       0.11500
     12 H2        -73.7571  -25.1482  -44.7386 H      1 LIG       0.11500
     13 H3        -67.2623  -25.5522  -41.6866 H      1 LIG       0.11500
     14 H4        -67.3864  -27.0765  -43.6364 H      1 LIG       0.11500
     15 H5        -71.5653  -23.4676  -41.4629 H      1 LIG       0.11500
     16 H6        -71.8128  -26.5196  -45.3706 H      1 LIG       0.11500
     17 H7        -69.2061  -24.1808  -41.0556 H      1 LIG       0.11500
     18 H8        -69.4546  -27.2339  -44.9623 H      1 LIG       0.11500
@<TRIPOS>BOND
      1       1       2 ar
      2       1       5 ar
      3       2       6 ar
      4       3       4 ar
      5       3       7 ar
      6       4       8 ar
      7       5       9 ar
      8       6      10 ar
      9       7       9 ar
     10       8      10 ar
     11       9      10 ar
     12       1      11 1
     13       2      12 1
     14       3      13 1
     15       4      14 1
     16       5      15 1
     17       6      16 1
     18       7      17 1
     19       8      18 1
@<TRIPOS>ALT_TYPE
CGenFF_4.0_ALT_TYPE_SET
CGenFF_4.0 1 CG2R61 2 CG2R61 3 CG2R61 4 CG2R61 5 CG2R61 6 CG2R61 7 CG2R61 8 CG2R61 9 CG2R61 10 CG2R61 11 HGR61 12 HGR61 13 HGR61 14 HGR61 15 HGR61 16 HGR61 17 HGR61 18 HGR61
@<TRIPOS>MOLECULE
naphtalene
 18 19 0 0 0
****
USER_CHARGES
INVALID_CHARGES
Pose:  28 Cluster:  28 Fr_nu: 252523 TotEn:    -9.83
@<TRIPOS>ATOM
      1 C1        -60.5282  -20.9636  -39.9470 C.ar   1 LIG      -0.11500
      2 C2        -60.0012  -20.1033  -38.9884 C.ar   1 LIG      -0.11500
      3 C3        -56.0983  -22.8253  -40.7108 C.ar   1 LIG      -0.11500
      4 C4        -55.5715  -21.9649  -39.7521 C.ar   1 LIG      -0.11500
      5 C5        -59.6930  -21.8576  -40.6178 C.ar   1 LIG      -0.11700
      6 C6        -58.6374  -20.1335  -38.6968 C.ar   1 LIG      -0.11700
      7 C7        -57.4624  -22.7951  -41.0024 C.ar   1 LIG      -0.11700
      8 C8        -56.4065  -21.0709  -39.0814 C.ar   1 LIG      -0.11700
      9 C9        -58.3177  -21.9017  -40.3370 C.ar   1 LIG       0.00400
     10 C10       -57.7819  -21.0267  -39.3622 C.ar   1 LIG       0.00400
     11 H1        -61.5900  -20.9392  -40.1741 H      1 LIG       0.11500
     12 H2        -60.6523  -19.4079  -38.4666 H      1 LIG       0.11500
     13 H3        -55.4477  -23.5212  -41.2329 H      1 LIG       0.11500
     14 H4        -54.5094  -21.9888  -39.5265 H      1 LIG       0.11500
     15 H5        -60.1267  -22.5206  -41.3636 H      1 LIG       0.11500
     16 H6        -58.2472  -19.4523  -37.9434 H      1 LIG       0.11500
     17 H7        -57.8524  -23.4769  -41.7552 H      1 LIG       0.11500
     18 H8        -55.9730  -20.4072  -38.3360 H      1 LIG       0.11500
@<TRIPOS>BOND
      1       1       2 ar
      2       1       5 ar
      3       2       6 ar
      4       3       4 ar
      5       3       7 ar
      6       4       8 ar
      7       5       9 ar
      8       6      10 ar
      9       7       9 ar
     10       8      10 ar
     11       9      10 ar
     12       1      11 1
     13       2      12 1
     14       3      13 1
     15       4      14 1
     16       5      15 1
     17       6      16 1
     18       7      17 1
     19       8      18 1
@<TRIPOS>ALT_TYPE
CGenFF_4.0_ALT_TYPE_SET
CGenFF_4.0 1 CG2R61 2 CG2R61 3 CG2R61 4 CG2R61 5 CG2R61 6 CG2R61 7 CG2R61 8 CG2R61 9 CG2R61 10 CG2R61 11 HGR61 12 HGR61 13 HGR61 14 HGR61 15 HGR61 16 HGR61 17 HGR61 18 HGR61
@<TRIPOS>MOLECULE
naphtalene
 18 19 0 0 0
****
USER_CHARGES
INVALID_CHARGES
Pose:  29 Cluster:  29 Fr_nu: 172229 TotEn:    -9.83
@<TRIPOS>ATOM
      1 C1        -79.0787  -17.4333  -28.1431 C.ar   1 LIG      -0.11500
      2 C2        -79.4760  -18.6561  -28.6757 C.ar   1 LIG      -0.11500
      3 C3        -76.1738  -19.7466  -24.9994 C.ar   1 LIG      -0.11500
      4 C4        -76.5713  -20.9694  -25.5321 C.ar   1 LIG      -0.11500
      5 C5        -78.1582  -17.3937  -27.0954 C.ar   1 LIG      -0.11700
      6 C6        -78.9545  -19.8440  -28.1628 C.ar   1 LIG      -0.11700
      7 C7        -76.6954  -18.5586  -25.5124 C.ar   1 LIG      -0.11700
      8 C8        -77.4918  -21.0091  -26.5797 C.ar   1 LIG      -0.11700
      9 C9        -77.6229  -18.5797  -26.5667 C.ar   1 LIG       0.00400
     10 C10       -78.0271  -19.8231  -27.1084 C.ar   1 LIG       0.00400
     11 H1        -79.4855  -16.5088  -28.5424 H      1 LIG       0.11500
     12 H2        -80.1925  -18.6857  -29.4915 H      1 LIG       0.11500
     13 H3        -75.4571  -19.7163  -24.1836 H      1 LIG       0.11500
     14 H4        -76.1652  -21.8936  -25.1314 H      1 LIG       0.11500
     15 H5        -77.8623  -16.4266  -26.6943 H      1 LIG       0.11500
     16 H6        -79.2789  -20.7885  -28.5948 H      1 LIG       0.11500
     17 H7        -76.3703  -17.6143  -25.0808 H      1 LIG       0.11500
     18 H8        -77.7885  -21.9762  -26.9805 H      1 LIG       0.11500
@<TRIPOS>BOND
      1       1       2 ar
      2       1       5 ar
      3       2       6 ar
      4       3       4 ar
      5       3       7 ar
      6       4       8 ar
      7       5       9 ar
      8       6      10 ar
      9       7       9 ar
     10       8      10 ar
     11       9      10 ar
     12       1      11 1
     13       2      12 1
     14       3      13 1
     15       4      14 1
     16       5      15 1
     17       6      16 1
     18       7      17 1
     19       8      18 1
@<TRIPOS>ALT_TYPE
CGenFF_4.0_ALT_TYPE_SET
CGenFF_4.0 1 CG2R61 2 CG2R61 3 CG2R61 4 CG2R61 5 CG2R61 6 CG2R61 7 CG2R61 8 CG2R61 9 CG2R61 10 CG2R61 11 HGR61 12 HGR61 13 HGR61 14 HGR61 15 HGR61 16 HGR61 17 HGR61 18 HGR61
@<TRIPOS>MOLECULE
naphtalene
 18 19 0 0 0
****
USER_CHARGES
INVALID_CHARGES
Pose:  30 Cluster:  30 Fr_nu:  20588 TotEn:    -9.67
@<TRIPOS>ATOM
      1 C1        -66.3313    0.2088  -25.8069 C.ar   1 LIG      -0.11500
      2 C2        -66.2210   -1.1383  -26.1385 C.ar   1 LIG      -0.11500
      3 C3        -61.8206    0.1291  -23.9848 C.ar   1 LIG      -0.11500
      4 C4        -61.7104   -1.2180  -24.3165 C.ar   1 LIG      -0.11500
      5 C5        -65.2669    0.8652  -25.1882 C.ar   1 LIG      -0.11700
      6 C6        -65.0462   -1.8343  -25.8528 C.ar   1 LIG      -0.11700
      7 C7        -62.9955    0.8251  -24.2706 C.ar   1 LIG      -0.11700
      8 C8        -62.7747   -1.8745  -24.9352 C.ar   1 LIG      -0.11700
      9 C9        -64.0768    0.1803  -24.8930 C.ar   1 LIG       0.00400
     10 C10       -63.9648   -1.1896  -25.2303 C.ar   1 LIG       0.00400
     11 H1        -67.2463    0.7499  -26.0291 H      1 LIG       0.11500
     12 H2        -67.0501   -1.6483  -26.6205 H      1 LIG       0.11500
     13 H3        -60.9916    0.6398  -23.5029 H      1 LIG       0.11500
     14 H4        -60.7957   -1.7590  -24.0927 H      1 LIG       0.11500
     15 H5        -65.3754    1.9184  -24.9375 H      1 LIG       0.11500
     16 H6        -64.9818   -2.8867  -26.1214 H      1 LIG       0.11500
     17 H7        -63.0593    1.8776  -24.0027 H      1 LIG       0.11500
     18 H8        -62.6667   -2.9280  -25.1852 H      1 LIG       0.11500
@<TRIPOS>BOND
      1       1       2 ar
      2       1       5 ar
      3       2       6 ar
      4       3       4 ar
      5       3       7 ar
      6       4       8 ar
      7       5       9 ar
      8       6      10 ar
      9       7       9 ar
     10       8      10 ar
     11       9      10 ar
     12       1      11 1
     13       2      12 1
     14       3      13 1
     15       4      14 1
     16       5      15 1
     17       6      16 1
     18       7      17 1
     19       8      18 1
@<TRIPOS>ALT_TYPE
CGenFF_4.0_ALT_TYPE_SET
CGenFF_4.0 1 CG2R61 2 CG2R61 3 CG2R61 4 CG2R61 5 CG2R61 6 CG2R61 7 CG2R61 8 CG2R61 9 CG2R61 10 CG2R61 11 HGR61 12 HGR61 13 HGR61 14 HGR61 15 HGR61 16 HGR61 17 HGR61 18 HGR61
@<TRIPOS>MOLECULE
naphtalene
 18 19 0 0 0
****
USER_CHARGES
INVALID_CHARGES
Pose:  31 Cluster:  31 Fr_nu:  43558 TotEn:    -9.62
@<TRIPOS>ATOM
      1 C1        -70.6081    1.5752  -29.3027 C.ar   1 LIG      -0.11500
      2 C2        -70.2257    0.5156  -28.4855 C.ar   1 LIG      -0.11500
      3 C3        -66.0733    3.3314  -29.1475 C.ar   1 LIG      -0.11500
      4 C4        -65.6910    2.2717  -28.3303 C.ar   1 LIG      -0.11500
      5 C5        -69.6744    2.5430  -29.6743 C.ar   1 LIG      -0.11700
      6 C6        -68.9082    0.4196  -28.0368 C.ar   1 LIG      -0.11700
      7 C7        -67.3909    3.4273  -29.5962 C.ar   1 LIG      -0.11700
      8 C8        -66.6246    1.3039  -27.9585 C.ar   1 LIG      -0.11700
      9 C9        -68.3439    2.4622  -29.2319 C.ar   1 LIG       0.00400
     10 C10       -67.9551    1.3847  -28.4009 C.ar   1 LIG       0.00400
     11 H1        -71.6340    1.6497  -29.6512 H      1 LIG       0.11500
     12 H2        -70.9533   -0.2374  -28.1970 H      1 LIG       0.11500
     13 H3        -65.3460    4.0848  -29.4365 H      1 LIG       0.11500
     14 H4        -64.6653    2.1985  -27.9809 H      1 LIG       0.11500
     15 H5        -69.9958    3.3628  -30.3135 H      1 LIG       0.11500
     16 H6        -68.6313   -0.4175  -27.3993 H      1 LIG       0.11500
     17 H7        -67.6673    4.2640  -30.2344 H      1 LIG       0.11500
     18 H8        -66.3036    0.4844  -27.3187 H      1 LIG       0.11500
@<TRIPOS>BOND
      1       1       2 ar
      2       1       5 ar
      3       2       6 ar
      4       3       4 ar
      5       3       7 ar
      6       4       8 ar
      7       5       9 ar
      8       6      10 ar
      9       7       9 ar
     10       8      10 ar
     11       9      10 ar
     12       1      11 1
     13       2      12 1
     14       3      13 1
     15       4      14 1
     16       5      15 1
     17       6      16 1
     18       7      17 1
     19       8      18 1
@<TRIPOS>ALT_TYPE
CGenFF_4.0_ALT_TYPE_SET
CGenFF_4.0 1 CG2R61 2 CG2R61 3 CG2R61 4 CG2R61 5 CG2R61 6 CG2R61 7 CG2R61 8 CG2R61 9 CG2R61 10 CG2R61 11 HGR61 12 HGR61 13 HGR61 14 HGR61 15 HGR61 16 HGR61 17 HGR61 18 HGR61
@<TRIPOS>MOLECULE
naphtalene
 18 19 0 0 0
****
USER_CHARGES
INVALID_CHARGES
Pose:  32 Cluster:  32 Fr_nu:  77215 TotEn:    -9.54
@<TRIPOS>ATOM
      1 C1        -56.7262  -20.3046  -36.0836 C.ar   1 LIG      -0.11500
      2 C2        -57.3331  -20.9861  -35.0328 C.ar   1 LIG      -0.11500
      3 C3        -52.3942  -22.0400  -34.7069 C.ar   1 LIG      -0.11500
      4 C4        -53.0012  -22.7214  -33.6561 C.ar   1 LIG      -0.11500
      5 C5        -55.3463  -20.3934  -36.2693 C.ar   1 LIG      -0.11700
      6 C6        -56.5626  -21.7588  -34.1637 C.ar   1 LIG      -0.11700
      7 C7        -53.1649  -21.2672  -35.5761 C.ar   1 LIG      -0.11700
      8 C8        -54.3811  -22.6326  -33.4703 C.ar   1 LIG      -0.11700
      9 C9        -54.5551  -21.1666  -35.4041 C.ar   1 LIG       0.00400
     10 C10       -55.1723  -21.8595  -34.3355 C.ar   1 LIG       0.00400
     11 H1        -57.3265  -19.7028  -36.7596 H      1 LIG       0.11500
     12 H2        -58.4074  -20.9165  -34.8893 H      1 LIG       0.11500
     13 H3        -51.3197  -22.1092  -34.8511 H      1 LIG       0.11500
     14 H4        -52.4002  -23.3219  -32.9796 H      1 LIG       0.11500
     15 H5        -54.8932  -19.8519  -37.0972 H      1 LIG       0.11500
     16 H6        -57.0581  -22.2834  -33.3494 H      1 LIG       0.11500
     17 H7        -52.6692  -20.7435  -36.3908 H      1 LIG       0.11500
     18 H8        -54.8343  -23.1735  -32.6420 H      1 LIG       0.11500
@<TRIPOS>BOND
      1       1       2 ar
      2       1       5 ar
      3       2       6 ar
      4       3       4 ar
      5       3       7 ar
      6       4       8 ar
      7       5       9 ar
      8       6      10 ar
      9       7       9 ar
     10       8      10 ar
     11       9      10 ar
     12       1      11 1
     13       2      12 1
     14       3      13 1
     15       4      14 1
     16       5      15 1
     17       6      16 1
     18       7      17 1
     19       8      18 1
@<TRIPOS>ALT_TYPE
CGenFF_4.0_ALT_TYPE_SET
CGenFF_4.0 1 CG2R61 2 CG2R61 3 CG2R61 4 CG2R61 5 CG2R61 6 CG2R61 7 CG2R61 8 CG2R61 9 CG2R61 10 CG2R61 11 HGR61 12 HGR61 13 HGR61 14 HGR61 15 HGR61 16 HGR61 17 HGR61 18 HGR61
@<TRIPOS>MOLECULE
naphtalene
 18 19 0 0 0
****
USER_CHARGES
INVALID_CHARGES
Pose:  33 Cluster:  33 Fr_nu: 256508 TotEn:    -9.47
@<TRIPOS>ATOM
      1 C1        -72.6795  -29.5583  -47.6565 C.ar   1 LIG      -0.11500
      2 C2        -71.5876  -28.7500  -47.3544 C.ar   1 LIG      -0.11500
      3 C3        -75.5896  -26.5566  -45.1676 C.ar   1 LIG      -0.11500
      4 C4        -74.4976  -25.7485  -44.8656 C.ar   1 LIG      -0.11500
      5 C5        -73.9500  -29.2189  -47.1903 C.ar   1 LIG      -0.11700
      6 C6        -71.7617  -27.5994  -46.5851 C.ar   1 LIG      -0.11700
      7 C7        -75.4154  -27.7074  -45.9371 C.ar   1 LIG      -0.11700
      8 C8        -73.2271  -26.0878  -45.3316 C.ar   1 LIG      -0.11700
      9 C9        -74.1438  -28.0643  -46.4146 C.ar   1 LIG       0.00400
     10 C10       -73.0333  -27.2424  -46.1074 C.ar   1 LIG       0.00400
     11 H1        -72.5432  -30.4543  -48.2550 H      1 LIG       0.11500
     12 H2        -70.5990  -29.0150  -47.7180 H      1 LIG       0.11500
     13 H3        -76.5786  -26.2921  -44.8043 H      1 LIG       0.11500
     14 H4        -74.6342  -24.8534  -44.2659 H      1 LIG       0.11500
     15 H5        -74.7890  -29.8656  -47.4383 H      1 LIG       0.11500
     16 H6        -70.8941  -26.9820  -46.3616 H      1 LIG       0.11500
     17 H7        -76.2832  -28.3241  -46.1611 H      1 LIG       0.11500
     18 H8        -72.3877  -25.4416  -45.0831 H      1 LIG       0.11500
@<TRIPOS>BOND
      1       1       2 ar
      2       1       5 ar
      3       2       6 ar
      4       3       4 ar
      5       3       7 ar
      6       4       8 ar
      7       5       9 ar
      8       6      10 ar
      9       7       9 ar
     10       8      10 ar
     11       9      10 ar
     12       1      11 1
     13       2      12 1
     14       3      13 1
     15       4      14 1
     16       5      15 1
     17       6      16 1
     18       7      17 1
     19       8      18 1
@<TRIPOS>ALT_TYPE
CGenFF_4.0_ALT_TYPE_SET
CGenFF_4.0 1 CG2R61 2 CG2R61 3 CG2R61 4 CG2R61 5 CG2R61 6 CG2R61 7 CG2R61 8 CG2R61 9 CG2R61 10 CG2R61 11 HGR61 12 HGR61 13 HGR61 14 HGR61 15 HGR61 16 HGR61 17 HGR61 18 HGR61
@<TRIPOS>MOLECULE
naphtalene
 18 19 0 0 0
****
USER_CHARGES
INVALID_CHARGES
Pose:  34 Cluster:  34 Fr_nu:   4638 TotEn:    -8.88
@<TRIPOS>ATOM
      1 C1        -49.0473    7.3233  -32.6191 C.ar   1 LIG      -0.11500
      2 C2        -49.9556    8.1608  -31.9784 C.ar   1 LIG      -0.11500
      3 C3        -52.6476    4.2243  -33.6711 C.ar   1 LIG      -0.11500
      4 C4        -53.5558    5.0619  -33.0303 C.ar   1 LIG      -0.11500
      5 C5        -49.4852    6.1337  -33.2019 C.ar   1 LIG      -0.11700
      6 C6        -51.3050    7.8121  -31.9178 C.ar   1 LIG      -0.11700
      7 C7        -51.2981    4.5731  -33.7316 C.ar   1 LIG      -0.11700
      8 C8        -53.1180    6.2515  -32.4475 C.ar   1 LIG      -0.11700
      9 C9        -50.8399    5.7667  -33.1505 C.ar   1 LIG       0.00400
     10 C10       -51.7633    6.6184  -32.4988 C.ar   1 LIG       0.00400
     11 H1        -47.9968    7.5951  -32.6654 H      1 LIG       0.11500
     12 H2        -49.6137    9.0868  -31.5252 H      1 LIG       0.11500
     13 H3        -52.9889    3.2980  -34.1246 H      1 LIG       0.11500
     14 H4        -54.6059    4.7889  -32.9831 H      1 LIG       0.11500
     15 H5        -48.7575    5.4941  -33.6971 H      1 LIG       0.11500
     16 H6        -51.9974    8.4821  -31.4123 H      1 LIG       0.11500
     17 H7        -50.6061    3.9034  -34.2379 H      1 LIG       0.11500
     18 H8        -53.8455    6.8909  -31.9514 H      1 LIG       0.11500
@<TRIPOS>BOND
      1       1       2 ar
      2       1       5 ar
      3       2       6 ar
      4       3       4 ar
      5       3       7 ar
      6       4       8 ar
      7       5       9 ar
      8       6      10 ar
      9       7       9 ar
     10       8      10 ar
     11       9      10 ar
     12       1      11 1
     13       2      12 1
     14       3      13 1
     15       4      14 1
     16       5      15 1
     17       6      16 1
     18       7      17 1
     19       8      18 1
@<TRIPOS>ALT_TYPE
CGenFF_4.0_ALT_TYPE_SET
CGenFF_4.0 1 CG2R61 2 CG2R61 3 CG2R61 4 CG2R61 5 CG2R61 6 CG2R61 7 CG2R61 8 CG2R61 9 CG2R61 10 CG2R61 11 HGR61 12 HGR61 13 HGR61 14 HGR61 15 HGR61 16 HGR61 17 HGR61 18 HGR61
@<TRIPOS>MOLECULE
naphtalene
 18 19 0 0 0
****
USER_CHARGES
INVALID_CHARGES
Pose:  35 Cluster:  35 Fr_nu: 246807 TotEn:    -8.50
@<TRIPOS>ATOM
      1 C1        -50.2875    7.8076  -30.6660 C.ar   1 LIG      -0.11500
      2 C2        -51.3223    7.1611  -31.3354 C.ar   1 LIG      -0.11500
      3 C3        -47.2187    6.5982  -34.2426 C.ar   1 LIG      -0.11500
      4 C4        -48.2536    5.9517  -34.9119 C.ar   1 LIG      -0.11500
      5 C5        -49.0063    7.8319  -31.2179 C.ar   1 LIG      -0.11700
      6 C6        -51.0801    6.5364  -32.5590 C.ar   1 LIG      -0.11700
      7 C7        -47.4610    7.2229  -33.0189 C.ar   1 LIG      -0.11700
      8 C8        -49.5347    5.9273  -34.3601 C.ar   1 LIG      -0.11700
      9 C9        -48.7444    7.2083  -32.4487 C.ar   1 LIG       0.00400
     10 C10       -49.7967    6.5509  -33.1293 C.ar   1 LIG       0.00400
     11 H1        -50.4766    8.2932  -29.7131 H      1 LIG       0.11500
     12 H2        -52.3194    7.1430  -30.9050 H      1 LIG       0.11500
     13 H3        -46.2212    6.6168  -34.6726 H      1 LIG       0.11500
     14 H4        -48.0636    5.4650  -35.8640 H      1 LIG       0.11500
     15 H5        -48.2125    8.3428  -30.6768 H      1 LIG       0.11500
     16 H6        -51.9040    6.0375  -33.0650 H      1 LIG       0.11500
     17 H7        -46.6371    7.7225  -32.5135 H      1 LIG       0.11500
     18 H8        -50.3286    5.4157  -34.9006 H      1 LIG       0.11500
@<TRIPOS>BOND
      1       1       2 ar
      2       1       5 ar
      3       2       6 ar
      4       3       4 ar
      5       3       7 ar
      6       4       8 ar
      7       5       9 ar
      8       6      10 ar
      9       7       9 ar
     10       8      10 ar
     11       9      10 ar
     12       1      11 1
     13       2      12 1
     14       3      13 1
     15       4      14 1
     16       5      15 1
     17       6      16 1
     18       7      17 1
     19       8      18 1
@<TRIPOS>ALT_TYPE
CGenFF_4.0_ALT_TYPE_SET
CGenFF_4.0 1 CG2R61 2 CG2R61 3 CG2R61 4 CG2R61 5 CG2R61 6 CG2R61 7 CG2R61 8 CG2R61 9 CG2R61 10 CG2R61 11 HGR61 12 HGR61 13 HGR61 14 HGR61 15 HGR61 16 HGR61 17 HGR61 18 HGR61
@<TRIPOS>MOLECULE
naphtalene
 18 19 0 0 0
****
USER_CHARGES
INVALID_CHARGES
Pose:  36 Cluster:  36 Fr_nu: 144257 TotEn:    -8.21
@<TRIPOS>ATOM
      1 C1        -55.9504    5.5137  -35.7348 C.ar   1 LIG      -0.11500
      2 C2        -55.9425    6.7861  -35.1712 C.ar   1 LIG      -0.11500
      3 C3        -52.1121    4.2833  -33.0096 C.ar   1 LIG      -0.11500
      4 C4        -52.1043    5.5558  -32.4461 C.ar   1 LIG      -0.11500
      5 C5        -55.0015    4.5696  -35.3412 C.ar   1 LIG      -0.11700
      6 C6        -54.9860    7.1195  -34.2120 C.ar   1 LIG      -0.11700
      7 C7        -53.0687    3.9500  -33.9689 C.ar   1 LIG      -0.11700
      8 C8        -53.0531    6.5000  -32.8397 C.ar   1 LIG      -0.11700
      9 C9        -54.0313    4.8878  -34.3769 C.ar   1 LIG       0.00400
     10 C10       -54.0234    6.1818  -33.8039 C.ar   1 LIG       0.00400
     11 H1        -56.6949    5.2549  -36.4819 H      1 LIG       0.11500
     12 H2        -56.6818    7.5203  -35.4781 H      1 LIG       0.11500
     13 H3        -51.3730    3.5485  -32.7030 H      1 LIG       0.11500
     14 H4        -51.3587    5.8145  -31.7001 H      1 LIG       0.11500
     15 H5        -55.0263    3.5812  -35.7954 H      1 LIG       0.11500
     16 H6        -54.9990    8.1199  -33.7844 H      1 LIG       0.11500
     17 H7        -53.0561    2.9493  -34.3957 H      1 LIG       0.11500
     18 H8        -53.0280    7.4888  -32.3861 H      1 LIG       0.11500
@<TRIPOS>BOND
      1       1       2 ar
      2       1       5 ar
      3       2       6 ar
      4       3       4 ar
      5       3       7 ar
      6       4       8 ar
      7       5       9 ar
      8       6      10 ar
      9       7       9 ar
     10       8      10 ar
     11       9      10 ar
     12       1      11 1
     13       2      12 1
     14       3      13 1
     15       4      14 1
     16       5      15 1
     17       6      16 1
     18       7      17 1
     19       8      18 1
@<TRIPOS>ALT_TYPE
CGenFF_4.0_ALT_TYPE_SET
CGenFF_4.0 1 CG2R61 2 CG2R61 3 CG2R61 4 CG2R61 5 CG2R61 6 CG2R61 7 CG2R61 8 CG2R61 9 CG2R61 10 CG2R61 11 HGR61 12 HGR61 13 HGR61 14 HGR61 15 HGR61 16 HGR61 17 HGR61 18 HGR61
@<TRIPOS>MOLECULE
naphtalene
 18 19 0 0 0
****
USER_CHARGES
INVALID_CHARGES
Pose:  37 Cluster:  37 Fr_nu: 270718 TotEn:    -6.70
@<TRIPOS>ATOM
      1 C1        -72.1600  -25.8205  -42.3745 C.ar   1 LIG      -0.11500
      2 C2        -72.3872  -24.5807  -42.9645 C.ar   1 LIG      -0.11500
      3 C3        -73.7382  -28.0306  -46.4116 C.ar   1 LIG      -0.11500
      4 C4        -73.9654  -26.7907  -47.0015 C.ar   1 LIG      -0.11500
      5 C5        -72.4377  -26.9914  -43.0805 C.ar   1 LIG      -0.11700
      6 C6        -72.8929  -24.5069  -44.2626 C.ar   1 LIG      -0.11700
      7 C7        -73.2324  -28.1044  -45.1134 C.ar   1 LIG      -0.11700
      8 C8        -73.6878  -25.6198  -46.2956 C.ar   1 LIG      -0.11700
      9 C9        -72.9472  -26.9360  -44.3881 C.ar   1 LIG       0.00400
     10 C10       -73.1783  -25.6752  -44.9880 C.ar   1 LIG       0.00400
     11 H1        -71.7668  -25.8774  -41.3638 H      1 LIG       0.11500
     12 H2        -72.1704  -23.6698  -42.4142 H      1 LIG       0.11500
     13 H3        -73.9547  -28.9421  -46.9616 H      1 LIG       0.11500
     14 H4        -74.3600  -26.7345  -48.0117 H      1 LIG       0.11500
     15 H5        -72.2527  -27.9496  -42.5993 H      1 LIG       0.11500
     16 H6        -73.0624  -23.5270  -44.7042 H      1 LIG       0.11500
     17 H7        -73.0623  -29.0843  -44.6723 H      1 LIG       0.11500
     18 H8        -73.8735  -24.6614  -46.7763 H      1 LIG       0.11500
@<TRIPOS>BOND
      1       1       2 ar
      2       1       5 ar
      3       2       6 ar
      4       3       4 ar
      5       3       7 ar
      6       4       8 ar
      7       5       9 ar
      8       6      10 ar
      9       7       9 ar
     10       8      10 ar
     11       9      10 ar
     12       1      11 1
     13       2      12 1
     14       3      13 1
     15       4      14 1
     16       5      15 1
     17       6      16 1
     18       7      17 1
     19       8      18 1
@<TRIPOS>ALT_TYPE
CGenFF_4.0_ALT_TYPE_SET
CGenFF_4.0 1 CG2R61 2 CG2R61 3 CG2R61 4 CG2R61 5 CG2R61 6 CG2R61 7 CG2R61 8 CG2R61 9 CG2R61 10 CG2R61 11 HGR61 12 HGR61 13 HGR61 14 HGR61 15 HGR61 16 HGR61 17 HGR61 18 HGR61
# TRIPOS MOL2 file generated by SEED

@<TRIPOS>MOLECULE
pyrazole
 9 9 0 0 0
****
USER_CHARGES
INVALID_CHARGES
Pose:   1 Cluster:   1 Fr_nu: 8107703 TotEn:   -22.66
@<TRIPOS>ATOM
      1 C1        -73.2011  -11.0721  -43.8143 C.2    1 LIG      -0.25100
      2 C2        -72.0115  -11.7180  -43.4278 C.2    1 LIG       0.13200
      3 C3        -73.8484  -11.9894  -44.6055 C.2    1 LIG      -0.03800
      4 N1        -71.9067  -12.9505  -43.9317 N.2    1 LIG      -0.57800
      5 N2        -73.0388  -13.0865  -44.6430 N.pl3  1 LIG      -0.05900
      6 H1        -73.5427  -10.0808  -43.5555 H      1 LIG       0.15700
      7 H2        -71.2162  -11.3418  -42.8003 H      1 LIG       0.15600
      8 H3        -74.7897  -11.9602  -45.1351 H      1 LIG       0.15900
      9 H4        -73.1950  -13.9581  -45.1336 H      1 LIG       0.32200
@<TRIPOS>BOND
      1       1       2 1
      2       1       3 2
      3       2       4 2
      4       3       5 1
      5       4       5 1
      6       1       6 1
      7       2       7 1
      8       3       8 1
      9       5       9 1
@<TRIPOS>ALT_TYPE
CGenFF_4.0_ALT_TYPE_SET
CGenFF_4.0 1 CG2R51 2 CG2R52 3 CG2R51 4 NG2R50 5 NG2R51 6 HGR51 7 HGR52 8 HGR52 9 HGP1
@<TRIPOS>MOLECULE
pyrazole
 9 9 0 0 0
****
USER_CHARGES
INVALID_CHARGES
Pose:   2 Cluster:   2 Fr_nu: 4069030 TotEn:   -17.33
@<TRIPOS>ATOM
      1 C1        -74.2165  -25.6265  -45.3698 C.2    1 LIG      -0.25100
      2 C2        -73.8390  -26.9827  -45.3799 C.2    1 LIG       0.13200
      3 C3        -75.4530  -25.6098  -45.9676 C.2    1 LIG      -0.03800
      4 N1        -74.7611  -27.7704  -45.9395 N.2    1 LIG      -0.57800
      5 N2        -75.7303  -26.9066  -46.2866 N.pl3  1 LIG      -0.05900
      6 H1        -73.6699  -24.7792  -44.9830 H      1 LIG       0.15700
      7 H2        -72.9302  -27.4298  -45.0032 H      1 LIG       0.15600
      8 H3        -76.1438  -24.8099  -46.1918 H      1 LIG       0.15900
      9 H4        -76.5575  -27.2718  -46.7419 H      1 LIG       0.32200
@<TRIPOS>BOND
      1       1       2 1
      2       1       3 2
      3       2       4 2
      4       3       5 1
      5       4       5 1
      6       1       6 1
      7       2       7 1
      8       3       8 1
      9       5       9 1
@<TRIPOS>ALT_TYPE
CGenFF_4.0_ALT_TYPE_SET
CGenFF_4.0 1 CG2R51 2 CG2R52 3 CG2R51 4 NG2R50 5 NG2R51 6 HGR51 7 HGR52 8 HGR52 9 HGP1
@<TRIPOS>MOLECULE
pyrazole
 9 9 0 0 0
****
USER_CHARGES
INVALID_CHARGES
Pose:   3 Cluster:   3 Fr_nu: 438132 TotEn:   -16.55
@<TRIPOS>ATOM
      1 C1        -52.0461    3.0351  -31.9540 C.2    1 LIG      -0.25100
      2 C2        -51.8262    3.0080  -33.3442 C.2    1 LIG       0.13200
      3 C3        -53.2274    3.7203  -31.8066 C.2    1 LIG      -0.03800
      4 N1        -52.7903    3.6265  -34.0310 N.2    1 LIG      -0.57800
      5 N2        -53.6278    4.0487  -33.0685 N.pl3  1 LIG      -0.05900
      6 H1        -51.4350    2.6163  -31.1682 H      1 LIG       0.15700
      7 H2        -51.0031    2.5638  -33.8855 H      1 LIG       0.15600
      8 H3        -53.8048    3.9994  -30.9371 H      1 LIG       0.15900
      9 H4        -54.4570    4.5595  -33.3445 H      1 LIG       0.32200
@<TRIPOS>BOND
      1       1       2 1
      2       1       3 2
      3       2       4 2
      4       3       5 1
      5       4       5 1
      6       1       6 1
      7       2       7 1
      8       3       8 1
      9       5       9 1
@<TRIPOS>ALT_TYPE
CGenFF_4.0_ALT_TYPE_SET
CGenFF_4.0 1 CG2R51 2 CG2R52 3 CG2R51 4 NG2R50 5 NG2R51 6 HGR51 7 HGR52 8 HGR52 9 HGP1
@<TRIPOS>MOLECULE
pyrazole
 9 9 0 0 0
****
USER_CHARGES
INVALID_CHARGES
Pose:   4 Cluster:   4 Fr_nu: 1303873 TotEn:   -16.16
@<TRIPOS>ATOM
      1 C1        -73.7414  -26.3202  -47.0274 C.2    1 LIG      -0.25100
      2 C2        -74.1895  -25.6521  -45.8722 C.2    1 LIG       0.13200
      3 C3        -74.8893  -26.7802  -47.6250 C.2    1 LIG      -0.03800
      4 N1        -75.5184  -25.6825  -45.7417 N.2    1 LIG      -0.57800
      5 N2        -75.9154  -26.3751  -46.8228 N.pl3  1 LIG      -0.05900
      6 H1        -72.7285  -26.4499  -47.3789 H      1 LIG       0.15700
      7 H2        -73.6030  -25.1448  -45.1195 H      1 LIG       0.15600
      8 H3        -75.0644  -27.3484  -48.5272 H      1 LIG       0.15900
      9 H4        -76.9063  -26.5374  -46.9509 H      1 LIG       0.32200
@<TRIPOS>BOND
      1       1       2 1
      2       1       3 2
      3       2       4 2
      4       3       5 1
      5       4       5 1
      6       1       6 1
      7       2       7 1
      8       3       8 1
      9       5       9 1
@<TRIPOS>ALT_TYPE
CGenFF_4.0_ALT_TYPE_SET
CGenFF_4.0 1 CG2R51 2 CG2R52 3 CG2R51 4 NG2R50 5 NG2R51 6 HGR51 7 HGR52 8 HGR52 9 HGP1
@<TRIPOS>MOLECULE
pyrazole
 9 9 0 0 0
****
USER_CHARGES
INVALID_CHARGES
Pose:   5 Cluster:   5 Fr_nu: 8246155 TotEn:   -15.70
@<TRIPOS>ATOM
      1 C1        -72.9820  -11.4200  -43.7139 C.2    1 LIG      -0.25100
      2 C2        -71.7562  -11.3835  -44.4051 C.2    1 LIG       0.13200
      3 C3        -73.0941  -10.1738  -43.1476 C.2    1 LIG      -0.03800
      4 N1        -71.1341  -10.2072  -44.2899 N.2    1 LIG      -0.57800
      5 N2        -71.9725   -9.4928  -43.5199 N.pl3  1 LIG      -0.05900
      6 H1        -73.6866  -12.2349  -43.6370 H      1 LIG       0.15700
      7 H2        -71.2898  -12.1652  -44.9875 H      1 LIG       0.15600
      8 H3        -73.8527   -9.7211  -42.5255 H      1 LIG       0.15900
      9 H4        -71.7147   -8.5428  -43.2839 H      1 LIG       0.32200
@<TRIPOS>BOND
      1       1       2 1
      2       1       3 2
      3       2       4 2
      4       3       5 1
      5       4       5 1
      6       1       6 1
      7       2       7 1
      8       3       8 1
      9       5       9 1
@<TRIPOS>ALT_TYPE
CGenFF_4.0_ALT_TYPE_SET
CGenFF_4.0 1 CG2R51 2 CG2R52 3 CG2R51 4 NG2R50 5 NG2R51 6 HGR51 7 HGR52 8 HGR52 9 HGP1
@<TRIPOS>MOLECULE
pyrazole
 9 9 0 0 0
****
USER_CHARGES
INVALID_CHARGES
Pose:   6 Cluster:   6 Fr_nu:  13143 TotEn:   -15.31
@<TRIPOS>ATOM
      1 C1        -75.2129  -27.1100  -46.4309 C.2    1 LIG      -0.25100
      2 C2        -73.9239  -26.7456  -45.9980 C.2    1 LIG       0.13200
      3 C3        -76.0198  -26.0810  -46.0108 C.2    1 LIG      -0.03800
      4 N1        -73.9080  -25.5764  -45.3525 N.2    1 LIG      -0.57800
      5 N2        -75.1970  -25.1970  -45.3768 N.pl3  1 LIG      -0.05900
      6 H1        -75.5155  -27.9941  -46.9723 H      1 LIG       0.15700
      7 H2        -72.9954  -27.2836  -46.1255 H      1 LIG       0.15600
      8 H3        -77.0817  -25.9033  -46.1017 H      1 LIG       0.15900
      9 H4        -75.4469  -24.3198  -44.9377 H      1 LIG       0.32200
@<TRIPOS>BOND
      1       1       2 1
      2       1       3 2
      3       2       4 2
      4       3       5 1
      5       4       5 1
      6       1       6 1
      7       2       7 1
      8       3       8 1
      9       5       9 1
@<TRIPOS>ALT_TYPE
CGenFF_4.0_ALT_TYPE_SET
CGenFF_4.0 1 CG2R51 2 CG2R52 3 CG2R51 4 NG2R50 5 NG2R51 6 HGR51 7 HGR52 8 HGR52 9 HGP1
@<TRIPOS>MOLECULE
pyrazole
 9 9 0 0 0
****
USER_CHARGES
INVALID_CHARGES
Pose:   7 Cluster:   7 Fr_nu: 2635950 TotEn:   -15.28
@<TRIPOS>ATOM
      1 C1        -74.0911  -26.1930  -46.3403 C.2    1 LIG      -0.25100
      2 C2        -73.9294  -25.9082  -44.9711 C.2    1 LIG       0.13200
      3 C3        -75.4475  -26.3336  -46.5039 C.2    1 LIG      -0.03800
      4 N1        -75.0904  -25.8696  -44.3119 N.2    1 LIG      -0.57800
      5 N2        -75.9946  -26.1319  -45.2708 N.pl3  1 LIG      -0.05900
      6 H1        -73.3314  -26.2831  -47.1026 H      1 LIG       0.15700
      7 H2        -73.0139  -25.7277  -44.4261 H      1 LIG       0.15600
      8 H3        -76.0587  -26.5562  -47.3666 H      1 LIG       0.15900
      9 H4        -76.9730  -26.1602  -45.0124 H      1 LIG       0.32200
@<TRIPOS>BOND
      1       1       2 1
      2       1       3 2
      3       2       4 2
      4       3       5 1
      5       4       5 1
      6       1       6 1
      7       2       7 1
      8       3       8 1
      9       5       9 1
@<TRIPOS>ALT_TYPE
CGenFF_4.0_ALT_TYPE_SET
CGenFF_4.0 1 CG2R51 2 CG2R52 3 CG2R51 4 NG2R50 5 NG2R51 6 HGR51 7 HGR52 8 HGR52 9 HGP1
@<TRIPOS>MOLECULE
pyrazole
 9 9 0 0 0
****
USER_CHARGES
INVALID_CHARGES
Pose:   8 Cluster:   8 Fr_nu: 370938 TotEn:   -15.13
@<TRIPOS>ATOM
      1 C1        -65.6375   -6.8809  -45.0954 C.2    1 LIG      -0.25100
      2 C2        -65.3915   -8.2180  -44.7300 C.2    1 LIG       0.13200
      3 C3        -66.7807   -6.5433  -44.4131 C.2    1 LIG      -0.03800
      4 N1        -66.3049   -8.6970  -43.8814 N.2    1 LIG      -0.57800
      5 N2        -67.1360   -7.6553  -43.7077 N.pl3  1 LIG      -0.05900
      6 H1        -65.0662   -6.2494  -45.7596 H      1 LIG       0.15700
      7 H2        -64.5850   -8.8635  -45.0472 H      1 LIG       0.15600
      8 H3        -67.3616   -5.6334  -44.3689 H      1 LIG       0.15900
      9 H4        -67.9310   -7.7737  -43.0923 H      1 LIG       0.32200
@<TRIPOS>BOND
      1       1       2 1
      2       1       3 2
      3       2       4 2
      4       3       5 1
      5       4       5 1
      6       1       6 1
      7       2       7 1
      8       3       8 1
      9       5       9 1
@<TRIPOS>ALT_TYPE
CGenFF_4.0_ALT_TYPE_SET
CGenFF_4.0 1 CG2R51 2 CG2R52 3 CG2R51 4 NG2R50 5 NG2R51 6 HGR51 7 HGR52 8 HGR52 9 HGP1
@<TRIPOS>MOLECULE
pyrazole
 9 9 0 0 0
****
USER_CHARGES
INVALID_CHARGES
Pose:   9 Cluster:   9 Fr_nu: 3670568 TotEn:   -14.88
@<TRIPOS>ATOM
      1 C1        -74.5189  -26.1166  -45.1957 C.2    1 LIG      -0.25100
      2 C2        -73.6121  -26.0304  -46.2690 C.2    1 LIG       0.13200
      3 C3        -75.7462  -26.2655  -45.7942 C.2    1 LIG      -0.03800
      4 N1        -74.2120  -26.1176  -47.4591 N.2    1 LIG      -0.57800
      5 N2        -75.5090  -26.2601  -47.1373 N.pl3  1 LIG      -0.05900
      6 H1        -74.3127  -26.0771  -44.1363 H      1 LIG       0.15700
      7 H2        -72.5391  -25.9073  -46.2336 H      1 LIG       0.15600
      8 H3        -76.7445  -26.3700  -45.3944 H      1 LIG       0.15900
      9 H4        -76.1825  -26.3469  -47.8881 H      1 LIG       0.32200
@<TRIPOS>BOND
      1       1       2 1
      2       1       3 2
      3       2       4 2
      4       3       5 1
      5       4       5 1
      6       1       6 1
      7       2       7 1
      8       3       8 1
      9       5       9 1
@<TRIPOS>ALT_TYPE
CGenFF_4.0_ALT_TYPE_SET
CGenFF_4.0 1 CG2R51 2 CG2R52 3 CG2R51 4 NG2R50 5 NG2R51 6 HGR51 7 HGR52 8 HGR52 9 HGP1
@<TRIPOS>MOLECULE
pyrazole
 9 9 0 0 0
****
USER_CHARGES
INVALID_CHARGES
Pose:  10 Cluster:  10 Fr_nu: 622708 TotEn:   -14.77
@<TRIPOS>ATOM
      1 C1        -65.5072   -7.4698  -44.1265 C.2    1 LIG      -0.25100
      2 C2        -65.6863   -8.2680  -45.2721 C.2    1 LIG       0.13200
      3 C3        -66.7749   -7.2968  -43.6270 C.2    1 LIG      -0.03800
      4 N1        -66.9668   -8.5807  -45.4877 N.2    1 LIG      -0.57800
      5 N2        -67.6040   -7.9759  -44.4707 N.pl3  1 LIG      -0.05900
      6 H1        -64.5883   -7.0752  -43.7188 H      1 LIG       0.15700
      7 H2        -64.9372   -8.6346  -45.9593 H      1 LIG       0.15600
      8 H3        -67.1534   -6.7618  -42.7679 H      1 LIG       0.15900
      9 H4        -68.6106   -8.0666  -44.4138 H      1 LIG       0.32200
@<TRIPOS>BOND
      1       1       2 1
      2       1       3 2
      3       2       4 2
      4       3       5 1
      5       4       5 1
      6       1       6 1
      7       2       7 1
      8       3       8 1
      9       5       9 1
@<TRIPOS>ALT_TYPE
CGenFF_4.0_ALT_TYPE_SET
CGenFF_4.0 1 CG2R51 2 CG2R52 3 CG2R51 4 NG2R50 5 NG2R51 6 HGR51 7 HGR52 8 HGR52 9 HGP1
@<TRIPOS>MOLECULE
pyrazole
 9 9 0 0 0
****
USER_CHARGES
INVALID_CHARGES
Pose:  11 Cluster:  11 Fr_nu: 7461562 TotEn:   -14.20
@<TRIPOS>ATOM
      1 C1        -60.6214  -20.9785  -38.2318 C.2    1 LIG      -0.25100
      2 C2        -59.3420  -21.0765  -38.8109 C.2    1 LIG       0.13200
      3 C3        -61.4463  -20.6409  -39.2767 C.2    1 LIG      -0.03800
      4 N1        -59.3486  -20.8219  -40.1220 N.2    1 LIG      -0.57800
      5 N2        -60.6423  -20.5608  -40.3756 N.pl3  1 LIG      -0.05900
      6 H1        -60.9066  -21.1316  -37.2014 H      1 LIG       0.15700
      7 H2        -58.4049  -21.3222  -38.3320 H      1 LIG       0.15600
      8 H3        -62.5086  -20.4525  -39.3357 H      1 LIG       0.15900
      9 H4        -60.9080  -20.3318  -41.3252 H      1 LIG       0.32200
@<TRIPOS>BOND
      1       1       2 1
      2       1       3 2
      3       2       4 2
      4       3       5 1
      5       4       5 1
      6       1       6 1
      7       2       7 1
      8       3       8 1
      9       5       9 1
@<TRIPOS>ALT_TYPE
CGenFF_4.0_ALT_TYPE_SET
CGenFF_4.0 1 CG2R51 2 CG2R52 3 CG2R51 4 NG2R50 5 NG2R51 6 HGR51 7 HGR52 8 HGR52 9 HGP1
@<TRIPOS>MOLECULE
pyrazole
 9 9 0 0 0
****
USER_CHARGES
INVALID_CHARGES
Pose:  12 Cluster:  12 Fr_nu: 6473481 TotEn:   -13.37
@<TRIPOS>ATOM
      1 C1        -66.4679   -7.4289  -43.5102 C.2    1 LIG      -0.25100
      2 C2        -66.9033   -7.6943  -44.8223 C.2    1 LIG       0.13200
      3 C3        -65.1873   -7.9235  -43.4667 C.2    1 LIG      -0.03800
      4 N1        -65.9748   -8.3097  -45.5592 N.2    1 LIG      -0.57800
      5 N2        -64.9429   -8.4349  -44.7073 N.pl3  1 LIG      -0.05900
      6 H1        -67.0060   -6.9460  -42.7079 H      1 LIG       0.15700
      7 H2        -67.8589   -7.4655  -45.2722 H      1 LIG       0.15600
      8 H3        -64.4456   -7.9590  -42.6819 H      1 LIG       0.15900
      9 H4        -64.0985   -8.8836  -45.0397 H      1 LIG       0.32200
@<TRIPOS>BOND
      1       1       2 1
      2       1       3 2
      3       2       4 2
      4       3       5 1
      5       4       5 1
      6       1       6 1
      7       2       7 1
      8       3       8 1
      9       5       9 1
@<TRIPOS>ALT_TYPE
CGenFF_4.0_ALT_TYPE_SET
CGenFF_4.0 1 CG2R51 2 CG2R52 3 CG2R51 4 NG2R50 5 NG2R51 6 HGR51 7 HGR52 8 HGR52 9 HGP1
@<TRIPOS>MOLECULE
pyrazole
 9 9 0 0 0
****
USER_CHARGES
INVALID_CHARGES
Pose:  13 Cluster:  13 Fr_nu: 316087 TotEn:   -13.22
@<TRIPOS>ATOM
      1 C1        -53.1029    4.0260  -32.6690 C.2    1 LIG      -0.25100
      2 C2        -52.5883    4.8355  -33.6993 C.2    1 LIG       0.13200
      3 C3        -52.1192    3.0953  -32.4398 C.2    1 LIG      -0.03800
      4 N1        -51.3721    4.4528  -34.0972 N.2    1 LIG      -0.57800
      5 N2        -51.1141    3.3926  -33.3127 N.pl3  1 LIG      -0.05900
      6 H1        -54.0533    4.1057  -32.1623 H      1 LIG       0.15700
      7 H2        -53.0491    5.6882  -34.1773 H      1 LIG       0.15600
      8 H3        -52.0464    2.2656  -31.7516 H      1 LIG       0.15900
      9 H4        -50.2291    2.9149  -33.4280 H      1 LIG       0.32200
@<TRIPOS>BOND
      1       1       2 1
      2       1       3 2
      3       2       4 2
      4       3       5 1
      5       4       5 1
      6       1       6 1
      7       2       7 1
      8       3       8 1
      9       5       9 1
@<TRIPOS>ALT_TYPE
CGenFF_4.0_ALT_TYPE_SET
CGenFF_4.0 1 CG2R51 2 CG2R52 3 CG2R51 4 NG2R50 5 NG2R51 6 HGR51 7 HGR52 8 HGR52 9 HGP1
@<TRIPOS>MOLECULE
pyrazole
 9 9 0 0 0
****
USER_CHARGES
INVALID_CHARGES
Pose:  14 Cluster:  14 Fr_nu: 291081 TotEn:   -13.06
@<TRIPOS>ATOM
      1 C1        -66.0130   -7.2093  -45.2148 C.2    1 LIG      -0.25100
      2 C2        -66.6368   -7.7858  -44.0922 C.2    1 LIG       0.13200
      3 C3        -64.7204   -7.6709  -45.1640 C.2    1 LIG      -0.03800
      4 N1        -65.8088   -8.5549  -43.3803 N.2    1 LIG      -0.57800
      5 N2        -64.6514   -8.4651  -44.0573 N.pl3  1 LIG      -0.05900
      6 H1        -66.4399   -6.5519  -45.9577 H      1 LIG       0.15700
      7 H2        -67.6603   -7.6770  -43.7628 H      1 LIG       0.15600
      8 H3        -63.8622   -7.5075  -45.7999 H      1 LIG       0.15900
      9 H4        -63.8494   -8.9728  -43.7052 H      1 LIG       0.32200
@<TRIPOS>BOND
      1       1       2 1
      2       1       3 2
      3       2       4 2
      4       3       5 1
      5       4       5 1
      6       1       6 1
      7       2       7 1
      8       3       8 1
      9       5       9 1
@<TRIPOS>ALT_TYPE
CGenFF_4.0_ALT_TYPE_SET
CGenFF_4.0 1 CG2R51 2 CG2R52 3 CG2R51 4 NG2R50 5 NG2R51 6 HGR51 7 HGR52 8 HGR52 9 HGP1
@<TRIPOS>MOLECULE
pyrazole
 9 9 0 0 0
****
USER_CHARGES
INVALID_CHARGES
Pose:  15 Cluster:  15 Fr_nu:  79669 TotEn:   -12.90
@<TRIPOS>ATOM
      1 C1        -64.7478   -0.4368  -26.3558 C.2    1 LIG      -0.25100
      2 C2        -66.0197   -0.7566  -26.8676 C.2    1 LIG       0.13200
      3 C3        -64.2839   -1.6165  -25.8271 C.2    1 LIG      -0.03800
      4 N1        -66.3430   -2.0390  -26.6811 N.2    1 LIG      -0.57800
      5 N2        -65.2676   -2.5356  -26.0463 N.pl3  1 LIG      -0.05900
      6 H1        -64.2377    0.5151  -26.3685 H      1 LIG       0.15700
      7 H2        -66.7247   -0.1085  -27.3683 H      1 LIG       0.15600
      8 H3        -63.3643   -1.8784  -25.3241 H      1 LIG       0.15900
      9 H4        -65.2726   -3.5145  -25.7886 H      1 LIG       0.32200
@<TRIPOS>BOND
      1       1       2 1
      2       1       3 2
      3       2       4 2
      4       3       5 1
      5       4       5 1
      6       1       6 1
      7       2       7 1
      8       3       8 1
      9       5       9 1
@<TRIPOS>ALT_TYPE
CGenFF_4.0_ALT_TYPE_SET
CGenFF_4.0 1 CG2R51 2 CG2R52 3 CG2R51 4 NG2R50 5 NG2R51 6 HGR51 7 HGR52 8 HGR52 9 HGP1
@<TRIPOS>MOLECULE
pyrazole
 9 9 0 0 0
****
USER_CHARGES
INVALID_CHARGES
Pose:  16 Cluster:  16 Fr_nu: 215123 TotEn:   -12.60
@<TRIPOS>ATOM
      1 C1        -60.0465  -20.9509  -38.7446 C.2    1 LIG      -0.25100
      2 C2        -60.6885  -21.2940  -37.5397 C.2    1 LIG       0.13200
      3 C3        -61.0183  -20.3230  -39.4847 C.2    1 LIG      -0.03800
      4 N1        -61.9690  -20.9152  -37.5117 N.2    1 LIG      -0.57800
      5 N2        -62.1396  -20.3275  -38.7082 N.pl3  1 LIG      -0.05900
      6 H1        -59.0226  -21.1323  -39.0363 H      1 LIG       0.15700
      7 H2        -60.2769  -21.8047  -36.6809 H      1 LIG       0.15600
      8 H3        -61.0137  -19.8853  -40.4725 H      1 LIG       0.15900
      9 H4        -63.0522  -19.9507  -38.9315 H      1 LIG       0.32200
@<TRIPOS>BOND
      1       1       2 1
      2       1       3 2
      3       2       4 2
      4       3       5 1
      5       4       5 1
      6       1       6 1
      7       2       7 1
      8       3       8 1
      9       5       9 1
@<TRIPOS>ALT_TYPE
CGenFF_4.0_ALT_TYPE_SET
CGenFF_4.0 1 CG2R51 2 CG2R52 3 CG2R51 4 NG2R50 5 NG2R51 6 HGR51 7 HGR52 8 HGR52 9 HGP1
@<TRIPOS>MOLECULE
pyrazole
 9 9 0 0 0
****
USER_CHARGES
INVALID_CHARGES
Pose:  17 Cluster:  17 Fr_nu: 195300 TotEn:   -12.26
@<TRIPOS>ATOM
      1 C1        -66.3338   -6.9932  -45.0744 C.2    1 LIG      -0.25100
      2 C2        -65.4462   -7.2495  -46.1365 C.2    1 LIG       0.13200
      3 C3        -65.5843   -7.2023  -43.9426 C.2    1 LIG      -0.03800
      4 N1        -64.2261   -7.5949  -45.7170 N.2    1 LIG      -0.57800
      5 N2        -64.3415   -7.5570  -44.3787 N.pl3  1 LIG      -0.05900
      6 H1        -67.3714   -6.6975  -45.1216 H      1 LIG       0.15700
      7 H2        -65.6377   -7.1996  -47.1989 H      1 LIG       0.15600
      8 H3        -65.8186   -7.1344  -42.8900 H      1 LIG       0.15900
      9 H4        -63.5290   -7.7877  -43.8206 H      1 LIG       0.32200
@<TRIPOS>BOND
      1       1       2 1
      2       1       3 2
      3       2       4 2
      4       3       5 1
      5       4       5 1
      6       1       6 1
      7       2       7 1
      8       3       8 1
      9       5       9 1
@<TRIPOS>ALT_TYPE
CGenFF_4.0_ALT_TYPE_SET
CGenFF_4.0 1 CG2R51 2 CG2R52 3 CG2R51 4 NG2R50 5 NG2R51 6 HGR51 7 HGR52 8 HGR52 9 HGP1
@<TRIPOS>MOLECULE
pyrazole
 9 9 0 0 0
****
USER_CHARGES
INVALID_CHARGES
Pose:  18 Cluster:  18 Fr_nu: 1451652 TotEn:   -11.90
@<TRIPOS>ATOM
      1 C1        -66.1123   -7.9980  -45.2240 C.2    1 LIG      -0.25100
      2 C2        -65.0364   -8.3435  -44.3845 C.2    1 LIG       0.13200
      3 C3        -66.8676   -7.1297  -44.4744 C.2    1 LIG      -0.03800
      4 N1        -65.0989   -7.7434  -43.1928 N.2    1 LIG      -0.57800
      5 N2        -66.2231   -7.0120  -43.2781 N.pl3  1 LIG      -0.05900
      6 H1        -66.3126   -8.3308  -46.2317 H      1 LIG       0.15700
      7 H2        -64.2096   -9.0080  -44.5911 H      1 LIG       0.15600
      8 H3        -67.7861   -6.5987  -44.6790 H      1 LIG       0.15900
      9 H4        -66.4940   -6.4543  -42.4780 H      1 LIG       0.32200
@<TRIPOS>BOND
      1       1       2 1
      2       1       3 2
      3       2       4 2
      4       3       5 1
      5       4       5 1
      6       1       6 1
      7       2       7 1
      8       3       8 1
      9       5       9 1
@<TRIPOS>ALT_TYPE
CGenFF_4.0_ALT_TYPE_SET
CGenFF_4.0 1 CG2R51 2 CG2R52 3 CG2R51 4 NG2R50 5 NG2R51 6 HGR51 7 HGR52 8 HGR52 9 HGP1
@<TRIPOS>MOLECULE
pyrazole
 9 9 0 0 0
****
USER_CHARGES
INVALID_CHARGES
Pose:  19 Cluster:  19 Fr_nu: 9274051 TotEn:   -10.08
@<TRIPOS>ATOM
      1 C1        -54.1297  -25.7613  -23.3036 C.2    1 LIG      -0.25100
      2 C2        -53.0506  -24.8583  -23.2606 C.2    1 LIG       0.13200
      3 C3        -55.1037  -25.0990  -24.0102 C.2    1 LIG      -0.03800
      4 N1        -53.3138  -23.7099  -23.8899 N.2    1 LIG      -0.57800
      5 N2        -54.5694  -23.8868  -24.3351 N.pl3  1 LIG      -0.05900
      6 H1        -54.1932  -26.7537  -22.8824 H      1 LIG       0.15700
      7 H2        -52.0835  -24.9889  -22.7965 H      1 LIG       0.15600
      8 H3        -56.1069  -25.3739  -24.3024 H      1 LIG       0.15900
      9 H4        -55.0042  -23.1348  -24.8549 H      1 LIG       0.32200
@<TRIPOS>BOND
      1       1       2 1
      2       1       3 2
      3       2       4 2
      4       3       5 1
      5       4       5 1
      6       1       6 1
      7       2       7 1
      8       3       8 1
      9       5       9 1
@<TRIPOS>ALT_TYPE
CGenFF_4.0_ALT_TYPE_SET
CGenFF_4.0 1 CG2R51 2 CG2R52 3 CG2R51 4 NG2R50 5 NG2R51 6 HGR51 7 HGR52 8 HGR52 9 HGP1
@<TRIPOS>MOLECULE
pyrazole
 9 9 0 0 0
****
USER_CHARGES
INVALID_CHARGES
Pose:  20 Cluster:  20 Fr_nu: 9322743 TotEn:    -3.88
@<TRIPOS>ATOM
      1 C1        -55.3298  -24.6465  -23.0500 C.2    1 LIG      -0.25100
      2 C2        -54.4709  -23.9438  -23.9162 C.2    1 LIG       0.13200
      3 C3        -54.5267  -25.0238  -22.0017 C.2    1 LIG      -0.03800
      4 N1        -53.2182  -23.8770  -23.4579 N.2    1 LIG      -0.57800
      5 N2        -53.2839  -24.5425  -22.2922 N.pl3  1 LIG      -0.05900
      6 H1        -56.3838  -24.8508  -23.1679 H      1 LIG       0.15700
      7 H2        -54.7055  -23.4780  -24.8627 H      1 LIG       0.15600
      8 H3        -54.7225  -25.5808  -21.0968 H      1 LIG       0.15900
      9 H4        -52.4382  -24.6328  -21.7432 H      1 LIG       0.32200
@<TRIPOS>BOND
      1       1       2 1
      2       1       3 2
      3       2       4 2
      4       3       5 1
      5       4       5 1
      6       1       6 1
      7       2       7 1
      8       3       8 1
      9       5       9 1
@<TRIPOS>ALT_TYPE
CGenFF_4.0_ALT_TYPE_SET
CGenFF_4.0 1 CG2R51 2 CG2R52 3 CG2R51 4 NG2R50 5 NG2R51 6 HGR51 7 HGR52 8 HGR52 9 HGP1
@<TRIPOS>MOLECULE
pyrazole
 9 9 0 0 0
****
USER_CHARGES
INVALID_CHARGES
Pose:  21 Cluster:  21 Fr_nu: 9323479 TotEn:    -3.00
@<TRIPOS>ATOM
      1 C1        -53.7601  -25.8410  -22.5567 C.2    1 LIG      -0.25100
      2 C2        -53.6868  -24.4355  -22.5834 C.2    1 LIG       0.13200
      3 C3        -53.0359  -26.2435  -23.6521 C.2    1 LIG      -0.03800
      4 N1        -52.9723  -23.9758  -23.6140 N.2    1 LIG      -0.57800
      5 N2        -52.5898  -25.0990  -24.2451 N.pl3  1 LIG      -0.05900
      6 H1        -54.2662  -26.4746  -21.8433 H      1 LIG       0.15700
      7 H2        -54.1247  -23.7268  -21.8951 H      1 LIG       0.15600
      8 H3        -52.8050  -27.2189  -24.0554 H      1 LIG       0.15900
      9 H4        -52.0242  -25.0109  -25.0800 H      1 LIG       0.32200
@<TRIPOS>BOND
      1       1       2 1
      2       1       3 2
      3       2       4 2
      4       3       5 1
      5       4       5 1
      6       1       6 1
      7       2       7 1
      8       3       8 1
      9       5       9 1
@<TRIPOS>ALT_TYPE
CGenFF_4.0_ALT_TYPE_SET
CGenFF_4.0 1 CG2R51 2 CG2R52 3 CG2R51 4 NG2R50 5 NG2R51 6 HGR51 7 HGR52 8 HGR52 9 HGP1
@<TRIPOS>MOLECULE
4_lactone
 9 9 0 0 0
****
USER_CHARGES
INVALID_CHARGES
Pose:   1 Cluster:   1 Fr_nu: 5567838 TotEn:   -27.43
@<TRIPOS>ATOM
      1 C1        -71.8879  -11.7180  -43.8082 C.2    1 LIG       0.04000
      2 C2        -73.2967  -11.0993  -43.7658 C.3    1 LIG       0.11000
      3 C3        -72.5228   -9.7986  -43.5729 C.3    1 LIG       0.08100
      4 O1        -71.3987  -12.8171  -43.9388 O.2    1 LIG      -0.32000
      5 O2        -71.2629  -10.5230  -43.6322 O.3    1 LIG      -0.27100
      6 H1        -73.8501  -11.1868  -44.7021 H      1 LIG       0.09000
      7 H2        -73.8998  -11.4231  -42.9160 H      1 LIG       0.09000
      8 H3        -72.6085   -9.0716  -44.3851 H      1 LIG       0.09000
      9 H4        -72.6590   -9.3079  -42.6053 H      1 LIG       0.09000
@<TRIPOS>BOND
      1       1       2 1
      2       1       4 2
      3       1       5 1
      4       2       3 1
      5       3       5 1
      6       2       6 1
      7       2       7 1
      8       3       8 1
      9       3       9 1
@<TRIPOS>ALT_TYPE
CGenFF_4.0_ALT_TYPE_SET
CGenFF_4.0 1 CG2O4 2 CG3C41 3 CG3C41 4 OG2D1 5 OG3C51 6 HGA2 7 HGA2 8 HGA2 9 HGA2
@<TRIPOS>MOLECULE
4_lactone
 9 9 0 0 0
****
USER_CHARGES
INVALID_CHARGES
Pose:   2 Cluster:   2 Fr_nu: 3114863 TotEn:   -26.11
@<TRIPOS>ATOM
      1 C1        -72.0459  -13.0850  -43.9352 C.2    1 LIG       0.04000
      2 C2        -72.2120  -11.5565  -43.8621 C.3    1 LIG       0.11000
      3 C3        -73.6988  -11.8993  -43.8678 C.3    1 LIG       0.08100
      4 O1        -71.1378  -13.8835  -43.9798 O.2    1 LIG      -0.32000
      5 O2        -73.3859  -13.3180  -43.9380 O.3    1 LIG      -0.27100
      6 H1        -71.8323  -11.1107  -42.9415 H      1 LIG       0.09000
      7 H2        -71.8440  -11.0260  -44.7418 H      1 LIG       0.09000
      8 H3        -74.2454  -11.6517  -42.9537 H      1 LIG       0.09000
      9 H4        -74.2561  -11.5668  -44.7478 H      1 LIG       0.09000
@<TRIPOS>BOND
      1       1       2 1
      2       1       4 2
      3       1       5 1
      4       2       3 1
      5       3       5 1
      6       2       6 1
      7       2       7 1
      8       3       8 1
      9       3       9 1
@<TRIPOS>ALT_TYPE
CGenFF_4.0_ALT_TYPE_SET
CGenFF_4.0 1 CG2O4 2 CG3C41 3 CG3C41 4 OG2D1 5 OG3C51 6 HGA2 7 HGA2 8 HGA2 9 HGA2
@<TRIPOS>MOLECULE
4_lactone
 9 9 0 0 0
****
USER_CHARGES
INVALID_CHARGES
Pose:   3 Cluster:   3 Fr_nu: 5567937 TotEn:   -26.01
@<TRIPOS>ATOM
      1 C1        -72.5909  -12.8528  -43.9322 C.2    1 LIG       0.04000
      2 C2        -73.9214  -12.0946  -44.0877 C.3    1 LIG       0.11000
      3 C3        -73.0129  -10.8690  -44.1015 C.3    1 LIG       0.08100
      4 O1        -72.2247  -14.0011  -43.8240 O.2    1 LIG      -0.32000
      5 O2        -71.8416  -11.7180  -43.9509 O.3    1 LIG      -0.27100
      6 H1        -74.4476  -12.3048  -45.0202 H      1 LIG       0.09000
      7 H2        -74.5870  -12.1822  -43.2274 H      1 LIG       0.09000
      8 H3        -72.9870  -10.3091  -45.0404 H      1 LIG       0.09000
      9 H4        -73.1270  -10.1877  -43.2538 H      1 LIG       0.09000
@<TRIPOS>BOND
      1       1       2 1
      2       1       4 2
      3       1       5 1
      4       2       3 1
      5       3       5 1
      6       2       6 1
      7       2       7 1
      8       3       8 1
      9       3       9 1
@<TRIPOS>ALT_TYPE
CGenFF_4.0_ALT_TYPE_SET
CGenFF_4.0 1 CG2O4 2 CG3C41 3 CG3C41 4 OG2D1 5 OG3C51 6 HGA2 7 HGA2 8 HGA2 9 HGA2
@<TRIPOS>MOLECULE
4_lactone
 9 9 0 0 0
****
USER_CHARGES
INVALID_CHARGES
Pose:   4 Cluster:   4 Fr_nu: 6571225 TotEn:   -22.62
@<TRIPOS>ATOM
      1 C1        -50.9683  -23.6360  -26.0038 C.2    1 LIG       0.04000
      2 C2        -50.5824  -25.0990  -25.7210 C.3    1 LIG       0.11000
      3 C3        -49.8705  -24.9815  -27.0654 C.3    1 LIG       0.08100
      4 O1        -51.6008  -22.7584  -25.4614 O.2    1 LIG      -0.32000
      5 O2        -50.3129  -23.6020  -27.1950 O.3    1 LIG      -0.27100
      6 H1        -49.9353  -25.2291  -24.8522 H      1 LIG       0.09000
      7 H2        -51.4301  -25.7855  -25.6914 H      1 LIG       0.09000
      8 H3        -48.7800  -25.0537  -27.0318 H      1 LIG       0.09000
      9 H4        -50.2702  -25.6086  -27.8671 H      1 LIG       0.09000
@<TRIPOS>BOND
      1       1       2 1
      2       1       4 2
      3       1       5 1
      4       2       3 1
      5       3       5 1
      6       2       6 1
      7       2       7 1
      8       3       8 1
      9       3       9 1
@<TRIPOS>ALT_TYPE
CGenFF_4.0_ALT_TYPE_SET
CGenFF_4.0 1 CG2O4 2 CG3C41 3 CG3C41 4 OG2D1 5 OG3C51 6 HGA2 7 HGA2 8 HGA2 9 HGA2
@<TRIPOS>MOLECULE
4_lactone
 9 9 0 0 0
****
USER_CHARGES
INVALID_CHARGES
Pose:   5 Cluster:   5 Fr_nu: 4201565 TotEn:   -22.23
@<TRIPOS>ATOM
      1 C1        -70.3486   -8.4490  -44.9079 C.2    1 LIG       0.04000
      2 C2        -71.8768   -8.4734  -45.0898 C.3    1 LIG       0.11000
      3 C3        -71.7981   -9.6094  -44.0743 C.3    1 LIG       0.08100
      4 O1        -69.4078   -7.8215  -45.3387 O.2    1 LIG      -0.32000
      5 O2        -70.3519   -9.4687  -44.0079 O.3    1 LIG      -0.27100
      6 H1        -72.3805   -7.5675  -44.7490 H      1 LIG       0.09000
      7 H2        -72.2015   -8.7552  -46.0928 H      1 LIG       0.09000
      8 H3        -72.2672   -9.4128  -43.1064 H      1 LIG       0.09000
      9 H4        -72.0891  -10.5956  -44.4463 H      1 LIG       0.09000
@<TRIPOS>BOND
      1       1       2 1
      2       1       4 2
      3       1       5 1
      4       2       3 1
      5       3       5 1
      6       2       6 1
      7       2       7 1
      8       3       8 1
      9       3       9 1
@<TRIPOS>ALT_TYPE
CGenFF_4.0_ALT_TYPE_SET
CGenFF_4.0 1 CG2O4 2 CG3C41 3 CG3C41 4 OG2D1 5 OG3C51 6 HGA2 7 HGA2 8 HGA2 9 HGA2
@<TRIPOS>MOLECULE
4_lactone
 9 9 0 0 0
****
USER_CHARGES
INVALID_CHARGES
Pose:   6 Cluster:   6 Fr_nu: 6364838 TotEn:   -19.56
@<TRIPOS>ATOM
      1 C1        -69.2588   -7.7138  -45.3237 C.2    1 LIG       0.04000
      2 C2        -70.1716   -6.8524  -46.2147 C.3    1 LIG       0.11000
      3 C3        -71.2847   -7.5741  -45.4609 C.3    1 LIG       0.08100
      4 O1        -68.0717   -7.8795  -45.1572 O.2    1 LIG      -0.32000
      5 O2        -70.3001   -8.3195  -44.6924 O.3    1 LIG      -0.27100
      6 H1        -70.0920   -5.7802  -46.0293 H      1 LIG       0.09000
      7 H2        -70.0961   -7.0782  -47.2797 H      1 LIG       0.09000
      8 H3        -71.9062   -6.9451  -44.8177 H      1 LIG       0.09000
      9 H4        -71.9096   -8.2380  -46.0646 H      1 LIG       0.09000
@<TRIPOS>BOND
      1       1       2 1
      2       1       4 2
      3       1       5 1
      4       2       3 1
      5       3       5 1
      6       2       6 1
      7       2       7 1
      8       3       8 1
      9       3       9 1
@<TRIPOS>ALT_TYPE
CGenFF_4.0_ALT_TYPE_SET
CGenFF_4.0 1 CG2O4 2 CG3C41 3 CG3C41 4 OG2D1 5 OG3C51 6 HGA2 7 HGA2 8 HGA2 9 HGA2
@<TRIPOS>MOLECULE
4_lactone
 9 9 0 0 0
****
USER_CHARGES
INVALID_CHARGES
Pose:   7 Cluster:   7 Fr_nu: 5606862 TotEn:   -19.41
@<TRIPOS>ATOM
      1 C1        -71.7893  -10.8044  -43.7949 C.2    1 LIG       0.04000
      2 C2        -72.3609   -9.4670  -43.2910 C.3    1 LIG       0.11000
      3 C3        -71.5900   -8.8976  -44.4782 C.3    1 LIG       0.08100
      4 O1        -71.8365  -11.9715  -43.4788 O.2    1 LIG      -0.32000
      5 O2        -71.1254  -10.2293  -44.8333 O.3    1 LIG      -0.27100
      6 H1        -73.4478   -9.3952  -43.3536 H      1 LIG       0.09000
      7 H2        -71.9993   -9.1715  -42.3047 H      1 LIG       0.09000
      8 H3        -72.1999   -8.4583  -45.2722 H      1 LIG       0.09000
      9 H4        -70.7571   -8.2355  -44.2259 H      1 LIG       0.09000
@<TRIPOS>BOND
      1       1       2 1
      2       1       4 2
      3       1       5 1
      4       2       3 1
      5       3       5 1
      6       2       6 1
      7       2       7 1
      8       3       8 1
      9       3       9 1
@<TRIPOS>ALT_TYPE
CGenFF_4.0_ALT_TYPE_SET
CGenFF_4.0 1 CG2O4 2 CG3C41 3 CG3C41 4 OG2D1 5 OG3C51 6 HGA2 7 HGA2 8 HGA2 9 HGA2
@<TRIPOS>MOLECULE
4_lactone
 9 9 0 0 0
****
USER_CHARGES
INVALID_CHARGES
Pose:   8 Cluster:   8 Fr_nu: 6583661 TotEn:   -19.35
@<TRIPOS>ATOM
      1 C1        -62.9679  -10.0217  -10.5879 C.2    1 LIG       0.04000
      2 C2        -64.2156  -10.0087  -11.4892 C.3    1 LIG       0.11000
      3 C3        -64.9567  -10.0495  -10.1561 C.3    1 LIG       0.08100
      4 O1        -61.7659  -10.0086  -10.7267 O.2    1 LIG      -0.32000
      5 O2        -63.6922  -10.0588   -9.4374 O.3    1 LIG      -0.27100
      6 H1        -64.3361   -9.0931  -12.0702 H      1 LIG       0.09000
      7 H2        -64.3203  -10.8948  -12.1175 H      1 LIG       0.09000
      8 H3        -65.5500   -9.1629   -9.9167 H      1 LIG       0.09000
      9 H4        -65.5340  -10.9583   -9.9650 H      1 LIG       0.09000
@<TRIPOS>BOND
      1       1       2 1
      2       1       4 2
      3       1       5 1
      4       2       3 1
      5       3       5 1
      6       2       6 1
      7       2       7 1
      8       3       8 1
      9       3       9 1
@<TRIPOS>ALT_TYPE
CGenFF_4.0_ALT_TYPE_SET
CGenFF_4.0 1 CG2O4 2 CG3C41 3 CG3C41 4 OG2D1 5 OG3C51 6 HGA2 7 HGA2 8 HGA2 9 HGA2
@<TRIPOS>MOLECULE
4_lactone
 9 9 0 0 0
****
USER_CHARGES
INVALID_CHARGES
Pose:   9 Cluster:   9 Fr_nu: 6600996 TotEn:   -19.22
@<TRIPOS>ATOM
      1 C1        -51.9600  -23.6694  -24.8931 C.2    1 LIG       0.04000
      2 C2        -51.4128  -25.0990  -24.7313 C.3    1 LIG       0.11000
      3 C3        -52.6103  -25.2578  -23.7992 C.3    1 LIG       0.08100
      4 O1        -51.6662  -22.6640  -25.4991 O.2    1 LIG      -0.32000
      5 O2        -53.0055  -23.8806  -24.0493 O.3    1 LIG      -0.27100
      6 H1        -51.4423  -25.6935  -25.6458 H      1 LIG       0.09000
      7 H2        -50.4317  -25.1492  -24.2562 H      1 LIG       0.09000
      8 H3        -53.3772  -25.9637  -24.1295 H      1 LIG       0.09000
      9 H4        -52.3691  -25.4215  -22.7453 H      1 LIG       0.09000
@<TRIPOS>BOND
      1       1       2 1
      2       1       4 2
      3       1       5 1
      4       2       3 1
      5       3       5 1
      6       2       6 1
      7       2       7 1
      8       3       8 1
      9       3       9 1
@<TRIPOS>ALT_TYPE
CGenFF_4.0_ALT_TYPE_SET
CGenFF_4.0 1 CG2O4 2 CG3C41 3 CG3C41 4 OG2D1 5 OG3C51 6 HGA2 7 HGA2 8 HGA2 9 HGA2
@<TRIPOS>MOLECULE
4_lactone
 9 9 0 0 0
****
USER_CHARGES
INVALID_CHARGES
Pose:  10 Cluster:  10 Fr_nu: 6565269 TotEn:   -18.92
@<TRIPOS>ATOM
      1 C1        -62.5292   -8.7789  -10.5584 C.2    1 LIG       0.04000
      2 C2        -64.0243   -9.0306  -10.2928 C.3    1 LIG       0.11000
      3 C3        -63.7023  -10.4183  -10.8390 C.3    1 LIG       0.08100
      4 O1        -61.7412   -7.8689  -10.4354 O.2    1 LIG      -0.32000
      5 O2        -62.3134  -10.0339  -11.0360 O.3    1 LIG      -0.27100
      6 H1        -64.3027   -8.9894   -9.2386 H      1 LIG       0.09000
      7 H2        -64.6936   -8.4235  -10.9046 H      1 LIG       0.09000
      8 H3        -63.7955  -11.2416  -10.1255 H      1 LIG       0.09000
      9 H4        -64.1856  -10.6766  -11.7852 H      1 LIG       0.09000
@<TRIPOS>BOND
      1       1       2 1
      2       1       4 2
      3       1       5 1
      4       2       3 1
      5       3       5 1
      6       2       6 1
      7       2       7 1
      8       3       8 1
      9       3       9 1
@<TRIPOS>ALT_TYPE
CGenFF_4.0_ALT_TYPE_SET
CGenFF_4.0 1 CG2O4 2 CG3C41 3 CG3C41 4 OG2D1 5 OG3C51 6 HGA2 7 HGA2 8 HGA2 9 HGA2
@<TRIPOS>MOLECULE
4_lactone
 9 9 0 0 0
****
USER_CHARGES
INVALID_CHARGES
Pose:  11 Cluster:  11 Fr_nu: 5026709 TotEn:   -18.74
@<TRIPOS>ATOM
      1 C1        -71.5335  -10.5667  -43.0475 C.2    1 LIG       0.04000
      2 C2        -72.9109  -10.3138  -43.6861 C.3    1 LIG       0.11000
      3 C3        -73.0645  -11.8225  -43.5179 C.3    1 LIG       0.08100
      4 O1        -70.5643   -9.9163  -42.7279 O.2    1 LIG      -0.32000
      5 O2        -71.7373  -11.9061  -42.9288 O.3    1 LIG      -0.27100
      6 H1        -73.5774   -9.6992  -43.0790 H      1 LIG       0.09000
      7 H2        -72.8653   -9.9534  -44.7151 H      1 LIG       0.09000
      8 H3        -73.8383  -12.1444  -42.8156 H      1 LIG       0.09000
      9 H4        -73.1289  -12.3964  -44.4463 H      1 LIG       0.09000
@<TRIPOS>BOND
      1       1       2 1
      2       1       4 2
      3       1       5 1
      4       2       3 1
      5       3       5 1
      6       2       6 1
      7       2       7 1
      8       3       8 1
      9       3       9 1
@<TRIPOS>ALT_TYPE
CGenFF_4.0_ALT_TYPE_SET
CGenFF_4.0 1 CG2O4 2 CG3C41 3 CG3C41 4 OG2D1 5 OG3C51 6 HGA2 7 HGA2 8 HGA2 9 HGA2
@<TRIPOS>MOLECULE
4_lactone
 9 9 0 0 0
****
USER_CHARGES
INVALID_CHARGES
Pose:  12 Cluster:  12 Fr_nu: 2207959 TotEn:   -18.26
@<TRIPOS>ATOM
      1 C1        -57.9054  -20.0499  -39.5231 C.2    1 LIG       0.04000
      2 C2        -59.2052  -19.2418  -39.3601 C.3    1 LIG       0.11000
      3 C3        -59.8286  -20.4468  -40.0580 C.3    1 LIG       0.08100
      4 O1        -56.7331  -19.9201  -39.2523 O.2    1 LIG      -0.32000
      5 O2        -58.5266  -21.0898  -40.1415 O.3    1 LIG      -0.27100
      6 H1        -59.5065  -19.0869  -38.3230 H      1 LIG       0.09000
      7 H2        -59.2217  -18.3068  -39.9226 H      1 LIG       0.09000
      8 H3        -60.5296  -21.0322  -39.4567 H      1 LIG       0.09000
      9 H4        -60.2456  -20.2537  -41.0502 H      1 LIG       0.09000
@<TRIPOS>BOND
      1       1       2 1
      2       1       4 2
      3       1       5 1
      4       2       3 1
      5       3       5 1
      6       2       6 1
      7       2       7 1
      8       3       8 1
      9       3       9 1
@<TRIPOS>ALT_TYPE
CGenFF_4.0_ALT_TYPE_SET
CGenFF_4.0 1 CG2O4 2 CG3C41 3 CG3C41 4 OG2D1 5 OG3C51 6 HGA2 7 HGA2 8 HGA2 9 HGA2
@<TRIPOS>MOLECULE
4_lactone
 9 9 0 0 0
****
USER_CHARGES
INVALID_CHARGES
Pose:  13 Cluster:  13 Fr_nu: 1061050 TotEn:   -18.09
@<TRIPOS>ATOM
      1 C1        -74.3952  -25.7471  -45.7778 C.2    1 LIG       0.04000
      2 C2        -75.9130  -25.9056  -45.9790 C.3    1 LIG       0.11000
      3 C3        -75.4848  -26.9372  -47.0184 C.3    1 LIG       0.08100
      4 O1        -73.6496  -25.0888  -45.0887 O.2    1 LIG      -0.32000
      5 O2        -74.0851  -26.6781  -46.7196 O.3    1 LIG      -0.27100
      6 H1        -76.4389  -26.3006  -45.1084 H      1 LIG       0.09000
      7 H2        -76.4058  -25.0141  -46.3703 H      1 LIG       0.09000
      8 H3        -75.7589  -27.9727  -46.7990 H      1 LIG       0.09000
      9 H4        -75.7266  -26.6899  -48.0558 H      1 LIG       0.09000
@<TRIPOS>BOND
      1       1       2 1
      2       1       4 2
      3       1       5 1
      4       2       3 1
      5       3       5 1
      6       2       6 1
      7       2       7 1
      8       3       8 1
      9       3       9 1
@<TRIPOS>ALT_TYPE
CGenFF_4.0_ALT_TYPE_SET
CGenFF_4.0 1 CG2O4 2 CG3C41 3 CG3C41 4 OG2D1 5 OG3C51 6 HGA2 7 HGA2 8 HGA2 9 HGA2
@<TRIPOS>MOLECULE
4_lactone
 9 9 0 0 0
****
USER_CHARGES
INVALID_CHARGES
Pose:  14 Cluster:  14 Fr_nu: 5242702 TotEn:   -17.90
@<TRIPOS>ATOM
      1 C1        -81.1944  -29.0714  -36.2733 C.2    1 LIG       0.04000
      2 C2        -82.4451  -28.3346  -35.7616 C.3    1 LIG       0.11000
      3 C3        -81.5326  -27.9734  -34.5933 C.3    1 LIG       0.08100
      4 O1        -80.8818  -29.7406  -37.2319 O.2    1 LIG      -0.32000
      5 O2        -80.4378  -28.7132  -35.2014 O.3    1 LIG      -0.27100
      6 H1        -82.7603  -27.5014  -36.3916 H      1 LIG       0.09000
      7 H2        -83.2830  -28.9919  -35.5236 H      1 LIG       0.09000
      8 H3        -81.2933  -26.9115  -34.4899 H      1 LIG       0.09000
      9 H4        -81.8152  -28.3971  -33.6257 H      1 LIG       0.09000
@<TRIPOS>BOND
      1       1       2 1
      2       1       4 2
      3       1       5 1
      4       2       3 1
      5       3       5 1
      6       2       6 1
      7       2       7 1
      8       3       8 1
      9       3       9 1
@<TRIPOS>ALT_TYPE
CGenFF_4.0_ALT_TYPE_SET
CGenFF_4.0 1 CG2O4 2 CG3C41 3 CG3C41 4 OG2D1 5 OG3C51 6 HGA2 7 HGA2 8 HGA2 9 HGA2
@<TRIPOS>MOLECULE
4_lactone
 9 9 0 0 0
****
USER_CHARGES
INVALID_CHARGES
Pose:  15 Cluster:  15 Fr_nu:  33207 TotEn:   -17.83
@<TRIPOS>ATOM
      1 C1        -74.8730  -26.0402  -44.9023 C.2    1 LIG       0.04000
      2 C2        -76.1234  -25.8145  -45.7710 C.3    1 LIG       0.11000
      3 C3        -75.6632  -27.1019  -46.4484 C.3    1 LIG       0.08100
      4 O1        -74.3162  -25.4912  -43.9787 O.2    1 LIG      -0.32000
      5 O2        -74.5206  -27.1819  -45.5520 O.3    1 LIG      -0.27100
      6 H1        -77.0644  -25.8782  -45.2224 H      1 LIG       0.09000
      7 H2        -76.0819  -24.9139  -46.3857 H      1 LIG       0.09000
      8 H3        -76.3280  -27.9622  -46.3320 H      1 LIG       0.09000
      9 H4        -75.3496  -27.0001  -47.4910 H      1 LIG       0.09000
@<TRIPOS>BOND
      1       1       2 1
      2       1       4 2
      3       1       5 1
      4       2       3 1
      5       3       5 1
      6       2       6 1
      7       2       7 1
      8       3       8 1
      9       3       9 1
@<TRIPOS>ALT_TYPE
CGenFF_4.0_ALT_TYPE_SET
CGenFF_4.0 1 CG2O4 2 CG3C41 3 CG3C41 4 OG2D1 5 OG3C51 6 HGA2 7 HGA2 8 HGA2 9 HGA2
@<TRIPOS>MOLECULE
4_lactone
 9 9 0 0 0
****
USER_CHARGES
INVALID_CHARGES
Pose:  16 Cluster:  16 Fr_nu: 3523788 TotEn:   -17.76
@<TRIPOS>ATOM
      1 C1        -82.4767   -0.1998  -45.0696 C.2    1 LIG       0.04000
      2 C2        -81.7961    0.9181  -45.8796 C.3    1 LIG       0.11000
      3 C3        -82.8006    1.8078  -45.1534 C.3    1 LIG       0.08100
      4 O1        -82.3736   -1.3986  -44.9404 O.2    1 LIG      -0.32000
      5 O2        -83.3444    0.6512  -44.4592 O.3    1 LIG      -0.27100
      6 H1        -80.7480    1.0795  -45.6227 H      1 LIG       0.09000
      7 H2        -81.9319    0.8319  -46.9589 H      1 LIG       0.09000
      8 H3        -82.3733    2.5329  -44.4554 H      1 LIG       0.09000
      9 H4        -83.5522    2.2857  -45.7877 H      1 LIG       0.09000
@<TRIPOS>BOND
      1       1       2 1
      2       1       4 2
      3       1       5 1
      4       2       3 1
      5       3       5 1
      6       2       6 1
      7       2       7 1
      8       3       8 1
      9       3       9 1
@<TRIPOS>ALT_TYPE
CGenFF_4.0_ALT_TYPE_SET
CGenFF_4.0 1 CG2O4 2 CG3C41 3 CG3C41 4 OG2D1 5 OG3C51 6 HGA2 7 HGA2 8 HGA2 9 HGA2
@<TRIPOS>MOLECULE
4_lactone
 9 9 0 0 0
****
USER_CHARGES
INVALID_CHARGES
Pose:  17 Cluster:  17 Fr_nu:    375 TotEn:   -17.61
@<TRIPOS>ATOM
      1 C1        -63.7017  -11.0000  -34.5082 C.2    1 LIG       0.04000
      2 C2        -65.1213  -10.9660  -35.1020 C.3    1 LIG       0.11000
      3 C3        -65.2747   -9.7461  -34.1986 C.3    1 LIG       0.08100
      4 O1        -62.7060  -11.6797  -34.6126 O.2    1 LIG      -0.32000
      5 O2        -63.9082   -9.9062  -33.7267 O.3    1 LIG      -0.27100
      6 H1        -65.1509  -10.7678  -36.1746 H      1 LIG       0.09000
      7 H2        -65.7342  -11.8301  -34.8406 H      1 LIG       0.09000
      8 H3        -65.4145   -8.7909  -34.7121 H      1 LIG       0.09000
      9 H4        -65.9960   -9.8506  -33.3835 H      1 LIG       0.09000
@<TRIPOS>BOND
      1       1       2 1
      2       1       4 2
      3       1       5 1
      4       2       3 1
      5       3       5 1
      6       2       6 1
      7       2       7 1
      8       3       8 1
      9       3       9 1
@<TRIPOS>ALT_TYPE
CGenFF_4.0_ALT_TYPE_SET
CGenFF_4.0 1 CG2O4 2 CG3C41 3 CG3C41 4 OG2D1 5 OG3C51 6 HGA2 7 HGA2 8 HGA2 9 HGA2
@<TRIPOS>MOLECULE
4_lactone
 9 9 0 0 0
****
USER_CHARGES
INVALID_CHARGES
Pose:  18 Cluster:  18 Fr_nu: 4090235 TotEn:   -16.94
@<TRIPOS>ATOM
      1 C1        -62.8390   -9.5001  -11.5008 C.2    1 LIG       0.04000
      2 C2        -63.9653   -9.5071  -12.5499 C.3    1 LIG       0.11000
      3 C3        -64.1779   -8.0755  -12.0669 C.3    1 LIG       0.08100
      4 O1        -62.0003  -10.2674  -11.0859 O.2    1 LIG      -0.32000
      5 O2        -63.0848   -8.2184  -11.1181 O.3    1 LIG      -0.27100
      6 H1        -63.6158   -9.6130  -13.5781 H      1 LIG       0.09000
      7 H2        -64.7736  -10.2067  -12.3309 H      1 LIG       0.09000
      8 H3        -63.9739   -7.2923  -12.8021 H      1 LIG       0.09000
      9 H4        -65.1277   -7.8850  -11.5597 H      1 LIG       0.09000
@<TRIPOS>BOND
      1       1       2 1
      2       1       4 2
      3       1       5 1
      4       2       3 1
      5       3       5 1
      6       2       6 1
      7       2       7 1
      8       3       8 1
      9       3       9 1
@<TRIPOS>ALT_TYPE
CGenFF_4.0_ALT_TYPE_SET
CGenFF_4.0 1 CG2O4 2 CG3C41 3 CG3C41 4 OG2D1 5 OG3C51 6 HGA2 7 HGA2 8 HGA2 9 HGA2
@<TRIPOS>MOLECULE
4_lactone
 9 9 0 0 0
****
USER_CHARGES
INVALID_CHARGES
Pose:  19 Cluster:  19 Fr_nu: 1400757 TotEn:   -16.88
@<TRIPOS>ATOM
      1 C1        -59.1142  -20.8955  -39.4508 C.2    1 LIG       0.04000
      2 C2        -60.5745  -20.4250  -39.5749 C.3    1 LIG       0.11000
      3 C3        -59.9398  -19.0378  -39.5486 C.3    1 LIG       0.08100
      4 O1        -58.5170  -21.9459  -39.3845 O.2    1 LIG      -0.32000
      5 O2        -58.6164  -19.6300  -39.4321 O.3    1 LIG      -0.27100
      6 H1        -61.0556  -20.7080  -40.5124 H      1 LIG       0.09000
      7 H2        -61.1983  -20.6777  -38.7160 H      1 LIG       0.09000
      8 H3        -60.0404  -18.4533  -40.4673 H      1 LIG       0.09000
      9 H4        -60.1834  -18.4241  -38.6771 H      1 LIG       0.09000
@<TRIPOS>BOND
      1       1       2 1
      2       1       4 2
      3       1       5 1
      4       2       3 1
      5       3       5 1
      6       2       6 1
      7       2       7 1
      8       3       8 1
      9       3       9 1
@<TRIPOS>ALT_TYPE
CGenFF_4.0_ALT_TYPE_SET
CGenFF_4.0 1 CG2O4 2 CG3C41 3 CG3C41 4 OG2D1 5 OG3C51 6 HGA2 7 HGA2 8 HGA2 9 HGA2
@<TRIPOS>MOLECULE
4_lactone
 9 9 0 0 0
****
USER_CHARGES
INVALID_CHARGES
Pose:  20 Cluster:  20 Fr_nu: 183686 TotEn:   -16.40
@<TRIPOS>ATOM
      1 C1        -66.6611   -8.3268  -44.5100 C.2    1 LIG       0.04000
      2 C2        -66.7492   -7.1955  -43.4701 C.3    1 LIG       0.11000
      3 C3        -65.2417   -7.4107  -43.3750 C.3    1 LIG       0.08100
      4 O1        -67.4170   -8.9391  -45.2298 O.2    1 LIG      -0.32000
      5 O2        -65.3151   -8.4657  -44.3736 O.3    1 LIG      -0.27100
      6 H1        -67.0655   -6.2357  -43.8816 H      1 LIG       0.09000
      7 H2        -67.3226   -7.4539  -42.5784 H      1 LIG       0.09000
      8 H3        -64.6217   -6.5765  -43.7146 H      1 LIG       0.09000
      9 H4        -64.8790   -7.7901  -42.4157 H      1 LIG       0.09000
@<TRIPOS>BOND
      1       1       2 1
      2       1       4 2
      3       1       5 1
      4       2       3 1
      5       3       5 1
      6       2       6 1
      7       2       7 1
      8       3       8 1
      9       3       9 1
@<TRIPOS>ALT_TYPE
CGenFF_4.0_ALT_TYPE_SET
CGenFF_4.0 1 CG2O4 2 CG3C41 3 CG3C41 4 OG2D1 5 OG3C51 6 HGA2 7 HGA2 8 HGA2 9 HGA2
@<TRIPOS>MOLECULE
4_lactone
 9 9 0 0 0
****
USER_CHARGES
INVALID_CHARGES
Pose:  21 Cluster:  21 Fr_nu: 4742315 TotEn:   -16.29
@<TRIPOS>ATOM
      1 C1        -59.0401  -20.3890  -39.2359 C.2    1 LIG       0.04000
      2 C2        -60.0017  -19.5950  -40.1382 C.3    1 LIG       0.11000
      3 C3        -61.0713  -20.2697  -39.2847 C.3    1 LIG       0.08100
      4 O1        -57.8451  -20.5367  -39.1158 O.2    1 LIG      -0.32000
      5 O2        -60.0450  -20.9559  -38.5158 O.3    1 LIG      -0.27100
      6 H1        -59.9225  -18.5122  -40.0296 H      1 LIG       0.09000
      7 H2        -59.9749  -19.8921  -41.1878 H      1 LIG       0.09000
      8 H3        -61.6669  -19.6018  -38.6563 H      1 LIG       0.09000
      9 H4        -61.7186  -20.9763  -39.8114 H      1 LIG       0.09000
@<TRIPOS>BOND
      1       1       2 1
      2       1       4 2
      3       1       5 1
      4       2       3 1
      5       3       5 1
      6       2       6 1
      7       2       7 1
      8       3       8 1
      9       3       9 1
@<TRIPOS>ALT_TYPE
CGenFF_4.0_ALT_TYPE_SET
CGenFF_4.0 1 CG2O4 2 CG3C41 3 CG3C41 4 OG2D1 5 OG3C51 6 HGA2 7 HGA2 8 HGA2 9 HGA2
@<TRIPOS>MOLECULE
4_lactone
 9 9 0 0 0
****
USER_CHARGES
INVALID_CHARGES
Pose:  22 Cluster:  22 Fr_nu: 750321 TotEn:   -15.74
@<TRIPOS>ATOM
      1 C1        -74.5885  -25.2323  -47.0284 C.2    1 LIG       0.04000
      2 C2        -75.7552  -26.0243  -46.4114 C.3    1 LIG       0.11000
      3 C3        -74.7956  -26.1707  -45.2342 C.3    1 LIG       0.08100
      4 O1        -74.3550  -24.6444  -48.0600 O.2    1 LIG      -0.32000
      5 O2        -73.7849  -25.4028  -45.9445 O.3    1 LIG      -0.27100
      6 H1        -76.6486  -25.4271  -46.2227 H      1 LIG       0.09000
      7 H2        -75.9982  -26.9459  -46.9429 H      1 LIG       0.09000
      8 H3        -75.1020  -25.6752  -44.3089 H      1 LIG       0.09000
      9 H4        -74.4547  -27.1889  -45.0274 H      1 LIG       0.09000
@<TRIPOS>BOND
      1       1       2 1
      2       1       4 2
      3       1       5 1
      4       2       3 1
      5       3       5 1
      6       2       6 1
      7       2       7 1
      8       3       8 1
      9       3       9 1
@<TRIPOS>ALT_TYPE
CGenFF_4.0_ALT_TYPE_SET
CGenFF_4.0 1 CG2O4 2 CG3C41 3 CG3C41 4 OG2D1 5 OG3C51 6 HGA2 7 HGA2 8 HGA2 9 HGA2
@<TRIPOS>MOLECULE
4_lactone
 9 9 0 0 0
****
USER_CHARGES
INVALID_CHARGES
Pose:  23 Cluster:  23 Fr_nu: 6096026 TotEn:   -15.67
@<TRIPOS>ATOM
      1 C1        -46.9723  -20.2386  -35.3118 C.2    1 LIG       0.04000
      2 C2        -48.3960  -20.8052  -35.1663 C.3    1 LIG       0.11000
      3 C3        -47.8770  -21.8676  -36.1305 C.3    1 LIG       0.08100
      4 O1        -46.3363  -19.3012  -34.8863 O.2    1 LIG      -0.32000
      5 O2        -46.5766  -21.2172  -36.1695 O.3    1 LIG      -0.27100
      6 H1        -48.6358  -21.1546  -34.1609 H      1 LIG       0.09000
      7 H2        -49.1775  -20.1513  -35.5567 H      1 LIG       0.09000
      8 H3        -47.8088  -22.8813  -35.7263 H      1 LIG       0.09000
      9 H4        -48.3493  -21.8808  -37.1166 H      1 LIG       0.09000
@<TRIPOS>BOND
      1       1       2 1
      2       1       4 2
      3       1       5 1
      4       2       3 1
      5       3       5 1
      6       2       6 1
      7       2       7 1
      8       3       8 1
      9       3       9 1
@<TRIPOS>ALT_TYPE
CGenFF_4.0_ALT_TYPE_SET
CGenFF_4.0 1 CG2O4 2 CG3C41 3 CG3C41 4 OG2D1 5 OG3C51 6 HGA2 7 HGA2 8 HGA2 9 HGA2
@<TRIPOS>MOLECULE
4_lactone
 9 9 0 0 0
****
USER_CHARGES
INVALID_CHARGES
Pose:  24 Cluster:  24 Fr_nu: 646519 TotEn:   -15.22
@<TRIPOS>ATOM
      1 C1        -66.8722   -7.8857  -44.6169 C.2    1 LIG       0.04000
      2 C2        -67.0210   -6.3581  -44.7334 C.3    1 LIG       0.11000
      3 C3        -68.0806   -6.7219  -45.7691 C.3    1 LIG       0.08100
      4 O1        -66.2049   -8.6723  -43.9842 O.2    1 LIG      -0.32000
      5 O2        -67.8279   -8.1376  -45.5512 O.3    1 LIG      -0.27100
      6 H1        -67.3904   -5.8760  -43.8270 H      1 LIG       0.09000
      7 H2        -66.1343   -5.8525  -45.1193 H      1 LIG       0.09000
      8 H3        -69.1081   -6.4513  -45.5107 H      1 LIG       0.09000
      9 H4        -67.8555   -6.4273  -46.7978 H      1 LIG       0.09000
@<TRIPOS>BOND
      1       1       2 1
      2       1       4 2
      3       1       5 1
      4       2       3 1
      5       3       5 1
      6       2       6 1
      7       2       7 1
      8       3       8 1
      9       3       9 1
@<TRIPOS>ALT_TYPE
CGenFF_4.0_ALT_TYPE_SET
CGenFF_4.0 1 CG2O4 2 CG3C41 3 CG3C41 4 OG2D1 5 OG3C51 6 HGA2 7 HGA2 8 HGA2 9 HGA2
@<TRIPOS>MOLECULE
4_lactone
 9 9 0 0 0
****
USER_CHARGES
INVALID_CHARGES
Pose:  25 Cluster:  25 Fr_nu: 2288588 TotEn:   -15.01
@<TRIPOS>ATOM
      1 C1        -74.3423  -26.3858  -44.9270 C.2    1 LIG       0.04000
      2 C2        -75.3559  -27.1412  -45.8052 C.3    1 LIG       0.11000
      3 C3        -75.6600  -25.7447  -46.3394 C.3    1 LIG       0.08100
      4 O1        -73.5268  -26.6525  -44.0736 O.2    1 LIG      -0.32000
      5 O2        -74.6647  -25.1713  -45.4472 O.3    1 LIG      -0.27100
      6 H1        -74.9010  -27.8319  -46.5170 H      1 LIG       0.09000
      7 H2        -76.1603  -27.6205  -45.2450 H      1 LIG       0.09000
      8 H3        -75.4067  -25.5736  -47.3893 H      1 LIG       0.09000
      9 H4        -76.6617  -25.3643  -46.1215 H      1 LIG       0.09000
@<TRIPOS>BOND
      1       1       2 1
      2       1       4 2
      3       1       5 1
      4       2       3 1
      5       3       5 1
      6       2       6 1
      7       2       7 1
      8       3       8 1
      9       3       9 1
@<TRIPOS>ALT_TYPE
CGenFF_4.0_ALT_TYPE_SET
CGenFF_4.0 1 CG2O4 2 CG3C41 3 CG3C41 4 OG2D1 5 OG3C51 6 HGA2 7 HGA2 8 HGA2 9 HGA2
@<TRIPOS>MOLECULE
4_lactone
 9 9 0 0 0
****
USER_CHARGES
INVALID_CHARGES
Pose:  26 Cluster:  26 Fr_nu: 212756 TotEn:   -14.92
@<TRIPOS>ATOM
      1 C1        -67.9893   -7.5359  -44.9091 C.2    1 LIG       0.04000
      2 C2        -68.1480   -6.1352  -45.5271 C.3    1 LIG       0.11000
      3 C3        -69.5670   -6.6190  -45.8107 C.3    1 LIG       0.08100
      4 O1        -67.1223   -8.1765  -44.3593 O.2    1 LIG      -0.32000
      5 O2        -69.2678   -7.9020  -45.1942 O.3    1 LIG      -0.27100
      6 H1        -68.0607   -5.3187  -44.8086 H      1 LIG       0.09000
      7 H2        -67.5218   -5.9617  -46.4038 H      1 LIG       0.09000
      8 H3        -70.3627   -6.0914  -45.2778 H      1 LIG       0.09000
      9 H4        -69.8246   -6.7314  -46.8674 H      1 LIG       0.09000
@<TRIPOS>BOND
      1       1       2 1
      2       1       4 2
      3       1       5 1
      4       2       3 1
      5       3       5 1
      6       2       6 1
      7       2       7 1
      8       3       8 1
      9       3       9 1
@<TRIPOS>ALT_TYPE
CGenFF_4.0_ALT_TYPE_SET
CGenFF_4.0 1 CG2O4 2 CG3C41 3 CG3C41 4 OG2D1 5 OG3C51 6 HGA2 7 HGA2 8 HGA2 9 HGA2
@<TRIPOS>MOLECULE
4_lactone
 9 9 0 0 0
****
USER_CHARGES
INVALID_CHARGES
Pose:  27 Cluster:  27 Fr_nu: 2290977 TotEn:   -14.71
@<TRIPOS>ATOM
      1 C1        -73.8403  -26.1307  -46.0980 C.2    1 LIG       0.04000
      2 C2        -74.9290  -27.2188  -46.1056 C.3    1 LIG       0.11000
      3 C3        -75.5825  -26.3029  -47.1361 C.3    1 LIG       0.08100
      4 O1        -72.7881  -25.9241  -45.5372 O.2    1 LIG      -0.32000
      5 O2        -74.4790  -25.3623  -47.0206 O.3    1 LIG      -0.27100
      6 H1        -74.5895  -28.1861  -46.4793 H      1 LIG       0.09000
      7 H2        -75.4609  -27.3232  -45.1585 H      1 LIG       0.09000
      8 H3        -75.6617  -26.7091  -48.1482 H      1 LIG       0.09000
      9 H4        -76.5299  -25.8501  -46.8312 H      1 LIG       0.09000
@<TRIPOS>BOND
      1       1       2 1
      2       1       4 2
      3       1       5 1
      4       2       3 1
      5       3       5 1
      6       2       6 1
      7       2       7 1
      8       3       8 1
      9       3       9 1
@<TRIPOS>ALT_TYPE
CGenFF_4.0_ALT_TYPE_SET
CGenFF_4.0 1 CG2O4 2 CG3C41 3 CG3C41 4 OG2D1 5 OG3C51 6 HGA2 7 HGA2 8 HGA2 9 HGA2
@<TRIPOS>MOLECULE
4_lactone
 9 9 0 0 0
****
USER_CHARGES
INVALID_CHARGES
Pose:  28 Cluster:  28 Fr_nu: 4452791 TotEn:   -14.34
@<TRIPOS>ATOM
      1 C1        -73.8153  -25.3775  -45.6473 C.2    1 LIG       0.04000
      2 C2        -74.3094  -25.9169  -47.0016 C.3    1 LIG       0.11000
      3 C3        -75.3660  -26.6007  -46.1390 C.3    1 LIG       0.08100
      4 O1        -72.9277  -24.6625  -45.2409 O.2    1 LIG      -0.32000
      5 O2        -74.7850  -26.0172  -44.9400 O.3    1 LIG      -0.27100
      6 H1        -74.6783  -25.1463  -47.6803 H      1 LIG       0.09000
      7 H2        -73.6023  -26.5810  -47.5012 H      1 LIG       0.09000
      8 H3        -76.3945  -26.2637  -46.2938 H      1 LIG       0.09000
      9 H4        -75.3215  -27.6931  -46.1163 H      1 LIG       0.09000
@<TRIPOS>BOND
      1       1       2 1
      2       1       4 2
      3       1       5 1
      4       2       3 1
      5       3       5 1
      6       2       6 1
      7       2       7 1
      8       3       8 1
      9       3       9 1
@<TRIPOS>ALT_TYPE
CGenFF_4.0_ALT_TYPE_SET
CGenFF_4.0 1 CG2O4 2 CG3C41 3 CG3C41 4 OG2D1 5 OG3C51 6 HGA2 7 HGA2 8 HGA2 9 HGA2
@<TRIPOS>MOLECULE
4_lactone
 9 9 0 0 0
****
USER_CHARGES
INVALID_CHARGES
Pose:  29 Cluster:  29 Fr_nu: 877900 TotEn:   -14.31
@<TRIPOS>ATOM
      1 C1        -75.4120  -27.7818  -45.9262 C.2    1 LIG       0.04000
      2 C2        -75.2815  -26.7182  -47.0312 C.3    1 LIG       0.11000
      3 C3        -75.4173  -25.7475  -45.8619 C.3    1 LIG       0.08100
      4 O1        -75.4234  -28.9891  -45.8456 O.2    1 LIG      -0.32000
      5 O2        -75.5285  -26.8607  -44.9323 O.3    1 LIG      -0.27100
      6 H1        -74.3149  -26.7178  -47.5372 H      1 LIG       0.09000
      7 H2        -76.1049  -26.7166  -47.7472 H      1 LIG       0.09000
      8 H3        -74.5376  -25.1331  -45.6517 H      1 LIG       0.09000
      9 H4        -76.3213  -25.1324  -45.8621 H      1 LIG       0.09000
@<TRIPOS>BOND
      1       1       2 1
      2       1       4 2
      3       1       5 1
      4       2       3 1
      5       3       5 1
      6       2       6 1
      7       2       7 1
      8       3       8 1
      9       3       9 1
@<TRIPOS>ALT_TYPE
CGenFF_4.0_ALT_TYPE_SET
CGenFF_4.0 1 CG2O4 2 CG3C41 3 CG3C41 4 OG2D1 5 OG3C51 6 HGA2 7 HGA2 8 HGA2 9 HGA2
@<TRIPOS>MOLECULE
4_lactone
 9 9 0 0 0
****
USER_CHARGES
INVALID_CHARGES
Pose:  30 Cluster:  30 Fr_nu: 4945762 TotEn:   -14.31
@<TRIPOS>ATOM
      1 C1        -83.7222   -2.7336  -47.8922 C.2    1 LIG       0.04000
      2 C2        -84.2759   -1.5059  -47.1471 C.3    1 LIG       0.11000
      3 C3        -83.4237   -2.0429  -46.0012 C.3    1 LIG       0.08100
      4 O1        -83.8258   -3.2344  -48.9890 O.2    1 LIG      -0.32000
      5 O2        -82.9865   -3.1559  -46.8292 O.3    1 LIG      -0.27100
      6 H1        -83.9582   -0.5498  -47.5660 H      1 LIG       0.09000
      7 H2        -85.3552   -1.5310  -46.9880 H      1 LIG       0.09000
      8 H3        -82.5841   -1.4110  -45.6989 H      1 LIG       0.09000
      9 H4        -83.9771   -2.3882  -45.1235 H      1 LIG       0.09000
@<TRIPOS>BOND
      1       1       2 1
      2       1       4 2
      3       1       5 1
      4       2       3 1
      5       3       5 1
      6       2       6 1
      7       2       7 1
      8       3       8 1
      9       3       9 1
@<TRIPOS>ALT_TYPE
CGenFF_4.0_ALT_TYPE_SET
CGenFF_4.0 1 CG2O4 2 CG3C41 3 CG3C41 4 OG2D1 5 OG3C51 6 HGA2 7 HGA2 8 HGA2 9 HGA2
@<TRIPOS>MOLECULE
4_lactone
 9 9 0 0 0
****
USER_CHARGES
INVALID_CHARGES
Pose:  31 Cluster:  31 Fr_nu: 121917 TotEn:   -14.28
@<TRIPOS>ATOM
      1 C1        -54.9572    4.2466  -35.7102 C.2    1 LIG       0.04000
      2 C2        -55.5523    5.4126  -34.9006 C.3    1 LIG       0.11000
      3 C3        -54.3666    5.1406  -33.9798 C.3    1 LIG       0.08100
      4 O1        -55.2138    3.6426  -36.7269 O.2    1 LIG      -0.32000
      5 O2        -53.9245    4.0585  -34.8454 O.3    1 LIG      -0.27100
      6 H1        -55.5368    6.3708  -35.4223 H      1 LIG       0.09000
      7 H2        -56.5375    5.2054  -34.4796 H      1 LIG       0.09000
      8 H3        -53.6213    5.9384  -33.9189 H      1 LIG       0.09000
      9 H4        -54.6196    4.7774  -32.9799 H      1 LIG       0.09000
@<TRIPOS>BOND
      1       1       2 1
      2       1       4 2
      3       1       5 1
      4       2       3 1
      5       3       5 1
      6       2       6 1
      7       2       7 1
      8       3       8 1
      9       3       9 1
@<TRIPOS>ALT_TYPE
CGenFF_4.0_ALT_TYPE_SET
CGenFF_4.0 1 CG2O4 2 CG3C41 3 CG3C41 4 OG2D1 5 OG3C51 6 HGA2 7 HGA2 8 HGA2 9 HGA2
@<TRIPOS>MOLECULE
4_lactone
 9 9 0 0 0
****
USER_CHARGES
INVALID_CHARGES
Pose:  32 Cluster:  32 Fr_nu: 3227361 TotEn:   -14.21
@<TRIPOS>ATOM
      1 C1        -74.3096  -27.8788  -45.1596 C.2    1 LIG       0.04000
      2 C2        -75.1896  -27.5843  -46.3876 C.3    1 LIG       0.11000
      3 C3        -75.3434  -26.2190  -45.7240 C.3    1 LIG       0.08100
      4 O1        -73.6610  -28.8043  -44.7269 O.2    1 LIG      -0.32000
      5 O2        -74.4910  -26.6419  -44.6240 O.3    1 LIG      -0.27100
      6 H1        -74.6490  -27.5921  -47.3353 H      1 LIG       0.09000
      7 H2        -76.0955  -28.1903  -46.4419 H      1 LIG       0.09000
      8 H3        -74.9100  -25.3760  -46.2690 H      1 LIG       0.09000
      9 H4        -76.3516  -25.9731  -45.3794 H      1 LIG       0.09000
@<TRIPOS>BOND
      1       1       2 1
      2       1       4 2
      3       1       5 1
      4       2       3 1
      5       3       5 1
      6       2       6 1
      7       2       7 1
      8       3       8 1
      9       3       9 1
@<TRIPOS>ALT_TYPE
CGenFF_4.0_ALT_TYPE_SET
CGenFF_4.0 1 CG2O4 2 CG3C41 3 CG3C41 4 OG2D1 5 OG3C51 6 HGA2 7 HGA2 8 HGA2 9 HGA2
@<TRIPOS>MOLECULE
4_lactone
 9 9 0 0 0
****
USER_CHARGES
INVALID_CHARGES
Pose:  33 Cluster:  33 Fr_nu: 2081267 TotEn:   -14.18
@<TRIPOS>ATOM
      1 C1        -71.9920  -24.0676  -42.5991 C.2    1 LIG       0.04000
      2 C2        -70.8286  -23.9835  -43.6035 C.3    1 LIG       0.11000
      3 C3        -70.1242  -24.8761  -42.5862 C.3    1 LIG       0.08100
      4 O1        -73.1198  -23.6401  -42.5010 O.2    1 LIG      -0.32000
      5 O2        -71.3041  -24.8622  -41.7358 O.3    1 LIG      -0.27100
      6 H1        -71.0406  -24.4430  -44.5702 H      1 LIG       0.09000
      7 H2        -70.4145  -22.9810  -43.7223 H      1 LIG       0.09000
      8 H3        -69.8855  -25.8870  -42.9280 H      1 LIG       0.09000
      9 H4        -69.2618  -24.4293  -42.0840 H      1 LIG       0.09000
@<TRIPOS>BOND
      1       1       2 1
      2       1       4 2
      3       1       5 1
      4       2       3 1
      5       3       5 1
      6       2       6 1
      7       2       7 1
      8       3       8 1
      9       3       9 1
@<TRIPOS>ALT_TYPE
CGenFF_4.0_ALT_TYPE_SET
CGenFF_4.0 1 CG2O4 2 CG3C41 3 CG3C41 4 OG2D1 5 OG3C51 6 HGA2 7 HGA2 8 HGA2 9 HGA2
@<TRIPOS>MOLECULE
4_lactone
 9 9 0 0 0
****
USER_CHARGES
INVALID_CHARGES
Pose:  34 Cluster:  34 Fr_nu: 3750285 TotEn:   -13.64
@<TRIPOS>ATOM
      1 C1        -74.6879  -27.9485  -45.6283 C.2    1 LIG       0.04000
      2 C2        -75.5204  -26.8874  -46.3700 C.3    1 LIG       0.11000
      3 C3        -74.1954  -26.1316  -46.4022 C.3    1 LIG       0.08100
      4 O1        -74.8666  -29.0381  -45.1333 O.2    1 LIG      -0.32000
      5 O2        -73.5415  -27.2195  -45.6919 O.3    1 LIG      -0.27100
      6 H1        -75.9014  -27.2167  -47.3380 H      1 LIG       0.09000
      7 H2        -76.3089  -26.4371  -45.7649 H      1 LIG       0.09000
      8 H3        -73.7611  -25.9790  -47.3940 H      1 LIG       0.09000
      9 H4        -74.1684  -25.2024  -45.8264 H      1 LIG       0.09000
@<TRIPOS>BOND
      1       1       2 1
      2       1       4 2
      3       1       5 1
      4       2       3 1
      5       3       5 1
      6       2       6 1
      7       2       7 1
      8       3       8 1
      9       3       9 1
@<TRIPOS>ALT_TYPE
CGenFF_4.0_ALT_TYPE_SET
CGenFF_4.0 1 CG2O4 2 CG3C41 3 CG3C41 4 OG2D1 5 OG3C51 6 HGA2 7 HGA2 8 HGA2 9 HGA2
@<TRIPOS>MOLECULE
4_lactone
 9 9 0 0 0
****
USER_CHARGES
INVALID_CHARGES
Pose:  35 Cluster:  35 Fr_nu: 4374751 TotEn:   -13.40
@<TRIPOS>ATOM
      1 C1        -67.1322   -7.9232  -45.0574 C.2    1 LIG       0.04000
      2 C2        -67.6039   -6.5980  -45.6824 C.3    1 LIG       0.11000
      3 C3        -66.7627   -7.0661  -46.8661 C.3    1 LIG       0.08100
      4 O1        -67.2816   -8.5231  -44.0172 O.2    1 LIG      -0.32000
      5 O2        -66.4005   -8.2778  -46.1477 O.3    1 LIG      -0.27100
      6 H1        -68.6797   -6.5458  -45.8570 H      1 LIG       0.09000
      7 H2        -67.2416   -5.7079  -45.1653 H      1 LIG       0.09000
      8 H3        -67.3168   -7.2906  -47.7816 H      1 LIG       0.09000
      9 H4        -65.8844   -6.4549  -47.0915 H      1 LIG       0.09000
@<TRIPOS>BOND
      1       1       2 1
      2       1       4 2
      3       1       5 1
      4       2       3 1
      5       3       5 1
      6       2       6 1
      7       2       7 1
      8       3       8 1
      9       3       9 1
@<TRIPOS>ALT_TYPE
CGenFF_4.0_ALT_TYPE_SET
CGenFF_4.0 1 CG2O4 2 CG3C41 3 CG3C41 4 OG2D1 5 OG3C51 6 HGA2 7 HGA2 8 HGA2 9 HGA2
@<TRIPOS>MOLECULE
4_lactone
 9 9 0 0 0
****
USER_CHARGES
INVALID_CHARGES
Pose:  36 Cluster:  36 Fr_nu:  64321 TotEn:   -13.36
@<TRIPOS>ATOM
      1 C1        -67.3292   -7.6391  -45.3170 C.2    1 LIG       0.04000
      2 C2        -67.8202   -6.7853  -46.4999 C.3    1 LIG       0.11000
      3 C3        -67.1691   -5.6497  -45.7161 C.3    1 LIG       0.08100
      4 O1        -67.3648   -8.8002  -44.9782 O.2    1 LIG      -0.32000
      5 O2        -66.7708   -6.5802  -44.6716 O.3    1 LIG      -0.27100
      6 H1        -67.3507   -7.0329  -47.4532 H      1 LIG       0.09000
      7 H2        -68.9064   -6.7359  -46.5929 H      1 LIG       0.09000
      8 H3        -66.3026   -5.1821  -46.1915 H      1 LIG       0.09000
      9 H4        -67.8535   -4.8868  -45.3349 H      1 LIG       0.09000
@<TRIPOS>BOND
      1       1       2 1
      2       1       4 2
      3       1       5 1
      4       2       3 1
      5       3       5 1
      6       2       6 1
      7       2       7 1
      8       3       8 1
      9       3       9 1
@<TRIPOS>ALT_TYPE
CGenFF_4.0_ALT_TYPE_SET
CGenFF_4.0 1 CG2O4 2 CG3C41 3 CG3C41 4 OG2D1 5 OG3C51 6 HGA2 7 HGA2 8 HGA2 9 HGA2
@<TRIPOS>MOLECULE
4_lactone
 9 9 0 0 0
****
USER_CHARGES
INVALID_CHARGES
Pose:  37 Cluster:  37 Fr_nu: 6320835 TotEn:   -13.26
@<TRIPOS>ATOM
      1 C1        -54.3151  -23.7635  -24.2202 C.2    1 LIG       0.04000
      2 C2        -55.7203  -24.3402  -24.4689 C.3    1 LIG       0.11000
      3 C3        -55.5601  -24.8640  -23.0449 C.3    1 LIG       0.08100
      4 O1        -53.4971  -23.1108  -24.8279 O.2    1 LIG      -0.32000
      5 O2        -54.2391  -24.2617  -22.9570 O.3    1 LIG      -0.27100
      6 H1        -56.4936  -23.5836  -24.6111 H      1 LIG       0.09000
      7 H2        -55.7581  -25.0990  -25.2522 H      1 LIG       0.09000
      8 H3        -56.2457  -24.4419  -22.3050 H      1 LIG       0.09000
      9 H4        -55.5132  -25.9519  -22.9451 H      1 LIG       0.09000
@<TRIPOS>BOND
      1       1       2 1
      2       1       4 2
      3       1       5 1
      4       2       3 1
      5       3       5 1
      6       2       6 1
      7       2       7 1
      8       3       8 1
      9       3       9 1
@<TRIPOS>ALT_TYPE
CGenFF_4.0_ALT_TYPE_SET
CGenFF_4.0 1 CG2O4 2 CG3C41 3 CG3C41 4 OG2D1 5 OG3C51 6 HGA2 7 HGA2 8 HGA2 9 HGA2
@<TRIPOS>MOLECULE
4_lactone
 9 9 0 0 0
****
USER_CHARGES
INVALID_CHARGES
Pose:  38 Cluster:  38 Fr_nu: 125172 TotEn:   -13.25
@<TRIPOS>ATOM
      1 C1        -67.4478   -8.2594  -44.3484 C.2    1 LIG       0.04000
      2 C2        -66.5327   -7.0633  -44.0304 C.3    1 LIG       0.11000
      3 C3        -65.5178   -7.8534  -44.8512 C.3    1 LIG       0.08100
      4 O1        -68.5832   -8.6033  -44.1100 O.2    1 LIG      -0.32000
      5 O2        -66.4940   -8.9098  -45.0673 O.3    1 LIG      -0.27100
      6 H1        -66.8641   -6.1202  -44.4675 H      1 LIG       0.09000
      7 H2        -66.3002   -6.9500  -42.9702 H      1 LIG       0.09000
      8 H3        -65.2081   -7.3919  -45.7929 H      1 LIG       0.09000
      9 H4        -64.6467   -8.2180  -44.3000 H      1 LIG       0.09000
@<TRIPOS>BOND
      1       1       2 1
      2       1       4 2
      3       1       5 1
      4       2       3 1
      5       3       5 1
      6       2       6 1
      7       2       7 1
      8       3       8 1
      9       3       9 1
@<TRIPOS>ALT_TYPE
CGenFF_4.0_ALT_TYPE_SET
CGenFF_4.0 1 CG2O4 2 CG3C41 3 CG3C41 4 OG2D1 5 OG3C51 6 HGA2 7 HGA2 8 HGA2 9 HGA2
@<TRIPOS>MOLECULE
4_lactone
 9 9 0 0 0
****
USER_CHARGES
INVALID_CHARGES
Pose:  39 Cluster:  39 Fr_nu: 599311 TotEn:   -13.21
@<TRIPOS>ATOM
      1 C1        -52.1079    4.4996  -34.5305 C.2    1 LIG       0.04000
      2 C2        -50.8524    4.5559  -33.6419 C.3    1 LIG       0.11000
      3 C3        -51.5656    3.4456  -32.8760 C.3    1 LIG       0.08100
      4 O1        -52.5315    5.0622  -35.5146 O.2    1 LIG      -0.32000
      5 O2        -52.6866    3.5085  -33.8007 O.3    1 LIG      -0.27100
      6 H1        -49.9326    4.2645  -34.1513 H      1 LIG       0.09000
      7 H2        -50.7283    5.4981  -33.1056 H      1 LIG       0.09000
      8 H3        -51.0790    2.4667  -32.8983 H      1 LIG       0.09000
      9 H4        -51.8711    3.6969  -31.8566 H      1 LIG       0.09000
@<TRIPOS>BOND
      1       1       2 1
      2       1       4 2
      3       1       5 1
      4       2       3 1
      5       3       5 1
      6       2       6 1
      7       2       7 1
      8       3       8 1
      9       3       9 1
@<TRIPOS>ALT_TYPE
CGenFF_4.0_ALT_TYPE_SET
CGenFF_4.0 1 CG2O4 2 CG3C41 3 CG3C41 4 OG2D1 5 OG3C51 6 HGA2 7 HGA2 8 HGA2 9 HGA2
@<TRIPOS>MOLECULE
4_lactone
 9 9 0 0 0
****
USER_CHARGES
INVALID_CHARGES
Pose:  40 Cluster:  40 Fr_nu: 599402 TotEn:   -13.03
@<TRIPOS>ATOM
      1 C1        -53.2670    4.1627  -33.7324 C.2    1 LIG       0.04000
      2 C2        -52.6809    4.3248  -32.3184 C.3    1 LIG       0.11000
      3 C3        -51.5656    3.4456  -32.8760 C.3    1 LIG       0.08100
      4 O1        -54.2455    4.5317  -34.3412 O.2    1 LIG      -0.32000
      5 O2        -52.2401    3.3819  -34.1631 O.3    1 LIG      -0.27100
      6 H1        -52.3971    5.3482  -32.0684 H      1 LIG       0.09000
      7 H2        -53.2888    3.8772  -31.5303 H      1 LIG       0.09000
      8 H3        -50.5842    3.9207  -32.9581 H      1 LIG       0.09000
      9 H4        -51.4736    2.4555  -32.4213 H      1 LIG       0.09000
@<TRIPOS>BOND
      1       1       2 1
      2       1       4 2
      3       1       5 1
      4       2       3 1
      5       3       5 1
      6       2       6 1
      7       2       7 1
      8       3       8 1
      9       3       9 1
@<TRIPOS>ALT_TYPE
CGenFF_4.0_ALT_TYPE_SET
CGenFF_4.0 1 CG2O4 2 CG3C41 3 CG3C41 4 OG2D1 5 OG3C51 6 HGA2 7 HGA2 8 HGA2 9 HGA2
@<TRIPOS>MOLECULE
4_lactone
 9 9 0 0 0
****
USER_CHARGES
INVALID_CHARGES
Pose:  41 Cluster:  41 Fr_nu:  82578 TotEn:   -12.95
@<TRIPOS>ATOM
      1 C1        -52.9149    3.6369  -33.7779 C.2    1 LIG       0.04000
      2 C2        -51.5803    3.0667  -33.2651 C.3    1 LIG       0.11000
      3 C3        -52.2398    3.2372  -31.8999 C.3    1 LIG       0.08100
      4 O1        -53.4178    3.9124  -34.8435 O.2    1 LIG      -0.32000
      5 O2        -53.4406    3.7632  -32.5299 O.3    1 LIG      -0.27100
      6 H1        -51.3878    2.0378  -33.5730 H      1 LIG       0.09000
      7 H2        -50.7185    3.7074  -33.4591 H      1 LIG       0.09000
      8 H3        -52.4433    2.3123  -31.3533 H      1 LIG       0.09000
      9 H4        -51.7755    3.9759  -31.2408 H      1 LIG       0.09000
@<TRIPOS>BOND
      1       1       2 1
      2       1       4 2
      3       1       5 1
      4       2       3 1
      5       3       5 1
      6       2       6 1
      7       2       7 1
      8       3       8 1
      9       3       9 1
@<TRIPOS>ALT_TYPE
CGenFF_4.0_ALT_TYPE_SET
CGenFF_4.0 1 CG2O4 2 CG3C41 3 CG3C41 4 OG2D1 5 OG3C51 6 HGA2 7 HGA2 8 HGA2 9 HGA2
@<TRIPOS>MOLECULE
4_lactone
 9 9 0 0 0
****
USER_CHARGES
INVALID_CHARGES
Pose:  42 Cluster:  42 Fr_nu: 238324 TotEn:   -11.79
@<TRIPOS>ATOM
      1 C1        -66.5333   -8.1606  -45.9218 C.2    1 LIG       0.04000
      2 C2        -65.4277   -7.0942  -46.0212 C.3    1 LIG       0.11000
      3 C3        -65.9878   -6.9048  -47.4278 C.3    1 LIG       0.08100
      4 O1        -66.9422   -8.9491  -45.1000 O.2    1 LIG      -0.32000
      5 O2        -66.9807   -7.9400  -47.1871 O.3    1 LIG      -0.27100
      6 H1        -65.5596   -6.2511  -45.3414 H      1 LIG       0.09000
      7 H2        -64.4149   -7.4962  -45.9640 H      1 LIG       0.09000
      8 H3        -66.4550   -5.9361  -47.6250 H      1 LIG       0.09000
      9 H4        -65.3135   -7.1769  -48.2445 H      1 LIG       0.09000
@<TRIPOS>BOND
      1       1       2 1
      2       1       4 2
      3       1       5 1
      4       2       3 1
      5       3       5 1
      6       2       6 1
      7       2       7 1
      8       3       8 1
      9       3       9 1
@<TRIPOS>ALT_TYPE
CGenFF_4.0_ALT_TYPE_SET
CGenFF_4.0 1 CG2O4 2 CG3C41 3 CG3C41 4 OG2D1 5 OG3C51 6 HGA2 7 HGA2 8 HGA2 9 HGA2
@<TRIPOS>MOLECULE
4_lactone
 9 9 0 0 0
****
USER_CHARGES
INVALID_CHARGES
Pose:  43 Cluster:  43 Fr_nu:  55323 TotEn:   -11.65
@<TRIPOS>ATOM
      1 C1        -65.9409   -8.3314  -45.6149 C.2    1 LIG       0.04000
      2 C2        -64.6534   -7.6347  -45.1392 C.3    1 LIG       0.11000
      3 C3        -65.2108   -7.9485  -43.7540 C.3    1 LIG       0.08100
      4 O1        -66.4690   -8.6099  -46.6674 O.2    1 LIG      -0.32000
      5 O2        -66.3784   -8.5777  -44.3509 O.3    1 LIG      -0.27100
      6 H1        -63.7363   -8.1597  -45.4109 H      1 LIG       0.09000
      7 H2        -64.5975   -6.5764  -45.3996 H      1 LIG       0.09000
      8 H3        -64.6297   -8.6587  -43.1595 H      1 LIG       0.09000
      9 H4        -65.4873   -7.0805  -43.1492 H      1 LIG       0.09000
@<TRIPOS>BOND
      1       1       2 1
      2       1       4 2
      3       1       5 1
      4       2       3 1
      5       3       5 1
      6       2       6 1
      7       2       7 1
      8       3       8 1
      9       3       9 1
@<TRIPOS>ALT_TYPE
CGenFF_4.0_ALT_TYPE_SET
CGenFF_4.0 1 CG2O4 2 CG3C41 3 CG3C41 4 OG2D1 5 OG3C51 6 HGA2 7 HGA2 8 HGA2 9 HGA2
@<TRIPOS>MOLECULE
4_lactone
 9 9 0 0 0
****
USER_CHARGES
INVALID_CHARGES
Pose:  44 Cluster:  44 Fr_nu: 171996 TotEn:   -11.63
@<TRIPOS>ATOM
      1 C1        -53.5422    4.2186  -34.6314 C.2    1 LIG       0.04000
      2 C2        -53.4705    4.1060  -33.0980 C.3    1 LIG       0.11000
      3 C3        -51.9680    4.2134  -33.3412 C.3    1 LIG       0.08100
      4 O1        -54.3980    4.2325  -35.4868 O.2    1 LIG      -0.32000
      5 O2        -52.1927    4.3081  -34.7751 O.3    1 LIG      -0.27100
      6 H1        -53.9256    4.9441  -32.5679 H      1 LIG       0.09000
      7 H2        -53.8203    3.1501  -32.7048 H      1 LIG       0.09000
      8 H3        -51.4877    5.1135  -32.9480 H      1 LIG       0.09000
      9 H4        -51.3840    3.3255  -33.0839 H      1 LIG       0.09000
@<TRIPOS>BOND
      1       1       2 1
      2       1       4 2
      3       1       5 1
      4       2       3 1
      5       3       5 1
      6       2       6 1
      7       2       7 1
      8       3       8 1
      9       3       9 1
@<TRIPOS>ALT_TYPE
CGenFF_4.0_ALT_TYPE_SET
CGenFF_4.0 1 CG2O4 2 CG3C41 3 CG3C41 4 OG2D1 5 OG3C51 6 HGA2 7 HGA2 8 HGA2 9 HGA2
@<TRIPOS>MOLECULE
4_lactone
 9 9 0 0 0
****
USER_CHARGES
INVALID_CHARGES
Pose:  45 Cluster:  45 Fr_nu: 922428 TotEn:   -11.44
@<TRIPOS>ATOM
      1 C1        -71.7089  -24.1038  -42.7438 C.2    1 LIG       0.04000
      2 C2        -71.9175  -24.9947  -43.9815 C.3    1 LIG       0.11000
      3 C3        -73.2839  -25.2419  -43.3492 C.3    1 LIG       0.08100
      4 O1        -70.8381  -23.3980  -42.2880 O.2    1 LIG      -0.32000
      5 O2        -72.9426  -24.3693  -42.2367 O.3    1 LIG      -0.27100
      6 H1        -71.9246  -24.4497  -44.9267 H      1 LIG       0.09000
      7 H2        -71.2520  -25.8584  -44.0258 H      1 LIG       0.09000
      8 H3        -74.1416  -24.8621  -43.9111 H      1 LIG       0.09000
      9 H4        -73.4703  -26.2659  -43.0141 H      1 LIG       0.09000
@<TRIPOS>BOND
      1       1       2 1
      2       1       4 2
      3       1       5 1
      4       2       3 1
      5       3       5 1
      6       2       6 1
      7       2       7 1
      8       3       8 1
      9       3       9 1
@<TRIPOS>ALT_TYPE
CGenFF_4.0_ALT_TYPE_SET
CGenFF_4.0 1 CG2O4 2 CG3C41 3 CG3C41 4 OG2D1 5 OG3C51 6 HGA2 7 HGA2 8 HGA2 9 HGA2
@<TRIPOS>MOLECULE
4_lactone
 9 9 0 0 0
****
USER_CHARGES
INVALID_CHARGES
Pose:  46 Cluster:  46 Fr_nu:    496 TotEn:   -10.51
@<TRIPOS>ATOM
      1 C1        -64.5415   -7.7533  -44.9597 C.2    1 LIG       0.04000
      2 C2        -64.9564   -7.4901  -43.5010 C.3    1 LIG       0.11000
      3 C3        -66.3548   -7.7840  -44.0359 C.3    1 LIG       0.08100
      4 O1        -63.5210   -7.7636  -45.6100 O.2    1 LIG      -0.32000
      5 O2        -65.8145   -8.0027  -45.3685 O.3    1 LIG      -0.27100
      6 H1        -64.5602   -8.2143  -42.7876 H      1 LIG       0.09000
      7 H2        -64.7819   -6.4662  -43.1663 H      1 LIG       0.09000
      8 H3        -66.8329   -8.6849  -43.6418 H      1 LIG       0.09000
      9 H4        -67.0528   -6.9425  -44.0185 H      1 LIG       0.09000
@<TRIPOS>BOND
      1       1       2 1
      2       1       4 2
      3       1       5 1
      4       2       3 1
      5       3       5 1
      6       2       6 1
      7       2       7 1
      8       3       8 1
      9       3       9 1
@<TRIPOS>ALT_TYPE
CGenFF_4.0_ALT_TYPE_SET
CGenFF_4.0 1 CG2O4 2 CG3C41 3 CG3C41 4 OG2D1 5 OG3C51 6 HGA2 7 HGA2 8 HGA2 9 HGA2
@<TRIPOS>MOLECULE
4_lactone
 9 9 0 0 0
****
USER_CHARGES
INVALID_CHARGES
Pose:  47 Cluster:  47 Fr_nu:  40993 TotEn:   -10.45
@<TRIPOS>ATOM
      1 C1        -66.6276   -7.8472  -44.7808 C.2    1 LIG       0.04000
      2 C2        -65.4692   -7.4039  -43.8694 C.3    1 LIG       0.11000
      3 C3        -64.8012   -7.0501  -45.1947 C.3    1 LIG       0.08100
      4 O1        -67.7326   -8.3236  -44.6529 O.2    1 LIG      -0.32000
      5 O2        -65.9726   -7.5098  -45.9240 O.3    1 LIG      -0.27100
      6 H1        -65.7104   -6.5606  -43.2205 H      1 LIG       0.09000
      7 H2        -65.0078   -8.2180  -43.3079 H      1 LIG       0.09000
      8 H3        -64.6143   -5.9858  -45.3616 H      1 LIG       0.09000
      9 H4        -63.9144   -7.6377  -45.4475 H      1 LIG       0.09000
@<TRIPOS>BOND
      1       1       2 1
      2       1       4 2
      3       1       5 1
      4       2       3 1
      5       3       5 1
      6       2       6 1
      7       2       7 1
      8       3       8 1
      9       3       9 1
@<TRIPOS>ALT_TYPE
CGenFF_4.0_ALT_TYPE_SET
CGenFF_4.0 1 CG2O4 2 CG3C41 3 CG3C41 4 OG2D1 5 OG3C51 6 HGA2 7 HGA2 8 HGA2 9 HGA2
@<TRIPOS>MOLECULE
4_lactone
 9 9 0 0 0
****
USER_CHARGES
INVALID_CHARGES
Pose:  48 Cluster:  48 Fr_nu: 5925995 TotEn:    -9.89
@<TRIPOS>ATOM
      1 C1        -52.5902    4.5743  -33.6931 C.2    1 LIG       0.04000
      2 C2        -51.6621    4.0823  -32.5681 C.3    1 LIG       0.11000
      3 C3        -52.9781    3.8375  -31.8360 C.3    1 LIG       0.08100
      4 O1        -52.4780    5.0234  -34.8112 O.2    1 LIG      -0.32000
      5 O2        -53.7242    4.3323  -32.9823 O.3    1 LIG      -0.27100
      6 H1        -51.0883    3.1897  -32.8223 H      1 LIG       0.09000
      7 H2        -51.0222    4.8594  -32.1469 H      1 LIG       0.09000
      8 H3        -53.2139    2.7913  -31.6225 H      1 LIG       0.09000
      9 H4        -53.1468    4.4554  -30.9497 H      1 LIG       0.09000
@<TRIPOS>BOND
      1       1       2 1
      2       1       4 2
      3       1       5 1
      4       2       3 1
      5       3       5 1
      6       2       6 1
      7       2       7 1
      8       3       8 1
      9       3       9 1
@<TRIPOS>ALT_TYPE
CGenFF_4.0_ALT_TYPE_SET
CGenFF_4.0 1 CG2O4 2 CG3C41 3 CG3C41 4 OG2D1 5 OG3C51 6 HGA2 7 HGA2 8 HGA2 9 HGA2
@<TRIPOS>MOLECULE
4_lactone
 9 9 0 0 0
****
USER_CHARGES
INVALID_CHARGES
Pose:  49 Cluster:  49 Fr_nu: 1141373 TotEn:    -9.51
@<TRIPOS>ATOM
      1 C1        -66.4888   -8.2905  -43.9201 C.2    1 LIG       0.04000
      2 C2        -64.9665   -8.1167  -44.0662 C.3    1 LIG       0.11000
      3 C3        -65.3339   -7.6853  -45.4828 C.3    1 LIG       0.08100
      4 O1        -67.2701   -8.6354  -43.0628 O.2    1 LIG      -0.32000
      5 O2        -66.7442   -7.8968  -45.1966 O.3    1 LIG      -0.27100
      6 H1        -64.5437   -7.3387  -43.4288 H      1 LIG       0.09000
      7 H2        -64.4022   -9.0472  -43.9849 H      1 LIG       0.09000
      8 H3        -65.1247   -6.6408  -45.7291 H      1 LIG       0.09000
      9 H4        -64.9831   -8.3437  -46.2823 H      1 LIG       0.09000
@<TRIPOS>BOND
      1       1       2 1
      2       1       4 2
      3       1       5 1
      4       2       3 1
      5       3       5 1
      6       2       6 1
      7       2       7 1
      8       3       8 1
      9       3       9 1
@<TRIPOS>ALT_TYPE
CGenFF_4.0_ALT_TYPE_SET
CGenFF_4.0 1 CG2O4 2 CG3C41 3 CG3C41 4 OG2D1 5 OG3C51 6 HGA2 7 HGA2 8 HGA2 9 HGA2
@<TRIPOS>MOLECULE
4_lactone
 9 9 0 0 0
****
USER_CHARGES
INVALID_CHARGES
Pose:  50 Cluster:  50 Fr_nu: 992433 TotEn:    -9.34
@<TRIPOS>ATOM
      1 C1        -52.0316    4.1956  -33.5151 C.2    1 LIG       0.04000
      2 C2        -52.3863    4.8483  -32.1670 C.3    1 LIG       0.11000
      3 C3        -52.4584    3.4006  -31.6907 C.3    1 LIG       0.08100
      4 O1        -51.7651    4.5559  -34.6392 O.2    1 LIG      -0.32000
      5 O2        -52.1145    2.9302  -33.0234 O.3    1 LIG      -0.27100
      6 H1        -51.5828    5.4487  -31.7377 H      1 LIG       0.09000
      7 H2        -53.3313    5.3940  -32.1715 H      1 LIG       0.09000
      8 H3        -51.7068    3.1067  -30.9530 H      1 LIG       0.09000
      9 H4        -53.4493    3.0534  -31.3854 H      1 LIG       0.09000
@<TRIPOS>BOND
      1       1       2 1
      2       1       4 2
      3       1       5 1
      4       2       3 1
      5       3       5 1
      6       2       6 1
      7       2       7 1
      8       3       8 1
      9       3       9 1
@<TRIPOS>ALT_TYPE
CGenFF_4.0_ALT_TYPE_SET
CGenFF_4.0 1 CG2O4 2 CG3C41 3 CG3C41 4 OG2D1 5 OG3C51 6 HGA2 7 HGA2 8 HGA2 9 HGA2
@<TRIPOS>MOLECULE
4_lactone
 9 9 0 0 0
****
USER_CHARGES
INVALID_CHARGES
Pose:  51 Cluster:  51 Fr_nu:  59922 TotEn:    -9.16
@<TRIPOS>ATOM
      1 C1        -65.8111   -7.9519  -44.1202 C.2    1 LIG       0.04000
      2 C2        -64.9581   -6.8225  -44.7253 C.3    1 LIG       0.11000
      3 C3        -64.3842   -7.9550  -45.5716 C.3    1 LIG       0.08100
      4 O1        -66.6686   -8.0681  -43.2743 O.2    1 LIG      -0.32000
      5 O2        -65.2548   -8.9119  -44.9068 O.3    1 LIG      -0.27100
      6 H1        -65.5339   -6.0710  -45.2676 H      1 LIG       0.09000
      7 H2        -64.2661   -6.3601  -44.0195 H      1 LIG       0.09000
      8 H3        -64.5923   -7.8976  -46.6435 H      1 LIG       0.09000
      9 H4        -63.3291   -8.1846  -45.3992 H      1 LIG       0.09000
@<TRIPOS>BOND
      1       1       2 1
      2       1       4 2
      3       1       5 1
      4       2       3 1
      5       3       5 1
      6       2       6 1
      7       2       7 1
      8       3       8 1
      9       3       9 1
@<TRIPOS>ALT_TYPE
CGenFF_4.0_ALT_TYPE_SET
CGenFF_4.0 1 CG2O4 2 CG3C41 3 CG3C41 4 OG2D1 5 OG3C51 6 HGA2 7 HGA2 8 HGA2 9 HGA2
@<TRIPOS>MOLECULE
4_lactone
 9 9 0 0 0
****
USER_CHARGES
INVALID_CHARGES
Pose:  52 Cluster:  52 Fr_nu:  18660 TotEn:    -8.42
@<TRIPOS>ATOM
      1 C1        -44.9782    1.5792  -42.9936 C.2    1 LIG       0.04000
      2 C2        -45.8865    2.5645  -43.7508 C.3    1 LIG       0.11000
      3 C3        -46.5693    2.6972  -42.3928 C.3    1 LIG       0.08100
      4 O1        -44.0263    0.8733  -43.2385 O.2    1 LIG      -0.32000
      5 O2        -45.6346    1.7449  -41.8140 O.3    1 LIG      -0.27100
      6 H1        -45.3727    3.4567  -44.1118 H      1 LIG       0.09000
      7 H2        -46.4839    2.1035  -44.5392 H      1 LIG       0.09000
      8 H3        -46.4911    3.6787  -41.9173 H      1 LIG       0.09000
      9 H4        -47.5982    2.3303  -42.3444 H      1 LIG       0.09000
@<TRIPOS>BOND
      1       1       2 1
      2       1       4 2
      3       1       5 1
      4       2       3 1
      5       3       5 1
      6       2       6 1
      7       2       7 1
      8       3       8 1
      9       3       9 1
@<TRIPOS>ALT_TYPE
CGenFF_4.0_ALT_TYPE_SET
CGenFF_4.0 1 CG2O4 2 CG3C41 3 CG3C41 4 OG2D1 5 OG3C51 6 HGA2 7 HGA2 8 HGA2 9 HGA2
@<TRIPOS>MOLECULE
pyridine
 11 11 0 0 0
****
USER_CHARGES
INVALID_CHARGES
Pose:   1 Cluster:   1 Fr_nu:  21662 TotEn:   -16.29
@<TRIPOS>ATOM
      1 C1        -70.1234   -6.7047  -46.1733 C.ar   1 LIG      -0.11300
      2 C2        -70.8176   -7.5695  -45.3346 C.ar   1 LIG      -0.11700
      3 C3        -68.7345   -6.6633  -46.1243 C.ar   1 LIG      -0.11700
      4 C4        -70.0820   -8.3659  -44.4718 C.ar   1 LIG       0.17700
      5 C5        -68.0921   -7.5001  -45.2260 C.ar   1 LIG       0.17700
      6 N1        -68.7324   -8.3534  -44.3956 N.ar   1 LIG      -0.60000
      7 H1        -70.6639   -6.0636  -46.8633 H      1 LIG       0.11500
      8 H2        -71.9001   -7.6189  -45.3558 H      1 LIG       0.11500
      9 H3        -68.1726   -5.9965  -46.7684 H      1 LIG       0.11500
     10 H4        -70.5766   -9.0569  -43.7973 H      1 LIG       0.12400
     11 H5        -67.0099   -7.5057  -45.1479 H      1 LIG       0.12400
@<TRIPOS>BOND
      1       1       2 ar
      2       1       3 ar
      3       2       4 ar
      4       3       5 ar
      5       4       6 ar
      6       5       6 ar
      7       1       7 1
      8       2       8 1
      9       3       9 1
     10       4      10 1
     11       5      11 1
@<TRIPOS>ALT_TYPE
CGenFF_4.0_ALT_TYPE_SET
CGenFF_4.0 1 CG2R61 2 CG2R61 3 CG2R61 4 CG2R61 5 CG2R61 6 NG2R60 7 HGR61 8 HGR61 9 HGR61 10 HGR62 11 HGR62
@<TRIPOS>MOLECULE
pyridine
 11 11 0 0 0
****
USER_CHARGES
INVALID_CHARGES
Pose:   2 Cluster:   2 Fr_nu:  22170 TotEn:   -15.93
@<TRIPOS>ATOM
      1 C1        -65.5685   -6.6234  -45.3663 C.ar   1 LIG      -0.11300
      2 C2        -66.7835   -6.6451  -44.6906 C.ar   1 LIG      -0.11700
      3 C3        -64.6304   -7.6222  -45.1307 C.ar   1 LIG      -0.11700
      4 C4        -67.0099   -7.6790  -43.7965 C.ar   1 LIG       0.17700
      5 C5        -64.9531   -8.6123  -44.2167 C.ar   1 LIG       0.17700
      6 N1        -66.1229   -8.6667  -43.5412 N.ar   1 LIG      -0.60000
      7 H1        -65.3529   -5.8291  -46.0748 H      1 LIG       0.11500
      8 H2        -67.5296   -5.8772  -44.8587 H      1 LIG       0.11500
      9 H3        -63.6764   -7.6251  -45.6456 H      1 LIG       0.11500
     10 H4        -67.9418   -7.7406  -43.2443 H      1 LIG       0.12400
     11 H5        -64.2558   -9.4139  -43.9963 H      1 LIG       0.12400
@<TRIPOS>BOND
      1       1       2 ar
      2       1       3 ar
      3       2       4 ar
      4       3       5 ar
      5       4       6 ar
      6       5       6 ar
      7       1       7 1
      8       2       8 1
      9       3       9 1
     10       4      10 1
     11       5      11 1
@<TRIPOS>ALT_TYPE
CGenFF_4.0_ALT_TYPE_SET
CGenFF_4.0 1 CG2R61 2 CG2R61 3 CG2R61 4 CG2R61 5 CG2R61 6 NG2R60 7 HGR61 8 HGR61 9 HGR61 10 HGR62 11 HGR62
@<TRIPOS>MOLECULE
pyridine
 11 11 0 0 0
****
USER_CHARGES
INVALID_CHARGES
Pose:   3 Cluster:   3 Fr_nu: 583665 TotEn:   -15.31
@<TRIPOS>ATOM
      1 C1        -53.2502    4.0888  -32.2709 C.ar   1 LIG      -0.11300
      2 C2        -52.1170    3.3005  -32.4376 C.ar   1 LIG      -0.11700
      3 C3        -53.6930    4.8900  -33.3174 C.ar   1 LIG      -0.11700
      4 C4        -51.4675    3.3489  -33.6605 C.ar   1 LIG       0.17700
      5 C5        -52.9728    4.8675  -34.5009 C.ar   1 LIG       0.17700
      6 N1        -51.8675    4.1148  -34.7001 N.ar   1 LIG      -0.60000
      7 H1        -53.7868    4.0793  -31.3269 H      1 LIG       0.11500
      8 H2        -51.7539    2.6681  -31.6358 H      1 LIG       0.11500
      9 H3        -54.5736    5.5130  -33.2098 H      1 LIG       0.11500
     10 H4        -50.5788    2.7530  -33.8405 H      1 LIG       0.12400
     11 H5        -53.2757    5.4747  -35.3475 H      1 LIG       0.12400
@<TRIPOS>BOND
      1       1       2 ar
      2       1       3 ar
      3       2       4 ar
      4       3       5 ar
      5       4       6 ar
      6       5       6 ar
      7       1       7 1
      8       2       8 1
      9       3       9 1
     10       4      10 1
     11       5      11 1
@<TRIPOS>ALT_TYPE
CGenFF_4.0_ALT_TYPE_SET
CGenFF_4.0 1 CG2R61 2 CG2R61 3 CG2R61 4 CG2R61 5 CG2R61 6 NG2R60 7 HGR61 8 HGR61 9 HGR61 10 HGR62 11 HGR62
@<TRIPOS>MOLECULE
pyridine
 11 11 0 0 0
****
USER_CHARGES
INVALID_CHARGES
Pose:   4 Cluster:   4 Fr_nu: 2367915 TotEn:   -14.26
@<TRIPOS>ATOM
      1 C1        -75.3210  -26.5434  -46.8158 C.ar   1 LIG      -0.11300
      2 C2        -75.7499  -25.8717  -45.6765 C.ar   1 LIG      -0.11700
      3 C3        -73.9654  -26.7907  -47.0015 C.ar   1 LIG      -0.11700
      4 C4        -74.7908  -25.4712  -44.7602 C.ar   1 LIG       0.17700
      5 C5        -73.0862  -26.3489  -46.0260 C.ar   1 LIG       0.17700
      6 N1        -73.4653  -25.6932  -44.9061 N.ar   1 LIG      -0.60000
      7 H1        -76.0419  -26.8729  -47.5581 H      1 LIG       0.11500
      8 H2        -76.8014  -25.6683  -45.5108 H      1 LIG       0.11500
      9 H3        -73.6083  -27.3121  -47.8822 H      1 LIG       0.11500
     10 H4        -75.0742  -24.9435  -43.8555 H      1 LIG       0.12400
     11 H5        -72.0185  -26.5159  -46.1232 H      1 LIG       0.12400
@<TRIPOS>BOND
      1       1       2 ar
      2       1       3 ar
      3       2       4 ar
      4       3       5 ar
      5       4       6 ar
      6       5       6 ar
      7       1       7 1
      8       2       8 1
      9       3       9 1
     10       4      10 1
     11       5      11 1
@<TRIPOS>ALT_TYPE
CGenFF_4.0_ALT_TYPE_SET
CGenFF_4.0 1 CG2R61 2 CG2R61 3 CG2R61 4 CG2R61 5 CG2R61 6 NG2R60 7 HGR61 8 HGR61 9 HGR61 10 HGR62 11 HGR62
@<TRIPOS>MOLECULE
pyridine
 11 11 0 0 0
****
USER_CHARGES
INVALID_CHARGES
Pose:   5 Cluster:   5 Fr_nu: 365904 TotEn:   -13.44
@<TRIPOS>ATOM
      1 C1        -66.6357   -6.4085  -46.2326 C.ar   1 LIG      -0.11300
      2 C2        -67.6602   -6.5041  -45.2976 C.ar   1 LIG      -0.11700
      3 C3        -65.6880   -7.4219  -46.3233 C.ar   1 LIG      -0.11700
      4 C4        -67.6925   -7.6245  -44.4830 C.ar   1 LIG       0.17700
      5 C5        -65.8084   -8.5011  -45.4627 C.ar   1 LIG       0.17700
      6 N1        -66.7897   -8.6290  -44.5416 N.ar   1 LIG      -0.60000
      7 H1        -66.5754   -5.5455  -46.8889 H      1 LIG       0.11500
      8 H2        -68.4100   -5.7264  -45.2093 H      1 LIG       0.11500
      9 H3        -64.8803   -7.3684  -47.0444 H      1 LIG       0.11500
     10 H4        -68.4713   -7.7459  -43.7374 H      1 LIG       0.12400
     11 H5        -65.0947   -9.3179  -45.4922 H      1 LIG       0.12400
@<TRIPOS>BOND
      1       1       2 ar
      2       1       3 ar
      3       2       4 ar
      4       3       5 ar
      5       4       6 ar
      6       5       6 ar
      7       1       7 1
      8       2       8 1
      9       3       9 1
     10       4      10 1
     11       5      11 1
@<TRIPOS>ALT_TYPE
CGenFF_4.0_ALT_TYPE_SET
CGenFF_4.0 1 CG2R61 2 CG2R61 3 CG2R61 4 CG2R61 5 CG2R61 6 NG2R60 7 HGR61 8 HGR61 9 HGR61 10 HGR62 11 HGR62
@<TRIPOS>MOLECULE
pyridine
 11 11 0 0 0
****
USER_CHARGES
INVALID_CHARGES
Pose:   6 Cluster:   6 Fr_nu: 108197 TotEn:   -13.25
@<TRIPOS>ATOM
      1 C1        -71.5904  -25.0636  -41.9008 C.ar   1 LIG      -0.11300
      2 C2        -72.8625  -25.2289  -42.4372 C.ar   1 LIG      -0.11700
      3 C3        -70.6460  -24.3072  -42.5858 C.ar   1 LIG      -0.11700
      4 C4        -73.1379  -24.6222  -43.6521 C.ar   1 LIG       0.17700
      5 C5        -71.0205  -23.7419  -43.7941 C.ar   1 LIG       0.17700
      6 N1        -72.2465  -23.8804  -44.3468 N.ar   1 LIG      -0.60000
      7 H1        -71.3353  -25.5239  -40.9509 H      1 LIG       0.11500
      8 H2        -73.6146  -25.8139  -41.9207 H      1 LIG       0.11500
      9 H3        -69.6481  -24.1653  -42.1869 H      1 LIG       0.11500
     10 H4        -74.1152  -24.7214  -44.1126 H      1 LIG       0.12400
     11 H5        -70.3209  -23.1435  -44.3683 H      1 LIG       0.12400
@<TRIPOS>BOND
      1       1       2 ar
      2       1       3 ar
      3       2       4 ar
      4       3       5 ar
      5       4       6 ar
      6       5       6 ar
      7       1       7 1
      8       2       8 1
      9       3       9 1
     10       4      10 1
     11       5      11 1
@<TRIPOS>ALT_TYPE
CGenFF_4.0_ALT_TYPE_SET
CGenFF_4.0 1 CG2R61 2 CG2R61 3 CG2R61 4 CG2R61 5 CG2R61 6 NG2R60 7 HGR61 8 HGR61 9 HGR61 10 HGR62 11 HGR62
@<TRIPOS>MOLECULE
pyridine
 11 11 0 0 0
****
USER_CHARGES
INVALID_CHARGES
Pose:   7 Cluster:   7 Fr_nu:  34670 TotEn:   -13.23
@<TRIPOS>ATOM
      1 C1        -66.5868   -6.4127  -44.8133 C.ar   1 LIG      -0.11300
      2 C2        -65.7577   -7.2636  -44.0910 C.ar   1 LIG      -0.11700
      3 C3        -66.4897   -6.3680  -46.1996 C.ar   1 LIG      -0.11700
      4 C4        -64.8553   -8.0432  -44.7966 C.ar   1 LIG       0.17700
      5 C5        -65.5545   -7.1874  -46.8108 C.ar   1 LIG       0.17700
      6 N1        -64.7319   -8.0269  -46.1427 N.ar   1 LIG      -0.60000
      7 H1        -67.3068   -5.7851  -44.2967 H      1 LIG       0.11500
      8 H2        -65.8160   -7.3153  -43.0100 H      1 LIG       0.11500
      9 H3        -67.1255   -5.7119  -46.7831 H      1 LIG       0.11500
     10 H4        -64.1863   -8.7229  -44.2793 H      1 LIG       0.12400
     11 H5        -65.4382   -7.1898  -47.8897 H      1 LIG       0.12400
@<TRIPOS>BOND
      1       1       2 ar
      2       1       3 ar
      3       2       4 ar
      4       3       5 ar
      5       4       6 ar
      6       5       6 ar
      7       1       7 1
      8       2       8 1
      9       3       9 1
     10       4      10 1
     11       5      11 1
@<TRIPOS>ALT_TYPE
CGenFF_4.0_ALT_TYPE_SET
CGenFF_4.0 1 CG2R61 2 CG2R61 3 CG2R61 4 CG2R61 5 CG2R61 6 NG2R60 7 HGR61 8 HGR61 9 HGR61 10 HGR62 11 HGR62
@<TRIPOS>MOLECULE
pyridine
 11 11 0 0 0
****
USER_CHARGES
INVALID_CHARGES
Pose:   8 Cluster:   8 Fr_nu:  50948 TotEn:   -13.01
@<TRIPOS>ATOM
      1 C1        -65.3060   -7.7004  -43.7040 C.ar   1 LIG      -0.11300
      2 C2        -64.8537   -8.1301  -44.9466 C.ar   1 LIG      -0.11700
      3 C3        -66.6648   -7.4873  -43.5006 C.ar   1 LIG      -0.11700
      4 C4        -65.7933   -8.3304  -45.9450 C.ar   1 LIG       0.17700
      5 C5        -67.5234   -7.7161  -44.5637 C.ar   1 LIG       0.17700
      6 N1        -67.1212   -8.1337  -45.7851 N.ar   1 LIG      -0.60000
      7 H1        -64.6007   -7.5313  -42.8958 H      1 LIG       0.11500
      8 H2        -63.7993   -8.3029  -45.1278 H      1 LIG       0.11500
      9 H3        -67.0400   -7.1519  -42.5404 H      1 LIG       0.11500
     10 H4        -65.4912   -8.6649  -46.9319 H      1 LIG       0.12400
     11 H5        -68.5925   -7.5640  -44.4575 H      1 LIG       0.12400
@<TRIPOS>BOND
      1       1       2 ar
      2       1       3 ar
      3       2       4 ar
      4       3       5 ar
      5       4       6 ar
      6       5       6 ar
      7       1       7 1
      8       2       8 1
      9       3       9 1
     10       4      10 1
     11       5      11 1
@<TRIPOS>ALT_TYPE
CGenFF_4.0_ALT_TYPE_SET
CGenFF_4.0 1 CG2R61 2 CG2R61 3 CG2R61 4 CG2R61 5 CG2R61 6 NG2R60 7 HGR61 8 HGR61 9 HGR61 10 HGR62 11 HGR62
@<TRIPOS>MOLECULE
pyridine
 11 11 0 0 0
****
USER_CHARGES
INVALID_CHARGES
Pose:   9 Cluster:   9 Fr_nu: 471829 TotEn:   -11.95
@<TRIPOS>ATOM
      1 C1        -66.9056   -6.1332  -45.4415 C.ar   1 LIG      -0.11300
      2 C2        -66.6067   -6.5195  -46.7432 C.ar   1 LIG      -0.11700
      3 C3        -66.9584   -7.0892  -44.4333 C.ar   1 LIG      -0.11700
      4 C4        -66.3706   -7.8636  -46.9828 C.ar   1 LIG       0.17700
      5 C5        -66.7068   -8.4079  -44.7763 C.ar   1 LIG       0.17700
      6 N1        -66.4132   -8.8212  -46.0296 N.ar   1 LIG      -0.60000
      7 H1        -67.0977   -5.0891  -45.2132 H      1 LIG       0.11500
      8 H2        -66.5597   -5.7916  -47.5448 H      1 LIG       0.11500
      9 H3        -67.1900   -6.8111  -43.4114 H      1 LIG       0.11500
     10 H4        -66.1337   -8.2157  -47.9814 H      1 LIG       0.12400
     11 H5        -66.7364   -9.1924  -44.0273 H      1 LIG       0.12400
@<TRIPOS>BOND
      1       1       2 ar
      2       1       3 ar
      3       2       4 ar
      4       3       5 ar
      5       4       6 ar
      6       5       6 ar
      7       1       7 1
      8       2       8 1
      9       3       9 1
     10       4      10 1
     11       5      11 1
@<TRIPOS>ALT_TYPE
CGenFF_4.0_ALT_TYPE_SET
CGenFF_4.0 1 CG2R61 2 CG2R61 3 CG2R61 4 CG2R61 5 CG2R61 6 NG2R60 7 HGR61 8 HGR61 9 HGR61 10 HGR62 11 HGR62
@<TRIPOS>MOLECULE
pyridine
 11 11 0 0 0
****
USER_CHARGES
INVALID_CHARGES
Pose:  10 Cluster:  10 Fr_nu: 555735 TotEn:   -11.29
@<TRIPOS>ATOM
      1 C1        -66.5040   -8.1082  -43.8606 C.ar   1 LIG      -0.11300
      2 C2        -67.0489   -7.3614  -44.8992 C.ar   1 LIG      -0.11700
      3 C3        -65.1242   -8.2504  -43.7635 C.ar   1 LIG      -0.11700
      4 C4        -66.1781   -6.7817  -45.8076 C.ar   1 LIG       0.17700
      5 C5        -64.3395   -7.6311  -44.7229 C.ar   1 LIG       0.17700
      6 N1        -64.8326   -6.8977  -45.7461 N.ar   1 LIG      -0.60000
      7 H1        -67.1533   -8.5790  -43.1287 H      1 LIG       0.11500
      8 H2        -68.1213   -7.2369  -44.9944 H      1 LIG       0.11500
      9 H3        -64.6773   -8.8283  -42.9627 H      1 LIG       0.11500
     10 H4        -66.5535   -6.1898  -46.6358 H      1 LIG       0.12400
     11 H5        -63.2578   -7.7117  -44.6930 H      1 LIG       0.12400
@<TRIPOS>BOND
      1       1       2 ar
      2       1       3 ar
      3       2       4 ar
      4       3       5 ar
      5       4       6 ar
      6       5       6 ar
      7       1       7 1
      8       2       8 1
      9       3       9 1
     10       4      10 1
     11       5      11 1
@<TRIPOS>ALT_TYPE
CGenFF_4.0_ALT_TYPE_SET
CGenFF_4.0 1 CG2R61 2 CG2R61 3 CG2R61 4 CG2R61 5 CG2R61 6 NG2R60 7 HGR61 8 HGR61 9 HGR61 10 HGR62 11 HGR62
@<TRIPOS>MOLECULE
pyridine
 11 11 0 0 0
****
USER_CHARGES
INVALID_CHARGES
Pose:  11 Cluster:  11 Fr_nu: 294656 TotEn:   -10.93
@<TRIPOS>ATOM
      1 C1        -66.5525   -7.4353  -44.3250 C.ar   1 LIG      -0.11300
      2 C2        -65.3201   -8.0131  -44.6087 C.ar   1 LIG      -0.11700
      3 C3        -67.3661   -7.0003  -45.3653 C.ar   1 LIG      -0.11700
      4 C4        -64.9504   -8.1321  -45.9387 C.ar   1 LIG       0.17700
      5 C5        -66.9047   -7.1644  -46.6614 C.ar   1 LIG       0.17700
      6 N1        -65.7136   -7.7212  -46.9761 N.ar   1 LIG      -0.60000
      7 H1        -66.8780   -7.3235  -43.2951 H      1 LIG       0.11500
      8 H2        -64.6697   -8.3596  -43.8140 H      1 LIG       0.11500
      9 H3        -68.3305   -6.5464  -45.1677 H      1 LIG       0.11500
     10 H4        -63.9987   -8.5756  -46.2123 H      1 LIG       0.12400
     11 H5        -67.5006   -6.8412  -47.5086 H      1 LIG       0.12400
@<TRIPOS>BOND
      1       1       2 ar
      2       1       3 ar
      3       2       4 ar
      4       3       5 ar
      5       4       6 ar
      6       5       6 ar
      7       1       7 1
      8       2       8 1
      9       3       9 1
     10       4      10 1
     11       5      11 1
@<TRIPOS>ALT_TYPE
CGenFF_4.0_ALT_TYPE_SET
CGenFF_4.0 1 CG2R61 2 CG2R61 3 CG2R61 4 CG2R61 5 CG2R61 6 NG2R60 7 HGR61 8 HGR61 9 HGR61 10 HGR62 11 HGR62
@<TRIPOS>MOLECULE
pyridine
 11 11 0 0 0
****
USER_CHARGES
INVALID_CHARGES
Pose:  12 Cluster:  12 Fr_nu:    649 TotEn:    -9.84
@<TRIPOS>ATOM
      1 C1        -64.8587   -7.3512  -45.4639 C.ar   1 LIG      -0.11300
      2 C2        -65.6495   -7.3125  -46.6068 C.ar   1 LIG      -0.11700
      3 C3        -65.4412   -7.1624  -44.2155 C.ar   1 LIG      -0.11700
      4 C4        -67.0069   -7.0835  -46.4489 C.ar   1 LIG       0.17700
      5 C5        -66.8078   -6.9399  -44.1646 C.ar   1 LIG       0.17700
      6 N1        -67.6086   -6.8954  -45.2530 N.ar   1 LIG      -0.60000
      7 H1        -63.7904   -7.5274  -45.5459 H      1 LIG       0.11500
      8 H2        -65.2173   -7.4572  -47.5901 H      1 LIG       0.11500
      9 H3        -64.8441   -7.1879  -43.3111 H      1 LIG       0.11500
     10 H4        -67.6665   -7.0437  -47.3094 H      1 LIG       0.12400
     11 H5        -67.3109   -6.7860  -43.2156 H      1 LIG       0.12400
@<TRIPOS>BOND
      1       1       2 ar
      2       1       3 ar
      3       2       4 ar
      4       3       5 ar
      5       4       6 ar
      6       5       6 ar
      7       1       7 1
      8       2       8 1
      9       3       9 1
     10       4      10 1
     11       5      11 1
@<TRIPOS>ALT_TYPE
CGenFF_4.0_ALT_TYPE_SET
CGenFF_4.0 1 CG2R61 2 CG2R61 3 CG2R61 4 CG2R61 5 CG2R61 6 NG2R60 7 HGR61 8 HGR61 9 HGR61 10 HGR62 11 HGR62
@<TRIPOS>MOLECULE
pyridine
 11 11 0 0 0
****
USER_CHARGES
INVALID_CHARGES
Pose:  13 Cluster:  13 Fr_nu:  34322 TotEn:    -7.90
@<TRIPOS>ATOM
      1 C1        -66.2010   -7.9343  -44.5872 C.ar   1 LIG      -0.11300
      2 C2        -67.0573   -6.9160  -44.1836 C.ar   1 LIG      -0.11700
      3 C3        -65.6710   -7.9208  -45.8726 C.ar   1 LIG      -0.11700
      4 C4        -67.3501   -5.9150  -45.0959 C.ar   1 LIG       0.17700
      5 C5        -66.0260   -6.8751  -46.7093 C.ar   1 LIG       0.17700
      6 N1        -66.8548   -5.8682  -46.3528 N.ar   1 LIG      -0.60000
      7 H1        -65.9478   -8.7374  -43.9016 H      1 LIG       0.11500
      8 H2        -67.4820   -6.9059  -43.1865 H      1 LIG       0.11500
      9 H3        -65.0019   -8.7045  -46.2090 H      1 LIG       0.11500
     10 H4        -68.0131   -5.0985  -44.8296 H      1 LIG       0.12400
     11 H5        -65.6406   -6.8182  -47.7221 H      1 LIG       0.12400
@<TRIPOS>BOND
      1       1       2 ar
      2       1       3 ar
      3       2       4 ar
      4       3       5 ar
      5       4       6 ar
      6       5       6 ar
      7       1       7 1
      8       2       8 1
      9       3       9 1
     10       4      10 1
     11       5      11 1
@<TRIPOS>ALT_TYPE
CGenFF_4.0_ALT_TYPE_SET
CGenFF_4.0 1 CG2R61 2 CG2R61 3 CG2R61 4 CG2R61 5 CG2R61 6 NG2R60 7 HGR61 8 HGR61 9 HGR61 10 HGR62 11 HGR62
@<TRIPOS>MOLECULE
pyridine
 11 11 0 0 0
****
USER_CHARGES
INVALID_CHARGES
Pose:  14 Cluster:  14 Fr_nu: 2636860 TotEn:    -5.31
@<TRIPOS>ATOM
      1 C1        -83.9506   -2.3602  -46.2261 C.ar   1 LIG      -0.11300
      2 C2        -83.8342   -1.1472  -46.8955 C.ar   1 LIG      -0.11700
      3 C3        -84.0302   -3.5436  -46.9518 C.ar   1 LIG      -0.11700
      4 C4        -83.8022   -1.1712  -48.2805 C.ar   1 LIG       0.17700
      5 C5        -83.9897   -3.4604  -48.3342 C.ar   1 LIG       0.17700
      6 N1        -83.8773   -2.3006  -49.0198 N.ar   1 LIG      -0.60000
      7 H1        -83.9799   -2.3833  -45.1408 H      1 LIG       0.11500
      8 H2        -83.7702   -0.2126  -46.3506 H      1 LIG       0.11500
      9 H3        -84.1219   -4.5007  -46.4511 H      1 LIG       0.11500
     10 H4        -83.7128   -0.2516  -48.8493 H      1 LIG       0.12400
     11 H5        -84.0490   -4.3540  -48.9468 H      1 LIG       0.12400
@<TRIPOS>BOND
      1       1       2 ar
      2       1       3 ar
      3       2       4 ar
      4       3       5 ar
      5       4       6 ar
      6       5       6 ar
      7       1       7 1
      8       2       8 1
      9       3       9 1
     10       4      10 1
     11       5      11 1
@<TRIPOS>ALT_TYPE
CGenFF_4.0_ALT_TYPE_SET
CGenFF_4.0 1 CG2R61 2 CG2R61 3 CG2R61 4 CG2R61 5 CG2R61 6 NG2R60 7 HGR61 8 HGR61 9 HGR61 10 HGR62 11 HGR62
@<TRIPOS>MOLECULE
pyridine
 11 11 0 0 0
****
USER_CHARGES
INVALID_CHARGES
Pose:  15 Cluster:  15 Fr_nu: 3479712 TotEn:    -3.43
@<TRIPOS>ATOM
      1 C1        -54.6996  -25.9330  -22.0435 C.ar   1 LIG      -0.11300
      2 C2        -53.7164  -25.2727  -21.3152 C.ar   1 LIG      -0.11700
      3 C3        -54.9249  -25.5857  -23.3709 C.ar   1 LIG      -0.11700
      4 C4        -52.9918  -24.2801  -21.9552 C.ar   1 LIG       0.17700
      5 C5        -54.1464  -24.5789  -23.9188 C.ar   1 LIG       0.17700
      6 N1        -53.1822  -23.9149  -23.2428 N.ar   1 LIG      -0.60000
      7 H1        -55.2896  -26.7165  -21.5774 H      1 LIG       0.11500
      8 H2        -53.5231  -25.5270  -20.2796 H      1 LIG       0.11500
      9 H3        -55.6864  -26.0866  -23.9577 H      1 LIG       0.11500
     10 H4        -52.2141  -23.7352  -21.4304 H      1 LIG       0.12400
     11 H5        -54.2828  -24.2696  -24.9499 H      1 LIG       0.12400
@<TRIPOS>BOND
      1       1       2 ar
      2       1       3 ar
      3       2       4 ar
      4       3       5 ar
      5       4       6 ar
      6       5       6 ar
      7       1       7 1
      8       2       8 1
      9       3       9 1
     10       4      10 1
     11       5      11 1
@<TRIPOS>ALT_TYPE
CGenFF_4.0_ALT_TYPE_SET
CGenFF_4.0 1 CG2R61 2 CG2R61 3 CG2R61 4 CG2R61 5 CG2R61 6 NG2R60 7 HGR61 8 HGR61 9 HGR61 10 HGR62 11 HGR62
@<TRIPOS>MOLECULE
cyclopropane
 9 9 0 0 0
****
USER_CHARGES
INVALID_CHARGES
Pose:   1 Cluster:   1 Fr_nu: 780633 TotEn:    -7.91
@<TRIPOS>ATOM
      1 C1        -72.0522  -12.4278  -43.5254 C.3    1 LIG      -0.18000
      2 C2        -73.4462  -11.9457  -43.2494 C.3    1 LIG      -0.18000
      3 C3        -72.4211  -11.0003  -43.8038 C.3    1 LIG      -0.18000
      4 H1        -71.4093  -12.6270  -42.6772 H      1 LIG       0.09000
      5 H2        -71.9038  -13.0850  -44.3727 H      1 LIG       0.09000
      6 H3        -74.2362  -12.2783  -43.9112 H      1 LIG       0.09000
      7 H4        -73.7422  -11.8200  -42.2156 H      1 LIG       0.09000
      8 H5        -72.0269  -10.2386  -43.1430 H      1 LIG       0.09000
      9 H6        -72.5209  -10.6973  -44.8385 H      1 LIG       0.09000
@<TRIPOS>BOND
      1       1       2 1
      2       1       3 1
      3       2       3 1
      4       1       4 1
      5       1       5 1
      6       2       6 1
      7       2       7 1
      8       3       8 1
      9       3       9 1
@<TRIPOS>ALT_TYPE
CGenFF_4.0_ALT_TYPE_SET
CGenFF_4.0 1 CG3C31 2 CG3C31 3 CG3C31 4 HGA2 5 HGA2 6 HGA2 7 HGA2 8 HGA2 9 HGA2
@<TRIPOS>MOLECULE
cyclopropane
 9 9 0 0 0
****
USER_CHARGES
INVALID_CHARGES
Pose:   2 Cluster:   2 Fr_nu:  93952 TotEn:    -7.69
@<TRIPOS>ATOM
      1 C1        -72.3229  -24.1047  -42.5967 C.3    1 LIG      -0.18000
      2 C2        -71.3010  -24.3276  -43.6727 C.3    1 LIG      -0.18000
      3 C3        -70.8800  -23.7842  -42.3387 C.3    1 LIG      -0.18000
      4 H1        -73.0105  -23.2768  -42.7164 H      1 LIG       0.09000
      5 H2        -72.7411  -24.9762  -42.1093 H      1 LIG       0.09000
      6 H3        -71.0312  -25.3491  -43.9096 H      1 LIG       0.09000
      7 H4        -71.3000  -23.6498  -44.5171 H      1 LIG       0.09000
      8 H5        -70.5960  -22.7408  -42.2851 H      1 LIG       0.09000
      9 H6        -70.3275  -24.4404  -41.6779 H      1 LIG       0.09000
@<TRIPOS>BOND
      1       1       2 1
      2       1       3 1
      3       2       3 1
      4       1       4 1
      5       1       5 1
      6       2       6 1
      7       2       7 1
      8       3       8 1
      9       3       9 1
@<TRIPOS>ALT_TYPE
CGenFF_4.0_ALT_TYPE_SET
CGenFF_4.0 1 CG3C31 2 CG3C31 3 CG3C31 4 HGA2 5 HGA2 6 HGA2 7 HGA2 8 HGA2 9 HGA2
@<TRIPOS>MOLECULE
cyclopropane
 9 9 0 0 0
****
USER_CHARGES
INVALID_CHARGES
Pose:   3 Cluster:   3 Fr_nu: 100148 TotEn:    -7.55
@<TRIPOS>ATOM
      1 C1        -49.4368  -10.5353  -43.5391 C.3    1 LIG      -0.18000
      2 C2        -48.6236  -11.6340  -44.1582 C.3    1 LIG      -0.18000
      3 C3        -50.0628  -11.8725  -43.8063 C.3    1 LIG      -0.18000
      4 H1        -49.2292  -10.2717  -42.5096 H      1 LIG       0.09000
      5 H2        -49.7290   -9.7061  -44.1707 H      1 LIG       0.09000
      6 H3        -48.3684  -11.5444  -45.2067 H      1 LIG       0.09000
      7 H4        -47.8684  -12.1105  -43.5458 H      1 LIG       0.09000
      8 H5        -50.2763  -12.5091  -42.9570 H      1 LIG       0.09000
      9 H6        -50.7760  -11.9427  -44.6180 H      1 LIG       0.09000
@<TRIPOS>BOND
      1       1       2 1
      2       1       3 1
      3       2       3 1
      4       1       4 1
      5       1       5 1
      6       2       6 1
      7       2       7 1
      8       3       8 1
      9       3       9 1
@<TRIPOS>ALT_TYPE
CGenFF_4.0_ALT_TYPE_SET
CGenFF_4.0 1 CG3C31 2 CG3C31 3 CG3C31 4 HGA2 5 HGA2 6 HGA2 7 HGA2 8 HGA2 9 HGA2
@<TRIPOS>MOLECULE
cyclopropane
 9 9 0 0 0
****
USER_CHARGES
INVALID_CHARGES
Pose:   4 Cluster:   4 Fr_nu: 750234 TotEn:    -7.40
@<TRIPOS>ATOM
      1 C1        -66.7119   -7.5544  -43.8238 C.3    1 LIG      -0.18000
      2 C2        -65.6869   -7.2836  -44.8858 C.3    1 LIG      -0.18000
      3 C3        -65.2528   -7.7266  -43.5194 C.3    1 LIG      -0.18000
      4 H1        -67.2223   -6.7056  -43.3860 H      1 LIG       0.09000
      5 H2        -67.3159   -8.4475  -43.9210 H      1 LIG       0.09000
      6 H3        -65.6010   -7.9946  -45.6980 H      1 LIG       0.09000
      7 H4        -65.5068   -6.2526  -45.1633 H      1 LIG       0.09000
      8 H5        -64.7808   -6.9939  -42.8770 H      1 LIG       0.09000
      9 H6        -64.8753   -8.7358  -43.4120 H      1 LIG       0.09000
@<TRIPOS>BOND
      1       1       2 1
      2       1       3 1
      3       2       3 1
      4       1       4 1
      5       1       5 1
      6       2       6 1
      7       2       7 1
      8       3       8 1
      9       3       9 1
@<TRIPOS>ALT_TYPE
CGenFF_4.0_ALT_TYPE_SET
CGenFF_4.0 1 CG3C31 2 CG3C31 3 CG3C31 4 HGA2 5 HGA2 6 HGA2 7 HGA2 8 HGA2 9 HGA2
@<TRIPOS>MOLECULE
cyclopropane
 9 9 0 0 0
****
USER_CHARGES
INVALID_CHARGES
Pose:   5 Cluster:   5 Fr_nu: 296650 TotEn:    -6.99
@<TRIPOS>ATOM
      1 C1        -72.5475  -24.4249  -43.8493 C.3    1 LIG      -0.18000
      2 C2        -72.8828  -24.2116  -42.4023 C.3    1 LIG      -0.18000
      3 C3        -73.6505  -25.2164  -43.2104 C.3    1 LIG      -0.18000
      4 H1        -72.8244  -23.6489  -44.5519 H      1 LIG       0.09000
      5 H2        -71.6255  -24.9419  -44.0830 H      1 LIG       0.09000
      6 H3        -72.1865  -24.5851  -41.6619 H      1 LIG       0.09000
      7 H4        -73.3857  -23.2921  -42.1302 H      1 LIG       0.09000
      8 H5        -74.6698  -24.9732  -43.4825 H      1 LIG       0.09000
      9 H6        -73.4703  -26.2659  -43.0141 H      1 LIG       0.09000
@<TRIPOS>BOND
      1       1       2 1
      2       1       3 1
      3       2       3 1
      4       1       4 1
      5       1       5 1
      6       2       6 1
      7       2       7 1
      8       3       8 1
      9       3       9 1
@<TRIPOS>ALT_TYPE
CGenFF_4.0_ALT_TYPE_SET
CGenFF_4.0 1 CG3C31 2 CG3C31 3 CG3C31 4 HGA2 5 HGA2 6 HGA2 7 HGA2 8 HGA2 9 HGA2
@<TRIPOS>MOLECULE
cyclopropane
 9 9 0 0 0
****
USER_CHARGES
INVALID_CHARGES
Pose:   6 Cluster:   6 Fr_nu:  49229 TotEn:    -6.98
@<TRIPOS>ATOM
      1 C1        -51.9682    2.9032  -31.9670 C.3    1 LIG      -0.18000
      2 C2        -51.5643    3.9594  -32.9535 C.3    1 LIG      -0.18000
      3 C3        -53.0176    3.6681  -32.7188 C.3    1 LIG      -0.18000
      4 H1        -51.8052    1.8681  -32.2400 H      1 LIG       0.09000
      5 H2        -51.8423    3.1210  -30.9142 H      1 LIG       0.09000
      6 H3        -51.1666    4.8884  -32.5645 H      1 LIG       0.09000
      7 H4        -51.1294    3.6359  -33.8907 H      1 LIG       0.09000
      8 H5        -53.5607    3.1482  -33.4979 H      1 LIG       0.09000
      9 H6        -53.5975    4.4006  -32.1715 H      1 LIG       0.09000
@<TRIPOS>BOND
      1       1       2 1
      2       1       3 1
      3       2       3 1
      4       1       4 1
      5       1       5 1
      6       2       6 1
      7       2       7 1
      8       3       8 1
      9       3       9 1
@<TRIPOS>ALT_TYPE
CGenFF_4.0_ALT_TYPE_SET
CGenFF_4.0 1 CG3C31 2 CG3C31 3 CG3C31 4 HGA2 5 HGA2 6 HGA2 7 HGA2 8 HGA2 9 HGA2
@<TRIPOS>MOLECULE
cyclopropane
 9 9 0 0 0
****
USER_CHARGES
INVALID_CHARGES
Pose:   7 Cluster:   7 Fr_nu:  74503 TotEn:    -6.95
@<TRIPOS>ATOM
      1 C1        -69.6116  -24.7619  -35.2161 C.3    1 LIG      -0.18000
      2 C2        -68.5218  -24.8309  -34.1869 C.3    1 LIG      -0.18000
      3 C3        -68.2116  -24.3613  -35.5780 C.3    1 LIG      -0.18000
      4 H1        -69.9891  -25.6948  -35.6156 H      1 LIG       0.09000
      5 H2        -70.3511  -23.9776  -35.1166 H      1 LIG       0.09000
      6 H3        -68.5277  -24.0928  -33.3945 H      1 LIG       0.09000
      7 H4        -68.1651  -25.8101  -33.8932 H      1 LIG       0.09000
      8 H5        -67.6466  -25.0245  -36.2207 H      1 LIG       0.09000
      9 H6        -68.0094  -23.3073  -35.7218 H      1 LIG       0.09000
@<TRIPOS>BOND
      1       1       2 1
      2       1       3 1
      3       2       3 1
      4       1       4 1
      5       1       5 1
      6       2       6 1
      7       2       7 1
      8       3       8 1
      9       3       9 1
@<TRIPOS>ALT_TYPE
CGenFF_4.0_ALT_TYPE_SET
CGenFF_4.0 1 CG3C31 2 CG3C31 3 CG3C31 4 HGA2 5 HGA2 6 HGA2 7 HGA2 8 HGA2 9 HGA2
@<TRIPOS>MOLECULE
cyclopropane
 9 9 0 0 0
****
USER_CHARGES
INVALID_CHARGES
Pose:   8 Cluster:   8 Fr_nu:  45713 TotEn:    -6.73
@<TRIPOS>ATOM
      1 C1        -64.1038   -7.6041  -45.4885 C.3    1 LIG      -0.18000
      2 C2        -65.4849   -8.1783  -45.6093 C.3    1 LIG      -0.18000
      3 C3        -64.9075   -7.8911  -44.2543 C.3    1 LIG      -0.18000
      4 H1        -63.2656   -8.2535  -45.7075 H      1 LIG       0.09000
      5 H2        -63.9616   -6.5680  -45.7682 H      1 LIG       0.09000
      6 H3        -66.2724   -7.5287  -45.9704 H      1 LIG       0.09000
      7 H4        -65.5770   -9.2145  -45.9097 H      1 LIG       0.09000
      8 H5        -64.6106   -8.7338  -43.6428 H      1 LIG       0.09000
      9 H6        -65.3060   -7.0480  -43.7040 H      1 LIG       0.09000
@<TRIPOS>BOND
      1       1       2 1
      2       1       3 1
      3       2       3 1
      4       1       4 1
      5       1       5 1
      6       2       6 1
      7       2       7 1
      8       3       8 1
      9       3       9 1
@<TRIPOS>ALT_TYPE
CGenFF_4.0_ALT_TYPE_SET
CGenFF_4.0 1 CG3C31 2 CG3C31 3 CG3C31 4 HGA2 5 HGA2 6 HGA2 7 HGA2 8 HGA2 9 HGA2
@<TRIPOS>MOLECULE
cyclopropane
 9 9 0 0 0
****
USER_CHARGES
INVALID_CHARGES
Pose:   9 Cluster:   9 Fr_nu: 673248 TotEn:    -5.98
@<TRIPOS>ATOM
      1 C1        -66.1210   -7.4429  -46.7253 C.3    1 LIG      -0.18000
      2 C2        -66.6980   -6.1675  -47.2661 C.3    1 LIG      -0.18000
      3 C3        -66.2346   -7.2401  -48.2077 C.3    1 LIG      -0.18000
      4 H1        -65.1328   -7.4035  -46.2846 H      1 LIG       0.09000
      5 H2        -66.7993   -8.1459  -46.2589 H      1 LIG       0.09000
      6 H3        -67.7647   -6.0121  -47.1636 H      1 LIG       0.09000
      7 H4        -66.0984   -5.2692  -47.1897 H      1 LIG       0.09000
      8 H5        -65.3230   -7.0640  -48.7647 H      1 LIG       0.09000
      9 H6        -66.9894   -7.8068  -48.7383 H      1 LIG       0.09000
@<TRIPOS>BOND
      1       1       2 1
      2       1       3 1
      3       2       3 1
      4       1       4 1
      5       1       5 1
      6       2       6 1
      7       2       7 1
      8       3       8 1
      9       3       9 1
@<TRIPOS>ALT_TYPE
CGenFF_4.0_ALT_TYPE_SET
CGenFF_4.0 1 CG3C31 2 CG3C31 3 CG3C31 4 HGA2 5 HGA2 6 HGA2 7 HGA2 8 HGA2 9 HGA2
@<TRIPOS>MOLECULE
cyclopropane
 9 9 0 0 0
****
USER_CHARGES
INVALID_CHARGES
Pose:  10 Cluster:  10 Fr_nu: 624228 TotEn:    -5.71
@<TRIPOS>ATOM
      1 C1        -75.3803  -26.2258  -46.9824 C.3    1 LIG      -0.18000
      2 C2        -75.9069  -25.7542  -45.6587 C.3    1 LIG      -0.18000
      3 C3        -75.3574  -27.1439  -45.7957 C.3    1 LIG      -0.18000
      4 H1        -76.0974  -26.4325  -47.7669 H      1 LIG       0.09000
      5 H2        -74.4369  -25.8195  -47.3242 H      1 LIG       0.09000
      6 H3        -75.3180  -25.0304  -45.1095 H      1 LIG       0.09000
      7 H4        -76.9787  -25.6433  -45.5516 H      1 LIG       0.09000
      8 H5        -76.0592  -27.9682  -45.7812 H      1 LIG       0.09000
      9 H6        -74.3985  -27.3549  -45.3392 H      1 LIG       0.09000
@<TRIPOS>BOND
      1       1       2 1
      2       1       3 1
      3       2       3 1
      4       1       4 1
      5       1       5 1
      6       2       6 1
      7       2       7 1
      8       3       8 1
      9       3       9 1
@<TRIPOS>ALT_TYPE
CGenFF_4.0_ALT_TYPE_SET
CGenFF_4.0 1 CG3C31 2 CG3C31 3 CG3C31 4 HGA2 5 HGA2 6 HGA2 7 HGA2 8 HGA2 9 HGA2
@<TRIPOS>MOLECULE
cyclopropane
 9 9 0 0 0
****
USER_CHARGES
INVALID_CHARGES
Pose:  11 Cluster:  11 Fr_nu:  32862 TotEn:    -5.40
@<TRIPOS>ATOM
      1 C1        -68.1171   -5.6309  -45.6032 C.3    1 LIG      -0.18000
      2 C2        -67.1810   -6.6414  -45.0078 C.3    1 LIG      -0.18000
      3 C3        -66.7937   -5.9034  -46.2558 C.3    1 LIG      -0.18000
      4 H1        -69.0084   -5.9971  -46.0970 H      1 LIG       0.09000
      5 H2        -68.2392   -4.6887  -45.0845 H      1 LIG       0.09000
      6 H3        -66.6731   -6.3793  -44.0882 H      1 LIG       0.09000
      7 H4        -67.4418   -7.6882  -45.1006 H      1 LIG       0.09000
      8 H5        -66.7940   -6.4533  -47.1884 H      1 LIG       0.09000
      9 H6        -66.0256   -5.1445  -46.1756 H      1 LIG       0.09000
@<TRIPOS>BOND
      1       1       2 1
      2       1       3 1
      3       2       3 1
      4       1       4 1
      5       1       5 1
      6       2       6 1
      7       2       7 1
      8       3       8 1
      9       3       9 1
@<TRIPOS>ALT_TYPE
CGenFF_4.0_ALT_TYPE_SET
CGenFF_4.0 1 CG3C31 2 CG3C31 3 CG3C31 4 HGA2 5 HGA2 6 HGA2 7 HGA2 8 HGA2 9 HGA2
@<TRIPOS>MOLECULE
pyrrole
 10 10 0 0 0
****
USER_CHARGES
INVALID_CHARGES
Pose:   1 Cluster:   1 Fr_nu: 722127 TotEn:   -18.94
@<TRIPOS>ATOM
      1 C1        -73.5451  -26.3517  -47.1064 C.2    1 LIG      -0.25700
      2 C2        -73.9960  -25.6794  -45.9438 C.2    1 LIG      -0.25700
      3 C3        -74.6569  -26.8407  -47.7562 C.2    1 LIG      -0.04700
      4 C4        -75.3697  -25.7781  -45.9184 C.2    1 LIG      -0.04700
      5 N1        -75.7603  -26.4862  -47.0249 N.pl3  1 LIG      -0.36000
      6 H1        -72.5215  -26.4664  -47.4343 H      1 LIG       0.15400
      7 H2        -73.3876  -25.1782  -45.2043 H      1 LIG       0.15400
      8 H3        -74.7612  -27.4079  -48.6703 H      1 LIG       0.14000
      9 H4        -76.1016  -25.4072  -45.2147 H      1 LIG       0.14000
     10 H5        -76.7157  -26.7119  -47.2650 H      1 LIG       0.38000
@<TRIPOS>BOND
      1       1       2 1
      2       1       3 2
      3       2       4 2
      4       3       5 1
      5       4       5 1
      6       1       6 1
      7       2       7 1
      8       3       8 1
      9       4       9 1
     10       5      10 1
@<TRIPOS>ALT_TYPE
CGenFF_4.0_ALT_TYPE_SET
CGenFF_4.0 1 CG2R51 2 CG2R51 3 CG2R51 4 CG2R51 5 NG2R51 6 HGR51 7 HGR51 8 HGR52 9 HGR52 10 HGP1
@<TRIPOS>MOLECULE
pyrrole
 10 10 0 0 0
****
USER_CHARGES
INVALID_CHARGES
Pose:   2 Cluster:   2 Fr_nu: 1299912 TotEn:   -14.63
@<TRIPOS>ATOM
      1 C1        -73.5283  -26.5613  -46.1296 C.2    1 LIG      -0.25700
      2 C2        -73.9528  -25.8160  -45.0020 C.2    1 LIG      -0.25700
      3 C3        -74.6441  -27.1626  -46.6691 C.2    1 LIG      -0.04700
      4 C4        -75.3150  -25.9846  -44.8867 C.2    1 LIG      -0.04700
      5 N1        -75.7243  -26.8052  -45.9052 N.pl3  1 LIG      -0.36000
      6 H1        -72.5194  -26.6496  -46.5073 H      1 LIG       0.15400
      7 H2        -73.3346  -25.2213  -44.3444 H      1 LIG       0.15400
      8 H3        -74.7656  -27.8113  -47.5250 H      1 LIG       0.14000
      9 H4        -76.0273  -25.5936  -44.1738 H      1 LIG       0.14000
     10 H5        -76.6768  -27.1010  -46.0683 H      1 LIG       0.38000
@<TRIPOS>BOND
      1       1       2 1
      2       1       3 2
      3       2       4 2
      4       3       5 1
      5       4       5 1
      6       1       6 1
      7       2       7 1
      8       3       8 1
      9       4       9 1
     10       5      10 1
@<TRIPOS>ALT_TYPE
CGenFF_4.0_ALT_TYPE_SET
CGenFF_4.0 1 CG2R51 2 CG2R51 3 CG2R51 4 CG2R51 5 NG2R51 6 HGR51 7 HGR51 8 HGR52 9 HGR52 10 HGP1
@<TRIPOS>MOLECULE
pyrrole
 10 10 0 0 0
****
USER_CHARGES
INVALID_CHARGES
Pose:   3 Cluster:   3 Fr_nu: 1727184 TotEn:   -13.95
@<TRIPOS>ATOM
      1 C1        -65.1460   -8.2271  -45.2766 C.2    1 LIG      -0.25700
      2 C2        -66.2289   -7.7020  -46.0240 C.2    1 LIG      -0.25700
      3 C3        -65.2416   -7.7177  -44.0004 C.2    1 LIG      -0.04700
      4 C4        -66.9532   -6.8875  -45.1818 C.2    1 LIG      -0.04700
      5 N1        -66.3437   -6.9044  -43.9545 N.pl3  1 LIG      -0.36000
      6 H1        -64.3804   -8.9033  -45.6302 H      1 LIG       0.15400
      7 H2        -66.4571   -7.8947  -47.0628 H      1 LIG       0.15400
      8 H3        -64.6255   -7.8600  -43.1238 H      1 LIG       0.14000
      9 H4        -67.8461   -6.3006  -45.3457 H      1 LIG       0.14000
     10 H5        -66.6589   -6.3956  -43.1401 H      1 LIG       0.38000
@<TRIPOS>BOND
      1       1       2 1
      2       1       3 2
      3       2       4 2
      4       3       5 1
      5       4       5 1
      6       1       6 1
      7       2       7 1
      8       3       8 1
      9       4       9 1
     10       5      10 1
@<TRIPOS>ALT_TYPE
CGenFF_4.0_ALT_TYPE_SET
CGenFF_4.0 1 CG2R51 2 CG2R51 3 CG2R51 4 CG2R51 5 NG2R51 6 HGR51 7 HGR51 8 HGR52 9 HGR52 10 HGP1
@<TRIPOS>MOLECULE
pyrrole
 10 10 0 0 0
****
USER_CHARGES
INVALID_CHARGES
Pose:   4 Cluster:   4 Fr_nu: 3284441 TotEn:   -13.78
@<TRIPOS>ATOM
      1 C1        -59.1989  -21.8385  -39.8358 C.2    1 LIG      -0.25700
      2 C2        -58.5581  -20.8350  -39.0680 C.2    1 LIG      -0.25700
      3 C3        -60.3476  -21.2862  -40.3580 C.2    1 LIG      -0.04700
      4 C4        -59.3348  -19.7000  -39.1444 C.2    1 LIG      -0.04700
      5 N1        -60.4201  -19.9860  -39.9308 N.pl3  1 LIG      -0.36000
      6 H1        -58.8595  -22.8529  -39.9913 H      1 LIG       0.15400
      7 H2        -57.6320  -20.9276  -38.5184 H      1 LIG       0.15400
      8 H3        -61.1179  -21.7009  -40.9927 H      1 LIG       0.14000
      9 H4        -59.2114  -18.7171  -38.7117 H      1 LIG       0.14000
     10 H5        -61.1602  -19.3374  -40.1610 H      1 LIG       0.38000
@<TRIPOS>BOND
      1       1       2 1
      2       1       3 2
      3       2       4 2
      4       3       5 1
      5       4       5 1
      6       1       6 1
      7       2       7 1
      8       3       8 1
      9       4       9 1
     10       5      10 1
@<TRIPOS>ALT_TYPE
CGenFF_4.0_ALT_TYPE_SET
CGenFF_4.0 1 CG2R51 2 CG2R51 3 CG2R51 4 CG2R51 5 NG2R51 6 HGR51 7 HGR51 8 HGR52 9 HGR52 10 HGP1
@<TRIPOS>MOLECULE
pyrrole
 10 10 0 0 0
****
USER_CHARGES
INVALID_CHARGES
Pose:   5 Cluster:   5 Fr_nu: 649967 TotEn:   -13.68
@<TRIPOS>ATOM
      1 C1        -73.8792  -27.2084  -45.5157 C.2    1 LIG      -0.25700
      2 C2        -74.7720  -26.1299  -45.2990 C.2    1 LIG      -0.25700
      3 C3        -74.3493  -27.9207  -46.5968 C.2    1 LIG      -0.04700
      4 C4        -75.7606  -26.2162  -46.2543 C.2    1 LIG      -0.04700
      5 N1        -75.4935  -27.3086  -47.0375 N.pl3  1 LIG      -0.36000
      6 H1        -72.9903  -27.4399  -44.9459 H      1 LIG       0.15400
      7 H2        -74.7040  -25.3726  -44.5308 H      1 LIG       0.15400
      8 H3        -73.9735  -28.8061  -47.0901 H      1 LIG       0.14000
      9 H4        -76.6266  -25.5985  -46.4468 H      1 LIG       0.14000
     10 H5        -76.0541  -27.6156  -47.8204 H      1 LIG       0.38000
@<TRIPOS>BOND
      1       1       2 1
      2       1       3 2
      3       2       4 2
      4       3       5 1
      5       4       5 1
      6       1       6 1
      7       2       7 1
      8       3       8 1
      9       4       9 1
     10       5      10 1
@<TRIPOS>ALT_TYPE
CGenFF_4.0_ALT_TYPE_SET
CGenFF_4.0 1 CG2R51 2 CG2R51 3 CG2R51 4 CG2R51 5 NG2R51 6 HGR51 7 HGR51 8 HGR52 9 HGR52 10 HGP1
@<TRIPOS>MOLECULE
pyrrole
 10 10 0 0 0
****
USER_CHARGES
INVALID_CHARGES
Pose:   6 Cluster:   6 Fr_nu: 1729529 TotEn:   -12.97
@<TRIPOS>ATOM
      1 C1        -66.6797   -7.2809  -44.1847 C.2    1 LIG      -0.25700
      2 C2        -66.2288   -7.9595  -45.3437 C.2    1 LIG      -0.25700
      3 C3        -65.6468   -7.2919  -43.2735 C.2    1 LIG      -0.04700
      4 C4        -64.9341   -8.3647  -45.1054 C.2    1 LIG      -0.04700
      5 N1        -64.5909   -7.9536  -43.8439 N.pl3  1 LIG      -0.36000
      6 H1        -67.6514   -6.8327  -44.0315 H      1 LIG       0.15400
      7 H2        -66.7856   -8.1353  -46.2533 H      1 LIG       0.15400
      8 H3        -65.5691   -6.8899  -42.2732 H      1 LIG       0.14000
      9 H4        -64.2282   -8.9058  -45.7198 H      1 LIG       0.14000
     10 H5        -63.6961   -8.1134  -43.4020 H      1 LIG       0.38000
@<TRIPOS>BOND
      1       1       2 1
      2       1       3 2
      3       2       4 2
      4       3       5 1
      5       4       5 1
      6       1       6 1
      7       2       7 1
      8       3       8 1
      9       4       9 1
     10       5      10 1
@<TRIPOS>ALT_TYPE
CGenFF_4.0_ALT_TYPE_SET
CGenFF_4.0 1 CG2R51 2 CG2R51 3 CG2R51 4 CG2R51 5 NG2R51 6 HGR51 7 HGR51 8 HGR52 9 HGR52 10 HGP1
@<TRIPOS>MOLECULE
pyrrole
 10 10 0 0 0
****
USER_CHARGES
INVALID_CHARGES
Pose:   7 Cluster:   7 Fr_nu: 2384347 TotEn:   -12.46
@<TRIPOS>ATOM
      1 C1        -53.2788    3.9072  -33.1363 C.2    1 LIG      -0.25700
      2 C2        -52.7899    5.1022  -33.7194 C.2    1 LIG      -0.25700
      3 C3        -52.1946    3.0904  -32.9019 C.2    1 LIG      -0.04700
      4 C4        -51.4219    4.9793  -33.8236 C.2    1 LIG      -0.04700
      5 N1        -51.0713    3.7524  -33.3238 N.pl3  1 LIG      -0.36000
      6 H1        -54.3087    3.6684  -32.9115 H      1 LIG       0.15400
      7 H2        -53.3700    5.9595  -34.0305 H      1 LIG       0.15400
      8 H3        -52.1223    2.1003  -32.4745 H      1 LIG       0.14000
      9 H4        -50.6692    5.6542  -34.2061 H      1 LIG       0.14000
     10 H5        -50.1287    3.3912  -33.2736 H      1 LIG       0.38000
@<TRIPOS>BOND
      1       1       2 1
      2       1       3 2
      3       2       4 2
      4       3       5 1
      5       4       5 1
      6       1       6 1
      7       2       7 1
      8       3       8 1
      9       4       9 1
     10       5      10 1
@<TRIPOS>ALT_TYPE
CGenFF_4.0_ALT_TYPE_SET
CGenFF_4.0 1 CG2R51 2 CG2R51 3 CG2R51 4 CG2R51 5 NG2R51 6 HGR51 7 HGR51 8 HGR52 9 HGR52 10 HGP1
@<TRIPOS>MOLECULE
pyrrole
 10 10 0 0 0
****
USER_CHARGES
INVALID_CHARGES
Pose:   8 Cluster:   8 Fr_nu: 297590 TotEn:   -11.95
@<TRIPOS>ATOM
      1 C1        -65.2362   -7.7103  -44.2748 C.2    1 LIG      -0.25700
      2 C2        -64.7856   -7.5639  -45.6100 C.2    1 LIG      -0.25700
      3 C3        -66.3882   -6.9664  -44.1455 C.2    1 LIG      -0.04700
      4 C4        -65.6760   -6.7348  -46.2559 C.2    1 LIG      -0.04700
      5 N1        -66.6459   -6.3776  -45.3559 N.pl3  1 LIG      -0.36000
      6 H1        -64.7716   -8.2948  -43.4932 H      1 LIG       0.15400
      7 H2        -63.9081   -8.0124  -46.0539 H      1 LIG       0.15400
      8 H3        -67.0453   -6.8032  -43.3030 H      1 LIG       0.14000
      9 H4        -65.7065   -6.3699  -47.2729 H      1 LIG       0.14000
     10 H5        -67.4311   -5.7731  -45.5545 H      1 LIG       0.38000
@<TRIPOS>BOND
      1       1       2 1
      2       1       3 2
      3       2       4 2
      4       3       5 1
      5       4       5 1
      6       1       6 1
      7       2       7 1
      8       3       8 1
      9       4       9 1
     10       5      10 1
@<TRIPOS>ALT_TYPE
CGenFF_4.0_ALT_TYPE_SET
CGenFF_4.0 1 CG2R51 2 CG2R51 3 CG2R51 4 CG2R51 5 NG2R51 6 HGR51 7 HGR51 8 HGR52 9 HGR52 10 HGP1
@<TRIPOS>MOLECULE
pyrrole
 10 10 0 0 0
****
USER_CHARGES
INVALID_CHARGES
Pose:   9 Cluster:   9 Fr_nu: 511836 TotEn:   -10.92
@<TRIPOS>ATOM
      1 C1        -66.5567   -7.2663  -45.6191 C.2    1 LIG      -0.25700
      2 C2        -65.7781   -7.8195  -46.6654 C.2    1 LIG      -0.25700
      3 C3        -67.6639   -6.6829  -46.1945 C.2    1 LIG      -0.04700
      4 C4        -66.4331   -7.5572  -47.8484 C.2    1 LIG      -0.04700
      5 N1        -67.5780   -6.8656  -47.5500 N.pl3  1 LIG      -0.36000
      6 H1        -66.3346   -7.2911  -44.5615 H      1 LIG       0.15400
      7 H2        -64.8417   -8.3508  -46.5692 H      1 LIG       0.15400
      8 H3        -68.5022   -6.1551  -45.7621 H      1 LIG       0.14000
      9 H4        -66.1880   -7.8017  -48.8724 H      1 LIG       0.14000
     10 H5        -68.2555   -6.5405  -48.2258 H      1 LIG       0.38000
@<TRIPOS>BOND
      1       1       2 1
      2       1       3 2
      3       2       4 2
      4       3       5 1
      5       4       5 1
      6       1       6 1
      7       2       7 1
      8       3       8 1
      9       4       9 1
     10       5      10 1
@<TRIPOS>ALT_TYPE
CGenFF_4.0_ALT_TYPE_SET
CGenFF_4.0 1 CG2R51 2 CG2R51 3 CG2R51 4 CG2R51 5 NG2R51 6 HGR51 7 HGR51 8 HGR52 9 HGR52 10 HGP1
@<TRIPOS>MOLECULE
pyrrole
 10 10 0 0 0
****
USER_CHARGES
INVALID_CHARGES
Pose:  10 Cluster:  10 Fr_nu: 559428 TotEn:   -10.82
@<TRIPOS>ATOM
      1 C1        -53.5359    4.2780  -33.5168 C.2    1 LIG      -0.25700
      2 C2        -52.2543    3.8879  -33.9776 C.2    1 LIG      -0.25700
      3 C3        -53.5444    4.1269  -32.1476 C.2    1 LIG      -0.04700
      4 C4        -51.5186    3.5103  -32.8760 C.2    1 LIG      -0.04700
      5 N1        -52.3129    3.6595  -31.7692 N.pl3  1 LIG      -0.36000
      6 H1        -54.3623    4.6309  -34.1176 H      1 LIG       0.15400
      7 H2        -51.9042    3.8817  -35.0001 H      1 LIG       0.15400
      8 H3        -54.3142    4.3090  -31.4111 H      1 LIG       0.14000
      9 H4        -50.5033    3.1515  -32.7814 H      1 LIG       0.14000
     10 H5        -52.0333    3.4564  -30.8195 H      1 LIG       0.38000
@<TRIPOS>BOND
      1       1       2 1
      2       1       3 2
      3       2       4 2
      4       3       5 1
      5       4       5 1
      6       1       6 1
      7       2       7 1
      8       3       8 1
      9       4       9 1
     10       5      10 1
@<TRIPOS>ALT_TYPE
CGenFF_4.0_ALT_TYPE_SET
CGenFF_4.0 1 CG2R51 2 CG2R51 3 CG2R51 4 CG2R51 5 NG2R51 6 HGR51 7 HGR51 8 HGR52 9 HGR52 10 HGP1
@<TRIPOS>MOLECULE
pyrrole
 10 10 0 0 0
****
USER_CHARGES
INVALID_CHARGES
Pose:  11 Cluster:  11 Fr_nu: 807788 TotEn:   -10.81
@<TRIPOS>ATOM
      1 C1        -65.7549   -8.0839  -45.8378 C.2    1 LIG      -0.25700
      2 C2        -65.9192   -8.2461  -44.4400 C.2    1 LIG      -0.25700
      3 C3        -66.8337   -7.3614  -46.2977 C.2    1 LIG      -0.04700
      4 C4        -67.0935   -7.6178  -44.0883 C.2    1 LIG      -0.04700
      5 N1        -67.6409   -7.0838  -45.2256 N.pl3  1 LIG      -0.36000
      6 H1        -64.9388   -8.4532  -46.4428 H      1 LIG       0.15400
      7 H2        -65.2556   -8.7643  -43.7622 H      1 LIG       0.15400
      8 H3        -67.0987   -7.0217  -47.2890 H      1 LIG       0.14000
      9 H4        -67.5858   -7.5022  -43.1329 H      1 LIG       0.14000
     10 H5        -68.5069   -6.5645  -45.2673 H      1 LIG       0.38000
@<TRIPOS>BOND
      1       1       2 1
      2       1       3 2
      3       2       4 2
      4       3       5 1
      5       4       5 1
      6       1       6 1
      7       2       7 1
      8       3       8 1
      9       4       9 1
     10       5      10 1
@<TRIPOS>ALT_TYPE
CGenFF_4.0_ALT_TYPE_SET
CGenFF_4.0 1 CG2R51 2 CG2R51 3 CG2R51 4 CG2R51 5 NG2R51 6 HGR51 7 HGR51 8 HGR52 9 HGR52 10 HGP1
@<TRIPOS>MOLECULE
pyrrole
 10 10 0 0 0
****
USER_CHARGES
INVALID_CHARGES
Pose:  12 Cluster:  12 Fr_nu: 327935 TotEn:   -10.08
@<TRIPOS>ATOM
      1 C1        -65.3203   -7.8903  -46.7591 C.2    1 LIG      -0.25700
      2 C2        -66.1623   -7.9379  -45.6208 C.2    1 LIG      -0.25700
      3 C3        -64.0195   -7.9640  -46.3119 C.2    1 LIG      -0.04700
      4 C4        -65.3504   -8.0392  -44.5126 C.2    1 LIG      -0.04700
      5 N1        -64.0500   -8.0539  -44.9448 N.pl3  1 LIG      -0.36000
      6 H1        -65.6287   -7.8114  -47.7921 H      1 LIG       0.15400
      7 H2        -67.2425   -7.9019  -45.6080 H      1 LIG       0.15400
      8 H3        -63.0778   -7.9598  -46.8425 H      1 LIG       0.14000
      9 H4        -65.5817   -8.1035  -43.4586 H      1 LIG       0.14000
     10 H5        -63.2379   -8.1213  -44.3470 H      1 LIG       0.38000
@<TRIPOS>BOND
      1       1       2 1
      2       1       3 2
      3       2       4 2
      4       3       5 1
      5       4       5 1
      6       1       6 1
      7       2       7 1
      8       3       8 1
      9       4       9 1
     10       5      10 1
@<TRIPOS>ALT_TYPE
CGenFF_4.0_ALT_TYPE_SET
CGenFF_4.0 1 CG2R51 2 CG2R51 3 CG2R51 4 CG2R51 5 NG2R51 6 HGR51 7 HGR51 8 HGR52 9 HGR52 10 HGP1
@<TRIPOS>MOLECULE
pyrrole
 10 10 0 0 0
****
USER_CHARGES
INVALID_CHARGES
Pose:  13 Cluster:  13 Fr_nu: 347674 TotEn:    -9.99
@<TRIPOS>ATOM
      1 C1        -66.4550   -7.5765  -46.0627 C.2    1 LIG      -0.25700
      2 C2        -67.6495   -6.9584  -46.5079 C.2    1 LIG      -0.25700
      3 C3        -66.2365   -7.1637  -44.7668 C.2    1 LIG      -0.04700
      4 C4        -68.1245   -6.1866  -45.4706 C.2    1 LIG      -0.04700
      5 N1        -67.2575   -6.3189  -44.4175 N.pl3  1 LIG      -0.36000
      6 H1        -65.8234   -8.2495  -46.6253 H      1 LIG       0.15400
      7 H2        -68.1139   -7.0627  -47.4783 H      1 LIG       0.15400
      8 H3        -65.4480   -7.3943  -44.0644 H      1 LIG       0.14000
      9 H4        -69.0003   -5.5584  -45.3879 H      1 LIG       0.14000
     10 H5        -67.3561   -5.8637  -43.5206 H      1 LIG       0.38000
@<TRIPOS>BOND
      1       1       2 1
      2       1       3 2
      3       2       4 2
      4       3       5 1
      5       4       5 1
      6       1       6 1
      7       2       7 1
      8       3       8 1
      9       4       9 1
     10       5      10 1
@<TRIPOS>ALT_TYPE
CGenFF_4.0_ALT_TYPE_SET
CGenFF_4.0 1 CG2R51 2 CG2R51 3 CG2R51 4 CG2R51 5 NG2R51 6 HGR51 7 HGR51 8 HGR52 9 HGR52 10 HGP1
@<TRIPOS>MOLECULE
pyrrole
 10 10 0 0 0
****
USER_CHARGES
INVALID_CHARGES
Pose:  14 Cluster:  14 Fr_nu: 547647 TotEn:    -9.10
@<TRIPOS>ATOM
      1 C1        -65.5501   -8.3252  -43.7962 C.2    1 LIG      -0.25700
      2 C2        -66.8179   -7.7965  -44.1431 C.2    1 LIG      -0.25700
      3 C3        -64.6549   -7.9122  -44.7583 C.2    1 LIG      -0.04700
      4 C4        -66.6588   -7.0766  -45.3067 C.2    1 LIG      -0.04700
      5 N1        -65.3401   -7.1541  -45.6715 N.pl3  1 LIG      -0.36000
      6 H1        -65.3154   -8.9395  -42.9384 H      1 LIG       0.15400
      7 H2        -67.7465   -7.9257  -43.6053 H      1 LIG       0.15400
      8 H3        -63.5952   -8.0900  -44.8747 H      1 LIG       0.14000
      9 H4        -67.3641   -6.5166  -45.9046 H      1 LIG       0.14000
     10 H5        -64.9348   -6.7185  -46.4885 H      1 LIG       0.38000
@<TRIPOS>BOND
      1       1       2 1
      2       1       3 2
      3       2       4 2
      4       3       5 1
      5       4       5 1
      6       1       6 1
      7       2       7 1
      8       3       8 1
      9       4       9 1
     10       5      10 1
@<TRIPOS>ALT_TYPE
CGenFF_4.0_ALT_TYPE_SET
CGenFF_4.0 1 CG2R51 2 CG2R51 3 CG2R51 4 CG2R51 5 NG2R51 6 HGR51 7 HGR51 8 HGR52 9 HGR52 10 HGP1
# TRIPOS MOL2 file generated by SEED

@<TRIPOS>MOLECULE
morpholine
 16 16 0 0 0
****
USER_CHARGES
INVALID_CHARGES
Pose:   1 Cluster:   1 Fr_nu: 1294186 TotEn:   -75.52
@<TRIPOS>ATOM
      1 C1        -74.2401    4.9111  -58.4598 C.3    1 LIG       0.20900
      2 C2        -71.9358    4.9896  -59.3846 C.3    1 LIG       0.20900
      3 C3        -74.7429    4.7859  -59.8868 C.3    1 LIG      -0.03300
      4 C4        -72.5516    4.8597  -60.7662 C.3    1 LIG      -0.03300
      5 N1        -72.8575    4.3470  -58.3992 N.4    1 LIG      -0.45600
      6 O1        -73.8551    5.4457  -60.7921 O.3    1 LIG      -0.27400
      7 H1        -74.1660    5.9565  -58.1429 H      1 LIG       0.09000
      8 H2        -74.8555    4.3482  -57.7530 H      1 LIG       0.09000
      9 H3        -70.9707    4.4817  -59.3112 H      1 LIG       0.09000
     10 H4        -71.8327    6.0360  -59.0805 H      1 LIG       0.09000
     11 H5        -74.8610    3.7374  -60.1853 H      1 LIG       0.09000
     12 H6        -75.7226    5.2656  -59.9769 H      1 LIG       0.09000
     13 H7        -71.9355    5.3920  -61.4977 H      1 LIG       0.09000
     14 H8        -72.6129    3.8123  -61.0853 H      1 LIG       0.09000
     15 H9        -72.4801    4.4615  -57.4486 H      1 LIG       0.32900
     16 H10       -72.8905    3.3318  -58.5678 H      1 LIG       0.32900
@<TRIPOS>BOND
      1       1       3 1
      2       1       5 1
      3       2       4 1
      4       2       5 1
      5       3       6 1
      6       4       6 1
      7       1       7 1
      8       1       8 1
      9       2       9 1
     10       2      10 1
     11       3      11 1
     12       3      12 1
     13       4      13 1
     14       4      14 1
     15       5      15 1
     16       5      16 1
@<TRIPOS>ALT_TYPE
CGenFF_4.0_ALT_TYPE_SET
CGenFF_4.0 1 CG324 2 CG324 3 CG321 4 CG321 5 NG3P2 6 OG3C61 7 HGA2 8 HGA2 9 HGA2 10 HGA2 11 HGA2 12 HGA2 13 HGA2 14 HGA2 15 HGP2 16 HGP2
@<TRIPOS>MOLECULE
morpholine
 16 16 0 0 0
****
USER_CHARGES
INVALID_CHARGES
Pose:   2 Cluster:   2 Fr_nu: 1294417 TotEn:   -71.40
@<TRIPOS>ATOM
      1 C1        -71.7823    4.6043  -59.8866 C.3    1 LIG       0.20900
      2 C2        -74.1773    5.2635  -59.9053 C.3    1 LIG       0.20900
      3 C3        -71.6430    5.3769  -58.5872 C.3    1 LIG      -0.03300
      4 C4        -73.9207    6.0030  -58.6045 C.3    1 LIG      -0.03300
      5 N1        -73.1976    4.1395  -60.0056 N.4    1 LIG      -0.45600
      6 O1        -72.5692    6.4649  -58.5476 O.3    1 LIG      -0.27400
      7 H1        -71.5852    5.2346  -60.7599 H      1 LIG       0.09000
      8 H2        -71.1425    3.7182  -59.9121 H      1 LIG       0.09000
      9 H3        -75.1800    4.8298  -59.9451 H      1 LIG       0.09000
     10 H4        -74.0107    5.9028  -60.7779 H      1 LIG       0.09000
     11 H5        -71.7944    4.7323  -57.7131 H      1 LIG       0.09000
     12 H6        -70.6355    5.7983  -58.5139 H      1 LIG       0.09000
     13 H7        -74.5724    6.8802  -58.5424 H      1 LIG       0.09000
     14 H8        -74.1310    5.3727  -57.7321 H      1 LIG       0.09000
     15 H9        -73.3252    3.6498  -60.9018 H      1 LIG       0.32900
     16 H10       -73.3953    3.4422  -59.2741 H      1 LIG       0.32900
@<TRIPOS>BOND
      1       1       3 1
      2       1       5 1
      3       2       4 1
      4       2       5 1
      5       3       6 1
      6       4       6 1
      7       1       7 1
      8       1       8 1
      9       2       9 1
     10       2      10 1
     11       3      11 1
     12       3      12 1
     13       4      13 1
     14       4      14 1
     15       5      15 1
     16       5      16 1
@<TRIPOS>ALT_TYPE
CGenFF_4.0_ALT_TYPE_SET
CGenFF_4.0 1 CG324 2 CG324 3 CG321 4 CG321 5 NG3P2 6 OG3C61 7 HGA2 8 HGA2 9 HGA2 10 HGA2 11 HGA2 12 HGA2 13 HGA2 14 HGA2 15 HGP2 16 HGP2
@<TRIPOS>MOLECULE
morpholine
 16 16 0 0 0
****
USER_CHARGES
INVALID_CHARGES
Pose:   3 Cluster:   3 Fr_nu: 1294468 TotEn:   -69.30
@<TRIPOS>ATOM
      1 C1        -74.0370    4.7669  -60.2759 C.3    1 LIG       0.20900
      2 C2        -71.7751    5.0856  -59.2997 C.3    1 LIG       0.20900
      3 C3        -73.3750    3.9951  -61.4032 C.3    1 LIG      -0.03300
      4 C4        -71.2240    4.2975  -60.4745 C.3    1 LIG      -0.03300
      5 N1        -73.1814    4.6419  -59.0571 N.4    1 LIG      -0.45600
      6 O1        -72.0477    4.4753  -61.6290 O.3    1 LIG      -0.27400
      7 H1        -74.1089    5.8362  -60.4998 H      1 LIG       0.09000
      8 H2        -75.0244    4.3694  -60.0260 H      1 LIG       0.09000
      9 H3        -71.2114    4.9080  -58.3801 H      1 LIG       0.09000
     10 H4        -71.8176    6.1585  -59.5120 H      1 LIG       0.09000
     11 H5        -73.3470    2.9186  -61.1968 H      1 LIG       0.09000
     12 H6        -73.9396    4.1375  -62.3300 H      1 LIG       0.09000
     13 H7        -70.2216    4.6586  -60.7250 H      1 LIG       0.09000
     14 H8        -71.1419    3.2288  -60.2423 H      1 LIG       0.09000
     15 H9        -73.5900    5.1946  -58.2911 H      1 LIG       0.32900
     16 H10       -73.1844    3.6652  -58.7310 H      1 LIG       0.32900
@<TRIPOS>BOND
      1       1       3 1
      2       1       5 1
      3       2       4 1
      4       2       5 1
      5       3       6 1
      6       4       6 1
      7       1       7 1
      8       1       8 1
      9       2       9 1
     10       2      10 1
     11       3      11 1
     12       3      12 1
     13       4      13 1
     14       4      14 1
     15       5      15 1
     16       5      16 1
@<TRIPOS>ALT_TYPE
CGenFF_4.0_ALT_TYPE_SET
CGenFF_4.0 1 CG324 2 CG324 3 CG321 4 CG321 5 NG3P2 6 OG3C61 7 HGA2 8 HGA2 9 HGA2 10 HGA2 11 HGA2 12 HGA2 13 HGA2 14 HGA2 15 HGP2 16 HGP2
@<TRIPOS>MOLECULE
morpholine
 16 16 0 0 0
****
USER_CHARGES
INVALID_CHARGES
Pose:   4 Cluster:   4 Fr_nu: 1294104 TotEn:   -66.74
@<TRIPOS>ATOM
      1 C1        -71.4484    4.9594  -59.8020 C.3    1 LIG       0.20900
      2 C2        -73.4376    5.1034  -58.3211 C.3    1 LIG       0.20900
      3 C3        -71.0295    6.3179  -59.2694 C.3    1 LIG      -0.03300
      4 C4        -72.9208    6.4545  -57.8605 C.3    1 LIG      -0.03300
      5 N1        -72.2693    4.2787  -58.7551 N.4    1 LIG      -0.45600
      6 O1        -72.1758    7.0889  -58.9024 O.3    1 LIG      -0.27400
      7 H1        -72.0828    5.0465  -60.6901 H      1 LIG       0.09000
      8 H2        -70.5906    4.3161  -60.0161 H      1 LIG       0.09000
      9 H3        -73.9451    4.5585  -57.5208 H      1 LIG       0.09000
     10 H4        -74.0973    5.1933  -59.1899 H      1 LIG       0.09000
     11 H5        -70.3560    6.2268  -58.4088 H      1 LIG       0.09000
     12 H6        -70.4949    6.8713  -60.0478 H      1 LIG       0.09000
     13 H7        -73.7629    7.1078  -57.6116 H      1 LIG       0.09000
     14 H8        -72.2958    6.3647  -56.9638 H      1 LIG       0.09000
     15 H9        -72.6009    3.3723  -59.1126 H      1 LIG       0.32900
     16 H10       -71.6788    4.0600  -57.9404 H      1 LIG       0.32900
@<TRIPOS>BOND
      1       1       3 1
      2       1       5 1
      3       2       4 1
      4       2       5 1
      5       3       6 1
      6       4       6 1
      7       1       7 1
      8       1       8 1
      9       2       9 1
     10       2      10 1
     11       3      11 1
     12       3      12 1
     13       4      13 1
     14       4      14 1
     15       5      15 1
     16       5      16 1
@<TRIPOS>ALT_TYPE
CGenFF_4.0_ALT_TYPE_SET
CGenFF_4.0 1 CG324 2 CG324 3 CG321 4 CG321 5 NG3P2 6 OG3C61 7 HGA2 8 HGA2 9 HGA2 10 HGA2 11 HGA2 12 HGA2 13 HGA2 14 HGA2 15 HGP2 16 HGP2
@<TRIPOS>MOLECULE
morpholine
 16 16 0 0 0
****
USER_CHARGES
INVALID_CHARGES
Pose:   5 Cluster:   5 Fr_nu: 1294397 TotEn:   -66.06
@<TRIPOS>ATOM
      1 C1        -74.1682    5.1125  -58.2196 C.3    1 LIG       0.20900
      2 C2        -71.7493    5.4923  -58.6381 C.3    1 LIG       0.20900
      3 C3        -74.3795    6.5975  -58.4543 C.3    1 LIG      -0.03300
      4 C4        -72.0792    6.9585  -58.8531 C.3    1 LIG      -0.03300
      5 N1        -72.9580    4.6849  -58.9851 N.4    1 LIG      -0.45600
      6 O1        -73.2166    7.3367  -58.0743 O.3    1 LIG      -0.27400
      7 H1        -73.9678    4.8896  -57.1666 H      1 LIG       0.09000
      8 H2        -75.0105    4.5132  -58.5756 H      1 LIG       0.09000
      9 H3        -70.9321    5.1526  -59.2799 H      1 LIG       0.09000
     10 H4        -71.5180    5.2754  -57.5905 H      1 LIG       0.09000
     11 H5        -74.6267    6.8122  -59.5008 H      1 LIG       0.09000
     12 H6        -75.2124    6.9540  -57.8401 H      1 LIG       0.09000
     13 H7        -71.2370    7.5787  -58.5306 H      1 LIG       0.09000
     14 H8        -72.2673    7.1804  -59.9105 H      1 LIG       0.09000
     15 H9        -72.7708    3.6890  -58.8052 H      1 LIG       0.32900
     16 H10       -73.1441    4.7576  -59.9952 H      1 LIG       0.32900
@<TRIPOS>BOND
      1       1       3 1
      2       1       5 1
      3       2       4 1
      4       2       5 1
      5       3       6 1
      6       4       6 1
      7       1       7 1
      8       1       8 1
      9       2       9 1
     10       2      10 1
     11       3      11 1
     12       3      12 1
     13       4      13 1
     14       4      14 1
     15       5      15 1
     16       5      16 1
@<TRIPOS>ALT_TYPE
CGenFF_4.0_ALT_TYPE_SET
CGenFF_4.0 1 CG324 2 CG324 3 CG321 4 CG321 5 NG3P2 6 OG3C61 7 HGA2 8 HGA2 9 HGA2 10 HGA2 11 HGA2 12 HGA2 13 HGA2 14 HGA2 15 HGP2 16 HGP2
@<TRIPOS>MOLECULE
morpholine
 16 16 0 0 0
****
USER_CHARGES
INVALID_CHARGES
Pose:   6 Cluster:   6 Fr_nu: 1294192 TotEn:   -65.83
@<TRIPOS>ATOM
      1 C1        -72.9690    4.5124  -60.1750 C.3    1 LIG       0.20900
      2 C2        -73.6876    6.0644  -58.3734 C.3    1 LIG       0.20900
      3 C3        -71.5674    5.0735  -60.0155 C.3    1 LIG      -0.03300
      4 C4        -72.2505    6.5488  -58.3016 C.3    1 LIG      -0.03300
      5 N1        -73.6819    4.6546  -58.8693 N.4    1 LIG      -0.45600
      6 O1        -71.6174    6.4334  -59.5779 O.3    1 LIG      -0.27400
      7 H1        -73.5521    5.0730  -60.9130 H      1 LIG       0.09000
      8 H2        -72.9628    3.4497  -60.4316 H      1 LIG       0.09000
      9 H3        -74.1754    6.0665  -57.3952 H      1 LIG       0.09000
     10 H4        -74.2788    6.6453  -59.0882 H      1 LIG       0.09000
     11 H5        -70.9707    4.4817  -59.3112 H      1 LIG       0.09000
     12 H6        -71.0502    5.0560  -60.9800 H      1 LIG       0.09000
     13 H7        -72.2298    7.6055  -58.0169 H      1 LIG       0.09000
     14 H8        -71.6729    5.9934  -57.5529 H      1 LIG       0.09000
     15 H9        -74.6501    4.3196  -58.9671 H      1 LIG       0.32900
     16 H10       -73.2428    4.0428  -58.1671 H      1 LIG       0.32900
@<TRIPOS>BOND
      1       1       3 1
      2       1       5 1
      3       2       4 1
      4       2       5 1
      5       3       6 1
      6       4       6 1
      7       1       7 1
      8       1       8 1
      9       2       9 1
     10       2      10 1
     11       3      11 1
     12       3      12 1
     13       4      13 1
     14       4      14 1
     15       5      15 1
     16       5      16 1
@<TRIPOS>ALT_TYPE
CGenFF_4.0_ALT_TYPE_SET
CGenFF_4.0 1 CG324 2 CG324 3 CG321 4 CG321 5 NG3P2 6 OG3C61 7 HGA2 8 HGA2 9 HGA2 10 HGA2 11 HGA2 12 HGA2 13 HGA2 14 HGA2 15 HGP2 16 HGP2
@<TRIPOS>MOLECULE
morpholine
 16 16 0 0 0
****
USER_CHARGES
INVALID_CHARGES
Pose:   7 Cluster:   7 Fr_nu: 1294353 TotEn:   -65.58
@<TRIPOS>ATOM
      1 C1        -71.7493    5.4923  -58.6381 C.3    1 LIG       0.20900
      2 C2        -72.9004    4.3388  -60.5130 C.3    1 LIG       0.20900
      3 C3        -73.1201    5.8948  -58.1247 C.3    1 LIG      -0.03300
      4 C4        -74.2149    4.7972  -59.9072 C.3    1 LIG      -0.03300
      5 N1        -71.8939    4.2235  -59.4144 N.4    1 LIG      -0.45600
      6 O1        -74.0421    6.0320  -59.2084 O.3    1 LIG      -0.27400
      7 H1        -71.3365    6.2360  -59.3276 H      1 LIG       0.09000
      8 H2        -71.0426    5.3015  -57.8261 H      1 LIG       0.09000
      9 H3        -72.9823    3.3576  -60.9878 H      1 LIG       0.09000
     10 H4        -72.5034    5.0681  -61.2261 H      1 LIG       0.09000
     11 H5        -73.5102    5.1718  -57.3985 H      1 LIG       0.09000
     12 H6        -73.0561    6.8645  -57.6210 H      1 LIG       0.09000
     13 H7        -74.9492    4.9667  -60.7009 H      1 LIG       0.09000
     14 H8        -74.6313    4.0447  -59.2268 H      1 LIG       0.09000
     15 H9        -70.9820    3.9552  -59.8090 H      1 LIG       0.32900
     16 H10       -72.1611    3.4581  -58.7796 H      1 LIG       0.32900
@<TRIPOS>BOND
      1       1       3 1
      2       1       5 1
      3       2       4 1
      4       2       5 1
      5       3       6 1
      6       4       6 1
      7       1       7 1
      8       1       8 1
      9       2       9 1
     10       2      10 1
     11       3      11 1
     12       3      12 1
     13       4      13 1
     14       4      14 1
     15       5      15 1
     16       5      16 1
@<TRIPOS>ALT_TYPE
CGenFF_4.0_ALT_TYPE_SET
CGenFF_4.0 1 CG324 2 CG324 3 CG321 4 CG321 5 NG3P2 6 OG3C61 7 HGA2 8 HGA2 9 HGA2 10 HGA2 11 HGA2 12 HGA2 13 HGA2 14 HGA2 15 HGP2 16 HGP2
@<TRIPOS>MOLECULE
morpholine
 16 16 0 0 0
****
USER_CHARGES
INVALID_CHARGES
Pose:   8 Cluster:   8 Fr_nu: 1294600 TotEn:   -65.46
@<TRIPOS>ATOM
      1 C1        -72.6205    4.7222  -58.4323 C.3    1 LIG       0.20900
      2 C2        -71.3712    4.3168  -60.5408 C.3    1 LIG       0.20900
      3 C3        -71.9636    6.0898  -58.3777 C.3    1 LIG      -0.03300
      4 C4        -70.7761    5.7045  -60.3832 C.3    1 LIG      -0.03300
      5 N1        -72.7031    4.2991  -59.8633 N.4    1 LIG      -0.45600
      6 O1        -70.6776    6.0547  -59.0009 O.3    1 LIG      -0.27400
      7 H1        -72.0261    3.9623  -57.9148 H      1 LIG       0.09000
      8 H2        -73.6389    4.7359  -58.0348 H      1 LIG       0.09000
      9 H3        -71.5323    4.0511  -61.5888 H      1 LIG       0.09000
     10 H4        -70.7602    3.5526  -60.0501 H      1 LIG       0.09000
     11 H5        -72.5835    6.8576  -58.8555 H      1 LIG       0.09000
     12 H6        -71.8169    6.3880  -57.3348 H      1 LIG       0.09000
     13 H7        -69.7648    5.7235  -60.8016 H      1 LIG       0.09000
     14 H8        -71.3672    6.4612  -60.9130 H      1 LIG       0.09000
     15 H9        -73.1065    3.3540  -59.9204 H      1 LIG       0.32900
     16 H10       -73.3563    4.9141  -60.3687 H      1 LIG       0.32900
@<TRIPOS>BOND
      1       1       3 1
      2       1       5 1
      3       2       4 1
      4       2       5 1
      5       3       6 1
      6       4       6 1
      7       1       7 1
      8       1       8 1
      9       2       9 1
     10       2      10 1
     11       3      11 1
     12       3      12 1
     13       4      13 1
     14       4      14 1
     15       5      15 1
     16       5      16 1
@<TRIPOS>ALT_TYPE
CGenFF_4.0_ALT_TYPE_SET
CGenFF_4.0 1 CG324 2 CG324 3 CG321 4 CG321 5 NG3P2 6 OG3C61 7 HGA2 8 HGA2 9 HGA2 10 HGA2 11 HGA2 12 HGA2 13 HGA2 14 HGA2 15 HGP2 16 HGP2
@<TRIPOS>MOLECULE
morpholine
 16 16 0 0 0
****
USER_CHARGES
INVALID_CHARGES
Pose:   9 Cluster:   9 Fr_nu: 1292910 TotEn:   -62.97
@<TRIPOS>ATOM
      1 C1        -74.0651    6.0240  -57.6260 C.3    1 LIG       0.20900
      2 C2        -72.2956    4.6542  -58.7046 C.3    1 LIG       0.20900
      3 C3        -73.0423    7.1391  -57.5042 C.3    1 LIG      -0.03300
      4 C4        -71.3597    5.8369  -58.5307 C.3    1 LIG      -0.03300
      5 N1        -73.6938    5.1737  -58.7975 N.4    1 LIG      -0.45600
      6 O1        -71.7242    6.6005  -57.3787 O.3    1 LIG      -0.27400
      7 H1        -74.0611    5.3682  -56.7492 H      1 LIG       0.09000
      8 H2        -75.0742    6.4052  -57.8039 H      1 LIG       0.09000
      9 H3        -72.0914    4.0950  -59.6214 H      1 LIG       0.09000
     10 H4        -72.2682    3.9817  -57.8415 H      1 LIG       0.09000
     11 H5        -73.0811    7.8214  -58.3617 H      1 LIG       0.09000
     12 H6        -73.2445    7.7296  -56.6051 H      1 LIG       0.09000
     13 H7        -70.3360    5.4800  -58.3801 H      1 LIG       0.09000
     14 H8        -71.3571    6.4847  -59.4155 H      1 LIG       0.09000
     15 H9        -74.3504    4.3848  -58.8726 H      1 LIG       0.32900
     16 H10       -73.8046    5.7148  -59.6666 H      1 LIG       0.32900
@<TRIPOS>BOND
      1       1       3 1
      2       1       5 1
      3       2       4 1
      4       2       5 1
      5       3       6 1
      6       4       6 1
      7       1       7 1
      8       1       8 1
      9       2       9 1
     10       2      10 1
     11       3      11 1
     12       3      12 1
     13       4      13 1
     14       4      14 1
     15       5      15 1
     16       5      16 1
@<TRIPOS>ALT_TYPE
CGenFF_4.0_ALT_TYPE_SET
CGenFF_4.0 1 CG324 2 CG324 3 CG321 4 CG321 5 NG3P2 6 OG3C61 7 HGA2 8 HGA2 9 HGA2 10 HGA2 11 HGA2 12 HGA2 13 HGA2 14 HGA2 15 HGP2 16 HGP2
@<TRIPOS>MOLECULE
morpholine
 16 16 0 0 0
****
USER_CHARGES
INVALID_CHARGES
Pose:  10 Cluster:  10 Fr_nu: 1294503 TotEn:   -59.22
@<TRIPOS>ATOM
      1 C1        -72.7273    5.4438  -59.8084 C.3    1 LIG       0.20900
      2 C2        -74.6730    6.5412  -58.7218 C.3    1 LIG       0.20900
      3 C3        -72.3031    4.9690  -58.4303 C.3    1 LIG      -0.03300
      4 C4        -74.1538    6.0119  -57.3970 C.3    1 LIG      -0.03300
      5 N1        -74.2111    5.6224  -59.8061 N.4    1 LIG      -0.45600
      6 O1        -72.7297    5.8935  -57.4270 O.3    1 LIG      -0.27400
      7 H1        -72.2949    6.4187  -60.0559 H      1 LIG       0.09000
      8 H2        -72.4854    4.7177  -60.5892 H      1 LIG       0.09000
      9 H3        -75.7652    6.5690  -58.7580 H      1 LIG       0.09000
     10 H4        -74.2651    7.5299  -58.9544 H      1 LIG       0.09000
     11 H5        -72.6992    3.9718  -58.2044 H      1 LIG       0.09000
     12 H6        -71.2114    4.9080  -58.3801 H      1 LIG       0.09000
     13 H7        -74.4104    6.7094  -56.5934 H      1 LIG       0.09000
     14 H8        -74.5984    5.0412  -57.1466 H      1 LIG       0.09000
     15 H9        -74.5157    5.9861  -60.7194 H      1 LIG       0.32900
     16 H10       -74.6696    4.7063  -59.7017 H      1 LIG       0.32900
@<TRIPOS>BOND
      1       1       3 1
      2       1       5 1
      3       2       4 1
      4       2       5 1
      5       3       6 1
      6       4       6 1
      7       1       7 1
      8       1       8 1
      9       2       9 1
     10       2      10 1
     11       3      11 1
     12       3      12 1
     13       4      13 1
     14       4      14 1
     15       5      15 1
     16       5      16 1
@<TRIPOS>ALT_TYPE
CGenFF_4.0_ALT_TYPE_SET
CGenFF_4.0 1 CG324 2 CG324 3 CG321 4 CG321 5 NG3P2 6 OG3C61 7 HGA2 8 HGA2 9 HGA2 10 HGA2 11 HGA2 12 HGA2 13 HGA2 14 HGA2 15 HGP2 16 HGP2
@<TRIPOS>MOLECULE
morpholine
 16 16 0 0 0
****
USER_CHARGES
INVALID_CHARGES
Pose:  11 Cluster:  11 Fr_nu: 1292902 TotEn:   -58.05
@<TRIPOS>ATOM
      1 C1        -71.3981    6.2849  -60.1019 C.3    1 LIG       0.20900
      2 C2        -73.3272    4.8184  -59.5552 C.3    1 LIG       0.20900
      3 C3        -71.0504    6.2752  -58.6242 C.3    1 LIG      -0.03300
      4 C4        -72.8844    4.8800  -58.1044 C.3    1 LIG      -0.03300
      5 N1        -72.1251    5.0186  -60.4202 N.4    1 LIG      -0.45600
      6 O1        -72.2298    6.1210  -57.8314 O.3    1 LIG      -0.27400
      7 H1        -72.0745    7.1071  -60.3572 H      1 LIG       0.09000
      8 H2        -70.5085    6.3210  -60.7364 H      1 LIG       0.09000
      9 H3        -73.7615    3.8496  -59.8156 H      1 LIG       0.09000
     10 H4        -74.0281    5.6219  -59.8025 H      1 LIG       0.09000
     11 H5        -70.3360    5.4800  -58.3801 H      1 LIG       0.09000
     12 H6        -70.5886    7.2281  -58.3469 H      1 LIG       0.09000
     13 H7        -73.7576    4.8157  -57.4476 H      1 LIG       0.09000
     14 H8        -72.2169    4.0482  -57.8491 H      1 LIG       0.09000
     15 H9        -72.4091    5.0237  -61.4094 H      1 LIG       0.32900
     16 H10       -71.4866    4.2175  -60.3157 H      1 LIG       0.32900
@<TRIPOS>BOND
      1       1       3 1
      2       1       5 1
      3       2       4 1
      4       2       5 1
      5       3       6 1
      6       4       6 1
      7       1       7 1
      8       1       8 1
      9       2       9 1
     10       2      10 1
     11       3      11 1
     12       3      12 1
     13       4      13 1
     14       4      14 1
     15       5      15 1
     16       5      16 1
@<TRIPOS>ALT_TYPE
CGenFF_4.0_ALT_TYPE_SET
CGenFF_4.0 1 CG324 2 CG324 3 CG321 4 CG321 5 NG3P2 6 OG3C61 7 HGA2 8 HGA2 9 HGA2 10 HGA2 11 HGA2 12 HGA2 13 HGA2 14 HGA2 15 HGP2 16 HGP2
@<TRIPOS>MOLECULE
morpholine
 16 16 0 0 0
****
USER_CHARGES
INVALID_CHARGES
Pose:  12 Cluster:  12 Fr_nu: 517754 TotEn:   -49.36
@<TRIPOS>ATOM
      1 C1        -74.7114  -26.7038  -48.1268 C.3    1 LIG       0.20900
      2 C2        -75.9130  -26.0398  -46.0565 C.3    1 LIG       0.20900
      3 C3        -73.7067  -27.4188  -47.2414 C.3    1 LIG      -0.03300
      4 C4        -74.8497  -26.7880  -45.2726 C.3    1 LIG      -0.03300
      5 N1        -76.0222  -26.6637  -47.4101 N.4    1 LIG      -0.45600
      6 O1        -73.6035  -26.7691  -45.9723 O.3    1 LIG      -0.27400
      7 H1        -74.4245  -25.6638  -48.3134 H      1 LIG       0.09000
      8 H2        -74.8716  -27.2240  -49.0750 H      1 LIG       0.09000
      9 H3        -76.8973  -26.1032  -45.5853 H      1 LIG       0.09000
     10 H4        -75.6407  -24.9918  -46.2159 H      1 LIG       0.09000
     11 H5        -73.9717  -28.4727  -47.0951 H      1 LIG       0.09000
     12 H6        -72.7169  -27.3906  -47.7080 H      1 LIG       0.09000
     13 H7        -74.6926  -26.3019  -44.3046 H      1 LIG       0.09000
     14 H8        -75.1459  -27.8257  -45.0771 H      1 LIG       0.09000
     15 H9        -76.7080  -26.1443  -47.9749 H      1 LIG       0.32900
     16 H10       -76.3973  -27.6186  -47.3215 H      1 LIG       0.32900
@<TRIPOS>BOND
      1       1       3 1
      2       1       5 1
      3       2       4 1
      4       2       5 1
      5       3       6 1
      6       4       6 1
      7       1       7 1
      8       1       8 1
      9       2       9 1
     10       2      10 1
     11       3      11 1
     12       3      12 1
     13       4      13 1
     14       4      14 1
     15       5      15 1
     16       5      16 1
@<TRIPOS>ALT_TYPE
CGenFF_4.0_ALT_TYPE_SET
CGenFF_4.0 1 CG324 2 CG324 3 CG321 4 CG321 5 NG3P2 6 OG3C61 7 HGA2 8 HGA2 9 HGA2 10 HGA2 11 HGA2 12 HGA2 13 HGA2 14 HGA2 15 HGP2 16 HGP2
@<TRIPOS>MOLECULE
morpholine
 16 16 0 0 0
****
USER_CHARGES
INVALID_CHARGES
Pose:  13 Cluster:  13 Fr_nu: 885648 TotEn:   -46.55
@<TRIPOS>ATOM
      1 C1        -67.1899    5.4717  -54.1561 C.3    1 LIG       0.20900
      2 C2        -64.7353    5.1184  -54.3012 C.3    1 LIG       0.20900
      3 C3        -67.1339    6.0143  -55.5729 C.3    1 LIG      -0.03300
      4 C4        -64.7998    5.6775  -55.7112 C.3    1 LIG      -0.03300
      5 N1        -66.0610    4.5087  -53.9785 N.4    1 LIG      -0.45600
      6 O1        -65.8658    6.6225  -55.8283 O.3    1 LIG      -0.27400
      7 H1        -67.0486    6.2609  -53.4104 H      1 LIG       0.09000
      8 H2        -68.1182    4.9298  -53.9567 H      1 LIG       0.09000
      9 H3        -63.9800    4.3347  -54.1999 H      1 LIG       0.09000
     10 H4        -64.5626    5.9035  -53.5583 H      1 LIG       0.09000
     11 H5        -67.3226    5.2303  -56.3159 H      1 LIG       0.09000
     12 H6        -67.9013    6.7835  -55.7048 H      1 LIG       0.09000
     13 H7        -63.8673    6.2007  -55.9450 H      1 LIG       0.09000
     14 H8        -64.9289    4.8832  -56.4562 H      1 LIG       0.09000
     15 H9        -66.0540    4.1609  -53.0099 H      1 LIG       0.32900
     16 H10       -66.2151    3.6818  -54.5725 H      1 LIG       0.32900
@<TRIPOS>BOND
      1       1       3 1
      2       1       5 1
      3       2       4 1
      4       2       5 1
      5       3       6 1
      6       4       6 1
      7       1       7 1
      8       1       8 1
      9       2       9 1
     10       2      10 1
     11       3      11 1
     12       3      12 1
     13       4      13 1
     14       4      14 1
     15       5      15 1
     16       5      16 1
@<TRIPOS>ALT_TYPE
CGenFF_4.0_ALT_TYPE_SET
CGenFF_4.0 1 CG324 2 CG324 3 CG321 4 CG321 5 NG3P2 6 OG3C61 7 HGA2 8 HGA2 9 HGA2 10 HGA2 11 HGA2 12 HGA2 13 HGA2 14 HGA2 15 HGP2 16 HGP2
@<TRIPOS>MOLECULE
morpholine
 16 16 0 0 0
****
USER_CHARGES
INVALID_CHARGES
Pose:  14 Cluster:  14 Fr_nu: 492742 TotEn:   -46.04
@<TRIPOS>ATOM
      1 C1        -63.7635    5.1704  -52.8032 C.3    1 LIG       0.20900
      2 C2        -65.4929    5.2923  -54.5824 C.3    1 LIG       0.20900
      3 C3        -64.6443    6.0836  -51.9695 C.3    1 LIG      -0.03300
      4 C4        -66.2892    6.1990  -53.6611 C.3    1 LIG      -0.03300
      5 N1        -64.6391    4.4017  -53.7390 N.4    1 LIG      -0.45600
      6 O1        -65.4145    6.9446  -52.8113 O.3    1 LIG      -0.27400
      7 H1        -63.0611    5.7356  -53.4245 H      1 LIG       0.09000
      8 H2        -63.2217    4.4451  -52.1903 H      1 LIG       0.09000
      9 H3        -66.1359    4.6510  -55.1907 H      1 LIG       0.09000
     10 H4        -64.8132    5.8598  -55.2258 H      1 LIG       0.09000
     11 H5        -65.3138    5.5145  -51.3137 H      1 LIG       0.09000
     12 H6        -64.0203    6.7176  -51.3317 H      1 LIG       0.09000
     13 H7        -66.8644    6.9167  -54.2544 H      1 LIG       0.09000
     14 H8        -67.0002    5.6308  -53.0493 H      1 LIG       0.09000
     15 H9        -64.0575    3.8069  -54.3449 H      1 LIG       0.32900
     16 H10       -65.2365    3.7568  -53.2027 H      1 LIG       0.32900
@<TRIPOS>BOND
      1       1       3 1
      2       1       5 1
      3       2       4 1
      4       2       5 1
      5       3       6 1
      6       4       6 1
      7       1       7 1
      8       1       8 1
      9       2       9 1
     10       2      10 1
     11       3      11 1
     12       3      12 1
     13       4      13 1
     14       4      14 1
     15       5      15 1
     16       5      16 1
@<TRIPOS>ALT_TYPE
CGenFF_4.0_ALT_TYPE_SET
CGenFF_4.0 1 CG324 2 CG324 3 CG321 4 CG321 5 NG3P2 6 OG3C61 7 HGA2 8 HGA2 9 HGA2 10 HGA2 11 HGA2 12 HGA2 13 HGA2 14 HGA2 15 HGP2 16 HGP2
@<TRIPOS>MOLECULE
morpholine
 16 16 0 0 0
****
USER_CHARGES
INVALID_CHARGES
Pose:  15 Cluster:  15 Fr_nu: 931395 TotEn:   -44.32
@<TRIPOS>ATOM
      1 C1        -74.5574  -27.4874  -45.8746 C.3    1 LIG       0.20900
      2 C2        -75.1460  -26.3785  -48.0182 C.3    1 LIG       0.20900
      3 C3        -74.4188  -26.1031  -45.2671 C.3    1 LIG      -0.03300
      4 C4        -74.9793  -25.0485  -47.3053 C.3    1 LIG      -0.03300
      5 N1        -75.5315  -27.4073  -47.0051 N.4    1 LIG      -0.45600
      6 O1        -74.0118  -25.1575  -46.2588 O.3    1 LIG      -0.27400
      7 H1        -73.6132  -27.8437  -46.2994 H      1 LIG       0.09000
      8 H2        -74.9449  -28.2170  -45.1585 H      1 LIG       0.09000
      9 H3        -75.9362  -26.3484  -48.7729 H      1 LIG       0.09000
     10 H4        -74.2092  -26.7196  -48.4699 H      1 LIG       0.09000
     11 H5        -75.3532  -25.7687  -44.8009 H      1 LIG       0.09000
     12 H6        -73.6496  -26.1164  -44.4885 H      1 LIG       0.09000
     13 H7        -74.6194  -24.2929  -48.0106 H      1 LIG       0.09000
     14 H8        -75.9293  -24.6889  -46.8918 H      1 LIG       0.09000
     15 H9        -75.6079  -28.3274  -47.4599 H      1 LIG       0.32900
     16 H10       -76.4704  -27.1967  -46.6384 H      1 LIG       0.32900
@<TRIPOS>BOND
      1       1       3 1
      2       1       5 1
      3       2       4 1
      4       2       5 1
      5       3       6 1
      6       4       6 1
      7       1       7 1
      8       1       8 1
      9       2       9 1
     10       2      10 1
     11       3      11 1
     12       3      12 1
     13       4      13 1
     14       4      14 1
     15       5      15 1
     16       5      16 1
@<TRIPOS>ALT_TYPE
CGenFF_4.0_ALT_TYPE_SET
CGenFF_4.0 1 CG324 2 CG324 3 CG321 4 CG321 5 NG3P2 6 OG3C61 7 HGA2 8 HGA2 9 HGA2 10 HGA2 11 HGA2 12 HGA2 13 HGA2 14 HGA2 15 HGP2 16 HGP2
@<TRIPOS>MOLECULE
morpholine
 16 16 0 0 0
****
USER_CHARGES
INVALID_CHARGES
Pose:  16 Cluster:  16 Fr_nu: 613621 TotEn:   -44.20
@<TRIPOS>ATOM
      1 C1        -66.0466    5.3018  -54.5135 C.3    1 LIG       0.20900
      2 C2        -63.6410    4.9896  -53.9783 C.3    1 LIG       0.20900
      3 C3        -65.6143    5.8147  -55.8753 C.3    1 LIG      -0.03300
      4 C4        -63.3266    5.5171  -55.3668 C.3    1 LIG      -0.03300
      5 N1        -64.9974    4.3632  -54.0118 N.4    1 LIG      -0.45600
      6 O1        -64.3315    6.4400  -55.7927 O.3    1 LIG      -0.27400
      7 H1        -66.1223    6.1091  -53.7778 H      1 LIG       0.09000
      8 H2        -66.9879    4.7476  -54.5595 H      1 LIG       0.09000
      9 H3        -62.9327    4.2220  -53.6560 H      1 LIG       0.09000
     10 H4        -63.6856    5.7934  -53.2368 H      1 LIG       0.09000
     11 H5        -65.5851    5.0117  -56.6214 H      1 LIG       0.09000
     12 H6        -66.3259    6.5670  -56.2300 H      1 LIG       0.09000
     13 H7        -62.3717    6.0519  -55.3523 H      1 LIG       0.09000
     14 H8        -63.2395    4.7048  -56.0984 H      1 LIG       0.09000
     15 H9        -65.2498    4.0365  -53.0691 H      1 LIG       0.32900
     16 H10       -64.9749    3.5211  -54.6040 H      1 LIG       0.32900
@<TRIPOS>BOND
      1       1       3 1
      2       1       5 1
      3       2       4 1
      4       2       5 1
      5       3       6 1
      6       4       6 1
      7       1       7 1
      8       1       8 1
      9       2       9 1
     10       2      10 1
     11       3      11 1
     12       3      12 1
     13       4      13 1
     14       4      14 1
     15       5      15 1
     16       5      16 1
@<TRIPOS>ALT_TYPE
CGenFF_4.0_ALT_TYPE_SET
CGenFF_4.0 1 CG324 2 CG324 3 CG321 4 CG321 5 NG3P2 6 OG3C61 7 HGA2 8 HGA2 9 HGA2 10 HGA2 11 HGA2 12 HGA2 13 HGA2 14 HGA2 15 HGP2 16 HGP2
@<TRIPOS>MOLECULE
morpholine
 16 16 0 0 0
****
USER_CHARGES
INVALID_CHARGES
Pose:  17 Cluster:  17 Fr_nu: 1123731 TotEn:   -43.67
@<TRIPOS>ATOM
      1 C1        -74.2829  -27.9769  -47.8925 C.3    1 LIG       0.20900
      2 C2        -75.2335  -26.0318  -46.6743 C.3    1 LIG       0.20900
      3 C3        -74.5203  -28.8001  -46.6392 C.3    1 LIG      -0.03300
      4 C4        -75.4250  -26.9506  -45.4810 C.3    1 LIG      -0.03300
      5 N1        -75.2780  -26.8622  -47.9161 N.4    1 LIG      -0.45600
      6 O1        -74.4310  -27.9777  -45.4735 O.3    1 LIG      -0.27400
      7 H1        -73.2916  -27.5121  -47.8945 H      1 LIG       0.09000
      8 H2        -74.4240  -28.5621  -48.8051 H      1 LIG       0.09000
      9 H3        -76.0252  -25.2822  -46.7520 H      1 LIG       0.09000
     10 H4        -74.2544  -25.5426  -46.6598 H      1 LIG       0.09000
     11 H5        -75.4947  -29.3025  -46.6617 H      1 LIG       0.09000
     12 H6        -73.7526  -29.5758  -46.5555 H      1 LIG       0.09000
     13 H7        -75.3173  -26.3799  -44.5533 H      1 LIG       0.09000
     14 H8        -76.4231  -27.4047  -45.4758 H      1 LIG       0.09000
     15 H9        -75.1068  -26.2649  -48.7366 H      1 LIG       0.32900
     16 H10       -76.2250  -27.2465  -48.0413 H      1 LIG       0.32900
@<TRIPOS>BOND
      1       1       3 1
      2       1       5 1
      3       2       4 1
      4       2       5 1
      5       3       6 1
      6       4       6 1
      7       1       7 1
      8       1       8 1
      9       2       9 1
     10       2      10 1
     11       3      11 1
     12       3      12 1
     13       4      13 1
     14       4      14 1
     15       5      15 1
     16       5      16 1
@<TRIPOS>ALT_TYPE
CGenFF_4.0_ALT_TYPE_SET
CGenFF_4.0 1 CG324 2 CG324 3 CG321 4 CG321 5 NG3P2 6 OG3C61 7 HGA2 8 HGA2 9 HGA2 10 HGA2 11 HGA2 12 HGA2 13 HGA2 14 HGA2 15 HGP2 16 HGP2
@<TRIPOS>MOLECULE
morpholine
 16 16 0 0 0
****
USER_CHARGES
INVALID_CHARGES
Pose:  18 Cluster:  18 Fr_nu: 191563 TotEn:   -42.37
@<TRIPOS>ATOM
      1 C1        -73.8113    6.5761  -40.2325 C.3    1 LIG       0.20900
      2 C2        -75.4072    6.7640  -38.3382 C.3    1 LIG       0.20900
      3 C3        -72.6925    6.5431  -39.2069 C.3    1 LIG      -0.03300
      4 C4        -74.2102    6.7210  -37.4054 C.3    1 LIG      -0.03300
      5 N1        -75.0491    6.0356  -39.5929 N.4    1 LIG      -0.45600
      6 O1        -73.0589    7.2825  -38.0397 O.3    1 LIG      -0.27400
      7 H1        -74.0438    7.5975  -40.5510 H      1 LIG       0.09000
      8 H2        -73.5929    5.9527  -41.1037 H      1 LIG       0.09000
      9 H3        -76.2841    6.2707  -37.9108 H      1 LIG       0.09000
     10 H4        -75.6593    7.7879  -38.6317 H      1 LIG       0.09000
     11 H5        -72.4298    5.5165  -38.9251 H      1 LIG       0.09000
     12 H6        -71.7944    7.0092  -39.6244 H      1 LIG       0.09000
     13 H7        -74.4169    7.3156  -36.5100 H      1 LIG       0.09000
     14 H8        -73.9879    5.6980  -37.0788 H      1 LIG       0.09000
     15 H9        -75.8324    6.0892  -40.2584 H      1 LIG       0.32900
     16 H10       -74.9234    5.0344  -39.3876 H      1 LIG       0.32900
@<TRIPOS>BOND
      1       1       3 1
      2       1       5 1
      3       2       4 1
      4       2       5 1
      5       3       6 1
      6       4       6 1
      7       1       7 1
      8       1       8 1
      9       2       9 1
     10       2      10 1
     11       3      11 1
     12       3      12 1
     13       4      13 1
     14       4      14 1
     15       5      15 1
     16       5      16 1
@<TRIPOS>ALT_TYPE
CGenFF_4.0_ALT_TYPE_SET
CGenFF_4.0 1 CG324 2 CG324 3 CG321 4 CG321 5 NG3P2 6 OG3C61 7 HGA2 8 HGA2 9 HGA2 10 HGA2 11 HGA2 12 HGA2 13 HGA2 14 HGA2 15 HGP2 16 HGP2
@<TRIPOS>MOLECULE
morpholine
 16 16 0 0 0
****
USER_CHARGES
INVALID_CHARGES
Pose:  19 Cluster:  19 Fr_nu: 590645 TotEn:   -42.30
@<TRIPOS>ATOM
      1 C1        -65.1739    5.0144  -54.0322 C.3    1 LIG       0.20900
      2 C2        -63.0711    5.5333  -52.8157 C.3    1 LIG       0.20900
      3 C3        -64.5757    5.7133  -55.2399 C.3    1 LIG      -0.03300
      4 C4        -62.5757    6.2061  -54.0833 C.3    1 LIG      -0.03300
      5 N1        -64.0548    4.4762  -53.2007 N.4    1 LIG      -0.45600
      6 O1        -63.6716    6.7413  -54.8288 O.3    1 LIG      -0.27400
      7 H1        -65.7329    5.7070  -53.3945 H      1 LIG       0.09000
      8 H2        -65.8084    4.1701  -54.3146 H      1 LIG       0.09000
      9 H3        -62.2643    5.0454  -52.2625 H      1 LIG       0.09000
     10 H4        -63.6028    6.2331  -52.1633 H      1 LIG       0.09000
     11 H5        -64.0568    5.0091  -55.9010 H      1 LIG       0.09000
     12 H6        -65.3708    6.1873  -55.8240 H      1 LIG       0.09000
     13 H7        -61.9133    7.0385  -53.8261 H      1 LIG       0.09000
     14 H8        -62.0059    5.5127  -54.7135 H      1 LIG       0.09000
     15 H9        -64.4367    4.0353  -52.3528 H      1 LIG       0.32900
     16 H10       -63.5723    3.7255  -53.7144 H      1 LIG       0.32900
@<TRIPOS>BOND
      1       1       3 1
      2       1       5 1
      3       2       4 1
      4       2       5 1
      5       3       6 1
      6       4       6 1
      7       1       7 1
      8       1       8 1
      9       2       9 1
     10       2      10 1
     11       3      11 1
     12       3      12 1
     13       4      13 1
     14       4      14 1
     15       5      15 1
     16       5      16 1
@<TRIPOS>ALT_TYPE
CGenFF_4.0_ALT_TYPE_SET
CGenFF_4.0 1 CG324 2 CG324 3 CG321 4 CG321 5 NG3P2 6 OG3C61 7 HGA2 8 HGA2 9 HGA2 10 HGA2 11 HGA2 12 HGA2 13 HGA2 14 HGA2 15 HGP2 16 HGP2
@<TRIPOS>MOLECULE
morpholine
 16 16 0 0 0
****
USER_CHARGES
INVALID_CHARGES
Pose:  20 Cluster:  20 Fr_nu: 188850 TotEn:   -41.85
@<TRIPOS>ATOM
      1 C1        -73.6780    6.8919  -41.5707 C.3    1 LIG       0.20900
      2 C2        -74.3924    6.7011  -39.1992 C.3    1 LIG       0.20900
      3 C3        -72.2437    6.9083  -41.0736 C.3    1 LIG      -0.03300
      4 C4        -72.9229    6.7261  -38.8184 C.3    1 LIG      -0.03300
      5 N1        -74.5084    6.1418  -40.5802 N.4    1 LIG      -0.45600
      6 O1        -72.1710    7.4853  -39.7678 O.3    1 LIG      -0.27400
      7 H1        -74.1002    7.9001  -41.6339 H      1 LIG       0.09000
      8 H2        -73.7767    6.3835  -42.5336 H      1 LIG       0.09000
      9 H3        -74.9820    6.0631  -38.5358 H      1 LIG       0.09000
     10 H4        -74.8227    7.7070  -39.2317 H      1 LIG       0.09000
     11 H5        -71.8081    5.9022  -41.0564 H      1 LIG       0.09000
     12 H6        -71.6285    7.5213  -41.7399 H      1 LIG       0.09000
     13 H7        -72.8016    7.2053  -37.8418 H      1 LIG       0.09000
     14 H8        -72.5067    5.7143  -38.7441 H      1 LIG       0.09000
     15 H9        -75.4940    6.1557  -40.8761 H      1 LIG       0.32900
     16 H10       -74.2306    5.1503  -40.5761 H      1 LIG       0.32900
@<TRIPOS>BOND
      1       1       3 1
      2       1       5 1
      3       2       4 1
      4       2       5 1
      5       3       6 1
      6       4       6 1
      7       1       7 1
      8       1       8 1
      9       2       9 1
     10       2      10 1
     11       3      11 1
     12       3      12 1
     13       4      13 1
     14       4      14 1
     15       5      15 1
     16       5      16 1
@<TRIPOS>ALT_TYPE
CGenFF_4.0_ALT_TYPE_SET
CGenFF_4.0 1 CG324 2 CG324 3 CG321 4 CG321 5 NG3P2 6 OG3C61 7 HGA2 8 HGA2 9 HGA2 10 HGA2 11 HGA2 12 HGA2 13 HGA2 14 HGA2 15 HGP2 16 HGP2
@<TRIPOS>MOLECULE
morpholine
 16 16 0 0 0
****
USER_CHARGES
INVALID_CHARGES
Pose:  21 Cluster:  21 Fr_nu: 716558 TotEn:   -41.53
@<TRIPOS>ATOM
      1 C1        -64.6529    5.4193  -53.9508 C.3    1 LIG       0.20900
      2 C2        -65.9275    6.7705  -52.3014 C.3    1 LIG       0.20900
      3 C3        -63.5308    5.3448  -52.9310 C.3    1 LIG      -0.03300
      4 C4        -64.7432    6.6290  -51.3621 C.3    1 LIG      -0.03300
      5 N1        -65.9431    5.5887  -53.2160 N.4    1 LIG      -0.45600
      6 O1        -63.5265    6.5097  -52.1027 O.3    1 LIG      -0.27400
      7 H1        -64.5505    6.2888  -54.6084 H      1 LIG       0.09000
      8 H2        -64.7320    4.5062  -54.5469 H      1 LIG       0.09000
      9 H3        -66.8812    6.7850  -51.7673 H      1 LIG       0.09000
     10 H4        -65.8406    7.6572  -52.9372 H      1 LIG       0.09000
     11 H5        -63.6097    4.4481  -52.3050 H      1 LIG       0.09000
     12 H6        -62.5657    5.3023  -53.4457 H      1 LIG       0.09000
     13 H7        -64.6610    7.5209  -50.7330 H      1 LIG       0.09000
     14 H8        -64.8551    5.7644  -50.6969 H      1 LIG       0.09000
     15 H9        -66.7140    5.6852  -53.8911 H      1 LIG       0.32900
     16 H10       -66.1481    4.7362  -52.6760 H      1 LIG       0.32900
@<TRIPOS>BOND
      1       1       3 1
      2       1       5 1
      3       2       4 1
      4       2       5 1
      5       3       6 1
      6       4       6 1
      7       1       7 1
      8       1       8 1
      9       2       9 1
     10       2      10 1
     11       3      11 1
     12       3      12 1
     13       4      13 1
     14       4      14 1
     15       5      15 1
     16       5      16 1
@<TRIPOS>ALT_TYPE
CGenFF_4.0_ALT_TYPE_SET
CGenFF_4.0 1 CG324 2 CG324 3 CG321 4 CG321 5 NG3P2 6 OG3C61 7 HGA2 8 HGA2 9 HGA2 10 HGA2 11 HGA2 12 HGA2 13 HGA2 14 HGA2 15 HGP2 16 HGP2
@<TRIPOS>MOLECULE
morpholine
 16 16 0 0 0
****
USER_CHARGES
INVALID_CHARGES
Pose:  22 Cluster:  22 Fr_nu: 1124609 TotEn:   -40.52
@<TRIPOS>ATOM
      1 C1        -74.8996  -25.8661  -47.4186 C.3    1 LIG       0.20900
      2 C2        -75.5075  -26.3665  -45.0626 C.3    1 LIG       0.20900
      3 C3        -74.5833  -27.3415  -47.5862 C.3    1 LIG      -0.03300
      4 C4        -75.1621  -27.8175  -45.3460 C.3    1 LIG      -0.03300
      5 N1        -75.9302  -25.7271  -46.3454 N.4    1 LIG      -0.45600
      6 O1        -74.1463  -27.9055  -46.3476 O.3    1 LIG      -0.27400
      7 H1        -74.0251  -25.2956  -47.0890 H      1 LIG       0.09000
      8 H2        -75.3128  -25.4251  -48.3297 H      1 LIG       0.09000
      9 H3        -76.3368  -26.2676  -44.3574 H      1 LIG       0.09000
     10 H4        -74.6405  -25.8034  -44.7029 H      1 LIG       0.09000
     11 H5        -75.4476  -27.9021  -47.9616 H      1 LIG       0.09000
     12 H6        -73.7716  -27.4656  -48.3100 H      1 LIG       0.09000
     13 H7        -74.7729  -28.2896  -44.4384 H      1 LIG       0.09000
     14 H8        -76.0427  -28.3886  -45.6640 H      1 LIG       0.09000
     15 H9        -76.1280  -24.7299  -46.1849 H      1 LIG       0.32900
     16 H10       -76.8178  -26.1418  -46.6625 H      1 LIG       0.32900
@<TRIPOS>BOND
      1       1       3 1
      2       1       5 1
      3       2       4 1
      4       2       5 1
      5       3       6 1
      6       4       6 1
      7       1       7 1
      8       1       8 1
      9       2       9 1
     10       2      10 1
     11       3      11 1
     12       3      12 1
     13       4      13 1
     14       4      14 1
     15       5      15 1
     16       5      16 1
@<TRIPOS>ALT_TYPE
CGenFF_4.0_ALT_TYPE_SET
CGenFF_4.0 1 CG324 2 CG324 3 CG321 4 CG321 5 NG3P2 6 OG3C61 7 HGA2 8 HGA2 9 HGA2 10 HGA2 11 HGA2 12 HGA2 13 HGA2 14 HGA2 15 HGP2 16 HGP2
@<TRIPOS>MOLECULE
morpholine
 16 16 0 0 0
****
USER_CHARGES
INVALID_CHARGES
Pose:  23 Cluster:  23 Fr_nu: 253314 TotEn:   -39.00
@<TRIPOS>ATOM
      1 C1        -75.6760  -25.9229  -45.4056 C.3    1 LIG       0.20900
      2 C2        -74.9872  -28.1163  -46.3466 C.3    1 LIG       0.20900
      3 C3        -74.3656  -25.9091  -44.6393 C.3    1 LIG      -0.03300
      4 C4        -73.7101  -27.9945  -45.5347 C.3    1 LIG      -0.03300
      5 N1        -75.4864  -26.7392  -46.6429 N.4    1 LIG      -0.45600
      6 O1        -73.9432  -27.2419  -44.3421 O.3    1 LIG      -0.27400
      7 H1        -76.4784  -26.4014  -44.8346 H      1 LIG       0.09000
      8 H2        -75.9841  -24.9213  -45.7172 H      1 LIG       0.09000
      9 H3        -74.8242  -28.6195  -47.3032 H      1 LIG       0.09000
     10 H4        -75.7798  -28.6229  -45.7870 H      1 LIG       0.09000
     11 H5        -73.5763  -25.3876  -45.1937 H      1 LIG       0.09000
     12 H6        -74.4995  -25.3854  -43.6875 H      1 LIG       0.09000
     13 H7        -73.3653  -28.9893  -45.2355 H      1 LIG       0.09000
     14 H8        -72.9053  -27.5260  -46.1139 H      1 LIG       0.09000
     15 H9        -76.3763  -26.7981  -47.1566 H      1 LIG       0.32900
     16 H10       -74.8286  -26.2615  -47.2750 H      1 LIG       0.32900
@<TRIPOS>BOND
      1       1       3 1
      2       1       5 1
      3       2       4 1
      4       2       5 1
      5       3       6 1
      6       4       6 1
      7       1       7 1
      8       1       8 1
      9       2       9 1
     10       2      10 1
     11       3      11 1
     12       3      12 1
     13       4      13 1
     14       4      14 1
     15       5      15 1
     16       5      16 1
@<TRIPOS>ALT_TYPE
CGenFF_4.0_ALT_TYPE_SET
CGenFF_4.0 1 CG324 2 CG324 3 CG321 4 CG321 5 NG3P2 6 OG3C61 7 HGA2 8 HGA2 9 HGA2 10 HGA2 11 HGA2 12 HGA2 13 HGA2 14 HGA2 15 HGP2 16 HGP2
@<TRIPOS>MOLECULE
morpholine
 16 16 0 0 0
****
USER_CHARGES
INVALID_CHARGES
Pose:  24 Cluster:  24 Fr_nu: 471410 TotEn:   -38.21
@<TRIPOS>ATOM
      1 C1        -75.3251  -25.8068  -45.9715 C.3    1 LIG       0.20900
      2 C2        -74.9039  -28.2444  -46.1986 C.3    1 LIG       0.20900
      3 C3        -74.4074  -25.5992  -47.1629 C.3    1 LIG      -0.03300
      4 C4        -74.0075  -27.9173  -47.3794 C.3    1 LIG      -0.03300
      5 N1        -75.9333  -27.1675  -46.0802 N.4    1 LIG      -0.45600
      6 O1        -73.4151  -26.6266  -47.2179 O.3    1 LIG      -0.27400
      7 H1        -74.7765  -25.7836  -45.0242 H      1 LIG       0.09000
      8 H2        -76.1436  -25.0823  -45.9481 H      1 LIG       0.09000
      9 H3        -75.4332  -29.1918  -46.3295 H      1 LIG       0.09000
     10 H4        -74.3492  -28.2523  -45.2550 H      1 LIG       0.09000
     11 H5        -74.9657  -25.5756  -48.1064 H      1 LIG       0.09000
     12 H6        -73.8861  -24.6417  -47.0656 H      1 LIG       0.09000
     13 H7        -73.1952  -28.6483  -47.4413 H      1 LIG       0.09000
     14 H8        -74.5575  -27.9535  -48.3275 H      1 LIG       0.09000
     15 H9        -76.5265  -27.3464  -45.2584 H      1 LIG       0.32900
     16 H10       -76.5635  -27.2007  -46.8939 H      1 LIG       0.32900
@<TRIPOS>BOND
      1       1       3 1
      2       1       5 1
      3       2       4 1
      4       2       5 1
      5       3       6 1
      6       4       6 1
      7       1       7 1
      8       1       8 1
      9       2       9 1
     10       2      10 1
     11       3      11 1
     12       3      12 1
     13       4      13 1
     14       4      14 1
     15       5      15 1
     16       5      16 1
@<TRIPOS>ALT_TYPE
CGenFF_4.0_ALT_TYPE_SET
CGenFF_4.0 1 CG324 2 CG324 3 CG321 4 CG321 5 NG3P2 6 OG3C61 7 HGA2 8 HGA2 9 HGA2 10 HGA2 11 HGA2 12 HGA2 13 HGA2 14 HGA2 15 HGP2 16 HGP2
@<TRIPOS>MOLECULE
morpholine
 16 16 0 0 0
****
USER_CHARGES
INVALID_CHARGES
Pose:  25 Cluster:  25 Fr_nu: 790815 TotEn:   -38.04
@<TRIPOS>ATOM
      1 C1        -59.9066  -20.0864  -39.7935 C.3    1 LIG       0.20900
      2 C2        -61.7309  -21.7070  -39.3279 C.3    1 LIG       0.20900
      3 C3        -58.9557  -21.2682  -39.8562 C.3    1 LIG      -0.03300
      4 C4        -60.6906  -22.8094  -39.4142 C.3    1 LIG      -0.03300
      5 N1        -61.2714  -20.5629  -40.1725 N.4    1 LIG      -0.45600
      6 O1        -59.4096  -22.3240  -39.0062 O.3    1 LIG      -0.27400
      7 H1        -59.9870  -19.6798  -38.7801 H      1 LIG       0.09000
      8 H2        -59.6293  -19.2942  -40.4940 H      1 LIG       0.09000
      9 H3        -62.7051  -22.0253  -39.7079 H      1 LIG       0.09000
     10 H4        -61.8339  -21.3220  -38.3085 H      1 LIG       0.09000
     11 H5        -58.8408  -21.6433  -40.8801 H      1 LIG       0.09000
     12 H6        -57.9647  -20.9643  -39.5045 H      1 LIG       0.09000
     13 H7        -60.9629  -23.6289  -38.7417 H      1 LIG       0.09000
     14 H8        -60.6216  -23.2225  -40.4277 H      1 LIG       0.09000
     15 H9        -61.9417  -19.7858  -40.0945 H      1 LIG       0.32900
     16 H10       -61.2779  -20.8407  -41.1640 H      1 LIG       0.32900
@<TRIPOS>BOND
      1       1       3 1
      2       1       5 1
      3       2       4 1
      4       2       5 1
      5       3       6 1
      6       4       6 1
      7       1       7 1
      8       1       8 1
      9       2       9 1
     10       2      10 1
     11       3      11 1
     12       3      12 1
     13       4      13 1
     14       4      14 1
     15       5      15 1
     16       5      16 1
@<TRIPOS>ALT_TYPE
CGenFF_4.0_ALT_TYPE_SET
CGenFF_4.0 1 CG324 2 CG324 3 CG321 4 CG321 5 NG3P2 6 OG3C61 7 HGA2 8 HGA2 9 HGA2 10 HGA2 11 HGA2 12 HGA2 13 HGA2 14 HGA2 15 HGP2 16 HGP2
@<TRIPOS>MOLECULE
morpholine
 16 16 0 0 0
****
USER_CHARGES
INVALID_CHARGES
Pose:  26 Cluster:  26 Fr_nu: 1200752 TotEn:   -37.20
@<TRIPOS>ATOM
      1 C1        -59.8176  -19.2259  -39.3518 C.3    1 LIG       0.20900
      2 C2        -61.2858  -21.1535  -38.8047 C.3    1 LIG       0.20900
      3 C3        -58.6457  -20.0584  -38.8637 C.3    1 LIG      -0.03300
      4 C4        -60.0418  -21.8918  -38.3441 C.3    1 LIG      -0.03300
      5 N1        -60.8809  -20.1553  -39.8405 N.4    1 LIG      -0.45600
      6 O1        -59.0667  -20.9719  -37.8480 O.3    1 LIG      -0.27400
      7 H1        -60.2640  -18.6358  -38.5447 H      1 LIG       0.09000
      8 H2        -59.5434  -18.5735  -40.1852 H      1 LIG       0.09000
      9 H3        -62.0196  -21.8223  -39.2621 H      1 LIG       0.09000
     10 H4        -61.7502  -20.5887  -37.9902 H      1 LIG       0.09000
     11 H5        -58.1712  -20.6116  -39.6829 H      1 LIG       0.09000
     12 H6        -57.8852  -19.4047  -38.4249 H      1 LIG       0.09000
     13 H7        -60.2973  -22.5745  -37.5276 H      1 LIG       0.09000
     14 H8        -59.6045  -22.4913  -39.1516 H      1 LIG       0.09000
     15 H9        -61.7037  -19.6123  -40.1364 H      1 LIG       0.32900
     16 H10       -60.5507  -20.6461  -40.6833 H      1 LIG       0.32900
@<TRIPOS>BOND
      1       1       3 1
      2       1       5 1
      3       2       4 1
      4       2       5 1
      5       3       6 1
      6       4       6 1
      7       1       7 1
      8       1       8 1
      9       2       9 1
     10       2      10 1
     11       3      11 1
     12       3      12 1
     13       4      13 1
     14       4      14 1
     15       5      15 1
     16       5      16 1
@<TRIPOS>ALT_TYPE
CGenFF_4.0_ALT_TYPE_SET
CGenFF_4.0 1 CG324 2 CG324 3 CG321 4 CG321 5 NG3P2 6 OG3C61 7 HGA2 8 HGA2 9 HGA2 10 HGA2 11 HGA2 12 HGA2 13 HGA2 14 HGA2 15 HGP2 16 HGP2
@<TRIPOS>MOLECULE
morpholine
 16 16 0 0 0
****
USER_CHARGES
INVALID_CHARGES
Pose:  27 Cluster:  27 Fr_nu: 656745 TotEn:   -36.53
@<TRIPOS>ATOM
      1 C1        -75.2718  -26.4099  -46.5198 C.3    1 LIG       0.20900
      2 C2        -74.2941  -28.6906  -46.6359 C.3    1 LIG       0.20900
      3 C3        -73.9524  -25.9404  -45.9338 C.3    1 LIG      -0.03300
      4 C4        -73.0223  -28.1091  -46.0450 C.3    1 LIG      -0.03300
      5 N1        -75.0049  -27.6047  -47.3769 N.4    1 LIG      -0.45600
      6 O1        -73.3241  -26.9951  -45.2017 O.3    1 LIG      -0.27400
      7 H1        -75.9725  -26.7322  -45.7426 H      1 LIG       0.09000
      8 H2        -75.7379  -25.6497  -47.1523 H      1 LIG       0.09000
      9 H3        -74.0908  -29.4951  -47.3476 H      1 LIG       0.09000
     10 H4        -74.9813  -29.0417  -45.8598 H      1 LIG       0.09000
     11 H5        -73.2705  -25.5741  -46.7104 H      1 LIG       0.09000
     12 H6        -74.1302  -25.1153  -45.2369 H      1 LIG       0.09000
     13 H7        -72.5214  -28.8630  -45.4298 H      1 LIG       0.09000
     14 H8        -72.3179  -27.7987  -46.8262 H      1 LIG       0.09000
     15 H9        -75.8932  -27.9663  -47.7501 H      1 LIG       0.32900
     16 H10       -74.4490  -27.3247  -48.1972 H      1 LIG       0.32900
@<TRIPOS>BOND
      1       1       3 1
      2       1       5 1
      3       2       4 1
      4       2       5 1
      5       3       6 1
      6       4       6 1
      7       1       7 1
      8       1       8 1
      9       2       9 1
     10       2      10 1
     11       3      11 1
     12       3      12 1
     13       4      13 1
     14       4      14 1
     15       5      15 1
     16       5      16 1
@<TRIPOS>ALT_TYPE
CGenFF_4.0_ALT_TYPE_SET
CGenFF_4.0 1 CG324 2 CG324 3 CG321 4 CG321 5 NG3P2 6 OG3C61 7 HGA2 8 HGA2 9 HGA2 10 HGA2 11 HGA2 12 HGA2 13 HGA2 14 HGA2 15 HGP2 16 HGP2
@<TRIPOS>MOLECULE
morpholine
 16 16 0 0 0
****
USER_CHARGES
INVALID_CHARGES
Pose:  28 Cluster:  28 Fr_nu: 929603 TotEn:   -36.52
@<TRIPOS>ATOM
      1 C1        -74.6869  -28.2170  -45.9527 C.3    1 LIG       0.20900
      2 C2        -74.0420  -27.8848  -48.3285 C.3    1 LIG       0.20900
      3 C3        -75.2262  -26.7979  -45.9643 C.3    1 LIG      -0.03300
      4 C4        -74.6137  -26.4823  -48.2238 C.3    1 LIG      -0.03300
      5 N1        -74.7551  -28.7553  -47.3451 N.4    1 LIG      -0.45600
      6 O1        -74.4933  -25.9894  -46.8875 O.3    1 LIG      -0.27400
      7 H1        -73.6338  -28.2516  -45.6547 H      1 LIG       0.09000
      8 H2        -75.2784  -28.8796  -45.3152 H      1 LIG       0.09000
      9 H3        -74.1900  -28.3201  -49.3203 H      1 LIG       0.09000
     10 H4        -72.9811  -27.9141  -48.0609 H      1 LIG       0.09000
     11 H5        -76.2928  -26.7708  -46.2169 H      1 LIG       0.09000
     12 H6        -75.1122  -26.3511  -44.9716 H      1 LIG       0.09000
     13 H7        -74.0550  -25.8049  -48.8773 H      1 LIG       0.09000
     14 H8        -75.6648  -26.4492  -48.5347 H      1 LIG       0.09000
     15 H9        -74.3533  -29.7026  -47.3683 H      1 LIG       0.32900
     16 H10       -75.7397  -28.8611  -47.6272 H      1 LIG       0.32900
@<TRIPOS>BOND
      1       1       3 1
      2       1       5 1
      3       2       4 1
      4       2       5 1
      5       3       6 1
      6       4       6 1
      7       1       7 1
      8       1       8 1
      9       2       9 1
     10       2      10 1
     11       3      11 1
     12       3      12 1
     13       4      13 1
     14       4      14 1
     15       5      15 1
     16       5      16 1
@<TRIPOS>ALT_TYPE
CGenFF_4.0_ALT_TYPE_SET
CGenFF_4.0 1 CG324 2 CG324 3 CG321 4 CG321 5 NG3P2 6 OG3C61 7 HGA2 8 HGA2 9 HGA2 10 HGA2 11 HGA2 12 HGA2 13 HGA2 14 HGA2 15 HGP2 16 HGP2
@<TRIPOS>MOLECULE
morpholine
 16 16 0 0 0
****
USER_CHARGES
INVALID_CHARGES
Pose:  29 Cluster:  29 Fr_nu: 1032489 TotEn:   -36.37
@<TRIPOS>ATOM
      1 C1        -74.8202  -26.8082  -46.9841 C.3    1 LIG       0.20900
      2 C2        -75.3612  -25.7451  -44.8051 C.3    1 LIG       0.20900
      3 C3        -73.3924  -26.9537  -46.4893 C.3    1 LIG      -0.03300
      4 C4        -73.9070  -25.9435  -44.4168 C.3    1 LIG      -0.03300
      5 N1        -75.7286  -26.8003  -45.7975 N.4    1 LIG      -0.45600
      6 O1        -73.0685  -25.9048  -45.5738 O.3    1 LIG      -0.27400
      7 H1        -74.9773  -25.8581  -47.5052 H      1 LIG       0.09000
      8 H2        -75.1235  -27.6410  -47.6242 H      1 LIG       0.09000
      9 H3        -76.0362  -25.8477  -43.9515 H      1 LIG       0.09000
     10 H4        -75.5242  -24.7815  -45.2980 H      1 LIG       0.09000
     11 H5        -73.2258  -27.9256  -46.0097 H      1 LIG       0.09000
     12 H6        -72.6994  -26.8807  -47.3333 H      1 LIG       0.09000
     13 H7        -73.5881  -25.1358  -43.7506 H      1 LIG       0.09000
     14 H8        -73.7557  -26.8902  -43.8844 H      1 LIG       0.09000
     15 H9        -76.6996  -26.6587  -46.1079 H      1 LIG       0.32900
     16 H10       -75.7114  -27.7239  -45.3426 H      1 LIG       0.32900
@<TRIPOS>BOND
      1       1       3 1
      2       1       5 1
      3       2       4 1
      4       2       5 1
      5       3       6 1
      6       4       6 1
      7       1       7 1
      8       1       8 1
      9       2       9 1
     10       2      10 1
     11       3      11 1
     12       3      12 1
     13       4      13 1
     14       4      14 1
     15       5      15 1
     16       5      16 1
@<TRIPOS>ALT_TYPE
CGenFF_4.0_ALT_TYPE_SET
CGenFF_4.0 1 CG324 2 CG324 3 CG321 4 CG321 5 NG3P2 6 OG3C61 7 HGA2 8 HGA2 9 HGA2 10 HGA2 11 HGA2 12 HGA2 13 HGA2 14 HGA2 15 HGP2 16 HGP2
@<TRIPOS>MOLECULE
morpholine
 16 16 0 0 0
****
USER_CHARGES
INVALID_CHARGES
Pose:  30 Cluster:  30 Fr_nu: 252539 TotEn:   -35.67
@<TRIPOS>ATOM
      1 C1        -74.4177  -25.9163  -44.6397 C.3    1 LIG       0.20900
      2 C2        -75.7157  -26.4060  -46.7003 C.3    1 LIG       0.20900
      3 C3        -73.3371  -25.3330  -45.5323 C.3    1 LIG      -0.03300
      4 C4        -74.5718  -25.7980  -47.4919 C.3    1 LIG      -0.03300
      5 N1        -75.7294  -25.7812  -45.3428 N.4    1 LIG      -0.45600
      6 O1        -73.3318  -25.9832  -46.8053 O.3    1 LIG      -0.27400
      7 H1        -74.2668  -26.9860  -44.4609 H      1 LIG       0.09000
      8 H2        -74.4995  -25.3854  -43.6875 H      1 LIG       0.09000
      9 H3        -76.6879  -26.2123  -47.1609 H      1 LIG       0.09000
     10 H4        -75.5806  -27.4816  -46.5485 H      1 LIG       0.09000
     11 H5        -73.4641  -24.2528  -45.6710 H      1 LIG       0.09000
     12 H6        -72.3549  -25.4926  -45.0762 H      1 LIG       0.09000
     13 H7        -74.4887  -26.2948  -48.4636 H      1 LIG       0.09000
     14 H8        -74.7322  -24.7295  -47.6795 H      1 LIG       0.09000
     15 H9        -76.4715  -26.2104  -44.7732 H      1 LIG       0.32900
     16 H10       -75.9778  -24.7852  -45.4231 H      1 LIG       0.32900
@<TRIPOS>BOND
      1       1       3 1
      2       1       5 1
      3       2       4 1
      4       2       5 1
      5       3       6 1
      6       4       6 1
      7       1       7 1
      8       1       8 1
      9       2       9 1
     10       2      10 1
     11       3      11 1
     12       3      12 1
     13       4      13 1
     14       4      14 1
     15       5      15 1
     16       5      16 1
@<TRIPOS>ALT_TYPE
CGenFF_4.0_ALT_TYPE_SET
CGenFF_4.0 1 CG324 2 CG324 3 CG321 4 CG321 5 NG3P2 6 OG3C61 7 HGA2 8 HGA2 9 HGA2 10 HGA2 11 HGA2 12 HGA2 13 HGA2 14 HGA2 15 HGP2 16 HGP2
@<TRIPOS>MOLECULE
morpholine
 16 16 0 0 0
****
USER_CHARGES
INVALID_CHARGES
Pose:  31 Cluster:  31 Fr_nu: 817084 TotEn:   -35.50
@<TRIPOS>ATOM
      1 C1        -73.0770  -27.0921  -46.4769 C.3    1 LIG       0.20900
      2 C2        -74.8979  -25.8837  -47.6580 C.3    1 LIG       0.20900
      3 C3        -73.9358  -27.0385  -45.2262 C.3    1 LIG      -0.03300
      4 C4        -75.6677  -25.8900  -46.3495 C.3    1 LIG      -0.03300
      5 N1        -73.9805  -27.0634  -47.6669 N.4    1 LIG      -0.45600
      6 O1        -74.7690  -25.8771  -45.2381 O.3    1 LIG      -0.27400
      7 H1        -72.4214  -26.2191  -46.5602 H      1 LIG       0.09000
      8 H2        -72.4868  -28.0106  -46.5349 H      1 LIG       0.09000
      9 H3        -75.5555  -25.9724  -48.5267 H      1 LIG       0.09000
     10 H4        -74.2661  -24.9952  -47.7555 H      1 LIG       0.09000
     11 H5        -74.5567  -27.9361  -45.1209 H      1 LIG       0.09000
     12 H6        -73.2955  -26.9762  -44.3406 H      1 LIG       0.09000
     13 H7        -76.2900  -24.9922  -46.2817 H      1 LIG       0.09000
     14 H8        -76.3323  -26.7592  -46.2750 H      1 LIG       0.09000
     15 H9        -73.4164  -27.0550  -48.5277 H      1 LIG       0.32900
     16 H10       -74.5336  -27.9312  -47.7023 H      1 LIG       0.32900
@<TRIPOS>BOND
      1       1       3 1
      2       1       5 1
      3       2       4 1
      4       2       5 1
      5       3       6 1
      6       4       6 1
      7       1       7 1
      8       1       8 1
      9       2       9 1
     10       2      10 1
     11       3      11 1
     12       3      12 1
     13       4      13 1
     14       4      14 1
     15       5      15 1
     16       5      16 1
@<TRIPOS>ALT_TYPE
CGenFF_4.0_ALT_TYPE_SET
CGenFF_4.0 1 CG324 2 CG324 3 CG321 4 CG321 5 NG3P2 6 OG3C61 7 HGA2 8 HGA2 9 HGA2 10 HGA2 11 HGA2 12 HGA2 13 HGA2 14 HGA2 15 HGP2 16 HGP2
@<TRIPOS>MOLECULE
morpholine
 16 16 0 0 0
****
USER_CHARGES
INVALID_CHARGES
Pose:  32 Cluster:  32 Fr_nu: 1271099 TotEn:   -35.17
@<TRIPOS>ATOM
      1 C1        -73.1942  -28.7044  -47.8925 C.3    1 LIG       0.20900
      2 C2        -74.8492  -27.0548  -47.0496 C.3    1 LIG       0.20900
      3 C3        -73.6384  -29.6298  -46.7740 C.3    1 LIG      -0.03300
      4 C4        -75.2128  -28.0614  -45.9729 C.3    1 LIG      -0.03300
      5 N1        -74.3362  -27.8039  -48.2366 N.4    1 LIG      -0.45600
      6 O1        -74.0845  -28.8754  -45.6449 O.3    1 LIG      -0.27400
      7 H1        -72.3671  -28.0571  -47.5832 H      1 LIG       0.09000
      8 H2        -72.9228  -29.2514  -48.7994 H      1 LIG       0.09000
      9 H3        -75.7118  -26.4693  -47.3784 H      1 LIG       0.09000
     10 H4        -74.0435  -26.3870  -46.7286 H      1 LIG       0.09000
     11 H5        -74.4346  -30.3092  -47.1009 H      1 LIG       0.09000
     12 H6        -72.7947  -30.2458  -46.4469 H      1 LIG       0.09000
     13 H7        -75.5170  -27.5360  -45.0622 H      1 LIG       0.09000
     14 H8        -76.0495  -28.6998  -46.2813 H      1 LIG       0.09000
     15 H9        -74.0426  -27.1379  -48.9642 H      1 LIG       0.32900
     16 H10       -75.0990  -28.3563  -48.6529 H      1 LIG       0.32900
@<TRIPOS>BOND
      1       1       3 1
      2       1       5 1
      3       2       4 1
      4       2       5 1
      5       3       6 1
      6       4       6 1
      7       1       7 1
      8       1       8 1
      9       2       9 1
     10       2      10 1
     11       3      11 1
     12       3      12 1
     13       4      13 1
     14       4      14 1
     15       5      15 1
     16       5      16 1
@<TRIPOS>ALT_TYPE
CGenFF_4.0_ALT_TYPE_SET
CGenFF_4.0 1 CG324 2 CG324 3 CG321 4 CG321 5 NG3P2 6 OG3C61 7 HGA2 8 HGA2 9 HGA2 10 HGA2 11 HGA2 12 HGA2 13 HGA2 14 HGA2 15 HGP2 16 HGP2
@<TRIPOS>MOLECULE
morpholine
 16 16 0 0 0
****
USER_CHARGES
INVALID_CHARGES
Pose:  33 Cluster:  33 Fr_nu: 462864 TotEn:   -35.14
@<TRIPOS>ATOM
      1 C1        -60.7050  -20.5090  -39.4692 C.3    1 LIG       0.20900
      2 C2        -62.1737  -21.7364  -37.8857 C.3    1 LIG       0.20900
      3 C3        -59.6894  -21.6240  -39.2959 C.3    1 LIG      -0.03300
      4 C4        -61.0863  -22.7916  -37.7907 C.3    1 LIG      -0.03300
      5 N1        -62.0665  -21.0729  -39.2204 N.4    1 LIG      -0.45600
      6 O1        -59.7987  -22.2056  -37.9948 O.3    1 LIG      -0.27400
      7 H1        -60.5599  -19.7068  -38.7383 H      1 LIG       0.09000
      8 H2        -60.7000  -20.0981  -40.4823 H      1 LIG       0.09000
      9 H3        -63.1761  -22.1660  -37.8120 H      1 LIG       0.09000
     10 H4        -62.0465  -20.9506  -37.1343 H      1 LIG       0.09000
     11 H5        -59.8073  -22.4030  -40.0586 H      1 LIG       0.09000
     12 H6        -58.6767  -21.2199  -39.3928 H      1 LIG       0.09000
     13 H7        -61.0910  -23.2393  -36.7919 H      1 LIG       0.09000
     14 H8        -61.2417  -23.5996  -38.5158 H      1 LIG       0.09000
     15 H9        -62.7679  -20.3230  -39.2901 H      1 LIG       0.32900
     16 H10       -62.3022  -21.7474  -39.9618 H      1 LIG       0.32900
@<TRIPOS>BOND
      1       1       3 1
      2       1       5 1
      3       2       4 1
      4       2       5 1
      5       3       6 1
      6       4       6 1
      7       1       7 1
      8       1       8 1
      9       2       9 1
     10       2      10 1
     11       3      11 1
     12       3      12 1
     13       4      13 1
     14       4      14 1
     15       5      15 1
     16       5      16 1
@<TRIPOS>ALT_TYPE
CGenFF_4.0_ALT_TYPE_SET
CGenFF_4.0 1 CG324 2 CG324 3 CG321 4 CG321 5 NG3P2 6 OG3C61 7 HGA2 8 HGA2 9 HGA2 10 HGA2 11 HGA2 12 HGA2 13 HGA2 14 HGA2 15 HGP2 16 HGP2
@<TRIPOS>MOLECULE
morpholine
 16 16 0 0 0
****
USER_CHARGES
INVALID_CHARGES
Pose:  34 Cluster:  34 Fr_nu: 948848 TotEn:   -34.78
@<TRIPOS>ATOM
      1 C1        -61.0040  -20.2973  -38.5838 C.3    1 LIG       0.20900
      2 C2        -60.2424  -22.2284  -39.9483 C.3    1 LIG       0.20900
      3 C3        -59.7844  -19.5427  -39.0818 C.3    1 LIG      -0.03300
      4 C4        -59.0606  -21.3788  -40.3800 C.3    1 LIG      -0.03300
      5 N1        -61.3769  -21.3155  -39.6121 N.4    1 LIG      -0.45600
      6 O1        -58.7111  -20.4465  -39.3545 O.3    1 LIG      -0.27400
      7 H1        -60.7954  -20.8468  -37.6600 H      1 LIG       0.09000
      8 H2        -61.8674  -19.6417  -38.4428 H      1 LIG       0.09000
      9 H3        -60.5839  -22.8981  -40.7419 H      1 LIG       0.09000
     10 H4        -60.0233  -22.8021  -39.0422 H      1 LIG       0.09000
     11 H5        -60.0089  -18.9557  -39.9804 H      1 LIG       0.09000
     12 H6        -59.4409  -18.8454  -38.3112 H      1 LIG       0.09000
     13 H7        -58.1898  -22.0181  -40.5562 H      1 LIG       0.09000
     14 H8        -59.2687  -20.8395  -41.3120 H      1 LIG       0.09000
     15 H9        -62.1765  -21.8688  -39.2749 H      1 LIG       0.32900
     16 H10       -61.7038  -20.8414  -40.4657 H      1 LIG       0.32900
@<TRIPOS>BOND
      1       1       3 1
      2       1       5 1
      3       2       4 1
      4       2       5 1
      5       3       6 1
      6       4       6 1
      7       1       7 1
      8       1       8 1
      9       2       9 1
     10       2      10 1
     11       3      11 1
     12       3      12 1
     13       4      13 1
     14       4      14 1
     15       5      15 1
     16       5      16 1
@<TRIPOS>ALT_TYPE
CGenFF_4.0_ALT_TYPE_SET
CGenFF_4.0 1 CG324 2 CG324 3 CG321 4 CG321 5 NG3P2 6 OG3C61 7 HGA2 8 HGA2 9 HGA2 10 HGA2 11 HGA2 12 HGA2 13 HGA2 14 HGA2 15 HGP2 16 HGP2
@<TRIPOS>MOLECULE
morpholine
 16 16 0 0 0
****
USER_CHARGES
INVALID_CHARGES
Pose:  35 Cluster:  35 Fr_nu: 765468 TotEn:   -34.49
@<TRIPOS>ATOM
      1 C1        -60.1150  -21.3619  -40.4682 C.3    1 LIG       0.20900
      2 C2        -61.7779  -21.7453  -38.6630 C.3    1 LIG       0.20900
      3 C3        -60.3856  -22.7809  -40.9351 C.3    1 LIG      -0.03300
      4 C4        -61.9675  -23.1452  -39.2188 C.3    1 LIG      -0.03300
      5 N1        -61.3402  -20.8537  -39.7796 N.4    1 LIG      -0.45600
      6 O1        -60.7630  -23.6091  -39.8329 O.3    1 LIG      -0.27400
      7 H1        -59.3035  -21.3208  -39.7344 H      1 LIG       0.09000
      8 H2        -59.9020  -20.6857  -41.3005 H      1 LIG       0.09000
      9 H3        -62.7042  -21.3315  -38.2561 H      1 LIG       0.09000
     10 H4        -60.9877  -21.7102  -37.9063 H      1 LIG       0.09000
     11 H5        -61.1662  -22.8135  -41.7044 H      1 LIG       0.09000
     12 H6        -59.4763  -23.2062  -41.3713 H      1 LIG       0.09000
     13 H7        -62.2114  -23.8365  -38.4060 H      1 LIG       0.09000
     14 H8        -62.7890  -23.1850  -39.9442 H      1 LIG       0.09000
     15 H9        -61.1636  -19.9072  -39.4162 H      1 LIG       0.32900
     16 H10       -62.1045  -20.7541  -40.4624 H      1 LIG       0.32900
@<TRIPOS>BOND
      1       1       3 1
      2       1       5 1
      3       2       4 1
      4       2       5 1
      5       3       6 1
      6       4       6 1
      7       1       7 1
      8       1       8 1
      9       2       9 1
     10       2      10 1
     11       3      11 1
     12       3      12 1
     13       4      13 1
     14       4      14 1
     15       5      15 1
     16       5      16 1
@<TRIPOS>ALT_TYPE
CGenFF_4.0_ALT_TYPE_SET
CGenFF_4.0 1 CG324 2 CG324 3 CG321 4 CG321 5 NG3P2 6 OG3C61 7 HGA2 8 HGA2 9 HGA2 10 HGA2 11 HGA2 12 HGA2 13 HGA2 14 HGA2 15 HGP2 16 HGP2
@<TRIPOS>MOLECULE
morpholine
 16 16 0 0 0
****
USER_CHARGES
INVALID_CHARGES
Pose:  36 Cluster:  36 Fr_nu: 1138277 TotEn:   -33.19
@<TRIPOS>ATOM
      1 C1        -59.7449  -20.6387  -39.6536 C.3    1 LIG       0.20900
      2 C2        -62.0366  -21.4783  -39.1907 C.3    1 LIG       0.20900
      3 C3        -59.3040  -21.3127  -38.3668 C.3    1 LIG      -0.03300
      4 C4        -61.4831  -22.1119  -37.9270 C.3    1 LIG      -0.03300
      5 N1        -60.9282  -21.3785  -40.1882 N.4    1 LIG      -0.45600
      6 O1        -60.3799  -21.3532  -37.4265 O.3    1 LIG      -0.27400
      7 H1        -60.0709  -19.6073  -39.4838 H      1 LIG       0.09000
      8 H2        -58.9674  -20.6641  -40.4218 H      1 LIG       0.09000
      9 H3        -62.8313  -22.0782  -39.6417 H      1 LIG       0.09000
     10 H4        -62.3915  -20.4581  -39.0140 H      1 LIG       0.09000
     11 H5        -58.9337  -22.3290  -38.5468 H      1 LIG       0.09000
     12 H6        -58.4887  -20.7420  -37.9110 H      1 LIG       0.09000
     13 H7        -62.2545  -22.1246  -37.1506 H      1 LIG       0.09000
     14 H8        -61.1690  -23.1487  -38.0979 H      1 LIG       0.09000
     15 H9        -61.2709  -20.9115  -41.0389 H      1 LIG       0.32900
     16 H10       -60.6417  -22.3228  -40.4824 H      1 LIG       0.32900
@<TRIPOS>BOND
      1       1       3 1
      2       1       5 1
      3       2       4 1
      4       2       5 1
      5       3       6 1
      6       4       6 1
      7       1       7 1
      8       1       8 1
      9       2       9 1
     10       2      10 1
     11       3      11 1
     12       3      12 1
     13       4      13 1
     14       4      14 1
     15       5      15 1
     16       5      16 1
@<TRIPOS>ALT_TYPE
CGenFF_4.0_ALT_TYPE_SET
CGenFF_4.0 1 CG324 2 CG324 3 CG321 4 CG321 5 NG3P2 6 OG3C61 7 HGA2 8 HGA2 9 HGA2 10 HGA2 11 HGA2 12 HGA2 13 HGA2 14 HGA2 15 HGP2 16 HGP2
@<TRIPOS>MOLECULE
morpholine
 16 16 0 0 0
****
USER_CHARGES
INVALID_CHARGES
Pose:  37 Cluster:  37 Fr_nu: 749422 TotEn:   -31.98
@<TRIPOS>ATOM
      1 C1        -59.8968  -20.1360  -38.8977 C.3    1 LIG       0.20900
      2 C2        -60.2281  -21.8299  -40.6842 C.3    1 LIG       0.20900
      3 C3        -58.4104  -20.4351  -38.9742 C.3    1 LIG      -0.03300
      4 C4        -58.7253  -22.0454  -40.6738 C.3    1 LIG      -0.03300
      5 N1        -60.5036  -20.4328  -40.2307 N.4    1 LIG      -0.45600
      6 O1        -58.1905  -21.7900  -39.3731 O.3    1 LIG      -0.27400
      7 H1        -60.4061  -20.7782  -38.1717 H      1 LIG       0.09000
      8 H2        -60.0966  -19.0849  -38.6728 H      1 LIG       0.09000
      9 H3        -60.6561  -21.9411  -41.6839 H      1 LIG       0.09000
     10 H4        -60.7405  -22.4940  -39.9811 H      1 LIG       0.09000
     11 H5        -57.8952  -19.7591  -39.6669 H      1 LIG       0.09000
     12 H6        -57.9556  -20.3036  -37.9874 H      1 LIG       0.09000
     13 H7        -58.4987  -23.0862  -40.9256 H      1 LIG       0.09000
     14 H8        -58.2199  -21.4095  -41.4105 H      1 LIG       0.09000
     15 H9        -61.5202  -20.2781  -40.1887 H      1 LIG       0.32900
     16 H10       -60.1468  -19.7658  -40.9294 H      1 LIG       0.32900
@<TRIPOS>BOND
      1       1       3 1
      2       1       5 1
      3       2       4 1
      4       2       5 1
      5       3       6 1
      6       4       6 1
      7       1       7 1
      8       1       8 1
      9       2       9 1
     10       2      10 1
     11       3      11 1
     12       3      12 1
     13       4      13 1
     14       4      14 1
     15       5      15 1
     16       5      16 1
@<TRIPOS>ALT_TYPE
CGenFF_4.0_ALT_TYPE_SET
CGenFF_4.0 1 CG324 2 CG324 3 CG321 4 CG321 5 NG3P2 6 OG3C61 7 HGA2 8 HGA2 9 HGA2 10 HGA2 11 HGA2 12 HGA2 13 HGA2 14 HGA2 15 HGP2 16 HGP2
@<TRIPOS>MOLECULE
morpholine
 16 16 0 0 0
****
USER_CHARGES
INVALID_CHARGES
Pose:  38 Cluster:  38 Fr_nu: 252901 TotEn:   -31.80
@<TRIPOS>ATOM
      1 C1        -75.4804  -25.9523  -46.1699 C.3    1 LIG       0.20900
      2 C2        -73.9464  -26.1606  -44.2271 C.3    1 LIG       0.20900
      3 C3        -74.3144  -25.3727  -46.9506 C.3    1 LIG      -0.03300
      4 C4        -72.8554  -25.5715  -45.1033 C.3    1 LIG      -0.03300
      5 N1        -74.9331  -26.8530  -45.1105 N.4    1 LIG      -0.45600
      6 O1        -73.4157  -24.6866  -46.0760 O.3    1 LIG      -0.27400
      7 H1        -76.0539  -25.1749  -45.6546 H      1 LIG       0.09000
      8 H2        -76.1434  -26.5514  -46.7998 H      1 LIG       0.09000
      9 H3        -73.5584  -26.9019  -43.5237 H      1 LIG       0.09000
     10 H4        -74.4995  -25.3854  -43.6875 H      1 LIG       0.09000
     11 H5        -73.7705  -26.1478  -47.5035 H      1 LIG       0.09000
     12 H6        -74.6835  -24.6458  -47.6810 H      1 LIG       0.09000
     13 H7        -72.1607  -24.9901  -44.4890 H      1 LIG       0.09000
     14 H8        -72.2754  -26.3533  -45.6082 H      1 LIG       0.09000
     15 H9        -75.7057  -27.2235  -44.5404 H      1 LIG       0.32900
     16 H10       -74.4895  -27.6726  -45.5485 H      1 LIG       0.32900
@<TRIPOS>BOND
      1       1       3 1
      2       1       5 1
      3       2       4 1
      4       2       5 1
      5       3       6 1
      6       4       6 1
      7       1       7 1
      8       1       8 1
      9       2       9 1
     10       2      10 1
     11       3      11 1
     12       3      12 1
     13       4      13 1
     14       4      14 1
     15       5      15 1
     16       5      16 1
@<TRIPOS>ALT_TYPE
CGenFF_4.0_ALT_TYPE_SET
CGenFF_4.0 1 CG324 2 CG324 3 CG321 4 CG321 5 NG3P2 6 OG3C61 7 HGA2 8 HGA2 9 HGA2 10 HGA2 11 HGA2 12 HGA2 13 HGA2 14 HGA2 15 HGP2 16 HGP2
@<TRIPOS>MOLECULE
morpholine
 16 16 0 0 0
****
USER_CHARGES
INVALID_CHARGES
Pose:  39 Cluster:  39 Fr_nu: 791551 TotEn:   -31.39
@<TRIPOS>ATOM
      1 C1        -61.6549  -21.2619  -39.6192 C.3    1 LIG       0.20900
      2 C2        -59.8514  -19.6355  -39.0968 C.3    1 LIG       0.20900
      3 C3        -60.5688  -22.2915  -39.8740 C.3    1 LIG      -0.03300
      4 C4        -58.8537  -20.7451  -39.3764 C.3    1 LIG      -0.03300
      5 N1        -61.1306  -20.2601  -38.6420 N.4    1 LIG      -0.45600
      6 O1        -59.3765  -21.6583  -40.3438 O.3    1 LIG      -0.27400
      7 H1        -61.9140  -20.7078  -40.5273 H      1 LIG       0.09000
      8 H2        -62.5532  -21.7070  -39.1829 H      1 LIG       0.09000
      9 H3        -59.5134  -18.9641  -38.3031 H      1 LIG       0.09000
     10 H4        -60.0866  -19.0613  -39.9984 H      1 LIG       0.09000
     11 H5        -60.3449  -22.8770  -38.9743 H      1 LIG       0.09000
     12 H6        -60.8976  -22.9918  -40.6483 H      1 LIG       0.09000
     13 H7        -57.9327  -20.3199  -39.7874 H      1 LIG       0.09000
     14 H8        -58.5873  -21.2898  -38.4627 H      1 LIG       0.09000
     15 H9        -61.8365  -19.5272  -38.4877 H      1 LIG       0.32900
     16 H10       -60.9892  -20.7107  -37.7269 H      1 LIG       0.32900
@<TRIPOS>BOND
      1       1       3 1
      2       1       5 1
      3       2       4 1
      4       2       5 1
      5       3       6 1
      6       4       6 1
      7       1       7 1
      8       1       8 1
      9       2       9 1
     10       2      10 1
     11       3      11 1
     12       3      12 1
     13       4      13 1
     14       4      14 1
     15       5      15 1
     16       5      16 1
@<TRIPOS>ALT_TYPE
CGenFF_4.0_ALT_TYPE_SET
CGenFF_4.0 1 CG324 2 CG324 3 CG321 4 CG321 5 NG3P2 6 OG3C61 7 HGA2 8 HGA2 9 HGA2 10 HGA2 11 HGA2 12 HGA2 13 HGA2 14 HGA2 15 HGP2 16 HGP2
@<TRIPOS>MOLECULE
morpholine
 16 16 0 0 0
****
USER_CHARGES
INVALID_CHARGES
Pose:  40 Cluster:  40 Fr_nu: 791164 TotEn:   -30.02
@<TRIPOS>ATOM
      1 C1        -59.3364  -20.6730  -40.0513 C.3    1 LIG       0.20900
      2 C2        -61.3520  -20.4649  -38.6144 C.3    1 LIG       0.20900
      3 C3        -59.9762  -21.9053  -40.6651 C.3    1 LIG      -0.03300
      4 C4        -61.8934  -21.7070  -39.2992 C.3    1 LIG      -0.03300
      5 N1        -60.4256  -19.7743  -39.5620 N.4    1 LIG      -0.45600
      6 O1        -60.8228  -22.5576  -39.7159 O.3    1 LIG      -0.27400
      7 H1        -58.7213  -20.9226  -39.1806 H      1 LIG       0.09000
      8 H2        -58.7459  -20.1079  -40.7774 H      1 LIG       0.09000
      9 H3        -62.1430  -19.7569  -38.3538 H      1 LIG       0.09000
     10 H4        -60.7632  -20.7127  -37.7256 H      1 LIG       0.09000
     11 H5        -60.5529  -21.6584  -41.5644 H      1 LIG       0.09000
     12 H6        -59.1990  -22.6180  -40.9586 H      1 LIG       0.09000
     13 H7        -62.5135  -22.2754  -38.5990 H      1 LIG       0.09000
     14 H8        -62.5188  -21.4528  -40.1634 H      1 LIG       0.09000
     15 H9        -60.0126  -18.9512  -39.1023 H      1 LIG       0.32900
     16 H10       -60.9594  -19.4097  -40.3635 H      1 LIG       0.32900
@<TRIPOS>BOND
      1       1       3 1
      2       1       5 1
      3       2       4 1
      4       2       5 1
      5       3       6 1
      6       4       6 1
      7       1       7 1
      8       1       8 1
      9       2       9 1
     10       2      10 1
     11       3      11 1
     12       3      12 1
     13       4      13 1
     14       4      14 1
     15       5      15 1
     16       5      16 1
@<TRIPOS>ALT_TYPE
CGenFF_4.0_ALT_TYPE_SET
CGenFF_4.0 1 CG324 2 CG324 3 CG321 4 CG321 5 NG3P2 6 OG3C61 7 HGA2 8 HGA2 9 HGA2 10 HGA2 11 HGA2 12 HGA2 13 HGA2 14 HGA2 15 HGP2 16 HGP2
@<TRIPOS>MOLECULE
morpholine
 16 16 0 0 0
****
USER_CHARGES
INVALID_CHARGES
Pose:  41 Cluster:  41 Fr_nu: 1243819 TotEn:   -28.55
@<TRIPOS>ATOM
      1 C1        -59.6666  -21.9009  -40.1956 C.3    1 LIG       0.20900
      2 C2        -60.3916  -19.8226  -39.0441 C.3    1 LIG       0.20900
      3 C3        -60.8876  -22.5819  -39.6039 C.3    1 LIG      -0.03300
      4 C4        -61.5775  -20.6054  -38.5096 C.3    1 LIG      -0.03300
      5 N1        -59.9648  -20.4432  -40.3349 N.4    1 LIG      -0.45600
      6 O1        -61.2392  -21.9853  -38.3535 O.3    1 LIG      -0.27400
      7 H1        -58.7950  -21.9808  -39.5376 H      1 LIG       0.09000
      8 H2        -59.4211  -22.2823  -41.1903 H      1 LIG       0.09000
      9 H3        -60.6420  -18.7784  -39.2487 H      1 LIG       0.09000
     10 H4        -59.5302  -19.8765  -38.3710 H      1 LIG       0.09000
     11 H5        -61.7455  -22.5414  -40.2855 H      1 LIG       0.09000
     12 H6        -60.6672  -23.6374  -39.4156 H      1 LIG       0.09000
     13 H7        -61.8611  -20.2213  -37.5246 H      1 LIG       0.09000
     14 H8        -62.4521  -20.5130  -39.1647 H      1 LIG       0.09000
     15 H9        -59.1336  -19.9543  -40.6943 H      1 LIG       0.32900
     16 H10       -60.6992  -20.3066  -41.0437 H      1 LIG       0.32900
@<TRIPOS>BOND
      1       1       3 1
      2       1       5 1
      3       2       4 1
      4       2       5 1
      5       3       6 1
      6       4       6 1
      7       1       7 1
      8       1       8 1
      9       2       9 1
     10       2      10 1
     11       3      11 1
     12       3      12 1
     13       4      13 1
     14       4      14 1
     15       5      15 1
     16       5      16 1
@<TRIPOS>ALT_TYPE
CGenFF_4.0_ALT_TYPE_SET
CGenFF_4.0 1 CG324 2 CG324 3 CG321 4 CG321 5 NG3P2 6 OG3C61 7 HGA2 8 HGA2 9 HGA2 10 HGA2 11 HGA2 12 HGA2 13 HGA2 14 HGA2 15 HGP2 16 HGP2
@<TRIPOS>MOLECULE
morpholine
 16 16 0 0 0
****
USER_CHARGES
INVALID_CHARGES
Pose:  42 Cluster:  42 Fr_nu: 378254 TotEn:   -23.30
@<TRIPOS>ATOM
      1 C1        -62.9078   -2.6309  -24.9377 C.3    1 LIG       0.20900
      2 C2        -64.8628   -1.9157  -23.5822 C.3    1 LIG       0.20900
      3 C3        -62.0815   -1.6142  -24.1709 C.3    1 LIG      -0.03300
      4 C4        -63.9403   -0.9346  -22.8813 C.3    1 LIG      -0.03300
      5 N1        -64.0412   -3.0663  -24.0663 N.4    1 LIG      -0.45600
      6 O1        -62.8948   -0.5129  -23.7599 O.3    1 LIG      -0.27400
      7 H1        -63.3541   -2.1986  -25.8393 H      1 LIG       0.09000
      8 H2        -62.3311   -3.5230  -25.1962 H      1 LIG       0.09000
      9 H3        -65.6276   -2.3172  -22.9122 H      1 LIG       0.09000
     10 H4        -65.3335   -1.4734  -24.4658 H      1 LIG       0.09000
     11 H5        -61.5975   -2.0618  -23.2947 H      1 LIG       0.09000
     12 H6        -61.2911   -1.2180  -24.8162 H      1 LIG       0.09000
     13 H7        -64.5031   -0.0435  -22.5859 H      1 LIG       0.09000
     14 H8        -63.5049   -1.3668  -21.9723 H      1 LIG       0.09000
     15 H9        -64.6402   -3.7244  -24.5833 H      1 LIG       0.32900
     16 H10       -63.6754   -3.5932  -23.2607 H      1 LIG       0.32900
@<TRIPOS>BOND
      1       1       3 1
      2       1       5 1
      3       2       4 1
      4       2       5 1
      5       3       6 1
      6       4       6 1
      7       1       7 1
      8       1       8 1
      9       2       9 1
     10       2      10 1
     11       3      11 1
     12       3      12 1
     13       4      13 1
     14       4      14 1
     15       5      15 1
     16       5      16 1
@<TRIPOS>ALT_TYPE
CGenFF_4.0_ALT_TYPE_SET
CGenFF_4.0 1 CG324 2 CG324 3 CG321 4 CG321 5 NG3P2 6 OG3C61 7 HGA2 8 HGA2 9 HGA2 10 HGA2 11 HGA2 12 HGA2 13 HGA2 14 HGA2 15 HGP2 16 HGP2
@<TRIPOS>MOLECULE
morpholine
 16 16 0 0 0
****
USER_CHARGES
INVALID_CHARGES
Pose:  43 Cluster:  43 Fr_nu:  93432 TotEn:   -23.21
@<TRIPOS>ATOM
      1 C1        -63.3980   -2.3806  -24.8182 C.3    1 LIG       0.20900
      2 C2        -65.2381   -1.9831  -26.4390 C.3    1 LIG       0.20900
      3 C3        -63.1678   -0.8801  -24.8049 C.3    1 LIG      -0.03300
      4 C4        -64.9181   -0.5020  -26.3456 C.3    1 LIG      -0.03300
      5 N1        -64.8323   -2.6313  -25.1551 N.4    1 LIG      -0.45600
      6 O1        -63.5311   -0.3048  -26.0620 O.3    1 LIG      -0.27400
      7 H1        -62.8031   -2.8786  -25.5908 H      1 LIG       0.09000
      8 H2        -63.2049   -2.8378  -23.8440 H      1 LIG       0.09000
      9 H3        -66.3064   -2.1688  -26.5773 H      1 LIG       0.09000
     10 H4        -64.6665   -2.4749  -27.2323 H      1 LIG       0.09000
     11 H5        -63.7284   -0.3902  -23.9999 H      1 LIG       0.09000
     12 H6        -62.1061   -0.6705  -24.6406 H      1 LIG       0.09000
     13 H7        -65.1320   -0.0159  -27.3027 H      1 LIG       0.09000
     14 H8        -65.5245   -0.0042  -25.5793 H      1 LIG       0.09000
     15 H9        -65.0006   -3.6451  -25.2123 H      1 LIG       0.32900
     16 H10       -65.4319   -2.2900  -24.3907 H      1 LIG       0.32900
@<TRIPOS>BOND
      1       1       3 1
      2       1       5 1
      3       2       4 1
      4       2       5 1
      5       3       6 1
      6       4       6 1
      7       1       7 1
      8       1       8 1
      9       2       9 1
     10       2      10 1
     11       3      11 1
     12       3      12 1
     13       4      13 1
     14       4      14 1
     15       5      15 1
     16       5      16 1
@<TRIPOS>ALT_TYPE
CGenFF_4.0_ALT_TYPE_SET
CGenFF_4.0 1 CG324 2 CG324 3 CG321 4 CG321 5 NG3P2 6 OG3C61 7 HGA2 8 HGA2 9 HGA2 10 HGA2 11 HGA2 12 HGA2 13 HGA2 14 HGA2 15 HGP2 16 HGP2
@<TRIPOS>MOLECULE
morpholine
 16 16 0 0 0
****
USER_CHARGES
INVALID_CHARGES
Pose:  44 Cluster:  44 Fr_nu: 1294616 TotEn:   -22.87
@<TRIPOS>ATOM
      1 C1        -56.3710    4.5971  -18.3312 C.3    1 LIG       0.20900
      2 C2        -54.2194    4.3560  -17.1133 C.3    1 LIG       0.20900
      3 C3        -55.7438    5.7555  -19.0858 C.3    1 LIG      -0.03300
      4 C4        -53.6974    5.5257  -17.9282 C.3    1 LIG      -0.03300
      5 N1        -55.2798    3.6671  -17.9097 N.4    1 LIG      -0.45600
      6 O1        -54.7643    6.4107  -18.2768 O.3    1 LIG      -0.27400
      7 H1        -56.8710    4.9288  -17.4154 H      1 LIG       0.09000
      8 H2        -57.0668    4.0267  -18.9523 H      1 LIG       0.09000
      9 H3        -53.4403    3.6201  -16.8978 H      1 LIG       0.09000
     10 H4        -54.6914    4.6855  -16.1824 H      1 LIG       0.09000
     11 H5        -55.2849    5.4270  -20.0260 H      1 LIG       0.09000
     12 H6        -56.5126    6.4934  -19.3358 H      1 LIG       0.09000
     13 H7        -52.9749    6.0963  -17.3363 H      1 LIG       0.09000
     14 H8        -53.1865    5.1892  -18.8384 H      1 LIG       0.09000
     15 H9        -55.6788    2.8954  -17.3580 H      1 LIG       0.32900
     16 H10       -54.8583    3.2291  -18.7409 H      1 LIG       0.32900
@<TRIPOS>BOND
      1       1       3 1
      2       1       5 1
      3       2       4 1
      4       2       5 1
      5       3       6 1
      6       4       6 1
      7       1       7 1
      8       1       8 1
      9       2       9 1
     10       2      10 1
     11       3      11 1
     12       3      12 1
     13       4      13 1
     14       4      14 1
     15       5      15 1
     16       5      16 1
@<TRIPOS>ALT_TYPE
CGenFF_4.0_ALT_TYPE_SET
CGenFF_4.0 1 CG324 2 CG324 3 CG321 4 CG321 5 NG3P2 6 OG3C61 7 HGA2 8 HGA2 9 HGA2 10 HGA2 11 HGA2 12 HGA2 13 HGA2 14 HGA2 15 HGP2 16 HGP2
@<TRIPOS>MOLECULE
morpholine
 16 16 0 0 0
****
USER_CHARGES
INVALID_CHARGES
Pose:  45 Cluster:  45 Fr_nu: 280684 TotEn:   -19.36
@<TRIPOS>ATOM
      1 C1        -52.3092    3.5941  -32.1384 C.3    1 LIG       0.20900
      2 C2        -53.7227    5.3911  -33.1099 C.3    1 LIG       0.20900
      3 C3        -51.6980    3.4141  -33.5163 C.3    1 LIG      -0.03300
      4 C4        -53.0416    5.1235  -34.4401 C.3    1 LIG      -0.03300
      5 N1        -52.7798    5.0072  -32.0158 N.4    1 LIG      -0.45600
      6 O1        -52.6430    3.7540  -34.5335 O.3    1 LIG      -0.27400
      7 H1        -53.1884    2.9576  -31.9949 H      1 LIG       0.09000
      8 H2        -51.5852    3.4187  -31.3382 H      1 LIG       0.09000
      9 H3        -53.9693    6.4475  -32.9753 H      1 LIG       0.09000
     10 H4        -54.6196    4.7774  -32.9799 H      1 LIG       0.09000
     11 H5        -50.7907    4.0171  -33.6402 H      1 LIG       0.09000
     12 H6        -51.4184    2.3659  -33.6626 H      1 LIG       0.09000
     13 H7        -53.7394    5.3211  -35.2598 H      1 LIG       0.09000
     14 H8        -52.1687    5.7712  -34.5856 H      1 LIG       0.09000
     15 H9        -53.2376    5.1400  -31.1037 H      1 LIG       0.32900
     16 H10       -51.9698    5.6430  -32.0185 H      1 LIG       0.32900
@<TRIPOS>BOND
      1       1       3 1
      2       1       5 1
      3       2       4 1
      4       2       5 1
      5       3       6 1
      6       4       6 1
      7       1       7 1
      8       1       8 1
      9       2       9 1
     10       2      10 1
     11       3      11 1
     12       3      12 1
     13       4      13 1
     14       4      14 1
     15       5      15 1
     16       5      16 1
@<TRIPOS>ALT_TYPE
CGenFF_4.0_ALT_TYPE_SET
CGenFF_4.0 1 CG324 2 CG324 3 CG321 4 CG321 5 NG3P2 6 OG3C61 7 HGA2 8 HGA2 9 HGA2 10 HGA2 11 HGA2 12 HGA2 13 HGA2 14 HGA2 15 HGP2 16 HGP2
@<TRIPOS>MOLECULE
morpholine
 16 16 0 0 0
****
USER_CHARGES
INVALID_CHARGES
Pose:  46 Cluster:  46 Fr_nu: 1160891 TotEn:   -14.48
@<TRIPOS>ATOM
      1 C1        -51.3021    4.3626  -33.8219 C.3    1 LIG       0.20900
      2 C2        -53.4168    4.1226  -32.5408 C.3    1 LIG       0.20900
      3 C3        -52.0587    5.2599  -34.7847 C.3    1 LIG      -0.03300
      4 C4        -54.0695    5.0323  -33.5661 C.3    1 LIG      -0.03300
      5 N1        -51.9602    4.4518  -32.4831 N.4    1 LIG      -0.45600
      6 O1        -53.4377    4.8878  -34.8401 O.3    1 LIG      -0.27400
      7 H1        -51.3460    3.3109  -34.1230 H      1 LIG       0.09000
      8 H2        -50.2613    4.6733  -33.6973 H      1 LIG       0.09000
      9 H3        -53.8262    4.2672  -31.5377 H      1 LIG       0.09000
     10 H4        -53.4884    3.0684  -32.8264 H      1 LIG       0.09000
     11 H5        -51.9733    6.3172  -34.5070 H      1 LIG       0.09000
     12 H6        -51.6467    5.1508  -35.7930 H      1 LIG       0.09000
     13 H7        -55.1225    4.7589  -33.6867 H      1 LIG       0.09000
     14 H8        -54.0345    6.0834  -33.2553 H      1 LIG       0.09000
     15 H9        -51.4890    3.8167  -31.8245 H      1 LIG       0.32900
     16 H10       -51.8348    5.3987  -32.0984 H      1 LIG       0.32900
@<TRIPOS>BOND
      1       1       3 1
      2       1       5 1
      3       2       4 1
      4       2       5 1
      5       3       6 1
      6       4       6 1
      7       1       7 1
      8       1       8 1
      9       2       9 1
     10       2      10 1
     11       3      11 1
     12       3      12 1
     13       4      13 1
     14       4      14 1
     15       5      15 1
     16       5      16 1
@<TRIPOS>ALT_TYPE
CGenFF_4.0_ALT_TYPE_SET
CGenFF_4.0 1 CG324 2 CG324 3 CG321 4 CG321 5 NG3P2 6 OG3C61 7 HGA2 8 HGA2 9 HGA2 10 HGA2 11 HGA2 12 HGA2 13 HGA2 14 HGA2 15 HGP2 16 HGP2
@<TRIPOS>MOLECULE
morpholine
 16 16 0 0 0
****
USER_CHARGES
INVALID_CHARGES
Pose:  47 Cluster:  47 Fr_nu: 465263 TotEn:   -14.36
@<TRIPOS>ATOM
      1 C1        -51.6732    4.5488  -34.2825 C.3    1 LIG       0.20900
      2 C2        -51.9453    3.3543  -32.1215 C.3    1 LIG       0.20900
      3 C3        -53.0908    5.0629  -34.1069 C.3    1 LIG      -0.03300
      4 C4        -53.3493    3.9277  -32.0515 C.3    1 LIG      -0.03300
      5 N1        -51.0993    4.2856  -32.9280 N.4    1 LIG      -0.45600
      6 O1        -53.8763    4.1271  -33.3651 O.3    1 LIG      -0.27400
      7 H1        -51.6476    3.5974  -34.8239 H      1 LIG       0.09000
      8 H2        -51.0263    5.2785  -34.7769 H      1 LIG       0.09000
      9 H3        -51.4846    3.2636  -31.1344 H      1 LIG       0.09000
     10 H4        -51.9242    2.3880  -32.6351 H      1 LIG       0.09000
     11 H5        -53.1100    6.0384  -33.6065 H      1 LIG       0.09000
     12 H6        -53.5630    5.1868  -35.0866 H      1 LIG       0.09000
     13 H7        -54.0104    3.2259  -31.5333 H      1 LIG       0.09000
     14 H8        -53.3730    4.8742  -31.4981 H      1 LIG       0.09000
     15 H9        -50.1523    3.8945  -33.0251 H      1 LIG       0.32900
     16 H10       -50.9851    5.1750  -32.4219 H      1 LIG       0.32900
@<TRIPOS>BOND
      1       1       3 1
      2       1       5 1
      3       2       4 1
      4       2       5 1
      5       3       6 1
      6       4       6 1
      7       1       7 1
      8       1       8 1
      9       2       9 1
     10       2      10 1
     11       3      11 1
     12       3      12 1
     13       4      13 1
     14       4      14 1
     15       5      15 1
     16       5      16 1
@<TRIPOS>ALT_TYPE
CGenFF_4.0_ALT_TYPE_SET
CGenFF_4.0 1 CG324 2 CG324 3 CG321 4 CG321 5 NG3P2 6 OG3C61 7 HGA2 8 HGA2 9 HGA2 10 HGA2 11 HGA2 12 HGA2 13 HGA2 14 HGA2 15 HGP2 16 HGP2
@<TRIPOS>MOLECULE
morpholine
 16 16 0 0 0
****
USER_CHARGES
INVALID_CHARGES
Pose:  48 Cluster:  48 Fr_nu: 404453 TotEn:   -13.48
@<TRIPOS>ATOM
      1 C1        -51.4745    3.5710  -32.8760 C.3    1 LIG       0.20900
      2 C2        -53.6685    4.7325  -32.9675 C.3    1 LIG       0.20900
      3 C3        -50.8289    4.8904  -33.2595 C.3    1 LIG      -0.03300
      4 C4        -52.9152    5.9952  -33.3458 C.3    1 LIG      -0.03300
      5 N1        -52.7546    3.8656  -32.1633 N.4    1 LIG      -0.45600
      6 O1        -51.7195    5.6719  -34.0591 O.3    1 LIG      -0.27400
      7 H1        -51.7359    2.9731  -33.7552 H      1 LIG       0.09000
      8 H2        -50.8483    2.9854  -32.1976 H      1 LIG       0.09000
      9 H3        -54.5475    4.9423  -32.3526 H      1 LIG       0.09000
     10 H4        -53.9575    4.1504  -33.8482 H      1 LIG       0.09000
     11 H5        -50.5253    5.4658  -32.3769 H      1 LIG       0.09000
     12 H6        -49.9296    4.7027  -33.8546 H      1 LIG       0.09000
     13 H7        -53.5350    6.6133  -34.0028 H      1 LIG       0.09000
     14 H8        -52.6659    6.5974  -32.4639 H      1 LIG       0.09000
     15 H9        -53.2311    2.9832  -31.9321 H      1 LIG       0.32900
     16 H10       -52.5518    4.3198  -31.2616 H      1 LIG       0.32900
@<TRIPOS>BOND
      1       1       3 1
      2       1       5 1
      3       2       4 1
      4       2       5 1
      5       3       6 1
      6       4       6 1
      7       1       7 1
      8       1       8 1
      9       2       9 1
     10       2      10 1
     11       3      11 1
     12       3      12 1
     13       4      13 1
     14       4      14 1
     15       5      15 1
     16       5      16 1
@<TRIPOS>ALT_TYPE
CGenFF_4.0_ALT_TYPE_SET
CGenFF_4.0 1 CG324 2 CG324 3 CG321 4 CG321 5 NG3P2 6 OG3C61 7 HGA2 8 HGA2 9 HGA2 10 HGA2 11 HGA2 12 HGA2 13 HGA2 14 HGA2 15 HGP2 16 HGP2
@<TRIPOS>MOLECULE
morpholine
 16 16 0 0 0
****
USER_CHARGES
INVALID_CHARGES
Pose:  49 Cluster:  49 Fr_nu: 637583 TotEn:   -13.30
@<TRIPOS>ATOM
      1 C1        -52.8366    4.5603  -32.4118 C.3    1 LIG       0.20900
      2 C2        -51.3553    6.5142  -32.8102 C.3    1 LIG       0.20900
      3 C3        -52.0126    3.8037  -33.4381 C.3    1 LIG      -0.03300
      4 C4        -50.6034    5.6615  -33.8164 C.3    1 LIG      -0.03300
      5 N1        -51.9676    5.6068  -31.7929 N.4    1 LIG      -0.45600
      6 O1        -51.4777    4.7012  -34.4136 O.3    1 LIG      -0.27400
      7 H1        -53.6802    5.0854  -32.8716 H      1 LIG       0.09000
      8 H2        -53.1929    3.9115  -31.6072 H      1 LIG       0.09000
      9 H3        -50.6968    7.2064  -32.2789 H      1 LIG       0.09000
     10 H4        -52.1793    7.0638  -33.2759 H      1 LIG       0.09000
     11 H5        -51.1968    3.2407  -32.9691 H      1 LIG       0.09000
     12 H6        -52.6478    3.0844  -33.9647 H      1 LIG       0.09000
     13 H7        -50.2109    6.2946  -34.6184 H      1 LIG       0.09000
     14 H8        -49.7520    5.1469  -33.3550 H      1 LIG       0.09000
     15 H9        -52.5193    6.1612  -31.1239 H      1 LIG       0.32900
     16 H10       -51.2251    5.1568  -31.2393 H      1 LIG       0.32900
@<TRIPOS>BOND
      1       1       3 1
      2       1       5 1
      3       2       4 1
      4       2       5 1
      5       3       6 1
      6       4       6 1
      7       1       7 1
      8       1       8 1
      9       2       9 1
     10       2      10 1
     11       3      11 1
     12       3      12 1
     13       4      13 1
     14       4      14 1
     15       5      15 1
     16       5      16 1
@<TRIPOS>ALT_TYPE
CGenFF_4.0_ALT_TYPE_SET
CGenFF_4.0 1 CG324 2 CG324 3 CG321 4 CG321 5 NG3P2 6 OG3C61 7 HGA2 8 HGA2 9 HGA2 10 HGA2 11 HGA2 12 HGA2 13 HGA2 14 HGA2 15 HGP2 16 HGP2
@<TRIPOS>MOLECULE
indoline
 18 19 0 0 0
****
USER_CHARGES
INVALID_CHARGES
Pose:   1 Cluster:   1 Fr_nu: 185437 TotEn:   -19.56
@<TRIPOS>ATOM
      1 C1        -67.3205   -7.0866  -47.6351 C.ar   1 LIG      -0.21700
      2 C2        -68.5382   -6.9240  -46.9553 C.ar   1 LIG      -0.19700
      3 C3        -66.1751   -7.4980  -46.9520 C.ar   1 LIG      -0.40000
      4 C4        -68.6259   -7.1643  -45.5812 C.ar   1 LIG      -0.29100
      5 C5        -66.2758   -7.7229  -45.5906 C.ar   1 LIG       0.11100
      6 C6        -67.4799   -7.5436  -44.9049 C.ar   1 LIG       0.28800
      7 C7        -65.2356   -8.2180  -44.6400 C.3    1 LIG      -0.11600
      8 C8        -65.9442   -8.0260  -43.2816 C.3    1 LIG       0.00100
      9 N1        -67.3684   -7.8822  -43.5575 N.pl3  1 LIG      -0.67300
     10 H1        -67.2739   -6.9012  -48.7047 H      1 LIG       0.19600
     11 H2        -69.4229   -6.6152  -47.5058 H      1 LIG       0.19600
     12 H3        -65.2388   -7.6439  -47.4790 H      1 LIG       0.20400
     13 H4        -69.5731   -7.0503  -45.0644 H      1 LIG       0.21000
     14 H5        -65.0249   -9.2757  -44.8274 H      1 LIG       0.09000
     15 H6        -64.3150   -7.6302  -44.6958 H      1 LIG       0.09000
     16 H7        -65.7524   -8.8680  -42.6087 H      1 LIG       0.09000
     17 H8        -65.5778   -7.1150  -42.7926 H      1 LIG       0.09000
     18 H9        -68.0355   -7.5616  -42.8693 H      1 LIG       0.32800
@<TRIPOS>BOND
      1       1       2 ar
      2       1       3 ar
      3       2       4 ar
      4       3       5 ar
      5       4       6 ar
      6       5       6 ar
      7       5       7 1
      8       6       9 1
      9       7       8 1
     10       8       9 1
     11       1      10 1
     12       2      11 1
     13       3      12 1
     14       4      13 1
     15       7      14 1
     16       7      15 1
     17       8      16 1
     18       8      17 1
     19       9      18 1
@<TRIPOS>ALT_TYPE
CGenFF_4.0_ALT_TYPE_SET
CGenFF_4.0 1 CG2R61 2 CG2R61 3 CG2R61 4 CG2R61 5 CG2RC0 6 CG2RC0 7 CG3C52 8 CG3C52 9 NG3C51 10 HGR61 11 HGR61 12 HGR61 13 HGR61 14 HGA2 15 HGA2 16 HGA2 17 HGA2 18 HGP1
@<TRIPOS>MOLECULE
indoline
 18 19 0 0 0
****
USER_CHARGES
INVALID_CHARGES
Pose:   2 Cluster:   2 Fr_nu: 185405 TotEn:   -16.43
@<TRIPOS>ATOM
      1 C1        -67.2705   -7.4939  -47.9248 C.ar   1 LIG      -0.21700
      2 C2        -65.9143   -7.4939  -48.2882 C.ar   1 LIG      -0.19700
      3 C3        -67.6457   -7.4939  -46.5805 C.ar   1 LIG      -0.40000
      4 C4        -64.9141   -7.5005  -47.3119 C.ar   1 LIG      -0.29100
      5 C5        -66.6442   -7.5099  -45.6262 C.ar   1 LIG       0.11100
      6 C6        -65.2931   -7.5300  -45.9814 C.ar   1 LIG       0.28800
      7 C7        -66.7624   -7.4555  -44.1383 C.3    1 LIG      -0.11600
      8 C8        -65.3060   -7.7280  -43.7040 C.3    1 LIG       0.00100
      9 N1        -64.4595   -7.4840  -44.8654 N.pl3  1 LIG      -0.67300
     10 H1        -68.0335   -7.4821  -48.6983 H      1 LIG       0.19600
     11 H2        -65.6406   -7.4811  -49.3398 H      1 LIG       0.19600
     12 H3        -68.6924   -7.4732  -46.2981 H      1 LIG       0.20400
     13 H4        -63.8679   -7.4864  -47.5992 H      1 LIG       0.21000
     14 H5        -67.0873   -6.4595  -43.8209 H      1 LIG       0.09000
     15 H6        -67.4431   -8.2195  -43.7521 H      1 LIG       0.09000
     16 H7        -65.0157   -7.0941  -42.8599 H      1 LIG       0.09000
     17 H8        -65.1969   -8.7739  -43.3916 H      1 LIG       0.09000
     18 H9        -63.4894   -7.7639  -44.9114 H      1 LIG       0.32800
@<TRIPOS>BOND
      1       1       2 ar
      2       1       3 ar
      3       2       4 ar
      4       3       5 ar
      5       4       6 ar
      6       5       6 ar
      7       5       7 1
      8       6       9 1
      9       7       8 1
     10       8       9 1
     11       1      10 1
     12       2      11 1
     13       3      12 1
     14       4      13 1
     15       7      14 1
     16       7      15 1
     17       8      16 1
     18       8      17 1
     19       9      18 1
@<TRIPOS>ALT_TYPE
CGenFF_4.0_ALT_TYPE_SET
CGenFF_4.0 1 CG2R61 2 CG2R61 3 CG2R61 4 CG2R61 5 CG2RC0 6 CG2RC0 7 CG3C52 8 CG3C52 9 NG3C51 10 HGR61 11 HGR61 12 HGR61 13 HGR61 14 HGA2 15 HGA2 16 HGA2 17 HGA2 18 HGP1
@<TRIPOS>MOLECULE
indoline
 18 19 0 0 0
****
USER_CHARGES
INVALID_CHARGES
Pose:   3 Cluster:   3 Fr_nu: 199766 TotEn:   -16.29
@<TRIPOS>ATOM
      1 C1        -64.2192   -8.2259  -45.3040 C.ar   1 LIG      -0.21700
      2 C2        -64.2463   -7.6981  -46.6048 C.ar   1 LIG      -0.19700
      3 C3        -65.3420   -8.1412  -44.4794 C.ar   1 LIG      -0.40000
      4 C4        -65.3951   -7.0721  -47.0969 C.ar   1 LIG      -0.29100
      5 C5        -66.4681   -7.5105  -44.9775 C.ar   1 LIG       0.11100
      6 C6        -66.4948   -6.9656  -46.2638 C.ar   1 LIG       0.28800
      7 C7        -67.8067   -7.3341  -44.3390 C.3    1 LIG      -0.11600
      8 C8        -68.4971   -6.3747  -45.3324 C.3    1 LIG       0.00100
      9 N1        -67.7436   -6.4331  -46.5789 N.pl3  1 LIG      -0.67300
     10 H1        -63.3189   -8.7147  -44.9417 H      1 LIG       0.19600
     11 H2        -63.3669   -7.7843  -47.2373 H      1 LIG       0.19600
     12 H3        -65.3295   -8.5664  -43.4820 H      1 LIG       0.20400
     13 H4        -65.4143   -6.6786  -48.1078 H      1 LIG       0.21000
     14 H5        -68.3316   -8.2935  -44.2899 H      1 LIG       0.09000
     15 H6        -67.7313   -6.8895  -43.3426 H      1 LIG       0.09000
     16 H7        -69.5457   -6.6479  -45.4882 H      1 LIG       0.09000
     17 H8        -68.4715   -5.3493  -44.9433 H      1 LIG       0.09000
     18 H9        -67.8670   -5.7698  -47.3315 H      1 LIG       0.32800
@<TRIPOS>BOND
      1       1       2 ar
      2       1       3 ar
      3       2       4 ar
      4       3       5 ar
      5       4       6 ar
      6       5       6 ar
      7       5       7 1
      8       6       9 1
      9       7       8 1
     10       8       9 1
     11       1      10 1
     12       2      11 1
     13       3      12 1
     14       4      13 1
     15       7      14 1
     16       7      15 1
     17       8      16 1
     18       8      17 1
     19       9      18 1
@<TRIPOS>ALT_TYPE
CGenFF_4.0_ALT_TYPE_SET
CGenFF_4.0 1 CG2R61 2 CG2R61 3 CG2R61 4 CG2R61 5 CG2RC0 6 CG2RC0 7 CG3C52 8 CG3C52 9 NG3C51 10 HGR61 11 HGR61 12 HGR61 13 HGR61 14 HGA2 15 HGA2 16 HGA2 17 HGA2 18 HGP1
@<TRIPOS>MOLECULE
indoline
 18 19 0 0 0
****
USER_CHARGES
INVALID_CHARGES
Pose:   4 Cluster:   4 Fr_nu: 174154 TotEn:   -16.24
@<TRIPOS>ATOM
      1 C1        -70.1234   -6.7047  -46.1733 C.ar   1 LIG      -0.21700
      2 C2        -70.7179   -7.6593  -45.3326 C.ar   1 LIG      -0.19700
      3 C3        -68.7609   -6.4199  -46.0727 C.ar   1 LIG      -0.40000
      4 C4        -69.9590   -8.3379  -44.3749 C.ar   1 LIG      -0.29100
      5 C5        -68.0252   -7.0930  -45.1138 C.ar   1 LIG       0.11100
      6 C6        -68.6149   -8.0295  -44.2609 C.ar   1 LIG       0.28800
      7 C7        -66.5597   -7.0244  -44.8335 C.3    1 LIG      -0.11600
      8 C8        -66.4580   -7.8411  -43.5271 C.3    1 LIG       0.00100
      9 N1        -67.6809   -8.6268  -43.4163 N.pl3  1 LIG      -0.67300
     10 H1        -70.7288   -6.1923  -46.9161 H      1 LIG       0.19600
     11 H2        -71.7777   -7.8774  -45.4335 H      1 LIG       0.19600
     12 H3        -68.2960   -5.6979  -46.7350 H      1 LIG       0.20400
     13 H4        -70.4215   -9.0845  -43.7377 H      1 LIG       0.21000
     14 H5        -65.9974   -7.5036  -45.6413 H      1 LIG       0.09000
     15 H6        -66.2169   -5.9960  -44.6884 H      1 LIG       0.09000
     16 H7        -65.5712   -8.4830  -43.5254 H      1 LIG       0.09000
     17 H8        -66.3847   -7.1648  -42.6664 H      1 LIG       0.09000
     18 H9        -67.9556   -9.1061  -42.5700 H      1 LIG       0.32800
@<TRIPOS>BOND
      1       1       2 ar
      2       1       3 ar
      3       2       4 ar
      4       3       5 ar
      5       4       6 ar
      6       5       6 ar
      7       5       7 1
      8       6       9 1
      9       7       8 1
     10       8       9 1
     11       1      10 1
     12       2      11 1
     13       3      12 1
     14       4      13 1
     15       7      14 1
     16       7      15 1
     17       8      16 1
     18       8      17 1
     19       9      18 1
@<TRIPOS>ALT_TYPE
CGenFF_4.0_ALT_TYPE_SET
CGenFF_4.0 1 CG2R61 2 CG2R61 3 CG2R61 4 CG2R61 5 CG2RC0 6 CG2RC0 7 CG3C52 8 CG3C52 9 NG3C51 10 HGR61 11 HGR61 12 HGR61 13 HGR61 14 HGA2 15 HGA2 16 HGA2 17 HGA2 18 HGP1
@<TRIPOS>MOLECULE
indoline
 18 19 0 0 0
****
USER_CHARGES
INVALID_CHARGES
Pose:   5 Cluster:   5 Fr_nu: 1145111 TotEn:   -16.01
@<TRIPOS>ATOM
      1 C1        -72.5043  -25.2904  -43.4724 C.ar   1 LIG      -0.21700
      2 C2        -71.5468  -25.6796  -44.4227 C.ar   1 LIG      -0.19700
      3 C3        -73.8674  -25.3910  -43.7549 C.ar   1 LIG      -0.40000
      4 C4        -71.9393  -26.1690  -45.6718 C.ar   1 LIG      -0.29100
      5 C5        -74.2397  -25.8685  -44.9989 C.ar   1 LIG       0.11100
      6 C6        -73.2917  -26.2386  -45.9561 C.ar   1 LIG       0.28800
      7 C7        -75.6094  -26.1290  -45.5345 C.3    1 LIG      -0.11600
      8 C8        -75.3069  -26.4321  -47.0179 C.3    1 LIG       0.00100
      9 N1        -73.8862  -26.7449  -47.1105 N.pl3  1 LIG      -0.67300
     10 H1        -72.1796  -24.9185  -42.5044 H      1 LIG       0.19600
     11 H2        -70.4900  -25.6062  -44.1807 H      1 LIG       0.19600
     12 H3        -74.6082  -25.1103  -43.0146 H      1 LIG       0.20400
     13 H4        -71.1947  -26.4812  -46.3966 H      1 LIG       0.21000
     14 H5        -76.0506  -26.9989  -45.0376 H      1 LIG       0.09000
     15 H6        -76.2634  -25.2585  -45.4309 H      1 LIG       0.09000
     16 H7        -75.9213  -27.2583  -47.3900 H      1 LIG       0.09000
     17 H8        -75.5227  -25.5496  -47.6329 H      1 LIG       0.09000
     18 H9        -73.3878  -26.7994  -47.9881 H      1 LIG       0.32800
@<TRIPOS>BOND
      1       1       2 ar
      2       1       3 ar
      3       2       4 ar
      4       3       5 ar
      5       4       6 ar
      6       5       6 ar
      7       5       7 1
      8       6       9 1
      9       7       8 1
     10       8       9 1
     11       1      10 1
     12       2      11 1
     13       3      12 1
     14       4      13 1
     15       7      14 1
     16       7      15 1
     17       8      16 1
     18       8      17 1
     19       9      18 1
@<TRIPOS>ALT_TYPE
CGenFF_4.0_ALT_TYPE_SET
CGenFF_4.0 1 CG2R61 2 CG2R61 3 CG2R61 4 CG2R61 5 CG2RC0 6 CG2RC0 7 CG3C52 8 CG3C52 9 NG3C51 10 HGR61 11 HGR61 12 HGR61 13 HGR61 14 HGA2 15 HGA2 16 HGA2 17 HGA2 18 HGP1
@<TRIPOS>MOLECULE
indoline
 18 19 0 0 0
****
USER_CHARGES
INVALID_CHARGES
Pose:   6 Cluster:   6 Fr_nu: 654187 TotEn:   -15.80
@<TRIPOS>ATOM
      1 C1        -71.7030  -24.6833  -44.2741 C.ar   1 LIG      -0.21700
[truncated: 3,482,194 more chars]
