# Supplementary material for: The pocketome of G-protein-coupled receptors reveals previously untargeted allosteric sites
Source: Nat Commun. 2022 May 10;13:2567. doi: 10.1038/s41467-022-29609-6 (PMC9091257; doi:10.1038/s41467-022-29609-6)
Supplement: Supplementary file 4 — Supplementary Data 1 [file 41467_2022_29609_MOESM4_ESM.zip › docking_files/1hzx/rec.mol2]

@<TRIPOS>MOLECULE
1hzx_align.pdb
5382 5468 340 0 0
PROTEIN
NO_CHARGES


@<TRIPOS>ATOM
      1 N         -86.1970  -13.7110  -65.7440 N.4       1 MET   -0.2700
      2 CA        -85.0940  -13.6440  -64.8060 C.3       1 MET    0.0900
      3 CAY       -87.3720  -14.3720  -67.7250 C.3       1 MET    0.0900
      4 C         -84.5780  -14.9720  -64.2620 C.2       1 MET    0.0900
      5 O         -85.3380  -15.8950  -63.9640 O.2       1 MET    0.5100
      6 CB        -85.3980  -12.6720  -63.6320 C.3       1 MET   -0.5100
      7 CG        -85.2730  -11.1850  -64.0170 C.3       1 MET   -0.4700
      8 SD        -83.5680  -10.6500  -64.3830 S.3       1 MET    0.3100
      9 CE        -82.9620  -10.5780  -62.6710 C.3       1 MET    0.0700
     10 CY        -86.1170  -14.3040  -66.9420 C.2       1 MET    0.0900
     11 OY        -85.0700  -14.7530  -67.3840 O.2       1 MET   -0.1800
     12 HN        -87.0420  -13.2800  -65.4370 H         1 MET    0.0900
     13 HA        -84.2200  -13.3090  -65.3470 H         1 MET    0.0900
     14 HB1       -84.6890  -12.8840  -62.8040 H         1 MET   -0.1400
     15 HB2       -86.4330  -12.8600  -63.2770 H         1 MET    0.0900
     16 HG1       -85.6700  -10.5770  -63.1790 H         1 MET    0.0900
     17 HG2       -85.9060  -11.0060  -64.9100 H         1 MET   -0.0900
     18 HE1       -83.0350  -11.5690  -62.1740 H         1 MET   -0.2200
     19 HE2       -83.5630   -9.8540  -62.0800 H         1 MET    0.0900
     20 HE3       -81.8970  -10.2630  -62.6530 H         1 MET    0.0900
     21 HY1       -87.1740  -14.8680  -68.6990 H         1 MET    0.0900
     22 HY2       -87.7520  -13.3460  -67.9150 H         1 MET    0.5100
     23 HY3       -88.1300  -14.9610  -67.1680 H         1 MET   -0.5100
     24 N         -83.2390  -15.0540  -64.0650 N.am      2 ASN   -0.4700
     25 CA        -82.6160  -16.1440  -63.3290 C.3       2 ASN    0.3100
     26 C         -82.9210  -16.0340  -61.8460 C.2       2 ASN    0.0700
     27 O         -82.9560  -17.0300  -61.1200 O.2       2 ASN    0.0900
     28 CB        -81.1070  -16.1070  -63.5440 C.3       2 ASN   -0.1800
     29 CG        -80.7280  -16.2640  -64.9950 C.2       2 ASN    0.0900
     30 ND2       -80.1370  -15.2240  -65.5750 N.am      2 ASN    0.0900
     31 OD1       -80.9620  -17.3110  -65.5920 O.2       2 ASN    0.5500
     32 HN        -82.6160  -14.3630  -64.4210 H         2 ASN   -0.5500
     33 HA        -83.0280  -17.0760  -63.6880 H         2 ASN   -0.6200
     34 HB1       -80.6390  -16.9320  -62.9650 H         2 ASN    0.3200
     35 HB2       -80.7140  -15.1350  -63.1790 H         2 ASN    0.3000
     36 HD21      -79.8290  -14.4510  -65.0210 H         2 ASN    0.5100
     37 HD22      -80.0000  -15.2140  -66.5650 H         2 ASN   -0.5100
     38 N         -83.1320  -14.8010  -61.3960 N.am      3 GLY   -0.4700
     39 CA        -83.4340  -14.5920  -60.0010 C.3       3 GLY    0.3100
     40 C         -84.8790  -14.1890  -59.8390 C.2       3 GLY   -0.0200
     41 O         -85.7130  -14.3990  -60.7220 O.2       3 GLY    0.0900
     42 HN        -83.0940  -13.9940  -61.9790 H         3 GLY    0.0900
     43 HA1       -82.7930  -13.8090  -59.6240 H         3 GLY    0.5100
     44 HA2       -83.2510  -15.5120  -59.4670 H         3 GLY   -0.5100
     45 N         -85.1710  -13.5980  -58.6930 N.am      4 THR   -0.4700
     46 CA        -86.5040  -13.1430  -58.3910 C.3       4 THR    0.3100
     47 C         -86.3240  -11.9320  -57.5120 C.2       4 THR    0.0700
     48 O         -86.2100  -12.0600  -56.2980 O.2       4 THR    0.0900
     49 CB        -87.2790  -14.2240  -57.6460 C.3       4 THR    0.1400
     50 CG2       -88.6470  -13.7190  -57.2340 C.3       4 THR    0.0900
     51 OG1       -87.4300  -15.3590  -58.5010 O.3       4 THR   -0.6600
     52 HN        -84.4840  -13.4400  -57.9870 H         4 THR    0.4300
     53 HA        -86.9960  -12.9030  -59.3230 H         4 THR   -0.2700
     54 HB        -86.7250  -14.5260  -56.7320 H         4 THR    0.0900
     55 HG1       -86.5400  -15.6510  -58.7150 H         4 THR    0.0900
     56 HG21      -89.0860  -13.1020  -58.0460 H         4 THR    0.0900
     57 HG22      -88.5590  -13.0930  -56.3210 H         4 THR    0.5100
     58 HG23      -89.3220  -14.5780  -57.0340 H         4 THR   -0.5100
     59 N         -86.2710  -10.7550  -58.1280 N.am      5 GLU   -0.4700
     60 CA        -86.0710   -9.5290  -57.3760 C.3       5 GLU    0.3100
     61 C         -87.3300   -9.0330  -56.6950 C.2       5 GLU    0.0700
     62 O         -88.3830   -8.9080  -57.3120 O.2       5 GLU    0.0900
     63 CB        -85.5420   -8.4180  -58.2790 C.3       5 GLU   -0.1800
     64 CG        -85.1650   -7.1510  -57.5260 C.3       5 GLU    0.0900
     65 CD        -84.7330   -6.0130  -58.4440 C.2       5 GLU    0.0900
     66 OE1       -84.3240   -6.2830  -59.6000 O.co2     5 GLU   -0.2800
     67 OE2       -84.7890   -4.8440  -58.0000 O.co2     5 GLU    0.0900
     68 HN        -86.3660  -10.6620  -59.1160 H         5 GLU    0.0900
     69 HA        -85.3660   -9.7340  -56.5840 H         5 GLU    0.6200
     70 HB1       -86.3240   -8.1670  -59.0260 H         5 GLU   -0.7600
     71 HB2       -84.6430   -8.7940  -58.8120 H         5 GLU   -0.7600
     72 HG1       -84.3260   -7.3790  -56.8340 H         5 GLU    0.5100
     73 HG2       -86.0420   -6.8100  -56.9360 H         5 GLU   -0.5100
     74 N         -87.2060   -8.7570  -55.4040 N.am      6 GLY   -0.4700
     75 CA        -88.3150   -8.2350  -54.6390 C.3       6 GLY    0.3100
     76 C         -87.9570   -6.7840  -54.4210 C.2       6 GLY   -0.0200
     77 O         -86.8750   -6.3320  -54.8130 O.2       6 GLY    0.0900
     78 HN        -86.3520   -8.8980  -54.9080 H         6 GLY    0.0900
     79 HA1       -88.3980   -8.7600  -53.7000 H         6 GLY    0.5100
     80 HA2       -89.2300   -8.3280  -55.2020 H         6 GLY   -0.5100
     81 N         -88.8350   -6.0110  -53.7900 N.am      7 PRO   -0.2900
     82 CA        -88.5070   -4.6010  -53.5680 C.3       7 PRO    0.0000
     83 C         -87.7480   -4.5400  -52.2660 C.2       7 PRO    0.0900
     84 O         -87.4800   -3.4660  -51.7230 O.2       7 PRO    0.0900
     85 CB        -89.8820   -3.9680  -53.4380 C.3       7 PRO    0.0200
     86 CG        -90.6240   -5.0390  -52.6430 C.3       7 PRO    0.0900
     87 CD        -90.1810   -6.3420  -53.2900 C.3       7 PRO   -0.1800
     88 HA        -87.9030   -4.2180  -54.3760 H         7 PRO    0.0900
     89 HB1       -90.3490   -3.7960  -54.4300 H         7 PRO    0.0900
     90 HB2       -89.8390   -3.0050  -52.8890 H         7 PRO   -0.1800
     91 HG1       -90.3380   -5.0090  -51.5690 H         7 PRO    0.0900
     92 HG2       -91.7240   -4.9060  -52.7240 H         7 PRO    0.0900
     93 HD1       -90.1250   -7.1690  -52.5510 H         7 PRO    0.5100
     94 HD2       -90.8460   -6.6280  -54.1320 H         7 PRO   -0.5100
     95 N         -87.3820   -5.7280  -51.8000 N.am      8 ASN   -0.4700
     96 CA        -86.7500   -5.9140  -50.5050 C.3       8 ASN    0.3100
     97 C         -85.6530   -6.9830  -50.5310 C.2       8 ASN    0.0700
     98 O         -84.8200   -7.0640  -49.6250 O.2       8 ASN    0.0900
     99 CB        -87.8600   -6.3720  -49.5570 C.3       8 ASN   -0.1800
    100 CG        -87.6590   -5.9120  -48.1590 C.2       8 ASN    0.0900
    101 ND2       -88.1550   -6.5680  -47.2390 N.am      8 ASN    0.0900
    102 OD1       -86.9890   -4.7990  -47.9640 O.2       8 ASN    0.5500
    103 HN        -87.5280   -6.5610  -52.3280 H         8 ASN   -0.5500
    104 HA        -86.3170   -4.9780  -50.1840 H         8 ASN   -0.6200
    105 HB1       -87.8990   -7.4810  -49.5580 H         8 ASN    0.3200
    106 HB2       -88.8310   -5.9720  -49.9210 H         8 ASN    0.3000
    107 HD21      -88.0300   -6.2730  -46.2920 H         8 ASN    0.5100
    108 HD22      -88.6810   -7.3940  -47.4410 H         8 ASN   -0.5100
    109 N         -85.6760   -7.8110  -51.5730 N.am      9 PHE   -0.4700
    110 CA        -84.7500   -8.9300  -51.6870 C.3       9 PHE    0.3100
    111 C         -84.3750   -9.3250  -53.1050 C.2       9 PHE    0.0700
    112 O         -84.5370   -8.5680  -54.0570 O.2       9 PHE    0.0900
    113 CB        -85.3850  -10.1430  -51.0300 C.3       9 PHE   -0.1800
    114 CG        -86.7450  -10.4780  -51.5850 C.ar      9 PHE    0.0900
    115 CD1       -87.8880   -9.8090  -51.1390 C.ar      9 PHE    0.0900
    116 CD2       -86.8900  -11.4710  -52.5480 C.ar      9 PHE    0.0000
    117 CE1       -89.1630  -10.1360  -51.6450 C.ar      9 PHE   -0.1150
    118 CE2       -88.1590  -11.7990  -53.0560 C.ar      9 PHE    0.1150
    119 CZ        -89.2910  -11.1310  -52.6030 C.ar      9 PHE   -0.1150
    120 HN        -86.3250   -7.7030  -52.3220 H         9 PHE    0.1150
    121 HA        -83.8260   -8.6650  -51.1950 H         9 PHE   -0.1150
    122 HB1       -85.5100   -9.9490  -49.9440 H         9 PHE    0.1150
    123 HB2       -84.7360  -11.0290  -51.1880 H         9 PHE   -0.1150
    124 HD1       -87.7950   -9.0310  -50.3960 H         9 PHE    0.1150
    125 HD2       -86.0170  -11.9940  -52.9110 H         9 PHE   -0.1150
    126 HE1       -90.0370   -9.6120  -51.2870 H         9 PHE    0.1150
    127 HE2       -88.2540  -12.5750  -53.8010 H         9 PHE    0.5100
    128 HZ        -90.2660  -11.3850  -52.9950 H         9 PHE   -0.5100
    129 N         -83.8640  -10.5480  -53.2200 N.am     10 TYR   -0.4700
    130 CA        -83.4780  -11.1330  -54.4940 C.3      10 TYR    0.3100
    131 C         -83.1830  -12.6150  -54.2890 C.2      10 TYR    0.0700
    132 O         -82.0600  -13.0020  -53.9440 O.2      10 TYR    0.0900
    133 CB        -82.2520  -10.4160  -55.0750 C.3      10 TYR   -0.1800
    134 CG        -81.7910  -10.9890  -56.4040 C.ar     10 TYR    0.0900
    135 CD1       -82.3930  -10.6100  -57.6100 C.ar     10 TYR    0.0900
    136 CD2       -80.7700  -11.9390  -56.4510 C.ar     10 TYR    0.0000
    137 CE1       -81.9840  -11.1660  -58.8310 C.ar     10 TYR   -0.1150
    138 CE2       -80.3580  -12.4990  -57.6530 C.ar     10 TYR    0.1150
    139 CZ        -80.9690  -12.1090  -58.8430 C.ar     10 TYR   -0.1150
    140 OH        -80.5620  -12.6680  -60.0380 O.3      10 TYR    0.1150
    141 HN        -83.7220  -11.1280  -52.4220 H        10 TYR    0.1100
    142 HA        -84.3170  -11.0470  -55.1690 H        10 TYR   -0.5400
    143 HB1       -81.4030  -10.5050  -54.3640 H        10 TYR    0.4300
    144 HB2       -82.4980   -9.3460  -55.2450 H        10 TYR   -0.1150
    145 HD1       -83.1860   -9.8770  -57.5990 H        10 TYR    0.1150
    146 HD2       -80.2890  -12.2450  -55.5330 H        10 TYR   -0.1150
    147 HE1       -82.4550  -10.8600  -59.7540 H        10 TYR    0.1150
    148 HE2       -79.5680  -13.2350  -57.6660 H        10 TYR    0.5100
    149 HH        -79.9750  -13.4000  -59.8390 H        10 TYR   -0.5100
    150 N         -84.2090  -13.4490  -54.4520 N.am     11 VAL   -0.4700
    151 CA        -84.0030  -14.8810  -54.2830 C.3      11 VAL    0.3100
    152 C         -83.3360  -15.4120  -55.5470 C.2      11 VAL    0.0700
    153 O         -83.8640  -15.2690  -56.6580 O.2      11 VAL    0.0900
    154 CB        -85.3190  -15.6360  -54.0570 C.3      11 VAL   -0.0900
    155 CG1       -85.0470  -17.1260  -53.9290 C.3      11 VAL    0.0900
    156 CG2       -86.0180  -15.1290  -52.7900 C.3      11 VAL   -0.2700
    157 HN        -85.1280  -13.1440  -54.6880 H        11 VAL    0.0900
    158 HA        -83.3500  -15.0200  -53.4350 H        11 VAL    0.0900
    159 HB        -86.0020  -15.4550  -54.9160 H        11 VAL    0.0900
    160 HG11      -84.3700  -17.3180  -53.0700 H        11 VAL   -0.2700
    161 HG12      -84.5620  -17.5030  -54.8550 H        11 VAL    0.0900
    162 HG13      -86.0010  -17.6710  -53.7580 H        11 VAL    0.0900
    163 HG21      -86.4020  -14.0990  -52.9520 H        11 VAL    0.0900
    164 HG22      -85.2990  -15.1090  -51.9430 H        11 VAL    0.5100
    165 HG23      -86.8740  -15.7910  -52.5390 H        11 VAL   -0.5100
    166 N         -82.1420  -15.9980  -55.3940 N.am     12 PRO   -0.2900
    167 CA        -81.3580  -16.5610  -56.4930 C.3      12 PRO    0.0000
    168 C         -81.9850  -17.8300  -57.0480 C.2      12 PRO    0.0900
    169 O         -81.3000  -18.8090  -57.3390 O.2      12 PRO    0.0900
    170 CB        -80.0010  -16.8070  -55.8430 C.3      12 PRO    0.0200
    171 CG        -80.3700  -17.1550  -54.4700 C.3      12 PRO    0.0900
    172 CD        -81.4140  -16.1300  -54.1250 C.3      12 PRO   -0.1800
    173 HA        -81.3420  -15.8860  -57.3340 H        12 PRO    0.0900
    174 HB1       -79.3670  -15.8960  -55.8740 H        12 PRO    0.0900
    175 HB2       -79.4590  -17.6380  -56.3410 H        12 PRO   -0.1800
    176 HG1       -80.7830  -18.1840  -54.4150 H        12 PRO    0.0900
    177 HG2       -79.4950  -17.0820  -53.7900 H        12 PRO    0.0900
    178 HD1       -82.0930  -16.4850  -53.3240 H        12 PRO    0.5100
    179 HD2       -80.9600  -15.1590  -53.8370 H        12 PRO   -0.5100
    180 N         -83.3070  -17.8040  -57.1780 N.am     13 PHE   -0.4700
    181 CA        -84.0570  -18.9300  -57.7030 C.3      13 PHE    0.3100
    182 C         -84.9220  -18.3520  -58.7990 C.2      13 PHE    0.0700
    183 O         -85.0310  -17.1290  -58.9040 O.2      13 PHE    0.0900
    184 CB        -84.9570  -19.5110  -56.6180 C.3      13 PHE   -0.1800
    185 CG        -85.4060  -20.9080  -56.8890 C.ar     13 PHE    0.0900
    186 CD1       -84.5420  -21.9760  -56.6770 C.ar     13 PHE    0.0900
    187 CD2       -86.6840  -21.1650  -57.3600 C.ar     13 PHE    0.0000
    188 CE1       -84.9420  -23.2820  -56.9260 C.ar     13 PHE   -0.1150
    189 CE2       -87.0950  -22.4690  -57.6140 C.ar     13 PHE    0.1150
    190 CZ        -86.2210  -23.5330  -57.3960 C.ar     13 PHE   -0.1150
    191 HN        -83.8450  -17.0050  -56.9210 H        13 PHE    0.1150
    192 HA        -83.3530  -19.6750  -58.0450 H        13 PHE   -0.1150
    193 HB1       -85.8710  -18.8850  -56.5280 H        13 PHE    0.1150
    194 HB2       -84.4060  -19.5240  -55.6540 H        13 PHE   -0.1150
    195 HD1       -83.5430  -21.7860  -56.3110 H        13 PHE    0.1150
    196 HD2       -87.3670  -20.3460  -57.5310 H        13 PHE   -0.1150
    197 HE1       -84.2590  -24.1010  -56.7550 H        13 PHE    0.1150
    198 HE2       -88.0930  -22.6580  -57.9820 H        13 PHE    0.5100
    199 HZ        -86.5390  -24.5460  -57.5930 H        13 PHE   -0.5100
    200 N         -85.5340  -19.2010  -59.6190 N.am     14 SER   -0.4700
    201 CA        -86.3940  -18.6830  -60.6730 C.3      14 SER    0.3100
    202 C         -87.8540  -18.9800  -60.3840 C.2      14 SER    0.0700
    203 O         -88.2230  -20.1140  -60.0560 O.2      14 SER    0.0900
    204 CB        -86.0230  -19.2580  -62.0380 C.3      14 SER    0.0500
    205 OG        -86.7830  -18.6200  -63.0600 O.3      14 SER    0.0900
    206 HN        -85.4370  -20.1920  -59.5540 H        14 SER    0.0900
    207 HA        -86.2910  -17.6080  -60.6840 H        14 SER   -0.6600
    208 HB1       -86.2370  -20.3470  -62.0590 H        14 SER    0.4300
    209 HB2       -84.9420  -19.0890  -62.2360 H        14 SER    0.5100
    210 HG1       -86.2650  -17.8610  -63.3400 H        14 SER   -0.5100
    211 N         -88.6910  -17.9530  -60.5310 N.am     15 ASN   -0.4700
    212 CA        -90.1080  -18.0940  -60.2630 C.3      15 ASN    0.3100
    213 C         -91.0080  -18.2850  -61.4690 C.2      15 ASN    0.0700
    214 O         -92.0910  -17.7030  -61.5610 O.2      15 ASN    0.0900
    215 CB        -90.6120  -16.9020  -59.4820 C.3      15 ASN   -0.1800
    216 CG        -91.9370  -17.1810  -58.8890 C.2      15 ASN    0.0900
    217 ND2       -92.8910  -16.2870  -59.1070 N.am     15 ASN    0.0900
    218 OD1       -92.1110  -18.2130  -58.2400 O.2      15 ASN    0.5500
    219 HN        -88.3830  -17.0520  -60.8290 H        15 ASN   -0.5500
    220 HA        -90.2550  -19.0030  -59.6990 H        15 ASN   -0.6200
    221 HB1       -90.6960  -16.0260  -60.1600 H        15 ASN    0.3200
    222 HB2       -89.8940  -16.6650  -58.6680 H        15 ASN    0.3000
    223 HD21      -93.7570  -16.3480  -58.6090 H        15 ASN    0.5100
    224 HD22      -92.7460  -15.5520  -59.7690 H        15 ASN   -0.5100
    225 N         -90.5650  -19.1170  -62.3970 N.am     16 LYS   -0.4700
    226 CA        -91.3500  -19.3950  -63.5820 C.3      16 LYS    0.3100
    227 C         -92.2790  -20.5200  -63.1610 C.2      16 LYS    0.0700
    228 O         -93.0580  -21.0510  -63.9530 O.2      16 LYS    0.0900
    229 CB        -90.4260  -19.8460  -64.7200 C.3      16 LYS   -0.1800
    230 CG        -91.1130  -20.0830  -66.0580 C.3      16 LYS    0.0900
    231 CD        -90.1240  -20.5880  -67.1140 C.3      16 LYS    0.0900
    232 CE        -90.8070  -20.8200  -68.4640 C.3      16 LYS   -0.1800
    233 NZ        -89.8730  -21.2700  -69.5460 N.4      16 LYS    0.0900
    234 HN        -89.6860  -19.5830  -62.3250 H        16 LYS    0.0900
    235 HA        -91.8780  -18.4950  -63.8580 H        16 LYS   -0.1800
    236 HB1       -89.9350  -20.7930  -64.4110 H        16 LYS    0.0900
    237 HB2       -89.6480  -19.0660  -64.8630 H        16 LYS    0.0900
    238 HG1       -91.5650  -19.1310  -66.4100 H        16 LYS    0.2100
    239 HG2       -91.9190  -20.8350  -65.9260 H        16 LYS    0.0500
    240 HD1       -89.6760  -21.5430  -66.7640 H        16 LYS    0.0500
    241 HD2       -89.3140  -19.8370  -67.2400 H        16 LYS   -0.3000
    242 HE1       -91.2730  -19.8710  -68.8050 H        16 LYS    0.3300
    243 HE2       -91.5820  -21.6070  -68.3500 H        16 LYS    0.3300
    244 HZ1       -89.4270  -22.1680  -69.2690 H        16 LYS    0.3300
    245 HZ2       -89.1380  -20.5490  -69.6940 H        16 LYS    0.5100
    246 HZ3       -90.4060  -21.4060  -70.4290 H        16 LYS   -0.5100
    247 N         -92.1860  -20.8730  -61.8830 N.am     17 THR   -0.4700
    248 CA        -92.9980  -21.9360  -61.3230 C.3      17 THR    0.3100
    249 C         -93.8410  -21.4510  -60.1500 C.2      17 THR    0.0700
    250 O         -94.4860  -22.2440  -59.4750 O.2      17 THR    0.0900
    251 CB        -92.1070  -23.0940  -60.8600 C.3      17 THR    0.1400
    252 CG2       -91.2850  -23.5980  -62.0200 C.3      17 THR    0.0900
    253 OG1       -91.2120  -22.6400  -59.8370 O.3      17 THR   -0.6600
    254 HN        -91.5560  -20.4240  -61.2540 H        17 THR    0.4300
    255 HA        -93.6850  -22.2720  -62.0860 H        17 THR   -0.2700
    256 HB        -92.7370  -23.9120  -60.4500 H        17 THR    0.0900
    257 HG1       -90.6860  -23.4030  -59.5900 H        17 THR    0.0900
    258 HG21      -90.5180  -22.8460  -62.3010 H        17 THR    0.0900
    259 HG22      -91.9410  -23.7800  -62.8980 H        17 THR    0.5100
    260 HG23      -90.7700  -24.5410  -61.7370 H        17 THR   -0.5100
    261 N         -93.8190  -20.1440  -59.8980 N.am     18 GLY   -0.4700
    262 CA        -94.5910  -19.5780  -58.8050 C.3      18 GLY    0.3100
    263 C         -94.1760  -19.9760  -57.3950 C.2      18 GLY   -0.0200
    264 O         -94.6200  -19.3670  -56.4210 O.2      18 GLY    0.0900
    265 HN        -93.2800  -19.5040  -60.4400 H        18 GLY    0.0900
    266 HA1       -95.6150  -19.8880  -58.9530 H        18 GLY    0.5100
    267 HA2       -94.5100  -18.5050  -58.8880 H        18 GLY   -0.5100
    268 N         -93.3130  -20.9800  -57.2690 N.am     19 VAL   -0.4700
    269 CA        -92.8820  -21.4520  -55.9520 C.3      19 VAL    0.3100
    270 C         -92.0170  -20.4740  -55.1670 C.2      19 VAL    0.0700
    271 O         -91.8240  -20.6360  -53.9620 O.2      19 VAL    0.0900
    272 CB        -92.1230  -22.8060  -56.0490 C.3      19 VAL   -0.0900
    273 CG1       -90.8340  -22.6290  -56.8350 C.3      19 VAL    0.0900
    274 CG2       -91.8310  -23.3550  -54.6470 C.3      19 VAL   -0.2700
    275 HN        -92.9260  -21.4520  -58.0570 H        19 VAL    0.0900
    276 HA        -93.7630  -21.5640  -55.3370 H        19 VAL    0.0900
    277 HB        -92.7660  -23.5550  -56.5580 H        19 VAL    0.0900
    278 HG11      -90.0470  -22.1900  -56.1850 H        19 VAL   -0.2700
    279 HG12      -91.0060  -21.9460  -57.6940 H        19 VAL    0.0900
    280 HG13      -90.4790  -23.6140  -57.2060 H        19 VAL    0.0900
    281 HG21      -92.7570  -23.3490  -54.0340 H        19 VAL    0.0900
    282 HG22      -91.0680  -22.7220  -54.1440 H        19 VAL    0.5100
    283 HG23      -91.4610  -24.4000  -54.7200 H        19 VAL   -0.5100
    284 N         -91.4800  -19.4640  -55.8390 N.am     20 VAL   -0.4700
    285 CA        -90.6510  -18.4920  -55.1490 C.3      20 VAL    0.3100
    286 C         -91.5180  -17.5620  -54.3120 C.2      20 VAL    0.0700
    287 O         -92.5280  -17.0370  -54.7890 O.2      20 VAL    0.0900
    288 CB        -89.8250  -17.6330  -56.1280 C.3      20 VAL   -0.0900
    289 CG1       -89.0620  -16.5600  -55.3540 C.3      20 VAL    0.0900
    290 CG2       -88.8670  -18.5120  -56.9220 C.3      20 VAL   -0.2700
    291 HN        -91.6170  -19.3290  -56.8170 H        20 VAL    0.0900
    292 HA        -89.9900  -19.0350  -54.4880 H        20 VAL    0.0900
    293 HB        -90.5050  -17.1500  -56.8620 H        20 VAL    0.0900
    294 HG11      -88.6630  -16.9830  -54.4070 H        20 VAL   -0.2700
    295 HG12      -89.7400  -15.7160  -55.1080 H        20 VAL    0.0900
    296 HG13      -88.2100  -16.1890  -55.9630 H        20 VAL    0.0900
    297 HG21      -89.4350  -19.2700  -57.5030 H        20 VAL    0.0900
    298 HG22      -88.1770  -19.0400  -56.2300 H        20 VAL    0.5100
    299 HG23      -88.2810  -17.8880  -57.6300 H        20 VAL   -0.5100
    300 N         -91.1250  -17.3760  -53.0540 N.am     21 ARG   -0.4700
    301 CA        -91.8350  -16.4970  -52.1260 C.3      21 ARG    0.3100
    302 C         -90.8750  -15.8160  -51.1530 C.2      21 ARG    0.0700
    303 O         -89.8220  -16.3580  -50.8070 O.2      21 ARG    0.0900
    304 CB        -92.9250  -17.2680  -51.3760 C.3      21 ARG   -0.1800
    305 CG        -94.1100  -17.5980  -52.2650 C.3      21 ARG    0.0900
    306 CD        -95.1730  -18.3420  -51.4940 C.3      21 ARG    0.0900
    307 NE        -95.6050  -17.5880  -50.3190 N.pl3    21 ARG   -0.1800
    308 CZ        -96.5300  -18.0030  -49.4610 C.cat    21 ARG    0.0900
    309 NH1       -97.1330  -19.1680  -49.6310 N.pl3    21 ARG    0.0900
    310 NH2       -96.8530  -17.2540  -48.4300 N.pl3    21 ARG    0.2000
    311 HN        -90.3190  -17.8330  -52.6840 H        21 ARG    0.0900
    312 HA        -92.2720  -15.6920  -52.6980 H        21 ARG    0.0900
    313 HB1       -93.2760  -16.6560  -50.5200 H        21 ARG   -0.7000
    314 HB2       -92.4930  -18.2150  -50.9870 H        21 ARG    0.4400
    315 HG1       -93.7680  -18.2250  -53.1150 H        21 ARG    0.6400
    316 HG2       -94.5410  -16.6550  -52.6660 H        21 ARG   -0.8000
    317 HD1       -94.7710  -19.3170  -51.1430 H        21 ARG    0.4600
    318 HD2       -96.0630  -18.5060  -52.1390 H        21 ARG    0.4600
    319 HE        -95.1780  -16.7010  -50.1510 H        21 ARG   -0.8000
    320 HH11      -96.8940  -19.7460  -50.4120 H        21 ARG    0.4600
    321 HH12      -97.8270  -19.4710  -48.9780 H        21 ARG    0.4600
    322 HH21      -96.4040  -16.3710  -48.2920 H        21 ARG    0.5100
    323 HH22      -97.5500  -17.5660  -47.7820 H        21 ARG   -0.5100
    324 N         -91.2510  -14.6120  -50.7270 N.am     22 SER   -0.4700
    325 CA        -90.4470  -13.7780  -49.8350 C.3      22 SER    0.3100
    326 C         -89.7490  -14.4760  -48.6620 C.2      22 SER    0.0700
    327 O         -90.3880  -15.1850  -47.8810 O.2      22 SER    0.0900
    328 CB        -91.3160  -12.6390  -49.3000 C.3      22 SER    0.0500
    329 OG        -90.5240  -11.6290  -48.7090 O.3      22 SER    0.0900
    330 HN        -92.1220  -14.2170  -51.0050 H        22 SER    0.0900
    331 HA        -89.6090  -13.3880  -50.3940 H        22 SER   -0.6600
    332 HB1       -92.0160  -13.0350  -48.5320 H        22 SER    0.4300
    333 HB2       -91.8980  -12.1910  -50.1340 H        22 SER    0.5100
    334 HG1       -91.1370  -10.9580  -48.4010 H        22 SER   -0.5100
    335 N         -88.4210  -14.2680  -48.5130 N.am     23 PRO   -0.2900
    336 CA        -87.6540  -14.8810  -47.4250 C.3      23 PRO    0.0000
    337 C         -88.0160  -14.1890  -46.1200 C.2      23 PRO    0.0900
    338 O         -87.4450  -14.4600  -45.0730 O.2      23 PRO    0.0900
    339 CB        -86.2100  -14.6320  -47.8440 C.3      23 PRO    0.0200
    340 CG        -86.2950  -13.3090  -48.5080 C.3      23 PRO    0.0900
    341 CD        -87.5450  -13.4380  -49.3590 C.3      23 PRO   -0.1800
    342 HA        -87.9200  -15.9200  -47.3140 H        23 PRO    0.0900
    343 HB1       -85.8530  -15.4150  -48.5460 H        23 PRO    0.0900
    344 HB2       -85.5330  -14.6020  -46.9640 H        23 PRO   -0.1800
    345 HG1       -86.3960  -12.4910  -47.7640 H        23 PRO    0.0900
    346 HG2       -85.3990  -13.1150  -49.1350 H        23 PRO    0.0900
    347 HD1       -88.0160  -12.4520  -49.5510 H        23 PRO    0.5100
    348 HD2       -87.3360  -13.9530  -50.3200 H        23 PRO   -0.5100
    349 N         -88.9820  -13.2850  -46.2120 N.am     24 PHE   -0.4700
    350 CA        -89.4850  -12.5390  -45.0730 C.3      24 PHE    0.3100
    351 C         -90.8930  -13.0150  -44.7030 C.2      24 PHE    0.0700
    352 O         -91.4380  -12.6290  -43.6620 O.2      24 PHE    0.0900
    353 CB        -89.5380  -11.0430  -45.4050 C.3      24 PHE   -0.1800
    354 CG        -88.2040  -10.3830  -45.4320 C.ar     24 PHE    0.0900
    355 CD1       -87.4650  -10.2390  -44.2650 C.ar     24 PHE    0.0900
    356 CD2       -87.6770   -9.9000  -46.6200 C.ar     24 PHE    0.0000
    357 CE1       -86.2170   -9.6210  -44.2790 C.ar     24 PHE   -0.1150
    358 CE2       -86.4260   -9.2780  -46.6490 C.ar     24 PHE    0.1150
    359 CZ        -85.6960   -9.1390  -45.4760 C.ar     24 PHE   -0.1150
    360 HN        -89.4140  -13.0740  -47.0860 H        24 PHE    0.1150
    361 HA        -88.8260  -12.7160  -44.2370 H        24 PHE   -0.1150
    362 HB1       -90.1470  -10.5200  -44.6380 H        24 PHE    0.1150
    363 HB2       -89.9900  -10.9080  -46.4100 H        24 PHE   -0.1150
    364 HD1       -87.8660  -10.6100  -43.3320 H        24 PHE    0.1150
    365 HD2       -88.2410  -10.0050  -47.5350 H        24 PHE   -0.1150
    366 HE1       -85.6540   -9.5170  -43.3630 H        24 PHE    0.1150
    367 HE2       -86.0280   -8.9080  -47.5820 H        24 PHE    0.5100
    368 HZ        -84.7290   -8.6590  -45.4920 H        24 PHE   -0.5100
    369 N         -91.4800  -13.8580  -45.5510 N.am     25 GLU   -0.4700
    370 CA        -92.8260  -14.3490  -45.3020 C.3      25 GLU    0.3100
    371 C         -93.0090  -15.8500  -45.2630 C.2      25 GLU    0.0700
    372 O         -94.0030  -16.3240  -44.7250 O.2      25 GLU    0.0900
    373 CB        -93.7720  -13.8020  -46.3550 C.3      25 GLU   -0.1800
    374 CG        -94.1020  -12.3610  -46.1880 C.3      25 GLU    0.0900
    375 CD        -94.4830  -11.7180  -47.5050 C.2      25 GLU    0.0900
    376 OE1       -95.2720  -12.3270  -48.2750 O.co2    25 GLU   -0.2800
    377 OE2       -93.9850  -10.5970  -47.7640 O.co2    25 GLU    0.0900
    378 HN        -91.0310  -14.1850  -46.3790 H        25 GLU    0.0900
    379 HA        -93.1270  -14.0260  -44.3170 H        25 GLU    0.6200
    380 HB1       -94.7170  -14.3840  -46.3140 H        25 GLU   -0.7600
    381 HB2       -93.3060  -13.9410  -47.3530 H        25 GLU   -0.7600
    382 HG1       -93.2180  -11.8290  -45.7730 H        25 GLU    0.5100
    383 HG2       -94.9520  -12.2600  -45.4810 H        25 GLU   -0.5100
    384 N         -92.0800  -16.6120  -45.8340 N.am     26 ALA   -0.4700
    385 CA        -92.2610  -18.0610  -45.8470 C.3      26 ALA    0.3100
    386 C         -91.0040  -18.8840  -46.1310 C.2      26 ALA    0.0700
    387 O         -90.1230  -18.4370  -46.8650 O.2      26 ALA    0.0900
    388 CB        -93.3500  -18.4200  -46.8640 C.3      26 ALA   -0.2700
    389 HN        -91.2550  -16.2470  -46.2580 H        26 ALA    0.0900
    390 HA        -92.5450  -18.3800  -44.8550 H        26 ALA    0.0900
    391 HB1       -93.0540  -18.0770  -47.8780 H        26 ALA    0.0900
    392 HB2       -94.3050  -17.9260  -46.5870 H        26 ALA    0.5100
    393 HB3       -93.4930  -19.5230  -46.8900 H        26 ALA   -0.5100
    394 N         -90.9120  -20.1000  -45.5440 N.am     27 PRO   -0.2900
    395 CA        -89.7850  -21.0270  -45.7110 C.3      27 PRO    0.0000
    396 C         -89.2880  -21.1520  -47.1580 C.2      27 PRO    0.0900
    397 O         -90.0870  -21.2290  -48.1060 O.2      27 PRO    0.0900
    398 CB        -90.3490  -22.3340  -45.1690 C.3      27 PRO    0.0200
    399 CG        -91.1640  -21.8610  -44.0230 C.3      27 PRO    0.0900
    400 CD        -91.8880  -20.6520  -44.5810 C.3      27 PRO   -0.1800
    401 HA        -88.9130  -20.6600  -45.1940 H        27 PRO    0.0900
    402 HB1       -89.5400  -23.0190  -44.8370 H        27 PRO    0.0900
    403 HB2       -90.9730  -22.8530  -45.9260 H        27 PRO   -0.1800
    404 HG1       -91.8830  -22.6410  -43.6950 H        27 PRO    0.0900
    405 HG2       -90.5210  -21.5810  -43.1620 H        27 PRO    0.0900
    406 HD1       -92.8230  -20.9390  -45.1060 H        27 PRO    0.5100
    407 HD2       -92.1090  -19.9050  -43.7900 H        27 PRO   -0.5100
    408 N         -87.9630  -21.1680  -47.3140 N.am     28 GLN   -0.4700
    409 CA        -87.3130  -21.2650  -48.6140 C.3      28 GLN    0.3100
    410 C         -86.9230  -22.7010  -48.9290 C.2      28 GLN    0.0700
    411 O         -85.9660  -22.9650  -49.6540 O.2      28 GLN    0.0900
    412 CB        -86.0760  -20.3760  -48.6210 C.3      28 GLN   -0.1800
    413 CG        -86.3930  -18.9330  -48.2940 C.3      28 GLN    0.0900
    414 CD        -87.3450  -18.2960  -49.2960 C.2      28 GLN    0.0900
    415 NE2       -88.5090  -17.8760  -48.8170 N.am     28 GLN   -0.1800
    416 OE1       -87.0360  -18.1790  -50.4870 O.2      28 GLN    0.0900
    417 HN        -87.3480  -21.1130  -46.5320 H        28 GLN    0.0900
    418 HA        -88.0150  -20.9480  -49.3710 H        28 GLN    0.5500
    419 HB1       -85.6100  -20.4210  -49.6280 H        28 GLN   -0.5500
    420 HB2       -85.3530  -20.7620  -47.8730 H        28 GLN   -0.6200
    421 HG1       -85.4480  -18.3490  -48.2860 H        28 GLN    0.3200
    422 HG2       -86.8600  -18.8860  -47.2870 H        28 GLN    0.3000
    423 HE21      -89.1120  -17.3190  -49.3870 H        28 GLN    0.5100
    424 HE22      -88.7830  -18.1180  -47.8850 H        28 GLN   -0.5100
    425 N         -87.6940  -23.6360  -48.3880 N.am     29 TYR   -0.4700
    426 CA        -87.4450  -25.0510  -48.5770 C.3      29 TYR    0.3100
    427 C         -87.5600  -25.5150  -50.0190 C.2      29 TYR    0.0700
    428 O         -87.4830  -26.7060  -50.3050 O.2      29 TYR    0.0900
    429 CB        -88.3830  -25.8620  -47.6770 C.3      29 TYR   -0.1800
    430 CG        -88.1910  -25.5750  -46.1940 C.ar     29 TYR    0.0900
    431 CD1       -86.9450  -25.2120  -45.6830 C.ar     29 TYR    0.0900
    432 CD2       -89.2490  -25.7000  -45.2960 C.ar     29 TYR    0.0000
    433 CE1       -86.7560  -24.9800  -44.3260 C.ar     29 TYR   -0.1150
    434 CE2       -89.0680  -25.4720  -43.9310 C.ar     29 TYR    0.1150
    435 CZ        -87.8210  -25.1120  -43.4570 C.ar     29 TYR   -0.1150
    436 OH        -87.6530  -24.8760  -42.1120 O.3      29 TYR    0.1150
    437 HN        -88.4840  -23.4050  -47.8250 H        29 TYR    0.1100
    438 HA        -86.4130  -25.2500  -48.3270 H        29 TYR   -0.5400
    439 HB1       -88.1960  -26.9460  -47.8320 H        29 TYR    0.4300
    440 HB2       -89.4370  -25.6170  -47.9290 H        29 TYR   -0.1150
    441 HD1       -86.1080  -25.1070  -46.3580 H        29 TYR    0.1150
    442 HD2       -90.2260  -25.9770  -45.6630 H        29 TYR   -0.1150
    443 HE1       -85.7830  -24.6990  -43.9530 H        29 TYR    0.1150
    444 HE2       -89.8990  -25.5760  -43.2480 H        29 TYR    0.5100
    445 HH        -86.7850  -24.4840  -41.9870 H        29 TYR   -0.5100
    446 N         -87.7450  -24.5770  -50.9410 N.am     30 TYR   -0.4700
    447 CA        -87.8290  -24.9500  -52.3370 C.3      30 TYR    0.3100
    448 C         -86.4770  -24.6810  -52.9800 C.2      30 TYR    0.0700
    449 O         -86.2020  -25.1450  -54.0830 O.2      30 TYR    0.0900
    450 CB        -88.9540  -24.1720  -53.0290 C.3      30 TYR   -0.1800
    451 CG        -88.8340  -22.6820  -52.9090 C.ar     30 TYR    0.0900
    452 CD1       -87.9980  -21.9670  -53.7620 C.ar     30 TYR    0.0900
    453 CD2       -89.5460  -21.9860  -51.9360 C.ar     30 TYR    0.0000
    454 CE1       -87.8690  -20.5950  -53.6520 C.ar     30 TYR   -0.1150
    455 CE2       -89.4260  -20.6100  -51.8160 C.ar     30 TYR    0.1150
    456 CZ        -88.5800  -19.9180  -52.6790 C.ar     30 TYR   -0.1150
    457 OH        -88.4250  -18.5500  -52.5820 O.3      30 TYR    0.1150
    458 HN        -87.8310  -23.6080  -50.7230 H        30 TYR    0.1100
    459 HA        -88.0180  -26.0120  -52.3900 H        30 TYR   -0.5400
    460 HB1       -89.9270  -24.4600  -52.5790 H        30 TYR    0.4300
    461 HB2       -88.9500  -24.4130  -54.1140 H        30 TYR   -0.1150
    462 HD1       -87.4400  -22.4930  -54.5220 H        30 TYR    0.1150
    463 HD2       -90.1990  -22.5240  -51.2670 H        30 TYR   -0.1150
    464 HE1       -87.2170  -20.0540  -54.3230 H        30 TYR    0.1150
    465 HE2       -89.9840  -20.0790  -51.0580 H        30 TYR    0.5100
    466 HH        -87.9460  -18.3620  -51.7710 H        30 TYR   -0.5100
    467 N         -85.6320  -23.9310  -52.2710 N.am     31 LEU   -0.4700
    468 CA        -84.2810  -23.6090  -52.7340 C.3      31 LEU    0.3100
    469 C         -83.3790  -24.7910  -52.4550 C.2      31 LEU    0.0700
    470 O         -82.4710  -25.0740  -53.2200 O.2      31 LEU    0.0900
    471 CB        -83.6960  -22.4200  -51.9820 C.3      31 LEU   -0.1800
    472 CG        -84.4110  -21.0790  -52.0090 C.3      31 LEU    0.0900
    473 CD1       -83.5870  -20.0680  -51.2280 C.3      31 LEU    0.0900
    474 CD2       -84.5980  -20.6350  -53.4400 C.3      31 LEU   -0.0900
    475 HN        -85.8850  -23.5520  -51.3840 H        31 LEU    0.0900
    476 HA        -84.3380  -23.3890  -53.7890 H        31 LEU   -0.2700
    477 HB1       -82.6790  -22.2500  -52.3900 H        31 LEU    0.0900
    478 HB2       -83.6150  -22.7190  -50.9180 H        31 LEU    0.0900
    479 HG        -85.4180  -21.1810  -51.5500 H        31 LEU    0.0900
    480 HD11      -82.5800  -19.9600  -51.6860 H        31 LEU   -0.2700
    481 HD12      -83.4640  -20.4090  -50.1780 H        31 LEU    0.0900
    482 HD13      -84.0910  -19.0770  -51.2430 H        31 LEU    0.0900
    483 HD21      -85.2040  -21.3820  -53.9960 H        31 LEU    0.0900
    484 HD22      -83.6090  -20.5380  -53.9380 H        31 LEU    0.5100
    485 HD23      -85.1260  -19.6590  -53.4670 H        31 LEU   -0.5100
    486 N         -83.6170  -25.4480  -51.3220 N.am     32 ALA   -0.4700
    487 CA        -82.8460  -26.6190  -50.9010 C.3      32 ALA    0.3100
    488 C         -83.7060  -27.5600  -50.0530 C.2      32 ALA    0.0700
    489 O         -84.9160  -27.3900  -49.9830 O.2      32 ALA    0.0900
    490 CB        -81.6330  -26.1710  -50.1060 C.3      32 ALA   -0.2700
    491 HN        -84.3430  -25.1670  -50.7000 H        32 ALA    0.0900
    492 HA        -82.5420  -27.1600  -51.7840 H        32 ALA    0.0900
    493 HB1       -81.8860  -26.1080  -49.0260 H        32 ALA    0.0900
    494 HB2       -81.3040  -25.1660  -50.4520 H        32 ALA    0.5100
    495 HB3       -80.8050  -26.9000  -50.2350 H        32 ALA   -0.5100
    496 N         -83.0830  -28.5390  -49.4000 N.am     33 GLU   -0.4700
    497 CA        -83.8130  -29.4850  -48.5660 C.3      33 GLU    0.3100
    498 C         -83.9740  -29.0200  -47.1230 C.2      33 GLU    0.0700
    499 O         -83.1100  -28.3420  -46.5820 O.2      33 GLU    0.0900
    500 CB        -83.1190  -30.8520  -48.5870 C.3      33 GLU   -0.1800
    501 CG        -82.7220  -31.3350  -49.9660 C.3      33 GLU    0.0900
    502 CD        -83.8430  -31.1800  -50.9670 C.2      33 GLU    0.0900
    503 OE1       -84.8820  -31.8600  -50.8090 O.co2    33 GLU   -0.2800
    504 OE2       -83.6820  -30.3720  -51.9110 O.co2    33 GLU    0.0900
    505 HN        -82.0970  -28.6670  -49.4510 H        33 GLU    0.0900
    506 HA        -84.8180  -29.5660  -48.9500 H        33 GLU    0.6200
    507 HB1       -83.8070  -31.5990  -48.1390 H        33 GLU   -0.7600
    508 HB2       -82.2020  -30.7880  -47.9630 H        33 GLU   -0.7600
    509 HG1       -82.4440  -32.4080  -49.9090 H        33 GLU    0.5100
    510 HG2       -81.8480  -30.7490  -50.3190 H        33 GLU   -0.5100
    511 N         -85.0860  -29.3950  -46.4710 N.am     34 PRO   -0.2900
    512 CA        -85.3360  -28.9980  -45.0810 C.3      34 PRO    0.0000
    513 C         -84.2590  -29.4140  -44.0820 C.2      34 PRO    0.0900
    514 O         -84.2260  -28.9080  -42.9550 O.2      34 PRO    0.0900
    515 CB        -86.6810  -29.6500  -44.7700 C.3      34 PRO    0.0200
    516 CG        -87.3720  -29.6030  -46.0950 C.3      34 PRO    0.0900
    517 CD        -86.2760  -30.0480  -47.0430 C.3      34 PRO   -0.1800
    518 HA        -85.3230  -27.9240  -44.9870 H        34 PRO    0.0900
    519 HB1       -87.2410  -29.0770  -44.0000 H        34 PRO    0.0900
    520 HB2       -86.5520  -30.6950  -44.4170 H        34 PRO   -0.1800
    521 HG1       -88.2400  -30.2960  -46.1250 H        34 PRO    0.0900
    522 HG2       -87.7220  -28.5760  -46.3340 H        34 PRO    0.0900
    523 HD1       -86.1490  -31.1510  -47.0390 H        34 PRO    0.5100
    524 HD2       -86.4540  -29.6900  -48.0780 H        34 PRO   -0.5100
    525 N         -83.3740  -30.3270  -44.4780 N.am     35 TRP   -0.4700
    526 CA        -82.3360  -30.7700  -43.5560 C.3      35 TRP    0.3100
    527 C         -81.1100  -29.8700  -43.5920 C.2      35 TRP    0.0700
    528 O         -80.4560  -29.6350  -42.5690 O.2      35 TRP    0.0900
    529 CB        -81.9400  -32.2290  -43.8330 C.3      35 TRP   -0.1800
    530 CG        -81.2090  -32.4770  -45.1040 C.ar     35 TRP    0.0900
    531 CD1       -81.7370  -32.8970  -46.2860 C.ar     35 TRP    0.0900
    532 CD2       -79.7940  -32.3780  -45.3050 C.ar     35 TRP   -0.0300
    533 CE2       -79.5370  -32.7440  -46.6460 C.ar     35 TRP   -0.1500
    534 CE3       -78.7240  -31.9920  -44.4900 C.ar     35 TRP    0.2200
    535 NE1       -80.7380  -33.0670  -47.2170 N.ar     35 TRP   -0.5100
    536 CZ2       -78.2450  -32.7620  -47.1820 C.ar     35 TRP    0.3700
    537 CZ3       -77.4340  -32.0090  -45.0260 C.ar     35 TRP    0.2400
    538 CH2       -77.2090  -32.3790  -46.3630 C.ar     35 TRP    0.1100
    539 HN        -83.3790  -30.7350  -45.3870 H        35 TRP   -0.2500
    540 HA        -82.7190  -30.6720  -42.5510 H        35 TRP    0.1700
    541 HB1       -82.8680  -32.8400  -43.8550 H        35 TRP   -0.2000
    542 HB2       -81.2940  -32.5750  -43.0000 H        35 TRP    0.1400
    543 HD1       -82.7880  -33.0720  -46.4680 H        35 TRP   -0.2700
    544 HE1       -80.8650  -33.3670  -48.1360 H        35 TRP    0.1600
    545 HE3       -78.8730  -31.6840  -43.4660 H        35 TRP   -0.1400
    546 HZ2       -78.0480  -33.0620  -48.2010 H        35 TRP    0.1400
    547 HZ3       -76.5960  -31.7320  -44.4020 H        35 TRP    0.5100
    548 HH2       -76.2030  -32.3640  -46.7550 H        35 TRP   -0.5100
    549 N         -80.8050  -29.3520  -44.7740 N.am     36 GLN   -0.4700
    550 CA        -79.6710  -28.4650  -44.9340 C.3      36 GLN    0.3100
    551 C         -79.8940  -27.2360  -44.0680 C.2      36 GLN    0.0700
    552 O         -78.9540  -26.6720  -43.5130 O.2      36 GLN    0.0900
    553 CB        -79.5420  -28.0890  -46.3980 C.3      36 GLN   -0.1800
    554 CG        -79.4130  -29.3160  -47.2660 C.3      36 GLN    0.0900
    555 CD        -79.3690  -28.9820  -48.7290 C.2      36 GLN    0.0900
    556 NE2       -78.1600  -28.7520  -49.2480 N.am     36 GLN   -0.1800
    557 OE1       -80.4050  -28.9180  -49.3940 O.2      36 GLN    0.0900
    558 HN        -81.3350  -29.5480  -45.5960 H        36 GLN    0.0900
    559 HA        -78.7830  -28.9780  -44.5920 H        36 GLN    0.5500
    560 HB1       -78.6450  -27.4490  -46.5330 H        36 GLN   -0.5500
    561 HB2       -80.4420  -27.5150  -46.7080 H        36 GLN   -0.6200
    562 HG1       -80.2820  -29.9830  -47.0820 H        36 GLN    0.3200
    563 HG2       -78.4780  -29.8510  -46.9980 H        36 GLN    0.3000
    564 HE21      -78.0680  -28.5250  -50.2180 H        36 GLN    0.5100
    565 HE22      -77.3480  -28.8070  -48.6680 H        36 GLN   -0.5100
    566 N         -81.1550  -26.8290  -43.9480 N.am     37 PHE   -0.4700
    567 CA        -81.4880  -25.7010  -43.1100 C.3      37 PHE    0.3100
    568 C         -81.2360  -26.1230  -41.6770 C.2      37 PHE    0.0700
    569 O         -80.7590  -25.3280  -40.8590 O.2      37 PHE    0.0900
    570 CB        -82.9550  -25.3090  -43.2700 C.3      37 PHE   -0.1800
    571 CG        -83.2440  -24.5150  -44.5130 C.ar     37 PHE    0.0900
    572 CD1       -83.4130  -25.1460  -45.7420 C.ar     37 PHE    0.0900
    573 CD2       -83.3370  -23.1270  -44.4550 C.ar     37 PHE    0.0000
    574 CE1       -83.6670  -24.4030  -46.8960 C.ar     37 PHE   -0.1150
    575 CE2       -83.5880  -22.3760  -45.5990 C.ar     37 PHE    0.1150
    576 CZ        -83.7540  -23.0110  -46.8200 C.ar     37 PHE   -0.1150
    577 HN        -81.9110  -27.2740  -44.4200 H        37 PHE    0.1150
    578 HA        -80.8500  -24.8760  -43.3940 H        37 PHE   -0.1150
    579 HB1       -83.2630  -24.6860  -42.4030 H        37 PHE    0.1150
    580 HB2       -83.5750  -26.2300  -43.3180 H        37 PHE   -0.1150
    581 HD1       -83.3460  -26.2230  -45.8040 H        37 PHE    0.1150
    582 HD2       -83.2110  -22.6250  -43.5070 H        37 PHE   -0.1150
    583 HE1       -83.7950  -24.9020  -47.8450 H        37 PHE    0.1150
    584 HE2       -83.6530  -21.2990  -45.5370 H        37 PHE    0.5100
    585 HZ        -83.9500  -22.4310  -47.7100 H        37 PHE   -0.5100
    586 N         -81.5620  -27.3830  -41.3660 N.am     38 SER   -0.4700
    587 CA        -81.3470  -27.9010  -40.0240 C.3      38 SER    0.3100
    588 C         -79.8550  -27.9390  -39.7300 C.2      38 SER    0.0700
    589 O         -79.4160  -27.6450  -38.6160 O.2      38 SER    0.0900
    590 CB        -81.9680  -29.2920  -39.8750 C.3      38 SER    0.0500
    591 OG        -83.3850  -29.1960  -39.7590 O.3      38 SER    0.0900
    592 HN        -81.9590  -28.0120  -42.0290 H        38 SER    0.0900
    593 HA        -81.7970  -27.2120  -39.3230 H        38 SER   -0.6600
    594 HB1       -81.5680  -29.7840  -38.9630 H        38 SER    0.4300
    595 HB2       -81.7230  -29.9080  -40.7660 H        38 SER    0.5100
    596 HG1       -83.7030  -28.9230  -40.6230 H        38 SER   -0.5100
    597 N         -79.0680  -28.2980  -40.7420 N.am     39 MET   -0.4700
    598 CA        -77.6220  -28.3160  -40.5960 C.3      39 MET    0.3100
    599 C         -77.1510  -26.9030  -40.2180 C.2      39 MET    0.0700
    600 O         -76.3820  -26.7140  -39.2690 O.2      39 MET    0.0900
    601 CB        -76.9530  -28.7400  -41.9050 C.3      39 MET   -0.1800
    602 CG        -76.7080  -30.2140  -42.0380 C.3      39 MET    0.0900
    603 SD        -75.6040  -31.0600  -40.8520 S.3      39 MET    0.0900
    604 CE        -76.5250  -31.2350  -39.3210 C.3      39 MET   -0.1400
    605 HN        -79.4290  -28.5660  -41.6320 H        39 MET    0.0900
    606 HA        -77.3750  -29.0100  -39.8060 H        39 MET    0.0900
    607 HB1       -75.9770  -28.2170  -41.9820 H        39 MET   -0.0900
    608 HB2       -77.6020  -28.4180  -42.7460 H        39 MET   -0.2200
    609 HG1       -76.2930  -30.3730  -43.0530 H        39 MET    0.0900
    610 HG2       -77.6990  -30.7050  -41.9800 H        39 MET    0.0900
    611 HE1       -77.6160  -31.3260  -39.5140 H        39 MET    0.0900
    612 HE2       -76.3640  -30.3480  -38.6720 H        39 MET    0.5100
    613 HE3       -76.1960  -32.1470  -38.7770 H        39 MET   -0.5100
    614 N         -77.6210  -25.9100  -40.9770 N.am     40 LEU   -0.4700
    615 CA        -77.2720  -24.5130  -40.7410 C.3      40 LEU    0.3100
    616 C         -77.5680  -24.1710  -39.3080 C.2      40 LEU    0.0700
    617 O         -76.7110  -23.6490  -38.5800 O.2      40 LEU    0.0900
    618 CB        -78.0980  -23.5930  -41.6290 C.3      40 LEU   -0.1800
    619 CG        -77.6400  -23.4570  -43.0720 C.3      40 LEU    0.0900
    620 CD1       -78.7270  -22.7980  -43.9010 C.3      40 LEU    0.0900
    621 CD2       -76.3660  -22.6380  -43.1050 C.3      40 LEU   -0.0900
    622 HN        -78.2360  -26.0810  -41.7430 H        40 LEU    0.0900
    623 HA        -76.2200  -24.3920  -40.9530 H        40 LEU   -0.2700
    624 HB1       -78.0890  -22.5810  -41.1730 H        40 LEU    0.0900
    625 HB2       -79.1400  -23.9750  -41.6380 H        40 LEU    0.0900
    626 HG        -77.4160  -24.4630  -43.4860 H        40 LEU    0.0900
    627 HD11      -79.0810  -21.8720  -43.4000 H        40 LEU   -0.2700
    628 HD12      -79.5870  -23.4910  -44.0160 H        40 LEU    0.0900
    629 HD13      -78.3280  -22.5290  -44.9030 H        40 LEU    0.0900
    630 HD21      -75.6340  -23.0400  -42.3720 H        40 LEU    0.0900
    631 HD22      -76.5880  -21.5820  -42.8430 H        40 LEU    0.5100
    632 HD23      -75.9130  -22.6840  -44.1190 H        40 LEU   -0.5100
    633 N         -78.8140  -24.4680  -38.9300 N.am     41 ALA   -0.4700
    634 CA        -79.3100  -24.2420  -37.5880 C.3      41 ALA    0.3100
    635 C         -78.4080  -24.9340  -36.5630 C.2      41 ALA    0.0700
    636 O         -78.0520  -24.3350  -35.5440 O.2      41 ALA    0.0900
    637 CB        -80.7130  -24.7580  -37.4910 C.3      41 ALA   -0.2700
    638 HN        -79.4680  -24.8670  -39.5660 H        41 ALA    0.0900
    639 HA        -79.2790  -23.1810  -37.3880 H        41 ALA    0.0900
    640 HB1       -80.7350  -25.8460  -37.7110 H        41 ALA    0.0900
    641 HB2       -81.3610  -24.2330  -38.2250 H        41 ALA    0.5100
    642 HB3       -81.1050  -24.5960  -36.4630 H        41 ALA   -0.5100
    643 N         -78.0230  -26.1860  -36.8350 N.am     42 ALA   -0.4700
    644 CA        -77.1400  -26.9320  -35.9350 C.3      42 ALA    0.3100
    645 C         -75.8500  -26.1390  -35.8090 C.2      42 ALA    0.0700
    646 O         -75.5000  -25.6580  -34.7310 O.2      42 ALA    0.0900
    647 CB        -76.8520  -28.3270  -36.5000 C.3      42 ALA   -0.2700
    648 HN        -78.3180  -26.6650  -37.6580 H        42 ALA    0.0900
    649 HA        -77.6290  -27.0100  -34.9750 H        42 ALA    0.0900
    650 HB1       -76.3570  -28.2420  -37.4910 H        42 ALA    0.0900
    651 HB2       -77.8010  -28.8890  -36.6240 H        42 ALA    0.5100
    652 HB3       -76.1760  -28.8800  -35.8130 H        42 ALA   -0.5100
    653 N         -75.1510  -25.9920  -36.9310 N.am     43 TYR   -0.4700
    654 CA        -73.9100  -25.2410  -36.9870 C.3      43 TYR    0.3100
    655 C         -73.9770  -23.9350  -36.1730 C.2      43 TYR    0.0700
    656 O         -73.1680  -23.6900  -35.2630 O.2      43 TYR    0.0900
    657 CB        -73.6160  -24.9390  -38.4490 C.3      43 TYR   -0.1800
    658 CG        -72.5660  -23.8770  -38.6960 C.ar     43 TYR    0.0900
    659 CD1       -71.2110  -24.1330  -38.4830 C.ar     43 TYR    0.0900
    660 CD2       -72.9260  -22.6380  -39.2320 C.ar     43 TYR    0.0000
    661 CE1       -70.2490  -23.1850  -38.8160 C.ar     43 TYR   -0.1150
    662 CE2       -71.9790  -21.6900  -39.5660 C.ar     43 TYR    0.1150
    663 CZ        -70.6460  -21.9650  -39.3620 C.ar     43 TYR   -0.1150
    664 OH        -69.7080  -21.0180  -39.7130 O.3      43 TYR    0.1150
    665 HN        -75.4520  -26.3940  -37.7920 H        43 TYR    0.1100
    666 HA        -73.1240  -25.8360  -36.5480 H        43 TYR   -0.5400
    667 HB1       -74.5510  -24.5870  -38.9360 H        43 TYR    0.4300
    668 HB2       -73.2560  -25.8680  -38.9400 H        43 TYR   -0.1150
    669 HD1       -70.9070  -25.0770  -38.0560 H        43 TYR    0.1150
    670 HD2       -73.9710  -22.4150  -39.3880 H        43 TYR   -0.1150
    671 HE1       -69.2020  -23.3930  -38.6510 H        43 TYR    0.1150
    672 HE2       -72.2820  -20.7420  -39.9850 H        43 TYR    0.5100
    673 HH        -70.1710  -20.2570  -40.0680 H        43 TYR   -0.5100
    674 N         -74.9540  -23.0950  -36.5190 N.am     44 MET   -0.4700
    675 CA        -75.1560  -21.8240  -35.8370 C.3      44 MET    0.3100
    676 C         -75.3000  -22.0430  -34.3540 C.2      44 MET    0.0700
    677 O         -74.7230  -21.3230  -33.5530 O.2      44 MET    0.0900
    678 CB        -76.4020  -21.1220  -36.3590 C.3      44 MET   -0.1800
    679 CG        -76.1900  -20.5150  -37.7250 C.3      44 MET    0.0900
    680 SD        -74.6020  -19.6210  -37.8420 S.3      44 MET    0.0900
    681 CE        -74.7760  -18.4130  -36.5200 C.3      44 MET   -0.1400
    682 HN        -75.5900  -23.2980  -37.2600 H        44 MET    0.0900
    683 HA        -74.2820  -21.2110  -36.0060 H        44 MET    0.0900
    684 HB1       -76.6860  -20.3170  -35.6470 H        44 MET   -0.0900
    685 HB2       -77.2320  -21.8580  -36.4160 H        44 MET   -0.2200
    686 HG1       -77.0270  -19.8150  -37.9370 H        44 MET    0.0900
    687 HG2       -76.2160  -21.3280  -38.4820 H        44 MET    0.0900
    688 HE1       -74.3900  -18.8110  -35.5570 H        44 MET    0.0900
    689 HE2       -75.8460  -18.1500  -36.3780 H        44 MET    0.5100
    690 HE3       -74.2050  -17.4910  -36.7640 H        44 MET   -0.5100
    691 N         -76.0900  -23.0420  -33.9870 N.am     45 PHE   -0.4700
    692 CA        -76.2630  -23.3510  -32.5900 C.3      45 PHE    0.3100
    693 C         -74.8910  -23.5760  -31.9570 C.2      45 PHE    0.0700
    694 O         -74.5690  -22.9840  -30.9320 O.2      45 PHE    0.0900
    695 CB        -77.1050  -24.6050  -32.4400 C.3      45 PHE   -0.1800
    696 CG        -77.1670  -25.1060  -31.0350 C.ar     45 PHE    0.0900
    697 CD1       -77.9250  -24.4370  -30.0780 C.ar     45 PHE    0.0900
    698 CD2       -76.4440  -26.2380  -30.6530 C.ar     45 PHE    0.0000
    699 CE1       -77.9690  -24.8910  -28.7510 C.ar     45 PHE   -0.1150
    700 CE2       -76.4790  -26.7000  -29.3290 C.ar     45 PHE    0.1150
    701 CZ        -77.2410  -26.0250  -28.3760 C.ar     45 PHE   -0.1150
    702 HN        -76.5860  -23.6090  -34.6400 H        45 PHE    0.1150
    703 HA        -76.7470  -22.5110  -32.1160 H        45 PHE   -0.1150
    704 HB1       -76.6740  -25.4160  -33.0630 H        45 PHE    0.1150
    705 HB2       -78.1470  -24.3890  -32.7600 H        45 PHE   -0.1150
    706 HD1       -78.4870  -23.5600  -30.3600 H        45 PHE    0.1150
    707 HD2       -75.8510  -26.7650  -31.3860 H        45 PHE   -0.1150
    708 HE1       -78.5640  -24.3630  -28.0200 H        45 PHE    0.1150
    709 HE2       -75.9140  -27.5770  -29.0470 H        45 PHE    0.5100
    710 HZ        -77.2700  -26.3760  -27.3550 H        45 PHE   -0.5100
    711 N         -74.0840  -24.4330  -32.5880 N.am     46 LEU   -0.4700
    712 CA        -72.7410  -24.7430  -32.1060 C.3      46 LEU    0.3100
    713 C         -71.9000  -23.4860  -32.0070 C.2      46 LEU    0.0700
    714 O         -71.1570  -23.2930  -31.0380 O.2      46 LEU    0.0900
    715 CB        -72.0690  -25.7160  -33.0560 C.3      46 LEU   -0.1800
    716 CG        -72.6640  -27.1140  -32.9820 C.3      46 LEU    0.0900
    717 CD1       -72.1250  -27.9950  -34.1130 C.3      46 LEU    0.0900
    718 CD2       -72.3360  -27.7010  -31.6220 C.3      46 LEU   -0.0900
    719 HN        -74.3650  -24.9030  -33.4200 H        46 LEU    0.0900
    720 HA        -72.8250  -25.1740  -31.1200 H        46 LEU   -0.2700
    721 HB1       -70.9880  -25.7730  -32.8060 H        46 LEU    0.0900
    722 HB2       -72.1770  -25.3350  -34.0940 H        46 LEU    0.0900
    723 HG        -73.7700  -27.0480  -33.0640 H        46 LEU    0.0900
    724 HD11      -71.0200  -28.0780  -34.0380 H        46 LEU   -0.2700
    725 HD12      -72.3820  -27.5460  -35.0960 H        46 LEU    0.0900
    726 HD13      -72.5630  -29.0130  -34.0410 H        46 LEU    0.0900
    727 HD21      -72.9110  -27.1770  -30.8300 H        46 LEU    0.0900
    728 HD22      -71.2510  -27.5820  -31.4100 H        46 LEU    0.5100
    729 HD23      -72.6050  -28.7790  -31.6000 H        46 LEU   -0.5100
    730 N         -72.0120  -22.6320  -33.0230 N.am     47 LEU   -0.4700
    731 CA        -71.2730  -21.3850  -33.0320 C.3      47 LEU    0.3100
    732 C         -71.6130  -20.5470  -31.8080 C.2      47 LEU    0.0700
    733 O         -70.7380  -20.0640  -31.1060 O.2      47 LEU    0.0900
    734 CB        -71.5760  -20.5840  -34.3000 C.3      47 LEU   -0.1800
    735 CG        -70.7230  -20.8760  -35.5360 C.3      47 LEU    0.0900
    736 CD1       -71.0710  -19.9140  -36.6450 C.3      47 LEU    0.0900
    737 CD2       -69.2680  -20.7110  -35.1870 C.3      47 LEU   -0.0900
    738 HN        -72.5990  -22.8090  -33.8100 H        47 LEU    0.0900
    739 HA        -70.2210  -21.6200  -32.9790 H        47 LEU   -0.2700
    740 HB1       -71.4530  -19.5090  -34.0540 H        47 LEU    0.0900
    741 HB2       -72.6350  -20.7740  -34.5710 H        47 LEU    0.0900
    742 HG        -70.9100  -21.9170  -35.8760 H        47 LEU    0.0900
    743 HD11      -71.0550  -18.8710  -36.2640 H        47 LEU   -0.2700
    744 HD12      -72.0880  -20.1350  -37.0320 H        47 LEU    0.0900
    745 HD13      -70.3300  -20.0020  -37.4670 H        47 LEU    0.0900
    746 HD21      -68.9420  -21.5280  -34.5080 H        47 LEU    0.0900
    747 HD22      -69.1110  -19.7380  -34.6730 H        47 LEU    0.5100
    748 HD23      -68.6520  -20.7490  -36.1100 H        47 LEU   -0.5100
    749 N         -72.8960  -20.3800  -31.5390 N.am     48 ILE   -0.4700
    750 CA        -73.3170  -19.5990  -30.3910 C.3      48 ILE    0.3100
    751 C         -72.7880  -20.2920  -29.1430 C.2      48 ILE    0.0700
    752 O         -72.1960  -19.6820  -28.2460 O.2      48 ILE    0.0900
    753 CB        -74.8480  -19.5210  -30.3580 C.3      48 ILE   -0.0900
    754 CG1       -75.3330  -18.8300  -31.6350 C.3      48 ILE    0.0900
    755 CG2       -75.3120  -18.7800  -29.1130 C.3      48 ILE   -0.2700
    756 CD        -76.8170  -18.7410  -31.7710 C.3      48 ILE    0.0900
    757 HN        -73.6190  -20.7730  -32.1020 H        48 ILE    0.0900
    758 HA        -72.8870  -18.6130  -30.4760 H        48 ILE    0.0900
    759 HB        -75.2690  -20.5480  -30.3550 H        48 ILE   -0.1800
    760 HG11      -74.9380  -19.3930  -32.5070 H        48 ILE    0.0900
    761 HG12      -74.9190  -17.8010  -31.6530 H        48 ILE    0.0900
    762 HG21      -74.9020  -17.7480  -29.1070 H        48 ILE   -0.2700
    763 HG22      -74.9560  -19.3090  -28.2030 H        48 ILE    0.0900
    764 HG23      -76.4220  -18.7210  -29.1000 H        48 ILE    0.0900
    765 HD1       -77.2050  -17.8970  -31.1610 H        48 ILE    0.0900
    766 HD2       -77.2870  -19.6820  -31.4140 H        48 ILE    0.5100
    767 HD3       -77.0890  -18.5670  -32.8330 H        48 ILE   -0.5100
    768 N         -72.9860  -21.5970  -29.1350 N.am     49 MET   -0.4700
    769 CA        -72.5860  -22.5010  -28.0720 C.3      49 MET    0.3100
    770 C         -71.0990  -22.3720  -27.7300 C.2      49 MET    0.0700
    771 O         -70.6670  -22.6850  -26.6190 O.2      49 MET    0.0900
    772 CB        -72.8950  -23.9050  -28.5840 C.3      49 MET   -0.1800
    773 CG        -73.1910  -24.9870  -27.6050 C.3      49 MET    0.0900
    774 SD        -74.3040  -24.6730  -26.3030 S.3      49 MET    0.0900
    775 CE        -73.5670  -25.7360  -25.1290 C.3      49 MET   -0.1400
    776 HN        -73.4430  -22.0400  -29.9010 H        49 MET    0.0900
    777 HA        -73.1500  -22.2730  -27.1790 H        49 MET    0.0900
    778 HB1       -72.0170  -24.2350  -29.1780 H        49 MET   -0.0900
    779 HB2       -73.7740  -23.8220  -29.2540 H        49 MET   -0.2200
    780 HG1       -72.2220  -25.2830  -27.1560 H        49 MET    0.0900
    781 HG2       -73.5880  -25.8420  -28.1880 H        49 MET    0.0900
    782 HE1       -72.5160  -25.4420  -24.9210 H        49 MET    0.0900
    783 HE2       -73.5640  -26.7810  -25.5060 H        49 MET    0.5100
    784 HE3       -74.1300  -25.6990  -24.1710 H        49 MET   -0.5100
    785 N         -70.3270  -21.8930  -28.6980 N.am     50 LEU   -0.4700
    786 CA        -68.8940  -21.7730  -28.5270 C.3      50 LEU    0.3100
    787 C         -68.4070  -20.3220  -28.4930 C.2      50 LEU    0.0700
    788 O         -67.5850  -19.9450  -27.6520 O.2      50 LEU    0.0900
    789 CB        -68.2120  -22.5460  -29.6630 C.3      50 LEU   -0.1800
    790 CG        -66.9880  -23.3770  -29.2820 C.3      50 LEU    0.0900
    791 CD1       -66.7210  -24.4400  -30.2760 C.3      50 LEU    0.0900
    792 CD2       -65.8170  -22.5210  -29.2480 C.3      50 LEU   -0.0900
    793 HN        -70.6930  -21.5970  -29.5770 H        50 LEU    0.0900
    794 HA        -68.6240  -22.1840  -27.5650 H        50 LEU   -0.2700
    795 HB1       -67.8970  -21.8100  -30.4330 H        50 LEU    0.0900
    796 HB2       -68.9640  -23.2310  -30.1060 H        50 LEU    0.0900
    797 HG        -67.1610  -23.8430  -28.2890 H        50 LEU    0.0900
    798 HD11      -66.5340  -23.9910  -31.2740 H        50 LEU   -0.2700
    799 HD12      -67.5970  -25.1180  -30.3500 H        50 LEU    0.0900
    800 HD13      -65.8220  -25.0210  -29.9740 H        50 LEU    0.0900
    801 HD21      -65.9570  -21.7120  -28.5000 H        50 LEU    0.0900
    802 HD22      -65.6590  -22.0580  -30.2450 H        50 LEU    0.5100
    803 HD23      -64.9220  -23.1160  -28.9650 H        50 LEU   -0.5100
    804 N         -68.9180  -19.5130  -29.4160 N.am     51 GLY   -0.4700
    805 CA        -68.5300  -18.1170  -29.4960 C.3      51 GLY    0.3100
    806 C         -68.8110  -17.3760  -28.2090 C.2      51 GLY   -0.0200
    807 O         -68.1460  -16.3870  -27.8890 O.2      51 GLY    0.0900
    808 HN        -69.5840  -19.8270  -30.0880 H        51 GLY    0.0900
    809 HA1       -69.0890  -17.6600  -30.3000 H        51 GLY    0.5100
    810 HA2       -67.4710  -18.0750  -29.7080 H        51 GLY   -0.5100
    811 N         -69.8040  -17.8540  -27.4630 N.am     52 PHE   -0.4700
    812 CA        -70.1310  -17.2200  -26.2050 C.3      52 PHE    0.3100
    813 C         -69.0680  -17.4670  -25.1250 C.2      52 PHE    0.0700
    814 O         -68.3370  -16.5400  -24.7380 O.2      52 PHE    0.0900
    815 CB        -71.4980  -17.6770  -25.6950 C.3      52 PHE   -0.1800
    816 CG        -71.7660  -17.2590  -24.2790 C.ar     52 PHE    0.0900
    817 CD1       -71.5120  -15.9420  -23.8680 C.ar     52 PHE    0.0900
    818 CD2       -72.2340  -18.1750  -23.3410 C.ar     52 PHE    0.0000
    819 CE1       -71.7210  -15.5440  -22.5420 C.ar     52 PHE   -0.1150
    820 CE2       -72.4480  -17.7850  -22.0080 C.ar     52 PHE    0.1150
    821 CZ        -72.1880  -16.4650  -21.6120 C.ar     52 PHE   -0.1150
    822 HN        -70.3510  -18.6440  -27.7270 H        52 PHE    0.1150
    823 HA        -70.1300  -16.1510  -26.3620 H        52 PHE   -0.1150
    824 HB1       -71.5550  -18.7850  -25.7300 H        52 PHE    0.1150
    825 HB2       -72.2970  -17.2340  -26.3280 H        52 PHE   -0.1150
    826 HD1       -71.1500  -15.2220  -24.5880 H        52 PHE    0.1150
    827 HD2       -72.4360  -19.1940  -23.6400 H        52 PHE   -0.1150
    828 HE1       -71.5190  -14.5250  -22.2430 H        52 PHE    0.1150
    829 HE2       -72.8130  -18.5020  -21.2870 H        52 PHE    0.5100
    830 HZ        -72.3510  -16.1660  -20.5880 H        52 PHE   -0.5100
    831 N         -68.9590  -18.7160  -24.6230 N.am     53 PRO   -0.2900
    832 CA        -67.9560  -18.9900  -23.5870 C.3      53 PRO    0.0000
    833 C         -66.5390  -18.4950  -23.9010 C.2      53 PRO    0.0900
    834 O         -65.9400  -17.7840  -23.0930 O.2      53 PRO    0.0900
    835 CB        -68.0390  -20.5090  -23.4110 C.3      53 PRO    0.0200
    836 CG        -68.5560  -21.0000  -24.7390 C.3      53 PRO    0.0900
    837 CD        -69.5940  -19.9660  -25.0840 C.3      53 PRO   -0.1800
    838 HA        -68.1690  -18.4210  -22.6970 H        53 PRO    0.0900
    839 HB1       -68.7380  -20.7770  -22.5890 H        53 PRO    0.0900
    840 HB2       -67.0410  -20.9410  -23.1870 H        53 PRO   -0.1800
    841 HG1       -67.7470  -21.0320  -25.5000 H        53 PRO    0.0900
    842 HG2       -69.0060  -22.0120  -24.6500 H        53 PRO    0.0900
    843 HD1       -69.7850  -19.9220  -26.1770 H        53 PRO    0.5100
    844 HD2       -70.5450  -20.1390  -24.5390 H        53 PRO   -0.5100
    845 N         -66.0100  -18.8440  -25.0730 N.am     54 ILE   -0.4700
    846 CA        -64.6590  -18.4250  -25.4570 C.3      54 ILE    0.3100
    847 C         -64.4480  -16.9210  -25.4250 C.2      54 ILE    0.0700
    848 O         -63.4690  -16.4330  -24.8670 O.2      54 ILE    0.0900
    849 CB        -64.3020  -18.8840  -26.8730 C.3      54 ILE   -0.0900
    850 CG1       -64.3710  -20.3990  -26.9740 C.3      54 ILE    0.0900
    851 CG2       -62.9080  -18.4140  -27.2240 C.3      54 ILE   -0.2700
    852 CD        -63.8430  -20.9040  -28.2680 C.3      54 ILE    0.0900
    853 HN        -66.5050  -19.4000  -25.7360 H        54 ILE    0.0900
    854 HA        -63.9680  -18.8510  -24.7450 H        54 ILE    0.0900
    855 HB        -65.0310  -18.4620  -27.5960 H        54 ILE   -0.1800
    856 HG11      -65.4290  -20.7190  -26.8680 H        54 ILE    0.0900
    857 HG12      -63.7770  -20.8410  -26.1460 H        54 ILE    0.0900
    858 HG21      -62.1560  -18.9740  -26.6270 H        54 ILE   -0.2700
    859 HG22      -62.8060  -17.3320  -26.9970 H        54 ILE    0.0900
    860 HG23      -62.7090  -18.5910  -28.3010 H        54 ILE    0.0900
    861 HD1       -62.8460  -20.4590  -28.4720 H        54 ILE    0.0900
    862 HD2       -64.5320  -20.6260  -29.0920 H        54 ILE    0.5100
    863 HD3       -63.7370  -22.0090  -28.2260 H        54 ILE   -0.5100
    864 N         -65.3610  -16.1860  -26.0460 N.am     55 ASN   -0.4700
    865 CA        -65.2410  -14.7470  -26.0740 C.3      55 ASN    0.3100
    866 C         -65.4840  -14.1250  -24.7120 C.2      55 ASN    0.0700
    867 O         -64.8710  -13.1060  -24.3700 O.2      55 ASN    0.0900
    868 CB        -66.2000  -14.1650  -27.1030 C.3      55 ASN   -0.1800
    869 CG        -65.6490  -14.2500  -28.5020 C.2      55 ASN    0.0900
    870 ND2       -66.3120  -15.0310  -29.3550 N.am     55 ASN    0.0900
    871 OD1       -64.6320  -13.6230  -28.8150 O.2      55 ASN    0.5500
    872 HN        -66.1510  -16.5820  -26.5080 H        55 ASN   -0.5500
    873 HA        -64.2210  -14.4980  -26.3260 H        55 ASN   -0.6200
    874 HB1       -66.3910  -13.0980  -26.8610 H        55 ASN    0.3200
    875 HB2       -67.1600  -14.7240  -27.0640 H        55 ASN    0.3000
    876 HD21      -66.0860  -15.0120  -30.3290 H        55 ASN    0.5100
    877 HD22      -67.0360  -15.6340  -29.0220 H        55 ASN   -0.5100
    878 N         -66.3690  -14.7380  -23.9270 N.am     56 PHE   -0.4700
    879 CA        -66.6520  -14.2060  -22.6060 C.3      56 PHE    0.3100
    880 C         -65.4990  -14.4560  -21.6470 C.2      56 PHE    0.0700
    881 O         -65.1020  -13.5630  -20.8830 O.2      56 PHE    0.0900
    882 CB        -67.9010  -14.8210  -22.0050 C.3      56 PHE   -0.1800
    883 CG        -68.2700  -14.2090  -20.6950 C.ar     56 PHE    0.0900
    884 CD1       -68.9220  -12.9800  -20.6500 C.ar     56 PHE    0.0900
    885 CD2       -67.9200  -14.8240  -19.4990 C.ar     56 PHE    0.0000
    886 CE1       -69.2260  -12.3660  -19.4280 C.ar     56 PHE   -0.1150
    887 CE2       -68.2190  -14.2200  -18.2680 C.ar     56 PHE    0.1150
    888 CZ        -68.8750  -12.9870  -18.2360 C.ar     56 PHE   -0.1150
    889 HN        -66.8610  -15.5600  -24.2000 H        56 PHE    0.1150
    890 HA        -66.7750  -13.1380  -22.7010 H        56 PHE   -0.1150
    891 HB1       -67.7350  -15.9050  -21.8320 H        56 PHE    0.1150
    892 HB2       -68.7580  -14.6720  -22.6970 H        56 PHE   -0.1150
    893 HD1       -69.1980  -12.4920  -21.5730 H        56 PHE    0.1150
    894 HD2       -67.4130  -15.7780  -19.5180 H        56 PHE   -0.1150
    895 HE1       -69.7320  -11.4120  -19.4130 H        56 PHE    0.1150
    896 HE2       -67.9420  -14.7080  -17.3450 H        56 PHE    0.5100
    897 HZ        -69.1070  -12.5190  -17.2900 H        56 PHE   -0.5100
    898 N         -64.9730  -15.6810  -21.6820 N.am     57 LEU   -0.4700
    899 CA        -63.8650  -16.0660  -20.8270 C.3      57 LEU    0.3100
    900 C         -62.7420  -15.0800  -21.0760 C.2      57 LEU    0.0700
    901 O         -62.1730  -14.5230  -20.1450 O.2      57 LEU    0.0900
    902 CB        -63.4020  -17.4730  -21.1730 C.3      57 LEU   -0.1800
    903 CG        -62.4130  -18.1480  -20.2240 C.3      57 LEU    0.0900
    904 CD1       -62.0260  -19.4980  -20.7970 C.3      57 LEU    0.0900
    905 CD2       -61.1790  -17.3080  -20.0500 C.3      57 LEU   -0.0900
    906 HN        -65.3180  -16.3870  -22.2950 H        57 LEU    0.0900
    907 HA        -64.1980  -16.0190  -19.8010 H        57 LEU   -0.2700
    908 HB1       -62.9260  -17.4320  -22.1750 H        57 LEU    0.0900
    909 HB2       -64.3040  -18.1180  -21.2270 H        57 LEU    0.0900
    910 HG        -62.8830  -18.2830  -19.2270 H        57 LEU    0.0900
    911 HD11      -61.5520  -19.3690  -21.7940 H        57 LEU   -0.2700
    912 HD12      -62.9290  -20.1330  -20.9140 H        57 LEU    0.0900
    913 HD13      -61.3000  -20.0010  -20.1230 H        57 LEU    0.0900
    914 HD21      -61.4190  -16.3930  -19.4670 H        57 LEU    0.0900
    915 HD22      -60.7860  -17.0030  -21.0430 H        57 LEU    0.5100
    916 HD23      -60.4040  -17.8850  -19.5020 H        57 LEU   -0.5100
    917 N         -62.4310  -14.8590  -22.3490 N.am     58 THR   -0.4700
    918 CA        -61.3890  -13.9220  -22.7330 C.3      58 THR    0.3100
    919 C         -61.6420  -12.5740  -22.0620 C.2      58 THR    0.0700
    920 O         -60.7300  -11.9590  -21.4960 O.2      58 THR    0.0900
    921 CB        -61.3880  -13.7110  -24.2440 C.3      58 THR    0.1400
    922 CG2       -60.1990  -12.8550  -24.6550 C.3      58 THR    0.0900
    923 OG1       -61.3170  -14.9810  -24.9040 O.3      58 THR   -0.6600
    924 HN        -62.8970  -15.3260  -23.0970 H        58 THR    0.4300
    925 HA        -60.4410  -14.3240  -22.4090 H        58 THR   -0.2700
    926 HB        -62.3200  -13.1940  -24.5540 H        58 THR    0.0900
    927 HG1       -62.2080  -15.3370  -24.8900 H        58 THR    0.0900
    928 HG21      -59.2490  -13.3540  -24.3630 H        58 THR    0.0900
    929 HG22      -60.2500  -11.8670  -24.1500 H        58 THR    0.5100
    930 HG23      -60.2000  -12.7120  -25.7570 H        58 THR   -0.5100
    931 N         -62.8940  -12.1220  -22.1280 N.am     59 LEU   -0.4700
    932 CA        -63.2840  -10.8590  -21.5260 C.3      59 LEU    0.3100
    933 C         -62.9710  -10.8370  -20.0380 C.2      59 LEU    0.0700
    934 O         -62.2180   -9.9900  -19.5500 O.2      59 LEU    0.0900
    935 CB        -64.7820  -10.6260  -21.7340 C.3      59 LEU   -0.1800
    936 CG        -65.3480   -9.3150  -21.1680 C.3      59 LEU    0.0900
    937 CD1       -65.7800   -8.4160  -22.3180 C.3      59 LEU    0.0900
    938 CD2       -66.5210   -9.5990  -20.2260 C.3      59 LEU   -0.0900
    939 HN        -63.6170  -12.6280  -22.5910 H        59 LEU    0.0900
    940 HA        -62.7100  -10.0710  -21.9920 H        59 LEU   -0.2700
    941 HB1       -65.3270  -11.4670  -21.2580 H        59 LEU    0.0900
    942 HB2       -64.9810  -10.6390  -22.8260 H        59 LEU    0.0900
    943 HG        -64.5690   -8.8020  -20.5630 H        59 LEU    0.0900
    944 HD11      -66.6800   -8.8370  -22.8140 H        59 LEU   -0.2700
    945 HD12      -64.9630   -8.3420  -23.0670 H        59 LEU    0.0900
    946 HD13      -66.0280   -7.4030  -21.9330 H        59 LEU    0.0900
    947 HD21      -66.1850  -10.2350  -19.3790 H        59 LEU    0.0900
    948 HD22      -67.3250  -10.1340  -20.7750 H        59 LEU    0.5100
    949 HD23      -66.9170   -8.6440  -19.8180 H        59 LEU   -0.5100
    950 N         -63.5490  -11.7950  -19.3250 N.am     60 TYR   -0.4700
    951 CA        -63.3650  -11.9170  -17.8930 C.3      60 TYR    0.3100
    952 C         -61.8890  -12.0310  -17.5220 C.2      60 TYR    0.0700
    953 O         -61.4260  -11.4330  -16.5520 O.2      60 TYR    0.0900
    954 CB        -64.1410  -13.1370  -17.3940 C.3      60 TYR   -0.1800
    955 CG        -64.2550  -13.2640  -15.8940 C.ar     60 TYR    0.0900
    956 CD1       -63.1780  -13.7030  -15.1260 C.ar     60 TYR    0.0900
    957 CD2       -65.4490  -12.9660  -15.2410 C.ar     60 TYR    0.0000
    958 CE1       -63.2860  -13.8440  -13.7290 C.ar     60 TYR   -0.1150
    959 CE2       -65.5750  -13.1020  -13.8470 C.ar     60 TYR    0.1150
    960 CZ        -64.4890  -13.5440  -13.0930 C.ar     60 TYR   -0.1150
    961 OH        -64.6070  -13.6890  -11.7150 O.3      60 TYR    0.1150
    962 HN        -64.1390  -12.4780  -19.7460 H        60 TYR    0.1100
    963 HA        -63.7280  -11.0150  -17.4230 H        60 TYR   -0.5400
    964 HB1       -63.6330  -14.0560  -17.7560 H        60 TYR    0.4300
    965 HB2       -65.1760  -13.0900  -17.7920 H        60 TYR   -0.1150
    966 HD1       -62.2430  -13.9390  -15.6120 H        60 TYR    0.1150
    967 HD2       -66.2960  -12.6220  -15.8170 H        60 TYR   -0.1150
    968 HE1       -62.4380  -14.1850  -13.1520 H        60 TYR    0.1150
    969 HE2       -66.5110  -12.8660  -13.3630 H        60 TYR    0.5100
    970 HH        -65.5340  -13.5910  -11.4850 H        60 TYR   -0.5100
    971 N         -61.1200  -12.7760  -18.2920 N.am     61 VAL   -0.4700
    972 CA        -59.7240  -12.8720  -17.9400 C.3      61 VAL    0.3100
    973 C         -59.1010  -11.4810  -18.0500 C.2      61 VAL    0.0700
    974 O         -58.7480  -10.8650  -17.0380 O.2      61 VAL    0.0900
    975 CB        -58.9920  -13.8950  -18.8400 C.3      61 VAL   -0.0900
    976 CG1       -57.4890  -13.7320  -18.7230 C.3      61 VAL    0.0900
    977 CG2       -59.3580  -15.3170  -18.4100 C.3      61 VAL   -0.2700
    978 HN        -61.4400  -13.2730  -19.0930 H        61 VAL    0.0900
    979 HA        -59.6620  -13.1740  -16.9050 H        61 VAL    0.0900
    980 HB        -59.2970  -13.7380  -19.8970 H        61 VAL    0.0900
    981 HG11      -57.1680  -13.8940  -17.6710 H        61 VAL   -0.2700
    982 HG12      -57.1930  -12.7060  -19.0280 H        61 VAL    0.0900
    983 HG13      -56.9760  -14.4770  -19.3680 H        61 VAL    0.0900
    984 HG21      -60.4380  -15.3720  -18.1530 H        61 VAL    0.0900
    985 HG22      -58.7650  -15.6050  -17.5160 H        61 VAL    0.5100
    986 HG23      -59.1530  -16.0270  -19.2390 H        61 VAL   -0.5100
    987 N         -59.0120  -10.9720  -19.2810 N.am     62 THR   -0.4700
    988 CA        -58.4230   -9.6580  -19.5500 C.3      62 THR    0.3100
    989 C         -58.7120   -8.5980  -18.4680 C.2      62 THR    0.0700
    990 O         -57.7910   -7.9170  -17.9880 O.2      62 THR    0.0900
    991 CB        -58.8870   -9.1090  -20.9510 C.3      62 THR    0.1400
    992 CG2       -58.3680   -7.6710  -21.1890 C.3      62 THR    0.0900
    993 OG1       -58.3970   -9.9600  -21.9980 O.3      62 THR   -0.6600
    994 HN        -59.3460  -11.4690  -20.0780 H        62 THR    0.4300
    995 HA        -57.3490   -9.7640  -19.5280 H        62 THR   -0.2700
    996 HB        -59.9960   -9.0830  -20.9960 H        62 THR    0.0900
    997 HG1       -58.9930  -10.7120  -22.0280 H        62 THR    0.0900
    998 HG21      -57.4030   -7.5210  -20.6580 H        62 THR    0.0900
    999 HG22      -59.1040   -6.9350  -20.8020 H        62 THR    0.5100
   1000 HG23      -58.2050   -7.5040  -22.2740 H        62 THR   -0.5100
   1001 N         -59.9750   -8.4500  -18.0690 N.am     63 VAL   -0.4700
   1002 CA        -60.2780   -7.4420  -17.0690 C.3      63 VAL    0.3100
   1003 C         -59.8850   -7.8410  -15.6560 C.2      63 VAL    0.0700
   1004 O         -59.3750   -7.0180  -14.8920 O.2      63 VAL    0.0900
   1005 CB        -61.7800   -7.0160  -17.1120 C.3      63 VAL   -0.0900
   1006 CG1       -62.6870   -8.2210  -17.0770 C.3      63 VAL    0.0900
   1007 CG2       -62.0870   -6.0920  -15.9460 C.3      63 VAL   -0.2700
   1008 HN        -60.7320   -8.9960  -18.4200 H        63 VAL    0.0900
   1009 HA        -59.6450   -6.5880  -17.2610 H        63 VAL    0.0900
   1010 HB        -61.9700   -6.4420  -18.0440 H        63 VAL    0.0900
   1011 HG11      -62.1400   -9.1000  -16.6740 H        63 VAL   -0.2700
   1012 HG12      -63.0360   -8.4620  -18.1040 H        63 VAL    0.0900
   1013 HG13      -63.5620   -8.0190  -16.4230 H        63 VAL    0.0900
   1014 HG21      -61.3360   -5.2750  -15.8970 H        63 VAL    0.0900
   1015 HG22      -62.0530   -6.6620  -14.9920 H        63 VAL    0.5100
   1016 HG23      -63.0940   -5.6400  -16.0760 H        63 VAL   -0.5100
   1017 N         -60.1000   -9.1040  -15.3050 N.am     64 GLN   -0.4700
   1018 CA        -59.7890   -9.5660  -13.9580 C.3      64 GLN    0.3100
   1019 C         -58.3160   -9.4920  -13.6100 C.2      64 GLN    0.0700
   1020 O         -57.9610   -9.4410  -12.4380 O.2      64 GLN    0.0900
   1021 CB        -60.2710  -10.9990  -13.7560 C.3      64 GLN   -0.1800
   1022 CG        -60.1380  -11.4730  -12.3290 C.3      64 GLN    0.0900
   1023 CD        -59.9470  -12.9780  -12.2400 C.2      64 GLN    0.0900
   1024 NE2       -60.7070  -13.6630  -11.5280 N.am     64 GLN   -0.1800
   1025 OE1       -58.9570  -13.5010  -12.9320 O.2      64 GLN    0.0900
   1026 HN        -60.4760   -9.7800  -15.9340 H        64 GLN    0.0900
   1027 HA        -60.2750   -8.9060  -13.2570 H        64 GLN    0.5500
   1028 HB1       -59.6770  -11.6710  -14.4120 H        64 GLN   -0.5500
   1029 HB2       -61.3400  -11.0610  -14.0540 H        64 GLN   -0.6200
   1030 HG1       -61.0560  -11.1970  -11.7680 H        64 GLN    0.3200
   1031 HG2       -59.2610  -10.9760  -11.8620 H        64 GLN    0.3000
   1032 HE21      -60.4940  -14.6230  -11.3500 H        64 GLN    0.5100
   1033 HE22      -61.5300  -13.2520  -11.1350 H        64 GLN   -0.5100
   1034 N         -57.4660   -9.4980  -14.6350 N.am     65 HSD   -0.4700
   1035 CA        -56.0180   -9.4130  -14.4610 C.3      65 HSD    0.3100
   1036 C         -55.5510   -8.0100  -14.8150 C.2      65 HSD    0.0700
   1037 O         -55.2500   -7.7020  -15.9700 O.2      65 HSD    0.0900
   1038 CB        -55.3290  -10.4390  -15.3460 C.3      65 HSD   -0.0900
   1039 CG        -55.3760  -11.8240  -14.7990 C.ar     65 HSD    0.0900
   1040 CD2       -54.4090  -12.3330  -13.9770 C.ar     65 HSD    0.0900
   1041 ND1       -56.2890  -12.8140  -14.9630 N.ar     65 HSD   -0.3600
   1042 CE1       -55.8490  -13.8880  -14.2350 C.ar     65 HSD    0.3200
   1043 NE2       -54.7130  -13.5760  -13.6450 N.ar     65 HSD   -0.0500
   1044 HN        -57.7840   -9.5620  -15.5780 H        65 HSD    0.2500
   1045 HA        -55.7920   -9.5970  -13.4220 H        65 HSD    0.1300
   1046 HB1       -54.2620  -10.1480  -15.4650 H        65 HSD   -0.7000
   1047 HB2       -55.8190  -10.4400  -16.3420 H        65 HSD    0.2200
   1048 HD1       -57.1220  -12.7560  -15.5140 H        65 HSD    0.1000
   1049 HD2       -53.5030  -11.8750  -13.6010 H        65 HSD    0.5100
   1050 HE1       -56.3750  -14.8400  -14.1710 H        65 HSD   -0.5100
   1051 N         -55.4940   -7.1640  -13.7930 N.am     66 LYS   -0.4700
   1052 CA        -55.1430   -5.7560  -13.9300 C.3      66 LYS    0.3100
   1053 C         -53.9390   -5.3080  -14.7740 C.2      66 LYS    0.0700
   1054 O         -53.8970   -4.1680  -15.2420 O.2      66 LYS    0.0900
   1055 CB        -55.0610   -5.1370  -12.5300 C.3      66 LYS   -0.1800
   1056 CG        -56.3500   -4.4270  -12.0870 C.3      66 LYS    0.0900
   1057 CD        -57.5770   -5.3340  -12.1510 C.3      66 LYS    0.0900
   1058 CE        -58.8710   -4.5660  -11.8690 C.3      66 LYS   -0.1800
   1059 NZ        -60.0980   -5.4130  -12.0630 N.4      66 LYS    0.0900
   1060 HN        -55.6950   -7.4620  -12.8630 H        66 LYS    0.0900
   1061 HA        -55.9040   -5.2680  -14.5210 H        66 LYS   -0.1800
   1062 HB1       -54.2310   -4.3990  -12.5190 H        66 LYS    0.0900
   1063 HB2       -54.8350   -5.9440  -11.8010 H        66 LYS    0.0900
   1064 HG1       -56.5190   -3.5500  -12.7470 H        66 LYS    0.2100
   1065 HG2       -56.2210   -4.0720  -11.0430 H        66 LYS    0.0500
   1066 HD1       -57.4680   -6.1450  -11.3990 H        66 LYS    0.0500
   1067 HD2       -57.6410   -5.7890  -13.1620 H        66 LYS   -0.3000
   1068 HE1       -58.9480   -3.7010  -12.5620 H        66 LYS    0.3300
   1069 HE2       -58.8720   -4.2120  -10.8160 H        66 LYS    0.3300
   1070 HZ1       -60.1500   -6.1280  -11.3100 H        66 LYS    0.3300
   1071 HZ2       -60.0490   -5.8880  -12.9880 H        66 LYS    0.5100
   1072 HZ3       -60.9450   -4.8110  -12.0280 H        66 LYS   -0.5100
   1073 N         -52.9700   -6.1740  -14.9870 N.am     67 LYS   -0.4700
   1074 CA        -51.8070   -5.7820  -15.7660 C.3      67 LYS    0.3100
   1075 C         -51.9920   -6.0730  -17.2510 C.2      67 LYS    0.0700
   1076 O         -51.2860   -5.5030  -18.0850 O.2      67 LYS    0.0900
   1077 CB        -50.5570   -6.4890  -15.2340 C.3      67 LYS   -0.1800
   1078 CG        -50.4670   -6.5730  -13.6880 C.3      67 LYS    0.0900
   1079 CD        -50.1360   -5.2350  -12.9870 C.3      67 LYS    0.0900
   1080 CE        -48.7210   -4.7490  -13.3060 C.3      67 LYS   -0.1800
   1081 NZ        -47.6840   -5.8000  -13.0940 N.4      67 LYS    0.0900
   1082 HN        -52.9880   -7.1070  -14.6370 H        67 LYS    0.0900
   1083 HA        -51.6960   -4.7110  -15.6900 H        67 LYS   -0.1800
   1084 HB1       -49.6640   -5.9430  -15.6050 H        67 LYS    0.0900
   1085 HB2       -50.5430   -7.5230  -15.6400 H        67 LYS    0.0900
   1086 HG1       -49.6780   -7.3080  -13.4250 H        67 LYS    0.2100
   1087 HG2       -51.4430   -6.9360  -13.3020 H        67 LYS    0.0500
   1088 HD1       -50.2320   -5.3710  -11.8880 H        67 LYS    0.0500
   1089 HD2       -50.8650   -4.4650  -13.3180 H        67 LYS   -0.3000
   1090 HE1       -48.4670   -3.8920  -12.6460 H        67 LYS    0.3300
   1091 HE2       -48.6680   -4.4390  -14.3710 H        67 LYS    0.3300
   1092 HZ1       -47.9730   -6.6750  -13.5750 H        67 LYS    0.3300
   1093 HZ2       -47.5790   -5.9820  -12.0750 H        67 LYS    0.5100
   1094 HZ3       -46.7760   -5.4740  -13.4810 H        67 LYS   -0.5100
   1095 N         -52.9340   -6.9600  -17.5820 N.am     68 LEU   -0.4700
   1096 CA        -53.2090   -7.2940  -18.9780 C.3      68 LEU    0.3100
   1097 C         -53.7800   -6.0570  -19.6900 C.2      68 LEU    0.0700
   1098 O         -54.9910   -5.9770  -19.9770 O.2      68 LEU    0.0900
   1099 CB        -54.2090   -8.4610  -19.0700 C.3      68 LEU   -0.1800
   1100 CG        -53.8670   -9.8810  -18.5800 C.3      68 LEU    0.0900
   1101 CD1       -55.1400  -10.7100  -18.6520 C.3      68 LEU    0.0900
   1102 CD2       -52.7750  -10.5370  -19.4090 C.3      68 LEU   -0.0900
   1103 HN        -53.4870   -7.4290  -16.8980 H        68 LEU    0.0900
   1104 HA        -52.2750   -7.5640  -19.4480 H        68 LEU   -0.2700
   1105 HB1       -54.4720   -8.5590  -20.1420 H        68 LEU    0.0900
   1106 HB2       -55.1060   -8.1450  -18.5010 H        68 LEU    0.0900
   1107 HG        -53.4930   -9.8440  -17.5340 H        68 LEU    0.0900
   1108 HD11      -55.4140  -10.8980  -19.7110 H        68 LEU   -0.2700
   1109 HD12      -55.9750  -10.1650  -18.1610 H        68 LEU    0.0900
   1110 HD13      -54.9840  -11.6870  -18.1470 H        68 LEU    0.0900
   1111 HD21      -51.8440   -9.9330  -19.3620 H        68 LEU    0.0900
   1112 HD22      -53.0980  -10.6090  -20.4700 H        68 LEU    0.5100
   1113 HD23      -52.5580  -11.5530  -19.0140 H        68 LEU   -0.5100
   1114 N         -52.9010   -5.0880  -19.9680 N.am     69 ARG   -0.4700
   1115 CA        -53.2800   -3.8270  -20.5860 C.3      69 ARG    0.3100
   1116 C         -52.4310   -3.4230  -21.7750 C.2      69 ARG    0.0700
   1117 O         -52.4680   -2.2690  -22.1990 O.2      69 ARG    0.0900
   1118 CB        -53.2240   -2.7170  -19.5420 C.3      69 ARG   -0.1800
   1119 CG        -54.4780   -2.5280  -18.7270 C.3      69 ARG    0.0900
   1120 CD        -55.0450   -3.7890  -18.1150 C.3      69 ARG    0.0900
   1121 NE        -56.4880   -3.6260  -18.0010 N.pl3    69 ARG   -0.1800
   1122 CZ        -57.2920   -4.4130  -17.3060 C.cat    69 ARG    0.0900
   1123 NH1       -56.8250   -5.4410  -16.6350 N.pl3    69 ARG    0.0900
   1124 NH2       -58.5830   -4.1590  -17.2790 N.pl3    69 ARG    0.2000
   1125 HN        -51.9320   -5.1890  -19.7600 H        69 ARG    0.0900
   1126 HA        -54.2800   -3.9280  -20.9820 H        69 ARG    0.0900
   1127 HB1       -53.0080   -1.7620  -20.0670 H        69 ARG   -0.7000
   1128 HB2       -52.3900   -2.9420  -18.8440 H        69 ARG    0.4400
   1129 HG1       -55.2550   -2.0830  -19.3830 H        69 ARG    0.6400
   1130 HG2       -54.2520   -1.8180  -17.9040 H        69 ARG   -0.8000
   1131 HD1       -54.6250   -3.9560  -17.1000 H        69 ARG    0.4600
   1132 HD2       -54.8370   -4.6670  -18.7630 H        69 ARG    0.4600
   1133 HE        -56.9030   -2.8580  -18.4880 H        69 ARG   -0.8000
   1134 HH11      -55.8450   -5.6420  -16.6440 H        69 ARG    0.4600
   1135 HH12      -57.4510   -6.0240  -16.1160 H        69 ARG    0.4600
   1136 HH21      -58.9490   -3.3760  -17.7820 H        69 ARG    0.5100
   1137 HH22      -59.1970   -4.7500  -16.7560 H        69 ARG   -0.5100
   1138 N         -51.6430   -4.3530  -22.3030 N.am     70 THR   -0.4700
   1139 CA        -50.8170   -4.0480  -23.4670 C.3      70 THR    0.3100
   1140 C         -51.7870   -3.7710  -24.6260 C.2      70 THR    0.0700
   1141 O         -52.9470   -4.2080  -24.5860 O.2      70 THR    0.0900
   1142 CB        -49.8580   -5.2420  -23.8230 C.3      70 THR    0.1400
   1143 CG2       -49.6530   -6.1230  -22.6080 C.3      70 THR    0.0900
   1144 OG1       -50.4020   -6.0530  -24.8700 O.3      70 THR   -0.6600
   1145 HN        -51.5800   -5.2780  -21.9380 H        70 THR    0.4300
   1146 HA        -50.2420   -3.1630  -23.2400 H        70 THR   -0.2700
   1147 HB        -48.8770   -4.8410  -24.1580 H        70 THR    0.0900
   1148 HG1       -49.6610   -6.5360  -25.2420 H        70 THR    0.0900
   1149 HG21      -50.6260   -6.5350  -22.2650 H        70 THR    0.0900
   1150 HG22      -49.2080   -5.5290  -21.7800 H        70 THR    0.5100
   1151 HG23      -48.9790   -6.9700  -22.8630 H        70 THR   -0.5100
   1152 N         -51.3570   -3.0150  -25.6570 N.am     71 PRO   -0.2900
   1153 CA        -52.2840   -2.7620  -26.7710 C.3      71 PRO    0.0000
   1154 C         -52.9540   -4.0770  -27.1810 C.2      71 PRO    0.0900
   1155 O         -54.1810   -4.1880  -27.1690 O.2      71 PRO    0.0900
   1156 CB        -51.3690   -2.2030  -27.8580 C.3      71 PRO    0.0200
   1157 CG        -50.3620   -1.4150  -27.0500 C.3      71 PRO    0.0900
   1158 CD        -50.0500   -2.3660  -25.8950 C.3      71 PRO   -0.1800
   1159 HA        -53.0750   -2.0980  -26.4620 H        71 PRO    0.0900
   1160 HB1       -51.9260   -1.5490  -28.5620 H        71 PRO    0.0900
   1161 HB2       -50.8790   -3.0170  -28.4340 H        71 PRO   -0.1800
   1162 HG1       -49.4520   -1.1910  -27.6460 H        71 PRO    0.0900
   1163 HG2       -50.7960   -0.4610  -26.6830 H        71 PRO    0.0900
   1164 HD1       -49.2900   -3.1240  -26.1780 H        71 PRO    0.5100
   1165 HD2       -49.7200   -1.8190  -24.9870 H        71 PRO   -0.5100
   1166 N         -52.1280   -5.0710  -27.5060 N.am     72 LEU   -0.4700
   1167 CA        -52.5970   -6.3950  -27.8770 C.3      72 LEU    0.3100
   1168 C         -53.7530   -6.8640  -26.9920 C.2      72 LEU    0.0700
   1169 O         -54.7740   -7.3320  -27.4900 O.2      72 LEU    0.0900
   1170 CB        -51.4460   -7.3910  -27.7730 C.3      72 LEU   -0.1800
   1171 CG        -51.8220   -8.8330  -28.1220 C.3      72 LEU    0.0900
   1172 CD1       -52.2910   -8.8680  -29.5630 C.3      72 LEU    0.0900
   1173 CD2       -50.6380   -9.7890  -27.9190 C.3      72 LEU   -0.0900
   1174 HN        -51.1380   -4.9490  -27.5090 H        72 LEU    0.0900
   1175 HA        -52.9700   -6.3510  -28.8890 H        72 LEU   -0.2700
   1176 HB1       -51.0610   -7.3730  -26.7310 H        72 LEU    0.0900
   1177 HB2       -50.6370   -7.0650  -28.4600 H        72 LEU    0.0900
   1178 HG        -52.6350   -9.1850  -27.4510 H        72 LEU    0.0900
   1179 HD11      -51.4790   -8.5180  -30.2370 H        72 LEU   -0.2700
   1180 HD12      -53.1700   -8.2000  -29.6910 H        72 LEU    0.0900
   1181 HD13      -52.5640   -9.9060  -29.8470 H        72 LEU    0.0900
   1182 HD21      -50.4220   -9.9040  -26.8350 H        72 LEU    0.0900
   1183 HD22      -49.7340   -9.3820  -28.4200 H        72 LEU    0.5100
   1184 HD23      -50.8830  -10.7870  -28.3390 H        72 LEU   -0.5100
   1185 N         -53.5860   -6.7400  -25.6770 N.am     73 ASN   -0.4700
   1186 CA        -54.6070   -7.1360  -24.7140 C.3      73 ASN    0.3100
   1187 C         -55.8520   -6.3100  -24.9480 C.2      73 ASN    0.0700
   1188 O         -56.9730   -6.8190  -24.9070 O.2      73 ASN    0.0900
   1189 CB        -54.1310   -6.8860  -23.2920 C.3      73 ASN   -0.1800
   1190 CG        -52.8870   -7.6590  -22.9480 C.2      73 ASN    0.0900
   1191 ND2       -51.9880   -7.8140  -23.7960 N.am     73 ASN    0.0900
   1192 OD1       -52.7990   -8.1310  -21.7270 O.2      73 ASN    0.5500
   1193 HN        -52.7470   -6.3660  -25.2880 H        73 ASN   -0.5500
   1194 HA        -54.8140   -8.1860  -24.8610 H        73 ASN   -0.6200
   1195 HB1       -54.9360   -7.1820  -22.5850 H        73 ASN    0.3200
   1196 HB2       -53.9180   -5.8030  -23.1680 H        73 ASN    0.3000
   1197 HD21      -51.1640   -8.3290  -23.5610 H        73 ASN    0.5100
   1198 HD22      -52.0900   -7.4250  -24.7120 H        73 ASN   -0.5100
   1199 N         -55.6550   -5.0190  -25.1740 N.am     74 TYR   -0.4700
   1200 CA        -56.7740   -4.1340  -25.4380 C.3      74 TYR    0.3100
   1201 C         -57.5550   -4.5940  -26.6470 C.2      74 TYR    0.0700
   1202 O         -58.7590   -4.8400  -26.5680 O.2      74 TYR    0.0900
   1203 CB        -56.2690   -2.7250  -25.6790 C.3      74 TYR   -0.1800
   1204 CG        -56.4490   -1.8910  -24.4650 C.ar     74 TYR    0.0900
   1205 CD1       -57.6950   -1.3380  -24.1600 C.ar     74 TYR    0.0900
   1206 CD2       -55.3990   -1.7020  -23.5740 C.ar     74 TYR    0.0000
   1207 CE1       -57.8880   -0.6230  -22.9970 C.ar     74 TYR   -0.1150
   1208 CE2       -55.5860   -0.9890  -22.4040 C.ar     74 TYR    0.1150
   1209 CZ        -56.8300   -0.4540  -22.1240 C.ar     74 TYR   -0.1150
   1210 OH        -57.0050    0.2520  -20.9660 O.3      74 TYR    0.1150
   1211 HN        -54.7480   -4.6050  -25.1740 H        74 TYR    0.1100
   1212 HA        -57.4330   -4.1580  -24.5830 H        74 TYR   -0.5400
   1213 HB1       -56.8390   -2.2540  -26.5070 H        74 TYR    0.4300
   1214 HB2       -55.1860   -2.7470  -25.9240 H        74 TYR   -0.1150
   1215 HD1       -58.5190   -1.4740  -24.8450 H        74 TYR    0.1150
   1216 HD2       -54.4280   -2.1160  -23.7980 H        74 TYR   -0.1150
   1217 HE1       -58.8570   -0.1990  -22.7710 H        74 TYR    0.1150
   1218 HE2       -54.7660   -0.8500  -21.7130 H        74 TYR    0.5100
   1219 HH        -56.1680    0.2610  -20.4950 H        74 TYR   -0.5100
   1220 N         -56.8410   -4.7080  -27.7650 N.am     75 ILE   -0.4700
   1221 CA        -57.4090   -5.1450  -29.0270 C.3      75 ILE    0.3100
   1222 C         -58.2240   -6.3930  -28.8180 C.2      75 ILE    0.0700
   1223 O         -59.3870   -6.4530  -29.1950 O.2      75 ILE    0.0900
   1224 CB        -56.3250   -5.4950  -30.0500 C.3      75 ILE   -0.0900
   1225 CG1       -55.3320   -4.3360  -30.2000 C.3      75 ILE    0.0900
   1226 CG2       -56.9890   -5.8470  -31.3830 C.3      75 ILE   -0.2700
   1227 CD        -55.9370   -3.0710  -30.7300 C.3      75 ILE    0.0900
   1228 HN        -55.8680   -4.4930  -27.7850 H        75 ILE    0.0900
   1229 HA        -58.0280   -4.3440  -29.4030 H        75 ILE    0.0900
   1230 HB        -55.7320   -6.3620  -29.6870 H        75 ILE   -0.1800
   1231 HG11      -54.5240   -4.6540  -30.8910 H        75 ILE    0.0900
   1232 HG12      -54.8910   -4.1220  -29.2030 H        75 ILE    0.0900
   1233 HG21      -56.9430   -4.9780  -32.0740 H        75 ILE   -0.2700
   1234 HG22      -58.0560   -6.1110  -31.2160 H        75 ILE    0.0900
   1235 HG23      -56.4620   -6.7030  -31.8540 H        75 ILE    0.0900
   1236 HD1       -56.8510   -2.8140  -30.1530 H        75 ILE    0.0900
   1237 HD2       -56.2150   -3.2030  -31.7970 H        75 ILE    0.5100
   1238 HD3       -55.2110   -2.2350  -30.6330 H        75 ILE   -0.5100
   1239 N         -57.6060   -7.4030  -28.2190 N.am     76 LEU   -0.4700
   1240 CA        -58.3120   -8.6530  -27.9910 C.3      76 LEU    0.3100
   1241 C         -59.5420   -8.5610  -27.0830 C.2      76 LEU    0.0700
   1242 O         -60.5260   -9.2770  -27.2930 O.2      76 LEU    0.0900
   1243 CB        -57.3260   -9.7260  -27.5310 C.3      76 LEU   -0.1800
   1244 CG        -56.7370  -10.2810  -28.8370 C.3      76 LEU    0.0900
   1245 CD1       -55.2350  -10.2710  -28.7980 C.3      76 LEU    0.0900
   1246 CD2       -57.2900  -11.6700  -29.0930 C.3      76 LEU   -0.0900
   1247 HN        -56.6620   -7.3540  -27.9070 H        76 LEU    0.0900
   1248 HA        -58.7890   -8.9470  -28.9140 H        76 LEU   -0.2700
   1249 HB1       -57.8460  -10.5250  -26.9600 H        76 LEU    0.0900
   1250 HB2       -56.5310   -9.2870  -26.8920 H        76 LEU    0.0900
   1251 HG        -57.0830   -9.6580  -29.6890 H        76 LEU    0.0900
   1252 HD11      -54.8730  -10.7440  -27.8590 H        76 LEU   -0.2700
   1253 HD12      -54.8620   -9.2240  -28.8340 H        76 LEU    0.0900
   1254 HD13      -54.8290  -10.8420  -29.6600 H        76 LEU    0.0900
   1255 HD21      -58.3090  -11.6010  -29.5310 H        76 LEU    0.0900
   1256 HD22      -57.3530  -12.2330  -28.1380 H        76 LEU    0.5100
   1257 HD23      -56.6340  -12.2140  -29.8050 H        76 LEU   -0.5100
   1258 N         -59.5120   -7.6820  -26.0850 N.am     77 LEU   -0.4700
   1259 CA        -60.6830   -7.5220  -25.2480 C.3      77 LEU    0.3100
   1260 C         -61.7550   -7.0060  -26.1980 C.2      77 LEU    0.0700
   1261 O         -62.9110   -7.4420  -26.1880 O.2      77 LEU    0.0900
   1262 CB        -60.4390   -6.4840  -24.1640 C.3      77 LEU   -0.1800
   1263 CG        -61.7580   -6.0150  -23.5530 C.3      77 LEU    0.0900
   1264 CD1       -62.5660   -7.2010  -23.0670 C.3      77 LEU    0.0900
   1265 CD2       -61.4670   -5.0630  -22.4270 C.3      77 LEU   -0.0900
   1266 HN        -58.7180   -7.1170  -25.8750 H        77 LEU    0.0900
   1267 HA        -60.9090   -8.4800  -24.8040 H        77 LEU   -0.2700
   1268 HB1       -59.9080   -5.6130  -24.6030 H        77 LEU    0.0900
   1269 HB2       -59.8030   -6.9280  -23.3680 H        77 LEU    0.0900
   1270 HG        -62.3410   -5.4600  -24.3180 H        77 LEU    0.0900
   1271 HD11      -61.9330   -7.8600  -22.4330 H        77 LEU   -0.2700
   1272 HD12      -62.9340   -7.7900  -23.9330 H        77 LEU    0.0900
   1273 HD13      -63.4280   -6.8480  -22.4600 H        77 LEU    0.0900
   1274 HD21      -60.9040   -4.1830  -22.8070 H        77 LEU    0.0900
   1275 HD22      -60.8530   -5.5700  -21.6520 H        77 LEU    0.5100
   1276 HD23      -62.4180   -4.7070  -21.9770 H        77 LEU   -0.5100
   1277 N         -61.3310   -6.0630  -27.0340 N.am     78 ASN   -0.4700
   1278 CA        -62.1920   -5.4590  -28.0320 C.3      78 ASN    0.3100
   1279 C         -62.8150   -6.5640  -28.8820 C.2      78 ASN    0.0700
   1280 O         -64.0380   -6.7100  -28.9020 O.2      78 ASN    0.0900
   1281 CB        -61.3680   -4.4940  -28.8980 C.3      78 ASN   -0.1800
   1282 CG        -62.2270   -3.6210  -29.7980 C.2      78 ASN    0.0900
   1283 ND2       -61.6580   -3.2330  -30.9370 N.am     78 ASN    0.0900
   1284 OD1       -63.3730   -3.2770  -29.4710 O.2      78 ASN    0.5500
   1285 HN        -60.3940   -5.7250  -27.0100 H        78 ASN   -0.5500
   1286 HA        -62.9840   -4.9300  -27.5230 H        78 ASN   -0.6200
   1287 HB1       -60.6800   -5.0850  -29.5380 H        78 ASN    0.3200
   1288 HB2       -60.7720   -3.8330  -28.2340 H        78 ASN    0.3000
   1289 HD21      -62.1010   -2.5400  -31.5060 H        78 ASN    0.5100
   1290 HD22      -60.7890   -3.6350  -31.2240 H        78 ASN   -0.5100
   1291 N         -61.9870   -7.3520  -29.5680 N.am     79 LEU   -0.4700
   1292 CA        -62.5130   -8.4390  -30.3810 C.3      79 LEU    0.3100
   1293 C         -63.4830   -9.3260  -29.6000 C.2      79 LEU    0.0700
   1294 O         -64.5260   -9.7250  -30.1290 O.2      79 LEU    0.0900
   1295 CB        -61.3890   -9.3230  -30.9170 C.3      79 LEU   -0.1800
   1296 CG        -60.4740   -8.8410  -32.0490 C.3      79 LEU    0.0900
   1297 CD1       -61.2080   -7.8350  -32.9480 C.3      79 LEU    0.0900
   1298 CD2       -59.2280   -8.2290  -31.4580 C.3      79 LEU   -0.0900
   1299 HN        -60.9970   -7.2370  -29.5560 H        79 LEU    0.0900
   1300 HA        -63.0660   -8.0020  -31.2000 H        79 LEU   -0.2700
   1301 HB1       -61.8660  -10.2590  -31.2730 H        79 LEU    0.0900
   1302 HB2       -60.7320   -9.5550  -30.0560 H        79 LEU    0.0900
   1303 HG        -60.1520   -9.7120  -32.6570 H        79 LEU    0.0900
   1304 HD11      -61.5290   -6.9530  -32.3540 H        79 LEU   -0.2700
   1305 HD12      -62.1080   -8.3120  -33.3920 H        79 LEU    0.0900
   1306 HD13      -60.5300   -7.4890  -33.7580 H        79 LEU    0.0900
   1307 HD21      -58.8860   -8.8270  -30.5860 H        79 LEU    0.0900
   1308 HD22      -59.4410   -7.1930  -31.1170 H        79 LEU    0.5100
   1309 HD23      -58.4180   -8.2150  -32.2180 H        79 LEU   -0.5100
   1310 N         -63.1380   -9.6410  -28.3480 N.am     80 ALA   -0.4700
   1311 CA        -63.9960  -10.4750  -27.5140 C.3      80 ALA    0.3100
   1312 C         -65.3850   -9.8480  -27.4140 C.2      80 ALA    0.0700
   1313 O         -66.4010  -10.5390  -27.4870 O.2      80 ALA    0.0900
   1314 CB        -63.3960  -10.6380  -26.1270 C.3      80 ALA   -0.2700
   1315 HN        -62.2890   -9.3240  -27.9320 H        80 ALA    0.0900
   1316 HA        -64.0980  -11.4360  -27.9950 H        80 ALA    0.0900
   1317 HB1       -63.2840   -9.6460  -25.6400 H        80 ALA    0.0900
   1318 HB2       -62.3930  -11.1110  -26.2010 H        80 ALA    0.5100
   1319 HB3       -64.0610  -11.2690  -25.4990 H        80 ALA   -0.5100
   1320 N         -65.4330   -8.5330  -27.2430 N.am     81 VAL   -0.4700
   1321 CA        -66.7150   -7.8450  -27.1720 C.3      81 VAL    0.3100
   1322 C         -67.4590   -7.9210  -28.5320 C.2      81 VAL    0.0700
   1323 O         -68.5660   -8.4600  -28.6250 O.2      81 VAL    0.0900
   1324 CB        -66.4990   -6.3750  -26.7560 C.3      81 VAL   -0.0900
   1325 CG1       -67.8290   -5.6590  -26.6470 C.3      81 VAL    0.0900
   1326 CG2       -65.7620   -6.3320  -25.4410 C.3      81 VAL   -0.2700
   1327 HN        -64.6150   -7.9700  -27.1590 H        81 VAL    0.0900
   1328 HA        -67.3330   -8.3550  -26.4490 H        81 VAL    0.0900
   1329 HB        -65.8660   -5.8660  -27.5140 H        81 VAL    0.0900
   1330 HG11      -68.5330   -6.2530  -26.0250 H        81 VAL   -0.2700
   1331 HG12      -68.2730   -5.5270  -27.6580 H        81 VAL    0.0900
   1332 HG13      -67.6870   -4.6650  -26.1710 H        81 VAL    0.0900
   1333 HG21      -64.9730   -7.1140  -25.4210 H        81 VAL    0.0900
   1334 HG22      -66.4690   -6.5210  -24.6050 H        81 VAL    0.5100
   1335 HG23      -65.2820   -5.3400  -25.3080 H        81 VAL   -0.5100
   1336 N         -66.8390   -7.3800  -29.5830 N.am     82 ALA   -0.4700
   1337 CA        -67.4140   -7.4010  -30.9250 C.3      82 ALA    0.3100
   1338 C         -67.9000   -8.8210  -31.2670 C.2      82 ALA    0.0700
   1339 O         -68.9160   -8.9980  -31.9510 O.2      82 ALA    0.0900
   1340 CB        -66.3700   -6.9310  -31.9560 C.3      82 ALA   -0.2700
   1341 HN        -65.9510   -6.9350  -29.4980 H        82 ALA    0.0900
   1342 HA        -68.2740   -6.7480  -30.9340 H        82 ALA    0.0900
   1343 HB1       -65.4840   -7.6000  -31.9340 H        82 ALA    0.0900
   1344 HB2       -66.0400   -5.8980  -31.7150 H        82 ALA    0.5100
   1345 HB3       -66.8090   -6.9550  -32.9760 H        82 ALA   -0.5100
   1346 N         -67.1750   -9.8290  -30.7810 N.am     83 ASP   -0.4700
   1347 CA        -67.5520  -11.2140  -31.0180 C.3      83 ASP    0.3100
   1348 C         -68.8520  -11.5090  -30.2630 C.2      83 ASP    0.0700
   1349 O         -69.7950  -12.0830  -30.8260 O.2      83 ASP    0.0900
   1350 CB        -66.4380  -12.1680  -30.5580 C.3      83 ASP   -0.2800
   1351 CG        -65.3280  -12.3470  -31.6040 C.2      83 ASP    0.0900
   1352 OD1       -65.2960  -11.6070  -32.6020 O.co2    83 ASP    0.0900
   1353 OD2       -64.4700  -13.2320  -31.4330 O.co2    83 ASP    0.6200
   1354 HN        -66.3500   -9.6820  -30.2410 H        83 ASP   -0.7600
   1355 HA        -67.7350  -11.3350  -32.0750 H        83 ASP   -0.7600
   1356 HB1       -66.8820  -13.1630  -30.3450 H        83 ASP    0.5100
   1357 HB2       -65.9810  -11.7650  -29.6290 H        83 ASP   -0.5100
   1358 N         -68.9150  -11.0990  -28.9940 N.am     84 LEU   -0.4700
   1359 CA        -70.1150  -11.3060  -28.1870 C.3      84 LEU    0.3100
   1360 C         -71.3220  -10.6310  -28.8310 C.2      84 LEU    0.0700
   1361 O         -72.4310  -11.1710  -28.7980 O.2      84 LEU    0.0900
   1362 CB        -69.9100  -10.7650  -26.7730 C.3      84 LEU   -0.1800
   1363 CG        -68.8910  -11.5420  -25.9230 C.3      84 LEU    0.0900
   1364 CD1       -68.4700  -10.6840  -24.7500 C.3      84 LEU    0.0900
   1365 CD2       -69.4790  -12.8750  -25.4560 C.3      84 LEU   -0.0900
   1366 HN        -68.1530  -10.6370  -28.5450 H        84 LEU    0.0900
   1367 HA        -70.3210  -12.3650  -28.1580 H        84 LEU   -0.2700
   1368 HB1       -70.8880  -10.7870  -26.2480 H        84 LEU    0.0900
   1369 HB2       -69.5670   -9.7120  -26.8510 H        84 LEU    0.0900
   1370 HG        -68.0030  -11.7950  -26.5410 H        84 LEU    0.0900
   1371 HD11      -69.3530  -10.4310  -24.1250 H        84 LEU   -0.2700
   1372 HD12      -68.0130   -9.7410  -25.1160 H        84 LEU    0.0900
   1373 HD13      -67.7370  -11.2350  -24.1220 H        84 LEU    0.0900
   1374 HD21      -69.7550  -13.4980  -26.3340 H        84 LEU    0.0900
   1375 HD22      -70.3920  -12.6940  -24.8490 H        84 LEU    0.5100
   1376 HD23      -68.7300  -13.4280  -24.8500 H        84 LEU   -0.5100
   1377 N         -71.1070   -9.4550  -29.4250 N.am     85 PHE   -0.4700
   1378 CA        -72.1840   -8.7480  -30.1000 C.3      85 PHE    0.3100
   1379 C         -72.7030   -9.5890  -31.2410 C.2      85 PHE    0.0700
   1380 O         -73.9140   -9.7880  -31.3830 O.2      85 PHE    0.0900
   1381 CB        -71.6970   -7.4060  -30.6320 C.3      85 PHE   -0.1800
   1382 CG        -71.7840   -6.3040  -29.6250 C.ar     85 PHE    0.0900
   1383 CD1       -73.0260   -5.8700  -29.1650 C.ar     85 PHE    0.0900
   1384 CD2       -70.6330   -5.6970  -29.1330 C.ar     85 PHE    0.0000
   1385 CE1       -73.1290   -4.8400  -28.2230 C.ar     85 PHE   -0.1150
   1386 CE2       -70.7200   -4.6660  -28.1880 C.ar     85 PHE    0.1150
   1387 CZ        -71.9760   -4.2360  -27.7330 C.ar     85 PHE   -0.1150
   1388 HN        -70.2130   -9.0150  -29.4320 H        85 PHE    0.1150
   1389 HA        -72.9840   -8.6000  -29.3890 H        85 PHE   -0.1150
   1390 HB1       -72.3170   -7.1070  -31.5040 H        85 PHE    0.1150
   1391 HB2       -70.6310   -7.4940  -30.9360 H        85 PHE   -0.1150
   1392 HD1       -73.9240   -6.3370  -29.5420 H        85 PHE    0.1150
   1393 HD2       -69.6640   -6.0230  -29.4810 H        85 PHE   -0.1150
   1394 HE1       -74.1000   -4.5140  -27.8780 H        85 PHE    0.1150
   1395 HE2       -69.8210   -4.2010  -27.8110 H        85 PHE    0.5100
   1396 HZ        -72.0460   -3.4410  -27.0050 H        85 PHE   -0.5100
   1397 N         -71.7770  -10.0960  -32.0520 N.am     86 MET   -0.4700
   1398 CA        -72.1510  -10.9460  -33.1670 C.3      86 MET    0.3100
   1399 C         -73.0660  -12.0400  -32.6440 C.2      86 MET    0.0700
   1400 O         -74.2000  -12.2050  -33.0940 O.2      86 MET    0.0900
   1401 CB        -70.9120  -11.5880  -33.7800 C.3      86 MET   -0.1800
   1402 CG        -69.9960  -10.6070  -34.4750 C.3      86 MET    0.0900
   1403 SD        -68.4140  -11.3520  -34.9500 S.3      86 MET    0.0900
   1404 CE        -68.7590  -11.9080  -36.6250 C.3      86 MET   -0.1400
   1405 HN        -70.8040   -9.9170  -31.9330 H        86 MET    0.0900
   1406 HA        -72.6600  -10.3360  -33.9000 H        86 MET    0.0900
   1407 HB1       -71.2390  -12.3500  -34.5180 H        86 MET   -0.0900
   1408 HB2       -70.3410  -12.0930  -32.9720 H        86 MET   -0.2200
   1409 HG1       -69.8100   -9.7510  -33.7910 H        86 MET    0.0900
   1410 HG2       -70.5100  -10.2240  -35.3810 H        86 MET    0.0900
   1411 HE1       -69.3690  -11.1630  -37.1800 H        86 MET    0.0900
   1412 HE2       -69.3230  -12.8650  -36.6040 H        86 MET    0.5100
   1413 HE3       -67.8100  -12.0580  -37.1830 H        86 MET   -0.5100
   1414 N         -72.5560  -12.7650  -31.6560 N.am     87 VAL   -0.4700
   1415 CA        -73.2690  -13.8680  -31.0380 C.3      87 VAL    0.3100
   1416 C         -74.7150  -13.5990  -30.6460 C.2      87 VAL    0.0700
   1417 O         -75.6230  -14.3320  -31.0350 O.2      87 VAL    0.0900
   1418 CB        -72.5120  -14.3560  -29.8090 C.3      87 VAL   -0.0900
   1419 CG1       -73.3350  -15.3890  -29.0700 C.3      87 VAL    0.0900
   1420 CG2       -71.1730  -14.9450  -30.2410 C.3      87 VAL   -0.2700
   1421 HN        -71.6480  -12.5810  -31.2900 H        87 VAL    0.0900
   1422 HA        -73.3600  -14.6610  -31.7650 H        87 VAL    0.0900
   1423 HB        -72.3050  -13.4960  -29.1370 H        87 VAL    0.0900
   1424 HG11      -73.6950  -16.1680  -29.7750 H        87 VAL   -0.2700
   1425 HG12      -74.2160  -14.9050  -28.5970 H        87 VAL    0.0900
   1426 HG13      -72.7140  -15.8780  -28.2890 H        87 VAL    0.0900
   1427 HG21      -70.6430  -14.2380  -30.9140 H        87 VAL    0.0900
   1428 HG22      -71.3380  -15.8990  -30.7880 H        87 VAL    0.5100
   1429 HG23      -70.5370  -15.1310  -29.3490 H        87 VAL   -0.5100
   1430 N         -74.9480  -12.5600  -29.8650 N.am     88 PHE   -0.4700
   1431 CA        -76.3100  -12.2760  -29.4670 C.3      88 PHE    0.3100
   1432 C         -77.0370  -11.4790  -30.5200 C.2      88 PHE    0.0700
   1433 O         -78.1370  -11.8380  -30.9380 O.2      88 PHE    0.0900
   1434 CB        -76.3090  -11.5120  -28.1470 C.3      88 PHE   -0.1800
   1435 CG        -75.7300  -12.2950  -27.0180 C.ar     88 PHE    0.0900
   1436 CD1       -76.4380  -13.3520  -26.4610 C.ar     88 PHE    0.0900
   1437 CD2       -74.4740  -11.9990  -26.5290 C.ar     88 PHE    0.0000
   1438 CE1       -75.9060  -14.1120  -25.4270 C.ar     88 PHE   -0.1150
   1439 CE2       -73.9250  -12.7450  -25.4990 C.ar     88 PHE    0.1150
   1440 CZ        -74.6460  -13.8120  -24.9410 C.ar     88 PHE   -0.1150
   1441 HN        -74.2330  -11.9510  -29.5300 H        88 PHE    0.1150
   1442 HA        -76.8350  -13.2130  -29.3610 H        88 PHE   -0.1150
   1443 HB1       -77.3520  -11.2500  -27.8710 H        88 PHE    0.1150
   1444 HB2       -75.7000  -10.5880  -28.2570 H        88 PHE   -0.1150
   1445 HD1       -77.4230  -13.5870  -26.8390 H        88 PHE    0.1150
   1446 HD2       -73.9140  -11.1780  -26.9530 H        88 PHE   -0.1150
   1447 HE1       -76.4710  -14.9310  -25.0070 H        88 PHE    0.1150
   1448 HE2       -72.9410  -12.5060  -25.1250 H        88 PHE    0.5100
   1449 HZ        -74.2220  -14.3940  -24.1380 H        88 PHE   -0.5100
   1450 N         -76.4080  -10.3920  -30.9460 N.am     89 GLY   -0.4700
   1451 CA        -76.9940   -9.5190  -31.9390 C.3      89 GLY    0.3100
   1452 C         -77.5020  -10.2140  -33.1900 C.2      89 GLY   -0.0200
   1453 O         -78.7150  -10.2740  -33.4380 O.2      89 GLY    0.0900
   1454 HN        -75.5100  -10.1290  -30.6030 H        89 GLY    0.0900
   1455 HA1       -76.2360   -8.8070  -32.2270 H        89 GLY    0.5100
   1456 HA2       -77.8230   -9.0110  -31.4690 H        89 GLY   -0.5100
   1457 N         -76.5420  -10.7490  -33.9610 N.am     90 GLY   -0.4700
   1458 CA        -76.7940  -11.3410  -35.2520 C.3      90 GLY    0.3100
   1459 C         -77.0110  -12.8060  -35.1240 C.2      90 GLY   -0.0200
   1460 O         -77.9910  -13.3080  -35.6690 O.2      90 GLY    0.0900
   1461 HN        -75.5900  -10.7600  -33.6670 H        90 GLY    0.0900
   1462 HA1       -75.9390  -11.1560  -35.8850 H        90 GLY    0.5100
   1463 HA2       -77.6750  -10.8810  -35.6720 H        90 GLY   -0.5100
   1464 N         -76.1540  -13.5290  -34.3480 N.am     91 PHE   -0.4700
   1465 CA        -76.0550  -14.9880  -34.3790 C.3      91 PHE    0.3100
   1466 C         -77.3130  -15.6640  -33.8870 C.2      91 PHE    0.0700
   1467 O         -77.6560  -16.7950  -34.2160 O.2      91 PHE    0.0900
   1468 CB        -74.7960  -15.7210  -33.8520 C.3      91 PHE   -0.1800
   1469 CG        -73.5180  -15.4660  -34.6280 C.ar     91 PHE    0.0900
   1470 CD1       -73.3770  -14.4870  -35.6380 C.ar     91 PHE    0.0900
   1471 CD2       -72.4390  -16.3350  -34.3920 C.ar     91 PHE    0.0000
   1472 CE1       -72.1960  -14.3820  -36.3810 C.ar     91 PHE   -0.1150
   1473 CE2       -71.2650  -16.2460  -35.1470 C.ar     91 PHE    0.1150
   1474 CZ        -71.1420  -15.2630  -36.1360 C.ar     91 PHE   -0.1150
   1475 HN        -75.5390  -13.0790  -33.7060 H        91 PHE    0.1150
   1476 HA        -76.1790  -15.2570  -35.4150 H        91 PHE   -0.1150
   1477 HB1       -74.9800  -16.8160  -33.8880 H        91 PHE    0.1150
   1478 HB2       -74.6060  -15.4000  -32.8060 H        91 PHE   -0.1150
   1479 HD1       -74.1940  -13.8100  -35.8390 H        91 PHE    0.1150
   1480 HD2       -72.5170  -17.0820  -33.6170 H        91 PHE   -0.1150
   1481 HE1       -72.1010  -13.6200  -37.1410 H        91 PHE    0.1150
   1482 HE2       -70.4540  -16.9360  -34.9680 H        91 PHE    0.5100
   1483 HZ        -70.2310  -15.1870  -36.7100 H        91 PHE   -0.5100
   1484 N         -78.0920  -14.9150  -33.1350 N.am     92 THR   -0.4700
   1485 CA        -79.3490  -15.3600  -32.5790 C.3      92 THR    0.3100
   1486 C         -80.4260  -15.3290  -33.6660 C.2      92 THR    0.0700
   1487 O         -81.2270  -16.2550  -33.7980 O.2      92 THR    0.0900
   1488 CB        -79.7520  -14.4620  -31.4200 C.3      92 THR    0.1400
   1489 CG2       -81.0970  -14.8870  -30.8800 C.3      92 THR    0.0900
   1490 OG1       -78.7660  -14.5590  -30.3860 O.3      92 THR   -0.6600
   1491 HN        -77.8420  -13.9770  -32.9100 H        92 THR    0.4300
   1492 HA        -79.2270  -16.3800  -32.2430 H        92 THR   -0.2700
   1493 HB        -79.8180  -13.4060  -31.7610 H        92 THR    0.0900
   1494 HG1       -77.9810  -14.1240  -30.7280 H        92 THR    0.0900
   1495 HG21      -81.1030  -15.9820  -30.6890 H        92 THR    0.0900
   1496 HG22      -81.8930  -14.6520  -31.6180 H        92 THR    0.5100
   1497 HG23      -81.3050  -14.3610  -29.9240 H        92 THR   -0.5100
   1498 N         -80.4500  -14.2530  -34.4440 N.am     93 THR   -0.4700
   1499 CA        -81.4240  -14.1310  -35.5130 C.3      93 THR    0.3100
   1500 C         -81.1300  -15.1260  -36.6380 C.2      93 THR    0.0700
   1501 O         -82.0480  -15.6680  -37.2530 O.2      93 THR    0.0900
   1502 CB        -81.4270  -12.7150  -36.1110 C.3      93 THR    0.1400
   1503 CG2       -82.6140  -12.5360  -37.0290 C.3      93 THR    0.0900
   1504 OG1       -81.5050  -11.7460  -35.0610 O.3      93 THR   -0.6600
   1505 HN        -79.8130  -13.4950  -34.3320 H        93 THR    0.4300
   1506 HA        -82.3960  -14.3640  -35.1030 H        93 THR   -0.2700
   1507 HB        -80.4920  -12.5480  -36.6870 H        93 THR    0.0900
   1508 HG1       -80.5990  -11.5450  -34.8180 H        93 THR    0.0900
   1509 HG21      -83.4610  -13.1690  -36.6860 H        93 THR    0.0900
   1510 HG22      -82.3420  -12.8370  -38.0620 H        93 THR    0.5100
   1511 HG23      -82.9400  -11.4740  -37.0220 H        93 THR   -0.5100
   1512 N         -79.8470  -15.3700  -36.9100 N.am     94 THR   -0.4700
   1513 CA        -79.4600  -16.2940  -37.9680 C.3      94 THR    0.3100
   1514 C         -79.7420  -17.7360  -37.5960 C.2      94 THR    0.0700
   1515 O         -80.0730  -18.5450  -38.4620 O.2      94 THR    0.0900
   1516 CB        -77.9700  -16.1540  -38.3590 C.3      94 THR    0.1400
   1517 CG2       -77.1470  -15.7490  -37.1820 C.3      94 THR    0.0900
   1518 OG1       -77.4780  -17.4020  -38.8670 O.3      94 THR   -0.6600
   1519 HN        -79.1030  -14.9350  -36.4070 H        94 THR    0.4300
   1520 HA        -80.0860  -16.0900  -38.8240 H        94 THR   -0.2700
   1521 HB        -77.8570  -15.3770  -39.1450 H        94 THR    0.0900
   1522 HG1       -78.0170  -17.6070  -39.6340 H        94 THR    0.0900
   1523 HG21      -77.6000  -16.1410  -36.2470 H        94 THR    0.0900
   1524 HG22      -77.1010  -14.6400  -37.1170 H        94 THR    0.5100
   1525 HG23      -76.1190  -16.1600  -37.2800 H        94 THR   -0.5100
   1526 N         -79.6050  -18.0720  -36.3130 N.am     95 LEU   -0.4700
   1527 CA        -79.9020  -19.4370  -35.8740 C.3      95 LEU    0.3100
   1528 C         -81.3890  -19.6720  -36.0720 C.2      95 LEU    0.0700
   1529 O         -81.8350  -20.7030  -36.5670 O.2      95 LEU    0.0900
   1530 CB        -79.5920  -19.6380  -34.3870 C.3      95 LEU   -0.1800
   1531 CG        -80.3710  -20.8080  -33.7560 C.3      95 LEU    0.0900
   1532 CD1       -80.1110  -22.1040  -34.5140 C.3      95 LEU    0.0900
   1533 CD2       -79.9790  -20.9570  -32.3070 C.3      95 LEU   -0.0900
   1534 HN        -79.3020  -17.4290  -35.6130 H        95 LEU    0.0900
   1535 HA        -79.3070  -20.1120  -36.4700 H        95 LEU   -0.2700
   1536 HB1       -79.8480  -18.7060  -33.8410 H        95 LEU    0.0900
   1537 HB2       -78.5040  -19.8340  -34.2750 H        95 LEU    0.0900
   1538 HG        -81.4580  -20.5800  -33.7810 H        95 LEU    0.0900
   1539 HD11      -79.0670  -22.4450  -34.3400 H        95 LEU   -0.2700
   1540 HD12      -80.2540  -21.9400  -35.6030 H        95 LEU    0.0900
   1541 HD13      -80.8060  -22.8950  -34.1600 H        95 LEU    0.0900
   1542 HD21      -80.2120  -20.0250  -31.7490 H        95 LEU    0.0900
   1543 HD22      -78.8870  -21.1550  -32.2280 H        95 LEU    0.5100
   1544 HD23      -80.5440  -21.7960  -31.8470 H        95 LEU   -0.5100
   1545 N         -82.1400  -18.6680  -35.6620 N.am     96 TYR   -0.4700
   1546 CA        -83.5630  -18.6640  -35.7420 C.3      96 TYR    0.3100
   1547 C         -84.1340  -18.6790  -37.1250 C.2      96 TYR    0.0700
   1548 O         -85.0960  -19.3950  -37.4190 O.2      96 TYR    0.0900
   1549 CB        -84.0410  -17.4400  -35.0660 C.3      96 TYR   -0.1800
   1550 CG        -85.1470  -17.8190  -34.2430 C.ar     96 TYR    0.0900
   1551 CD1       -84.9640  -18.7640  -33.2480 C.ar     96 TYR    0.0900
   1552 CD2       -86.3920  -17.2790  -34.4630 C.ar     96 TYR    0.0000
   1553 CE1       -85.9960  -19.1600  -32.4900 C.ar     96 TYR   -0.1150
   1554 CE2       -87.4430  -17.6570  -33.7130 C.ar     96 TYR    0.1150
   1555 CZ        -87.2440  -18.5940  -32.7260 C.ar     96 TYR   -0.1150
   1556 OH        -88.3130  -18.9430  -31.9540 O.3      96 TYR    0.1150
   1557 HN        -81.7360  -17.8460  -35.2680 H        96 TYR    0.1100
   1558 HA        -83.9440  -19.5490  -35.2550 H        96 TYR   -0.5400
   1559 HB1       -84.3840  -16.6880  -35.8080 H        96 TYR    0.4300
   1560 HB2       -83.2430  -17.0080  -34.4240 H        96 TYR   -0.1150
   1561 HD1       -83.9840  -19.1840  -33.0810 H        96 TYR    0.1150
   1562 HD2       -86.5280  -16.5460  -35.2440 H        96 TYR   -0.1150
   1563 HE1       -85.8620  -19.9000  -31.7150 H        96 TYR    0.1150
   1564 HE2       -88.4220  -17.2330  -33.8810 H        96 TYR    0.5100
   1565 HH        -87.9890  -19.4580  -31.2120 H        96 TYR   -0.5100
   1566 N         -83.5630  -17.8110  -37.9490 N.am     97 THR   -0.4700
   1567 CA        -83.9270  -17.6910  -39.3370 C.3      97 THR    0.3100
   1568 C         -83.7850  -19.0830  -39.9490 C.2      97 THR    0.0700
   1569 O         -84.6800  -19.5570  -40.6350 O.2      97 THR    0.0900
   1570 CB        -82.9760  -16.7020  -40.0390 C.3      97 THR    0.1400
   1571 CG2       -83.2310  -16.6650  -41.5320 C.3      97 THR    0.0900
   1572 OG1       -83.1700  -15.3920  -39.4980 O.3      97 THR   -0.6600
   1573 HN        -82.8440  -17.1940  -37.6380 H        97 THR    0.4300
   1574 HA        -84.9470  -17.3380  -39.3900 H        97 THR   -0.2700
   1575 HB        -81.9210  -17.0100  -39.8760 H        97 THR    0.0900
   1576 HG1       -82.8200  -15.4200  -38.6040 H        97 THR    0.0900
   1577 HG21      -84.2760  -16.3450  -41.7320 H        97 THR    0.0900
   1578 HG22      -83.0810  -17.6760  -41.9670 H        97 THR    0.5100
   1579 HG23      -82.5410  -15.9420  -42.0150 H        97 THR   -0.5100
   1580 N         -82.6640  -19.7460  -39.6740 N.am     98 SER   -0.4700
   1581 CA        -82.4160  -21.0900  -40.1830 C.3      98 SER    0.3100
   1582 C         -83.4920  -22.0560  -39.7060 C.2      98 SER    0.0700
   1583 O         -84.0630  -22.8180  -40.4950 O.2      98 SER    0.0900
   1584 CB        -81.0500  -21.6030  -39.7120 C.3      98 SER    0.0500
   1585 OG        -79.9870  -20.8910  -40.3190 O.3      98 SER    0.0900
   1586 HN        -81.9450  -19.3540  -39.1070 H        98 SER    0.0900
   1587 HA        -82.4490  -21.0500  -41.2620 H        98 SER   -0.6600
   1588 HB1       -80.9480  -22.6780  -39.9750 H        98 SER    0.4300
   1589 HB2       -80.9710  -21.4830  -38.6110 H        98 SER    0.5100
   1590 HG1       -79.9060  -20.0690  -39.8280 H        98 SER   -0.5100
   1591 N         -83.7690  -22.0200  -38.4020 N.am     99 LEU   -0.4700
   1592 CA        -84.7660  -22.8960  -37.8050 C.3      99 LEU    0.3100
   1593 C         -86.1010  -22.8000  -38.4990 C.2      99 LEU    0.0700
   1594 O         -86.7680  -23.8080  -38.6740 O.2      99 LEU    0.0900
   1595 CB        -84.9370  -22.5790  -36.3170 C.3      99 LEU   -0.1800
   1596 CG        -83.8190  -23.1080  -35.4120 C.3      99 LEU    0.0900
   1597 CD1       -83.9370  -22.5080  -34.0350 C.3      99 LEU    0.0900
   1598 CD2       -83.8910  -24.6210  -35.3520 C.3      99 LEU   -0.0900
   1599 HN        -83.3080  -21.3920  -37.7790 H        99 LEU    0.0900
   1600 HA        -84.4370  -23.9150  -37.9360 H        99 LEU   -0.2700
   1601 HB1       -85.8970  -23.0190  -35.9760 H        99 LEU    0.0900
   1602 HB2       -84.9850  -21.4760  -36.2000 H        99 LEU    0.0900
   1603 HG        -82.8340  -22.8420  -35.8490 H        99 LEU    0.0900
   1604 HD11      -84.9170  -22.7730  -33.5850 H        99 LEU   -0.2700
   1605 HD12      -83.8630  -21.4010  -34.0980 H        99 LEU    0.0900
   1606 HD13      -83.1280  -22.9010  -33.3820 H        99 LEU    0.0900
   1607 HD21      -83.7690  -25.0500  -36.3700 H        99 LEU    0.0900
   1608 HD22      -84.8770  -24.9380  -34.9500 H        99 LEU    0.5100
   1609 HD23      -83.0790  -25.0130  -34.7030 H        99 LEU   -0.5100
   1610 N         -86.4930  -21.5990  -38.9080 N.am    100 HSE   -0.4700
   1611 CA        -87.7690  -21.4360  -39.5810 C.3     100 HSE    0.3100
   1612 C         -87.7180  -21.5230  -41.1040 C.2     100 HSE    0.0700
   1613 O         -88.7450  -21.7680  -41.7450 O.2     100 HSE    0.0900
   1614 CB        -88.4100  -20.1240  -39.1390 C.3     100 HSE   -0.0800
   1615 CG        -88.7760  -20.1210  -37.6880 C.ar    100 HSE    0.0900
   1616 CD2       -88.3440  -19.3590  -36.6580 C.ar    100 HSE    0.0900
   1617 ND1       -89.6550  -21.0400  -37.1550 N.ar    100 HSE   -0.7000
   1618 CE1       -89.7460  -20.8440  -35.8520 C.ar    100 HSE    0.2200
   1619 NE2       -88.9600  -19.8310  -35.5220 N.ar    100 HSE    0.2500
   1620 HN        -85.9450  -20.7770  -38.7760 H       100 HSE    0.1300
   1621 HA        -88.4000  -22.2730  -39.3240 H       100 HSE   -0.3600
   1622 HB1       -89.3310  -19.9530  -39.7350 H       100 HSE    0.3200
   1623 HB2       -87.6950  -19.2930  -39.3230 H       100 HSE   -0.0500
   1624 HD2       -87.6510  -18.5260  -36.6590 H       100 HSE    0.0900
   1625 HE1       -90.3560  -21.4050  -35.1460 H       100 HSE    0.5100
   1626 HE2       -88.8260  -19.4600  -34.6040 H       100 HSE   -0.5100
   1627 N         -86.5300  -21.3410  -41.6840 N.am    101 GLY   -0.4700
   1628 CA        -86.3920  -21.4060  -43.1270 C.3     101 GLY    0.3100
   1629 C         -86.5190  -20.0700  -43.8440 C.2     101 GLY   -0.0200
   1630 O         -86.6250  -20.0340  -45.0740 O.2     101 GLY    0.0900
   1631 HN        -85.7000  -21.1570  -41.1620 H       101 GLY    0.0900
   1632 HA1       -87.1630  -22.0670  -43.4950 H       101 GLY    0.5100
   1633 HA2       -85.4160  -21.8180  -43.3390 H       101 GLY   -0.5100
   1634 N         -86.5220  -18.9730  -43.0860 N.am    102 TYR   -0.4700
   1635 CA        -86.6210  -17.6280  -43.6510 C.3     102 TYR    0.3100
   1636 C         -86.5850  -16.6270  -42.5050 C.2     102 TYR    0.0700
   1637 O         -86.7040  -17.0060  -41.3390 O.2     102 TYR    0.0900
   1638 CB        -87.9370  -17.4310  -44.4320 C.3     102 TYR   -0.1800
   1639 CG        -89.1700  -17.2520  -43.5440 C.ar    102 TYR    0.0900
   1640 CD1       -89.8150  -18.3580  -42.9630 C.ar    102 TYR    0.0900
   1641 CD2       -89.6580  -15.9740  -43.2390 C.ar    102 TYR    0.0000
   1642 CE1       -90.9060  -18.1980  -42.1000 C.ar    102 TYR   -0.1150
   1643 CE2       -90.7460  -15.8040  -42.3760 C.ar    102 TYR    0.1150
   1644 CZ        -91.3630  -16.9190  -41.8080 C.ar    102 TYR   -0.1150
   1645 OH        -92.4190  -16.7490  -40.9310 O.3     102 TYR    0.1150
   1646 HN        -86.4570  -19.0220  -42.0920 H       102 TYR    0.1100
   1647 HA        -85.7760  -17.4830  -44.3070 H       102 TYR   -0.5400
   1648 HB1       -88.1190  -18.3220  -45.0700 H       102 TYR    0.4300
   1649 HB2       -87.8540  -16.5200  -45.0620 H       102 TYR   -0.1150
   1650 HD1       -89.4620  -19.3530  -43.1880 H       102 TYR    0.1150
   1651 HD2       -89.1870  -15.1060  -43.6770 H       102 TYR   -0.1150
   1652 HE1       -91.3870  -19.0620  -41.6650 H       102 TYR    0.1150
   1653 HE2       -91.1090  -14.8120  -42.1500 H       102 TYR    0.5100
   1654 HH        -92.6950  -15.8310  -40.9740 H       102 TYR   -0.5100
   1655 N         -86.4260  -15.3500  -42.8470 N.am    103 PHE   -0.4700
   1656 CA        -86.3980  -14.2750  -41.8680 C.3     103 PHE    0.3100
   1657 C         -87.7710  -13.9670  -41.2810 C.2     103 PHE    0.0700
   1658 O         -88.4340  -12.9900  -41.6450 O.2     103 PHE    0.0900
   1659 CB        -85.7740  -13.0290  -42.4930 C.3     103 PHE   -0.1800
   1660 CG        -84.2880  -13.0300  -42.4120 C.ar    103 PHE    0.0900
   1661 CD1       -83.6510  -12.6010  -41.2530 C.ar    103 PHE    0.0900
   1662 CD2       -83.5210  -13.5640  -43.4360 C.ar    103 PHE    0.0000
   1663 CE1       -82.2800  -12.7180  -41.1070 C.ar    103 PHE   -0.1150
   1664 CE2       -82.1380  -13.6840  -43.2970 C.ar    103 PHE    0.1150
   1665 CZ        -81.5220  -13.2620  -42.1280 C.ar    103 PHE   -0.1150
   1666 HN        -86.3190  -15.0710  -43.7980 H       103 PHE    0.1150
   1667 HA        -85.8170  -14.6040  -41.0190 H       103 PHE   -0.1150
   1668 HB1       -86.1370  -12.1250  -41.9600 H       103 PHE    0.1150
   1669 HB2       -86.0500  -12.9750  -43.5680 H       103 PHE   -0.1150
   1670 HD1       -84.2370  -12.1710  -40.4550 H       103 PHE    0.1150
   1671 HD2       -83.9970  -13.8890  -44.3480 H       103 PHE   -0.1150
   1672 HE1       -81.8030  -12.3840  -40.1970 H       103 PHE    0.1150
   1673 HE2       -81.5500  -14.1060  -44.0970 H       103 PHE    0.5100
   1674 HZ        -80.4510  -13.3570  -42.0160 H       103 PHE   -0.5100
   1675 N         -88.1920  -14.8290  -40.3580 N.am    104 VAL   -0.4700
   1676 CA        -89.4710  -14.6830  -39.6780 C.3     104 VAL    0.3100
   1677 C         -89.5420  -13.3130  -39.0120 C.2     104 VAL    0.0700
   1678 O         -90.6060  -12.7260  -38.9130 O.2     104 VAL    0.0900
   1679 CB        -89.6840  -15.8100  -38.6000 C.3     104 VAL   -0.0900
   1680 CG1       -88.5320  -15.8450  -37.6210 C.3     104 VAL    0.0900
   1681 CG2       -90.9570  -15.5680  -37.8350 C.3     104 VAL   -0.2700
   1682 HN        -87.6460  -15.6180  -40.0890 H       104 VAL    0.0900
   1683 HA        -90.2490  -14.7320  -40.4240 H       104 VAL    0.0900
   1684 HB        -89.7630  -16.7950  -39.1090 H       104 VAL    0.0900
   1685 HG11      -88.4460  -14.8680  -37.0980 H       104 VAL   -0.2700
   1686 HG12      -87.5810  -16.0400  -38.1630 H       104 VAL    0.0900
   1687 HG13      -88.7020  -16.6400  -36.8640 H       104 VAL    0.0900
   1688 HG21      -91.7990  -15.3890  -38.5380 H       104 VAL    0.0900
   1689 HG22      -90.8430  -14.6750  -37.1830 H       104 VAL    0.5100
   1690 HG23      -91.1980  -16.4570  -37.2110 H       104 VAL   -0.5100
   1691 N         -88.4020  -12.7860  -38.5720 N.am    105 PHE   -0.4700
   1692 CA        -88.3870  -11.4890  -37.8970 C.3     105 PHE    0.3100
   1693 C         -88.3680  -10.3050  -38.8520 C.2     105 PHE    0.0700
   1694 O         -88.0710   -9.1630  -38.4660 O.2     105 PHE    0.0900
   1695 CB        -87.1970  -11.4130  -36.9150 C.3     105 PHE   -0.1800
   1696 CG        -87.3100  -12.3760  -35.7630 C.ar    105 PHE    0.0900
   1697 CD1       -88.5570  -12.6620  -35.2060 C.ar    105 PHE    0.0900
   1698 CD2       -86.1820  -12.9950  -35.2330 C.ar    105 PHE    0.0000
   1699 CE1       -88.6820  -13.5550  -34.1380 C.ar    105 PHE   -0.1150
   1700 CE2       -86.2970  -13.8890  -34.1610 C.ar    105 PHE    0.1150
   1701 CZ        -87.5550  -14.1700  -33.6130 C.ar    105 PHE   -0.1150
   1702 HN        -87.5210  -13.2420  -38.6820 H       105 PHE    0.1150
   1703 HA        -89.3210  -11.3740  -37.3670 H       105 PHE   -0.1150
   1704 HB1       -87.1390  -10.3900  -36.4850 H       105 PHE    0.1150
   1705 HB2       -86.2560  -11.6530  -37.4560 H       105 PHE   -0.1150
   1706 HD1       -89.4400  -12.1860  -35.6070 H       105 PHE    0.1150
   1707 HD2       -85.2090  -12.7850  -35.6520 H       105 PHE   -0.1150
   1708 HE1       -89.6560  -13.7650  -33.7210 H       105 PHE    0.1150
   1709 HE2       -85.4150  -14.3630  -33.7560 H       105 PHE    0.5100
   1710 HZ        -87.6470  -14.8600  -32.7870 H       105 PHE   -0.5100
   1711 N         -88.6800  -10.5870  -40.1120 N.am    106 GLY   -0.4700
   1712 CA        -88.7020   -9.5400  -41.1070 C.3     106 GLY    0.3100
   1713 C         -87.3600   -8.9050  -41.4080 C.2     106 GLY   -0.0200
   1714 O         -86.3100   -9.4580  -41.0900 O.2     106 GLY    0.0900
   1715 HN        -88.9060  -11.5080  -40.4210 H       106 GLY    0.0900
   1716 HA1       -89.3700   -8.7730  -40.7490 H       106 GLY    0.5100
   1717 HA2       -89.0850   -9.9740  -42.0180 H       106 GLY   -0.5100
   1718 N         -87.3750   -7.7210  -42.0330 N.am    107 PRO   -0.2900
   1719 CA        -86.1770   -6.9700  -42.4040 C.3     107 PRO    0.0000
   1720 C         -85.3040   -6.5650  -41.2190 C.2     107 PRO    0.0900
   1721 O         -84.1110   -6.2940  -41.3850 O.2     107 PRO    0.0900
   1722 CB        -86.7520   -5.7780  -43.1500 C.3     107 PRO    0.0200
   1723 CG        -88.0270   -5.5400  -42.4150 C.3     107 PRO    0.0900
   1724 CD        -88.5820   -6.9260  -42.3060 C.3     107 PRO   -0.1800
   1725 HA        -85.5060   -7.5860  -42.9820 H       107 PRO    0.0900
   1726 HB1       -86.9380   -6.0180  -44.2190 H       107 PRO    0.0900
   1727 HB2       -86.0790   -4.8970  -43.0920 H       107 PRO   -0.1800
   1728 HG1       -87.8430   -5.0950  -41.4140 H       107 PRO    0.0900
   1729 HG2       -88.7080   -4.8720  -42.9860 H       107 PRO    0.0900
   1730 HD1       -89.3040   -7.0170  -41.4670 H       107 PRO    0.5100
   1731 HD2       -89.0570   -7.2560  -43.2540 H       107 PRO   -0.5100
   1732 N         -85.8850   -6.5210  -40.0220 N.am    108 THR   -0.4700
   1733 CA        -85.1080   -6.1700  -38.8440 C.3     108 THR    0.3100
   1734 C         -84.1850   -7.3330  -38.5220 C.2     108 THR    0.0700
   1735 O         -83.0080   -7.1450  -38.2080 O.2     108 THR    0.0900
   1736 CB        -86.0100   -5.9140  -37.6520 C.3     108 THR    0.1400
   1737 CG2       -85.2030   -5.3910  -36.4950 C.3     108 THR    0.0900
   1738 OG1       -86.9860   -4.9360  -38.0080 O.3     108 THR   -0.6600
   1739 HN        -86.8510   -6.7210  -39.8820 H       108 THR    0.4300
   1740 HA        -84.5350   -5.2840  -39.0750 H       108 THR   -0.2700
   1741 HB        -86.5260   -6.8530  -37.3570 H       108 THR    0.0900
   1742 HG1       -87.5300   -4.8090  -37.2270 H       108 THR    0.0900
   1743 HG21      -84.7050   -4.4390  -36.7770 H       108 THR    0.0900
   1744 HG22      -84.4240   -6.1290  -36.2130 H       108 THR    0.5100
   1745 HG23      -85.8680   -5.1980  -35.6260 H       108 THR   -0.5100
   1746 N         -84.7330   -8.5470  -38.6090 N.am    109 GLY   -0.4700
   1747 CA        -83.9460   -9.7380  -38.3470 C.3     109 GLY    0.3100
   1748 C         -82.7920   -9.7590  -39.3230 C.2     109 GLY   -0.0200
   1749 O         -81.6530  -10.0480  -38.9740 O.2     109 GLY    0.0900
   1750 HN        -85.6890   -8.6870  -38.8530 H       109 GLY    0.0900
   1751 HA1       -84.5690  -10.6100  -38.4860 H       109 GLY    0.5100
   1752 HA2       -83.5770   -9.7020  -37.3340 H       109 GLY   -0.5100
   1753 N         -83.1170   -9.4430  -40.5700 N.am    110 CYS   -0.4700
   1754 CA        -82.1480   -9.3570  -41.6480 C.3     110 CYS    0.3100
   1755 C         -81.0900   -8.3090  -41.2950 C.2     110 CYS    0.0700
   1756 O         -79.9110   -8.4370  -41.6320 O.2     110 CYS    0.0900
   1757 CB        -82.8580   -8.9120  -42.9190 C.3     110 CYS   -0.1000
   1758 SG        -81.8500   -8.9320  -44.4240 S.3     110 CYS    0.0900
   1759 HN        -84.0600   -9.2470  -40.8260 H       110 CYS    0.0900
   1760 HA        -81.6970  -10.3290  -41.7820 H       110 CYS   -0.0800
   1761 HB1       -83.2290   -7.8790  -42.7560 H       110 CYS    0.5100
   1762 HB2       -83.7310   -9.5810  -43.0720 H       110 CYS   -0.5100
   1763 N         -81.5320   -7.2560  -40.6190 N.am    111 ASN   -0.4700
   1764 CA        -80.6450   -6.1860  -40.2340 C.3     111 ASN    0.3100
   1765 C         -79.7690   -6.5560  -39.0680 C.2     111 ASN    0.0700
   1766 O         -78.5800   -6.2470  -39.0600 O.2     111 ASN    0.0900
   1767 CB        -81.4560   -4.9460  -39.8880 C.3     111 ASN   -0.1800
   1768 CG        -81.8370   -4.1580  -41.1140 C.2     111 ASN    0.0900
   1769 ND2       -83.1380   -4.0170  -41.3510 N.am    111 ASN    0.0900
   1770 OD1       -80.9710   -3.6750  -41.8470 O.2     111 ASN    0.5500
   1771 HN        -82.4860   -7.1570  -40.3500 H       111 ASN   -0.5500
   1772 HA        -79.9780   -5.9850  -41.0590 H       111 ASN   -0.6200
   1773 HB1       -80.8550   -4.2940  -39.2200 H       111 ASN    0.3200
   1774 HB2       -82.3840   -5.2530  -39.3610 H       111 ASN    0.3000
   1775 HD21      -83.4610   -3.2820  -41.9470 H       111 ASN    0.5100
   1776 HD22      -83.7940   -4.6470  -40.9330 H       111 ASN   -0.5100
   1777 N         -80.3580   -7.2080  -38.0690 N.am    112 LEU   -0.4700
   1778 CA        -79.6020   -7.6150  -36.8990 C.3     112 LEU    0.3100
   1779 C         -78.5660   -8.6000  -37.3620 C.2     112 LEU    0.0700
   1780 O         -77.3890   -8.5020  -37.0010 O.2     112 LEU    0.0900
   1781 CB        -80.5160   -8.2830  -35.8780 C.3     112 LEU   -0.1800
   1782 CG        -81.5060   -7.3260  -35.2160 C.3     112 LEU    0.0900
   1783 CD1       -82.4570   -8.1200  -34.3400 C.3     112 LEU    0.0900
   1784 CD2       -80.7430   -6.2600  -34.4100 C.3     112 LEU   -0.0900
   1785 HN        -81.3270   -7.4440  -38.0800 H       112 LEU    0.0900
   1786 HA        -79.1440   -6.7340  -36.4730 H       112 LEU   -0.2700
   1787 HB1       -79.8850   -8.7400  -35.0870 H       112 LEU    0.0900
   1788 HB2       -81.0890   -9.0850  -36.3900 H       112 LEU    0.0900
   1789 HG        -82.0810   -6.7830  -35.9960 H       112 LEU    0.0900
   1790 HD11      -81.8890   -8.6620  -33.5530 H       112 LEU   -0.2700
   1791 HD12      -83.0080   -8.8620  -34.9550 H       112 LEU    0.0900
   1792 HD13      -83.1780   -7.4340  -33.8460 H       112 LEU    0.0900
   1793 HD21      -80.0750   -5.6790  -35.0810 H       112 LEU    0.0900
   1794 HD22      -80.1230   -6.7480  -33.6280 H       112 LEU    0.5100
   1795 HD23      -81.4630   -5.5600  -33.9330 H       112 LEU   -0.5100
   1796 N         -79.0320   -9.5330  -38.1970 N.am    113 GLU   -0.4700
   1797 CA        -78.2180  -10.6020  -38.7760 C.3     113 GLU    0.3100
   1798 C         -77.0920  -10.0460  -39.6400 C.2     113 GLU    0.0700
   1799 O         -75.9320  -10.4050  -39.4570 O.2     113 GLU    0.0900
   1800 CB        -79.0990  -11.5350  -39.6180 C.3     113 GLU   -0.1800
   1801 CG        -78.6440  -12.9850  -39.6380 C.3     113 GLU    0.0900
   1802 CD        -77.2140  -13.1510  -40.1170 C.2     113 GLU    0.0900
   1803 OE1       -76.8970  -12.6750  -41.2360 O.co2   113 GLU   -0.2800
   1804 OE2       -76.4080  -13.7670  -39.3720 O.co2   113 GLU    0.0900
   1805 HN        -79.9900   -9.5430  -38.4700 H       113 GLU    0.0900
   1806 HA        -77.7530  -11.1490  -37.9690 H       113 GLU    0.6200
   1807 HB1       -79.1080  -11.1570  -40.6620 H       113 GLU   -0.7600
   1808 HB2       -80.1320  -11.4980  -39.2140 H       113 GLU   -0.7600
   1809 HG1       -79.3100  -13.5620  -40.3150 H       113 GLU    0.5100
   1810 HG2       -78.7210  -13.4000  -38.6110 H       113 GLU   -0.5100
   1811 N         -77.4310   -9.1600  -40.5730 N.am    114 GLY   -0.4700
   1812 CA        -76.4210   -8.5790  -41.4320 C.3     114 GLY    0.3100
   1813 C         -75.5120   -7.5890  -40.7320 C.2     114 GLY   -0.0200
   1814 O         -74.2940   -7.6870  -40.8550 O.2     114 GLY    0.0900
   1815 HN        -78.3710   -8.8620  -40.7200 H       114 GLY    0.0900
   1816 HA1       -76.9310   -8.0710  -42.2380 H       114 GLY    0.5100
   1817 HA2       -75.8190   -9.3870  -41.8210 H       114 GLY   -0.5100
   1818 N         -76.0980   -6.6490  -39.9800 N.am    115 PHE   -0.4700
   1819 CA        -75.3470   -5.5970  -39.2790 C.3     115 PHE    0.3100
   1820 C         -74.2590   -6.0730  -38.3440 C.2     115 PHE    0.0700
   1821 O         -73.0780   -5.7910  -38.5620 O.2     115 PHE    0.0900
   1822 CB        -76.2750   -4.6810  -38.4770 C.3     115 PHE   -0.1800
   1823 CG        -75.5520   -3.5630  -37.7770 C.ar    115 PHE    0.0900
   1824 CD1       -74.8020   -2.6380  -38.5020 C.ar    115 PHE    0.0900
   1825 CD2       -75.6050   -3.4360  -36.3930 C.ar    115 PHE    0.0000
   1826 CE1       -74.1120   -1.5980  -37.8570 C.ar    115 PHE   -0.1150
   1827 CE2       -74.9150   -2.3960  -35.7400 C.ar    115 PHE    0.1150
   1828 CZ        -74.1690   -1.4780  -36.4760 C.ar    115 PHE   -0.1150
   1829 HN        -77.0880   -6.6200  -39.8610 H       115 PHE    0.1150
   1830 HA        -74.8100   -5.0250  -40.0200 H       115 PHE   -0.1150
   1831 HB1       -76.7960   -5.2760  -37.6960 H       115 PHE    0.1150
   1832 HB2       -77.0160   -4.2170  -39.1620 H       115 PHE   -0.1150
   1833 HD1       -74.7490   -2.7230  -39.5780 H       115 PHE    0.1150
   1834 HD2       -76.1800   -4.1420  -35.8130 H       115 PHE   -0.1150
   1835 HE1       -73.5390   -0.8910  -38.4370 H       115 PHE    0.1150
   1836 HE2       -74.9650   -2.3110  -34.6640 H       115 PHE    0.5100
   1837 HZ        -73.6390   -0.6790  -35.9760 H       115 PHE   -0.5100
   1838 N         -74.6570   -6.7780  -37.2950 N.am    116 PHE   -0.4700
   1839 CA        -73.6990   -7.2660  -36.3220 C.3     116 PHE    0.3100
   1840 C         -72.6010   -8.1190  -36.9010 C.2     116 PHE    0.0700
   1841 O         -71.4940   -8.1500  -36.3600 O.2     116 PHE    0.0900
   1842 CB        -74.4170   -8.0250  -35.2210 C.3     116 PHE   -0.1800
   1843 CG        -75.1000   -7.1290  -34.2620 C.ar    116 PHE    0.0900
   1844 CD1       -74.3560   -6.2920  -33.4340 C.ar    116 PHE    0.0900
   1845 CD2       -76.4830   -7.0630  -34.2240 C.ar    116 PHE    0.0000
   1846 CE1       -74.9890   -5.3930  -32.5840 C.ar    116 PHE   -0.1150
   1847 CE2       -77.1180   -6.1710  -33.3800 C.ar    116 PHE    0.1150
   1848 CZ        -76.3700   -5.3330  -32.5560 C.ar    116 PHE   -0.1150
   1849 HN        -75.6140   -7.0010  -37.1300 H       116 PHE    0.1150
   1850 HA        -73.1710   -6.4160  -35.9140 H       116 PHE   -0.1150
   1851 HB1       -73.6830   -8.6300  -34.6490 H       116 PHE    0.1150
   1852 HB2       -75.1900   -8.6850  -35.6690 H       116 PHE   -0.1150
   1853 HD1       -73.2770   -6.3400  -33.4550 H       116 PHE    0.1150
   1854 HD2       -77.0690   -7.7120  -34.8590 H       116 PHE   -0.1150
   1855 HE1       -74.4050   -4.7460  -31.9470 H       116 PHE    0.1150
   1856 HE2       -78.1970   -6.1240  -33.3570 H       116 PHE    0.5100
   1857 HZ        -76.8680   -4.6360  -31.8980 H       116 PHE   -0.5100
   1858 N         -72.9010   -8.8130  -37.9960 N.am    117 ALA   -0.4700
   1859 CA        -71.9140   -9.6600  -38.6430 C.3     117 ALA    0.3100
   1860 C         -70.8670   -8.7830  -39.3140 C.2     117 ALA    0.0700
   1861 O         -69.6680   -9.0740  -39.2710 O.2     117 ALA    0.0900
   1862 CB        -72.5840  -10.5430  -39.6720 C.3     117 ALA   -0.2700
   1863 HN        -73.8050   -8.7840  -38.4160 H       117 ALA    0.0900
   1864 HA        -71.4350  -10.2600  -37.8850 H       117 ALA    0.0900
   1865 HB1       -73.0840   -9.9190  -40.4430 H       117 ALA    0.0900
   1866 HB2       -73.3500  -11.1810  -39.1810 H       117 ALA    0.5100
   1867 HB3       -71.8270  -11.1850  -40.1710 H       117 ALA   -0.5100
   1868 N         -71.3350   -7.6980  -39.9320 N.am    118 THR   -0.4700
   1869 CA        -70.4590   -6.7600  -40.6280 C.3     118 THR    0.3100
   1870 C         -69.7290   -5.9030  -39.5870 C.2     118 THR    0.0700
   1871 O         -68.5400   -5.5920  -39.7330 O.2     118 THR    0.0900
   1872 CB        -71.2730   -5.8530  -41.5870 C.3     118 THR    0.1400
   1873 CG2       -70.3500   -5.1110  -42.5470 C.3     118 THR    0.0900
   1874 OG1       -72.1720   -6.6550  -42.3600 O.3     118 THR   -0.6600
   1875 HN        -72.3080   -7.4790  -39.9470 H       118 THR    0.4300
   1876 HA        -69.7300   -7.3320  -41.1830 H       118 THR   -0.2700
   1877 HB        -71.8610   -5.1150  -41.0010 H       118 THR    0.0900
   1878 HG1       -72.8430   -6.9660  -41.7480 H       118 THR    0.0900
   1879 HG21      -69.7710   -5.8370  -43.1580 H       118 THR    0.0900
   1880 HG22      -69.6370   -4.4800  -41.9750 H       118 THR    0.5100
   1881 HG23      -70.9500   -4.4720  -43.2300 H       118 THR   -0.5100
   1882 N         -70.4500   -5.5350  -38.5270 N.am    119 LEU   -0.4700
   1883 CA        -69.8780   -4.7440  -37.4460 C.3     119 LEU    0.3100
   1884 C         -68.7520   -5.5600  -36.8320 C.2     119 LEU    0.0700
   1885 O         -67.6800   -5.0420  -36.5190 O.2     119 LEU    0.0900
   1886 CB        -70.9650   -4.4330  -36.3990 C.3     119 LEU   -0.1800
   1887 CG        -70.7280   -3.3770  -35.3050 C.3     119 LEU    0.0900
   1888 CD1       -70.1020   -4.0240  -34.1020 C.3     119 LEU    0.0900
   1889 CD2       -69.8540   -2.2410  -35.8250 C.3     119 LEU   -0.0900
   1890 HN        -71.4100   -5.7830  -38.4290 H       119 LEU    0.0900
   1891 HA        -69.4830   -3.8310  -37.8660 H       119 LEU   -0.2700
   1892 HB1       -71.1850   -5.3860  -35.8780 H       119 LEU    0.0900
   1893 HB2       -71.8640   -4.1090  -36.9620 H       119 LEU    0.0900
   1894 HG        -71.6970   -2.9160  -35.0180 H       119 LEU    0.0900
   1895 HD11      -69.2260   -4.6340  -34.4080 H       119 LEU   -0.2700
   1896 HD12      -70.8400   -4.6880  -33.6020 H       119 LEU    0.0900
   1897 HD13      -69.7590   -3.2430  -33.3890 H       119 LEU    0.0900
   1898 HD21      -70.3450   -1.7460  -36.6890 H       119 LEU    0.0900
   1899 HD22      -68.8710   -2.6410  -36.1560 H       119 LEU    0.5100
   1900 HD23      -69.7000   -1.4860  -35.0240 H       119 LEU   -0.5100
   1901 N         -69.0070   -6.8580  -36.6810 N.am    120 GLY   -0.4700
   1902 CA        -68.0170   -7.7550  -36.1160 C.3     120 GLY    0.3100
   1903 C         -66.8310   -7.9490  -37.0360 C.2     120 GLY   -0.0200
   1904 O         -65.6850   -7.8140  -36.6250 O.2     120 GLY    0.0900
   1905 HN        -69.8770   -7.2670  -36.9450 H       120 GLY    0.0900
   1906 HA1       -68.4920   -8.7100  -35.9420 H       120 GLY    0.5100
   1907 HA2       -67.6770   -7.3330  -35.1820 H       120 GLY   -0.5100
   1908 N         -67.0970   -8.2440  -38.3000 N.am    121 GLY   -0.4700
   1909 CA        -66.0150   -8.4560  -39.2390 C.3     121 GLY    0.3100
   1910 C         -65.1000   -7.2640  -39.4480 C.2     121 GLY   -0.0200
   1911 O         -63.8740   -7.4160  -39.5090 O.2     121 GLY    0.0900
   1912 HN        -68.0250   -8.3300  -38.6520 H       121 GLY    0.0900
   1913 HA1       -66.4600   -8.7150  -40.1890 H       121 GLY    0.5100
   1914 HA2       -65.4240   -9.2790  -38.8670 H       121 GLY   -0.5100
   1915 N         -65.6860   -6.0720  -39.5700 N.am    122 GLU   -0.4700
   1916 CA        -64.8960   -4.8660  -39.7790 C.3     122 GLU    0.3100
   1917 C         -64.0680   -4.4980  -38.5560 C.2     122 GLU    0.0700
   1918 O         -62.9050   -4.1140  -38.6840 O.2     122 GLU    0.0900
   1919 CB        -65.7940   -3.6940  -40.1730 C.3     122 GLU   -0.1800
   1920 CG        -66.2950   -3.7410  -41.6180 C.3     122 GLU    0.0900
   1921 CD        -65.1690   -3.7100  -42.6470 C.2     122 GLU    0.0900
   1922 OE1       -64.1560   -3.0190  -42.4140 O.co2   122 GLU   -0.2800
   1923 OE2       -65.3060   -4.3680  -43.7040 O.co2   122 GLU    0.0900
   1924 HN        -66.6750   -5.9540  -39.5270 H       122 GLU    0.0900
   1925 HA        -64.1780   -5.0660  -40.5590 H       122 GLU    0.6200
   1926 HB1       -65.2230   -2.7520  -40.0310 H       122 GLU   -0.7600
   1927 HB2       -66.6750   -3.6850  -39.4970 H       122 GLU   -0.7600
   1928 HG1       -66.9560   -2.8670  -41.7980 H       122 GLU    0.5100
   1929 HG2       -66.8780   -4.6750  -41.7660 H       122 GLU   -0.5100
   1930 N         -64.6500   -4.6100  -37.3650 N.am    123 ILE   -0.4700
   1931 CA        -63.8910   -4.3050  -36.1620 C.3     123 ILE    0.3100
   1932 C         -62.6300   -5.1670  -36.1970 C.2     123 ILE    0.0700
   1933 O         -61.5350   -4.7200  -35.8610 O.2     123 ILE    0.0900
   1934 CB        -64.6930   -4.6330  -34.8930 C.3     123 ILE   -0.0900
   1935 CG1       -65.8730   -3.6680  -34.7650 C.3     123 ILE    0.0900
   1936 CG2       -63.7860   -4.5600  -33.6730 C.3     123 ILE   -0.2700
   1937 CD        -66.7770   -3.9330  -33.5850 C.3     123 ILE    0.0900
   1938 HN        -65.5980   -4.8960  -37.2460 H       123 ILE    0.0900
   1939 HA        -63.6440   -3.2540  -36.1840 H       123 ILE    0.0900
   1940 HB        -65.1200   -5.6560  -34.9770 H       123 ILE   -0.1800
   1941 HG11      -66.4810   -3.7360  -35.6920 H       123 ILE    0.0900
   1942 HG12      -65.4720   -2.6370  -34.6730 H       123 ILE    0.0900
   1943 HG21      -63.2200   -3.6040  -33.6750 H       123 ILE   -0.2700
   1944 HG22      -63.0600   -5.4010  -33.6900 H       123 ILE    0.0900
   1945 HG23      -64.3940   -4.6100  -32.7450 H       123 ILE    0.0900
   1946 HD1       -66.2010   -3.8540  -32.6370 H       123 ILE    0.0900
   1947 HD2       -67.2020   -4.9570  -33.6560 H       123 ILE    0.5100
   1948 HD3       -67.5990   -3.1870  -33.5630 H       123 ILE   -0.5100
   1949 N         -62.8040   -6.4120  -36.6320 N.am    124 ALA   -0.4700
   1950 CA        -61.7110   -7.3560  -36.7370 C.3     124 ALA    0.3100
   1951 C         -60.6520   -6.8110  -37.6780 C.2     124 ALA    0.0700
   1952 O         -59.4830   -6.7130  -37.3080 O.2     124 ALA    0.0900
   1953 CB        -62.2260   -8.6830  -37.2520 C.3     124 ALA   -0.2700
   1954 HN        -63.6990   -6.7520  -36.9080 H       124 ALA    0.0900
   1955 HA        -61.2710   -7.4740  -35.7580 H       124 ALA    0.0900
   1956 HB1       -62.3510   -8.6430  -38.3560 H       124 ALA    0.0900
   1957 HB2       -63.2120   -8.9110  -36.7920 H       124 ALA    0.5100
   1958 HB3       -61.5040   -9.4920  -37.0070 H       124 ALA   -0.5100
   1959 N         -61.0620   -6.4450  -38.8900 N.am    125 LEU   -0.4700
   1960 CA        -60.1270   -5.9030  -39.8810 C.3     125 LEU    0.3100
   1961 C         -59.4050   -4.6320  -39.4050 C.2     125 LEU    0.0700
   1962 O         -58.1750   -4.5610  -39.4010 O.2     125 LEU    0.0900
   1963 CB        -60.8540   -5.6140  -41.2120 C.3     125 LEU   -0.1800
   1964 CG        -59.9940   -5.0490  -42.3530 C.3     125 LEU    0.0900
   1965 CD1       -58.8330   -5.9810  -42.6600 C.3     125 LEU    0.0900
   1966 CD2       -60.8470   -4.8470  -43.5810 C.3     125 LEU   -0.0900
   1967 HN        -62.0140   -6.5200  -39.1760 H       125 LEU    0.0900
   1968 HA        -59.3410   -6.6280  -40.0320 H       125 LEU   -0.2700
   1969 HB1       -61.6650   -4.8860  -41.0050 H       125 LEU    0.0900
   1970 HB2       -61.3040   -6.5650  -41.5650 H       125 LEU    0.0900
   1971 HG        -59.5990   -4.0540  -42.0570 H       125 LEU    0.0900
   1972 HD11      -59.2060   -6.9130  -43.1340 H       125 LEU   -0.2700
   1973 HD12      -58.3040   -6.2500  -41.7200 H       125 LEU    0.0900
   1974 HD13      -58.1250   -5.4860  -43.3590 H       125 LEU    0.0900
   1975 HD21      -61.6700   -4.1350  -43.3610 H       125 LEU    0.0900
   1976 HD22      -61.2910   -5.8150  -43.8970 H       125 LEU    0.5100
   1977 HD23      -60.2290   -4.4320  -44.4060 H       125 LEU   -0.5100
   1978 N         -60.1750   -3.6290  -39.0020 N.am    126 TRP   -0.4700
   1979 CA        -59.6040   -2.3880  -38.5320 C.3     126 TRP    0.3100
   1980 C         -58.6770   -2.5990  -37.3430 C.2     126 TRP    0.0700
   1981 O         -57.6560   -1.9110  -37.2190 O.2     126 TRP    0.0900
   1982 CB        -60.7180   -1.4150  -38.1850 C.3     126 TRP   -0.1800
   1983 CG        -61.3880   -0.8820  -39.3980 C.ar    126 TRP    0.0900
   1984 CD1       -62.7160   -0.9680  -39.7150 C.ar    126 TRP    0.0900
   1985 CD2       -60.7680   -0.1540  -40.4630 C.ar    126 TRP   -0.0300
   1986 CE2       -61.7840    0.1810  -41.3940 C.ar    126 TRP   -0.1500
   1987 CE3       -59.4560    0.2620  -40.7200 C.ar    126 TRP    0.2200
   1988 NE1       -62.9630   -0.3300  -40.9110 N.ar    126 TRP   -0.5100
   1989 CZ2       -61.5230    0.9030  -42.5650 C.ar    126 TRP    0.3700
   1990 CZ3       -59.1980    0.9820  -41.8840 C.ar    126 TRP    0.2400
   1991 CH2       -60.2280    1.2970  -42.7900 C.ar    126 TRP    0.1100
   1992 HN        -61.1700   -3.6850  -39.0050 H       126 TRP   -0.2500
   1993 HA        -58.9780   -1.9850  -39.3150 H       126 TRP    0.1700
   1994 HB1       -60.2930   -0.5650  -37.6100 H       126 TRP   -0.2000
   1995 HB2       -61.4750   -1.9350  -37.5600 H       126 TRP    0.1400
   1996 HD1       -63.4640   -1.4640  -39.1140 H       126 TRP   -0.2700
   1997 HE1       -63.8340   -0.2540  -41.3450 H       126 TRP    0.1600
   1998 HE3       -58.6470    0.0380  -40.0400 H       126 TRP   -0.1400
   1999 HZ2       -62.2980    1.1490  -43.2760 H       126 TRP    0.1400
   2000 HZ3       -58.1890    1.3040  -42.0960 H       126 TRP    0.5100
   2001 HH2       -59.9950    1.8620  -43.6800 H       126 TRP   -0.5100
   2002 N         -59.0150   -3.5470  -36.4670 N.am    127 SER   -0.4700
   2003 CA        -58.1520   -3.8140  -35.3230 C.3     127 SER    0.3100
   2004 C         -56.8390   -4.2960  -35.8910 C.2     127 SER    0.0700
   2005 O         -55.7710   -3.9190  -35.4250 O.2     127 SER    0.0900
   2006 CB        -58.7410   -4.8890  -34.3980 C.3     127 SER    0.0500
   2007 OG        -59.7680   -4.3640  -33.5730 O.3     127 SER    0.0900
   2008 HN        -59.8420   -4.0970  -36.5500 H       127 SER    0.0900
   2009 HA        -58.0280   -2.8870  -34.7820 H       127 SER   -0.6600
   2010 HB1       -57.9390   -5.2950  -33.7450 H       127 SER    0.4300
   2011 HB2       -59.1690   -5.7090  -35.0120 H       127 SER    0.5100
   2012 HG1       -60.5560   -4.3290  -34.1200 H       127 SER   -0.5100
   2013 N         -56.9310   -5.1180  -36.9340 N.am    128 LEU   -0.4700
   2014 CA        -55.7470   -5.6510  -37.5940 C.3     128 LEU    0.3100
   2015 C         -54.8100   -4.5600  -38.0890 C.2     128 LEU    0.0700
   2016 O         -53.6050   -4.7760  -38.1870 O.2     128 LEU    0.0900
   2017 CB        -56.1390   -6.5480  -38.7670 C.3     128 LEU   -0.1800
   2018 CG        -56.6670   -7.9260  -38.3550 C.3     128 LEU    0.0900
   2019 CD1       -57.0980   -8.7080  -39.5850 C.3     128 LEU    0.0900
   2020 CD2       -55.5860   -8.6910  -37.6160 C.3     128 LEU   -0.0900
   2021 HN        -57.8090   -5.4050  -37.3070 H       128 LEU    0.0900
   2022 HA        -55.1810   -6.2110  -36.8650 H       128 LEU   -0.2700
   2023 HB1       -55.2460   -6.6930  -39.4110 H       128 LEU    0.0900
   2024 HB2       -56.9270   -6.0320  -39.3550 H       128 LEU    0.0900
   2025 HG        -57.5350   -7.8010  -37.6730 H       128 LEU    0.0900
   2026 HD11      -56.2360   -8.8440  -40.2730 H       128 LEU   -0.2700
   2027 HD12      -57.8970   -8.1550  -40.1240 H       128 LEU    0.0900
   2028 HD13      -57.4740   -9.7090  -39.2850 H       128 LEU    0.0900
   2029 HD21      -55.4070   -8.2330  -36.6190 H       128 LEU    0.0900
   2030 HD22      -54.6390   -8.6620  -38.1940 H       128 LEU    0.5100
   2031 HD23      -55.9030   -9.7460  -37.4690 H       128 LEU   -0.5100
   2032 N         -55.3580   -3.3870  -38.4050 N.am    129 VAL   -0.4700
   2033 CA        -54.5330   -2.2730  -38.8600 C.3     129 VAL    0.3100
   2034 C         -53.8960   -1.6090  -37.6360 C.2     129 VAL    0.0700
   2035 O         -52.7090   -1.2480  -37.6520 O.2     129 VAL    0.0900
   2036 CB        -55.3570   -1.2200  -39.6290 C.3     129 VAL   -0.0900
   2037 CG1       -54.4240   -0.1640  -40.1910 C.3     129 VAL    0.0900
   2038 CG2       -56.1310   -1.8770  -40.7670 C.3     129 VAL   -0.2700
   2039 HN        -56.3390   -3.2200  -38.3440 H       129 VAL    0.0900
   2040 HA        -53.7610   -2.6760  -39.5000 H       129 VAL    0.0900
   2041 HB        -56.0900   -0.7450  -38.9420 H       129 VAL    0.0900
   2042 HG11      -53.5850   -0.6470  -40.7360 H       129 VAL   -0.2700
   2043 HG12      -54.0040    0.4480  -39.3650 H       129 VAL    0.0900
   2044 HG13      -54.9770    0.4910  -40.8990 H       129 VAL    0.0900
   2045 HG21      -56.8240   -2.6470  -40.3650 H       129 VAL    0.0900
   2046 HG22      -55.4250   -2.3690  -41.4700 H       129 VAL    0.5100
   2047 HG23      -56.7270   -1.1130  -41.3100 H       129 VAL   -0.5100
   2048 N         -54.6930   -1.4500  -36.5730 N.am    130 VAL   -0.4700
   2049 CA        -54.2080   -0.8630  -35.3300 C.3     130 VAL    0.3100
   2050 C         -53.0240   -1.6770  -34.8410 C.2     130 VAL    0.0700
   2051 O         -52.0250   -1.1270  -34.3620 O.2     130 VAL    0.0900
   2052 CB        -55.2830   -0.8780  -34.2410 C.3     130 VAL   -0.0900
   2053 CG1       -54.6440   -0.7090  -32.8700 C.3     130 VAL    0.0900
   2054 CG2       -56.2910    0.2370  -34.4950 C.3     130 VAL   -0.2700
   2055 HN        -55.6510   -1.7270  -36.5830 H       130 VAL    0.0900
   2056 HA        -53.9070    0.1520  -35.5420 H       130 VAL    0.0900
   2057 HB        -55.8330   -1.8430  -34.2760 H       130 VAL    0.0900
   2058 HG11      -53.9520    0.1610  -32.8760 H       130 VAL   -0.2700
   2059 HG12      -54.0640   -1.6210  -32.6090 H       130 VAL    0.0900
   2060 HG13      -55.4290   -0.5320  -32.1050 H       130 VAL    0.0900
   2061 HG21      -56.7770    0.0950  -35.4850 H       130 VAL    0.0900
   2062 HG22      -55.7750    1.2210  -34.4930 H       130 VAL    0.5100
   2063 HG23      -57.0770    0.2250  -33.7100 H       130 VAL   -0.5100
   2064 N         -53.1340   -2.9980  -34.9610 N.am    131 LEU   -0.4700
   2065 CA        -52.0580   -3.8740  -34.5400 C.3     131 LEU    0.3100
   2066 C         -50.8680   -3.7060  -35.4630 C.2     131 LEU    0.0700
   2067 O         -49.7540   -3.4480  -35.0070 O.2     131 LEU    0.0900
   2068 CB        -52.5190   -5.3330  -34.5490 C.3     131 LEU   -0.1800
   2069 CG        -53.3420   -5.8470  -33.3590 C.3     131 LEU    0.0900
   2070 CD1       -52.5190   -5.8260  -32.0910 C.3     131 LEU    0.0900
   2071 CD2       -54.5560   -4.9990  -33.1940 C.3     131 LEU   -0.0900
   2072 HN        -53.9450   -3.4380  -35.3390 H       131 LEU    0.0900
   2073 HA        -51.7590   -3.5810  -33.5450 H       131 LEU   -0.2700
   2074 HB1       -51.6100   -5.9660  -34.6170 H       131 LEU    0.0900
   2075 HB2       -53.1320   -5.4800  -35.4610 H       131 LEU    0.0900
   2076 HG        -53.6730   -6.8860  -33.5640 H       131 LEU    0.0900
   2077 HD11      -52.3390   -4.7780  -31.7700 H       131 LEU   -0.2700
   2078 HD12      -51.5380   -6.3160  -32.2680 H       131 LEU    0.0900
   2079 HD13      -53.0620   -6.3570  -31.2800 H       131 LEU    0.0900
   2080 HD21      -55.2650   -5.1780  -34.0310 H       131 LEU    0.0900
   2081 HD22      -54.2710   -3.9250  -33.1950 H       131 LEU    0.5100
   2082 HD23      -55.0660   -5.2500  -32.2390 H       131 LEU   -0.5100
   2083 N         -51.1100   -3.8390  -36.7670 N.am    132 ALA   -0.4700
   2084 CA        -50.0590   -3.6990  -37.7650 C.3     132 ALA    0.3100
   2085 C         -49.1640   -2.5300  -37.3990 C.2     132 ALA    0.0700
   2086 O         -47.9400   -2.6600  -37.4090 O.2     132 ALA    0.0900
   2087 CB        -50.6600   -3.4770  -39.1450 C.3     132 ALA   -0.2700
   2088 HN        -52.0210   -4.0400  -37.1170 H       132 ALA    0.0900
   2089 HA        -49.4660   -4.6010  -37.7550 H       132 ALA    0.0900
   2090 HB1       -51.2770   -2.5530  -39.1480 H       132 ALA    0.0900
   2091 HB2       -51.3090   -4.3370  -39.4180 H       132 ALA    0.5100
   2092 HB3       -49.8510   -3.3650  -39.8970 H       132 ALA   -0.5100
   2093 N         -49.7840   -1.3980  -37.0610 N.am    133 ILE   -0.4700
   2094 CA        -49.0540   -0.1980  -36.6790 C.3     133 ILE    0.3100
   2095 C         -48.3570   -0.3670  -35.3510 C.2     133 ILE    0.0700
   2096 O         -47.1360   -0.2600  -35.2700 O.2     133 ILE    0.0900
   2097 CB        -49.9870    1.0050  -36.5640 C.3     133 ILE   -0.0900
   2098 CG1       -50.6930    1.2370  -37.8990 C.3     133 ILE    0.0900
   2099 CG2       -49.1950    2.2340  -36.1580 C.3     133 ILE   -0.2700
   2100 CD        -51.8010    2.2580  -37.8360 C.3     133 ILE    0.0900
   2101 HN        -50.7780   -1.3230  -37.0550 H       133 ILE    0.0900
   2102 HA        -48.3010   -0.0150  -37.4310 H       133 ILE    0.0900
   2103 HB        -50.7680    0.7990  -35.8010 H       133 ILE   -0.1800
   2104 HG11      -51.1230    0.2720  -38.2420 H       133 ILE    0.0900
   2105 HG12      -49.9400    1.5790  -38.6400 H       133 ILE    0.0900
   2106 HG21      -48.3070    2.3500  -36.8160 H       133 ILE   -0.2700
   2107 HG22      -48.8490    2.1300  -35.1070 H       133 ILE    0.0900
   2108 HG23      -49.8290    3.1410  -36.2560 H       133 ILE    0.0900
   2109 HD1       -51.3770    3.2750  -37.6880 H       133 ILE    0.0900
   2110 HD2       -52.4780    2.0300  -36.9860 H       133 ILE    0.5100
   2111 HD3       -52.3790    2.2490  -38.7850 H       133 ILE   -0.5100
   2112 N         -49.1350   -0.6310  -34.3050 N.am    134 GLU   -0.4700
   2113 CA        -48.5640   -0.8140  -32.9820 C.3     134 GLU    0.3100
   2114 C         -47.2910   -1.6380  -33.1200 C.2     134 GLU    0.0700
   2115 O         -46.2500   -1.3150  -32.5550 O.2     134 GLU    0.0900
   2116 CB        -49.5590   -1.5350  -32.0730 C.3     134 GLU   -0.1800
   2117 CG        -49.1610   -1.5610  -30.6060 C.3     134 GLU    0.0900
   2118 CD        -48.5050   -2.8590  -30.1960 C.2     134 GLU    0.0900
   2119 OE1       -49.1760   -3.9120  -30.2510 O.co2   134 GLU   -0.2800
   2120 OE2       -47.3230   -2.8280  -29.8140 O.co2   134 GLU    0.0900
   2121 HN        -50.1260   -0.7140  -34.3790 H       134 GLU    0.0900
   2122 HA        -48.3250    0.1600  -32.5810 H       134 GLU    0.6200
   2123 HB1       -49.6590   -2.5840  -32.4270 H       134 GLU   -0.7600
   2124 HB2       -50.5440   -1.0310  -32.1610 H       134 GLU   -0.7600
   2125 HG1       -50.0700   -1.4150  -29.9830 H       134 GLU    0.5100
   2126 HG2       -48.4490   -0.7310  -30.4110 H       134 GLU   -0.5100
   2127 N         -47.3850   -2.6900  -33.9230 N.am    135 ARG   -0.4700
   2128 CA        -46.2790   -3.5880  -34.1920 C.3     135 ARG    0.3100
   2129 C         -45.1030   -2.9000  -34.8760 C.2     135 ARG    0.0700
   2130 O         -43.9630   -2.9540  -34.4110 O.2     135 ARG    0.0900
   2131 CB        -46.8020   -4.7410  -35.0580 C.3     135 ARG   -0.1800
   2132 CG        -45.9580   -5.9830  -35.0330 C.3     135 ARG    0.0900
   2133 CD        -45.5560   -6.4010  -33.6090 C.3     135 ARG    0.0900
   2134 NE        -46.4440   -5.8930  -32.5620 N.pl3   135 ARG   -0.1800
   2135 CZ        -46.2030   -6.0250  -31.2640 C.cat   135 ARG    0.0900
   2136 NH1       -45.1130   -6.6510  -30.8520 N.pl3   135 ARG    0.0900
   2137 NH2       -47.0540   -5.5310  -30.3830 N.pl3   135 ARG    0.2000
   2138 HN        -48.2380   -2.9130  -34.3860 H       135 ARG    0.0900
   2139 HA        -45.8960   -3.9560  -33.2520 H       135 ARG    0.0900
   2140 HB1       -46.8660   -4.3850  -36.1080 H       135 ARG   -0.7000
   2141 HB2       -47.8210   -5.0070  -34.7060 H       135 ARG    0.4400
   2142 HG1       -45.0370   -5.8010  -35.6260 H       135 ARG    0.6400
   2143 HG2       -46.5300   -6.8120  -35.5020 H       135 ARG   -0.8000
   2144 HD1       -44.5370   -6.0150  -33.3890 H       135 ARG    0.4600
   2145 HD2       -45.5680   -7.5100  -33.5380 H       135 ARG    0.4600
   2146 HE        -47.2790   -5.4200  -32.8410 H       135 ARG   -0.8000
   2147 HH11      -44.4690   -7.0250  -31.5200 H       135 ARG    0.4600
   2148 HH12      -44.9320   -6.7500  -29.8740 H       135 ARG    0.4600
   2149 HH21      -46.9560   -5.7560  -29.4130 H       135 ARG    0.5100
   2150 HH22      -47.7960   -4.9330  -30.6860 H       135 ARG   -0.5100
   2151 N         -45.3920   -2.2660  -36.0020 N.am    136 TYR   -0.4700
   2152 CA        -44.3800   -1.5640  -36.7730 C.3     136 TYR    0.3100
   2153 C         -43.5760   -0.6340  -35.8790 C.2     136 TYR    0.0700
   2154 O         -42.3720   -0.4660  -36.0570 O.2     136 TYR    0.0900
   2155 CB        -45.0640   -0.7690  -37.8930 C.3     136 TYR   -0.1800
   2156 CG        -44.1750    0.1650  -38.6850 C.ar    136 TYR    0.0900
   2157 CD1       -43.1430   -0.3260  -39.4930 C.ar    136 TYR    0.0900
   2158 CD2       -44.3980    1.5430  -38.6540 C.ar    136 TYR    0.0000
   2159 CE1       -42.3600    0.5370  -40.2550 C.ar    136 TYR   -0.1150
   2160 CE2       -43.6220    2.4120  -39.4090 C.ar    136 TYR    0.1150
   2161 CZ        -42.6050    1.9030  -40.2090 C.ar    136 TYR   -0.1150
   2162 OH        -41.8380    2.7610  -40.9630 O.3     136 TYR    0.1150
   2163 HN        -46.3170   -2.2410  -36.3710 H       136 TYR    0.1100
   2164 HA        -43.6970   -2.2930  -37.1850 H       136 TYR   -0.5400
   2165 HB1       -45.8640   -0.1430  -37.4460 H       136 TYR    0.4300
   2166 HB2       -45.5010   -1.4860  -38.6210 H       136 TYR   -0.1150
   2167 HD1       -42.9510   -1.3880  -39.5250 H       136 TYR    0.1150
   2168 HD2       -45.1870    1.9390  -38.0330 H       136 TYR   -0.1150
   2169 HE1       -41.5680    0.1460  -40.8780 H       136 TYR    0.1150
   2170 HE2       -43.8060    3.4760  -39.3760 H       136 TYR    0.5100
   2171 HH        -41.1960    2.2370  -41.4470 H       136 TYR   -0.5100
   2172 N         -44.2490   -0.0400  -34.8990 N.am    137 VAL   -0.4700
   2173 CA        -43.6020    0.8840  -33.9790 C.3     137 VAL    0.3100
   2174 C         -42.7140    0.1690  -32.9640 C.2     137 VAL    0.0700
   2175 O         -41.5360    0.4970  -32.8130 O.2     137 VAL    0.0900
   2176 CB        -44.6490    1.7270  -33.2170 C.3     137 VAL   -0.0900
   2177 CG1       -43.9640    2.7420  -32.3060 C.3     137 VAL    0.0900
   2178 CG2       -45.5540    2.4410  -34.2010 C.3     137 VAL   -0.2700
   2179 HN        -45.2220   -0.2000  -34.7500 H       137 VAL    0.0900
   2180 HA        -42.9510    1.5260  -34.5540 H       137 VAL    0.0900
   2181 HB        -45.2880    1.0560  -32.6050 H       137 VAL    0.0900
   2182 HG11      -43.3270    3.4260  -32.9060 H       137 VAL   -0.2700
   2183 HG12      -43.3200    2.2140  -31.5690 H       137 VAL    0.0900
   2184 HG13      -44.7280    3.3450  -31.7710 H       137 VAL    0.0900
   2185 HG21      -46.2150    1.7090  -34.7130 H       137 VAL    0.0900
   2186 HG22      -44.9420    2.9640  -34.9670 H       137 VAL    0.5100
   2187 HG23      -46.1910    3.1770  -33.6650 H       137 VAL   -0.5100
   2188 N         -43.2720   -0.8250  -32.2780 N.am    138 VAL   -0.4700
   2189 CA        -42.5120   -1.5470  -31.2820 C.3     138 VAL    0.3100
   2190 C         -41.4210   -2.4240  -31.8680 C.2     138 VAL    0.0700
   2191 O         -40.6280   -2.9910  -31.1270 O.2     138 VAL    0.0900
   2192 CB        -43.4270   -2.4120  -30.4070 C.3     138 VAL   -0.0900
   2193 CG1       -44.4590   -1.5330  -29.7110 C.3     138 VAL    0.0900
   2194 CG2       -44.1070   -3.4770  -31.2490 C.3     138 VAL   -0.2700
   2195 HN        -44.2160   -1.1110  -32.4160 H       138 VAL    0.0900
   2196 HA        -41.9900   -0.8230  -30.6740 H       138 VAL    0.0900
   2197 HB        -42.8180   -2.9450  -29.6460 H       138 VAL    0.0900
   2198 HG11      -45.1900   -1.1430  -30.4520 H       138 VAL   -0.2700
   2199 HG12      -43.9550   -0.6720  -29.2230 H       138 VAL    0.0900
   2200 HG13      -45.0080   -2.1270  -28.9490 H       138 VAL    0.0900
   2201 HG21      -43.3640   -4.2360  -31.5790 H       138 VAL    0.0900
   2202 HG22      -44.5620   -3.0130  -32.1500 H       138 VAL    0.5100
   2203 HG23      -44.8930   -3.9860  -30.6530 H       138 VAL   -0.5100
   2204 N         -41.3690   -2.5510  -33.1900 N.am    139 VAL   -0.4700
   2205 CA        -40.3390   -3.3820  -33.8010 C.3     139 VAL    0.3100
   2206 C         -39.3570   -2.5780  -34.6200 C.2     139 VAL    0.0700
   2207 O         -38.1660   -2.8510  -34.6010 O.2     139 VAL    0.0900
   2208 CB        -40.9350   -4.4670  -34.7010 C.3     139 VAL   -0.0900
   2209 CG1       -39.8200   -5.3270  -35.3020 C.3     139 VAL    0.0900
   2210 CG2       -41.8850   -5.3340  -33.8980 C.3     139 VAL   -0.2700
   2211 HN        -42.0100   -2.0980  -33.8060 H       139 VAL    0.0900
   2212 HA        -39.7700   -3.8360  -33.0040 H       139 VAL    0.0900
   2213 HB        -41.5170   -3.9910  -35.5190 H       139 VAL    0.0900
   2214 HG11      -39.2360   -5.8150  -34.4920 H       139 VAL   -0.2700
   2215 HG12      -39.1330   -4.6920  -35.9010 H       139 VAL    0.0900
   2216 HG13      -40.2580   -6.1180  -35.9480 H       139 VAL    0.0900
   2217 HG21      -42.7090   -4.7160  -33.4820 H       139 VAL    0.0900
   2218 HG22      -41.3410   -5.8120  -33.0550 H       139 VAL    0.5100
   2219 HG23      -42.3250   -6.1180  -34.5510 H       139 VAL   -0.5100
   2220 N         -39.8480   -1.5950  -35.3560 N.am    140 CYS   -0.4700
   2221 CA        -38.9580   -0.7660  -36.1410 C.3     140 CYS    0.3100
   2222 C         -38.6550    0.4960  -35.3510 C.2     140 CYS    0.0700
   2223 O         -38.0010    1.4240  -35.8480 O.2     140 CYS    0.0900
   2224 CB        -39.5780   -0.4490  -37.5090 C.3     140 CYS   -0.1100
   2225 SG        -39.5120   -1.8330  -38.6870 S.3     140 CYS    0.0900
   2226 HN        -40.8220   -1.3850  -35.4030 H       140 CYS    0.0900
   2227 HA        -38.0280   -1.3000  -36.2670 H       140 CYS   -0.2300
   2228 HB1       -39.0380    0.4210  -37.9400 H       140 CYS    0.1600
   2229 HB2       -40.6370   -0.1580  -37.3490 H       140 CYS    0.5100
   2230 HG1       -38.2480   -1.6330  -39.0300 H       140 CYS   -0.5100
   2231 N         -39.1360    0.4960  -34.1080 N.am    141 LYS   -0.4700
   2232 CA        -38.9380    1.5850  -33.1640 C.3     141 LYS    0.3100
   2233 C         -38.6390    2.9850  -33.6890 C.2     141 LYS    0.0700
   2234 O         -37.5430    3.5120  -33.4990 O.2     141 LYS    0.0900
   2235 CB        -37.8730    1.1930  -32.1410 C.3     141 LYS   -0.1800
   2236 CG        -38.3600    0.1680  -31.1290 C.3     141 LYS    0.0900
   2237 CD        -37.7330    0.4030  -29.7610 C.3     141 LYS    0.0900
   2238 CE        -38.6170   -0.1560  -28.6480 C.3     141 LYS   -0.1800
   2239 NZ        -38.0720    0.1400  -27.2900 N.4     141 LYS    0.0900
   2240 HN        -39.6670   -0.2730  -33.7620 H       141 LYS    0.0900
   2241 HA        -39.8800    1.7840  -32.6740 H       141 LYS   -0.1800
   2242 HB1       -37.5500    2.1050  -31.5960 H       141 LYS    0.0900
   2243 HB2       -37.0000    0.7700  -32.6820 H       141 LYS    0.0900
   2244 HG1       -38.0930   -0.8500  -31.4820 H       141 LYS    0.2100
   2245 HG2       -39.4660    0.2400  -31.0410 H       141 LYS    0.0500
   2246 HD1       -37.5960    1.4940  -29.6040 H       141 LYS    0.0500
   2247 HD2       -36.7400   -0.0940  -29.7230 H       141 LYS   -0.3000
   2248 HE1       -38.6890   -1.2600  -28.7480 H       141 LYS    0.3300
   2249 HE2       -39.6280    0.3000  -28.7110 H       141 LYS    0.3300
   2250 HZ1       -38.0030    1.1690  -27.1600 H       141 LYS    0.3300
   2251 HZ2       -37.1270   -0.2850  -27.1960 H       141 LYS    0.5100
   2252 HZ3       -38.7050   -0.2590  -26.5680 H       141 LYS   -0.5100
   2253 N         -39.6200    3.6060  -34.3610 N.am    142 PRO   -0.2900
   2254 CA        -39.5360    4.9540  -34.9370 C.3     142 PRO    0.0000
   2255 C         -39.1020    6.0680  -33.9930 C.2     142 PRO    0.0900
   2256 O         -38.0640    6.6880  -34.1990 O.2     142 PRO    0.0900
   2257 CB        -40.9420    5.1750  -35.4860 C.3     142 PRO    0.0200
   2258 CG        -41.3120    3.8030  -35.9570 C.3     142 PRO    0.0900
   2259 CD        -40.8590    2.9380  -34.8000 C.3     142 PRO   -0.1800
   2260 HA        -38.7500    5.0020  -35.6740 H       142 PRO    0.0900
   2261 HB1       -40.9430    5.9060  -36.3220 H       142 PRO    0.0900
   2262 HB2       -41.6350    5.5330  -34.6960 H       142 PRO   -0.1800
   2263 HG1       -42.4070    3.7130  -36.1270 H       142 PRO    0.0900
   2264 HG2       -40.7800    3.5380  -36.8960 H       142 PRO    0.0900
   2265 HD1       -41.6030    2.9280  -33.9780 H       142 PRO    0.5100
   2266 HD2       -40.6390    1.9000  -35.1250 H       142 PRO   -0.5100
   2267 N         -39.8780    6.3230  -32.9480 N.am    143 MET   -0.4700
   2268 CA        -39.5270    7.3780  -32.0080 C.3     143 MET    0.3100
   2269 C         -38.5280    6.9550  -30.9350 C.2     143 MET    0.0700
   2270 O         -38.7430    5.9720  -30.2240 O.2     143 MET    0.0900
   2271 CB        -40.8010    7.9810  -31.3840 C.3     143 MET   -0.1800
   2272 CG        -41.5870    8.8540  -32.3720 C.3     143 MET    0.0900
   2273 SD        -43.2270    8.2560  -32.8720 S.3     143 MET    0.0900
   2274 CE        -42.9000    6.5690  -33.3490 C.3     143 MET   -0.1400
   2275 HN        -40.7170    5.8160  -32.7620 H       143 MET    0.0900
   2276 HA        -38.9750    8.1360  -32.5440 H       143 MET    0.0900
   2277 HB1       -40.5100    8.6020  -30.5090 H       143 MET   -0.0900
   2278 HB2       -41.4550    7.1540  -31.0370 H       143 MET   -0.2200
   2279 HG1       -40.9640    8.9640  -33.2830 H       143 MET    0.0900
   2280 HG2       -41.7080    9.8530  -31.9050 H       143 MET    0.0900
   2281 HE1       -41.8730    6.2610  -33.0630 H       143 MET    0.0900
   2282 HE2       -42.9990    6.4560  -34.4500 H       143 MET    0.5100
   2283 HE3       -43.6180    5.8830  -32.8490 H       143 MET   -0.5100
   2284 N         -37.4240    7.7040  -30.8500 N.am    144 SER   -0.4700
   2285 CA        -36.3500    7.4460  -29.8980 C.3     144 SER    0.3100
   2286 C         -36.9060    7.0770  -28.5340 C.2     144 SER    0.0700
   2287 O         -36.4320    6.1440  -27.8840 O.2     144 SER    0.0900
   2288 CB        -35.4500    8.6820  -29.7580 C.3     144 SER    0.0500
   2289 OG        -34.7340    8.9470  -30.9520 O.3     144 SER    0.0900
   2290 HN        -37.2840    8.4910  -31.4480 H       144 SER    0.0900
   2291 HA        -35.7780    6.6040  -30.2570 H       144 SER   -0.6600
   2292 HB1       -34.7170    8.5130  -28.9390 H       144 SER    0.4300
   2293 HB2       -36.0750    9.5680  -29.5180 H       144 SER    0.5100
   2294 HG1       -34.0870    8.2430  -31.0350 H       144 SER   -0.5100
   2295 N         -37.9170    7.8220  -28.1020 N.am    145 ASN   -0.4700
   2296 CA        -38.5430    7.5700  -26.8180 C.3     145 ASN    0.3100
   2297 C         -40.0150    7.2970  -27.0220 C.2     145 ASN    0.0700
   2298 O         -40.8230    8.2250  -27.1310 O.2     145 ASN    0.0900
   2299 CB        -38.3870    8.7760  -25.8930 C.3     145 ASN   -0.1800
   2300 CG        -36.9730    9.2880  -25.8530 C.2     145 ASN    0.0900
   2301 ND2       -36.8220   10.6100  -25.8650 N.am    145 ASN    0.0900
   2302 OD1       -36.0210    8.5090  -25.8060 O.2     145 ASN    0.5500
   2303 HN        -38.2880    8.5790  -28.6340 H       145 ASN   -0.5500
   2304 HA        -38.0720    6.7010  -26.3820 H       145 ASN   -0.6200
   2305 HB1       -38.6880    8.4850  -24.8630 H       145 ASN    0.3200
   2306 HB2       -39.0500    9.5930  -26.2480 H       145 ASN    0.3000
   2307 HD21      -35.9040   11.0090  -25.8400 H       145 ASN    0.5100
   2308 HD22      -37.6250   11.2050  -25.8990 H       145 ASN   -0.5100
   2309 N         -40.3670    6.0190  -27.0880 N.am    146 PHE   -0.4700
   2310 CA        -41.7600    5.6520  -27.2600 C.3     146 PHE    0.3100
   2311 C         -42.0670    4.2110  -26.8710 C.2     146 PHE    0.0700
   2312 O         -41.2110    3.3220  -26.9170 O.2     146 PHE    0.0900
   2313 CB        -42.2140    5.9230  -28.6970 C.3     146 PHE   -0.1800
   2314 CG        -43.7040    5.9290  -28.8570 C.ar    146 PHE    0.0900
   2315 CD1       -44.4960    6.7190  -28.0270 C.ar    146 PHE    0.0900
   2316 CD2       -44.3150    5.1460  -29.8290 C.ar    146 PHE    0.0000
   2317 CE1       -45.8720    6.7290  -28.1610 C.ar    146 PHE   -0.1150
   2318 CE2       -45.6950    5.1480  -29.9730 C.ar    146 PHE    0.1150
   2319 CZ        -46.4760    5.9430  -29.1370 C.ar    146 PHE   -0.1150
   2320 HN        -39.7100    5.2720  -27.0250 H       146 PHE    0.1150
   2321 HA        -42.3470    6.2340  -26.5640 H       146 PHE   -0.1150
   2322 HB1       -41.8130    5.1310  -29.3660 H       146 PHE    0.1150
   2323 HB2       -41.8420    6.9190  -29.0200 H       146 PHE   -0.1150
   2324 HD1       -44.0300    7.3300  -27.2680 H       146 PHE    0.1150
   2325 HD2       -43.7100    4.5300  -30.4790 H       146 PHE   -0.1150
   2326 HE1       -46.4760    7.3450  -27.5100 H       146 PHE    0.1150
   2327 HE2       -46.1620    4.5350  -30.7300 H       146 PHE    0.5100
   2328 HZ        -47.5510    5.9510  -29.2470 H       146 PHE   -0.5100
   2329 N         -43.3200    4.0090  -26.4900 N.am    147 ARG   -0.4700
   2330 CA        -43.8350    2.7330  -26.0560 C.3     147 ARG    0.3100
   2331 C         -45.2960    3.0240  -25.8120 C.2     147 ARG    0.0700
   2332 O         -45.6390    3.7870  -24.9090 O.2     147 ARG    0.0900
   2333 CB        -43.1290    2.3020  -24.7610 C.3     147 ARG   -0.1800
   2334 CG        -43.9370    1.3730  -23.8670 C.3     147 ARG    0.0900
   2335 CD        -43.9350    1.9030  -22.4360 C.3     147 ARG    0.0900
   2336 NE        -45.2920    2.0570  -21.9100 N.pl3   147 ARG   -0.1800
   2337 CZ        -45.6190    2.8530  -20.8970 C.cat   147 ARG    0.0900
   2338 NH1       -44.6890    3.5760  -20.2850 N.pl3   147 ARG    0.0900
   2339 NH2       -46.8850    2.9300  -20.4980 N.pl3   147 ARG    0.2000
   2340 HN        -43.9820    4.7540  -26.4870 H       147 ARG    0.0900
   2341 HA        -43.6590    2.0120  -26.8410 H       147 ARG    0.0900
   2342 HB1       -42.8820    3.2140  -24.1810 H       147 ARG   -0.7000
   2343 HB2       -42.1870    1.7830  -25.0360 H       147 ARG    0.4400
   2344 HG1       -43.4910    0.3550  -23.8860 H       147 ARG    0.6400
   2345 HG2       -44.9830    1.3130  -24.2390 H       147 ARG   -0.8000
   2346 HD1       -43.4470    2.9000  -22.4070 H       147 ARG    0.4600
   2347 HD2       -43.3950    1.1930  -21.7740 H       147 ARG    0.4600
   2348 HE        -46.0220    1.5270  -22.3410 H       147 ARG   -0.8000
   2349 HH11      -43.7360    3.5230  -20.5860 H       147 ARG    0.4600
   2350 HH12      -44.9400    4.1740  -19.5240 H       147 ARG    0.4600
   2351 HH21      -47.5880    2.3890  -20.9590 H       147 ARG    0.5100
   2352 HH22      -47.1330    3.5290  -19.7360 H       147 ARG   -0.5100
   2353 N         -46.1580    2.4380  -26.6350 N.am    148 PHE   -0.4700
   2354 CA        -47.5850    2.6610  -26.4930 C.3     148 PHE    0.3100
   2355 C         -48.0760    2.5030  -25.0570 C.2     148 PHE    0.0700
   2356 O         -47.4610    1.8140  -24.2350 O.2     148 PHE    0.0900
   2357 CB        -48.3530    1.7200  -27.4280 C.3     148 PHE   -0.1800
   2358 CG        -48.2930    2.1320  -28.8700 C.ar    148 PHE    0.0900
   2359 CD1       -48.8150    3.3570  -29.2700 C.ar    148 PHE    0.0900
   2360 CD2       -47.7050    1.3090  -29.8260 C.ar    148 PHE    0.0000
   2361 CE1       -48.7580    3.7600  -30.5990 C.ar    148 PHE   -0.1150
   2362 CE2       -47.6430    1.7060  -31.1620 C.ar    148 PHE    0.1150
   2363 CZ        -48.1700    2.9330  -31.5470 C.ar    148 PHE   -0.1150
   2364 HN        -45.8720    1.8310  -27.3710 H       148 PHE    0.1150
   2365 HA        -47.7930    3.6920  -26.7390 H       148 PHE   -0.1150
   2366 HB1       -49.4240    1.7040  -27.1340 H       148 PHE    0.1150
   2367 HB2       -47.9220    0.7000  -27.3580 H       148 PHE   -0.1150
   2368 HD1       -49.2730    4.0050  -28.5380 H       148 PHE    0.1150
   2369 HD2       -47.2930    0.3560  -29.5310 H       148 PHE   -0.1150
   2370 HE1       -49.1680    4.7140  -30.8940 H       148 PHE    0.1150
   2371 HE2       -47.1840    1.0600  -31.8970 H       148 PHE    0.5100
   2372 HZ        -48.1230    3.2420  -32.5820 H       148 PHE   -0.5100
   2373 N         -49.1870    3.1680  -24.7580 N.am    149 GLY   -0.4700
   2374 CA        -49.7760    3.0950  -23.4380 C.3     149 GLY    0.3100
   2375 C         -51.2510    2.8390  -23.5990 C.2     149 GLY   -0.0200
   2376 O         -51.7610    2.8320  -24.7170 O.2     149 GLY    0.0900
   2377 HN        -49.6590    3.7430  -25.4230 H       149 GLY    0.0900
   2378 HA1       -49.6140    4.0320  -22.9260 H       149 GLY    0.5100
   2379 HA2       -49.3150    2.2860  -22.8900 H       149 GLY   -0.5100
   2380 N         -51.9510    2.6430  -22.4890 N.am    150 GLU   -0.4700
   2381 CA        -53.3830    2.4090  -22.5540 C.3     150 GLU    0.3100
   2382 C         -54.0200    3.6240  -23.1760 C.2     150 GLU    0.0700
   2383 O         -55.0680    3.5450  -23.8130 O.2     150 GLU    0.0900
   2384 CB        -53.9750    2.2080  -21.1630 C.3     150 GLU   -0.1800
   2385 CG        -53.3640    1.0620  -20.3730 C.3     150 GLU    0.0900
   2386 CD        -54.0060    0.9120  -19.0130 C.2     150 GLU    0.0900
   2387 OE1       -55.1980    0.5460  -18.9520 O.co2   150 GLU   -0.2800
   2388 OE2       -53.3150    1.1650  -18.0050 O.co2   150 GLU    0.0900
   2389 HN        -51.5380    2.6460  -21.5830 H       150 GLU    0.0900
   2390 HA        -53.5480    1.5290  -23.1590 H       150 GLU    0.6200
   2391 HB1       -55.0620    2.0150  -21.2710 H       150 GLU   -0.7600
   2392 HB2       -53.8300    3.1450  -20.5850 H       150 GLU   -0.7600
   2393 HG1       -52.2790    1.2520  -20.2360 H       150 GLU    0.5100
   2394 HG2       -53.5020    0.1170  -20.9390 H       150 GLU   -0.5100
   2395 N         -53.3760    4.7720  -23.0200 N.am    151 ASN   -0.4700
   2396 CA        -54.0020    5.9300  -23.5980 C.3     151 ASN    0.3100
   2397 C         -54.0610    5.7860  -25.1220 C.2     151 ASN    0.0700
   2398 O         -55.1040    6.0410  -25.7140 O.2     151 ASN    0.0900
   2399 CB        -53.4110    7.2600  -23.0160 C.3     151 ASN   -0.1800
   2400 CG        -52.3500    7.8950  -23.8510 C.2     151 ASN    0.0900
   2401 ND2       -52.5070    9.1420  -24.2670 N.am    151 ASN    0.0900
   2402 OD1       -51.3860    7.2830  -24.0740 O.2     151 ASN    0.5500
   2403 HN        -52.5080    4.8800  -22.5420 H       151 ASN   -0.5500
   2404 HA        -55.0600    5.8720  -23.3870 H       151 ASN   -0.6200
   2405 HB1       -52.9760    7.0440  -22.0180 H       151 ASN    0.3200
   2406 HB2       -54.2390    7.9910  -22.9040 H       151 ASN    0.3000
   2407 HD21      -51.8010    9.5740  -24.8270 H       151 ASN    0.5100
   2408 HD22      -53.3330    9.6500  -24.0220 H       151 ASN   -0.5100
   2409 N         -53.0110    5.2510  -25.7460 N.am    152 HSD   -0.4700
   2410 CA        -53.0180    5.0500  -27.2020 C.3     152 HSD    0.3100
   2411 C         -53.8550    3.8170  -27.5440 C.2     152 HSD    0.0700
   2412 O         -54.5820    3.7920  -28.5280 O.2     152 HSD    0.0900
   2413 CB        -51.5930    4.8430  -27.7540 C.3     152 HSD   -0.0900
   2414 CG        -50.5700    5.8060  -27.2130 C.ar    152 HSD    0.0900
   2415 CD2       -49.2520    5.9480  -27.4840 C.ar    152 HSD    0.0900
   2416 ND1       -50.8560    6.7480  -26.2580 N.ar    152 HSD   -0.3600
   2417 CE1       -49.7600    7.4260  -25.9560 C.ar    152 HSD    0.3200
   2418 NE2       -48.7710    6.9600  -26.6870 N.ar    152 HSD   -0.0500
   2419 HN        -52.1870    4.9690  -25.2610 H       152 HSD    0.2500
   2420 HA        -53.4690    5.9200  -27.6540 H       152 HSD    0.1300
   2421 HB1       -51.6230    4.9570  -28.8580 H       152 HSD   -0.7000
   2422 HB2       -51.2630    3.8130  -27.5020 H       152 HSD    0.2200
   2423 HD1       -51.7610    6.8890  -25.8580 H       152 HSD    0.1000
   2424 HD2       -48.6030    5.4220  -28.1740 H       152 HSD    0.5100
   2425 HE1       -49.7120    8.2300  -25.2230 H       152 HSD   -0.5100
   2426 N         -53.7430    2.7850  -26.7110 N.am    153 ALA   -0.4700
   2427 CA        -54.4820    1.5390  -26.9050 C.3     153 ALA    0.3100
   2428 C         -55.9780    1.7860  -27.0060 C.2     153 ALA    0.0700
   2429 O         -56.6580    1.2080  -27.8510 O.2     153 ALA    0.0900
   2430 CB        -54.1880    0.5630  -25.7650 C.3     153 ALA   -0.2700
   2431 HN        -53.1480    2.8160  -25.9130 H       153 ALA    0.0900
   2432 HA        -54.1790    1.1140  -27.8510 H       153 ALA    0.0900
   2433 HB1       -54.6510    0.9260  -24.8230 H       153 ALA    0.0900
   2434 HB2       -53.0910    0.4790  -25.6120 H       153 ALA    0.5100
   2435 HB3       -54.6100   -0.4370  -26.0050 H       153 ALA   -0.5100
   2436 N         -56.4860    2.6580  -26.1440 N.am    154 ILE   -0.4700
   2437 CA        -57.8990    3.0090  -26.1510 C.3     154 ILE    0.3100
   2438 C         -58.2420    3.7950  -27.4160 C.2     154 ILE    0.0700
   2439 O         -59.3570    3.7200  -27.9350 O.2     154 ILE    0.0900
   2440 CB        -58.2590    3.8170  -24.9010 C.3     154 ILE   -0.0900
   2441 CG1       -58.0580    2.9290  -23.6760 C.3     154 ILE    0.0900
   2442 CG2       -59.6870    4.3020  -24.9780 C.3     154 ILE   -0.2700
   2443 CD        -58.3260    3.6070  -22.3700 C.3     154 ILE    0.0900
   2444 HN        -55.9250    3.1120  -25.4550 H       154 ILE    0.0900
   2445 HA        -58.4710    2.0930  -26.1840 H       154 ILE    0.0900
   2446 HB        -57.5770    4.6900  -24.8170 H       154 ILE   -0.1800
   2447 HG11      -57.0080    2.5680  -23.6730 H       154 ILE    0.0900
   2448 HG12      -58.7380    2.0560  -23.7610 H       154 ILE    0.0900
   2449 HG21      -60.3630    3.4580  -25.2330 H       154 ILE   -0.2700
   2450 HG22      -59.7790    5.0810  -25.7640 H       154 ILE    0.0900
   2451 HG23      -59.9970    4.7210  -23.9970 H       154 ILE    0.0900
   2452 HD1       -59.4140    3.8030  -22.2590 H       154 ILE    0.0900
   2453 HD2       -57.7850    4.5770  -22.3300 H       154 ILE    0.5100
   2454 HD3       -57.9940    2.9580  -21.5320 H       154 ILE   -0.5100
   2455 N         -57.2660    4.5430  -27.9180 N.am    155 MET   -0.4700
   2456 CA        -57.4470    5.2880  -29.1490 C.3     155 MET    0.3100
   2457 C         -57.7160    4.3110  -30.2890 C.2     155 MET    0.0700
   2458 O         -58.7090    4.4290  -30.9960 O.2     155 MET    0.0900
   2459 CB        -56.1900    6.0830  -29.4670 C.3     155 MET   -0.1800
   2460 CG        -55.9400    7.2220  -28.5030 C.3     155 MET    0.0900
   2461 SD        -57.1690    8.5220  -28.7090 S.3     155 MET    0.0900
   2462 CE        -58.4890    7.9170  -27.6530 C.3     155 MET   -0.1400
   2463 HN        -56.3760    4.6240  -27.4780 H       155 MET    0.0900
   2464 HA        -58.2900    5.9510  -29.0220 H       155 MET    0.0900
   2465 HB1       -56.2830    6.5000  -30.4930 H       155 MET   -0.0900
   2466 HB2       -55.3180    5.3940  -29.4370 H       155 MET   -0.2200
   2467 HG1       -54.9240    7.6310  -28.6840 H       155 MET    0.0900
   2468 HG2       -55.9770    6.8300  -27.4650 H       155 MET    0.0900
   2469 HE1       -58.1510    7.0530  -27.0420 H       155 MET    0.0900
   2470 HE2       -59.3510    7.5850  -28.2700 H       155 MET    0.5100
   2471 HE3       -58.8240    8.7180  -26.9620 H       155 MET   -0.5100
   2472 N         -56.8220    3.3390  -30.4570 N.am    156 GLY   -0.4700
   2473 CA        -56.9840    2.3430  -31.5030 C.3     156 GLY    0.3100
   2474 C         -58.3080    1.5980  -31.4460 C.2     156 GLY   -0.0200
   2475 O         -58.9310    1.3660  -32.4830 O.2     156 GLY    0.0900
   2476 HN        -56.0130    3.2510  -29.8810 H       156 GLY    0.0900
   2477 HA1       -56.1800    1.6310  -31.4020 H       156 GLY    0.5100
   2478 HA2       -56.9130    2.8530  -32.4520 H       156 GLY   -0.5100
   2479 N         -58.7380    1.2120  -30.2440 N.am    157 VAL   -0.4700
   2480 CA        -59.9960    0.5000  -30.0690 C.3     157 VAL    0.3100
   2481 C         -61.1610    1.3670  -30.4900 C.2     157 VAL    0.0700
   2482 O         -62.0520    0.9220  -31.2110 O.2     157 VAL    0.0900
   2483 CB        -60.2150    0.0980  -28.6080 C.3     157 VAL   -0.0900
   2484 CG1       -61.6090   -0.4700  -28.4220 C.3     157 VAL    0.0900
   2485 CG2       -59.1870   -0.9280  -28.2060 C.3     157 VAL   -0.2700
   2486 HN        -58.2190    1.3940  -29.4120 H       157 VAL    0.0900
   2487 HA        -59.9680   -0.3800  -30.6960 H       157 VAL    0.0900
   2488 HB        -60.0890    0.9880  -27.9570 H       157 VAL    0.0900
   2489 HG11      -61.8780   -1.1150  -29.2860 H       157 VAL   -0.2700
   2490 HG12      -62.3480    0.3570  -28.3520 H       157 VAL    0.0900
   2491 HG13      -61.6470   -1.0840  -27.4960 H       157 VAL    0.0900
   2492 HG21      -58.1650   -0.5070  -28.3180 H       157 VAL    0.0900
   2493 HG22      -59.2740   -1.8250  -28.8550 H       157 VAL    0.5100
   2494 HG23      -59.3370   -1.2180  -27.1450 H       157 VAL   -0.5100
   2495 N         -61.1570    2.6130  -30.0260 N.am    158 ALA   -0.4700
   2496 CA        -62.2230    3.5520  -30.3530 C.3     158 ALA    0.3100
   2497 C         -62.2830    3.7330  -31.8660 C.2     158 ALA    0.0700
   2498 O         -63.3540    3.8360  -32.4710 O.2     158 ALA    0.0900
   2499 CB        -61.9590    4.8850  -29.6760 C.3     158 ALA   -0.2700
   2500 HN        -60.4300    2.9600  -29.4380 H       158 ALA    0.0900
   2501 HA        -63.1590    3.1340  -30.0120 H       158 ALA    0.0900
   2502 HB1       -60.9900    5.3040  -30.0230 H       158 ALA    0.0900
   2503 HB2       -61.9120    4.7480  -28.5740 H       158 ALA    0.5100
   2504 HB3       -62.7660    5.6050  -29.9300 H       158 ALA   -0.5100
   2505 N         -61.0970    3.7590  -32.4590 N.am    159 PHE   -0.4700
   2506 CA        -60.9160    3.9180  -33.8900 C.3     159 PHE    0.3100
   2507 C         -61.5320    2.7680  -34.6880 C.2     159 PHE    0.0700
   2508 O         -62.2100    2.9950  -35.6910 O.2     159 PHE    0.0900
   2509 CB        -59.4220    4.0110  -34.1900 C.3     159 PHE   -0.1800
   2510 CG        -59.0830    3.8430  -35.6350 C.ar    159 PHE    0.0900
   2511 CD1       -59.2790    4.8790  -36.5300 C.ar    159 PHE    0.0900
   2512 CD2       -58.5470    2.6470  -36.0950 C.ar    159 PHE    0.0000
   2513 CE1       -58.9380    4.7300  -37.8680 C.ar    159 PHE   -0.1150
   2514 CE2       -58.2050    2.4890  -37.4330 C.ar    159 PHE    0.1150
   2515 CZ        -58.3980    3.5300  -38.3220 C.ar    159 PHE   -0.1150
   2516 HN        -60.2550    3.6670  -31.9330 H       159 PHE    0.1150
   2517 HA        -61.4260    4.8170  -34.2020 H       159 PHE   -0.1150
   2518 HB1       -58.8870    3.2120  -33.6330 H       159 PHE    0.1150
   2519 HB2       -59.0490    5.0100  -33.8790 H       159 PHE   -0.1150
   2520 HD1       -59.6990    5.8120  -36.1840 H       159 PHE    0.1150
   2521 HD2       -58.3940    1.8300  -35.4060 H       159 PHE   -0.1150
   2522 HE1       -59.0940    5.5460  -38.5580 H       159 PHE    0.1150
   2523 HE2       -57.7890    1.5530  -37.7790 H       159 PHE    0.5100
   2524 HZ        -58.1320    3.4140  -39.3620 H       159 PHE   -0.5100
   2525 N         -61.2910    1.5340  -34.2520 N.am    160 THR   -0.4700
   2526 CA        -61.8310    0.3840  -34.9540 C.3     160 THR    0.3100
   2527 C         -63.3480    0.4130  -34.9500 C.2     160 THR    0.0700
   2528 O         -63.9840   -0.0340  -35.9010 O.2     160 THR    0.0900
   2529 CB        -61.3770   -0.9160  -34.3260 C.3     160 THR    0.1400
   2530 CG2       -59.8530   -0.9840  -34.3050 C.3     160 THR    0.0900
   2531 OG1       -61.9040   -1.0040  -32.9980 O.3     160 THR   -0.6600
   2532 HN        -60.7390    1.3470  -33.4410 H       160 THR    0.4300
   2533 HA        -61.4980    0.4360  -35.9790 H       160 THR   -0.2700
   2534 HB        -61.7480   -1.7770  -34.9220 H       160 THR    0.0900
   2535 HG1       -61.8310   -0.1230  -32.6260 H       160 THR    0.0900
   2536 HG21      -59.4310    0.0110  -34.0450 H       160 THR    0.0900
   2537 HG22      -59.4730   -1.2800  -35.3070 H       160 THR    0.5100
   2538 HG23      -59.5170   -1.7210  -33.5460 H       160 THR   -0.5100
   2539 N         -63.9370    0.9340  -33.8800 N.am    161 TRP   -0.4700
   2540 CA        -65.3850    1.0140  -33.8260 C.3     161 TRP    0.3100
   2541 C         -65.9170    2.0550  -34.7940 C.2     161 TRP    0.0700
   2542 O         -66.9400    1.8470  -35.4460 O.2     161 TRP    0.0900
   2543 CB        -65.8650    1.3400  -32.4170 C.3     161 TRP   -0.1800
   2544 CG        -65.9660    0.1400  -31.5700 C.ar    161 TRP    0.0900
   2545 CD1       -64.9620   -0.4510  -30.8630 C.ar    161 TRP    0.0900
   2546 CD2       -67.1360   -0.6540  -31.3580 C.ar    161 TRP   -0.0300
   2547 CE2       -66.7630   -1.7210  -30.5090 C.ar    161 TRP   -0.1500
   2548 CE3       -68.4580   -0.5770  -31.8120 C.ar    161 TRP    0.2200
   2549 NE1       -65.4350   -1.5680  -30.2170 N.ar    161 TRP   -0.5100
   2550 CZ2       -67.6820   -2.6980  -30.0880 C.ar    161 TRP    0.3700
   2551 CZ3       -69.3720   -1.5530  -31.3930 C.ar    161 TRP    0.2400
   2552 CH2       -68.9750   -2.6000  -30.5450 C.ar    161 TRP    0.1100
   2553 HN        -63.4330    1.2800  -33.0940 H       161 TRP   -0.2500
   2554 HA        -65.7840    0.0610  -34.1440 H       161 TRP    0.1700
   2555 HB1       -66.8660    1.8180  -32.4750 H       161 TRP   -0.2000
   2556 HB2       -65.1500    2.0480  -31.9450 H       161 TRP    0.1400
   2557 HD1       -63.9440   -0.0940  -30.8150 H       161 TRP   -0.2700
   2558 HE1       -64.9090   -2.1570  -29.6440 H       161 TRP    0.1600
   2559 HE3       -68.7850    0.2120  -32.4730 H       161 TRP   -0.1400
   2560 HZ2       -67.4000   -3.5060  -29.4290 H       161 TRP    0.1400
   2561 HZ3       -70.3980   -1.5000  -31.7270 H       161 TRP    0.5100
   2562 HH2       -69.6990   -3.3430  -30.2470 H       161 TRP   -0.5100
   2563 N         -65.2260    3.1900  -34.8830 N.am    162 VAL   -0.4700
   2564 CA        -65.6320    4.2550  -35.7870 C.3     162 VAL    0.3100
   2565 C         -65.5390    3.7390  -37.2160 C.2     162 VAL    0.0700
   2566 O         -66.5030    3.8050  -37.9880 O.2     162 VAL    0.0900
   2567 CB        -64.7230    5.4640  -35.6420 C.3     162 VAL   -0.0900
   2568 CG1       -65.1070    6.5300  -36.6450 C.3     162 VAL    0.0900
   2569 CG2       -64.8240    5.9950  -34.2360 C.3     162 VAL   -0.2700
   2570 HN        -64.4060    3.3590  -34.3410 H       162 VAL    0.0900
   2571 HA        -66.6520    4.5230  -35.5500 H       162 VAL    0.0900
   2572 HB        -63.6700    5.1560  -35.8140 H       162 VAL    0.0900
   2573 HG11      -66.2000    6.7210  -36.5990 H       162 VAL   -0.2700
   2574 HG12      -64.8480    6.1930  -37.6710 H       162 VAL    0.0900
   2575 HG13      -64.5700    7.4750  -36.4140 H       162 VAL    0.0900
   2576 HG21      -64.8710    5.1540  -33.5130 H       162 VAL    0.0900
   2577 HG22      -65.7440    6.6080  -34.1290 H       162 VAL    0.5100
   2578 HG23      -63.9320    6.6150  -34.0020 H       162 VAL   -0.5100
   2579 N         -64.3720    3.2030  -37.5600 N.am    163 MET   -0.4700
   2580 CA        -64.1460    2.6600  -38.8860 C.3     163 MET    0.3100
   2581 C         -65.1340    1.5750  -39.2180 C.2     163 MET    0.0700
   2582 O         -65.6450    1.5240  -40.3250 O.2     163 MET    0.0900
   2583 CB        -62.7400    2.1020  -38.9890 C.3     163 MET   -0.1800
   2584 CG        -61.6730    3.1640  -38.8480 C.3     163 MET    0.0900
   2585 SD        -62.0620    4.5990  -39.8800 S.3     163 MET    0.0900
   2586 CE        -61.4790    4.0390  -41.4760 C.3     163 MET   -0.1400
   2587 HN        -63.6040    3.1500  -36.9260 H       163 MET    0.0900
   2588 HA        -64.2910    3.4540  -39.6040 H       163 MET    0.0900
   2589 HB1       -62.6230    1.6080  -39.9770 H       163 MET   -0.0900
   2590 HB2       -62.5970    1.3440  -38.1890 H       163 MET   -0.2200
   2591 HG1       -60.6930    2.7360  -39.1490 H       163 MET    0.0900
   2592 HG2       -61.6060    3.4700  -37.7830 H       163 MET    0.0900
   2593 HE1       -62.1250    3.2310  -41.8800 H       163 MET    0.0900
   2594 HE2       -60.4450    3.6410  -41.3890 H       163 MET    0.5100
   2595 HE3       -61.4840    4.8790  -42.2030 H       163 MET   -0.5100
   2596 N         -65.3970    0.7060  -38.2410 N.am    164 ALA   -0.4700
   2597 CA        -66.3440   -0.3940  -38.3990 C.3     164 ALA    0.3100
   2598 C         -67.7490    0.1270  -38.6490 C.2     164 ALA    0.0700
   2599 O         -68.4230   -0.2940  -39.5860 O.2     164 ALA    0.0900
   2600 CB        -66.3370   -1.2720  -37.1490 C.3     164 ALA   -0.2700
   2601 HN        -64.9530    0.7710  -37.3510 H       164 ALA    0.0900
   2602 HA        -66.0530   -0.9690  -39.2650 H       164 ALA    0.0900
   2603 HB1       -66.6280   -0.6720  -36.2600 H       164 ALA    0.0900
   2604 HB2       -65.3200   -1.6840  -36.9810 H       164 ALA    0.5100
   2605 HB3       -67.0630   -2.1040  -37.2680 H       164 ALA   -0.5100
   2606 N         -68.1940    1.0420  -37.7940 N.am    165 LEU   -0.4700
   2607 CA        -69.5120    1.6350  -37.9430 C.3     165 LEU    0.3100
   2608 C         -69.5650    2.3580  -39.2820 C.2     165 LEU    0.0700
   2609 O         -70.5780    2.3190  -39.9800 O.2     165 LEU    0.0900
   2610 CB        -69.7890    2.6320  -36.8110 C.3     165 LEU   -0.1800
   2611 CG        -70.4070    2.1150  -35.5090 C.3     165 LEU    0.0900
   2612 CD1       -71.6790    1.3580  -35.8220 C.3     165 LEU    0.0900
   2613 CD2       -69.4370    1.2180  -34.7900 C.3     165 LEU   -0.0900
   2614 HN        -67.6520    1.3570  -37.0210 H       165 LEU    0.0900
   2615 HA        -70.2410    0.8400  -37.9290 H       165 LEU   -0.2700
   2616 HB1       -70.4760    3.4040  -37.2160 H       165 LEU    0.0900
   2617 HB2       -68.8230    3.1080  -36.5490 H       165 LEU    0.0900
   2618 HG        -70.6380    2.9700  -34.8390 H       165 LEU    0.0900
   2619 HD11      -71.4380    0.4010  -36.3340 H       165 LEU   -0.2700
   2620 HD12      -72.3260    1.9650  -36.4910 H       165 LEU    0.0900
   2621 HD13      -72.2250    1.1280  -34.8820 H       165 LEU    0.0900
   2622 HD21      -68.6900    1.8280  -34.2380 H       165 LEU    0.0900
   2623 HD22      -68.9000    0.5780  -35.5230 H       165 LEU    0.5100
   2624 HD23      -69.9800    0.5780  -34.0630 H       165 LEU   -0.5100
   2625 N         -68.4610    3.0230  -39.6310 N.am    166 ALA   -0.4700
   2626 CA        -68.3570    3.7400  -40.8960 C.3     166 ALA    0.3100
   2627 C         -68.7730    2.8280  -42.0490 C.2     166 ALA    0.0700
   2628 O         -69.2600    3.2910  -43.0930 O.2     166 ALA    0.0900
   2629 CB        -66.9380    4.2010  -41.1030 C.3     166 ALA   -0.2700
   2630 HN        -67.6590    3.0590  -39.0410 H       166 ALA    0.0900
   2631 HA        -69.0290    4.5860  -40.8620 H       166 ALA    0.0900
   2632 HB1       -66.2800    3.3280  -41.3040 H       166 ALA    0.0900
   2633 HB2       -66.5710    4.7190  -40.1920 H       166 ALA    0.5100
   2634 HB3       -66.8880    4.8910  -41.9720 H       166 ALA   -0.5100
   2635 N         -68.5740    1.5200  -41.8610 N.am    167 CYS   -0.4700
   2636 CA        -68.9420    0.5560  -42.8790 C.3     167 CYS    0.3100
   2637 C         -70.2810   -0.1220  -42.6140 C.2     167 CYS    0.0700
   2638 O         -71.1180   -0.2070  -43.5010 O.2     167 CYS    0.0900
   2639 CB        -67.8700   -0.5190  -43.0170 C.3     167 CYS   -0.1100
   2640 SG        -68.2520   -1.7160  -44.3240 S.3     167 CYS    0.0900
   2641 HN        -68.1710    1.1550  -41.0250 H       167 CYS    0.0900
   2642 HA        -69.0630    1.0860  -43.8120 H       167 CYS   -0.2300
   2643 HB1       -67.7750   -1.0490  -42.0460 H       167 CYS    0.1600
   2644 HB2       -66.9010   -0.0240  -43.2390 H       167 CYS    0.5100
   2645 HG1       -67.1560   -2.4380  -44.1420 H       167 CYS   -0.5100
   2646 N         -70.5030   -0.5860  -41.3940 N.am    168 ALA   -0.4700
   2647 CA        -71.7260   -1.3000  -41.0980 C.3     168 ALA    0.3100
   2648 C         -72.9750   -0.4980  -40.8400 C.2     168 ALA    0.0700
   2649 O         -74.0720   -1.0130  -41.0040 O.2     168 ALA    0.0900
   2650 CB        -71.4910   -2.2310  -39.9440 C.3     168 ALA   -0.2700
   2651 HN        -69.8560   -0.4680  -40.6440 H       168 ALA    0.0900
   2652 HA        -72.0200   -1.8510  -41.9780 H       168 ALA    0.0900
   2653 HB1       -71.3550   -1.6500  -39.0060 H       168 ALA    0.0900
   2654 HB2       -70.5760   -2.8340  -40.1240 H       168 ALA    0.5100
   2655 HB3       -72.3640   -2.9050  -39.8190 H       168 ALA   -0.5100
   2656 N         -72.8390    0.7560  -40.4330 N.am    169 ALA   -0.4700
   2657 CA        -74.0250    1.5710  -40.1280 C.3     169 ALA    0.3100
   2658 C         -74.8260    2.1190  -41.3230 C.2     169 ALA    0.0700
   2659 O         -76.0550    2.1240  -41.3020 O.2     169 ALA    0.0900
   2660 CB        -73.6330    2.7350  -39.1770 C.3     169 ALA   -0.2700
   2661 HN        -71.9500    1.1950  -40.3200 H       169 ALA    0.0900
   2662 HA        -74.7630    0.9340  -39.6630 H       169 ALA    0.0900
   2663 HB1       -73.0070    3.4760  -39.7190 H       169 ALA    0.0900
   2664 HB2       -73.0520    2.3410  -38.3170 H       169 ALA    0.5100
   2665 HB3       -74.5480    3.2460  -38.8080 H       169 ALA   -0.5100
   2666 N         -74.1420    2.5820  -42.3790 N.am    170 PRO   -0.2900
   2667 CA        -74.8200    3.1290  -43.5600 C.3     170 PRO    0.0000
   2668 C         -76.0200    2.3580  -44.1210 C.2     170 PRO    0.0900
   2669 O         -77.0540    2.9480  -44.4170 O.2     170 PRO    0.0900
   2670 CB        -73.6850    3.2490  -44.5840 C.3     170 PRO    0.0200
   2671 CG        -72.4930    3.5370  -43.7310 C.3     170 PRO    0.0900
   2672 CD        -72.6770    2.5820  -42.5720 C.3     170 PRO   -0.1800
   2673 HA        -75.3100    4.0580  -43.3180 H       170 PRO    0.0900
   2674 HB1       -73.8740    4.0750  -45.3010 H       170 PRO    0.0900
   2675 HB2       -73.5540    2.3030  -45.1510 H       170 PRO   -0.1800
   2676 HG1       -71.5480    3.3320  -44.2770 H       170 PRO    0.0900
   2677 HG2       -72.4890    4.5930  -43.3870 H       170 PRO    0.0900
   2678 HD1       -72.3220    1.5590  -42.8210 H       170 PRO    0.5100
   2679 HD2       -72.1690    2.9460  -41.6540 H       170 PRO   -0.5100
   2680 N         -75.9070    1.0360  -44.2810 N.am    171 PRO   -0.2900
   2681 CA        -77.0320    0.2650  -44.8300 C.3     171 PRO    0.0000
   2682 C         -78.3040    0.2710  -43.9840 C.2     171 PRO    0.0900
   2683 O         -79.3530   -0.2260  -44.4110 O.2     171 PRO    0.0900
   2684 CB        -76.4470   -1.1410  -44.9810 C.3     171 PRO    0.0200
   2685 CG        -74.9700   -0.8830  -45.1590 C.3     171 PRO    0.0900
   2686 CD        -74.7180    0.1830  -44.1240 C.3     171 PRO   -0.1800
   2687 HA        -77.3820    0.7110  -45.7480 H       171 PRO    0.0900
   2688 HB1       -76.8740   -1.6600  -45.8660 H       171 PRO    0.0900
   2689 HB2       -76.6420   -1.7550  -44.0760 H       171 PRO   -0.1800
   2690 HG1       -74.3700   -1.7950  -44.9590 H       171 PRO    0.0900
   2691 HG2       -74.7410   -0.5190  -46.1830 H       171 PRO    0.0900
   2692 HD1       -74.6740   -0.2370  -43.0970 H       171 PRO    0.5100
   2693 HD2       -73.7950    0.7600  -44.3390 H       171 PRO   -0.5100
   2694 N         -78.2030    0.8320  -42.7800 N.am    172 LEU   -0.4700
   2695 CA        -79.3230    0.9120  -41.8360 C.3     172 LEU    0.3100
   2696 C         -80.0310    2.2430  -41.9640 C.2     172 LEU    0.0700
   2697 O         -81.1710    2.4050  -41.5240 O.2     172 LEU    0.0900
   2698 CB        -78.8130    0.7870  -40.3980 C.3     172 LEU   -0.1800
   2699 CG        -78.0690   -0.4970  -40.0630 C.3     172 LEU    0.0900
   2700 CD1       -77.3470   -0.3250  -38.7460 C.3     172 LEU    0.0900
   2701 CD2       -79.0470   -1.6670  -40.0270 C.3     172 LEU   -0.0900
   2702 HN        -77.3470    1.2300  -42.4610 H       172 LEU    0.0900
   2703 HA        -80.0110    0.1100  -42.0630 H       172 LEU   -0.2700
   2704 HB1       -79.6870    0.8640  -39.7180 H       172 LEU    0.0900
   2705 HB2       -78.1290    1.6390  -40.2030 H       172 LEU    0.0900
   2706 HG        -77.3350   -0.7240  -40.8670 H       172 LEU    0.0900
   2707 HD11      -78.0430    0.0730  -37.9770 H       172 LEU   -0.2700
   2708 HD12      -76.5060    0.3900  -38.8670 H       172 LEU    0.0900
   2709 HD13      -76.9570   -1.3060  -38.3980 H       172 LEU    0.0900
   2710 HD21      -79.5420   -1.7820  -41.0150 H       172 LEU    0.0900
   2711 HD22      -79.8280   -1.4820  -39.2590 H       172 LEU    0.5100
   2712 HD23      -78.5040   -2.6070  -39.7890 H       172 LEU   -0.5100
   2713 N         -79.3380    3.1990  -42.5750 N.am    173 VAL   -0.4700
   2714 CA        -79.8820    4.5310  -42.7390 C.3     173 VAL    0.3100
   2715 C         -79.8840    5.0920  -44.1650 C.2     173 VAL    0.0700
   2716 O         -79.7630    6.3040  -44.3470 O.2     173 VAL    0.0900
   2717 CB        -79.1550    5.5070  -41.7910 C.3     173 VAL   -0.0900
   2718 CG1       -79.4330    5.1120  -40.3520 C.3     173 VAL    0.0900
   2719 CG2       -77.6620    5.4710  -42.0510 C.3     173 VAL   -0.2700
   2720 HN        -78.4250    3.0440  -42.9430 H       173 VAL    0.0900
   2721 HA        -80.9370    4.4960  -42.5130 H       173 VAL    0.0900
   2722 HB        -79.5170    6.5420  -41.9700 H       173 VAL    0.0900
   2723 HG11      -78.9150    4.1600  -40.1100 H       173 VAL   -0.2700
   2724 HG12      -80.5240    4.9700  -40.2020 H       173 VAL    0.0900
   2725 HG13      -79.0620    5.9030  -39.6640 H       173 VAL    0.0900
   2726 HG21      -77.4500    5.7670  -43.1010 H       173 VAL    0.0900
   2727 HG22      -77.2730    4.4430  -41.8870 H       173 VAL    0.5100
   2728 HG23      -77.1420    6.1790  -41.3710 H       173 VAL   -0.5100
   2729 N         -80.0050    4.2300  -45.1790 N.am    174 GLY   -0.4700
   2730 CA        -80.0800    4.7370  -46.5400 C.3     174 GLY    0.3100
   2731 C         -79.0300    4.4250  -47.5820 C.2     174 GLY   -0.0200
   2732 O         -79.3130    4.5360  -48.7810 O.2     174 GLY    0.0900
   2733 HN        -80.0450    3.2420  -45.0560 H       174 GLY    0.0900
   2734 HA1       -80.1080    5.8110  -46.4420 H       174 GLY    0.5100
   2735 HA2       -81.0180    4.3710  -46.9280 H       174 GLY   -0.5100
   2736 N         -77.8210    4.0550  -47.1700 N.am    175 TRP   -0.4700
   2737 CA        -76.8020    3.7630  -48.1590 C.3     175 TRP    0.3100
   2738 C         -76.6120    2.2560  -48.2380 C.2     175 TRP    0.0700
   2739 O         -76.0030    1.6490  -47.3600 O.2     175 TRP    0.0900
   2740 CB        -75.4990    4.4930  -47.8110 C.3     175 TRP   -0.1800
   2741 CG        -74.6400    4.6470  -48.9910 C.ar    175 TRP    0.0900
   2742 CD1       -75.0110    4.4630  -50.2850 C.ar    175 TRP    0.0900
   2743 CD2       -73.2440    4.9390  -49.0060 C.ar    175 TRP   -0.0300
   2744 CE2       -72.8270    4.9090  -50.3570 C.ar    175 TRP   -0.1500
   2745 CE3       -72.3010    5.2270  -48.0130 C.ar    175 TRP    0.2200
   2746 NE1       -73.9290    4.6100  -51.1120 N.ar    175 TRP   -0.5100
   2747 CZ2       -71.4990    5.1440  -50.7430 C.ar    175 TRP    0.3700
   2748 CZ3       -70.9720    5.4610  -48.3980 C.ar    175 TRP    0.2400
   2749 CH2       -70.5900    5.4210  -49.7510 C.ar    175 TRP    0.1100
   2750 HN        -77.5700    3.9670  -46.2090 H       175 TRP   -0.2500
   2751 HA        -77.1670    4.0850  -49.1230 H       175 TRP    0.1700
   2752 HB1       -74.9490    3.9130  -47.0380 H       175 TRP   -0.2000
   2753 HB2       -75.7400    5.5000  -47.4070 H       175 TRP    0.1400
   2754 HD1       -76.0130    4.2340  -50.6150 H       175 TRP   -0.2700
   2755 HE1       -73.9420    4.5170  -52.0840 H       175 TRP    0.1600
   2756 HE3       -72.5720    5.2730  -46.9690 H       175 TRP   -0.1400
   2757 HZ2       -71.1850    5.1130  -51.7760 H       175 TRP    0.1400
   2758 HZ3       -70.2310    5.6770  -47.6430 H       175 TRP    0.5100
   2759 HH2       -69.5600    5.6110  -50.0150 H       175 TRP   -0.5100
   2760 N         -77.1410    1.6690  -49.3140 N.am    176 SER   -0.4700
   2761 CA        -77.1310    0.2270  -49.5330 C.3     176 SER    0.3100
   2762 C         -78.0710   -0.3490  -48.4820 C.2     176 SER    0.0700
   2763 O         -78.6980    0.4050  -47.7390 O.2     176 SER    0.0900
   2764 CB        -75.7340   -0.3730  -49.3590 C.3     176 SER    0.0500
   2765 OG        -75.7580   -1.7720  -49.6180 O.3     176 SER    0.0900
   2766 HN        -77.5790    2.2040  -50.0310 H       176 SER    0.0900
   2767 HA        -77.4870    0.0460  -50.5360 H       176 SER   -0.6600
   2768 HB1       -75.3820   -0.2080  -48.3180 H       176 SER    0.4300
   2769 HB2       -75.0280    0.1090  -50.0690 H       176 SER    0.5100
   2770 HG1       -75.9020   -1.8640  -50.5630 H       176 SER   -0.5100
   2771 N         -78.1650   -1.6740  -48.4000 N.am    177 ARG   -0.4700
   2772 CA        -79.0630   -2.3010  -47.4300 C.3     177 ARG    0.3100
   2773 C         -78.6450   -3.7260  -47.1150 C.2     177 ARG    0.0700
   2774 O         -77.8440   -4.3180  -47.8430 O.2     177 ARG    0.0900
   2775 CB        -80.4820   -2.3210  -47.9950 C.3     177 ARG   -0.1800
   2776 CG        -80.6420   -3.2150  -49.2440 C.3     177 ARG    0.0900
   2777 CD        -81.6530   -2.6070  -50.1850 C.3     177 ARG    0.0900
   2778 NE        -81.7490   -3.2050  -51.5140 N.pl3   177 ARG   -0.1800
   2779 CZ        -82.8440   -3.7740  -52.0030 C.cat   177 ARG    0.0900
   2780 NH1       -83.8960   -3.8370  -51.2700 N.pl3   177 ARG    0.0900
   2781 NH2       -82.9410   -4.2310  -53.2290 N.pl3   177 ARG    0.2000
   2782 HN        -77.6380   -2.2870  -48.9830 H       177 ARG    0.0900
   2783 HA        -79.0270   -1.7320  -46.5130 H       177 ARG    0.0900
   2784 HB1       -80.7690   -1.2830  -48.2660 H       177 ARG   -0.7000
   2785 HB2       -81.1700   -2.6900  -47.2060 H       177 ARG    0.4400
   2786 HG1       -80.9830   -4.2260  -48.9350 H       177 ARG    0.6400
   2787 HG2       -79.6630   -3.3080  -49.7610 H       177 ARG   -0.8000
   2788 HD1       -81.3960   -1.5380  -50.3390 H       177 ARG    0.4600
   2789 HD2       -82.6610   -2.6950  -49.7270 H       177 ARG    0.4600
   2790 HE        -80.9350   -3.1860  -52.0950 H       177 ARG   -0.8000
   2791 HH11      -84.7670   -4.1240  -51.6700 H       177 ARG    0.4600
   2792 HH12      -83.8450   -3.5990  -50.3000 H       177 ARG    0.4600
   2793 HH21      -82.1260   -4.2980  -53.8040 H       177 ARG    0.5100
   2794 HH22      -83.8310   -4.5120  -53.5890 H       177 ARG   -0.5100
   2795 N         -79.1800   -4.2810  -46.0240 N.am    178 TYR   -0.4700
   2796 CA        -78.8780   -5.6630  -45.6540 C.3     178 TYR    0.3100
   2797 C         -79.9770   -6.5020  -46.2690 C.2     178 TYR    0.0700
   2798 O         -81.1650   -6.2260  -46.0850 O.2     178 TYR    0.0900
   2799 CB        -78.8200   -5.8350  -44.1300 C.3     178 TYR   -0.1800
   2800 CG        -77.5390   -5.2840  -43.5320 C.ar    178 TYR    0.0900
   2801 CD1       -76.3040   -5.8720  -43.8170 C.ar    178 TYR    0.0900
   2802 CD2       -77.5520   -4.1320  -42.7420 C.ar    178 TYR    0.0000
   2803 CE1       -75.1230   -5.3220  -43.3410 C.ar    178 TYR   -0.1150
   2804 CE2       -76.3750   -3.5770  -42.2570 C.ar    178 TYR    0.1150
   2805 CZ        -75.1650   -4.1750  -42.5610 C.ar    178 TYR   -0.1150
   2806 OH        -73.9970   -3.6310  -42.0690 O.3     178 TYR    0.1150
   2807 HN        -79.8000   -3.7850  -45.4210 H       178 TYR    0.1100
   2808 HA        -77.9280   -5.9250  -46.0940 H       178 TYR   -0.5400
   2809 HB1       -78.8720   -6.9160  -43.8750 H       178 TYR    0.4300
   2810 HB2       -79.6690   -5.2910  -43.6610 H       178 TYR   -0.1150
   2811 HD1       -76.2680   -6.7690  -44.4180 H       178 TYR    0.1150
   2812 HD2       -78.4960   -3.6650  -42.5030 H       178 TYR   -0.1150
   2813 HE1       -74.1750   -5.7830  -43.5760 H       178 TYR    0.1150
   2814 HE2       -76.4030   -2.6850  -41.6480 H       178 TYR    0.5100
   2815 HH        -74.2050   -2.7710  -41.6950 H       178 TYR   -0.5100
   2816 N         -79.5690   -7.5240  -47.0140 N.am    179 ILE   -0.4700
   2817 CA        -80.5010   -8.3730  -47.7450 C.3     179 ILE    0.3100
   2818 C         -80.1310   -9.8540  -47.6330 C.2     179 ILE    0.0700
   2819 O         -78.9680  -10.2270  -47.7730 O.2     179 ILE    0.0900
   2820 CB        -80.5280   -7.8960  -49.2240 C.3     179 ILE   -0.0900
   2821 CG1       -81.6320   -8.5860  -50.0140 C.3     179 ILE    0.0900
   2822 CG2       -79.1570   -8.0980  -49.8640 C.3     179 ILE   -0.2700
   2823 CD        -81.8120   -7.9710  -51.4050 C.3     179 ILE    0.0900
   2824 HN        -78.6050   -7.7560  -47.1070 H       179 ILE    0.0900
   2825 HA        -81.4780   -8.2840  -47.2940 H       179 ILE    0.0900
   2826 HB        -80.7980   -6.8190  -49.2610 H       179 ILE   -0.1800
   2827 HG11      -82.5870   -8.4970  -49.4540 H       179 ILE    0.0900
   2828 HG12      -81.3810   -9.6620  -50.1250 H       179 ILE    0.0900
   2829 HG21      -78.9560   -9.1820  -50.0020 H       179 ILE   -0.2700
   2830 HG22      -78.3670   -7.6720  -49.2080 H       179 ILE    0.0900
   2831 HG23      -79.1270   -7.6020  -50.8570 H       179 ILE    0.0900
   2832 HD1       -80.8450   -7.5660  -51.7700 H       179 ILE    0.0900
   2833 HD2       -82.5490   -7.1410  -51.3580 H       179 ILE    0.5100
   2834 HD3       -82.1650   -8.7450  -52.1180 H       179 ILE   -0.5100
   2835 N         -81.1210  -10.7190  -47.3660 N.am    180 PRO   -0.2900
   2836 CA        -80.8710  -12.1600  -47.2300 C.3     180 PRO    0.0000
   2837 C         -80.0160  -12.7560  -48.3510 C.2     180 PRO    0.0900
   2838 O         -80.1600  -12.3930  -49.5250 O.2     180 PRO    0.0900
   2839 CB        -82.2830  -12.7500  -47.1550 C.3     180 PRO    0.0200
   2840 CG        -83.1280  -11.7230  -47.8870 C.3     180 PRO    0.0900
   2841 CD        -82.5660  -10.4360  -47.3700 C.3     180 PRO   -0.1800
   2842 HA        -80.2530  -12.3560  -46.3680 H       180 PRO    0.0900
   2843 HB1       -82.6140  -12.8650  -46.1010 H       180 PRO    0.0900
   2844 HB2       -82.3310  -13.7400  -47.6570 H       180 PRO   -0.1800
   2845 HG1       -83.0080  -11.8050  -48.9880 H       180 PRO    0.0900
   2846 HG2       -84.2050  -11.8270  -47.6330 H       180 PRO    0.0900
   2847 HD1       -82.7930   -9.5840  -48.0440 H       180 PRO    0.5100
   2848 HD2       -82.9200  -10.2130  -46.3420 H       180 PRO   -0.5100
   2849 N         -79.1190  -13.6700  -47.9710 N.am    181 GLU   -0.4700
   2850 CA        -78.2120  -14.2990  -48.9170 C.3     181 GLU    0.3100
   2851 C         -78.2730  -15.8250  -48.9060 C.2     181 GLU    0.0700
   2852 O         -78.6790  -16.4400  -47.9160 O.2     181 GLU    0.0900
   2853 CB        -76.7610  -13.8910  -48.6200 C.3     181 GLU   -0.1800
   2854 CG        -76.4880  -12.3930  -48.4700 C.3     181 GLU    0.0900
   2855 CD        -74.9900  -12.0620  -48.5000 C.2     181 GLU    0.0900
   2856 OE1       -74.4190  -11.9980  -49.6140 O.co2   181 GLU   -0.2800
   2857 OE2       -74.3810  -11.8780  -47.4140 O.co2   181 GLU    0.0900
   2858 HN        -79.0310  -13.9620  -47.0230 H       181 GLU    0.0900
   2859 HA        -78.4940  -13.9870  -49.9120 H       181 GLU    0.6200
   2860 HB1       -76.1270  -14.2690  -49.4490 H       181 GLU   -0.7600
   2861 HB2       -76.4560  -14.3870  -47.6760 H       181 GLU   -0.7600
   2862 HG1       -76.9080  -12.0440  -47.5020 H       181 GLU    0.5100
   2863 HG2       -76.9870  -11.8490  -49.3000 H       181 GLU   -0.5100
   2864 N         -77.8400  -16.4230  -50.0180 N.am    182 GLY   -0.4700
   2865 CA        -77.8140  -17.8670  -50.1450 C.3     182 GLY    0.3100
   2866 C         -79.1680  -18.5190  -50.0280 C.2     182 GLY   -0.0200
   2867 O         -79.9890  -18.3950  -50.9260 O.2     182 GLY    0.0900
   2868 HN        -77.5170  -15.9070  -50.8090 H       182 GLY    0.0900
   2869 HA1       -77.1760  -18.2500  -49.3620 H       182 GLY    0.5100
   2870 HA2       -77.3970  -18.1030  -51.1130 H       182 GLY   -0.5100
   2871 N         -79.3970  -19.2320  -48.9280 N.am    183 MET   -0.4700
   2872 CA        -80.6750  -19.8910  -48.6790 C.3     183 MET    0.3100
   2873 C         -81.5350  -18.9340  -47.8670 C.2     183 MET    0.0700
   2874 O         -82.4530  -19.3340  -47.1390 O.2     183 MET    0.0900
   2875 CB        -80.4680  -21.1720  -47.8910 C.3     183 MET   -0.1800
   2876 CG        -79.3510  -22.0260  -48.4300 C.3     183 MET    0.0900
   2877 SD        -79.1460  -23.5050  -47.4210 S.3     183 MET    0.0900
   2878 CE        -78.4850  -24.6500  -48.6220 C.3     183 MET   -0.1400
   2879 HN        -78.7020  -19.3480  -48.2220 H       183 MET    0.0900
   2880 HA        -81.1330  -20.1060  -49.6330 H       183 MET    0.0900
   2881 HB1       -81.4090  -21.7610  -47.9160 H       183 MET   -0.0900
   2882 HB2       -80.2380  -20.9070  -46.8370 H       183 MET   -0.2200
   2883 HG1       -78.4100  -21.4340  -48.4310 H       183 MET    0.0900
   2884 HG2       -79.5840  -22.3100  -49.4780 H       183 MET    0.0900
   2885 HE1       -77.3820  -24.7420  -48.5280 H       183 MET    0.0900
   2886 HE2       -78.7130  -24.3000  -49.6510 H       183 MET    0.5100
   2887 HE3       -78.9280  -25.6590  -48.4750 H       183 MET   -0.5100
   2888 N         -81.1840  -17.6550  -47.9900 N.am    184 GLN   -0.4700
   2889 CA        -81.8720  -16.5580  -47.3310 C.3     184 GLN    0.3100
   2890 C         -81.8770  -16.6310  -45.8080 C.2     184 GLN    0.0700
   2891 O         -82.8080  -16.1440  -45.1790 O.2     184 GLN    0.0900
   2892 CB        -83.3080  -16.4740  -47.8660 C.3     184 GLN   -0.1800
   2893 CG        -83.4020  -16.6310  -49.3910 C.3     184 GLN    0.0900
   2894 CD        -82.5520  -15.6200  -50.1470 C.2     184 GLN    0.0900
   2895 NE2       -81.3700  -16.0420  -50.5780 N.am    184 GLN   -0.1800
   2896 OE1       -82.9470  -14.4750  -50.3340 O.2     184 GLN    0.0900
   2897 HN        -80.4100  -17.3870  -48.5570 H       184 GLN    0.0900
   2898 HA        -81.3340  -15.6440  -47.5370 H       184 GLN    0.5500
   2899 HB1       -83.7330  -15.4870  -47.5850 H       184 GLN   -0.5500
   2900 HB2       -83.9110  -17.2750  -47.3890 H       184 GLN   -0.6200
   2901 HG1       -84.4610  -16.5010  -49.7020 H       184 GLN    0.3200
   2902 HG2       -83.0640  -17.6520  -49.6690 H       184 GLN    0.3000
   2903 HE21      -80.7100  -15.3870  -50.9460 H       184 GLN    0.5100
   2904 HE22      -81.1410  -17.0140  -50.5340 H       184 GLN   -0.5100
   2905 N         -80.8380  -17.2080  -45.2050 N.am    185 CYS   -0.4700
   2906 CA        -80.8170  -17.2900  -43.7600 C.3     185 CYS    0.3100
   2907 C         -79.8340  -16.3910  -43.0540 C.2     185 CYS    0.0700
   2908 O         -79.7630  -16.3800  -41.8270 O.2     185 CYS    0.0900
   2909 CB        -80.6300  -18.7280  -43.3270 C.3     185 CYS   -0.1100
   2910 SG        -82.2130  -19.5750  -43.3870 S.3     185 CYS    0.0900
   2911 HN        -80.0620  -17.5940  -45.6990 H       185 CYS    0.0900
   2912 HA        -81.7520  -16.9020  -43.3860 H       185 CYS   -0.2300
   2913 HB1       -80.2180  -18.7520  -42.2950 H       185 CYS    0.1600
   2914 HB2       -79.9010  -19.2260  -44.0020 H       185 CYS    0.5100
   2915 HG1       -82.4020  -19.3740  -44.6820 H       185 CYS   -0.5100
   2916 N         -79.0770  -15.6340  -43.8370 N.am    186 SER   -0.4700
   2917 CA        -78.1150  -14.6800  -43.3110 C.3     186 SER    0.3100
   2918 C         -78.3620  -13.4390  -44.1520 C.2     186 SER    0.0700
   2919 O         -79.0310  -13.5160  -45.1800 O.2     186 SER    0.0900
   2920 CB        -76.6950  -15.1770  -43.5130 C.3     186 SER    0.0500
   2921 OG        -76.4150  -15.2700  -44.8940 O.3     186 SER    0.0900
   2922 HN        -79.1350  -15.6870  -44.8300 H       186 SER    0.0900
   2923 HA        -78.3190  -14.5470  -42.2590 H       186 SER   -0.6600
   2924 HB1       -76.5770  -16.1800  -43.0520 H       186 SER    0.4300
   2925 HB2       -75.9780  -14.4690  -43.0460 H       186 SER    0.5100
   2926 HG1       -76.3680  -14.3670  -45.2160 H       186 SER   -0.5100
   2927 N         -77.8410  -12.2960  -43.7300 N.am    187 CYS   -0.4700
   2928 CA        -78.0670  -11.0670  -44.4750 C.3     187 CYS    0.3100
   2929 C         -76.7880  -10.2800  -44.7020 C.2     187 CYS    0.0700
   2930 O         -75.9720  -10.1430  -43.7890 O.2     187 CYS    0.0900
   2931 CB        -79.1360  -10.2220  -43.7510 C.3     187 CYS   -0.1000
   2932 SG        -80.8270  -10.6860  -44.2720 S.3     187 CYS    0.0900
   2933 HN        -77.2840  -12.2270  -42.9060 H       187 CYS    0.0900
   2934 HA        -78.3950  -11.3280  -45.4700 H       187 CYS   -0.0800
   2935 HB1       -78.9590   -9.1490  -43.9790 H       187 CYS    0.5100
   2936 HB2       -79.0310  -10.3710  -42.6560 H       187 CYS   -0.5100
   2937 N         -76.6210   -9.7620  -45.9230 N.am    188 GLY   -0.4700
   2938 CA        -75.4290   -9.0090  -46.2690 C.3     188 GLY    0.3100
   2939 C         -75.7110   -7.8020  -47.1290 C.2     188 GLY   -0.0200
   2940 O         -76.8680   -7.4620  -47.3450 O.2     188 GLY    0.0900
   2941 HN        -77.3010   -9.8690  -46.6440 H       188 GLY    0.0900
   2942 HA1       -74.7650   -9.6720  -46.8040 H       188 GLY    0.5100
   2943 HA2       -74.9670   -8.6830  -45.3480 H       188 GLY   -0.5100
   2944 N         -74.6610   -7.1460  -47.6270 N.am    189 ILE   -0.4700
   2945 CA        -74.8280   -5.9550  -48.4620 C.3     189 ILE    0.3100
   2946 C         -75.3990   -6.3010  -49.8260 C.2     189 ILE    0.0700
   2947 O         -75.0820   -7.3380  -50.4050 O.2     189 ILE    0.0900
   2948 CB        -73.5020   -5.2040  -48.6650 C.3     189 ILE   -0.0900
   2949 CG1       -72.9390   -4.7410  -47.3160 C.3     189 ILE    0.0900
   2950 CG2       -73.7250   -4.0210  -49.5830 C.3     189 ILE   -0.2700
   2951 CD        -73.8820   -3.8710  -46.5040 C.3     189 ILE    0.0900
   2952 HN        -73.7230   -7.4360  -47.4550 H       189 ILE    0.0900
   2953 HA        -75.5470   -5.3110  -47.9760 H       189 ILE    0.0900
   2954 HB        -72.7500   -5.8870  -49.1140 H       189 ILE   -0.1800
   2955 HG11      -72.0090   -4.1650  -47.5050 H       189 ILE    0.0900
   2956 HG12      -72.6900   -5.6410  -46.7150 H       189 ILE    0.0900
   2957 HG21      -74.6920   -3.5300  -49.3450 H       189 ILE   -0.2700
   2958 HG22      -73.7520   -4.3630  -50.6400 H       189 ILE    0.0900
   2959 HG23      -72.9080   -3.2800  -49.4510 H       189 ILE    0.0900
   2960 HD1       -74.8180   -4.4270  -46.2820 H       189 ILE    0.0900
   2961 HD2       -74.1400   -2.9560  -47.0780 H       189 ILE    0.5100
   2962 HD3       -73.4010   -3.5870  -45.5440 H       189 ILE   -0.5100
   2963 N         -76.2380   -5.4230  -50.3600 N.am    190 ASP   -0.4700
   2964 CA        -76.8520   -5.6880  -51.6410 C.3     190 ASP    0.3100
   2965 C         -75.9080   -5.5500  -52.8330 C.2     190 ASP    0.0700
   2966 O         -75.4850   -4.4490  -53.1870 O.2     190 ASP    0.0900
   2967 CB        -78.0690   -4.7870  -51.8100 C.3     190 ASP   -0.2800
   2968 CG        -78.8840   -5.1540  -53.0250 C.2     190 ASP    0.0900
   2969 OD1       -78.7220   -6.2990  -53.5090 O.co2   190 ASP    0.0900
   2970 OD2       -79.6880   -4.3110  -53.4880 O.co2   190 ASP    0.6200
   2971 HN        -76.4760   -4.5630  -49.9150 H       190 ASP   -0.7600
   2972 HA        -77.1400   -6.7290  -51.6700 H       190 ASP   -0.7600
   2973 HB1       -77.7310   -3.7340  -51.9140 H       190 ASP    0.5100
   2974 HB2       -78.7140   -4.8750  -50.9110 H       190 ASP   -0.5100
   2975 N         -75.5800   -6.6830  -53.4510 N.am    191 TYR   -0.4700
   2976 CA        -74.6930   -6.7110  -54.6120 C.3     191 TYR    0.3100
   2977 C         -75.5290   -7.1700  -55.7860 C.2     191 TYR    0.0700
   2978 O         -75.2250   -6.8940  -56.9510 O.2     191 TYR    0.0900
   2979 CB        -73.5680   -7.7420  -54.4400 C.3     191 TYR   -0.1800
   2980 CG        -73.0550   -7.9350  -53.0290 C.ar    191 TYR    0.0900
   2981 CD1       -72.4930   -6.8780  -52.3180 C.ar    191 TYR    0.0900
   2982 CD2       -73.1060   -9.1900  -52.4130 C.ar    191 TYR    0.0000
   2983 CE1       -71.9950   -7.0600  -51.0330 C.ar    191 TYR   -0.1150
   2984 CE2       -72.6090   -9.3770  -51.1280 C.ar    191 TYR    0.1150
   2985 CZ        -72.0580   -8.3050  -50.4430 C.ar    191 TYR   -0.1150
   2986 OH        -71.5970   -8.4570  -49.1510 O.3     191 TYR    0.1150
   2987 HN        -75.9250   -7.5670  -53.1470 H       191 TYR    0.1100
   2988 HA        -74.2750   -5.7210  -54.7310 H       191 TYR   -0.5400
   2989 HB1       -72.6980   -7.4250  -55.0550 H       191 TYR    0.4300
   2990 HB2       -73.9380   -8.7320  -54.7830 H       191 TYR   -0.1150
   2991 HD1       -72.4430   -5.9000  -52.7730 H       191 TYR    0.1150
   2992 HD2       -73.5380  -10.0270  -52.9450 H       191 TYR   -0.1150
   2993 HE1       -71.5610   -6.2290  -50.4980 H       191 TYR    0.1150
   2994 HE2       -72.6530  -10.3520  -50.6660 H       191 TYR    0.5100
   2995 HH        -71.8550   -9.3280  -48.8450 H       191 TYR   -0.5100
   2996 N         -76.5850   -7.8900  -55.4330 N.am    192 TYR   -0.4700
   2997 CA        -77.5240   -8.4970  -56.3590 C.3     192 TYR    0.3100
   2998 C         -78.3370   -7.5680  -57.2410 C.2     192 TYR    0.0700
   2999 O         -78.6140   -7.8910  -58.4010 O.2     192 TYR    0.0900
   3000 CB        -78.4880   -9.3780  -55.5760 C.3     192 TYR   -0.1800
   3001 CG        -77.8040  -10.2600  -54.5640 C.ar    192 TYR    0.0900
   3002 CD1       -77.3990   -9.7530  -53.3280 C.ar    192 TYR    0.0900
   3003 CD2       -77.5280  -11.5940  -54.8570 C.ar    192 TYR    0.0000
   3004 CE1       -76.7320  -10.5550  -52.4120 C.ar    192 TYR   -0.1150
   3005 CE2       -76.8640  -12.4030  -53.9520 C.ar    192 TYR    0.1150
   3006 CZ        -76.4690  -11.8810  -52.7300 C.ar    192 TYR   -0.1150
   3007 OH        -75.8090  -12.6930  -51.8300 O.3     192 TYR    0.1150
   3008 HN        -76.7890   -8.0540  -54.4720 H       192 TYR    0.1100
   3009 HA        -76.9680   -9.0830  -57.0770 H       192 TYR   -0.5400
   3010 HB1       -79.0340  -10.0430  -56.2790 H       192 TYR    0.4300
   3011 HB2       -79.2060   -8.7350  -55.0230 H       192 TYR   -0.1150
   3012 HD1       -77.6070   -8.7220  -53.0820 H       192 TYR    0.1150
   3013 HD2       -77.8400  -12.0040  -55.8060 H       192 TYR   -0.1150
   3014 HE1       -76.4200  -10.1510  -51.4600 H       192 TYR    0.1150
   3015 HE2       -76.6550  -13.4350  -54.1950 H       192 TYR    0.5100
   3016 HH        -75.4760  -12.1380  -51.1210 H       192 TYR   -0.5100
   3017 N         -78.7370   -6.4250  -56.6900 N.am    193 THR   -0.4700
   3018 CA        -79.5430   -5.4760  -57.4340 C.3     193 THR    0.3100
   3019 C         -78.9060   -4.0910  -57.4810 C.2     193 THR    0.0700
   3020 O         -78.1740   -3.6950  -56.5660 O.2     193 THR    0.0900
   3021 CB        -80.9250   -5.3660  -56.8010 C.3     193 THR    0.1400
   3022 CG2       -81.4010   -6.7530  -56.3520 C.3     193 THR    0.0900
   3023 OG1       -80.8630   -4.5100  -55.6550 O.3     193 THR   -0.6600
   3024 HN        -78.5050   -6.1720  -55.7550 H       193 THR    0.4300
   3025 HA        -79.6210   -5.8220  -58.4540 H       193 THR   -0.2700
   3026 HB        -81.6430   -4.9390  -57.5330 H       193 THR    0.0900
   3027 HG1       -80.1280   -4.8280  -55.1250 H       193 THR    0.0900
   3028 HG21      -80.8020   -7.0990  -55.4830 H       193 THR    0.0900
   3029 HG22      -81.2760   -7.4820  -57.1820 H       193 THR    0.5100
   3030 HG23      -82.4700   -6.7070  -56.0510 H       193 THR   -0.5100
   3031 N         -79.1610   -3.3420  -58.5670 N.am    194 PRO   -0.2900
   3032 CA        -78.6200   -1.9900  -58.7430 C.3     194 PRO    0.0000
   3033 C         -79.3450   -1.0160  -57.8230 C.2     194 PRO    0.0900
   3034 O         -78.7270   -0.1310  -57.2150 O.2     194 PRO    0.0900
   3035 CB        -78.9120   -1.6790  -60.2170 C.3     194 PRO    0.0200
   3036 CG        -79.0120   -3.0180  -60.8560 C.3     194 PRO    0.0900
   3037 CD        -79.7700   -3.8200  -59.8200 C.3     194 PRO   -0.1800
   3038 HA        -77.5750   -1.9660  -58.4770 H       194 PRO    0.0900
   3039 HB1       -78.0900   -1.0840  -60.6680 H       194 PRO    0.0900
   3040 HB2       -79.8630   -1.1150  -60.3240 H       194 PRO   -0.1800
   3041 HG1       -79.5710   -2.9670  -61.8150 H       194 PRO    0.0900
   3042 HG2       -78.0080   -3.4510  -61.0470 H       194 PRO    0.0900
   3043 HD1       -80.8560   -3.5940  -59.8340 H       194 PRO    0.5100
   3044 HD2       -79.6050   -4.9110  -59.9380 H       194 PRO   -0.5100
   3045 N         -80.6660   -1.2050  -57.7320 N.am    195 HSE   -0.4700
   3046 CA        -81.5530   -0.3660  -56.9270 C.3     195 HSE    0.3100
   3047 C         -80.9940    1.0400  -56.8260 C.2     195 HSE    0.0700
   3048 O         -80.3160    1.3900  -55.8650 O.2     195 HSE    0.0900
   3049 CB        -81.7330   -0.9290  -55.5180 C.3     195 HSE   -0.0800
   3050 CG        -83.0230   -0.5190  -54.8630 C.ar    195 HSE    0.0900
   3051 CD2       -84.2630   -0.3320  -55.3770 C.ar    195 HSE    0.0900
   3052 ND1       -83.1370   -0.3260  -53.5010 N.ar    195 HSE   -0.7000
   3053 CE1       -84.3950   -0.0410  -53.2050 C.ar    195 HSE    0.2200
   3054 NE2       -85.1000   -0.0390  -54.3230 N.ar    195 HSE    0.2500
   3055 HN        -81.1150   -1.9460  -58.2230 H       195 HSE    0.1300
   3056 HA        -82.5060   -0.3150  -57.4310 H       195 HSE   -0.3600
   3057 HB1       -80.8940   -0.5770  -54.8830 H       195 HSE    0.3200
   3058 HB2       -81.7100   -2.0380  -55.5720 H       195 HSE   -0.0500
   3059 HD2       -84.5960   -0.3870  -56.4060 H       195 HSE    0.0900
   3060 HE1       -84.8060    0.1610  -52.2170 H       195 HSE    0.5100
   3061 HE2       -86.0800    0.1440  -54.4050 H       195 HSE   -0.5100
   3062 N         -81.2620    1.8380  -57.8450 N.am    196 GLU   -0.4700
   3063 CA        -80.7770    3.2010  -57.8710 C.3     196 GLU    0.3100
   3064 C         -81.1950    3.9240  -56.6070 C.2     196 GLU    0.0700
   3065 O         -80.4350    4.6880  -56.0260 O.2     196 GLU    0.0900
   3066 CB        -81.3650    3.9200  -59.0770 C.3     196 GLU   -0.1800
   3067 CG        -80.9040    3.3390  -60.3830 C.3     196 GLU    0.0900
   3068 CD        -81.4900    4.0590  -61.5620 C.2     196 GLU    0.0900
   3069 OE1       -82.0230    5.1930  -61.3800 O.co2   196 GLU   -0.2800
   3070 OE2       -81.3960    3.4760  -62.6740 O.co2   196 GLU    0.0900
   3071 HN        -81.8010    1.5430  -58.6290 H       196 GLU    0.0900
   3072 HA        -79.7000    3.1790  -57.9290 H       196 GLU    0.6200
   3073 HB1       -81.0660    4.9890  -59.0360 H       196 GLU   -0.7600
   3074 HB2       -82.4720    3.8550  -59.0270 H       196 GLU   -0.7600
   3075 HG1       -81.2070    2.2720  -60.4330 H       196 GLU    0.5100
   3076 HG2       -79.7970    3.4070  -60.4400 H       196 GLU   -0.5100
   3077 N         -82.4220    3.6520  -56.1820 N.am    197 GLU   -0.4700
   3078 CA        -83.0260    4.2690  -55.0150 C.3     197 GLU    0.3100
   3079 C         -82.3310    4.0860  -53.6590 C.2     197 GLU    0.0700
   3080 O         -82.8080    4.5850  -52.6370 O.2     197 GLU    0.0900
   3081 CB        -84.4740    3.7870  -54.9300 C.3     197 GLU   -0.1800
   3082 CG        -85.1710    4.1450  -53.6360 C.3     197 GLU    0.0900
   3083 CD        -86.5690    3.5870  -53.5580 C.2     197 GLU    0.0900
   3084 OE1       -87.0380    3.0190  -54.5720 O.co2   197 GLU   -0.2800
   3085 OE2       -87.1950    3.7220  -52.4820 O.co2   197 GLU    0.0900
   3086 HN        -82.9980    2.9920  -56.6570 H       197 GLU    0.0900
   3087 HA        -82.9810    5.3430  -55.1260 H       197 GLU    0.6200
   3088 HB1       -84.4830    2.6830  -55.0390 H       197 GLU   -0.7600
   3089 HB2       -85.0440    4.2380  -55.7700 H       197 GLU   -0.7600
   3090 HG1       -85.2270    5.2500  -53.5500 H       197 GLU    0.5100
   3091 HG2       -84.5820    3.7410  -52.7850 H       197 GLU   -0.5100
   3092 N         -81.1930    3.3930  -53.6410 N.am    198 THR   -0.4700
   3093 CA        -80.4760    3.1480  -52.3860 C.3     198 THR    0.3100
   3094 C         -78.9620    3.2830  -52.6000 C.2     198 THR    0.0700
   3095 O         -78.1680    3.3060  -51.6510 O.2     198 THR    0.0900
   3096 CB        -80.8260    1.7320  -51.8290 C.3     198 THR    0.1400
   3097 CG2       -80.1420    0.6510  -52.6480 C.3     198 THR    0.0900
   3098 OG1       -80.4210    1.6220  -50.4610 O.3     198 THR   -0.6600
   3099 HN        -80.7830    3.0140  -54.4670 H       198 THR    0.4300
   3100 HA        -80.7650    3.9130  -51.6790 H       198 THR   -0.2700
   3101 HB        -81.9220    1.5650  -51.8930 H       198 THR    0.0900
   3102 HG1       -80.6340    2.4650  -50.0520 H       198 THR    0.0900
   3103 HG21      -79.0390    0.7840  -52.6100 H       198 THR    0.0900
   3104 HG22      -80.4700    0.7140  -53.7080 H       198 THR    0.5100
   3105 HG23      -80.3930   -0.3500  -52.2380 H       198 THR   -0.5100
   3106 N         -78.5710    3.3690  -53.8690 N.am    199 ASN   -0.4700
   3107 CA        -77.1790    3.5330  -54.2580 C.3     199 ASN    0.3100
   3108 C         -76.3030    2.3670  -53.8670 C.2     199 ASN    0.0700
   3109 O         -75.2920    2.5440  -53.1930 O.2     199 ASN    0.0900
   3110 CB        -76.6130    4.8100  -53.6400 C.3     199 ASN   -0.1800
   3111 CG        -77.4690    6.0210  -53.9460 C.2     199 ASN    0.0900
   3112 ND2       -77.1000    7.1500  -53.5850 N.am    199 ASN    0.0900
   3113 OD1       -78.5910    5.8180  -54.5960 O.2     199 ASN    0.5500
   3114 HN        -79.2250    3.3230  -54.6200 H       199 ASN   -0.5500
   3115 HA        -77.1340    3.5830  -55.3360 H       199 ASN   -0.6200
   3116 HB1       -75.5920    4.9860  -54.0410 H       199 ASN    0.3200
   3117 HB2       -76.5540    4.6860  -52.5370 H       199 ASN    0.3000
   3118 HD21      -77.6650    7.9490  -53.7870 H       199 ASN    0.5100
   3119 HD22      -76.2370    7.2600  -53.0900 H       199 ASN   -0.5100
   3120 N         -76.6800    1.1670  -54.2920 N.am    200 ASN   -0.4700
   3121 CA        -75.8890    0.0070  -53.9570 C.3     200 ASN    0.3100
   3122 C         -74.5520    0.0930  -54.6650 C.2     200 ASN    0.0700
   3123 O         -73.5030    0.0330  -54.0200 O.2     200 ASN    0.0900
   3124 CB        -76.6330   -1.2630  -54.3510 C.3     200 ASN   -0.1800
   3125 CG        -78.0000   -1.3430  -53.7040 C.2     200 ASN    0.0900
   3126 ND2       -79.0220   -1.5750  -54.5160 N.am    200 ASN    0.0900
   3127 OD1       -78.1350   -1.1930  -52.4860 O.2     200 ASN    0.5500
   3128 HN        -77.4980    1.0170  -54.8430 H       200 ASN   -0.5500
   3129 HA        -75.7030    0.0210  -52.8920 H       200 ASN   -0.6200
   3130 HB1       -76.0370   -2.1470  -54.0350 H       200 ASN    0.3200
   3131 HB2       -76.7600   -1.2830  -55.4540 H       200 ASN    0.3000
   3132 HD21      -78.8660   -1.6870  -55.4970 H       200 ASN    0.5100
   3133 HD22      -79.9500   -1.6390  -54.1470 H       200 ASN   -0.5100
   3134 N         -74.5890    0.2670  -55.9880 N.am    201 GLU   -0.4700
   3135 CA        -73.3720    0.3660  -56.7950 C.3     201 GLU    0.3100
   3136 C         -72.2700    1.2180  -56.1380 C.2     201 GLU    0.0700
   3137 O         -71.1080    0.8270  -56.1170 O.2     201 GLU    0.0900
   3138 CB        -73.7090    0.9260  -58.1860 C.3     201 GLU   -0.1800
   3139 CG        -74.1830   -0.1070  -59.2150 C.3     201 GLU    0.0900
   3140 CD        -73.0700   -0.5640  -60.1740 C.2     201 GLU    0.0900
   3141 OE1       -72.3210    0.2920  -60.7040 O.co2   201 GLU   -0.2800
   3142 OE2       -72.9520   -1.7850  -60.4190 O.co2   201 GLU    0.0900
   3143 HN        -75.4490    0.3360  -56.4870 H       201 GLU    0.0900
   3144 HA        -72.9410   -0.6210  -56.8790 H       201 GLU    0.6200
   3145 HB1       -72.8000    1.4210  -58.5880 H       201 GLU   -0.7600
   3146 HB2       -74.5100    1.6860  -58.0660 H       201 GLU   -0.7600
   3147 HG1       -75.0040    0.3370  -59.8170 H       201 GLU    0.5100
   3148 HG2       -74.5680   -0.9990  -58.6750 H       201 GLU   -0.5100
   3149 N         -72.6450    2.3740  -55.5880 N.am    202 SER   -0.4700
   3150 CA        -71.6870    3.2790  -54.9490 C.3     202 SER    0.3100
   3151 C         -71.1370    2.7850  -53.6150 C.2     202 SER    0.0700
   3152 O         -69.9200    2.7940  -53.3920 O.2     202 SER    0.0900
   3153 CB        -72.3340    4.6450  -54.7530 C.3     202 SER    0.0500
   3154 OG        -73.5370    4.5090  -54.0340 O.3     202 SER    0.0900
   3155 HN        -73.5960    2.6750  -55.5880 H       202 SER    0.0900
   3156 HA        -70.8170    3.3590  -55.5850 H       202 SER   -0.6600
   3157 HB1       -72.5560    5.1020  -55.7420 H       202 SER    0.4300
   3158 HB2       -71.6480    5.3080  -54.1850 H       202 SER    0.5100
   3159 HG1       -73.9600    3.7170  -54.3730 H       202 SER   -0.5100
   3160 N         -72.0340    2.3680  -52.7230 N.am    203 PHE   -0.4700
   3161 CA        -71.6320    1.8510  -51.4250 C.3     203 PHE    0.3100
   3162 C         -70.7260    0.6260  -51.5730 C.2     203 PHE    0.0700
   3163 O         -69.6700    0.5590  -50.9570 O.2     203 PHE    0.0900
   3164 CB        -72.8590    1.4570  -50.5920 C.3     203 PHE   -0.1800
   3165 CG        -72.5110    0.8510  -49.2520 C.ar    203 PHE    0.0900
   3166 CD1       -72.3090    1.6560  -48.1390 C.ar    203 PHE    0.0900
   3167 CD2       -72.3440   -0.5250  -49.1160 C.ar    203 PHE    0.0000
   3168 CE1       -71.9420    1.0970  -46.9150 C.ar    203 PHE   -0.1150
   3169 CE2       -71.9770   -1.0850  -47.9000 C.ar    203 PHE    0.1150
   3170 CZ        -71.7770   -0.2770  -46.8000 C.ar    203 PHE   -0.1150
   3171 HN        -73.0140    2.3910  -52.9040 H       203 PHE    0.1150
   3172 HA        -71.0680    2.6210  -50.9190 H       203 PHE   -0.1150
   3173 HB1       -73.4540    0.7020  -51.1500 H       203 PHE    0.1150
   3174 HB2       -73.4750    2.3600  -50.3960 H       203 PHE   -0.1150
   3175 HD1       -72.4370    2.7260  -48.2210 H       203 PHE    0.1150
   3176 HD2       -72.5010   -1.1660  -49.9710 H       203 PHE   -0.1150
   3177 HE1       -71.7870    1.7340  -46.0560 H       203 PHE    0.1150
   3178 HE2       -71.8490   -2.1550  -47.8160 H       203 PHE    0.5100
   3179 HZ        -71.4940   -0.7110  -45.8520 H       203 PHE   -0.5100
   3180 N         -71.1360   -0.3510  -52.3780 N.am    204 VAL   -0.4700
   3181 CA        -70.3240   -1.5440  -52.5640 C.3     204 VAL    0.3100
   3182 C         -68.9070   -1.1490  -52.9580 C.2     204 VAL    0.0700
   3183 O         -67.9290   -1.6150  -52.3730 O.2     204 VAL    0.0900
   3184 CB        -70.8980   -2.4690  -53.6650 C.3     204 VAL   -0.0900
   3185 CG1       -69.9820   -3.6650  -53.8760 C.3     204 VAL    0.0900
   3186 CG2       -72.2860   -2.9410  -53.2820 C.3     204 VAL   -0.2700
   3187 HN        -71.9970   -0.3110  -52.8800 H       204 VAL    0.0900
   3188 HA        -70.2900   -2.0680  -51.6220 H       204 VAL    0.0900
   3189 HB        -70.9900   -1.9010  -54.6160 H       204 VAL    0.0900
   3190 HG11      -69.7430   -4.1390  -52.9000 H       204 VAL   -0.2700
   3191 HG12      -69.0330   -3.3350  -54.3510 H       204 VAL    0.0900
   3192 HG13      -70.4830   -4.4160  -54.5230 H       204 VAL    0.0900
   3193 HG21      -72.9650   -2.0700  -53.1580 H       204 VAL    0.0900
   3194 HG22      -72.2450   -3.4990  -52.3220 H       204 VAL    0.5100
   3195 HG23      -72.6950   -3.5990  -54.0790 H       204 VAL   -0.5100
   3196 N         -68.7920   -0.2780  -53.9550 N.am    205 ILE   -0.4700
   3197 CA        -67.4840    0.1560  -54.4010 C.3     205 ILE    0.3100
   3198 C         -66.7910    0.7690  -53.2130 C.2     205 ILE    0.0700
   3199 O         -65.6220    0.5000  -52.9590 O.2     205 ILE    0.0900
   3200 CB        -67.5820    1.2050  -55.5030 C.3     205 ILE   -0.0900
   3201 CG1       -68.3480    0.6350  -56.6900 C.3     205 ILE    0.0900
   3202 CG2       -66.1930    1.5990  -55.9590 C.3     205 ILE   -0.2700
   3203 CD        -68.6220    1.6490  -57.7870 C.3     205 ILE    0.0900
   3204 HN        -69.5800    0.1050  -54.4300 H       205 ILE    0.0900
   3205 HA        -66.9550   -0.7120  -54.7630 H       205 ILE    0.0900
   3206 HB        -68.1140    2.1000  -55.1160 H       205 ILE   -0.1800
   3207 HG11      -69.3190    0.2390  -56.3260 H       205 ILE    0.0900
   3208 HG12      -67.7570   -0.2000  -57.1230 H       205 ILE    0.0900
   3209 HG21      -65.6540    0.7100  -56.3520 H       205 ILE   -0.2700
   3210 HG22      -65.6170    2.0140  -55.1040 H       205 ILE    0.0900
   3211 HG23      -66.2620    2.3580  -56.7670 H       205 ILE    0.0900
   3212 HD1       -67.6760    1.9180  -58.3040 H       205 ILE    0.0900
   3213 HD2       -69.0600    2.5710  -57.3480 H       205 ILE    0.5100
   3214 HD3       -69.3250    1.2200  -58.5330 H       205 ILE   -0.5100
   3215 N         -67.5310    1.5950  -52.4820 N.am    206 TYR   -0.4700
   3216 CA        -67.0090    2.2520  -51.2920 C.3     206 TYR    0.3100
   3217 C         -66.4500    1.2500  -50.2730 C.2     206 TYR    0.0700
   3218 O         -65.3070    1.3610  -49.8130 O.2     206 TYR    0.0900
   3219 CB        -68.1250    3.0850  -50.6440 C.3     206 TYR   -0.1800
   3220 CG        -67.9580    3.3480  -49.1520 C.ar    206 TYR    0.0900
   3221 CD1       -66.8500    4.0400  -48.6560 C.ar    206 TYR    0.0900
   3222 CD2       -68.9410    2.9450  -48.2420 C.ar    206 TYR    0.0000
   3223 CE1       -66.7310    4.3330  -47.2950 C.ar    206 TYR   -0.1150
   3224 CE2       -68.8320    3.2370  -46.8760 C.ar    206 TYR    0.1150
   3225 CZ        -67.7290    3.9320  -46.4130 C.ar    206 TYR   -0.1150
   3226 OH        -67.6490    4.2550  -45.0750 O.3     206 TYR    0.1150
   3227 HN        -68.4780    1.8030  -52.7160 H       206 TYR    0.1100
   3228 HA        -66.1830    2.8830  -51.5850 H       206 TYR   -0.5400
   3229 HB1       -69.0910    2.5520  -50.7700 H       206 TYR    0.4300
   3230 HB2       -68.1680    4.0770  -51.1420 H       206 TYR   -0.1150
   3231 HD1       -66.0730    4.3550  -49.3370 H       206 TYR    0.1150
   3232 HD2       -69.8000    2.4000  -48.5990 H       206 TYR   -0.1150
   3233 HE1       -65.8670    4.8680  -46.9280 H       206 TYR    0.1150
   3234 HE2       -69.6040    2.9200  -46.1900 H       206 TYR    0.5100
   3235 HH        -68.4230    3.8940  -44.6370 H       206 TYR   -0.5100
   3236 N         -67.2730    0.2730  -49.9220 N.am    207 MET   -0.4700
   3237 CA        -66.9040   -0.7400  -48.9590 C.3     207 MET    0.3100
   3238 C         -65.6830   -1.5180  -49.3960 C.2     207 MET    0.0700
   3239 O         -64.7120   -1.6390  -48.6490 O.2     207 MET    0.0900
   3240 CB        -68.0670   -1.6900  -48.7690 C.3     207 MET   -0.1800
   3241 CG        -67.7880   -2.8070  -47.8180 C.3     207 MET    0.0900
   3242 SD        -69.1350   -3.9740  -47.9030 S.3     207 MET    0.0900
   3243 CE        -68.8400   -4.7220  -49.5080 C.3     207 MET   -0.1400
   3244 HN        -68.1890    0.1910  -50.3080 H       207 MET    0.0900
   3245 HA        -66.6530   -0.2510  -48.0300 H       207 MET    0.0900
   3246 HB1       -68.3310   -2.1250  -49.7560 H       207 MET   -0.0900
   3247 HB2       -68.9340   -1.1110  -48.3870 H       207 MET   -0.2200
   3248 HG1       -67.6900   -2.4020  -46.7880 H       207 MET    0.0900
   3249 HG2       -66.8310   -3.2980  -48.0920 H       207 MET    0.0900
   3250 HE1       -67.7840   -5.0510  -49.6130 H       207 MET    0.0900
   3251 HE2       -69.0530   -3.9910  -50.3170 H       207 MET    0.5100
   3252 HE3       -69.4920   -5.6110  -49.6430 H       207 MET   -0.5100
   3253 N         -65.7230   -2.0470  -50.6140 N.am    208 PHE   -0.4700
   3254 CA        -64.6040   -2.8240  -51.1230 C.3     208 PHE    0.3100
   3255 C         -63.2950   -2.0750  -51.1470 C.2     208 PHE    0.0700
   3256 O         -62.2440   -2.6600  -50.9650 O.2     208 PHE    0.0900
   3257 CB        -64.9240   -3.3500  -52.5100 C.3     208 PHE   -0.1800
   3258 CG        -65.4670   -4.7430  -52.4970 C.ar    208 PHE    0.0900
   3259 CD1       -64.6100   -5.8330  -52.3940 C.ar    208 PHE    0.0900
   3260 CD2       -66.8380   -4.9740  -52.5720 C.ar    208 PHE    0.0000
   3261 CE1       -65.1120   -7.1340  -52.3700 C.ar    208 PHE   -0.1150
   3262 CE2       -67.3500   -6.2720  -52.5440 C.ar    208 PHE    0.1150
   3263 CZ        -66.4880   -7.3500  -52.4440 C.ar    208 PHE   -0.1150
   3264 HN        -66.5060   -1.9380  -51.2220 H       208 PHE    0.1150
   3265 HA        -64.4230   -3.6420  -50.4420 H       208 PHE   -0.1150
   3266 HB1       -63.9980   -3.3590  -53.1240 H       208 PHE    0.1150
   3267 HB2       -65.6900   -2.7000  -52.9840 H       208 PHE   -0.1150
   3268 HD1       -63.5440   -5.6710  -52.3320 H       208 PHE    0.1150
   3269 HD2       -67.5150   -4.1370  -52.6510 H       208 PHE   -0.1150
   3270 HE1       -64.4360   -7.9730  -52.2940 H       208 PHE    0.1150
   3271 HE2       -68.4160   -6.4360  -52.6000 H       208 PHE    0.5100
   3272 HZ        -66.8790   -8.3570  -52.4230 H       208 PHE   -0.5100
   3273 N         -63.3560   -0.7690  -51.3560 N.am    209 VAL   -0.4700
   3274 CA        -62.1460    0.0340  -51.3860 C.3     209 VAL    0.3100
   3275 C         -61.7500    0.4690  -49.9820 C.2     209 VAL    0.0700
   3276 O         -60.7340    0.0300  -49.4410 O.2     209 VAL    0.0900
   3277 CB        -62.3430    1.2930  -52.2480 C.3     209 VAL   -0.0900
   3278 CG1       -61.1030    2.1680  -52.1710 C.3     209 VAL    0.0900
   3279 CG2       -62.6400    0.8980  -53.6900 C.3     209 VAL   -0.2700
   3280 HN        -64.2160   -0.2860  -51.5000 H       209 VAL    0.0900
   3281 HA        -61.3510   -0.5750  -51.7900 H       209 VAL    0.0900
   3282 HB        -63.2230    1.8620  -51.8790 H       209 VAL    0.0900
   3283 HG11      -60.1930    1.5610  -52.3700 H       209 VAL   -0.2700
   3284 HG12      -61.0170    2.6140  -51.1580 H       209 VAL    0.0900
   3285 HG13      -61.1620    2.9760  -52.9310 H       209 VAL    0.0900
   3286 HG21      -63.4530    0.1410  -53.7180 H       209 VAL    0.0900
   3287 HG22      -61.7320    0.4600  -54.1560 H       209 VAL    0.5100
   3288 HG23      -62.9650    1.7890  -54.2670 H       209 VAL   -0.5100
   3289 N         -62.5690    1.3330  -49.3960 N.am    210 VAL   -0.4700
   3290 CA        -62.3310    1.8670  -48.0630 C.3     210 VAL    0.3100
   3291 C         -62.2860    0.8160  -46.9700 C.2     210 VAL    0.0700
   3292 O         -61.4370    0.8540  -46.0890 O.2     210 VAL    0.0900
   3293 CB        -63.4290    2.8830  -47.6790 C.3     210 VAL   -0.0900
   3294 CG1       -63.2040    3.3970  -46.2570 C.3     210 VAL    0.0900
   3295 CG2       -63.4540    4.0220  -48.6930 C.3     210 VAL   -0.2700
   3296 HN        -63.3960    1.6570  -49.8490 H       210 VAL    0.0900
   3297 HA        -61.3620    2.3450  -48.0620 H       210 VAL    0.0900
   3298 HB        -64.4240    2.3920  -47.7400 H       210 VAL    0.0900
   3299 HG11      -62.1530    3.7340  -46.1350 H       210 VAL   -0.2700
   3300 HG12      -63.4040    2.5860  -45.5250 H       210 VAL    0.0900
   3301 HG13      -63.8780    4.2570  -46.0560 H       210 VAL    0.0900
   3302 HG21      -63.8400    3.6570  -49.6690 H       210 VAL    0.0900
   3303 HG22      -62.4260    4.4160  -48.8450 H       210 VAL    0.5100
   3304 HG23      -64.1170    4.8370  -48.3310 H       210 VAL   -0.5100
   3305 N         -63.2020   -0.1330  -47.0300 N.am    211 HSE   -0.4700
   3306 CA        -63.2740   -1.1430  -45.9980 C.3     211 HSE    0.3100
   3307 C         -62.7730   -2.5440  -46.3320 C.2     211 HSE    0.0700
   3308 O         -63.2290   -3.5290  -45.7510 O.2     211 HSE    0.0900
   3309 CB        -64.7050   -1.1950  -45.4820 C.3     211 HSE   -0.0800
   3310 CG        -65.1570    0.0910  -44.8670 C.ar    211 HSE    0.0900
   3311 CD2       -66.0490    1.0130  -45.2900 C.ar    211 HSE    0.0900
   3312 ND1       -64.6770    0.5440  -43.6580 N.ar    211 HSE   -0.7000
   3313 CE1       -65.2590    1.6900  -43.3600 C.ar    211 HSE    0.2200
   3314 NE2       -66.0980    1.9990  -44.3330 N.ar    211 HSE    0.2500
   3315 HN        -63.8690   -0.1960  -47.7680 H       211 HSE    0.1300
   3316 HA        -62.5880   -0.8780  -45.2080 H       211 HSE   -0.3600
   3317 HB1       -64.7800   -1.9950  -44.7140 H       211 HSE    0.3200
   3318 HB2       -65.3830   -1.4370  -46.3270 H       211 HSE   -0.0500
   3319 HD2       -66.6430    1.0300  -46.1950 H       211 HSE    0.0900
   3320 HE1       -65.0950    2.2980  -42.4710 H       211 HSE    0.5100
   3321 HE2       -66.6770    2.8130  -44.3800 H       211 HSE   -0.5100
   3322 N         -61.8230   -2.6390  -47.2540 N.am    212 PHE   -0.4700
   3323 CA        -61.2670   -3.9350  -47.5950 C.3     212 PHE    0.3100
   3324 C         -59.9170   -3.8200  -48.2770 C.2     212 PHE    0.0700
   3325 O         -58.9030   -4.2760  -47.7650 O.2     212 PHE    0.0900
   3326 CB        -62.2200   -4.7050  -48.4970 C.3     212 PHE   -0.1800
   3327 CG        -61.6480   -5.9910  -49.0090 C.ar    212 PHE    0.0900
   3328 CD1       -61.1850   -6.9580  -48.1240 C.ar    212 PHE    0.0900
   3329 CD2       -61.5680   -6.2390  -50.3790 C.ar    212 PHE    0.0000
   3330 CE1       -60.6480   -8.1620  -48.5920 C.ar    212 PHE   -0.1150
   3331 CE2       -61.0320   -7.4400  -50.8630 C.ar    212 PHE    0.1150
   3332 CZ        -60.5700   -8.4040  -49.9620 C.ar    212 PHE   -0.1150
   3333 HN        -61.4590   -1.8490  -47.7420 H       212 PHE    0.1150
   3334 HA        -61.0980   -4.4790  -46.6770 H       212 PHE   -0.1150
   3335 HB1       -62.4740   -4.0820  -49.3810 H       212 PHE    0.1150
   3336 HB2       -63.1420   -4.9560  -47.9300 H       212 PHE   -0.1150
   3337 HD1       -61.2410   -6.7770  -47.0610 H       212 PHE    0.1150
   3338 HD2       -61.9230   -5.4960  -51.0770 H       212 PHE   -0.1150
   3339 HE1       -60.2930   -8.9050  -47.8910 H       212 PHE    0.1150
   3340 HE2       -60.9750   -7.6200  -51.9260 H       212 PHE    0.5100
   3341 HZ        -60.1550   -9.3320  -50.3270 H       212 PHE   -0.5100
   3342 N         -59.9020   -3.2060  -49.4500 N.am    213 ILE   -0.4700
   3343 CA        -58.6610   -3.0380  -50.1740 C.3     213 ILE    0.3100
   3344 C         -57.6520   -2.2470  -49.3410 C.2     213 ILE    0.0700
   3345 O         -56.6190   -2.7810  -48.9340 O.2     213 ILE    0.0900
   3346 CB        -58.9060   -2.3070  -51.4880 C.3     213 ILE   -0.0900
   3347 CG1       -59.9070   -3.1010  -52.3330 C.3     213 ILE    0.0900
   3348 CG2       -57.5900   -2.1410  -52.2230 C.3     213 ILE   -0.2700
   3349 CD        -60.5580   -2.3090  -53.4650 C.3     213 ILE    0.0900
   3350 HN        -60.7240   -2.8420  -49.8800 H       213 ILE    0.0900
   3351 HA        -58.2460   -4.0170  -50.3590 H       213 ILE    0.0900
   3352 HB        -59.3500   -1.3090  -51.2830 H       213 ILE   -0.1800
   3353 HG11      -60.7100   -3.4740  -51.6620 H       213 ILE    0.0900
   3354 HG12      -59.3750   -3.9690  -52.7760 H       213 ILE    0.0900
   3355 HG21      -57.0570   -3.1140  -52.2770 H       213 ILE   -0.2700
   3356 HG22      -56.9460   -1.4120  -51.6860 H       213 ILE    0.0900
   3357 HG23      -57.7780   -1.7810  -53.2580 H       213 ILE    0.0900
   3358 HD1       -60.1830   -2.6690  -54.4480 H       213 ILE    0.0900
   3359 HD2       -60.3100   -1.2310  -53.3650 H       213 ILE    0.5100
   3360 HD3       -61.6600   -2.4430  -53.4350 H       213 ILE   -0.5100
   3361 N         -57.9670   -0.9820  -49.0680 N.am    214 ILE   -0.4700
   3362 CA        -57.0750   -0.1150  -48.3120 C.3     214 ILE    0.3100
   3363 C         -56.5030   -0.7510  -47.0560 C.2     214 ILE    0.0700
   3364 O         -55.2930   -0.9350  -46.9630 O.2     214 ILE    0.0900
   3365 CB        -57.7590    1.2060  -47.9400 C.3     214 ILE   -0.0900
   3366 CG1       -58.2400    1.9030  -49.2080 C.3     214 ILE    0.0900
   3367 CG2       -56.7850    2.1120  -47.2140 C.3     214 ILE   -0.2700
   3368 CD        -58.9630    3.1900  -48.9450 C.3     214 ILE    0.0900
   3369 HN        -58.8260   -0.5730  -49.3680 H       214 ILE    0.0900
   3370 HA        -56.2040    0.0760  -48.9210 H       214 ILE    0.0900
   3371 HB        -58.6310    1.0000  -47.2840 H       214 ILE   -0.1800
   3372 HG11      -58.9240    1.2170  -49.7510 H       214 ILE    0.0900
   3373 HG12      -57.3590    2.1160  -49.8490 H       214 ILE    0.0900
   3374 HG21      -55.9100    2.3310  -47.8630 H       214 ILE   -0.2700
   3375 HG22      -56.4240    1.6140  -46.2890 H       214 ILE    0.0900
   3376 HG23      -57.2820    3.0710  -46.9530 H       214 ILE    0.0900
   3377 HD1       -58.2340    4.0060  -48.7560 H       214 ILE    0.0900
   3378 HD2       -59.6140    3.0820  -48.0500 H       214 ILE    0.5100
   3379 HD3       -59.5810    3.4630  -49.8260 H       214 ILE   -0.5100
   3380 N         -57.3460   -1.0950  -46.0720 N.am    215 PRO   -0.2900
   3381 CA        -56.7950   -1.7100  -44.8630 C.3     215 PRO    0.0000
   3382 C         -55.8050   -2.8330  -45.1860 C.2     215 PRO    0.0900
   3383 O         -54.7630   -2.9520  -44.5460 O.2     215 PRO    0.0900
   3384 CB        -58.0330   -2.2180  -44.1420 C.3     215 PRO    0.0200
   3385 CG        -59.0520   -1.2040  -44.5070 C.3     215 PRO    0.0900
   3386 CD        -58.8100   -0.9890  -45.9830 C.3     215 PRO   -0.1800
   3387 HA        -56.2100   -0.9930  -44.3070 H       215 PRO    0.0900
   3388 HB1       -57.8740   -2.2560  -43.0430 H       215 PRO    0.0900
   3389 HB2       -58.3230   -3.2290  -44.4980 H       215 PRO   -0.1800
   3390 HG1       -60.0790   -1.5810  -44.3180 H       215 PRO    0.0900
   3391 HG2       -58.9040   -0.2630  -43.9350 H       215 PRO    0.0900
   3392 HD1       -59.2930   -1.7760  -46.6000 H       215 PRO    0.5100
   3393 HD2       -59.1470    0.0150  -46.3160 H       215 PRO   -0.5100
   3394 N         -56.1200   -3.6470  -46.1900 N.am    216 LEU   -0.4700
   3395 CA        -55.2480   -4.7520  -46.5830 C.3     216 LEU    0.3100
   3396 C         -53.9050   -4.2720  -47.1050 C.2     216 LEU    0.0700
   3397 O         -52.8580   -4.8310  -46.7660 O.2     216 LEU    0.0900
   3398 CB        -55.9350   -5.6190  -47.6430 C.3     216 LEU   -0.1800
   3399 CG        -56.8460   -6.6960  -47.0580 C.3     216 LEU    0.0900
   3400 CD1       -56.0030   -7.7470  -46.3760 C.3     216 LEU    0.0900
   3401 CD2       -57.8030   -6.0890  -46.0580 C.3     216 LEU   -0.0900
   3402 HN        -56.9610   -3.5410  -46.7170 H       216 LEU    0.0900
   3403 HA        -55.0280   -5.3370  -45.7030 H       216 LEU   -0.2700
   3404 HB1       -55.1520   -6.1130  -48.2560 H       216 LEU    0.0900
   3405 HB2       -56.5420   -4.9600  -48.2980 H       216 LEU    0.0900
   3406 HG        -57.4410   -7.1630  -47.8710 H       216 LEU    0.0900
   3407 HD11      -55.2790   -7.2670  -45.6840 H       216 LEU   -0.2700
   3408 HD12      -55.4370   -8.3290  -47.1360 H       216 LEU    0.0900
   3409 HD13      -56.6540   -8.4320  -45.7910 H       216 LEU    0.0900
   3410 HD21      -57.8880   -4.9930  -46.2260 H       216 LEU    0.0900
   3411 HD22      -57.4310   -6.2610  -45.0260 H       216 LEU    0.5100
   3412 HD23      -58.8100   -6.5440  -46.1740 H       216 LEU   -0.5100
   3413 N         -53.9350   -3.2430  -47.9510 N.am    217 ILE   -0.4700
   3414 CA        -52.7130   -2.6660  -48.4950 C.3     217 ILE    0.3100
   3415 C         -51.8710   -2.2550  -47.2870 C.2     217 ILE    0.0700
   3416 O         -50.7200   -2.6710  -47.1390 O.2     217 ILE    0.0900
   3417 CB        -53.0140   -1.4120  -49.3730 C.3     217 ILE   -0.0900
   3418 CG1       -53.4650   -1.8220  -50.7790 C.3     217 ILE    0.0900
   3419 CG2       -51.7700   -0.5610  -49.5090 C.3     217 ILE   -0.2700
   3420 CD        -54.6710   -2.7350  -50.8240 C.3     217 ILE    0.0900
   3421 HN        -54.7900   -2.8250  -48.2480 H       217 ILE    0.0900
   3422 HA        -52.2250   -3.4260  -49.0870 H       217 ILE    0.0900
   3423 HB        -53.8220   -0.8130  -48.9000 H       217 ILE   -0.1800
   3424 HG11      -52.6200   -2.3410  -51.2760 H       217 ILE    0.0900
   3425 HG12      -53.7070   -0.9000  -51.3480 H       217 ILE    0.0900
   3426 HG21      -50.9090   -1.1910  -49.8180 H       217 ILE   -0.2700
   3427 HG22      -51.5300   -0.0850  -48.5340 H       217 ILE    0.0900
   3428 HG23      -51.9310    0.2240  -50.2790 H       217 ILE    0.0900
   3429 HD1       -55.5820   -2.1790  -50.5190 H       217 ILE    0.0900
   3430 HD2       -54.5260   -3.5880  -50.1280 H       217 ILE    0.5100
   3431 HD3       -54.8180   -3.1160  -51.8570 H       217 ILE   -0.5100
   3432 N         -52.4790   -1.4520  -46.4200 N.am    218 VAL   -0.4700
   3433 CA        -51.8410   -0.9640  -45.2130 C.3     218 VAL    0.3100
   3434 C         -51.2160   -2.0970  -44.4160 C.2     218 VAL    0.0700
   3435 O         -50.0260   -2.0760  -44.1080 O.2     218 VAL    0.0900
   3436 CB        -52.8610   -0.2530  -44.2980 C.3     218 VAL   -0.0900
   3437 CG1       -52.2320    0.0890  -42.9590 C.3     218 VAL    0.0900
   3438 CG2       -53.3720    0.9970  -44.9650 C.3     218 VAL   -0.2700
   3439 HN        -53.4160   -1.1430  -46.5640 H       218 VAL    0.0900
   3440 HA        -51.0590   -0.2780  -45.5030 H       218 VAL    0.0900
   3441 HB        -53.7340   -0.9210  -44.1330 H       218 VAL    0.0900
   3442 HG11      -51.2630    0.6110  -43.1140 H       218 VAL   -0.2700
   3443 HG12      -52.0450   -0.8400  -42.3790 H       218 VAL    0.0900
   3444 HG13      -52.9060    0.7600  -42.3840 H       218 VAL    0.0900
   3445 HG21      -53.8680    0.7410  -45.9260 H       218 VAL    0.0900
   3446 HG22      -52.5260    1.6850  -45.1760 H       218 VAL    0.5100
   3447 HG23      -54.1110    1.5020  -44.3080 H       218 VAL   -0.5100
   3448 N         -52.0220   -3.0900  -44.0780 N.am    219 ILE   -0.4700
   3449 CA        -51.5420   -4.2080  -43.2850 C.3     219 ILE    0.3100
   3450 C         -50.4500   -5.0080  -43.9850 C.2     219 ILE    0.0700
   3451 O         -49.4670   -5.4230  -43.3620 O.2     219 ILE    0.0900
   3452 CB        -52.7140   -5.1330  -42.8990 C.3     219 ILE   -0.0900
   3453 CG1       -53.6930   -4.3730  -41.9950 C.3     219 ILE    0.0900
   3454 CG2       -52.1940   -6.3670  -42.1850 C.3     219 ILE   -0.2700
   3455 CD        -54.8630   -5.1990  -41.5020 C.3     219 ILE    0.0900
   3456 HN        -52.9810   -3.1160  -44.3470 H       219 ILE    0.0900
   3457 HA        -51.0670   -3.8130  -42.3990 H       219 ILE    0.0900
   3458 HB        -53.2610   -5.4400  -43.8160 H       219 ILE   -0.1800
   3459 HG11      -54.0920   -3.5070  -42.5630 H       219 ILE    0.0900
   3460 HG12      -53.1330   -3.9980  -41.1130 H       219 ILE    0.0900
   3461 HG21      -51.6510   -6.0730  -41.2610 H       219 ILE   -0.2700
   3462 HG22      -51.4950   -6.9200  -42.8480 H       219 ILE    0.0900
   3463 HG23      -53.0430   -7.0270  -41.9030 H       219 ILE    0.0900
   3464 HD1       -54.4990   -6.1570  -41.0710 H       219 ILE    0.0900
   3465 HD2       -55.5470   -5.4280  -42.3460 H       219 ILE    0.5100
   3466 HD3       -55.4140   -4.6420  -40.7140 H       219 ILE   -0.5100
   3467 N         -50.6220   -5.2250  -45.2830 N.am    220 PHE   -0.4700
   3468 CA        -49.6510   -5.9710  -46.0570 C.3     220 PHE    0.3100
   3469 C         -48.3490   -5.2330  -46.1920 C.2     220 PHE    0.0700
   3470 O         -47.2690   -5.8130  -46.0400 O.2     220 PHE    0.0900
   3471 CB        -50.2050   -6.2640  -47.4360 C.3     220 PHE   -0.1800
   3472 CG        -50.8790   -7.5830  -47.5200 C.ar    220 PHE    0.0900
   3473 CD1       -50.1580   -8.7490  -47.2740 C.ar    220 PHE    0.0900
   3474 CD2       -52.2330   -7.6680  -47.8120 C.ar    220 PHE    0.0000
   3475 CE1       -50.7760   -9.9840  -47.3140 C.ar    220 PHE   -0.1150
   3476 CE2       -52.8630   -8.9010  -47.8540 C.ar    220 PHE    0.1150
   3477 CZ        -52.1320  -10.0620  -47.6040 C.ar    220 PHE   -0.1150
   3478 HN        -51.4200   -4.8880  -45.7790 H       220 PHE    0.1150
   3479 HA        -49.4340   -6.8900  -45.5340 H       220 PHE   -0.1150
   3480 HB1       -49.3750   -6.2670  -48.1750 H       220 PHE    0.1150
   3481 HB2       -50.9540   -5.4890  -47.7060 H       220 PHE   -0.1150
   3482 HD1       -49.1040   -8.6870  -47.0490 H       220 PHE    0.1150
   3483 HD2       -52.7980   -6.7690  -48.0070 H       220 PHE   -0.1150
   3484 HE1       -50.2090  -10.8830  -47.1210 H       220 PHE    0.1150
   3485 HE2       -53.9170   -8.9620  -48.0790 H       220 PHE    0.5100
   3486 HZ        -52.6220  -11.0240  -47.6360 H       220 PHE   -0.5100
   3487 N         -48.4590   -3.9430  -46.4910 N.am    221 PHE   -0.4700
   3488 CA        -47.3030   -3.0890  -46.6410 C.3     221 PHE    0.3100
   3489 C         -46.5250   -3.0430  -45.3330 C.2     221 PHE    0.0700
   3490 O         -45.3490   -3.3890  -45.2980 O.2     221 PHE    0.0900
   3491 CB        -47.7510   -1.6930  -47.0500 C.3     221 PHE   -0.1800
   3492 CG        -46.6230   -0.7860  -47.3960 C.ar    221 PHE    0.0900
   3493 CD1       -45.9470   -0.0870  -46.4030 C.ar    221 PHE    0.0900
   3494 CD2       -46.2180   -0.6380  -48.7200 C.ar    221 PHE    0.0000
   3495 CE1       -44.8760    0.7520  -46.7220 C.ar    221 PHE   -0.1150
   3496 CE2       -45.1480    0.1980  -49.0530 C.ar    221 PHE    0.1150
   3497 CZ        -44.4760    0.8940  -48.0500 C.ar    221 PHE   -0.1150
   3498 HN        -49.3450   -3.5070  -46.6270 H       221 PHE    0.1150
   3499 HA        -46.6590   -3.5170  -47.3940 H       221 PHE   -0.1150
   3500 HB1       -48.3060   -1.2240  -46.2090 H       221 PHE    0.1150
   3501 HB2       -48.4050   -1.7650  -47.9450 H       221 PHE   -0.1150
   3502 HD1       -46.2520   -0.1940  -45.3720 H       221 PHE    0.1150
   3503 HD2       -46.7360   -1.1770  -49.4990 H       221 PHE   -0.1150
   3504 HE1       -44.3590    1.2900  -45.9410 H       221 PHE    0.1150
   3505 HE2       -44.8440    0.3030  -50.0840 H       221 PHE    0.5100
   3506 HZ        -43.6490    1.5420  -48.3010 H       221 PHE   -0.5100
   3507 N         -47.1830   -2.6300  -44.2480 N.am    222 CYS   -0.4700
   3508 CA        -46.5430   -2.5770  -42.9320 C.3     222 CYS    0.3100
   3509 C         -45.8540   -3.9050  -42.6450 C.2     222 CYS    0.0700
   3510 O         -44.8890   -3.9720  -41.8960 O.2     222 CYS    0.0900
   3511 CB        -47.5800   -2.3000  -41.8310 C.3     222 CYS   -0.1100
   3512 SG        -47.0670   -2.8340  -40.1590 S.3     222 CYS    0.0900
   3513 HN        -48.1370   -2.3400  -44.2850 H       222 CYS    0.0900
   3514 HA        -45.8010   -1.7920  -42.9540 H       222 CYS   -0.2300
   3515 HB1       -48.5190   -2.8230  -42.1040 H       222 CYS    0.1600
   3516 HB2       -47.7800   -1.2080  -41.8140 H       222 CYS    0.5100
   3517 HG1       -46.9310   -4.1120  -40.4830 H       222 CYS   -0.5100
   3518 N         -46.3730   -4.9740  -43.2370 N.am    223 TYR   -0.4700
   3519 CA        -45.7800   -6.2730  -43.0400 C.3     223 TYR    0.3100
   3520 C         -44.4920   -6.3300  -43.8400 C.2     223 TYR    0.0700
   3521 O         -43.4770   -6.8500  -43.3780 O.2     223 TYR    0.0900
   3522 CB        -46.7310   -7.3690  -43.5100 C.3     223 TYR   -0.1800
   3523 CG        -46.0530   -8.7090  -43.5780 C.ar    223 TYR    0.0900
   3524 CD1       -45.4380   -9.2550  -42.4530 C.ar    223 TYR    0.0900
   3525 CD2       -45.9930   -9.4180  -44.7730 C.ar    223 TYR    0.0000
   3526 CE1       -44.7710  -10.4850  -42.5190 C.ar    223 TYR   -0.1150
   3527 CE2       -45.3340  -10.6490  -44.8500 C.ar    223 TYR    0.1150
   3528 CZ        -44.7240  -11.1760  -43.7220 C.ar    223 TYR   -0.1150
   3529 OH        -44.0680  -12.3860  -43.8000 O.3     223 TYR    0.1150
   3530 HN        -47.1750   -4.9300  -43.8280 H       223 TYR    0.1100
   3531 HA        -45.5640   -6.3880  -41.9880 H       223 TYR   -0.5400
   3532 HB1       -47.1060   -7.1280  -44.5270 H       223 TYR    0.4300
   3533 HB2       -47.5800   -7.4560  -42.8000 H       223 TYR   -0.1150
   3534 HD1       -45.4760   -8.7220  -41.5150 H       223 TYR    0.1150
   3535 HD2       -46.4650   -9.0110  -45.6560 H       223 TYR   -0.1150
   3536 HE1       -44.2960  -10.8930  -41.6390 H       223 TYR    0.1150
   3537 HE2       -45.3000  -11.1870  -45.7870 H       223 TYR    0.5100
   3538 HH        -43.5800  -12.5120  -42.9840 H       223 TYR   -0.5100
   3539 N         -44.5400   -5.7800  -45.0490 N.am    224 GLY   -0.4700
   3540 CA        -43.3700   -5.7640  -45.9050 C.3     224 GLY    0.3100
   3541 C         -42.2040   -5.0220  -45.2820 C.2     224 GLY   -0.0200
   3542 O         -41.0550   -5.2180  -45.6700 O.2     224 GLY    0.0900
   3543 HN        -45.3670   -5.3610  -45.4170 H       224 GLY    0.0900
   3544 HA1       -43.6420   -5.2810  -46.8320 H       224 GLY    0.5100
   3545 HA2       -43.0790   -6.7870  -46.0900 H       224 GLY   -0.5100
   3546 N         -42.5050   -4.1570  -44.3120 N.am    225 GLN   -0.4700
   3547 CA        -41.4870   -3.3700  -43.6200 C.3     225 GLN    0.3100
   3548 C         -40.8810   -4.1990  -42.4860 C.2     225 GLN    0.0700
   3549 O         -39.6590   -4.2500  -42.3100 O.2     225 GLN    0.0900
   3550 CB        -42.1110   -2.0900  -43.0330 C.3     225 GLN   -0.1800
   3551 CG        -42.8690   -1.2170  -44.0330 C.3     225 GLN    0.0900
   3552 CD        -41.9640   -0.6390  -45.1080 C.2     225 GLN    0.0900
   3553 NE2       -42.2060   -1.0270  -46.3600 N.am    225 GLN   -0.1800
   3554 OE1       -41.0600    0.1430  -44.8190 O.2     225 GLN    0.0900
   3555 HN        -43.4440   -4.0090  -44.0150 H       225 GLN    0.0900
   3556 HA        -40.7130   -3.1200  -44.3310 H       225 GLN    0.5500
   3557 HB1       -41.2960   -1.4800  -42.5900 H       225 GLN   -0.5500
   3558 HB2       -42.8160   -2.3870  -42.2290 H       225 GLN   -0.6200
   3559 HG1       -43.3510   -0.3780  -43.4880 H       225 GLN    0.3200
   3560 HG2       -43.6540   -1.8310  -44.5260 H       225 GLN    0.3000
   3561 HE21      -41.6420   -0.6780  -47.1100 H       225 GLN    0.5100
   3562 HE22      -42.9510   -1.6640  -46.5510 H       225 GLN   -0.5100
   3563 N         -41.7560   -4.8510  -41.7220 N.am    226 LEU   -0.4700
   3564 CA        -41.3460   -5.6780  -40.6020 C.3     226 LEU    0.3100
   3565 C         -40.9320   -7.0720  -41.0210 C.2     226 LEU    0.0700
   3566 O         -40.9200   -7.9920  -40.2060 O.2     226 LEU    0.0900
   3567 CB        -42.4710   -5.7890  -39.5810 C.3     226 LEU   -0.1800
   3568 CG        -42.6880   -4.5460  -38.7370 C.3     226 LEU    0.0900
   3569 CD1       -44.0340   -3.9330  -39.0390 C.3     226 LEU    0.0900
   3570 CD2       -42.6140   -4.9330  -37.2910 C.3     226 LEU   -0.0900
   3571 HN        -42.7380   -4.7970  -41.8860 H       226 LEU    0.0900
   3572 HA        -40.4740   -5.2260  -40.1530 H       226 LEU   -0.2700
   3573 HB1       -42.2410   -6.6360  -38.9010 H       226 LEU    0.0900
   3574 HB2       -43.4130   -6.0110  -40.1250 H       226 LEU    0.0900
   3575 HG        -41.8890   -3.8070  -38.9570 H       226 LEU    0.0900
   3576 HD11      -44.6980   -4.6860  -39.5140 H       226 LEU   -0.2700
   3577 HD12      -43.9120   -3.0780  -39.7380 H       226 LEU    0.0900
   3578 HD13      -44.5100   -3.5840  -38.0980 H       226 LEU    0.0900
   3579 HD21      -41.5700   -5.1990  -37.0210 H       226 LEU    0.0900
   3580 HD22      -43.2660   -5.8120  -37.1020 H       226 LEU    0.5100
   3581 HD23      -42.9390   -4.0820  -36.6550 H       226 LEU   -0.5100
   3582 N         -40.6120   -7.2550  -42.2940 N.am    227 VAL   -0.4700
   3583 CA        -40.1600   -8.5650  -42.7260 C.3     227 VAL    0.3100
   3584 C         -38.6300   -8.5050  -42.6970 C.2     227 VAL    0.0700
   3585 O         -37.9440   -9.3160  -43.3210 O.2     227 VAL    0.0900
   3586 CB        -40.6790   -8.9210  -44.1400 C.3     227 VAL   -0.0900
   3587 CG1       -39.9120   -8.1400  -45.2040 C.3     227 VAL    0.0900
   3588 CG2       -40.5720  -10.4280  -44.3620 C.3     227 VAL   -0.2700
   3589 HN        -40.6630   -6.5360  -42.9830 H       227 VAL    0.0900
   3590 HA        -40.5190   -9.2870  -42.0080 H       227 VAL    0.0900
   3591 HB        -41.7590   -8.6750  -44.2100 H       227 VAL    0.0900
   3592 HG11      -38.9310   -8.6240  -45.4010 H       227 VAL   -0.2700
   3593 HG12      -39.7300   -7.1020  -44.8520 H       227 VAL    0.0900
   3594 HG13      -40.4940   -8.1180  -46.1500 H       227 VAL    0.0900
   3595 HG21      -41.0280  -10.9730  -43.5090 H       227 VAL    0.0900
   3596 HG22      -39.5050  -10.7240  -44.4430 H       227 VAL    0.5100
   3597 HG23      -41.1110  -10.7120  -45.2920 H       227 VAL   -0.5100
   3598 N         -38.1110   -7.5170  -41.9620 N.am    228 PHE   -0.4700
   3599 CA        -36.6730   -7.3220  -41.8050 C.3     228 PHE    0.3100
   3600 C         -36.2420   -7.3910  -40.3410 C.2     228 PHE    0.0700
   3601 O         -35.3600   -8.1770  -39.9890 O.2     228 PHE    0.0900
   3602 CB        -36.2290   -5.9810  -42.4200 C.3     228 PHE   -0.1800
   3603 CG        -34.7900   -5.6210  -42.1220 C.ar    228 PHE    0.0900
   3604 CD1       -33.7840   -6.5900  -42.1780 C.ar    228 PHE    0.0900
   3605 CD2       -34.4390   -4.3160  -41.7780 C.ar    228 PHE    0.0000
   3606 CE1       -32.4510   -6.2660  -41.8930 C.ar    228 PHE   -0.1150
   3607 CE2       -33.1080   -3.9830  -41.4930 C.ar    228 PHE    0.1150
   3608 CZ        -32.1150   -4.9630  -41.5510 C.ar    228 PHE   -0.1150
   3609 HN        -38.6880   -6.8610  -41.4840 H       228 PHE    0.1150
   3610 HA        -36.1700   -8.1430  -42.2930 H       228 PHE   -0.1150
   3611 HB1       -36.8640   -5.1640  -42.0160 H       228 PHE    0.1150
   3612 HB2       -36.3320   -6.0340  -43.5250 H       228 PHE   -0.1150
   3613 HD1       -34.0380   -7.6050  -42.4460 H       228 PHE    0.1150
   3614 HD2       -35.2020   -3.5530  -41.7310 H       228 PHE   -0.1150
   3615 HE1       -31.6870   -7.0280  -41.9410 H       228 PHE    0.1150
   3616 HE2       -32.8510   -2.9680  -41.2280 H       228 PHE    0.5100
   3617 HZ        -31.0890   -4.7080  -41.3300 H       228 PHE   -0.5100
   3618 N         -36.8600   -6.5710  -39.4880 N.am    229 THR   -0.4700
   3619 CA        -36.5250   -6.5500  -38.0570 C.3     229 THR    0.3100
   3620 C         -36.9850   -7.8440  -37.3590 C.2     229 THR    0.0700
   3621 O         -36.1960   -8.5260  -36.6980 O.2     229 THR    0.0900
   3622 CB        -37.1640   -5.3180  -37.3420 C.3     229 THR    0.1400
   3623 CG2       -36.6000   -5.1700  -35.9270 C.3     229 THR    0.0900
   3624 OG1       -36.8800   -4.1200  -38.0810 O.3     229 THR   -0.6600
   3625 HN        -37.5730   -5.9400  -39.7810 H       229 THR    0.4300
   3626 HA        -35.4500   -6.5160  -37.9690 H       229 THR   -0.2700
   3627 HB        -38.2650   -5.4480  -37.2770 H       229 THR    0.0900
   3628 HG1       -37.1530   -3.3910  -37.5190 H       229 THR    0.0900
   3629 HG21      -35.5600   -5.5580  -35.8890 H       229 THR    0.0900
   3630 HG22      -37.2210   -5.7500  -35.2110 H       229 THR    0.5100
   3631 HG23      -36.5910   -4.0990  -35.6340 H       229 THR   -0.5100
   3632 N         -38.2670   -8.1740  -37.5160 N.am    230 VAL   -0.4700
   3633 CA        -38.8430   -9.3950  -36.9630 C.3     230 VAL    0.3100
   3634 C         -39.1870  -10.2510  -38.1810 C.2     230 VAL    0.0700
   3635 O         -40.3500  -10.4930  -38.5010 O.2     230 VAL    0.0900
   3636 CB        -40.1130   -9.0980  -36.1310 C.3     230 VAL   -0.0900
   3637 CG1       -41.0840   -8.2550  -36.9340 C.3     230 VAL    0.0900
   3638 CG2       -40.7810  -10.3980  -35.6990 C.3     230 VAL   -0.2700
   3639 HN        -38.8970   -7.5910  -38.0240 H       230 VAL    0.0900
   3640 HA        -38.0930   -9.8630  -36.3420 H       230 VAL    0.0900
   3641 HB        -39.8290   -8.5520  -35.2050 H       230 VAL    0.0900
   3642 HG11      -41.6520   -8.8970  -37.6410 H       230 VAL   -0.2700
   3643 HG12      -40.5290   -7.4900  -37.5180 H       230 VAL    0.0900
   3644 HG13      -41.8050   -7.7540  -36.2520 H       230 VAL    0.0900
   3645 HG21      -40.0190  -11.1980  -35.5790 H       230 VAL    0.0900
   3646 HG22      -41.5150  -10.7200  -36.4700 H       230 VAL    0.5100
   3647 HG23      -41.3010  -10.2530  -34.7280 H       230 VAL   -0.5100
   3648 N         -38.1320  -10.6940  -38.8590 N.am    231 LYS   -0.4700
   3649 CA        -38.2050  -11.4750  -40.0920 C.3     231 LYS    0.3100
   3650 C         -39.2360  -12.6160  -40.2210 C.2     231 LYS    0.0700
   3651 O         -40.0670  -12.5630  -41.1340 O.2     231 LYS    0.0900
   3652 CB        -36.8070  -12.0070  -40.4270 C.3     231 LYS   -0.1800
   3653 CG        -36.6450  -12.4170  -41.8710 C.3     231 LYS    0.0900
   3654 CD        -35.7770  -13.6510  -41.9360 C.3     231 LYS    0.0900
   3655 CE        -35.0040  -13.7340  -43.2350 C.3     231 LYS   -0.1800
   3656 NZ        -34.0500  -14.8800  -43.1900 N.4     231 LYS    0.0900
   3657 HN        -37.2080  -10.5030  -38.5420 H       231 LYS    0.0900
   3658 HA        -38.5700  -10.8360  -40.8820 H       231 LYS   -0.1800
   3659 HB1       -36.6010  -12.8880  -39.7830 H       231 LYS    0.0900
   3660 HB2       -36.0640  -11.2130  -40.1990 H       231 LYS    0.0900
   3661 HG1       -36.1710  -11.5920  -42.4450 H       231 LYS    0.2100
   3662 HG2       -37.6410  -12.6340  -42.3130 H       231 LYS    0.0500
   3663 HD1       -36.4200  -14.5520  -41.8410 H       231 LYS    0.0500
   3664 HD2       -35.0580  -13.6330  -41.0890 H       231 LYS   -0.3000
   3665 HE1       -34.4210  -12.8020  -43.3920 H       231 LYS    0.3300
   3666 HE2       -35.7010  -13.8970  -44.0840 H       231 LYS    0.3300
   3667 HZ1       -34.5770  -15.7650  -43.0490 H       231 LYS    0.3300
   3668 HZ2       -33.3830  -14.7440  -42.4040 H       231 LYS    0.5100
   3669 HZ3       -33.5240  -14.9290  -44.0860 H       231 LYS   -0.5100
   3670 N         -39.1720  -13.6510  -39.3640 N.am    232 GLU   -0.4700
   3671 CA        -40.1400  -14.7610  -39.4400 C.3     232 GLU    0.3100
   3672 C         -40.1500  -15.9120  -38.4120 C.2     232 GLU    0.0700
   3673 O         -41.2140  -16.2530  -37.9020 O.2     232 GLU    0.0900
   3674 CB        -40.1240  -15.3910  -40.8510 C.3     232 GLU   -0.1800
   3675 CG        -41.3790  -15.0860  -41.6540 C.3     232 GLU    0.0900
   3676 CD        -41.7650  -16.2140  -42.5880 C.2     232 GLU    0.0900
   3677 OE1       -40.9430  -16.5920  -43.4500 O.co2   232 GLU   -0.2800
   3678 OE2       -42.8990  -16.7240  -42.4600 O.co2   232 GLU    0.0900
   3679 HN        -38.4780  -13.7130  -38.6510 H       232 GLU    0.0900
   3680 HA        -41.1200  -14.3690  -39.2140 H       232 GLU    0.6200
   3681 HB1       -40.0270  -16.4930  -40.7480 H       232 GLU   -0.7600
   3682 HB2       -39.2440  -15.0030  -41.4040 H       232 GLU   -0.7600
   3683 HG1       -41.2050  -14.1710  -42.2590 H       232 GLU    0.5100
   3684 HG2       -42.2200  -14.9060  -40.9520 H       232 GLU   -0.5100
   3685 N         -39.0030  -16.5360  -38.1340 N.am    233 ALA   -0.4700
   3686 CA        -38.9360  -17.6780  -37.1980 C.3     233 ALA    0.3100
   3687 C         -39.5100  -17.4510  -35.7810 C.2     233 ALA    0.0700
   3688 O         -40.2070  -16.4640  -35.5310 O.2     233 ALA    0.0900
   3689 CB        -37.4910  -18.1780  -37.0970 C.3     233 ALA   -0.2700
   3690 HN        -38.1390  -16.2590  -38.5460 H       233 ALA    0.0900
   3691 HA        -39.5810  -18.4590  -37.5690 H       233 ALA    0.0900
   3692 HB1       -36.8660  -17.4340  -36.5610 H       233 ALA    0.0900
   3693 HB2       -37.0710  -18.3280  -38.1160 H       233 ALA    0.5100
   3694 HB3       -37.4610  -19.1370  -36.5360 H       233 ALA   -0.5100
   3695 N         -39.2300  -18.3850  -34.8600 N.am    234 ALA   -0.4700
   3696 CA        -39.7020  -18.2920  -33.4690 C.3     234 ALA    0.3100
   3697 C         -39.3110  -19.5050  -32.6090 C.2     234 ALA    0.0700
   3698 O         -38.8490  -20.5290  -33.1220 O.2     234 ALA    0.0900
   3699 CB        -41.2260  -18.1060  -33.4310 C.3     234 ALA   -0.2700
   3700 HN        -38.6870  -19.1910  -35.0790 H       234 ALA    0.0900
   3701 HA        -39.2100  -17.4510  -33.0030 H       234 ALA    0.0900
   3702 HB1       -41.7200  -18.8680  -34.0710 H       234 ALA    0.0900
   3703 HB2       -41.4950  -17.0970  -33.8110 H       234 ALA    0.5100
   3704 HB3       -41.5960  -18.2240  -32.3900 H       234 ALA   -0.5100
   3705 N         -39.4360  -19.4010  -31.2750 N.am    235 ALA   -0.4700
   3706 CA        -39.1440  -20.5050  -30.3870 C.3     235 ALA    0.3100
   3707 CAT       -40.6850  -20.8520  -26.9200 C.3     235 ALA    0.0700
   3708 C         -39.7950  -20.1430  -29.0740 C.2     235 ALA    0.0900
   3709 O         -40.0700  -18.9650  -28.8520 O.2     235 ALA   -0.2700
   3710 CB        -37.6270  -20.7310  -30.1850 C.3     235 ALA    0.0900
   3711 NT        -40.0580  -21.1260  -28.1920 N.pl3   235 ALA    0.0900
   3712 HN        -39.7380  -18.5590  -30.8380 H       235 ALA    0.0900
   3713 HNT       -39.8340  -22.0800  -28.3770 H       235 ALA    0.5100
   3714 HA        -39.5910  -21.3900  -30.8140 H       235 ALA   -0.5100
   3715 HB1       -37.1600  -19.8230  -29.7480 H       235 ALA   -0.4700
   3716 HB2       -37.1430  -20.9460  -31.1620 H       235 ALA    0.3100
   3717 HB3       -37.4620  -21.5820  -29.4910 H       235 ALA   -0.1100
   3718 HT1       -41.6820  -20.3920  -27.0900 H       235 ALA    0.0900
   3719 HT2       -40.0580  -20.1470  -26.3360 H       235 ALA    0.0900
   3720 HT3       -40.8190  -21.8000  -26.3550 H       235 ALA    0.0900
   3721 N         -32.6310   -6.7760  -25.5930 N.am    236 ALA   -0.2700
   3722 CA        -31.9380   -8.0330  -25.3890 C.3     236 ALA    0.0900
   3723 CAY       -33.5280   -4.9350  -26.8420 C.3     236 ALA    0.0900
   3724 C         -32.8620   -9.2490  -25.4090 C.2     236 ALA    0.0900
   3725 O         -33.1220   -9.8420  -26.4480 O.2     236 ALA    0.5100
   3726 CB        -31.1340   -7.9660  -24.0720 C.3     236 ALA   -0.5100
   3727 CY        -32.9880   -6.3120  -26.7990 C.2     236 ALA   -0.4700
   3728 OY        -32.8860   -6.9770  -27.8210 O.2     236 ALA    0.3100
   3729 HN        -32.8300   -6.2620  -24.7630 H       236 ALA    0.0700
   3730 HA        -31.2800   -8.1990  -26.2290 H       236 ALA    0.0900
   3731 HB1       -31.8180   -7.7810  -23.2170 H       236 ALA   -0.2700
   3732 HB2       -30.3970   -7.1360  -24.1210 H       236 ALA    0.0900
   3733 HB3       -30.6040   -8.9270  -23.9020 H       236 ALA    0.0900
   3734 HY1       -33.7890   -4.6710  -27.8890 H       236 ALA    0.0900
   3735 HY2       -32.7620   -4.2200  -26.4710 H       236 ALA    0.5100
   3736 HY3       -34.4430   -4.8700  -26.2150 H       236 ALA   -0.5100
   3737 N         -33.4050   -9.6760  -24.2500 N.am    237 THR   -0.4700
   3738 CA        -34.0990  -10.9600  -24.1260 C.3     237 THR    0.3100
   3739 C         -35.5900  -10.6600  -24.3040 C.2     237 THR    0.0700
   3740 O         -36.4300  -11.5600  -24.3980 O.2     237 THR    0.0900
   3741 CB        -33.8620  -11.6080  -22.7280 C.3     237 THR    0.1400
   3742 CG2       -32.3670  -11.6520  -22.4020 C.3     237 THR    0.0900
   3743 OG1       -34.5300  -10.8460  -21.7140 O.3     237 THR   -0.6600
   3744 HN        -33.3550   -9.1290  -23.4170 H       237 THR    0.4300
   3745 HA        -33.7290  -11.6110  -24.9040 H       237 THR   -0.2700
   3746 HB        -34.2630  -12.6440  -22.7220 H       237 THR    0.0900
   3747 HG1       -34.4840  -11.3730  -20.9130 H       237 THR    0.0900
   3748 HG21      -31.9880  -10.6250  -22.2130 H       237 THR    0.0900
   3749 HG22      -31.8060  -12.0850  -23.2570 H       237 THR    0.5100
   3750 HG23      -32.1970  -12.2660  -21.4930 H       237 THR   -0.5100
   3751 N         -35.8960   -9.3620  -24.3450 N.am    238 THR   -0.4700
   3752 CA        -37.2470   -8.8470  -24.5290 C.3     238 THR    0.3100
   3753 C         -37.5490   -8.9330  -26.0220 C.2     238 THR    0.0700
   3754 O         -38.6960   -8.8200  -26.4590 O.2     238 THR    0.0900
   3755 CB        -37.3420   -7.3690  -24.0550 C.3     238 THR    0.1400
   3756 CG2       -36.4540   -6.4560  -24.9130 C.3     238 THR    0.0900
   3757 OG1       -38.6970   -6.9230  -24.1370 O.3     238 THR   -0.6600
   3758 HN        -35.1900   -8.6660  -24.2460 H       238 THR    0.4300
   3759 HA        -37.9220   -9.4680  -23.9570 H       238 THR   -0.2700
   3760 HB        -36.9980   -7.2860  -23.0030 H       238 THR    0.0900
   3761 HG1       -38.9990   -7.1540  -25.0190 H       238 THR    0.0900
   3762 HG21      -36.8780   -6.3620  -25.9350 H       238 THR    0.0900
   3763 HG22      -35.4330   -6.8870  -24.9910 H       238 THR    0.5100
   3764 HG23      -36.4000   -5.4450  -24.4570 H       238 THR   -0.5100
   3765 N         -36.4860   -9.1350  -26.7990 N.am    239 GLN   -0.4700
   3766 CA        -36.5720   -9.2620  -28.2450 C.3     239 GLN    0.3100
   3767 C         -37.4770  -10.4400  -28.5840 C.2     239 GLN    0.0700
   3768 O         -38.3000  -10.3690  -29.4940 O.2     239 GLN    0.0900
   3769 CB        -35.1690   -9.5040  -28.8090 C.3     239 GLN   -0.1800
   3770 CG        -35.1260   -9.9080  -30.2700 C.3     239 GLN    0.0900
   3771 CD        -34.0090  -10.9010  -30.5600 C.2     239 GLN    0.0900
   3772 NE2       -32.8360  -10.6320  -30.2480 N.am    239 GLN   -0.1800
   3773 OE1       -34.3480  -12.0310  -31.1400 O.2     239 GLN    0.0900
   3774 HN        -35.5680   -9.2090  -26.4170 H       239 GLN    0.0900
   3775 HA        -36.9910   -8.3510  -28.6440 H       239 GLN    0.5500
   3776 HB1       -34.6890  -10.3090  -28.2120 H       239 GLN   -0.5500
   3777 HB2       -34.5810   -8.5700  -28.6900 H       239 GLN   -0.6200
   3778 HG1       -34.9650   -9.0020  -30.8930 H       239 GLN    0.3200
   3779 HG2       -36.0960  -10.3740  -30.5480 H       239 GLN    0.3000
   3780 HE21      -32.1040  -11.2870  -30.4400 H       239 GLN    0.5100
   3781 HE22      -32.6230   -9.7600  -29.8050 H       239 GLN   -0.5100
   3782 N         -37.3300  -11.5170  -27.8140 N.am    240 LYS   -0.4700
   3783 CA        -38.0880  -12.7450  -28.0090 C.3     240 LYS    0.3100
   3784 C         -39.5570  -12.6670  -27.6190 C.2     240 LYS    0.0700
   3785 O         -40.3220  -13.5930  -27.8750 O.2     240 LYS    0.0900
   3786 CB        -37.4190  -13.8820  -27.2400 C.3     240 LYS   -0.1800
   3787 CG        -37.7740  -15.2540  -27.7610 C.3     240 LYS    0.0900
   3788 CD        -37.4090  -15.3750  -29.2390 C.3     240 LYS    0.0900
   3789 CE        -37.7170  -16.7650  -29.7870 C.3     240 LYS   -0.1800
   3790 NZ        -37.4160  -16.8670  -31.2410 N.4     240 LYS    0.0900
   3791 HN        -36.6830  -11.5300  -27.0560 H       240 LYS    0.0900
   3792 HA        -38.1130  -12.9650  -29.0660 H       240 LYS   -0.1800
   3793 HB1       -37.7280  -13.8180  -26.1750 H       240 LYS    0.0900
   3794 HB2       -36.3180  -13.7530  -27.3030 H       240 LYS    0.0900
   3795 HG1       -38.8640  -15.4250  -27.6370 H       240 LYS    0.2100
   3796 HG2       -37.2210  -16.0230  -27.1820 H       240 LYS    0.0500
   3797 HD1       -36.3250  -15.1700  -29.3620 H       240 LYS    0.0500
   3798 HD2       -37.9850  -14.6220  -29.8170 H       240 LYS   -0.3000
   3799 HE1       -38.7950  -16.9920  -29.6480 H       240 LYS    0.3300
   3800 HE2       -37.0970  -17.5210  -29.2600 H       240 LYS    0.3300
   3801 HZ1       -36.4570  -16.5080  -31.4230 H       240 LYS    0.3300
   3802 HZ2       -38.1060  -16.3030  -31.7790 H       240 LYS    0.5100
   3803 HZ3       -37.4750  -17.8620  -31.5390 H       240 LYS   -0.5100
   3804 N         -39.9550  -11.5680  -26.9910 N.am    241 ALA   -0.4700
   3805 CA        -41.3440  -11.3960  -26.6030 C.3     241 ALA    0.3100
   3806 C         -42.1140  -10.7620  -27.7550 C.2     241 ALA    0.0700
   3807 O         -43.1050  -11.3030  -28.2410 O.2     241 ALA    0.0900
   3808 CB        -41.4340  -10.5110  -25.3730 C.3     241 ALA   -0.2700
   3809 HN        -39.3310  -10.8250  -26.7600 H       241 ALA    0.0900
   3810 HA        -41.7610  -12.3720  -26.3980 H       241 ALA    0.0900
   3811 HB1       -40.9940   -9.5140  -25.5870 H       241 ALA    0.0900
   3812 HB2       -40.8730  -10.9740  -24.5320 H       241 ALA    0.5100
   3813 HB3       -42.4980  -10.3750  -25.0820 H       241 ALA   -0.5100
   3814 N         -41.6360   -9.6060  -28.1990 N.am    242 GLU   -0.4700
   3815 CA        -42.2700   -8.8800  -29.2810 C.3     242 GLU    0.3100
   3816 C         -42.3150   -9.6660  -30.5810 C.2     242 GLU    0.0700
   3817 O         -43.2620   -9.5510  -31.3650 O.2     242 GLU    0.0900
   3818 CB        -41.5260   -7.5730  -29.5270 C.3     242 GLU   -0.1800
   3819 CG        -42.3710   -6.3450  -29.3090 C.3     242 GLU    0.0900
   3820 CD        -42.8220   -6.2220  -27.8760 C.2     242 GLU    0.0900
   3821 OE1       -43.5830   -7.1010  -27.4130 O.co2   242 GLU   -0.2800
   3822 OE2       -42.4080   -5.2500  -27.2110 O.co2   242 GLU    0.0900
   3823 HN        -40.8190   -9.1870  -27.8080 H       242 GLU    0.0900
   3824 HA        -43.2960   -8.6870  -29.0050 H       242 GLU    0.6200
   3825 HB1       -41.1590   -7.5680  -30.5740 H       242 GLU   -0.7600
   3826 HB2       -40.6550   -7.5280  -28.8400 H       242 GLU   -0.7600
   3827 HG1       -43.2680   -6.3980  -29.9620 H       242 GLU    0.5100
   3828 HG2       -41.7790   -5.4430  -29.5750 H       242 GLU   -0.5100
   3829 N         -41.2760  -10.4630  -30.8080 N.am    243 LYS   -0.4700
   3830 CA        -41.1670  -11.2500  -32.0230 C.3     243 LYS    0.3100
   3831 C         -42.1460  -12.4050  -32.0660 C.2     243 LYS    0.0700
   3832 O         -42.4870  -12.9200  -33.1300 O.2     243 LYS    0.0900
   3833 CB        -39.7370  -11.7670  -32.1700 C.3     243 LYS   -0.1800
   3834 CG        -39.0070  -11.1020  -33.3260 C.3     243 LYS    0.0900
   3835 CD        -37.8560  -10.2560  -32.9330 C.3     243 LYS    0.0900
   3836 CE        -37.3890   -9.3010  -34.0010 C.3     243 LYS   -0.1800
   3837 NZ        -37.0380   -8.0450  -33.2790 N.4     243 LYS    0.0900
   3838 HN        -40.5280  -10.5560  -30.1570 H       243 LYS    0.0900
   3839 HA        -41.4320  -10.6220  -32.8610 H       243 LYS   -0.1800
   3840 HB1       -39.7640  -12.8630  -32.3440 H       243 LYS    0.0900
   3841 HB2       -39.1820  -11.5660  -31.2290 H       243 LYS    0.0900
   3842 HG1       -39.7330  -10.4660  -33.8770 H       243 LYS    0.2100
   3843 HG2       -38.6370  -11.8970  -34.0070 H       243 LYS    0.0500
   3844 HD1       -37.0090  -10.9220  -32.6650 H       243 LYS    0.0500
   3845 HD2       -38.1470   -9.6650  -32.0390 H       243 LYS   -0.3000
   3846 HE1       -38.1960   -9.0910  -34.7340 H       243 LYS    0.3300
   3847 HE2       -36.4900   -9.6900  -34.5230 H       243 LYS    0.3300
   3848 HZ1       -36.2860   -8.2400  -32.5880 H       243 LYS    0.3300
   3849 HZ2       -37.8780   -7.6820  -32.7850 H       243 LYS    0.5100
   3850 HZ3       -36.7040   -7.3340  -33.9620 H       243 LYS   -0.5100
   3851 N         -42.6000  -12.7950  -30.8870 N.am    244 GLU   -0.4700
   3852 CA        -43.5370  -13.8890  -30.7190 C.3     244 GLU    0.3100
   3853 C         -44.9400  -13.3190  -30.8760 C.2     244 GLU    0.0700
   3854 O         -45.8440  -13.9730  -31.4050 O.2     244 GLU    0.0900
   3855 CB        -43.2930  -14.4520  -29.3210 C.3     244 GLU   -0.1800
   3856 CG        -44.0010  -15.6960  -28.9060 C.3     244 GLU    0.0900
   3857 CD        -45.3150  -15.4210  -28.1900 C.2     244 GLU    0.0900
   3858 OE1       -45.7630  -14.3090  -28.2370 O.co2   244 GLU   -0.2800
   3859 OE2       -45.9480  -16.2850  -27.5880 O.co2   244 GLU    0.0900
   3860 HN        -42.3120  -12.3460  -30.0450 H       244 GLU    0.0900
   3861 HA        -43.3530  -14.6330  -31.4790 H       244 GLU    0.6200
   3862 HB1       -43.5750  -13.6600  -28.5970 H       244 GLU   -0.7600
   3863 HB2       -42.2050  -14.6520  -29.2350 H       244 GLU   -0.7600
   3864 HG1       -43.3410  -16.2740  -28.2230 H       244 GLU    0.5100
   3865 HG2       -44.2120  -16.3070  -29.8090 H       244 GLU   -0.5100
   3866 N         -45.1110  -12.0810  -30.4170 N.am    245 VAL   -0.4700
   3867 CA        -46.3910  -11.3990  -30.5240 C.3     245 VAL    0.3100
   3868 C         -46.6610  -11.2180  -32.0020 C.2     245 VAL    0.0700
   3869 O         -47.7240  -11.5750  -32.5100 O.2     245 VAL    0.0900
   3870 CB        -46.3420  -10.0130  -29.8650 C.3     245 VAL   -0.0900
   3871 CG1       -47.6410   -9.2700  -30.0990 C.3     245 VAL    0.0900
   3872 CG2       -46.0950  -10.1620  -28.3900 C.3     245 VAL   -0.2700
   3873 HN        -44.3740  -11.5690  -29.9820 H       245 VAL    0.0900
   3874 HA        -47.1350  -12.0150  -30.0410 H       245 VAL    0.0900
   3875 HB        -45.5010   -9.4290  -30.2950 H       245 VAL    0.0900
   3876 HG11      -48.5010   -9.9670  -30.0060 H       245 VAL   -0.2700
   3877 HG12      -47.6470   -8.8340  -31.1210 H       245 VAL    0.0900
   3878 HG13      -47.7540   -8.4620  -29.3460 H       245 VAL    0.0900
   3879 HG21      -45.3500  -10.9660  -28.2080 H       245 VAL    0.0900
   3880 HG22      -47.0410  -10.4310  -27.8740 H       245 VAL    0.5100
   3881 HG23      -45.6990   -9.2110  -27.9750 H       245 VAL   -0.5100
   3882 N         -45.6720  -10.6630  -32.6900 N.am    246 THR   -0.4700
   3883 CA        -45.7750  -10.4370  -34.1180 C.3     246 THR    0.3100
   3884 C         -46.2540  -11.7090  -34.8030 C.2     246 THR    0.0700
   3885 O         -47.2500  -11.7010  -35.5170 O.2     246 THR    0.0900
   3886 CB        -44.4150  -10.0320  -34.7200 C.3     246 THR    0.1400
   3887 CG2       -44.5490   -9.8020  -36.2280 C.3     246 THR    0.0900
   3888 OG1       -43.9350   -8.8420  -34.0770 O.3     246 THR   -0.6600
   3889 HN        -44.8190  -10.3790  -32.2600 H       246 THR    0.4300
   3890 HA        -46.5010   -9.6540  -34.2780 H       246 THR   -0.2700
   3891 HB        -43.6770  -10.8490  -34.5680 H       246 THR    0.0900
   3892 HG1       -43.6980   -9.1010  -33.1840 H       246 THR    0.0900
   3893 HG21      -45.4050   -9.1250  -36.4370 H       246 THR    0.0900
   3894 HG22      -44.7270  -10.7690  -36.7440 H       246 THR    0.5100
   3895 HG23      -43.6220   -9.3320  -36.6220 H       246 THR   -0.5100
   3896 N         -45.5460  -12.8110  -34.5720 N.am    247 ARG   -0.4700
   3897 CA        -45.9120  -14.0740  -35.1830 C.3     247 ARG    0.3100
   3898 C         -47.3940  -14.3130  -35.0100 C.2     247 ARG    0.0700
   3899 O         -48.0620  -14.7540  -35.9360 O.2     247 ARG    0.0900
   3900 CB        -45.1240  -15.2350  -34.5640 C.3     247 ARG   -0.1800
   3901 CG        -44.2300  -15.9650  -35.5660 C.3     247 ARG    0.0900
   3902 CD        -44.2580  -17.4830  -35.3640 C.3     247 ARG    0.0900
   3903 NE        -43.7670  -18.2150  -36.5450 N.pl3   247 ARG   -0.1800
   3904 CZ        -44.5400  -18.8390  -37.4310 C.cat   247 ARG    0.0900
   3905 NH1       -45.8230  -18.8290  -37.2750 N.pl3   247 ARG    0.0900
   3906 NH2       -44.0570  -19.4790  -38.4760 N.pl3   247 ARG    0.2000
   3907 HN        -44.7440  -12.8190  -33.9780 H       247 ARG    0.0900
   3908 HA        -45.7060  -14.0040  -36.2410 H       247 ARG    0.0900
   3909 HB1       -45.8440  -15.9640  -34.1360 H       247 ARG   -0.7000
   3910 HB2       -44.4870  -14.8360  -33.7470 H       247 ARG    0.4400
   3911 HG1       -43.1860  -15.6050  -35.4460 H       247 ARG    0.6400
   3912 HG2       -44.5750  -15.7320  -36.5950 H       247 ARG   -0.8000
   3913 HD1       -45.3010  -17.8150  -35.1750 H       247 ARG    0.4600
   3914 HD2       -43.6080  -17.7570  -34.5060 H       247 ARG    0.4600
   3915 HE        -42.7790  -18.2440  -36.6920 H       247 ARG   -0.8000
   3916 HH11      -46.2280  -18.3540  -36.4930 H       247 ARG    0.4600
   3917 HH12      -46.4120  -19.2960  -37.9350 H       247 ARG    0.4600
   3918 HH21      -43.0690  -19.5100  -38.6320 H       247 ARG    0.5100
   3919 HH22      -44.6780  -19.9340  -39.1140 H       247 ARG   -0.5100
   3920 N         -47.9210  -14.0090  -33.8260 N.am    248 MET   -0.4700
   3921 CA        -49.3440  -14.2080  -33.5830 C.3     248 MET    0.3100
   3922 C         -50.1140  -13.2900  -34.5060 C.2     248 MET    0.0700
   3923 O         -50.9040  -13.7360  -35.3380 O.2     248 MET    0.0900
   3924 CB        -49.7080  -13.8900  -32.1340 C.3     248 MET   -0.1800
   3925 CG        -51.1350  -14.2910  -31.7940 C.3     248 MET    0.0900
   3926 SD        -51.6160  -13.8890  -30.1120 S.3     248 MET    0.0900
   3927 CE        -52.5810  -12.4260  -30.3930 C.3     248 MET   -0.1400
   3928 HN        -47.3820  -13.6410  -33.0720 H       248 MET    0.0900
   3929 HA        -49.5780  -15.2380  -33.8080 H       248 MET    0.0900
   3930 HB1       -49.5910  -12.7980  -31.9650 H       248 MET   -0.0900
   3931 HB2       -49.0120  -14.4350  -31.4600 H       248 MET   -0.2200
   3932 HG1       -51.2360  -15.3860  -31.9490 H       248 MET    0.0900
   3933 HG2       -51.8180  -13.7750  -32.5010 H       248 MET    0.0900
   3934 HE1       -53.5380  -12.6660  -30.9030 H       248 MET    0.0900
   3935 HE2       -52.0190  -11.7140  -31.0340 H       248 MET    0.5100
   3936 HE3       -52.8200  -11.9340  -29.4270 H       248 MET   -0.5100
   3937 N         -49.8650  -11.9970  -34.3450 N.am    249 VAL   -0.4700
   3938 CA        -50.4760  -10.9820  -35.1770 C.3     249 VAL    0.3100
   3939 C         -50.4930  -11.4430  -36.6340 C.2     249 VAL    0.0700
   3940 O         -51.5250  -11.3940  -37.2930 O.2     249 VAL    0.0900
   3941 CB        -49.6900   -9.6810  -35.0770 C.3     249 VAL   -0.0900
   3942 CG1       -50.2670   -8.6530  -36.0110 C.3     249 VAL    0.0900
   3943 CG2       -49.7120   -9.1940  -33.6490 C.3     249 VAL   -0.2700
   3944 HN        -49.2430  -11.6650  -33.6400 H       249 VAL    0.0900
   3945 HA        -51.4910  -10.8380  -34.8400 H       249 VAL    0.0900
   3946 HB        -48.6290   -9.8690  -35.3430 H       249 VAL    0.0900
   3947 HG11      -51.3670   -8.5820  -35.8700 H       249 VAL   -0.2700
   3948 HG12      -50.0630   -8.9410  -37.0640 H       249 VAL    0.0900
   3949 HG13      -49.8180   -7.6580  -35.8020 H       249 VAL    0.0900
   3950 HG21      -49.2500   -9.9530  -32.9800 H       249 VAL    0.0900
   3951 HG22      -50.7600   -9.0250  -33.3230 H       249 VAL    0.5100
   3952 HG23      -49.1360   -8.2490  -33.5640 H       249 VAL   -0.5100
   3953 N         -49.3490  -11.8960  -37.1360 N.am    250 ILE   -0.4700
   3954 CA        -49.2480  -12.3860  -38.5090 C.3     250 ILE    0.3100
   3955 C         -50.2770  -13.4950  -38.7790 C.2     250 ILE    0.0700
   3956 O         -51.0110  -13.4550  -39.7700 O.2     250 ILE    0.0900
   3957 CB        -47.8390  -12.9730  -38.7940 C.3     250 ILE   -0.0900
   3958 CG1       -46.7570  -11.8890  -38.6430 C.3     250 ILE    0.0900
   3959 CG2       -47.8170  -13.6200  -40.1720 C.3     250 ILE   -0.2700
   3960 CD        -46.7900  -10.7950  -39.6860 C.3     250 ILE    0.0900
   3961 HN        -48.5090  -11.9220  -36.5990 H       250 ILE    0.0900
   3962 HA        -49.4480  -11.5590  -39.1730 H       250 ILE    0.0900
   3963 HB        -47.5900  -13.7320  -38.0230 H       250 ILE   -0.1800
   3964 HG11      -45.7640  -12.3830  -38.6910 H       250 ILE    0.0900
   3965 HG12      -46.8760  -11.4170  -37.6440 H       250 ILE    0.0900
   3966 HG21      -48.2310  -12.9210  -40.9300 H       250 ILE   -0.2700
   3967 HG22      -48.4360  -14.5440  -40.1670 H       250 ILE    0.0900
   3968 HG23      -46.7720  -13.8720  -40.4550 H       250 ILE    0.0900
   3969 HD1       -47.7660  -10.2650  -39.6530 H       250 ILE    0.0900
   3970 HD2       -46.6600  -11.2340  -40.6990 H       250 ILE    0.5100
   3971 HD3       -45.9800  -10.0600  -39.4900 H       250 ILE   -0.5100
   3972 N         -50.3130  -14.4900  -37.8930 N.am    251 ILE   -0.4700
   3973 CA        -51.2440  -15.6040  -38.0230 C.3     251 ILE    0.3100
   3974 C         -52.6690  -15.0830  -38.0720 C.2     251 ILE    0.0700
   3975 O         -53.4600  -15.4430  -38.9450 O.2     251 ILE    0.0900
   3976 CB        -51.1220  -16.5710  -36.8300 C.3     251 ILE   -0.0900
   3977 CG1       -49.7260  -17.1950  -36.8220 C.3     251 ILE    0.0900
   3978 CG2       -52.2110  -17.6380  -36.9070 C.3     251 ILE   -0.2700
   3979 CD        -49.3370  -17.8350  -38.1390 C.3     251 ILE    0.0900
   3980 HN        -49.7050  -14.5180  -37.1040 H       251 ILE    0.0900
   3981 HA        -51.0200  -16.1180  -38.9460 H       251 ILE    0.0900
   3982 HB        -51.2250  -16.0040  -35.8820 H       251 ILE   -0.1800
   3983 HG11      -49.6910  -17.9710  -36.0280 H       251 ILE    0.0900
   3984 HG12      -48.9860  -16.4020  -36.5820 H       251 ILE    0.0900
   3985 HG21      -52.2290  -18.0950  -37.9190 H       251 ILE   -0.2700
   3986 HG22      -53.2030  -17.1810  -36.7070 H       251 ILE    0.0900
   3987 HG23      -52.0110  -18.4380  -36.1620 H       251 ILE    0.0900
   3988 HD1       -49.1710  -17.0520  -38.9100 H       251 ILE    0.0900
   3989 HD2       -50.1480  -18.5100  -38.4860 H       251 ILE    0.5100
   3990 HD3       -48.3960  -18.4140  -38.0160 H       251 ILE   -0.5100
   3991 N         -52.9790  -14.2190  -37.1150 N.am    252 MET   -0.4700
   3992 CA        -54.2900  -13.6200  -37.0190 C.3     252 MET    0.3100
   3993 C         -54.7400  -13.0850  -38.3650 C.2     252 MET    0.0700
   3994 O         -55.8970  -13.2660  -38.7680 O.2     252 MET    0.0900
   3995 CB        -54.2630  -12.4850  -36.0050 C.3     252 MET   -0.1800
   3996 CG        -54.0470  -12.9430  -34.5780 C.3     252 MET    0.0900
   3997 SD        -53.9530  -11.5320  -33.4740 S.3     252 MET    0.0900
   3998 CE        -55.5730  -10.8180  -33.6510 C.3     252 MET   -0.1400
   3999 HN        -52.3220  -13.9440  -36.4190 H       252 MET    0.0900
   4000 HA        -54.9900  -14.3840  -36.7130 H       252 MET    0.0900
   4001 HB1       -55.2300  -11.9420  -36.0580 H       252 MET   -0.0900
   4002 HB2       -53.4440  -11.7860  -36.2790 H       252 MET   -0.2200
   4003 HG1       -53.1060  -13.5310  -34.5250 H       252 MET    0.0900
   4004 HG2       -54.8870  -13.6050  -34.2790 H       252 MET    0.0900
   4005 HE1       -56.3670  -11.5860  -33.5260 H       252 MET    0.0900
   4006 HE2       -55.6860  -10.3690  -34.6610 H       252 MET    0.5100
   4007 HE3       -55.7320  -10.0320  -32.8830 H       252 MET   -0.5100
   4008 N         -53.8180  -12.4320  -39.0620 N.am    253 VAL   -0.4700
   4009 CA        -54.1030  -11.8650  -40.3700 C.3     253 VAL    0.3100
   4010 C         -54.4380  -12.9440  -41.3930 C.2     253 VAL    0.0700
   4011 O         -55.3610  -12.7920  -42.1980 O.2     253 VAL    0.0900
   4012 CB        -52.9050  -11.0300  -40.8620 C.3     253 VAL   -0.0900
   4013 CG1       -53.1270  -10.5720  -42.3060 C.3     253 VAL    0.0900
   4014 CG2       -52.7160   -9.8310  -39.9340 C.3     253 VAL   -0.2700
   4015 HN        -52.8900  -12.3000  -38.7200 H       253 VAL    0.0900
   4016 HA        -54.9830  -11.2470  -40.2840 H       253 VAL    0.0900
   4017 HB        -51.9810  -11.6440  -40.8080 H       253 VAL    0.0900
   4018 HG11      -54.1310  -10.1060  -42.4080 H       253 VAL   -0.2700
   4019 HG12      -53.0690  -11.4430  -42.9930 H       253 VAL    0.0900
   4020 HG13      -52.3570   -9.8220  -42.5880 H       253 VAL    0.0900
   4021 HG21      -52.7010  -10.1660  -38.8750 H       253 VAL    0.0900
   4022 HG22      -53.5540   -9.1140  -40.0660 H       253 VAL    0.5100
   4023 HG23      -51.7520   -9.3260  -40.1590 H       253 VAL   -0.5100
   4024 N         -53.6870  -14.0380  -41.3650 N.am    254 ILE   -0.4700
   4025 CA        -53.9300  -15.1270  -42.2930 C.3     254 ILE    0.3100
   4026 C         -55.2900  -15.7050  -41.9790 C.2     254 ILE    0.0700
   4027 O         -56.0760  -16.0510  -42.8640 O.2     254 ILE    0.0900
   4028 CB        -52.9070  -16.2310  -42.1040 C.3     254 ILE   -0.0900
   4029 CG1       -51.5130  -15.6820  -42.3810 C.3     254 ILE    0.0900
   4030 CG2       -53.2420  -17.4120  -42.9910 C.3     254 ILE   -0.2700
   4031 CD        -50.4380  -16.4200  -41.6390 C.3     254 ILE    0.0900
   4032 HN        -52.9380  -14.1600  -40.7190 H       254 ILE    0.0900
   4033 HA        -53.8720  -14.7300  -43.2960 H       254 ILE    0.0900
   4034 HB        -52.9050  -16.5550  -41.0420 H       254 ILE   -0.1800
   4035 HG11      -51.4840  -14.6130  -42.0820 H       254 ILE    0.0900
   4036 HG12      -51.3090  -15.7560  -43.4710 H       254 ILE    0.0900
   4037 HG21      -53.4190  -17.0700  -44.0330 H       254 ILE   -0.2700
   4038 HG22      -54.1640  -17.9120  -42.6220 H       254 ILE    0.0900
   4039 HG23      -52.4000  -18.1350  -42.9920 H       254 ILE    0.0900
   4040 HD1       -50.8080  -17.4200  -41.3270 H       254 ILE    0.0900
   4041 HD2       -50.1470  -15.8500  -40.7310 H       254 ILE    0.5100
   4042 HD3       -49.5520  -16.5580  -42.2950 H       254 ILE   -0.5100
   4043 N         -55.5610  -15.8080  -40.6860 N.am    255 ALA   -0.4700
   4044 CA        -56.8120  -16.3620  -40.2230 C.3     255 ALA    0.3100
   4045 C         -57.9640  -15.5250  -40.7380 C.2     255 ALA    0.0700
   4046 O         -59.0160  -16.0600  -41.1120 O.2     255 ALA    0.0900
   4047 CB        -56.8130  -16.4170  -38.6920 C.3     255 ALA   -0.2700
   4048 HN        -54.9220  -15.5100  -39.9820 H       255 ALA    0.0900
   4049 HA        -56.9180  -17.3520  -40.6390 H       255 ALA    0.0900
   4050 HB1       -56.6920  -15.3960  -38.2720 H       255 ALA    0.0900
   4051 HB2       -55.9730  -17.0490  -38.3360 H       255 ALA    0.5100
   4052 HB3       -57.7760  -16.8370  -38.3300 H       255 ALA   -0.5100
   4053 N         -57.7580  -14.2110  -40.7700 N.am    256 PHE   -0.4700
   4054 CA        -58.7890  -13.2940  -41.2350 C.3     256 PHE    0.3100
   4055 C         -59.0970  -13.5400  -42.6950 C.2     256 PHE    0.0700
   4056 O         -60.2570  -13.5870  -43.1020 O.2     256 PHE    0.0900
   4057 CB        -58.3450  -11.8360  -41.0630 C.3     256 PHE   -0.1800
   4058 CG        -59.3650  -10.8240  -41.5360 C.ar    256 PHE    0.0900
   4059 CD1       -60.4160  -10.4160  -40.7030 C.ar    256 PHE    0.0900
   4060 CD2       -59.2860  -10.2780  -42.8230 C.ar    256 PHE    0.0000
   4061 CE1       -61.3740   -9.4770  -41.1440 C.ar    256 PHE   -0.1150
   4062 CE2       -60.2410   -9.3330  -43.2800 C.ar    256 PHE    0.1150
   4063 CZ        -61.2830   -8.9350  -42.4390 C.ar    256 PHE   -0.1150
   4064 HN        -56.8960  -13.8000  -40.4800 H       256 PHE    0.1150
   4065 HA        -59.6850  -13.4820  -40.6620 H       256 PHE   -0.1150
   4066 HB1       -57.4160  -11.6650  -41.6490 H       256 PHE    0.1150
   4067 HB2       -58.1590  -11.6350  -39.9860 H       256 PHE   -0.1150
   4068 HD1       -60.4940  -10.8270  -39.7070 H       256 PHE    0.1150
   4069 HD2       -58.4830  -10.5810  -43.4790 H       256 PHE   -0.1150
   4070 HE1       -62.1760   -9.1750  -40.4870 H       256 PHE    0.1150
   4071 HE2       -60.1620   -8.9230  -44.2760 H       256 PHE    0.5100
   4072 HZ        -62.0140   -8.2180  -42.7800 H       256 PHE   -0.5100
   4073 N         -58.0420  -13.6980  -43.4840 N.am    257 LEU   -0.4700
   4074 CA        -58.1960  -13.9090  -44.9130 C.3     257 LEU    0.3100
   4075 C         -58.9860  -15.1760  -45.1960 C.2     257 LEU    0.0700
   4076 O         -60.0010  -15.1490  -45.8930 O.2     257 LEU    0.0900
   4077 CB        -56.8140  -13.9590  -45.5760 C.3     257 LEU   -0.1800
   4078 CG        -56.0040  -12.6700  -45.3730 C.3     257 LEU    0.0900
   4079 CD1       -54.5800  -12.8410  -45.8790 C.3     257 LEU    0.0900
   4080 CD2       -56.6900  -11.5300  -46.0960 C.3     257 LEU   -0.0900
   4081 HN        -57.1080  -13.6790  -43.1380 H       257 LEU    0.0900
   4082 HA        -58.7820  -13.0970  -45.3160 H       257 LEU   -0.2700
   4083 HB1       -56.9480  -14.1270  -46.6660 H       257 LEU    0.0900
   4084 HB2       -56.2430  -14.8100  -45.1480 H       257 LEU    0.0900
   4085 HG        -55.9810  -12.4180  -44.2910 H       257 LEU    0.0900
   4086 HD11      -54.5870  -13.0850  -46.9630 H       257 LEU   -0.2700
   4087 HD12      -54.0800  -13.6700  -45.3320 H       257 LEU    0.0900
   4088 HD13      -54.0090  -11.8990  -45.7310 H       257 LEU    0.0900
   4089 HD21      -57.7160  -11.3850  -45.6940 H       257 LEU    0.0900
   4090 HD22      -56.7630  -11.7590  -47.1800 H       257 LEU    0.5100
   4091 HD23      -56.1160  -10.5890  -45.9500 H       257 LEU   -0.5100
   4092 N         -58.5370  -16.2870  -44.6340 N.am    258 ILE   -0.4700
   4093 CA        -59.2290  -17.5430  -44.8370 C.3     258 ILE    0.3100
   4094 C         -60.7160  -17.3740  -44.4920 C.2     258 ILE    0.0700
   4095 O         -61.5900  -17.9280  -45.1580 O.2     258 ILE    0.0900
   4096 CB        -58.6050  -18.6550  -43.9600 C.3     258 ILE   -0.0900
   4097 CG1       -57.1100  -18.7730  -44.2680 C.3     258 ILE    0.0900
   4098 CG2       -59.3260  -19.9890  -44.1940 C.3     258 ILE   -0.2700
   4099 CD        -56.3810  -19.8410  -43.4730 C.3     258 ILE    0.0900
   4100 HN        -57.7220  -16.3100  -44.0600 H       258 ILE    0.0900
   4101 HA        -59.1530  -17.8030  -45.8830 H       258 ILE    0.0900
   4102 HB        -58.6910  -18.3720  -42.8880 H       258 ILE   -0.1800
   4103 HG11      -56.6320  -17.7940  -44.0550 H       258 ILE    0.0900
   4104 HG12      -56.9940  -19.0030  -45.3480 H       258 ILE    0.0900
   4105 HG21      -59.0920  -20.3760  -45.2090 H       258 ILE   -0.2700
   4106 HG22      -60.4250  -19.8430  -44.1170 H       258 ILE    0.0900
   4107 HG23      -58.9940  -20.7360  -43.4430 H       258 ILE    0.0900
   4108 HD1       -56.8250  -20.8390  -43.6770 H       258 ILE    0.0900
   4109 HD2       -56.4710  -19.6300  -42.3850 H       258 ILE    0.5100
   4110 HD3       -55.3090  -19.8630  -43.7630 H       258 ILE   -0.5100
   4111 N         -61.0050  -16.5740  -43.4700 N.am    259 CYS   -0.4700
   4112 CA        -62.3840  -16.3810  -43.0680 C.3     259 CYS    0.3100
   4113 C         -63.1920  -15.4090  -43.9410 C.2     259 CYS    0.0700
   4114 O         -64.4260  -15.4270  -43.8940 O.2     259 CYS    0.0900
   4115 CB        -62.4370  -15.9260  -41.5980 C.3     259 CYS   -0.1100
   4116 SG        -63.3890  -17.0260  -40.4850 S.3     259 CYS    0.0900
   4117 HN        -60.3090  -16.0850  -42.9490 H       259 CYS    0.0900
   4118 HA        -62.9090  -17.3160  -43.1950 H       259 CYS   -0.2300
   4119 HB1       -62.8890  -14.9120  -41.5710 H       259 CYS    0.1600
   4120 HB2       -61.3950  -15.8550  -41.2250 H       259 CYS    0.5100
   4121 HG1       -62.6350  -18.0920  -40.7040 H       259 CYS   -0.5100
   4122 N         -62.5250  -14.5850  -44.7540 N.am    260 TRP   -0.4700
   4123 CA        -63.2600  -13.6040  -45.5440 C.3     260 TRP    0.3100
   4124 C         -63.0620  -13.5120  -47.0510 C.2     260 TRP    0.0700
   4125 O         -63.9580  -13.0510  -47.7700 O.2     260 TRP    0.0900
   4126 CB        -63.0490  -12.2090  -44.9440 C.3     260 TRP   -0.1800
   4127 CG        -63.6390  -12.0630  -43.5730 C.ar    260 TRP    0.0900
   4128 CD1       -62.9680  -12.0780  -42.3820 C.ar    260 TRP    0.0900
   4129 CD2       -65.0290  -11.9180  -43.2480 C.ar    260 TRP   -0.0300
   4130 CE2       -65.1220  -11.8570  -41.8310 C.ar    260 TRP   -0.1500
   4131 CE3       -66.2100  -11.8380  -44.0140 C.ar    260 TRP    0.2200
   4132 NE1       -63.8480  -11.9540  -41.3330 N.ar    260 TRP   -0.5100
   4133 CZ2       -66.3510  -11.7160  -41.1610 C.ar    260 TRP    0.3700
   4134 CZ3       -67.4360  -11.6930  -43.3460 C.ar    260 TRP    0.2400
   4135 CH2       -67.4950  -11.6350  -41.9320 C.ar    260 TRP    0.1100
   4136 HN        -61.5330  -14.6020  -44.8540 H       260 TRP   -0.2500
   4137 HA        -64.3070  -13.8700  -45.5310 H       260 TRP    0.1700
   4138 HB1       -63.5210  -11.4560  -45.6100 H       260 TRP   -0.2000
   4139 HB2       -61.9590  -12.0070  -44.8800 H       260 TRP    0.1400
   4140 HD1       -61.8980  -12.1750  -42.2790 H       260 TRP   -0.2700
   4141 HE1       -63.6060  -11.9380  -40.3880 H       260 TRP    0.1600
   4142 HE3       -66.1910  -11.8850  -45.0920 H       260 TRP   -0.1400
   4143 HZ2       -66.4170  -11.6690  -40.0840 H       260 TRP    0.1400
   4144 HZ3       -68.3480  -11.6240  -43.9210 H       260 TRP    0.5100
   4145 HH2       -68.4540  -11.5270  -41.4470 H       260 TRP   -0.5100
   4146 N         -61.9010  -13.9150  -47.5510 N.am    261 LEU   -0.4700
   4147 CA        -61.6590  -13.8520  -48.9870 C.3     261 LEU    0.3100
   4148 C         -62.6510  -14.6840  -49.7770 C.2     261 LEU    0.0700
   4149 O         -63.2290  -14.2080  -50.7530 O.2     261 LEU    0.0900
   4150 CB        -60.2270  -14.2930  -49.3050 C.3     261 LEU   -0.1800
   4151 CG        -59.1750  -13.1770  -49.3020 C.3     261 LEU    0.0900
   4152 CD1       -59.5320  -12.1300  -48.2650 C.3     261 LEU    0.0900
   4153 CD2       -57.8050  -13.7670  -49.0320 C.3     261 LEU   -0.0900
   4154 HN        -61.1610  -14.2700  -46.9850 H       261 LEU    0.0900
   4155 HA        -61.8200  -12.8340  -49.3110 H       261 LEU   -0.2700
   4156 HB1       -60.2270  -14.7630  -50.3100 H       261 LEU    0.0900
   4157 HB2       -59.9260  -15.0500  -48.5510 H       261 LEU    0.0900
   4158 HG        -59.1340  -12.7050  -50.3060 H       261 LEU    0.0900
   4159 HD11      -59.7470  -12.6170  -47.2890 H       261 LEU   -0.2700
   4160 HD12      -60.4360  -11.5700  -48.5870 H       261 LEU    0.0900
   4161 HD13      -58.6840  -11.4260  -48.1300 H       261 LEU    0.0900
   4162 HD21      -57.3910  -14.2110  -49.9630 H       261 LEU    0.0900
   4163 HD22      -57.8790  -14.5640  -48.2620 H       261 LEU    0.5100
   4164 HD23      -57.1130  -12.9710  -48.6820 H       261 LEU   -0.5100
   4165 N         -62.8760  -15.9390  -49.3620 N.am    262 PRO   -0.2900
   4166 CA        -63.8330  -16.7700  -50.0980 C.3     262 PRO    0.0000
   4167 C         -65.2010  -16.0790  -50.1970 C.2     262 PRO    0.0900
   4168 O         -65.8720  -16.1350  -51.2300 O.2     262 PRO    0.0900
   4169 CB        -63.8660  -18.0560  -49.2780 C.3     262 PRO    0.0200
   4170 CG        -63.5740  -17.5680  -47.8900 C.3     262 PRO    0.0900
   4171 CD        -62.4590  -16.5960  -48.1140 C.3     262 PRO   -0.1800
   4172 HA        -63.5180  -16.8940  -51.1220 H       262 PRO    0.0900
   4173 HB1       -63.0920  -18.7750  -49.6240 H       262 PRO    0.0900
   4174 HB2       -64.8610  -18.5460  -49.3340 H       262 PRO   -0.1800
   4175 HG1       -64.4600  -17.0710  -47.4430 H       262 PRO    0.0900
   4176 HG2       -63.2550  -18.4000  -47.2270 H       262 PRO    0.0900
   4177 HD1       -62.3860  -15.8540  -47.2920 H       262 PRO    0.5100
   4178 HD2       -61.4840  -17.1080  -48.2520 H       262 PRO   -0.5100
   4179 N         -65.6090  -15.4150  -49.1160 N.am    263 TYR   -0.4700
   4180 CA        -66.8780  -14.6910  -49.0960 C.3     263 TYR    0.3100
   4181 C         -66.7720  -13.4320  -49.9380 C.2     263 TYR    0.0700
   4182 O         -67.5100  -13.2600  -50.9060 O.2     263 TYR    0.0900
   4183 CB        -67.2480  -14.2850  -47.6690 C.3     263 TYR   -0.1800
   4184 CG        -68.4580  -13.3830  -47.5940 C.ar    263 TYR    0.0900
   4185 CD1       -69.7460  -13.9090  -47.6320 C.ar    263 TYR    0.0900
   4186 CD2       -68.3150  -12.0030  -47.4730 C.ar    263 TYR    0.0000
   4187 CE1       -70.8740  -13.0850  -47.5420 C.ar    263 TYR   -0.1150
   4188 CE2       -69.4350  -11.1660  -47.3840 C.ar    263 TYR    0.1150
   4189 CZ        -70.7160  -11.7180  -47.4150 C.ar    263 TYR   -0.1150
   4190 OH        -71.8370  -10.9240  -47.2830 O.3     263 TYR    0.1150
   4191 HN        -65.0700  -15.3820  -48.2780 H       263 TYR    0.1100
   4192 HA        -67.6380  -15.3380  -49.5090 H       263 TYR   -0.5400
   4193 HB1       -66.3980  -13.7350  -47.2120 H       263 TYR    0.4300
   4194 HB2       -67.4770  -15.1960  -47.0760 H       263 TYR   -0.1150
   4195 HD1       -69.8780  -14.9760  -47.7320 H       263 TYR    0.1150
   4196 HD2       -67.3250  -11.5720  -47.4480 H       263 TYR   -0.1150
   4197 HE1       -71.8640  -13.5160  -47.5720 H       263 TYR    0.1150
   4198 HE2       -69.3060  -10.0970  -47.2910 H       263 TYR    0.5100
   4199 HH        -72.6090  -11.4960  -47.3030 H       263 TYR   -0.5100
   4200 N         -65.8490  -12.5490  -49.5550 N.am    264 ALA   -0.4700
   4201 CA        -65.6330  -11.2900  -50.2630 C.3     264 ALA    0.3100
   4202 C         -65.5430  -11.5120  -51.7670 C.2     264 ALA    0.0700
   4203 O         -66.0590  -10.7250  -52.5560 O.2     264 ALA    0.0900
   4204 CB        -64.3650  -10.6110  -49.7590 C.3     264 ALA   -0.2700
   4205 HN        -65.2630  -12.7090  -48.7640 H       264 ALA    0.0900
   4206 HA        -66.4920  -10.6580  -50.0940 H       264 ALA    0.0900
   4207 HB1       -63.4860  -11.2700  -49.9270 H       264 ALA    0.0900
   4208 HB2       -64.4520  -10.4060  -48.6700 H       264 ALA    0.5100
   4209 HB3       -64.2030   -9.6580  -50.3060 H       264 ALA   -0.5100
   4210 N         -64.8780  -12.5960  -52.1580 N.am    265 GLY   -0.4700
   4211 CA        -64.7620  -12.9210  -53.5650 C.3     265 GLY    0.3100
   4212 C         -66.1330  -13.2370  -54.1520 C.2     265 GLY   -0.0200
   4213 O         -66.5310  -12.6360  -55.1540 O.2     265 GLY    0.0900
   4214 HN        -64.4370  -13.2190  -51.5160 H       265 GLY    0.0900
   4215 HA1       -64.1170  -13.7810  -53.6660 H       265 GLY    0.5100
   4216 HA2       -64.3340  -12.0740  -54.0790 H       265 GLY   -0.5100
   4217 N         -66.8650  -14.1730  -53.5330 N.am    266 VAL   -0.4700
   4218 CA        -68.1950  -14.5250  -54.0150 C.3     266 VAL    0.3100
   4219 C         -69.0250  -13.2570  -54.0990 C.2     266 VAL    0.0700
   4220 O         -69.7490  -13.0490  -55.0610 O.2     266 VAL    0.0900
   4221 CB        -68.9170  -15.4930  -53.0760 C.3     266 VAL   -0.0900
   4222 CG1       -70.3190  -15.7710  -53.5940 C.3     266 VAL    0.0900
   4223 CG2       -68.1440  -16.7730  -52.9710 C.3     266 VAL   -0.2700
   4224 HN        -66.5390  -14.6640  -52.7290 H       266 VAL    0.0900
   4225 HA        -68.0800  -14.9750  -54.9900 H       266 VAL    0.0900
   4226 HB        -68.9790  -15.0480  -52.0600 H       266 VAL    0.0900
   4227 HG11      -70.2800  -16.0530  -54.6680 H       266 VAL   -0.2700
   4228 HG12      -70.9490  -14.8620  -53.4890 H       266 VAL    0.0900
   4229 HG13      -70.7730  -16.6090  -53.0250 H       266 VAL    0.0900
   4230 HG21      -67.2290  -16.7180  -53.5970 H       266 VAL    0.0900
   4231 HG22      -68.7670  -17.6210  -53.3250 H       266 VAL    0.5100
   4232 HG23      -67.8420  -16.9450  -51.9150 H       266 VAL   -0.5100
   4233 N         -68.9160  -12.4000  -53.0890 N.am    267 ALA   -0.4700
   4234 CA        -69.6590  -11.1480  -53.0850 C.3     267 ALA    0.3100
   4235 C         -69.2610  -10.2840  -54.2790 C.2     267 ALA    0.0700
   4236 O         -70.1120   -9.7980  -55.0230 O.2     267 ALA    0.0900
   4237 CB        -69.3970  -10.3860  -51.7890 C.3     267 ALA   -0.2700
   4238 HN        -68.3300  -12.5710  -52.3020 H       267 ALA    0.0900
   4239 HA        -70.7090  -11.3800  -53.1800 H       267 ALA    0.0900
   4240 HB1       -68.3140  -10.1590  -51.6910 H       267 ALA    0.0900
   4241 HB2       -69.7110  -11.0000  -50.9180 H       267 ALA    0.5100
   4242 HB3       -69.9600   -9.4280  -51.7940 H       267 ALA   -0.5100
   4243 N         -67.9610  -10.0930  -54.4720 N.am    268 PHE   -0.4700
   4244 CA        -67.5150   -9.2760  -55.5820 C.3     268 PHE    0.3100
   4245 C         -67.9970   -9.8550  -56.9030 C.2     268 PHE    0.0700
   4246 O         -68.4400   -9.1190  -57.7940 O.2     268 PHE    0.0900
   4247 CB        -65.9950   -9.1600  -55.6060 C.3     268 PHE   -0.1800
   4248 CG        -65.5170   -8.1250  -56.5600 C.ar    268 PHE    0.0900
   4249 CD1       -65.7810   -6.7720  -56.3190 C.ar    268 PHE    0.0900
   4250 CD2       -64.8890   -8.4910  -57.7430 C.ar    268 PHE    0.0000
   4251 CE1       -65.4290   -5.7970  -57.2500 C.ar    268 PHE   -0.1150
   4252 CE2       -64.5330   -7.5260  -58.6820 C.ar    268 PHE    0.1150
   4253 CZ        -64.8070   -6.1740  -58.4320 C.ar    268 PHE   -0.1150
   4254 HN        -67.2580  -10.4860  -53.8850 H       268 PHE    0.1150
   4255 HA        -67.9610   -8.2990  -55.4750 H       268 PHE   -0.1150
   4256 HB1       -65.5540  -10.1310  -55.9170 H       268 PHE    0.1150
   4257 HB2       -65.6280   -8.8790  -54.5960 H       268 PHE   -0.1150
   4258 HD1       -66.2640   -6.4800  -55.3990 H       268 PHE    0.1150
   4259 HD2       -64.6740   -9.5330  -57.9360 H       268 PHE   -0.1150
   4260 HE1       -65.6400   -4.7560  -57.0520 H       268 PHE    0.1150
   4261 HE2       -64.0470   -7.8180  -59.6010 H       268 PHE    0.5100
   4262 HZ        -64.5330   -5.4250  -59.1600 H       268 PHE   -0.5100
   4263 N         -67.9050  -11.1780  -57.0320 N.am    269 TYR   -0.4700
   4264 CA        -68.3570  -11.8530  -58.2380 C.3     269 TYR    0.3100
   4265 C         -69.7650  -11.3650  -58.5720 C.2     269 TYR    0.0700
   4266 O         -69.9900  -10.6440  -59.5570 O.2     269 TYR    0.0900
   4267 CB        -68.3960  -13.3610  -58.0280 C.3     269 TYR   -0.1800
   4268 CG        -68.9800  -14.0840  -59.2140 C.ar    269 TYR    0.0900
   4269 CD1       -68.2140  -14.3390  -60.3470 C.ar    269 TYR    0.0900
   4270 CD2       -70.3110  -14.4910  -59.2140 C.ar    269 TYR    0.0000
   4271 CE1       -68.7580  -14.9850  -61.4590 C.ar    269 TYR   -0.1150
   4272 CE2       -70.8630  -15.1340  -60.3170 C.ar    269 TYR    0.1150
   4273 CZ        -70.0810  -15.3820  -61.4310 C.ar    269 TYR   -0.1150
   4274 OH        -70.6110  -16.0640  -62.4990 O.3     269 TYR    0.1150
   4275 HN        -67.5280  -11.7600  -56.3150 H       269 TYR    0.1100
   4276 HA        -67.6730  -11.6030  -59.0360 H       269 TYR   -0.5400
   4277 HB1       -69.0280  -13.5990  -57.1460 H       269 TYR    0.4300
   4278 HB2       -67.3650  -13.7450  -57.8760 H       269 TYR   -0.1150
   4279 HD1       -67.1780  -14.0320  -60.3680 H       269 TYR    0.1150
   4280 HD2       -70.9240  -14.3050  -58.3450 H       269 TYR   -0.1150
   4281 HE1       -68.1500  -15.1720  -62.3320 H       269 TYR    0.1150
   4282 HE2       -71.9000  -15.4390  -60.3040 H       269 TYR    0.5100
   4283 HH        -71.4770  -16.3910  -62.2430 H       269 TYR   -0.5100
   4284 N         -70.7110  -11.7680  -57.7290 N.am    270 ILE   -0.4700
   4285 CA        -72.1060  -11.3890  -57.8660 C.3     270 ILE    0.3100
   4286 C         -72.2780   -9.9300  -58.2820 C.2     270 ILE    0.0700
   4287 O         -72.9330   -9.6270  -59.2740 O.2     270 ILE    0.0900
   4288 CB        -72.8390  -11.5980  -56.5360 C.3     270 ILE   -0.0900
   4289 CG1       -72.7600  -13.0780  -56.1440 C.3     270 ILE    0.0900
   4290 CG2       -74.2820  -11.0910  -56.6410 C.3     270 ILE   -0.2700
   4291 CD        -73.2030  -13.3810  -54.7240 C.3     270 ILE    0.0900
   4292 HN        -70.5010  -12.3580  -56.9520 H       270 ILE    0.0900
   4293 HA        -72.5470  -11.9980  -58.6410 H       270 ILE    0.0900
   4294 HB        -72.3100  -11.0450  -55.7310 H       270 ILE   -0.1800
   4295 HG11      -71.7080  -13.4140  -56.2600 H       270 ILE    0.0900
   4296 HG12      -73.4010  -13.6580  -56.8400 H       270 ILE    0.0900
   4297 HG21      -74.7690  -11.5080  -57.5480 H       270 ILE   -0.2700
   4298 HG22      -74.2880   -9.9820  -56.7120 H       270 ILE    0.0900
   4299 HG23      -74.8620  -11.4110  -55.7480 H       270 ILE    0.0900
   4300 HD1       -74.2610  -13.0720  -54.5790 H       270 ILE    0.0900
   4301 HD2       -72.5690  -12.8220  -54.0030 H       270 ILE    0.5100
   4302 HD3       -73.1210  -14.4710  -54.5260 H       270 ILE   -0.5100
   4303 N         -71.6850   -9.0240  -57.5140 N.am    271 PHE   -0.4700
   4304 CA        -71.7850   -7.5980  -57.7910 C.3     271 PHE    0.3100
   4305 C         -71.5360   -7.2860  -59.2630 C.2     271 PHE    0.0700
   4306 O         -72.2420   -6.4720  -59.8710 O.2     271 PHE    0.0900
   4307 CB        -70.7900   -6.8300  -56.9060 C.3     271 PHE   -0.1800
   4308 CG        -70.8500   -5.3420  -57.0750 C.ar    271 PHE    0.0900
   4309 CD1       -72.0590   -4.6620  -56.9510 C.ar    271 PHE    0.0900
   4310 CD2       -69.6980   -4.6200  -57.3600 C.ar    271 PHE    0.0000
   4311 CE1       -72.1130   -3.2840  -57.1100 C.ar    271 PHE   -0.1150
   4312 CE2       -69.7480   -3.2430  -57.5200 C.ar    271 PHE    0.1150
   4313 CZ        -70.9540   -2.5750  -57.3960 C.ar    271 PHE   -0.1150
   4314 HN        -71.1450   -9.2780  -56.7160 H       271 PHE    0.1150
   4315 HA        -72.7980   -7.2830  -57.5860 H       271 PHE   -0.1150
   4316 HB1       -69.7560   -7.1470  -57.1580 H       271 PHE    0.1150
   4317 HB2       -71.0070   -7.0480  -55.8390 H       271 PHE   -0.1150
   4318 HD1       -72.9610   -5.2100  -56.7290 H       271 PHE    0.1150
   4319 HD2       -68.7540   -5.1360  -57.4600 H       271 PHE   -0.1150
   4320 HE1       -73.0550   -2.7640  -57.0100 H       271 PHE    0.1150
   4321 HE2       -68.8460   -2.6920  -57.7420 H       271 PHE    0.5100
   4322 HZ        -70.9930   -1.5020  -57.5210 H       271 PHE   -0.5100
   4323 N         -70.5420   -7.9560  -59.8410 N.am    272 THR   -0.4700
   4324 CA        -70.1830   -7.7350  -61.2360 C.3     272 THR    0.3100
   4325 C         -70.8260   -8.7390  -62.1980 C.2     272 THR    0.0700
   4326 O         -70.4320   -8.8370  -63.3610 O.2     272 THR    0.0900
   4327 CB        -68.6470   -7.7650  -61.4020 C.3     272 THR    0.1400
   4328 CG2       -67.9930   -6.8620  -60.3590 C.3     272 THR    0.0900
   4329 OG1       -68.1610   -9.0970  -61.2140 O.3     272 THR   -0.6600
   4330 HN        -70.0020   -8.6360  -59.3510 H       272 THR    0.4300
   4331 HA        -70.5750   -6.7740  -61.5360 H       272 THR   -0.2700
   4332 HB        -68.3730   -7.4220  -62.4220 H       272 THR    0.0900
   4333 HG1       -68.1210   -9.2320  -60.2640 H       272 THR    0.0900
   4334 HG21      -68.0990   -7.3080  -59.3470 H       272 THR    0.0900
   4335 HG22      -68.4840   -5.8650  -60.3610 H       272 THR    0.5100
   4336 HG23      -66.9110   -6.7470  -60.5840 H       272 THR   -0.5100
   4337 N         -71.8110   -9.4900  -61.7070 N.am    273 HSP   -0.4700
   4338 CA        -72.5340  -10.4770  -62.5180 C.3     273 HSP    0.3100
   4339 C         -73.9510  -10.6010  -61.9760 C.2     273 HSP    0.0700
   4340 O         -74.4630  -11.7120  -61.8180 O.2     273 HSP    0.0900
   4341 CB        -71.8990  -11.8720  -62.4390 C.3     273 HSP   -0.0500
   4342 CG        -70.4910  -11.9380  -62.9340 C.ar    273 HSP    0.0900
   4343 CD2       -69.9470  -12.6220  -63.9670 C.ar    273 HSP    0.0900
   4344 ND1       -69.4480  -11.2930  -62.3090 N.ar    273 HSP    0.1900
   4345 CE1       -68.3200  -11.5760  -62.9330 C.ar    273 HSP    0.1300
   4346 NE2       -68.5950  -12.3830  -63.9410 N.ar    273 HSP    0.1900
   4347 HN        -72.1020   -9.4150  -60.7570 H       273 HSP   -0.5100
   4348 HA        -72.5280  -10.1270  -63.5400 H       273 HSP    0.4400
   4349 HB1       -72.5100  -12.5730  -63.0460 H       273 HSP   -0.5100
   4350 HB2       -71.9070  -12.2040  -61.3790 H       273 HSP    0.4400
   4351 HD1       -69.5310  -10.7000  -61.5070 H       273 HSP    0.3200
   4352 HD2       -70.4120  -13.2560  -64.7120 H       273 HSP    0.1800
   4353 HE1       -67.3490  -11.2140  -62.6670 H       273 HSP    0.5100
   4354 HE2       -67.9260  -12.7600  -64.5830 H       273 HSP   -0.5100
   4355 N         -74.5810   -9.4660  -61.6720 N.am    274 GLN   -0.4700
   4356 CA        -75.9430   -9.4660  -61.1390 C.3     274 GLN    0.3100
   4357 C         -76.8980  -10.0660  -62.1700 C.2     274 GLN    0.0700
   4358 O         -76.6680   -9.9480  -63.3720 O.2     274 GLN    0.0900
   4359 CB        -76.3700   -8.0340  -60.8130 C.3     274 GLN   -0.1800
   4360 CG        -75.3210   -7.2420  -60.0550 C.3     274 GLN    0.0900
   4361 CD        -75.5810   -5.7490  -60.1050 C.2     274 GLN    0.0900
   4362 NE2       -74.7920   -5.0380  -60.9090 N.am    274 GLN   -0.1800
   4363 OE1       -76.4860   -5.2400  -59.4450 O.2     274 GLN    0.0900
   4364 HN        -74.1560   -8.5720  -61.7940 H       274 GLN    0.0900
   4365 HA        -75.9580  -10.0770  -60.2480 H       274 GLN    0.5500
   4366 HB1       -77.2940   -8.0730  -60.2010 H       274 GLN   -0.5500
   4367 HB2       -76.5890   -7.5060  -61.7650 H       274 GLN   -0.6200
   4368 HG1       -74.3230   -7.4430  -60.4990 H       274 GLN    0.3200
   4369 HG2       -75.3190   -7.5660  -58.9920 H       274 GLN    0.3000
   4370 HE21      -74.9160   -4.0490  -60.9840 H       274 GLN    0.5100
   4371 HE22      -74.0740   -5.4930  -61.4370 H       274 GLN   -0.5100
   4372 N         -77.9580  -10.7270  -61.7100 N.am    275 GLY   -0.4700
   4373 CA        -78.9240  -11.3030  -62.6320 C.3     275 GLY    0.3100
   4374 C         -78.4970  -12.5810  -63.3230 C.2     275 GLY   -0.0200
   4375 O         -79.3110  -13.2340  -63.9720 O.2     275 GLY    0.0900
   4376 HN        -78.1330  -10.8540  -60.7370 H       275 GLY    0.0900
   4377 HA1       -79.1250  -10.5590  -63.3880 H       275 GLY    0.5100
   4378 HA2       -79.8200  -11.5080  -62.0650 H       275 GLY   -0.5100
   4379 N         -77.2200  -12.9380  -63.2040 N.am    276 SER   -0.4700
   4380 CA        -76.7130  -14.1630  -63.8130 C.3     276 SER    0.3100
   4381 C         -77.2990  -15.3450  -63.0580 C.2     276 SER    0.0700
   4382 O         -78.0830  -15.1590  -62.1160 O.2     276 SER    0.0900
   4383 CB        -75.1810  -14.2170  -63.7580 C.3     276 SER    0.0500
   4384 OG        -74.7110  -14.2630  -62.4200 O.3     276 SER    0.0900
   4385 HN        -76.5590  -12.3900  -62.6980 H       276 SER    0.0900
   4386 HA        -77.0490  -14.1870  -64.8380 H       276 SER   -0.6600
   4387 HB1       -74.7600  -13.3140  -64.2490 H       276 SER    0.4300
   4388 HB2       -74.8240  -15.1260  -64.2880 H       276 SER    0.5100
   4389 HG1       -74.7420  -13.3590  -62.0980 H       276 SER   -0.5100
   4390 N         -76.9030  -16.5580  -63.4500 N.am    277 ASP   -0.4700
   4391 CA        -77.4480  -17.7600  -62.8300 C.3     277 ASP    0.3100
   4392 C         -76.6270  -18.4740  -61.7600 C.2     277 ASP    0.0700
   4393 O         -75.8640  -19.4020  -62.0590 O.2     277 ASP    0.0900
   4394 CB        -77.8170  -18.7780  -63.9130 C.3     277 ASP   -0.2800
   4395 CG        -78.8110  -19.8080  -63.4140 C.2     277 ASP    0.0900
   4396 OD1       -78.8590  -20.0200  -62.1760 O.co2   277 ASP    0.0900
   4397 OD2       -79.5320  -20.4050  -64.2450 O.co2   277 ASP    0.6200
   4398 HN        -76.2280  -16.6940  -64.1700 H       277 ASP   -0.7600
   4399 HA        -78.3210  -17.4820  -62.2590 H       277 ASP   -0.7600
   4400 HB1       -76.8980  -19.3040  -64.2470 H       277 ASP    0.5100
   4401 HB2       -78.2650  -18.2420  -64.7770 H       277 ASP   -0.5100
   4402 N         -76.8020  -18.0540  -60.5100 N.am    278 PHE   -0.4700
   4403 CA        -76.1240  -18.6830  -59.3840 C.3     278 PHE    0.3100
   4404 C         -77.2080  -19.1780  -58.4490 C.2     278 PHE    0.0700
   4405 O         -78.2890  -18.5970  -58.3800 O.2     278 PHE    0.0900
   4406 CB        -75.1810  -17.7030  -58.6570 C.3     278 PHE   -0.1800
   4407 CG        -75.7630  -16.3320  -58.4480 C.ar    278 PHE    0.0900
   4408 CD1       -75.7460  -15.3880  -59.4700 C.ar    278 PHE    0.0900
   4409 CD2       -76.3490  -15.9910  -57.2370 C.ar    278 PHE    0.0000
   4410 CE1       -76.3100  -14.1300  -59.2850 C.ar    278 PHE   -0.1150
   4411 CE2       -76.9140  -14.7380  -57.0440 C.ar    278 PHE    0.1150
   4412 CZ        -76.8960  -13.8040  -58.0670 C.ar    278 PHE   -0.1150
   4413 HN        -77.4040  -17.2900  -60.2870 H       278 PHE    0.1150
   4414 HA        -75.5610  -19.5200  -59.7680 H       278 PHE   -0.1150
   4415 HB1       -74.2530  -17.5780  -59.2540 H       278 PHE    0.1150
   4416 HB2       -74.9370  -18.1110  -57.6530 H       278 PHE   -0.1150
   4417 HD1       -75.2900  -15.6350  -60.4180 H       278 PHE    0.1150
   4418 HD2       -76.3670  -16.7110  -56.4320 H       278 PHE   -0.1150
   4419 HE1       -76.2930  -13.4060  -60.0870 H       278 PHE    0.1150
   4420 HE2       -77.3680  -14.4910  -56.0960 H       278 PHE    0.5100
   4421 HZ        -77.3350  -12.8280  -57.9190 H       278 PHE   -0.5100
   4422 N         -76.9360  -20.2660  -57.7360 N.am    279 GLY   -0.4700
   4423 CA        -77.9410  -20.8040  -56.8440 C.3     279 GLY    0.3100
   4424 C         -77.8050  -20.3310  -55.4200 C.2     279 GLY   -0.0200
   4425 O         -76.9550  -19.5020  -55.0990 O.2     279 GLY    0.0900
   4426 HN        -76.0620  -20.7410  -57.7780 H       279 GLY    0.0900
   4427 HA1       -77.8530  -21.8800  -56.8640 H       279 GLY    0.5100
   4428 HA2       -78.9080  -20.5030  -57.2210 H       279 GLY   -0.5100
   4429 N         -78.6480  -20.8580  -54.5280 N.am    280 PRO   -0.2900
   4430 CA        -78.6360  -20.4930  -53.1050 C.3     280 PRO    0.0000
   4431 C         -77.3820  -20.9310  -52.3730 C.2     280 PRO    0.0900
   4432 O         -76.7700  -20.1540  -51.6370 O.2     280 PRO    0.0900
   4433 CB        -79.8870  -21.1700  -52.5660 C.3     280 PRO    0.0200
   4434 CG        -80.0650  -22.3540  -53.4900 C.3     280 PRO    0.0900
   4435 CD        -79.7500  -21.7810  -54.8410 C.3     280 PRO   -0.1800
   4436 HA        -78.6180  -19.4200  -52.9920 H       280 PRO    0.0900
   4437 HB1       -80.7650  -20.4900  -52.6130 H       280 PRO    0.0900
   4438 HB2       -79.7440  -21.4990  -51.5150 H       280 PRO   -0.1800
   4439 HG1       -79.3650  -23.1760  -53.2300 H       280 PRO    0.0900
   4440 HG2       -81.1050  -22.7420  -53.4510 H       280 PRO    0.0900
   4441 HD1       -79.4120  -22.5620  -55.5530 H       280 PRO    0.5100
   4442 HD2       -80.6120  -21.2270  -55.2660 H       280 PRO   -0.5100
   4443 N         -76.9700  -22.1730  -52.5940 N.am    281 ILE   -0.4700
   4444 CA        -75.7710  -22.6850  -51.9360 C.3     281 ILE    0.3100
   4445 C         -74.5210  -21.8890  -52.2940 C.2     281 ILE    0.0700
   4446 O         -73.6060  -21.7360  -51.4710 O.2     281 ILE    0.0900
   4447 CB        -75.5920  -24.1890  -52.2650 C.3     281 ILE   -0.0900
   4448 CG1       -76.2170  -25.0500  -51.1610 C.3     281 ILE    0.0900
   4449 CG2       -74.1300  -24.5530  -52.4560 C.3     281 ILE   -0.2700
   4450 CD        -77.5470  -25.7040  -51.5050 C.3     281 ILE    0.0900
   4451 HN        -77.4480  -22.7980  -53.2040 H       281 ILE    0.0900
   4452 HA        -75.8830  -22.5420  -50.8710 H       281 ILE    0.0900
   4453 HB        -76.1490  -24.4240  -53.1970 H       281 ILE   -0.1800
   4454 HG11      -76.3720  -24.4050  -50.2700 H       281 ILE    0.0900
   4455 HG12      -75.4960  -25.8530  -50.9030 H       281 ILE    0.0900
   4456 HG21      -73.5270  -24.1720  -51.6040 H       281 ILE   -0.2700
   4457 HG22      -73.7460  -24.0980  -53.3940 H       281 ILE    0.0900
   4458 HG23      -74.0180  -25.6570  -52.5030 H       281 ILE    0.0900
   4459 HD1       -77.4270  -26.3760  -52.3810 H       281 ILE    0.0900
   4460 HD2       -78.2980  -24.9250  -51.7550 H       281 ILE    0.5100
   4461 HD3       -77.9070  -26.3060  -50.6430 H       281 ILE   -0.5100
   4462 N         -74.5140  -21.3240  -53.4990 N.am    282 PHE   -0.4700
   4463 CA        -73.3770  -20.5320  -53.9510 C.3     282 PHE    0.3100
   4464 C         -72.8430  -19.5100  -52.9390 C.2     282 PHE    0.0700
   4465 O         -71.6510  -19.2150  -52.9420 O.2     282 PHE    0.0900
   4466 CB        -73.7100  -19.8150  -55.2660 C.3     282 PHE   -0.1800
   4467 CG        -72.5470  -19.0560  -55.8620 C.ar    282 PHE    0.0900
   4468 CD1       -71.3840  -19.7170  -56.2280 C.ar    282 PHE    0.0900
   4469 CD2       -72.6180  -17.6840  -56.0480 C.ar    282 PHE    0.0000
   4470 CE1       -70.2970  -19.0280  -56.7660 C.ar    282 PHE   -0.1150
   4471 CE2       -71.5400  -16.9690  -56.5850 C.ar    282 PHE    0.1150
   4472 CZ        -70.3720  -17.6470  -56.9500 C.ar    282 PHE   -0.1150
   4473 HN        -75.2750  -21.4150  -54.1370 H       282 PHE    0.1150
   4474 HA        -72.5380  -21.1990  -54.0900 H       282 PHE   -0.1150
   4475 HB1       -74.5240  -19.0790  -55.0840 H       282 PHE    0.1150
   4476 HB2       -74.0340  -20.5630  -56.0200 H       282 PHE   -0.1150
   4477 HD1       -71.3190  -20.7860  -56.0960 H       282 PHE    0.1150
   4478 HD2       -73.5200  -17.1570  -55.7730 H       282 PHE   -0.1150
   4479 HE1       -69.3990  -19.5630  -57.0400 H       282 PHE    0.1150
   4480 HE2       -71.6110  -15.8990  -56.7180 H       282 PHE    0.5100
   4481 HZ        -69.5360  -17.1060  -57.3690 H       282 PHE   -0.5100
   4482 N         -73.6920  -18.9760  -52.0580 N.am    283 MET   -0.4700
   4483 CA        -73.1880  -17.9990  -51.0940 C.3     283 MET    0.3100
   4484 C         -73.2660  -18.4600  -49.6560 C.2     283 MET    0.0700
   4485 O         -72.4840  -18.0210  -48.8050 O.2     283 MET    0.0900
   4486 CB        -73.9210  -16.6510  -51.2220 C.3     283 MET   -0.1800
   4487 CG        -73.4530  -15.6200  -50.2240 C.3     283 MET    0.0900
   4488 SD        -71.6890  -15.3070  -50.4000 S.3     283 MET    0.0900
   4489 CE        -71.6160  -13.5390  -50.7220 C.3     283 MET   -0.1400
   4490 HN        -74.6600  -19.2070  -52.0160 H       283 MET    0.0900
   4491 HA        -72.1330  -17.8670  -51.2770 H       283 MET    0.0900
   4492 HB1       -75.0080  -16.8230  -51.0740 H       283 MET   -0.0900
   4493 HB2       -73.7560  -16.2550  -52.2460 H       283 MET   -0.2200
   4494 HG1       -73.6710  -15.9870  -49.1990 H       283 MET    0.0900
   4495 HG2       -74.0210  -14.6790  -50.3850 H       283 MET    0.0900
   4496 HE1       -72.2100  -12.9680  -49.9770 H       283 MET    0.0900
   4497 HE2       -72.0250  -13.3150  -51.7300 H       283 MET    0.5100
   4498 HE3       -70.5650  -13.1820  -50.6690 H       283 MET   -0.5100
   4499 N         -74.2220  -19.3460  -49.3900 N.am    284 THR   -0.4700
   4500 CA        -74.4360  -19.8560  -48.0480 C.3     284 THR    0.3100
   4501 C         -73.1460  -20.3320  -47.3740 C.2     284 THR    0.0700
   4502 O         -72.8600  -19.9830  -46.2180 O.2     284 THR    0.0900
   4503 CB        -75.4900  -20.9840  -48.0680 C.3     284 THR    0.1400
   4504 CG2       -75.7880  -21.4840  -46.6690 C.3     284 THR    0.0900
   4505 OG1       -76.6970  -20.4600  -48.6110 O.3     284 THR   -0.6600
   4506 HN        -74.8320  -19.6970  -50.0960 H       284 THR    0.4300
   4507 HA        -74.7700  -19.0390  -47.4260 H       284 THR   -0.2700
   4508 HB        -75.1390  -21.8280  -48.7000 H       284 THR    0.0900
   4509 HG1       -76.5790  -20.4590  -49.5640 H       284 THR    0.0900
   4510 HG21      -76.0050  -20.6280  -45.9940 H       284 THR    0.0900
   4511 HG22      -74.9100  -22.0360  -46.2690 H       284 THR    0.5100
   4512 HG23      -76.6750  -22.1540  -46.6870 H       284 THR   -0.5100
   4513 N         -72.3470  -21.1080  -48.1100 N.am    285 ILE   -0.4700
   4514 CA        -71.0950  -21.6540  -47.5700 C.3     285 ILE    0.3100
   4515 C         -69.9980  -20.6380  -47.1670 C.2     285 ILE    0.0700
   4516 O         -69.5750  -20.6190  -46.0000 O.2     285 ILE    0.0900
   4517 CB        -70.5270  -22.7070  -48.5410 C.3     285 ILE   -0.0900
   4518 CG1       -71.5260  -23.8430  -48.6850 C.3     285 ILE    0.0900
   4519 CG2       -69.2120  -23.2550  -48.0250 C.3     285 ILE   -0.2700
   4520 CD        -71.0790  -24.8940  -49.6320 C.3     285 ILE    0.0900
   4521 HN        -72.5620  -21.3500  -49.0520 H       285 ILE    0.0900
   4522 HA        -71.3060  -22.1000  -46.6090 H       285 ILE    0.0900
   4523 HB        -70.3650  -22.2390  -49.5360 H       285 ILE   -0.1800
   4524 HG11      -72.4900  -23.4270  -49.0450 H       285 ILE    0.0900
   4525 HG12      -71.6840  -24.3070  -47.6880 H       285 ILE    0.0900
   4526 HG21      -69.3600  -23.7330  -47.0320 H       285 ILE   -0.2700
   4527 HG22      -68.4750  -22.4300  -47.9130 H       285 ILE    0.0900
   4528 HG23      -68.8160  -24.0170  -48.7290 H       285 ILE    0.0900
   4529 HD1       -70.2260  -25.4590  -49.2000 H       285 ILE    0.0900
   4530 HD2       -70.7490  -24.4280  -50.5850 H       285 ILE    0.5100
   4531 HD3       -71.9100  -25.6040  -49.8300 H       285 ILE   -0.5100
   4532 N         -69.5300  -19.7850  -48.0990 N.am    286 PRO   -0.2900
   4533 CA        -68.4970  -18.8310  -47.6830 C.3     286 PRO    0.0000
   4534 C         -69.0710  -17.8880  -46.6330 C.2     286 PRO    0.0900
   4535 O         -68.3690  -17.4140  -45.7280 O.2     286 PRO    0.0900
   4536 CB        -68.1550  -18.0910  -48.9760 C.3     286 PRO    0.0200
   4537 CG        -69.4680  -18.0830  -49.6960 C.3     286 PRO    0.0900
   4538 CD        -69.9710  -19.5110  -49.4770 C.3     286 PRO   -0.1800
   4539 HA        -67.6680  -19.3490  -47.2290 H       286 PRO    0.0900
   4540 HB1       -67.3770  -18.6310  -49.5580 H       286 PRO    0.0900
   4541 HB2       -67.7990  -17.0600  -48.7700 H       286 PRO   -0.1800
   4542 HG1       -70.1660  -17.3380  -49.2580 H       286 PRO    0.0900
   4543 HG2       -69.3370  -17.8620  -50.7770 H       286 PRO    0.0900
   4544 HD1       -71.0760  -19.5770  -49.5490 H       286 PRO    0.5100
   4545 HD2       -69.5010  -20.2280  -50.1820 H       286 PRO   -0.5100
   4546 N         -70.3670  -17.6380  -46.7610 N.am    287 ALA   -0.4700
   4547 CA        -71.0490  -16.7540  -45.8490 C.3     287 ALA    0.3100
   4548 C         -71.1620  -17.3300  -44.4350 C.2     287 ALA    0.0700
   4549 O         -70.9220  -16.6220  -43.4400 O.2     287 ALA    0.0900
   4550 CB        -72.4400  -16.4190  -46.4040 C.3     287 ALA   -0.2700
   4551 HN        -70.9210  -18.0450  -47.4820 H       287 ALA    0.0900
   4552 HA        -70.4580  -15.8580  -45.7380 H       287 ALA    0.0900
   4553 HB1       -73.0360  -17.3490  -46.5260 H       287 ALA    0.0900
   4554 HB2       -72.3430  -15.9280  -47.3960 H       287 ALA    0.5100
   4555 HB3       -72.9750  -15.7440  -45.7030 H       287 ALA   -0.5100
   4556 N         -71.5210  -18.6060  -44.3260 N.am    288 PHE   -0.4700
   4557 CA        -71.6650  -19.1700  -43.0020 C.3     288 PHE    0.3100
   4558 C         -70.3430  -19.5850  -42.4210 C.2     288 PHE    0.0700
   4559 O         -70.1300  -19.4540  -41.2230 O.2     288 PHE    0.0900
   4560 CB        -72.6500  -20.3360  -42.9940 C.3     288 PHE   -0.1800
   4561 CG        -74.0550  -19.9420  -42.5750 C.ar    288 PHE    0.0900
   4562 CD1       -74.9000  -19.2580  -43.4460 C.ar    288 PHE    0.0900
   4563 CD2       -74.5420  -20.2940  -41.3140 C.ar    288 PHE    0.0000
   4564 CE1       -76.2090  -18.9410  -43.0680 C.ar    288 PHE   -0.1150
   4565 CE2       -75.8400  -19.9840  -40.9310 C.ar    288 PHE    0.1150
   4566 CZ        -76.6800  -19.3060  -41.8100 C.ar    288 PHE   -0.1150
   4567 HN        -71.6990  -19.2010  -45.1060 H       288 PHE    0.1150
   4568 HA        -72.0130  -18.3870  -42.3450 H       288 PHE   -0.1150
   4569 HB1       -72.2960  -21.1080  -42.2790 H       288 PHE    0.1150
   4570 HB2       -72.7180  -20.7650  -44.0160 H       288 PHE   -0.1150
   4571 HD1       -74.5410  -18.9690  -44.4240 H       288 PHE    0.1150
   4572 HD2       -73.8970  -20.8180  -40.6230 H       288 PHE   -0.1150
   4573 HE1       -76.8560  -18.4120  -43.7540 H       288 PHE    0.1150
   4574 HE2       -76.1980  -20.2670  -39.9520 H       288 PHE    0.5100
   4575 HZ        -77.6920  -19.0650  -41.5180 H       288 PHE   -0.5100
   4576 N         -69.4430  -20.0780  -43.2670 N.am    289 PHE   -0.4700
   4577 CA        -68.1190  -20.4550  -42.7930 C.3     289 PHE    0.3100
   4578 C         -67.5330  -19.1860  -42.1850 C.2     289 PHE    0.0700
   4579 O         -66.9930  -19.1840  -41.0790 O.2     289 PHE    0.0900
   4580 CB        -67.2400  -20.8950  -43.9650 C.3     289 PHE   -0.1800
   4581 CG        -65.7660  -20.7320  -43.7070 C.ar    289 PHE    0.0900
   4582 CD1       -65.0940  -21.6130  -42.8680 C.ar    289 PHE    0.0900
   4583 CD2       -65.0550  -19.6680  -44.2770 C.ar    289 PHE    0.0000
   4584 CE1       -63.7390  -21.4510  -42.5920 C.ar    289 PHE   -0.1150
   4585 CE2       -63.6930  -19.4930  -44.0060 C.ar    289 PHE    0.1150
   4586 CZ        -63.0350  -20.3920  -43.1600 C.ar    289 PHE   -0.1150
   4587 HN        -69.6280  -20.2100  -44.2380 H       289 PHE    0.1150
   4588 HA        -68.2320  -21.2600  -42.0840 H       289 PHE   -0.1150
   4589 HB1       -67.4880  -20.2840  -44.8590 H       289 PHE    0.1150
   4590 HB2       -67.4210  -21.9710  -44.1750 H       289 PHE   -0.1150
   4591 HD1       -65.6320  -22.4370  -42.4230 H       289 PHE    0.1150
   4592 HD2       -65.5630  -18.9760  -44.9330 H       289 PHE   -0.1150
   4593 HE1       -63.2330  -22.1470  -41.9370 H       289 PHE    0.1150
   4594 HE2       -63.1520  -18.6690  -44.4480 H       289 PHE    0.5100
   4595 HZ        -61.9840  -20.2640  -42.9480 H       289 PHE   -0.5100
   4596 N         -67.6540  -18.1040  -42.9510 N.am    290 ALA   -0.4700
   4597 CA        -67.1650  -16.7950  -42.5660 C.3     290 ALA    0.3100
   4598 C         -67.5350  -16.4800  -41.1240 C.2     290 ALA    0.0700
   4599 O         -66.7820  -15.8180  -40.4020 O.2     290 ALA    0.0900
   4600 CB        -67.7500  -15.7420  -43.5030 C.3     290 ALA   -0.2700
   4601 HN        -68.0970  -18.1480  -43.8430 H       290 ALA    0.0900
   4602 HA        -66.0870  -16.8030  -42.6280 H       290 ALA    0.0900
   4603 HB1       -68.8510  -15.8670  -43.5800 H       290 ALA    0.0900
   4604 HB2       -67.3090  -15.8500  -44.5170 H       290 ALA    0.5100
   4605 HB3       -67.5360  -14.7250  -43.1080 H       290 ALA   -0.5100
   4606 N         -68.6980  -16.9750  -40.7060 N.am    291 LYS   -0.4700
   4607 CA        -69.1850  -16.7440  -39.3600 C.3     291 LYS    0.3100
   4608 C         -68.3220  -17.3280  -38.2650 C.2     291 LYS    0.0700
   4609 O         -68.6730  -17.2240  -37.0980 O.2     291 LYS    0.0900
   4610 CB        -70.5760  -17.2670  -39.2280 C.3     291 LYS   -0.1800
   4611 CG        -71.4880  -16.5320  -40.1860 C.3     291 LYS    0.0900
   4612 CD        -72.8750  -17.1490  -40.1070 C.3     291 LYS    0.0900
   4613 CE        -74.0610  -16.4040  -40.7410 C.3     291 LYS   -0.1800
   4614 NZ        -73.8980  -15.1760  -41.5300 N.4     291 LYS    0.0900
   4615 HN        -69.2840  -17.5250  -41.2960 H       291 LYS    0.0900
   4616 HA        -69.1610  -15.6820  -39.1690 H       291 LYS   -0.1800
   4617 HB1       -70.9330  -17.1180  -38.1860 H       291 LYS    0.0900
   4618 HB2       -70.5900  -18.3530  -39.4590 H       291 LYS    0.0900
   4619 HG1       -71.0950  -16.6190  -41.2210 H       291 LYS    0.2100
   4620 HG2       -71.5380  -15.4580  -39.9100 H       291 LYS    0.0500
   4621 HD1       -73.1120  -17.2840  -39.0320 H       291 LYS    0.0500
   4622 HD2       -72.8180  -18.1450  -40.5940 H       291 LYS   -0.3000
   4623 HE1       -74.7440  -16.1210  -39.9160 H       291 LYS    0.3300
   4624 HE2       -74.5610  -17.1170  -41.4280 H       291 LYS    0.3300
   4625 HZ1       -73.9310  -15.4060  -42.5430 H       291 LYS    0.3300
   4626 HZ2       -72.9820  -14.7370  -41.3040 H       291 LYS    0.5100
   4627 HZ3       -74.6660  -14.5120  -41.3010 H       291 LYS   -0.5100
   4628 N         -67.2060  -17.9620  -38.6160 N.am    292 THR   -0.4700
   4629 CA        -66.3280  -18.4880  -37.5830 C.3     292 THR    0.3100
   4630 C         -65.5230  -17.3080  -37.0330 C.2     292 THR    0.0700
   4631 O         -64.9070  -17.3740  -35.9750 O.2     292 THR    0.0900
   4632 CB        -65.3870  -19.6180  -38.1090 C.3     292 THR    0.1400
   4633 CG2       -66.1970  -20.8900  -38.2740 C.3     292 THR    0.0900
   4634 OG1       -64.7540  -19.2480  -39.3480 O.3     292 THR   -0.6600
   4635 HN        -66.9310  -18.1010  -39.5640 H       292 THR    0.4300
   4636 HA        -66.9530  -18.8700  -36.7900 H       292 THR   -0.2700
   4637 HB        -64.5940  -19.8200  -37.3560 H       292 THR    0.0900
   4638 HG1       -65.4480  -19.2480  -40.0100 H       292 THR    0.0900
   4639 HG21      -67.0220  -20.7260  -39.0010 H       292 THR    0.0900
   4640 HG22      -66.6370  -21.1870  -37.2980 H       292 THR    0.5100
   4641 HG23      -65.5470  -21.7070  -38.6550 H       292 THR   -0.5100
   4642 N         -65.5790  -16.1990  -37.7560 N.am    293 SER   -0.4700
   4643 CA        -64.8840  -14.9780  -37.3810 C.3     293 SER    0.3100
   4644 C         -65.2750  -14.5020  -35.9780 C.2     293 SER    0.0700
   4645 O         -64.5630  -13.7090  -35.3390 O.2     293 SER    0.0900
   4646 CB        -65.2310  -13.8760  -38.3820 C.3     293 SER    0.0500
   4647 OG        -66.6310  -13.6300  -38.3790 O.3     293 SER    0.0900
   4648 HN        -66.1080  -16.1520  -38.5980 H       293 SER    0.0900
   4649 HA        -63.8220  -15.1750  -37.3840 H       293 SER   -0.6600
   4650 HB1       -64.9240  -14.1870  -39.4030 H       293 SER    0.4300
   4651 HB2       -64.7030  -12.9390  -38.1060 H       293 SER    0.5100
   4652 HG1       -67.0040  -14.2190  -39.0380 H       293 SER   -0.5100
   4653 N         -66.4130  -14.9880  -35.4970 N.am    294 ALA   -0.4700
   4654 CA        -66.8890  -14.5730  -34.1940 C.3     294 ALA    0.3100
   4655 C         -66.2270  -15.3820  -33.1010 C.2     294 ALA    0.0700
   4656 O         -66.5160  -15.1890  -31.9120 O.2     294 ALA    0.0900
   4657 CB        -68.4260  -14.7220  -34.1130 C.3     294 ALA   -0.2700
   4658 HN        -66.9780  -15.6410  -35.9970 H       294 ALA    0.0900
   4659 HA        -66.6020  -13.5430  -34.0440 H       294 ALA    0.0900
   4660 HB1       -68.7040  -15.7980  -34.0970 H       294 ALA    0.0900
   4661 HB2       -68.9000  -14.2460  -34.9970 H       294 ALA    0.5100
   4662 HB3       -68.8030  -14.2440  -33.1830 H       294 ALA   -0.5100
   4663 N         -65.3090  -16.2610  -33.4950 N.am    295 VAL   -0.4700
   4664 CA        -64.6870  -17.1200  -32.4970 C.3     295 VAL    0.3100
   4665 C         -63.2030  -17.5030  -32.6420 C.2     295 VAL    0.0700
   4666 O         -62.5070  -17.6900  -31.6390 O.2     295 VAL    0.0900
   4667 CB        -65.5690  -18.4200  -32.3440 C.3     295 VAL   -0.0900
   4668 CG1       -65.5830  -19.1990  -33.6350 C.3     295 VAL    0.0900
   4669 CG2       -65.0750  -19.2880  -31.1960 C.3     295 VAL   -0.2700
   4670 HN        -65.0180  -16.3680  -34.4420 H       295 VAL    0.0900
   4671 HA        -64.6310  -16.5800  -31.5630 H       295 VAL    0.0900
   4672 HB        -66.6070  -18.1310  -32.0750 H       295 VAL    0.0900
   4673 HG11      -64.5470  -19.3440  -34.0050 H       295 VAL   -0.2700
   4674 HG12      -66.1610  -18.6430  -34.4040 H       295 VAL    0.0900
   4675 HG13      -66.0450  -20.1960  -33.4690 H       295 VAL    0.0900
   4676 HG21      -64.9500  -18.6750  -30.2790 H       295 VAL    0.0900
   4677 HG22      -64.0940  -19.7390  -31.4590 H       295 VAL    0.5100
   4678 HG23      -65.8120  -20.0930  -30.9870 H       295 VAL   -0.5100
   4679 N         -62.6910  -17.6020  -33.8640 N.am    296 TYR   -0.4700
   4680 CA        -61.3110  -18.0230  -34.0110 C.3     296 TYR    0.3100
   4681 C         -60.2640  -17.1410  -33.3450 C.2     296 TYR    0.0700
   4682 O         -59.2720  -17.6580  -32.8250 O.2     296 TYR    0.0900
   4683 CB        -60.9770  -18.2160  -35.4860 C.3     296 TYR   -0.1800
   4684 CG        -60.7510  -16.9550  -36.2590 C.ar    296 TYR    0.0900
   4685 CD1       -59.5200  -16.2960  -36.2090 C.ar    296 TYR    0.0900
   4686 CD2       -61.7650  -16.4240  -37.0610 C.ar    296 TYR    0.0000
   4687 CE1       -59.2970  -15.1260  -36.9450 C.ar    296 TYR   -0.1150
   4688 CE2       -61.5610  -15.2560  -37.8020 C.ar    296 TYR    0.1150
   4689 CZ        -60.3230  -14.6130  -37.7350 C.ar    296 TYR   -0.1150
   4690 OH        -60.1350  -13.4480  -38.4400 O.3     296 TYR    0.1150
   4691 HN        -63.2030  -17.4020  -34.6950 H       296 TYR    0.1100
   4692 HA        -61.1800  -18.9480  -33.4700 H       296 TYR   -0.5400
   4693 HB1       -61.8180  -18.7490  -35.9780 H       296 TYR    0.4300
   4694 HB2       -60.0450  -18.8150  -35.5690 H       296 TYR   -0.1150
   4695 HD1       -58.7280  -16.6960  -35.5930 H       296 TYR    0.1150
   4696 HD2       -62.7220  -16.9240  -37.1090 H       296 TYR   -0.1150
   4697 HE1       -58.3400  -14.6270  -36.9000 H       296 TYR    0.1150
   4698 HE2       -62.3500  -14.8550  -38.4190 H       296 TYR    0.5100
   4699 HH        -59.1890  -13.3050  -38.5290 H       296 TYR   -0.5100
   4700 N         -60.4830  -15.8270  -33.3190 N.am    297 ASN   -0.4700
   4701 CA        -59.5020  -14.9170  -32.7190 C.3     297 ASN    0.3100
   4702 C         -58.9780  -15.2750  -31.3420 C.2     297 ASN    0.0700
   4703 O         -57.7660  -15.4020  -31.1510 O.2     297 ASN    0.0900
   4704 CB        -60.0470  -13.5060  -32.6890 C.3     297 ASN   -0.1800
   4705 CG        -59.4830  -12.6600  -33.7960 C.2     297 ASN    0.0900
   4706 ND2       -59.6390  -12.9960  -34.9820 N.am    297 ASN    0.0900
   4707 OD1       -58.8200  -11.5840  -33.4450 O.2     297 ASN    0.5500
   4708 HN        -61.3060  -15.4120  -33.6980 H       297 ASN   -0.5500
   4709 HA        -58.6000  -14.9590  -33.3090 H       297 ASN   -0.6200
   4710 HB1       -59.7880  -13.0360  -31.7150 H       297 ASN    0.3200
   4711 HB2       -61.1520  -13.5390  -32.7940 H       297 ASN    0.3000
   4712 HD21      -59.2620  -12.4310  -35.7170 H       297 ASN    0.5100
   4713 HD22      -60.1410  -13.8320  -35.2030 H       297 ASN   -0.5100
   4714 N         -59.8740  -15.4490  -30.3640 N.am    298 PRO   -0.2900
   4715 CA        -59.4460  -15.8050  -29.0070 C.3     298 PRO    0.0000
   4716 C         -58.5970  -17.0890  -28.9800 C.2     298 PRO    0.0900
   4717 O         -57.6480  -17.2340  -28.1900 O.2     298 PRO    0.0900
   4718 CB        -60.7720  -15.9720  -28.2700 C.3     298 PRO    0.0200
   4719 CG        -61.6770  -15.0050  -28.9860 C.3     298 PRO    0.0900
   4720 CD        -61.3340  -15.2570  -30.4270 C.3     298 PRO   -0.1800
   4721 HA        -58.7960  -15.0450  -28.6030 H       298 PRO    0.0900
   4722 HB1       -60.6710  -15.7090  -27.1960 H       298 PRO    0.0900
   4723 HB2       -61.1500  -17.0130  -28.3520 H       298 PRO   -0.1800
   4724 HG1       -62.7460  -15.2220  -28.7800 H       298 PRO    0.0900
   4725 HG2       -61.4610  -13.9550  -28.6950 H       298 PRO    0.0900
   4726 HD1       -61.8270  -16.1720  -30.8150 H       298 PRO    0.5100
   4727 HD2       -61.5830  -14.3880  -31.0700 H       298 PRO   -0.5100
   4728 N         -58.9360  -18.0270  -29.8580 N.am    299 VAL   -0.4700
   4729 CA        -58.2000  -19.2750  -29.9110 C.3     299 VAL    0.3100
   4730 C         -56.7450  -18.9910  -30.2140 C.2     299 VAL    0.0700
   4731 O         -55.8540  -19.4360  -29.5040 O.2     299 VAL    0.0900
   4732 CB        -58.7760  -20.1920  -30.9820 C.3     299 VAL   -0.0900
   4733 CG1       -58.0940  -21.5510  -30.9490 C.3     299 VAL    0.0900
   4734 CG2       -60.2510  -20.3410  -30.7440 C.3     299 VAL   -0.2700
   4735 HN        -59.6890  -17.9190  -30.5030 H       299 VAL    0.0900
   4736 HA        -58.2670  -19.7440  -28.9410 H       299 VAL    0.0900
   4737 HB        -58.6260  -19.7300  -31.9810 H       299 VAL    0.0900
   4738 HG11      -58.2430  -22.0290  -29.9570 H       299 VAL   -0.2700
   4739 HG12      -57.0030  -21.4310  -31.1240 H       299 VAL    0.0900
   4740 HG13      -58.5280  -22.2110  -31.7290 H       299 VAL    0.0900
   4741 HG21      -60.7740  -19.3880  -30.9720 H       299 VAL    0.0900
   4742 HG22      -60.4390  -20.6020  -29.6800 H       299 VAL    0.5100
   4743 HG23      -60.6620  -21.1370  -31.4010 H       299 VAL   -0.5100
   4744 N         -56.5050  -18.2180  -31.2640 N.am    300 ILE   -0.4700
   4745 CA        -55.1390  -17.8800  -31.6260 C.3     300 ILE    0.3100
   4746 C         -54.4470  -17.2500  -30.4100 C.2     300 ILE    0.0700
   4747 O         -53.3030  -17.5670  -30.0710 O.2     300 ILE    0.0900
   4748 CB        -55.1050  -16.8840  -32.8080 C.3     300 ILE   -0.0900
   4749 CG1       -55.8760  -17.4580  -33.9970 C.3     300 ILE    0.0900
   4750 CG2       -53.6630  -16.6320  -33.2240 C.3     300 ILE   -0.2700
   4751 CD        -55.8070  -16.6210  -35.2580 C.3     300 ILE    0.0900
   4752 HN        -57.2290  -17.8430  -31.8380 H       300 ILE    0.0900
   4753 HA        -54.6310  -18.7940  -31.8950 H       300 ILE    0.0900
   4754 HB        -55.5770  -15.9270  -32.5010 H       300 ILE   -0.1800
   4755 HG11      -56.9430  -17.5600  -33.7030 H       300 ILE    0.0900
   4756 HG12      -55.4680  -18.4660  -34.2240 H       300 ILE    0.0900
   4757 HG21      -53.2400  -17.5400  -33.7050 H       300 ILE   -0.2700
   4758 HG22      -53.0490  -16.3860  -32.3310 H       300 ILE    0.0900
   4759 HG23      -53.6200  -15.7930  -33.9510 H       300 ILE    0.0900
   4760 HD1       -54.7510  -16.5140  -35.5890 H       300 ILE    0.0900
   4761 HD2       -56.2210  -15.6080  -35.0630 H       300 ILE    0.5100
   4762 HD3       -56.3850  -17.1100  -36.0710 H       300 ILE   -0.5100
   4763 N         -55.1840  -16.3680  -29.7470 N.am    301 TYR   -0.4700
   4764 CA        -54.7080  -15.6500  -28.5850 C.3     301 TYR    0.3100
   4765 C         -54.3150  -16.5870  -27.4460 C.2     301 TYR    0.0700
   4766 O         -53.2140  -16.4870  -26.9120 O.2     301 TYR    0.0900
   4767 CB        -55.8160  -14.6860  -28.1510 C.3     301 TYR   -0.1800
   4768 CG        -55.4400  -13.6750  -27.1100 C.ar    301 TYR    0.0900
   4769 CD1       -54.1540  -13.1480  -27.0500 C.ar    301 TYR    0.0900
   4770 CD2       -56.4030  -13.1760  -26.2360 C.ar    301 TYR    0.0000
   4771 CE1       -53.8320  -12.1330  -26.1450 C.ar    301 TYR   -0.1150
   4772 CE2       -56.1010  -12.1650  -25.3270 C.ar    301 TYR    0.1150
   4773 CZ        -54.8130  -11.6330  -25.2850 C.ar    301 TYR   -0.1150
   4774 OH        -54.5300  -10.5700  -24.4260 O.3     301 TYR    0.1150
   4775 HN        -56.1170  -16.1570  -30.0270 H       301 TYR    0.1100
   4776 HA        -53.8090  -15.1120  -28.8490 H       301 TYR   -0.5400
   4777 HB1       -56.6570  -15.2780  -27.7300 H       301 TYR    0.4300
   4778 HB2       -56.1590  -14.1150  -29.0400 H       301 TYR   -0.1150
   4779 HD1       -53.3930  -13.5280  -27.7150 H       301 TYR    0.1150
   4780 HD2       -57.4020  -13.5830  -26.2630 H       301 TYR   -0.1150
   4781 HE1       -52.8280  -11.7350  -26.1110 H       301 TYR    0.1150
   4782 HE2       -56.8630  -11.7920  -24.6570 H       301 TYR    0.5100
   4783 HH        -55.2650  -10.4780  -23.8150 H       301 TYR   -0.5100
   4784 N         -55.2050  -17.5040  -27.0790 N.am    302 ILE   -0.4700
   4785 CA        -54.9130  -18.4290  -26.0000 C.3     302 ILE    0.3100
   4786 C         -53.8550  -19.4580  -26.3610 C.2     302 ILE    0.0700
   4787 O         -53.1740  -19.9940  -25.4860 O.2     302 ILE    0.0900
   4788 CB        -56.1510  -19.1960  -25.5880 C.3     302 ILE   -0.0900
   4789 CG1       -57.1670  -18.2350  -25.0060 C.3     302 ILE    0.0900
   4790 CG2       -55.7980  -20.2690  -24.5810 C.3     302 ILE   -0.2700
   4791 CD        -58.4260  -18.9300  -24.5830 C.3     302 ILE    0.0900
   4792 HN        -56.0950  -17.5970  -27.5200 H       302 ILE    0.0900
   4793 HA        -54.5350  -17.8580  -25.1660 H       302 ILE    0.0900
   4794 HB        -56.6070  -19.6680  -26.4850 H       302 ILE   -0.1800
   4795 HG11      -57.4180  -17.4690  -25.7710 H       302 ILE    0.0900
   4796 HG12      -56.7210  -17.7290  -24.1240 H       302 ILE    0.0900
   4797 HG21      -55.1890  -19.8360  -23.7580 H       302 ILE   -0.2700
   4798 HG22      -55.2090  -21.0730  -25.0720 H       302 ILE    0.0900
   4799 HG23      -56.7250  -20.6990  -24.1450 H       302 ILE    0.0900
   4800 HD1       -58.1980  -19.6940  -23.8080 H       302 ILE    0.0900
   4801 HD2       -58.8890  -19.4380  -25.4560 H       302 ILE    0.5100
   4802 HD3       -59.1400  -18.1940  -24.1560 H       302 ILE   -0.5100
   4803 N         -53.7180  -19.7460  -27.6500 N.am    303 MET   -0.4700
   4804 CA        -52.7430  -20.7260  -28.1030 C.3     303 MET    0.3100
   4805 C         -51.3510  -20.1360  -28.3050 C.2     303 MET    0.0700
   4806 O         -50.3440  -20.8030  -28.0750 O.2     303 MET    0.0900
   4807 CB        -53.2090  -21.3590  -29.4190 C.3     303 MET   -0.1800
   4808 CG        -54.5970  -21.9550  -29.3580 C.3     303 MET    0.0900
   4809 SD        -54.8140  -22.9540  -27.8790 S.3     303 MET    0.0900
   4810 CE        -53.6970  -24.2580  -28.2980 C.3     303 MET   -0.1400
   4811 HN        -54.2690  -19.3090  -28.3570 H       303 MET    0.0900
   4812 HA        -52.6420  -21.4800  -27.3370 H       303 MET    0.0900
   4813 HB1       -52.4940  -22.1630  -29.6950 H       303 MET   -0.0900
   4814 HB2       -53.1960  -20.5800  -30.2080 H       303 MET   -0.2200
   4815 HG1       -54.7590  -22.5810  -30.2610 H       303 MET    0.0900
   4816 HG2       -55.3410  -21.1310  -29.3670 H       303 MET    0.0900
   4817 HE1       -52.6420  -23.9110  -28.2670 H       303 MET    0.0900
   4818 HE2       -53.9070  -24.6280  -29.3240 H       303 MET    0.5100
   4819 HE3       -53.8040  -25.0990  -27.5810 H       303 MET   -0.5100
   4820 N         -51.2880  -18.8750  -28.7220 N.am    304 MET   -0.4700
   4821 CA        -50.0050  -18.2400  -29.0010 C.3     304 MET    0.3100
   4822 C         -49.5790  -17.1340  -28.0570 C.2     304 MET    0.0700
   4823 O         -48.6620  -16.3780  -28.3750 O.2     304 MET    0.0900
   4824 CB        -50.0120  -17.6520  -30.4020 C.3     304 MET   -0.1800
   4825 CG        -50.2770  -18.6240  -31.5050 C.3     304 MET    0.0900
   4826 SD        -50.4160  -17.6590  -33.0120 S.3     304 MET    0.0900
   4827 CE        -48.6750  -17.4380  -33.4320 C.3     304 MET   -0.1400
   4828 HN        -52.1010  -18.3160  -28.8630 H       304 MET    0.0900
   4829 HA        -49.2310  -18.9860  -28.9070 H       304 MET    0.0900
   4830 HB1       -49.0200  -17.1870  -30.5860 H       304 MET   -0.0900
   4831 HB2       -50.7920  -16.8640  -30.4430 H       304 MET   -0.2200
   4832 HG1       -51.2160  -19.1830  -31.3020 H       304 MET    0.0900
   4833 HG2       -49.4460  -19.3570  -31.5760 H       304 MET    0.0900
   4834 HE1       -48.1300  -18.4060  -33.4140 H       304 MET    0.0900
   4835 HE2       -48.1880  -16.7550  -32.7050 H       304 MET    0.5100
   4836 HE3       -48.5790  -17.0090  -34.4520 H       304 MET   -0.5100
   4837 N         -50.2410  -17.0030  -26.9160 N.am    305 ASN   -0.4700
   4838 CA        -49.8410  -15.9520  -25.9940 C.3     305 ASN    0.3100
   4839 C         -49.7080  -16.5490  -24.5970 C.2     305 ASN    0.0700
   4840 O         -50.6690  -16.5750  -23.8100 O.2     305 ASN    0.0900
   4841 CB        -50.8530  -14.8060  -26.0370 C.3     305 ASN   -0.1800
   4842 CG        -50.2400  -13.4800  -25.6270 C.2     305 ASN    0.0900
   4843 ND2       -49.9240  -12.6460  -26.6160 N.am    305 ASN    0.0900
   4844 OD1       -50.0450  -13.2080  -24.4400 O.2     305 ASN    0.5500
   4845 HN        -51.0040  -17.5860  -26.6490 H       305 ASN   -0.5500
   4846 HA        -48.8620  -15.6030  -26.2860 H       305 ASN   -0.6200
   4847 HB1       -51.6930  -15.0370  -25.3460 H       305 ASN    0.3200
   4848 HB2       -51.2490  -14.7080  -27.0700 H       305 ASN    0.3000
   4849 HD21      -50.0940  -12.9080  -27.5650 H       305 ASN    0.5100
   4850 HD22      -49.5160  -11.7560  -26.4080 H       305 ASN   -0.5100
   4851 N         -48.4920  -17.0350  -24.3120 N.am    306 LYS   -0.4700
   4852 CA        -48.1390  -17.6980  -23.0540 C.3     306 LYS    0.3100
   4853 C         -48.5500  -16.9560  -21.7830 C.2     306 LYS    0.0700
   4854 O         -48.8190  -17.5820  -20.7480 O.2     306 LYS    0.0900
   4855 CB        -46.6280  -17.9920  -23.0180 C.3     306 LYS   -0.1800
   4856 CG        -46.2570  -19.1730  -22.1120 C.3     306 LYS    0.0900
   4857 CD        -44.8070  -19.6660  -22.2950 C.3     306 LYS    0.0900
   4858 CE        -44.6430  -21.0690  -21.7070 C.3     306 LYS   -0.1800
   4859 NZ        -45.3940  -21.2070  -20.4130 N.4     306 LYS    0.0900
   4860 HN        -47.7480  -16.9630  -24.9700 H       306 LYS    0.0900
   4861 HA        -48.7040  -18.6150  -22.9860 H       306 LYS   -0.1800
   4862 HB1       -46.1000  -17.0870  -22.6530 H       306 LYS    0.0900
   4863 HB2       -46.2860  -18.2170  -24.0500 H       306 LYS    0.0900
   4864 HG1       -46.9460  -20.0160  -22.3310 H       306 LYS    0.2100
   4865 HG2       -46.3930  -18.8630  -21.0540 H       306 LYS    0.0500
   4866 HD1       -44.1120  -18.9670  -21.7820 H       306 LYS    0.0500
   4867 HD2       -44.5590  -19.6870  -23.3780 H       306 LYS   -0.3000
   4868 HE1       -43.5690  -21.2690  -21.5010 H       306 LYS    0.3300
   4869 HE2       -45.0430  -21.8240  -22.4160 H       306 LYS    0.3300
   4870 HZ1       -46.2100  -21.8370  -20.5500 H       306 LYS    0.3300
   4871 HZ2       -45.7270  -20.2710  -20.1040 H       306 LYS    0.5100
   4872 HZ3       -44.7640  -21.6070  -19.6880 H       306 LYS   -0.5100
   4873 N         -48.6080  -15.6280  -21.8580 N.am    307 GLN   -0.4700
   4874 CA        -49.0010  -14.8360  -20.7040 C.3     307 GLN    0.3100
   4875 C         -50.4940  -14.9160  -20.4450 C.2     307 GLN    0.0700
   4876 O         -50.9260  -15.1990  -19.3250 O.2     307 GLN    0.0900
   4877 CB        -48.6110  -13.3820  -20.9060 C.3     307 GLN   -0.1800
   4878 CG        -48.9590  -12.4990  -19.7200 C.3     307 GLN    0.0900
   4879 CD        -48.5430  -11.0500  -19.9310 C.2     307 GLN    0.0900
   4880 NE2       -48.9810  -10.3990  -20.9110 N.am    307 GLN   -0.1800
   4881 OE1       -47.7170  -10.5360  -19.0410 O.2     307 GLN    0.0900
   4882 HN        -48.3900  -15.1270  -22.6920 H       307 GLN    0.0900
   4883 HA        -48.5050  -15.2420  -19.8350 H       307 GLN    0.5500
   4884 HB1       -49.1360  -12.9940  -21.8050 H       307 GLN   -0.5500
   4885 HB2       -47.5150  -13.3280  -21.0790 H       307 GLN   -0.6200
   4886 HG1       -48.4440  -12.8870  -18.8160 H       307 GLN    0.3200
   4887 HG2       -50.0580  -12.5310  -19.5560 H       307 GLN    0.3000
   4888 HE21      -48.7040   -9.4470  -21.0440 H       307 GLN    0.5100
   4889 HE22      -49.6070  -10.8320  -21.5600 H       307 GLN   -0.5100
   4890 N         -51.2820  -14.6660  -21.4900 N.am    308 PHE   -0.4700
   4891 CA        -52.7260  -14.7020  -21.3630 C.3     308 PHE    0.3100
   4892 C         -53.1750  -16.0920  -21.0080 C.2     308 PHE    0.0700
   4893 O         -53.9530  -16.2790  -20.0710 O.2     308 PHE    0.0900
   4894 CB        -53.4170  -14.2870  -22.6620 C.3     308 PHE   -0.1800
   4895 CG        -54.8860  -13.9900  -22.4910 C.ar    308 PHE    0.0900
   4896 CD1       -55.3030  -12.8400  -21.8160 C.ar    308 PHE    0.0900
   4897 CD2       -55.8550  -14.8780  -22.9550 C.ar    308 PHE    0.0000
   4898 CE1       -56.6520  -12.5880  -21.6050 C.ar    308 PHE   -0.1150
   4899 CE2       -57.2110  -14.6310  -22.7450 C.ar    308 PHE    0.1150
   4900 CZ        -57.6080  -13.4830  -22.0680 C.ar    308 PHE   -0.1150
   4901 HN        -50.9200  -14.4460  -22.3930 H       308 PHE    0.1150
   4902 HA        -53.0040  -14.0290  -20.5640 H       308 PHE   -0.1150
   4903 HB1       -53.3300  -15.1100  -23.4040 H       308 PHE    0.1150
   4904 HB2       -52.9360  -13.3670  -23.0560 H       308 PHE   -0.1150
   4905 HD1       -54.5660  -12.1390  -21.4530 H       308 PHE    0.1150
   4906 HD2       -55.5510  -15.7700  -23.4850 H       308 PHE   -0.1150
   4907 HE1       -56.9580  -11.6940  -21.0800 H       308 PHE    0.1150
   4908 HE2       -57.9510  -15.3290  -23.1080 H       308 PHE    0.5100
   4909 HZ        -58.6580  -13.2880  -21.9030 H       308 PHE   -0.5100
   4910 N         -52.6820  -17.0790  -21.7550 N.am    309 ARG   -0.4700
   4911 CA        -53.0810  -18.4470  -21.4870 C.3     309 ARG    0.3100
   4912 C         -52.9860  -18.7410  -19.9990 C.2     309 ARG    0.0700
   4913 O         -53.9930  -18.9440  -19.3260 O.2     309 ARG    0.0900
   4914 CB        -52.2210  -19.4400  -22.2660 C.3     309 ARG   -0.1800
   4915 CG        -52.7270  -20.8660  -22.1080 C.3     309 ARG    0.0900
   4916 CD        -52.0750  -21.7940  -23.0940 C.3     309 ARG    0.0900
   4917 NE        -50.6280  -21.9030  -22.9210 N.pl3   309 ARG   -0.1800
   4918 CZ        -49.7440  -21.3780  -23.7600 C.cat   309 ARG    0.0900
   4919 NH1       -50.1490  -20.6950  -24.8180 N.pl3   309 ARG    0.0900
   4920 NH2       -48.4530  -21.5790  -23.5590 N.pl3   309 ARG    0.2000
   4921 HN        -52.0420  -16.9290  -22.5040 H       309 ARG    0.0900
   4922 HA        -54.1170  -18.5510  -21.7710 H       309 ARG    0.0900
   4923 HB1       -51.1750  -19.3840  -21.8950 H       309 ARG   -0.7000
   4924 HB2       -52.2350  -19.1670  -23.3420 H       309 ARG    0.4400
   4925 HG1       -53.8260  -20.8800  -22.2660 H       309 ARG    0.6400
   4926 HG2       -52.5070  -21.2170  -21.0770 H       309 ARG   -0.8000
   4927 HD1       -52.2600  -21.4250  -24.1250 H       309 ARG    0.4600
   4928 HD2       -52.5000  -22.8150  -22.9720 H       309 ARG    0.4600
   4929 HE        -50.2840  -22.4010  -22.1260 H       309 ARG   -0.8000
   4930 HH11      -51.1120  -20.4430  -24.9130 H       309 ARG    0.4600
   4931 HH12      -49.4920  -20.4300  -25.5250 H       309 ARG    0.4600
   4932 HH21      -48.1480  -22.1240  -22.7790 H       309 ARG    0.5100
   4933 HH22      -47.7820  -21.1860  -24.1880 H       309 ARG   -0.5100
   4934 N         -51.7670  -18.7350  -19.4800 N.am    310 ASN   -0.4700
   4935 CA        -51.5540  -19.0010  -18.0750 C.3     310 ASN    0.3100
   4936 C         -52.4520  -18.1420  -17.1950 C.2     310 ASN    0.0700
   4937 O         -52.8570  -18.5780  -16.1300 O.2     310 ASN    0.0900
   4938 CB        -50.0750  -18.8020  -17.7430 C.3     310 ASN   -0.1800
   4939 CG        -49.2020  -19.8750  -18.3900 C.2     310 ASN    0.0900
   4940 ND2       -47.9830  -19.6600  -18.5960 N.am    310 ASN    0.0900
   4941 OD1       -49.7920  -21.0220  -18.7130 O.2     310 ASN    0.5500
   4942 HN        -50.9530  -18.5500  -20.0260 H       310 ASN   -0.5500
   4943 HA        -51.8580  -20.0170  -17.8710 H       310 ASN   -0.6200
   4944 HB1       -49.9390  -18.8480  -16.6410 H       310 ASN    0.3200
   4945 HB2       -49.7490  -17.8060  -18.1090 H       310 ASN    0.3000
   4946 HD21      -47.6110  -18.7400  -18.4760 H       310 ASN    0.5100
   4947 HD22      -47.3850  -20.4100  -18.8800 H       310 ASN   -0.5100
   4948 N         -52.7820  -16.9310  -17.6370 N.am    311 CYS   -0.4700
   4949 CA        -53.6740  -16.0630  -16.8660 C.3     311 CYS    0.3100
   4950 C         -55.0710  -16.6630  -16.8440 C.2     311 CYS    0.0700
   4951 O         -55.7700  -16.6030  -15.8370 O.2     311 CYS    0.0900
   4952 CB        -53.7490  -14.6610  -17.4700 C.3     311 CYS   -0.1100
   4953 SG        -52.5980  -13.4960  -16.7550 S.3     311 CYS    0.0900
   4954 HN        -52.4400  -16.5650  -18.4990 H       311 CYS    0.0900
   4955 HA        -53.2960  -16.0120  -15.8560 H       311 CYS   -0.2300
   4956 HB1       -54.7820  -14.2820  -17.3320 H       311 CYS    0.1600
   4957 HB2       -53.5500  -14.7450  -18.5590 H       311 CYS    0.5100
   4958 HG1       -53.0800  -13.5960  -15.5260 H       311 CYS   -0.5100
   4959 N         -55.4820  -17.2300  -17.9760 N.am    312 MET   -0.4700
   4960 CA        -56.7810  -17.8790  -18.0900 C.3     312 MET    0.3100
   4961 C         -56.7490  -19.1310  -17.2060 C.2     312 MET    0.0700
   4962 O         -57.6860  -19.4130  -16.4520 O.2     312 MET    0.0900
   4963 CB        -57.0370  -18.2810  -19.5470 C.3     312 MET   -0.1800
   4964 CG        -58.0360  -19.4190  -19.7310 C.3     312 MET    0.0900
   4965 SD        -57.9170  -20.1260  -21.3790 S.3     312 MET    0.0900
   4966 CE        -56.3490  -20.9920  -21.2290 C.3     312 MET   -0.1400
   4967 HN        -54.9190  -17.2350  -18.7970 H       312 MET    0.0900
   4968 HA        -57.5360  -17.1880  -17.7490 H       312 MET    0.0900
   4969 HB1       -56.0720  -18.5900  -19.9980 H       312 MET   -0.0900
   4970 HB2       -57.4200  -17.3910  -20.0900 H       312 MET   -0.2200
   4971 HG1       -59.0620  -19.0270  -19.5630 H       312 MET    0.0900
   4972 HG2       -57.8330  -20.2010  -18.9690 H       312 MET    0.0900
   4973 HE1       -56.3220  -21.6250  -20.3150 H       312 MET    0.0900
   4974 HE2       -55.5120  -20.2640  -21.1650 H       312 MET    0.5100
   4975 HE3       -56.1900  -21.6520  -22.1080 H       312 MET   -0.5100
   4976 N         -55.6530  -19.8820  -17.3020 N.am    313 VAL   -0.4700
   4977 CA        -55.5050  -21.0840  -16.5090 C.3     313 VAL    0.3100
   4978 C         -55.5250  -20.6760  -15.0540 C.2     313 VAL    0.0700
   4979 O         -55.9760  -21.4240  -14.1890 O.2     313 VAL    0.0900
   4980 CB        -54.1800  -21.7940  -16.7840 C.3     313 VAL   -0.0900
   4981 CG1       -54.1450  -23.0940  -16.0070 C.3     313 VAL    0.0900
   4982 CG2       -54.0020  -22.0380  -18.2820 C.3     313 VAL   -0.2700
   4983 HN        -54.8990  -19.6540  -17.9120 H       313 VAL    0.0900
   4984 HA        -56.3300  -21.7390  -16.7510 H       313 VAL    0.0900
   4985 HB        -53.3350  -21.1460  -16.4670 H       313 VAL    0.0900
   4986 HG11      -55.0780  -23.6700  -16.1860 H       313 VAL   -0.2700
   4987 HG12      -54.0620  -22.8820  -14.9190 H       313 VAL    0.0900
   4988 HG13      -53.2800  -23.7090  -16.3360 H       313 VAL    0.0900
   4989 HG21      -54.0070  -21.0710  -18.8300 H       313 VAL    0.0900
   4990 HG22      -54.8350  -22.6670  -18.6650 H       313 VAL    0.5100
   4991 HG23      -53.0330  -22.5480  -18.4700 H       313 VAL   -0.5100
   4992 N         -55.0250  -19.4750  -14.7780 N.am    314 THR   -0.4700
   4993 CA        -55.0130  -18.9860  -13.4160 C.3     314 THR    0.3100
   4994 C         -56.4310  -18.7330  -12.9540 C.2     314 THR    0.0700
   4995 O         -56.8400  -19.2570  -11.9230 O.2     314 THR    0.0900
   4996 CB        -54.2360  -17.6850  -13.2770 C.3     314 THR    0.1400
   4997 CG2       -54.5010  -17.0690  -11.9260 C.3     314 THR    0.0900
   4998 OG1       -52.8360  -17.9440  -13.4070 O.3     314 THR   -0.6600
   4999 HN        -54.6460  -18.8730  -15.4770 H       314 THR    0.4300
   5000 HA        -54.5640  -19.7510  -12.7990 H       314 THR   -0.2700
   5001 HB        -54.5470  -16.9720  -14.0700 H       314 THR    0.0900
   5002 HG1       -52.6940  -18.1740  -14.3280 H       314 THR    0.0900
   5003 HG21      -54.3550  -17.8260  -11.1260 H       314 THR    0.0900
   5004 HG22      -55.5470  -16.6990  -11.8790 H       314 THR    0.5100
   5005 HG23      -53.7970  -16.2280  -11.7510 H       314 THR   -0.5100
   5006 N         -57.1870  -17.9360  -13.7120 N.am    315 THR   -0.4700
   5007 CA        -58.5630  -17.6310  -13.3350 C.3     315 THR    0.3100
   5008 C         -59.3770  -18.9080  -13.2580 C.2     315 THR    0.0700
   5009 O         -60.1120  -19.1250  -12.2940 O.2     315 THR    0.0900
   5010 CB        -59.2630  -16.6810  -14.3380 C.3     315 THR    0.1400
   5011 CG2       -60.6790  -16.4040  -13.8860 C.3     315 THR    0.0900
   5012 OG1       -58.5720  -15.4320  -14.4090 O.3     315 THR   -0.6600
   5013 HN        -56.8520  -17.5190  -14.5530 H       315 THR    0.4300
   5014 HA        -58.5390  -17.1750  -12.3570 H       315 THR   -0.2700
   5015 HB        -59.2700  -17.1440  -15.3480 H       315 THR    0.0900
   5016 HG1       -58.8570  -14.9280  -13.6440 H       315 THR    0.0900
   5017 HG21      -60.6860  -16.0950  -12.8190 H       315 THR    0.0900
   5018 HG22      -61.2980  -17.3210  -13.9940 H       315 THR    0.5100
   5019 HG23      -61.1170  -15.5840  -14.4960 H       315 THR   -0.5100
   5020 N         -59.2340  -19.7620  -14.2700 N.am    316 LEU   -0.4700
   5021 CA        -59.9640  -21.0250  -14.3080 C.3     316 LEU    0.3100
   5022 C         -59.7320  -21.8900  -13.0760 C.2     316 LEU    0.0700
   5023 O         -60.6150  -22.6460  -12.6690 O.2     316 LEU    0.0900
   5024 CB        -59.5930  -21.8230  -15.5570 C.3     316 LEU   -0.1800
   5025 CG        -60.3270  -21.4600  -16.8440 C.3     316 LEU    0.0900
   5026 CD1       -59.8160  -22.3310  -17.9830 C.3     316 LEU    0.0900
   5027 CD2       -61.8170  -21.6580  -16.6520 C.3     316 LEU   -0.0900
   5028 HN        -58.6280  -19.5800  -15.0400 H       316 LEU    0.0900
   5029 HA        -61.0200  -20.8010  -14.3060 H       316 LEU   -0.2700
   5030 HB1       -59.7910  -22.8940  -15.3450 H       316 LEU    0.0900
   5031 HB2       -58.5060  -21.6850  -15.7360 H       316 LEU    0.0900
   5032 HG        -60.1490  -20.3890  -17.0840 H       316 LEU    0.0900
   5033 HD11      -59.9940  -23.4030  -17.7530 H       316 LEU   -0.2700
   5034 HD12      -58.7250  -22.1750  -18.1200 H       316 LEU    0.0900
   5035 HD13      -60.3510  -22.0770  -18.9230 H       316 LEU    0.0900
   5036 HD21      -62.2200  -20.8880  -15.9590 H       316 LEU    0.0900
   5037 HD22      -62.0130  -22.6620  -16.2190 H       316 LEU    0.5100
   5038 HD23      -62.3400  -21.5640  -17.6280 H       316 LEU   -0.5100
   5039 N         -58.5370  -21.7830  -12.4930 N.am    317 CYS   -0.4700
   5040 CA        -58.1880  -22.5460  -11.3030 C.3     317 CYS    0.3100
   5041 C         -58.3930  -21.7040  -10.0730 C.2     317 CYS    0.0700
   5042 O         -57.9720  -22.0850   -8.9840 O.2     317 CYS    0.0900
   5043 CB        -56.7330  -23.0080  -11.3620 C.3     317 CYS   -0.1100
   5044 SG        -56.4250  -24.2530  -12.6310 S.3     317 CYS    0.0900
   5045 HN        -57.8300  -21.1760  -12.8460 H       317 CYS    0.0900
   5046 HA        -58.8490  -23.3990  -11.2490 H       317 CYS   -0.2300
   5047 HB1       -56.4590  -23.4240  -10.3680 H       317 CYS    0.1600
   5048 HB2       -56.0940  -22.1220  -11.5570 H       317 CYS    0.5100
   5049 HG1       -56.3620  -23.3850  -13.6300 H       317 CYS   -0.5100
   5050 N         -59.0420  -20.5510  -10.2620 N.am    318 CYS   -0.4700
   5051 CA        -59.3490  -19.5910   -9.2000 C.3     318 CYS    0.3100
   5052 C         -58.1710  -19.2150   -8.3040 C.2     318 CYS    0.0700
   5053 O         -58.3330  -18.4980   -7.3190 O.2     318 CYS    0.0900
   5054 CB        -60.5190  -20.1120   -8.3420 C.3     318 CYS   -0.1100
   5055 SG        -60.4670  -21.8970   -7.9900 S.3     318 CYS    0.0900
   5056 HN        -59.3560  -20.2850  -11.1690 H       318 CYS    0.0900
   5057 HA        -59.6080  -18.6500   -9.6620 H       318 CYS   -0.2300
   5058 HB1       -61.4650  -19.8770   -8.8750 H       318 CYS    0.1600
   5059 HB2       -60.5120  -19.5560   -7.3810 H       318 CYS    0.5100
   5060 HG1       -59.2090  -21.8960   -7.5750 H       318 CYS   -0.5100
   5061 N         -56.9740  -19.6780   -8.6570 N.am    319 GLY   -0.4700
   5062 CA        -55.8120  -19.3880   -7.8430 C.3     319 GLY    0.3100
   5063 C         -54.4810  -19.3460   -8.5650 C.2     319 GLY   -0.0200
   5064 O         -53.9270  -18.2610   -8.7290 O.2     319 GLY    0.0900
   5065 HN        -56.8280  -20.2300   -9.4740 H       319 GLY    0.0900
   5066 HA1       -55.7590  -20.1540   -7.0840 H       319 GLY    0.5100
   5067 HA2       -55.9780  -18.4230   -7.3880 H       319 GLY   -0.5100
   5068 N         -53.9630  -20.5060   -8.9930 N.am    320 LYS   -0.4700
   5069 CA        -52.6670  -20.5510   -9.6800 C.3     320 LYS    0.3100
   5070 C         -52.3510  -21.8620  -10.4140 C.2     320 LYS    0.0700
   5071 O         -53.2380  -22.5040  -10.9670 O.2     320 LYS    0.0900
   5072 CB        -51.5500  -20.2660   -8.6690 C.3     320 LYS   -0.1800
   5073 CG        -50.2400  -19.7940   -9.2860 C.3     320 LYS    0.0900
   5074 CD        -49.1880  -19.5720   -8.2130 C.3     320 LYS    0.0900
   5075 CE        -48.7320  -20.8870   -7.5840 C.3     320 LYS   -0.1800
   5076 NZ        -47.8130  -21.6490   -8.4780 N.4     320 LYS    0.0900
   5077 HN        -54.4280  -21.3790   -8.8660 H       320 LYS    0.0900
   5078 HA        -52.6700  -19.8090  -10.4640 H       320 LYS   -0.1800
   5079 HB1       -51.3500  -21.1990   -8.0990 H       320 LYS    0.0900
   5080 HB2       -51.9070  -19.4840   -7.9670 H       320 LYS    0.0900
   5081 HG1       -50.4140  -18.8420   -9.8320 H       320 LYS    0.2100
   5082 HG2       -49.8760  -20.5600  -10.0040 H       320 LYS    0.0500
   5083 HD1       -49.6120  -18.9190   -7.4190 H       320 LYS    0.0500
   5084 HD2       -48.3100  -19.0640   -8.6650 H       320 LYS   -0.3000
   5085 HE1       -49.6150  -21.5300   -7.3820 H       320 LYS    0.3300
   5086 HE2       -48.1860  -20.6800   -6.6380 H       320 LYS    0.3300
   5087 HZ1       -46.9690  -21.0760   -8.6770 H       320 LYS    0.3300
   5088 HZ2       -48.3010  -21.8690   -9.3700 H       320 LYS    0.5100
   5089 HZ3       -47.5310  -22.5340   -8.0100 H       320 LYS   -0.5100
   5090 N         -51.0700  -22.2410  -10.4080 N.am    321 ASN   -0.4700
   5091 CA        -50.5470  -23.4410  -11.0640 C.3     321 ASN    0.3100
   5092 C         -50.9890  -23.6330  -12.5230 C.2     321 ASN    0.0700
   5093 O         -51.7000  -24.5980  -12.8290 O.2     321 ASN    0.0900
   5094 CB        -50.9170  -24.6980  -10.2730 C.3     321 ASN   -0.1800
   5095 CG        -50.0340  -25.8900  -10.6340 C.2     321 ASN    0.0900
   5096 ND2       -49.3820  -26.4580   -9.6210 N.am    321 ASN    0.0900
   5097 OD1       -49.9300  -26.2920  -11.7990 O.2     321 ASN    0.5500
   5098 HN        -50.3830  -21.6960   -9.9340 H       321 ASN   -0.5500
   5099 HA        -49.4740  -23.3440  -11.1310 H       321 ASN   -0.6200
   5100 HB1       -51.9750  -24.9640  -10.4880 H       321 ASN    0.3200
   5101 HB2       -50.8070  -24.4900   -9.1880 H       321 ASN    0.3000
   5102 HD21      -48.7860  -27.2430   -9.7890 H       321 ASN    0.5100
   5103 HD22      -49.4880  -26.1000   -8.6940 H       321 ASN   -0.5100
   5104 N         -50.5680  -22.7210  -13.4380 N.am    322 PRO   -0.2900
   5105 CA        -50.8880  -22.7400  -14.8880 C.3     322 PRO    0.0000
   5106 C         -50.0080  -23.5360  -15.9010 C.2     322 PRO    0.0900
   5107 O         -49.5380  -22.9940  -16.9060 O.2     322 PRO    0.0900
   5108 CB        -50.9720  -21.2520  -15.2310 C.3     322 PRO    0.0200
   5109 CG        -49.9490  -20.6400  -14.3280 C.3     322 PRO    0.0900
   5110 CD        -50.1290  -21.3730  -13.0160 C.3     322 PRO   -0.1800
   5111 HA        -51.7920  -23.3000  -15.0690 H       322 PRO    0.0900
   5112 HB1       -51.9860  -20.8480  -15.0200 H       322 PRO    0.0900
   5113 HB2       -50.7280  -21.0700  -16.2980 H       322 PRO   -0.1800
   5114 HG1       -48.9250  -20.7900  -14.7310 H       322 PRO    0.0900
   5115 HG2       -50.1300  -19.5510  -14.2030 H       322 PRO    0.0900
   5116 HD1       -49.1750  -21.4420  -12.4530 H       322 PRO    0.5100
   5117 HD2       -50.9080  -20.8980  -12.3860 H       322 PRO   -0.5100
   5118 N         -49.8300  -24.8250  -15.6150 N.am    323 LEU   -0.4700
   5119 CA        -49.0930  -25.8260  -16.3990 C.3     323 LEU    0.3100
   5120 C         -48.1390  -25.4480  -17.5410 C.2     323 LEU    0.0700
   5121 O         -47.9120  -26.2480  -18.4500 O.2     323 LEU    0.0900
   5122 CB        -50.0930  -26.8380  -16.9470 C.3     323 LEU   -0.1800
   5123 CG        -51.5150  -27.0200  -16.3940 C.3     323 LEU    0.0900
   5124 CD1       -51.4270  -27.7530  -15.0700 C.3     323 LEU    0.0900
   5125 CD2       -52.2370  -25.6980  -16.2550 C.3     323 LEU   -0.0900
   5126 HN        -50.2260  -25.1950  -14.7800 H       323 LEU    0.0900
   5127 HA        -48.3720  -26.3070  -15.7540 H       323 LEU   -0.2700
   5128 HB1       -49.6040  -27.8260  -16.8510 H       323 LEU    0.0900
   5129 HB2       -50.2150  -26.5900  -18.0190 H       323 LEU    0.0900
   5130 HG        -52.1270  -27.6090  -17.1110 H       323 LEU    0.0900
   5131 HD11      -50.8190  -27.1670  -14.3470 H       323 LEU   -0.2700
   5132 HD12      -50.9460  -28.7430  -15.2170 H       323 LEU    0.0900
   5133 HD13      -52.4450  -27.8920  -14.6450 H       323 LEU    0.0900
   5134 HD21      -51.8740  -24.9830  -17.0230 H       323 LEU    0.0900
   5135 HD22      -52.0450  -25.2670  -15.2490 H       323 LEU    0.5100
   5136 HD23      -53.3280  -25.8460  -16.3970 H       323 LEU   -0.5100
   5137 N         -47.5360  -24.2670  -17.4780 N.am    324 GLY   -0.4700
   5138 CA        -46.6530  -23.8350  -18.5460 C.3     324 GLY    0.3100
   5139 C         -45.2010  -24.2950  -18.5680 C.2     324 GLY   -0.0200
   5140 O         -44.7590  -25.1000  -17.7410 O.2     324 GLY    0.0900
   5141 HN        -47.6580  -23.6390  -16.7140 H       324 GLY    0.0900
   5142 HA1       -46.6450  -22.7560  -18.5080 H       324 GLY    0.5100
   5143 HA2       -47.1090  -24.1730  -19.4640 H       324 GLY   -0.5100
   5144 N         -44.4710  -23.7640  -19.5570 N.am    325 ASP   -0.4700
   5145 CA        -43.0450  -24.0350  -19.7860 C.3     325 ASP    0.3100
   5146 CAT       -40.1680  -21.4390  -19.8860 C       325 ASP    0.0700
   5147 C         -42.3100  -22.6900  -19.7180 C.2     325 ASP    0.0900
   5148 O         -41.1470  -22.6620  -19.7040 O.2     325 ASP   -0.2800
   5149 CB        -42.8150  -24.6760  -21.1680 C.3     325 ASP    0.0900
   5150 CG        -42.3090  -26.1190  -21.0840 C.2     325 ASP    0.0900
   5151 OD1       -41.5630  -26.4420  -20.1330 O.co2   325 ASP    0.6200
   5152 OD2       -42.6410  -26.9240  -21.9840 O.co2   325 ASP   -0.7600
   5153 NT        -40.9670  -22.7390  -19.9090 N.4     325 ASP   -0.7600
   5154 HN        -44.8830  -23.1360  -20.2110 H       325 ASP    0.5100
   5155 HNT       -40.4640  -23.5870  -20.0630 H       325 ASP   -0.5100
   5156 HA        -42.7030  -24.6970  -19.0060 H       325 ASP   -0.4700
   5157 HB1       -42.0650  -24.0740  -21.7230 H       325 ASP    0.3100
   5158 HB2       -43.7730  -24.6740  -21.7290 H       325 ASP   -0.1100
   5159 HT1       -39.9860  -21.1320  -18.8340 H       325 ASP    0.0900
   5160 HT2       -40.7400  -20.6380  -20.4010 H       325 ASP    0.0900
   5161 HT3       -39.1900  -21.5910  -20.3910 H       325 ASP    0.0900
   5162 N         -43.5230  -14.2830  -19.5640 N.am    326 SER   -0.2700
   5163 CA        -43.1820  -14.8310  -18.2620 C.3     326 SER    0.0900
   5164 CAY       -45.0590  -13.4000  -21.2000 C.3     326 SER    0.0900
   5165 C         -43.5150  -13.8870  -17.1120 C.2     326 SER    0.0900
   5166 O         -43.5780  -14.3040  -15.9550 O.2     326 SER    0.5100
   5167 CB        -41.7060  -15.2080  -18.2290 C.3     326 SER   -0.5100
   5168 OG        -41.4620  -16.2990  -19.0920 O.3     326 SER   -0.4700
   5169 CY        -44.7980  -13.9550  -19.8440 C.2     326 SER    0.3100
   5170 OY        -45.7090  -14.0990  -19.0310 O.2     326 SER    0.0700
   5171 HN        -42.7790  -14.1690  -20.2170 H       326 SER    0.0900
   5172 HA        -43.7970  -15.7020  -18.0890 H       326 SER    0.0500
   5173 HB1       -41.4130  -15.4940  -17.1970 H       326 SER    0.0900
   5174 HB2       -41.0910  -14.3440  -18.5620 H       326 SER    0.0900
   5175 HG1       -40.5230  -16.4850  -19.0260 H       326 SER   -0.6600
   5176 HY1       -45.6470  -12.4610  -21.1100 H       326 SER    0.4300
   5177 HY2       -45.6400  -14.1320  -21.8000 H       326 SER    0.5100
   5178 HY3       -44.0960  -13.1740  -21.7050 H       326 SER   -0.5100
   5179 N         -43.7260  -12.6120  -17.4200 N.am    327 THR   -0.4700
   5180 CA        -44.1030  -11.6580  -16.3900 C.3     327 THR    0.3100
   5181 C         -45.5310  -12.0000  -15.9830 C.2     327 THR    0.0700
   5182 O         -46.1770  -12.8320  -16.6250 O.2     327 THR    0.0900
   5183 CB        -44.0110  -10.1920  -16.8940 C.3     327 THR    0.1400
   5184 CG2       -42.5520   -9.7200  -16.9540 C.3     327 THR    0.0900
   5185 OG1       -44.6070  -10.0800  -18.1910 O.3     327 THR   -0.6600
   5186 HN        -43.6370  -12.2580  -18.3480 H       327 THR    0.4300
   5187 HA        -43.4380  -11.8020  -15.5500 H       327 THR   -0.2700
   5188 HB        -44.5480   -9.5190  -16.1920 H       327 THR    0.0900
   5189 HG1       -45.5230  -10.3500  -18.0850 H       327 THR    0.0900
   5190 HG21      -41.9700  -10.3660  -17.6470 H       327 THR    0.0900
   5191 HG22      -42.0940   -9.7800  -15.9440 H       327 THR    0.5100
   5192 HG23      -42.5080   -8.6730  -17.3230 H       327 THR   -0.5100
   5193 N         -46.0390  -11.3780  -14.9270 N.am    328 THR   -0.4700
   5194 CA        -47.3730  -11.7270  -14.4860 C.3     328 THR    0.3100
   5195 C         -48.4380  -10.6530  -14.5760 C.2     328 THR    0.0700
   5196 O         -48.2030   -9.5660  -15.0890 O.2     328 THR    0.0900
   5197 CB        -47.3350  -12.2400  -13.0400 C.3     328 THR    0.1400
   5198 CG2       -46.2900  -13.3310  -12.8920 C.3     328 THR    0.0900
   5199 OG1       -47.0130  -11.1640  -12.1550 O.3     328 THR   -0.6600
   5200 HN        -45.5510  -10.6750  -14.4140 H       328 THR    0.4300
   5201 HA        -47.7570  -12.4890  -15.1460 H       328 THR   -0.2700
   5202 HB        -48.3280  -12.6530  -12.7600 H       328 THR    0.0900
   5203 HG1       -47.4460  -11.3670  -11.3220 H       328 THR    0.0900
   5204 HG21      -45.2700  -12.8970  -12.9780 H       328 THR    0.0900
   5205 HG22      -46.4210  -14.0910  -13.6920 H       328 THR    0.5100
   5206 HG23      -46.3860  -13.8150  -11.8970 H       328 THR   -0.5100
   5207 N         -49.6180  -10.9940  -14.0630 N.am    329 VAL   -0.4700
   5208 CA        -50.7830  -10.1260  -14.0320 C.3     329 VAL    0.3100
   5209 C         -51.9330  -10.8940  -13.4260 C.2     329 VAL    0.0700
   5210 O         -52.1300  -12.0260  -13.8400 O.2     329 VAL    0.0900
   5211 CB        -51.1510   -9.6300  -15.4460 C.3     329 VAL   -0.0900
   5212 CG1       -51.1140  -10.7650  -16.4430 C.3     329 VAL    0.0900
   5213 CG2       -52.5120   -9.0020  -15.4280 C.3     329 VAL   -0.2700
   5214 HN        -49.7590  -11.8950  -13.6630 H       329 VAL    0.0900
   5215 HA        -50.5530   -9.2870  -13.3920 H       329 VAL    0.0900
   5216 HB        -50.4300   -8.8450  -15.7590 H       329 VAL    0.0900
   5217 HG11      -52.1440  -11.0150  -16.7760 H       329 VAL   -0.2700
   5218 HG12      -50.6640  -11.6650  -15.9740 H       329 VAL    0.0900
   5219 HG13      -50.5170  -10.4680  -17.3320 H       329 VAL    0.0900
   5220 HG21      -52.4270   -7.9030  -15.5730 H       329 VAL    0.0900
   5221 HG22      -53.0050   -9.1930  -14.4510 H       329 VAL    0.5100
   5222 HG23      -53.1330   -9.4200  -16.2490 H       329 VAL   -0.5100
   5223 N         -52.5950  -10.3010  -12.4420 N.am    330 SER   -0.4700
   5224 CA        -53.7220  -10.9320  -11.7810 C.3     330 SER    0.3100
   5225 C         -54.4550   -9.9370  -10.8850 C.2     330 SER    0.0700
   5226 O         -54.6080   -8.7760  -11.2550 O.2     330 SER    0.0900
   5227 CB        -53.2560  -12.1270  -10.9590 C.3     330 SER    0.0500
   5228 OG        -52.8710  -13.1810  -11.7980 O.3     330 SER    0.0900
   5229 HN        -52.3480   -9.3930  -12.1120 H       330 SER    0.0900
   5230 HA        -54.4220  -11.2480  -12.5400 H       330 SER   -0.6600
   5231 HB1       -54.0840  -12.4750  -10.3050 H       330 SER    0.4300
   5232 HB2       -52.3870  -11.8330  -10.3320 H       330 SER    0.5100
   5233 HG1       -53.5920  -13.3000  -12.4200 H       330 SER   -0.5100
   5234 N         -54.8860  -10.3890   -9.6990 N.am    331 LYS   -0.4700
   5235 CA        -55.6280   -9.5530   -8.7530 C.3     331 LYS    0.3100
   5236 C         -55.0670   -9.3580   -7.3290 C.2     331 LYS    0.0700
   5237 O         -54.4540   -8.3290   -7.0400 O.2     331 LYS    0.0900
   5238 CB        -57.0910  -10.0400   -8.6690 C.3     331 LYS   -0.1800
   5239 CG        -57.9960   -9.1090   -7.8450 C.3     331 LYS    0.0900
   5240 CD        -59.4560   -9.5910   -7.7960 C.3     331 LYS    0.0900
   5241 CE        -59.6010  -10.9060   -7.0360 C.3     331 LYS   -0.1800
   5242 NZ        -61.0090  -11.3860   -7.0600 N.4     331 LYS    0.0900
   5243 HN        -54.7190  -11.3250   -9.4060 H       331 LYS    0.0900
   5244 HA        -55.5870   -8.5300   -9.0990 H       331 LYS   -0.1800
   5245 HB1       -57.1030  -11.0490   -8.2050 H       331 LYS    0.0900
   5246 HB2       -57.5010  -10.1120   -9.6980 H       331 LYS    0.0900
   5247 HG1       -57.9700   -8.0940   -8.2940 H       331 LYS    0.2100
   5248 HG2       -57.6030   -9.0550   -6.8080 H       331 LYS    0.0500
   5249 HD1       -59.8240   -9.7320   -8.8350 H       331 LYS    0.0500
   5250 HD2       -60.0760   -8.8170   -7.2970 H       331 LYS   -0.3000
   5251 HE1       -59.3070  -10.7640   -5.9740 H       331 LYS    0.3300
   5252 HE2       -58.9660  -11.6880   -7.5070 H       331 LYS    0.3300
   5253 HZ1       -61.3070  -11.5360   -8.0450 H       331 LYS    0.3300
   5254 HZ2       -61.6240  -10.6750   -6.6160 H       331 LYS    0.5100
   5255 HZ3       -61.0790  -12.2810   -6.5370 H       331 LYS   -0.5100
   5256 N         -55.3250  -10.3070   -6.4260 N.am    332 THR   -0.4700
   5257 CA        -54.8520  -10.1840   -5.0340 C.3     332 THR    0.3100
   5258 C         -53.3790  -10.5770   -4.8930 C.2     332 THR    0.0700
   5259 O         -52.6300   -9.9950   -4.0990 O.2     332 THR    0.0900
   5260 CB        -55.6930  -11.0530   -4.0400 C.3     332 THR    0.1400
   5261 CG2       -55.3950  -12.5470   -4.2270 C.3     332 THR    0.0900
   5262 OG1       -55.3870  -10.6700   -2.6900 O.3     332 THR   -0.6600
   5263 HN        -55.8400  -11.1310   -6.6480 H       332 THR    0.4300
   5264 HA        -54.9180   -9.1430   -4.7580 H       332 THR   -0.2700
   5265 HB        -56.7770  -10.8960   -4.2250 H       332 THR    0.0900
   5266 HG1       -54.4390  -10.5200   -2.6650 H       332 THR    0.0900
   5267 HG21      -54.3680  -12.7790   -3.8700 H       332 THR    0.0900
   5268 HG22      -55.4650  -12.8160   -5.3030 H       332 THR    0.5100
   5269 HG23      -56.1190  -13.1530   -3.6420 H       332 THR   -0.5100
   5270 N         -52.9730  -11.5760   -5.6750 N.am    333 GLU   -0.4700
   5271 CA        -51.5960  -12.0380   -5.6760 C.3     333 GLU    0.3100
   5272 C         -50.6660  -10.8840   -6.0940 C.2     333 GLU    0.0700
   5273 O         -50.9210   -9.7190   -5.7530 O.2     333 GLU    0.0900
   5274 CB        -51.4450  -13.2430   -6.6280 C.3     333 GLU   -0.1800
   5275 CG        -51.8930  -13.0080   -8.0840 C.3     333 GLU    0.0900
   5276 CD        -50.7590  -13.1830   -9.0980 C.2     333 GLU    0.0900
   5277 OE1       -49.9720  -12.2270   -9.2840 O.co2   333 GLU   -0.2800
   5278 OE2       -50.6470  -14.2790   -9.6960 O.co2   333 GLU    0.0900
   5279 HN        -53.5950  -12.0490   -6.2930 H       333 GLU    0.0900
   5280 HA        -51.3340  -12.3190   -4.6670 H       333 GLU    0.6200
   5281 HB1       -52.0420  -14.0830   -6.2160 H       333 GLU   -0.7600
   5282 HB2       -50.3730  -13.5350   -6.6420 H       333 GLU   -0.7600
   5283 HG1       -52.2880  -11.9730   -8.1760 H       333 GLU    0.5100
   5284 HG2       -52.7010  -13.7290   -8.3320 H       333 GLU   -0.5100
   5285 N         -49.5960  -11.1940   -6.8340 N.am    334 THR   -0.4700
   5286 CA        -48.6300  -10.1760   -7.2550 C.3     334 THR    0.3100
   5287 C         -48.8790   -9.5250   -8.6110 C.2     334 THR    0.0700
   5288 O         -48.1160   -9.6850   -9.5550 O.2     334 THR    0.0900
   5289 CB        -47.1690  -10.7050   -7.2170 C.3     334 THR    0.1400
   5290 CG2       -46.9600  -11.7910   -8.2650 C.3     334 THR    0.0900
   5291 OG1       -46.2560   -9.6240   -7.4450 O.3     334 THR   -0.6600
   5292 HN        -49.4080  -12.1280   -7.1320 H       334 THR    0.4300
   5293 HA        -48.7350   -9.3310   -6.5890 H       334 THR   -0.2700
   5294 HB        -46.9540  -11.1530   -6.2230 H       334 THR    0.0900
   5295 HG1       -46.2460   -9.4820   -8.3950 H       334 THR    0.0900
   5296 HG21      -46.8040  -11.3320   -9.2650 H       334 THR    0.0900
   5297 HG22      -47.8540  -12.4480   -8.3120 H       334 THR    0.5100
   5298 HG23      -46.0630  -12.3960   -8.0100 H       334 THR   -0.5100
   5299 N         -49.9710   -8.7750   -8.6860 N.am    335 SER   -0.4700
   5300 CA        -50.3270   -8.0310   -9.8760 C.3     335 SER    0.3100
   5301 C         -49.8190   -6.6210   -9.5240 C.2     335 SER    0.0700
   5302 O         -50.3380   -5.5980   -9.9770 O.2     335 SER    0.0900
   5303 CB        -51.8510   -8.0440  -10.0760 C.3     335 SER    0.0500
   5304 OG        -52.2060   -7.8210  -11.4300 O.3     335 SER    0.0900
   5305 HN        -50.6020   -8.6910   -7.9180 H       335 SER    0.0900
   5306 HA        -49.8330   -8.4890  -10.7190 H       335 SER   -0.6600
   5307 HB1       -52.3110   -7.2450   -9.4560 H       335 SER    0.4300
   5308 HB2       -52.2550   -9.0300   -9.7650 H       335 SER    0.5100
   5309 HG1       -53.1650   -7.8450  -11.4600 H       335 SER   -0.5100
   5310 N         -48.7880   -6.5950   -8.6760 N.am    336 GLN   -0.4700
   5311 CA        -48.1460   -5.3720   -8.2240 C.3     336 GLN    0.3100
   5312 C         -47.4330   -4.7810   -9.4240 C.2     336 GLN    0.0700
   5313 O         -47.3260   -5.4410  -10.4430 O.2     336 GLN    0.0900
   5314 CB        -47.1390   -5.7040   -7.1140 C.3     336 GLN   -0.1800
   5315 CG        -47.1870   -7.1530   -6.6000 C.3     336 GLN    0.0900
   5316 CD        -48.3920   -7.4580   -5.6890 C.2     336 GLN    0.0900
   5317 NE2       -48.1270   -8.0730   -4.5270 N.am    336 GLN   -0.1800
   5318 OE1       -49.5410   -7.1620   -6.0360 O.2     336 GLN    0.0900
   5319 HN        -48.4040   -7.4380   -8.3060 H       336 GLN    0.0900
   5320 HA        -48.9090   -4.7030   -7.8580 H       336 GLN    0.5500
   5321 HB1       -47.3350   -5.0260   -6.2560 H       336 GLN   -0.5500
   5322 HB2       -46.1170   -5.5070   -7.5030 H       336 GLN   -0.6200
   5323 HG1       -46.2590   -7.3570   -6.0260 H       336 GLN    0.3200
   5324 HG2       -47.2330   -7.8370   -7.4740 H       336 GLN    0.3000
   5325 HE21      -48.8710   -8.2950   -3.8970 H       336 GLN    0.5100
   5326 HE22      -47.1850   -8.3110   -4.2910 H       336 GLN   -0.5100
   5327 N         -46.9170   -3.5680   -9.3100 N.am    337 VAL   -0.4700
   5328 CA        -46.2430   -2.9600  -10.4430 C.3     337 VAL    0.3100
   5329 C         -44.7240   -3.0030  -10.3930 C.2     337 VAL    0.0700
   5330 O         -44.1370   -3.3750   -9.3810 O.2     337 VAL    0.0900
   5331 CB        -46.6640   -1.5250  -10.6050 C.3     337 VAL   -0.0900
   5332 CG1       -48.1650   -1.4560  -10.8120 C.3     337 VAL    0.0900
   5333 CG2       -46.2800   -0.7380   -9.3810 C.3     337 VAL   -0.2700
   5334 HN        -46.9640   -3.0340   -8.4690 H       337 VAL    0.0900
   5335 HA        -46.4970   -3.5260  -11.3270 H       337 VAL    0.0900
   5336 HB        -46.1460   -1.0810  -11.4800 H       337 VAL    0.0900
   5337 HG11      -48.6940   -1.8940   -9.9380 H       337 VAL   -0.2700
   5338 HG12      -48.4480   -2.0310  -11.7210 H       337 VAL    0.0900
   5339 HG13      -48.4830   -0.3980  -10.9260 H       337 VAL    0.0900
   5340 HG21      -45.1780   -0.7760   -9.2350 H       337 VAL    0.0900
   5341 HG22      -46.7720   -1.1680   -8.4840 H       337 VAL    0.5100
   5342 HG23      -46.5840    0.3230   -9.5040 H       337 VAL   -0.5100
   5343 N         -44.0820   -2.6250  -11.4940 N.am    338 ALA   -0.4700
   5344 CA        -42.6230   -2.6140  -11.5910 C.3     338 ALA    0.3100
   5345 C         -42.0570   -1.6550  -12.6660 C.2     338 ALA    0.0700
   5346 O         -41.1120   -2.0010  -13.3770 O.2     338 ALA    0.0900
   5347 CB        -42.1300   -4.0320  -11.8460 C.3     338 ALA   -0.2700
   5348 HN        -44.5720   -2.3310  -12.3110 H       338 ALA    0.0900
   5349 HA        -42.2220   -2.2320  -10.6640 H       338 ALA    0.0900
   5350 HB1       -42.5590   -4.4200  -12.7950 H       338 ALA    0.0900
   5351 HB2       -42.4460   -4.6990  -11.0160 H       338 ALA    0.5100
   5352 HB3       -41.0220   -4.0390  -11.9300 H       338 ALA   -0.5100
   5353 N         -42.6170   -0.4250  -12.7840 N.am    339 PRO   -0.2900
   5354 CA        -42.1770    0.5940  -13.7600 C.3     339 PRO    0.0000
   5355 C         -40.7750    1.2040  -13.5700 C.2     339 PRO    0.0900
   5356 O         -39.8270    0.5110  -13.1920 O.2     339 PRO    0.0900
   5357 CB        -43.2720    1.6690  -13.6620 C.3     339 PRO    0.0200
   5358 CG        -44.4660    0.8870  -13.2380 C.3     339 PRO    0.0900
   5359 CD        -43.8950   -0.0090  -12.1880 C.3     339 PRO   -0.1800
   5360 HA        -42.0630    0.1540  -14.7380 H       339 PRO    0.0900
   5361 HB1       -43.4410    2.1620  -14.6430 H       339 PRO    0.0900
   5362 HB2       -43.0100    2.4440  -12.9110 H       339 PRO   -0.1800
   5363 HG1       -45.2570    1.5460  -12.8230 H       339 PRO    0.0900
   5364 HG2       -44.8900    0.3030  -14.0830 H       339 PRO    0.0900
   5365 HD1       -43.7180    0.5340  -11.2360 H       339 PRO    0.5100
   5366 HD2       -44.5410   -0.8930  -12.0060 H       339 PRO   -0.5100
   5367 N         -40.6040    2.4940  -13.9050 N.am    340 ALA   -0.4700
   5368 CA        -39.3410    3.1770  -13.7940 C.3     340 ALA    0.3100
   5369 CAT       -38.9150    6.9110  -13.1790 C.3     340 ALA    0.0700
   5370 C         -39.6540    4.6580  -13.7470 C.2     340 ALA    0.0900
   5371 O         -40.7550    5.0720  -14.1110 O.2     340 ALA   -0.2700
   5372 CB        -38.4140    2.8620  -14.9900 C.3     340 ALA    0.0900
   5373 NT        -38.7020    5.4860  -13.2750 N.am    340 ALA    0.0900
   5374 HN        -41.3590    3.0460  -14.2500 H       340 ALA    0.0900
   5375 HNT       -37.8130    5.1530  -12.9710 H       340 ALA    0.5100
   5376 HA        -38.8760    2.8620  -12.8710 H       340 ALA   -0.5100
   5377 HB1       -38.8950    3.1800  -15.9390 H       340 ALA   -0.4700
   5378 HB2       -38.2190    1.7700  -15.0390 H       340 ALA    0.3100
   5379 HB3       -37.4540    3.4090  -14.8770 H       340 ALA   -0.1100
   5380 HT1       -39.7780    7.1140  -12.5090 H       340 ALA    0.0900
   5381 HT2       -39.1350    7.3270  -14.1850 H       340 ALA    0.0900
   5382 HT3       -38.0100    7.3990  -12.7570 H       340 ALA    0.0900
@<TRIPOS>BOND
     1    1    2 1
     2    2   13 1
     3    2    6 1
     4    2    4 1
     5    4    5 2
     6    6   15 1
     7    6    7 1
     8    7   17 1
     9    7    8 1
    10    8    9 1
    11    9   18 1
    12    9   19 1
    13    9   20 1
    14    3   10 1
    15    3   21 1
    16    3   22 1
    17    3   23 1
    18   10    1 1
    19   10   11 2
    20   12    1 1
    21   14    6 1
    22   16    7 1
    23   24   25 1
    24   25   33 1
    25   25   28 1
    26   25   26 1
    27   26   27 2
    28   28   35 1
    29   28   29 1
    30   29   30 am
    31   29   31 2
    32   30   37 1
    33   30   36 1
    34   32   24 1
    35   34   28 1
    36    4   24 am
    37   38   39 1
    38   39   44 1
    39   39   40 1
    40   40   41 2
    41   42   38 1
    42   43   39 1
    43   26   38 am
    44   45   46 1
    45   46   49 1
    46   46   47 1
    47   46   53 1
    48   47   48 2
    49   49   50 1
    50   49   51 1
    51   49   54 1
    52   50   56 1
    53   50   57 1
    54   50   58 1
    55   51   55 1
    56   52   45 1
    57   40   45 am
    58   59   60 1
    59   60   69 1
    60   60   63 1
    61   60   61 1
    62   61   62 2
    63   63   64 1
    64   63   71 1
    65   64   73 1
    66   64   65 1
    67   65   66 2
    68   65   67 2
    69   68   59 1
    70   70   63 1
    71   72   64 1
    72   47   59 am
    73   74   75 1
    74   75   80 1
    75   75   76 1
    76   76   77 2
    77   78   74 1
    78   79   75 1
    79   61   74 am
    80   81   87 1
    81   81   82 1
    82   82   85 1
    83   82   88 1
    84   82   83 1
    85   83   84 2
    86   85   86 1
    87   85   90 1
    88   86   87 1
    89   86   92 1
    90   87   94 1
    91   89   85 1
    92   91   86 1
    93   93   87 1
    94   76   81 am
    95   95   96 1
    96   96  104 1
    97   96   99 1
    98   96   97 1
    99   97   98 2
   100   99  106 1
   101   99  100 1
   102  100  101 am
   103  100  102 2
   104  101  108 1
   105  101  107 1
   106  103   95 1
   107  105   99 1
   108   83   95 am
   109  109  110 1
   110  110  121 1
   111  110  113 1
   112  110  111 1
   113  111  112 2
   114  113  114 1
   115  113  123 1
   116  114  115 ar
   117  114  116 ar
   118  115  124 1
   119  115  117 ar
   120  116  118 ar
   121  116  125 1
   122  117  126 1
   123  117  119 ar
   124  118  119 ar
   125  118  127 1
   126  119  128 1
   127  120  109 1
   128  122  113 1
   129   97  109 am
   130  129  130 1
   131  130  142 1
   132  130  133 1
   133  130  131 1
   134  131  132 2
   135  133  144 1
   136  133  134 1
   137  134  135 ar
   138  134  136 ar
   139  135  145 1
   140  135  137 ar
   141  136  138 ar
   142  136  146 1
   143  137  147 1
   144  137  139 ar
   145  138  139 ar
   146  138  148 1
   147  139  140 1
   148  140  149 1
   149  141  129 1
   150  143  133 1
   151  111  129 am
   152  150  151 1
   153  151  158 1
   154  151  154 1
   155  151  152 1
   156  152  153 2
   157  154  159 1
   158  154  155 1
   159  154  156 1
   160  155  160 1
   161  155  161 1
   162  155  162 1
   163  156  163 1
   164  156  164 1
   165  156  165 1
   166  157  150 1
   167  131  150 am
   168  166  172 1
   169  166  167 1
   170  167  170 1
   171  167  173 1
   172  167  168 1
   173  168  169 2
   174  170  171 1
   175  170  175 1
   176  171  172 1
   177  171  177 1
   178  172  179 1
   179  174  170 1
   180  176  171 1
   181  178  172 1
   182  152  166 am
   183  180  181 1
   184  181  192 1
   185  181  184 1
   186  181  182 1
   187  182  183 2
   188  184  185 1
   189  184  194 1
   190  185  186 ar
   191  185  187 ar
   192  186  195 1
   193  186  188 ar
   194  187  189 ar
   195  187  196 1
   196  188  197 1
   197  188  190 ar
   198  189  190 ar
   199  189  198 1
   200  190  199 1
   201  191  180 1
   202  193  184 1
   203  168  180 am
   204  200  201 1
   205  201  202 1
   206  201  207 1
   207  201  204 1
   208  202  203 2
   209  204  209 1
   210  204  205 1
   211  206  200 1
   212  208  204 1
   213  210  205 1
   214  182  200 am
   215  211  212 1
   216  212  220 1
   217  212  215 1
   218  212  213 1
   219  213  214 2
   220  215  222 1
   221  215  216 1
   222  216  217 am
   223  216  218 2
   224  217  224 1
   225  217  223 1
   226  219  211 1
   227  221  215 1
   228  202  211 am
   229  225  226 1
   230  226  235 1
   231  226  229 1
   232  226  227 1
   233  227  228 2
   234  229  237 1
   235  229  230 1
   236  230  239 1
   237  230  231 1
   238  231  241 1
   239  231  232 1
   240  232  243 1
   241  232  233 1
   242  233  244 1
   243  233  245 1
   244  233  246 1
   245  234  225 1
   246  236  229 1
   247  238  230 1
   248  240  231 1
   249  242  232 1
   250  213  225 am
   251  247  248 1
   252  248  251 1
   253  248  249 1
   254  248  255 1
   255  249  250 2
   256  251  252 1
   257  251  253 1
   258  251  256 1
   259  252  258 1
   260  252  259 1
   261  252  260 1
   262  253  257 1
   263  254  247 1
   264  227  247 am
   265  261  262 1
   266  262  267 1
   267  262  263 1
   268  263  264 2
   269  265  261 1
   270  266  262 1
   271  249  261 am
   272  268  269 1
   273  269  276 1
   274  269  272 1
   275  269  270 1
   276  270  271 2
   277  272  277 1
   278  272  273 1
   279  272  274 1
   280  273  278 1
   281  273  279 1
   282  273  280 1
   283  274  281 1
   284  274  282 1
   285  274  283 1
   286  275  268 1
   287  263  268 am
   288  284  285 1
   289  285  292 1
   290  285  288 1
   291  285  286 1
   292  286  287 2
   293  288  293 1
   294  288  289 1
   295  288  290 1
   296  289  294 1
   297  289  295 1
   298  289  296 1
   299  290  297 1
   300  290  298 1
   301  290  299 1
   302  291  284 1
   303  270  284 am
   304  300  301 1
   305  301  302 1
   306  301  312 1
   307  301  304 1
   308  302  303 2
   309  304  314 1
   310  304  305 1
   311  305  316 1
   312  305  306 1
   313  306  318 1
   314  306  307 1
   315  307  319 1
   316  307  308 2
   317  308  309 2
   318  308  310 2
   319  309  320 1
   320  309  321 1
   321  310  323 1
   322  310  322 1
   323  311  300 1
   324  313  304 1
   325  315  305 1
   326  317  306 1
   327  286  300 am
   328  324  325 1
   329  325  326 1
   330  325  331 1
   331  325  328 1
   332  326  327 2
   333  328  333 1
   334  328  329 1
   335  330  324 1
   336  332  328 1
   337  334  329 1
   338  302  324 am
   339  335  341 1
   340  335  336 1
   341  336  339 1
   342  336  342 1
   343  336  337 1
   344  337  338 2
   345  339  340 1
   346  339  344 1
   347  340  341 1
   348  340  346 1
   349  341  348 1
   350  343  339 1
   351  345  340 1
   352  347  341 1
   353  326  335 am
   354  349  350 1
   355  350  361 1
   356  350  353 1
   357  350  351 1
   358  351  352 2
   359  353  354 1
   360  353  363 1
   361  354  355 ar
   362  354  356 ar
   363  355  364 1
   364  355  357 ar
   365  356  358 ar
   366  356  365 1
[truncated: 159,962 more chars]
