# Supplementary material for: The pocketome of G-protein-coupled receptors reveals previously untargeted allosteric sites
Source: Nat Commun. 2022 May 10;13:2567. doi: 10.1038/s41467-022-29609-6 (PMC9091257; doi:10.1038/s41467-022-29609-6)
Supplement: Supplementary file 4 — Supplementary Data 1 [file 41467_2022_29609_MOESM4_ESM.zip › docking_files/1l9h/mols.mol2]

# TRIPOS MOL2 file generated by SEED

@<TRIPOS>MOLECULE
methanamine
 8 7 0 0 0
****
USER_CHARGES
INVALID_CHARGES
Pose:   1 Cluster:   1 Fr_nu: 1643146 TotEn:   -81.57
@<TRIPOS>ATOM
      1 C1        -71.5944    3.6744  -59.9155 C.3    1 LIG       0.04000
      2 N1        -72.1130    3.9256  -58.5571 N.4    1 LIG      -0.30000
      3 H1        -70.9029    4.4817  -60.1635 H      1 LIG       0.09000
      4 H2        -71.0841    2.7095  -59.9053 H      1 LIG       0.09000
      5 H3        -72.4445    3.6617  -60.6004 H      1 LIG       0.09000
      6 H4        -72.7739    3.1931  -58.2667 H      1 LIG       0.33000
      7 H5        -72.6072    4.8262  -58.5056 H      1 LIG       0.33000
      8 H6        -71.3531    3.9492  -57.8642 H      1 LIG       0.33000
@<TRIPOS>BOND
      1       1       2 1
      2       1       3 1
      3       1       4 1
      4       1       5 1
      5       2       6 1
      6       2       7 1
      7       2       8 1
@<TRIPOS>ALT_TYPE
CGenFF_4.0_ALT_TYPE_SET
CGenFF_4.0 1 CG334 2 NG3P3 3 HGA3 4 HGA3 5 HGA3 6 HGP2 7 HGP2 8 HGP2
@<TRIPOS>MOLECULE
methanamine
 8 7 0 0 0
****
USER_CHARGES
INVALID_CHARGES
Pose:   2 Cluster:   2 Fr_nu: 1642124 TotEn:   -78.08
@<TRIPOS>ATOM
      1 C1        -71.6214    3.9250  -59.4505 C.3    1 LIG       0.04000
      2 N1        -73.0811    3.9678  -59.6622 N.4    1 LIG      -0.30000
      3 H1        -71.2783    2.9175  -59.6928 H      1 LIG       0.09000
      4 H2        -71.1660    4.6646  -60.1118 H      1 LIG       0.09000
      5 H3        -71.4288    4.1636  -58.4028 H      1 LIG       0.09000
      6 H4        -73.4638    4.8982  -59.4485 H      1 LIG       0.33000
      7 H5        -73.5666    3.2882  -59.0618 H      1 LIG       0.33000
      8 H6        -73.3250    3.7493  -60.6372 H      1 LIG       0.33000
@<TRIPOS>BOND
      1       1       2 1
      2       1       3 1
      3       1       4 1
      4       1       5 1
      5       2       6 1
      6       2       7 1
      7       2       8 1
@<TRIPOS>ALT_TYPE
CGenFF_4.0_ALT_TYPE_SET
CGenFF_4.0 1 CG334 2 NG3P3 3 HGA3 4 HGA3 5 HGA3 6 HGP2 7 HGP2 8 HGP2
@<TRIPOS>MOLECULE
methanamine
 8 7 0 0 0
****
USER_CHARGES
INVALID_CHARGES
Pose:   3 Cluster:   3 Fr_nu: 1643525 TotEn:   -66.33
@<TRIPOS>ATOM
      1 C1        -71.4325    4.6511  -58.8768 C.3    1 LIG       0.04000
      2 N1        -71.3709    3.4509  -59.7330 N.4    1 LIG      -0.30000
      3 H1        -70.8789    5.4474  -59.3776 H      1 LIG       0.09000
      4 H2        -72.4832    4.9205  -58.7540 H      1 LIG       0.09000
      5 H3        -70.9768    4.4002  -57.9169 H      1 LIG       0.09000
      6 H4        -71.8782    2.6624  -59.3104 H      1 LIG       0.33000
      7 H5        -70.3995    3.1484  -59.8843 H      1 LIG       0.33000
      8 H6        -71.7876    3.6277  -60.6567 H      1 LIG       0.33000
@<TRIPOS>BOND
      1       1       2 1
      2       1       3 1
      3       1       4 1
      4       1       5 1
      5       2       6 1
      6       2       7 1
      7       2       8 1
@<TRIPOS>ALT_TYPE
CGenFF_4.0_ALT_TYPE_SET
CGenFF_4.0 1 CG334 2 NG3P3 3 HGA3 4 HGA3 5 HGA3 6 HGP2 7 HGP2 8 HGP2
@<TRIPOS>MOLECULE
methanamine
 8 7 0 0 0
****
USER_CHARGES
INVALID_CHARGES
Pose:   4 Cluster:   4 Fr_nu: 1642410 TotEn:   -65.89
@<TRIPOS>ATOM
      1 C1        -71.6214    3.9250  -59.4505 C.3    1 LIG       0.04000
      2 N1        -72.0207    3.0573  -60.5752 N.4    1 LIG      -0.30000
      3 H1        -72.4354    4.6285  -59.2662 H      1 LIG       0.09000
      4 H2        -71.4492    3.2873  -58.5813 H      1 LIG       0.09000
      5 H3        -70.7084    4.4485  -59.7404 H      1 LIG       0.09000
      6 H4        -71.2888    2.3694  -60.7963 H      1 LIG       0.33000
      7 H5        -72.1971    3.6060  -61.4272 H      1 LIG       0.33000
      8 H6        -72.8806    2.5357  -60.3594 H      1 LIG       0.33000
@<TRIPOS>BOND
      1       1       2 1
      2       1       3 1
      3       1       4 1
      4       1       5 1
      5       2       6 1
      6       2       7 1
      7       2       8 1
@<TRIPOS>ALT_TYPE
CGenFF_4.0_ALT_TYPE_SET
CGenFF_4.0 1 CG334 2 NG3P3 3 HGA3 4 HGA3 5 HGA3 6 HGP2 7 HGP2 8 HGP2
@<TRIPOS>MOLECULE
methanamine
 8 7 0 0 0
****
USER_CHARGES
INVALID_CHARGES
Pose:   5 Cluster:   5 Fr_nu: 1642423 TotEn:   -61.74
@<TRIPOS>ATOM
      1 C1        -71.6214    3.9250  -59.4505 C.3    1 LIG       0.04000
      2 N1        -72.3102    5.1790  -59.0895 N.4    1 LIG      -0.30000
      3 H1        -72.2647    3.3777  -60.1420 H      1 LIG       0.09000
      4 H2        -70.6727    4.1885  -59.9218 H      1 LIG       0.09000
      5 H3        -71.4593    3.3568  -58.5325 H      1 LIG       0.09000
      6 H4        -71.7488    5.7404  -58.4358 H      1 LIG       0.33000
      7 H5        -73.2156    4.9924  -58.6385 H      1 LIG       0.33000
      8 H6        -72.4914    5.7593  -59.9192 H      1 LIG       0.33000
@<TRIPOS>BOND
      1       1       2 1
      2       1       3 1
      3       1       4 1
      4       1       5 1
      5       2       6 1
      6       2       7 1
      7       2       8 1
@<TRIPOS>ALT_TYPE
CGenFF_4.0_ALT_TYPE_SET
CGenFF_4.0 1 CG334 2 NG3P3 3 HGA3 4 HGA3 5 HGA3 6 HGP2 7 HGP2 8 HGP2
@<TRIPOS>MOLECULE
methanamine
 8 7 0 0 0
****
USER_CHARGES
INVALID_CHARGES
Pose:   6 Cluster:   6 Fr_nu: 1643683 TotEn:   -61.01
@<TRIPOS>ATOM
      1 C1        -71.6270    4.0695  -59.4307 C.3    1 LIG       0.04000
      2 N1        -71.2066    4.7939  -58.2159 N.4    1 LIG      -0.30000
      3 H1        -72.6973    3.8717  -59.3481 H      1 LIG       0.09000
      4 H2        -71.4105    4.7057  -60.2910 H      1 LIG       0.09000
      5 H3        -71.0586    3.1386  -59.4780 H      1 LIG       0.09000
      6 H4        -70.2012    5.0090  -58.2367 H      1 LIG       0.33000
      7 H5        -71.3870    4.2397  -57.3683 H      1 LIG       0.33000
      8 H6        -71.7118    5.6844  -58.1169 H      1 LIG       0.33000
@<TRIPOS>BOND
      1       1       2 1
      2       1       3 1
      3       1       4 1
      4       1       5 1
      5       2       6 1
      6       2       7 1
      7       2       8 1
@<TRIPOS>ALT_TYPE
CGenFF_4.0_ALT_TYPE_SET
CGenFF_4.0 1 CG334 2 NG3P3 3 HGA3 4 HGA3 5 HGA3 6 HGP2 7 HGP2 8 HGP2
@<TRIPOS>MOLECULE
methanamine
 8 7 0 0 0
****
USER_CHARGES
INVALID_CHARGES
Pose:   7 Cluster:   7 Fr_nu: 1201537 TotEn:   -53.93
@<TRIPOS>ATOM
      1 C1        -72.0111   -9.5309  -43.9185 C.3    1 LIG       0.04000
      2 N1        -72.4001   -8.3257  -44.6759 N.4    1 LIG      -0.30000
      3 H1        -70.9675   -9.4154  -43.6202 H      1 LIG       0.09000
      4 H2        -72.6633   -9.6023  -43.0460 H      1 LIG       0.09000
      5 H3        -72.1381  -10.3936  -44.5753 H      1 LIG       0.09000
      6 H4        -73.3795   -8.3773  -44.9853 H      1 LIG       0.33000
      7 H5        -71.8166   -8.2059  -45.5144 H      1 LIG       0.33000
      8 H6        -72.3002   -7.4759  -44.1051 H      1 LIG       0.33000
@<TRIPOS>BOND
      1       1       2 1
      2       1       3 1
      3       1       4 1
      4       1       5 1
      5       2       6 1
      6       2       7 1
      7       2       8 1
@<TRIPOS>ALT_TYPE
CGenFF_4.0_ALT_TYPE_SET
CGenFF_4.0 1 CG334 2 NG3P3 3 HGA3 4 HGA3 5 HGA3 6 HGP2 7 HGP2 8 HGP2
@<TRIPOS>MOLECULE
methanamine
 8 7 0 0 0
****
USER_CHARGES
INVALID_CHARGES
Pose:   8 Cluster:   8 Fr_nu: 325047 TotEn:   -35.62
@<TRIPOS>ATOM
      1 C1        -60.3684  -19.6938  -39.4210 C.3    1 LIG       0.04000
      2 N1        -61.6048  -20.0437  -40.1464 N.4    1 LIG      -0.30000
      3 H1        -60.6118  -19.6268  -38.3591 H      1 LIG       0.09000
      4 H2        -59.6370  -20.4825  -39.6073 H      1 LIG       0.09000
      5 H3        -60.0168  -18.7339  -39.8042 H      1 LIG       0.09000
      6 H4        -61.4368  -20.1213  -41.1581 H      1 LIG       0.33000
      7 H5        -62.3345  -19.3322  -40.0076 H      1 LIG       0.33000
      8 H6        -61.9853  -20.9440  -39.8259 H      1 LIG       0.33000
@<TRIPOS>BOND
      1       1       2 1
      2       1       3 1
      3       1       4 1
      4       1       5 1
      5       2       6 1
      6       2       7 1
      7       2       8 1
@<TRIPOS>ALT_TYPE
CGenFF_4.0_ALT_TYPE_SET
CGenFF_4.0 1 CG334 2 NG3P3 3 HGA3 4 HGA3 5 HGA3 6 HGP2 7 HGP2 8 HGP2
@<TRIPOS>MOLECULE
methanamine
 8 7 0 0 0
****
USER_CHARGES
INVALID_CHARGES
Pose:   9 Cluster:   9 Fr_nu: 678253 TotEn:   -28.06
@<TRIPOS>ATOM
      1 C1        -51.8440    1.6005  -29.6136 C.3    1 LIG       0.04000
      2 N1        -51.0277    1.4926  -30.8381 N.4    1 LIG      -0.30000
      3 H1        -52.1057    2.6515  -29.4783 H      1 LIG       0.09000
      4 H2        -52.7371    0.9882  -29.7524 H      1 LIG       0.09000
      5 H3        -51.2434    1.2351  -28.7785 H      1 LIG       0.09000
      6 H4        -50.7493    0.5192  -31.0186 H      1 LIG       0.33000
      7 H5        -50.1675    2.0519  -30.7650 H      1 LIG       0.33000
      8 H6        -51.5440    1.8250  -31.6633 H      1 LIG       0.33000
@<TRIPOS>BOND
      1       1       2 1
      2       1       3 1
      3       1       4 1
      4       1       5 1
      5       2       6 1
      6       2       7 1
      7       2       8 1
@<TRIPOS>ALT_TYPE
CGenFF_4.0_ALT_TYPE_SET
CGenFF_4.0 1 CG334 2 NG3P3 3 HGA3 4 HGA3 5 HGA3 6 HGP2 7 HGP2 8 HGP2
@<TRIPOS>MOLECULE
methanamine
 8 7 0 0 0
****
USER_CHARGES
INVALID_CHARGES
Pose:  10 Cluster:  10 Fr_nu: 1643826 TotEn:   -26.62
@<TRIPOS>ATOM
      1 C1        -55.5224    5.5818  -18.7220 C.3    1 LIG       0.04000
      2 N1        -56.1152    4.2352  -18.6098 N.4    1 LIG      -0.30000
      3 H1        -56.1836    6.2816  -18.2077 H      1 LIG       0.09000
      4 H2        -54.5378    5.5537  -18.2515 H      1 LIG       0.09000
      5 H3        -55.4435    5.8245  -19.7834 H      1 LIG       0.09000
      6 H4        -55.5329    3.5289  -19.0787 H      1 LIG       0.33000
      7 H5        -57.0494    4.2004  -19.0389 H      1 LIG       0.33000
      8 H6        -56.2153    3.9505  -17.6265 H      1 LIG       0.33000
@<TRIPOS>BOND
      1       1       2 1
      2       1       3 1
      3       1       4 1
      4       1       5 1
      5       2       6 1
      6       2       7 1
      7       2       8 1
@<TRIPOS>ALT_TYPE
CGenFF_4.0_ALT_TYPE_SET
CGenFF_4.0 1 CG334 2 NG3P3 3 HGA3 4 HGA3 5 HGA3 6 HGP2 7 HGP2 8 HGP2
@<TRIPOS>MOLECULE
methanol
 6 5 0 0 0
****
USER_CHARGES
INVALID_CHARGES
Pose:   1 Cluster:   1 Fr_nu: 8775153 TotEn:   -20.73
@<TRIPOS>ATOM
      1 C1        -58.8460   -3.0167  -19.6566 C.3    1 LIG      -0.04000
      2 O1        -57.8084   -3.7496  -20.2816 O.3    1 LIG      -0.65000
      3 H1        -59.1866   -3.5522  -18.7670 H      1 LIG       0.09000
      4 H2        -59.6752   -2.8878  -20.3570 H      1 LIG       0.09000
      5 H3        -58.4626   -2.0363  -19.3644 H      1 LIG       0.09000
      6 H4        -57.5333   -3.2436  -21.0651 H      1 LIG       0.42000
@<TRIPOS>BOND
      1       1       2 1
      2       1       3 1
      3       1       4 1
      4       1       5 1
      5       2       6 1
@<TRIPOS>ALT_TYPE
CGenFF_4.0_ALT_TYPE_SET
CGenFF_4.0 1 CG331 2 OG311 3 HGA3 4 HGA3 5 HGA3 6 HGP1
@<TRIPOS>MOLECULE
methanol
 6 5 0 0 0
****
USER_CHARGES
INVALID_CHARGES
Pose:   2 Cluster:   2 Fr_nu: 137937 TotEn:   -18.88
@<TRIPOS>ATOM
      1 C1        -72.1337  -13.0123  -43.5964 C.3    1 LIG      -0.04000
      2 O1        -72.2578  -14.3869  -43.2814 O.3    1 LIG      -0.65000
      3 H1        -71.7651  -12.4692  -42.7227 H      1 LIG       0.09000
      4 H2        -73.1067  -12.6178  -43.9000 H      1 LIG       0.09000
      5 H3        -71.4239  -12.8988  -44.4192 H      1 LIG       0.09000
      6 H4        -72.5867  -14.8343  -44.0798 H      1 LIG       0.42000
@<TRIPOS>BOND
      1       1       2 1
      2       1       3 1
      3       1       4 1
      4       1       5 1
      5       2       6 1
@<TRIPOS>ALT_TYPE
CGenFF_4.0_ALT_TYPE_SET
CGenFF_4.0 1 CG331 2 OG311 3 HGA3 4 HGA3 5 HGA3 6 HGP1
@<TRIPOS>MOLECULE
methanol
 6 5 0 0 0
****
USER_CHARGES
INVALID_CHARGES
Pose:   3 Cluster:   3 Fr_nu: 6487616 TotEn:   -18.03
@<TRIPOS>ATOM
      1 C1        -73.2919  -12.0911  -43.8350 C.3    1 LIG      -0.04000
      2 O1        -72.7687  -13.4066  -43.8347 O.3    1 LIG      -0.65000
      3 H1        -72.8912  -11.5385  -42.9816 H      1 LIG       0.09000
      4 H2        -74.3826  -12.1317  -43.7767 H      1 LIG       0.09000
      5 H3        -72.9968  -11.5914  -44.7607 H      1 LIG       0.09000
      6 H4        -73.1467  -13.8645  -44.6049 H      1 LIG       0.42000
@<TRIPOS>BOND
      1       1       2 1
      2       1       3 1
      3       1       4 1
      4       1       5 1
      5       2       6 1
@<TRIPOS>ALT_TYPE
CGenFF_4.0_ALT_TYPE_SET
CGenFF_4.0 1 CG331 2 OG311 3 HGA3 4 HGA3 5 HGA3 6 HGP1
@<TRIPOS>MOLECULE
methanol
 6 5 0 0 0
****
USER_CHARGES
INVALID_CHARGES
Pose:   4 Cluster:   4 Fr_nu: 181676 TotEn:   -14.79
@<TRIPOS>ATOM
      1 C1        -48.2032   -7.5415  -38.9068 C.3    1 LIG      -0.04000
      2 O1        -47.4845   -8.2407  -37.9073 O.3    1 LIG      -0.65000
      3 H1        -47.9159   -7.9160  -39.8925 H      1 LIG       0.09000
      4 H2        -47.9852   -6.4730  -38.8336 H      1 LIG       0.09000
      5 H3        -49.2728   -7.7045  -38.7553 H      1 LIG       0.09000
      6 H4        -47.7660   -7.8809  -37.0488 H      1 LIG       0.42000
@<TRIPOS>BOND
      1       1       2 1
      2       1       3 1
      3       1       4 1
      4       1       5 1
      5       2       6 1
@<TRIPOS>ALT_TYPE
CGenFF_4.0_ALT_TYPE_SET
CGenFF_4.0 1 CG331 2 OG311 3 HGA3 4 HGA3 5 HGA3 6 HGP1
@<TRIPOS>MOLECULE
methanol
 6 5 0 0 0
****
USER_CHARGES
INVALID_CHARGES
Pose:   5 Cluster:   5 Fr_nu: 190119 TotEn:   -14.34
@<TRIPOS>ATOM
      1 C1        -51.6179    1.3500  -30.1401 C.3    1 LIG      -0.04000
      2 O1        -51.2954    1.6182  -31.4923 O.3    1 LIG      -0.65000
      3 H1        -52.0405    2.2470  -29.6807 H      1 LIG       0.09000
      4 H2        -50.7165    1.0431  -29.6035 H      1 LIG       0.09000
      5 H3        -52.3539    0.5434  -30.1034 H      1 LIG       0.09000
      6 H4        -50.9239    0.8004  -31.8649 H      1 LIG       0.42000
@<TRIPOS>BOND
      1       1       2 1
      2       1       3 1
      3       1       4 1
      4       1       5 1
      5       2       6 1
@<TRIPOS>ALT_TYPE
CGenFF_4.0_ALT_TYPE_SET
CGenFF_4.0 1 CG331 2 OG311 3 HGA3 4 HGA3 5 HGA3 6 HGP1
@<TRIPOS>MOLECULE
methanol
 6 5 0 0 0
****
USER_CHARGES
INVALID_CHARGES
Pose:   6 Cluster:   6 Fr_nu: 8573126 TotEn:   -13.33
@<TRIPOS>ATOM
      1 C1        -72.0697  -12.3664  -43.8825 C.3    1 LIG      -0.04000
      2 O1        -71.5446  -13.6778  -43.9761 O.3    1 LIG      -0.65000
      3 H1        -71.3571  -11.7242  -43.3591 H      1 LIG       0.09000
      4 H2        -73.0195  -12.3909  -43.3421 H      1 LIG       0.09000
      5 H3        -72.2358  -11.9772  -44.8898 H      1 LIG       0.09000
      6 H4        -72.2041  -14.2167  -44.4456 H      1 LIG       0.42000
@<TRIPOS>BOND
      1       1       2 1
      2       1       3 1
      3       1       4 1
      4       1       5 1
      5       2       6 1
@<TRIPOS>ALT_TYPE
CGenFF_4.0_ALT_TYPE_SET
CGenFF_4.0 1 CG331 2 OG311 3 HGA3 4 HGA3 5 HGA3 6 HGP1
@<TRIPOS>MOLECULE
methanol
 6 5 0 0 0
****
USER_CHARGES
INVALID_CHARGES
Pose:   7 Cluster:   7 Fr_nu: 7824637 TotEn:   -12.79
@<TRIPOS>ATOM
      1 C1        -72.3115  -12.3228  -43.7092 C.3    1 LIG      -0.04000
      2 O1        -71.4425  -12.8779  -42.7391 O.3    1 LIG      -0.65000
      3 H1        -72.6294  -13.1038  -44.4042 H      1 LIG       0.09000
      4 H2        -71.7938  -11.5270  -44.2507 H      1 LIG       0.09000
      5 H3        -73.1877  -11.9078  -43.2055 H      1 LIG       0.09000
      6 H4        -71.1824  -12.1558  -42.1420 H      1 LIG       0.42000
@<TRIPOS>BOND
      1       1       2 1
      2       1       3 1
      3       1       4 1
      4       1       5 1
      5       2       6 1
@<TRIPOS>ALT_TYPE
CGenFF_4.0_ALT_TYPE_SET
CGenFF_4.0 1 CG331 2 OG311 3 HGA3 4 HGA3 5 HGA3 6 HGP1
@<TRIPOS>MOLECULE
methanol
 6 5 0 0 0
****
USER_CHARGES
INVALID_CHARGES
Pose:   8 Cluster:   8 Fr_nu: 4650456 TotEn:   -12.74
@<TRIPOS>ATOM
      1 C1        -72.0473   -9.5328  -43.9082 C.3    1 LIG      -0.04000
      2 O1        -70.6989   -9.3903  -43.5009 O.3    1 LIG      -0.65000
      3 H1        -72.1381  -10.3936  -44.5753 H      1 LIG       0.09000
      4 H2        -72.3716   -8.6243  -44.4221 H      1 LIG       0.09000
      5 H3        -72.6705   -9.6919  -43.0251 H      1 LIG       0.09000
      6 H4        -70.6588   -8.6178  -42.9115 H      1 LIG       0.42000
@<TRIPOS>BOND
      1       1       2 1
      2       1       3 1
      3       1       4 1
      4       1       5 1
      5       2       6 1
@<TRIPOS>ALT_TYPE
CGenFF_4.0_ALT_TYPE_SET
CGenFF_4.0 1 CG331 2 OG311 3 HGA3 4 HGA3 5 HGA3 6 HGP1
@<TRIPOS>MOLECULE
methanol
 6 5 0 0 0
****
USER_CHARGES
INVALID_CHARGES
Pose:   9 Cluster:   9 Fr_nu: 2396576 TotEn:   -12.42
@<TRIPOS>ATOM
      1 C1        -75.0834  -27.3894  -47.0890 C.3    1 LIG      -0.04000
      2 O1        -75.9504  -28.2564  -46.3811 O.3    1 LIG      -0.65000
      3 H1        -74.0497  -27.7174  -46.9549 H      1 LIG       0.09000
      4 H2        -75.2041  -26.3687  -46.7173 H      1 LIG       0.09000
      5 H3        -75.3384  -27.4210  -48.1509 H      1 LIG       0.09000
      6 H4        -76.8564  -27.9334  -46.5241 H      1 LIG       0.42000
@<TRIPOS>BOND
      1       1       2 1
      2       1       3 1
      3       1       4 1
      4       1       5 1
      5       2       6 1
@<TRIPOS>ALT_TYPE
CGenFF_4.0_ALT_TYPE_SET
CGenFF_4.0 1 CG331 2 OG311 3 HGA3 4 HGA3 5 HGA3 6 HGP1
@<TRIPOS>MOLECULE
methanol
 6 5 0 0 0
****
USER_CHARGES
INVALID_CHARGES
Pose:  10 Cluster:  10 Fr_nu: 958774 TotEn:   -12.25
@<TRIPOS>ATOM
      1 C1        -74.9500  -26.3740  -45.6973 C.3    1 LIG      -0.04000
      2 O1        -75.9532  -27.3335  -45.9752 O.3    1 LIG      -0.65000
      3 H1        -74.1961  -26.8140  -45.0398 H      1 LIG       0.09000
      4 H2        -75.4016  -25.5014  -45.2188 H      1 LIG       0.09000
      5 H3        -74.4793  -26.0700  -46.6352 H      1 LIG       0.09000
      6 H4        -76.6025  -26.9066  -46.5600 H      1 LIG       0.42000
@<TRIPOS>BOND
      1       1       2 1
      2       1       3 1
      3       1       4 1
      4       1       5 1
      5       2       6 1
@<TRIPOS>ALT_TYPE
CGenFF_4.0_ALT_TYPE_SET
CGenFF_4.0 1 CG331 2 OG311 3 HGA3 4 HGA3 5 HGA3 6 HGP1
@<TRIPOS>MOLECULE
methanol
 6 5 0 0 0
****
USER_CHARGES
INVALID_CHARGES
Pose:  11 Cluster:  11 Fr_nu: 189881 TotEn:   -12.03
@<TRIPOS>ATOM
      1 C1        -51.6179    1.3500  -30.1401 C.3    1 LIG      -0.04000
      2 O1        -52.5363    0.3243  -30.4701 O.3    1 LIG      -0.65000
      3 H1        -52.1461    2.1665  -29.6416 H      1 LIG       0.09000
      4 H2        -51.1361    1.7157  -31.0504 H      1 LIG       0.09000
      5 H3        -50.8594    0.9447  -29.4663 H      1 LIG       0.09000
      6 H4        -52.0311   -0.3807  -30.9099 H      1 LIG       0.42000
@<TRIPOS>BOND
      1       1       2 1
      2       1       3 1
      3       1       4 1
      4       1       5 1
      5       2       6 1
@<TRIPOS>ALT_TYPE
CGenFF_4.0_ALT_TYPE_SET
CGenFF_4.0 1 CG331 2 OG311 3 HGA3 4 HGA3 5 HGA3 6 HGP1
@<TRIPOS>MOLECULE
methanol
 6 5 0 0 0
****
USER_CHARGES
INVALID_CHARGES
Pose:  12 Cluster:  12 Fr_nu: 8540142 TotEn:   -11.99
@<TRIPOS>ATOM
      1 C1        -71.7015   -9.3505  -43.7840 C.3    1 LIG      -0.04000
      2 O1        -70.9470   -8.3120  -44.3812 O.3    1 LIG      -0.65000
      3 H1        -71.6129  -10.2585  -44.3855 H      1 LIG       0.09000
      4 H2        -72.7493   -9.0474  -43.7148 H      1 LIG       0.09000
      5 H3        -71.3124   -9.5411  -42.7811 H      1 LIG       0.09000
      6 H4        -71.0505   -7.5246  -43.8198 H      1 LIG       0.42000
@<TRIPOS>BOND
      1       1       2 1
      2       1       3 1
      3       1       4 1
      4       1       5 1
      5       2       6 1
@<TRIPOS>ALT_TYPE
CGenFF_4.0_ALT_TYPE_SET
CGenFF_4.0 1 CG331 2 OG311 3 HGA3 4 HGA3 5 HGA3 6 HGP1
@<TRIPOS>MOLECULE
methanol
 6 5 0 0 0
****
USER_CHARGES
INVALID_CHARGES
Pose:  13 Cluster:  13 Fr_nu: 4654108 TotEn:   -11.96
@<TRIPOS>ATOM
      1 C1        -73.0466  -11.7351  -43.5925 C.3    1 LIG      -0.04000
      2 O1        -71.6838  -11.8063  -43.2153 O.3    1 LIG      -0.65000
      3 H1        -73.1779  -12.1944  -44.5753 H      1 LIG       0.09000
      4 H2        -73.3633  -10.6894  -43.6221 H      1 LIG       0.09000
      5 H3        -73.6476  -12.2752  -42.8572 H      1 LIG       0.09000
      6 H4        -71.6076  -11.3894  -42.3400 H      1 LIG       0.42000
@<TRIPOS>BOND
      1       1       2 1
      2       1       3 1
      3       1       4 1
      4       1       5 1
      5       2       6 1
@<TRIPOS>ALT_TYPE
CGenFF_4.0_ALT_TYPE_SET
CGenFF_4.0 1 CG331 2 OG311 3 HGA3 4 HGA3 5 HGA3 6 HGP1
@<TRIPOS>MOLECULE
methanol
 6 5 0 0 0
****
USER_CHARGES
INVALID_CHARGES
Pose:  14 Cluster:  14 Fr_nu: 8791393 TotEn:   -11.49
@<TRIPOS>ATOM
      1 C1        -52.8804  -25.0370  -23.6612 C.3    1 LIG      -0.04000
      2 O1        -53.4392  -23.7584  -23.9006 O.3    1 LIG      -0.65000
      3 H1        -52.0431  -24.9450  -22.9649 H      1 LIG       0.09000
      4 H2        -52.5375  -25.4684  -24.6050 H      1 LIG       0.09000
      5 H3        -53.6454  -25.6831  -23.2241 H      1 LIG       0.09000
      6 H4        -54.1774  -23.8811  -24.5216 H      1 LIG       0.42000
@<TRIPOS>BOND
      1       1       2 1
      2       1       3 1
      3       1       4 1
      4       1       5 1
      5       2       6 1
@<TRIPOS>ALT_TYPE
CGenFF_4.0_ALT_TYPE_SET
CGenFF_4.0 1 CG331 2 OG311 3 HGA3 4 HGA3 5 HGA3 6 HGP1
@<TRIPOS>MOLECULE
methanol
 6 5 0 0 0
****
USER_CHARGES
INVALID_CHARGES
Pose:  15 Cluster:  15 Fr_nu: 1666450 TotEn:   -11.20
@<TRIPOS>ATOM
      1 C1        -51.9280    1.5520  -29.7471 C.3    1 LIG      -0.04000
      2 O1        -51.9818    2.6580  -30.6294 O.3    1 LIG      -0.65000
      3 H1        -51.9279    1.9087  -28.7142 H      1 LIG       0.09000
      4 H2        -51.0229    0.9717  -29.9435 H      1 LIG       0.09000
      5 H3        -52.8054    0.9223  -29.9126 H      1 LIG       0.09000
      6 H4        -51.9801    2.3017  -31.5343 H      1 LIG       0.42000
@<TRIPOS>BOND
      1       1       2 1
      2       1       3 1
      3       1       4 1
      4       1       5 1
      5       2       6 1
@<TRIPOS>ALT_TYPE
CGenFF_4.0_ALT_TYPE_SET
CGenFF_4.0 1 CG331 2 OG311 3 HGA3 4 HGA3 5 HGA3 6 HGP1
@<TRIPOS>MOLECULE
methanol
 6 5 0 0 0
****
USER_CHARGES
INVALID_CHARGES
Pose:  16 Cluster:  16 Fr_nu: 8176446 TotEn:   -10.98
@<TRIPOS>ATOM
      1 C1        -72.4750  -11.7310  -43.7840 C.3    1 LIG      -0.04000
      2 O1        -72.0367  -12.7892  -44.6162 O.3    1 LIG      -0.65000
      3 H1        -71.9826  -11.8036  -42.8111 H      1 LIG       0.09000
      4 H2        -73.5595  -11.7886  -43.6606 H      1 LIG       0.09000
      5 H3        -72.2135  -10.7791  -44.2520 H      1 LIG       0.09000
      6 H4        -72.4948  -12.6908  -45.4684 H      1 LIG       0.42000
@<TRIPOS>BOND
      1       1       2 1
      2       1       3 1
      3       1       4 1
      4       1       5 1
      5       2       6 1
@<TRIPOS>ALT_TYPE
CGenFF_4.0_ALT_TYPE_SET
CGenFF_4.0 1 CG331 2 OG311 3 HGA3 4 HGA3 5 HGA3 6 HGP1
@<TRIPOS>MOLECULE
methanol
 6 5 0 0 0
****
USER_CHARGES
INVALID_CHARGES
Pose:  17 Cluster:  17 Fr_nu: 2824322 TotEn:   -10.97
@<TRIPOS>ATOM
      1 C1        -72.4203  -10.0908  -43.7917 C.3    1 LIG      -0.04000
      2 O1        -71.3634  -10.7765  -43.1458 O.3    1 LIG      -0.65000
      3 H1        -72.6081  -10.5456  -44.7674 H      1 LIG       0.09000
      4 H2        -72.1520   -9.0383  -43.9140 H      1 LIG       0.09000
      5 H3        -73.3207  -10.1663  -43.1776 H      1 LIG       0.09000
      6 H4        -71.2266  -10.3447  -42.2852 H      1 LIG       0.42000
@<TRIPOS>BOND
      1       1       2 1
      2       1       3 1
      3       1       4 1
      4       1       5 1
      5       2       6 1
@<TRIPOS>ALT_TYPE
CGenFF_4.0_ALT_TYPE_SET
CGenFF_4.0 1 CG331 2 OG311 3 HGA3 4 HGA3 5 HGA3 6 HGP1
@<TRIPOS>MOLECULE
methanol
 6 5 0 0 0
****
USER_CHARGES
INVALID_CHARGES
Pose:  18 Cluster:  18 Fr_nu: 8195243 TotEn:   -10.91
@<TRIPOS>ATOM
      1 C1        -72.2768  -10.4795  -43.7840 C.3    1 LIG      -0.04000
      2 O1        -72.2302  -11.7545  -44.3977 O.3    1 LIG      -0.65000
      3 H1        -71.7728  -10.5219  -42.8153 H      1 LIG       0.09000
      4 H2        -73.3183  -10.1756  -43.6518 H      1 LIG       0.09000
      5 H3        -71.7671   -9.7572  -44.4259 H      1 LIG       0.09000
      6 H4        -72.6866  -11.6767  -45.2529 H      1 LIG       0.42000
@<TRIPOS>BOND
      1       1       2 1
      2       1       3 1
      3       1       4 1
      4       1       5 1
      5       2       6 1
@<TRIPOS>ALT_TYPE
CGenFF_4.0_ALT_TYPE_SET
CGenFF_4.0 1 CG331 2 OG311 3 HGA3 4 HGA3 5 HGA3 6 HGP1
@<TRIPOS>MOLECULE
methanol
 6 5 0 0 0
****
USER_CHARGES
INVALID_CHARGES
Pose:  19 Cluster:  19 Fr_nu: 1666522 TotEn:   -10.88
@<TRIPOS>ATOM
      1 C1        -51.9280    1.5520  -29.7471 C.3    1 LIG      -0.04000
      2 O1        -50.6137    1.3191  -30.2191 O.3    1 LIG      -0.65000
      3 H1        -51.8902    2.1925  -28.8625 H      1 LIG       0.09000
      4 H2        -52.4016    0.5986  -29.4996 H      1 LIG       0.09000
      5 H3        -52.5040    2.0502  -30.5305 H      1 LIG       0.09000
      6 H4        -50.6887    0.7482  -31.0028 H      1 LIG       0.42000
@<TRIPOS>BOND
      1       1       2 1
      2       1       3 1
      3       1       4 1
      4       1       5 1
      5       2       6 1
@<TRIPOS>ALT_TYPE
CGenFF_4.0_ALT_TYPE_SET
CGenFF_4.0 1 CG331 2 OG311 3 HGA3 4 HGA3 5 HGA3 6 HGP1
@<TRIPOS>MOLECULE
methanol
 6 5 0 0 0
****
USER_CHARGES
INVALID_CHARGES
Pose:  20 Cluster:  20 Fr_nu: 190599 TotEn:   -10.77
@<TRIPOS>ATOM
      1 C1        -51.9726    2.5103  -30.7353 C.3    1 LIG      -0.04000
      2 O1        -51.8194    1.3500  -29.9386 O.3    1 LIG      -0.65000
      3 H1        -52.2944    3.3446  -30.1071 H      1 LIG       0.09000
      4 H2        -52.7134    2.3217  -31.5165 H      1 LIG       0.09000
      5 H3        -51.0129    2.7538  -31.1969 H      1 LIG       0.09000
      6 H4        -51.5339    0.6330  -30.5303 H      1 LIG       0.42000
@<TRIPOS>BOND
      1       1       2 1
      2       1       3 1
      3       1       4 1
      4       1       5 1
      5       2       6 1
@<TRIPOS>ALT_TYPE
CGenFF_4.0_ALT_TYPE_SET
CGenFF_4.0 1 CG331 2 OG311 3 HGA3 4 HGA3 5 HGA3 6 HGP1
@<TRIPOS>MOLECULE
methanol
 6 5 0 0 0
****
USER_CHARGES
INVALID_CHARGES
Pose:  21 Cluster:  21 Fr_nu: 569247 TotEn:   -10.53
@<TRIPOS>ATOM
      1 C1        -65.6022   -7.8434  -43.7770 C.3    1 LIG      -0.04000
      2 O1        -66.8954   -8.3137  -43.4440 O.3    1 LIG      -0.65000
      3 H1        -64.9777   -8.6835  -44.0907 H      1 LIG       0.09000
      4 H2        -65.1582   -7.3499  -42.9087 H      1 LIG       0.09000
      5 H3        -65.6849   -7.1273  -44.5980 H      1 LIG       0.09000
      6 H4        -67.4188   -7.5409  -43.1711 H      1 LIG       0.42000
@<TRIPOS>BOND
      1       1       2 1
      2       1       3 1
      3       1       4 1
      4       1       5 1
      5       2       6 1
@<TRIPOS>ALT_TYPE
CGenFF_4.0_ALT_TYPE_SET
CGenFF_4.0 1 CG331 2 OG311 3 HGA3 4 HGA3 5 HGA3 6 HGP1
@<TRIPOS>MOLECULE
methanol
 6 5 0 0 0
****
USER_CHARGES
INVALID_CHARGES
Pose:  22 Cluster:  22 Fr_nu: 4653670 TotEn:   -10.43
@<TRIPOS>ATOM
      1 C1        -72.9614  -11.0145  -43.7117 C.3    1 LIG      -0.04000
      2 O1        -73.2505  -12.3203  -44.1760 O.3    1 LIG      -0.65000
      3 H1        -72.3836  -11.0756  -42.7862 H      1 LIG       0.09000
      4 H2        -73.8951  -10.4742  -43.5358 H      1 LIG       0.09000
      5 H3        -72.3760  -10.4891  -44.4700 H      1 LIG       0.09000
      6 H4        -73.7632  -12.2246  -44.9968 H      1 LIG       0.42000
@<TRIPOS>BOND
      1       1       2 1
      2       1       3 1
      3       1       4 1
      4       1       5 1
      5       2       6 1
@<TRIPOS>ALT_TYPE
CGenFF_4.0_ALT_TYPE_SET
CGenFF_4.0 1 CG331 2 OG311 3 HGA3 4 HGA3 5 HGA3 6 HGP1
@<TRIPOS>MOLECULE
methanol
 6 5 0 0 0
****
USER_CHARGES
INVALID_CHARGES
Pose:  23 Cluster:  23 Fr_nu: 7514108 TotEn:   -10.40
@<TRIPOS>ATOM
      1 C1        -71.6405  -13.0503  -43.4729 C.3    1 LIG      -0.04000
      2 O1        -70.8541  -13.6884  -42.4835 O.3    1 LIG      -0.65000
      3 H1        -72.4550  -13.7131  -43.7754 H      1 LIG       0.09000
      4 H2        -71.0152  -12.8069  -44.3356 H      1 LIG       0.09000
      5 H3        -72.0579  -12.1304  -43.0567 H      1 LIG       0.09000
      6 H4        -70.1434  -13.0704  -42.2413 H      1 LIG       0.42000
@<TRIPOS>BOND
      1       1       2 1
      2       1       3 1
      3       1       4 1
      4       1       5 1
      5       2       6 1
@<TRIPOS>ALT_TYPE
CGenFF_4.0_ALT_TYPE_SET
CGenFF_4.0 1 CG331 2 OG311 3 HGA3 4 HGA3 5 HGA3 6 HGP1
@<TRIPOS>MOLECULE
methanol
 6 5 0 0 0
****
USER_CHARGES
INVALID_CHARGES
Pose:  24 Cluster:  24 Fr_nu: 230057 TotEn:   -10.35
@<TRIPOS>ATOM
      1 C1        -48.5122   -7.1390  -38.8124 C.3    1 LIG      -0.04000
      2 O1        -48.9049   -8.3658  -39.4001 O.3    1 LIG      -0.65000
      3 H1        -47.5184   -7.2472  -38.3709 H      1 LIG       0.09000
      4 H2        -49.2350   -6.8543  -38.0437 H      1 LIG       0.09000
      5 H3        -48.4828   -6.3678  -39.5857 H      1 LIG       0.09000
      6 H4        -49.7896   -8.2300  -39.7802 H      1 LIG       0.42000
@<TRIPOS>BOND
      1       1       2 1
      2       1       3 1
      3       1       4 1
      4       1       5 1
      5       2       6 1
@<TRIPOS>ALT_TYPE
CGenFF_4.0_ALT_TYPE_SET
CGenFF_4.0 1 CG331 2 OG311 3 HGA3 4 HGA3 5 HGA3 6 HGP1
@<TRIPOS>MOLECULE
methanol
 6 5 0 0 0
****
USER_CHARGES
INVALID_CHARGES
Pose:  25 Cluster:  25 Fr_nu: 8177124 TotEn:    -9.86
@<TRIPOS>ATOM
      1 C1        -72.4750  -11.7310  -43.7840 C.3    1 LIG      -0.04000
      2 O1        -73.6592  -12.1836  -43.1537 O.3    1 LIG      -0.65000
      3 H1        -71.8513  -12.5886  -44.0481 H      1 LIG       0.09000
      4 H2        -71.9318  -11.0668  -43.1070 H      1 LIG       0.09000
      5 H3        -72.7419  -11.1843  -44.6914 H      1 LIG       0.09000
      6 H4        -74.1853  -11.3955  -42.9348 H      1 LIG       0.42000
@<TRIPOS>BOND
      1       1       2 1
      2       1       3 1
      3       1       4 1
      4       1       5 1
      5       2       6 1
@<TRIPOS>ALT_TYPE
CGenFF_4.0_ALT_TYPE_SET
CGenFF_4.0 1 CG331 2 OG311 3 HGA3 4 HGA3 5 HGA3 6 HGP1
@<TRIPOS>MOLECULE
methanol
 6 5 0 0 0
****
USER_CHARGES
INVALID_CHARGES
Pose:  26 Cluster:  26 Fr_nu: 398651 TotEn:    -9.80
@<TRIPOS>ATOM
      1 C1        -66.3664   -6.8409  -48.1905 C.3    1 LIG      -0.04000
      2 O1        -67.4564   -7.6654  -48.5602 O.3    1 LIG      -0.65000
      3 H1        -65.6350   -7.4310  -47.6329 H      1 LIG       0.09000
      4 H2        -66.7272   -6.0126  -47.5755 H      1 LIG       0.09000
      5 H3        -65.8982   -6.4442  -49.0944 H      1 LIG       0.09000
      6 H4        -68.0828   -7.1071  -49.0519 H      1 LIG       0.42000
@<TRIPOS>BOND
      1       1       2 1
      2       1       3 1
      3       1       4 1
      4       1       5 1
      5       2       6 1
@<TRIPOS>ALT_TYPE
CGenFF_4.0_ALT_TYPE_SET
CGenFF_4.0 1 CG331 2 OG311 3 HGA3 4 HGA3 5 HGA3 6 HGP1
@<TRIPOS>MOLECULE
methanol
 6 5 0 0 0
****
USER_CHARGES
INVALID_CHARGES
Pose:  27 Cluster:  27 Fr_nu: 189341 TotEn:    -9.32
@<TRIPOS>ATOM
      1 C1        -48.5336   -7.1393  -39.2059 C.3    1 LIG      -0.04000
      2 O1        -47.7296   -7.0995  -38.0413 O.3    1 LIG      -0.65000
      3 H1        -48.7396   -8.1790  -39.4720 H      1 LIG       0.09000
      4 H2        -48.0134   -6.6384  -40.0262 H      1 LIG       0.09000
      5 H3        -49.4756   -6.6235  -39.0054 H      1 LIG       0.09000
      6 H4        -47.5686   -6.1624  -37.8373 H      1 LIG       0.42000
@<TRIPOS>BOND
      1       1       2 1
      2       1       3 1
      3       1       4 1
      4       1       5 1
      5       2       6 1
@<TRIPOS>ALT_TYPE
CGenFF_4.0_ALT_TYPE_SET
CGenFF_4.0 1 CG331 2 OG311 3 HGA3 4 HGA3 5 HGA3 6 HGP1
@<TRIPOS>MOLECULE
methanol
 6 5 0 0 0
****
USER_CHARGES
INVALID_CHARGES
Pose:  28 Cluster:  28 Fr_nu: 158166 TotEn:    -9.26
@<TRIPOS>ATOM
      1 C1        -48.4258   -6.8108  -38.9662 C.3    1 LIG      -0.04000
      2 O1        -47.2809   -7.6079  -39.2077 O.3    1 LIG      -0.65000
      3 H1        -48.5987   -6.7368  -37.8898 H      1 LIG       0.09000
      4 H2        -49.2937   -7.2604  -39.4553 H      1 LIG       0.09000
      5 H3        -48.2563   -5.8120  -39.3753 H      1 LIG       0.09000
      6 H4        -47.1605   -7.6500  -40.1718 H      1 LIG       0.42000
@<TRIPOS>BOND
      1       1       2 1
      2       1       3 1
      3       1       4 1
      4       1       5 1
      5       2       6 1
@<TRIPOS>ALT_TYPE
CGenFF_4.0_ALT_TYPE_SET
CGenFF_4.0 1 CG331 2 OG311 3 HGA3 4 HGA3 5 HGA3 6 HGP1
@<TRIPOS>MOLECULE
methanol
 6 5 0 0 0
****
USER_CHARGES
INVALID_CHARGES
Pose:  29 Cluster:  29 Fr_nu: 8785441 TotEn:    -5.05
@<TRIPOS>ATOM
      1 C1        -54.3735  -24.4971  -23.3442 C.3    1 LIG      -0.04000
      2 O1        -53.0464  -24.0788  -23.0830 O.3    1 LIG      -0.65000
      3 H1        -54.6829  -24.1366  -24.3283 H      1 LIG       0.09000
      4 H2        -55.0397  -24.1013  -22.5735 H      1 LIG       0.09000
      5 H3        -54.4113  -25.5889  -23.3303 H      1 LIG       0.09000
      6 H4        -52.8084  -24.4171  -22.2028 H      1 LIG       0.42000
@<TRIPOS>BOND
      1       1       2 1
      2       1       3 1
      3       1       4 1
      4       1       5 1
      5       2       6 1
@<TRIPOS>ALT_TYPE
CGenFF_4.0_ALT_TYPE_SET
CGenFF_4.0 1 CG331 2 OG311 3 HGA3 4 HGA3 5 HGA3 6 HGP1
@<TRIPOS>MOLECULE
furan
 9 9 0 0 0
****
USER_CHARGES
INVALID_CHARGES
Pose:   1 Cluster:   1 Fr_nu:   5716 TotEn:   -11.81
@<TRIPOS>ATOM
      1 C1        -72.2799  -25.4185  -42.5521 C.2    1 LIG      -0.26000
      2 C2        -71.0863  -24.6899  -42.3339 C.2    1 LIG      -0.26000
      3 C3        -72.8211  -24.9252  -43.7165 C.2    1 LIG       0.09300
      4 C4        -70.9831  -23.8035  -43.3806 C.2    1 LIG       0.09300
      5 O1        -72.0366  -23.9406  -44.2279 O.3    1 LIG      -0.29200
      6 H1        -72.6943  -26.2044  -41.9373 H      1 LIG       0.17500
      7 H2        -70.3884  -24.7976  -41.5162 H      1 LIG       0.17500
      8 H3        -73.7106  -25.1566  -44.2842 H      1 LIG       0.13800
      9 H4        -70.2591  -23.0494  -43.6529 H      1 LIG       0.13800
@<TRIPOS>BOND
      1       1       2 1
      2       1       3 2
      3       2       4 2
      4       3       5 1
      5       4       5 1
      6       1       6 1
      7       2       7 1
      8       3       8 1
      9       4       9 1
@<TRIPOS>ALT_TYPE
CGenFF_4.0_ALT_TYPE_SET
CGenFF_4.0 1 CG2R51 2 CG2R51 3 CG2R51 4 CG2R51 5 OG2R50 6 HGR51 7 HGR51 8 HGR52 9 HGR52
@<TRIPOS>MOLECULE
furan
 9 9 0 0 0
****
USER_CHARGES
INVALID_CHARGES
Pose:   2 Cluster:   2 Fr_nu: 991899 TotEn:   -11.55
@<TRIPOS>ATOM
      1 C1        -65.2646   -7.6301  -44.9463 C.2    1 LIG      -0.26000
      2 C2        -66.6088   -7.1933  -44.8716 C.2    1 LIG      -0.26000
      3 C3        -65.0882   -8.5041  -43.8989 C.2    1 LIG       0.09300
      4 C4        -67.1580   -7.8317  -43.7840 C.2    1 LIG       0.09300
      5 O1        -66.2376   -8.6326  -43.1856 O.3    1 LIG      -0.29200
      6 H1        -64.5177   -7.3433  -45.6723 H      1 LIG       0.17500
      7 H2        -67.1142   -6.5002  -45.5285 H      1 LIG       0.17500
      8 H3        -64.2506   -9.0872  -43.5447 H      1 LIG       0.13800
      9 H4        -68.1376   -7.8236  -43.3285 H      1 LIG       0.13800
@<TRIPOS>BOND
      1       1       2 1
      2       1       3 2
      3       2       4 2
      4       3       5 1
      5       4       5 1
      6       1       6 1
      7       2       7 1
      8       3       8 1
      9       4       9 1
@<TRIPOS>ALT_TYPE
CGenFF_4.0_ALT_TYPE_SET
CGenFF_4.0 1 CG2R51 2 CG2R51 3 CG2R51 4 CG2R51 5 OG2R50 6 HGR51 7 HGR51 8 HGR52 9 HGR52
@<TRIPOS>MOLECULE
furan
 9 9 0 0 0
****
USER_CHARGES
INVALID_CHARGES
Pose:   3 Cluster:   3 Fr_nu: 1949456 TotEn:   -11.02
@<TRIPOS>ATOM
      1 C1        -71.5947  -25.9575  -42.6742 C.2    1 LIG      -0.26000
      2 C2        -70.6237  -25.0349  -43.1316 C.2    1 LIG      -0.26000
      3 C3        -72.7280  -25.2223  -42.4154 C.2    1 LIG       0.09300
      4 C4        -71.2329  -23.8018  -43.1198 C.2    1 LIG       0.09300
      5 O1        -72.5159  -23.9074  -42.6846 O.3    1 LIG      -0.29200
      6 H1        -71.4823  -27.0247  -42.5484 H      1 LIG       0.17500
      7 H2        -69.6070  -25.2428  -43.4325 H      1 LIG       0.17500
      8 H3        -73.7156  -25.4725  -42.0559 H      1 LIG       0.13800
      9 H4        -70.9073  -22.8046  -43.3779 H      1 LIG       0.13800
@<TRIPOS>BOND
      1       1       2 1
      2       1       3 2
      3       2       4 2
      4       3       5 1
      5       4       5 1
      6       1       6 1
      7       2       7 1
      8       3       8 1
      9       4       9 1
@<TRIPOS>ALT_TYPE
CGenFF_4.0_ALT_TYPE_SET
CGenFF_4.0 1 CG2R51 2 CG2R51 3 CG2R51 4 CG2R51 5 OG2R50 6 HGR51 7 HGR51 8 HGR52 9 HGR52
@<TRIPOS>MOLECULE
furan
 9 9 0 0 0
****
USER_CHARGES
INVALID_CHARGES
Pose:   4 Cluster:   4 Fr_nu: 991923 TotEn:   -10.27
@<TRIPOS>ATOM
      1 C1        -65.1679   -7.6618  -44.7775 C.2    1 LIG      -0.26000
      2 C2        -65.8590   -7.4372  -43.5629 C.2    1 LIG      -0.26000
      3 C3        -66.0939   -8.1776  -45.6541 C.2    1 LIG       0.09300
      4 C4        -67.1580   -7.8317  -43.7840 C.2    1 LIG       0.09300
      5 O1        -67.3095   -8.2842  -45.0564 O.3    1 LIG      -0.29200
      6 H1        -64.1252   -7.4720  -44.9875 H      1 LIG       0.17500
      7 H2        -65.4601   -7.0376  -42.6417 H      1 LIG       0.17500
      8 H3        -66.0493   -8.5012  -46.6839 H      1 LIG       0.13800
      9 H4        -68.0475   -7.8524  -43.1713 H      1 LIG       0.13800
@<TRIPOS>BOND
      1       1       2 1
      2       1       3 2
      3       2       4 2
      4       3       5 1
      5       4       5 1
      6       1       6 1
      7       2       7 1
      8       3       8 1
      9       4       9 1
@<TRIPOS>ALT_TYPE
CGenFF_4.0_ALT_TYPE_SET
CGenFF_4.0 1 CG2R51 2 CG2R51 3 CG2R51 4 CG2R51 5 OG2R50 6 HGR51 7 HGR51 8 HGR52 9 HGR52
@<TRIPOS>MOLECULE
furan
 9 9 0 0 0
****
USER_CHARGES
INVALID_CHARGES
Pose:   5 Cluster:   5 Fr_nu: 209761 TotEn:    -9.76
@<TRIPOS>ATOM
      1 C1        -73.7305  -26.7254  -45.3740 C.2    1 LIG      -0.26000
      2 C2        -74.9023  -26.3143  -46.0530 C.2    1 LIG      -0.26000
      3 C3        -73.9198  -28.0495  -45.0531 C.2    1 LIG       0.09300
      4 C4        -75.7240  -27.4165  -46.0988 C.2    1 LIG       0.09300
      5 O1        -75.1323  -28.4784  -45.4915 O.3    1 LIG      -0.29200
      6 H1        -72.8576  -26.1309  -45.1465 H      1 LIG       0.17500
      7 H2        -75.1206  -25.3369  -46.4586 H      1 LIG       0.17500
      8 H3        -73.3191  -28.7883  -44.5427 H      1 LIG       0.13800
      9 H4        -76.7078  -27.5990  -46.5058 H      1 LIG       0.13800
@<TRIPOS>BOND
      1       1       2 1
      2       1       3 2
      3       2       4 2
      4       3       5 1
      5       4       5 1
      6       1       6 1
      7       2       7 1
      8       3       8 1
      9       4       9 1
@<TRIPOS>ALT_TYPE
CGenFF_4.0_ALT_TYPE_SET
CGenFF_4.0 1 CG2R51 2 CG2R51 3 CG2R51 4 CG2R51 5 OG2R50 6 HGR51 7 HGR51 8 HGR52 9 HGR52
@<TRIPOS>MOLECULE
furan
 9 9 0 0 0
****
USER_CHARGES
INVALID_CHARGES
Pose:   6 Cluster:   6 Fr_nu: 144907 TotEn:    -9.47
@<TRIPOS>ATOM
      1 C1        -64.4360   -7.5028  -45.5272 C.2    1 LIG      -0.26000
      2 C2        -65.6283   -7.2755  -46.2551 C.2    1 LIG      -0.26000
      3 C3        -64.8176   -8.0869  -44.3417 C.2    1 LIG       0.09300
      4 C4        -66.6535   -7.7371  -45.4626 C.2    1 LIG       0.09300
      5 O1        -66.1677   -8.2333  -44.2946 O.3    1 LIG      -0.29200
      6 H1        -63.4250   -7.2695  -45.8286 H      1 LIG       0.17500
      7 H2        -65.7280   -6.8311  -47.2349 H      1 LIG       0.17500
      8 H3        -64.2785   -8.4399  -43.4747 H      1 LIG       0.13800
      9 H4        -67.7265   -7.7821  -45.5795 H      1 LIG       0.13800
@<TRIPOS>BOND
      1       1       2 1
      2       1       3 2
      3       2       4 2
      4       3       5 1
      5       4       5 1
      6       1       6 1
      7       2       7 1
      8       3       8 1
      9       4       9 1
@<TRIPOS>ALT_TYPE
CGenFF_4.0_ALT_TYPE_SET
CGenFF_4.0 1 CG2R51 2 CG2R51 3 CG2R51 4 CG2R51 5 OG2R50 6 HGR51 7 HGR51 8 HGR52 9 HGR52
@<TRIPOS>MOLECULE
furan
 9 9 0 0 0
****
USER_CHARGES
INVALID_CHARGES
Pose:   7 Cluster:   7 Fr_nu: 145611 TotEn:    -9.43
@<TRIPOS>ATOM
      1 C1        -66.2817   -7.4354  -44.1281 C.2    1 LIG      -0.26000
      2 C2        -66.7343   -7.1746  -45.4435 C.2    1 LIG      -0.26000
      3 C3        -64.9314   -7.6771  -44.2296 C.2    1 LIG       0.09300
      4 C4        -65.6283   -7.2755  -46.2551 C.2    1 LIG       0.09300
      5 O1        -64.5253   -7.5815  -45.5228 O.3    1 LIG      -0.29200
      6 H1        -66.8666   -7.4462  -43.2197 H      1 LIG       0.17500
      7 H2        -67.7407   -6.9420  -45.7604 H      1 LIG       0.17500
      8 H3        -64.1590   -7.9174  -43.5136 H      1 LIG       0.13800
      9 H4        -65.4682   -7.1640  -47.3176 H      1 LIG       0.13800
@<TRIPOS>BOND
      1       1       2 1
      2       1       3 2
      3       2       4 2
      4       3       5 1
      5       4       5 1
      6       1       6 1
      7       2       7 1
      8       3       8 1
      9       4       9 1
@<TRIPOS>ALT_TYPE
CGenFF_4.0_ALT_TYPE_SET
CGenFF_4.0 1 CG2R51 2 CG2R51 3 CG2R51 4 CG2R51 5 OG2R50 6 HGR51 7 HGR51 8 HGR52 9 HGR52
@<TRIPOS>MOLECULE
furan
 9 9 0 0 0
****
USER_CHARGES
INVALID_CHARGES
Pose:   8 Cluster:   8 Fr_nu:  23099 TotEn:    -9.37
@<TRIPOS>ATOM
      1 C1        -67.3725   -6.8285  -47.3025 C.2    1 LIG      -0.26000
      2 C2        -68.1650   -6.2293  -46.2945 C.2    1 LIG      -0.26000
      3 C3        -66.0833   -6.4056  -47.0766 C.2    1 LIG       0.09300
      4 C4        -67.3036   -5.4830  -45.5244 C.2    1 LIG       0.09300
      5 O1        -66.0327   -5.5852  -45.9946 O.3    1 LIG      -0.29200
      6 H1        -67.7001   -7.4859  -48.0948 H      1 LIG       0.17500
      7 H2        -69.2308   -6.3290  -46.1475 H      1 LIG       0.17500
      8 H3        -65.1391   -6.5896  -47.5684 H      1 LIG       0.13800
      9 H4        -67.4311   -4.8562  -44.6539 H      1 LIG       0.13800
@<TRIPOS>BOND
      1       1       2 1
      2       1       3 2
      3       2       4 2
      4       3       5 1
      5       4       5 1
      6       1       6 1
      7       2       7 1
      8       3       8 1
      9       4       9 1
@<TRIPOS>ALT_TYPE
CGenFF_4.0_ALT_TYPE_SET
CGenFF_4.0 1 CG2R51 2 CG2R51 3 CG2R51 4 CG2R51 5 OG2R50 6 HGR51 7 HGR51 8 HGR52 9 HGR52
@<TRIPOS>MOLECULE
furan
 9 9 0 0 0
****
USER_CHARGES
INVALID_CHARGES
Pose:   9 Cluster:   9 Fr_nu: 992427 TotEn:    -8.83
@<TRIPOS>ATOM
      1 C1        -67.3143   -7.0802  -45.7255 C.2    1 LIG      -0.26000
      2 C2        -65.9881   -7.5111  -45.4831 C.2    1 LIG      -0.26000
      3 C3        -68.0627   -7.5317  -44.6634 C.2    1 LIG       0.09300
      4 C4        -66.0206   -8.1950  -44.2902 C.2    1 LIG       0.09300
      5 O1        -67.2816   -8.2121  -43.7840 O.3    1 LIG      -0.29200
      6 H1        -67.6791   -6.5121  -46.5690 H      1 LIG       0.17500
      7 H2        -65.1174   -7.3438  -46.1006 H      1 LIG       0.17500
      8 H3        -69.1073   -7.4551  -44.3987 H      1 LIG       0.13800
      9 H4        -65.2723   -8.7016  -43.6983 H      1 LIG       0.13800
@<TRIPOS>BOND
      1       1       2 1
      2       1       3 2
      3       2       4 2
      4       3       5 1
      5       4       5 1
      6       1       6 1
      7       2       7 1
      8       3       8 1
      9       4       9 1
@<TRIPOS>ALT_TYPE
CGenFF_4.0_ALT_TYPE_SET
CGenFF_4.0 1 CG2R51 2 CG2R51 3 CG2R51 4 CG2R51 5 OG2R50 6 HGR51 7 HGR51 8 HGR52 9 HGR52
@<TRIPOS>MOLECULE
furan
 9 9 0 0 0
****
USER_CHARGES
INVALID_CHARGES
Pose:  10 Cluster:  10 Fr_nu: 1031058 TotEn:    -8.79
@<TRIPOS>ATOM
      1 C1        -66.4541   -6.4880  -45.5788 C.2    1 LIG      -0.26000
      2 C2        -66.9931   -6.6370  -46.8790 C.2    1 LIG      -0.26000
      3 C3        -65.2761   -7.1980  -45.5699 C.2    1 LIG       0.09300
      4 C4        -66.1059   -7.4274  -47.5720 C.2    1 LIG       0.09300
      5 O1        -65.0564   -7.7735  -46.7811 O.3    1 LIG      -0.29200
      6 H1        -66.8723   -5.9330  -44.7515 H      1 LIG       0.17500
      7 H2        -67.9130   -6.2203  -47.2630 H      1 LIG       0.17500
      8 H3        -64.5192   -7.3812  -44.8212 H      1 LIG       0.13800
      9 H4        -66.0782   -7.8126  -48.5809 H      1 LIG       0.13800
@<TRIPOS>BOND
      1       1       2 1
      2       1       3 2
      3       2       4 2
      4       3       5 1
      5       4       5 1
      6       1       6 1
      7       2       7 1
      8       3       8 1
      9       4       9 1
@<TRIPOS>ALT_TYPE
CGenFF_4.0_ALT_TYPE_SET
CGenFF_4.0 1 CG2R51 2 CG2R51 3 CG2R51 4 CG2R51 5 OG2R50 6 HGR51 7 HGR51 8 HGR52 9 HGR52
@<TRIPOS>MOLECULE
furan
 9 9 0 0 0
****
USER_CHARGES
INVALID_CHARGES
Pose:  11 Cluster:  11 Fr_nu: 713565 TotEn:    -8.37
@<TRIPOS>ATOM
      1 C1        -64.8288   -7.7658  -45.6381 C.2    1 LIG      -0.26000
      2 C2        -65.5465   -7.5424  -44.4388 C.2    1 LIG      -0.26000
      3 C3        -65.7399   -7.6297  -46.6595 C.2    1 LIG       0.09300
      4 C4        -66.8450   -7.2856  -44.8130 C.2    1 LIG       0.09300
      5 O1        -66.9712   -7.3368  -46.1650 O.3    1 LIG      -0.29200
      6 H1        -63.7789   -7.9975  -45.7446 H      1 LIG       0.17500
      7 H2        -65.1650   -7.5654  -43.4282 H      1 LIG       0.17500
      8 H3        -65.6739   -7.7051  -47.7352 H      1 LIG       0.13800
      9 H4        -67.7495   -7.0598  -44.2671 H      1 LIG       0.13800
@<TRIPOS>BOND
      1       1       2 1
      2       1       3 2
      3       2       4 2
      4       3       5 1
      5       4       5 1
      6       1       6 1
      7       2       7 1
      8       3       8 1
      9       4       9 1
@<TRIPOS>ALT_TYPE
CGenFF_4.0_ALT_TYPE_SET
CGenFF_4.0 1 CG2R51 2 CG2R51 3 CG2R51 4 CG2R51 5 OG2R50 6 HGR51 7 HGR51 8 HGR52 9 HGR52
@<TRIPOS>MOLECULE
furan
 9 9 0 0 0
****
USER_CHARGES
INVALID_CHARGES
Pose:  12 Cluster:  12 Fr_nu:  42454 TotEn:    -8.32
@<TRIPOS>ATOM
      1 C1        -67.3489   -7.0223  -44.7038 C.2    1 LIG      -0.26000
      2 C2        -66.2921   -7.4016  -43.8422 C.2    1 LIG      -0.26000
      3 C3        -67.0611   -7.5779  -45.9288 C.2    1 LIG       0.09300
      4 C4        -65.4339   -8.1620  -44.6020 C.2    1 LIG       0.09300
      5 O1        -65.8956   -8.2743  -45.8751 O.3    1 LIG      -0.29200
      6 H1        -68.2121   -6.4190  -44.4624 H      1 LIG       0.17500
      7 H2        -66.1711   -7.1521  -42.7979 H      1 LIG       0.17500
      8 H3        -67.5586   -7.5721  -46.8877 H      1 LIG       0.13800
      9 H4        -64.5021   -8.6684  -44.3961 H      1 LIG       0.13800
@<TRIPOS>BOND
      1       1       2 1
      2       1       3 2
      3       2       4 2
      4       3       5 1
      5       4       5 1
      6       1       6 1
      7       2       7 1
      8       3       8 1
      9       4       9 1
@<TRIPOS>ALT_TYPE
CGenFF_4.0_ALT_TYPE_SET
CGenFF_4.0 1 CG2R51 2 CG2R51 3 CG2R51 4 CG2R51 5 OG2R50 6 HGR51 7 HGR51 8 HGR52 9 HGR52
@<TRIPOS>MOLECULE
furan
 9 9 0 0 0
****
USER_CHARGES
INVALID_CHARGES
Pose:  13 Cluster:  13 Fr_nu:  88858 TotEn:    -8.14
@<TRIPOS>ATOM
      1 C1        -67.4156   -6.7808  -46.6613 C.2    1 LIG      -0.26000
      2 C2        -68.1325   -6.2436  -45.5656 C.2    1 LIG      -0.26000
      3 C3        -66.4655   -7.6173  -46.1230 C.2    1 LIG       0.09300
      4 C4        -67.5696   -6.7902  -44.4358 C.2    1 LIG       0.09300
      5 O1        -66.5528   -7.6287  -44.7670 O.3    1 LIG      -0.29200
      6 H1        -67.5714   -6.5827  -47.7119 H      1 LIG       0.17500
      7 H2        -68.9567   -5.5456  -45.5956 H      1 LIG       0.17500
      8 H3        -65.6943   -8.2437  -46.5471 H      1 LIG       0.13800
      9 H4        -67.7673   -6.6897  -43.3785 H      1 LIG       0.13800
@<TRIPOS>BOND
      1       1       2 1
      2       1       3 2
      3       2       4 2
      4       3       5 1
      5       4       5 1
      6       1       6 1
      7       2       7 1
      8       3       8 1
      9       4       9 1
@<TRIPOS>ALT_TYPE
CGenFF_4.0_ALT_TYPE_SET
CGenFF_4.0 1 CG2R51 2 CG2R51 3 CG2R51 4 CG2R51 5 OG2R50 6 HGR51 7 HGR51 8 HGR52 9 HGR52
@<TRIPOS>MOLECULE
furan
 9 9 0 0 0
****
USER_CHARGES
INVALID_CHARGES
Pose:  14 Cluster:  14 Fr_nu:  23151 TotEn:    -7.80
@<TRIPOS>ATOM
      1 C1        -66.6618   -7.5056  -46.2128 C.2    1 LIG      -0.26000
      2 C2        -67.0223   -6.7508  -45.0711 C.2    1 LIG      -0.26000
      3 C3        -66.7486   -6.6452  -47.2825 C.2    1 LIG       0.09300
      4 C4        -67.3036   -5.4830  -45.5244 C.2    1 LIG       0.09300
      5 O1        -67.1390   -5.4103  -46.8714 O.3    1 LIG      -0.29200
      6 H1        -66.3751   -8.5466  -46.2513 H      1 LIG       0.17500
      7 H2        -67.0708   -7.0886  -44.0459 H      1 LIG       0.17500
      8 H3        -66.5738   -6.7512  -48.3433 H      1 LIG       0.13800
      9 H4        -67.6169   -4.5688  -45.0416 H      1 LIG       0.13800
@<TRIPOS>BOND
      1       1       2 1
      2       1       3 2
      3       2       4 2
      4       3       5 1
      5       4       5 1
      6       1       6 1
      7       2       7 1
      8       3       8 1
      9       4       9 1
@<TRIPOS>ALT_TYPE
CGenFF_4.0_ALT_TYPE_SET
CGenFF_4.0 1 CG2R51 2 CG2R51 3 CG2R51 4 CG2R51 5 OG2R50 6 HGR51 7 HGR51 8 HGR52 9 HGR52
@<TRIPOS>MOLECULE
furan
 9 9 0 0 0
****
USER_CHARGES
INVALID_CHARGES
Pose:  15 Cluster:  15 Fr_nu:  49102 TotEn:    -7.50
@<TRIPOS>ATOM
      1 C1        -66.1592   -7.0085  -45.4816 C.2    1 LIG      -0.26000
      2 C2        -66.3455   -7.0703  -46.8833 C.2    1 LIG      -0.26000
      3 C3        -67.3290   -6.5041  -44.9627 C.2    1 LIG       0.09300
      4 C4        -67.6158   -6.5993  -47.1210 C.2    1 LIG       0.09300
      5 O1        -68.2220   -6.2522  -45.9554 O.3    1 LIG      -0.29200
      6 H1        -65.2820   -7.2953  -44.9200 H      1 LIG       0.17500
      7 H2        -65.6420   -7.4152  -47.6273 H      1 LIG       0.17500
      8 H3        -67.6666   -6.2782  -43.9617 H      1 LIG       0.13800
      9 H4        -68.2049   -6.4562  -48.0151 H      1 LIG       0.13800
@<TRIPOS>BOND
      1       1       2 1
      2       1       3 2
      3       2       4 2
      4       3       5 1
      5       4       5 1
      6       1       6 1
      7       2       7 1
      8       3       8 1
      9       4       9 1
@<TRIPOS>ALT_TYPE
CGenFF_4.0_ALT_TYPE_SET
CGenFF_4.0 1 CG2R51 2 CG2R51 3 CG2R51 4 CG2R51 5 OG2R50 6 HGR51 7 HGR51 8 HGR52 9 HGR52
@<TRIPOS>MOLECULE
furan
 9 9 0 0 0
****
USER_CHARGES
INVALID_CHARGES
Pose:  16 Cluster:  16 Fr_nu: 152944 TotEn:    -7.49
@<TRIPOS>ATOM
      1 C1        -67.4526   -6.1099  -45.6457 C.2    1 LIG      -0.26000
      2 C2        -66.6488   -6.9413  -44.8296 C.2    1 LIG      -0.26000
      3 C3        -67.3809   -6.6360  -46.9146 C.2    1 LIG       0.09300
      4 C4        -66.1435   -7.9162  -45.6580 C.2    1 LIG       0.09300
      5 O1        -66.5850   -7.7372  -46.9306 O.3    1 LIG      -0.29200
      6 H1        -68.0135   -5.2363  -45.3466 H      1 LIG       0.17500
      7 H2        -66.4615   -6.8424  -43.7701 H      1 LIG       0.17500
      8 H3        -67.8156   -6.3595  -47.8642 H      1 LIG       0.13800
      9 H4        -65.4908   -8.7632  -45.5043 H      1 LIG       0.13800
@<TRIPOS>BOND
      1       1       2 1
      2       1       3 2
      3       2       4 2
      4       3       5 1
      5       4       5 1
      6       1       6 1
      7       2       7 1
      8       3       8 1
      9       4       9 1
@<TRIPOS>ALT_TYPE
CGenFF_4.0_ALT_TYPE_SET
CGenFF_4.0 1 CG2R51 2 CG2R51 3 CG2R51 4 CG2R51 5 OG2R50 6 HGR51 7 HGR51 8 HGR52 9 HGR52
@<TRIPOS>MOLECULE
furan
 9 9 0 0 0
****
USER_CHARGES
INVALID_CHARGES
Pose:  17 Cluster:  17 Fr_nu: 146730 TotEn:    -7.44
@<TRIPOS>ATOM
      1 C1        -66.6869   -7.6476  -44.8625 C.2    1 LIG      -0.26000
      2 C2        -65.4938   -7.7286  -45.6196 C.2    1 LIG      -0.26000
      3 C3        -66.2980   -7.5273  -43.5486 C.2    1 LIG       0.09300
      4 C4        -64.4610   -7.6519  -44.7144 C.2    1 LIG       0.09300
      5 O1        -64.9428   -7.5290  -43.4498 O.3    1 LIG      -0.29200
      6 H1        -67.7031   -7.6741  -45.2286 H      1 LIG       0.17500
      7 H2        -65.3987   -7.8300  -46.6911 H      1 LIG       0.17500
      8 H3        -66.8347   -7.4341  -42.6156 H      1 LIG       0.13800
      9 H4        -63.3847   -7.6690  -44.8052 H      1 LIG       0.13800
@<TRIPOS>BOND
      1       1       2 1
      2       1       3 2
      3       2       4 2
      4       3       5 1
      5       4       5 1
      6       1       6 1
      7       2       7 1
      8       3       8 1
      9       4       9 1
@<TRIPOS>ALT_TYPE
CGenFF_4.0_ALT_TYPE_SET
CGenFF_4.0 1 CG2R51 2 CG2R51 3 CG2R51 4 CG2R51 5 OG2R50 6 HGR51 7 HGR51 8 HGR52 9 HGR52
@<TRIPOS>MOLECULE
furan
 9 9 0 0 0
****
USER_CHARGES
INVALID_CHARGES
Pose:  18 Cluster:  18 Fr_nu:  71407 TotEn:    -7.07
@<TRIPOS>ATOM
      1 C1        -66.6976   -7.4811  -44.2487 C.2    1 LIG      -0.26000
      2 C2        -65.3014   -7.6627  -44.3934 C.2    1 LIG      -0.26000
      3 C3        -67.0722   -6.5986  -45.2350 C.2    1 LIG       0.09300
      4 C4        -64.9225   -6.8783  -45.4578 C.2    1 LIG       0.09300
      5 O1        -65.9961   -6.2264  -45.9765 O.3    1 LIG      -0.29200
      6 H1        -67.3492   -7.9362  -43.5168 H      1 LIG       0.17500
      7 H2        -64.6526   -8.2874  -43.7966 H      1 LIG       0.17500
      8 H3        -68.0154   -6.1602  -45.5271 H      1 LIG       0.13800
      9 H4        -63.9778   -6.6849  -45.9449 H      1 LIG       0.13800
@<TRIPOS>BOND
      1       1       2 1
      2       1       3 2
      3       2       4 2
      4       3       5 1
      5       4       5 1
      6       1       6 1
      7       2       7 1
      8       3       8 1
      9       4       9 1
@<TRIPOS>ALT_TYPE
CGenFF_4.0_ALT_TYPE_SET
CGenFF_4.0 1 CG2R51 2 CG2R51 3 CG2R51 4 CG2R51 5 OG2R50 6 HGR51 7 HGR51 8 HGR52 9 HGR52
@<TRIPOS>MOLECULE
furan
 9 9 0 0 0
****
USER_CHARGES
INVALID_CHARGES
Pose:  19 Cluster:  19 Fr_nu: 1018126 TotEn:    -5.43
@<TRIPOS>ATOM
      1 C1        -71.9483  -11.5619  -43.3307 C.2    1 LIG      -0.26000
      2 C2        -72.1586  -12.8580  -43.8589 C.2    1 LIG      -0.26000
      3 C3        -73.1017  -10.8555  -43.5813 C.2    1 LIG       0.09300
      4 C4        -73.4255  -12.8513  -44.3945 C.2    1 LIG       0.09300
      5 O1        -74.0071  -11.6343  -44.2294 O.3    1 LIG      -0.29200
      6 H1        -71.0663  -11.1890  -42.8304 H      1 LIG       0.17500
      7 H2        -71.4727  -13.6927  -43.8501 H      1 LIG       0.17500
      8 H3        -73.4193   -9.8442  -43.3726 H      1 LIG       0.13800
      9 H4        -74.0271  -13.5923  -44.9006 H      1 LIG       0.13800
@<TRIPOS>BOND
      1       1       2 1
      2       1       3 2
      3       2       4 2
      4       3       5 1
      5       4       5 1
      6       1       6 1
      7       2       7 1
      8       3       8 1
      9       4       9 1
@<TRIPOS>ALT_TYPE
CGenFF_4.0_ALT_TYPE_SET
CGenFF_4.0 1 CG2R51 2 CG2R51 3 CG2R51 4 CG2R51 5 OG2R50 6 HGR51 7 HGR51 8 HGR52 9 HGR52
@<TRIPOS>MOLECULE
pyrimidine
 10 10 0 0 0
****
USER_CHARGES
INVALID_CHARGES
Pose:   1 Cluster:   1 Fr_nu: 2683227 TotEn:   -14.78
@<TRIPOS>ATOM
      1 C1        -75.8840  -26.5944  -45.4321 C.ar   1 LIG      -0.13100
      2 C2        -74.7946  -26.3031  -44.6365 C.ar   1 LIG       0.28900
      3 C3        -75.6470  -27.4708  -46.4712 C.ar   1 LIG       0.28900
      4 C4        -73.4615  -27.6635  -45.8771 C.ar   1 LIG       0.50700
      5 N1        -73.5644  -26.8217  -44.8311 N.ar   1 LIG      -0.71900
      6 N2        -74.4437  -28.0262  -46.7240 N.ar   1 LIG      -0.71900
      7 H1        -76.8600  -26.1636  -45.2529 H      1 LIG       0.11500
      8 H2        -74.8840  -25.6241  -43.7955 H      1 LIG       0.11400
      9 H3        -76.4422  -27.7588  -47.1504 H      1 LIG       0.11400
     10 H4        -72.4841  -28.0940  -46.0574 H      1 LIG       0.14100
@<TRIPOS>BOND
      1       1       2 ar
      2       1       3 ar
      3       2       5 ar
      4       3       6 ar
      5       4       5 ar
      6       4       6 ar
      7       1       7 1
      8       2       8 1
      9       3       9 1
     10       4      10 1
@<TRIPOS>ALT_TYPE
CGenFF_4.0_ALT_TYPE_SET
CGenFF_4.0 1 CG2R61 2 CG2R61 3 CG2R61 4 CG2R64 5 NG2R62 6 NG2R62 7 HGR61 8 HGR62 9 HGR62 10 HGR62
@<TRIPOS>MOLECULE
pyrimidine
 10 10 0 0 0
****
USER_CHARGES
INVALID_CHARGES
Pose:   2 Cluster:   2 Fr_nu:  69549 TotEn:   -13.90
@<TRIPOS>ATOM
      1 C1        -67.4438   -6.2684  -45.2155 C.ar   1 LIG      -0.13100
      2 C2        -67.5062   -7.1596  -44.1637 C.ar   1 LIG       0.28900
      3 C3        -66.2086   -6.1405  -45.8171 C.ar   1 LIG       0.28900
      4 C4        -65.3014   -7.6627  -44.3934 C.ar   1 LIG       0.50700
      5 N1        -66.4506   -7.8760  -43.7246 N.ar   1 LIG      -0.71900
      6 N2        -65.1118   -6.8245  -45.4303 N.ar   1 LIG      -0.71900
      7 H1        -68.3068   -5.7066  -45.5467 H      1 LIG       0.11500
      8 H2        -68.4349   -7.3269  -43.6289 H      1 LIG       0.11400
      9 H3        -66.0620   -5.4634  -46.6516 H      1 LIG       0.11400
     10 H4        -64.4369   -8.2243  -44.0612 H      1 LIG       0.14100
@<TRIPOS>BOND
      1       1       2 ar
      2       1       3 ar
      3       2       5 ar
      4       3       6 ar
      5       4       5 ar
      6       4       6 ar
      7       1       7 1
      8       2       8 1
      9       3       9 1
     10       4      10 1
@<TRIPOS>ALT_TYPE
CGenFF_4.0_ALT_TYPE_SET
CGenFF_4.0 1 CG2R61 2 CG2R61 3 CG2R61 4 CG2R64 5 NG2R62 6 NG2R62 7 HGR61 8 HGR62 9 HGR62 10 HGR62
@<TRIPOS>MOLECULE
pyrimidine
 10 10 0 0 0
****
USER_CHARGES
INVALID_CHARGES
Pose:   3 Cluster:   3 Fr_nu: 210163 TotEn:   -13.53
@<TRIPOS>ATOM
      1 C1        -74.8424  -26.2797  -46.1355 C.ar   1 LIG      -0.13100
      2 C2        -75.5951  -27.3900  -46.4600 C.ar   1 LIG       0.28900
      3 C3        -73.7959  -26.5018  -45.2641 C.ar   1 LIG       0.28900
      4 C4        -74.3052  -28.7135  -45.1366 C.ar   1 LIG       0.50700
      5 N1        -75.3537  -28.6264  -45.9771 N.ar   1 LIG      -0.71900
      6 N2        -73.4975  -27.7101  -44.7432 N.ar   1 LIG      -0.71900
      7 H1        -75.0589  -25.2992  -46.5378 H      1 LIG       0.11500
      8 H2        -76.4386  -27.3133  -47.1376 H      1 LIG       0.11400
      9 H3        -73.1491  -25.6896  -44.9505 H      1 LIG       0.11400
     10 H4        -74.0889  -29.6950  -44.7327 H      1 LIG       0.14100
@<TRIPOS>BOND
      1       1       2 ar
      2       1       3 ar
      3       2       5 ar
      4       3       6 ar
      5       4       5 ar
      6       4       6 ar
      7       1       7 1
      8       2       8 1
      9       3       9 1
     10       4      10 1
@<TRIPOS>ALT_TYPE
CGenFF_4.0_ALT_TYPE_SET
CGenFF_4.0 1 CG2R61 2 CG2R61 3 CG2R61 4 CG2R64 5 NG2R62 6 NG2R62 7 HGR61 8 HGR62 9 HGR62 10 HGR62
@<TRIPOS>MOLECULE
pyrimidine
 10 10 0 0 0
****
USER_CHARGES
INVALID_CHARGES
Pose:   4 Cluster:   4 Fr_nu: 479628 TotEn:   -13.19
@<TRIPOS>ATOM
      1 C1        -67.2324   -7.0887  -44.8180 C.ar   1 LIG      -0.13100
      2 C2        -66.7857   -7.3705  -43.5430 C.ar   1 LIG       0.28900
      3 C3        -66.4579   -7.5867  -45.8456 C.ar   1 LIG       0.28900
      4 C4        -65.0018   -8.5136  -44.3665 C.ar   1 LIG       0.50700
      5 N1        -65.6705   -8.0828  -43.2799 N.ar   1 LIG      -0.71900
      6 N2        -65.3322   -8.3058  -45.6554 N.ar   1 LIG      -0.71900
      7 H1        -68.1310   -6.5145  -44.9999 H      1 LIG       0.11500
      8 H2        -67.3288   -7.0206  -42.6718 H      1 LIG       0.11400
      9 H3        -66.7289   -7.4157  -46.8818 H      1 LIG       0.11400
     10 H4        -64.1015   -9.0875  -44.1846 H      1 LIG       0.14100
@<TRIPOS>BOND
      1       1       2 ar
      2       1       3 ar
      3       2       5 ar
      4       3       6 ar
      5       4       5 ar
      6       4       6 ar
      7       1       7 1
      8       2       8 1
      9       3       9 1
     10       4      10 1
@<TRIPOS>ALT_TYPE
CGenFF_4.0_ALT_TYPE_SET
CGenFF_4.0 1 CG2R61 2 CG2R61 3 CG2R61 4 CG2R64 5 NG2R62 6 NG2R62 7 HGR61 8 HGR62 9 HGR62 10 HGR62
@<TRIPOS>MOLECULE
pyrimidine
 10 10 0 0 0
****
USER_CHARGES
INVALID_CHARGES
Pose:   5 Cluster:   5 Fr_nu:  39471 TotEn:   -12.92
@<TRIPOS>ATOM
      1 C1        -65.2480   -7.7774  -43.8530 C.ar   1 LIG      -0.13100
      2 C2        -64.3609   -7.7774  -44.9102 C.ar   1 LIG       0.28900
      3 C3        -66.5847   -7.7774  -44.1953 C.ar   1 LIG       0.28900
      4 C4        -66.0697   -7.7777  -46.4092 C.ar   1 LIG       0.50700
      5 N1        -64.7386   -7.7776  -46.2054 N.ar   1 LIG      -0.71900
      6 N2        -67.0328   -7.7774  -45.4679 N.ar   1 LIG      -0.71900
      7 H1        -64.9170   -7.7771  -42.8231 H      1 LIG       0.11500
      8 H2        -63.2899   -7.7771  -44.7394 H      1 LIG       0.11400
      9 H3        -67.3559   -7.7767  -43.4325 H      1 LIG       0.11400
     10 H4        -66.4013   -7.7768  -47.4403 H      1 LIG       0.14100
@<TRIPOS>BOND
      1       1       2 ar
      2       1       3 ar
      3       2       5 ar
      4       3       6 ar
      5       4       5 ar
      6       4       6 ar
      7       1       7 1
      8       2       8 1
      9       3       9 1
     10       4      10 1
@<TRIPOS>ALT_TYPE
CGenFF_4.0_ALT_TYPE_SET
CGenFF_4.0 1 CG2R61 2 CG2R61 3 CG2R61 4 CG2R64 5 NG2R62 6 NG2R62 7 HGR61 8 HGR62 9 HGR62 10 HGR62
@<TRIPOS>MOLECULE
pyrimidine
 10 10 0 0 0
****
USER_CHARGES
INVALID_CHARGES
Pose:   6 Cluster:   6 Fr_nu: 210250 TotEn:   -12.64
@<TRIPOS>ATOM
      1 C1        -75.3723  -27.3967  -46.7483 C.ar   1 LIG      -0.13100
      2 C2        -74.8609  -28.6076  -46.3279 C.ar   1 LIG       0.28900
      3 C3        -74.8424  -26.2797  -46.1355 C.ar   1 LIG       0.28900
      4 C4        -73.4699  -27.5679  -44.8612 C.ar   1 LIG       0.50700
      5 N1        -73.9056  -28.7303  -45.3831 N.ar   1 LIG      -0.71900
      6 N2        -73.8867  -26.3287  -45.1844 N.ar   1 LIG      -0.71900
      7 H1        -76.1388  -27.3277  -47.5085 H      1 LIG       0.11500
      8 H2        -75.2160  -29.5404  -46.7522 H      1 LIG       0.11400
      9 H3        -75.1825  -25.2843  -46.3997 H      1 LIG       0.11400
     10 H4        -72.7032  -27.6368  -44.0992 H      1 LIG       0.14100
@<TRIPOS>BOND
      1       1       2 ar
      2       1       3 ar
      3       2       5 ar
      4       3       6 ar
      5       4       5 ar
      6       4       6 ar
      7       1       7 1
      8       2       8 1
      9       3       9 1
     10       4      10 1
@<TRIPOS>ALT_TYPE
CGenFF_4.0_ALT_TYPE_SET
CGenFF_4.0 1 CG2R61 2 CG2R61 3 CG2R61 4 CG2R64 5 NG2R62 6 NG2R62 7 HGR61 8 HGR62 9 HGR62 10 HGR62
@<TRIPOS>MOLECULE
pyrimidine
 10 10 0 0 0
****
USER_CHARGES
INVALID_CHARGES
Pose:   7 Cluster:   7 Fr_nu: 145006 TotEn:   -12.55
@<TRIPOS>ATOM
      1 C1        -67.8833   -6.5294  -46.0543 C.ar   1 LIG      -0.13100
      2 C2        -68.0277   -7.4143  -45.0052 C.ar   1 LIG       0.28900
      3 C3        -66.6433   -6.5182  -46.6595 C.ar   1 LIG       0.28900
      4 C4        -65.8819   -8.1253  -45.2438 C.ar   1 LIG       0.50700
      5 N1        -67.0442   -8.2300  -44.5720 N.ar   1 LIG      -0.71900
      6 N2        -65.6160   -7.3054  -46.2786 N.ar   1 LIG      -0.71900
      7 H1        -68.6896   -5.8864  -46.3808 H      1 LIG       0.11500
      8 H2        -68.9665   -7.4938  -44.4679 H      1 LIG       0.11400
      9 H3        -66.4350   -5.8552  -47.4923 H      1 LIG       0.11400
     10 H4        -65.0740   -8.7683  -44.9163 H      1 LIG       0.14100
@<TRIPOS>BOND
      1       1       2 ar
      2       1       3 ar
      3       2       5 ar
      4       3       6 ar
      5       4       5 ar
      6       4       6 ar
      7       1       7 1
      8       2       8 1
      9       3       9 1
     10       4      10 1
@<TRIPOS>ALT_TYPE
CGenFF_4.0_ALT_TYPE_SET
CGenFF_4.0 1 CG2R61 2 CG2R61 3 CG2R61 4 CG2R64 5 NG2R62 6 NG2R62 7 HGR61 8 HGR62 9 HGR62 10 HGR62
@<TRIPOS>MOLECULE
pyrimidine
 10 10 0 0 0
****
USER_CHARGES
INVALID_CHARGES
Pose:   8 Cluster:   8 Fr_nu:  56620 TotEn:   -11.91
@<TRIPOS>ATOM
      1 C1        -66.1488   -6.8694  -46.8470 C.ar   1 LIG      -0.13100
      2 C2        -64.9167   -7.4632  -47.0311 C.ar   1 LIG       0.28900
      3 C3        -66.5855   -6.7930  -45.5403 C.ar   1 LIG       0.28900
      4 C4        -64.6959   -7.8143  -44.7961 C.ar   1 LIG       0.50700
      5 N1        -64.1607   -7.9484  -46.0245 N.ar   1 LIG      -0.71900
      6 N2        -65.8823   -7.2571  -44.4865 N.ar   1 LIG      -0.71900
      7 H1        -66.7342   -6.4888  -47.6732 H      1 LIG       0.11500
      8 H2        -64.4910   -7.5684  -48.0231 H      1 LIG       0.11400
      9 H3        -67.5421   -6.3435  -45.2972 H      1 LIG       0.11400
     10 H4        -64.1105   -8.1963  -43.9688 H      1 LIG       0.14100
@<TRIPOS>BOND
      1       1       2 ar
      2       1       3 ar
      3       2       5 ar
      4       3       6 ar
      5       4       5 ar
      6       4       6 ar
      7       1       7 1
      8       2       8 1
      9       3       9 1
     10       4      10 1
@<TRIPOS>ALT_TYPE
CGenFF_4.0_ALT_TYPE_SET
CGenFF_4.0 1 CG2R61 2 CG2R61 3 CG2R61 4 CG2R64 5 NG2R62 6 NG2R62 7 HGR61 8 HGR62 9 HGR62 10 HGR62
@<TRIPOS>MOLECULE
pyrimidine
 10 10 0 0 0
****
USER_CHARGES
INVALID_CHARGES
Pose:   9 Cluster:   9 Fr_nu: 479123 TotEn:   -11.63
@<TRIPOS>ATOM
      1 C1        -66.4644   -7.0028  -47.5418 C.ar   1 LIG      -0.13100
      2 C2        -65.3447   -7.2429  -46.7716 C.ar   1 LIG       0.28900
      3 C3        -67.6325   -6.7771  -46.8429 C.ar   1 LIG       0.28900
      4 C4        -66.5531   -7.0286  -44.8583 C.ar   1 LIG       0.50700
      5 N1        -65.3532   -7.2631  -45.4226 N.ar   1 LIG      -0.71900
      6 N2        -67.7135   -6.7828  -45.4962 N.ar   1 LIG      -0.71900
      7 H1        -66.4286   -6.9926  -48.6229 H      1 LIG       0.11500
      8 H2        -64.3809   -7.4313  -47.2321 H      1 LIG       0.11400
      9 H3        -68.5641   -6.5801  -47.3623 H      1 LIG       0.11400
     10 H4        -66.5894   -7.0399  -43.7758 H      1 LIG       0.14100
@<TRIPOS>BOND
      1       1       2 ar
      2       1       3 ar
      3       2       5 ar
      4       3       6 ar
      5       4       5 ar
      6       4       6 ar
      7       1       7 1
      8       2       8 1
      9       3       9 1
     10       4      10 1
@<TRIPOS>ALT_TYPE
CGenFF_4.0_ALT_TYPE_SET
CGenFF_4.0 1 CG2R61 2 CG2R61 3 CG2R61 4 CG2R64 5 NG2R62 6 NG2R62 7 HGR61 8 HGR62 9 HGR62 10 HGR62
@<TRIPOS>MOLECULE
pyrimidine
 10 10 0 0 0
****
USER_CHARGES
INVALID_CHARGES
Pose:  10 Cluster:  10 Fr_nu: 231358 TotEn:   -11.17
@<TRIPOS>ATOM
      1 C1        -60.3864  -19.3365  -39.8810 C.ar   1 LIG      -0.13100
      2 C2        -59.1037  -19.6749  -39.5007 C.ar   1 LIG       0.28900
      3 C3        -61.3993  -20.0164  -39.2362 C.ar   1 LIG       0.28900
      4 C4        -59.8939  -21.1963  -38.0080 C.ar   1 LIG       0.50700
      5 N1        -58.8201  -20.6037  -38.5640 N.ar   1 LIG      -0.71900
      6 N2        -61.1884  -20.9561  -38.2913 N.ar   1 LIG      -0.71900
      7 H1        -60.5848  -18.5874  -40.6357 H      1 LIG       0.11500
      8 H2        -58.2429  -19.1940  -39.9524 H      1 LIG       0.11400
      9 H3        -62.4401  -19.8188  -39.4690 H      1 LIG       0.11400
     10 H4        -59.6954  -21.9473  -37.2532 H      1 LIG       0.14100
@<TRIPOS>BOND
      1       1       2 ar
      2       1       3 ar
      3       2       5 ar
      4       3       6 ar
      5       4       5 ar
      6       4       6 ar
      7       1       7 1
      8       2       8 1
      9       3       9 1
     10       4      10 1
@<TRIPOS>ALT_TYPE
CGenFF_4.0_ALT_TYPE_SET
CGenFF_4.0 1 CG2R61 2 CG2R61 3 CG2R61 4 CG2R64 5 NG2R62 6 NG2R62 7 HGR61 8 HGR62 9 HGR62 10 HGR62
@<TRIPOS>MOLECULE
pyrimidine
 10 10 0 0 0
****
USER_CHARGES
INVALID_CHARGES
Pose:  11 Cluster:  11 Fr_nu:   4491 TotEn:   -10.79
@<TRIPOS>ATOM
      1 C1        -72.8703  -25.6632  -42.9453 C.ar   1 LIG      -0.13100
      2 C2        -72.8769  -24.8576  -44.0658 C.ar   1 LIG       0.28900
      3 C3        -71.8306  -25.4508  -42.0634 C.ar   1 LIG       0.28900
      4 C4        -70.9831  -23.8035  -43.3806 C.ar   1 LIG       0.50700
      5 N1        -71.9454  -23.9141  -44.3160 N.ar   1 LIG      -0.71900
      6 N2        -70.8659  -24.5262  -42.2503 N.ar   1 LIG      -0.71900
      7 H1        -73.6305  -26.4125  -42.7700 H      1 LIG       0.11500
      8 H2        -73.6547  -24.9516  -44.8157 H      1 LIG       0.11400
      9 H3        -71.7413  -26.0364  -41.1548 H      1 LIG       0.11400
     10 H4        -70.2211  -23.0541  -43.5565 H      1 LIG       0.14100
@<TRIPOS>BOND
      1       1       2 ar
      2       1       3 ar
      3       2       5 ar
      4       3       6 ar
      5       4       5 ar
      6       4       6 ar
      7       1       7 1
      8       2       8 1
      9       3       9 1
     10       4      10 1
@<TRIPOS>ALT_TYPE
CGenFF_4.0_ALT_TYPE_SET
CGenFF_4.0 1 CG2R61 2 CG2R61 3 CG2R61 4 CG2R64 5 NG2R62 6 NG2R62 7 HGR61 8 HGR62 9 HGR62 10 HGR62
@<TRIPOS>MOLECULE
pyrimidine
 10 10 0 0 0
****
USER_CHARGES
INVALID_CHARGES
Pose:  12 Cluster:  12 Fr_nu: 580463 TotEn:   -10.60
@<TRIPOS>ATOM
      1 C1        -66.5523   -6.9704  -44.5881 C.ar   1 LIG      -0.13100
      2 C2        -67.3145   -5.9212  -45.0601 C.ar   1 LIG       0.28900
      3 C3        -65.9724   -7.7685  -45.5529 C.ar   1 LIG       0.28900
      4 C4        -66.8851   -6.5119  -47.2127 C.ar   1 LIG       0.50700
      5 N1        -67.5028   -5.6618  -46.3706 N.ar   1 LIG      -0.71900
      6 N2        -66.1184   -7.5676  -46.8790 N.ar   1 LIG      -0.71900
      7 H1        -66.4183   -7.1552  -43.5307 H      1 LIG       0.11500
      8 H2        -67.8098   -5.2400  -44.3767 H      1 LIG       0.11400
      9 H3        -65.3563   -8.6177  -45.2779 H      1 LIG       0.11400
     10 H4        -67.0200   -6.3277  -48.2715 H      1 LIG       0.14100
@<TRIPOS>BOND
      1       1       2 ar
      2       1       3 ar
      3       2       5 ar
      4       3       6 ar
      5       4       5 ar
      6       4       6 ar
      7       1       7 1
      8       2       8 1
      9       3       9 1
     10       4      10 1
@<TRIPOS>ALT_TYPE
CGenFF_4.0_ALT_TYPE_SET
CGenFF_4.0 1 CG2R61 2 CG2R61 3 CG2R61 4 CG2R64 5 NG2R62 6 NG2R62 7 HGR61 8 HGR62 9 HGR62 10 HGR62
@<TRIPOS>MOLECULE
pyrimidine
 10 10 0 0 0
****
USER_CHARGES
INVALID_CHARGES
Pose:  13 Cluster:  13 Fr_nu: 2313575 TotEn:    -9.63
@<TRIPOS>ATOM
      1 C1        -64.4423   -7.8300  -45.0356 C.ar   1 LIG      -0.13100
      2 C2        -65.2584   -6.9196  -45.6755 C.ar   1 LIG       0.28900
      3 C3        -65.0578   -8.6190  -44.0855 C.ar   1 LIG       0.28900
      4 C4        -67.0575   -7.6085  -44.4691 C.ar   1 LIG       0.50700
      5 N1        -66.5752   -6.7815  -45.4161 N.ar   1 LIG      -0.71900
      6 N2        -66.3682   -8.5346  -43.7756 N.ar   1 LIG      -0.71900
      7 H1        -63.3886   -7.9192  -45.2637 H      1 LIG       0.11500
      8 H2        -64.8639   -6.2560  -46.4374 H      1 LIG       0.11400
      9 H3        -64.4972   -9.3629  -43.5299 H      1 LIG       0.11400
     10 H4        -68.1123   -7.5187  -44.2397 H      1 LIG       0.14100
@<TRIPOS>BOND
      1       1       2 ar
      2       1       3 ar
      3       2       5 ar
      4       3       6 ar
      5       4       5 ar
      6       4       6 ar
      7       1       7 1
      8       2       8 1
      9       3       9 1
     10       4      10 1
@<TRIPOS>ALT_TYPE
CGenFF_4.0_ALT_TYPE_SET
CGenFF_4.0 1 CG2R61 2 CG2R61 3 CG2R61 4 CG2R64 5 NG2R62 6 NG2R62 7 HGR61 8 HGR62 9 HGR62 10 HGR62
@<TRIPOS>MOLECULE
pyrimidine
 10 10 0 0 0
****
USER_CHARGES
INVALID_CHARGES
Pose:  14 Cluster:  14 Fr_nu: 303441 TotEn:    -8.99
@<TRIPOS>ATOM
      1 C1        -65.5698   -7.5069  -45.1283 C.ar   1 LIG      -0.13100
      2 C2        -65.8929   -8.3662  -44.0979 C.ar   1 LIG       0.28900
      3 C3        -66.6391   -6.9236  -45.7767 C.ar   1 LIG       0.28900
      4 C4        -68.1132   -8.0107  -44.4306 C.ar   1 LIG       0.50700
      5 N1        -67.1586   -8.6420  -43.7210 N.ar   1 LIG      -0.71900
      6 N2        -67.9284   -7.1539  -45.4531 N.ar   1 LIG      -0.71900
      7 H1        -64.5451   -7.3040  -45.4094 H      1 LIG       0.11500
      8 H2        -65.1194   -8.8718  -43.5301 H      1 LIG       0.11400
      9 H3        -66.4839   -6.2346  -46.5999 H      1 LIG       0.11400
     10 H4        -69.1393   -8.2146  -44.1500 H      1 LIG       0.14100
@<TRIPOS>BOND
      1       1       2 ar
      2       1       3 ar
      3       2       5 ar
      4       3       6 ar
      5       4       5 ar
      6       4       6 ar
      7       1       7 1
      8       2       8 1
      9       3       9 1
     10       4      10 1
@<TRIPOS>ALT_TYPE
CGenFF_4.0_ALT_TYPE_SET
CGenFF_4.0 1 CG2R61 2 CG2R61 3 CG2R61 4 CG2R64 5 NG2R62 6 NG2R62 7 HGR61 8 HGR62 9 HGR62 10 HGR62
@<TRIPOS>MOLECULE
pyrimidine
 10 10 0 0 0
****
USER_CHARGES
INVALID_CHARGES
Pose:  15 Cluster:  15 Fr_nu: 3616626 TotEn:    -6.51
@<TRIPOS>ATOM
      1 C1        -55.6270  -25.0272  -23.5252 C.ar   1 LIG      -0.13100
      2 C2        -55.0181  -26.1723  -23.0534 C.ar   1 LIG       0.28900
      3 C3        -54.7944  -23.9433  -23.7153 C.ar   1 LIG       0.28900
      4 C4        -52.9940  -25.1389  -23.0111 C.ar   1 LIG       0.50700
      5 N1        -53.6991  -26.2636  -22.7848 N.ar   1 LIG      -0.71900
      6 N2        -53.4684  -23.9640  -23.4674 N.ar   1 LIG      -0.71900
      7 H1        -56.6878  -24.9821  -23.7321 H      1 LIG       0.11500
      8 H2        -55.5917  -27.0750  -22.8730 H      1 LIG       0.11400
      9 H3        -55.1825  -22.9995  -24.0827 H      1 LIG       0.11400
     10 H4        -51.9320  -25.1835  -22.8028 H      1 LIG       0.14100
@<TRIPOS>BOND
      1       1       2 ar
      2       1       3 ar
      3       2       5 ar
      4       3       6 ar
      5       4       5 ar
      6       4       6 ar
      7       1       7 1
      8       2       8 1
      9       3       9 1
     10       4      10 1
@<TRIPOS>ALT_TYPE
CGenFF_4.0_ALT_TYPE_SET
CGenFF_4.0 1 CG2R61 2 CG2R61 3 CG2R61 4 CG2R64 5 NG2R62 6 NG2R62 7 HGR61 8 HGR62 9 HGR62 10 HGR62
@<TRIPOS>MOLECULE
pyrimidine
 10 10 0 0 0
****
USER_CHARGES
INVALID_CHARGES
Pose:  16 Cluster:  16 Fr_nu: 3618259 TotEn:    -6.22
@<TRIPOS>ATOM
      1 C1        -53.4068  -25.8818  -21.1241 C.ar   1 LIG      -0.13100
      2 C2        -52.9866  -26.7431  -22.1172 C.ar   1 LIG       0.28900
      3 C3        -53.5292  -24.5582  -21.4942 C.ar   1 LIG       0.28900
      4 C4        -52.8633  -25.0370  -23.6142 C.ar   1 LIG       0.50700
      5 N1        -52.7051  -26.3532  -23.3777 N.ar   1 LIG      -0.71900
      6 N2        -53.2647  -24.0991  -22.7350 N.ar   1 LIG      -0.71900
      7 H1        -53.6256  -26.2221  -20.1208 H      1 LIG       0.11500
      8 H2        -52.8610  -27.8023  -21.9204 H      1 LIG       0.11400
      9 H3        -53.8526  -23.8073  -20.7815 H      1 LIG       0.11400
     10 H4        -52.6432  -24.6958  -24.6183 H      1 LIG       0.14100
@<TRIPOS>BOND
      1       1       2 ar
      2       1       3 ar
      3       2       5 ar
      4       3       6 ar
      5       4       5 ar
      6       4       6 ar
      7       1       7 1
      8       2       8 1
      9       3       9 1
     10       4      10 1
@<TRIPOS>ALT_TYPE
CGenFF_4.0_ALT_TYPE_SET
CGenFF_4.0 1 CG2R61 2 CG2R61 3 CG2R61 4 CG2R64 5 NG2R62 6 NG2R62 7 HGR61 8 HGR62 9 HGR62 10 HGR62
@<TRIPOS>MOLECULE
pyrimidine
 10 10 0 0 0
****
USER_CHARGES
INVALID_CHARGES
Pose:  17 Cluster:  17 Fr_nu: 3616834 TotEn:    -2.74
@<TRIPOS>ATOM
      1 C1        -51.9895  -25.5280  -21.6480 C.ar   1 LIG      -0.13100
      2 C2        -51.0605  -26.1867  -22.4275 C.ar   1 LIG       0.28900
      3 C3        -52.7709  -24.6004  -22.3061 C.ar   1 LIG       0.28900
      4 C4        -51.7204  -25.0370  -24.2740 C.ar   1 LIG       0.50700
      5 N1        -50.8984  -25.9651  -23.7484 N.ar   1 LIG      -0.71900
      6 N2        -52.6628  -24.3285  -23.6231 N.ar   1 LIG      -0.71900
      7 H1        -52.0978  -25.7256  -20.5900 H      1 LIG       0.11500
      8 H2        -50.4011  -26.9332  -21.9981 H      1 LIG       0.11400
      9 H3        -53.5281  -24.0326  -21.7763 H      1 LIG       0.11400
     10 H4        -51.6114  -24.8381  -25.3331 H      1 LIG       0.14100
@<TRIPOS>BOND
      1       1       2 ar
      2       1       3 ar
      3       2       5 ar
      4       3       6 ar
      5       4       5 ar
      6       4       6 ar
      7       1       7 1
      8       2       8 1
      9       3       9 1
     10       4      10 1
@<TRIPOS>ALT_TYPE
CGenFF_4.0_ALT_TYPE_SET
CGenFF_4.0 1 CG2R61 2 CG2R61 3 CG2R61 4 CG2R64 5 NG2R62 6 NG2R62 7 HGR61 8 HGR62 9 HGR62 10 HGR62
@<TRIPOS>MOLECULE
naphtalene
 18 19 0 0 0
****
USER_CHARGES
INVALID_CHARGES
Pose:   1 Cluster:   1 Fr_nu:  47835 TotEn:   -16.35
@<TRIPOS>ATOM
      1 C1        -69.2764   -6.3205  -46.7278 C.ar   1 LIG      -0.11500
      2 C2        -69.8646   -6.9512  -45.6355 C.ar   1 LIG      -0.11500
      3 C3        -64.8670   -7.3488  -44.9468 C.ar   1 LIG      -0.11500
      4 C4        -65.4552   -7.9794  -43.8545 C.ar   1 LIG      -0.11500
      5 C5        -67.8866   -6.2592  -46.8340 C.ar   1 LIG      -0.11700
      6 C6        -69.0655   -7.5230  -44.6452 C.ar   1 LIG      -0.11700
      7 C7        -65.6662   -6.7770  -45.9372 C.ar   1 LIG      -0.11700
      8 C8        -66.8450   -8.0407  -43.7482 C.ar   1 LIG      -0.11700
      9 C9        -67.0667   -6.8294  -45.8465 C.ar   1 LIG       0.00400
     10 C10       -67.6649   -7.4706  -44.7357 C.ar   1 LIG       0.00400
     11 H1        -69.8991   -5.8751  -47.4982 H      1 LIG       0.11500
     12 H2        -70.9466   -6.9986  -45.5539 H      1 LIG       0.11500
     13 H3        -63.7847   -7.3012  -45.0291 H      1 LIG       0.11500
     14 H4        -64.8321   -8.4234  -43.0838 H      1 LIG       0.11500
     15 H5        -67.4486   -5.7609  -47.6963 H      1 LIG       0.11500
     16 H6        -69.5467   -8.0113  -43.8004 H      1 LIG       0.11500
     17 H7        -65.1847   -6.2895  -46.7823 H      1 LIG       0.11500
     18 H8        -67.2833   -8.5384  -42.8855 H      1 LIG       0.11500
@<TRIPOS>BOND
      1       1       2 ar
      2       1       5 ar
      3       2       6 ar
      4       3       4 ar
      5       3       7 ar
      6       4       8 ar
      7       5       9 ar
      8       6      10 ar
      9       7       9 ar
     10       8      10 ar
     11       9      10 ar
     12       1      11 1
     13       2      12 1
     14       3      13 1
     15       4      14 1
     16       5      15 1
     17       6      16 1
     18       7      17 1
     19       8      18 1
@<TRIPOS>ALT_TYPE
CGenFF_4.0_ALT_TYPE_SET
CGenFF_4.0 1 CG2R61 2 CG2R61 3 CG2R61 4 CG2R61 5 CG2R61 6 CG2R61 7 CG2R61 8 CG2R61 9 CG2R61 10 CG2R61 11 HGR61 12 HGR61 13 HGR61 14 HGR61 15 HGR61 16 HGR61 17 HGR61 18 HGR61
@<TRIPOS>MOLECULE
naphtalene
 18 19 0 0 0
****
USER_CHARGES
INVALID_CHARGES
Pose:   2 Cluster:   2 Fr_nu:    556 TotEn:   -14.35
@<TRIPOS>ATOM
      1 C1        -69.1862  -27.3469  -40.8251 C.ar   1 LIG      -0.11500
      2 C2        -68.4619  -26.1990  -41.1328 C.ar   1 LIG      -0.11500
      3 C3        -73.1155  -25.4424  -42.9713 C.ar   1 LIG      -0.11500
      4 C4        -72.3911  -24.2946  -43.2790 C.ar   1 LIG      -0.11500
      5 C5        -70.5251  -27.4502  -41.2034 C.ar   1 LIG      -0.11700
      6 C6        -69.0735  -25.1503  -41.8200 C.ar   1 LIG      -0.11700
      7 C7        -72.5038  -26.4913  -42.2842 C.ar   1 LIG      -0.11700
      8 C8        -71.0522  -24.1911  -42.9007 C.ar   1 LIG      -0.11700
      9 C9        -71.1570  -26.4043  -41.8956 C.ar   1 LIG       0.00400
     10 C10       -70.4203  -25.2371  -42.2085 C.ar   1 LIG       0.00400
     11 H1        -68.7096  -28.1628  -40.2896 H      1 LIG       0.11500
     12 H2        -67.4195  -26.1197  -40.8381 H      1 LIG       0.11500
     13 H3        -74.1581  -25.5225  -43.2660 H      1 LIG       0.11500
     14 H4        -72.8685  -23.4785  -43.8132 H      1 LIG       0.11500
     15 H5        -71.0720  -28.3566  -40.9519 H      1 LIG       0.11500
     16 H6        -68.4880  -24.2626  -42.0505 H      1 LIG       0.11500
     17 H7        -73.0892  -27.3791  -42.0545 H      1 LIG       0.11500
     18 H8        -70.5052  -23.2845  -43.1514 H      1 LIG       0.11500
@<TRIPOS>BOND
      1       1       2 ar
      2       1       5 ar
      3       2       6 ar
      4       3       4 ar
      5       3       7 ar
      6       4       8 ar
      7       5       9 ar
      8       6      10 ar
      9       7       9 ar
     10       8      10 ar
     11       9      10 ar
     12       1      11 1
     13       2      12 1
     14       3      13 1
     15       4      14 1
     16       5      15 1
     17       6      16 1
     18       7      17 1
     19       8      18 1
@<TRIPOS>ALT_TYPE
CGenFF_4.0_ALT_TYPE_SET
CGenFF_4.0 1 CG2R61 2 CG2R61 3 CG2R61 4 CG2R61 5 CG2R61 6 CG2R61 7 CG2R61 8 CG2R61 9 CG2R61 10 CG2R61 11 HGR61 12 HGR61 13 HGR61 14 HGR61 15 HGR61 16 HGR61 17 HGR61 18 HGR61
@<TRIPOS>MOLECULE
naphtalene
 18 19 0 0 0
****
USER_CHARGES
INVALID_CHARGES
Pose:   3 Cluster:   3 Fr_nu: 333327 TotEn:   -12.70
@<TRIPOS>ATOM
      1 C1        -75.2692  -27.0753  -45.8969 C.ar   1 LIG      -0.11500
      2 C2        -74.2812  -27.5731  -46.7413 C.ar   1 LIG      -0.11500
      3 C3        -71.8733  -25.9018  -42.6162 C.ar   1 LIG      -0.11500
      4 C4        -70.8854  -26.3997  -43.4606 C.ar   1 LIG      -0.11500
      5 C5        -74.9221  -26.5341  -44.6587 C.ar   1 LIG      -0.11700
      6 C6        -72.9426  -27.5318  -46.3509 C.ar   1 LIG      -0.11700
      7 C7        -73.2121  -25.9431  -43.0066 C.ar   1 LIG      -0.11700
      8 C8        -71.2324  -26.9410  -44.6988 C.ar   1 LIG      -0.11700
      9 C9        -73.5795  -26.4844  -44.2494 C.ar   1 LIG       0.00400
     10 C10       -72.5750  -26.9907  -45.1081 C.ar   1 LIG       0.00400
     11 H1        -76.3112  -27.1083  -46.2012 H      1 LIG       0.11500
     12 H2        -74.5525  -27.9940  -47.7052 H      1 LIG       0.11500
     13 H3        -71.6026  -25.4805  -41.6520 H      1 LIG       0.11500
     14 H4        -69.8437  -26.3677  -43.1553 H      1 LIG       0.11500
     15 H5        -75.7110  -26.1511  -44.0147 H      1 LIG       0.11500
     16 H6        -72.1869  -27.9262  -47.0272 H      1 LIG       0.11500
     17 H7        -73.9674  -25.5479  -42.3306 H      1 LIG       0.11500
     18 H8        -70.4437  -27.3247  -45.3427 H      1 LIG       0.11500
@<TRIPOS>BOND
      1       1       2 ar
      2       1       5 ar
      3       2       6 ar
      4       3       4 ar
      5       3       7 ar
      6       4       8 ar
      7       5       9 ar
      8       6      10 ar
      9       7       9 ar
     10       8      10 ar
     11       9      10 ar
     12       1      11 1
     13       2      12 1
     14       3      13 1
     15       4      14 1
     16       5      15 1
     17       6      16 1
     18       7      17 1
     19       8      18 1
@<TRIPOS>ALT_TYPE
CGenFF_4.0_ALT_TYPE_SET
CGenFF_4.0 1 CG2R61 2 CG2R61 3 CG2R61 4 CG2R61 5 CG2R61 6 CG2R61 7 CG2R61 8 CG2R61 9 CG2R61 10 CG2R61 11 HGR61 12 HGR61 13 HGR61 14 HGR61 15 HGR61 16 HGR61 17 HGR61 18 HGR61
@<TRIPOS>MOLECULE
naphtalene
 18 19 0 0 0
****
USER_CHARGES
INVALID_CHARGES
Pose:   4 Cluster:   4 Fr_nu:   3447 TotEn:   -12.50
@<TRIPOS>ATOM
      1 C1        -66.0170   -1.6090  -26.7821 C.ar   1 LIG      -0.11500
      2 C2        -65.8351   -0.2392  -26.9473 C.ar   1 LIG      -0.11500
      3 C3        -61.6093   -1.9490  -24.7501 C.ar   1 LIG      -0.11500
      4 C4        -61.4274   -0.5792  -24.9154 C.ar   1 LIG      -0.11500
      5 C5        -65.0142   -2.3810  -26.1947 C.ar   1 LIG      -0.11700
      6 C6        -64.6499    0.3640  -26.5259 C.ar   1 LIG      -0.11700
      7 C7        -62.7947   -2.5522  -25.1715 C.ar   1 LIG      -0.11700
      8 C8        -62.4302    0.1928  -25.5028 C.ar   1 LIG      -0.11700
      9 C9        -63.8146   -1.7906  -25.7647 C.ar   1 LIG       0.00400
     10 C10       -63.6297   -0.3976  -25.9328 C.ar   1 LIG       0.00400
     11 H1        -66.9397   -2.0782  -27.1108 H      1 LIG       0.11500
     12 H2        -66.6165    0.3609  -27.4044 H      1 LIG       0.11500
     13 H3        -60.8281   -2.5498  -24.2928 H      1 LIG       0.11500
     14 H4        -60.5040   -0.1109  -24.5878 H      1 LIG       0.11500
     15 H5        -65.1779   -3.4501  -26.0760 H      1 LIG       0.11500
     16 H6        -64.5294    1.4364  -26.6645 H      1 LIG       0.11500
     17 H7        -62.9152   -3.6245  -25.0320 H      1 LIG       0.11500
     18 H8        -62.2663    1.2619  -25.6224 H      1 LIG       0.11500
@<TRIPOS>BOND
      1       1       2 ar
      2       1       5 ar
      3       2       6 ar
      4       3       4 ar
      5       3       7 ar
      6       4       8 ar
      7       5       9 ar
      8       6      10 ar
      9       7       9 ar
     10       8      10 ar
     11       9      10 ar
     12       1      11 1
     13       2      12 1
     14       3      13 1
     15       4      14 1
     16       5      15 1
     17       6      16 1
     18       7      17 1
     19       8      18 1
@<TRIPOS>ALT_TYPE
CGenFF_4.0_ALT_TYPE_SET
CGenFF_4.0 1 CG2R61 2 CG2R61 3 CG2R61 4 CG2R61 5 CG2R61 6 CG2R61 7 CG2R61 8 CG2R61 9 CG2R61 10 CG2R61 11 HGR61 12 HGR61 13 HGR61 14 HGR61 15 HGR61 16 HGR61 17 HGR61 18 HGR61
@<TRIPOS>MOLECULE
naphtalene
 18 19 0 0 0
****
USER_CHARGES
INVALID_CHARGES
Pose:   5 Cluster:   5 Fr_nu:  24243 TotEn:   -12.46
@<TRIPOS>ATOM
      1 C1        -70.6562  -25.0613  -42.4996 C.ar   1 LIG      -0.11500
      2 C2        -71.3051  -24.0260  -43.1658 C.ar   1 LIG      -0.11500
      3 C3        -73.5457  -28.2932  -44.7083 C.ar   1 LIG      -0.11500
      4 C4        -74.1945  -27.2578  -45.3745 C.ar   1 LIG      -0.11500
      5 C5        -71.0478  -26.3832  -42.7134 C.ar   1 LIG      -0.11700
      6 C6        -72.3479  -24.3084  -44.0484 C.ar   1 LIG      -0.11700
      7 C7        -72.5028  -28.0107  -43.8256 C.ar   1 LIG      -0.11700
      8 C8        -73.8031  -25.9358  -45.1606 C.ar   1 LIG      -0.11700
      9 C9        -72.0956  -26.6860  -43.5983 C.ar   1 LIG       0.00400
     10 C10       -72.7553  -25.6331  -44.2758 C.ar   1 LIG       0.00400
     11 H1        -69.8448  -24.8408  -41.8122 H      1 LIG       0.11500
     12 H2        -70.9993  -22.9972  -42.9988 H      1 LIG       0.11500
     13 H3        -73.8510  -29.3224  -44.8750 H      1 LIG       0.11500
     14 H4        -75.0068  -27.4788  -46.0607 H      1 LIG       0.11500
     15 H5        -70.5267  -27.1765  -42.1815 H      1 LIG       0.11500
     16 H6        -72.8406  -23.4834  -44.5588 H      1 LIG       0.11500
     17 H7        -72.0098  -28.8359  -43.3160 H      1 LIG       0.11500
     18 H8        -74.3246  -25.1423  -45.6919 H      1 LIG       0.11500
@<TRIPOS>BOND
      1       1       2 ar
      2       1       5 ar
      3       2       6 ar
      4       3       4 ar
      5       3       7 ar
      6       4       8 ar
      7       5       9 ar
      8       6      10 ar
      9       7       9 ar
     10       8      10 ar
     11       9      10 ar
     12       1      11 1
     13       2      12 1
     14       3      13 1
     15       4      14 1
     16       5      15 1
     17       6      16 1
     18       7      17 1
     19       8      18 1
@<TRIPOS>ALT_TYPE
CGenFF_4.0_ALT_TYPE_SET
CGenFF_4.0 1 CG2R61 2 CG2R61 3 CG2R61 4 CG2R61 5 CG2R61 6 CG2R61 7 CG2R61 8 CG2R61 9 CG2R61 10 CG2R61 11 HGR61 12 HGR61 13 HGR61 14 HGR61 15 HGR61 16 HGR61 17 HGR61 18 HGR61
@<TRIPOS>MOLECULE
naphtalene
 18 19 0 0 0
****
USER_CHARGES
INVALID_CHARGES
Pose:   6 Cluster:   6 Fr_nu:  76233 TotEn:   -12.44
@<TRIPOS>ATOM
      1 C1        -64.2673  -18.0115  -11.8287 C.ar   1 LIG      -0.11500
      2 C2        -64.1453  -19.3721  -12.0949 C.ar   1 LIG      -0.11500
      3 C3        -65.1980  -17.1753  -16.5305 C.ar   1 LIG      -0.11500
      4 C4        -65.0759  -18.5359  -16.7966 C.ar   1 LIG      -0.11500
      5 C5        -64.5596  -17.1210  -12.8622 C.ar   1 LIG      -0.11700
      6 C6        -64.3150  -19.8474  -13.3954 C.ar   1 LIG      -0.11700
      7 C7        -65.0283  -16.6999  -15.2299 C.ar   1 LIG      -0.11700
      8 C8        -64.7836  -19.4264  -15.7632 C.ar   1 LIG      -0.11700
      9 C9        -64.7337  -17.5820  -14.1774 C.ar   1 LIG       0.00400
     10 C10       -64.6095  -18.9655  -14.4480 C.ar   1 LIG       0.00400
     11 H1        -64.1345  -17.6419  -10.8161 H      1 LIG       0.11500
     12 H2        -63.9180  -20.0645  -11.2896 H      1 LIG       0.11500
     13 H3        -65.4255  -16.4822  -17.3356 H      1 LIG       0.11500
     14 H4        -65.2074  -18.9047  -17.8096 H      1 LIG       0.11500
     15 H5        -64.6500  -16.0617  -12.6311 H      1 LIG       0.11500
     16 H6        -64.2156  -20.9150  -13.5805 H      1 LIG       0.11500
     17 H7        -65.1285  -15.6325  -15.0450 H      1 LIG       0.11500
     18 H8        -64.6924  -20.4858  -15.9943 H      1 LIG       0.11500
@<TRIPOS>BOND
      1       1       2 ar
      2       1       5 ar
      3       2       6 ar
      4       3       4 ar
      5       3       7 ar
      6       4       8 ar
      7       5       9 ar
      8       6      10 ar
      9       7       9 ar
     10       8      10 ar
     11       9      10 ar
     12       1      11 1
     13       2      12 1
     14       3      13 1
     15       4      14 1
     16       5      15 1
     17       6      16 1
     18       7      17 1
     19       8      18 1
@<TRIPOS>ALT_TYPE
CGenFF_4.0_ALT_TYPE_SET
CGenFF_4.0 1 CG2R61 2 CG2R61 3 CG2R61 4 CG2R61 5 CG2R61 6 CG2R61 7 CG2R61 8 CG2R61 9 CG2R61 10 CG2R61 11 HGR61 12 HGR61 13 HGR61 14 HGR61 15 HGR61 16 HGR61 17 HGR61 18 HGR61
@<TRIPOS>MOLECULE
naphtalene
 18 19 0 0 0
****
USER_CHARGES
INVALID_CHARGES
Pose:   7 Cluster:   7 Fr_nu:  24065 TotEn:   -12.22
@<TRIPOS>ATOM
      1 C1        -73.0063  -30.4009  -47.4050 C.ar   1 LIG      -0.11500
      2 C2        -71.7723  -29.9997  -46.9019 C.ar   1 LIG      -0.11500
      3 C3        -75.0372  -26.3369  -45.6637 C.ar   1 LIG      -0.11500
      4 C4        -73.8031  -25.9358  -45.1606 C.ar   1 LIG      -0.11500
      5 C5        -74.1298  -29.5934  -47.2253 C.ar   1 LIG      -0.11700
      6 C6        -71.6569  -28.7897  -46.2173 C.ar   1 LIG      -0.11700
      7 C7        -75.1525  -27.5470  -46.3485 C.ar   1 LIG      -0.11700
      8 C8        -72.6795  -26.7432  -45.3402 C.ar   1 LIG      -0.11700
      9 C9        -74.0321  -28.3723  -46.5386 C.ar   1 LIG       0.00400
     10 C10       -72.7772  -27.9644  -46.0270 C.ar   1 LIG       0.00400
     11 H1        -73.0956  -31.3433  -47.9375 H      1 LIG       0.11500
     12 H2        -70.8982  -30.6289  -47.0426 H      1 LIG       0.11500
     13 H3        -75.9118  -25.7079  -45.5235 H      1 LIG       0.11500
     14 H4        -73.7146  -24.9941  -44.6270 H      1 LIG       0.11500
     15 H5        -75.0844  -29.9272  -47.6267 H      1 LIG       0.11500
     16 H6        -70.6824  -28.4958  -45.8330 H      1 LIG       0.11500
     17 H7        -76.1269  -27.8403  -46.7334 H      1 LIG       0.11500
     18 H8        -71.7249  -26.4100  -44.9382 H      1 LIG       0.11500
@<TRIPOS>BOND
      1       1       2 ar
      2       1       5 ar
      3       2       6 ar
      4       3       4 ar
      5       3       7 ar
      6       4       8 ar
      7       5       9 ar
      8       6      10 ar
      9       7       9 ar
     10       8      10 ar
     11       9      10 ar
     12       1      11 1
     13       2      12 1
     14       3      13 1
     15       4      14 1
     16       5      15 1
     17       6      16 1
     18       7      17 1
     19       8      18 1
@<TRIPOS>ALT_TYPE
CGenFF_4.0_ALT_TYPE_SET
CGenFF_4.0 1 CG2R61 2 CG2R61 3 CG2R61 4 CG2R61 5 CG2R61 6 CG2R61 7 CG2R61 8 CG2R61 9 CG2R61 10 CG2R61 11 HGR61 12 HGR61 13 HGR61 14 HGR61 15 HGR61 16 HGR61 17 HGR61 18 HGR61
@<TRIPOS>MOLECULE
naphtalene
 18 19 0 0 0
****
USER_CHARGES
INVALID_CHARGES
Pose:   8 Cluster:   8 Fr_nu: 235071 TotEn:   -12.18
@<TRIPOS>ATOM
      1 C1        -51.0338    2.7250  -32.3126 C.ar   1 LIG      -0.11500
      2 C2        -52.3002    2.9495  -31.7807 C.ar   1 LIG      -0.11500
      3 C3        -51.3711    6.8573  -34.8588 C.ar   1 LIG      -0.11500
      4 C4        -52.6375    7.0817  -34.3269 C.ar   1 LIG      -0.11500
      5 C5        -50.4819    3.6381  -33.2116 C.ar   1 LIG      -0.11700
      6 C6        -53.0195    4.0877  -32.1456 C.ar   1 LIG      -0.11700
      7 C7        -50.6517    5.7190  -34.4937 C.ar   1 LIG      -0.11700
      8 C8        -53.1895    6.1686  -33.4279 C.ar   1 LIG      -0.11700
      9 C9        -51.1918    4.7893  -33.5902 C.ar   1 LIG       0.00400
     10 C10       -52.4796    5.0174  -33.0493 C.ar   1 LIG       0.00400
     11 H1        -50.4745    1.8384  -32.0285 H      1 LIG       0.11500
     12 H2        -52.7288    2.2381  -31.0807 H      1 LIG       0.11500
     13 H3        -50.9418    7.5685  -35.5588 H      1 LIG       0.11500
     14 H4        -53.1969    7.9677  -34.6124 H      1 LIG       0.11500
     15 H5        -49.4907    3.4421  -33.6151 H      1 LIG       0.11500
     16 H6        -54.0074    4.2432  -31.7171 H      1 LIG       0.11500
     17 H7        -49.6636    5.5641  -34.9218 H      1 LIG       0.11500
     18 H8        -54.1811    6.3640  -33.0248 H      1 LIG       0.11500
@<TRIPOS>BOND
      1       1       2 ar
      2       1       5 ar
      3       2       6 ar
      4       3       4 ar
      5       3       7 ar
      6       4       8 ar
      7       5       9 ar
      8       6      10 ar
      9       7       9 ar
     10       8      10 ar
     11       9      10 ar
     12       1      11 1
     13       2      12 1
     14       3      13 1
     15       4      14 1
     16       5      15 1
     17       6      16 1
     18       7      17 1
     19       8      18 1
@<TRIPOS>ALT_TYPE
CGenFF_4.0_ALT_TYPE_SET
CGenFF_4.0 1 CG2R61 2 CG2R61 3 CG2R61 4 CG2R61 5 CG2R61 6 CG2R61 7 CG2R61 8 CG2R61 9 CG2R61 10 CG2R61 11 HGR61 12 HGR61 13 HGR61 14 HGR61 15 HGR61 16 HGR61 17 HGR61 18 HGR61
@<TRIPOS>MOLECULE
naphtalene
 18 19 0 0 0
****
USER_CHARGES
INVALID_CHARGES
Pose:   9 Cluster:   9 Fr_nu:  53406 TotEn:   -12.16
@<TRIPOS>ATOM
      1 C1        -62.8625   -2.0016  -24.1133 C.ar   1 LIG      -0.11500
      2 C2        -62.2812   -0.8320  -23.6330 C.ar   1 LIG      -0.11500
      3 C3        -64.9861    0.5229  -27.6897 C.ar   1 LIG      -0.11500
      4 C4        -64.4046    1.6925  -27.2093 C.ar   1 LIG      -0.11500
      5 C5        -63.6815   -1.9621  -25.2422 C.ar   1 LIG      -0.11700
      6 C6        -62.5163    0.3817  -24.2795 C.ar   1 LIG      -0.11700
      7 C7        -64.7508   -0.6909  -27.0431 C.ar   1 LIG      -0.11700
      8 C8        -63.5857    1.6530  -26.0804 C.ar   1 LIG      -0.11700
      9 C9        -63.9292   -0.7492  -25.9056 C.ar   1 LIG       0.00400
     10 C10       -63.3380    0.4402  -25.4170 C.ar   1 LIG       0.00400
     11 H1        -62.6795   -2.9461  -23.6093 H      1 LIG       0.11500
     12 H2        -61.6436   -0.8639  -22.7543 H      1 LIG       0.11500
     13 H3        -65.6238    0.5541  -28.5687 H      1 LIG       0.11500
     14 H4        -64.5891    2.6368  -27.7129 H      1 LIG       0.11500
     15 H5        -64.1258   -2.8887  -25.5998 H      1 LIG       0.11500
     16 H6        -62.0511    1.2835  -23.8869 H      1 LIG       0.11500
     17 H7        -65.2154   -1.5926  -27.4364 H      1 LIG       0.11500
     18 H8        -63.1419    2.5797  -25.7222 H      1 LIG       0.11500
@<TRIPOS>BOND
      1       1       2 ar
      2       1       5 ar
      3       2       6 ar
      4       3       4 ar
      5       3       7 ar
      6       4       8 ar
      7       5       9 ar
      8       6      10 ar
      9       7       9 ar
     10       8      10 ar
     11       9      10 ar
     12       1      11 1
     13       2      12 1
     14       3      13 1
     15       4      14 1
     16       5      15 1
     17       6      16 1
     18       7      17 1
     19       8      18 1
@<TRIPOS>ALT_TYPE
CGenFF_4.0_ALT_TYPE_SET
CGenFF_4.0 1 CG2R61 2 CG2R61 3 CG2R61 4 CG2R61 5 CG2R61 6 CG2R61 7 CG2R61 8 CG2R61 9 CG2R61 10 CG2R61 11 HGR61 12 HGR61 13 HGR61 14 HGR61 15 HGR61 16 HGR61 17 HGR61 18 HGR61
@<TRIPOS>MOLECULE
naphtalene
 18 19 0 0 0
****
USER_CHARGES
INVALID_CHARGES
Pose:  10 Cluster:  10 Fr_nu:  55582 TotEn:   -11.72
@<TRIPOS>ATOM
      1 C1        -53.5414  -10.5403  -51.7682 C.ar   1 LIG      -0.11500
      2 C2        -54.5718  -11.0803  -51.0044 C.ar   1 LIG      -0.11500
      3 C3        -56.0119   -6.3661  -52.1497 C.ar   1 LIG      -0.11500
      4 C4        -57.0423   -6.9062  -51.3858 C.ar   1 LIG      -0.11500
      5 C5        -53.6374   -9.2331  -52.2463 C.ar   1 LIG      -0.11700
      6 C6        -55.7022  -10.3154  -50.7156 C.ar   1 LIG      -0.11700
      7 C7        -54.8815   -7.1312  -52.4384 C.ar   1 LIG      -0.11700
      8 C8        -56.9464   -8.2134  -50.9077 C.ar   1 LIG      -0.11700
      9 C9        -54.7680   -8.4487  -51.9654 C.ar   1 LIG       0.00400
     10 C10       -55.8158   -8.9979  -51.1887 C.ar   1 LIG       0.00400
     11 H1        -52.6619  -11.1365  -51.9932 H      1 LIG       0.11500
     12 H2        -54.4959  -12.0979  -50.6324 H      1 LIG       0.11500
     13 H3        -56.0871   -5.3483  -52.5219 H      1 LIG       0.11500
     14 H4        -57.9222   -6.3101  -51.1624 H      1 LIG       0.11500
     15 H5        -52.8201   -8.8318  -52.8419 H      1 LIG       0.11500
     16 H6        -56.4953  -10.7576  -50.1162 H      1 LIG       0.11500
     17 H7        -54.0882   -6.6884  -53.0371 H      1 LIG       0.11500
     18 H8        -57.7640   -8.6153  -50.3128 H      1 LIG       0.11500
@<TRIPOS>BOND
      1       1       2 ar
      2       1       5 ar
      3       2       6 ar
      4       3       4 ar
      5       3       7 ar
      6       4       8 ar
      7       5       9 ar
      8       6      10 ar
      9       7       9 ar
     10       8      10 ar
     11       9      10 ar
     12       1      11 1
     13       2      12 1
     14       3      13 1
     15       4      14 1
     16       5      15 1
     17       6      16 1
     18       7      17 1
     19       8      18 1
@<TRIPOS>ALT_TYPE
CGenFF_4.0_ALT_TYPE_SET
CGenFF_4.0 1 CG2R61 2 CG2R61 3 CG2R61 4 CG2R61 5 CG2R61 6 CG2R61 7 CG2R61 8 CG2R61 9 CG2R61 10 CG2R61 11 HGR61 12 HGR61 13 HGR61 14 HGR61 15 HGR61 16 HGR61 17 HGR61 18 HGR61
@<TRIPOS>MOLECULE
naphtalene
 18 19 0 0 0
****
USER_CHARGES
INVALID_CHARGES
Pose:  11 Cluster:  11 Fr_nu:  17267 TotEn:   -11.59
@<TRIPOS>ATOM
      1 C1        -51.7062    3.6047  -32.7016 C.ar   1 LIG      -0.11500
      2 C2        -52.8327    3.9236  -31.9492 C.ar   1 LIG      -0.11500
      3 C3        -54.1938    4.4704  -36.7925 C.ar   1 LIG      -0.11500
      4 C4        -55.3202    4.7892  -36.0400 C.ar   1 LIG      -0.11500
      5 C5        -51.7582    3.6595  -34.0948 C.ar   1 LIG      -0.11700
      6 C6        -54.0155    4.2985  -32.5868 C.ar   1 LIG      -0.11700
      7 C7        -53.0108    4.0955  -36.1548 C.ar   1 LIG      -0.11700
      8 C8        -55.2683    4.7344  -34.6469 C.ar   1 LIG      -0.11700
      9 C9        -52.9405    4.0348  -34.7534 C.ar   1 LIG       0.00400
     10 C10       -54.0860    4.3591  -33.9882 C.ar   1 LIG       0.00400
     11 H1        -50.7858    3.3123  -32.2047 H      1 LIG       0.11500
     12 H2        -52.7910    3.8809  -30.8647 H      1 LIG       0.11500
     13 H3        -54.2347    4.5130  -37.8773 H      1 LIG       0.11500
     14 H4        -56.2407    5.0801  -36.5375 H      1 LIG       0.11500
     15 H5        -50.8656    3.4056  -34.6627 H      1 LIG       0.11500
     16 H6        -54.8837    4.5441  -31.9788 H      1 LIG       0.11500
     17 H7        -52.1426    3.8508  -36.7630 H      1 LIG       0.11500
     18 H8        -56.1611    4.9875  -34.0787 H      1 LIG       0.11500
@<TRIPOS>BOND
      1       1       2 ar
      2       1       5 ar
      3       2       6 ar
      4       3       4 ar
      5       3       7 ar
      6       4       8 ar
      7       5       9 ar
      8       6      10 ar
      9       7       9 ar
     10       8      10 ar
     11       9      10 ar
     12       1      11 1
     13       2      12 1
     14       3      13 1
     15       4      14 1
     16       5      15 1
     17       6      16 1
     18       7      17 1
     19       8      18 1
@<TRIPOS>ALT_TYPE
CGenFF_4.0_ALT_TYPE_SET
CGenFF_4.0 1 CG2R61 2 CG2R61 3 CG2R61 4 CG2R61 5 CG2R61 6 CG2R61 7 CG2R61 8 CG2R61 9 CG2R61 10 CG2R61 11 HGR61 12 HGR61 13 HGR61 14 HGR61 15 HGR61 16 HGR61 17 HGR61 18 HGR61
@<TRIPOS>MOLECULE
naphtalene
 18 19 0 0 0
****
USER_CHARGES
INVALID_CHARGES
Pose:  12 Cluster:  12 Fr_nu:  51792 TotEn:   -11.58
@<TRIPOS>ATOM
      1 C1        -75.9172  -10.3241  -24.1011 C.ar   1 LIG      -0.11500
      2 C2        -76.4886  -11.4515  -23.5187 C.ar   1 LIG      -0.11500
      3 C3        -71.8045  -11.1326  -21.6302 C.ar   1 LIG      -0.11500
      4 C4        -72.3761  -12.2600  -21.0479 C.ar   1 LIG      -0.11500
      5 C5        -74.6094   -9.9589  -23.7801 C.ar   1 LIG      -0.11700
      6 C6        -75.7548  -12.2181  -22.6132 C.ar   1 LIG      -0.11700
      7 C7        -72.5385  -10.3660  -22.5359 C.ar   1 LIG      -0.11700
      8 C8        -73.6838  -12.6252  -21.3688 C.ar   1 LIG      -0.11700
      9 C9        -73.8560  -10.7189  -22.8706 C.ar   1 LIG       0.00400
     10 C10       -74.4372  -11.8653  -22.2783 C.ar   1 LIG       0.00400
     11 H1        -76.4891   -9.7274  -24.8056 H      1 LIG       0.11500
     12 H2        -77.5066  -11.7351  -23.7695 H      1 LIG       0.11500
     13 H3        -70.7863  -10.8485  -21.3799 H      1 LIG       0.11500
     14 H4        -71.8041  -12.8555  -20.3424 H      1 LIG       0.11500
     15 H5        -74.1832   -9.0734  -24.2472 H      1 LIG       0.11500
     16 H6        -76.2213  -13.0957  -22.1705 H      1 LIG       0.11500
     17 H7        -72.0714   -9.4890  -22.9791 H      1 LIG       0.11500
     18 H8        -74.1106  -13.5103  -20.9012 H      1 LIG       0.11500
@<TRIPOS>BOND
      1       1       2 ar
      2       1       5 ar
      3       2       6 ar
      4       3       4 ar
      5       3       7 ar
      6       4       8 ar
      7       5       9 ar
      8       6      10 ar
      9       7       9 ar
     10       8      10 ar
     11       9      10 ar
     12       1      11 1
     13       2      12 1
     14       3      13 1
     15       4      14 1
     16       5      15 1
     17       6      16 1
     18       7      17 1
     19       8      18 1
@<TRIPOS>ALT_TYPE
CGenFF_4.0_ALT_TYPE_SET
CGenFF_4.0 1 CG2R61 2 CG2R61 3 CG2R61 4 CG2R61 5 CG2R61 6 CG2R61 7 CG2R61 8 CG2R61 9 CG2R61 10 CG2R61 11 HGR61 12 HGR61 13 HGR61 14 HGR61 15 HGR61 16 HGR61 17 HGR61 18 HGR61
@<TRIPOS>MOLECULE
naphtalene
 18 19 0 0 0
****
USER_CHARGES
INVALID_CHARGES
Pose:  13 Cluster:  13 Fr_nu: 173561 TotEn:   -11.49
@<TRIPOS>ATOM
      1 C1        -82.5300  -20.9796  -30.4304 C.ar   1 LIG      -0.11500
      2 C2        -82.6315  -19.7212  -31.0161 C.ar   1 LIG      -0.11500
      3 C3        -79.1909  -19.2682  -27.3329 C.ar   1 LIG      -0.11500
      4 C4        -79.2925  -18.0099  -27.9187 C.ar   1 LIG      -0.11500
      5 C5        -81.6502  -21.1864  -29.3675 C.ar   1 LIG      -0.11700
      6 C6        -81.8538  -18.6649  -30.5413 C.ar   1 LIG      -0.11700
      7 C7        -79.9688  -20.3246  -27.8077 C.ar   1 LIG      -0.11700
      8 C8        -80.1722  -17.8030  -28.9816 C.ar   1 LIG      -0.11700
      9 C9        -80.8596  -20.1345  -28.8767 C.ar   1 LIG       0.00400
     10 C10       -80.9628  -18.8549  -29.4724 C.ar   1 LIG       0.00400
     11 H1        -83.1354  -21.8017  -30.8008 H      1 LIG       0.11500
     12 H2        -83.3170  -19.5612  -31.8433 H      1 LIG       0.11500
     13 H3        -78.5056  -19.4289  -26.5054 H      1 LIG       0.11500
     14 H4        -78.6859  -17.1885  -27.5489 H      1 LIG       0.11500
     15 H5        -81.5870  -22.1785  -28.9252 H      1 LIG       0.11500
     16 H6        -81.9498  -17.6895  -31.0139 H      1 LIG       0.11500
     17 H7        -79.8732  -21.2996  -27.3345 H      1 LIG       0.11500
     18 H8        -80.2350  -16.8111  -29.4246 H      1 LIG       0.11500
@<TRIPOS>BOND
      1       1       2 ar
      2       1       5 ar
      3       2       6 ar
      4       3       4 ar
      5       3       7 ar
      6       4       8 ar
      7       5       9 ar
      8       6      10 ar
      9       7       9 ar
     10       8      10 ar
     11       9      10 ar
     12       1      11 1
     13       2      12 1
     14       3      13 1
     15       4      14 1
     16       5      15 1
     17       6      16 1
     18       7      17 1
     19       8      18 1
@<TRIPOS>ALT_TYPE
CGenFF_4.0_ALT_TYPE_SET
CGenFF_4.0 1 CG2R61 2 CG2R61 3 CG2R61 4 CG2R61 5 CG2R61 6 CG2R61 7 CG2R61 8 CG2R61 9 CG2R61 10 CG2R61 11 HGR61 12 HGR61 13 HGR61 14 HGR61 15 HGR61 16 HGR61 17 HGR61 18 HGR61
@<TRIPOS>MOLECULE
naphtalene
 18 19 0 0 0
****
USER_CHARGES
INVALID_CHARGES
Pose:  14 Cluster:  14 Fr_nu: 238423 TotEn:   -11.45
@<TRIPOS>ATOM
      1 C1        -65.3253   -1.3932  -26.7241 C.ar   1 LIG      -0.11500
      2 C2        -66.3914   -2.1170  -26.1983 C.ar   1 LIG      -0.11500
      3 C3        -68.4530    1.6219  -28.9147 C.ar   1 LIG      -0.11500
      4 C4        -69.5190    0.8981  -28.3889 C.ar   1 LIG      -0.11500
      5 C5        -65.5666   -0.2815  -27.5318 C.ar   1 LIG      -0.11700
      6 C6        -67.7027   -1.7319  -26.4780 C.ar   1 LIG      -0.11700
      7 C7        -67.1415    1.2368  -28.6349 C.ar   1 LIG      -0.11700
      8 C8        -69.2778   -0.2136  -27.5812 C.ar   1 LIG      -0.11700
      9 C9        -66.8802    0.1204  -27.8239 C.ar   1 LIG       0.00400
     10 C10       -67.9642   -0.6156  -27.2891 C.ar   1 LIG       0.00400
     11 H1        -64.3046   -1.6938  -26.5064 H      1 LIG       0.11500
     12 H2        -66.2024   -2.9821  -25.5694 H      1 LIG       0.11500
     13 H3        -68.6413    2.4875  -29.5437 H      1 LIG       0.11500
     14 H4        -70.5395    1.1983  -28.6080 H      1 LIG       0.11500
     15 H5        -64.7179    0.2691  -27.9324 H      1 LIG       0.11500
     16 H6        -68.5207   -2.3120  -26.0559 H      1 LIG       0.11500
     17 H7        -66.3237    1.8175  -29.0565 H      1 LIG       0.11500
     18 H8        -70.1264   -0.7649  -27.1811 H      1 LIG       0.11500
@<TRIPOS>BOND
      1       1       2 ar
      2       1       5 ar
      3       2       6 ar
      4       3       4 ar
      5       3       7 ar
      6       4       8 ar
      7       5       9 ar
      8       6      10 ar
      9       7       9 ar
     10       8      10 ar
     11       9      10 ar
     12       1      11 1
     13       2      12 1
     14       3      13 1
     15       4      14 1
     16       5      15 1
     17       6      16 1
     18       7      17 1
     19       8      18 1
@<TRIPOS>ALT_TYPE
CGenFF_4.0_ALT_TYPE_SET
CGenFF_4.0 1 CG2R61 2 CG2R61 3 CG2R61 4 CG2R61 5 CG2R61 6 CG2R61 7 CG2R61 8 CG2R61 9 CG2R61 10 CG2R61 11 HGR61 12 HGR61 13 HGR61 14 HGR61 15 HGR61 16 HGR61 17 HGR61 18 HGR61
@<TRIPOS>MOLECULE
naphtalene
 18 19 0 0 0
****
USER_CHARGES
INVALID_CHARGES
Pose:  15 Cluster:  15 Fr_nu:  67732 TotEn:   -11.39
@<TRIPOS>ATOM
      1 C1        -53.9080    3.1086  -37.7410 C.ar   1 LIG      -0.11500
      2 C2        -54.6877    4.1166  -38.3004 C.ar   1 LIG      -0.11500
      3 C3        -54.5436    5.0644  -33.3315 C.ar   1 LIG      -0.11500
      4 C4        -55.3232    6.0724  -33.8910 C.ar   1 LIG      -0.11500
      5 C5        -53.6744    3.0882  -36.3656 C.ar   1 LIG      -0.11700
      6 C6        -55.2368    5.1079  -37.4868 C.ar   1 LIG      -0.11700
      7 C7        -53.9944    4.0730  -34.1452 C.ar   1 LIG      -0.11700
      8 C8        -55.5568    6.0929  -35.2663 C.ar   1 LIG      -0.11700
      9 C9        -54.2192    4.0781  -35.5315 C.ar   1 LIG       0.00400
     10 C10       -55.0120    5.1030  -36.1005 C.ar   1 LIG       0.00400
     11 H1        -53.4803    2.3374  -38.3749 H      1 LIG       0.11500
     12 H2        -54.8691    4.1314  -39.3711 H      1 LIG       0.11500
     13 H3        -54.3618    5.0489  -32.2605 H      1 LIG       0.11500
     14 H4        -55.7495    6.8441  -33.2568 H      1 LIG       0.11500
     15 H5        -53.0615    2.2909  -35.9502 H      1 LIG       0.11500
     16 H6        -55.8436    5.8859  -37.9455 H      1 LIG       0.11500
     17 H7        -53.3884    3.2947  -33.6862 H      1 LIG       0.11500
     18 H8        -56.1691    6.8906  -35.6821 H      1 LIG       0.11500
@<TRIPOS>BOND
      1       1       2 ar
      2       1       5 ar
      3       2       6 ar
      4       3       4 ar
      5       3       7 ar
      6       4       8 ar
      7       5       9 ar
      8       6      10 ar
      9       7       9 ar
     10       8      10 ar
     11       9      10 ar
     12       1      11 1
     13       2      12 1
     14       3      13 1
     15       4      14 1
     16       5      15 1
     17       6      16 1
     18       7      17 1
     19       8      18 1
@<TRIPOS>ALT_TYPE
CGenFF_4.0_ALT_TYPE_SET
CGenFF_4.0 1 CG2R61 2 CG2R61 3 CG2R61 4 CG2R61 5 CG2R61 6 CG2R61 7 CG2R61 8 CG2R61 9 CG2R61 10 CG2R61 11 HGR61 12 HGR61 13 HGR61 14 HGR61 15 HGR61 16 HGR61 17 HGR61 18 HGR61
@<TRIPOS>MOLECULE
naphtalene
 18 19 0 0 0
****
USER_CHARGES
INVALID_CHARGES
Pose:  16 Cluster:  16 Fr_nu:   6418 TotEn:   -11.33
@<TRIPOS>ATOM
      1 C1        -71.3706  -29.0871  -41.4948 C.ar   1 LIG      -0.11500
      2 C2        -70.6502  -28.0839  -40.8531 C.ar   1 LIG      -0.11500
      3 C3        -73.4659  -25.7536  -44.3532 C.ar   1 LIG      -0.11500
      4 C4        -72.7456  -24.7506  -43.7114 C.ar   1 LIG      -0.11500
      5 C5        -72.2523  -28.7631  -42.5264 C.ar   1 LIG      -0.11700
      6 C6        -70.8087  -26.7531  -41.2405 C.ar   1 LIG      -0.11700
      7 C7        -73.3074  -27.0845  -43.9658 C.ar   1 LIG      -0.11700
      8 C8        -71.8639  -25.0744  -42.6798 C.ar   1 LIG      -0.11700
      9 C9        -72.4244  -27.4287  -42.9294 C.ar   1 LIG       0.00400
     10 C10       -71.6918  -26.4088  -42.2768 C.ar   1 LIG       0.00400
     11 H1        -71.2472  -30.1229  -41.1924 H      1 LIG       0.11500
     12 H2        -69.9639  -28.3372  -40.0503 H      1 LIG       0.11500
     13 H3        -74.1525  -25.5009  -45.1563 H      1 LIG       0.11500
     14 H4        -72.8704  -23.7148  -44.0132 H      1 LIG       0.11500
     15 H5        -72.8053  -29.5635  -43.0135 H      1 LIG       0.11500
     16 H6        -70.2350  -25.9854  -40.7253 H      1 LIG       0.11500
     17 H7        -73.8805  -27.8521  -44.4816 H      1 LIG       0.11500
     18 H8        -71.3113  -24.2740  -42.1919 H      1 LIG       0.11500
@<TRIPOS>BOND
      1       1       2 ar
      2       1       5 ar
      3       2       6 ar
      4       3       4 ar
      5       3       7 ar
      6       4       8 ar
      7       5       9 ar
      8       6      10 ar
      9       7       9 ar
     10       8      10 ar
     11       9      10 ar
     12       1      11 1
     13       2      12 1
     14       3      13 1
     15       4      14 1
     16       5      15 1
     17       6      16 1
     18       7      17 1
     19       8      18 1
@<TRIPOS>ALT_TYPE
CGenFF_4.0_ALT_TYPE_SET
CGenFF_4.0 1 CG2R61 2 CG2R61 3 CG2R61 4 CG2R61 5 CG2R61 6 CG2R61 7 CG2R61 8 CG2R61 9 CG2R61 10 CG2R61 11 HGR61 12 HGR61 13 HGR61 14 HGR61 15 HGR61 16 HGR61 17 HGR61 18 HGR61
@<TRIPOS>MOLECULE
naphtalene
 18 19 0 0 0
****
USER_CHARGES
INVALID_CHARGES
Pose:  17 Cluster:  17 Fr_nu: 240488 TotEn:   -11.05
@<TRIPOS>ATOM
      1 C1        -71.2801  -28.9604  -43.5329 C.ar   1 LIG      -0.11500
      2 C2        -69.9301  -28.6486  -43.6644 C.ar   1 LIG      -0.11500
      3 C3        -72.2804  -24.2734  -42.6936 C.ar   1 LIG      -0.11500
      4 C4        -70.9304  -23.9618  -42.8250 C.ar   1 LIG      -0.11500
      5 C5        -72.2060  -27.9534  -43.2586 C.ar   1 LIG      -0.11700
      6 C6        -69.5008  -27.3289  -43.5221 C.ar   1 LIG      -0.11700
      7 C7        -72.7098  -25.5932  -42.8360 C.ar   1 LIG      -0.11700
      8 C8        -70.0044  -24.9687  -43.0993 C.ar   1 LIG      -0.11700
      9 C9        -71.7916  -26.6195  -43.1121 C.ar   1 LIG       0.00400
     10 C10       -70.4188  -26.3026  -43.2458 C.ar   1 LIG       0.00400
     11 H1        -71.6137  -29.9880  -43.6433 H      1 LIG       0.11500
     12 H2        -69.2102  -29.4333  -43.8782 H      1 LIG       0.11500
     13 H3        -73.0011  -23.4890  -42.4799 H      1 LIG       0.11500
     14 H4        -70.5972  -22.9342  -42.7132 H      1 LIG       0.11500
     15 H5        -73.2562  -28.2202  -43.1596 H      1 LIG       0.11500
     16 H6        -68.4408  -27.1081  -43.6294 H      1 LIG       0.11500
     17 H7        -73.7698  -25.8137  -42.7294 H      1 LIG       0.11500
     18 H8        -68.9540  -24.7022  -43.1976 H      1 LIG       0.11500
@<TRIPOS>BOND
      1       1       2 ar
      2       1       5 ar
      3       2       6 ar
      4       3       4 ar
      5       3       7 ar
      6       4       8 ar
      7       5       9 ar
      8       6      10 ar
      9       7       9 ar
     10       8      10 ar
     11       9      10 ar
     12       1      11 1
     13       2      12 1
     14       3      13 1
     15       4      14 1
     16       5      15 1
     17       6      16 1
     18       7      17 1
     19       8      18 1
@<TRIPOS>ALT_TYPE
CGenFF_4.0_ALT_TYPE_SET
CGenFF_4.0 1 CG2R61 2 CG2R61 3 CG2R61 4 CG2R61 5 CG2R61 6 CG2R61 7 CG2R61 8 CG2R61 9 CG2R61 10 CG2R61 11 HGR61 12 HGR61 13 HGR61 14 HGR61 15 HGR61 16 HGR61 17 HGR61 18 HGR61
@<TRIPOS>MOLECULE
naphtalene
 18 19 0 0 0
****
USER_CHARGES
INVALID_CHARGES
Pose:  18 Cluster:  18 Fr_nu: 230203 TotEn:   -11.04
@<TRIPOS>ATOM
      1 C1        -53.5530    3.8655  -36.2639 C.ar   1 LIG      -0.11500
      2 C2        -52.3089    4.4487  -36.4852 C.ar   1 LIG      -0.11500
      3 C3        -54.1586    3.3374  -41.0626 C.ar   1 LIG      -0.11500
      4 C4        -52.9145    3.9206  -41.2837 C.ar   1 LIG      -0.11500
      5 C5        -54.3277    3.4417  -37.3441 C.ar   1 LIG      -0.11700
      6 C6        -51.8347    4.6103  -37.7872 C.ar   1 LIG      -0.11700
      7 C7        -54.6327    3.1757  -39.7604 C.ar   1 LIG      -0.11700
      8 C8        -52.1396    4.3445  -40.2037 C.ar   1 LIG      -0.11700
      9 C9        -53.8663    3.5966  -38.6614 C.ar   1 LIG       0.00400
     10 C10       -52.6011    4.1897  -38.8863 C.ar   1 LIG       0.00400
     11 H1        -53.9218    3.7404  -35.2501 H      1 LIG       0.11500
     12 H2        -51.7064    4.7781  -35.6436 H      1 LIG       0.11500
     13 H3        -54.7616    3.0077  -41.9039 H      1 LIG       0.11500
     14 H4        -52.5467    4.0467  -42.2978 H      1 LIG       0.11500
     15 H5        -55.2974    2.9889  -37.1475 H      1 LIG       0.11500
     16 H6        -50.8591    5.0683  -37.9367 H      1 LIG       0.11500
     17 H7        -55.6079    2.7171  -39.6112 H      1 LIG       0.11500
     18 H8        -51.1703    4.7981  -40.4001 H      1 LIG       0.11500
@<TRIPOS>BOND
      1       1       2 ar
      2       1       5 ar
      3       2       6 ar
      4       3       4 ar
      5       3       7 ar
      6       4       8 ar
      7       5       9 ar
      8       6      10 ar
      9       7       9 ar
     10       8      10 ar
     11       9      10 ar
     12       1      11 1
     13       2      12 1
     14       3      13 1
     15       4      14 1
     16       5      15 1
     17       6      16 1
     18       7      17 1
     19       8      18 1
@<TRIPOS>ALT_TYPE
CGenFF_4.0_ALT_TYPE_SET
CGenFF_4.0 1 CG2R61 2 CG2R61 3 CG2R61 4 CG2R61 5 CG2R61 6 CG2R61 7 CG2R61 8 CG2R61 9 CG2R61 10 CG2R61 11 HGR61 12 HGR61 13 HGR61 14 HGR61 15 HGR61 16 HGR61 17 HGR61 18 HGR61
@<TRIPOS>MOLECULE
naphtalene
 18 19 0 0 0
****
USER_CHARGES
INVALID_CHARGES
Pose:  19 Cluster:  19 Fr_nu:   8254 TotEn:   -10.73
@<TRIPOS>ATOM
      1 C1        -72.0559  -28.1678  -42.5407 C.ar   1 LIG      -0.11500
      2 C2        -72.4042  -26.8209  -42.5777 C.ar   1 LIG      -0.11500
      3 C3        -74.4888  -28.9104  -46.6883 C.ar   1 LIG      -0.11500
      4 C4        -74.8371  -27.5635  -46.7251 C.ar   1 LIG      -0.11500
      5 C5        -72.4850  -29.0282  -43.5517 C.ar   1 LIG      -0.11700
      6 C6        -73.1828  -26.3291  -43.6256 C.ar   1 LIG      -0.11700
      7 C7        -73.7101  -29.4022  -45.6403 C.ar   1 LIG      -0.11700
      8 C8        -74.4081  -26.7030  -45.7142 C.ar   1 LIG      -0.11700
      9 C9        -73.2695  -28.5504  -44.6142 C.ar   1 LIG       0.00400
     10 C10       -73.6236  -27.1808  -44.6517 C.ar   1 LIG       0.00400
     11 H1        -71.4502  -28.5501  -41.7244 H      1 LIG       0.11500
     12 H2        -72.0694  -26.1518  -41.7903 H      1 LIG       0.11500
     13 H3        -74.8233  -29.5801  -47.4756 H      1 LIG       0.11500
     14 H4        -75.4440  -27.1820  -47.5410 H      1 LIG       0.11500
     15 H5        -72.2011  -30.0774  -43.5022 H      1 LIG       0.11500
     16 H6        -73.4427  -25.2726  -43.6345 H      1 LIG       0.11500
     17 H7        -73.4497  -30.4585  -45.6320 H      1 LIG       0.11500
     18 H8        -74.6925  -25.6539  -45.7631 H      1 LIG       0.11500
@<TRIPOS>BOND
      1       1       2 ar
      2       1       5 ar
      3       2       6 ar
      4       3       4 ar
      5       3       7 ar
      6       4       8 ar
      7       5       9 ar
      8       6      10 ar
      9       7       9 ar
     10       8      10 ar
     11       9      10 ar
     12       1      11 1
     13       2      12 1
     14       3      13 1
     15       4      14 1
     16       5      15 1
     17       6      16 1
     18       7      17 1
     19       8      18 1
@<TRIPOS>ALT_TYPE
CGenFF_4.0_ALT_TYPE_SET
CGenFF_4.0 1 CG2R61 2 CG2R61 3 CG2R61 4 CG2R61 5 CG2R61 6 CG2R61 7 CG2R61 8 CG2R61 9 CG2R61 10 CG2R61 11 HGR61 12 HGR61 13 HGR61 14 HGR61 15 HGR61 16 HGR61 17 HGR61 18 HGR61
@<TRIPOS>MOLECULE
naphtalene
 18 19 0 0 0
****
USER_CHARGES
INVALID_CHARGES
Pose:  20 Cluster:  20 Fr_nu: 139298 TotEn:   -10.62
@<TRIPOS>ATOM
      1 C1        -80.2073  -18.3844  -28.8716 C.ar   1 LIG      -0.11500
      2 C2        -79.6910  -17.1970  -28.3613 C.ar   1 LIG      -0.11500
      3 C3        -76.9810  -20.9132  -26.2507 C.ar   1 LIG      -0.11500
      4 C4        -76.4648  -19.7257  -25.7405 C.ar   1 LIG      -0.11500
      5 C5        -79.6655  -19.6081  -28.4771 C.ar   1 LIG      -0.11700
      6 C6        -78.6312  -17.2286  -27.4547 C.ar   1 LIG      -0.11700
      7 C7        -78.0409  -20.8816  -27.1573 C.ar   1 LIG      -0.11700
      8 C8        -77.0064  -18.5020  -26.1349 C.ar   1 LIG      -0.11700
      9 C9        -78.5984  -19.6588  -27.5654 C.ar   1 LIG       0.00400
     10 C10       -78.0735  -18.4513  -27.0466 C.ar   1 LIG       0.00400
     11 H1        -81.0320  -18.3592  -29.5778 H      1 LIG       0.11500
     12 H2        -80.1136  -16.2449  -28.6689 H      1 LIG       0.11500
     13 H3        -76.5588  -21.8658  -25.9434 H      1 LIG       0.11500
     14 H4        -75.6391  -19.7515  -25.0354 H      1 LIG       0.11500
     15 H5        -80.0846  -20.5238  -28.8892 H      1 LIG       0.11500
     16 H6        -78.2438  -16.2882  -27.0683 H      1 LIG       0.11500
     17 H7        -78.4287  -21.8221  -27.5430 H      1 LIG       0.11500
     18 H8        -76.5869  -17.5861  -25.7235 H      1 LIG       0.11500
@<TRIPOS>BOND
      1       1       2 ar
      2       1       5 ar
      3       2       6 ar
      4       3       4 ar
      5       3       7 ar
      6       4       8 ar
      7       5       9 ar
      8       6      10 ar
      9       7       9 ar
     10       8      10 ar
     11       9      10 ar
     12       1      11 1
     13       2      12 1
     14       3      13 1
     15       4      14 1
     16       5      15 1
     17       6      16 1
     18       7      17 1
     19       8      18 1
@<TRIPOS>ALT_TYPE
CGenFF_4.0_ALT_TYPE_SET
CGenFF_4.0 1 CG2R61 2 CG2R61 3 CG2R61 4 CG2R61 5 CG2R61 6 CG2R61 7 CG2R61 8 CG2R61 9 CG2R61 10 CG2R61 11 HGR61 12 HGR61 13 HGR61 14 HGR61 15 HGR61 16 HGR61 17 HGR61 18 HGR61
@<TRIPOS>MOLECULE
naphtalene
 18 19 0 0 0
****
USER_CHARGES
INVALID_CHARGES
Pose:  21 Cluster:  21 Fr_nu: 223805 TotEn:   -10.50
@<TRIPOS>ATOM
      1 C1        -55.2009    5.0376  -34.1252 C.ar   1 LIG      -0.11500
      2 C2        -53.9238    5.4744  -33.7858 C.ar   1 LIG      -0.11500
      3 C3        -53.6220    3.8831  -38.5802 C.ar   1 LIG      -0.11500
      4 C4        -52.3450    4.3199  -38.2407 C.ar   1 LIG      -0.11500
      5 C5        -55.4500    4.5318  -35.4014 C.ar   1 LIG      -0.11700
      6 C6        -52.8909    5.4071  -34.7212 C.ar   1 LIG      -0.11700
      7 C7        -54.6550    3.9504  -37.6447 C.ar   1 LIG      -0.11700
      8 C8        -52.0958    4.8258  -36.9646 C.ar   1 LIG      -0.11700
      9 C9        -54.4222    4.4567  -36.3556 C.ar   1 LIG       0.00400
     10 C10       -53.1236    4.9009  -36.0104 C.ar   1 LIG       0.00400
     11 H1        -56.0047    5.0908  -33.3968 H      1 LIG       0.11500
     12 H2        -53.7309    5.8677  -32.7920 H      1 LIG       0.11500
     13 H3        -53.8156    3.4895  -39.5740 H      1 LIG       0.11500
     14 H4        -51.5419    4.2678  -38.9700 H      1 LIG       0.11500
     15 H5        -56.4560    4.1966  -35.6448 H      1 LIG       0.11500
     16 H6        -51.9003    5.7536  -34.4340 H      1 LIG       0.11500
     17 H7        -55.6452    3.6031  -37.9318 H      1 LIG       0.11500
     18 H8        -51.0899    5.1619  -36.7212 H      1 LIG       0.11500
@<TRIPOS>BOND
      1       1       2 ar
      2       1       5 ar
      3       2       6 ar
      4       3       4 ar
      5       3       7 ar
      6       4       8 ar
      7       5       9 ar
      8       6      10 ar
      9       7       9 ar
     10       8      10 ar
     11       9      10 ar
     12       1      11 1
     13       2      12 1
     14       3      13 1
     15       4      14 1
     16       5      15 1
     17       6      16 1
     18       7      17 1
     19       8      18 1
@<TRIPOS>ALT_TYPE
CGenFF_4.0_ALT_TYPE_SET
CGenFF_4.0 1 CG2R61 2 CG2R61 3 CG2R61 4 CG2R61 5 CG2R61 6 CG2R61 7 CG2R61 8 CG2R61 9 CG2R61 10 CG2R61 11 HGR61 12 HGR61 13 HGR61 14 HGR61 15 HGR61 16 HGR61 17 HGR61 18 HGR61
@<TRIPOS>MOLECULE
naphtalene
 18 19 0 0 0
****
USER_CHARGES
INVALID_CHARGES
Pose:  22 Cluster:  22 Fr_nu: 330309 TotEn:   -10.25
@<TRIPOS>ATOM
      1 C1        -61.3583  -20.6657  -39.8694 C.ar   1 LIG      -0.11500
      2 C2        -60.8248  -19.6741  -39.0515 C.ar   1 LIG      -0.11500
      3 C3        -57.0868  -22.9951  -39.8308 C.ar   1 LIG      -0.11500
      4 C4        -56.5534  -22.0035  -39.0130 C.ar   1 LIG      -0.11500
      5 C5        -60.5657  -21.7417  -40.2703 C.ar   1 LIG      -0.11700
      6 C6        -59.4969  -19.7545  -38.6314 C.ar   1 LIG      -0.11700
      7 C7        -58.4148  -22.9147  -40.2509 C.ar   1 LIG      -0.11700
      8 C8        -57.3459  -20.9274  -38.6120 C.ar   1 LIG      -0.11700
      9 C9        -59.2270  -21.8388  -39.8570 C.ar   1 LIG       0.00400
     10 C10       -58.6846  -20.8303  -39.0253 C.ar   1 LIG       0.00400
     11 H1        -62.3919  -20.6023  -40.1966 H      1 LIG       0.11500
     12 H2        -61.4427  -18.8371  -38.7397 H      1 LIG       0.11500
     13 H3        -56.4694  -23.8327  -40.1429 H      1 LIG       0.11500
     14 H4        -55.5193  -22.0666  -38.6872 H      1 LIG       0.11500
     15 H5        -61.0036  -22.5051  -40.9102 H      1 LIG       0.11500
     16 H6        -59.1010  -18.9683  -37.9919 H      1 LIG       0.11500
     17 H7        -58.8108  -23.7014  -40.8897 H      1 LIG       0.11500
     18 H8        -56.9079  -20.1635  -37.9728 H      1 LIG       0.11500
@<TRIPOS>BOND
      1       1       2 ar
      2       1       5 ar
      3       2       6 ar
      4       3       4 ar
      5       3       7 ar
      6       4       8 ar
      7       5       9 ar
      8       6      10 ar
      9       7       9 ar
     10       8      10 ar
     11       9      10 ar
     12       1      11 1
     13       2      12 1
     14       3      13 1
     15       4      14 1
     16       5      15 1
     17       6      16 1
     18       7      17 1
     19       8      18 1
@<TRIPOS>ALT_TYPE
CGenFF_4.0_ALT_TYPE_SET
CGenFF_4.0 1 CG2R61 2 CG2R61 3 CG2R61 4 CG2R61 5 CG2R61 6 CG2R61 7 CG2R61 8 CG2R61 9 CG2R61 10 CG2R61 11 HGR61 12 HGR61 13 HGR61 14 HGR61 15 HGR61 16 HGR61 17 HGR61 18 HGR61
@<TRIPOS>MOLECULE
naphtalene
 18 19 0 0 0
****
USER_CHARGES
INVALID_CHARGES
Pose:  23 Cluster:  23 Fr_nu:  20504 TotEn:   -10.13
@<TRIPOS>ATOM
      1 C1        -60.9548  -23.0052  -36.3005 C.ar   1 LIG      -0.11500
      2 C2        -62.2287  -22.6301  -36.7168 C.ar   1 LIG      -0.11500
      3 C3        -59.0008  -19.7788  -39.3738 C.ar   1 LIG      -0.11500
      4 C4        -60.2748  -19.4038  -39.7900 C.ar   1 LIG      -0.11500
      5 C5        -59.8304  -22.3925  -36.8544 C.ar   1 LIG      -0.11700
      6 C6        -62.3832  -21.6410  -37.6884 C.ar   1 LIG      -0.11700
      7 C7        -58.8464  -20.7679  -38.4020 C.ar   1 LIG      -0.11700
      8 C8        -61.3993  -20.0164  -39.2362 C.ar   1 LIG      -0.11700
      9 C9        -59.9671  -21.3951  -37.8337 C.ar   1 LIG       0.00400
     10 C10       -61.2626  -21.0138  -38.2569 C.ar   1 LIG       0.00400
     11 H1        -60.8352  -23.7756  -35.5444 H      1 LIG       0.11500
     12 H2        -63.1035  -23.1074  -36.2847 H      1 LIG       0.11500
     13 H3        -58.1255  -19.3016  -39.8054 H      1 LIG       0.11500
     14 H4        -60.3938  -18.6343  -40.5472 H      1 LIG       0.11500
     15 H5        -58.8443  -22.7019  -36.5142 H      1 LIG       0.11500
     16 H6        -63.3885  -21.3633  -37.9984 H      1 LIG       0.11500
     17 H7        -57.8411  -21.0449  -38.0916 H      1 LIG       0.11500
     18 H8        -62.3856  -19.7077  -39.5768 H      1 LIG       0.11500
@<TRIPOS>BOND
      1       1       2 ar
      2       1       5 ar
      3       2       6 ar
      4       3       4 ar
      5       3       7 ar
      6       4       8 ar
      7       5       9 ar
      8       6      10 ar
      9       7       9 ar
     10       8      10 ar
     11       9      10 ar
     12       1      11 1
     13       2      12 1
     14       3      13 1
     15       4      14 1
     16       5      15 1
     17       6      16 1
     18       7      17 1
     19       8      18 1
@<TRIPOS>ALT_TYPE
CGenFF_4.0_ALT_TYPE_SET
CGenFF_4.0 1 CG2R61 2 CG2R61 3 CG2R61 4 CG2R61 5 CG2R61 6 CG2R61 7 CG2R61 8 CG2R61 9 CG2R61 10 CG2R61 11 HGR61 12 HGR61 13 HGR61 14 HGR61 15 HGR61 16 HGR61 17 HGR61 18 HGR61
@<TRIPOS>MOLECULE
naphtalene
 18 19 0 0 0
****
USER_CHARGES
INVALID_CHARGES
Pose:  24 Cluster:  24 Fr_nu:   1945 TotEn:   -10.05
@<TRIPOS>ATOM
      1 C1        -72.3101  -27.7215  -45.4029 C.ar   1 LIG      -0.11500
      2 C2        -73.4360  -27.0601  -44.9216 C.ar   1 LIG      -0.11500
      3 C3        -69.4507  -24.5740  -43.0386 C.ar   1 LIG      -0.11500
      4 C4        -70.5767  -23.9126  -42.5573 C.ar   1 LIG      -0.11500
      5 C5        -71.0352  -27.2722  -45.0576 C.ar   1 LIG      -0.11700
      6 C6        -73.2915  -25.9469  -44.0932 C.ar   1 LIG      -0.11700
      7 C7        -69.5953  -25.6872  -43.8670 C.ar   1 LIG      -0.11700
      8 C8        -71.8517  -24.3618  -42.9026 C.ar   1 LIG      -0.11700
      9 C9        -70.8709  -26.1532  -44.2248 C.ar   1 LIG       0.00400
     10 C10       -72.0159  -25.4807  -43.7354 C.ar   1 LIG       0.00400
     11 H1        -72.4232  -28.5877  -46.0482 H      1 LIG       0.11500
     12 H2        -74.4281  -27.4108  -45.1908 H      1 LIG       0.11500
     13 H3        -68.4582  -24.2237  -42.7696 H      1 LIG       0.11500
     14 H4        -70.4630  -23.0456  -41.9132 H      1 LIG       0.11500
     15 H5        -70.1692  -27.8044  -45.4458 H      1 LIG       0.11500
     16 H6        -74.1855  -25.4456  -43.7281 H      1 LIG       0.11500
     17 H7        -68.7012  -26.1888  -44.2313 H      1 LIG       0.11500
     18 H8        -72.7178  -23.8293  -42.5151 H      1 LIG       0.11500
@<TRIPOS>BOND
      1       1       2 ar
      2       1       5 ar
      3       2       6 ar
      4       3       4 ar
      5       3       7 ar
      6       4       8 ar
      7       5       9 ar
      8       6      10 ar
      9       7       9 ar
     10       8      10 ar
     11       9      10 ar
     12       1      11 1
     13       2      12 1
     14       3      13 1
     15       4      14 1
     16       5      15 1
     17       6      16 1
     18       7      17 1
     19       8      18 1
@<TRIPOS>ALT_TYPE
CGenFF_4.0_ALT_TYPE_SET
CGenFF_4.0 1 CG2R61 2 CG2R61 3 CG2R61 4 CG2R61 5 CG2R61 6 CG2R61 7 CG2R61 8 CG2R61 9 CG2R61 10 CG2R61 11 HGR61 12 HGR61 13 HGR61 14 HGR61 15 HGR61 16 HGR61 17 HGR61 18 HGR61
@<TRIPOS>MOLECULE
naphtalene
 18 19 0 0 0
****
USER_CHARGES
INVALID_CHARGES
Pose:  25 Cluster:  25 Fr_nu:  60789 TotEn:    -9.92
@<TRIPOS>ATOM
      1 C1        -50.7607    5.8249  -31.3471 C.ar   1 LIG      -0.11500
      2 C2        -51.5575    6.9508  -31.1626 C.ar   1 LIG      -0.11500
      3 C3        -54.0091    4.0431  -34.5008 C.ar   1 LIG      -0.11500
      4 C4        -54.8059    5.1691  -34.3162 C.ar   1 LIG      -0.11500
      5 C5        -51.1671    4.8174  -32.2226 C.ar   1 LIG      -0.11700
      6 C6        -52.7637    7.0738  -31.8527 C.ar   1 LIG      -0.11700
      7 C7        -52.8028    3.9202  -33.8107 C.ar   1 LIG      -0.11700
      8 C8        -54.3996    6.1766  -33.4407 C.ar   1 LIG      -0.11700
      9 C9        -52.3782    4.9245  -32.9255 C.ar   1 LIG       0.00400
     10 C10       -53.1885    6.0695  -32.7378 C.ar   1 LIG       0.00400
     11 H1        -49.8220    5.7294  -30.8091 H      1 LIG       0.11500
     12 H2        -51.2401    7.7347  -30.4810 H      1 LIG       0.11500
     13 H3        -54.3259    3.2588  -35.1825 H      1 LIG       0.11500
     14 H4        -55.7451    5.2634  -34.8533 H      1 LIG       0.11500
     15 H5        -50.5285    3.9459  -32.3509 H      1 LIG       0.11500
     16 H6        -53.3704    7.9629  -31.6935 H      1 LIG       0.11500
     17 H7        -52.1959    3.0315  -33.9707 H      1 LIG       0.11500
     18 H8        -55.0385    7.0479  -33.3116 H      1 LIG       0.11500
@<TRIPOS>BOND
      1       1       2 ar
      2       1       5 ar
      3       2       6 ar
      4       3       4 ar
      5       3       7 ar
      6       4       8 ar
      7       5       9 ar
      8       6      10 ar
      9       7       9 ar
     10       8      10 ar
     11       9      10 ar
     12       1      11 1
     13       2      12 1
     14       3      13 1
     15       4      14 1
     16       5      15 1
     17       6      16 1
     18       7      17 1
     19       8      18 1
@<TRIPOS>ALT_TYPE
CGenFF_4.0_ALT_TYPE_SET
CGenFF_4.0 1 CG2R61 2 CG2R61 3 CG2R61 4 CG2R61 5 CG2R61 6 CG2R61 7 CG2R61 8 CG2R61 9 CG2R61 10 CG2R61 11 HGR61 12 HGR61 13 HGR61 14 HGR61 15 HGR61 16 HGR61 17 HGR61 18 HGR61
@<TRIPOS>MOLECULE
naphtalene
 18 19 0 0 0
****
USER_CHARGES
INVALID_CHARGES
Pose:  26 Cluster:  26 Fr_nu:   3999 TotEn:    -9.65
@<TRIPOS>ATOM
      1 C1        -83.7011   -2.1809  -35.5351 C.ar   1 LIG      -0.11500
      2 C2        -83.0806   -2.7386  -36.6490 C.ar   1 LIG      -0.11500
      3 C3        -79.4354   -2.1083  -33.1960 C.ar   1 LIG      -0.11500
      4 C4        -78.8150   -2.6659  -34.3100 C.ar   1 LIG      -0.11500
      5 C5        -82.9536   -1.8830  -34.3953 C.ar   1 LIG      -0.11700
      6 C6        -81.7106   -3.0004  -36.6277 C.ar   1 LIG      -0.11700
      7 C7        -80.8056   -1.8463  -33.2174 C.ar   1 LIG      -0.11700
      8 C8        -79.5624   -2.9640  -35.4498 C.ar   1 LIG      -0.11700
      9 C9        -81.5734   -2.1399  -34.3561 C.ar   1 LIG       0.00400
     10 C10       -80.9426   -2.7070  -35.4890 C.ar   1 LIG       0.00400
     11 H1        -84.7678   -1.9778  -35.5521 H      1 LIG       0.11500
     12 H2        -83.6634   -2.9699  -37.5359 H      1 LIG       0.11500
     13 H3        -78.8530   -1.8765  -32.3087 H      1 LIG       0.11500
     14 H4        -77.7485   -2.8701  -34.2919 H      1 LIG       0.11500
     15 H5        -83.4596   -1.4479  -33.5359 H      1 LIG       0.11500
     16 H6        -81.2464   -3.4361  -37.5100 H      1 LIG       0.11500
     17 H7        -81.2694   -1.4099  -32.3353 H      1 LIG       0.11500
     18 H8        -79.0567   -3.3998  -36.3091 H      1 LIG       0.11500
@<TRIPOS>BOND
      1       1       2 ar
      2       1       5 ar
      3       2       6 ar
      4       3       4 ar
      5       3       7 ar
      6       4       8 ar
      7       5       9 ar
      8       6      10 ar
      9       7       9 ar
     10       8      10 ar
     11       9      10 ar
     12       1      11 1
     13       2      12 1
     14       3      13 1
     15       4      14 1
     16       5      15 1
     17       6      16 1
     18       7      17 1
     19       8      18 1
@<TRIPOS>ALT_TYPE
CGenFF_4.0_ALT_TYPE_SET
CGenFF_4.0 1 CG2R61 2 CG2R61 3 CG2R61 4 CG2R61 5 CG2R61 6 CG2R61 7 CG2R61 8 CG2R61 9 CG2R61 10 CG2R61 11 HGR61 12 HGR61 13 HGR61 14 HGR61 15 HGR61 16 HGR61 17 HGR61 18 HGR61
@<TRIPOS>MOLECULE
naphtalene
 18 19 0 0 0
****
USER_CHARGES
INVALID_CHARGES
Pose:  27 Cluster:  27 Fr_nu:  69439 TotEn:    -9.64
@<TRIPOS>ATOM
      1 C1        -46.8882    7.0772  -33.0283 C.ar   1 LIG      -0.11500
      2 C2        -47.2754    7.7730  -31.8869 C.ar   1 LIG      -0.11500
      3 C3        -51.1016    4.6446  -32.9739 C.ar   1 LIG      -0.11500
      4 C4        -51.4886    5.3405  -31.8325 C.ar   1 LIG      -0.11500
      5 C5        -47.7398    6.1241  -33.5877 C.ar   1 LIG      -0.11700
      6 C6        -48.5154    7.5186  -31.3005 C.ar   1 LIG      -0.11700
      7 C7        -49.8615    4.8991  -33.5604 C.ar   1 LIG      -0.11700
      8 C8        -50.6371    6.2936  -31.2730 C.ar   1 LIG      -0.11700
      9 C9        -48.9917    5.8550  -33.0107 C.ar   1 LIG       0.00400
     10 C10       -49.3852    6.5627  -31.8500 C.ar   1 LIG       0.00400
     11 H1        -45.9225    7.2753  -33.4840 H      1 LIG       0.11500
     12 H2        -46.6118    8.5150  -31.4524 H      1 LIG       0.11500
     13 H3        -51.7649    3.9025  -33.4092 H      1 LIG       0.11500
     14 H4        -52.4538    5.1410  -31.3764 H      1 LIG       0.11500
     15 H5        -47.4163    5.5919  -34.4799 H      1 LIG       0.11500
     16 H6        -48.7976    8.0748  -30.4090 H      1 LIG       0.11500
     17 H7        -49.5799    4.3435  -34.4523 H      1 LIG       0.11500
     18 H8        -50.9601    6.8255  -30.3804 H      1 LIG       0.11500
@<TRIPOS>BOND
      1       1       2 ar
      2       1       5 ar
      3       2       6 ar
      4       3       4 ar
      5       3       7 ar
      6       4       8 ar
      7       5       9 ar
      8       6      10 ar
      9       7       9 ar
     10       8      10 ar
     11       9      10 ar
     12       1      11 1
     13       2      12 1
     14       3      13 1
     15       4      14 1
     16       5      15 1
     17       6      16 1
     18       7      17 1
     19       8      18 1
@<TRIPOS>ALT_TYPE
CGenFF_4.0_ALT_TYPE_SET
CGenFF_4.0 1 CG2R61 2 CG2R61 3 CG2R61 4 CG2R61 5 CG2R61 6 CG2R61 7 CG2R61 8 CG2R61 9 CG2R61 10 CG2R61 11 HGR61 12 HGR61 13 HGR61 14 HGR61 15 HGR61 16 HGR61 17 HGR61 18 HGR61
@<TRIPOS>MOLECULE
naphtalene
 18 19 0 0 0
****
USER_CHARGES
INVALID_CHARGES
Pose:  28 Cluster:  28 Fr_nu:  24254 TotEn:    -9.50
@<TRIPOS>ATOM
      1 C1        -70.3182  -28.2566  -44.6931 C.ar   1 LIG      -0.11500
      2 C2        -70.2394  -26.8692  -44.6168 C.ar   1 LIG      -0.11500
      3 C3        -75.1113  -27.9414  -45.4676 C.ar   1 LIG      -0.11500
      4 C4        -75.0324  -26.5540  -45.3913 C.ar   1 LIG      -0.11500
      5 C5        -71.5476  -28.8747  -44.9237 C.ar   1 LIG      -0.11700
      6 C6        -71.3894  -26.0946  -44.7707 C.ar   1 LIG      -0.11700
      7 C7        -73.9612  -28.7161  -45.3137 C.ar   1 LIG      -0.11700
      8 C8        -73.8031  -25.9358  -45.1606 C.ar   1 LIG      -0.11700
      9 C9        -72.7155  -28.1107  -45.0810 C.ar   1 LIG       0.00400
     10 C10       -72.6352  -26.6999  -45.0033 C.ar   1 LIG       0.00400
     11 H1        -69.4227  -28.8591  -44.5726 H      1 LIG       0.11500
     12 H2        -69.2818  -26.3890  -44.4375 H      1 LIG       0.11500
     13 H3        -76.0687  -28.4224  -45.6471 H      1 LIG       0.11500
     14 H4        -75.9284  -25.9521  -45.5104 H      1 LIG       0.11500
     15 H5        -71.5856  -29.9607  -44.9791 H      1 LIG       0.11500
     16 H6        -71.3043  -25.0117  -44.7078 H      1 LIG       0.11500
     17 H7        -74.0464  -29.7988  -45.3775 H      1 LIG       0.11500
     18 H8        -73.7649  -24.8498  -45.1044 H      1 LIG       0.11500
@<TRIPOS>BOND
      1       1       2 ar
      2       1       5 ar
      3       2       6 ar
      4       3       4 ar
      5       3       7 ar
      6       4       8 ar
      7       5       9 ar
      8       6      10 ar
      9       7       9 ar
     10       8      10 ar
     11       9      10 ar
     12       1      11 1
     13       2      12 1
     14       3      13 1
     15       4      14 1
     16       5      15 1
     17       6      16 1
     18       7      17 1
     19       8      18 1
@<TRIPOS>ALT_TYPE
CGenFF_4.0_ALT_TYPE_SET
CGenFF_4.0 1 CG2R61 2 CG2R61 3 CG2R61 4 CG2R61 5 CG2R61 6 CG2R61 7 CG2R61 8 CG2R61 9 CG2R61 10 CG2R61 11 HGR61 12 HGR61 13 HGR61 14 HGR61 15 HGR61 16 HGR61 17 HGR61 18 HGR61
@<TRIPOS>MOLECULE
naphtalene
 18 19 0 0 0
****
USER_CHARGES
INVALID_CHARGES
Pose:  29 Cluster:  29 Fr_nu:  15387 TotEn:    -9.47
@<TRIPOS>ATOM
      1 C1        -57.0032    7.5823  -37.6617 C.ar   1 LIG      -0.11500
      2 C2        -57.2182    7.9548  -36.3381 C.ar   1 LIG      -0.11500
      3 C3        -54.5479    3.6599  -36.1587 C.ar   1 LIG      -0.11500
      4 C4        -54.7630    4.0325  -34.8352 C.ar   1 LIG      -0.11500
      5 C5        -56.2858    6.4217  -37.9529 C.ar   1 LIG      -0.11700
      6 C6        -56.7168    7.1682  -35.3007 C.ar   1 LIG      -0.11700
      7 C7        -55.0494    4.4465  -37.1961 C.ar   1 LIG      -0.11700
      8 C8        -55.4803    5.1931  -34.5438 C.ar   1 LIG      -0.11700
      9 C9        -55.7737    5.6180  -36.9213 C.ar   1 LIG       0.00400
     10 C10       -55.9924    5.9968  -35.5754 C.ar   1 LIG       0.00400
     11 H1        -57.3933    8.1954  -38.4688 H      1 LIG       0.11500
     12 H2        -57.7771    8.8584  -36.1124 H      1 LIG       0.11500
     13 H3        -53.9891    2.7562  -36.3851 H      1 LIG       0.11500
     14 H4        -54.3714    3.4198  -34.0284 H      1 LIG       0.11500
     15 H5        -56.1294    6.1501  -38.9949 H      1 LIG       0.11500
     16 H6        -56.8973    7.4782  -34.2735 H      1 LIG       0.11500
     17 H7        -54.8695    4.1359  -38.2232 H      1 LIG       0.11500
     18 H8        -55.6361    5.4653  -33.5018 H      1 LIG       0.11500
@<TRIPOS>BOND
      1       1       2 ar
      2       1       5 ar
      3       2       6 ar
      4       3       4 ar
      5       3       7 ar
      6       4       8 ar
      7       5       9 ar
      8       6      10 ar
      9       7       9 ar
     10       8      10 ar
     11       9      10 ar
     12       1      11 1
     13       2      12 1
     14       3      13 1
     15       4      14 1
     16       5      15 1
     17       6      16 1
     18       7      17 1
     19       8      18 1
@<TRIPOS>ALT_TYPE
CGenFF_4.0_ALT_TYPE_SET
CGenFF_4.0 1 CG2R61 2 CG2R61 3 CG2R61 4 CG2R61 5 CG2R61 6 CG2R61 7 CG2R61 8 CG2R61 9 CG2R61 10 CG2R61 11 HGR61 12 HGR61 13 HGR61 14 HGR61 15 HGR61 16 HGR61 17 HGR61 18 HGR61
@<TRIPOS>MOLECULE
naphtalene
 18 19 0 0 0
****
USER_CHARGES
INVALID_CHARGES
Pose:  30 Cluster:  30 Fr_nu:  32385 TotEn:    -9.39
@<TRIPOS>ATOM
      1 C1        -69.0529   -1.5446  -25.9348 C.ar   1 LIG      -0.11500
      2 C2        -68.7026   -0.7061  -26.9888 C.ar   1 LIG      -0.11500
      3 C3        -64.3447   -2.2396  -24.9233 C.ar   1 LIG      -0.11500
      4 C4        -63.9945   -1.4011  -25.9774 C.ar   1 LIG      -0.11500
      5 C5        -68.0600   -2.1380  -25.1546 C.ar   1 LIG      -0.11700
      6 C6        -67.3583   -0.4576  -27.2668 C.ar   1 LIG      -0.11700
      7 C7        -65.6892   -2.4880  -24.6453 C.ar   1 LIG      -0.11700
      8 C8        -64.9873   -0.8077  -26.7577 C.ar   1 LIG      -0.11700
      9 C9        -66.7017   -1.8992  -25.4202 C.ar   1 LIG       0.00400
     10 C10       -66.3456   -1.0465  -26.4921 C.ar   1 LIG       0.00400
     11 H1        -70.0996   -1.7380  -25.7191 H      1 LIG       0.11500
     12 H2        -69.4763   -0.2444  -27.5953 H      1 LIG       0.11500
     13 H3        -63.5713   -2.7016  -24.3162 H      1 LIG       0.11500
     14 H4        -62.9477   -1.2092  -26.1935 H      1 LIG       0.11500
     15 H5        -68.3570   -2.7903  -24.3360 H      1 LIG       0.11500
     16 H6        -67.1075    0.2016  -28.0953 H      1 LIG       0.11500
     17 H7        -65.9397   -3.1465  -23.8163 H      1 LIG       0.11500
     18 H8        -64.6906   -0.1559  -27.5769 H      1 LIG       0.11500
@<TRIPOS>BOND
      1       1       2 ar
      2       1       5 ar
      3       2       6 ar
      4       3       4 ar
      5       3       7 ar
      6       4       8 ar
      7       5       9 ar
      8       6      10 ar
      9       7       9 ar
     10       8      10 ar
     11       9      10 ar
     12       1      11 1
     13       2      12 1
     14       3      13 1
     15       4      14 1
     16       5      15 1
     17       6      16 1
     18       7      17 1
     19       8      18 1
@<TRIPOS>ALT_TYPE
CGenFF_4.0_ALT_TYPE_SET
CGenFF_4.0 1 CG2R61 2 CG2R61 3 CG2R61 4 CG2R61 5 CG2R61 6 CG2R61 7 CG2R61 8 CG2R61 9 CG2R61 10 CG2R61 11 HGR61 12 HGR61 13 HGR61 14 HGR61 15 HGR61 16 HGR61 17 HGR61 18 HGR61
@<TRIPOS>MOLECULE
naphtalene
 18 19 0 0 0
****
USER_CHARGES
INVALID_CHARGES
Pose:  31 Cluster:  31 Fr_nu:  44699 TotEn:    -9.14
@<TRIPOS>ATOM
      1 C1        -70.5219    6.2778  -38.0921 C.ar   1 LIG      -0.11500
      2 C2        -71.8365    5.9412  -37.7833 C.ar   1 LIG      -0.11500
      3 C3        -71.8853    7.4544  -42.6120 C.ar   1 LIG      -0.11500
      4 C4        -73.1998    7.1178  -42.3031 C.ar   1 LIG      -0.11500
      5 C5        -70.2005    6.7388  -39.3691 C.ar   1 LIG      -0.11700
      6 C6        -72.8347    6.0643  -38.7500 C.ar   1 LIG      -0.11700
      7 C7        -70.8870    7.3313  -41.6451 C.ar   1 LIG      -0.11700
      8 C8        -73.5213    6.6567  -41.0262 C.ar   1 LIG      -0.11700
      9 C9        -71.1925    6.8689  -40.3547 C.ar   1 LIG       0.00400
     10 C10       -72.5293    6.5266  -40.0406 C.ar   1 LIG       0.00400
     11 H1        -69.7451    6.1812  -37.3392 H      1 LIG       0.11500
     12 H2        -72.0857    5.5826  -36.7888 H      1 LIG       0.11500
     13 H3        -71.6353    7.8132  -43.6065 H      1 LIG       0.11500
     14 H4        -73.9759    7.2132  -43.0568 H      1 LIG       0.11500
     15 H5        -69.1662    6.9957  -39.5883 H      1 LIG       0.11500
     16 H6        -73.8557    5.7960  -38.4864 H      1 LIG       0.11500
     17 H7        -69.8663    7.6005  -41.9087 H      1 LIG       0.11500
     18 H8        -74.5555    6.3990  -40.8069 H      1 LIG       0.11500
@<TRIPOS>BOND
      1       1       2 ar
      2       1       5 ar
      3       2       6 ar
      4       3       4 ar
      5       3       7 ar
      6       4       8 ar
      7       5       9 ar
      8       6      10 ar
      9       7       9 ar
     10       8      10 ar
     11       9      10 ar
     12       1      11 1
     13       2      12 1
     14       3      13 1
     15       4      14 1
     16       5      15 1
     17       6      16 1
     18       7      17 1
     19       8      18 1
@<TRIPOS>ALT_TYPE
CGenFF_4.0_ALT_TYPE_SET
CGenFF_4.0 1 CG2R61 2 CG2R61 3 CG2R61 4 CG2R61 5 CG2R61 6 CG2R61 7 CG2R61 8 CG2R61 9 CG2R61 10 CG2R61 11 HGR61 12 HGR61 13 HGR61 14 HGR61 15 HGR61 16 HGR61 17 HGR61 18 HGR61
@<TRIPOS>MOLECULE
naphtalene
 18 19 0 0 0
****
USER_CHARGES
INVALID_CHARGES
Pose:  32 Cluster:  32 Fr_nu:  85740 TotEn:    -8.72
@<TRIPOS>ATOM
      1 C1        -62.5718  -23.5116  -38.9657 C.ar   1 LIG      -0.11500
      2 C2        -61.3403  -24.1599  -38.9658 C.ar   1 LIG      -0.11500
      3 C3        -60.3071  -19.2105  -39.1790 C.ar   1 LIG      -0.11500
      4 C4        -59.0757  -19.8590  -39.1791 C.ar   1 LIG      -0.11500
      5 C5        -62.6277  -22.1185  -39.0186 C.ar   1 LIG      -0.11700
      6 C6        -60.1601  -23.4179  -39.0189 C.ar   1 LIG      -0.11700
      7 C7        -61.4873  -19.9527  -39.1260 C.ar   1 LIG      -0.11700
      8 C8        -59.0196  -21.2520  -39.1261 C.ar   1 LIG      -0.11700
      9 C9        -61.4498  -21.3556  -39.0723 C.ar   1 LIG       0.00400
     10 C10       -60.1975  -22.0150  -39.0724 C.ar   1 LIG       0.00400
     11 H1        -63.4902  -24.0897  -38.9239 H      1 LIG       0.11500
     12 H2        -61.2979  -25.2444  -38.9249 H      1 LIG       0.11500
     13 H3        -60.3502  -18.1258  -39.2201 H      1 LIG       0.11500
     14 H4        -58.1576  -19.2803  -39.2195 H      1 LIG       0.11500
     15 H5        -63.6014  -21.6329  -39.0170 H      1 LIG       0.11500
     16 H6        -59.2087  -23.9457  -39.0184 H      1 LIG       0.11500
     17 H7        -62.4386  -19.4247  -39.1273 H      1 LIG       0.11500
     18 H8        -58.0460  -21.7379  -39.1269 H      1 LIG       0.11500
@<TRIPOS>BOND
      1       1       2 ar
      2       1       5 ar
      3       2       6 ar
      4       3       4 ar
      5       3       7 ar
      6       4       8 ar
      7       5       9 ar
      8       6      10 ar
      9       7       9 ar
     10       8      10 ar
     11       9      10 ar
     12       1      11 1
     13       2      12 1
     14       3      13 1
     15       4      14 1
     16       5      15 1
     17       6      16 1
     18       7      17 1
     19       8      18 1
@<TRIPOS>ALT_TYPE
CGenFF_4.0_ALT_TYPE_SET
CGenFF_4.0 1 CG2R61 2 CG2R61 3 CG2R61 4 CG2R61 5 CG2R61 6 CG2R61 7 CG2R61 8 CG2R61 9 CG2R61 10 CG2R61 11 HGR61 12 HGR61 13 HGR61 14 HGR61 15 HGR61 16 HGR61 17 HGR61 18 HGR61
@<TRIPOS>MOLECULE
naphtalene
 18 19 0 0 0
****
USER_CHARGES
INVALID_CHARGES
Pose:  33 Cluster:  33 Fr_nu: 247791 TotEn:    -8.63
@<TRIPOS>ATOM
      1 C1        -65.6182    2.7762  -28.4820 C.ar   1 LIG      -0.11500
      2 C2        -66.8491    2.1888  -28.7587 C.ar   1 LIG      -0.11500
      3 C3        -64.2192   -1.2564  -26.1466 C.ar   1 LIG      -0.11500
      4 C4        -65.4502   -1.8437  -26.4233 C.ar   1 LIG      -0.11500
      5 C5        -64.6530    2.0700  -27.7634 C.ar   1 LIG      -0.11700
      6 C6        -67.1198    0.8931  -28.3180 C.ar   1 LIG      -0.11700
      7 C7        -63.9485    0.0393  -26.5874 C.ar   1 LIG      -0.11700
      8 C8        -66.4154   -1.1376  -27.1419 C.ar   1 LIG      -0.11700
      9 C9        -64.9083    0.7648  -27.3119 C.ar   1 LIG       0.00400
     10 C10       -66.1601    0.1676  -27.5933 C.ar   1 LIG       0.00400
     11 H1        -65.4082    3.7851  -28.8248 H      1 LIG       0.11500
     12 H2        -67.5997    2.7393  -29.3184 H      1 LIG       0.11500
     13 H3        -63.4680   -1.8066  -25.5869 H      1 LIG       0.11500
     14 H4        -65.6601   -2.8521  -26.0790 H      1 LIG       0.11500
     15 H5        -63.6979    2.5491  -27.5582 H      1 LIG       0.11500
     16 H6        -68.0886    0.4535  -28.5461 H      1 LIG       0.11500
     17 H7        -62.9794    0.4784  -26.3598 H      1 LIG       0.11500
     18 H8        -67.3709   -1.6163  -27.3465 H      1 LIG       0.11500
@<TRIPOS>BOND
      1       1       2 ar
      2       1       5 ar
      3       2       6 ar
      4       3       4 ar
      5       3       7 ar
      6       4       8 ar
      7       5       9 ar
      8       6      10 ar
      9       7       9 ar
     10       8      10 ar
     11       9      10 ar
     12       1      11 1
     13       2      12 1
     14       3      13 1
     15       4      14 1
     16       5      15 1
     17       6      16 1
     18       7      17 1
     19       8      18 1
@<TRIPOS>ALT_TYPE
CGenFF_4.0_ALT_TYPE_SET
CGenFF_4.0 1 CG2R61 2 CG2R61 3 CG2R61 4 CG2R61 5 CG2R61 6 CG2R61 7 CG2R61 8 CG2R61 9 CG2R61 10 CG2R61 11 HGR61 12 HGR61 13 HGR61 14 HGR61 15 HGR61 16 HGR61 17 HGR61 18 HGR61
# TRIPOS MOL2 file generated by SEED

@<TRIPOS>MOLECULE
pyrazole
 9 9 0 0 0
****
USER_CHARGES
INVALID_CHARGES
Pose:   1 Cluster:   1 Fr_nu: 198697 TotEn:   -21.71
@<TRIPOS>ATOM
      1 C1        -72.7002  -11.0937  -43.3453 C.2    1 LIG      -0.25100
      2 C2        -71.5554  -11.7927  -42.9180 C.2    1 LIG       0.13200
      3 C3        -73.3766  -11.9921  -44.1339 C.2    1 LIG      -0.03800
      4 N1        -71.5041  -13.0390  -43.3954 N.2    1 LIG      -0.57800
      5 N2        -72.6252  -13.1305  -44.1308 N.pl3  1 LIG      -0.05900
      6 H1        -72.9950  -10.0808  -43.1140 H      1 LIG       0.15700
      7 H2        -70.7560  -11.4456  -42.2790 H      1 LIG       0.15600
      8 H3        -74.3026  -11.9247  -44.6864 H      1 LIG       0.15900
      9 H4        -72.8157  -14.0026  -44.6080 H      1 LIG       0.32200
@<TRIPOS>BOND
      1       1       2 1
      2       1       3 2
      3       2       4 2
      4       3       5 1
      5       4       5 1
      6       1       6 1
      7       2       7 1
      8       3       8 1
      9       5       9 1
@<TRIPOS>ALT_TYPE
CGenFF_4.0_ALT_TYPE_SET
CGenFF_4.0 1 CG2R51 2 CG2R52 3 CG2R51 4 NG2R50 5 NG2R51 6 HGR51 7 HGR52 8 HGR52 9 HGP1
@<TRIPOS>MOLECULE
pyrazole
 9 9 0 0 0
****
USER_CHARGES
INVALID_CHARGES
Pose:   2 Cluster:   2 Fr_nu: 702875 TotEn:   -18.83
@<TRIPOS>ATOM
      1 C1        -73.8918  -26.7965  -45.2576 C.2    1 LIG      -0.25100
      2 C2        -74.2533  -28.1326  -45.0006 C.2    1 LIG       0.13200
      3 C3        -74.9023  -26.3143  -46.0530 C.2    1 LIG      -0.03800
      4 N1        -75.4037  -28.4771  -45.5853 N.2    1 LIG      -0.57800
      5 N2        -75.7740  -27.3504  -46.2175 N.pl3  1 LIG      -0.05900
      6 H1        -73.0213  -26.2574  -44.9141 H      1 LIG       0.15700
      7 H2        -73.7261  -28.8698  -44.4121 H      1 LIG       0.15600
      8 H3        -75.0747  -25.3498  -46.5085 H      1 LIG       0.15900
      9 H4        -76.6365  -27.3594  -46.7474 H      1 LIG       0.32200
@<TRIPOS>BOND
      1       1       2 1
      2       1       3 2
      3       2       4 2
      4       3       5 1
      5       4       5 1
      6       1       6 1
      7       2       7 1
      8       3       8 1
      9       5       9 1
@<TRIPOS>ALT_TYPE
CGenFF_4.0_ALT_TYPE_SET
CGenFF_4.0 1 CG2R51 2 CG2R52 3 CG2R51 4 NG2R50 5 NG2R51 6 HGR51 7 HGR52 8 HGR52 9 HGP1
@<TRIPOS>MOLECULE
pyrazole
 9 9 0 0 0
****
USER_CHARGES
INVALID_CHARGES
Pose:   3 Cluster:   3 Fr_nu: 885328 TotEn:   -16.07
@<TRIPOS>ATOM
      1 C1        -51.0061    3.9777  -32.8215 C.2    1 LIG      -0.25100
      2 C2        -52.0339    3.8283  -31.8712 C.2    1 LIG       0.13200
      3 C3        -50.4887    2.7140  -32.9692 C.2    1 LIG      -0.03800
      4 N1        -52.1633    2.5690  -31.4453 N.2    1 LIG      -0.57800
      5 N2        -51.2102    1.9155  -32.1312 N.pl3  1 LIG      -0.05900
      6 H1        -50.6851    4.8751  -33.3295 H      1 LIG       0.15700
      7 H2        -52.6937    4.5847  -31.4708 H      1 LIG       0.15600
      8 H3        -49.6887    2.3203  -33.5794 H      1 LIG       0.15900
      9 H4        -51.1051    0.9206  -31.9766 H      1 LIG       0.32200
@<TRIPOS>BOND
      1       1       2 1
      2       1       3 2
      3       2       4 2
      4       3       5 1
      5       4       5 1
      6       1       6 1
      7       2       7 1
      8       3       8 1
      9       5       9 1
@<TRIPOS>ALT_TYPE
CGenFF_4.0_ALT_TYPE_SET
CGenFF_4.0 1 CG2R51 2 CG2R52 3 CG2R51 4 NG2R50 5 NG2R51 6 HGR51 7 HGR52 8 HGR52 9 HGP1
@<TRIPOS>MOLECULE
pyrazole
 9 9 0 0 0
****
USER_CHARGES
INVALID_CHARGES
Pose:   4 Cluster:   4 Fr_nu: 332247 TotEn:   -15.71
@<TRIPOS>ATOM
      1 C1        -73.8581  -27.8277  -46.4850 C.2    1 LIG      -0.25100
      2 C2        -73.7753  -26.9659  -45.3749 C.2    1 LIG       0.13200
      3 C3        -75.1321  -27.6473  -46.9654 C.2    1 LIG      -0.03800
      4 N1        -74.9065  -26.2882  -45.1627 N.2    1 LIG      -0.57800
      5 N2        -75.7122  -26.7240  -46.1460 N.pl3  1 LIG      -0.05900
      6 H1        -73.1006  -28.4871  -46.8823 H      1 LIG       0.15700
      7 H2        -72.9379  -26.8037  -44.7114 H      1 LIG       0.15600
      8 H3        -75.6668  -28.0845  -47.7963 H      1 LIG       0.15900
      9 H4        -76.6510  -26.3489  -46.1983 H      1 LIG       0.32200
@<TRIPOS>BOND
      1       1       2 1
      2       1       3 2
      3       2       4 2
      4       3       5 1
      5       4       5 1
      6       1       6 1
      7       2       7 1
      8       3       8 1
      9       5       9 1
@<TRIPOS>ALT_TYPE
CGenFF_4.0_ALT_TYPE_SET
CGenFF_4.0 1 CG2R51 2 CG2R52 3 CG2R51 4 NG2R50 5 NG2R51 6 HGR51 7 HGR52 8 HGR52 9 HGP1
@<TRIPOS>MOLECULE
pyrazole
 9 9 0 0 0
****
USER_CHARGES
INVALID_CHARGES
Pose:   5 Cluster:   5 Fr_nu: 1661807 TotEn:   -14.88
@<TRIPOS>ATOM
      1 C1        -65.0535   -7.5572  -45.0023 C.2    1 LIG      -0.25100
      2 C2        -65.9481   -8.4809  -45.5752 C.2    1 LIG       0.13200
      3 C3        -65.6776   -7.1436  -43.8509 C.2    1 LIG      -0.03800
      4 N1        -67.0561   -8.6448  -44.8476 N.2    1 LIG      -0.57800
      5 N2        -66.8619   -7.8187  -43.8056 N.pl3  1 LIG      -0.05900
      6 H1        -64.0906   -7.2362  -45.3713 H      1 LIG       0.15700
      7 H2        -65.8392   -9.0411  -46.4929 H      1 LIG       0.15600
      8 H3        -65.3932   -6.4438  -43.0784 H      1 LIG       0.15900
      9 H4        -67.5828   -7.7628  -43.0971 H      1 LIG       0.32200
@<TRIPOS>BOND
      1       1       2 1
      2       1       3 2
      3       2       4 2
      4       3       5 1
      5       4       5 1
      6       1       6 1
      7       2       7 1
      8       3       8 1
      9       5       9 1
@<TRIPOS>ALT_TYPE
CGenFF_4.0_ALT_TYPE_SET
CGenFF_4.0 1 CG2R51 2 CG2R52 3 CG2R51 4 NG2R50 5 NG2R51 6 HGR51 7 HGR52 8 HGR52 9 HGP1
@<TRIPOS>MOLECULE
pyrazole
 9 9 0 0 0
****
USER_CHARGES
INVALID_CHARGES
Pose:   6 Cluster:   6 Fr_nu: 216763 TotEn:   -14.43
@<TRIPOS>ATOM
      1 C1        -53.4929  -25.8202  -22.2492 C.2    1 LIG      -0.25100
      2 C2        -52.9563  -24.5367  -22.4651 C.2    1 LIG       0.13200
      3 C3        -53.9307  -26.2220  -23.4874 C.2    1 LIG      -0.03800
      4 N1        -53.0440  -24.1489  -23.7402 N.2    1 LIG      -0.57800
      5 N2        -53.6407  -25.1949  -24.3368 N.pl3  1 LIG      -0.05900
      6 H1        -53.5535  -26.3771  -21.3258 H      1 LIG       0.15700
      7 H2        -52.5054  -23.8675  -21.7463 H      1 LIG       0.15600
      8 H3        -54.4137  -27.1248  -23.8325 H      1 LIG       0.15900
      9 H4        -53.8230  -25.1398  -25.3310 H      1 LIG       0.32200
@<TRIPOS>BOND
      1       1       2 1
      2       1       3 2
      3       2       4 2
      4       3       5 1
      5       4       5 1
      6       1       6 1
      7       2       7 1
      8       3       8 1
      9       5       9 1
@<TRIPOS>ALT_TYPE
CGenFF_4.0_ALT_TYPE_SET
CGenFF_4.0 1 CG2R51 2 CG2R52 3 CG2R51 4 NG2R50 5 NG2R51 6 HGR51 7 HGR52 8 HGR52 9 HGP1
@<TRIPOS>MOLECULE
pyrazole
 9 9 0 0 0
****
USER_CHARGES
INVALID_CHARGES
Pose:   7 Cluster:   7 Fr_nu:  70398 TotEn:   -14.42
@<TRIPOS>ATOM
      1 C1        -62.1240   -1.5375  -24.6696 C.2    1 LIG      -0.25100
      2 C2        -63.4080   -1.2404  -24.1747 C.2    1 LIG       0.13200
      3 C3        -62.2219   -2.8298  -25.1244 C.2    1 LIG      -0.03800
      4 N1        -64.2592   -2.2616  -24.3032 N.2    1 LIG      -0.57800
      5 N2        -63.5086   -3.2131  -24.8840 N.pl3  1 LIG      -0.05900
      6 H1        -61.2497   -0.9040  -24.6942 H      1 LIG       0.15700
      7 H2        -63.7589   -0.3224  -23.7254 H      1 LIG       0.15600
      8 H3        -61.5074   -3.4968  -25.5848 H      1 LIG       0.15900
      9 H4        -63.9399   -4.1060  -25.0879 H      1 LIG       0.32200
@<TRIPOS>BOND
      1       1       2 1
      2       1       3 2
      3       2       4 2
      4       3       5 1
      5       4       5 1
      6       1       6 1
      7       2       7 1
      8       3       8 1
      9       5       9 1
@<TRIPOS>ALT_TYPE
CGenFF_4.0_ALT_TYPE_SET
CGenFF_4.0 1 CG2R51 2 CG2R52 3 CG2R51 4 NG2R50 5 NG2R51 6 HGR51 7 HGR52 8 HGR52 9 HGP1
@<TRIPOS>MOLECULE
pyrazole
 9 9 0 0 0
****
USER_CHARGES
INVALID_CHARGES
Pose:   8 Cluster:   8 Fr_nu: 200528 TotEn:   -14.37
@<TRIPOS>ATOM
      1 C1        -59.4292  -19.6738  -38.8634 C.2    1 LIG      -0.25100
      2 C2        -58.8767  -20.8714  -39.3557 C.2    1 LIG       0.13200
      3 C3        -60.4261  -19.3633  -39.7558 C.2    1 LIG      -0.03800
      4 N1        -59.4732  -21.2931  -40.4739 N.2    1 LIG      -0.57800
      5 N2        -60.4110  -20.3555  -40.6916 N.pl3  1 LIG      -0.05900
      6 H1        -59.1456  -19.1138  -37.9846 H      1 LIG       0.15700
      7 H2        -58.0638  -21.4542  -38.9466 H      1 LIG       0.15600
      8 H3        -61.1275  -18.5432  -39.8092 H      1 LIG       0.15900
      9 H4        -61.0083  -20.4541  -41.5030 H      1 LIG       0.32200
@<TRIPOS>BOND
      1       1       2 1
      2       1       3 2
      3       2       4 2
      4       3       5 1
      5       4       5 1
      6       1       6 1
      7       2       7 1
      8       3       8 1
      9       5       9 1
@<TRIPOS>ALT_TYPE
CGenFF_4.0_ALT_TYPE_SET
CGenFF_4.0 1 CG2R51 2 CG2R52 3 CG2R51 4 NG2R50 5 NG2R51 6 HGR51 7 HGR52 8 HGR52 9 HGP1
@<TRIPOS>MOLECULE
pyrazole
 9 9 0 0 0
****
USER_CHARGES
INVALID_CHARGES
Pose:   9 Cluster:   9 Fr_nu: 1885034 TotEn:   -14.19
@<TRIPOS>ATOM
      1 C1        -61.2664  -20.5011  -38.2076 C.2    1 LIG      -0.25100
      2 C2        -59.9031  -20.4243  -38.5497 C.2    1 LIG       0.13200
      3 C3        -61.9301  -20.1966  -39.3709 C.2    1 LIG      -0.03800
      4 N1        -59.7104  -20.0969  -39.8302 N.2    1 LIG      -0.57800
      5 N2        -60.9615  -19.9653  -40.3030 N.pl3  1 LIG      -0.05900
      6 H1        -61.7073  -20.7439  -37.2520 H      1 LIG       0.15700
      7 H2        -59.0418  -20.5928  -37.9192 H      1 LIG       0.15600
      8 H3        -62.9804  -20.1231  -39.6134 H      1 LIG       0.15900
      9 H4        -61.0823  -19.7126  -41.2758 H      1 LIG       0.32200
@<TRIPOS>BOND
      1       1       2 1
      2       1       3 2
      3       2       4 2
      4       3       5 1
      5       4       5 1
      6       1       6 1
      7       2       7 1
      8       3       8 1
      9       5       9 1
@<TRIPOS>ALT_TYPE
CGenFF_4.0_ALT_TYPE_SET
CGenFF_4.0 1 CG2R51 2 CG2R52 3 CG2R51 4 NG2R50 5 NG2R51 6 HGR51 7 HGR52 8 HGR52 9 HGP1
@<TRIPOS>MOLECULE
pyrazole
 9 9 0 0 0
****
USER_CHARGES
INVALID_CHARGES
Pose:  10 Cluster:  10 Fr_nu: 6596998 TotEn:   -14.15
@<TRIPOS>ATOM
      1 C1        -74.2530  -26.6935  -45.1960 C.2    1 LIG      -0.25100
      2 C2        -73.5187  -27.7207  -45.8183 C.2    1 LIG       0.13200
      3 C3        -75.4347  -26.6447  -45.8943 C.2    1 LIG      -0.03800
      4 N1        -74.1786  -28.2839  -46.8337 N.2    1 LIG      -0.57800
      5 N2        -75.3402  -27.6084  -46.8549 N.pl3  1 LIG      -0.05900
      6 H1        -73.9670  -26.0750  -44.3580 H      1 LIG       0.15700
      7 H2        -72.5298  -28.0819  -45.5745 H      1 LIG       0.15600
      8 H3        -76.3136  -26.0236  -45.7980 H      1 LIG       0.15900
      9 H4        -76.0266  -27.8568  -47.5562 H      1 LIG       0.32200
@<TRIPOS>BOND
      1       1       2 1
      2       1       3 2
      3       2       4 2
      4       3       5 1
      5       4       5 1
      6       1       6 1
      7       2       7 1
      8       3       8 1
      9       5       9 1
@<TRIPOS>ALT_TYPE
CGenFF_4.0_ALT_TYPE_SET
CGenFF_4.0 1 CG2R51 2 CG2R52 3 CG2R51 4 NG2R50 5 NG2R51 6 HGR51 7 HGR52 8 HGR52 9 HGP1
@<TRIPOS>MOLECULE
pyrazole
 9 9 0 0 0
****
USER_CHARGES
INVALID_CHARGES
Pose:  11 Cluster:  11 Fr_nu: 180587 TotEn:   -13.75
@<TRIPOS>ATOM
      1 C1        -66.3578   -7.3523  -45.3487 C.2    1 LIG      -0.25100
      2 C2        -65.3686   -7.5357  -46.3334 C.2    1 LIG       0.13200
      3 C3        -65.6855   -7.4835  -44.1582 C.2    1 LIG      -0.03800
      4 N1        -64.1599   -7.7656  -45.8137 N.2    1 LIG      -0.57800
      5 N2        -64.3850   -7.7275  -44.4893 N.pl3  1 LIG      -0.05900
      6 H1        -67.4106   -7.1523  -45.4822 H      1 LIG       0.15700
      7 H2        -65.4782   -7.5119  -47.4082 H      1 LIG       0.15600
      8 H3        -66.0084   -7.4287  -43.1285 H      1 LIG       0.15900
      9 H4        -63.6024   -7.8792  -43.8654 H      1 LIG       0.32200
@<TRIPOS>BOND
      1       1       2 1
      2       1       3 2
      3       2       4 2
      4       3       5 1
      5       4       5 1
      6       1       6 1
      7       2       7 1
      8       3       8 1
      9       5       9 1
@<TRIPOS>ALT_TYPE
CGenFF_4.0_ALT_TYPE_SET
CGenFF_4.0 1 CG2R51 2 CG2R52 3 CG2R51 4 NG2R50 5 NG2R51 6 HGR51 7 HGR52 8 HGR52 9 HGP1
@<TRIPOS>MOLECULE
pyrazole
 9 9 0 0 0
****
USER_CHARGES
INVALID_CHARGES
Pose:  12 Cluster:  12 Fr_nu: 180250 TotEn:   -13.73
@<TRIPOS>ATOM
      1 C1        -60.9507  -20.7617  -39.9476 C.2    1 LIG      -0.25100
      2 C2        -59.6266  -21.2154  -40.0982 C.2    1 LIG       0.13200
      3 C3        -60.8221  -19.4554  -39.5433 C.2    1 LIG      -0.03800
      4 N1        -58.7233  -20.2738  -39.8130 N.2    1 LIG      -0.57800
      5 N2        -59.4810  -19.2153  -39.4792 N.pl3  1 LIG      -0.05900
      6 H1        -61.8701  -21.3046  -40.1099 H      1 LIG       0.15700
      7 H2        -59.2822  -22.1932  -40.4034 H      1 LIG       0.15600
      8 H3        -61.5476  -18.6930  -39.2987 H      1 LIG       0.15900
      9 H4        -59.0150  -18.3565  -39.2145 H      1 LIG       0.32200
@<TRIPOS>BOND
      1       1       2 1
      2       1       3 2
      3       2       4 2
      4       3       5 1
      5       4       5 1
      6       1       6 1
      7       2       7 1
      8       3       8 1
      9       5       9 1
@<TRIPOS>ALT_TYPE
CGenFF_4.0_ALT_TYPE_SET
CGenFF_4.0 1 CG2R51 2 CG2R52 3 CG2R51 4 NG2R50 5 NG2R51 6 HGR51 7 HGR52 8 HGR52 9 HGP1
@<TRIPOS>MOLECULE
pyrazole
 9 9 0 0 0
****
USER_CHARGES
INVALID_CHARGES
Pose:  13 Cluster:  13 Fr_nu: 2347698 TotEn:   -13.38
@<TRIPOS>ATOM
      1 C1        -63.1307   -1.9417  -23.8257 C.2    1 LIG      -0.25100
      2 C2        -61.8765   -1.3355  -24.0287 C.2    1 LIG       0.13200
      3 C3        -63.0898   -3.0805  -24.5925 C.2    1 LIG      -0.03800
      4 N1        -61.0957   -2.0316  -24.8591 N.2    1 LIG      -0.57800
      5 N2        -61.8611   -3.0871  -25.1847 N.pl3  1 LIG      -0.05900
      6 H1        -63.9500   -1.6018  -23.2096 H      1 LIG       0.15700
      7 H2        -61.4991   -0.4151  -23.6064 H      1 LIG       0.15600
      8 H3        -63.8088   -3.8676  -24.7679 H      1 LIG       0.15900
      9 H4        -61.4813   -3.7767  -25.8211 H      1 LIG       0.32200
@<TRIPOS>BOND
      1       1       2 1
      2       1       3 2
      3       2       4 2
      4       3       5 1
      5       4       5 1
      6       1       6 1
      7       2       7 1
      8       3       8 1
      9       5       9 1
@<TRIPOS>ALT_TYPE
CGenFF_4.0_ALT_TYPE_SET
CGenFF_4.0 1 CG2R51 2 CG2R52 3 CG2R51 4 NG2R50 5 NG2R51 6 HGR51 7 HGR52 8 HGR52 9 HGP1
@<TRIPOS>MOLECULE
pyrazole
 9 9 0 0 0
****
USER_CHARGES
INVALID_CHARGES
Pose:  14 Cluster:  14 Fr_nu: 5673912 TotEn:   -13.26
@<TRIPOS>ATOM
      1 C1        -66.1063   -6.8771  -45.2634 C.2    1 LIG      -0.25100
      2 C2        -67.0003   -7.5513  -44.4103 C.2    1 LIG       0.13200
      3 C3        -64.8674   -7.3496  -44.9052 C.2    1 LIG      -0.03800
      4 N1        -66.3821   -8.3886  -43.5733 N.2    1 LIG      -0.57800
      5 N2        -65.0863   -8.2437  -43.8987 N.pl3  1 LIG      -0.05900
      6 H1        -66.3280   -6.1507  -46.0313 H      1 LIG       0.15700
      7 H2        -68.0767   -7.4671  -44.3633 H      1 LIG       0.15600
      8 H3        -63.8722   -7.1334  -45.2660 H      1 LIG       0.15900
      9 H4        -64.4004   -8.7870  -43.3895 H      1 LIG       0.32200
@<TRIPOS>BOND
      1       1       2 1
      2       1       3 2
      3       2       4 2
      4       3       5 1
      5       4       5 1
      6       1       6 1
      7       2       7 1
      8       3       8 1
      9       5       9 1
@<TRIPOS>ALT_TYPE
CGenFF_4.0_ALT_TYPE_SET
CGenFF_4.0 1 CG2R51 2 CG2R52 3 CG2R51 4 NG2R50 5 NG2R51 6 HGR51 7 HGR52 8 HGR52 9 HGP1
@<TRIPOS>MOLECULE
pyrazole
 9 9 0 0 0
****
USER_CHARGES
INVALID_CHARGES
Pose:  15 Cluster:  15 Fr_nu: 282234 TotEn:   -12.40
@<TRIPOS>ATOM
      1 C1        -59.7383  -20.0313  -38.8905 C.2    1 LIG      -0.25100
      2 C2        -60.5028  -20.8067  -37.9982 C.2    1 LIG       0.13200
      3 C3        -60.6681  -19.3399  -39.6279 C.2    1 LIG      -0.03800
      4 N1        -61.8170  -20.6253  -38.1530 N.2    1 LIG      -0.57800
      5 N2        -61.8857  -19.7279  -39.1509 N.pl3  1 LIG      -0.05900
      6 H1        -58.6638  -19.9796  -38.9858 H      1 LIG       0.15700
      7 H2        -60.1571  -21.4970  -37.2420 H      1 LIG       0.15600
      8 H3        -60.5753  -18.6248  -40.4325 H      1 LIG       0.15900
      9 H4        -62.8003  -19.4234  -39.4598 H      1 LIG       0.32200
@<TRIPOS>BOND
      1       1       2 1
      2       1       3 2
      3       2       4 2
      4       3       5 1
      5       4       5 1
      6       1       6 1
      7       2       7 1
      8       3       8 1
      9       5       9 1
@<TRIPOS>ALT_TYPE
CGenFF_4.0_ALT_TYPE_SET
CGenFF_4.0 1 CG2R51 2 CG2R52 3 CG2R51 4 NG2R50 5 NG2R51 6 HGR51 7 HGR52 8 HGR52 9 HGP1
@<TRIPOS>MOLECULE
pyrazole
 9 9 0 0 0
****
USER_CHARGES
INVALID_CHARGES
Pose:  16 Cluster:  16 Fr_nu: 425297 TotEn:   -11.90
@<TRIPOS>ATOM
      1 C1        -66.8470   -6.5632  -45.9285 C.2    1 LIG      -0.25100
      2 C2        -66.5722   -7.7573  -45.2354 C.2    1 LIG       0.13200
      3 C3        -68.1325   -6.2436  -45.5656 C.2    1 LIG      -0.03800
      4 N1        -67.6004   -8.1684  -44.4886 N.2    1 LIG      -0.57800
      5 N2        -68.5338   -7.2273  -44.7101 N.pl3  1 LIG      -0.05900
      6 H1        -66.2037   -6.0105  -46.5971 H      1 LIG       0.15700
      7 H2        -65.6657   -8.3455  -45.2439 H      1 LIG       0.15600
      8 H3        -68.7840   -5.4247  -45.8346 H      1 LIG       0.15900
      9 H4        -69.4278   -7.3198  -44.2443 H      1 LIG       0.32200
@<TRIPOS>BOND
      1       1       2 1
      2       1       3 2
      3       2       4 2
      4       3       5 1
      5       4       5 1
      6       1       6 1
      7       2       7 1
      8       3       8 1
      9       5       9 1
@<TRIPOS>ALT_TYPE
CGenFF_4.0_ALT_TYPE_SET
CGenFF_4.0 1 CG2R51 2 CG2R52 3 CG2R51 4 NG2R50 5 NG2R51 6 HGR51 7 HGR52 8 HGR52 9 HGP1
@<TRIPOS>MOLECULE
pyrazole
 9 9 0 0 0
****
USER_CHARGES
INVALID_CHARGES
Pose:  17 Cluster:  17 Fr_nu: 8666640 TotEn:   -11.72
@<TRIPOS>ATOM
      1 C1        -72.1216  -10.6900  -43.8974 C.2    1 LIG      -0.25100
      2 C2        -72.1932  -12.0422  -44.2824 C.2    1 LIG       0.13200
      3 C3        -73.2217  -10.5023  -43.0968 C.2    1 LIG      -0.03800
      4 N1        -73.2547  -12.6692  -43.7685 N.2    1 LIG      -0.57800
      5 N2        -73.8603  -11.7067  -43.0523 N.pl3  1 LIG      -0.05900
      6 H1        -71.3769   -9.9540  -44.1622 H      1 LIG       0.15700
      7 H2        -71.5164  -12.5969  -44.9165 H      1 LIG       0.15600
      8 H3        -73.6004   -9.6391  -42.5686 H      1 LIG       0.15900
      9 H4        -74.7112  -11.9415  -42.5567 H      1 LIG       0.32200
@<TRIPOS>BOND
      1       1       2 1
      2       1       3 2
      3       2       4 2
      4       3       5 1
      5       4       5 1
      6       1       6 1
      7       2       7 1
      8       3       8 1
      9       5       9 1
@<TRIPOS>ALT_TYPE
CGenFF_4.0_ALT_TYPE_SET
CGenFF_4.0 1 CG2R51 2 CG2R52 3 CG2R51 4 NG2R50 5 NG2R51 6 HGR51 7 HGR52 8 HGR52 9 HGP1
@<TRIPOS>MOLECULE
pyrazole
 9 9 0 0 0
****
USER_CHARGES
INVALID_CHARGES
Pose:  18 Cluster:  18 Fr_nu: 316964 TotEn:   -11.63
@<TRIPOS>ATOM
      1 C1        -67.1344   -7.1485  -44.7392 C.2    1 LIG      -0.25100
      2 C2        -66.7102   -7.8070  -45.9089 C.2    1 LIG       0.13200
      3 C3        -66.1407   -7.3988  -43.8247 C.2    1 LIG      -0.03800
      4 N1        -65.5383   -8.4287  -45.7545 N.2    1 LIG      -0.57800
      5 N2        -65.2174   -8.1620  -44.4770 N.pl3  1 LIG      -0.05900
      6 H1        -68.0339   -6.5722  -44.5805 H      1 LIG       0.15700
      7 H2        -67.2065   -7.8601  -46.8674 H      1 LIG       0.15600
      8 H3        -66.0114   -7.1111  -42.7913 H      1 LIG       0.15900
      9 H4        -64.3501   -8.5357  -44.1124 H      1 LIG       0.32200
@<TRIPOS>BOND
      1       1       2 1
      2       1       3 2
      3       2       4 2
      4       3       5 1
      5       4       5 1
      6       1       6 1
      7       2       7 1
      8       3       8 1
      9       5       9 1
@<TRIPOS>ALT_TYPE
CGenFF_4.0_ALT_TYPE_SET
CGenFF_4.0 1 CG2R51 2 CG2R52 3 CG2R51 4 NG2R50 5 NG2R51 6 HGR51 7 HGR52 8 HGR52 9 HGP1
@<TRIPOS>MOLECULE
pyrazole
 9 9 0 0 0
****
USER_CHARGES
INVALID_CHARGES
Pose:  19 Cluster:  19 Fr_nu: 706076 TotEn:   -11.35
@<TRIPOS>ATOM
      1 C1        -67.2699   -6.7843  -45.1806 C.2    1 LIG      -0.25100
      2 C2        -66.2078   -7.5868  -45.6385 C.2    1 LIG       0.13200
      3 C3        -67.9615   -6.4480  -46.3186 C.2    1 LIG      -0.03800
      4 N1        -66.2196   -7.7507  -46.9640 N.2    1 LIG      -0.57800
      5 N2        -67.2977   -7.0466  -47.3489 N.pl3  1 LIG      -0.05900
      6 H1        -67.5027   -6.4908  -44.1677 H      1 LIG       0.15700
      7 H2        -65.4253   -8.0586  -45.0616 H      1 LIG       0.15600
      8 H3        -68.8449   -5.8484  -46.4846 H      1 LIG       0.15900
      9 H4        -67.5227   -7.0152  -48.3353 H      1 LIG       0.32200
@<TRIPOS>BOND
      1       1       2 1
      2       1       3 2
      3       2       4 2
      4       3       5 1
      5       4       5 1
      6       1       6 1
      7       2       7 1
      8       3       8 1
      9       5       9 1
@<TRIPOS>ALT_TYPE
CGenFF_4.0_ALT_TYPE_SET
CGenFF_4.0 1 CG2R51 2 CG2R52 3 CG2R51 4 NG2R50 5 NG2R51 6 HGR51 7 HGR52 8 HGR52 9 HGP1
@<TRIPOS>MOLECULE
pyrazole
 9 9 0 0 0
****
USER_CHARGES
INVALID_CHARGES
Pose:  20 Cluster:  20 Fr_nu: 8915315 TotEn:   -11.12
@<TRIPOS>ATOM
      1 C1        -54.6112  -25.0481  -21.9474 C.2    1 LIG      -0.25100
      2 C2        -53.3825  -24.4992  -22.3606 C.2    1 LIG       0.13200
      3 C3        -55.4950  -24.6960  -22.9380 C.2    1 LIG      -0.03800
      4 N1        -53.4736  -23.8480  -23.5232 N.2    1 LIG      -0.57800
      5 N2        -54.7701  -23.9855  -23.8491 N.pl3  1 LIG      -0.05900
      6 H1        -54.8268  -25.6198  -21.0568 H      1 LIG       0.15700
      7 H2        -52.4245  -24.5462  -21.8628 H      1 LIG       0.15600
      8 H3        -56.5511  -24.8807  -23.0725 H      1 LIG       0.15900
      9 H4        -55.0949  -23.5654  -24.7109 H      1 LIG       0.32200
@<TRIPOS>BOND
      1       1       2 1
      2       1       3 2
      3       2       4 2
      4       3       5 1
      5       4       5 1
      6       1       6 1
      7       2       7 1
      8       3       8 1
      9       5       9 1
@<TRIPOS>ALT_TYPE
CGenFF_4.0_ALT_TYPE_SET
CGenFF_4.0 1 CG2R51 2 CG2R52 3 CG2R51 4 NG2R50 5 NG2R51 6 HGR51 7 HGR52 8 HGR52 9 HGP1
@<TRIPOS>MOLECULE
pyrazole
 9 9 0 0 0
****
USER_CHARGES
INVALID_CHARGES
Pose:  21 Cluster:  21 Fr_nu: 649179 TotEn:   -10.94
@<TRIPOS>ATOM
      1 C1        -66.5760   -6.7514  -46.6824 C.2    1 LIG      -0.25100
      2 C2        -66.3163   -7.9619  -46.0122 C.2    1 LIG       0.13200
      3 C3        -67.0076   -5.8986  -45.6961 C.2    1 LIG      -0.03800
      4 N1        -66.5623   -7.8886  -44.7014 N.2    1 LIG      -0.57800
      5 N2        -66.9809   -6.6218  -44.5399 N.pl3  1 LIG      -0.05900
      6 H1        -66.4654   -6.5274  -47.7331 H      1 LIG       0.15700
      7 H2        -65.9586   -8.8946  -46.4243 H      1 LIG       0.15600
      8 H3        -67.3264   -4.8664  -45.7127 H      1 LIG       0.15900
      9 H4        -67.2358   -6.3160  -43.6092 H      1 LIG       0.32200
@<TRIPOS>BOND
      1       1       2 1
      2       1       3 2
      3       2       4 2
      4       3       5 1
      5       4       5 1
      6       1       6 1
      7       2       7 1
      8       3       8 1
      9       5       9 1
@<TRIPOS>ALT_TYPE
CGenFF_4.0_ALT_TYPE_SET
CGenFF_4.0 1 CG2R51 2 CG2R52 3 CG2R51 4 NG2R50 5 NG2R51 6 HGR51 7 HGR52 8 HGR52 9 HGP1
@<TRIPOS>MOLECULE
pyrazole
 9 9 0 0 0
****
USER_CHARGES
INVALID_CHARGES
Pose:  22 Cluster:  22 Fr_nu: 2707380 TotEn:    -9.93
@<TRIPOS>ATOM
      1 C1        -72.1586  -12.8580  -43.8589 C.2    1 LIG      -0.25100
      2 C2        -71.5627  -11.7613  -43.2079 C.2    1 LIG       0.13200
      3 C3        -73.3400  -12.3627  -44.3543 C.2    1 LIG      -0.03800
      4 N1        -72.3042  -10.6528  -43.2814 N.2    1 LIG      -0.57800
      5 N2        -73.3782  -11.0503  -43.9846 N.pl3  1 LIG      -0.05900
      6 H1        -71.7846  -13.8664  -43.9565 H      1 LIG       0.15700
      7 H2        -70.6192  -11.7237  -42.6824 H      1 LIG       0.15600
      8 H3        -74.1399  -12.8161  -44.9217 H      1 LIG       0.15900
      9 H4        -74.1043  -10.3714  -44.1757 H      1 LIG       0.32200
@<TRIPOS>BOND
      1       1       2 1
      2       1       3 2
      3       2       4 2
      4       3       5 1
      5       4       5 1
      6       1       6 1
      7       2       7 1
      8       3       8 1
      9       5       9 1
@<TRIPOS>ALT_TYPE
CGenFF_4.0_ALT_TYPE_SET
CGenFF_4.0 1 CG2R51 2 CG2R52 3 CG2R51 4 NG2R50 5 NG2R51 6 HGR51 7 HGR52 8 HGR52 9 HGP1
@<TRIPOS>MOLECULE
pyrazole
 9 9 0 0 0
****
USER_CHARGES
INVALID_CHARGES
Pose:  23 Cluster:  23 Fr_nu: 8919732 TotEn:    -9.15
@<TRIPOS>ATOM
      1 C1        -52.6626  -26.1996  -22.7441 C.2    1 LIG      -0.25100
      2 C2        -52.8291  -25.0370  -23.5202 C.2    1 LIG       0.13200
      3 C3        -53.0364  -25.8232  -21.4772 C.2    1 LIG      -0.03800
      4 N1        -53.2743  -23.9997  -22.8061 N.2    1 LIG      -0.57800
      5 N2        -53.3907  -24.5092  -21.5680 N.pl3  1 LIG      -0.05900
      6 H1        -52.3203  -27.1746  -23.0583 H      1 LIG       0.15700
      7 H2        -52.6442  -24.9021  -24.5763 H      1 LIG       0.15600
      8 H3        -53.0790  -26.3592  -20.5400 H      1 LIG       0.15900
      9 H4        -53.7177  -23.9008  -20.8280 H      1 LIG       0.32200
@<TRIPOS>BOND
      1       1       2 1
      2       1       3 2
      3       2       4 2
      4       3       5 1
      5       4       5 1
      6       1       6 1
      7       2       7 1
      8       3       8 1
      9       5       9 1
@<TRIPOS>ALT_TYPE
CGenFF_4.0_ALT_TYPE_SET
CGenFF_4.0 1 CG2R51 2 CG2R52 3 CG2R51 4 NG2R50 5 NG2R51 6 HGR51 7 HGR52 8 HGR52 9 HGP1
@<TRIPOS>MOLECULE
pyrazole
 9 9 0 0 0
****
USER_CHARGES
INVALID_CHARGES
Pose:  24 Cluster:  24 Fr_nu: 8916209 TotEn:    -5.56
@<TRIPOS>ATOM
      1 C1        -51.8990  -26.1132  -22.5649 C.2    1 LIG      -0.25100
      2 C2        -52.6397  -24.9172  -22.5123 C.2    1 LIG       0.13200
      3 C3        -51.4177  -26.1627  -23.8504 C.2    1 LIG      -0.03800
      4 N1        -52.6324  -24.2547  -23.6720 N.2    1 LIG      -0.57800
      5 N2        -51.8811  -25.0370  -24.4655 N.pl3  1 LIG      -0.05900
      6 H1        -51.7356  -26.8380  -21.7811 H      1 LIG       0.15700
      7 H2        -53.1850  -24.5010  -21.6773 H      1 LIG       0.15600
      8 H3        -50.8032  -26.8824  -24.3717 H      1 LIG       0.15900
      9 H4        -51.7257  -24.7419  -25.4213 H      1 LIG       0.32200
@<TRIPOS>BOND
      1       1       2 1
      2       1       3 2
      3       2       4 2
      4       3       5 1
      5       4       5 1
      6       1       6 1
      7       2       7 1
      8       3       8 1
      9       5       9 1
@<TRIPOS>ALT_TYPE
CGenFF_4.0_ALT_TYPE_SET
CGenFF_4.0 1 CG2R51 2 CG2R52 3 CG2R51 4 NG2R50 5 NG2R51 6 HGR51 7 HGR52 8 HGR52 9 HGP1
@<TRIPOS>MOLECULE
pyrazole
 9 9 0 0 0
****
USER_CHARGES
INVALID_CHARGES
Pose:  25 Cluster:  25 Fr_nu: 1414254 TotEn:    -3.69
@<TRIPOS>ATOM
      1 C1        -83.9256   -4.3724  -45.8449 C.2    1 LIG      -0.25100
      2 C2        -83.7027   -4.6501  -47.2068 C.2    1 LIG       0.13200
      3 C3        -83.7031   -3.0220  -45.7290 C.2    1 LIG      -0.03800
      4 N1        -83.3647   -3.5635  -47.9061 N.2    1 LIG      -0.57800
      5 N2        -83.3736   -2.5898  -46.9800 N.pl3  1 LIG      -0.05900
      6 H1        -84.2087   -5.0547  -45.0570 H      1 LIG       0.15700
      7 H2        -83.7720   -5.5992  -47.7189 H      1 LIG       0.15600
      8 H3        -83.7462   -2.3455  -44.8876 H      1 LIG       0.15900
      9 H4        -83.1420   -1.6485  -47.2717 H      1 LIG       0.32200
@<TRIPOS>BOND
      1       1       2 1
      2       1       3 2
      3       2       4 2
      4       3       5 1
      5       4       5 1
      6       1       6 1
      7       2       7 1
      8       3       8 1
      9       5       9 1
@<TRIPOS>ALT_TYPE
CGenFF_4.0_ALT_TYPE_SET
CGenFF_4.0 1 CG2R51 2 CG2R52 3 CG2R51 4 NG2R50 5 NG2R51 6 HGR51 7 HGR52 8 HGR52 9 HGP1
@<TRIPOS>MOLECULE
4_lactone
 9 9 0 0 0
****
USER_CHARGES
INVALID_CHARGES
Pose:   1 Cluster:   1 Fr_nu: 6279436 TotEn:   -32.29
@<TRIPOS>ATOM
      1 C1        -58.3466   -3.5454  -19.8837 C.2    1 LIG       0.04000
      2 C2        -59.0986   -2.2071  -19.7718 C.3    1 LIG       0.11000
      3 C3        -60.0366   -3.0157  -18.8807 C.3    1 LIG       0.08100
      4 O1        -57.3577   -3.9707  -20.4364 O.2    1 LIG      -0.32000
      5 O2        -59.2240   -4.2054  -19.0809 O.3    1 LIG      -0.27100
      6 H1        -58.5332   -1.4188  -19.2724 H      1 LIG       0.09000
      7 H2        -59.5242   -1.8554  -20.7131 H      1 LIG       0.09000
      8 H3        -60.0639   -2.7185  -17.8288 H      1 LIG       0.09000
      9 H4        -61.0510   -3.1527  -19.2652 H      1 LIG       0.09000
@<TRIPOS>BOND
      1       1       2 1
      2       1       4 2
      3       1       5 1
      4       2       3 1
      5       3       5 1
      6       2       6 1
      7       2       7 1
      8       3       8 1
      9       3       9 1
@<TRIPOS>ALT_TYPE
CGenFF_4.0_ALT_TYPE_SET
CGenFF_4.0 1 CG2O4 2 CG3C41 3 CG3C41 4 OG2D1 5 OG3C51 6 HGA2 7 HGA2 8 HGA2 9 HGA2
@<TRIPOS>MOLECULE
4_lactone
 9 9 0 0 0
****
USER_CHARGES
INVALID_CHARGES
Pose:   2 Cluster:   2 Fr_nu: 4763863 TotEn:   -28.36
@<TRIPOS>ATOM
      1 C1        -72.1365  -12.2667  -43.4889 C.2    1 LIG       0.04000
      2 C2        -73.4285  -11.4441  -43.6418 C.3    1 LIG       0.11000
      3 C3        -72.4596  -10.2659  -43.6761 C.3    1 LIG       0.08100
      4 O1        -71.8277  -13.4308  -43.3715 O.2    1 LIG      -0.32000
      5 O2        -71.3312  -11.1713  -43.5259 O.3    1 LIG      -0.27100
      6 H1        -73.9726  -11.6370  -44.5676 H      1 LIG       0.09000
      7 H2        -74.0902  -11.4891  -42.7752 H      1 LIG       0.09000
      8 H3        -72.4137   -9.7178  -44.6211 H      1 LIG       0.09000
      9 H4        -72.5319   -9.5711  -42.8349 H      1 LIG       0.09000
@<TRIPOS>BOND
      1       1       2 1
      2       1       4 2
      3       1       5 1
      4       2       3 1
      5       3       5 1
      6       2       6 1
      7       2       7 1
      8       3       8 1
      9       3       9 1
@<TRIPOS>ALT_TYPE
CGenFF_4.0_ALT_TYPE_SET
CGenFF_4.0 1 CG2O4 2 CG3C41 3 CG3C41 4 OG2D1 5 OG3C51 6 HGA2 7 HGA2 8 HGA2 9 HGA2
@<TRIPOS>MOLECULE
4_lactone
 9 9 0 0 0
****
USER_CHARGES
INVALID_CHARGES
Pose:   3 Cluster:   3 Fr_nu: 6323458 TotEn:   -24.76
@<TRIPOS>ATOM
      1 C1        -58.7726   -2.8895  -19.8589 C.2    1 LIG       0.04000
      2 C2        -58.9373   -1.6361  -18.9807 C.3    1 LIG       0.11000
      3 C3        -60.1550   -1.3958  -19.8680 C.3    1 LIG       0.08100
      4 O1        -58.0099   -3.8249  -19.9460 O.2    1 LIG      -0.32000
      5 O2        -59.8707   -2.6128  -20.6120 O.3    1 LIG      -0.27100
      6 H1        -59.1502   -1.8515  -17.9325 H      1 LIG       0.09000
      7 H2        -58.1268   -0.9124  -19.0811 H      1 LIG       0.09000
      8 H3        -61.1248   -1.4476  -19.3657 H      1 LIG       0.09000
      9 H4        -60.1041   -0.5117  -20.5094 H      1 LIG       0.09000
@<TRIPOS>BOND
      1       1       2 1
      2       1       4 2
      3       1       5 1
      4       2       3 1
      5       3       5 1
      6       2       6 1
      7       2       7 1
      8       3       8 1
      9       3       9 1
@<TRIPOS>ALT_TYPE
CGenFF_4.0_ALT_TYPE_SET
CGenFF_4.0 1 CG2O4 2 CG3C41 3 CG3C41 4 OG2D1 5 OG3C51 6 HGA2 7 HGA2 8 HGA2 9 HGA2
@<TRIPOS>MOLECULE
4_lactone
 9 9 0 0 0
****
USER_CHARGES
INVALID_CHARGES
Pose:   4 Cluster:   4 Fr_nu: 571100 TotEn:   -23.56
@<TRIPOS>ATOM
      1 C1        -72.1905  -12.5788  -43.0105 C.2    1 LIG       0.04000
      2 C2        -72.0272  -11.3970  -43.9831 C.3    1 LIG       0.11000
      3 C3        -73.5099  -11.1865  -43.6912 C.3    1 LIG       0.08100
      4 O1        -71.4967  -13.4528  -42.5426 O.2    1 LIG      -0.32000
      5 O2        -73.5112  -12.3337  -42.7971 O.3    1 LIG      -0.27100
      6 H1        -71.3579  -10.6137  -43.6239 H      1 LIG       0.09000
      7 H2        -71.7819  -11.6917  -45.0047 H      1 LIG       0.09000
      8 H3        -73.7622  -10.2632  -43.1628 H      1 LIG       0.09000
      9 H4        -74.1835  -11.3374  -44.5392 H      1 LIG       0.09000
@<TRIPOS>BOND
      1       1       2 1
      2       1       4 2
      3       1       5 1
      4       2       3 1
      5       3       5 1
      6       2       6 1
      7       2       7 1
      8       3       8 1
      9       3       9 1
@<TRIPOS>ALT_TYPE
CGenFF_4.0_ALT_TYPE_SET
CGenFF_4.0 1 CG2O4 2 CG3C41 3 CG3C41 4 OG2D1 5 OG3C51 6 HGA2 7 HGA2 8 HGA2 9 HGA2
@<TRIPOS>MOLECULE
4_lactone
 9 9 0 0 0
****
USER_CHARGES
INVALID_CHARGES
Pose:   5 Cluster:   5 Fr_nu: 2639587 TotEn:   -23.46
@<TRIPOS>ATOM
      1 C1        -71.9049  -12.4893  -43.8794 C.2    1 LIG       0.04000
      2 C2        -72.2098  -10.9955  -43.6680 C.3    1 LIG       0.11000
      3 C3        -73.6029  -11.5142  -43.3243 C.3    1 LIG       0.08100
      4 O1        -70.9580  -13.1707  -44.2013 O.2    1 LIG      -0.32000
      5 O2        -73.1680  -12.8816  -43.5625 O.3    1 LIG      -0.27100
      6 H1        -71.6575  -10.5403  -42.8445 H      1 LIG       0.09000
      7 H2        -72.1381  -10.3936  -44.5753 H      1 LIG       0.09000
      8 H3        -73.9211  -11.3669  -42.2886 H      1 LIG       0.09000
      9 H4        -74.3991  -11.2200  -44.0137 H      1 LIG       0.09000
@<TRIPOS>BOND
      1       1       2 1
      2       1       4 2
      3       1       5 1
      4       2       3 1
      5       3       5 1
      6       2       6 1
      7       2       7 1
      8       3       8 1
      9       3       9 1
@<TRIPOS>ALT_TYPE
CGenFF_4.0_ALT_TYPE_SET
CGenFF_4.0 1 CG2O4 2 CG3C41 3 CG3C41 4 OG2D1 5 OG3C51 6 HGA2 7 HGA2 8 HGA2 9 HGA2
@<TRIPOS>MOLECULE
4_lactone
 9 9 0 0 0
****
USER_CHARGES
INVALID_CHARGES
Pose:   6 Cluster:   6 Fr_nu:  38602 TotEn:   -23.05
@<TRIPOS>ATOM
      1 C1        -72.3468  -13.1340  -43.7025 C.2    1 LIG       0.04000
      2 C2        -73.5717  -12.7374  -44.5459 C.3    1 LIG       0.11000
      3 C3        -73.8329  -11.7794  -43.3875 C.3    1 LIG       0.08100
      4 O1        -71.4184  -13.9058  -43.7840 O.2    1 LIG      -0.32000
      5 O2        -72.6407  -12.2574  -42.7050 O.3    1 LIG      -0.27100
      6 H1        -73.3233  -12.2701  -45.5001 H      1 LIG       0.09000
      7 H2        -74.3024  -13.5378  -44.6737 H      1 LIG       0.09000
      8 H3        -73.7607  -10.7151  -43.6275 H      1 LIG       0.09000
      9 H4        -74.7365  -11.9790  -42.8050 H      1 LIG       0.09000
@<TRIPOS>BOND
      1       1       2 1
      2       1       4 2
      3       1       5 1
      4       2       3 1
      5       3       5 1
      6       2       6 1
      7       2       7 1
      8       3       8 1
      9       3       9 1
@<TRIPOS>ALT_TYPE
CGenFF_4.0_ALT_TYPE_SET
CGenFF_4.0 1 CG2O4 2 CG3C41 3 CG3C41 4 OG2D1 5 OG3C51 6 HGA2 7 HGA2 8 HGA2 9 HGA2
@<TRIPOS>MOLECULE
4_lactone
 9 9 0 0 0
****
USER_CHARGES
INVALID_CHARGES
Pose:   7 Cluster:   7 Fr_nu: 6296216 TotEn:   -21.80
@<TRIPOS>ATOM
      1 C1        -51.3703  -23.5738  -25.5351 C.2    1 LIG       0.04000
      2 C2        -50.9414  -25.0370  -25.3250 C.3    1 LIG       0.11000
      3 C3        -49.6283  -24.5494  -25.9299 C.3    1 LIG       0.08100
      4 O1        -52.3542  -22.8954  -25.3449 O.2    1 LIG      -0.32000
      5 O2        -50.1736  -23.2081  -26.0679 O.3    1 LIG      -0.27100
      6 H1        -50.8963  -25.3421  -24.2784 H      1 LIG       0.09000
      7 H2        -51.5020  -25.7559  -25.9247 H      1 LIG       0.09000
      8 H3        -48.7635  -24.5662  -25.2609 H      1 LIG       0.09000
      9 H4        -49.3680  -24.9792  -26.9011 H      1 LIG       0.09000
@<TRIPOS>BOND
      1       1       2 1
      2       1       4 2
      3       1       5 1
      4       2       3 1
      5       3       5 1
      6       2       6 1
      7       2       7 1
      8       3       8 1
      9       3       9 1
@<TRIPOS>ALT_TYPE
CGenFF_4.0_ALT_TYPE_SET
CGenFF_4.0 1 CG2O4 2 CG3C41 3 CG3C41 4 OG2D1 5 OG3C51 6 HGA2 7 HGA2 8 HGA2 9 HGA2
@<TRIPOS>MOLECULE
4_lactone
 9 9 0 0 0
****
USER_CHARGES
INVALID_CHARGES
Pose:   8 Cluster:   8 Fr_nu: 6184430 TotEn:   -21.59
@<TRIPOS>ATOM
      1 C1        -59.2394   -2.7777  -19.5125 C.2    1 LIG       0.04000
      2 C2        -60.2752   -1.8174  -20.1242 C.3    1 LIG       0.11000
      3 C3        -61.1465   -2.3132  -18.9740 C.3    1 LIG       0.08100
      4 O1        -58.1038   -3.1287  -19.7392 O.2    1 LIG      -0.32000
      5 O2        -60.0705   -3.1763  -18.5124 O.3    1 LIG      -0.27100
      6 H1        -59.9876   -0.7658  -20.0813 H      1 LIG       0.09000
      7 H2        -60.6061   -2.0983  -21.1254 H      1 LIG       0.09000
      8 H3        -61.4121   -1.5635  -18.2237 H      1 LIG       0.09000
      9 H4        -62.0280   -2.8909  -19.2652 H      1 LIG       0.09000
@<TRIPOS>BOND
      1       1       2 1
      2       1       4 2
      3       1       5 1
      4       2       3 1
      5       3       5 1
      6       2       6 1
      7       2       7 1
      8       3       8 1
      9       3       9 1
@<TRIPOS>ALT_TYPE
CGenFF_4.0_ALT_TYPE_SET
CGenFF_4.0 1 CG2O4 2 CG3C41 3 CG3C41 4 OG2D1 5 OG3C51 6 HGA2 7 HGA2 8 HGA2 9 HGA2
@<TRIPOS>MOLECULE
4_lactone
 9 9 0 0 0
****
USER_CHARGES
INVALID_CHARGES
Pose:   9 Cluster:   9 Fr_nu: 1226389 TotEn:   -21.42
@<TRIPOS>ATOM
      1 C1        -71.3257  -13.3112  -43.6803 C.2    1 LIG       0.04000
      2 C2        -72.6397  -12.8609  -44.3435 C.3    1 LIG       0.11000
      3 C3        -72.3191  -11.5350  -43.6601 C.3    1 LIG       0.08100
      4 O1        -70.6534  -14.3157  -43.6214 O.2    1 LIG      -0.32000
      5 O2        -71.1028  -12.1019  -43.0992 O.3    1 LIG      -0.27100
      6 H1        -72.6079  -12.8516  -45.4341 H      1 LIG       0.09000
      7 H2        -73.5253  -13.3821  -43.9762 H      1 LIG       0.09000
      8 H3        -72.1025  -10.6976  -44.3290 H      1 LIG       0.09000
      9 H4        -73.0173  -11.2272  -42.8768 H      1 LIG       0.09000
@<TRIPOS>BOND
      1       1       2 1
      2       1       4 2
      3       1       5 1
      4       2       3 1
      5       3       5 1
      6       2       6 1
      7       2       7 1
      8       3       8 1
      9       3       9 1
@<TRIPOS>ALT_TYPE
CGenFF_4.0_ALT_TYPE_SET
CGenFF_4.0 1 CG2O4 2 CG3C41 3 CG3C41 4 OG2D1 5 OG3C51 6 HGA2 7 HGA2 8 HGA2 9 HGA2
@<TRIPOS>MOLECULE
4_lactone
 9 9 0 0 0
****
USER_CHARGES
INVALID_CHARGES
Pose:  10 Cluster:  10 Fr_nu:  12855 TotEn:   -19.65
@<TRIPOS>ATOM
      1 C1        -51.2442    3.1906  -30.8926 C.2    1 LIG       0.04000
      2 C2        -51.2360    1.7869  -31.5240 C.3    1 LIG       0.11000
      3 C3        -51.6391    1.3500  -30.1189 C.3    1 LIG       0.08100
      4 O1        -51.0317    4.3290  -31.2435 O.2    1 LIG      -0.32000
      5 O2        -51.6039    2.7311  -29.6641 O.3    1 LIG      -0.27100
      6 H1        -51.9899    1.6428  -32.2995 H      1 LIG       0.09000
      7 H2        -50.2520    1.4556  -31.8600 H      1 LIG       0.09000
      8 H3        -52.6402    0.9202  -30.0254 H      1 LIG       0.09000
      9 H4        -50.9079    0.7336  -29.5887 H      1 LIG       0.09000
@<TRIPOS>BOND
      1       1       2 1
      2       1       4 2
      3       1       5 1
      4       2       3 1
      5       3       5 1
      6       2       6 1
      7       2       7 1
      8       3       8 1
      9       3       9 1
@<TRIPOS>ALT_TYPE
CGenFF_4.0_ALT_TYPE_SET
CGenFF_4.0 1 CG2O4 2 CG3C41 3 CG3C41 4 OG2D1 5 OG3C51 6 HGA2 7 HGA2 8 HGA2 9 HGA2
@<TRIPOS>MOLECULE
4_lactone
 9 9 0 0 0
****
USER_CHARGES
INVALID_CHARGES
Pose:  11 Cluster:  11 Fr_nu: 6277172 TotEn:   -18.41
@<TRIPOS>ATOM
      1 C1        -53.7459  -24.0246  -23.7006 C.2    1 LIG       0.04000
      2 C2        -54.6726  -25.2359  -23.4926 C.3    1 LIG       0.11000
      3 C3        -53.6963  -25.5604  -22.3659 C.3    1 LIG       0.08100
      4 O1        -53.6756  -23.0709  -24.4421 O.2    1 LIG      -0.32000
      5 O2        -52.9155  -24.3746  -22.6820 O.3    1 LIG      -0.27100
      6 H1        -55.6850  -24.9739  -23.1813 H      1 LIG       0.09000
      7 H2        -54.6829  -25.9374  -24.3283 H      1 LIG       0.09000
      8 H3        -54.1082  -25.5139  -21.3541 H      1 LIG       0.09000
      9 H4        -53.1105  -26.4741  -22.4981 H      1 LIG       0.09000
@<TRIPOS>BOND
      1       1       2 1
      2       1       4 2
      3       1       5 1
      4       2       3 1
      5       3       5 1
      6       2       6 1
      7       2       7 1
      8       3       8 1
      9       3       9 1
@<TRIPOS>ALT_TYPE
CGenFF_4.0_ALT_TYPE_SET
CGenFF_4.0 1 CG2O4 2 CG3C41 3 CG3C41 4 OG2D1 5 OG3C51 6 HGA2 7 HGA2 8 HGA2 9 HGA2
@<TRIPOS>MOLECULE
4_lactone
 9 9 0 0 0
****
USER_CHARGES
INVALID_CHARGES
Pose:  12 Cluster:  12 Fr_nu: 6302020 TotEn:   -17.94
@<TRIPOS>ATOM
      1 C1        -50.3948  -23.7084  -26.5197 C.2    1 LIG       0.04000
      2 C2        -50.2728  -25.1798  -26.9548 C.3    1 LIG       0.11000
      3 C3        -49.0577  -24.6643  -27.7202 C.3    1 LIG       0.08100
      4 O1        -51.1285  -23.0396  -25.8278 O.2    1 LIG      -0.32000
      5 O2        -49.3011  -23.3176  -27.2274 O.3    1 LIG      -0.27100
      6 H1        -50.0596  -25.8700  -26.1371 H      1 LIG       0.09000
      7 H2        -51.1040  -25.5336  -27.5669 H      1 LIG       0.09000
      8 H3        -48.0897  -25.0472  -27.3857 H      1 LIG       0.09000
      9 H4        -49.1315  -24.7127  -28.8101 H      1 LIG       0.09000
@<TRIPOS>BOND
      1       1       2 1
      2       1       4 2
      3       1       5 1
      4       2       3 1
      5       3       5 1
      6       2       6 1
      7       2       7 1
      8       3       8 1
      9       3       9 1
@<TRIPOS>ALT_TYPE
CGenFF_4.0_ALT_TYPE_SET
CGenFF_4.0 1 CG2O4 2 CG3C41 3 CG3C41 4 OG2D1 5 OG3C51 6 HGA2 7 HGA2 8 HGA2 9 HGA2
@<TRIPOS>MOLECULE
4_lactone
 9 9 0 0 0
****
USER_CHARGES
INVALID_CHARGES
Pose:  13 Cluster:  13 Fr_nu: 1372184 TotEn:   -17.66
@<TRIPOS>ATOM
      1 C1        -51.8975    3.9733  -31.4275 C.2    1 LIG       0.04000
      2 C2        -51.3557    2.8158  -32.2853 C.3    1 LIG       0.11000
      3 C3        -51.4823    2.0310  -30.9830 C.3    1 LIG       0.08100
      4 O1        -52.1773    5.1410  -31.5773 O.2    1 LIG      -0.32000
      5 O2        -51.9836    3.2144  -30.3021 O.3    1 LIG      -0.27100
      6 H1        -52.0239    2.5076  -33.0909 H      1 LIG       0.09000
      7 H2        -50.3387    2.9697  -32.6496 H      1 LIG       0.09000
      8 H3        -52.2205    1.2244  -30.9859 H      1 LIG       0.09000
      9 H4        -50.5409    1.6853  -30.5473 H      1 LIG       0.09000
@<TRIPOS>BOND
      1       1       2 1
      2       1       4 2
      3       1       5 1
      4       2       3 1
      5       3       5 1
      6       2       6 1
      7       2       7 1
      8       3       8 1
      9       3       9 1
@<TRIPOS>ALT_TYPE
CGenFF_4.0_ALT_TYPE_SET
CGenFF_4.0 1 CG2O4 2 CG3C41 3 CG3C41 4 OG2D1 5 OG3C51 6 HGA2 7 HGA2 8 HGA2 9 HGA2
@<TRIPOS>MOLECULE
4_lactone
 9 9 0 0 0
****
USER_CHARGES
INVALID_CHARGES
Pose:  14 Cluster:  14 Fr_nu: 1502293 TotEn:   -16.67
@<TRIPOS>ATOM
      1 C1        -59.7326  -20.0719  -38.9144 C.2    1 LIG       0.04000
      2 C2        -60.6172  -19.4292  -39.9978 C.3    1 LIG       0.11000
      3 C3        -61.7504  -20.0405  -39.1792 C.3    1 LIG       0.08100
      4 O1        -58.5528  -20.1564  -38.6590 O.2    1 LIG      -0.32000
      5 O2        -60.7906  -20.5894  -38.2342 O.3    1 LIG      -0.27100
      6 H1        -60.5797  -18.3389  -40.0146 H      1 LIG       0.09000
      7 H2        -60.4736  -19.8471  -40.9956 H      1 LIG       0.09000
      8 H3        -62.4261  -19.3273  -38.6992 H      1 LIG       0.09000
      9 H4        -62.3197  -20.8298  -39.6777 H      1 LIG       0.09000
@<TRIPOS>BOND
      1       1       2 1
      2       1       4 2
      3       1       5 1
      4       2       3 1
      5       3       5 1
      6       2       6 1
      7       2       7 1
      8       3       8 1
      9       3       9 1
@<TRIPOS>ALT_TYPE
CGenFF_4.0_ALT_TYPE_SET
CGenFF_4.0 1 CG2O4 2 CG3C41 3 CG3C41 4 OG2D1 5 OG3C51 6 HGA2 7 HGA2 8 HGA2 9 HGA2
@<TRIPOS>MOLECULE
4_lactone
 9 9 0 0 0
****
USER_CHARGES
INVALID_CHARGES
Pose:  15 Cluster:  15 Fr_nu: 3451928 TotEn:   -16.39
@<TRIPOS>ATOM
      1 C1        -58.5689  -20.3307  -39.1526 C.2    1 LIG       0.04000
      2 C2        -59.8628  -19.6335  -38.6954 C.3    1 LIG       0.11000
      3 C3        -60.2616  -19.8129  -40.1571 C.3    1 LIG       0.08100
      4 O1        -57.5214  -20.6819  -38.6590 O.2    1 LIG      -0.32000
      5 O2        -58.9884  -20.4566  -40.4402 O.3    1 LIG      -0.27100
      6 H1        -60.4454  -20.2057  -37.9718 H      1 LIG       0.09000
      7 H2        -59.7207  -18.6031  -38.3654 H      1 LIG       0.09000
      8 H3        -61.1033  -20.4868  -40.3392 H      1 LIG       0.09000
      9 H4        -60.3811  -18.8894  -40.7302 H      1 LIG       0.09000
@<TRIPOS>BOND
      1       1       2 1
      2       1       4 2
      3       1       5 1
      4       2       3 1
      5       3       5 1
      6       2       6 1
      7       2       7 1
      8       3       8 1
      9       3       9 1
@<TRIPOS>ALT_TYPE
CGenFF_4.0_ALT_TYPE_SET
CGenFF_4.0 1 CG2O4 2 CG3C41 3 CG3C41 4 OG2D1 5 OG3C51 6 HGA2 7 HGA2 8 HGA2 9 HGA2
@<TRIPOS>MOLECULE
4_lactone
 9 9 0 0 0
****
USER_CHARGES
INVALID_CHARGES
Pose:  16 Cluster:  16 Fr_nu: 5459282 TotEn:   -15.97
@<TRIPOS>ATOM
      1 C1        -72.0132  -10.5381  -43.9537 C.2    1 LIG       0.04000
      2 C2        -72.5233   -9.2442  -43.2943 C.3    1 LIG       0.11000
      3 C3        -71.7061   -8.5752  -44.3955 C.3    1 LIG       0.08100
      4 O1        -72.1250  -11.7310  -43.7840 O.2    1 LIG      -0.32000
      5 O2        -71.3048   -9.8761  -44.9075 O.3    1 LIG      -0.27100
      6 H1        -73.6041   -9.1081  -43.3575 H      1 LIG       0.09000
      7 H2        -72.1624   -9.0911  -42.2760 H      1 LIG       0.09000
      8 H3        -72.2804   -8.0105  -45.1350 H      1 LIG       0.09000
      9 H4        -70.8444   -7.9938  -44.0562 H      1 LIG       0.09000
@<TRIPOS>BOND
      1       1       2 1
      2       1       4 2
      3       1       5 1
      4       2       3 1
      5       3       5 1
      6       2       6 1
      7       2       7 1
      8       3       8 1
      9       3       9 1
@<TRIPOS>ALT_TYPE
CGenFF_4.0_ALT_TYPE_SET
CGenFF_4.0 1 CG2O4 2 CG3C41 3 CG3C41 4 OG2D1 5 OG3C51 6 HGA2 7 HGA2 8 HGA2 9 HGA2
@<TRIPOS>MOLECULE
4_lactone
 9 9 0 0 0
****
USER_CHARGES
INVALID_CHARGES
Pose:  17 Cluster:  17 Fr_nu: 444599 TotEn:   -15.07
@<TRIPOS>ATOM
      1 C1        -60.1812  -20.9801  -39.3814 C.2    1 LIG       0.04000
      2 C2        -61.3908  -20.0370  -39.2524 C.3    1 LIG       0.11000
      3 C3        -60.3458  -18.9556  -39.5107 C.3    1 LIG       0.08100
      4 O1        -59.9662  -22.1696  -39.3245 O.2    1 LIG      -0.32000
      5 O2        -59.3035  -19.9656  -39.6053 O.3    1 LIG      -0.27100
      6 H1        -62.1417  -20.1662  -40.0334 H      1 LIG       0.09000
      7 H2        -61.8460  -20.0297  -38.2607 H      1 LIG       0.09000
      8 H3        -60.4578  -18.4028  -40.4474 H      1 LIG       0.09000
      9 H4        -60.1642  -18.2675  -38.6806 H      1 LIG       0.09000
@<TRIPOS>BOND
      1       1       2 1
      2       1       4 2
      3       1       5 1
      4       2       3 1
      5       3       5 1
      6       2       6 1
      7       2       7 1
      8       3       8 1
      9       3       9 1
@<TRIPOS>ALT_TYPE
CGenFF_4.0_ALT_TYPE_SET
CGenFF_4.0 1 CG2O4 2 CG3C41 3 CG3C41 4 OG2D1 5 OG3C51 6 HGA2 7 HGA2 8 HGA2 9 HGA2
@<TRIPOS>MOLECULE
4_lactone
 9 9 0 0 0
****
USER_CHARGES
INVALID_CHARGES
Pose:  18 Cluster:  18 Fr_nu: 1531139 TotEn:   -14.53
@<TRIPOS>ATOM
      1 C1        -74.4706  -28.1640  -45.8884 C.2    1 LIG       0.04000
      2 C2        -75.1323  -27.2034  -46.8926 C.3    1 LIG       0.11000
      3 C3        -74.7710  -26.1514  -45.8483 C.3    1 LIG       0.08100
      4 O1        -74.2402  -29.3491  -45.8050 O.2    1 LIG      -0.32000
      5 O2        -74.1800  -27.1753  -45.0009 O.3    1 LIG      -0.27100
      6 H1        -74.6073  -27.1244  -47.8458 H      1 LIG       0.09000
      7 H2        -76.1993  -27.3788  -47.0400 H      1 LIG       0.09000
      8 H3        -74.0309  -25.4093  -46.1598 H      1 LIG       0.09000
      9 H4        -75.6177  -25.6635  -45.3577 H      1 LIG       0.09000
@<TRIPOS>BOND
      1       1       2 1
      2       1       4 2
      3       1       5 1
      4       2       3 1
      5       3       5 1
      6       2       6 1
      7       2       7 1
      8       3       8 1
      9       3       9 1
@<TRIPOS>ALT_TYPE
CGenFF_4.0_ALT_TYPE_SET
CGenFF_4.0 1 CG2O4 2 CG3C41 3 CG3C41 4 OG2D1 5 OG3C51 6 HGA2 7 HGA2 8 HGA2 9 HGA2
@<TRIPOS>MOLECULE
4_lactone
 9 9 0 0 0
****
USER_CHARGES
INVALID_CHARGES
Pose:  19 Cluster:  19 Fr_nu: 3736471 TotEn:   -14.35
@<TRIPOS>ATOM
      1 C1        -74.0414  -28.7859  -45.6327 C.2    1 LIG       0.04000
      2 C2        -74.1240  -27.4575  -46.4059 C.3    1 LIG       0.11000
      3 C3        -75.6227  -27.6241  -46.1734 C.3    1 LIG       0.08100
      4 O1        -73.1806  -29.5509  -45.2611 O.2    1 LIG      -0.32000
      5 O2        -75.3881  -28.8714  -45.4628 O.3    1 LIG      -0.27100
      6 H1        -73.6562  -26.6147  -45.8948 H      1 LIG       0.09000
      7 H2        -73.7945  -27.5253  -47.4440 H      1 LIG       0.09000
      8 H3        -76.0882  -26.8740  -45.5282 H      1 LIG       0.09000
      9 H4        -76.2249  -27.7811  -47.0724 H      1 LIG       0.09000
@<TRIPOS>BOND
      1       1       2 1
      2       1       4 2
      3       1       5 1
      4       2       3 1
      5       3       5 1
      6       2       6 1
      7       2       7 1
      8       3       8 1
      9       3       9 1
@<TRIPOS>ALT_TYPE
CGenFF_4.0_ALT_TYPE_SET
CGenFF_4.0 1 CG2O4 2 CG3C41 3 CG3C41 4 OG2D1 5 OG3C51 6 HGA2 7 HGA2 8 HGA2 9 HGA2
@<TRIPOS>MOLECULE
4_lactone
 9 9 0 0 0
****
USER_CHARGES
INVALID_CHARGES
Pose:  20 Cluster:  20 Fr_nu:   4027 TotEn:   -13.95
@<TRIPOS>ATOM
      1 C1        -66.8788   -7.8006  -46.3600 C.2    1 LIG       0.04000
      2 C2        -67.2080   -6.4250  -46.9671 C.3    1 LIG       0.11000
      3 C3        -66.5719   -7.0260  -48.2170 C.3    1 LIG       0.08100
      4 O1        -67.0093   -8.3614  -45.2957 O.2    1 LIG      -0.32000
      5 O2        -66.3238   -8.2720  -47.5088 O.3    1 LIG      -0.27100
      6 H1        -68.2759   -6.2120  -47.0349 H      1 LIG       0.09000
      7 H2        -66.6655   -5.5955  -46.5107 H      1 LIG       0.09000
      8 H3        -67.2440   -7.1723  -49.0669 H      1 LIG       0.09000
      9 H4        -65.6397   -6.5571  -48.5437 H      1 LIG       0.09000
@<TRIPOS>BOND
      1       1       2 1
      2       1       4 2
      3       1       5 1
      4       2       3 1
      5       3       5 1
      6       2       6 1
      7       2       7 1
      8       3       8 1
      9       3       9 1
@<TRIPOS>ALT_TYPE
CGenFF_4.0_ALT_TYPE_SET
CGenFF_4.0 1 CG2O4 2 CG3C41 3 CG3C41 4 OG2D1 5 OG3C51 6 HGA2 7 HGA2 8 HGA2 9 HGA2
@<TRIPOS>MOLECULE
4_lactone
 9 9 0 0 0
****
USER_CHARGES
INVALID_CHARGES
Pose:  21 Cluster:  21 Fr_nu: 136625 TotEn:   -13.89
@<TRIPOS>ATOM
      1 C1        -74.0522  -26.3971  -44.8306 C.2    1 LIG       0.04000
      2 C2        -75.4611  -26.6235  -45.4076 C.3    1 LIG       0.11000
      3 C3        -74.6876  -26.9994  -46.6679 C.3    1 LIG       0.08100
      4 O1        -73.5627  -26.0482  -43.7804 O.2    1 LIG      -0.32000
      5 O2        -73.4276  -26.7436  -45.9880 O.3    1 LIG      -0.27100
      6 H1        -76.0127  -27.4351  -44.9307 H      1 LIG       0.09000
      7 H2        -76.0658  -25.7176  -45.4745 H      1 LIG       0.09000
      8 H3        -74.7718  -28.0435  -46.9816 H      1 LIG       0.09000
      9 H4        -74.8256  -26.3316  -47.5227 H      1 LIG       0.09000
@<TRIPOS>BOND
      1       1       2 1
      2       1       4 2
      3       1       5 1
      4       2       3 1
      5       3       5 1
      6       2       6 1
      7       2       7 1
      8       3       8 1
      9       3       9 1
@<TRIPOS>ALT_TYPE
CGenFF_4.0_ALT_TYPE_SET
CGenFF_4.0 1 CG2O4 2 CG3C41 3 CG3C41 4 OG2D1 5 OG3C51 6 HGA2 7 HGA2 8 HGA2 9 HGA2
@<TRIPOS>MOLECULE
4_lactone
 9 9 0 0 0
****
USER_CHARGES
INVALID_CHARGES
Pose:  22 Cluster:  22 Fr_nu: 392280 TotEn:   -13.80
@<TRIPOS>ATOM
      1 C1        -68.3037   -7.3521  -45.1096 C.2    1 LIG       0.04000
      2 C2        -68.1509   -6.0893  -45.9763 C.3    1 LIG       0.11000
      3 C3        -69.6763   -6.1204  -45.9704 C.3    1 LIG       0.08100
      4 O1        -67.5798   -8.1481  -44.5558 O.2    1 LIG      -0.32000
      5 O2        -69.6628   -7.3194  -45.1473 O.3    1 LIG      -0.27100
      6 H1        -67.6923   -5.2459  -45.4579 H      1 LIG       0.09000
      7 H2        -67.6765   -6.2673  -46.9428 H      1 LIG       0.09000
      8 H3        -70.1651   -5.2862  -45.4597 H      1 LIG       0.09000
      9 H4        -70.1481   -6.3037  -46.9397 H      1 LIG       0.09000
@<TRIPOS>BOND
      1       1       2 1
      2       1       4 2
      3       1       5 1
      4       2       3 1
      5       3       5 1
      6       2       6 1
      7       2       7 1
      8       3       8 1
      9       3       9 1
@<TRIPOS>ALT_TYPE
CGenFF_4.0_ALT_TYPE_SET
CGenFF_4.0 1 CG2O4 2 CG3C41 3 CG3C41 4 OG2D1 5 OG3C51 6 HGA2 7 HGA2 8 HGA2 9 HGA2
@<TRIPOS>MOLECULE
4_lactone
 9 9 0 0 0
****
USER_CHARGES
INVALID_CHARGES
Pose:  23 Cluster:  23 Fr_nu: 6302603 TotEn:   -13.79
@<TRIPOS>ATOM
      1 C1        -53.5088  -24.6000  -23.7147 C.2    1 LIG       0.04000
      2 C2        -53.5268  -26.1389  -23.6893 C.3    1 LIG       0.11000
      3 C3        -54.5233  -25.9282  -22.5533 C.3    1 LIG       0.08100
      4 O1        -52.9596  -23.7235  -24.3428 O.2    1 LIG      -0.32000
      5 O2        -54.4014  -24.4858  -22.6949 O.3    1 LIG      -0.27100
      6 H1        -53.9303  -26.5946  -24.5949 H      1 LIG       0.09000
      7 H2        -52.5744  -26.5908  -23.4074 H      1 LIG       0.09000
      8 H3        -55.5440  -26.2678  -22.7494 H      1 LIG       0.09000
      9 H4        -54.1920  -26.2645  -21.5670 H      1 LIG       0.09000
@<TRIPOS>BOND
      1       1       2 1
      2       1       4 2
      3       1       5 1
      4       2       3 1
      5       3       5 1
      6       2       6 1
      7       2       7 1
      8       3       8 1
      9       3       9 1
@<TRIPOS>ALT_TYPE
CGenFF_4.0_ALT_TYPE_SET
CGenFF_4.0 1 CG2O4 2 CG3C41 3 CG3C41 4 OG2D1 5 OG3C51 6 HGA2 7 HGA2 8 HGA2 9 HGA2
@<TRIPOS>MOLECULE
4_lactone
 9 9 0 0 0
****
USER_CHARGES
INVALID_CHARGES
Pose:  24 Cluster:  24 Fr_nu: 4805941 TotEn:   -13.78
@<TRIPOS>ATOM
      1 C1        -74.4131  -29.4919  -46.7605 C.2    1 LIG       0.04000
      2 C2        -74.1972  -28.1654  -47.5108 C.3    1 LIG       0.11000
      3 C3        -75.4301  -27.7293  -46.7250 C.3    1 LIG       0.08100
      4 O1        -73.8879  -30.5805  -46.7018 O.2    1 LIG      -0.32000
      5 O2        -75.5079  -29.0374  -46.0937 O.3    1 LIG      -0.27100
      6 H1        -73.2674  -27.6550  -47.2549 H      1 LIG       0.09000
      7 H2        -74.3253  -28.2394  -48.5920 H      1 LIG       0.09000
      8 H3        -75.2674  -26.9361  -45.9902 H      1 LIG       0.09000
      9 H4        -76.3207  -27.5185  -47.3235 H      1 LIG       0.09000
@<TRIPOS>BOND
      1       1       2 1
      2       1       4 2
      3       1       5 1
      4       2       3 1
      5       3       5 1
      6       2       6 1
      7       2       7 1
      8       3       8 1
      9       3       9 1
@<TRIPOS>ALT_TYPE
CGenFF_4.0_ALT_TYPE_SET
CGenFF_4.0 1 CG2O4 2 CG3C41 3 CG3C41 4 OG2D1 5 OG3C51 6 HGA2 7 HGA2 8 HGA2 9 HGA2
@<TRIPOS>MOLECULE
4_lactone
 9 9 0 0 0
****
USER_CHARGES
INVALID_CHARGES
Pose:  25 Cluster:  25 Fr_nu: 4111965 TotEn:   -13.28
@<TRIPOS>ATOM
      1 C1        -51.0533    4.6684  -31.8388 C.2    1 LIG       0.04000
      2 C2        -51.2573    3.2108  -32.2894 C.3    1 LIG       0.11000
      3 C3        -51.7240    3.0211  -30.8492 C.3    1 LIG       0.08100
      4 O1        -50.6700    5.7081  -32.3250 O.2    1 LIG      -0.32000
      5 O2        -51.4801    4.4276  -30.5701 O.3    1 LIG      -0.27100
      6 H1        -52.0233    3.0845  -33.0560 H      1 LIG       0.09000
      7 H2        -50.3346    2.6953  -32.5609 H      1 LIG       0.09000
      8 H3        -52.7788    2.7621  -30.7233 H      1 LIG       0.09000
      9 H4        -51.0955    2.3741  -30.2311 H      1 LIG       0.09000
@<TRIPOS>BOND
      1       1       2 1
      2       1       4 2
      3       1       5 1
      4       2       3 1
      5       3       5 1
      6       2       6 1
      7       2       7 1
      8       3       8 1
      9       3       9 1
@<TRIPOS>ALT_TYPE
CGenFF_4.0_ALT_TYPE_SET
CGenFF_4.0 1 CG2O4 2 CG3C41 3 CG3C41 4 OG2D1 5 OG3C51 6 HGA2 7 HGA2 8 HGA2 9 HGA2
@<TRIPOS>MOLECULE
4_lactone
 9 9 0 0 0
****
USER_CHARGES
INVALID_CHARGES
Pose:  26 Cluster:  26 Fr_nu: 2569914 TotEn:   -13.25
@<TRIPOS>ATOM
      1 C1        -73.7801  -27.4985  -45.4144 C.2    1 LIG       0.04000
      2 C2        -74.4667  -26.2148  -45.9143 C.3    1 LIG       0.11000
      3 C3        -75.6913  -27.1206  -46.0032 C.3    1 LIG       0.08100
      4 O1        -72.6782  -27.8363  -45.0455 O.2    1 LIG      -0.32000
      5 O2        -74.9101  -28.2480  -45.5194 O.3    1 LIG      -0.27100
      6 H1        -74.5193  -25.4189  -45.1698 H      1 LIG       0.09000
      7 H2        -74.0804  -25.8445  -46.8653 H      1 LIG       0.09000
      8 H3        -76.5114  -26.8765  -45.3223 H      1 LIG       0.09000
      9 H4        -76.0732  -27.2998  -47.0120 H      1 LIG       0.09000
@<TRIPOS>BOND
      1       1       2 1
      2       1       4 2
      3       1       5 1
      4       2       3 1
      5       3       5 1
      6       2       6 1
      7       2       7 1
      8       3       8 1
      9       3       9 1
@<TRIPOS>ALT_TYPE
CGenFF_4.0_ALT_TYPE_SET
CGenFF_4.0 1 CG2O4 2 CG3C41 3 CG3C41 4 OG2D1 5 OG3C51 6 HGA2 7 HGA2 8 HGA2 9 HGA2
@<TRIPOS>MOLECULE
4_lactone
 9 9 0 0 0
****
USER_CHARGES
INVALID_CHARGES
Pose:  27 Cluster:  27 Fr_nu: 270347 TotEn:   -12.99
@<TRIPOS>ATOM
      1 C1        -66.7821   -8.2668  -44.3295 C.2    1 LIG       0.04000
      2 C2        -65.4457   -7.6073  -43.9446 C.3    1 LIG       0.11000
      3 C3        -65.1560   -7.7443  -45.4363 C.3    1 LIG       0.08100
      4 O1        -67.7977   -8.6178  -43.7730 O.2    1 LIG      -0.32000
      5 O2        -66.4574   -8.3587  -45.6470 O.3    1 LIG      -0.27100
      6 H1        -65.5435   -6.5861  -43.5730 H      1 LIG       0.09000
      7 H2        -64.8243   -8.2131  -43.2830 H      1 LIG       0.09000
      8 H3        -65.0593   -6.8053  -45.9883 H      1 LIG       0.09000
      9 H4        -64.3426   -8.4265  -45.6981 H      1 LIG       0.09000
@<TRIPOS>BOND
      1       1       2 1
      2       1       4 2
      3       1       5 1
      4       2       3 1
      5       3       5 1
      6       2       6 1
      7       2       7 1
      8       3       8 1
      9       3       9 1
@<TRIPOS>ALT_TYPE
CGenFF_4.0_ALT_TYPE_SET
CGenFF_4.0 1 CG2O4 2 CG3C41 3 CG3C41 4 OG2D1 5 OG3C51 6 HGA2 7 HGA2 8 HGA2 9 HGA2
@<TRIPOS>MOLECULE
4_lactone
 9 9 0 0 0
****
USER_CHARGES
INVALID_CHARGES
Pose:  28 Cluster:  28 Fr_nu: 445080 TotEn:   -12.90
@<TRIPOS>ATOM
      1 C1        -59.8250  -20.8564  -40.2621 C.2    1 LIG       0.04000
      2 C2        -60.2047  -19.3946  -39.9654 C.3    1 LIG       0.11000
      3 C3        -61.3908  -20.0370  -39.2524 C.3    1 LIG       0.08100
      4 O1        -58.9419  -21.4505  -40.8378 O.2    1 LIG      -0.32000
      5 O2        -60.9066  -21.3611  -39.6100 O.3    1 LIG      -0.27100
      6 H1        -59.4937  -18.8709  -39.3245 H      1 LIG       0.09000
      7 H2        -60.4459  -18.8081  -40.8535 H      1 LIG       0.09000
      8 H3        -61.4232  -19.8988  -38.1683 H      1 LIG       0.09000
      9 H4        -62.3712  -19.8354  -39.6925 H      1 LIG       0.09000
@<TRIPOS>BOND
      1       1       2 1
      2       1       4 2
      3       1       5 1
      4       2       3 1
      5       3       5 1
      6       2       6 1
      7       2       7 1
      8       3       8 1
      9       3       9 1
@<TRIPOS>ALT_TYPE
CGenFF_4.0_ALT_TYPE_SET
CGenFF_4.0 1 CG2O4 2 CG3C41 3 CG3C41 4 OG2D1 5 OG3C51 6 HGA2 7 HGA2 8 HGA2 9 HGA2
@<TRIPOS>MOLECULE
4_lactone
 9 9 0 0 0
****
USER_CHARGES
INVALID_CHARGES
Pose:  29 Cluster:  29 Fr_nu:  14105 TotEn:   -12.61
@<TRIPOS>ATOM
      1 C1        -72.4346  -24.9851  -42.7629 C.2    1 LIG       0.04000
      2 C2        -71.4030  -25.0927  -43.9002 C.3    1 LIG       0.11000
      3 C3        -70.9315  -23.7475  -43.3559 C.3    1 LIG       0.08100
      4 O1        -73.3527  -25.6406  -42.3251 O.2    1 LIG      -0.32000
      5 O2        -71.9631  -23.7847  -42.3312 O.3    1 LIG      -0.27100
      6 H1        -70.7015  -25.9209  -43.7885 H      1 LIG       0.09000
      7 H2        -71.8390  -25.0733  -44.9003 H      1 LIG       0.09000
      8 H3        -69.9293  -23.7384  -42.9189 H      1 LIG       0.09000
      9 H4        -71.0630  -22.8947  -44.0275 H      1 LIG       0.09000
@<TRIPOS>BOND
      1       1       2 1
      2       1       4 2
      3       1       5 1
      4       2       3 1
      5       3       5 1
      6       2       6 1
      7       2       7 1
      8       3       8 1
      9       3       9 1
@<TRIPOS>ALT_TYPE
CGenFF_4.0_ALT_TYPE_SET
CGenFF_4.0 1 CG2O4 2 CG3C41 3 CG3C41 4 OG2D1 5 OG3C51 6 HGA2 7 HGA2 8 HGA2 9 HGA2
@<TRIPOS>MOLECULE
4_lactone
 9 9 0 0 0
****
USER_CHARGES
INVALID_CHARGES
Pose:  30 Cluster:  30 Fr_nu: 2443104 TotEn:   -12.44
@<TRIPOS>ATOM
      1 C1        -72.6767  -24.4920  -43.4475 C.2    1 LIG       0.04000
      2 C2        -73.1902  -25.9427  -43.4166 C.3    1 LIG       0.11000
      3 C3        -73.4263  -25.6996  -44.9042 C.3    1 LIG       0.08100
      4 O1        -72.2197  -23.6895  -42.6655 O.2    1 LIG      -0.32000
      5 O2        -72.9142  -24.3441  -44.7784 O.3    1 LIG      -0.27100
      6 H1        -72.4248  -26.6811  -43.1729 H      1 LIG       0.09000
      7 H2        -74.0867  -26.0849  -42.8109 H      1 LIG       0.09000
      8 H3        -72.8162  -26.2996  -45.5849 H      1 LIG       0.09000
      9 H4        -74.4723  -25.7060  -45.2229 H      1 LIG       0.09000
@<TRIPOS>BOND
      1       1       2 1
      2       1       4 2
      3       1       5 1
      4       2       3 1
      5       3       5 1
      6       2       6 1
      7       2       7 1
      8       3       8 1
      9       3       9 1
@<TRIPOS>ALT_TYPE
CGenFF_4.0_ALT_TYPE_SET
CGenFF_4.0 1 CG2O4 2 CG3C41 3 CG3C41 4 OG2D1 5 OG3C51 6 HGA2 7 HGA2 8 HGA2 9 HGA2
@<TRIPOS>MOLECULE
4_lactone
 9 9 0 0 0
****
USER_CHARGES
INVALID_CHARGES
Pose:  31 Cluster:  31 Fr_nu: 405953 TotEn:   -12.43
@<TRIPOS>ATOM
      1 C1        -73.4625  -26.9262  -45.9888 C.2    1 LIG       0.04000
      2 C2        -74.8578  -26.2886  -46.1143 C.3    1 LIG       0.11000
      3 C3        -75.1583  -27.5418  -46.9311 C.3    1 LIG       0.08100
      4 O1        -72.4028  -26.6607  -45.4684 O.2    1 LIG      -0.32000
      5 O2        -73.7989  -28.0174  -46.7276 O.3    1 LIG      -0.27100
      6 H1        -75.3939  -26.2001  -45.1682 H      1 LIG       0.09000
      7 H2        -74.8694  -25.3478  -46.6671 H      1 LIG       0.09000
      8 H3        -75.8936  -28.2249  -46.4973 H      1 LIG       0.09000
      9 H4        -75.3709  -27.3745  -47.9905 H      1 LIG       0.09000
@<TRIPOS>BOND
      1       1       2 1
      2       1       4 2
      3       1       5 1
      4       2       3 1
      5       3       5 1
      6       2       6 1
      7       2       7 1
      8       3       8 1
      9       3       9 1
@<TRIPOS>ALT_TYPE
CGenFF_4.0_ALT_TYPE_SET
CGenFF_4.0 1 CG2O4 2 CG3C41 3 CG3C41 4 OG2D1 5 OG3C51 6 HGA2 7 HGA2 8 HGA2 9 HGA2
@<TRIPOS>MOLECULE
4_lactone
 9 9 0 0 0
****
USER_CHARGES
INVALID_CHARGES
Pose:  32 Cluster:  32 Fr_nu: 1306242 TotEn:   -12.25
@<TRIPOS>ATOM
      1 C1        -61.0757  -20.6289  -38.0217 C.2    1 LIG       0.04000
      2 C2        -61.5291  -20.5644  -39.4912 C.3    1 LIG       0.11000
      3 C3        -60.4000  -19.5447  -39.6062 C.3    1 LIG       0.08100
      4 O1        -61.3929  -21.2194  -37.0143 O.2    1 LIG      -0.32000
      5 O2        -60.0869  -19.7114  -38.1956 O.3    1 LIG      -0.27100
      6 H1        -61.3852  -21.4946  -40.0430 H      1 LIG       0.09000
      7 H2        -62.5382  -20.1726  -39.6291 H      1 LIG       0.09000
      8 H3        -59.5605  -19.8373  -40.2428 H      1 LIG       0.09000
      9 H4        -60.7105  -18.5205  -39.8305 H      1 LIG       0.09000
@<TRIPOS>BOND
      1       1       2 1
      2       1       4 2
      3       1       5 1
      4       2       3 1
      5       3       5 1
      6       2       6 1
      7       2       7 1
      8       3       8 1
      9       3       9 1
@<TRIPOS>ALT_TYPE
CGenFF_4.0_ALT_TYPE_SET
CGenFF_4.0 1 CG2O4 2 CG3C41 3 CG3C41 4 OG2D1 5 OG3C51 6 HGA2 7 HGA2 8 HGA2 9 HGA2
@<TRIPOS>MOLECULE
4_lactone
 9 9 0 0 0
****
USER_CHARGES
INVALID_CHARGES
Pose:  33 Cluster:  33 Fr_nu: 6330570 TotEn:   -12.17
@<TRIPOS>ATOM
      1 C1        -54.7615  -24.0003  -23.8961 C.2    1 LIG       0.04000
      2 C2        -55.7453  -25.1429  -23.5863 C.3    1 LIG       0.11000
      3 C3        -56.6672  -24.3581  -24.5147 C.3    1 LIG       0.08100
      4 O1        -53.6320  -23.6879  -23.5945 O.2    1 LIG      -0.32000
      5 O2        -55.6355  -23.3520  -24.7119 O.3    1 LIG      -0.27100
      6 H1        -55.4237  -26.1191  -23.9524 H      1 LIG       0.09000
      7 H2        -56.0550  -25.1928  -22.5411 H      1 LIG       0.09000
      8 H3        -56.9300  -24.8553  -25.4525 H      1 LIG       0.09000
      9 H4        -57.5586  -23.9329  -24.0453 H      1 LIG       0.09000
@<TRIPOS>BOND
      1       1       2 1
      2       1       4 2
      3       1       5 1
      4       2       3 1
      5       3       5 1
      6       2       6 1
      7       2       7 1
      8       3       8 1
      9       3       9 1
@<TRIPOS>ALT_TYPE
CGenFF_4.0_ALT_TYPE_SET
CGenFF_4.0 1 CG2O4 2 CG3C41 3 CG3C41 4 OG2D1 5 OG3C51 6 HGA2 7 HGA2 8 HGA2 9 HGA2
@<TRIPOS>MOLECULE
4_lactone
 9 9 0 0 0
****
USER_CHARGES
INVALID_CHARGES
Pose:  34 Cluster:  34 Fr_nu: 1275985 TotEn:   -12.15
@<TRIPOS>ATOM
      1 C1        -66.8999   -7.7183  -44.9163 C.2    1 LIG       0.04000
      2 C2        -67.5331   -6.3587  -45.2622 C.3    1 LIG       0.11000
      3 C3        -67.3085   -6.8233  -46.6980 C.3    1 LIG       0.08100
      4 O1        -66.6130   -8.3423  -43.9200 O.2    1 LIG      -0.32000
      5 O2        -66.7283   -8.0682  -46.2193 O.3    1 LIG      -0.27100
      6 H1        -68.5750   -6.2611  -44.9534 H      1 LIG       0.09000
      7 H2        -66.9421   -5.4984  -44.9439 H      1 LIG       0.09000
      8 H3        -68.2135   -7.0000  -47.2857 H      1 LIG       0.09000
      9 H4        -66.5864   -6.2393  -47.2752 H      1 LIG       0.09000
@<TRIPOS>BOND
      1       1       2 1
      2       1       4 2
      3       1       5 1
      4       2       3 1
      5       3       5 1
      6       2       6 1
      7       2       7 1
      8       3       8 1
      9       3       9 1
@<TRIPOS>ALT_TYPE
CGenFF_4.0_ALT_TYPE_SET
CGenFF_4.0 1 CG2O4 2 CG3C41 3 CG3C41 4 OG2D1 5 OG3C51 6 HGA2 7 HGA2 8 HGA2 9 HGA2
@<TRIPOS>MOLECULE
4_lactone
 9 9 0 0 0
****
USER_CHARGES
INVALID_CHARGES
Pose:  35 Cluster:  35 Fr_nu: 148695 TotEn:   -11.68
@<TRIPOS>ATOM
      1 C1        -65.6626   -7.6561  -46.5782 C.2    1 LIG       0.04000
      2 C2        -65.7918   -6.9011  -47.9134 C.3    1 LIG       0.11000
      3 C3        -67.0908   -7.6931  -48.0278 C.3    1 LIG       0.08100
      4 O1        -64.8790   -7.7153  -45.6580 O.2    1 LIG      -0.32000
      5 O2        -66.8320   -8.3299  -46.7459 O.3    1 LIG      -0.27100
      6 H1        -65.9034   -5.8211  -47.8055 H      1 LIG       0.09000
      7 H2        -65.0187   -7.1499  -48.6422 H      1 LIG       0.09000
      8 H3        -68.0100   -7.1013  -48.0056 H      1 LIG       0.09000
      9 H4        -67.1273   -8.4247  -48.8397 H      1 LIG       0.09000
@<TRIPOS>BOND
      1       1       2 1
      2       1       4 2
      3       1       5 1
      4       2       3 1
      5       3       5 1
      6       2       6 1
      7       2       7 1
      8       3       8 1
      9       3       9 1
@<TRIPOS>ALT_TYPE
CGenFF_4.0_ALT_TYPE_SET
CGenFF_4.0 1 CG2O4 2 CG3C41 3 CG3C41 4 OG2D1 5 OG3C51 6 HGA2 7 HGA2 8 HGA2 9 HGA2
@<TRIPOS>MOLECULE
4_lactone
 9 9 0 0 0
****
USER_CHARGES
INVALID_CHARGES
Pose:  36 Cluster:  36 Fr_nu: 183105 TotEn:   -11.35
@<TRIPOS>ATOM
      1 C1        -66.7595   -7.6697  -45.7183 C.2    1 LIG       0.04000
      2 C2        -66.9491   -6.3798  -46.5365 C.3    1 LIG       0.11000
      3 C3        -68.1560   -6.1922  -45.6221 C.3    1 LIG       0.08100
      4 O1        -65.9875   -8.6009  -45.6852 O.2    1 LIG      -0.32000
      5 O2        -67.8506   -7.4398  -44.9396 O.3    1 LIG      -0.27100
      6 H1        -66.1449   -5.6526  -46.4144 H      1 LIG       0.09000
      7 H2        -67.1743   -6.5500  -47.5905 H      1 LIG       0.09000
      8 H3        -68.1065   -5.3377  -44.9416 H      1 LIG       0.09000
      9 H4        -69.1315   -6.2320  -46.1146 H      1 LIG       0.09000
@<TRIPOS>BOND
      1       1       2 1
      2       1       4 2
      3       1       5 1
      4       2       3 1
      5       3       5 1
      6       2       6 1
      7       2       7 1
      8       3       8 1
      9       3       9 1
@<TRIPOS>ALT_TYPE
CGenFF_4.0_ALT_TYPE_SET
CGenFF_4.0 1 CG2O4 2 CG3C41 3 CG3C41 4 OG2D1 5 OG3C51 6 HGA2 7 HGA2 8 HGA2 9 HGA2
@<TRIPOS>MOLECULE
4_lactone
 9 9 0 0 0
****
USER_CHARGES
INVALID_CHARGES
Pose:  37 Cluster:  37 Fr_nu: 590478 TotEn:   -11.22
@<TRIPOS>ATOM
      1 C1        -54.4052    2.8600  -36.5762 C.2    1 LIG       0.04000
      2 C2        -53.3384    3.6342  -35.7814 C.3    1 LIG       0.11000
      3 C3        -54.5523    4.1922  -35.0446 C.3    1 LIG       0.08100
      4 O1        -54.4372    2.0616  -37.4851 O.2    1 LIG      -0.32000
      5 O2        -55.4410    3.3982  -35.8784 O.3    1 LIG      -0.27100
      6 H1        -52.6757    3.0001  -35.1904 H      1 LIG       0.09000
      7 H2        -52.7734    4.3528  -36.3774 H      1 LIG       0.09000
      8 H3        -54.6347    3.9155  -33.9900 H      1 LIG       0.09000
      9 H4        -54.7309    5.2633  -35.1734 H      1 LIG       0.09000
@<TRIPOS>BOND
      1       1       2 1
      2       1       4 2
      3       1       5 1
      4       2       3 1
      5       3       5 1
      6       2       6 1
      7       2       7 1
      8       3       8 1
      9       3       9 1
@<TRIPOS>ALT_TYPE
CGenFF_4.0_ALT_TYPE_SET
CGenFF_4.0 1 CG2O4 2 CG3C41 3 CG3C41 4 OG2D1 5 OG3C51 6 HGA2 7 HGA2 8 HGA2 9 HGA2
@<TRIPOS>MOLECULE
4_lactone
 9 9 0 0 0
****
USER_CHARGES
INVALID_CHARGES
Pose:  38 Cluster:  38 Fr_nu: 150990 TotEn:   -10.65
@<TRIPOS>ATOM
      1 C1        -67.7665   -8.0316  -44.2074 C.2    1 LIG       0.04000
      2 C2        -66.8521   -7.1510  -45.0778 C.3    1 LIG       0.11000
      3 C3        -65.7615   -7.6859  -44.1545 C.3    1 LIG       0.08100
      4 O1        -68.9427   -8.3093  -44.1447 O.2    1 LIG      -0.32000
      5 O2        -66.7454   -8.4672  -43.4217 O.3    1 LIG      -0.27100
      6 H1        -66.7883   -7.4684  -46.1197 H      1 LIG       0.09000
      7 H2        -67.0577   -6.0821  -44.9999 H      1 LIG       0.09000
      8 H3        -65.0111   -8.3246  -44.6282 H      1 LIG       0.09000
      9 H4        -65.2802   -6.9426  -43.5131 H      1 LIG       0.09000
@<TRIPOS>BOND
      1       1       2 1
      2       1       4 2
      3       1       5 1
      4       2       3 1
      5       3       5 1
      6       2       6 1
      7       2       7 1
      8       3       8 1
      9       3       9 1
@<TRIPOS>ALT_TYPE
CGenFF_4.0_ALT_TYPE_SET
CGenFF_4.0 1 CG2O4 2 CG3C41 3 CG3C41 4 OG2D1 5 OG3C51 6 HGA2 7 HGA2 8 HGA2 9 HGA2
@<TRIPOS>MOLECULE
4_lactone
 9 9 0 0 0
****
USER_CHARGES
INVALID_CHARGES
Pose:  39 Cluster:  39 Fr_nu: 6271372 TotEn:   -10.59
@<TRIPOS>ATOM
      1 C1        -52.3145  -24.4769  -24.3655 C.2    1 LIG       0.04000
      2 C2        -52.0127  -25.9397  -24.7375 C.3    1 LIG       0.11000
      3 C3        -50.8303  -25.3185  -25.4751 C.3    1 LIG       0.08100
      4 O1        -53.1462  -23.8707  -23.7291 O.2    1 LIG      -0.32000
      5 O2        -51.2413  -23.9912  -25.0452 O.3    1 LIG      -0.27100
      6 H1        -51.7598  -26.5730  -23.8858 H      1 LIG       0.09000
      7 H2        -52.7730  -26.4051  -25.3669 H      1 LIG       0.09000
      8 H3        -49.8412  -25.5791  -25.0888 H      1 LIG       0.09000
      9 H4        -50.8517  -25.4126  -26.5643 H      1 LIG       0.09000
@<TRIPOS>BOND
      1       1       2 1
      2       1       4 2
      3       1       5 1
      4       2       3 1
      5       3       5 1
      6       2       6 1
      7       2       7 1
      8       3       8 1
      9       3       9 1
@<TRIPOS>ALT_TYPE
CGenFF_4.0_ALT_TYPE_SET
CGenFF_4.0 1 CG2O4 2 CG3C41 3 CG3C41 4 OG2D1 5 OG3C51 6 HGA2 7 HGA2 8 HGA2 9 HGA2
@<TRIPOS>MOLECULE
4_lactone
 9 9 0 0 0
****
USER_CHARGES
INVALID_CHARGES
Pose:  40 Cluster:  40 Fr_nu: 6337336 TotEn:   -10.43
@<TRIPOS>ATOM
      1 C1        -54.1269  -24.4960  -23.0155 C.2    1 LIG       0.04000
      2 C2        -53.8403  -24.6311  -21.5092 C.3    1 LIG       0.11000
      3 C3        -55.1947  -25.3337  -21.4987 C.3    1 LIG       0.08100
      4 O1        -53.5816  -24.0299  -23.9900 O.2    1 LIG      -0.32000
      5 O2        -55.3268  -25.1309  -22.9329 O.3    1 LIG      -0.27100
      6 H1        -52.9793  -25.2587  -21.2741 H      1 LIG       0.09000
      7 H2        -53.7954  -23.6793  -20.9774 H      1 LIG       0.09000
      8 H3        -55.1750  -26.3963  -21.2419 H      1 LIG       0.09000
      9 H4        -55.9872  -24.8219  -20.9459 H      1 LIG       0.09000
@<TRIPOS>BOND
      1       1       2 1
      2       1       4 2
      3       1       5 1
      4       2       3 1
      5       3       5 1
      6       2       6 1
      7       2       7 1
      8       3       8 1
      9       3       9 1
@<TRIPOS>ALT_TYPE
CGenFF_4.0_ALT_TYPE_SET
CGenFF_4.0 1 CG2O4 2 CG3C41 3 CG3C41 4 OG2D1 5 OG3C51 6 HGA2 7 HGA2 8 HGA2 9 HGA2
@<TRIPOS>MOLECULE
4_lactone
 9 9 0 0 0
****
USER_CHARGES
INVALID_CHARGES
Pose:  41 Cluster:  41 Fr_nu:   3562 TotEn:   -10.30
@<TRIPOS>ATOM
      1 C1        -64.7586   -7.5461  -45.0080 C.2    1 LIG       0.04000
      2 C2        -65.1735   -7.8094  -43.5493 C.3    1 LIG       0.11000
      3 C3        -66.5719   -7.5155  -44.0841 C.3    1 LIG       0.08100
      4 O1        -63.7380   -7.5346  -45.6580 O.2    1 LIG      -0.32000
      5 O2        -66.0313   -7.2944  -45.4162 O.3    1 LIG      -0.27100
      6 H1        -64.9999   -8.8332  -43.2146 H      1 LIG       0.09000
      7 H2        -64.7765   -7.0854  -42.8359 H      1 LIG       0.09000
      8 H3        -67.2717   -8.3554  -44.0673 H      1 LIG       0.09000
      9 H4        -67.0481   -6.6139  -43.6891 H      1 LIG       0.09000
@<TRIPOS>BOND
      1       1       2 1
      2       1       4 2
      3       1       5 1
      4       2       3 1
      5       3       5 1
      6       2       6 1
      7       2       7 1
      8       3       8 1
      9       3       9 1
@<TRIPOS>ALT_TYPE
CGenFF_4.0_ALT_TYPE_SET
CGenFF_4.0 1 CG2O4 2 CG3C41 3 CG3C41 4 OG2D1 5 OG3C51 6 HGA2 7 HGA2 8 HGA2 9 HGA2
@<TRIPOS>MOLECULE
4_lactone
 9 9 0 0 0
****
USER_CHARGES
INVALID_CHARGES
Pose:  42 Cluster:  42 Fr_nu: 6337739 TotEn:    -9.68
@<TRIPOS>ATOM
      1 C1        -53.0754  -24.4452  -22.9724 C.2    1 LIG       0.04000
      2 C2        -51.9739  -25.4452  -22.5775 C.3    1 LIG       0.11000
      3 C3        -52.3488  -25.0214  -21.1606 C.3    1 LIG       0.08100
      4 O1        -53.5816  -24.0299  -23.9900 O.2    1 LIG      -0.32000
      5 O2        -53.3572  -24.1132  -21.6839 O.3    1 LIG      -0.27100
      6 H1        -52.1984  -26.4808  -22.8372 H      1 LIG       0.09000
      7 H2        -50.9741  -25.1601  -22.9091 H      1 LIG       0.09000
      8 H3        -52.7934  -25.8004  -20.5352 H      1 LIG       0.09000
      9 H4        -51.5728  -24.4847  -20.6079 H      1 LIG       0.09000
@<TRIPOS>BOND
      1       1       2 1
      2       1       4 2
      3       1       5 1
      4       2       3 1
      5       3       5 1
      6       2       6 1
      7       2       7 1
      8       3       8 1
      9       3       9 1
@<TRIPOS>ALT_TYPE
CGenFF_4.0_ALT_TYPE_SET
CGenFF_4.0 1 CG2O4 2 CG3C41 3 CG3C41 4 OG2D1 5 OG3C51 6 HGA2 7 HGA2 8 HGA2 9 HGA2
@<TRIPOS>MOLECULE
4_lactone
 9 9 0 0 0
****
USER_CHARGES
INVALID_CHARGES
Pose:  43 Cluster:  43 Fr_nu: 1032004 TotEn:    -9.32
@<TRIPOS>ATOM
      1 C1        -65.8278   -7.9588  -45.8333 C.2    1 LIG       0.04000
      2 C2        -64.5586   -7.4379  -45.1355 C.3    1 LIG       0.11000
      3 C3        -64.9947   -8.3919  -44.0275 C.3    1 LIG       0.08100
      4 O1        -66.4096   -7.7792  -46.8790 O.2    1 LIG      -0.32000
      5 O2        -66.1577   -8.7873  -44.8064 O.3    1 LIG      -0.27100
      6 H1        -63.6305   -7.6983  -45.6466 H      1 LIG       0.09000
      7 H2        -64.5910   -6.3758  -44.8871 H      1 LIG       0.09000
      8 H3        -64.3276   -9.2380  -43.8412 H      1 LIG       0.09000
      9 H4        -65.2842   -7.9192  -43.0850 H      1 LIG       0.09000
@<TRIPOS>BOND
      1       1       2 1
      2       1       4 2
      3       1       5 1
      4       2       3 1
      5       3       5 1
      6       2       6 1
      7       2       7 1
      8       3       8 1
      9       3       9 1
@<TRIPOS>ALT_TYPE
CGenFF_4.0_ALT_TYPE_SET
CGenFF_4.0 1 CG2O4 2 CG3C41 3 CG3C41 4 OG2D1 5 OG3C51 6 HGA2 7 HGA2 8 HGA2 9 HGA2
@<TRIPOS>MOLECULE
4_lactone
 9 9 0 0 0
****
USER_CHARGES
INVALID_CHARGES
Pose:  44 Cluster:  44 Fr_nu:  38293 TotEn:    -9.28
@<TRIPOS>ATOM
      1 C1        -66.2097   -8.1103  -44.3970 C.2    1 LIG       0.04000
      2 C2        -65.1527   -7.5216  -45.3485 C.3    1 LIG       0.11000
      3 C3        -66.3737   -6.9334  -46.0494 C.3    1 LIG       0.08100
      4 O1        -66.2317   -8.8065  -43.4075 O.2    1 LIG      -0.32000
      5 O2        -67.2524   -7.5558  -45.0716 O.3    1 LIG      -0.27100
      6 H1        -64.4829   -6.7998  -44.8786 H      1 LIG       0.09000
      7 H2        -64.5961   -8.2707  -45.9140 H      1 LIG       0.09000
      8 H3        -66.4533   -5.8431  -46.0267 H      1 LIG       0.09000
      9 H4        -66.5650   -7.3093  -47.0582 H      1 LIG       0.09000
@<TRIPOS>BOND
      1       1       2 1
      2       1       4 2
      3       1       5 1
      4       2       3 1
      5       3       5 1
      6       2       6 1
      7       2       7 1
      8       3       8 1
      9       3       9 1
@<TRIPOS>ALT_TYPE
CGenFF_4.0_ALT_TYPE_SET
CGenFF_4.0 1 CG2O4 2 CG3C41 3 CG3C41 4 OG2D1 5 OG3C51 6 HGA2 7 HGA2 8 HGA2 9 HGA2
@<TRIPOS>MOLECULE
4_lactone
 9 9 0 0 0
****
USER_CHARGES
INVALID_CHARGES
Pose:  45 Cluster:  45 Fr_nu: 5068470 TotEn:    -9.13
@<TRIPOS>ATOM
      1 C1        -71.9359  -11.5270  -43.8132 C.2    1 LIG       0.04000
      2 C2        -71.2449  -10.1973  -43.4616 C.3    1 LIG       0.11000
      3 C3        -72.6752   -9.6660  -43.4489 C.3    1 LIG       0.08100
      4 O1        -71.6096  -12.6686  -44.0469 O.2    1 LIG      -0.32000
      5 O2        -73.1836  -10.9864  -43.7860 O.3    1 LIG      -0.27100
      6 H1        -70.7330  -10.2024  -42.4981 H      1 LIG       0.09000
      7 H2        -70.6010   -9.8075  -44.2517 H      1 LIG       0.09000
      8 H3        -73.0459   -9.3270  -42.4777 H      1 LIG       0.09000
      9 H4        -72.9131   -8.9337  -44.2252 H      1 LIG       0.09000
@<TRIPOS>BOND
      1       1       2 1
      2       1       4 2
      3       1       5 1
      4       2       3 1
      5       3       5 1
      6       2       6 1
      7       2       7 1
      8       3       8 1
      9       3       9 1
@<TRIPOS>ALT_TYPE
CGenFF_4.0_ALT_TYPE_SET
CGenFF_4.0 1 CG2O4 2 CG3C41 3 CG3C41 4 OG2D1 5 OG3C51 6 HGA2 7 HGA2 8 HGA2 9 HGA2
@<TRIPOS>MOLECULE
4_lactone
 9 9 0 0 0
****
USER_CHARGES
INVALID_CHARGES
Pose:  46 Cluster:  46 Fr_nu: 150769 TotEn:    -9.12
@<TRIPOS>ATOM
      1 C1        -66.3968   -8.1526  -45.0162 C.2    1 LIG       0.04000
      2 C2        -66.0987   -7.2818  -46.2499 C.3    1 LIG       0.11000
      3 C3        -64.6998   -7.2207  -45.6439 C.3    1 LIG       0.08100
      4 O1        -67.3427   -8.7452  -44.5488 O.2    1 LIG      -0.32000
      5 O2        -65.1295   -8.0546  -44.5324 O.3    1 LIG      -0.27100
      6 H1        -66.1806   -7.8123  -47.1999 H      1 LIG       0.09000
      7 H2        -66.6476   -6.3390  -46.2727 H      1 LIG       0.09000
      8 H3        -63.9096   -7.7016  -46.2269 H      1 LIG       0.09000
      9 H4        -64.3760   -6.2333  -45.3036 H      1 LIG       0.09000
@<TRIPOS>BOND
      1       1       2 1
      2       1       4 2
      3       1       5 1
      4       2       3 1
      5       3       5 1
      6       2       6 1
      7       2       7 1
      8       3       8 1
      9       3       9 1
@<TRIPOS>ALT_TYPE
CGenFF_4.0_ALT_TYPE_SET
CGenFF_4.0 1 CG2O4 2 CG3C41 3 CG3C41 4 OG2D1 5 OG3C51 6 HGA2 7 HGA2 8 HGA2 9 HGA2
@<TRIPOS>MOLECULE
4_lactone
 9 9 0 0 0
****
USER_CHARGES
INVALID_CHARGES
Pose:  47 Cluster:  47 Fr_nu: 6332266 TotEn:    -8.60
@<TRIPOS>ATOM
      1 C1        -52.4171  -25.0546  -23.4532 C.2    1 LIG       0.04000
      2 C2        -52.5912  -26.0790  -22.3176 C.3    1 LIG       0.11000
      3 C3        -53.1979  -24.8886  -21.5809 C.3    1 LIG       0.08100
      4 O1        -51.9775  -25.0370  -24.5804 O.2    1 LIG      -0.32000
      5 O2        -52.9679  -24.0375  -22.7378 O.3    1 LIG      -0.27100
      6 H1        -53.2802  -26.8918  -22.5527 H      1 LIG       0.09000
      7 H2        -51.6518  -26.4590  -21.9127 H      1 LIG       0.09000
      8 H3        -54.2626  -24.9699  -21.3455 H      1 LIG       0.09000
      9 H4        -52.6394  -24.5397  -20.7081 H      1 LIG       0.09000
@<TRIPOS>BOND
      1       1       2 1
      2       1       4 2
      3       1       5 1
      4       2       3 1
      5       3       5 1
      6       2       6 1
      7       2       7 1
      8       3       8 1
      9       3       9 1
@<TRIPOS>ALT_TYPE
CGenFF_4.0_ALT_TYPE_SET
CGenFF_4.0 1 CG2O4 2 CG3C41 3 CG3C41 4 OG2D1 5 OG3C51 6 HGA2 7 HGA2 8 HGA2 9 HGA2
@<TRIPOS>MOLECULE
4_lactone
 9 9 0 0 0
****
USER_CHARGES
INVALID_CHARGES
Pose:  48 Cluster:  48 Fr_nu: 6303413 TotEn:    -8.30
@<TRIPOS>ATOM
      1 C1        -53.3029  -24.8721  -23.3827 C.2    1 LIG       0.04000
      2 C2        -53.0904  -25.5744  -22.0296 C.3    1 LIG       0.11000
      3 C3        -53.4212  -26.8283  -22.8335 C.3    1 LIG       0.08100
      4 O1        -53.2620  -23.7444  -23.8197 O.2    1 LIG      -0.32000
      5 O2        -53.5901  -26.0293  -24.0370 O.3    1 LIG      -0.27100
      6 H1        -52.0695  -25.5107  -21.6501 H      1 LIG       0.09000
      7 H2        -53.8169  -25.2959  -21.2644 H      1 LIG       0.09000
      8 H3        -52.6075  -27.5509  -22.9401 H      1 LIG       0.09000
      9 H4        -54.3487  -27.3361  -22.5549 H      1 LIG       0.09000
@<TRIPOS>BOND
      1       1       2 1
      2       1       4 2
      3       1       5 1
      4       2       3 1
      5       3       5 1
      6       2       6 1
      7       2       7 1
      8       3       8 1
      9       3       9 1
@<TRIPOS>ALT_TYPE
CGenFF_4.0_ALT_TYPE_SET
CGenFF_4.0 1 CG2O4 2 CG3C41 3 CG3C41 4 OG2D1 5 OG3C51 6 HGA2 7 HGA2 8 HGA2 9 HGA2
@<TRIPOS>MOLECULE
4_lactone
 9 9 0 0 0
****
USER_CHARGES
INVALID_CHARGES
Pose:  49 Cluster:  49 Fr_nu: 960806 TotEn:    -7.80
@<TRIPOS>ATOM
      1 C1        -84.0935   -2.9262  -47.6498 C.2    1 LIG       0.04000
      2 C2        -84.7679   -2.3068  -46.4125 C.3    1 LIG       0.11000
      3 C3        -83.6623   -3.0456  -45.6642 C.3    1 LIG       0.08100
      4 O1        -84.2559   -2.9270  -48.8489 O.2    1 LIG      -0.32000
      5 O2        -83.1365   -3.5590  -46.9194 O.3    1 LIG      -0.27100
      6 H1        -84.7180   -1.2174  -46.3764 H      1 LIG       0.09000
      7 H2        -85.7831   -2.6642  -46.2329 H      1 LIG       0.09000
      8 H3        -82.9335   -2.4128  -45.1505 H      1 LIG       0.09000
      9 H4        -83.9959   -3.8539  -45.0078 H      1 LIG       0.09000
@<TRIPOS>BOND
      1       1       2 1
      2       1       4 2
      3       1       5 1
      4       2       3 1
      5       3       5 1
      6       2       6 1
      7       2       7 1
      8       3       8 1
      9       3       9 1
@<TRIPOS>ALT_TYPE
CGenFF_4.0_ALT_TYPE_SET
CGenFF_4.0 1 CG2O4 2 CG3C41 3 CG3C41 4 OG2D1 5 OG3C51 6 HGA2 7 HGA2 8 HGA2 9 HGA2
@<TRIPOS>MOLECULE
4_lactone
 9 9 0 0 0
****
USER_CHARGES
INVALID_CHARGES
Pose:  50 Cluster:  50 Fr_nu: 6330909 TotEn:    -6.84
@<TRIPOS>ATOM
      1 C1        -53.7708  -24.6507  -23.6282 C.2    1 LIG       0.04000
      2 C2        -53.3899  -26.1205  -23.3757 C.3    1 LIG       0.11000
      3 C3        -52.0375  -25.5180  -23.0067 C.3    1 LIG       0.08100
      4 O1        -54.7444  -24.0299  -23.9900 O.2    1 LIG      -0.32000
      5 O2        -52.5405  -24.1822  -23.2866 O.3    1 LIG      -0.27100
      6 H1        -53.9389  -26.5887  -22.5573 H      1 LIG       0.09000
      7 H2        -53.4031  -26.7441  -24.2711 H      1 LIG       0.09000
      8 H3        -51.7406  -25.6259  -21.9599 H      1 LIG       0.09000
      9 H4        -51.2076  -25.7815  -23.6681 H      1 LIG       0.09000
@<TRIPOS>BOND
      1       1       2 1
      2       1       4 2
      3       1       5 1
      4       2       3 1
      5       3       5 1
      6       2       6 1
      7       2       7 1
      8       3       8 1
      9       3       9 1
@<TRIPOS>ALT_TYPE
CGenFF_4.0_ALT_TYPE_SET
CGenFF_4.0 1 CG2O4 2 CG3C41 3 CG3C41 4 OG2D1 5 OG3C51 6 HGA2 7 HGA2 8 HGA2 9 HGA2
@<TRIPOS>MOLECULE
4_lactone
 9 9 0 0 0
****
USER_CHARGES
INVALID_CHARGES
Pose:  51 Cluster:  51 Fr_nu: 6292880 TotEn:    -6.76
@<TRIPOS>ATOM
      1 C1        -52.3104  -25.0664  -23.7511 C.2    1 LIG       0.04000
      2 C2        -51.4278  -25.7862  -22.7157 C.3    1 LIG       0.11000
      3 C3        -51.4607  -26.9158  -23.7408 C.3    1 LIG       0.08100
      4 O1        -52.8610  -23.9948  -23.8644 O.2    1 LIG      -0.32000
      5 O2        -52.2982  -26.1137  -24.6188 O.3    1 LIG      -0.27100
      6 H1        -50.4549  -25.3183  -22.5576 H      1 LIG       0.09000
      7 H2        -51.9292  -25.9905  -21.7683 H      1 LIG       0.09000
      8 H3        -50.5028  -27.1589  -24.2087 H      1 LIG       0.09000
      9 H4        -51.9718  -27.8280  -23.4211 H      1 LIG       0.09000
@<TRIPOS>BOND
      1       1       2 1
      2       1       4 2
      3       1       5 1
      4       2       3 1
      5       3       5 1
      6       2       6 1
      7       2       7 1
      8       3       8 1
      9       3       9 1
@<TRIPOS>ALT_TYPE
CGenFF_4.0_ALT_TYPE_SET
CGenFF_4.0 1 CG2O4 2 CG3C41 3 CG3C41 4 OG2D1 5 OG3C51 6 HGA2 7 HGA2 8 HGA2 9 HGA2
@<TRIPOS>MOLECULE
4_lactone
 9 9 0 0 0
****
USER_CHARGES
INVALID_CHARGES
Pose:  52 Cluster:  52 Fr_nu: 6251538 TotEn:    -1.75
@<TRIPOS>ATOM
      1 C1        -54.1829  -24.4911  -22.9804 C.2    1 LIG       0.04000
      2 C2        -55.4353  -25.0370  -23.6893 C.3    1 LIG       0.11000
      3 C3        -55.8407  -25.4370  -22.2739 C.3    1 LIG       0.08100
      4 O1        -53.1584  -23.9248  -23.2873 O.2    1 LIG      -0.32000
      5 O2        -54.6062  -24.8769  -21.7469 O.3    1 LIG      -0.27100
      6 H1        -56.0516  -24.2690  -24.1594 H      1 LIG       0.09000
      7 H2        -55.2347  -25.8609  -24.3762 H      1 LIG       0.09000
      8 H3        -56.7195  -24.9264  -21.8707 H      1 LIG       0.09000
      9 H4        -55.9054  -26.5126  -22.0880 H      1 LIG       0.09000
@<TRIPOS>BOND
      1       1       2 1
      2       1       4 2
      3       1       5 1
      4       2       3 1
      5       3       5 1
      6       2       6 1
      7       2       7 1
      8       3       8 1
      9       3       9 1
@<TRIPOS>ALT_TYPE
CGenFF_4.0_ALT_TYPE_SET
CGenFF_4.0 1 CG2O4 2 CG3C41 3 CG3C41 4 OG2D1 5 OG3C51 6 HGA2 7 HGA2 8 HGA2 9 HGA2
@<TRIPOS>MOLECULE
4_lactone
 9 9 0 0 0
****
USER_CHARGES
INVALID_CHARGES
Pose:  53 Cluster:  53 Fr_nu: 961182 TotEn:    -0.38
@<TRIPOS>ATOM
      1 C1        -83.5468   -4.3880  -47.6620 C.2    1 LIG       0.04000
      2 C2        -83.9222   -5.0236  -46.3113 C.3    1 LIG       0.11000
      3 C3        -84.0416   -3.5694  -45.8654 C.3    1 LIG       0.08100
      4 O1        -83.2403   -4.7628  -48.7710 O.2    1 LIG      -0.32000
      5 O2        -83.6708   -3.1160  -47.1968 O.3    1 LIG      -0.27100
      6 H1        -84.8538   -5.5914  -46.3298 H      1 LIG       0.09000
      7 H2        -83.1166   -5.5969  -45.8497 H      1 LIG       0.09000
      8 H3        -85.0474   -3.2387  -45.5925 H      1 LIG       0.09000
      9 H4        -83.3162   -3.2454  -45.1141 H      1 LIG       0.09000
@<TRIPOS>BOND
      1       1       2 1
      2       1       4 2
      3       1       5 1
      4       2       3 1
      5       3       5 1
      6       2       6 1
      7       2       7 1
      8       3       8 1
      9       3       9 1
@<TRIPOS>ALT_TYPE
CGenFF_4.0_ALT_TYPE_SET
CGenFF_4.0 1 CG2O4 2 CG3C41 3 CG3C41 4 OG2D1 5 OG3C51 6 HGA2 7 HGA2 8 HGA2 9 HGA2
@<TRIPOS>MOLECULE
pyridine
 11 11 0 0 0
****
USER_CHARGES
INVALID_CHARGES
Pose:   1 Cluster:   1 Fr_nu: 270387 TotEn:   -14.63
@<TRIPOS>ATOM
      1 C1        -71.1672  -25.3254  -41.9187 C.ar   1 LIG      -0.11300
      2 C2        -72.4269  -25.5931  -42.4427 C.ar   1 LIG      -0.11700
      3 C3        -70.3680  -24.3516  -42.5072 C.ar   1 LIG      -0.11700
      4 C4        -72.8378  -24.8650  -43.5477 C.ar   1 LIG       0.17700
      5 C5        -70.8709  -23.6794  -43.6094 C.ar   1 LIG       0.17700
      6 N1        -72.0895  -23.9117  -44.1467 N.ar   1 LIG      -0.60000
      7 H1        -70.8086  -25.8752  -41.0536 H      1 LIG       0.11500
      8 H2        -73.0670  -26.3474  -42.0001 H      1 LIG       0.11500
      9 H3        -69.3824  -24.1266  -42.1160 H      1 LIG       0.11500
     10 H4        -73.8117  -25.0365  -43.9940 H      1 LIG       0.12400
     11 H5        -70.2871  -22.9111  -44.1059 H      1 LIG       0.12400
@<TRIPOS>BOND
      1       1       2 ar
      2       1       3 ar
      3       2       4 ar
      4       3       5 ar
      5       4       6 ar
      6       5       6 ar
      7       1       7 1
      8       2       8 1
      9       3       9 1
     10       4      10 1
     11       5      11 1
@<TRIPOS>ALT_TYPE
CGenFF_4.0_ALT_TYPE_SET
CGenFF_4.0 1 CG2R61 2 CG2R61 3 CG2R61 4 CG2R61 5 CG2R61 6 NG2R60 7 HGR61 8 HGR61 9 HGR61 10 HGR62 11 HGR62
@<TRIPOS>MOLECULE
pyridine
 11 11 0 0 0
****
USER_CHARGES
INVALID_CHARGES
Pose:   2 Cluster:   2 Fr_nu:  11921 TotEn:   -13.46
@<TRIPOS>ATOM
      1 C1        -66.2018   -6.7168  -45.5981 C.ar   1 LIG      -0.11300
      2 C2        -67.3448   -6.8997  -44.8278 C.ar   1 LIG      -0.11700
      3 C3        -65.0923   -7.5283  -45.3893 C.ar   1 LIG      -0.11700
      4 C4        -67.3276   -7.9000  -43.8692 C.ar   1 LIG       0.17700
      5 C5        -65.1758   -8.5002  -44.4054 C.ar   1 LIG       0.17700
      6 N1        -66.2688   -8.7078  -43.6373 N.ar   1 LIG      -0.60000
      7 H1        -66.1756   -5.9427  -46.3593 H      1 LIG       0.11500
      8 H2        -68.2214   -6.2792  -44.9733 H      1 LIG       0.11500
      9 H3        -64.1903   -7.4034  -45.9776 H      1 LIG       0.11500
     10 H4        -68.1942   -8.0824  -43.2424 H      1 LIG       0.12400
     11 H5        -64.3378   -9.1589  -44.2022 H      1 LIG       0.12400
@<TRIPOS>BOND
      1       1       2 ar
      2       1       3 ar
      3       2       4 ar
      4       3       5 ar
      5       4       6 ar
      6       5       6 ar
      7       1       7 1
      8       2       8 1
      9       3       9 1
     10       4      10 1
     11       5      11 1
@<TRIPOS>ALT_TYPE
CGenFF_4.0_ALT_TYPE_SET
CGenFF_4.0 1 CG2R61 2 CG2R61 3 CG2R61 4 CG2R61 5 CG2R61 6 NG2R60 7 HGR61 8 HGR61 9 HGR61 10 HGR62 11 HGR62
@<TRIPOS>MOLECULE
pyridine
 11 11 0 0 0
****
USER_CHARGES
INVALID_CHARGES
Pose:   3 Cluster:   3 Fr_nu:  94851 TotEn:   -13.07
@<TRIPOS>ATOM
      1 C1        -67.2401   -6.4456  -46.3601 C.ar   1 LIG      -0.11300
      2 C2        -68.3131   -6.5556  -45.4827 C.ar   1 LIG      -0.11700
      3 C3        -66.1588   -7.3112  -46.2391 C.ar   1 LIG      -0.11700
      4 C4        -68.2566   -7.5400  -44.5093 C.ar   1 LIG       0.17700
      5 C5        -66.1986   -8.2617  -45.2318 C.ar   1 LIG       0.17700
      6 N1        -67.2233   -8.3989  -44.3606 N.ar   1 LIG      -0.60000
      7 H1        -67.2463   -5.6862  -47.1363 H      1 LIG       0.11500
      8 H2        -69.1666   -5.8920  -45.5584 H      1 LIG       0.11500
      9 H3        -65.3112   -7.2435  -46.9116 H      1 LIG       0.11500
     10 H4        -69.0683   -7.6664  -43.8005 H      1 LIG       0.12400
     11 H5        -65.3800   -8.9604  -45.0942 H      1 LIG       0.12400
@<TRIPOS>BOND
      1       1       2 ar
      2       1       3 ar
      3       2       4 ar
      4       3       5 ar
      5       4       6 ar
      6       5       6 ar
      7       1       7 1
      8       2       8 1
      9       3       9 1
     10       4      10 1
     11       5      11 1
@<TRIPOS>ALT_TYPE
CGenFF_4.0_ALT_TYPE_SET
CGenFF_4.0 1 CG2R61 2 CG2R61 3 CG2R61 4 CG2R61 5 CG2R61 6 NG2R60 7 HGR61 8 HGR61 9 HGR61 10 HGR62 11 HGR62
@<TRIPOS>MOLECULE
pyridine
 11 11 0 0 0
****
USER_CHARGES
INVALID_CHARGES
Pose:   4 Cluster:   4 Fr_nu: 183120 TotEn:   -12.99
@<TRIPOS>ATOM
      1 C1        -73.6324  -26.4594  -45.4746 C.ar   1 LIG      -0.11300
      2 C2        -73.2629  -27.7292  -45.0454 C.ar   1 LIG      -0.11700
      3 C3        -74.8424  -26.2797  -46.1355 C.ar   1 LIG      -0.11700
      4 C4        -74.1317  -28.7781  -45.2996 C.ar   1 LIG       0.17700
      5 C5        -75.6405  -27.3935  -46.3411 C.ar   1 LIG       0.17700
      6 N1        -75.3152  -28.6426  -45.9387 N.ar   1 LIG      -0.60000
      7 H1        -72.9783  -25.6114  -45.2950 H      1 LIG       0.11500
      8 H2        -72.3247  -27.8927  -44.5280 H      1 LIG       0.11500
      9 H3        -75.1507  -25.2990  -46.4794 H      1 LIG       0.11500
     10 H4        -73.8892  -29.7878  -44.9853 H      1 LIG       0.12400
     11 H5        -76.5938  -27.3075  -46.8523 H      1 LIG       0.12400
@<TRIPOS>BOND
      1       1       2 ar
      2       1       3 ar
      3       2       4 ar
      4       3       5 ar
      5       4       6 ar
      6       5       6 ar
      7       1       7 1
      8       2       8 1
      9       3       9 1
     10       4      10 1
     11       5      11 1
@<TRIPOS>ALT_TYPE
CGenFF_4.0_ALT_TYPE_SET
CGenFF_4.0 1 CG2R61 2 CG2R61 3 CG2R61 4 CG2R61 5 CG2R61 6 NG2R60 7 HGR61 8 HGR61 9 HGR61 10 HGR62 11 HGR62
@<TRIPOS>MOLECULE
pyridine
 11 11 0 0 0
****
USER_CHARGES
INVALID_CHARGES
Pose:   5 Cluster:   5 Fr_nu:  34855 TotEn:   -12.99
@<TRIPOS>ATOM
      1 C1        -64.5473   -7.7774  -45.0539 C.ar   1 LIG      -0.11300
      2 C2        -65.2425   -7.7774  -46.2580 C.ar   1 LIG      -0.11700
      3 C3        -65.2480   -7.7774  -43.8530 C.ar   1 LIG      -0.11700
      4 C4        -66.6271   -7.7773  -46.2075 C.ar   1 LIG       0.17700
      5 C5        -66.6324   -7.7771  -43.9101 C.ar   1 LIG       0.17700
      6 N1        -67.3426   -7.7771  -45.0605 N.ar   1 LIG      -0.60000
      7 H1        -63.4614   -7.7767  -45.0514 H      1 LIG       0.11500
      8 H2        -64.7172   -7.7777  -47.2061 H      1 LIG       0.11500
      9 H3        -64.7270   -7.7769  -42.9024 H      1 LIG       0.11500
     10 H4        -67.2154   -7.7770  -47.1191 H      1 LIG       0.12400
     11 H5        -67.2261   -7.7763  -43.0019 H      1 LIG       0.12400
@<TRIPOS>BOND
      1       1       2 ar
      2       1       3 ar
      3       2       4 ar
      4       3       5 ar
      5       4       6 ar
      6       5       6 ar
      7       1       7 1
      8       2       8 1
      9       3       9 1
     10       4      10 1
     11       5      11 1
@<TRIPOS>ALT_TYPE
CGenFF_4.0_ALT_TYPE_SET
CGenFF_4.0 1 CG2R61 2 CG2R61 3 CG2R61 4 CG2R61 5 CG2R61 6 NG2R60 7 HGR61 8 HGR61 9 HGR61 10 HGR62 11 HGR62
@<TRIPOS>MOLECULE
pyridine
 11 11 0 0 0
****
USER_CHARGES
INVALID_CHARGES
Pose:   6 Cluster:   6 Fr_nu: 162951 TotEn:   -12.39
@<TRIPOS>ATOM
      1 C1        -68.8606   -6.6462  -46.8347 C.ar   1 LIG      -0.11300
      2 C2        -68.8685   -5.8523  -45.6932 C.ar   1 LIG      -0.11700
      3 C3        -67.6508   -7.0839  -47.3620 C.ar   1 LIG      -0.11700
      4 C4        -67.6492   -5.5265  -45.1214 C.ar   1 LIG       0.17700
      5 C5        -66.4860   -6.7027  -46.7156 C.ar   1 LIG       0.17700
      6 N1        -66.4539   -5.9326  -45.6049 N.ar   1 LIG      -0.60000
      7 H1        -69.7955   -6.9227  -47.3128 H      1 LIG       0.11500
      8 H2        -69.7995   -5.5000  -45.2646 H      1 LIG       0.11500
      9 H3        -67.6205   -7.7031  -48.2513 H      1 LIG       0.11500
     10 H4        -67.6018   -4.9094  -44.2302 H      1 LIG       0.12400
     11 H5        -65.5160   -7.0169  -47.0869 H      1 LIG       0.12400
@<TRIPOS>BOND
      1       1       2 ar
      2       1       3 ar
      3       2       4 ar
      4       3       5 ar
      5       4       6 ar
      6       5       6 ar
      7       1       7 1
      8       2       8 1
      9       3       9 1
     10       4      10 1
     11       5      11 1
@<TRIPOS>ALT_TYPE
CGenFF_4.0_ALT_TYPE_SET
CGenFF_4.0 1 CG2R61 2 CG2R61 3 CG2R61 4 CG2R61 5 CG2R61 6 NG2R60 7 HGR61 8 HGR61 9 HGR61 10 HGR62 11 HGR62
@<TRIPOS>MOLECULE
pyridine
 11 11 0 0 0
****
USER_CHARGES
INVALID_CHARGES
Pose:   7 Cluster:   7 Fr_nu: 661986 TotEn:   -12.24
@<TRIPOS>ATOM
      1 C1        -66.8450   -7.2164  -44.7305 C.ar   1 LIG      -0.11300
      2 C2        -66.9500   -6.9814  -46.0969 C.ar   1 LIG      -0.11700
      3 C3        -65.6629   -7.7288  -44.2077 C.ar   1 LIG      -0.11700
      4 C4        -65.8529   -7.2732  -46.8913 C.ar   1 LIG       0.17700
      5 C5        -64.6236   -7.9875  -45.0867 C.ar   1 LIG       0.17700
      6 N1        -64.6883   -7.7721  -46.4198 N.ar   1 LIG      -0.60000
      7 H1        -67.6831   -7.0013  -44.0745 H      1 LIG       0.11500
      8 H2        -67.8614   -6.5821  -46.5264 H      1 LIG       0.11500
      9 H3        -65.5588   -7.9205  -43.1458 H      1 LIG       0.11500
     10 H4        -65.8846   -7.1079  -47.9632 H      1 LIG       0.12400
     11 H5        -63.6806   -8.3885  -44.7298 H      1 LIG       0.12400
@<TRIPOS>BOND
      1       1       2 ar
      2       1       3 ar
      3       2       4 ar
      4       3       5 ar
      5       4       6 ar
      6       5       6 ar
      7       1       7 1
      8       2       8 1
      9       3       9 1
     10       4      10 1
     11       5      11 1
@<TRIPOS>ALT_TYPE
CGenFF_4.0_ALT_TYPE_SET
CGenFF_4.0 1 CG2R61 2 CG2R61 3 CG2R61 4 CG2R61 5 CG2R61 6 NG2R60 7 HGR61 8 HGR61 9 HGR61 10 HGR62 11 HGR62
@<TRIPOS>MOLECULE
pyridine
 11 11 0 0 0
****
USER_CHARGES
INVALID_CHARGES
Pose:   8 Cluster:   8 Fr_nu:  14253 TotEn:   -11.46
@<TRIPOS>ATOM
      1 C1        -64.7583   -7.3714  -46.3720 C.ar   1 LIG      -0.11300
      2 C2        -65.6159   -7.2979  -47.4639 C.ar   1 LIG      -0.11700
      3 C3        -65.2403   -7.0979  -45.0968 C.ar   1 LIG      -0.11700
      4 C4        -66.9362   -6.9491  -47.2294 C.ar   1 LIG       0.17700
      5 C5        -66.5774   -6.7578  -44.9682 C.ar   1 LIG       0.17700
      6 N1        -67.4408   -6.6761  -46.0053 N.ar   1 LIG      -0.60000
      7 H1        -63.7160   -7.6407  -46.5146 H      1 LIG       0.11500
      8 H2        -65.2622   -7.5072  -48.4668 H      1 LIG       0.11500
      9 H3        -64.5899   -7.1485  -44.2311 H      1 LIG       0.11500
     10 H4        -67.6448   -6.8777  -48.0479 H      1 LIG       0.12400
     11 H5        -67.0029   -6.5343  -43.9954 H      1 LIG       0.12400
@<TRIPOS>BOND
      1       1       2 ar
      2       1       3 ar
      3       2       4 ar
      4       3       5 ar
      5       4       6 ar
      6       5       6 ar
      7       1       7 1
      8       2       8 1
      9       3       9 1
     10       4      10 1
     11       5      11 1
@<TRIPOS>ALT_TYPE
CGenFF_4.0_ALT_TYPE_SET
CGenFF_4.0 1 CG2R61 2 CG2R61 3 CG2R61 4 CG2R61 5 CG2R61 6 NG2R60 7 HGR61 8 HGR61 9 HGR61 10 HGR62 11 HGR62
@<TRIPOS>MOLECULE
pyridine
 11 11 0 0 0
****
USER_CHARGES
INVALID_CHARGES
Pose:   9 Cluster:   9 Fr_nu: 508185 TotEn:   -11.39
@<TRIPOS>ATOM
      1 C1        -66.9635   -6.5195  -46.5253 C.ar   1 LIG      -0.11300
      2 C2        -67.1750   -6.2283  -45.1823 C.ar   1 LIG      -0.11700
      3 C3        -66.1731   -7.6073  -46.8790 C.ar   1 LIG      -0.11700
      4 C4        -66.5784   -7.0493  -44.2389 C.ar   1 LIG       0.17700
      5 C5        -65.6211   -8.3664  -45.8597 C.ar   1 LIG       0.17700
      6 N1        -65.8041   -8.1146  -44.5441 N.ar   1 LIG      -0.60000
      7 H1        -67.4132   -5.8993  -47.2949 H      1 LIG       0.11500
      8 H2        -67.7876   -5.3857  -44.8833 H      1 LIG       0.11500
      9 H3        -65.9941   -7.8528  -47.9196 H      1 LIG       0.11500
     10 H4        -66.7125   -6.8641  -43.1783 H      1 LIG       0.12400
     11 H5        -64.9962   -9.2252  -46.0821 H      1 LIG       0.12400
@<TRIPOS>BOND
      1       1       2 ar
      2       1       3 ar
      3       2       4 ar
      4       3       5 ar
      5       4       6 ar
      6       5       6 ar
      7       1       7 1
      8       2       8 1
      9       3       9 1
     10       4      10 1
     11       5      11 1
@<TRIPOS>ALT_TYPE
CGenFF_4.0_ALT_TYPE_SET
CGenFF_4.0 1 CG2R61 2 CG2R61 3 CG2R61 4 CG2R61 5 CG2R61 6 NG2R60 7 HGR61 8 HGR61 9 HGR61 10 HGR62 11 HGR62
@<TRIPOS>MOLECULE
pyridine
 11 11 0 0 0
****
USER_CHARGES
INVALID_CHARGES
Pose:  10 Cluster:  10 Fr_nu: 184096 TotEn:   -10.97
@<TRIPOS>ATOM
      1 C1        -67.3509   -6.6711  -44.6357 C.ar   1 LIG      -0.11300
      2 C2        -67.9038   -6.3766  -45.8770 C.ar   1 LIG      -0.11700
      3 C3        -66.2268   -7.4856  -44.5571 C.ar   1 LIG      -0.11700
      4 C4        -67.2998   -6.9172  -47.0007 C.ar   1 LIG       0.17700
      5 C5        -65.6980   -7.9768  -45.7398 C.ar   1 LIG       0.17700
      6 N1        -66.2073   -7.7126  -46.9640 N.ar   1 LIG      -0.60000
      7 H1        -67.7957   -6.2671  -43.7312 H      1 LIG       0.11500
      8 H2        -68.7795   -5.7438  -45.9622 H      1 LIG       0.11500
      9 H3        -65.7792   -7.7289  -43.6002 H      1 LIG       0.11500
     10 H4        -67.6931   -6.7177  -47.9920 H      1 LIG       0.12400
     11 H5        -64.8221   -8.6172  -45.7334 H      1 LIG       0.12400
@<TRIPOS>BOND
      1       1       2 ar
      2       1       3 ar
      3       2       4 ar
      4       3       5 ar
      5       4       6 ar
      6       5       6 ar
      7       1       7 1
      8       2       8 1
      9       3       9 1
     10       4      10 1
     11       5      11 1
@<TRIPOS>ALT_TYPE
CGenFF_4.0_ALT_TYPE_SET
CGenFF_4.0 1 CG2R61 2 CG2R61 3 CG2R61 4 CG2R61 5 CG2R61 6 NG2R60 7 HGR61 8 HGR61 9 HGR61 10 HGR62 11 HGR62
@<TRIPOS>MOLECULE
pyridine
 11 11 0 0 0
****
USER_CHARGES
INVALID_CHARGES
Pose:  11 Cluster:  11 Fr_nu: 3358876 TotEn:    -9.34
@<TRIPOS>ATOM
      1 C1        -53.2381  -26.7832  -22.1364 C.ar   1 LIG      -0.11300
      2 C2        -53.5388  -25.8193  -21.1806 C.ar   1 LIG      -0.11700
      3 C3        -52.9114  -26.3929  -23.4304 C.ar   1 LIG      -0.11700
      4 C4        -53.4992  -24.4891  -21.5661 C.ar   1 LIG       0.17700
      5 C5        -52.9001  -25.0370  -23.7153 C.ar   1 LIG       0.17700
      6 N1        -53.1866  -24.0715  -22.8133 N.ar   1 LIG      -0.60000
      7 H1        -53.2589  -27.8366  -21.8737 H      1 LIG       0.11500
      8 H2        -53.7958  -26.1003  -20.1659 H      1 LIG       0.11500
      9 H3        -52.6740  -27.1269  -24.1920 H      1 LIG       0.11500
     10 H4        -53.7260  -23.6993  -20.8576 H      1 LIG       0.12400
     11 H5        -52.6527  -24.6800  -24.7096 H      1 LIG       0.12400
@<TRIPOS>BOND
      1       1       2 ar
      2       1       3 ar
      3       2       4 ar
      4       3       5 ar
      5       4       6 ar
      6       5       6 ar
      7       1       7 1
      8       2       8 1
      9       3       9 1
     10       4      10 1
     11       5      11 1
@<TRIPOS>ALT_TYPE
CGenFF_4.0_ALT_TYPE_SET
CGenFF_4.0 1 CG2R61 2 CG2R61 3 CG2R61 4 CG2R61 5 CG2R61 6 NG2R60 7 HGR61 8 HGR61 9 HGR61 10 HGR62 11 HGR62
@<TRIPOS>MOLECULE
pyridine
 11 11 0 0 0
****
USER_CHARGES
INVALID_CHARGES
Pose:  12 Cluster:  12 Fr_nu: 939678 TotEn:    -8.99
@<TRIPOS>ATOM
      1 C1        -67.1913   -7.9340  -43.7840 C.ar   1 LIG      -0.11300
      2 C2        -65.8013   -7.9330  -43.7511 C.ar   1 LIG      -0.11700
      3 C3        -67.8587   -7.1955  -44.7548 C.ar   1 LIG      -0.11700
      4 C4        -65.1305   -7.1831  -44.7037 C.ar   1 LIG       0.17700
      5 C5        -67.0959   -6.4783  -45.6623 C.ar   1 LIG       0.17700
      6 N1        -65.7442   -6.4530  -45.6618 N.ar   1 LIG      -0.60000
      7 H1        -67.7534   -8.5087  -43.0540 H      1 LIG       0.11500
      8 H2        -65.2601   -8.5015  -43.0037 H      1 LIG       0.11500
      9 H3        -68.9417   -7.1811  -44.7992 H      1 LIG       0.11500
     10 H4        -64.0462   -7.1492  -44.7202 H      1 LIG       0.12400
     11 H5        -67.5677   -5.8854  -46.4389 H      1 LIG       0.12400
@<TRIPOS>BOND
      1       1       2 ar
      2       1       3 ar
      3       2       4 ar
      4       3       5 ar
      5       4       6 ar
      6       5       6 ar
      7       1       7 1
      8       2       8 1
      9       3       9 1
     10       4      10 1
     11       5      11 1
@<TRIPOS>ALT_TYPE
CGenFF_4.0_ALT_TYPE_SET
CGenFF_4.0 1 CG2R61 2 CG2R61 3 CG2R61 4 CG2R61 5 CG2R61 6 NG2R60 7 HGR61 8 HGR61 9 HGR61 10 HGR62 11 HGR62
@<TRIPOS>MOLECULE
pyridine
 11 11 0 0 0
****
USER_CHARGES
INVALID_CHARGES
Pose:  13 Cluster:  13 Fr_nu: 3310888 TotEn:    -7.73
@<TRIPOS>ATOM
      1 C1        -54.7579  -26.2564  -23.6990 C.ar   1 LIG      -0.11300
      2 C2        -53.3686  -26.2811  -23.6505 C.ar   1 LIG      -0.11700
      3 C3        -55.4259  -25.0370  -23.7153 C.ar   1 LIG      -0.11700
      4 C4        -52.6990  -25.0685  -23.6200 C.ar   1 LIG       0.17700
      5 C5        -54.6643  -23.8800  -23.6816 C.ar   1 LIG       0.17700
      6 N1        -53.3132  -23.8643  -23.6343 N.ar   1 LIG      -0.60000
      7 H1        -55.3192  -27.1857  -23.7233 H      1 LIG       0.11500
      8 H2        -52.8270  -27.2198  -23.6374 H      1 LIG       0.11500
      9 H3        -56.5084  -24.9936  -23.7523 H      1 LIG       0.11500
     10 H4        -51.6153  -25.0341  -23.5816 H      1 LIG       0.12400
     11 H5        -55.1365  -22.9032  -23.6917 H      1 LIG       0.12400
@<TRIPOS>BOND
      1       1       2 ar
      2       1       3 ar
      3       2       4 ar
      4       3       5 ar
      5       4       6 ar
      6       5       6 ar
      7       1       7 1
      8       2       8 1
      9       3       9 1
     10       4      10 1
     11       5      11 1
@<TRIPOS>ALT_TYPE
CGenFF_4.0_ALT_TYPE_SET
CGenFF_4.0 1 CG2R61 2 CG2R61 3 CG2R61 4 CG2R61 5 CG2R61 6 NG2R60 7 HGR61 8 HGR61 9 HGR61 10 HGR62 11 HGR62
@<TRIPOS>MOLECULE
pyridine
 11 11 0 0 0
****
USER_CHARGES
INVALID_CHARGES
Pose:  14 Cluster:  14 Fr_nu: 3357573 TotEn:    -6.78
@<TRIPOS>ATOM
      1 C1        -51.7266  -26.6221  -22.5846 C.ar   1 LIG      -0.11300
      2 C2        -52.5874  -25.8033  -21.8623 C.ar   1 LIG      -0.11700
      3 C3        -51.3151  -26.2388  -23.8562 C.ar   1 LIG      -0.11700
      4 C4        -53.0047  -24.6208  -22.4516 C.ar   1 LIG       0.17700
      5 C5        -51.7896  -25.0370  -24.3565 C.ar   1 LIG       0.17700
      6 N1        -52.6267  -24.2151  -23.6846 N.ar   1 LIG      -0.60000
      7 H1        -51.3776  -27.5575  -22.1575 H      1 LIG       0.11500
      8 H2        -52.9209  -26.0816  -20.8693 H      1 LIG       0.11500
      9 H3        -50.6449  -26.8616  -24.4377 H      1 LIG       0.11500
     10 H4        -53.6766  -23.9477  -21.9294 H      1 LIG       0.12400
     11 H5        -51.4995  -24.6926  -25.3437 H      1 LIG       0.12400
@<TRIPOS>BOND
      1       1       2 ar
      2       1       3 ar
      3       2       4 ar
      4       3       5 ar
      5       4       6 ar
      6       5       6 ar
      7       1       7 1
      8       2       8 1
      9       3       9 1
     10       4      10 1
     11       5      11 1
@<TRIPOS>ALT_TYPE
CGenFF_4.0_ALT_TYPE_SET
CGenFF_4.0 1 CG2R61 2 CG2R61 3 CG2R61 4 CG2R61 5 CG2R61 6 NG2R60 7 HGR61 8 HGR61 9 HGR61 10 HGR62 11 HGR62
@<TRIPOS>MOLECULE
cyclopropane
 9 9 0 0 0
****
USER_CHARGES
INVALID_CHARGES
Pose:   1 Cluster:   1 Fr_nu: 109026 TotEn:    -7.99
@<TRIPOS>ATOM
      1 C1        -65.8721   -7.7081  -44.9769 C.3    1 LIG      -0.18000
      2 C2        -65.2357   -7.7753  -43.6196 C.3    1 LIG      -0.18000
      3 C3        -66.7164   -7.9715  -43.7647 C.3    1 LIG      -0.18000
      4 H1        -65.9550   -6.7370  -45.4486 H      1 LIG       0.09000
      5 H2        -65.6967   -8.5310  -45.6580 H      1 LIG       0.09000
      6 H3        -64.6319   -8.6435  -43.3871 H      1 LIG       0.09000
      7 H4        -64.8900   -6.8496  -43.1770 H      1 LIG       0.09000
      8 H5        -67.3672   -7.1778  -43.4203 H      1 LIG       0.09000
      9 H6        -67.1087   -8.9718  -43.6305 H      1 LIG       0.09000
@<TRIPOS>BOND
      1       1       2 1
      2       1       3 1
      3       2       3 1
      4       1       4 1
      5       1       5 1
      6       2       6 1
      7       2       7 1
      8       3       8 1
      9       3       9 1
@<TRIPOS>ALT_TYPE
CGenFF_4.0_ALT_TYPE_SET
CGenFF_4.0 1 CG3C31 2 CG3C31 3 CG3C31 4 HGA2 5 HGA2 6 HGA2 7 HGA2 8 HGA2 9 HGA2
@<TRIPOS>MOLECULE
cyclopropane
 9 9 0 0 0
****
USER_CHARGES
INVALID_CHARGES
Pose:   2 Cluster:   2 Fr_nu:   1648 TotEn:    -7.74
@<TRIPOS>ATOM
      1 C1        -47.5931   -7.8041  -38.2255 C.3    1 LIG      -0.18000
      2 C2        -47.5991   -6.5586  -39.0624 C.3    1 LIG      -0.18000
      3 C3        -48.7929   -7.4679  -39.0615 C.3    1 LIG      -0.18000
      4 H1        -46.9673   -8.6267  -38.5483 H      1 LIG       0.09000
      5 H2        -47.6784   -7.6917  -37.1522 H      1 LIG       0.09000
      6 H3        -47.6885   -5.6076  -38.5523 H      1 LIG       0.09000
      7 H4        -46.9775   -6.5422  -39.9488 H      1 LIG       0.09000
      8 H5        -48.9746   -8.0637  -39.9470 H      1 LIG       0.09000
      9 H6        -49.6853   -7.1290  -38.5503 H      1 LIG       0.09000
@<TRIPOS>BOND
      1       1       2 1
      2       1       3 1
      3       2       3 1
      4       1       4 1
      5       1       5 1
      6       2       6 1
      7       2       7 1
      8       3       8 1
      9       3       9 1
@<TRIPOS>ALT_TYPE
CGenFF_4.0_ALT_TYPE_SET
CGenFF_4.0 1 CG3C31 2 CG3C31 3 CG3C31 4 HGA2 5 HGA2 6 HGA2 7 HGA2 8 HGA2 9 HGA2
@<TRIPOS>MOLECULE
cyclopropane
 9 9 0 0 0
****
USER_CHARGES
INVALID_CHARGES
Pose:   3 Cluster:   3 Fr_nu: 200850 TotEn:    -7.57
@<TRIPOS>ATOM
      1 C1        -71.3680  -25.2409  -42.6188 C.3    1 LIG      -0.18000
      2 C2        -70.9190  -23.8926  -43.1007 C.3    1 LIG      -0.18000
      3 C3        -72.3633  -24.2853  -43.2084 C.3    1 LIG      -0.18000
      4 H1        -71.0893  -26.1063  -43.2068 H      1 LIG       0.09000
      5 H2        -71.4024  -25.4093  -41.5500 H      1 LIG       0.09000
      6 H3        -70.6511  -23.1534  -42.3562 H      1 LIG       0.09000
      7 H4        -70.3379  -23.8497  -44.0133 H      1 LIG       0.09000
      8 H5        -72.7543  -24.5072  -44.1934 H      1 LIG       0.09000
      9 H6        -73.0671  -23.8108  -42.5361 H      1 LIG       0.09000
@<TRIPOS>BOND
      1       1       2 1
      2       1       3 1
      3       2       3 1
      4       1       4 1
      5       1       5 1
      6       2       6 1
      7       2       7 1
      8       3       8 1
      9       3       9 1
@<TRIPOS>ALT_TYPE
CGenFF_4.0_ALT_TYPE_SET
CGenFF_4.0 1 CG3C31 2 CG3C31 3 CG3C31 4 HGA2 5 HGA2 6 HGA2 7 HGA2 8 HGA2 9 HGA2
@<TRIPOS>MOLECULE
cyclopropane
 9 9 0 0 0
****
USER_CHARGES
INVALID_CHARGES
Pose:   4 Cluster:   4 Fr_nu:    587 TotEn:    -7.11
@<TRIPOS>ATOM
      1 C1        -72.7590  -24.9150  -44.4863 C.3    1 LIG      -0.18000
      2 C2        -72.8045  -25.5609  -43.1326 C.3    1 LIG      -0.18000
      3 C3        -72.4166  -24.1171  -43.2625 C.3    1 LIG      -0.18000
      4 H1        -71.9504  -25.1916  -45.1512 H      1 LIG       0.09000
      5 H2        -73.7005  -24.7058  -44.9778 H      1 LIG       0.09000
      6 H3        -73.7768  -25.7865  -42.7129 H      1 LIG       0.09000
      7 H4        -72.0267  -26.2725  -42.8857 H      1 LIG       0.09000
      8 H5        -71.3778  -23.8569  -43.1034 H      1 LIG       0.09000
      9 H6        -73.1281  -23.3713  -42.9308 H      1 LIG       0.09000
@<TRIPOS>BOND
      1       1       2 1
      2       1       3 1
      3       2       3 1
      4       1       4 1
      5       1       5 1
      6       2       6 1
      7       2       7 1
      8       3       8 1
      9       3       9 1
@<TRIPOS>ALT_TYPE
CGenFF_4.0_ALT_TYPE_SET
CGenFF_4.0 1 CG3C31 2 CG3C31 3 CG3C31 4 HGA2 5 HGA2 6 HGA2 7 HGA2 8 HGA2 9 HGA2
@<TRIPOS>MOLECULE
cyclopropane
 9 9 0 0 0
****
USER_CHARGES
INVALID_CHARGES
Pose:   5 Cluster:   5 Fr_nu: 147217 TotEn:    -6.76
@<TRIPOS>ATOM
      1 C1        -65.7936   -7.3717  -47.2551 C.3    1 LIG      -0.18000
      2 C2        -66.4749   -6.0346  -47.2551 C.3    1 LIG      -0.18000
      3 C3        -66.1342   -6.7033  -48.5546 C.3    1 LIG      -0.18000
      4 H1        -64.7514   -7.4078  -46.9638 H      1 LIG       0.09000
      5 H2        -66.3772   -8.2357  -46.9640 H      1 LIG       0.09000
      6 H3        -67.5172   -5.9987  -46.9640 H      1 LIG       0.09000
      7 H4        -65.8916   -5.1702  -46.9639 H      1 LIG       0.09000
      8 H5        -65.3214   -6.2892  -49.1378 H      1 LIG       0.09000
      9 H6        -66.9471   -7.1177  -49.1375 H      1 LIG       0.09000
@<TRIPOS>BOND
      1       1       2 1
      2       1       3 1
      3       2       3 1
      4       1       4 1
      5       1       5 1
      6       2       6 1
      7       2       7 1
      8       3       8 1
      9       3       9 1
@<TRIPOS>ALT_TYPE
CGenFF_4.0_ALT_TYPE_SET
CGenFF_4.0 1 CG3C31 2 CG3C31 3 CG3C31 4 HGA2 5 HGA2 6 HGA2 7 HGA2 8 HGA2 9 HGA2
@<TRIPOS>MOLECULE
cyclopropane
 9 9 0 0 0
****
USER_CHARGES
INVALID_CHARGES
Pose:   6 Cluster:   6 Fr_nu: 382372 TotEn:    -6.56
@<TRIPOS>ATOM
      1 C1        -50.5792  -11.7652  -43.8163 C.3    1 LIG      -0.18000
      2 C2        -49.8030  -10.4896  -43.6681 C.3    1 LIG      -0.18000
      3 C3        -49.1727  -11.6787  -44.3318 C.3    1 LIG      -0.18000
      4 H1        -50.7552  -12.3560  -42.9261 H      1 LIG       0.09000
      5 H2        -51.3821  -11.7862  -44.5420 H      1 LIG       0.09000
      6 H3        -50.0835   -9.6518  -44.2941 H      1 LIG       0.09000
      7 H4        -49.4561  -10.2211  -42.6781 H      1 LIG       0.09000
      8 H5        -48.4020  -12.2108  -43.7886 H      1 LIG       0.09000
      9 H6        -49.0297  -11.6413  -45.4045 H      1 LIG       0.09000
@<TRIPOS>BOND
      1       1       2 1
      2       1       3 1
      3       2       3 1
      4       1       4 1
      5       1       5 1
      6       2       6 1
      7       2       7 1
      8       3       8 1
      9       3       9 1
@<TRIPOS>ALT_TYPE
CGenFF_4.0_ALT_TYPE_SET
CGenFF_4.0 1 CG3C31 2 CG3C31 3 CG3C31 4 HGA2 5 HGA2 6 HGA2 7 HGA2 8 HGA2 9 HGA2
@<TRIPOS>MOLECULE
cyclopropane
 9 9 0 0 0
****
USER_CHARGES
INVALID_CHARGES
Pose:   7 Cluster:   7 Fr_nu: 159053 TotEn:    -6.28
@<TRIPOS>ATOM
      1 C1        -60.2434  -19.0714  -39.3450 C.3    1 LIG      -0.18000
      2 C2        -60.1209  -20.4522  -39.9195 C.3    1 LIG      -0.18000
      3 C3        -61.3939  -20.0295  -39.2466 C.3    1 LIG      -0.18000
      4 H1        -59.6919  -18.8499  -38.4399 H      1 LIG       0.09000
      5 H2        -60.3342  -18.2432  -40.0362 H      1 LIG       0.09000
      6 H3        -60.1294  -20.5535  -40.9975 H      1 LIG       0.09000
      7 H4        -59.4871  -21.1609  -39.4014 H      1 LIG       0.09000
      8 H5        -61.6167  -20.4533  -38.2755 H      1 LIG       0.09000
      9 H6        -62.2586  -19.8459  -39.8718 H      1 LIG       0.09000
@<TRIPOS>BOND
      1       1       2 1
      2       1       3 1
      3       2       3 1
      4       1       4 1
      5       1       5 1
      6       2       6 1
      7       2       7 1
      8       3       8 1
      9       3       9 1
@<TRIPOS>ALT_TYPE
CGenFF_4.0_ALT_TYPE_SET
CGenFF_4.0 1 CG3C31 2 CG3C31 3 CG3C31 4 HGA2 5 HGA2 6 HGA2 7 HGA2 8 HGA2 9 HGA2
@<TRIPOS>MOLECULE
cyclopropane
 9 9 0 0 0
****
USER_CHARGES
INVALID_CHARGES
Pose:   8 Cluster:   8 Fr_nu: 665813 TotEn:    -6.26
@<TRIPOS>ATOM
      1 C1        -72.2482  -10.9873  -43.6769 C.3    1 LIG      -0.18000
      2 C2        -72.2364  -12.4810  -43.8193 C.3    1 LIG      -0.18000
      3 C3        -73.5185  -11.7672  -43.5053 C.3    1 LIG      -0.18000
      4 H1        -71.7942  -10.5605  -42.7913 H      1 LIG       0.09000
      5 H2        -72.1381  -10.3936  -44.5753 H      1 LIG       0.09000
      6 H3        -72.1184  -12.8929  -44.8137 H      1 LIG       0.09000
      7 H4        -71.7746  -13.0604  -43.0297 H      1 LIG       0.09000
      8 H5        -73.9195  -11.8658  -42.5045 H      1 LIG       0.09000
      9 H6        -74.2629  -11.6982  -44.2887 H      1 LIG       0.09000
@<TRIPOS>BOND
      1       1       2 1
      2       1       3 1
      3       2       3 1
      4       1       4 1
      5       1       5 1
      6       2       6 1
      7       2       7 1
      8       3       8 1
      9       3       9 1
@<TRIPOS>ALT_TYPE
CGenFF_4.0_ALT_TYPE_SET
CGenFF_4.0 1 CG3C31 2 CG3C31 3 CG3C31 4 HGA2 5 HGA2 6 HGA2 7 HGA2 8 HGA2 9 HGA2
@<TRIPOS>MOLECULE
cyclopropane
 9 9 0 0 0
****
USER_CHARGES
INVALID_CHARGES
Pose:   9 Cluster:   9 Fr_nu:   5014 TotEn:    -6.24
@<TRIPOS>ATOM
      1 C1        -52.5317    2.4713  -30.5701 C.3    1 LIG      -0.18000
      2 C2        -51.4305    1.9735  -31.4597 C.3    1 LIG      -0.18000
      3 C3        -51.6462    1.3500  -30.1118 C.3    1 LIG      -0.18000
      4 H1        -52.4043    3.4391  -30.1016 H      1 LIG       0.09000
      5 H2        -53.5506    2.2295  -30.8445 H      1 LIG       0.09000
      6 H3        -51.7083    1.3966  -32.3329 H      1 LIG       0.09000
      7 H4        -50.5614    2.6058  -31.5903 H      1 LIG       0.09000
      8 H5        -50.9225    1.5630  -29.3352 H      1 LIG       0.09000
      9 H6        -52.0695    0.3539  -30.0782 H      1 LIG       0.09000
@<TRIPOS>BOND
      1       1       2 1
      2       1       3 1
      3       2       3 1
      4       1       4 1
      5       1       5 1
      6       2       6 1
      7       2       7 1
      8       3       8 1
      9       3       9 1
@<TRIPOS>ALT_TYPE
CGenFF_4.0_ALT_TYPE_SET
CGenFF_4.0 1 CG3C31 2 CG3C31 3 CG3C31 4 HGA2 5 HGA2 6 HGA2 7 HGA2 8 HGA2 9 HGA2
@<TRIPOS>MOLECULE
cyclopropane
 9 9 0 0 0
****
USER_CHARGES
INVALID_CHARGES
Pose:  10 Cluster:  10 Fr_nu:  32788 TotEn:    -6.01
@<TRIPOS>ATOM
      1 C1        -64.4125   -7.6135  -45.5868 C.3    1 LIG      -0.18000
      2 C2        -65.8139   -7.9840  -45.9749 C.3    1 LIG      -0.18000
      3 C3        -65.3560   -8.1620  -44.5570 C.3    1 LIG      -0.18000
      4 H1        -63.6081   -8.2538  -45.9266 H      1 LIG       0.09000
      5 H2        -64.1647   -6.5610  -45.5343 H      1 LIG       0.09000
      6 H3        -66.5095   -7.1808  -46.1837 H      1 LIG       0.09000
      7 H4        -65.9535   -8.8738  -46.5759 H      1 LIG       0.09000
      8 H5        -65.1869   -9.1714  -44.2037 H      1 LIG       0.09000
      9 H6        -65.7429   -7.4782  -43.8119 H      1 LIG       0.09000
@<TRIPOS>BOND
      1       1       2 1
      2       1       3 1
      3       2       3 1
      4       1       4 1
      5       1       5 1
      6       2       6 1
      7       2       7 1
      8       3       8 1
      9       3       9 1
@<TRIPOS>ALT_TYPE
CGenFF_4.0_ALT_TYPE_SET
CGenFF_4.0 1 CG3C31 2 CG3C31 3 CG3C31 4 HGA2 5 HGA2 6 HGA2 7 HGA2 8 HGA2 9 HGA2
@<TRIPOS>MOLECULE
cyclopropane
 9 9 0 0 0
****
USER_CHARGES
INVALID_CHARGES
Pose:  11 Cluster:  11 Fr_nu: 654597 TotEn:    -6.00
@<TRIPOS>ATOM
      1 C1        -75.5379  -26.5550  -45.3164 C.3    1 LIG      -0.18000
      2 C2        -75.2245  -28.0117  -45.4939 C.3    1 LIG      -0.18000
      3 C3        -74.8167  -27.0227  -46.5463 C.3    1 LIG      -0.18000
      4 H1        -76.5693  -26.2433  -45.4237 H      1 LIG       0.09000
      5 H2        -74.9704  -26.0028  -44.5782 H      1 LIG       0.09000
      6 H3        -74.4460  -28.4401  -44.8751 H      1 LIG       0.09000
      7 H4        -76.0447  -28.6812  -45.7208 H      1 LIG       0.09000
      8 H5        -75.3626  -27.0262  -47.4813 H      1 LIG       0.09000
      9 H6        -73.7640  -26.7853  -46.6352 H      1 LIG       0.09000
@<TRIPOS>BOND
      1       1       2 1
      2       1       3 1
      3       2       3 1
      4       1       4 1
      5       1       5 1
      6       2       6 1
      7       2       7 1
      8       3       8 1
      9       3       9 1
@<TRIPOS>ALT_TYPE
CGenFF_4.0_ALT_TYPE_SET
CGenFF_4.0 1 CG3C31 2 CG3C31 3 CG3C31 4 HGA2 5 HGA2 6 HGA2 7 HGA2 8 HGA2 9 HGA2
@<TRIPOS>MOLECULE
cyclopropane
 9 9 0 0 0
****
USER_CHARGES
INVALID_CHARGES
Pose:  12 Cluster:  12 Fr_nu: 179928 TotEn:    -5.73
@<TRIPOS>ATOM
      1 C1        -67.6651   -5.3990  -45.3102 C.3    1 LIG      -0.18000
      2 C2        -67.6559   -6.8648  -44.9888 C.3    1 LIG      -0.18000
      3 C3        -68.7176   -6.3000  -45.8865 C.3    1 LIG      -0.18000
      4 H1        -67.9618   -4.7119  -44.5277 H      1 LIG       0.09000
      5 H2        -66.9008   -5.0240  -45.9789 H      1 LIG       0.09000
      6 H3        -66.8854   -7.4764  -45.4411 H      1 LIG       0.09000
      7 H4        -67.9465   -7.1650  -43.9899 H      1 LIG       0.09000
      8 H5        -69.7225   -6.2197  -45.4918 H      1 LIG       0.09000
      9 H6        -68.6610   -6.5311  -46.9428 H      1 LIG       0.09000
@<TRIPOS>BOND
      1       1       2 1
      2       1       3 1
      3       2       3 1
      4       1       4 1
      5       1       5 1
      6       2       6 1
      7       2       7 1
      8       3       8 1
      9       3       9 1
@<TRIPOS>ALT_TYPE
CGenFF_4.0_ALT_TYPE_SET
CGenFF_4.0 1 CG3C31 2 CG3C31 3 CG3C31 4 HGA2 5 HGA2 6 HGA2 7 HGA2 8 HGA2 9 HGA2
@<TRIPOS>MOLECULE
pyrrole
 10 10 0 0 0
****
USER_CHARGES
INVALID_CHARGES
Pose:   1 Cluster:   1 Fr_nu: 268268 TotEn:   -16.53
@<TRIPOS>ATOM
      1 C1        -73.7170  -27.9731  -46.0999 C.2    1 LIG      -0.25700
      2 C2        -73.6110  -26.7950  -45.3202 C.2    1 LIG      -0.25700
      3 C3        -75.0005  -28.0230  -46.5975 C.2    1 LIG      -0.04700
      4 C4        -74.8330  -26.1609  -45.3650 C.2    1 LIG      -0.04700
      5 N1        -75.6699  -26.9165  -46.1441 N.pl3  1 LIG      -0.36000
      6 H1        -72.9419  -28.7049  -46.2794 H      1 LIG       0.15400
      7 H2        -72.7404  -26.4457  -44.7834 H      1 LIG       0.15400
      8 H3        -75.4959  -28.7450  -47.2312 H      1 LIG       0.14000
      9 H4        -75.1799  -25.2415  -44.9145 H      1 LIG       0.14000
     10 H5        -76.6329  -26.6919  -46.3527 H      1 LIG       0.38000
@<TRIPOS>BOND
      1       1       2 1
      2       1       3 2
      3       2       4 2
      4       3       5 1
      5       4       5 1
      6       1       6 1
      7       2       7 1
      8       3       8 1
      9       4       9 1
     10       5      10 1
@<TRIPOS>ALT_TYPE
CGenFF_4.0_ALT_TYPE_SET
CGenFF_4.0 1 CG2R51 2 CG2R51 3 CG2R51 4 CG2R51 5 NG2R51 6 HGR51 7 HGR51 8 HGR52 9 HGR52 10 HGP1
@<TRIPOS>MOLECULE
pyrrole
 10 10 0 0 0
****
USER_CHARGES
INVALID_CHARGES
Pose:   2 Cluster:   2 Fr_nu: 1168195 TotEn:   -15.55
@<TRIPOS>ATOM
      1 C1        -63.0378   -1.8211  -23.5597 C.2    1 LIG      -0.25700
      2 C2        -61.7861   -1.3163  -23.9904 C.2    1 LIG      -0.25700
      3 C3        -63.2826   -2.9752  -24.2707 C.2    1 LIG      -0.04700
      4 C4        -61.3042   -2.1772  -24.9516 C.2    1 LIG      -0.04700
      5 N1        -62.2222   -3.1817  -25.1139 N.pl3  1 LIG      -0.36000
      6 H1        -63.6893   -1.3905  -22.8123 H      1 LIG       0.15400
      7 H2        -61.2890   -0.4228  -23.6400 H      1 LIG       0.15400
      8 H3        -64.1142   -3.6655  -24.2526 H      1 LIG       0.14000
      9 H4        -60.3920   -2.1653  -25.5314 H      1 LIG       0.14000
     10 H5        -62.1310   -3.9564  -25.7566 H      1 LIG       0.38000
@<TRIPOS>BOND
      1       1       2 1
      2       1       3 2
      3       2       4 2
      4       3       5 1
      5       4       5 1
      6       1       6 1
      7       2       7 1
      8       3       8 1
      9       4       9 1
     10       5      10 1
@<TRIPOS>ALT_TYPE
CGenFF_4.0_ALT_TYPE_SET
CGenFF_4.0 1 CG2R51 2 CG2R51 3 CG2R51 4 CG2R51 5 NG2R51 6 HGR51 7 HGR51 8 HGR52 9 HGR52 10 HGP1
@<TRIPOS>MOLECULE
pyrrole
 10 10 0 0 0
****
USER_CHARGES
INVALID_CHARGES
Pose:   3 Cluster:   3 Fr_nu: 2852000 TotEn:   -15.11
@<TRIPOS>ATOM
      1 C1        -74.1413  -28.2856  -45.6600 C.2    1 LIG      -0.25700
      2 C2        -73.7569  -28.1868  -47.0200 C.2    1 LIG      -0.25700
      3 C3        -75.4660  -27.9168  -45.5791 C.2    1 LIG      -0.04700
      4 C4        -74.8585  -27.7605  -47.7287 C.2    1 LIG      -0.04700
      5 N1        -75.8914  -27.5994  -46.8426 N.pl3  1 LIG      -0.36000
      6 H1        -73.5201  -28.5926  -44.8304 H      1 LIG       0.15400
      7 H2        -72.7841  -28.4018  -47.4389 H      1 LIG       0.15400
      8 H3        -76.1417  -27.8513  -44.7380 H      1 LIG       0.14000
      9 H4        -74.9991  -27.5597  -48.7815 H      1 LIG       0.14000
     10 H5        -76.8240  -27.2939  -47.0838 H      1 LIG       0.38000
@<TRIPOS>BOND
      1       1       2 1
      2       1       3 2
      3       2       4 2
      4       3       5 1
      5       4       5 1
      6       1       6 1
      7       2       7 1
      8       3       8 1
      9       4       9 1
     10       5      10 1
@<TRIPOS>ALT_TYPE
CGenFF_4.0_ALT_TYPE_SET
CGenFF_4.0 1 CG2R51 2 CG2R51 3 CG2R51 4 CG2R51 5 NG2R51 6 HGR51 7 HGR51 8 HGR52 9 HGR52 10 HGP1
@<TRIPOS>MOLECULE
pyrrole
 10 10 0 0 0
****
USER_CHARGES
INVALID_CHARGES
Pose:   4 Cluster:   4 Fr_nu: 1173850 TotEn:   -13.79
@<TRIPOS>ATOM
      1 C1        -59.5497  -21.1816  -39.3905 C.2    1 LIG      -0.25700
      2 C2        -59.1389  -19.8590  -39.0920 C.2    1 LIG      -0.25700
      3 C3        -60.6618  -21.0946  -40.1985 C.2    1 LIG      -0.04700
      4 C4        -60.0127  -19.0040  -39.7267 C.2    1 LIG      -0.04700
      5 N1        -60.9343  -19.7661  -40.3960 N.pl3  1 LIG      -0.36000
      6 H1        -59.0849  -22.0975  -39.0534 H      1 LIG       0.15400
      7 H2        -58.2988  -19.5604  -38.4811 H      1 LIG       0.15400
      8 H3        -61.2822  -21.8567  -40.6486 H      1 LIG       0.14000
      9 H4        -60.0595  -17.9246  -39.7628 H      1 LIG       0.14000
     10 H5        -61.6976  -19.4040  -40.9507 H      1 LIG       0.38000
@<TRIPOS>BOND
      1       1       2 1
      2       1       3 2
      3       2       4 2
      4       3       5 1
      5       4       5 1
      6       1       6 1
      7       2       7 1
      8       3       8 1
      9       4       9 1
     10       5      10 1
@<TRIPOS>ALT_TYPE
CGenFF_4.0_ALT_TYPE_SET
CGenFF_4.0 1 CG2R51 2 CG2R51 3 CG2R51 4 CG2R51 5 NG2R51 6 HGR51 7 HGR51 8 HGR52 9 HGR52 10 HGP1
@<TRIPOS>MOLECULE
pyrrole
 10 10 0 0 0
****
USER_CHARGES
INVALID_CHARGES
Pose:   5 Cluster:   5 Fr_nu: 1312961 TotEn:   -13.73
@<TRIPOS>ATOM
      1 C1        -71.8419  -11.5972  -43.2957 C.2    1 LIG      -0.25700
      2 C2        -72.1586  -12.8580  -43.8589 C.2    1 LIG      -0.25700
      3 C3        -72.9198  -10.7674  -43.5122 C.2    1 LIG      -0.04700
      4 C4        -73.4204  -12.7602  -44.4026 C.2    1 LIG      -0.04700
      5 N1        -73.8733  -11.4849  -44.1862 N.pl3  1 LIG      -0.36000
      6 H1        -70.9278  -11.3244  -42.7872 H      1 LIG       0.15400
      7 H2        -71.5362  -13.7416  -43.8687 H      1 LIG       0.15400
      8 H3        -73.0928   -9.7336  -43.2485 H      1 LIG       0.14000
      9 H4        -74.0350  -13.4827  -44.9211 H      1 LIG       0.14000
     10 H5        -74.7726  -11.1283  -44.4783 H      1 LIG       0.38000
@<TRIPOS>BOND
      1       1       2 1
      2       1       3 2
      3       2       4 2
      4       3       5 1
      5       4       5 1
      6       1       6 1
      7       2       7 1
      8       3       8 1
      9       4       9 1
     10       5      10 1
@<TRIPOS>ALT_TYPE
CGenFF_4.0_ALT_TYPE_SET
CGenFF_4.0 1 CG2R51 2 CG2R51 3 CG2R51 4 CG2R51 5 NG2R51 6 HGR51 7 HGR51 8 HGR52 9 HGR52 10 HGP1
@<TRIPOS>MOLECULE
pyrrole
 10 10 0 0 0
****
USER_CHARGES
INVALID_CHARGES
Pose:   6 Cluster:   6 Fr_nu: 179282 TotEn:   -13.71
@<TRIPOS>ATOM
      1 C1        -66.2016   -7.7568  -45.6876 C.2    1 LIG      -0.25700
      2 C2        -66.8124   -7.3710  -44.4689 C.2    1 LIG      -0.25700
      3 C3        -64.8780   -8.0259  -45.4172 C.2    1 LIG      -0.04700
      4 C4        -65.8435   -7.4160  -43.4909 C.2    1 LIG      -0.04700
      5 N1        -64.6716   -7.8151  -44.0789 N.pl3  1 LIG      -0.36000
      6 H1        -66.6752   -7.8307  -46.6564 H      1 LIG       0.15400
      7 H2        -67.8452   -7.0901  -44.3187 H      1 LIG       0.15400
      8 H3        -64.0669   -8.3468  -46.0555 H      1 LIG       0.14000
      9 H4        -65.8839   -7.2018  -42.4322 H      1 LIG       0.14000
     10 H5        -63.7904   -7.9360  -43.5990 H      1 LIG       0.38000
@<TRIPOS>BOND
      1       1       2 1
      2       1       3 2
      3       2       4 2
      4       3       5 1
      5       4       5 1
      6       1       6 1
      7       2       7 1
      8       3       8 1
      9       4       9 1
     10       5      10 1
@<TRIPOS>ALT_TYPE
CGenFF_4.0_ALT_TYPE_SET
CGenFF_4.0 1 CG2R51 2 CG2R51 3 CG2R51 4 CG2R51 5 NG2R51 6 HGR51 7 HGR51 8 HGR52 9 HGR52 10 HGP1
@<TRIPOS>MOLECULE
pyrrole
 10 10 0 0 0
****
USER_CHARGES
INVALID_CHARGES
Pose:   7 Cluster:   7 Fr_nu: 526507 TotEn:   -13.49
@<TRIPOS>ATOM
      1 C1        -52.0073    2.8788  -30.7948 C.2    1 LIG      -0.25700
      2 C2        -52.1086    3.8593  -31.8124 C.2    1 LIG      -0.25700
      3 C3        -51.2332    1.8520  -31.2884 C.2    1 LIG      -0.04700
      4 C4        -51.3934    3.4016  -32.8970 C.2    1 LIG      -0.04700
      5 N1        -50.8658    2.1805  -32.5672 N.pl3  1 LIG      -0.36000
      6 H1        -52.4501    2.9176  -29.8095 H      1 LIG       0.15400
      7 H2        -52.6443    4.7967  -31.7624 H      1 LIG       0.15400
      8 H3        -50.9124    0.9195  -30.8459 H      1 LIG       0.14000
      9 H4        -51.2122    3.8356  -33.8703 H      1 LIG       0.14000
     10 H5        -50.2932    1.6099  -33.1738 H      1 LIG       0.38000
@<TRIPOS>BOND
      1       1       2 1
      2       1       3 2
      3       2       4 2
      4       3       5 1
      5       4       5 1
      6       1       6 1
      7       2       7 1
      8       3       8 1
      9       4       9 1
     10       5      10 1
@<TRIPOS>ALT_TYPE
CGenFF_4.0_ALT_TYPE_SET
CGenFF_4.0 1 CG2R51 2 CG2R51 3 CG2R51 4 CG2R51 5 NG2R51 6 HGR51 7 HGR51 8 HGR52 9 HGR52 10 HGP1
@<TRIPOS>MOLECULE
pyrrole
 10 10 0 0 0
****
USER_CHARGES
INVALID_CHARGES
Pose:   8 Cluster:   8 Fr_nu:  70235 TotEn:   -13.22
@<TRIPOS>ATOM
      1 C1        -62.0048   -1.5848  -24.7453 C.2    1 LIG      -0.25700
      2 C2        -63.2191   -1.1281  -24.1761 C.2    1 LIG      -0.25700
      3 C3        -62.2123   -2.8769  -25.1751 C.2    1 LIG      -0.04700
      4 C4        -64.1317   -2.1551  -24.2754 C.2    1 LIG      -0.04700
      5 N1        -63.5086   -3.2131  -24.8840 N.pl3  1 LIG      -0.36000
      6 H1        -61.0802   -1.0317  -24.8326 H      1 LIG       0.15400
      7 H2        -63.4094   -0.1574  -23.7405 H      1 LIG       0.15400
      8 H3        -61.5554   -3.5852  -25.6599 H      1 LIG       0.14000
      9 H4        -65.1661   -2.2262  -23.9696 H      1 LIG       0.14000
     10 H5        -63.9391   -4.1045  -25.0875 H      1 LIG       0.38000
@<TRIPOS>BOND
      1       1       2 1
      2       1       3 2
      3       2       4 2
      4       3       5 1
      5       4       5 1
      6       1       6 1
      7       2       7 1
      8       3       8 1
      9       4       9 1
     10       5      10 1
@<TRIPOS>ALT_TYPE
CGenFF_4.0_ALT_TYPE_SET
CGenFF_4.0 1 CG2R51 2 CG2R51 3 CG2R51 4 CG2R51 5 NG2R51 6 HGR51 7 HGR51 8 HGR52 9 HGR52 10 HGP1
@<TRIPOS>MOLECULE
pyrrole
 10 10 0 0 0
****
USER_CHARGES
INVALID_CHARGES
Pose:   9 Cluster:   9 Fr_nu: 315603 TotEn:   -12.81
@<TRIPOS>ATOM
      1 C1        -66.9137   -7.5874  -45.8883 C.2    1 LIG      -0.25700
      2 C2        -65.6786   -8.0644  -45.3841 C.2    1 LIG      -0.25700
      3 C3        -67.5856   -6.9977  -44.8404 C.2    1 LIG      -0.04700
      4 C4        -65.6335   -7.7518  -44.0433 C.2    1 LIG      -0.04700
      5 N1        -66.7980   -7.1037  -43.7238 N.pl3  1 LIG      -0.36000
      6 H1        -67.2736   -7.6650  -46.9046 H      1 LIG       0.15400
      7 H2        -64.9057   -8.5802  -45.9361 H      1 LIG       0.15400
      8 H3        -68.5509   -6.5142  -44.7893 H      1 LIG       0.14000
      9 H4        -64.8781   -7.9308  -43.2911 H      1 LIG       0.14000
     10 H5        -67.0390   -6.7568  -42.8057 H      1 LIG       0.38000
@<TRIPOS>BOND
      1       1       2 1
      2       1       3 2
      3       2       4 2
      4       3       5 1
      5       4       5 1
      6       1       6 1
      7       2       7 1
      8       3       8 1
      9       4       9 1
     10       5      10 1
@<TRIPOS>ALT_TYPE
CGenFF_4.0_ALT_TYPE_SET
CGenFF_4.0 1 CG2R51 2 CG2R51 3 CG2R51 4 CG2R51 5 NG2R51 6 HGR51 7 HGR51 8 HGR52 9 HGR52 10 HGP1
@<TRIPOS>MOLECULE
pyrrole
 10 10 0 0 0
****
USER_CHARGES
INVALID_CHARGES
Pose:  10 Cluster:  10 Fr_nu: 240627 TotEn:   -12.28
@<TRIPOS>ATOM
      1 C1        -60.9249  -21.2841  -37.9433 C.2    1 LIG      -0.25700
      2 C2        -59.8552  -20.5462  -38.5075 C.2    1 LIG      -0.25700
      3 C3        -62.0948  -20.7743  -38.4617 C.2    1 LIG      -0.04700
      4 C4        -60.4040  -19.6078  -39.3535 C.2    1 LIG      -0.04700
      5 N1        -61.7660  -19.7556  -39.3175 N.pl3  1 LIG      -0.36000
      6 H1        -60.8502  -22.0986  -37.2366 H      1 LIG       0.15400
      7 H2        -58.7996  -20.6820  -38.3186 H      1 LIG       0.15400
      8 H3        -63.1286  -21.0439  -38.2983 H      1 LIG       0.14000
      9 H4        -59.9479  -18.8517  -39.9769 H      1 LIG       0.14000
     10 H5        -62.4267  -19.1990  -39.8420 H      1 LIG       0.38000
@<TRIPOS>BOND
      1       1       2 1
      2       1       3 2
      3       2       4 2
      4       3       5 1
      5       4       5 1
      6       1       6 1
      7       2       7 1
      8       3       8 1
      9       4       9 1
     10       5      10 1
@<TRIPOS>ALT_TYPE
CGenFF_4.0_ALT_TYPE_SET
CGenFF_4.0 1 CG2R51 2 CG2R51 3 CG2R51 4 CG2R51 5 NG2R51 6 HGR51 7 HGR51 8 HGR52 9 HGR52 10 HGP1
@<TRIPOS>MOLECULE
pyrrole
 10 10 0 0 0
****
USER_CHARGES
INVALID_CHARGES
Pose:  11 Cluster:  11 Fr_nu: 361939 TotEn:   -11.78
@<TRIPOS>ATOM
      1 C1        -66.9481   -6.8052  -46.1724 C.2    1 LIG      -0.25700
      2 C2        -67.8192   -6.3131  -45.1694 C.2    1 LIG      -0.25700
      3 C3        -67.6844   -6.9350  -47.3293 C.2    1 LIG      -0.04700
      4 C4        -69.0614   -6.1571  -45.7439 C.2    1 LIG      -0.04700
      5 N1        -68.9676   -6.5384  -47.0569 N.pl3  1 LIG      -0.36000
      6 H1        -65.8984   -7.0390  -46.0632 H      1 LIG       0.15400
      7 H2        -67.5704   -6.0960  -44.1403 H      1 LIG       0.15400
      8 H3        -67.4111   -7.2736  -48.3187 H      1 LIG       0.14000
      9 H4        -70.0001   -5.8084  -45.3370 H      1 LIG       0.14000
     10 H5        -69.7281   -6.5283  -47.7225 H      1 LIG       0.38000
@<TRIPOS>BOND
      1       1       2 1
      2       1       3 2
      3       2       4 2
      4       3       5 1
      5       4       5 1
      6       1       6 1
      7       2       7 1
      8       3       8 1
      9       4       9 1
     10       5      10 1
@<TRIPOS>ALT_TYPE
CGenFF_4.0_ALT_TYPE_SET
CGenFF_4.0 1 CG2R51 2 CG2R51 3 CG2R51 4 CG2R51 5 NG2R51 6 HGR51 7 HGR51 8 HGR52 9 HGR52 10 HGP1
@<TRIPOS>MOLECULE
pyrrole
 10 10 0 0 0
****
USER_CHARGES
INVALID_CHARGES
Pose:  12 Cluster:  12 Fr_nu: 331399 TotEn:   -11.55
@<TRIPOS>ATOM
      1 C1        -66.5677   -7.2093  -45.6361 C.2    1 LIG      -0.25700
      2 C2        -65.7891   -7.7625  -46.6824 C.2    1 LIG      -0.25700
      3 C3        -67.6749   -6.6259  -46.2115 C.2    1 LIG      -0.04700
      4 C4        -66.4441   -7.5002  -47.8654 C.2    1 LIG      -0.04700
      5 N1        -67.5890   -6.8086  -47.5670 N.pl3  1 LIG      -0.36000
      6 H1        -66.3456   -7.2341  -44.5785 H      1 LIG       0.15400
      7 H2        -64.8527   -8.2938  -46.5862 H      1 LIG       0.15400
      8 H3        -68.5132   -6.0981  -45.7791 H      1 LIG       0.14000
      9 H4        -66.1990   -7.7447  -48.8894 H      1 LIG       0.14000
     10 H5        -68.2665   -6.4835  -48.2428 H      1 LIG       0.38000
@<TRIPOS>BOND
      1       1       2 1
      2       1       3 2
      3       2       4 2
      4       3       5 1
      5       4       5 1
      6       1       6 1
      7       2       7 1
      8       3       8 1
      9       4       9 1
     10       5      10 1
@<TRIPOS>ALT_TYPE
CGenFF_4.0_ALT_TYPE_SET
CGenFF_4.0 1 CG2R51 2 CG2R51 3 CG2R51 4 CG2R51 5 NG2R51 6 HGR51 7 HGR51 8 HGR52 9 HGR52 10 HGP1
@<TRIPOS>MOLECULE
pyrrole
 10 10 0 0 0
****
USER_CHARGES
INVALID_CHARGES
Pose:  13 Cluster:  13 Fr_nu: 259798 TotEn:   -10.94
@<TRIPOS>ATOM
      1 C1        -65.1681   -7.7785  -45.9397 C.2    1 LIG      -0.25700
      2 C2        -65.4339   -8.1620  -44.6020 C.2    1 LIG      -0.25700
      3 C3        -66.0277   -6.7481  -46.2508 C.2    1 LIG      -0.04700
      4 C4        -66.4480   -7.3544  -44.1365 C.2    1 LIG      -0.04700
      5 N1        -66.8013   -6.4991  -45.1473 N.pl3  1 LIG      -0.36000
      6 H1        -64.4300   -8.2065  -46.6034 H      1 LIG       0.15400
      7 H2        -64.9415   -8.9417  -44.0382 H      1 LIG       0.15400
      8 H3        -66.1583   -6.1722  -47.1561 H      1 LIG       0.14000
      9 H4        -66.9469   -7.3114  -43.1785 H      1 LIG       0.14000
     10 H5        -67.5214   -5.7925  -45.0879 H      1 LIG       0.38000
@<TRIPOS>BOND
      1       1       2 1
      2       1       3 2
      3       2       4 2
      4       3       5 1
      5       4       5 1
      6       1       6 1
      7       2       7 1
      8       3       8 1
      9       4       9 1
     10       5      10 1
@<TRIPOS>ALT_TYPE
CGenFF_4.0_ALT_TYPE_SET
CGenFF_4.0 1 CG2R51 2 CG2R51 3 CG2R51 4 CG2R51 5 NG2R51 6 HGR51 7 HGR51 8 HGR52 9 HGR52 10 HGP1
@<TRIPOS>MOLECULE
pyrrole
 10 10 0 0 0
****
USER_CHARGES
INVALID_CHARGES
Pose:  14 Cluster:  14 Fr_nu: 370738 TotEn:   -10.62
@<TRIPOS>ATOM
      1 C1        -64.3826   -7.2900  -45.5805 C.2    1 LIG      -0.25700
      2 C2        -65.6283   -7.2755  -46.2551 C.2    1 LIG      -0.25700
      3 C3        -64.6298   -7.0126  -44.2541 C.2    1 LIG      -0.04700
      4 C4        -66.5989   -6.9895  -45.3203 C.2    1 LIG      -0.04700
      5 N1        -65.9803   -6.8315  -44.1077 N.pl3  1 LIG      -0.36000
      6 H1        -63.4115   -7.4823  -46.0144 H      1 LIG       0.15400
      7 H2        -65.8011   -7.4532  -47.3071 H      1 LIG       0.15400
      8 H3        -63.9676   -6.9274  -43.4042 H      1 LIG       0.14000
      9 H4        -67.6712   -6.8864  -45.4097 H      1 LIG       0.14000
     10 H5        -66.4484   -6.6150  -43.2385 H      1 LIG       0.38000
@<TRIPOS>BOND
      1       1       2 1
      2       1       3 2
      3       2       4 2
      4       3       5 1
      5       4       5 1
      6       1       6 1
      7       2       7 1
      8       3       8 1
      9       4       9 1
     10       5      10 1
@<TRIPOS>ALT_TYPE
CGenFF_4.0_ALT_TYPE_SET
CGenFF_4.0 1 CG2R51 2 CG2R51 3 CG2R51 4 CG2R51 5 NG2R51 6 HGR51 7 HGR51 8 HGR52 9 HGR52 10 HGP1
@<TRIPOS>MOLECULE
pyrrole
 10 10 0 0 0
****
USER_CHARGES
INVALID_CHARGES
Pose:  15 Cluster:  15 Fr_nu: 310886 TotEn:    -9.99
@<TRIPOS>ATOM
      1 C1        -66.3494   -7.5125  -46.0948 C.2    1 LIG      -0.25700
      2 C2        -67.5537   -6.9564  -46.5923 C.2    1 LIG      -0.25700
      3 C3        -66.2291   -7.1228  -44.7791 C.2    1 LIG      -0.04700
      4 C4        -68.1325   -6.2436  -45.5656 C.2    1 LIG      -0.04700
      5 N1        -67.3185   -6.3516  -44.4684 N.pl3  1 LIG      -0.36000
      6 H1        -65.6470   -8.1302  -46.6365 H      1 LIG       0.15400
      7 H2        -67.9564   -7.0622  -47.5898 H      1 LIG       0.15400
      8 H3        -65.4677   -7.3240  -44.0387 H      1 LIG       0.14000
      9 H4        -69.0490   -5.6724  -45.5178 H      1 LIG       0.14000
     10 H5        -67.4947   -5.9279  -43.5679 H      1 LIG       0.38000
@<TRIPOS>BOND
      1       1       2 1
      2       1       3 2
      3       2       4 2
      4       3       5 1
      5       4       5 1
      6       1       6 1
      7       2       7 1
      8       3       8 1
      9       4       9 1
     10       5      10 1
@<TRIPOS>ALT_TYPE
CGenFF_4.0_ALT_TYPE_SET
CGenFF_4.0 1 CG2R51 2 CG2R51 3 CG2R51 4 CG2R51 5 NG2R51 6 HGR51 7 HGR51 8 HGR52 9 HGR52 10 HGP1
@<TRIPOS>MOLECULE
pyrrole
 10 10 0 0 0
****
USER_CHARGES
INVALID_CHARGES
Pose:  16 Cluster:  16 Fr_nu: 938073 TotEn:    -9.50
@<TRIPOS>ATOM
      1 C1        -66.9628   -6.8805  -46.5445 C.2    1 LIG      -0.25700
      2 C2        -66.8371   -7.1974  -45.1694 C.2    1 LIG      -0.25700
      3 C3        -68.2941   -6.6234  -46.7874 C.2    1 LIG      -0.04700
      4 C4        -68.0954   -7.1244  -44.6139 C.2    1 LIG      -0.04700
      5 N1        -68.9732   -6.7750  -45.6067 N.pl3  1 LIG      -0.36000
      6 H1        -66.1692   -6.8432  -47.2775 H      1 LIG       0.15400
      7 H2        -65.9296   -7.4517  -44.6403 H      1 LIG       0.15400
      8 H3        -68.8175   -6.3478  -47.6920 H      1 LIG       0.14000
      9 H4        -68.4429   -7.2880  -43.6034 H      1 LIG       0.14000
     10 H5        -69.9686   -6.6481  -45.4865 H      1 LIG       0.38000
@<TRIPOS>BOND
      1       1       2 1
      2       1       3 2
      3       2       4 2
      4       3       5 1
      5       4       5 1
      6       1       6 1
      7       2       7 1
      8       3       8 1
      9       4       9 1
     10       5      10 1
@<TRIPOS>ALT_TYPE
CGenFF_4.0_ALT_TYPE_SET
CGenFF_4.0 1 CG2R51 2 CG2R51 3 CG2R51 4 CG2R51 5 NG2R51 6 HGR51 7 HGR51 8 HGR52 9 HGR52 10 HGP1
@<TRIPOS>MOLECULE
pyrrole
 10 10 0 0 0
****
USER_CHARGES
INVALID_CHARGES
Pose:  17 Cluster:  17 Fr_nu: 432956 TotEn:    -9.29
@<TRIPOS>ATOM
      1 C1        -65.8707   -7.1698  -45.1972 C.2    1 LIG      -0.25700
      2 C2        -67.0538   -7.0572  -44.4260 C.2    1 LIG      -0.25700
      3 C3        -66.1919   -6.8359  -46.4944 C.2    1 LIG      -0.04700
      4 C4        -68.0620   -6.6580  -45.2755 C.2    1 LIG      -0.04700
      5 N1        -67.5266   -6.5269  -46.5302 N.pl3  1 LIG      -0.36000
      6 H1        -64.8914   -7.4619  -44.8450 H      1 LIG       0.15400
      7 H2        -67.1613   -7.2465  -43.3673 H      1 LIG       0.15400
      8 H3        -65.5922   -6.7914  -47.3925 H      1 LIG       0.14000
      9 H4        -69.1089   -6.4548  -45.0990 H      1 LIG       0.14000
     10 H5        -68.0375   -6.2450  -47.3554 H      1 LIG       0.38000
@<TRIPOS>BOND
      1       1       2 1
      2       1       3 2
      3       2       4 2
      4       3       5 1
      5       4       5 1
      6       1       6 1
      7       2       7 1
      8       3       8 1
      9       4       9 1
     10       5      10 1
@<TRIPOS>ALT_TYPE
CGenFF_4.0_ALT_TYPE_SET
CGenFF_4.0 1 CG2R51 2 CG2R51 3 CG2R51 4 CG2R51 5 NG2R51 6 HGR51 7 HGR51 8 HGR52 9 HGR52 10 HGP1
@<TRIPOS>MOLECULE
pyrrole
 10 10 0 0 0
****
USER_CHARGES
INVALID_CHARGES
Pose:  18 Cluster:  18 Fr_nu: 357477 TotEn:    -8.79
@<TRIPOS>ATOM
      1 C1        -65.5611   -8.2682  -43.8132 C.2    1 LIG      -0.25700
      2 C2        -66.8289   -7.7395  -44.1601 C.2    1 LIG      -0.25700
      3 C3        -64.6659   -7.8552  -44.7753 C.2    1 LIG      -0.04700
      4 C4        -66.6698   -7.0196  -45.3237 C.2    1 LIG      -0.04700
      5 N1        -65.3511   -7.0971  -45.6885 N.pl3  1 LIG      -0.36000
      6 H1        -65.3264   -8.8825  -42.9554 H      1 LIG       0.15400
      7 H2        -67.7575   -7.8687  -43.6223 H      1 LIG       0.15400
      8 H3        -63.6062   -8.0330  -44.8917 H      1 LIG       0.14000
      9 H4        -67.3751   -6.4596  -45.9216 H      1 LIG       0.14000
     10 H5        -64.9458   -6.6615  -46.5055 H      1 LIG       0.38000
@<TRIPOS>BOND
      1       1       2 1
      2       1       3 2
      3       2       4 2
      4       3       5 1
      5       4       5 1
      6       1       6 1
      7       2       7 1
      8       3       8 1
      9       4       9 1
     10       5      10 1
@<TRIPOS>ALT_TYPE
CGenFF_4.0_ALT_TYPE_SET
CGenFF_4.0 1 CG2R51 2 CG2R51 3 CG2R51 4 CG2R51 5 NG2R51 6 HGR51 7 HGR51 8 HGR52 9 HGR52 10 HGP1
# TRIPOS MOL2 file generated by SEED

@<TRIPOS>MOLECULE
morpholine
 16 16 0 0 0
****
USER_CHARGES
INVALID_CHARGES
Pose:   1 Cluster:   1 Fr_nu: 1290299 TotEn:   -83.06
@<TRIPOS>ATOM
      1 C1        -74.0439    4.8247  -59.8098 C.3    1 LIG       0.20900
      2 C2        -71.6697    4.1150  -59.6357 C.3    1 LIG       0.20900
      3 C3        -74.1559    3.9361  -61.0356 C.3    1 LIG      -0.03300
      4 C4        -71.8983    3.2606  -60.8696 C.3    1 LIG      -0.03300
      5 N1        -72.9752    4.2695  -58.9249 N.4    1 LIG      -0.45600
      6 O1        -72.8975    3.8459  -61.7075 O.3    1 LIG      -0.27400
      7 H1        -73.7374    5.8431  -60.0699 H      1 LIG       0.09000
      8 H2        -74.9704    4.8489  -59.2299 H      1 LIG       0.09000
      9 H3        -70.9674    3.6541  -58.9362 H      1 LIG       0.09000
     10 H4        -71.3329    5.1238  -59.8945 H      1 LIG       0.09000
     11 H5        -74.5085    2.9304  -60.7774 H      1 LIG       0.09000
     12 H6        -74.8757    4.3660  -61.7393 H      1 LIG       0.09000
     13 H7        -70.9741    3.1971  -61.4525 H      1 LIG       0.09000
     14 H8        -72.1932    2.2380  -60.6050 H      1 LIG       0.09000
     15 H9        -72.8522    4.8821  -58.1071 H      1 LIG       0.32900
     16 H10       -73.2749    3.3583  -58.5505 H      1 LIG       0.32900
@<TRIPOS>BOND
      1       1       3 1
      2       1       5 1
      3       2       4 1
      4       2       5 1
      5       3       6 1
      6       4       6 1
      7       1       7 1
      8       1       8 1
      9       2       9 1
     10       2      10 1
     11       3      11 1
     12       3      12 1
     13       4      13 1
     14       4      14 1
     15       5      15 1
     16       5      16 1
@<TRIPOS>ALT_TYPE
CGenFF_4.0_ALT_TYPE_SET
CGenFF_4.0 1 CG324 2 CG324 3 CG321 4 CG321 5 NG3P2 6 OG3C61 7 HGA2 8 HGA2 9 HGA2 10 HGA2 11 HGA2 12 HGA2 13 HGA2 14 HGA2 15 HGP2 16 HGP2
@<TRIPOS>MOLECULE
morpholine
 16 16 0 0 0
****
USER_CHARGES
INVALID_CHARGES
Pose:   2 Cluster:   2 Fr_nu: 1290353 TotEn:   -70.94
@<TRIPOS>ATOM
      1 C1        -71.4941    5.5763  -58.3289 C.3    1 LIG       0.20900
      2 C2        -71.5699    3.6499  -59.8955 C.3    1 LIG       0.20900
      3 C3        -72.7039    6.1362  -59.0553 C.3    1 LIG      -0.03300
      4 C4        -72.7765    4.3039  -60.5446 C.3    1 LIG      -0.03300
      5 N1        -71.5114    4.0885  -58.4680 N.4    1 LIG      -0.45600
      6 O1        -72.7019    5.7263  -60.4247 O.3    1 LIG      -0.27400
      7 H1        -70.5548    5.9216  -58.7731 H      1 LIG       0.09000
      8 H2        -71.5098    5.8062  -57.2602 H      1 LIG       0.09000
      9 H3        -71.6362    2.5588  -59.9014 H      1 LIG       0.09000
     10 H4        -70.6324    3.9710  -60.3603 H      1 LIG       0.09000
     11 H5        -73.6423    5.8270  -58.5797 H      1 LIG       0.09000
     12 H6        -72.6718    7.2301  -59.0382 H      1 LIG       0.09000
     13 H7        -72.7987    4.0631  -61.6120 H      1 LIG       0.09000
     14 H8        -73.7158    3.9466  -60.1055 H      1 LIG       0.09000
     15 H9        -70.6751    3.6907  -58.0191 H      1 LIG       0.32900
     16 H10       -72.3161    3.7024  -57.9545 H      1 LIG       0.32900
@<TRIPOS>BOND
      1       1       3 1
      2       1       5 1
      3       2       4 1
      4       2       5 1
      5       3       6 1
      6       4       6 1
      7       1       7 1
      8       1       8 1
      9       2       9 1
     10       2      10 1
     11       3      11 1
     12       3      12 1
     13       4      13 1
     14       4      14 1
     15       5      15 1
     16       5      16 1
@<TRIPOS>ALT_TYPE
CGenFF_4.0_ALT_TYPE_SET
CGenFF_4.0 1 CG324 2 CG324 3 CG321 4 CG321 5 NG3P2 6 OG3C61 7 HGA2 8 HGA2 9 HGA2 10 HGA2 11 HGA2 12 HGA2 13 HGA2 14 HGA2 15 HGP2 16 HGP2
@<TRIPOS>MOLECULE
morpholine
 16 16 0 0 0
****
USER_CHARGES
INVALID_CHARGES
Pose:   3 Cluster:   3 Fr_nu: 1290346 TotEn:   -70.80
@<TRIPOS>ATOM
      1 C1        -72.0989    3.3806  -61.7039 C.3    1 LIG       0.20900
      2 C2        -73.2102    4.5211  -59.7973 C.3    1 LIG       0.20900
      3 C3        -70.8795    3.2150  -60.8148 C.3    1 LIG      -0.03300
      4 C4        -71.9366    4.2988  -59.0014 C.3    1 LIG      -0.03300
      5 N1        -73.3098    3.4460  -60.8306 N.4    1 LIG      -0.45600
      6 O1        -70.7997    4.2825  -59.8675 O.3    1 LIG      -0.27400
      7 H1        -72.0687    4.3182  -62.2684 H      1 LIG       0.09000
      8 H2        -72.2315    2.5367  -62.3862 H      1 LIG       0.09000
      9 H3        -74.1054    4.4605  -59.1730 H      1 LIG       0.09000
     10 H4        -73.1934    5.4733  -60.3368 H      1 LIG       0.09000
     11 H5        -70.8893    2.2540  -60.2868 H      1 LIG       0.09000
     12 H6        -69.9708    3.2458  -61.4241 H      1 LIG       0.09000
     13 H7        -71.7975    5.1181  -58.2890 H      1 LIG       0.09000
     14 H8        -71.9754    3.3650  -58.4278 H      1 LIG       0.09000
     15 H9        -74.1452    3.6021  -61.4112 H      1 LIG       0.32900
     16 H10       -73.4539    2.5363  -60.3703 H      1 LIG       0.32900
@<TRIPOS>BOND
      1       1       3 1
      2       1       5 1
      3       2       4 1
      4       2       5 1
      5       3       6 1
      6       4       6 1
      7       1       7 1
      8       1       8 1
      9       2       9 1
     10       2      10 1
     11       3      11 1
     12       3      12 1
     13       4      13 1
     14       4      14 1
     15       5      15 1
     16       5      16 1
@<TRIPOS>ALT_TYPE
CGenFF_4.0_ALT_TYPE_SET
CGenFF_4.0 1 CG324 2 CG324 3 CG321 4 CG321 5 NG3P2 6 OG3C61 7 HGA2 8 HGA2 9 HGA2 10 HGA2 11 HGA2 12 HGA2 13 HGA2 14 HGA2 15 HGP2 16 HGP2
@<TRIPOS>MOLECULE
morpholine
 16 16 0 0 0
****
USER_CHARGES
INVALID_CHARGES
Pose:   4 Cluster:   4 Fr_nu: 1290293 TotEn:   -68.51
@<TRIPOS>ATOM
      1 C1        -72.8087    4.3726  -59.8267 C.3    1 LIG       0.20900
      2 C2        -72.2961    6.5227  -58.6930 C.3    1 LIG       0.20900
      3 C3        -71.4682    3.8615  -59.3300 C.3    1 LIG      -0.03300
      4 C4        -70.9811    5.9058  -58.2512 C.3    1 LIG      -0.03300
      5 N1        -73.2902    5.4223  -58.8783 N.4    1 LIG      -0.45600
      6 O1        -70.5357    4.9375  -59.2035 O.3    1 LIG      -0.27400
      7 H1        -72.7254    4.8513  -60.8079 H      1 LIG       0.09000
      8 H2        -73.5665    3.5852  -59.8572 H      1 LIG       0.09000
      9 H3        -72.7029    7.2106  -57.9472 H      1 LIG       0.09000
     10 H4        -72.2053    7.0286  -59.6593 H      1 LIG       0.09000
     11 H5        -71.5625    3.3410  -58.3695 H      1 LIG       0.09000
     12 H6        -71.0543    3.1490  -60.0505 H      1 LIG       0.09000
     13 H7        -70.2120    6.6818  -58.1847 H      1 LIG       0.09000
     14 H8        -71.0651    5.4381  -57.2629 H      1 LIG       0.09000
     15 H9        -74.1785    5.8140  -59.2200 H      1 LIG       0.32900
     16 H10       -73.5048    4.9932  -57.9672 H      1 LIG       0.32900
@<TRIPOS>BOND
      1       1       3 1
      2       1       5 1
      3       2       4 1
      4       2       5 1
      5       3       6 1
      6       4       6 1
      7       1       7 1
      8       1       8 1
      9       2       9 1
     10       2      10 1
     11       3      11 1
     12       3      12 1
     13       4      13 1
     14       4      14 1
     15       5      15 1
     16       5      16 1
@<TRIPOS>ALT_TYPE
CGenFF_4.0_ALT_TYPE_SET
CGenFF_4.0 1 CG324 2 CG324 3 CG321 4 CG321 5 NG3P2 6 OG3C61 7 HGA2 8 HGA2 9 HGA2 10 HGA2 11 HGA2 12 HGA2 13 HGA2 14 HGA2 15 HGP2 16 HGP2
@<TRIPOS>MOLECULE
morpholine
 16 16 0 0 0
****
USER_CHARGES
INVALID_CHARGES
Pose:   5 Cluster:   5 Fr_nu: 1287617 TotEn:   -68.09
@<TRIPOS>ATOM
      1 C1        -71.0174    4.2583  -59.8940 C.3    1 LIG       0.20900
      2 C2        -73.3499    4.1909  -60.7458 C.3    1 LIG       0.20900
      3 C3        -71.5572    4.9355  -58.6470 C.3    1 LIG      -0.03300
      4 C4        -73.7754    4.8707  -59.4568 C.3    1 LIG      -0.03300
      5 N1        -72.1036    3.4121  -60.4748 N.4    1 LIG      -0.45600
      6 O1        -72.7247    5.7002  -58.9560 O.3    1 LIG      -0.27400
      7 H1        -70.7394    4.9840  -60.6652 H      1 LIG       0.09000
      8 H2        -70.1712    3.6016  -59.6751 H      1 LIG       0.09000
      9 H3        -74.1029    3.4885  -61.1126 H      1 LIG       0.09000
     10 H4        -73.1021    4.9163  -61.5272 H      1 LIG       0.09000
     11 H5        -71.7904    4.2094  -57.8591 H      1 LIG       0.09000
     12 H6        -70.8073    5.6251  -58.2469 H      1 LIG       0.09000
     13 H7        -74.6418    5.5125  -59.6451 H      1 LIG       0.09000
     14 H8        -74.0649    4.1412  -58.6908 H      1 LIG       0.09000
     15 H9        -71.7724    2.9770  -61.3467 H      1 LIG       0.32900
     16 H10       -72.3148    2.6333  -59.8352 H      1 LIG       0.32900
@<TRIPOS>BOND
      1       1       3 1
      2       1       5 1
      3       2       4 1
      4       2       5 1
      5       3       6 1
      6       4       6 1
      7       1       7 1
      8       1       8 1
      9       2       9 1
     10       2      10 1
     11       3      11 1
     12       3      12 1
     13       4      13 1
     14       4      14 1
     15       5      15 1
     16       5      16 1
@<TRIPOS>ALT_TYPE
CGenFF_4.0_ALT_TYPE_SET
CGenFF_4.0 1 CG324 2 CG324 3 CG321 4 CG321 5 NG3P2 6 OG3C61 7 HGA2 8 HGA2 9 HGA2 10 HGA2 11 HGA2 12 HGA2 13 HGA2 14 HGA2 15 HGP2 16 HGP2
@<TRIPOS>MOLECULE
morpholine
 16 16 0 0 0
****
USER_CHARGES
INVALID_CHARGES
Pose:   6 Cluster:   6 Fr_nu: 1290362 TotEn:   -61.77
@<TRIPOS>ATOM
      1 C1        -72.5762    4.6080  -59.0746 C.3    1 LIG       0.20900
      2 C2        -74.4711    4.4407  -60.6722 C.3    1 LIG       0.20900
      3 C3        -71.7692    3.7555  -60.0371 C.3    1 LIG      -0.03300
      4 C4        -73.5709    3.5970  -61.5568 C.3    1 LIG      -0.03300
      5 N1        -73.6084    5.3510  -59.8594 N.4    1 LIG      -0.45600
      6 O1        -72.6255    2.8731  -60.7660 O.3    1 LIG      -0.27400
      7 H1        -73.1173    3.9983  -58.3436 H      1 LIG       0.09000
      8 H2        -71.9587    5.3492  -58.5602 H      1 LIG       0.09000
      9 H3        -75.1540    5.0668  -61.2523 H      1 LIG       0.09000
     10 H4        -75.0359    3.8282  -59.9623 H      1 LIG       0.09000
     11 H5        -71.1914    4.3700  -60.7377 H      1 LIG       0.09000
     12 H6        -71.0586    3.1386  -59.4780 H      1 LIG       0.09000
     13 H7        -74.1717    2.8651  -62.1057 H      1 LIG       0.09000
     14 H8        -73.0400    4.2095  -62.2955 H      1 LIG       0.09000
     15 H9        -74.1961    5.9031  -59.2198 H      1 LIG       0.32900
     16 H10       -73.1479    6.0339  -60.4773 H      1 LIG       0.32900
@<TRIPOS>BOND
      1       1       3 1
      2       1       5 1
      3       2       4 1
      4       2       5 1
      5       3       6 1
      6       4       6 1
      7       1       7 1
      8       1       8 1
      9       2       9 1
     10       2      10 1
     11       3      11 1
     12       3      12 1
     13       4      13 1
     14       4      14 1
     15       5      15 1
     16       5      16 1
@<TRIPOS>ALT_TYPE
CGenFF_4.0_ALT_TYPE_SET
CGenFF_4.0 1 CG324 2 CG324 3 CG321 4 CG321 5 NG3P2 6 OG3C61 7 HGA2 8 HGA2 9 HGA2 10 HGA2 11 HGA2 12 HGA2 13 HGA2 14 HGA2 15 HGP2 16 HGP2
@<TRIPOS>MOLECULE
morpholine
 16 16 0 0 0
****
USER_CHARGES
INVALID_CHARGES
Pose:   7 Cluster:   7 Fr_nu: 1290344 TotEn:   -53.06
@<TRIPOS>ATOM
      1 C1        -71.3541    2.5224  -60.9264 C.3    1 LIG       0.20900
      2 C2        -71.7305    4.1542  -59.0917 C.3    1 LIG       0.20900
      3 C3        -72.7535    2.8453  -61.4183 C.3    1 LIG      -0.03300
      4 C4        -73.1112    4.3978  -59.6740 C.3    1 LIG      -0.03300
      5 N1        -70.8266    3.7160  -60.1981 N.4    1 LIG      -0.45600
      6 O1        -73.5956    3.2218  -60.3263 O.3    1 LIG      -0.27400
      7 H1        -71.3535    1.6935  -60.2111 H      1 LIG       0.09000
      8 H2        -70.6654    2.3085  -61.7482 H      1 LIG       0.09000
      9 H3        -71.2995    5.0585  -58.6541 H      1 LIG       0.09000
     10 H4        -71.7357    3.3464  -58.3532 H      1 LIG       0.09000
     11 H5        -72.7458    3.6439  -62.1697 H      1 LIG       0.09000
     12 H6        -73.1949    1.9592  -61.8852 H      1 LIG       0.09000
     13 H7        -73.8136    4.6434  -58.8713 H      1 LIG       0.09000
     14 H8        -73.1105    5.2364  -60.3807 H      1 LIG       0.09000
     15 H9        -69.8942    3.5033  -59.8179 H      1 LIG       0.32900
     16 H10       -70.6892    4.4924  -60.8604 H      1 LIG       0.32900
@<TRIPOS>BOND
      1       1       3 1
      2       1       5 1
      3       2       4 1
      4       2       5 1
      5       3       6 1
      6       4       6 1
      7       1       7 1
      8       1       8 1
      9       2       9 1
     10       2      10 1
     11       3      11 1
     12       3      12 1
     13       4      13 1
     14       4      14 1
     15       5      15 1
     16       5      16 1
@<TRIPOS>ALT_TYPE
CGenFF_4.0_ALT_TYPE_SET
CGenFF_4.0 1 CG324 2 CG324 3 CG321 4 CG321 5 NG3P2 6 OG3C61 7 HGA2 8 HGA2 9 HGA2 10 HGA2 11 HGA2 12 HGA2 13 HGA2 14 HGA2 15 HGP2 16 HGP2
@<TRIPOS>MOLECULE
morpholine
 16 16 0 0 0
****
USER_CHARGES
INVALID_CHARGES
Pose:   8 Cluster:   8 Fr_nu: 1170034 TotEn:   -42.40
@<TRIPOS>ATOM
      1 C1        -63.4283    4.9499  -52.5917 C.3    1 LIG       0.20900
      2 C2        -65.2992    5.1550  -54.2130 C.3    1 LIG       0.20900
      3 C3        -63.9669    6.1928  -51.9062 C.3    1 LIG      -0.03300
      4 C4        -65.7465    6.3873  -53.4475 C.3    1 LIG      -0.03300
      5 N1        -64.5668    4.2577  -53.2685 N.4    1 LIG      -0.45600
      6 O1        -64.6251    7.0415  -52.8494 O.3    1 LIG      -0.27400
      7 H1        -62.7023    5.1964  -53.3734 H      1 LIG       0.09000
      8 H2        -62.9894    4.2431  -51.8824 H      1 LIG       0.09000
      9 H3        -66.1425    4.5886  -54.6167 H      1 LIG       0.09000
     10 H4        -64.5975    5.4050  -55.0149 H      1 LIG       0.09000
     11 H5        -64.6575    5.9410  -51.0927 H      1 LIG       0.09000
     12 H6        -63.1399    6.7624  -51.4707 H      1 LIG       0.09000
     13 H7        -66.2168    7.0989  -54.1335 H      1 LIG       0.09000
     14 H8        -66.4827    6.1383  -52.6737 H      1 LIG       0.09000
     15 H9        -64.2163    3.4344  -53.7769 H      1 LIG       0.32900
     16 H10       -65.2201    3.8935  -52.5608 H      1 LIG       0.32900
@<TRIPOS>BOND
      1       1       3 1
      2       1       5 1
      3       2       4 1
      4       2       5 1
      5       3       6 1
      6       4       6 1
      7       1       7 1
      8       1       8 1
      9       2       9 1
     10       2      10 1
     11       3      11 1
     12       3      12 1
     13       4      13 1
     14       4      14 1
     15       5      15 1
     16       5      16 1
@<TRIPOS>ALT_TYPE
CGenFF_4.0_ALT_TYPE_SET
CGenFF_4.0 1 CG324 2 CG324 3 CG321 4 CG321 5 NG3P2 6 OG3C61 7 HGA2 8 HGA2 9 HGA2 10 HGA2 11 HGA2 12 HGA2 13 HGA2 14 HGA2 15 HGP2 16 HGP2
@<TRIPOS>MOLECULE
morpholine
 16 16 0 0 0
****
USER_CHARGES
INVALID_CHARGES
Pose:   9 Cluster:   9 Fr_nu: 657214 TotEn:   -41.62
@<TRIPOS>ATOM
      1 C1        -64.6541    4.6283  -54.2072 C.3    1 LIG       0.20900
      2 C2        -65.5691    6.5724  -52.9605 C.3    1 LIG       0.20900
      3 C3        -63.4451    4.6875  -53.2908 C.3    1 LIG      -0.03300
      4 C4        -64.3157    6.5358  -52.1048 C.3    1 LIG      -0.03300
      5 N1        -65.8268    5.1922  -53.4723 N.4    1 LIG      -0.45600
      6 O1        -63.2100    6.0285  -52.8553 O.3    1 LIG      -0.27400
      7 H1        -64.5193    5.2448  -55.1019 H      1 LIG       0.09000
      8 H2        -64.9073    3.6039  -54.4928 H      1 LIG       0.09000
      9 H3        -66.4503    6.8819  -52.3925 H      1 LIG       0.09000
     10 H4        -65.4451    7.2138  -53.8387 H      1 LIG       0.09000
     11 H5        -63.5635    4.0326  -52.4194 H      1 LIG       0.09000
     12 H6        -62.5540    4.3555  -53.8327 H      1 LIG       0.09000
     13 H7        -64.0583    7.5493  -51.7815 H      1 LIG       0.09000
     14 H8        -64.4584    5.9275  -51.2035 H      1 LIG       0.09000
     15 H9        -66.6491    5.2018  -54.0912 H      1 LIG       0.32900
     16 H10       -66.0735    4.5729  -52.6874 H      1 LIG       0.32900
@<TRIPOS>BOND
      1       1       3 1
      2       1       5 1
      3       2       4 1
      4       2       5 1
      5       3       6 1
      6       4       6 1
      7       1       7 1
      8       1       8 1
      9       2       9 1
     10       2      10 1
     11       3      11 1
     12       3      12 1
     13       4      13 1
     14       4      14 1
     15       5      15 1
     16       5      16 1
@<TRIPOS>ALT_TYPE
CGenFF_4.0_ALT_TYPE_SET
CGenFF_4.0 1 CG324 2 CG324 3 CG321 4 CG321 5 NG3P2 6 OG3C61 7 HGA2 8 HGA2 9 HGA2 10 HGA2 11 HGA2 12 HGA2 13 HGA2 14 HGA2 15 HGP2 16 HGP2
@<TRIPOS>MOLECULE
morpholine
 16 16 0 0 0
****
USER_CHARGES
INVALID_CHARGES
Pose:  10 Cluster:  10 Fr_nu: 372243 TotEn:   -41.19
@<TRIPOS>ATOM
      1 C1        -65.1499    4.8709  -55.0651 C.3    1 LIG       0.20900
      2 C2        -63.5304    5.0616  -53.1911 C.3    1 LIG       0.20900
      3 C3        -64.0214    5.2673  -56.0000 C.3    1 LIG      -0.03300
      4 C4        -62.4811    5.4480  -54.2180 C.3    1 LIG      -0.03300
      5 N1        -64.5536    4.2069  -53.8664 N.4    1 LIG      -0.45600
      6 O1        -63.0864    6.1145  -55.3282 O.3    1 LIG      -0.27400
      7 H1        -65.7020    5.7424  -54.6983 H      1 LIG       0.09000
      8 H2        -65.8387    4.1582  -55.5265 H      1 LIG       0.09000
      9 H3        -63.1096    4.4806  -52.3664 H      1 LIG       0.09000
     10 H4        -64.0610    5.9359  -52.8010 H      1 LIG       0.09000
     11 H5        -63.5005    4.3905  -56.4027 H      1 LIG       0.09000
     12 H6        -64.4245    5.8286  -56.8489 H      1 LIG       0.09000
     13 H7        -61.7614    6.1400  -53.7696 H      1 LIG       0.09000
     14 H8        -61.9220    4.5743  -54.5740 H      1 LIG       0.09000
     15 H9        -65.2991    3.9685  -53.1981 H      1 LIG       0.32900
     16 H10       -64.1277    3.3112  -54.1432 H      1 LIG       0.32900
@<TRIPOS>BOND
      1       1       3 1
      2       1       5 1
      3       2       4 1
      4       2       5 1
      5       3       6 1
      6       4       6 1
      7       1       7 1
      8       1       8 1
      9       2       9 1
     10       2      10 1
     11       3      11 1
     12       3      12 1
     13       4      13 1
     14       4      14 1
     15       5      15 1
     16       5      16 1
@<TRIPOS>ALT_TYPE
CGenFF_4.0_ALT_TYPE_SET
CGenFF_4.0 1 CG324 2 CG324 3 CG321 4 CG321 5 NG3P2 6 OG3C61 7 HGA2 8 HGA2 9 HGA2 10 HGA2 11 HGA2 12 HGA2 13 HGA2 14 HGA2 15 HGP2 16 HGP2
@<TRIPOS>MOLECULE
morpholine
 16 16 0 0 0
****
USER_CHARGES
INVALID_CHARGES
Pose:  11 Cluster:  11 Fr_nu: 224370 TotEn:   -40.86
@<TRIPOS>ATOM
      1 C1        -75.5662    6.3534  -38.8454 C.3    1 LIG       0.20900
      2 C2        -73.8427    6.4272  -40.6329 C.3    1 LIG       0.20900
      3 C3        -75.7859    7.8370  -39.0805 C.3    1 LIG      -0.03300
      4 C4        -74.1475    7.9071  -40.7809 C.3    1 LIG      -0.03300
      5 N1        -75.0690    5.7462  -40.1173 N.4    1 LIG      -0.45600
      6 O1        -74.5811    8.4575  -39.5351 O.3    1 LIG      -0.27400
      7 H1        -74.7967    6.1690  -38.0886 H      1 LIG       0.09000
      8 H2        -76.4902    5.8359  -38.5739 H      1 LIG       0.09000
      9 H3        -73.5838    5.9596  -41.5865 H      1 LIG       0.09000
     10 H4        -73.0514    6.2449  -39.8991 H      1 LIG       0.09000
     11 H5        -76.5895    8.0190  -39.8039 H      1 LIG       0.09000
     12 H6        -76.0728    8.3215  -38.1419 H      1 LIG       0.09000
     13 H7        -73.2421    8.4434  -41.0818 H      1 LIG       0.09000
     14 H8        -74.9096    8.0888  -41.5483 H      1 LIG       0.09000
     15 H9        -74.8717    4.7472  -39.9681 H      1 LIG       0.32900
     16 H10       -75.8105    5.7824  -40.8308 H      1 LIG       0.32900
@<TRIPOS>BOND
      1       1       3 1
      2       1       5 1
      3       2       4 1
      4       2       5 1
      5       3       6 1
      6       4       6 1
      7       1       7 1
      8       1       8 1
      9       2       9 1
     10       2      10 1
     11       3      11 1
     12       3      12 1
     13       4      13 1
     14       4      14 1
     15       5      15 1
     16       5      16 1
@<TRIPOS>ALT_TYPE
CGenFF_4.0_ALT_TYPE_SET
CGenFF_4.0 1 CG324 2 CG324 3 CG321 4 CG321 5 NG3P2 6 OG3C61 7 HGA2 8 HGA2 9 HGA2 10 HGA2 11 HGA2 12 HGA2 13 HGA2 14 HGA2 15 HGP2 16 HGP2
@<TRIPOS>MOLECULE
morpholine
 16 16 0 0 0
****
USER_CHARGES
INVALID_CHARGES
Pose:  12 Cluster:  12 Fr_nu: 476097 TotEn:   -39.97
@<TRIPOS>ATOM
      1 C1        -73.7280    7.0158  -41.2720 C.3    1 LIG       0.20900
      2 C2        -75.0746    6.5232  -39.2435 C.3    1 LIG       0.20900
      3 C3        -72.5170    7.1362  -40.3644 C.3    1 LIG      -0.03300
      4 C4        -73.7974    6.6670  -38.4354 C.3    1 LIG      -0.03300
      5 N1        -74.7074    6.0902  -40.6259 N.4    1 LIG      -0.45600
      6 O1        -72.9056    7.5893  -39.0656 O.3    1 LIG      -0.27400
      7 H1        -74.2404    7.9750  -41.3992 H      1 LIG       0.09000
      8 H2        -73.4735    6.5948  -42.2484 H      1 LIG       0.09000
      9 H3        -75.7446    5.7654  -38.8291 H      1 LIG       0.09000
     10 H4        -75.6034    7.4763  -39.3440 H      1 LIG       0.09000
     11 H5        -71.9788    6.1849  -40.2768 H      1 LIG       0.09000
     12 H6        -71.8187    7.8721  -40.7754 H      1 LIG       0.09000
     13 H7        -74.0307    7.0601  -37.4409 H      1 LIG       0.09000
     14 H8        -73.2934    5.7025  -38.2997 H      1 LIG       0.09000
     15 H9        -75.5562    6.0280  -41.2047 H      1 LIG       0.32900
     16 H10       -74.3166    5.1380  -40.5976 H      1 LIG       0.32900
@<TRIPOS>BOND
      1       1       3 1
      2       1       5 1
      3       2       4 1
      4       2       5 1
      5       3       6 1
      6       4       6 1
      7       1       7 1
      8       1       8 1
      9       2       9 1
     10       2      10 1
     11       3      11 1
     12       3      12 1
     13       4      13 1
     14       4      14 1
     15       5      15 1
     16       5      16 1
@<TRIPOS>ALT_TYPE
CGenFF_4.0_ALT_TYPE_SET
CGenFF_4.0 1 CG324 2 CG324 3 CG321 4 CG321 5 NG3P2 6 OG3C61 7 HGA2 8 HGA2 9 HGA2 10 HGA2 11 HGA2 12 HGA2 13 HGA2 14 HGA2 15 HGP2 16 HGP2
@<TRIPOS>MOLECULE
morpholine
 16 16 0 0 0
****
USER_CHARGES
INVALID_CHARGES
Pose:  13 Cluster:  13 Fr_nu: 430766 TotEn:   -39.51
@<TRIPOS>ATOM
      1 C1        -63.9677    6.2227  -51.7054 C.3    1 LIG       0.20900
      2 C2        -64.7121    4.8179  -53.6141 C.3    1 LIG       0.20900
      3 C3        -65.3126    6.9234  -51.7759 C.3    1 LIG      -0.03300
      4 C4        -66.0208    5.5869  -53.5905 C.3    1 LIG      -0.03300
      5 N1        -64.1339    4.8356  -52.2361 N.4    1 LIG      -0.45600
      6 O1        -65.8121    6.9187  -53.1152 O.3    1 LIG      -0.27400
      7 H1        -63.2185    6.7119  -52.3364 H      1 LIG       0.09000
      8 H2        -63.5973    6.1397  -50.6801 H      1 LIG       0.09000
      9 H3        -64.8508    3.7716  -53.8986 H      1 LIG       0.09000
     10 H4        -63.9733    5.2896  -54.2696 H      1 LIG       0.09000
     11 H5        -66.0477    6.4600  -51.1071 H      1 LIG       0.09000
     12 H6        -65.2017    7.9682  -51.4687 H      1 LIG       0.09000
     13 H7        -66.4270    5.6579  -54.6044 H      1 LIG       0.09000
     14 H8        -66.7726    5.0877  -52.9674 H      1 LIG       0.09000
     15 H9        -63.2233    4.3560  -52.2380 H      1 LIG       0.32900
     16 H10       -64.7360    4.2923  -51.6016 H      1 LIG       0.32900
@<TRIPOS>BOND
      1       1       3 1
      2       1       5 1
      3       2       4 1
      4       2       5 1
      5       3       6 1
      6       4       6 1
      7       1       7 1
      8       1       8 1
      9       2       9 1
     10       2      10 1
     11       3      11 1
     12       3      12 1
     13       4      13 1
     14       4      14 1
     15       5      15 1
     16       5      16 1
@<TRIPOS>ALT_TYPE
CGenFF_4.0_ALT_TYPE_SET
CGenFF_4.0 1 CG324 2 CG324 3 CG321 4 CG321 5 NG3P2 6 OG3C61 7 HGA2 8 HGA2 9 HGA2 10 HGA2 11 HGA2 12 HGA2 13 HGA2 14 HGA2 15 HGP2 16 HGP2
@<TRIPOS>MOLECULE
morpholine
 16 16 0 0 0
****
USER_CHARGES
INVALID_CHARGES
Pose:  14 Cluster:  14 Fr_nu: 601866 TotEn:   -38.31
@<TRIPOS>ATOM
      1 C1        -60.7575  -19.4223  -39.6625 C.3    1 LIG       0.20900
      2 C2        -62.1393  -21.2611  -38.7243 C.3    1 LIG       0.20900
      3 C3        -59.5459  -20.3161  -39.4686 C.3    1 LIG      -0.03300
      4 C4        -60.8600  -22.0650  -38.5771 C.3    1 LIG      -0.03300
      5 N1        -61.9573  -20.2936  -39.8487 N.4    1 LIG      -0.45600
      6 O1        -59.7442  -21.1981  -38.3614 O.3    1 LIG      -0.27400
      7 H1        -60.9539  -18.8030  -38.7812 H      1 LIG       0.09000
      8 H2        -60.6689  -18.7916  -40.5512 H      1 LIG       0.09000
      9 H3        -62.9990  -21.8905  -38.9685 H      1 LIG       0.09000
     10 H4        -62.3525  -20.6659  -37.8307 H      1 LIG       0.09000
     11 H5        -59.3236  -20.9002  -40.3696 H      1 LIG       0.09000
     12 H6        -58.6659  -19.7033  -39.2489 H      1 LIG       0.09000
     13 H7        -60.9365  -22.7272  -37.7089 H      1 LIG       0.09000
     14 H8        -60.6731  -22.6932  -39.4564 H      1 LIG       0.09000
     15 H9        -62.7983  -19.7073  -39.9387 H      1 LIG       0.32900
     16 H10       -61.8770  -20.8075  -40.7374 H      1 LIG       0.32900
@<TRIPOS>BOND
      1       1       3 1
      2       1       5 1
      3       2       4 1
      4       2       5 1
      5       3       6 1
      6       4       6 1
      7       1       7 1
      8       1       8 1
      9       2       9 1
     10       2      10 1
     11       3      11 1
     12       3      12 1
     13       4      13 1
     14       4      14 1
     15       5      15 1
     16       5      16 1
@<TRIPOS>ALT_TYPE
CGenFF_4.0_ALT_TYPE_SET
CGenFF_4.0 1 CG324 2 CG324 3 CG321 4 CG321 5 NG3P2 6 OG3C61 7 HGA2 8 HGA2 9 HGA2 10 HGA2 11 HGA2 12 HGA2 13 HGA2 14 HGA2 15 HGP2 16 HGP2
@<TRIPOS>MOLECULE
morpholine
 16 16 0 0 0
****
USER_CHARGES
INVALID_CHARGES
Pose:  15 Cluster:  15 Fr_nu: 271431 TotEn:   -38.15
@<TRIPOS>ATOM
      1 C1        -75.7102    6.5253  -38.8015 C.3    1 LIG       0.20900
      2 C2        -74.1756    6.5684  -40.7545 C.3    1 LIG       0.20900
      3 C3        -74.4917    6.7202  -37.9172 C.3    1 LIG      -0.03300
      4 C4        -73.0325    6.7620  -39.7745 C.3    1 LIG      -0.03300
      5 N1        -75.4188    7.1246  -40.1391 N.4    1 LIG      -0.45600
      6 O1        -73.3336    6.1410  -38.5227 O.3    1 LIG      -0.27400
      7 H1        -75.9253    5.4655  -38.9732 H      1 LIG       0.09000
      8 H2        -76.5957    7.0273  -38.4028 H      1 LIG       0.09000
      9 H3        -74.0094    7.0988  -41.6958 H      1 LIG       0.09000
     10 H4        -74.3702    5.5093  -40.9506 H      1 LIG       0.09000
     11 H5        -74.3067    7.7806  -37.7083 H      1 LIG       0.09000
     12 H6        -74.6478    6.2185  -36.9570 H      1 LIG       0.09000
     13 H7        -72.1250    6.2920  -40.1666 H      1 LIG       0.09000
     14 H8        -72.8118    7.8242  -39.6144 H      1 LIG       0.09000
     15 H9        -76.2167    6.9650  -40.7693 H      1 LIG       0.32900
     16 H10       -75.3324    8.1467  -40.0488 H      1 LIG       0.32900
@<TRIPOS>BOND
      1       1       3 1
      2       1       5 1
      3       2       4 1
      4       2       5 1
      5       3       6 1
      6       4       6 1
      7       1       7 1
      8       1       8 1
      9       2       9 1
     10       2      10 1
     11       3      11 1
     12       3      12 1
     13       4      13 1
     14       4      14 1
     15       5      15 1
     16       5      16 1
@<TRIPOS>ALT_TYPE
CGenFF_4.0_ALT_TYPE_SET
CGenFF_4.0 1 CG324 2 CG324 3 CG321 4 CG321 5 NG3P2 6 OG3C61 7 HGA2 8 HGA2 9 HGA2 10 HGA2 11 HGA2 12 HGA2 13 HGA2 14 HGA2 15 HGP2 16 HGP2
@<TRIPOS>MOLECULE
morpholine
 16 16 0 0 0
****
USER_CHARGES
INVALID_CHARGES
Pose:  16 Cluster:  16 Fr_nu: 431016 TotEn:   -37.73
@<TRIPOS>ATOM
      1 C1        -65.9840    6.6947  -52.1357 C.3    1 LIG       0.20900
      2 C2        -63.9397    5.3196  -52.4535 C.3    1 LIG       0.20900
      3 C3        -66.5745    5.9853  -53.3410 C.3    1 LIG      -0.03300
      4 C4        -64.6308    4.6771  -53.6428 C.3    1 LIG      -0.03300
      5 N1        -64.9897    5.7811  -51.4954 N.4    1 LIG      -0.45600
      6 O1        -65.5426    5.5953  -54.2500 O.3    1 LIG      -0.27400
      7 H1        -65.4389    7.6004  -52.4210 H      1 LIG       0.09000
      8 H2        -66.7411    6.9343  -51.3843 H      1 LIG       0.09000
      9 H3        -63.2939    4.6174  -51.9198 H      1 LIG       0.09000
     10 H4        -63.3689    6.2073  -52.7438 H      1 LIG       0.09000
     11 H5        -67.1594    5.1053  -53.0482 H      1 LIG       0.09000
     12 H6        -67.2468    6.6633  -53.8762 H      1 LIG       0.09000
     13 H7        -63.8881    4.4010  -54.3979 H      1 LIG       0.09000
     14 H8        -65.1654    3.7637  -53.3555 H      1 LIG       0.09000
     15 H9        -64.5446    6.2594  -50.7001 H      1 LIG       0.32900
     16 H10       -65.4759    4.9659  -51.0962 H      1 LIG       0.32900
@<TRIPOS>BOND
      1       1       3 1
      2       1       5 1
      3       2       4 1
      4       2       5 1
      5       3       6 1
      6       4       6 1
      7       1       7 1
      8       1       8 1
      9       2       9 1
     10       2      10 1
     11       3      11 1
     12       3      12 1
     13       4      13 1
     14       4      14 1
     15       5      15 1
     16       5      16 1
@<TRIPOS>ALT_TYPE
CGenFF_4.0_ALT_TYPE_SET
CGenFF_4.0 1 CG324 2 CG324 3 CG321 4 CG321 5 NG3P2 6 OG3C61 7 HGA2 8 HGA2 9 HGA2 10 HGA2 11 HGA2 12 HGA2 13 HGA2 14 HGA2 15 HGP2 16 HGP2
@<TRIPOS>MOLECULE
morpholine
 16 16 0 0 0
****
USER_CHARGES
INVALID_CHARGES
Pose:  17 Cluster:  17 Fr_nu: 167885 TotEn:   -37.71
@<TRIPOS>ATOM
      1 C1        -74.3423    6.3371  -40.1853 C.3    1 LIG       0.20900
      2 C2        -75.1350    6.5554  -37.8412 C.3    1 LIG       0.20900
      3 C3        -72.9244    6.4171  -39.6488 C.3    1 LIG      -0.03300
      4 C4        -73.6782    6.6240  -37.4195 C.3    1 LIG      -0.03300
      5 N1        -75.2178    5.7746  -39.1127 N.4    1 LIG      -0.45600
      6 O1        -72.8822    7.2034  -38.4558 O.3    1 LIG      -0.27400
      7 H1        -74.7430    7.3261  -40.4302 H      1 LIG       0.09000
      8 H2        -74.4201    5.6762  -41.0527 H      1 LIG       0.09000
      9 H3        -75.7574    6.0453  -37.1014 H      1 LIG       0.09000
     10 H4        -75.5449    7.5474  -38.0557 H      1 LIG       0.09000
     11 H5        -72.5089    5.4223  -39.4490 H      1 LIG       0.09000
     12 H6        -72.2768    6.9016  -40.3864 H      1 LIG       0.09000
     13 H7        -73.5788    7.2580  -36.5329 H      1 LIG       0.09000
     14 H8        -73.2838    5.6333  -37.1633 H      1 LIG       0.09000
     15 H9        -76.1931    5.7521  -39.4407 H      1 LIG       0.32900
     16 H10       -74.9592    4.7941  -38.9339 H      1 LIG       0.32900
@<TRIPOS>BOND
      1       1       3 1
      2       1       5 1
      3       2       4 1
      4       2       5 1
      5       3       6 1
      6       4       6 1
      7       1       7 1
      8       1       8 1
      9       2       9 1
     10       2      10 1
     11       3      11 1
     12       3      12 1
     13       4      13 1
     14       4      14 1
     15       5      15 1
     16       5      16 1
@<TRIPOS>ALT_TYPE
CGenFF_4.0_ALT_TYPE_SET
CGenFF_4.0 1 CG324 2 CG324 3 CG321 4 CG321 5 NG3P2 6 OG3C61 7 HGA2 8 HGA2 9 HGA2 10 HGA2 11 HGA2 12 HGA2 13 HGA2 14 HGA2 15 HGP2 16 HGP2
@<TRIPOS>MOLECULE
morpholine
 16 16 0 0 0
****
USER_CHARGES
INVALID_CHARGES
Pose:  18 Cluster:  18 Fr_nu: 504182 TotEn:   -37.26
@<TRIPOS>ATOM
      1 C1        -72.1132    6.4478  -39.6349 C.3    1 LIG       0.20900
      2 C2        -74.3073    6.0900  -40.7433 C.3    1 LIG       0.20900
      3 C3        -71.7595    7.3863  -40.7745 C.3    1 LIG      -0.03300
      4 C4        -73.8463    7.0467  -41.8282 C.3    1 LIG      -0.03300
      5 N1        -73.5992    6.4436  -39.4757 N.4    1 LIG      -0.45600
      6 O1        -72.4256    6.9914  -41.9759 O.3    1 LIG      -0.27400
      7 H1        -71.8182    5.4154  -39.8491 H      1 LIG       0.09000
      8 H2        -71.6822    6.7707  -38.6835 H      1 LIG       0.09000
      9 H3        -75.3809    6.1660  -40.5520 H      1 LIG       0.09000
     10 H4        -74.0401    5.0536  -40.9726 H      1 LIG       0.09000
     11 H5        -72.0130    8.4265  -40.5377 H      1 LIG       0.09000
     12 H6        -70.6825    7.3460  -40.9658 H      1 LIG       0.09000
     13 H7        -74.2895    6.7605  -42.7872 H      1 LIG       0.09000
     14 H8        -74.1541    8.0777  -41.6164 H      1 LIG       0.09000
     15 H9        -73.8645    5.7794  -38.7357 H      1 LIG       0.32900
     16 H10       -73.9147    7.3679  -39.1496 H      1 LIG       0.32900
@<TRIPOS>BOND
      1       1       3 1
      2       1       5 1
      3       2       4 1
      4       2       5 1
      5       3       6 1
      6       4       6 1
      7       1       7 1
      8       1       8 1
      9       2       9 1
     10       2      10 1
     11       3      11 1
     12       3      12 1
     13       4      13 1
     14       4      14 1
     15       5      15 1
     16       5      16 1
@<TRIPOS>ALT_TYPE
CGenFF_4.0_ALT_TYPE_SET
CGenFF_4.0 1 CG324 2 CG324 3 CG321 4 CG321 5 NG3P2 6 OG3C61 7 HGA2 8 HGA2 9 HGA2 10 HGA2 11 HGA2 12 HGA2 13 HGA2 14 HGA2 15 HGP2 16 HGP2
@<TRIPOS>MOLECULE
morpholine
 16 16 0 0 0
****
USER_CHARGES
INVALID_CHARGES
Pose:  19 Cluster:  19 Fr_nu: 1019953 TotEn:   -36.97
@<TRIPOS>ATOM
      1 C1        -65.2847    5.5209  -53.8072 C.3    1 LIG       0.20900
      2 C2        -63.5627    6.1577  -52.1339 C.3    1 LIG       0.20900
      3 C3        -64.4415    4.2977  -54.1191 C.3    1 LIG      -0.03300
      4 C4        -62.8043    4.9028  -52.5273 C.3    1 LIG      -0.03300
      5 N1        -65.0161    5.9270  -52.3943 N.4    1 LIG      -0.45600
      6 O1        -63.0566    4.5715  -53.8947 O.3    1 LIG      -0.27400
      7 H1        -65.0135    6.3754  -54.4357 H      1 LIG       0.09000
      8 H2        -66.3557    5.3183  -53.8925 H      1 LIG       0.09000
      9 H3        -63.4526    6.3932  -51.0721 H      1 LIG       0.09000
     10 H4        -63.2688    7.0195  -52.7413 H      1 LIG       0.09000
     11 H5        -64.7470    3.4305  -53.5216 H      1 LIG       0.09000
     12 H6        -64.5578    4.0276  -55.1735 H      1 LIG       0.09000
     13 H7        -61.7281    5.0721  -52.4216 H      1 LIG       0.09000
     14 H8        -63.0694    4.0522  -51.8879 H      1 LIG       0.09000
     15 H9        -65.5456    6.7818  -52.1749 H      1 LIG       0.32900
     16 H10       -65.3718    5.2042  -51.7530 H      1 LIG       0.32900
@<TRIPOS>BOND
      1       1       3 1
      2       1       5 1
      3       2       4 1
      4       2       5 1
      5       3       6 1
      6       4       6 1
      7       1       7 1
      8       1       8 1
      9       2       9 1
     10       2      10 1
     11       3      11 1
     12       3      12 1
     13       4      13 1
     14       4      14 1
     15       5      15 1
     16       5      16 1
@<TRIPOS>ALT_TYPE
CGenFF_4.0_ALT_TYPE_SET
CGenFF_4.0 1 CG324 2 CG324 3 CG321 4 CG321 5 NG3P2 6 OG3C61 7 HGA2 8 HGA2 9 HGA2 10 HGA2 11 HGA2 12 HGA2 13 HGA2 14 HGA2 15 HGP2 16 HGP2
@<TRIPOS>MOLECULE
morpholine
 16 16 0 0 0
****
USER_CHARGES
INVALID_CHARGES
Pose:  20 Cluster:  20 Fr_nu: 352555 TotEn:   -35.36
@<TRIPOS>ATOM
      1 C1        -61.3428  -20.1529  -39.3435 C.3    1 LIG       0.20900
      2 C2        -62.7264  -22.1181  -38.7156 C.3    1 LIG       0.20900
      3 C3        -60.2421  -21.1265  -39.7248 C.3    1 LIG      -0.03300
      4 C4        -61.5581  -22.9954  -39.1284 C.3    1 LIG      -0.03300
      5 N1        -62.6569  -20.8473  -39.4990 N.4    1 LIG      -0.45600
      6 O1        -60.3199  -22.3102  -38.9273 O.3    1 LIG      -0.27400
      7 H1        -61.2724  -19.8467  -38.2947 H      1 LIG       0.09000
      8 H2        -61.3586  -19.2718  -39.9906 H      1 LIG       0.09000
      9 H3        -63.6915  -22.5842  -38.9308 H      1 LIG       0.09000
     10 H4        -62.6729  -21.8379  -37.6589 H      1 LIG       0.09000
     11 H5        -60.2868  -21.3945  -40.7871 H      1 LIG       0.09000
     12 H6        -59.2645  -20.6692  -39.5422 H      1 LIG       0.09000
     13 H7        -61.5388  -23.9002  -38.5128 H      1 LIG       0.09000
     14 H8        -61.6384  -23.3101  -40.1759 H      1 LIG       0.09000
     15 H9        -63.4161  -20.2183  -39.2036 H      1 LIG       0.32900
     16 H10       -62.8278  -21.0453  -40.4949 H      1 LIG       0.32900
@<TRIPOS>BOND
      1       1       3 1
      2       1       5 1
      3       2       4 1
      4       2       5 1
      5       3       6 1
      6       4       6 1
      7       1       7 1
      8       1       8 1
      9       2       9 1
     10       2      10 1
     11       3      11 1
     12       3      12 1
     13       4      13 1
     14       4      14 1
     15       5      15 1
     16       5      16 1
@<TRIPOS>ALT_TYPE
CGenFF_4.0_ALT_TYPE_SET
CGenFF_4.0 1 CG324 2 CG324 3 CG321 4 CG321 5 NG3P2 6 OG3C61 7 HGA2 8 HGA2 9 HGA2 10 HGA2 11 HGA2 12 HGA2 13 HGA2 14 HGA2 15 HGP2 16 HGP2
@<TRIPOS>MOLECULE
morpholine
 16 16 0 0 0
****
USER_CHARGES
INVALID_CHARGES
Pose:  21 Cluster:  21 Fr_nu: 1192723 TotEn:   -32.86
@<TRIPOS>ATOM
      1 C1        -60.7139  -19.5740  -39.0435 C.3    1 LIG       0.20900
      2 C2        -61.1287  -22.0220  -39.1237 C.3    1 LIG       0.20900
      3 C3        -59.8181  -19.7479  -40.2567 C.3    1 LIG      -0.03300
      4 C4        -60.2131  -22.0756  -40.3335 C.3    1 LIG      -0.03300
      5 N1        -61.7405  -20.6600  -39.0599 N.4    1 LIG      -0.45600
      6 O1        -59.2229  -21.0475  -40.2598 O.3    1 LIG      -0.27400
      7 H1        -60.1583  -19.6824  -38.1063 H      1 LIG       0.09000
      8 H2        -61.2461  -18.6191  -39.0551 H      1 LIG       0.09000
      9 H3        -61.9450  -22.7460  -39.1888 H      1 LIG       0.09000
     10 H4        -60.5776  -22.1618  -38.1883 H      1 LIG       0.09000
     11 H5        -60.3673  -19.5921  -41.1929 H      1 LIG       0.09000
     12 H6        -59.0070  -19.0135  -40.2256 H      1 LIG       0.09000
     13 H7        -59.6900  -23.0367  -40.3597 H      1 LIG       0.09000
     14 H8        -60.7744  -21.9792  -41.2706 H      1 LIG       0.09000
     15 H9        -62.3327  -20.5870  -38.2213 H      1 LIG       0.32900
     16 H10       -62.3721  -20.5268  -39.8621 H      1 LIG       0.32900
@<TRIPOS>BOND
      1       1       3 1
      2       1       5 1
      3       2       4 1
      4       2       5 1
      5       3       6 1
      6       4       6 1
      7       1       7 1
      8       1       8 1
      9       2       9 1
     10       2      10 1
     11       3      11 1
     12       3      12 1
     13       4      13 1
     14       4      14 1
     15       5      15 1
     16       5      16 1
@<TRIPOS>ALT_TYPE
CGenFF_4.0_ALT_TYPE_SET
CGenFF_4.0 1 CG324 2 CG324 3 CG321 4 CG321 5 NG3P2 6 OG3C61 7 HGA2 8 HGA2 9 HGA2 10 HGA2 11 HGA2 12 HGA2 13 HGA2 14 HGA2 15 HGP2 16 HGP2
@<TRIPOS>MOLECULE
morpholine
 16 16 0 0 0
****
USER_CHARGES
INVALID_CHARGES
Pose:  22 Cluster:  22 Fr_nu: 464986 TotEn:   -32.63
@<TRIPOS>ATOM
      1 C1        -59.6875  -19.7468  -39.6158 C.3    1 LIG       0.20900
      2 C2        -61.8422  -20.7635  -38.9126 C.3    1 LIG       0.20900
      3 C3        -59.3615  -21.0612  -40.3020 C.3    1 LIG      -0.03300
      4 C4        -61.4108  -22.0277  -39.6340 C.3    1 LIG      -0.03300
      5 N1        -61.1738  -19.5991  -39.5689 N.4    1 LIG      -0.45600
      6 O1        -59.9869  -22.1518  -39.6219 O.3    1 LIG      -0.27400
      7 H1        -59.3381  -19.7298  -38.5783 H      1 LIG       0.09000
      8 H2        -59.2890  -18.8860  -40.1594 H      1 LIG       0.09000
      9 H3        -62.9213  -20.5994  -38.9724 H      1 LIG       0.09000
     10 H4        -61.5201  -20.7604  -37.8665 H      1 LIG       0.09000
     11 H5        -59.6701  -21.0577  -41.3542 H      1 LIG       0.09000
     12 H6        -58.2807  -21.2330  -40.2773 H      1 LIG       0.09000
     13 H7        -61.8231  -22.9041  -39.1240 H      1 LIG       0.09000
     14 H8        -61.7729  -22.0469  -40.6689 H      1 LIG       0.09000
     15 H9        -61.4184  -18.7338  -39.0682 H      1 LIG       0.32900
     16 H10       -61.5403  -19.4835  -40.5243 H      1 LIG       0.32900
@<TRIPOS>BOND
      1       1       3 1
      2       1       5 1
      3       2       4 1
      4       2       5 1
      5       3       6 1
      6       4       6 1
      7       1       7 1
      8       1       8 1
      9       2       9 1
     10       2      10 1
     11       3      11 1
     12       3      12 1
     13       4      13 1
     14       4      14 1
     15       5      15 1
     16       5      16 1
@<TRIPOS>ALT_TYPE
CGenFF_4.0_ALT_TYPE_SET
CGenFF_4.0 1 CG324 2 CG324 3 CG321 4 CG321 5 NG3P2 6 OG3C61 7 HGA2 8 HGA2 9 HGA2 10 HGA2 11 HGA2 12 HGA2 13 HGA2 14 HGA2 15 HGP2 16 HGP2
@<TRIPOS>MOLECULE
morpholine
 16 16 0 0 0
****
USER_CHARGES
INVALID_CHARGES
Pose:  23 Cluster:  23 Fr_nu: 236289 TotEn:   -32.29
@<TRIPOS>ATOM
      1 C1        -60.3808  -19.6639  -39.3975 C.3    1 LIG       0.20900
      2 C2        -60.6987  -21.9515  -40.3122 C.3    1 LIG       0.20900
      3 C3        -58.8849  -19.9173  -39.4490 C.3    1 LIG      -0.03300
      4 C4        -59.1871  -22.0924  -40.3196 C.3    1 LIG      -0.03300
      5 N1        -61.0341  -20.5015  -40.4486 N.4    1 LIG      -0.45600
      6 O1        -58.6046  -21.3083  -39.2761 O.3    1 LIG      -0.27400
      7 H1        -60.8143  -19.9690  -38.4395 H      1 LIG       0.09000
      8 H2        -60.6314  -18.6204  -39.6066 H      1 LIG       0.09000
      9 H3        -61.1684  -22.4772  -41.1476 H      1 LIG       0.09000
     10 H4        -61.1352  -22.2861  -39.3659 H      1 LIG       0.09000
     11 H5        -58.4457  -19.5674  -40.3908 H      1 LIG       0.09000
     12 H6        -58.3903  -19.3774  -38.6353 H      1 LIG       0.09000
     13 H7        -58.9117  -23.1366  -40.1411 H      1 LIG       0.09000
     14 H8        -58.7577  -21.7976  -41.2846 H      1 LIG       0.09000
     15 H9        -62.0548  -20.3779  -40.4026 H      1 LIG       0.32900
     16 H10       -60.7528  -20.1678  -41.3812 H      1 LIG       0.32900
@<TRIPOS>BOND
      1       1       3 1
      2       1       5 1
      3       2       4 1
      4       2       5 1
      5       3       6 1
      6       4       6 1
      7       1       7 1
      8       1       8 1
      9       2       9 1
     10       2      10 1
     11       3      11 1
     12       3      12 1
     13       4      13 1
     14       4      14 1
     15       5      15 1
     16       5      16 1
@<TRIPOS>ALT_TYPE
CGenFF_4.0_ALT_TYPE_SET
CGenFF_4.0 1 CG324 2 CG324 3 CG321 4 CG321 5 NG3P2 6 OG3C61 7 HGA2 8 HGA2 9 HGA2 10 HGA2 11 HGA2 12 HGA2 13 HGA2 14 HGA2 15 HGP2 16 HGP2
@<TRIPOS>MOLECULE
morpholine
 16 16 0 0 0
****
USER_CHARGES
INVALID_CHARGES
Pose:  24 Cluster:  24 Fr_nu: 639229 TotEn:   -32.16
@<TRIPOS>ATOM
      1 C1        -59.6188  -20.0219  -39.1499 C.3    1 LIG       0.20900
      2 C2        -62.0551  -20.3560  -39.5016 C.3    1 LIG       0.20900
      3 C3        -59.6100  -21.3368  -38.3913 C.3    1 LIG      -0.03300
      4 C4        -61.9267  -21.6550  -38.7264 C.3    1 LIG      -0.03300
      5 N1        -60.7370  -20.0602  -40.1407 N.4    1 LIG      -0.45600
      6 O1        -60.8742  -21.5633  -37.7637 O.3    1 LIG      -0.27400
      7 H1        -59.8142  -19.1705  -38.4898 H      1 LIG       0.09000
      8 H2        -58.6922  -19.8590  -39.7069 H      1 LIG       0.09000
      9 H3        -62.7997  -20.4208  -40.2993 H      1 LIG       0.09000
     10 H4        -62.2817  -19.5098  -38.8454 H      1 LIG       0.09000
     11 H5        -59.3674  -22.1821  -39.0463 H      1 LIG       0.09000
     12 H6        -58.8514  -21.3037  -37.6029 H      1 LIG       0.09000
     13 H7        -62.8553  -21.8550  -38.1826 H      1 LIG       0.09000
     14 H8        -61.7433  -22.5071  -39.3918 H      1 LIG       0.09000
     15 H9        -60.7886  -19.1601  -40.6369 H      1 LIG       0.32900
     16 H10       -60.5360  -20.7672  -40.8619 H      1 LIG       0.32900
@<TRIPOS>BOND
      1       1       3 1
      2       1       5 1
      3       2       4 1
      4       2       5 1
      5       3       6 1
      6       4       6 1
      7       1       7 1
      8       1       8 1
      9       2       9 1
     10       2      10 1
     11       3      11 1
     12       3      12 1
     13       4      13 1
     14       4      14 1
     15       5      15 1
     16       5      16 1
@<TRIPOS>ALT_TYPE
CGenFF_4.0_ALT_TYPE_SET
CGenFF_4.0 1 CG324 2 CG324 3 CG321 4 CG321 5 NG3P2 6 OG3C61 7 HGA2 8 HGA2 9 HGA2 10 HGA2 11 HGA2 12 HGA2 13 HGA2 14 HGA2 15 HGP2 16 HGP2
@<TRIPOS>MOLECULE
morpholine
 16 16 0 0 0
****
USER_CHARGES
INVALID_CHARGES
Pose:  25 Cluster:  25 Fr_nu: 240009 TotEn:   -31.48
@<TRIPOS>ATOM
      1 C1        -62.0219  -20.1314  -39.4908 C.3    1 LIG       0.20900
      2 C2        -61.4624  -21.6521  -37.6079 C.3    1 LIG       0.20900
      3 C3        -60.5402  -20.0919  -39.8189 C.3    1 LIG      -0.03300
      4 C4        -60.0082  -21.5387  -38.0289 C.3    1 LIG      -0.03300
      5 N1        -62.3172  -21.4304  -38.8135 N.4    1 LIG      -0.45600
      6 O1        -59.7585  -20.2687  -38.6353 O.3    1 LIG      -0.27400
      7 H1        -62.3062  -19.3405  -38.7890 H      1 LIG       0.09000
      8 H2        -62.6460  -20.0791  -40.3869 H      1 LIG       0.09000
      9 H3        -61.7036  -22.6420  -37.2118 H      1 LIG       0.09000
     10 H4        -61.7385  -20.8806  -36.8822 H      1 LIG       0.09000
     11 H5        -60.2673  -20.8548  -40.5578 H      1 LIG       0.09000
     12 H6        -60.2813  -19.1165  -40.2428 H      1 LIG       0.09000
     13 H7        -59.3609  -21.6180  -37.1498 H      1 LIG       0.09000
     14 H8        -59.7237  -22.3395  -38.7221 H      1 LIG       0.09000
     15 H9        -63.3097  -21.4600  -38.5427 H      1 LIG       0.32900
     16 H10       -62.1845  -22.2052  -39.4786 H      1 LIG       0.32900
@<TRIPOS>BOND
      1       1       3 1
      2       1       5 1
      3       2       4 1
      4       2       5 1
      5       3       6 1
      6       4       6 1
      7       1       7 1
      8       1       8 1
      9       2       9 1
     10       2      10 1
     11       3      11 1
     12       3      12 1
     13       4      13 1
     14       4      14 1
     15       5      15 1
     16       5      16 1
@<TRIPOS>ALT_TYPE
CGenFF_4.0_ALT_TYPE_SET
CGenFF_4.0 1 CG324 2 CG324 3 CG321 4 CG321 5 NG3P2 6 OG3C61 7 HGA2 8 HGA2 9 HGA2 10 HGA2 11 HGA2 12 HGA2 13 HGA2 14 HGA2 15 HGP2 16 HGP2
@<TRIPOS>MOLECULE
morpholine
 16 16 0 0 0
****
USER_CHARGES
INVALID_CHARGES
Pose:  26 Cluster:  26 Fr_nu: 141977 TotEn:   -30.60
@<TRIPOS>ATOM
      1 C1        -61.3311    7.8655  -32.1463 C.3    1 LIG       0.20900
      2 C2        -63.5621    8.4649  -31.2330 C.3    1 LIG       0.20900
      3 C3        -60.7297    8.3863  -30.8533 C.3    1 LIG      -0.03300
      4 C4        -62.8513    8.9555  -29.9845 C.3    1 LIG      -0.03300
      5 N1        -62.7225    7.4004  -31.8617 N.4    1 LIG      -0.45600
      6 O1        -61.5410    9.4278  -30.3055 O.3    1 LIG      -0.27400
      7 H1        -61.4124    8.6510  -32.9047 H      1 LIG       0.09000
      8 H2        -60.7758    7.0135  -32.5476 H      1 LIG       0.09000
      9 H3        -64.5373    8.0246  -31.0093 H      1 LIG       0.09000
     10 H4        -63.6715    9.2585  -31.9789 H      1 LIG       0.09000
     11 H5        -60.6057    7.5876  -30.1123 H      1 LIG       0.09000
     12 H6        -59.7391    8.8084  -31.0501 H      1 LIG       0.09000
     13 H7        -63.4059    9.7917  -29.5471 H      1 LIG       0.09000
     14 H8        -62.7827    8.1698  -29.2225 H      1 LIG       0.09000
     15 H9        -63.1650    7.0829  -32.7349 H      1 LIG       0.32900
     16 H10       -62.6923    6.5753  -31.2462 H      1 LIG       0.32900
@<TRIPOS>BOND
      1       1       3 1
      2       1       5 1
      3       2       4 1
      4       2       5 1
      5       3       6 1
      6       4       6 1
      7       1       7 1
      8       1       8 1
      9       2       9 1
     10       2      10 1
     11       3      11 1
     12       3      12 1
     13       4      13 1
     14       4      14 1
     15       5      15 1
     16       5      16 1
@<TRIPOS>ALT_TYPE
CGenFF_4.0_ALT_TYPE_SET
CGenFF_4.0 1 CG324 2 CG324 3 CG321 4 CG321 5 NG3P2 6 OG3C61 7 HGA2 8 HGA2 9 HGA2 10 HGA2 11 HGA2 12 HGA2 13 HGA2 14 HGA2 15 HGP2 16 HGP2
@<TRIPOS>MOLECULE
morpholine
 16 16 0 0 0
****
USER_CHARGES
INVALID_CHARGES
Pose:  27 Cluster:  27 Fr_nu: 239951 TotEn:   -30.24
@<TRIPOS>ATOM
      1 C1        -61.4961  -20.4010  -38.9720 C.3    1 LIG       0.20900
      2 C2        -60.1955  -22.3620  -39.7680 C.3    1 LIG       0.20900
      3 C3        -60.2647  -19.5537  -39.2373 C.3    1 LIG      -0.03300
      4 C4        -59.0281  -21.4184  -39.9950 C.3    1 LIG      -0.03300
      5 N1        -61.4618  -21.5781  -39.8921 N.4    1 LIG      -0.45600
      6 O1        -59.0756  -20.3293  -39.0706 O.3    1 LIG      -0.27400
      7 H1        -61.5055  -20.8004  -37.9526 H      1 LIG       0.09000
      8 H2        -62.4235  -19.8568  -39.1696 H      1 LIG       0.09000
      9 H3        -60.2314  -23.1636  -40.5104 H      1 LIG       0.09000
     10 H4        -60.1874  -22.7859  -38.7589 H      1 LIG       0.09000
     11 H5        -60.2813  -19.1165  -40.2428 H      1 LIG       0.09000
     12 H6        -60.2230  -18.7275  -38.5205 H      1 LIG       0.09000
     13 H7        -58.0853  -21.9497  -39.8314 H      1 LIG       0.09000
     14 H8        -59.0149  -21.0300  -41.0205 H      1 LIG       0.09000
     15 H9        -62.2665  -22.1900  -39.6989 H      1 LIG       0.32900
     16 H10       -61.5779  -21.2604  -40.8647 H      1 LIG       0.32900
@<TRIPOS>BOND
      1       1       3 1
      2       1       5 1
      3       2       4 1
      4       2       5 1
      5       3       6 1
      6       4       6 1
      7       1       7 1
      8       1       8 1
      9       2       9 1
     10       2      10 1
     11       3      11 1
     12       3      12 1
     13       4      13 1
     14       4      14 1
     15       5      15 1
     16       5      16 1
@<TRIPOS>ALT_TYPE
CGenFF_4.0_ALT_TYPE_SET
CGenFF_4.0 1 CG324 2 CG324 3 CG321 4 CG321 5 NG3P2 6 OG3C61 7 HGA2 8 HGA2 9 HGA2 10 HGA2 11 HGA2 12 HGA2 13 HGA2 14 HGA2 15 HGP2 16 HGP2
@<TRIPOS>MOLECULE
morpholine
 16 16 0 0 0
****
USER_CHARGES
INVALID_CHARGES
Pose:  28 Cluster:  28 Fr_nu: 936017 TotEn:   -29.53
@<TRIPOS>ATOM
      1 C1        -60.2938  -21.9740  -40.3596 C.3    1 LIG       0.20900
      2 C2        -61.6952  -20.6901  -38.7601 C.3    1 LIG       0.20900
      3 C3        -61.0843  -23.2090  -39.9664 C.3    1 LIG      -0.03300
      4 C4        -62.4176  -21.9879  -38.4459 C.3    1 LIG      -0.03300
      5 N1        -61.1634  -20.7762  -40.1541 N.4    1 LIG      -0.45600
      6 O1        -61.5412  -23.1042  -38.6161 O.3    1 LIG      -0.27400
      7 H1        -59.4124  -21.8337  -39.7252 H      1 LIG       0.09000
      8 H2        -59.9990  -21.9888  -41.4123 H      1 LIG       0.09000
      9 H3        -62.3604  -19.8238  -38.7153 H      1 LIG       0.09000
     10 H4        -60.8324  -20.5343  -38.1050 H      1 LIG       0.09000
     11 H5        -61.9394  -23.3732  -40.6329 H      1 LIG       0.09000
     12 H6        -60.4433  -24.0939  -40.0302 H      1 LIG       0.09000
     13 H7        -62.7490  -21.9841  -37.4028 H      1 LIG       0.09000
     14 H8        -63.3065  -22.1190  -39.0747 H      1 LIG       0.09000
     15 H9        -60.6319  -19.9227  -40.3737 H      1 LIG       0.32900
     16 H10       -61.9467  -20.7987  -40.8222 H      1 LIG       0.32900
@<TRIPOS>BOND
      1       1       3 1
      2       1       5 1
      3       2       4 1
      4       2       5 1
      5       3       6 1
      6       4       6 1
      7       1       7 1
      8       1       8 1
      9       2       9 1
     10       2      10 1
     11       3      11 1
     12       3      12 1
     13       4      13 1
     14       4      14 1
     15       5      15 1
     16       5      16 1
@<TRIPOS>ALT_TYPE
CGenFF_4.0_ALT_TYPE_SET
CGenFF_4.0 1 CG324 2 CG324 3 CG321 4 CG321 5 NG3P2 6 OG3C61 7 HGA2 8 HGA2 9 HGA2 10 HGA2 11 HGA2 12 HGA2 13 HGA2 14 HGA2 15 HGP2 16 HGP2
@<TRIPOS>MOLECULE
morpholine
 16 16 0 0 0
****
USER_CHARGES
INVALID_CHARGES
Pose:  29 Cluster:  29 Fr_nu: 772716 TotEn:   -28.53
@<TRIPOS>ATOM
      1 C1        -74.9860  -26.2644  -45.7617 C.3    1 LIG       0.20900
      2 C2        -74.8404  -28.0420  -47.4909 C.3    1 LIG       0.20900
      3 C3        -73.6960  -26.8119  -45.1777 C.3    1 LIG      -0.03300
      4 C4        -73.5571  -28.5018  -46.8226 C.3    1 LIG      -0.03300
      5 N1        -75.0109  -26.5818  -47.2218 N.4    1 LIG      -0.45600
      6 O1        -73.5899  -28.2162  -45.4224 O.3    1 LIG      -0.27400
      7 H1        -75.8682  -26.7413  -45.3224 H      1 LIG       0.09000
      8 H2        -75.0580  -25.1782  -45.6607 H      1 LIG       0.09000
      9 H3        -74.8140  -28.1752  -48.5755 H      1 LIG       0.09000
     10 H4        -75.7199  -28.5420  -47.0732 H      1 LIG       0.09000
     11 H5        -72.8162  -26.2996  -45.5849 H      1 LIG       0.09000
     12 H6        -73.6894  -26.6644  -44.0931 H      1 LIG       0.09000
     13 H7        -73.4479  -29.5849  -46.9363 H      1 LIG       0.09000
     14 H8        -72.6749  -28.0315  -47.2732 H      1 LIG       0.09000
     15 H9        -75.8982  -26.2573  -47.6299 H      1 LIG       0.32900
     16 H10       -74.2703  -26.0527  -47.7035 H      1 LIG       0.32900
@<TRIPOS>BOND
      1       1       3 1
      2       1       5 1
      3       2       4 1
      4       2       5 1
      5       3       6 1
      6       4       6 1
      7       1       7 1
      8       1       8 1
      9       2       9 1
     10       2      10 1
     11       3      11 1
     12       3      12 1
     13       4      13 1
     14       4      14 1
     15       5      15 1
     16       5      16 1
@<TRIPOS>ALT_TYPE
CGenFF_4.0_ALT_TYPE_SET
CGenFF_4.0 1 CG324 2 CG324 3 CG321 4 CG321 5 NG3P2 6 OG3C61 7 HGA2 8 HGA2 9 HGA2 10 HGA2 11 HGA2 12 HGA2 13 HGA2 14 HGA2 15 HGP2 16 HGP2
@<TRIPOS>MOLECULE
morpholine
 16 16 0 0 0
****
USER_CHARGES
INVALID_CHARGES
Pose:  30 Cluster:  30 Fr_nu: 236806 TotEn:   -27.59
@<TRIPOS>ATOM
      1 C1        -61.4894  -22.1806  -39.5916 C.3    1 LIG       0.20900
      2 C2        -59.5617  -20.6408  -39.8812 C.3    1 LIG       0.20900
      3 C3        -62.2647  -21.0050  -39.0243 C.3    1 LIG      -0.03300
      4 C4        -60.4319  -19.5405  -39.3006 C.3    1 LIG      -0.03300
      5 N1        -60.4536  -21.6499  -40.5290 N.4    1 LIG      -0.45600
      6 O1        -61.3813  -20.0840  -38.3806 O.3    1 LIG      -0.27400
      7 H1        -60.9534  -22.7312  -38.8116 H      1 LIG       0.09000
      8 H2        -62.1280  -22.8623  -40.1598 H      1 LIG       0.09000
      9 H3        -58.8773  -20.2675  -40.6475 H      1 LIG       0.09000
     10 H4        -59.0016  -21.1708  -39.1045 H      1 LIG       0.09000
     11 H5        -62.8381  -20.4841  -39.8004 H      1 LIG       0.09000
     12 H6        -62.9766  -21.3600  -38.2724 H      1 LIG       0.09000
     13 H7        -59.8095  -18.8277  -38.7505 H      1 LIG       0.09000
     14 H8        -60.9576  -18.9834  -40.0853 H      1 LIG       0.09000
     15 H9        -59.8868  -22.4282  -40.8925 H      1 LIG       0.32900
     16 H10       -60.9125  -21.2297  -41.3495 H      1 LIG       0.32900
@<TRIPOS>BOND
      1       1       3 1
      2       1       5 1
      3       2       4 1
      4       2       5 1
      5       3       6 1
      6       4       6 1
      7       1       7 1
      8       1       8 1
      9       2       9 1
     10       2      10 1
     11       3      11 1
     12       3      12 1
     13       4      13 1
     14       4      14 1
     15       5      15 1
     16       5      16 1
@<TRIPOS>ALT_TYPE
CGenFF_4.0_ALT_TYPE_SET
CGenFF_4.0 1 CG324 2 CG324 3 CG321 4 CG321 5 NG3P2 6 OG3C61 7 HGA2 8 HGA2 9 HGA2 10 HGA2 11 HGA2 12 HGA2 13 HGA2 14 HGA2 15 HGP2 16 HGP2
@<TRIPOS>MOLECULE
morpholine
 16 16 0 0 0
****
USER_CHARGES
INVALID_CHARGES
Pose:  31 Cluster:  31 Fr_nu: 352620 TotEn:   -27.19
@<TRIPOS>ATOM
      1 C1        -59.5511  -21.5581  -38.3506 C.3    1 LIG       0.20900
      2 C2        -61.3428  -20.1529  -39.3435 C.3    1 LIG       0.20900
      3 C3        -58.5608  -20.4897  -38.7778 C.3    1 LIG      -0.03300
      4 C4        -60.2647  -19.1529  -39.7213 C.3    1 LIG      -0.03300
      5 N1        -60.8798  -20.9076  -38.1396 N.4    1 LIG      -0.45600
      6 O1        -59.0213  -19.8187  -39.9530 O.3    1 LIG      -0.27400
      7 H1        -59.6936  -22.3171  -39.1268 H      1 LIG       0.09000
      8 H2        -59.2656  -22.0346  -37.4089 H      1 LIG       0.09000
      9 H3        -62.2867  -19.6667  -39.0835 H      1 LIG       0.09000
     10 H4        -61.5075  -20.8931  -40.1328 H      1 LIG       0.09000
     11 H5        -58.3843  -19.7575  -37.9809 H      1 LIG       0.09000
     12 H6        -57.5983  -20.9525  -39.0178 H      1 LIG       0.09000
     13 H7        -60.5429  -18.6409  -40.6478 H      1 LIG       0.09000
     14 H8        -60.1333  -18.3874  -38.9472 H      1 LIG       0.09000
     15 H9        -61.5777  -21.6221  -37.8912 H      1 LIG       0.32900
     16 H10       -60.8292  -20.2717  -37.3313 H      1 LIG       0.32900
@<TRIPOS>BOND
      1       1       3 1
      2       1       5 1
      3       2       4 1
      4       2       5 1
      5       3       6 1
      6       4       6 1
      7       1       7 1
      8       1       8 1
      9       2       9 1
     10       2      10 1
     11       3      11 1
     12       3      12 1
     13       4      13 1
     14       4      14 1
     15       5      15 1
     16       5      16 1
@<TRIPOS>ALT_TYPE
CGenFF_4.0_ALT_TYPE_SET
CGenFF_4.0 1 CG324 2 CG324 3 CG321 4 CG321 5 NG3P2 6 OG3C61 7 HGA2 8 HGA2 9 HGA2 10 HGA2 11 HGA2 12 HGA2 13 HGA2 14 HGA2 15 HGP2 16 HGP2
@<TRIPOS>MOLECULE
morpholine
 16 16 0 0 0
****
USER_CHARGES
INVALID_CHARGES
Pose:  32 Cluster:  32 Fr_nu: 1065503 TotEn:   -25.92
@<TRIPOS>ATOM
      1 C1        -74.0832  -28.6630  -48.3506 C.3    1 LIG       0.20900
      2 C2        -74.1402  -26.9365  -46.5654 C.3    1 LIG       0.20900
      3 C3        -74.5331  -29.6694  -47.3068 C.3    1 LIG      -0.03300
      4 C4        -74.5881  -28.0274  -45.6094 C.3    1 LIG      -0.03300
      5 N1        -74.5787  -27.3131  -47.9436 N.4    1 LIG      -0.45600
      6 O1        -74.0613  -29.2941  -46.0107 O.3    1 LIG      -0.27400
      7 H1        -72.9921  -28.5924  -48.4067 H      1 LIG       0.09000
      8 H2        -74.4959  -28.8796  -49.3395 H      1 LIG       0.09000
      9 H3        -74.5906  -25.9685  -46.3305 H      1 LIG       0.09000
     10 H4        -73.0500  -26.8445  -46.5979 H      1 LIG       0.09000
     11 H5        -75.6245  -29.7726  -47.2858 H      1 LIG       0.09000
     12 H6        -74.1144  -30.6540  -47.5381 H      1 LIG       0.09000
     13 H7        -74.2108  -27.8164  -44.6038 H      1 LIG       0.09000
     14 H8        -75.6813  -28.0870  -45.5465 H      1 LIG       0.09000
     15 H9        -74.2475  -26.6075  -48.6157 H      1 LIG       0.32900
     16 H10       -75.6067  -27.2912  -47.9974 H      1 LIG       0.32900
@<TRIPOS>BOND
      1       1       3 1
      2       1       5 1
      3       2       4 1
      4       2       5 1
      5       3       6 1
      6       4       6 1
      7       1       7 1
      8       1       8 1
      9       2       9 1
     10       2      10 1
     11       3      11 1
     12       3      12 1
     13       4      13 1
     14       4      14 1
     15       5      15 1
     16       5      16 1
@<TRIPOS>ALT_TYPE
CGenFF_4.0_ALT_TYPE_SET
CGenFF_4.0 1 CG324 2 CG324 3 CG321 4 CG321 5 NG3P2 6 OG3C61 7 HGA2 8 HGA2 9 HGA2 10 HGA2 11 HGA2 12 HGA2 13 HGA2 14 HGA2 15 HGP2 16 HGP2
@<TRIPOS>MOLECULE
morpholine
 16 16 0 0 0
****
USER_CHARGES
INVALID_CHARGES
Pose:  33 Cluster:  33 Fr_nu: 743014 TotEn:   -25.00
@<TRIPOS>ATOM
      1 C1        -74.5730  -27.7626  -47.0745 C.3    1 LIG       0.20900
      2 C2        -74.8422  -26.0414  -45.3036 C.3    1 LIG       0.20900
      3 C3        -73.2155  -28.0805  -46.4737 C.3    1 LIG      -0.03300
      4 C4        -73.4718  -26.4442  -44.7892 C.3    1 LIG      -0.03300
      5 N1        -75.4491  -27.2211  -45.9916 N.4    1 LIG      -0.45600
      6 O1        -72.6528  -26.9184  -45.8605 O.3    1 LIG      -0.27400
      7 H1        -74.5080  -26.9853  -47.8429 H      1 LIG       0.09000
      8 H2        -75.0642  -28.6508  -47.4808 H      1 LIG       0.09000
      9 H3        -75.5185  -25.7481  -44.4965 H      1 LIG       0.09000
     10 H4        -74.7796  -25.2423  -46.0490 H      1 LIG       0.09000
     11 H5        -73.2765  -28.8918  -45.7387 H      1 LIG       0.09000
     12 H6        -72.5285  -28.4028  -47.2626 H      1 LIG       0.09000
     13 H7        -72.9711  -25.5757  -44.3501 H      1 LIG       0.09000
     14 H8        -73.5416  -27.2139  -44.0112 H      1 LIG       0.09000
     15 H9        -76.3623  -26.9577  -46.3867 H      1 LIG       0.32900
     16 H10       -75.6443  -27.9607  -45.3023 H      1 LIG       0.32900
@<TRIPOS>BOND
      1       1       3 1
      2       1       5 1
      3       2       4 1
      4       2       5 1
      5       3       6 1
      6       4       6 1
      7       1       7 1
      8       1       8 1
      9       2       9 1
     10       2      10 1
     11       3      11 1
     12       3      12 1
     13       4      13 1
     14       4      14 1
     15       5      15 1
     16       5      16 1
@<TRIPOS>ALT_TYPE
CGenFF_4.0_ALT_TYPE_SET
CGenFF_4.0 1 CG324 2 CG324 3 CG321 4 CG321 5 NG3P2 6 OG3C61 7 HGA2 8 HGA2 9 HGA2 10 HGA2 11 HGA2 12 HGA2 13 HGA2 14 HGA2 15 HGP2 16 HGP2
@<TRIPOS>MOLECULE
morpholine
 16 16 0 0 0
****
USER_CHARGES
INVALID_CHARGES
Pose:  34 Cluster:  34 Fr_nu: 1167218 TotEn:   -22.79
@<TRIPOS>ATOM
      1 C1        -62.1528   -2.4389  -25.3310 C.3    1 LIG       0.20900
      2 C2        -64.0124   -2.2270  -23.6976 C.3    1 LIG       0.20900
      3 C3        -61.3382   -1.5291  -24.4290 C.3    1 LIG      -0.03300
      4 C4        -63.1063   -1.3283  -22.8753 C.3    1 LIG      -0.03300
      5 N1        -63.1535   -3.1605  -24.4877 N.4    1 LIG      -0.45600
      6 O1        -62.1922   -0.6272  -23.7216 O.3    1 LIG      -0.27400
      7 H1        -62.7212   -1.8730  -26.0763 H      1 LIG       0.09000
      8 H2        -61.5348   -3.1934  -25.8250 H      1 LIG       0.09000
      9 H3        -64.6707   -2.8359  -23.0726 H      1 LIG       0.09000
     10 H4        -64.6040   -1.6576  -24.4214 H      1 LIG       0.09000
     11 H5        -60.7337   -2.1007  -23.7147 H      1 LIG       0.09000
     12 H6        -60.6515   -0.9279  -25.0333 H      1 LIG       0.09000
     13 H7        -63.7066   -0.5811  -22.3469 H      1 LIG       0.09000
     14 H8        -62.5479   -1.8967  -22.1219 H      1 LIG       0.09000
     15 H9        -63.7464   -3.7514  -25.0864 H      1 LIG       0.32900
     16 H10       -62.6669   -3.8061  -23.8499 H      1 LIG       0.32900
@<TRIPOS>BOND
      1       1       3 1
      2       1       5 1
      3       2       4 1
      4       2       5 1
      5       3       6 1
      6       4       6 1
      7       1       7 1
      8       1       8 1
      9       2       9 1
     10       2      10 1
     11       3      11 1
     12       3      12 1
     13       4      13 1
     14       4      14 1
     15       5      15 1
     16       5      16 1
@<TRIPOS>ALT_TYPE
CGenFF_4.0_ALT_TYPE_SET
CGenFF_4.0 1 CG324 2 CG324 3 CG321 4 CG321 5 NG3P2 6 OG3C61 7 HGA2 8 HGA2 9 HGA2 10 HGA2 11 HGA2 12 HGA2 13 HGA2 14 HGA2 15 HGP2 16 HGP2
@<TRIPOS>MOLECULE
morpholine
 16 16 0 0 0
****
USER_CHARGES
INVALID_CHARGES
Pose:  35 Cluster:  35 Fr_nu: 611575 TotEn:   -22.54
@<TRIPOS>ATOM
      1 C1        -58.8320  -20.5406  -38.6590 C.3    1 LIG       0.20900
      2 C2        -60.5454  -19.2958  -39.9573 C.3    1 LIG       0.20900
      3 C3        -59.9708  -21.2906  -37.9916 C.3    1 LIG      -0.03300
      4 C4        -61.6002  -20.1074  -39.2268 C.3    1 LIG      -0.03300
      5 N1        -59.2891  -20.1033  -40.0129 N.4    1 LIG      -0.45600
      6 O1        -61.1402  -20.4713  -37.9234 O.3    1 LIG      -0.27400
      7 H1        -58.5640  -19.6319  -38.1102 H      1 LIG       0.09000
      8 H2        -57.9479  -21.1686  -38.7980 H      1 LIG       0.09000
      9 H3        -60.8357  -19.0687  -40.9864 H      1 LIG       0.09000
     10 H4        -60.3001  -18.3716  -39.4246 H      1 LIG       0.09000
     11 H5        -60.2053  -22.2241  -38.5168 H      1 LIG       0.09000
     12 H6        -59.6906  -21.5519  -36.9663 H      1 LIG       0.09000
     13 H7        -62.5075  -19.5081  -39.1016 H      1 LIG       0.09000
     14 H8        -61.8749  -21.0103  -39.7853 H      1 LIG       0.09000
     15 H9        -58.5462  -19.5544  -40.4667 H      1 LIG       0.32900
     16 H10       -59.4345  -20.9281  -40.6120 H      1 LIG       0.32900
@<TRIPOS>BOND
      1       1       3 1
      2       1       5 1
      3       2       4 1
      4       2       5 1
      5       3       6 1
      6       4       6 1
      7       1       7 1
      8       1       8 1
      9       2       9 1
     10       2      10 1
     11       3      11 1
     12       3      12 1
     13       4      13 1
     14       4      14 1
     15       5      15 1
     16       5      16 1
@<TRIPOS>ALT_TYPE
CGenFF_4.0_ALT_TYPE_SET
CGenFF_4.0 1 CG324 2 CG324 3 CG321 4 CG321 5 NG3P2 6 OG3C61 7 HGA2 8 HGA2 9 HGA2 10 HGA2 11 HGA2 12 HGA2 13 HGA2 14 HGA2 15 HGP2 16 HGP2
@<TRIPOS>MOLECULE
morpholine
 16 16 0 0 0
****
USER_CHARGES
INVALID_CHARGES
Pose:  36 Cluster:  36 Fr_nu: 1225686 TotEn:   -22.52
@<TRIPOS>ATOM
      1 C1        -60.6988  -19.3263  -39.6610 C.3    1 LIG       0.20900
      2 C2        -58.8781  -20.7268  -38.7151 C.3    1 LIG       0.20900
      3 C3        -61.6549  -20.4615  -39.3415 C.3    1 LIG      -0.03300
      4 C4        -59.9236  -21.7930  -38.4413 C.3    1 LIG      -0.03300
      5 N1        -59.5543  -19.3942  -38.7024 N.4    1 LIG      -0.45600
      6 O1        -60.9792  -21.7197  -39.4023 O.3    1 LIG      -0.27400
      7 H1        -60.2725  -19.4214  -40.6650 H      1 LIG       0.09000
      8 H2        -61.1670  -18.3453  -39.5442 H      1 LIG       0.09000
      9 H3        -58.0968  -20.7060  -37.9509 H      1 LIG       0.09000
     10 H4        -58.4292  -20.8406  -39.7069 H      1 LIG       0.09000
     11 H5        -62.1161  -20.3385  -38.3544 H      1 LIG       0.09000
     12 H6        -62.4618  -20.4842  -40.0807 H      1 LIG       0.09000
     13 H7        -59.4703  -22.7859  -38.5236 H      1 LIG       0.09000
     14 H8        -60.3394  -21.7022  -37.4306 H      1 LIG       0.09000
     15 H9        -58.8710  -18.6586  -38.9290 H      1 LIG       0.32900
     16 H10       -59.8872  -19.1845  -37.7508 H      1 LIG       0.32900
@<TRIPOS>BOND
      1       1       3 1
      2       1       5 1
      3       2       4 1
      4       2       5 1
      5       3       6 1
      6       4       6 1
      7       1       7 1
      8       1       8 1
      9       2       9 1
     10       2      10 1
     11       3      11 1
     12       3      12 1
     13       4      13 1
     14       4      14 1
     15       5      15 1
     16       5      16 1
@<TRIPOS>ALT_TYPE
CGenFF_4.0_ALT_TYPE_SET
CGenFF_4.0 1 CG324 2 CG324 3 CG321 4 CG321 5 NG3P2 6 OG3C61 7 HGA2 8 HGA2 9 HGA2 10 HGA2 11 HGA2 12 HGA2 13 HGA2 14 HGA2 15 HGP2 16 HGP2
@<TRIPOS>MOLECULE
morpholine
 16 16 0 0 0
****
USER_CHARGES
INVALID_CHARGES
Pose:  37 Cluster:  37 Fr_nu: 1290392 TotEn:   -22.20
@<TRIPOS>ATOM
      1 C1        -52.7836    6.0979  -18.5018 C.3    1 LIG       0.20900
      2 C2        -55.2081    5.5907  -18.6903 C.3    1 LIG       0.20900
      3 C3        -52.6908    4.9771  -17.4821 C.3    1 LIG      -0.03300
      4 C4        -54.9963    4.4943  -17.6619 C.3    1 LIG      -0.03300
      5 N1        -53.9224    5.8001  -19.4227 N.4    1 LIG      -0.45600
      6 O1        -53.9264    4.8353  -16.7774 O.3    1 LIG      -0.27400
      7 H1        -53.0051    7.0614  -18.0312 H      1 LIG       0.09000
      8 H2        -51.8802    6.1781  -19.1123 H      1 LIG       0.09000
      9 H3        -55.9678    5.3246  -19.4299 H      1 LIG       0.09000
     10 H4        -55.4606    6.5470  -18.2213 H      1 LIG       0.09000
     11 H5        -52.4224    4.0228  -17.9506 H      1 LIG       0.09000
     12 H6        -51.9158    5.2109  -16.7454 H      1 LIG       0.09000
     13 H7        -55.9002    4.3749  -17.0563 H      1 LIG       0.09000
     14 H8        -54.7869    3.5284  -18.1371 H      1 LIG       0.09000
     15 H9        -54.0309    6.5703  -20.0967 H      1 LIG       0.32900
     16 H10       -53.7041    4.9648  -19.9838 H      1 LIG       0.32900
@<TRIPOS>BOND
      1       1       3 1
      2       1       5 1
      3       2       4 1
      4       2       5 1
      5       3       6 1
      6       4       6 1
      7       1       7 1
      8       1       8 1
      9       2       9 1
     10       2      10 1
     11       3      11 1
     12       3      12 1
     13       4      13 1
     14       4      14 1
     15       5      15 1
     16       5      16 1
@<TRIPOS>ALT_TYPE
CGenFF_4.0_ALT_TYPE_SET
CGenFF_4.0 1 CG324 2 CG324 3 CG321 4 CG321 5 NG3P2 6 OG3C61 7 HGA2 8 HGA2 9 HGA2 10 HGA2 11 HGA2 12 HGA2 13 HGA2 14 HGA2 15 HGP2 16 HGP2
@<TRIPOS>MOLECULE
morpholine
 16 16 0 0 0
****
USER_CHARGES
INVALID_CHARGES
Pose:  38 Cluster:  38 Fr_nu: 1026973 TotEn:   -21.79
@<TRIPOS>ATOM
      1 C1        -63.0136   -2.6986  -24.7711 C.3    1 LIG       0.20900
      2 C2        -65.0825   -2.2745  -26.0790 C.3    1 LIG       0.20900
      3 C3        -62.7414   -1.2064  -24.8334 C.3    1 LIG      -0.03300
      4 C4        -64.7093   -0.8029  -26.0764 C.3    1 LIG      -0.03300
      5 N1        -64.4902   -2.9096  -24.8628 N.4    1 LIG      -0.45600
      6 O1        -63.2895   -0.6451  -26.0283 O.3    1 LIG      -0.27400
      7 H1        -62.5680   -3.2310  -25.6178 H      1 LIG       0.09000
      8 H2        -62.6764   -3.1421  -23.8304 H      1 LIG       0.09000
      9 H3        -66.1639   -2.4283  -26.0362 H      1 LIG       0.09000
     10 H4        -64.6631   -2.8004  -26.9425 H      1 LIG       0.09000
     11 H5        -63.1481   -0.6825  -23.9602 H      1 LIG       0.09000
     12 H6        -61.6616   -1.0279  -24.8501 H      1 LIG       0.09000
     13 H7        -65.0633   -0.3296  -26.9976 H      1 LIG       0.09000
     14 H8        -65.1673   -0.2706  -25.2341 H      1 LIG       0.09000
     15 H9        -64.6946   -3.9183  -24.8662 H      1 LIG       0.32900
     16 H10       -64.9463   -2.5337  -24.0195 H      1 LIG       0.32900
@<TRIPOS>BOND
      1       1       3 1
      2       1       5 1
      3       2       4 1
      4       2       5 1
      5       3       6 1
      6       4       6 1
      7       1       7 1
      8       1       8 1
      9       2       9 1
     10       2      10 1
     11       3      11 1
     12       3      12 1
     13       4      13 1
     14       4      14 1
     15       5      15 1
     16       5      16 1
@<TRIPOS>ALT_TYPE
CGenFF_4.0_ALT_TYPE_SET
CGenFF_4.0 1 CG324 2 CG324 3 CG321 4 CG321 5 NG3P2 6 OG3C61 7 HGA2 8 HGA2 9 HGA2 10 HGA2 11 HGA2 12 HGA2 13 HGA2 14 HGA2 15 HGP2 16 HGP2
@<TRIPOS>MOLECULE
morpholine
 16 16 0 0 0
****
USER_CHARGES
INVALID_CHARGES
Pose:  39 Cluster:  39 Fr_nu: 1033991 TotEn:   -19.44
@<TRIPOS>ATOM
      1 C1        -51.8907    3.9150  -32.9221 C.3    1 LIG       0.20900
      2 C2        -51.3533    2.0346  -31.3904 C.3    1 LIG       0.20900
      3 C3        -52.9173    4.3725  -31.9016 C.3    1 LIG      -0.03300
      4 C4        -52.4057    2.5848  -30.4446 C.3    1 LIG      -0.03300
      5 N1        -50.8151    3.1682  -32.2020 N.4    1 LIG      -0.45600
      6 O1        -53.4351    3.2561  -31.1745 O.3    1 LIG      -0.27400
      7 H1        -52.3205    3.2200  -33.6509 H      1 LIG       0.09000
      8 H2        -51.4179    4.7545  -33.4388 H      1 LIG       0.09000
      9 H3        -50.5121    1.5835  -30.8577 H      1 LIG       0.09000
     10 H4        -51.7771    1.3159  -32.0989 H      1 LIG       0.09000
     11 H5        -52.4963    5.1044  -31.2020 H      1 LIG       0.09000
     12 H6        -53.7580    4.8523  -32.4126 H      1 LIG       0.09000
     13 H7        -52.8738    1.7633  -29.8931 H      1 LIG       0.09000
     14 H8        -51.9697    3.2709  -29.7085 H      1 LIG       0.09000
     15 H9        -50.1296    2.8108  -32.8814 H      1 LIG       0.32900
     16 H10       -50.2948    3.8139  -31.5916 H      1 LIG       0.32900
@<TRIPOS>BOND
      1       1       3 1
      2       1       5 1
      3       2       4 1
      4       2       5 1
      5       3       6 1
      6       4       6 1
      7       1       7 1
      8       1       8 1
      9       2       9 1
     10       2      10 1
     11       3      11 1
     12       3      12 1
     13       4      13 1
     14       4      14 1
     15       5      15 1
     16       5      16 1
@<TRIPOS>ALT_TYPE
CGenFF_4.0_ALT_TYPE_SET
CGenFF_4.0 1 CG324 2 CG324 3 CG321 4 CG321 5 NG3P2 6 OG3C61 7 HGA2 8 HGA2 9 HGA2 10 HGA2 11 HGA2 12 HGA2 13 HGA2 14 HGA2 15 HGP2 16 HGP2
@<TRIPOS>MOLECULE
morpholine
 16 16 0 0 0
****
USER_CHARGES
INVALID_CHARGES
Pose:  40 Cluster:  40 Fr_nu: 608171 TotEn:   -19.35
@<TRIPOS>ATOM
      1 C1        -51.1228    2.6705  -32.6258 C.3    1 LIG       0.20900
      2 C2        -51.6183    4.9128  -33.5733 C.3    1 LIG       0.20900
      3 C3        -51.6644    3.1779  -31.3015 C.3    1 LIG      -0.03300
      4 C4        -52.1364    5.3099  -32.2027 C.3    1 LIG      -0.03300
      5 N1        -51.7841    3.4354  -33.7262 N.4    1 LIG      -0.45600
      6 O1        -51.4517    4.5860  -31.1779 O.3    1 LIG      -0.27400
      7 H1        -50.0469    2.8493  -32.7228 H      1 LIG       0.09000
      8 H2        -51.3422    1.6113  -32.7844 H      1 LIG       0.09000
      9 H3        -52.1762    5.3913  -34.3824 H      1 LIG       0.09000
     10 H4        -50.5491    5.1206  -33.6814 H      1 LIG       0.09000
     11 H5        -52.7320    2.9553  -31.1871 H      1 LIG       0.09000
     12 H6        -51.1369    2.6908  -30.4753 H      1 LIG       0.09000
     13 H7        -51.9541    6.3757  -32.0325 H      1 LIG       0.09000
     14 H8        -53.2163    5.1410  -32.1135 H      1 LIG       0.09000
     15 H9        -51.3991    3.1372  -34.6328 H      1 LIG       0.32900
     16 H10       -52.7864    3.2013  -33.7563 H      1 LIG       0.32900
@<TRIPOS>BOND
      1       1       3 1
      2       1       5 1
      3       2       4 1
      4       2       5 1
      5       3       6 1
      6       4       6 1
      7       1       7 1
      8       1       8 1
      9       2       9 1
     10       2      10 1
     11       3      11 1
     12       3      12 1
     13       4      13 1
     14       4      14 1
     15       5      15 1
     16       5      16 1
@<TRIPOS>ALT_TYPE
CGenFF_4.0_ALT_TYPE_SET
CGenFF_4.0 1 CG324 2 CG324 3 CG321 4 CG321 5 NG3P2 6 OG3C61 7 HGA2 8 HGA2 9 HGA2 10 HGA2 11 HGA2 12 HGA2 13 HGA2 14 HGA2 15 HGP2 16 HGP2
@<TRIPOS>MOLECULE
indoline
 18 19 0 0 0
****
USER_CHARGES
INVALID_CHARGES
Pose:   1 Cluster:   1 Fr_nu: 243713 TotEn:   -21.45
@<TRIPOS>ATOM
      1 C1        -67.3844   -7.2225  -47.5407 C.ar   1 LIG      -0.21700
      2 C2        -68.4782   -6.8671  -46.7353 C.ar   1 LIG      -0.19700
      3 C3        -66.1756   -7.6152  -46.9640 C.ar   1 LIG      -0.40000
      4 C4        -68.3764   -6.8933  -45.3416 C.ar   1 LIG      -0.29100
      5 C5        -66.0877   -7.6271  -45.5834 C.ar   1 LIG       0.11100
      6 C6        -67.1663   -7.2554  -44.7767 C.ar   1 LIG       0.28800
      7 C7        -64.9482   -8.0545  -44.7175 C.3    1 LIG      -0.11600
      8 C8        -65.4380   -7.6088  -43.3227 C.3    1 LIG       0.00100
      9 N1        -66.8770   -7.3978  -43.4208 N.pl3  1 LIG      -0.67300
     10 H1        -67.4851   -7.2021  -48.6224 H      1 LIG       0.19600
     11 H2        -69.4156   -6.5760  -47.2016 H      1 LIG       0.19600
     12 H3        -65.3364   -7.9098  -47.5843 H      1 LIG       0.20400
     13 H4        -69.2297   -6.6309  -44.7248 H      1 LIG       0.21000
     14 H5        -64.8262   -9.1414  -44.7624 H      1 LIG       0.09000
     15 H6        -64.0147   -7.5545  -44.9907 H      1 LIG       0.09000
     16 H7        -65.1964   -8.3538  -42.5578 H      1 LIG       0.09000
     17 H8        -64.9538   -6.6663  -43.0383 H      1 LIG       0.09000
     18 H9        -67.4171   -6.9280  -42.7072 H      1 LIG       0.32800
@<TRIPOS>BOND
      1       1       2 ar
      2       1       3 ar
      3       2       4 ar
      4       3       5 ar
      5       4       6 ar
      6       5       6 ar
      7       5       7 1
      8       6       9 1
      9       7       8 1
     10       8       9 1
     11       1      10 1
     12       2      11 1
     13       3      12 1
     14       4      13 1
     15       7      14 1
     16       7      15 1
     17       8      16 1
     18       8      17 1
     19       9      18 1
@<TRIPOS>ALT_TYPE
CGenFF_4.0_ALT_TYPE_SET
CGenFF_4.0 1 CG2R61 2 CG2R61 3 CG2R61 4 CG2R61 5 CG2RC0 6 CG2RC0 7 CG3C52 8 CG3C52 9 NG3C51 10 HGR61 11 HGR61 12 HGR61 13 HGR61 14 HGA2 15 HGA2 16 HGA2 17 HGA2 18 HGP1
@<TRIPOS>MOLECULE
indoline
 18 19 0 0 0
****
USER_CHARGES
INVALID_CHARGES
Pose:   2 Cluster:   2 Fr_nu: 161595 TotEn:   -20.51
@<TRIPOS>ATOM
      1 C1        -65.2074   -7.4110  -48.4056 C.ar   1 LIG      -0.21700
      2 C2        -66.5830   -7.2371  -48.6268 C.ar   1 LIG      -0.19700
      3 C3        -64.7130   -7.5915  -47.1130 C.ar   1 LIG      -0.40000
      4 C4        -67.4829   -7.2348  -47.5574 C.ar   1 LIG      -0.29100
      5 C5        -65.6152   -7.5774  -46.0642 C.ar   1 LIG       0.11100
      6 C6        -66.9828   -7.3850  -46.2759 C.ar   1 LIG       0.28800
      7 C7        -65.3680   -7.8014  -44.6084 C.3    1 LIG      -0.11600
      8 C8        -66.7399   -7.4328  -44.0033 C.3    1 LIG       0.00100
      9 N1        -67.7108   -7.4662  -45.0902 N.pl3  1 LIG      -0.67300
     10 H1        -64.5243   -7.4164  -49.2506 H      1 LIG       0.19600
     11 H2        -66.9515   -7.1106  -49.6413 H      1 LIG       0.19600
     12 H3        -63.6535   -7.7464  -46.9423 H      1 LIG       0.20400
     13 H4        -68.5462   -7.1139  -47.7363 H      1 LIG       0.21000
     14 H5        -65.1266   -8.8529  -44.4232 H      1 LIG       0.09000
     15 H6        -64.5753   -7.1545  -44.2220 H      1 LIG       0.09000
     16 H7        -67.0195   -8.1208  -43.1990 H      1 LIG       0.09000
     17 H8        -66.7047   -6.4204  -43.5822 H      1 LIG       0.09000
     18 H9        -68.6445   -7.0877  -45.0097 H      1 LIG       0.32800
@<TRIPOS>BOND
      1       1       2 ar
      2       1       3 ar
      3       2       4 ar
      4       3       5 ar
      5       4       6 ar
      6       5       6 ar
      7       5       7 1
      8       6       9 1
      9       7       8 1
     10       8       9 1
     11       1      10 1
     12       2      11 1
     13       3      12 1
     14       4      13 1
     15       7      14 1
     16       7      15 1
     17       8      16 1
     18       8      17 1
     19       9      18 1
@<TRIPOS>ALT_TYPE
CGenFF_4.0_ALT_TYPE_SET
CGenFF_4.0 1 CG2R61 2 CG2R61 3 CG2R61 4 CG2R61 5 CG2RC0 6 CG2RC0 7 CG3C52 8 CG3C52 9 NG3C51 10 HGR61 11 HGR61 12 HGR61 13 HGR61 14 HGA2 15 HGA2 16 HGA2 17 HGA2 18 HGP1
@<TRIPOS>MOLECULE
indoline
 18 19 0 0 0
****
USER_CHARGES
INVALID_CHARGES
Pose:   3 Cluster:   3 Fr_nu: 374616 TotEn:   -17.61
@<TRIPOS>ATOM
      1 C1        -64.4434   -7.5069  -45.6243 C.ar   1 LIG      -0.21700
      2 C2        -64.6752   -7.4316  -47.0070 C.ar   1 LIG      -0.19700
      3 C3        -65.4513   -7.1794  -44.7161 C.ar   1 LIG      -0.40000
      4 C4        -65.9167   -7.0213  -47.5009 C.ar   1 LIG      -0.29100
      5 C5        -66.6714   -6.7662  -45.2205 C.ar   1 LIG       0.11100
      6 C6        -66.9021   -6.6701  -46.5952 C.ar   1 LIG       0.28800
      7 C7        -67.9232   -6.4167  -44.4845 C.3    1 LIG      -0.11600
      8 C8        -68.7987   -5.8457  -45.6210 C.3    1 LIG       0.00100
      9 N1        -68.2133   -6.2924  -46.8790 N.pl3  1 LIG      -0.67300
     10 H1        -63.4736   -7.8344  -45.2597 H      1 LIG       0.19600
     11 H2        -63.8828   -7.7026  -47.6995 H      1 LIG       0.19600
     12 H3        -65.2804   -7.2568  -43.6481 H      1 LIG       0.20400
     13 H4        -66.0940   -6.9786  -48.5705 H      1 LIG       0.21000
     14 H5        -68.3740   -7.3175  -44.0560 H      1 LIG       0.09000
     15 H6        -67.7465   -5.6708  -43.7044 H      1 LIG       0.09000
     16 H7        -69.8388   -6.1742  -45.5273 H      1 LIG       0.09000
     17 H8        -68.7886   -4.7492  -45.5878 H      1 LIG       0.09000
     18 H9        -68.4770   -5.9124  -47.7776 H      1 LIG       0.32800
@<TRIPOS>BOND
      1       1       2 ar
      2       1       3 ar
      3       2       4 ar
      4       3       5 ar
      5       4       6 ar
      6       5       6 ar
      7       5       7 1
      8       6       9 1
      9       7       8 1
     10       8       9 1
     11       1      10 1
     12       2      11 1
     13       3      12 1
     14       4      13 1
     15       7      14 1
     16       7      15 1
     17       8      16 1
     18       8      17 1
     19       9      18 1
@<TRIPOS>ALT_TYPE
CGenFF_4.0_ALT_TYPE_SET
CGenFF_4.0 1 CG2R61 2 CG2R61 3 CG2R61 4 CG2R61 5 CG2RC0 6 CG2RC0 7 CG3C52 8 CG3C52 9 NG3C51 10 HGR61 11 HGR61 12 HGR61 13 HGR61 14 HGA2 15 HGA2 16 HGA2 17 HGA2 18 HGP1
@<TRIPOS>MOLECULE
indoline
 18 19 0 0 0
****
USER_CHARGES
INVALID_CHARGES
Pose:   4 Cluster:   4 Fr_nu: 192721 TotEn:   -16.61
@<TRIPOS>ATOM
      1 C1        -69.3162   -7.3950  -44.9588 C.ar   1 LIG      -0.21700
      2 C2        -69.1120   -6.6198  -46.1116 C.ar   1 LIG      -0.19700
      3 C3        -68.2325   -7.8315  -44.1953 C.ar   1 LIG      -0.40000
      4 C4        -67.8205   -6.2759  -46.5206 C.ar   1 LIG      -0.29100
      5 C5        -66.9601   -7.4908  -44.6183 C.ar   1 LIG       0.11100
      6 C6        -66.7494   -6.7366  -45.7754 C.ar   1 LIG       0.28800
      7 C7        -65.6459   -7.7732  -43.9672 C.3    1 LIG      -0.11600
      8 C8        -64.6565   -7.3151  -45.0606 C.3    1 LIG       0.00100
      9 N1        -65.3986   -6.4611  -45.9798 N.pl3  1 LIG      -0.67300
     10 H1        -70.3281   -7.6465  -44.6534 H      1 LIG       0.19600
     11 H2        -69.9682   -6.2780  -46.6869 H      1 LIG       0.19600
     12 H3        -68.3894   -8.4128  -43.2935 H      1 LIG       0.20400
     13 H4        -67.6701   -5.6650  -47.4046 H      1 LIG       0.21000
     14 H5        -65.5360   -7.1703  -43.0602 H      1 LIG       0.09000
     15 H6        -65.5214   -8.8350  -43.7367 H      1 LIG       0.09000
     16 H7        -63.8010   -6.7858  -44.6286 H      1 LIG       0.09000
     17 H8        -64.2720   -8.1850  -45.6073 H      1 LIG       0.09000
     18 H9        -65.0418   -6.1781  -46.8821 H      1 LIG       0.32800
@<TRIPOS>BOND
      1       1       2 ar
      2       1       3 ar
      3       2       4 ar
      4       3       5 ar
      5       4       6 ar
      6       5       6 ar
      7       5       7 1
      8       6       9 1
      9       7       8 1
     10       8       9 1
     11       1      10 1
     12       2      11 1
     13       3      12 1
     14       4      13 1
     15       7      14 1
     16       7      15 1
     17       8      16 1
     18       8      17 1
     19       9      18 1
@<TRIPOS>ALT_TYPE
CGenFF_4.0_ALT_TYPE_SET
CGenFF_4.0 1 CG2R61 2 CG2R61 3 CG2R61 4 CG2R61 5 CG2RC0 6 CG2RC0 7 CG3C52 8 CG3C52 9 NG3C51 10 HGR61 11 HGR61 12 HGR61 13 HGR61 14 HGA2 15 HGA2 16 HGA2 17 HGA2 18 HGP1
@<TRIPOS>MOLECULE
indoline
 18 19 0 0 0
****
USER_CHARGES
INVALID_CHARGES
Pose:   5 Cluster:   5 Fr_nu: 219174 TotEn:   -16.53
@<TRIPOS>ATOM
      1 C1        -71.5484  -25.5756  -44.2723 C.ar   1 LIG      -0.21700
      2 C2        -71.0629  -26.8444  -44.6269 C.ar   1 LIG      -0.19700
      3 C3        -72.8976  -25.2594  -44.4383 C.ar   1 LIG      -0.40000
      4 C4        -71.9190  -27.8129  -45.1587 C.ar   1 LIG      -0.29100
      5 C5        -73.7303  -26.2253  -44.9745 C.ar   1 LIG       0.11100
      6 C6        -73.2495  -27.4829  -45.3478 C.ar   1 LIG       0.28800
      7 C7        -75.2055  -26.1736  -45.2025 C.3    1 LIG      -0.11600
      8 C8        -75.4374  -27.4689  -46.0102 C.3    1 LIG       0.00100
      9 N1        -74.2681  -28.3156  -45.8077 N.pl3  1 LIG      -0.67300
     10 H1        -70.8685  -24.8383  -43.8542 H      1 LIG       0.19600
     11 H2        -70.0119  -27.0773  -44.4788 H      1 LIG       0.19600
     12 H3        -73.2782  -24.2871  -44.1458 H      1 LIG       0.20400
     13 H4        -71.5404  -28.7962  -45.4177 H      1 LIG       0.21000
     14 H5        -75.7373  -26.2061  -44.2463 H      1 LIG       0.09000
     15 H6        -75.5021  -25.2893  -45.7737 H      1 LIG       0.09000
     16 H7        -76.3552  -27.9764  -45.6962 H      1 LIG       0.09000
     17 H8        -75.5319  -27.2339  -47.0776 H      1 LIG       0.09000
     18 H9        -74.0763  -29.1364  -46.3653 H      1 LIG       0.32800
@<TRIPOS>BOND
      1       1       2 ar
      2       1       3 ar
      3       2       4 ar
      4       3       5 ar
      5       4       6 ar
      6       5       6 ar
      7       5       7 1
      8       6       9 1
      9       7       8 1
     10       8       9 1
     11       1      10 1
     12       2      11 1
     13       3      12 1
     14       4      13 1
     15       7      14 1
     16       7      15 1
     17       8      16 1
     18       8      17 1
     19       9      18 1
@<TRIPOS>ALT_TYPE
CGenFF_4.0_ALT_TYPE_SET
CGenFF_4.0 1 CG2R61 2 CG2R61 3 CG2R61 4 CG2R61 5 CG2RC0 6 CG2RC0 7 CG3C52 8 CG3C52 9 NG3C51 10 HGR61 11 HGR61 12 HGR61 13 HGR61 14 HGA2 15 HGA2 16 HGA2 17 HGA2 18 HGP1
@<TRIPOS>MOLECULE
indoline
 18 19 0 0 0
****
USER_CHARGES
INVALID_CHARGES
Pose:   6 Cluster:   6 Fr_nu: 176195 TotEn:   -15.30
@<TRIPOS>ATOM
      1 C1        -72.3475  -29.9549  -46.4610 C.ar   1 LIG      -0.21700
      2 C2        -73.5595  -30.2670  -47.0976 C.ar   1 LIG      -0.19700
      3 C3        -72.2277  -28.7980  -45.6895 C.ar   1 LIG      -0.40000
      4 C4        -74.6669  -29.4228  -46.9768 C.ar   1 LIG      -0.29100
      5 C5        -73.3298  -27.9679  -45.5873 C.ar   1 LIG       0.11100
      6 C6        -74.5324  -28.2627  -46.2346 C.ar   1 LIG       0.28800
      7 C7        -73.4924  -26.7150  -44.7908 C.3    1 LIG      -0.11600
      8 C8        -74.8566  -26.2017  -45.3002 C.3    1 LIG       0.00100
      9 N1        -75.5228  -27.3251  -45.9476 N.pl3  1 LIG      -0.67300
     10 H1        -71.4997  -30.6271  -46.5614 H      1 LIG       0.19600
     11 H2        -73.6383  -31.1785  -47.6839 H      1 LIG       0.19600
     12 H3        -71.2988  -28.5660  -45.1805 H      1 LIG       0.20400
     13 H4        -75.6047  -29.6767  -47.4598 H      1 LIG       0.21000
     14 H5        -73.5347  -26.9490  -43.7223 H      1 LIG       0.09000
     15 H6        -72.6949  -25.9940  -44.9918 H      1 LIG       0.09000
     16 H7        -75.4619  -25.7977  -44.4824 H      1 LIG       0.09000
     17 H8        -74.7058  -25.4003  -46.0341 H      1 LIG       0.09000
     18 H9        -76.3445  -27.2217  -46.5269 H      1 LIG       0.32800
@<TRIPOS>BOND
      1       1       2 ar
      2       1       3 ar
      3       2       4 ar
      4       3       5 ar
      5       4       6 ar
      6       5       6 ar
      7       5       7 1
      8       6       9 1
      9       7       8 1
     10       8       9 1
     11       1      10 1
     12       2      11 1
     13       3      12 1
     14       4      13 1
     15       7      14 1
     16       7      15 1
     17       8      16 1
     18       8      17 1
     19       9      18 1
@<TRIPOS>ALT_TYPE
CGenFF_4.0_ALT_TYPE_SET
CGenFF_4.0 1 CG2R61 2 CG2R61 3 CG2R61 4 CG2R61 5 CG2RC0 6 CG2RC0 7 CG3C52 8 CG3C52 9 NG3C51 10 HGR61 11 HGR61 12 HGR61 13 HGR61 14 HGA2 15 HGA2 16 HGA2 17 HGA2 18 HGP1
@<TRIPOS>MOLECULE
indoline
 18 19 0 0 0
****
USER_CHARGES
INVALID_CHARGES
Pose:   7 Cluster:   7 Fr_nu: 383278 TotEn:   -15.29
@<TRIPOS>ATOM
      1 C1        -73.0033  -25.2825  -43.6695 C.ar   1 LIG      -0.21700
      2 C2        -72.3647  -24.0840  -44.0260 C.ar   1 LIG      -0.19700
      3 C3        -72.3906  -26.1810  -42.7948 C.ar   1 LIG      -0.40000
      4 C4        -71.1011  -23.7702  -43.5176 C.ar   1 LIG      -0.29100
      5 C5        -71.1361  -25.8606  -42.3074 C.ar   1 LIG       0.11100
      6 C6        -70.4869  -24.6789  -42.6740 C.ar   1 LIG       0.28800
      7 C7        -70.2910  -26.6037  -41.3254 C.3    1 LIG      -0.11600
      8 C8        -68.9642  -25.8180  -41.4051 C.3    1 LIG       0.00100
      9 N1        -69.2641  -24.5315  -42.0216 N.pl3  1 LIG      -0.67300
     10 H1        -73.9885  -25.5057  -44.0701 H      1 LIG       0.19600
     11 H2        -72.8623  -23.3904  -44.6985 H      1 LIG       0.19600
     12 H3        -72.8912  -27.0973  -42.5023 H      1 LIG       0.20400
     13 H4        -70.6190  -22.8360  -43.7860 H      1 LIG       0.21000
     14 H5        -70.7278  -26.5369  -40.3239 H      1 LIG       0.09000
     15 H6        -70.1523  -27.6501  -41.6118 H      1 LIG       0.09000
     16 H7        -68.5161  -25.6896  -40.4145 H      1 LIG       0.09000
     17 H8        -68.2445  -26.3592  -42.0317 H      1 LIG       0.09000
     18 H9        -68.5507  -23.9007  -42.3601 H      1 LIG       0.32800
@<TRIPOS>BOND
      1       1       2 ar
      2       1       3 ar
      3       2       4 ar
      4       3       5 ar
      5       4       6 ar
      6       5       6 ar
      7       5       7 1
      8       6       9 1
      9       7       8 1
     10       8       9 1
     11       1      10 1
     12       2      11 1
     13       3      12 1
     14       4      13 1
     15       7      14 1
     16       7      15 1
     17       8      16 1
     18       8      17 1
     19       9      18 1
@<TRIPOS>ALT_TYPE
CGenFF_4.0_ALT_TYPE_SET
CGenFF_4.0 1 CG2R61 2 CG2R61 3 CG2R61 4 CG2R61 5 CG2RC0 6 CG2RC0 7 CG3C52 8 CG3C52 9 NG3C51 10 HGR61 11 HGR61 12 HGR61 13 HGR61 14 HGA2 15 HGA2 16 HGA2 17 HGA2 18 HGP1
@<TRIPOS>MOLECULE
indoline
 18 19 0 0 0
****
USER_CHARGES
INVALID_CHARGES
Pose:   8 Cluster:   8 Fr_nu: 309319 TotEn:   -15.28
@<TRIPOS>ATOM
      1 C1        -54.0151    4.0401  -35.5300 C.ar   1 LIG      -0.21700
      2 C2        -54.9553    4.4890  -34.5888 C.ar   1 LIG      -0.19700
      3 C3        -52.7676    3.5685  -35.1186 C.ar   1 LIG      -0.40000
      4 C4        -54.6585    4.4786  -33.2230 C.ar   1 LIG      -0.29100
      5 C5        -52.4853    3.5732  -33.7642 C.ar   1 LIG       0.11100
      6 C6        -53.4091    4.0372  -32.8243 C.ar   1 LIG       0.28800
      7 C7        -51.2676    3.0770  -33.0559 C.3    1 LIG      -0.11600
      8 C8        -51.5212    3.5810  -31.6186 C.3    1 LIG       0.00100
      9 N1        -52.9409    3.8965  -31.5191 N.pl3  1 LIG      -0.67300
     10 H1        -54.2669    4.0498  -36.5870 H      1 LIG       0.19600
     11 H2        -55.9264    4.8410  -34.9264 H      1 LIG       0.19600
     12 H3        -52.0481    3.2022  -35.8425 H      1 LIG       0.20400
     13 H4        -55.3945    4.8138  -32.4997 H      1 LIG       0.21000
     14 H5        -51.2307    1.9834  -33.0881 H      1 LIG       0.09000
     15 H6        -50.3492    3.5018  -33.4710 H      1 LIG       0.09000
     16 H7        -51.2268    2.8330  -30.8754 H      1 LIG       0.09000
     17 H8        -50.9358    4.4896  -31.4307 H      1 LIG       0.09000
     18 H9        -53.3393    4.4168  -30.7497 H      1 LIG       0.32800
@<TRIPOS>BOND
      1       1       2 ar
      2       1       3 ar
      3       2       4 ar
      4       3       5 ar
      5       4       6 ar
      6       5       6 ar
      7       5       7 1
      8       6       9 1
      9       7       8 1
     10       8       9 1
     11       1      10 1
     12       2      11 1
     13       3      12 1
     14       4      13 1
     15       7      14 1
     16       7      15 1
     17       8      16 1
     18       8      17 1
     19       9      18 1
@<TRIPOS>ALT_TYPE
CGenFF_4.0_ALT_TYPE_SET
CGenFF_4.0 1 CG2R61 2 CG2R61 3 CG2R61 4 CG2R61 5 CG2RC0 6 CG2RC0 7 CG3C52 8 CG3C52 9 NG3C51 10 HGR61 11 HGR61 12 HGR61 13 HGR61 14 HGA2 15 HGA2 16 HGA2 17 HGA2 18 HGP1
@<TRIPOS>MOLECULE
indoline
 18 19 0 0 0
****
USER_CHARGES
INVALID_CHARGES
Pose:   9 Cluster:   9 Fr_nu: 1667308 TotEn:   -15.17
@<TRIPOS>ATOM
      1 C1        -57.6566  -22.9647  -40.0365 C.ar   1 LIG      -0.21700
      2 C2        -58.5450  -23.2617  -41.0825 C.ar   1 LIG      -0.19700
      3 C3        -57.9023  -21.8913  -39.1791 C.ar   1 LIG      -0.40000
      4 C4        -59.6885  -22.4852  -41.2895 C.ar   1 LIG      -0.29100
      5 C5        -59.0334  -21.1266  -39.4027 C.ar   1 LIG       0.11100
      6 C6        -59.9107  -21.4049  -40.4539 C.ar   1 LIG       0.28800
      7 C7        -59.5594  -19.9729  -38.6132 C.3    1 LIG      -0.11600
      8 C8        -60.6990  -19.4702  -39.5257 C.3    1 LIG       0.00100
      9 N1        -61.0097  -20.5478  -40.4569 N.pl3  1 LIG      -0.67300
     10 H1        -56.7764  -23.5841  -39.8876 H      1 LIG       0.19600
     11 H2        -58.3442  -24.1091  -41.7326 H      1 LIG       0.19600
     12 H3        -57.2282  -21.6730  -38.3583 H      1 LIG       0.20400
     13 H4        -60.3783  -22.7284  -42.0909 H      1 LIG       0.21000
     14 H5        -59.9501  -20.3198  -37.6513 H      1 LIG       0.09000
     15 H6        -58.8010  -19.1999  -38.4602 H      1 LIG       0.09000
     16 H7        -61.5797  -19.1819  -38.9427 H      1 LIG       0.09000
     17 H8        -60.3672  -18.5901  -40.0904 H      1 LIG       0.09000
     18 H9        -61.5857  -20.4207  -41.2777 H      1 LIG       0.32800
@<TRIPOS>BOND
      1       1       2 ar
      2       1       3 ar
      3       2       4 ar
      4       3       5 ar
      5       4       6 ar
      6       5       6 ar
      7       5       7 1
      8       6       9 1
      9       7       8 1
     10       8       9 1
     11       1      10 1
     12       2      11 1
     13       3      12 1
     14       4      13 1
     15       7      14 1
     16       7      15 1
     17       8      16 1
     18       8      17 1
     19       9      18 1
@<TRIPOS>ALT_TYPE
CGenFF_4.0_ALT_TYPE_SET
CGenFF_4.0 1 CG2R61 2 CG2R61 3 CG2R61 4 CG2R61 5 CG2RC0 6 CG2RC0 7 CG3C52 8 CG3C52 9 NG3C51 10 HGR61 11 HGR61 12 HGR61 13 HGR61 14 HGA2 15 HGA2 16 HGA2 17 HGA2 18 HGP1
@<TRIPOS>MOLECULE
indoline
 18 19 0 0 0
****
USER_CHARGES
INVALID_CHARGES
Pose:  10 Cluster:  10 Fr_nu: 442122 TotEn:   -15.09
@<TRIPOS>ATOM
      1 C1        -73.9024  -30.9642  -46.2987 C.ar   1 LIG      -0.21700
      2 C2        -73.2712  -30.8014  -45.0551 C.ar   1 LIG      -0.19700
      3 C3        -74.5864  -29.9023  -46.8925 C.ar   1 LIG      -0.40000
      4 C4        -73.3207  -29.5760  -44.3848 C.ar   1 LIG      -0.29100
      5 C5        -74.6343  -28.6986  -46.2123 C.ar   1 LIG       0.11100
      6 C6        -74.0251  -28.5361  -44.9654 C.ar   1 LIG       0.28800
      7 C7        -75.2399  -27.4014  -46.6384 C.3    1 LIG      -0.11600
      8 C8        -75.1286  -26.5698  -45.3422 C.3    1 LIG       0.00100
      9 N1        -74.1469  -27.2311  -44.4914 N.pl3  1 LIG      -0.67300
     10 H1        -73.8472  -31.9228  -46.8074 H      1 LIG       0.19600
     11 H2        -72.7325  -31.6356  -44.6136 H      1 LIG       0.19600
     12 H3        -75.0569  -30.0203  -47.8622 H      1 LIG       0.20400
     13 H4        -72.8190  -29.4526  -43.4306 H      1 LIG       0.21000
     14 H5        -74.6486  -26.9546  -47.4440 H      1 LIG       0.09000
     15 H6        -76.2820  -27.5171  -46.9494 H      1 LIG       0.09000
     16 H7        -74.8384  -25.5358  -45.5549 H      1 LIG       0.09000
     17 H8        -76.0964  -26.5476  -44.8262 H      1 LIG       0.09000
     18 H9        -74.0181  -27.0033  -43.5152 H      1 LIG       0.32800
@<TRIPOS>BOND
      1       1       2 ar
      2       1       3 ar
      3       2       4 ar
      4       3       5 ar
      5       4       6 ar
[truncated: 3,534,396 more chars]
