# Supplementary material for: The pocketome of G-protein-coupled receptors reveals previously untargeted allosteric sites
Source: Nat Commun. 2022 May 10;13:2567. doi: 10.1038/s41467-022-29609-6 (PMC9091257; doi:10.1038/s41467-022-29609-6)
Supplement: Supplementary file 4 — Supplementary Data 1 [file 41467_2022_29609_MOESM4_ESM.zip › docking_files/1l9h/rec.mol2]

@<TRIPOS>MOLECULE
1l9h_align.pdb
5382 5467 340 0 0
PROTEIN
NO_CHARGES


@<TRIPOS>ATOM
      1 N         -85.9360  -13.7350  -65.9690 N.4       1 MET   -0.2700
      2 CA        -84.9150  -13.6860  -64.9400 C.3       1 MET    0.0900
      3 CAY       -87.0080  -14.4040  -68.0030 C.3       1 MET    0.0900
      4 C         -84.5380  -14.9990  -64.2580 C.2       1 MET    0.0900
      5 O         -85.3530  -15.9040  -64.0600 O.2       1 MET    0.5100
      6 CB        -85.2150  -12.5870  -63.8870 C.3       1 MET   -0.5100
      7 CG        -84.8720  -11.1630  -64.3670 C.3       1 MET   -0.4700
      8 SD        -83.0830  -10.8460  -64.5270 S.3       1 MET    0.3100
      9 CE        -82.7110  -10.6880  -62.7530 C.3       1 MET    0.0700
     10 CY        -85.8320  -14.4370  -67.1040 C.2       1 MET    0.0900
     11 OY        -84.8270  -15.0640  -67.4030 O.2       1 MET   -0.1800
     12 HN        -86.7520  -13.1960  -65.7760 H         1 MET    0.0900
     13 HA        -83.9700  -13.4870  -65.4240 H         1 MET    0.0900
     14 HB1       -84.6250  -12.8040  -62.9710 H         1 MET   -0.1400
     15 HB2       -86.2960  -12.6240  -63.6340 H         1 MET    0.0900
     16 HG1       -85.3050  -10.4410  -63.6440 H         1 MET    0.0900
     17 HG2       -85.3580  -11.0040  -65.3520 H         1 MET   -0.0900
     18 HE1       -82.9660  -11.6200  -62.2030 H         1 MET   -0.2200
     19 HE2       -83.2980   -9.8560  -62.3100 H         1 MET    0.0900
     20 HE3       -81.6280  -10.4880  -62.6040 H         1 MET    0.0900
     21 HY1       -86.7990  -15.0090  -68.9110 H         1 MET    0.0900
     22 HY2       -87.2170  -13.3570  -68.3090 H         1 MET    0.5100
     23 HY3       -87.8920  -14.8310  -67.4820 H         1 MET   -0.5100
     24 N         -83.2600  -15.0900  -63.8290 N.am      2 ASN   -0.4700
     25 CA        -82.7650  -16.2590  -63.0610 C.3       2 ASN    0.3100
     26 C         -82.8150  -16.0380  -61.5910 C.2       2 ASN    0.0700
     27 O         -82.3790  -16.8730  -60.8060 O.2       2 ASN    0.0900
     28 CB        -81.2740  -16.3450  -63.4710 C.3       2 ASN   -0.1800
     29 CG        -80.8270  -16.1510  -64.8840 C.2       2 ASN    0.0900
     30 ND2       -80.2290  -14.9860  -65.1590 N.am      2 ASN    0.0900
     31 OD1       -80.9840  -17.0230  -65.7180 O.2       2 ASN    0.5500
     32 HN        -82.5920  -14.3730  -64.0100 H         2 ASN   -0.5500
     33 HA        -83.3150  -17.1440  -63.3430 H         2 ASN   -0.6200
     34 HB1       -80.9260  -17.3550  -63.1770 H         2 ASN    0.3200
     35 HB2       -80.7400  -15.5810  -62.8730 H         2 ASN    0.3000
     36 HD21      -79.9700  -14.3700  -64.4160 H         2 ASN    0.5100
     37 HD22      -80.0420  -14.7320  -66.1080 H         2 ASN   -0.5100
     38 N         -83.3230  -14.8810  -61.2110 N.am      3 GLY   -0.4700
     39 CA        -83.4400  -14.5880  -59.8130 C.3       3 GLY    0.3100
     40 C         -84.7790  -13.9320  -59.7130 C.2       3 GLY   -0.0200
     41 O         -85.3800  -13.5700  -60.7240 O.2       3 GLY    0.0900
     42 HN        -83.6370  -14.1850  -61.8530 H         3 GLY    0.0900
     43 HA1       -82.6520  -13.9190  -59.5050 H         3 GLY    0.5100
     44 HA2       -83.4060  -15.4980  -59.2360 H         3 GLY   -0.5100
     45 N         -85.2570  -13.7950  -58.4870 N.am      4 THR   -0.4700
     46 CA        -86.5110  -13.1470  -58.2580 C.3       4 THR    0.3100
     47 C         -86.2540  -11.9020  -57.4830 C.2       4 THR    0.0700
     48 O         -85.9530  -11.9700  -56.3100 O.2       4 THR    0.0900
     49 CB        -87.4630  -14.0320  -57.4740 C.3       4 THR    0.1400
     50 CG2       -88.7410  -13.2980  -57.2020 C.3       4 THR    0.0900
     51 OG1       -87.7430  -15.2090  -58.2310 O.3       4 THR   -0.6600
     52 HN        -84.7740  -14.1290  -57.6800 H         4 THR    0.4300
     53 HA        -86.9380  -12.9060  -59.2210 H         4 THR   -0.2700
     54 HB        -87.0000  -14.3230  -56.5070 H         4 THR    0.0900
     55 HG1       -86.9320  -15.7210  -58.2330 H         4 THR    0.0900
     56 HG21      -89.1340  -12.8540  -58.1420 H         4 THR    0.0900
     57 HG22      -88.5600  -12.4810  -56.4720 H         4 THR    0.5100
     58 HG23      -89.5020  -14.0000  -56.7960 H         4 THR   -0.5100
     59 N         -86.3320  -10.7530  -58.1390 N.am      5 GLU   -0.4700
     60 CA        -86.1220   -9.5380  -57.4150 C.3       5 GLU    0.3100
     61 C         -87.3980   -9.1960  -56.6800 C.2       5 GLU    0.0700
     62 O         -88.5050   -9.4770  -57.1590 O.2       5 GLU    0.0900
     63 CB        -85.7250   -8.3920  -58.3410 C.3       5 GLU   -0.1800
     64 CG        -85.5280   -7.1030  -57.5800 C.3       5 GLU    0.0900
     65 CD        -85.0670   -5.9770  -58.4550 C.2       5 GLU    0.0900
     66 OE1       -85.0810   -6.1500  -59.6930 O.co2     5 GLU   -0.2800
     67 OE2       -84.6960   -4.9160  -57.9020 O.co2     5 GLU    0.0900
     68 HN        -86.5280  -10.6850  -59.1140 H         5 GLU    0.0900
     69 HA        -85.3420   -9.7160  -56.6910 H         5 GLU    0.6200
     70 HB1       -86.5220   -8.2470  -59.1010 H         5 GLU   -0.7600
     71 HB2       -84.7780   -8.6560  -58.8600 H         5 GLU   -0.7600
     72 HG1       -84.7670   -7.2660  -56.7870 H         5 GLU    0.5100
     73 HG2       -86.4900   -6.8120  -57.1080 H         5 GLU   -0.5100
     74 N         -87.2260   -8.6240  -55.4900 N.am      6 GLY   -0.4700
     75 CA        -88.3280   -8.2070  -54.6520 C.3       6 GLY    0.3100
     76 C         -87.9720   -6.7900  -54.3080 C.2       6 GLY   -0.0200
     77 O         -86.8960   -6.3330  -54.6670 O.2       6 GLY    0.0900
     78 HN        -86.3160   -8.4560  -55.1190 H         6 GLY    0.0900
     79 HA1       -88.3820   -8.8240  -53.7690 H         6 GLY    0.5100
     80 HA2       -89.2560   -8.2570  -55.2010 H         6 GLY   -0.5100
     81 N         -88.8310   -6.0590  -53.6130 N.am      7 PRO   -0.2900
     82 CA        -88.4390   -4.6780  -53.3090 C.3       7 PRO    0.0000
     83 C         -87.5660   -4.6180  -52.0850 C.2       7 PRO    0.0900
     84 O         -87.0300   -3.5720  -51.7340 O.2       7 PRO    0.0900
     85 CB        -89.7820   -3.9910  -53.0930 C.3       7 PRO    0.0200
     86 CG        -90.5820   -5.0920  -52.4050 C.3       7 PRO    0.0900
     87 CD        -90.2190   -6.3370  -53.2030 C.3       7 PRO   -0.1800
     88 HA        -87.8440   -4.2670  -54.1100 H         7 PRO    0.0900
     89 HB1       -90.2470   -3.6900  -54.0550 H         7 PRO    0.0900
     90 HB2       -89.6820   -3.0940  -52.4450 H         7 PRO   -0.1800
     91 HG1       -90.2840   -5.1970  -51.3400 H         7 PRO    0.0900
     92 HG2       -91.6720   -4.8860  -52.4550 H         7 PRO    0.0900
     93 HD1       -90.2610   -7.2530  -52.5780 H         7 PRO    0.5100
     94 HD2       -90.8680   -6.4570  -54.0960 H         7 PRO   -0.5100
     95 N         -87.4040   -5.7870  -51.4730 N.am      8 ASN   -0.4700
     96 CA        -86.6880   -5.9710  -50.2210 C.3       8 ASN    0.3100
     97 C         -85.6040   -7.0240  -50.3290 C.2       8 ASN    0.0700
     98 O         -84.6980   -7.0700  -49.4820 O.2       8 ASN    0.0900
     99 CB        -87.6940   -6.4850  -49.2150 C.3       8 ASN   -0.1800
    100 CG        -87.7780   -5.6320  -48.0090 C.2       8 ASN    0.0900
    101 ND2       -88.5150   -5.9830  -47.0680 N.am      8 ASN    0.0900
    102 OD1       -87.0570   -4.5200  -47.9930 O.2       8 ASN    0.5500
    103 HN        -87.7840   -6.6210  -51.8630 H         8 ASN   -0.5500
    104 HA        -86.2720   -5.0240  -49.9100 H         8 ASN   -0.6200
    105 HB1       -87.4020   -7.5100  -48.9010 H         8 ASN    0.3200
    106 HB2       -88.6970   -6.5230  -49.6910 H         8 ASN    0.3000
    107 HD21      -88.5820   -5.4160  -46.2460 H         8 ASN    0.5100
    108 HD22      -89.0400   -6.8320  -47.1340 H         8 ASN   -0.5100
    109 N         -85.7200   -7.8770  -51.3550 N.am      9 PHE   -0.4700
    110 CA        -84.8280   -9.0250  -51.5470 C.3       9 PHE    0.3100
    111 C         -84.5040   -9.3430  -52.9940 C.2       9 PHE    0.0700
    112 O         -84.7920   -8.6010  -53.9140 O.2       9 PHE    0.0900
    113 CB        -85.5000  -10.2570  -50.9770 C.3       9 PHE   -0.1800
    114 CG        -86.8610  -10.5210  -51.5750 C.ar      9 PHE    0.0900
    115 CD1       -88.0030   -9.9170  -51.0440 C.ar      9 PHE    0.0900
    116 CD2       -86.9990  -11.3370  -52.6940 C.ar      9 PHE    0.0000
    117 CE1       -89.2680  -10.1170  -51.6260 C.ar      9 PHE   -0.1150
    118 CE2       -88.2540  -11.5420  -53.2830 C.ar      9 PHE    0.1150
    119 CZ        -89.3910  -10.9290  -52.7460 C.ar      9 PHE   -0.1150
    120 HN        -86.4290   -7.7650  -52.0450 H         9 PHE    0.1150
    121 HA        -83.8960   -8.8270  -51.0400 H         9 PHE   -0.1150
    122 HB1       -85.6380  -10.1290  -49.8830 H         9 PHE    0.1150
    123 HB2       -84.8710  -11.1490  -51.1810 H         9 PHE   -0.1150
    124 HD1       -87.9140   -9.2850  -50.1730 H         9 PHE    0.1150
    125 HD2       -86.1270  -11.8170  -53.1140 H         9 PHE   -0.1150
    126 HE1       -90.1400   -9.6400  -51.2040 H         9 PHE    0.1150
    127 HE2       -88.3440  -12.1750  -54.1530 H         9 PHE    0.5100
    128 HZ        -90.3590  -11.0870  -53.1990 H         9 PHE   -0.5100
    129 N         -83.9070  -10.5220  -53.1570 N.am     10 TYR   -0.4700
    130 CA        -83.5010  -11.0550  -54.4410 C.3      10 TYR    0.3100
    131 C         -83.1790  -12.5180  -54.2490 C.2      10 TYR    0.0700
    132 O         -82.0400  -12.8650  -53.9560 O.2      10 TYR    0.0900
    133 CB        -82.2440  -10.3430  -54.9680 C.3      10 TYR   -0.1800
    134 CG        -81.8240  -10.8550  -56.3260 C.ar     10 TYR    0.0900
    135 CD1       -82.4600  -10.3960  -57.4830 C.ar     10 TYR    0.0900
    136 CD2       -80.8620  -11.8540  -56.4520 C.ar     10 TYR    0.0000
    137 CE1       -82.1510  -10.9170  -58.7250 C.ar     10 TYR   -0.1150
    138 CE2       -80.5480  -12.3840  -57.6910 C.ar     10 TYR    0.1150
    139 CZ        -81.1990  -11.9090  -58.8220 C.ar     10 TYR   -0.1150
    140 OH        -80.9100  -12.4280  -60.0650 O.3      10 TYR    0.1150
    141 HN        -83.7060  -11.1080  -52.3760 H        10 TYR    0.1100
    142 HA        -84.3220  -10.9200  -55.1300 H        10 TYR   -0.5400
    143 HB1       -81.3980  -10.5130  -54.2680 H        10 TYR    0.4300
    144 HB2       -82.4460   -9.2540  -55.0670 H        10 TYR   -0.1150
    145 HD1       -83.2060   -9.6190  -57.4050 H        10 TYR    0.1150
    146 HD2       -80.3550  -12.2190  -55.5720 H        10 TYR   -0.1150
    147 HE1       -82.6510  -10.5520  -59.6100 H        10 TYR    0.1150
    148 HE2       -79.8030  -13.1610  -57.7770 H        10 TYR    0.5100
    149 HH        -80.3550  -13.2020  -59.9420 H        10 TYR   -0.5100
    150 N         -84.1670  -13.3940  -54.3840 N.am     11 VAL   -0.4700
    151 CA        -83.8740  -14.8080  -54.2240 C.3      11 VAL    0.3100
    152 C         -83.1620  -15.2960  -55.4610 C.2      11 VAL    0.0700
    153 O         -83.5710  -15.0010  -56.5690 O.2      11 VAL    0.0900
    154 CB        -85.1510  -15.6530  -53.9940 C.3      11 VAL   -0.0900
    155 CG1       -84.7730  -17.1040  -53.7480 C.3      11 VAL    0.0900
    156 CG2       -85.9390  -15.1150  -52.8080 C.3      11 VAL   -0.2700
    157 HN        -85.1080  -13.1370  -54.5920 H        11 VAL    0.0900
    158 HA        -83.2090  -14.9090  -53.3780 H        11 VAL    0.0900
    159 HB        -85.8050  -15.5870  -54.8900 H        11 VAL    0.0900
    160 HG11      -84.1230  -17.1810  -52.8500 H        11 VAL   -0.2700
    161 HG12      -84.2180  -17.5040  -54.6230 H        11 VAL    0.0900
    162 HG13      -85.6880  -17.7090  -53.5770 H        11 VAL    0.0900
    163 HG21      -86.3910  -14.1320  -53.0640 H        11 VAL    0.0900
    164 HG22      -85.2640  -14.9770  -51.9360 H        11 VAL    0.5100
    165 HG23      -86.7540  -15.8210  -52.5420 H        11 VAL   -0.5100
    166 N         -82.0500  -16.0120  -55.2880 N.am     12 PRO   -0.2900
    167 CA        -81.2870  -16.5410  -56.4240 C.3      12 PRO    0.0000
    168 C         -81.9280  -17.8040  -56.9950 C.2      12 PRO    0.0900
    169 O         -81.2510  -18.7920  -57.2660 O.2      12 PRO    0.0900
    170 CB        -79.9080  -16.7960  -55.8160 C.3      12 PRO    0.0200
    171 CG        -80.2190  -17.0830  -54.3930 C.3      12 PRO    0.0900
    172 CD        -81.2600  -16.0730  -54.0490 C.3      12 PRO   -0.1800
    173 HA        -81.2980  -15.8450  -57.2450 H        12 PRO    0.0900
    174 HB1       -79.2550  -15.9030  -55.9130 H        12 PRO    0.0900
    175 HB2       -79.4080  -17.6610  -56.3020 H        12 PRO   -0.1800
    176 HG1       -80.6100  -18.1160  -54.2710 H        12 PRO    0.0900
    177 HG2       -79.3180  -16.9620  -53.7550 H        12 PRO    0.0900
    178 HD1       -81.8930  -16.4060  -53.2010 H        12 PRO    0.5100
    179 HD2       -80.8140  -15.0810  -53.8240 H        12 PRO   -0.5100
    180 N         -83.2460  -17.7370  -57.1920 N.am     13 PHE   -0.4700
    181 CA        -84.0700  -18.8560  -57.6870 C.3      13 PHE    0.3100
    182 C         -85.0460  -18.3120  -58.7310 C.2      13 PHE    0.0700
    183 O         -85.6650  -17.2770  -58.5140 O.2      13 PHE    0.0900
    184 CB        -84.8600  -19.4420  -56.4940 C.3      13 PHE   -0.1800
    185 CG        -85.4080  -20.8350  -56.7130 C.ar     13 PHE    0.0900
    186 CD1       -84.6110  -21.9540  -56.4970 C.ar     13 PHE    0.0900
    187 CD2       -86.7340  -21.0240  -57.0950 C.ar     13 PHE    0.0000
    188 CE1       -85.1240  -23.2420  -56.6570 C.ar     13 PHE   -0.1150
    189 CE2       -87.2550  -22.3010  -57.2580 C.ar     13 PHE    0.1150
    190 CZ        -86.4480  -23.4130  -57.0370 C.ar     13 PHE   -0.1150
    191 HN        -83.7480  -16.8970  -57.0070 H        13 PHE    0.1150
    192 HA        -83.4170  -19.6000  -58.1190 H        13 PHE   -0.1150
    193 HB1       -85.7280  -18.7840  -56.2780 H        13 PHE    0.1150
    194 HB2       -84.1900  -19.4960  -55.6080 H        13 PHE   -0.1150
    195 HD1       -83.5800  -21.8240  -56.2010 H        13 PHE    0.1150
    196 HD2       -87.3660  -20.1650  -57.2670 H        13 PHE   -0.1150
    197 HE1       -84.4930  -24.1010  -56.4850 H        13 PHE    0.1150
    198 HE2       -88.2860  -22.4320  -57.5560 H        13 PHE    0.5100
    199 HZ        -86.8520  -24.4070  -57.1610 H        13 PHE   -0.5100
    200 N         -85.1850  -18.9940  -59.8630 N.am     14 SER   -0.4700
    201 CA        -86.1010  -18.5250  -60.8820 C.3      14 SER    0.3100
    202 C         -87.5110  -18.7410  -60.4310 C.2      14 SER    0.0700
    203 O         -87.7920  -19.6590  -59.6730 O.2      14 SER    0.0900
    204 CB        -85.8920  -19.2630  -62.1840 C.3      14 SER    0.0500
    205 OG        -86.8440  -18.8140  -63.1230 O.3      14 SER    0.0900
    206 HN        -84.6830  -19.8330  -60.0580 H        14 SER    0.0900
    207 HA        -85.9290  -17.4680  -61.0210 H        14 SER   -0.6600
    208 HB1       -86.0230  -20.3550  -62.0270 H        14 SER    0.4300
    209 HB2       -84.8720  -19.0640  -62.5750 H        14 SER    0.5100
    210 HG1       -86.4370  -18.0730  -63.5790 H        14 SER   -0.5100
    211 N         -88.4220  -17.9040  -60.9090 N.am     15 ASN   -0.4700
    212 CA        -89.8020  -18.0540  -60.5000 C.3      15 ASN    0.3100
    213 C         -90.7300  -18.3360  -61.6640 C.2      15 ASN    0.0700
    214 O         -91.8720  -17.8640  -61.7170 O.2      15 ASN    0.0900
    215 CB        -90.6740  -16.7900  -59.8440 C.3      15 ASN   -0.1800
    216 CG        -91.5810  -17.0110  -58.7190 C.2      15 ASN    0.0900
    217 ND2       -92.4860  -15.8940  -59.1870 N.am     15 ASN    0.0900
    218 OD1       -91.7600  -18.1360  -58.2950 O.2      15 ASN    0.5500
    219 HN        -88.2100  -17.1650  -61.5440 H        15 ASN   -0.5500
    220 HA        -89.7900  -18.8500  -59.7720 H        15 ASN   -0.6200
    221 HB1       -91.2900  -16.3660  -60.6640 H        15 ASN    0.3200
    222 HB2       -89.9370  -16.0330  -59.5080 H        15 ASN    0.3000
    223 HD21      -93.4350  -15.8540  -58.8730 H        15 ASN    0.5100
    224 HD22      -92.1360  -15.1950  -59.8110 H        15 ASN   -0.5100
    225 N         -90.2320  -19.1150  -62.6140 N.am     16 LYS   -0.4700
    226 CA        -91.0150  -19.5080  -63.7620 C.3      16 LYS    0.3100
    227 C         -91.8410  -20.6890  -63.3140 C.2      16 LYS    0.0700
    228 O         -92.3560  -21.4390  -64.1170 O.2      16 LYS    0.0900
    229 CB        -90.0950  -19.9170  -64.9190 C.3      16 LYS   -0.1800
    230 CG        -90.8430  -20.2890  -66.1930 C.3      16 LYS    0.0900
    231 CD        -89.9110  -20.5510  -67.3770 C.3      16 LYS    0.0900
    232 CE        -90.7130  -20.7410  -68.6770 C.3      16 LYS   -0.1800
    233 NZ        -89.8980  -20.5640  -69.9330 N.4      16 LYS    0.0900
    234 HN        -89.2980  -19.4620  -62.5780 H        16 LYS    0.0900
    235 HA        -91.6330  -18.6700  -64.0510 H        16 LYS   -0.1800
    236 HB1       -89.4910  -20.7920  -64.5970 H        16 LYS    0.0900
    237 HB2       -89.4130  -19.0710  -65.1440 H        16 LYS    0.0900
    238 HG1       -91.5310  -19.4580  -66.4590 H        16 LYS    0.2100
    239 HG2       -91.4420  -21.2040  -66.0020 H        16 LYS    0.0500
    240 HD1       -89.3140  -21.4660  -67.1770 H        16 LYS    0.0500
    241 HD2       -89.2190  -19.6900  -67.4960 H        16 LYS   -0.3000
    242 HE1       -91.5340  -19.9940  -68.7110 H        16 LYS    0.3300
    243 HE2       -91.1310  -21.7710  -68.7000 H        16 LYS    0.3300
    244 HZ1       -89.1240  -21.2600  -69.9460 H        16 LYS    0.3300
    245 HZ2       -89.5000  -19.6030  -69.9560 H        16 LYS    0.5100
    246 HZ3       -90.5060  -20.7080  -70.7640 H        16 LYS   -0.5100
    247 N         -91.9460  -20.8520  -62.0000 N.am     17 THR   -0.4700
    248 CA        -92.7030  -21.9330  -61.3980 C.3      17 THR    0.3100
    249 C         -93.4940  -21.4100  -60.2220 C.2      17 THR    0.0700
    250 O         -94.0210  -22.1940  -59.4500 O.2      17 THR    0.0900
    251 CB        -91.7790  -23.0570  -60.9120 C.3      17 THR    0.1400
    252 CG2       -91.3070  -23.8720  -62.0880 C.3      17 THR    0.0900
    253 OG1       -90.6480  -22.5000  -60.2260 O.3      17 THR   -0.6600
    254 HN        -91.5010  -20.2290  -61.3610 H        17 THR    0.4300
    255 HA        -93.3900  -22.3090  -62.1410 H        17 THR   -0.2700
    256 HB        -92.3310  -23.7230  -60.2160 H        17 THR    0.0900
    257 HG1       -90.1120  -23.2460  -59.9490 H        17 THR    0.0900
    258 HG21      -90.7490  -23.2270  -62.7990 H        17 THR    0.0900
    259 HG22      -92.1790  -24.3120  -62.6160 H        17 THR    0.5100
    260 HG23      -90.6330  -24.6820  -61.7380 H        17 THR   -0.5100
    261 N         -93.5700  -20.0840  -60.0810 N.am     18 GLY   -0.4700
    262 CA        -94.3100  -19.4850  -58.9870 C.3      18 GLY    0.3100
    263 C         -94.1110  -20.1400  -57.6260 C.2      18 GLY   -0.0200
    264 O         -94.9820  -20.0530  -56.7600 O.2      18 GLY    0.0900
    265 HN        -93.1260  -19.4540  -60.7140 H        18 GLY    0.0900
    266 HA1       -95.3580  -19.5420  -59.2410 H        18 GLY    0.5100
    267 HA2       -93.9990  -18.4530  -58.9170 H        18 GLY   -0.5100
    268 N         -92.9640  -20.7920  -57.4270 N.am     19 VAL   -0.4700
    269 CA        -92.6780  -21.4690  -56.1680 C.3      19 VAL    0.3100
    270 C         -91.9250  -20.5330  -55.2460 C.2      19 VAL    0.0700
    271 O         -91.9650  -20.6870  -54.0350 O.2      19 VAL    0.0900
    272 CB        -91.8800  -22.7960  -56.4150 C.3      19 VAL   -0.0900
    273 CG1       -90.6830  -22.5400  -57.2860 C.3      19 VAL    0.0900
    274 CG2       -91.4380  -23.4060  -55.1020 C.3      19 VAL   -0.2700
    275 HN        -92.2560  -20.8470  -58.1270 H        19 VAL    0.0900
    276 HA        -93.6190  -21.6820  -55.6830 H        19 VAL    0.0900
    277 HB        -92.5440  -23.5380  -56.9110 H        19 VAL    0.0900
    278 HG11      -89.9240  -21.9510  -56.7270 H        19 VAL   -0.2700
    279 HG12      -90.9860  -21.9630  -58.1860 H        19 VAL    0.0900
    280 HG13      -90.2270  -23.5040  -57.5960 H        19 VAL    0.0900
    281 HG21      -92.2980  -23.4720  -54.4020 H        19 VAL    0.0900
    282 HG22      -90.6490  -22.7750  -54.6380 H        19 VAL    0.5100
    283 HG23      -91.0430  -24.4300  -55.2740 H        19 VAL   -0.5100
    284 N         -91.2650  -19.5350  -55.8240 N.am     20 VAL   -0.4700
    285 CA        -90.4910  -18.5720  -55.0600 C.3      20 VAL    0.3100
    286 C         -91.4010  -17.7330  -54.1850 C.2      20 VAL    0.0700
    287 O         -92.5260  -17.4580  -54.5610 O.2      20 VAL    0.0900
    288 CB        -89.6940  -17.6490  -55.9970 C.3      20 VAL   -0.0900
    289 CG1       -88.7910  -16.7360  -55.1830 C.3      20 VAL    0.0900
    290 CG2       -88.8890  -18.4770  -56.9830 C.3      20 VAL   -0.2700
    291 HN        -91.2720  -19.4020  -56.8120 H        20 VAL    0.0900
    292 HA        -89.8210  -19.1190  -54.4140 H        20 VAL    0.0900
    293 HB        -90.3960  -17.0340  -56.5990 H        20 VAL    0.0900
    294 HG11      -88.2040  -17.3320  -54.4510 H        20 VAL   -0.2700
    295 HG12      -89.4040  -15.9960  -54.6270 H        20 VAL    0.0900
    296 HG13      -88.0840  -16.2050  -55.8560 H        20 VAL    0.0900
    297 HG21      -89.1940  -19.5440  -56.9250 H        20 VAL    0.0900
    298 HG22      -87.8060  -18.4050  -56.7440 H        20 VAL    0.5100
    299 HG23      -89.0680  -18.1140  -58.0180 H        20 VAL   -0.5100
    300 N         -90.9020  -17.3350  -53.0130 N.am     21 ARG   -0.4700
    301 CA        -91.6630  -16.5060  -52.0610 C.3      21 ARG    0.3100
    302 C         -90.7180  -15.7580  -51.1120 C.2      21 ARG    0.0700
    303 O         -89.6610  -16.2640  -50.7710 O.2      21 ARG    0.0900
    304 CB        -92.6760  -17.3710  -51.2880 C.3      21 ARG   -0.1800
    305 CG        -93.8600  -17.8150  -52.1690 C.3      21 ARG    0.0900
    306 CD        -94.7240  -18.9310  -51.5680 C.3      21 ARG    0.0900
    307 NE        -95.6340  -18.4590  -50.5170 N.pl3    21 ARG   -0.1800
    308 CZ        -96.5830  -19.2090  -49.9490 C.cat    21 ARG    0.0900
    309 NH1       -96.7640  -20.4780  -50.3200 N.pl3    21 ARG    0.0900
    310 NH2       -97.3590  -18.6860  -49.0010 N.pl3    21 ARG    0.2000
    311 HN        -89.9810  -17.5840  -52.7270 H        21 ARG    0.0900
    312 HA        -92.1740  -15.7360  -52.6200 H        21 ARG    0.0900
    313 HB1       -93.0670  -16.7870  -50.4280 H        21 ARG   -0.7000
    314 HB2       -92.1580  -18.2740  -50.9020 H        21 ARG    0.4400
    315 HG1       -93.4560  -18.1720  -53.1400 H        21 ARG    0.6400
    316 HG2       -94.5090  -16.9330  -52.3510 H        21 ARG   -0.8000
    317 HD1       -94.0660  -19.7020  -51.1150 H        21 ARG    0.4600
    318 HD2       -95.3490  -19.3830  -52.3680 H        21 ARG    0.4600
    319 HE        -95.5370  -17.5140  -50.2040 H        21 ARG   -0.8000
    320 HH11      -96.1860  -20.8790  -51.0310 H        21 ARG    0.4600
    321 HH12      -97.4790  -21.0290  -49.8880 H        21 ARG    0.4600
    322 HH21      -97.2280  -17.7360  -48.7170 H        21 ARG    0.5100
    323 HH22      -98.0700  -19.2440  -48.5740 H        21 ARG   -0.5100
    324 N         -91.1260  -14.5450  -50.7140 N.am     22 SER   -0.4700
    325 CA        -90.3720  -13.6050  -49.8350 C.3      22 SER    0.3100
    326 C         -89.6920  -14.2880  -48.6690 C.2      22 SER    0.0700
    327 O         -90.3420  -14.9130  -47.8420 O.2      22 SER    0.0900
    328 CB        -91.3190  -12.5080  -49.3100 C.3      22 SER    0.0500
    329 OG        -90.6470  -11.4940  -48.5770 O.3      22 SER    0.0900
    330 HN        -92.0100  -14.1970  -51.0100 H        22 SER    0.0900
    331 HA        -89.5710  -13.1690  -50.4140 H        22 SER   -0.6600
    332 HB1       -92.0750  -12.9720  -48.6420 H        22 SER    0.4300
    333 HB2       -91.8310  -12.0290  -50.1730 H        22 SER    0.5100
    334 HG1       -91.3340  -10.9620  -48.1700 H        22 SER   -0.5100
    335 N         -88.3610  -14.1530  -48.5600 N.am     23 PRO   -0.2900
    336 CA        -87.6590  -14.7960  -47.4530 C.3      23 PRO    0.0000
    337 C         -88.0650  -14.2010  -46.1470 C.2      23 PRO    0.0900
    338 O         -87.5980  -14.6340  -45.1300 O.2      23 PRO    0.0900
    339 CB        -86.1970  -14.5290  -47.7760 C.3      23 PRO    0.0200
    340 CG        -86.2550  -13.1860  -48.4090 C.3      23 PRO    0.0900
    341 CD        -87.4380  -13.3160  -49.3450 C.3      23 PRO   -0.1800
    342 HA        -87.9250  -15.8400  -47.3900 H        23 PRO    0.0900
    343 HB1       -85.7920  -15.2900  -48.4760 H        23 PRO    0.0900
    344 HB2       -85.5740  -14.5180  -46.8570 H        23 PRO   -0.1800
    345 HG1       -86.4230  -12.3900  -47.6520 H        23 PRO    0.0900
    346 HG2       -85.3210  -12.9610  -48.9660 H        23 PRO    0.0900
    347 HD1       -87.9010  -12.3320  -49.5660 H        23 PRO    0.5100
    348 HD2       -87.1630  -13.8270  -50.2920 H        23 PRO   -0.5100
    349 N         -88.9330  -13.1940  -46.1820 N.am     24 PHE   -0.4700
    350 CA        -89.4170  -12.5400  -44.9700 C.3      24 PHE    0.3100
    351 C         -90.8410  -12.9950  -44.6510 C.2      24 PHE    0.0700
    352 O         -91.4260  -12.4920  -43.6980 O.2      24 PHE    0.0900
    353 CB        -89.4330  -11.0130  -45.1380 C.3      24 PHE   -0.1800
    354 CG        -88.0780  -10.3960  -45.3270 C.ar     24 PHE    0.0900
    355 CD1       -87.0790  -10.5590  -44.3690 C.ar     24 PHE    0.0900
    356 CD2       -87.7990   -9.6310  -46.4530 C.ar     24 PHE    0.0000
    357 CE1       -85.8200   -9.9700  -44.5320 C.ar     24 PHE   -0.1150
    358 CE2       -86.5420   -9.0420  -46.6210 C.ar     24 PHE    0.1150
    359 CZ        -85.5520   -9.2120  -45.6560 C.ar     24 PHE   -0.1150
    360 HN        -89.2950  -12.8400  -47.0410 H        24 PHE    0.1150
    361 HA        -88.7620  -12.8180  -44.1570 H        24 PHE   -0.1150
    362 HB1       -89.8770  -10.5520  -44.2300 H        24 PHE    0.1150
    363 HB2       -90.0370  -10.7530  -46.0330 H        24 PHE   -0.1150
    364 HD1       -87.2790  -11.1500  -43.4870 H        24 PHE    0.1150
    365 HD2       -88.5600   -9.4900  -47.2060 H        24 PHE   -0.1150
    366 HE1       -85.0580  -10.1070  -43.7790 H        24 PHE    0.1150
    367 HE2       -86.3380   -8.4520  -47.5030 H        24 PHE    0.5100
    368 HZ        -84.5820   -8.7560  -45.7860 H        24 PHE   -0.5100
    369 N         -91.3890  -13.9450  -45.4200 N.am     25 GLU   -0.4700
    370 CA        -92.7710  -14.3830  -45.2060 C.3      25 GLU    0.3100
    371 C         -93.0120  -15.8700  -45.2440 C.2      25 GLU    0.0700
    372 O         -94.0780  -16.2910  -44.8010 O.2      25 GLU    0.0900
    373 CB        -93.6820  -13.7460  -46.2390 C.3      25 GLU   -0.1800
    374 CG        -94.2480  -12.4180  -45.8350 C.3      25 GLU    0.0900
    375 CD        -94.4530  -11.5250  -47.0350 C.2      25 GLU    0.0900
    376 OE1       -94.9620  -12.0300  -48.0700 O.co2    25 GLU   -0.2800
    377 OE2       -94.0990  -10.3220  -46.9370 O.co2    25 GLU    0.0900
    378 HN        -90.8900  -14.3900  -46.1610 H        25 GLU    0.0900
    379 HA        -93.0680  -14.0920  -44.2090 H        25 GLU    0.6200
    380 HB1       -94.5260  -14.4390  -46.4360 H        25 GLU   -0.7600
    381 HB2       -93.1030  -13.6080  -47.1760 H        25 GLU   -0.7600
    382 HG1       -93.5500  -11.9180  -45.1310 H        25 GLU    0.5100
    383 HG2       -95.2260  -12.5720  -45.3310 H        25 GLU   -0.5100
    384 N         -92.0920  -16.6750  -45.7720 N.am     26 ALA   -0.4700
    385 CA        -92.3380  -18.1310  -45.8080 C.3      26 ALA    0.3100
    386 C         -91.0530  -18.9330  -45.9570 C.2      26 ALA    0.0700
    387 O         -90.0910  -18.4160  -46.4830 O.2      26 ALA    0.0900
    388 CB        -93.2910  -18.4590  -46.9460 C.3      26 ALA   -0.2700
    389 HN        -91.2290  -16.3470  -46.1510 H        26 ALA    0.0900
    390 HA        -92.7610  -18.4270  -44.8610 H        26 ALA    0.0900
    391 HB1       -92.8520  -18.1410  -47.9150 H        26 ALA    0.0900
    392 HB2       -94.2530  -17.9240  -46.7990 H        26 ALA    0.5100
    393 HB3       -93.4740  -19.5550  -46.9820 H        26 ALA   -0.5100
    394 N         -91.0230  -20.2070  -45.4960 N.am     27 PRO   -0.2900
    395 CA        -89.8310  -21.0570  -45.5980 C.3      27 PRO    0.0000
    396 C         -89.2650  -21.1230  -47.0180 C.2      27 PRO    0.0900
    397 O         -90.0370  -21.1770  -47.9780 O.2      27 PRO    0.0900
    398 CB        -90.3440  -22.4080  -45.1160 C.3      27 PRO    0.0200
    399 CG        -91.3480  -22.0410  -44.1140 C.3      27 PRO    0.0900
    400 CD        -92.1030  -20.9380  -44.8110 C.3      27 PRO   -0.1800
    401 HA        -89.0220  -20.6460  -45.0160 H        27 PRO    0.0900
    402 HB1       -89.5270  -23.0110  -44.6650 H        27 PRO    0.0900
    403 HB2       -90.8000  -22.9860  -45.9490 H        27 PRO   -0.1800
    404 HG1       -92.0130  -22.8970  -43.8720 H        27 PRO    0.0900
    405 HG2       -90.8730  -21.6790  -43.1780 H        27 PRO    0.0900
    406 HD1       -92.8290  -21.3370  -45.5490 H        27 PRO    0.5100
    407 HD2       -92.6220  -20.2720  -44.0880 H        27 PRO   -0.5100
    408 N         -87.9320  -21.1250  -47.1480 N.am     28 GLN   -0.4700
    409 CA        -87.2420  -21.1710  -48.4600 C.3      28 GLN    0.3100
    410 C         -86.8600  -22.6010  -48.8310 C.2      28 GLN    0.0700
    411 O         -85.8970  -22.8420  -49.5510 O.2      28 GLN    0.0900
    412 CB        -85.9850  -20.3030  -48.3950 C.3      28 GLN   -0.1800
    413 CG        -86.2680  -18.8590  -48.0280 C.3      28 GLN    0.0900
    414 CD        -87.1490  -18.1550  -49.0490 C.2      28 GLN    0.0900
    415 NE2       -88.2820  -17.6500  -48.5930 N.am     28 GLN   -0.1800
    416 OE1       -86.8180  -18.0630  -50.2240 O.2      28 GLN    0.0900
    417 HN        -87.3340  -21.0970  -46.3510 H        28 GLN    0.0900
    418 HA        -87.9200  -20.8030  -49.2160 H        28 GLN    0.5500
    419 HB1       -85.4870  -20.3270  -49.3880 H        28 GLN   -0.5500
    420 HB2       -85.2970  -20.7330  -47.6370 H        28 GLN   -0.6200
    421 HG1       -85.3040  -18.3100  -47.9580 H        28 GLN    0.3200
    422 HG2       -86.7770  -18.8290  -47.0420 H        28 GLN    0.3000
    423 HE21      -88.8320  -17.0510  -49.1730 H        28 GLN    0.5100
    424 HE22      -88.5900  -17.8690  -47.6670 H        28 GLN   -0.5100
    425 N         -87.6630  -23.5450  -48.3540 N.am     29 TYR   -0.4700
    426 CA        -87.4290  -24.9620  -48.5410 C.3      29 TYR    0.3100
    427 C         -87.4410  -25.4210  -49.9770 C.2      29 TYR    0.0700
    428 O         -87.0880  -26.5480  -50.2400 O.2      29 TYR    0.0900
    429 CB        -88.4420  -25.7630  -47.7040 C.3      29 TYR   -0.1800
    430 CG        -88.2820  -25.5450  -46.2060 C.ar     29 TYR    0.0900
    431 CD1       -87.0420  -25.2320  -45.6600 C.ar     29 TYR    0.0900
    432 CD2       -89.3540  -25.7010  -45.3330 C.ar     29 TYR    0.0000
    433 CE1       -86.8620  -25.0870  -44.2890 C.ar     29 TYR   -0.1150
    434 CE2       -89.1820  -25.5600  -43.9440 C.ar     29 TYR    0.1150
    435 CZ        -87.9300  -25.2560  -43.4350 C.ar     29 TYR   -0.1150
    436 OH        -87.7260  -25.1630  -42.0750 O.3      29 TYR    0.1150
    437 HN        -88.4800  -23.3140  -47.8350 H        29 TYR    0.1100
    438 HA        -86.4190  -25.1850  -48.2300 H        29 TYR   -0.5400
    439 HB1       -88.3050  -26.8490  -47.8970 H        29 TYR    0.4300
    440 HB2       -89.4730  -25.4530  -47.9760 H        29 TYR   -0.1150
    441 HD1       -86.1970  -25.1000  -46.3180 H        29 TYR    0.1150
    442 HD2       -90.3320  -25.9340  -45.7270 H        29 TYR   -0.1150
    443 HE1       -85.8880  -24.8420  -43.8940 H        29 TYR    0.1150
    444 HE2       -90.0230  -25.6860  -43.2780 H        29 TYR    0.5100
    445 HH        -86.8380  -24.8270  -41.9300 H        29 TYR   -0.5100
    446 N         -87.8390  -24.5780  -50.9170 N.am     30 TYR   -0.4700
    447 CA        -87.8260  -25.0170  -52.3020 C.3      30 TYR    0.3100
    448 C         -86.4580  -24.6860  -52.9250 C.2      30 TYR    0.0700
    449 O         -86.2080  -25.0280  -54.0800 O.2      30 TYR    0.0900
    450 CB        -88.9750  -24.3450  -53.0600 C.3      30 TYR   -0.1800
    451 CG        -88.8870  -22.8560  -53.0060 C.ar     30 TYR    0.0900
    452 CD1       -88.0380  -22.1740  -53.8740 C.ar     30 TYR    0.0900
    453 CD2       -89.5360  -22.1400  -52.0070 C.ar     30 TYR    0.0000
    454 CE1       -87.8160  -20.8240  -53.7410 C.ar     30 TYR   -0.1150
    455 CE2       -89.3220  -20.7810  -51.8630 C.ar     30 TYR    0.1150
    456 CZ        -88.4530  -20.1300  -52.7360 C.ar     30 TYR   -0.1150
    457 OH        -88.1700  -18.7880  -52.6010 O.3      30 TYR    0.1150
    458 HN        -88.1510  -23.6510  -50.7290 H        30 TYR    0.1100
    459 HA        -87.9360  -26.0910  -52.3200 H        30 TYR   -0.5400
    460 HB1       -89.9460  -24.6410  -52.6090 H        30 TYR    0.4300
    461 HB2       -88.9440  -24.6450  -54.1300 H        30 TYR   -0.1150
    462 HD1       -87.5440  -22.7170  -54.6660 H        30 TYR    0.1150
    463 HD2       -90.2130  -22.6480  -51.3360 H        30 TYR   -0.1150
    464 HE1       -87.1510  -20.3120  -54.4210 H        30 TYR    0.1150
    465 HE2       -89.8240  -20.2280  -51.0830 H        30 TYR    0.5100
    466 HH        -87.8050  -18.6480  -51.7240 H        30 TYR   -0.5100
    467 N         -85.5850  -24.0320  -52.1340 N.am     31 LEU   -0.4700
    468 CA        -84.2030  -23.6260  -52.5240 C.3      31 LEU    0.3100
    469 C         -83.2260  -24.7560  -52.2450 C.2      31 LEU    0.0700
    470 O         -82.1390  -24.8270  -52.8130 O.2      31 LEU    0.0900
    471 CB        -83.7330  -22.4300  -51.6950 C.3      31 LEU   -0.1800
    472 CG        -84.3670  -21.0800  -51.9250 C.3      31 LEU    0.0900
    473 CD1       -83.6790  -20.0620  -51.0630 C.3      31 LEU    0.0900
    474 CD2       -84.2230  -20.7100  -53.3640 C.3      31 LEU   -0.0900
    475 HN        -85.8410  -23.7800  -51.2060 H        31 LEU    0.0900
    476 HA        -84.2140  -23.3730  -53.5740 H        31 LEU   -0.2700
    477 HB1       -82.6460  -22.3150  -51.8790 H        31 LEU    0.0900
    478 HB2       -83.8970  -22.6890  -50.6290 H        31 LEU    0.0900
    479 HG        -85.4470  -21.1230  -51.6650 H        31 LEU    0.0900
    480 HD11      -82.6490  -19.8790  -51.4370 H        31 LEU   -0.2700
    481 HD12      -83.6180  -20.4310  -50.0170 H        31 LEU    0.0900
    482 HD13      -84.2410  -19.1030  -51.0880 H        31 LEU    0.0900
    483 HD21      -84.8720  -21.3570  -53.9920 H        31 LEU    0.0900
    484 HD22      -83.1680  -20.8450  -53.6870 H        31 LEU    0.5100
    485 HD23      -84.5270  -19.6510  -53.5160 H        31 LEU   -0.5100
    486 N         -83.6190  -25.6200  -51.3210 N.am     32 ALA   -0.4700
    487 CA        -82.8210  -26.7460  -50.9210 C.3      32 ALA    0.3100
    488 C         -83.7220  -27.6520  -50.1260 C.2      32 ALA    0.0700
    489 O         -84.9140  -27.4300  -50.1030 O.2      32 ALA    0.0900
    490 CB        -81.6730  -26.2650  -50.0690 C.3      32 ALA   -0.2700
    491 HN        -84.4970  -25.5270  -50.8580 H        32 ALA    0.0900
    492 HA        -82.4540  -27.2380  -51.8090 H        32 ALA    0.0900
    493 HB1       -81.9030  -26.4240  -48.9930 H        32 ALA    0.0900
    494 HB2       -81.5060  -25.1800  -50.2370 H        32 ALA    0.5100
    495 HB3       -80.7510  -26.8300  -50.3220 H        32 ALA   -0.5100
    496 N         -83.1640  -28.6610  -49.4630 N.am     33 GLU   -0.4700
    497 CA        -83.9640  -29.5850  -48.6560 C.3      33 GLU    0.3100
    498 C         -84.0400  -29.0640  -47.2150 C.2      33 GLU    0.0700
    499 O         -83.1030  -28.4250  -46.7510 O.2      33 GLU    0.0900
    500 CB        -83.3210  -30.9720  -48.6720 C.3      33 GLU   -0.1800
    501 CG        -82.5870  -31.3320  -49.9680 C.3      33 GLU    0.0900
    502 CD        -83.5050  -31.4580  -51.1740 C.2      33 GLU    0.0900
    503 OE1       -84.3550  -32.3780  -51.1850 O.co2    33 GLU   -0.2800
    504 OE2       -83.3690  -30.6320  -52.1110 O.co2    33 GLU    0.0900
    505 HN        -82.1830  -28.8330  -49.4860 H        33 GLU    0.0900
    506 HA        -84.9600  -29.6250  -49.0720 H        33 GLU    0.6200
    507 HB1       -84.1190  -31.7270  -48.5050 H        33 GLU   -0.7600
    508 HB2       -82.5940  -31.0270  -47.8350 H        33 GLU   -0.7600
    509 HG1       -82.0650  -32.3020  -49.8250 H        33 GLU    0.5100
    510 HG2       -81.8360  -30.5420  -50.1840 H        33 GLU   -0.5100
    511 N         -85.1570  -29.3210  -46.4950 N.am     34 PRO   -0.2900
    512 CA        -85.3740  -28.8850  -45.1020 C.3      34 PRO    0.0000
    513 C         -84.2930  -29.2680  -44.0840 C.2      34 PRO    0.0900
    514 O         -84.2030  -28.6780  -43.0000 O.2      34 PRO    0.0900
    515 CB        -86.7300  -29.5080  -44.7580 C.3      34 PRO    0.0200
    516 CG        -87.4530  -29.4340  -46.0600 C.3      34 PRO    0.0900
    517 CD        -86.3960  -29.9040  -47.0470 C.3      34 PRO   -0.1800
    518 HA        -85.3400  -27.8100  -45.0320 H        34 PRO    0.0900
    519 HB1       -87.2540  -28.9270  -43.9710 H        34 PRO    0.0900
    520 HB2       -86.6180  -30.5590  -44.4160 H        34 PRO   -0.1800
    521 HG1       -88.3390  -30.1020  -46.0680 H        34 PRO    0.0900
    522 HG2       -87.7810  -28.3970  -46.2820 H        34 PRO    0.0900
    523 HD1       -86.3210  -31.0120  -47.0730 H        34 PRO    0.5100
    524 HD2       -86.5840  -29.5120  -48.0680 H        34 PRO   -0.5100
    525 N         -83.4690  -30.2510  -44.4370 N.am     35 TRP   -0.4700
    526 CA        -82.4250  -30.7180  -43.5470 C.3      35 TRP    0.3100
    527 C         -81.1650  -29.8570  -43.6390 C.2      35 TRP    0.0700
    528 O         -80.4600  -29.6830  -42.6410 O.2      35 TRP    0.0900
    529 CB        -82.1130  -32.1980  -43.8500 C.3      35 TRP   -0.1800
    530 CG        -81.5040  -32.4990  -45.2110 C.ar     35 TRP    0.0900
    531 CD1       -82.1450  -32.9880  -46.3210 C.ar     35 TRP    0.0900
    532 CD2       -80.1190  -32.3790  -45.5730 C.ar     35 TRP   -0.0300
    533 CE2       -79.9920  -32.8170  -46.9140 C.ar     35 TRP   -0.1500
    534 CE3       -78.9710  -31.9450  -44.8900 C.ar     35 TRP    0.2200
    535 NE1       -81.2410  -33.1840  -47.3450 N.ar     35 TRP   -0.5100
    536 CZ2       -78.7680  -32.8330  -47.5820 C.ar     35 TRP    0.3700
    537 CZ3       -77.7510  -31.9610  -45.5580 C.ar     35 TRP    0.2400
    538 CH2       -77.6600  -32.4000  -46.8900 C.ar     35 TRP    0.1100
    539 HN        -83.5320  -30.7070  -45.3210 H        35 TRP   -0.2500
    540 HA        -82.7700  -30.6030  -42.5310 H        35 TRP    0.1700
    541 HB1       -83.0610  -32.7710  -43.7740 H        35 TRP   -0.2000
    542 HB2       -81.4030  -32.5620  -43.0780 H        35 TRP    0.1400
    543 HD1       -83.2040  -33.1910  -46.3840 H        35 TRP   -0.2700
    544 HE1       -81.4550  -33.5290  -48.2330 H        35 TRP    0.1600
    545 HE3       -79.0170  -31.6040  -43.8670 H        35 TRP   -0.1400
    546 HZ2       -78.6730  -33.1670  -48.6050 H        35 TRP    0.1400
    547 HZ3       -76.8610  -31.6310  -45.0440 H        35 TRP    0.5100
    548 HH2       -76.6990  -32.3990  -47.3810 H        35 TRP   -0.5100
    549 N         -80.8780  -29.3240  -44.8270 N.am     36 GLN   -0.4700
    550 CA        -79.7250  -28.4770  -45.0150 C.3      36 GLN    0.3100
    551 C         -79.9010  -27.2620  -44.1440 C.2      36 GLN    0.0700
    552 O         -78.9280  -26.6830  -43.6730 O.2      36 GLN    0.0900
    553 CB        -79.6200  -28.0970  -46.4820 C.3      36 GLN   -0.1800
    554 CG        -79.3280  -29.3000  -47.3560 C.3      36 GLN    0.0900
    555 CD        -79.4070  -29.0030  -48.8420 C.2      36 GLN    0.0900
    556 NE2       -78.2470  -28.9220  -49.4950 N.am     36 GLN   -0.1800
    557 OE1       -80.4870  -28.8520  -49.3960 O.2      36 GLN    0.0900
    558 HN        -81.4420  -29.4870  -45.6330 H        36 GLN    0.0900
    559 HA        -78.8460  -29.0180  -44.6980 H        36 GLN    0.5500
    560 HB1       -78.8040  -27.3540  -46.6050 H        36 GLN   -0.5500
    561 HB2       -80.5780  -27.6380  -46.8070 H        36 GLN   -0.6200
    562 HG1       -80.0640  -30.1000  -47.1220 H        36 GLN    0.3200
    563 HG2       -78.3050  -29.6680  -47.1280 H        36 GLN    0.3000
    564 HE21      -78.2380  -28.7270  -50.4770 H        36 GLN    0.5100
    565 HE22      -77.3860  -29.0540  -49.0040 H        36 GLN   -0.5100
    566 N         -81.1640  -26.8880  -43.9240 N.am     37 PHE   -0.4700
    567 CA        -81.5010  -25.7780  -43.0540 C.3      37 PHE    0.3100
    568 C         -81.2580  -26.2140  -41.6350 C.2      37 PHE    0.0700
    569 O         -80.7560  -25.4420  -40.8380 O.2      37 PHE    0.0900
    570 CB        -82.9660  -25.3700  -43.2100 C.3      37 PHE   -0.1800
    571 CG        -83.2430  -24.5560  -44.4490 C.ar     37 PHE    0.0900
    572 CD1       -83.3880  -25.1690  -45.6910 C.ar     37 PHE    0.0900
    573 CD2       -83.3510  -23.1640  -44.3790 C.ar     37 PHE    0.0000
    574 CE1       -83.6410  -24.4050  -46.8460 C.ar     37 PHE   -0.1150
    575 CE2       -83.6040  -22.3900  -45.5280 C.ar     37 PHE    0.1150
    576 CZ        -83.7470  -23.0110  -46.7590 C.ar     37 PHE   -0.1150
    577 HN        -81.9340  -27.3570  -44.3490 H        37 PHE    0.1150
    578 HA        -80.8560  -24.9500  -43.3100 H        37 PHE   -0.1150
    579 HB1       -83.2690  -24.7540  -42.3370 H        37 PHE    0.1150
    580 HB2       -83.5950  -26.2830  -43.2700 H        37 PHE   -0.1150
    581 HD1       -83.3070  -26.2430  -45.7690 H        37 PHE    0.1150
    582 HD2       -83.2410  -22.6720  -43.4230 H        37 PHE   -0.1150
    583 HE1       -83.7540  -24.8950  -47.8020 H        37 PHE    0.1150
    584 HE2       -83.6840  -21.3170  -45.4520 H        37 PHE    0.5100
    585 HZ        -83.9380  -22.4240  -47.6440 H        37 PHE   -0.5100
    586 N         -81.6070  -27.4610  -41.3150 N.am     38 SER   -0.4700
    587 CA        -81.3900  -28.0010  -39.9710 C.3      38 SER    0.3100
    588 C         -79.8940  -28.0730  -39.6950 C.2      38 SER    0.0700
    589 O         -79.4430  -28.0390  -38.5540 O.2      38 SER    0.0900
    590 CB        -82.0370  -29.3940  -39.8430 C.3      38 SER    0.0500
    591 OG        -83.4430  -29.3100  -39.6150 O.3      38 SER    0.0900
    592 HN        -82.0290  -28.0790  -41.9730 H        38 SER    0.0900
    593 HA        -81.8280  -27.3170  -39.2590 H        38 SER   -0.6600
    594 HB1       -81.5750  -29.9360  -38.9910 H        38 SER    0.4300
    595 HB2       -81.8670  -29.9650  -40.7810 H        38 SER    0.5100
    596 HG1       -83.8070  -28.8470  -40.3730 H        38 SER   -0.5100
    597 N         -79.1220  -28.1800  -40.7650 N.am     39 MET   -0.4700
    598 CA        -77.6850  -28.2220  -40.6660 C.3      39 MET    0.3100
    599 C         -77.1910  -26.8630  -40.2690 C.2      39 MET    0.0700
    600 O         -76.3810  -26.7150  -39.3560 O.2      39 MET    0.0900
    601 CB        -77.0910  -28.6010  -42.0130 C.3      39 MET   -0.1800
    602 CG        -77.1120  -30.0780  -42.2810 C.3      39 MET    0.0900
    603 SD        -76.0180  -30.8870  -41.1020 S.3      39 MET    0.0900
    604 CE        -77.1880  -31.4230  -39.7760 C.3      39 MET   -0.1400
    605 HN        -79.4990  -28.2350  -41.6860 H        39 MET    0.0900
    606 HA        -77.4190  -28.9530  -39.9160 H        39 MET    0.0900
    607 HB1       -76.0380  -28.2480  -42.0480 H        39 MET   -0.0900
    608 HB2       -77.6680  -28.0870  -42.8120 H        39 MET   -0.2200
    609 HG1       -76.7750  -30.2740  -43.3210 H        39 MET    0.0900
    610 HG2       -78.1500  -30.4610  -42.1740 H        39 MET    0.0900
    611 HE1       -78.2330  -31.4630  -40.1510 H        39 MET    0.0900
    612 HE2       -77.1570  -30.7090  -38.9250 H        39 MET    0.5100
    613 HE3       -76.9160  -32.4350  -39.4100 H        39 MET   -0.5100
    614 N         -77.6850  -25.8530  -40.9780 N.am     40 LEU   -0.4700
    615 CA        -77.3080  -24.4940  -40.6930 C.3      40 LEU    0.3100
    616 C         -77.7040  -24.1640  -39.3050 C.2      40 LEU    0.0700
    617 O         -76.9560  -23.5060  -38.6200 O.2      40 LEU    0.0900
    618 CB        -77.9950  -23.5210  -41.6340 C.3      40 LEU   -0.1800
    619 CG        -77.5270  -23.5160  -43.0790 C.3      40 LEU    0.0900
    620 CD1       -78.3510  -22.4790  -43.8070 C.3      40 LEU    0.0900
    621 CD2       -76.0290  -23.1990  -43.1720 C.3      40 LEU   -0.0900
    622 HN        -78.3300  -25.9890  -41.7260 H        40 LEU    0.0900
    623 HA        -76.2350  -24.4190  -40.7990 H        40 LEU   -0.2700
    624 HB1       -77.8490  -22.4990  -41.2280 H        40 LEU    0.0900
    625 HB2       -79.0800  -23.7590  -41.6320 H        40 LEU    0.0900
    626 HG        -77.6770  -24.5170  -43.5360 H        40 LEU    0.0900
    627 HD11      -78.2000  -21.4790  -43.3470 H        40 LEU   -0.2700
    628 HD12      -79.4290  -22.7400  -43.7430 H        40 LEU    0.0900
    629 HD13      -78.0420  -22.4300  -44.8730 H        40 LEU    0.0900
    630 HD21      -75.4420  -23.9610  -42.6170 H        40 LEU    0.0900
    631 HD22      -75.8260  -22.2020  -42.7270 H        40 LEU    0.5100
    632 HD23      -75.7060  -23.2070  -44.2340 H        40 LEU   -0.5100
    633 N         -78.8850  -24.6180  -38.8870 N.am     41 ALA   -0.4700
    634 CA        -79.3830  -24.3440  -37.5450 C.3      41 ALA    0.3100
    635 C         -78.5150  -25.0340  -36.4910 C.2      41 ALA    0.0700
    636 O         -78.2040  -24.4390  -35.4570 O.2      41 ALA    0.0900
    637 CB        -80.8220  -24.7930  -37.4250 C.3      41 ALA   -0.2700
    638 HN        -79.4810  -25.1620  -39.4730 H        41 ALA    0.0900
    639 HA        -79.3010  -23.2820  -37.3650 H        41 ALA    0.0900
    640 HB1       -80.9300  -25.8350  -37.7940 H        41 ALA    0.0900
    641 HB2       -81.4760  -24.1320  -38.0330 H        41 ALA    0.5100
    642 HB3       -81.1410  -24.7590  -36.3610 H        41 ALA   -0.5100
    643 N         -78.1140  -26.2810  -36.7440 N.am     42 ALA   -0.4700
    644 CA        -77.2730  -27.0080  -35.7980 C.3      42 ALA    0.3100
    645 C         -75.9390  -26.3270  -35.7480 C.2      42 ALA    0.0700
    646 O         -75.4100  -26.0400  -34.6920 O.2      42 ALA    0.0900
    647 CB        -77.1060  -28.4380  -36.2440 C.3      42 ALA   -0.2700
    648 HN        -78.3650  -26.7660  -37.5780 H        42 ALA    0.0900
    649 HA        -77.7450  -26.9690  -34.8270 H        42 ALA    0.0900
    650 HB1       -76.6280  -28.4720  -37.2470 H        42 ALA    0.0900
    651 HB2       -78.0980  -28.9340  -36.3080 H        42 ALA    0.5100
    652 HB3       -76.4600  -28.9870  -35.5260 H        42 ALA   -0.5100
    653 N         -75.4110  -26.0400  -36.9240 N.am     43 TYR   -0.4700
    654 CA        -74.1340  -25.3890  -37.0650 C.3      43 TYR    0.3100
    655 C         -74.0590  -24.0420  -36.3040 C.2      43 TYR    0.0700
    656 O         -73.0960  -23.7590  -35.5870 O.2      43 TYR    0.0900
    657 CB        -73.8840  -25.2020  -38.5520 C.3      43 TYR   -0.1800
    658 CG        -72.7720  -24.2640  -38.8530 C.ar     43 TYR    0.0900
    659 CD1       -71.4540  -24.5880  -38.5500 C.ar     43 TYR    0.0900
    660 CD2       -73.0350  -23.0460  -39.4560 C.ar     43 TYR    0.0000
    661 CE1       -70.4230  -23.7130  -38.8540 C.ar     43 TYR   -0.1150
    662 CE2       -72.0240  -22.1690  -39.7590 C.ar     43 TYR    0.1150
    663 CZ        -70.7240  -22.5070  -39.4640 C.ar     43 TYR   -0.1150
    664 OH        -69.7410  -21.6280  -39.8370 O.3      43 TYR    0.1150
    665 HN        -75.8780  -26.2630  -37.7750 H        43 TYR    0.1100
    666 HA        -73.3720  -26.0100  -36.6180 H        43 TYR   -0.5400
    667 HB1       -74.8000  -24.7920  -39.0290 H        43 TYR    0.4300
    668 HB2       -73.6220  -26.1810  -39.0050 H        43 TYR   -0.1150
    669 HD1       -71.2310  -25.5310  -38.0740 H        43 TYR    0.1150
    670 HD2       -74.0550  -22.7800  -39.6910 H        43 TYR   -0.1150
    671 HE1       -69.4000  -23.9670  -38.6180 H        43 TYR    0.1150
    672 HE2       -72.2470  -21.2210  -40.2260 H        43 TYR    0.5100
    673 HH        -70.1630  -20.8640  -40.2380 H        43 TYR   -0.5100
    674 N         -75.0740  -23.2000  -36.4720 N.am     44 MET   -0.4700
    675 CA        -75.1170  -21.9070  -35.7880 C.3      44 MET    0.3100
    676 C         -75.2680  -22.1350  -34.3090 C.2      44 MET    0.0700
    677 O         -74.6660  -21.4440  -33.5110 O.2      44 MET    0.0900
    678 CB        -76.2890  -21.0640  -36.2970 C.3      44 MET   -0.1800
    679 CG        -76.1200  -20.5510  -37.7130 C.3      44 MET    0.0900
    680 SD        -74.5570  -19.6530  -37.9660 S.3      44 MET    0.0900
    681 CE        -74.7140  -18.3610  -36.7930 C.3      44 MET   -0.1400
    682 HN        -75.8460  -23.4110  -37.0660 H        44 MET    0.0900
    683 HA        -74.1820  -21.4000  -35.9740 H        44 MET    0.0900
    684 HB1       -76.4130  -20.1920  -35.6220 H        44 MET   -0.0900
    685 HB2       -77.2100  -21.6830  -36.2580 H        44 MET   -0.2200
    686 HG1       -76.9710  -19.8770  -37.9450 H        44 MET    0.0900
    687 HG2       -76.1610  -21.4180  -38.4060 H        44 MET    0.0900
    688 HE1       -74.4620  -18.7130  -35.7690 H        44 MET    0.0900
    689 HE2       -75.7590  -17.9830  -36.7770 H        44 MET    0.5100
    690 HE3       -74.0300  -17.5250  -37.0470 H        44 MET   -0.5100
    691 N         -76.0800  -23.1190  -33.9420 N.am     45 PHE   -0.4700
    692 CA        -76.2810  -23.4390  -32.5490 C.3      45 PHE    0.3100
    693 C         -74.9400  -23.7380  -31.8820 C.2      45 PHE    0.0700
    694 O         -74.7000  -23.3500  -30.7450 O.2      45 PHE    0.0900
    695 CB        -77.1970  -24.6570  -32.4240 C.3      45 PHE   -0.1800
    696 CG        -77.3110  -25.1750  -31.0160 C.ar     45 PHE    0.0900
    697 CD1       -77.9460  -24.4170  -30.0310 C.ar     45 PHE    0.0900
    698 CD2       -76.7320  -26.3840  -30.6570 C.ar     45 PHE    0.0000
    699 CE1       -77.9920  -24.8540  -28.7090 C.ar     45 PHE   -0.1150
    700 CE2       -76.7760  -26.8250  -29.3350 C.ar     45 PHE    0.1150
    701 CZ        -77.4060  -26.0570  -28.3620 C.ar     45 PHE   -0.1150
    702 HN        -76.5810  -23.6730  -34.6020 H        45 PHE    0.1150
    703 HA        -76.7230  -22.5820  -32.0640 H        45 PHE   -0.1150
    704 HB1       -76.7980  -25.4840  -33.0490 H        45 PHE    0.1150
    705 HB2       -78.2200  -24.3830  -32.7590 H        45 PHE   -0.1150
    706 HD1       -78.4070  -23.4780  -30.2970 H        45 PHE    0.1150
    707 HD2       -76.2420  -26.9890  -31.4070 H        45 PHE   -0.1150
    708 HE1       -78.4850  -24.2540  -27.9570 H        45 PHE    0.1150
    709 HE2       -76.3200  -27.7660  -29.0670 H        45 PHE    0.5100
    710 HZ        -77.4360  -26.4000  -27.3380 H        45 PHE   -0.5100
    711 N         -74.0660  -24.4390  -32.5980 N.am     46 LEU   -0.4700
    712 CA        -72.7550  -24.7880  -32.0690 C.3      46 LEU    0.3100
    713 C         -71.8870  -23.5790  -32.0500 C.2      46 LEU    0.0700
    714 O         -71.1080  -23.4120  -31.1270 O.2      46 LEU    0.0900
    715 CB        -72.0900  -25.8550  -32.9220 C.3      46 LEU   -0.1800
    716 CG        -72.8910  -27.1410  -33.0660 C.3      46 LEU    0.0900
    717 CD1       -72.0960  -28.1200  -33.9030 C.3      46 LEU    0.0900
    718 CD2       -73.2010  -27.7300  -31.6970 C.3      46 LEU   -0.0900
    719 HN        -74.2680  -24.7550  -33.5220 H        46 LEU    0.0900
    720 HA        -72.8880  -25.1460  -31.0590 H        46 LEU   -0.2700
    721 HB1       -71.1080  -26.1050  -32.4660 H        46 LEU    0.0900
    722 HB2       -71.9180  -25.4350  -33.9360 H        46 LEU    0.0900
    723 HG        -73.8630  -26.9260  -33.5600 H        46 LEU    0.0900
    724 HD11      -71.1250  -28.3420  -33.4120 H        46 LEU   -0.2700
    725 HD12      -71.8960  -27.6850  -34.9060 H        46 LEU    0.0900
    726 HD13      -72.6620  -29.0700  -34.0150 H        46 LEU    0.0900
    727 HD21      -73.7930  -27.0080  -31.0960 H        46 LEU    0.0900
    728 HD22      -72.2550  -27.9500  -31.1570 H        46 LEU    0.5100
    729 HD23      -73.7910  -28.6640  -31.8110 H        46 LEU   -0.5100
    730 N         -71.9990  -22.7410  -33.0810 N.am     47 LEU   -0.4700
    731 CA        -71.2160  -21.5120  -33.1420 C.3      47 LEU    0.3100
    732 C         -71.5370  -20.6110  -31.9390 C.2      47 LEU    0.0700
    733 O         -70.6640  -19.9660  -31.3620 O.2      47 LEU    0.0900
    734 CB        -71.5190  -20.7570  -34.4310 C.3      47 LEU   -0.1800
    735 CG        -70.6710  -21.0830  -35.6500 C.3      47 LEU    0.0900
    736 CD1       -70.9980  -20.0940  -36.7330 C.3      47 LEU    0.0900
    737 CD2       -69.2000  -20.9810  -35.3180 C.3      47 LEU   -0.0900
    738 HN        -72.6130  -22.9140  -33.8470 H        47 LEU    0.0900
    739 HA        -70.1700  -21.7770  -33.0990 H        47 LEU   -0.2700
    740 HB1       -71.4010  -19.6740  -34.2200 H        47 LEU    0.0900
    741 HB2       -72.5780  -20.9590  -34.6970 H        47 LEU    0.0900
    742 HG        -70.8910  -22.1140  -35.9990 H        47 LEU    0.0900
    743 HD11      -70.7760  -19.0620  -36.3880 H        47 LEU   -0.2700
    744 HD12      -72.0760  -20.1580  -36.9910 H        47 LEU    0.0900
    745 HD13      -70.3840  -20.3050  -37.6350 H        47 LEU    0.0900
    746 HD21      -68.8620  -21.8990  -34.7930 H        47 LEU    0.0900
    747 HD22      -69.0220  -20.1060  -34.6550 H        47 LEU    0.5100
    748 HD23      -68.6090  -20.8680  -36.2520 H        47 LEU   -0.5100
    749 N         -72.8060  -20.5680  -31.5570 N.am     48 ILE   -0.4700
    750 CA        -73.2210  -19.7430  -30.4380 C.3      48 ILE    0.3100
    751 C         -72.7300  -20.3340  -29.1360 C.2      48 ILE    0.0700
    752 O         -72.2570  -19.6200  -28.2450 O.2      48 ILE    0.0900
    753 CB        -74.7570  -19.6070  -30.4170 C.3      48 ILE   -0.0900
    754 CG1       -75.2030  -18.9020  -31.7100 C.3      48 ILE    0.0900
    755 CG2       -75.2040  -18.9150  -29.1270 C.3      48 ILE   -0.2700
    756 CD        -76.6180  -18.3720  -31.7370 C.3      48 ILE    0.0900
    757 HN        -73.5200  -21.0940  -32.0110 H        48 ILE    0.0900
    758 HA        -72.7590  -18.7730  -30.5470 H        48 ILE    0.0900
    759 HB        -75.2170  -20.6160  -30.4750 H        48 ILE   -0.1800
    760 HG11      -75.0960  -19.6260  -32.5450 H        48 ILE    0.0900
    761 HG12      -74.5180  -18.0460  -31.8840 H        48 ILE    0.0900
    762 HG21      -74.6180  -17.9840  -28.9720 H        48 ILE   -0.2700
    763 HG22      -75.0370  -19.5880  -28.2590 H        48 ILE    0.0900
    764 HG23      -76.2810  -18.6500  -29.1940 H        48 ILE    0.0900
    765 HD1       -76.6730  -17.4020  -31.1990 H        48 ILE    0.0900
    766 HD2       -77.3010  -19.0940  -31.2380 H        48 ILE    0.5100
    767 HD3       -76.9440  -18.2140  -32.7870 H        48 ILE   -0.5100
    768 N         -72.8330  -21.6560  -29.0440 N.am     49 MET   -0.4700
    769 CA        -72.4360  -22.4150  -27.8640 C.3      49 MET    0.3100
    770 C         -70.9330  -22.3660  -27.6410 C.2      49 MET    0.0700
    771 O         -70.4470  -22.6420  -26.5530 O.2      49 MET    0.0900
    772 CB        -72.8920  -23.8580  -28.0450 C.3      49 MET   -0.1800
    773 CG        -72.3220  -24.8130  -27.0490 C.3      49 MET    0.0900
    774 SD        -73.5810  -25.9970  -26.6370 S.3      49 MET    0.0900
    775 CE        -74.3460  -25.1860  -25.2070 C.3      49 MET   -0.1400
    776 HN        -73.1940  -22.2010  -29.7980 H        49 MET    0.0900
    777 HA        -72.9000  -21.9710  -26.9970 H        49 MET    0.0900
    778 HB1       -72.5950  -24.1940  -29.0610 H        49 MET   -0.0900
    779 HB2       -73.9990  -23.8880  -27.9660 H        49 MET   -0.2200
    780 HG1       -71.9960  -24.2580  -26.1420 H        49 MET    0.0900
    781 HG2       -71.4350  -25.3220  -27.4820 H        49 MET    0.0900
    782 HE1       -74.7580  -24.1910  -25.4800 H        49 MET    0.0900
    783 HE2       -73.5940  -25.0370  -24.4030 H        49 MET    0.5100
    784 HE3       -75.1790  -25.8060  -24.8140 H        49 MET   -0.5100
    785 N         -70.1960  -21.9700  -28.6660 N.am     50 LEU   -0.4700
    786 CA        -68.7560  -21.9540  -28.5910 C.3      50 LEU    0.3100
    787 C         -68.2040  -20.5480  -28.5080 C.2      50 LEU    0.0700
    788 O         -67.4010  -20.2600  -27.6400 O.2      50 LEU    0.0900
    789 CB        -68.2150  -22.6630  -29.8330 C.3      50 LEU   -0.1800
    790 CG        -67.1810  -23.7770  -29.6940 C.3      50 LEU    0.0900
    791 CD1       -66.9030  -24.4180  -31.0450 C.3      50 LEU    0.0900
    792 CD2       -65.9210  -23.1910  -29.1300 C.3      50 LEU   -0.0900
    793 HN        -70.5980  -21.6700  -29.5280 H        50 LEU    0.0900
    794 HA        -68.4500  -22.4620  -27.6890 H        50 LEU   -0.2700
    795 HB1       -67.7580  -21.8820  -30.4740 H        50 LEU    0.0900
    796 HB2       -69.0880  -23.1010  -30.3580 H        50 LEU    0.0900
    797 HG        -67.5640  -24.5500  -28.9930 H        50 LEU    0.0900
    798 HD11      -66.5110  -23.6580  -31.7550 H        50 LEU   -0.2700
    799 HD12      -67.8400  -24.8430  -31.4620 H        50 LEU    0.0900
    800 HD13      -66.1450  -25.2220  -30.9330 H        50 LEU    0.0900
    801 HD21      -66.0750  -22.9050  -28.0680 H        50 LEU    0.0900
    802 HD22      -65.6370  -22.2840  -29.7040 H        50 LEU    0.5100
    803 HD23      -65.1010  -23.9390  -29.1810 H        50 LEU   -0.5100
    804 N         -68.6340  -19.6750  -29.4170 N.am     51 GLY   -0.4700
    805 CA        -68.1330  -18.3120  -29.4570 C.3      51 GLY    0.3100
    806 C         -68.4740  -17.5020  -28.2360 C.2      51 GLY   -0.0200
    807 O         -67.8100  -16.5220  -27.8880 O.2      51 GLY    0.0900
    808 HN        -69.3150  -19.9150  -30.1060 H        51 GLY    0.0900
    809 HA1       -68.5590  -17.8310  -30.3240 H        51 GLY    0.5100
    810 HA2       -67.0580  -18.3620  -29.5510 H        51 GLY   -0.5100
    811 N         -69.5420  -17.9270  -27.5850 N.am     52 PHE   -0.4700
    812 CA        -69.9700  -17.2560  -26.4000 C.3      52 PHE    0.3100
    813 C         -68.9330  -17.4380  -25.2830 C.2      52 PHE    0.0700
    814 O         -68.2490  -16.4670  -24.9100 O.2      52 PHE    0.0900
    815 CB        -71.3400  -17.7710  -25.9680 C.3      52 PHE   -0.1800
    816 CG        -71.7160  -17.3260  -24.6050 C.ar     52 PHE    0.0900
    817 CD1       -71.4490  -16.0110  -24.2010 C.ar     52 PHE    0.0900
    818 CD2       -72.2780  -18.2140  -23.6980 C.ar     52 PHE    0.0000
    819 CE1       -71.7260  -15.5890  -22.9130 C.ar     52 PHE   -0.1150
    820 CE2       -72.5640  -17.8010  -22.3960 C.ar     52 PHE    0.1150
    821 CZ        -72.2840  -16.4820  -22.0040 C.ar     52 PHE   -0.1150
    822 HN        -70.0810  -18.7120  -27.8810 H        52 PHE    0.1150
    823 HA        -70.0140  -16.1970  -26.6100 H        52 PHE   -0.1150
    824 HB1       -71.3350  -18.8810  -25.9670 H        52 PHE    0.1150
    825 HB2       -72.1150  -17.3930  -26.6690 H        52 PHE   -0.1150
    826 HD1       -71.0190  -15.3150  -24.9080 H        52 PHE    0.1150
    827 HD2       -72.4960  -19.2270  -24.0000 H        52 PHE   -0.1150
    828 HE1       -71.5110  -14.5730  -22.6150 H        52 PHE    0.1150
    829 HE2       -72.9990  -18.4940  -21.6910 H        52 PHE    0.5100
    830 HZ        -72.5030  -16.1610  -20.9960 H        52 PHE   -0.5100
    831 N         -68.7950  -18.6700  -24.7310 N.am     53 PRO   -0.2900
    832 CA        -67.7970  -18.8420  -23.6680 C.3      53 PRO    0.0000
    833 C         -66.3810  -18.3530  -24.0260 C.2      53 PRO    0.0900
    834 O         -65.8180  -17.5540  -23.2920 O.2      53 PRO    0.0900
    835 CB        -67.8740  -20.3460  -23.3560 C.3      53 PRO    0.0200
    836 CG        -68.5100  -20.9600  -24.5880 C.3      53 PRO    0.0900
    837 CD        -69.5220  -19.9320  -24.9780 C.3      53 PRO   -0.1800
    838 HA        -68.0200  -18.1960  -22.8340 H        53 PRO    0.0900
    839 HB1       -68.4990  -20.5310  -22.4560 H        53 PRO    0.0900
    840 HB2       -66.8610  -20.7660  -23.1830 H        53 PRO   -0.1800
    841 HG1       -67.7620  -21.1160  -25.3930 H        53 PRO    0.0900
    842 HG2       -68.9930  -21.9320  -24.3510 H        53 PRO    0.0900
    843 HD1       -69.8000  -20.0130  -26.0500 H        53 PRO    0.5100
    844 HD2       -70.4310  -19.9850  -24.3440 H        53 PRO   -0.5100
    845 N         -65.8250  -18.8090  -25.1500 N.am     54 ILE   -0.4700
    846 CA        -64.4880  -18.3980  -25.5880 C.3      54 ILE    0.3100
    847 C         -64.3390  -16.9090  -25.4980 C.2      54 ILE    0.0700
    848 O         -63.3720  -16.4140  -24.9620 O.2      54 ILE    0.0900
    849 CB        -64.2130  -18.7810  -27.0650 C.3      54 ILE   -0.0900
    850 CG1       -63.6300  -20.1840  -27.1730 C.3      54 ILE    0.0900
    851 CG2       -63.2380  -17.8240  -27.6850 C.3      54 ILE   -0.2700
    852 CD        -64.6570  -21.2390  -27.2640 C.3      54 ILE    0.0900
    853 HN        -66.2970  -19.4530  -25.7460 H        54 ILE    0.0900
    854 HA        -63.7690  -18.8800  -24.9420 H        54 ILE    0.0900
    855 HB        -65.1670  -18.7570  -27.6350 H        54 ILE   -0.1800
    856 HG11      -63.0020  -20.3770  -26.2790 H        54 ILE    0.0900
    857 HG12      -62.9910  -20.2330  -28.0800 H        54 ILE    0.0900
    858 HG21      -62.4380  -17.5690  -26.9570 H        54 ILE   -0.2700
    859 HG22      -63.7610  -16.8890  -27.9780 H        54 ILE    0.0900
    860 HG23      -62.7700  -18.2870  -28.5790 H        54 ILE    0.0900
    861 HD1       -65.2920  -21.0780  -28.1620 H        54 ILE    0.0900
    862 HD2       -65.3060  -21.2150  -26.3620 H        54 ILE    0.5100
    863 HD3       -64.1700  -22.2340  -27.3480 H        54 ILE   -0.5100
    864 N         -65.3050  -16.1870  -26.0410 N.am     55 ASN   -0.4700
    865 CA        -65.2210  -14.7470  -26.0490 C.3      55 ASN    0.3100
    866 C         -65.5400  -14.1330  -24.7460 C.2      55 ASN    0.0700
    867 O         -64.9560  -13.1180  -24.4030 O.2      55 ASN    0.0900
    868 CB        -66.1190  -14.1820  -27.1180 C.3      55 ASN   -0.1800
    869 CG        -65.4950  -14.2930  -28.4490 C.2      55 ASN    0.0900
    870 ND2       -66.1060  -15.0750  -29.3200 N.am     55 ASN    0.0900
    871 OD1       -64.4590  -13.7010  -28.6960 O.2      55 ASN    0.5500
    872 HN        -66.1140  -16.5930  -26.4580 H        55 ASN   -0.5500
    873 HA        -64.1930  -14.4700  -26.2340 H        55 ASN   -0.6200
    874 HB1       -66.3200  -13.1110  -26.9020 H        55 ASN    0.3200
    875 HB2       -67.0800  -14.7400  -27.1230 H        55 ASN    0.3000
    876 HD21      -65.8210  -15.0750  -30.2780 H        55 ASN    0.5100
    877 HD22      -66.8540  -15.6670  -29.0200 H        55 ASN   -0.5100
    878 N         -66.4680  -14.7160  -24.0040 N.am     56 PHE   -0.4700
    879 CA        -66.7800  -14.1430  -22.7300 C.3      56 PHE    0.3100
    880 C         -65.6460  -14.3620  -21.7470 C.2      56 PHE    0.0700
    881 O         -65.2780  -13.4570  -21.0040 O.2      56 PHE    0.0900
    882 CB        -68.0400  -14.7370  -22.1460 C.3      56 PHE   -0.1800
    883 CG        -68.3140  -14.2240  -20.7880 C.ar     56 PHE    0.0900
    884 CD1       -68.5090  -12.8590  -20.5910 C.ar     56 PHE    0.0900
    885 CD2       -68.2760  -15.0680  -19.6850 C.ar     56 PHE    0.0000
    886 CE1       -68.6610  -12.3310  -19.3070 C.ar     56 PHE   -0.1150
    887 CE2       -68.4260  -14.5550  -18.3860 C.ar     56 PHE    0.1150
    888 CZ        -68.6190  -13.1800  -18.1990 C.ar     56 PHE   -0.1150
    889 HN        -66.9670  -15.5350  -24.2800 H        56 PHE    0.1150
    890 HA        -66.9020  -13.0790  -22.8670 H        56 PHE   -0.1150
    891 HB1       -67.9350  -15.8400  -22.0760 H        56 PHE    0.1150
    892 HB2       -68.9100  -14.4750  -22.7870 H        56 PHE   -0.1150
    893 HD1       -68.5430  -12.1980  -21.4440 H        56 PHE    0.1150
    894 HD2       -68.1290  -16.1290  -19.8280 H        56 PHE   -0.1150
    895 HE1       -68.8120  -11.2710  -19.1710 H        56 PHE    0.1150
    896 HE2       -68.3940  -15.2180  -17.5340 H        56 PHE    0.5100
    897 HZ        -68.7340  -12.7790  -17.2030 H        56 PHE   -0.5100
    898 N         -65.1050  -15.5770  -21.7300 N.am     57 LEU   -0.4700
    899 CA        -64.0050  -15.9170  -20.8520 C.3      57 LEU    0.3100
    900 C         -62.8890  -14.9570  -21.1400 C.2      57 LEU    0.0700
    901 O         -62.3610  -14.3460  -20.2360 O.2      57 LEU    0.0900
    902 CB        -63.5600  -17.3510  -21.1220 C.3      57 LEU   -0.1800
    903 CG        -62.5130  -17.9910  -20.2150 C.3      57 LEU    0.0900
    904 CD1       -62.3920  -19.4710  -20.5510 C.3      57 LEU    0.0900
    905 CD2       -61.1740  -17.3000  -20.3940 C.3      57 LEU   -0.0900
    906 HN        -65.4350  -16.3090  -22.3210 H        57 LEU    0.0900
    907 HA        -64.3380  -15.8090  -19.8320 H        57 LEU   -0.2700
    908 HB1       -63.1550  -17.3780  -22.1550 H        57 LEU    0.0900
    909 HB2       -64.4680  -17.9880  -21.0720 H        57 LEU    0.0900
    910 HG        -62.8150  -17.8720  -19.1530 H        57 LEU    0.0900
    911 HD11      -62.0850  -19.5980  -21.6110 H        57 LEU   -0.2700
    912 HD12      -63.3720  -19.9730  -20.4020 H        57 LEU    0.0900
    913 HD13      -61.6270  -19.9460  -19.9000 H        57 LEU    0.0900
    914 HD21      -61.2620  -16.2230  -20.1360 H        57 LEU    0.0900
    915 HD22      -60.8420  -17.3860  -21.4510 H        57 LEU    0.5100
    916 HD23      -60.4160  -17.7640  -19.7260 H        57 LEU   -0.5100
    917 N         -62.5330  -14.8210  -22.4130 N.am     58 THR   -0.4700
    918 CA        -61.4870  -13.8860  -22.8310 C.3      58 THR    0.3100
    919 C         -61.7240  -12.5170  -22.1820 C.2      58 THR    0.0700
    920 O         -60.8550  -11.9750  -21.5080 O.2      58 THR    0.0900
    921 CB        -61.5010  -13.7130  -24.3540 C.3      58 THR    0.1400
    922 CG2       -60.4910  -12.6630  -24.7870 C.3      58 THR    0.0900
    923 OG1       -61.1980  -14.9650  -24.9730 O.3      58 THR   -0.6600
    924 HN        -62.9630  -15.3490  -23.1400 H        58 THR    0.4300
    925 HA        -60.5360  -14.2810  -22.5050 H        58 THR   -0.2700
    926 HB        -62.5050  -13.3750  -24.6880 H        58 THR    0.0900
    927 HG1       -62.0140  -15.4720  -24.9600 H        58 THR    0.0900
    928 HG21      -59.5010  -12.8700  -24.3260 H        58 THR    0.0900
    929 HG22      -60.8290  -11.6550  -24.4630 H        58 THR    0.5100
    930 HG23      -60.3770  -12.6810  -25.8930 H        58 THR   -0.5100
    931 N         -62.9070  -11.9530  -22.3980 N.am     59 LEU   -0.4700
    932 CA        -63.2500  -10.6660  -21.8220 C.3      59 LEU    0.3100
    933 C         -63.0020  -10.6870  -20.3310 C.2      59 LEU    0.0700
    934 O         -62.2780   -9.8650  -19.8000 O.2      59 LEU    0.0900
    935 CB        -64.7230  -10.3720  -22.0580 C.3      59 LEU   -0.1800
    936 CG        -65.2560   -9.2430  -21.1890 C.3      59 LEU    0.0900
    937 CD1       -65.1120   -7.9340  -21.9360 C.3      59 LEU    0.0900
    938 CD2       -66.7090   -9.5180  -20.8440 C.3      59 LEU   -0.0900
    939 HN        -63.6080  -12.3840  -22.9600 H        59 LEU    0.0900
    940 HA        -62.6340   -9.9110  -22.2860 H        59 LEU   -0.2700
    941 HB1       -65.3070  -11.2920  -21.8450 H        59 LEU    0.0900
    942 HB2       -64.8640  -10.0970  -23.1250 H        59 LEU    0.0900
    943 HG        -64.6830   -9.1980  -20.2390 H        59 LEU    0.0900
    944 HD11      -66.1120   -7.5540  -22.2350 H        59 LEU   -0.2700
    945 HD12      -64.5010   -8.0860  -22.8510 H        59 LEU    0.0900
    946 HD13      -64.6260   -7.1780  -21.2830 H        59 LEU    0.0900
    947 HD21      -66.7960  -10.4780  -20.2900 H        59 LEU    0.0900
    948 HD22      -67.3120   -9.5900  -21.7740 H        59 LEU    0.5100
    949 HD23      -67.1060   -8.7030  -20.2030 H        59 LEU   -0.5100
    950 N         -63.6230  -11.6410  -19.6570 N.am     60 TYR   -0.4700
    951 CA        -63.4910  -11.7650  -18.2300 C.3      60 TYR    0.3100
    952 C         -62.0510  -11.8110  -17.7870 C.2      60 TYR    0.0700
    953 O         -61.6340  -11.0010  -16.9960 O.2      60 TYR    0.0900
    954 CB        -64.2050  -13.0210  -17.7610 C.3      60 TYR   -0.1800
    955 CG        -64.2580  -13.1350  -16.2630 C.ar     60 TYR    0.0900
    956 CD1       -63.1060  -13.3770  -15.5160 C.ar     60 TYR    0.0900
    957 CD2       -65.4600  -12.9730  -15.5780 C.ar     60 TYR    0.0000
    958 CE1       -63.1510  -13.4480  -14.1070 C.ar     60 TYR   -0.1150
    959 CE2       -65.5190  -13.0440  -14.1710 C.ar     60 TYR    0.1150
    960 CZ        -64.3620  -13.2780  -13.4390 C.ar     60 TYR   -0.1150
    961 OH        -64.4140  -13.3200  -12.0510 O.3      60 TYR    0.1150
    962 HN        -64.2070  -12.3130  -20.1040 H        60 TYR    0.1100
    963 HA        -63.9250  -10.8890  -17.7720 H        60 TYR   -0.5400
    964 HB1       -63.6700  -13.9150  -18.1440 H        60 TYR    0.4300
    965 HB2       -65.2520  -13.0130  -18.1310 H        60 TYR   -0.1150
    966 HD1       -62.1640  -13.5110  -16.0250 H        60 TYR    0.1150
    967 HD2       -66.3660  -12.7900  -16.1360 H        60 TYR   -0.1150
    968 HE1       -62.2460  -13.6340  -13.5480 H        60 TYR    0.1150
    969 HE2       -66.4640  -12.9150  -13.6630 H        60 TYR    0.5100
    970 HH        -63.5630  -13.6290  -11.7320 H        60 TYR   -0.5100
    971 N         -61.2790  -12.7700  -18.2730 N.am     61 VAL   -0.4700
    972 CA        -59.8910  -12.8670  -17.8610 C.3      61 VAL    0.3100
    973 C         -59.1650  -11.5330  -18.0550 C.2      61 VAL    0.0700
    974 O         -58.5120  -11.0570  -17.1250 O.2      61 VAL    0.0900
    975 CB        -59.1410  -14.0170  -18.6240 C.3      61 VAL   -0.0900
    976 CG1       -57.6370  -13.9300  -18.3940 C.3      61 VAL    0.0900
    977 CG2       -59.6140  -15.3720  -18.1310 C.3      61 VAL   -0.2700
    978 HN        -61.6050  -13.4490  -18.9260 H        61 VAL    0.0900
    979 HA        -59.8740  -13.0540  -16.7970 H        61 VAL    0.0900
    980 HB        -59.3510  -13.9340  -19.7110 H        61 VAL    0.0900
    981 HG11      -57.4200  -13.8400  -17.3070 H        61 VAL   -0.2700
    982 HG12      -57.2260  -13.0380  -18.9130 H        61 VAL    0.0900
    983 HG13      -57.1410  -14.8470  -18.7780 H        61 VAL    0.0900
    984 HG21      -60.7250  -15.4130  -18.1370 H        61 VAL    0.0900
    985 HG22      -59.2590  -15.5420  -17.0920 H        61 VAL    0.5100
    986 HG23      -59.2260  -16.1730  -18.7950 H        61 VAL   -0.5100
    987 N         -59.2940  -10.9070  -19.2310 N.am     62 THR   -0.4700
    988 CA        -58.5830   -9.6340  -19.5070 C.3      62 THR    0.3100
    989 C         -58.7980   -8.6170  -18.4090 C.2      62 THR    0.0700
    990 O         -57.8470   -8.0880  -17.8590 O.2      62 THR    0.0900
    991 CB        -59.0260   -8.9660  -20.8380 C.3      62 THR    0.1400
    992 CG2       -58.2030   -7.6950  -21.1030 C.3      62 THR    0.0900
    993 OG1       -58.8330   -9.8780  -21.9200 O.3      62 THR   -0.6600
    994 HN        -59.8660  -11.2650  -19.9660 H        62 THR    0.4300
    995 HA        -57.5270   -9.8530  -19.5440 H        62 THR   -0.2700
    996 HB        -60.1010   -8.6910  -20.7840 H        62 THR    0.0900
    997 HG1       -59.4910  -10.5690  -21.8050 H        62 THR    0.0900
    998 HG21      -57.1410   -7.8630  -20.8220 H        62 THR    0.0900
    999 HG22      -58.6010   -6.8530  -20.4960 H        62 THR    0.5100
   1000 HG23      -58.2480   -7.4330  -22.1820 H        62 THR   -0.5100
   1001 N         -60.0580   -8.3560  -18.0840 N.am     63 VAL   -0.4700
   1002 CA        -60.4000   -7.3680  -17.0820 C.3      63 VAL    0.3100
   1003 C         -60.0000   -7.7770  -15.6610 C.2      63 VAL    0.0700
   1004 O         -59.4660   -6.9420  -14.9290 O.2      63 VAL    0.0900
   1005 CB        -61.9140   -7.0220  -17.1710 C.3      63 VAL   -0.0900
   1006 CG1       -62.7410   -8.2740  -17.0650 C.3      63 VAL    0.0900
   1007 CG2       -62.2900   -6.0250  -16.0990 C.3      63 VAL   -0.2700
   1008 HN        -60.8230   -8.8270  -18.5150 H        63 VAL    0.0900
   1009 HA        -59.8010   -6.4860  -17.2570 H        63 VAL    0.0900
   1010 HB        -62.1220   -6.5230  -18.1420 H        63 VAL    0.0900
   1011 HG11      -62.6880   -8.6810  -16.0320 H        63 VAL   -0.2700
   1012 HG12      -62.3570   -9.0420  -17.7690 H        63 VAL    0.0900
   1013 HG13      -63.8030   -8.0480  -17.3020 H        63 VAL    0.0900
   1014 HG21      -61.5830   -5.1680  -16.1100 H        63 VAL    0.0900
   1015 HG22      -62.2430   -6.5090  -15.1000 H        63 VAL    0.5100
   1016 HG23      -63.3150   -5.6410  -16.2820 H        63 VAL   -0.5100
   1017 N         -60.2240   -9.0320  -15.2670 N.am     64 GLN   -0.4700
   1018 CA        -59.8760   -9.4680  -13.9010 C.3      64 GLN    0.3100
   1019 C         -58.3910   -9.3720  -13.6140 C.2      64 GLN    0.0700
   1020 O         -58.0150   -9.0600  -12.4950 O.2      64 GLN    0.0900
   1021 CB        -60.3180  -10.9020  -13.6260 C.3      64 GLN   -0.1800
   1022 CG        -59.7040  -11.4440  -12.3290 C.3      64 GLN    0.0900
   1023 CD        -59.8230  -12.9520  -12.1850 C.2      64 GLN    0.0900
   1024 NE2       -58.7290  -13.6650  -12.4650 N.am     64 GLN   -0.1800
   1025 OE1       -60.8790  -13.4700  -11.8300 O.2      64 GLN    0.0900
   1026 HN        -60.6290   -9.7190  -15.8640 H        64 GLN    0.0900
   1027 HA        -60.3570   -8.7940  -13.2090 H        64 GLN    0.5500
   1028 HB1       -60.0060  -11.5480  -14.4740 H        64 GLN   -0.5500
   1029 HB2       -61.4260  -10.9310  -13.5420 H        64 GLN   -0.6200
   1030 HG1       -60.2170  -10.9710  -11.4650 H        64 GLN    0.3200
   1031 HG2       -58.6260  -11.1770  -12.3040 H        64 GLN    0.3000
   1032 HE21      -58.7480  -14.6620  -12.3900 H        64 GLN    0.5100
   1033 HE22      -57.8900  -13.2010  -12.7530 H        64 GLN   -0.5100
   1034 N         -57.5430   -9.6780  -14.5890 N.am     65 HSD   -0.4700
   1035 CA        -56.0960   -9.5850  -14.3940 C.3      65 HSD    0.3100
   1036 C         -55.6580   -8.1810  -14.7810 C.2      65 HSD    0.0700
   1037 O         -55.4730   -7.8760  -15.9470 O.2      65 HSD    0.0900
   1038 CB        -55.4050  -10.6450  -15.2440 C.3      65 HSD   -0.0900
   1039 CG        -55.5180  -12.0230  -14.6840 C.ar     65 HSD    0.0900
   1040 CD2       -56.4850  -12.9570  -14.8100 C.ar     65 HSD    0.0900
   1041 ND1       -54.5570  -12.5960  -13.8930 N.ar     65 HSD   -0.3600
   1042 CE1       -54.9260  -13.7960  -13.5260 C.ar     65 HSD    0.3200
   1043 NE2       -56.0940  -14.0520  -14.0800 N.ar     65 HSD   -0.0500
   1044 HN        -57.8500   -9.9820  -15.4880 H        65 HSD    0.2500
   1045 HA        -55.8830   -9.7380  -13.3470 H        65 HSD    0.1300
   1046 HB1       -54.3270  -10.3890  -15.3260 H        65 HSD   -0.7000
   1047 HB2       -55.8600  -10.6420  -16.2570 H        65 HSD    0.2200
   1048 HD1       -53.7000  -12.1480  -13.6410 H        65 HSD    0.1000
   1049 HD2       -57.4210  -12.9480  -15.3530 H        65 HSD    0.5100
   1050 HE1       -54.3500  -14.4490  -12.8720 H        65 HSD   -0.5100
   1051 N         -55.4730   -7.3340  -13.7750 N.am     66 LYS   -0.4700
   1052 CA        -55.1510   -5.9160  -13.9530 C.3      66 LYS    0.3100
   1053 C         -53.8110   -5.5440  -14.6150 C.2      66 LYS    0.0700
   1054 O         -53.5340   -4.3570  -14.7560 O.2      66 LYS    0.0900
   1055 CB        -55.2990   -5.1950  -12.6080 C.3      66 LYS   -0.1800
   1056 CG        -56.7540   -4.8600  -12.2310 C.3      66 LYS    0.0900
   1057 CD        -57.5800   -6.1010  -11.8970 C.3      66 LYS    0.0900
   1058 CE        -59.0600   -5.7530  -11.6820 C.3      66 LYS   -0.1800
   1059 NZ        -59.8780   -6.8820  -11.1120 N.4      66 LYS    0.0900
   1060 HN        -55.5490   -7.6350  -12.8280 H        66 LYS    0.0900
   1061 HA        -55.8280   -5.5000  -14.6850 H        66 LYS   -0.1800
   1062 HB1       -54.7220   -4.2470  -12.6510 H        66 LYS    0.0900
   1063 HB2       -54.8710   -5.8420  -11.8140 H        66 LYS    0.0900
   1064 HG1       -57.2310   -4.3330  -13.0840 H        66 LYS    0.2100
   1065 HG2       -56.7490   -4.1870  -11.3480 H        66 LYS    0.0500
   1066 HD1       -57.1780   -6.5680  -10.9730 H        66 LYS    0.0500
   1067 HD2       -57.4960   -6.8300  -12.7320 H        66 LYS   -0.3000
   1068 HE1       -59.5150   -5.4750  -12.6560 H        66 LYS    0.3300
   1069 HE2       -59.1340   -4.9020  -10.9700 H        66 LYS    0.3300
   1070 HZ1       -59.7270   -6.9380  -10.0850 H        66 LYS    0.3300
   1071 HZ2       -59.5880   -7.7780  -11.5550 H        66 LYS    0.5100
   1072 HZ3       -60.8860   -6.7110  -11.3050 H        66 LYS   -0.5100
   1073 N         -52.9850   -6.4860  -15.0300 N.am     67 LYS   -0.4700
   1074 CA        -51.7110   -6.1250  -15.6870 C.3      67 LYS    0.3100
   1075 C         -51.7340   -6.4540  -17.1850 C.2      67 LYS    0.0700
   1076 O         -50.7560   -6.2090  -17.9030 O.2      67 LYS    0.0900
   1077 CB        -50.5160   -6.8160  -15.0070 C.3      67 LYS   -0.1800
   1078 CG        -50.1930   -6.3420  -13.5750 C.3      67 LYS    0.0900
   1079 CD        -49.4230   -4.9970  -13.4920 C.3      67 LYS    0.0900
   1080 CE        -48.0140   -5.0520  -14.1280 C.3      67 LYS   -0.1800
   1081 NZ        -47.0990   -6.1400  -13.6220 N.4      67 LYS    0.0900
   1082 HN        -53.1770   -7.4590  -14.9230 H        67 LYS    0.0900
   1083 HA        -51.6020   -5.0520  -15.6300 H        67 LYS   -0.1800
   1084 HB1       -49.6170   -6.6420  -15.6360 H        67 LYS    0.0900
   1085 HB2       -50.7250   -7.9050  -14.9690 H        67 LYS    0.0900
   1086 HG1       -49.5820   -7.1250  -13.0800 H        67 LYS    0.2100
   1087 HG2       -51.1510   -6.2310  -13.0230 H        67 LYS    0.0500
   1088 HD1       -49.3180   -4.7150  -12.4230 H        67 LYS    0.0500
   1089 HD2       -50.0170   -4.2160  -14.0130 H        67 LYS   -0.3000
   1090 HE1       -47.4980   -4.0880  -13.9330 H        67 LYS    0.3300
   1091 HE2       -48.1220   -5.2130  -15.2220 H        67 LYS    0.3300
   1092 HZ1       -47.4450   -7.0650  -13.9470 H        67 LYS    0.3300
   1093 HZ2       -47.0830   -6.1240  -12.5810 H        67 LYS    0.5100
   1094 HZ3       -46.1380   -5.9830  -13.9850 H        67 LYS   -0.5100
   1095 N         -52.8560   -7.0100  -17.6500 N.am     68 LEU   -0.4700
   1096 CA        -53.0390   -7.3470  -19.0600 C.3      68 LEU    0.3100
   1097 C         -53.5240   -6.0800  -19.7710 C.2      68 LEU    0.0700
   1098 O         -54.6780   -6.0220  -20.1920 O.2      68 LEU    0.0900
   1099 CB        -54.0960   -8.4640  -19.2100 C.3      68 LEU   -0.1800
   1100 CG        -53.9050   -9.8860  -18.6520 C.3      68 LEU    0.0900
   1101 CD1       -55.2070  -10.6590  -18.8000 C.3      68 LEU    0.0900
   1102 CD2       -52.7870  -10.6090  -19.3730 C.3      68 LEU   -0.0900
   1103 HN        -53.6240   -7.2220  -17.0510 H        68 LEU    0.0900
   1104 HA        -52.0880   -7.6720  -19.4540 H        68 LEU   -0.2700
   1105 HB1       -54.2600   -8.5830  -20.2980 H        68 LEU    0.0900
   1106 HB2       -55.0190   -8.0740  -18.7390 H        68 LEU    0.0900
   1107 HG        -53.6200   -9.8330  -17.5810 H        68 LEU    0.0900
   1108 HD11      -55.4960  -10.7200  -19.8710 H        68 LEU   -0.2700
   1109 HD12      -56.0180  -10.1440  -18.2420 H        68 LEU    0.0900
   1110 HD13      -55.0810  -11.6910  -18.4070 H        68 LEU    0.0900
   1111 HD21      -51.8320  -10.0540  -19.2480 H        68 LEU    0.0900
   1112 HD22      -53.0180  -10.6780  -20.4580 H        68 LEU    0.5100
   1113 HD23      -52.6630  -11.6280  -18.9500 H        68 LEU   -0.5100
   1114 N         -52.6500   -5.0710  -19.8970 N.am     69 ARG   -0.4700
   1115 CA        -53.0180   -3.7810  -20.5120 C.3      69 ARG    0.3100
   1116 C         -52.1300   -3.3610  -21.6700 C.2      69 ARG    0.0700
   1117 O         -52.0220   -2.1810  -21.9730 O.2      69 ARG    0.0900
   1118 CB        -53.0170   -2.6810  -19.4510 C.3      69 ARG   -0.1800
   1119 CG        -54.3300   -2.5430  -18.6870 C.3      69 ARG    0.0900
   1120 CD        -54.9670   -3.8790  -18.4200 C.3      69 ARG    0.0900
   1121 NE        -56.0950   -3.8150  -17.5000 N.pl3    69 ARG   -0.1800
   1122 CZ        -57.0420   -4.7430  -17.4470 C.cat    69 ARG    0.0900
   1123 NH1       -56.9960   -5.7800  -18.2730 N.pl3    69 ARG    0.0900
   1124 NH2       -58.0170   -4.6580  -16.5520 N.pl3    69 ARG    0.2000
   1125 HN        -51.7090   -5.1480  -19.5780 H        69 ARG    0.0900
   1126 HA        -53.9990   -3.8820  -20.9510 H        69 ARG    0.0900
   1127 HB1       -52.8000   -1.7130  -19.9510 H        69 ARG   -0.7000
   1128 HB2       -52.2080   -2.8990  -18.7230 H        69 ARG    0.4400
   1129 HG1       -55.0320   -1.9200  -19.2810 H        69 ARG    0.6400
   1130 HG2       -54.1330   -2.0380  -17.7180 H        69 ARG   -0.8000
   1131 HD1       -54.2140   -4.5610  -17.9720 H        69 ARG    0.4600
   1132 HD2       -55.3440   -4.3020  -19.3760 H        69 ARG    0.4600
   1133 HE        -56.1580   -3.0340  -16.8790 H        69 ARG   -0.8000
   1134 HH11      -57.6150   -6.5530  -18.1410 H        69 ARG    0.4600
   1135 HH12      -56.3400   -5.7880  -19.0290 H        69 ARG    0.4600
   1136 HH21      -58.1290   -3.8230  -16.0130 H        69 ARG    0.5100
   1137 HH22      -58.6400   -5.4270  -16.4150 H        69 ARG   -0.5100
   1138 N         -51.4900   -4.3130  -22.3260 N.am     70 THR   -0.4700
   1139 CA        -50.6670   -3.9750  -23.4730 C.3      70 THR    0.3100
   1140 C         -51.6380   -3.5940  -24.6020 C.2      70 THR    0.0700
   1141 O         -52.8310   -3.8820  -24.4990 O.2      70 THR    0.0900
   1142 CB        -49.7670   -5.2010  -23.8950 C.3      70 THR    0.1400
   1143 CG2       -49.6760   -6.2200  -22.7560 C.3      70 THR    0.0900
   1144 OG1       -50.3180   -5.8650  -25.0380 O.3      70 THR   -0.6600
   1145 HN        -51.5400   -5.2770  -22.0730 H        70 THR    0.4300
   1146 HA        -50.0480   -3.1320  -23.2040 H        70 THR   -0.2700
   1147 HB        -48.7470   -4.8450  -24.1480 H        70 THR    0.0900
   1148 HG1       -49.5970   -6.3680  -25.4250 H        70 THR    0.0900
   1149 HG21      -50.6880   -6.5970  -22.4980 H        70 THR    0.0900
   1150 HG22      -49.2340   -5.7420  -21.8560 H        70 THR    0.5100
   1151 HG23      -49.0470   -7.0810  -23.0680 H        70 THR   -0.5100
   1152 N         -51.1730   -2.9030  -25.6620 N.am     71 PRO   -0.2900
   1153 CA        -52.1400   -2.5860  -26.7160 C.3      71 PRO    0.0000
   1154 C         -52.7670   -3.8610  -27.2670 C.2      71 PRO    0.0900
   1155 O         -53.9420   -3.8670  -27.5740 O.2      71 PRO    0.0900
   1156 CB        -51.2920   -1.8600  -27.7480 C.3      71 PRO    0.0200
   1157 CG        -50.3520   -1.0900  -26.8850 C.3      71 PRO    0.0900
   1158 CD        -49.9300   -2.1290  -25.8490 C.3      71 PRO   -0.1800
   1159 HA        -52.9590   -2.0080  -26.3180 H        71 PRO    0.0900
   1160 HB1       -51.9090   -1.1870  -28.3800 H        71 PRO    0.0900
   1161 HB2       -50.7500   -2.5730  -28.4040 H        71 PRO   -0.1800
   1162 HG1       -49.4800   -0.7200  -27.4650 H        71 PRO    0.0900
   1163 HG2       -50.8580   -0.2240  -26.4070 H        71 PRO    0.0900
   1164 HD1       -49.1190   -2.7850  -26.2290 H        71 PRO    0.5100
   1165 HD2       -49.6210   -1.6570  -24.8930 H        71 PRO   -0.5100
   1166 N         -51.9810   -4.9360  -27.3700 N.am     72 LEU   -0.4700
   1167 CA        -52.4750   -6.2260  -27.8630 C.3      72 LEU    0.3100
   1168 C         -53.5690   -6.7900  -26.9820 C.2      72 LEU    0.0700
   1169 O         -54.5590   -7.2820  -27.4800 O.2      72 LEU    0.0900
   1170 CB        -51.3540   -7.2540  -27.9150 C.3      72 LEU   -0.1800
   1171 CG        -51.8920   -8.6710  -28.1140 C.3      72 LEU    0.0900
   1172 CD1       -52.3890   -8.8190  -29.5290 C.3      72 LEU    0.0900
   1173 CD2       -50.8130   -9.6900  -27.8440 C.3      72 LEU   -0.0900
   1174 HN        -51.0180   -4.9100  -27.1160 H        72 LEU    0.0900
   1175 HA        -52.8860   -6.0710  -28.8490 H        72 LEU   -0.2700
   1176 HB1       -50.7810   -7.2130  -26.9650 H        72 LEU    0.0900
   1177 HB2       -50.6730   -7.0030  -28.7560 H        72 LEU    0.0900
   1178 HG        -52.7240   -8.8590  -27.4020 H        72 LEU    0.0900
   1179 HD11      -51.5600   -8.6360  -30.2460 H        72 LEU   -0.2700
   1180 HD12      -53.1970   -8.0800  -29.7240 H        72 LEU    0.0900
   1181 HD13      -52.7760   -9.8480  -29.6880 H        72 LEU    0.0900
   1182 HD21      -50.7020   -9.8470  -26.7510 H        72 LEU    0.0900
   1183 HD22      -49.8440   -9.3310  -28.2510 H        72 LEU    0.5100
   1184 HD23      -51.0820  -10.6580  -28.3170 H        72 LEU   -0.5100
   1185 N         -53.3750   -6.7600  -25.6700 N.am     73 ASN   -0.4700
   1186 CA        -54.3760   -7.2800  -24.7390 C.3      73 ASN    0.3100
   1187 C         -55.5990   -6.4350  -24.8730 C.2      73 ASN    0.0700
   1188 O         -56.7060   -6.8860  -24.6370 O.2      73 ASN    0.0900
   1189 CB        -53.8850   -7.1900  -23.2960 C.3      73 ASN   -0.1800
   1190 CG        -52.6220   -7.9860  -23.0450 C.2      73 ASN    0.0900
   1191 ND2       -51.7540   -8.0890  -23.9180 N.am     73 ASN    0.0900
   1192 OD1       -52.4940   -8.5300  -21.8640 O.2      73 ASN    0.5500
   1193 HN        -52.5450   -6.3860  -25.2630 H        73 ASN   -0.5500
   1194 HA        -54.5730   -8.3090  -25.0030 H        73 ASN   -0.6200
   1195 HB1       -54.6800   -7.5730  -22.6220 H        73 ASN    0.3200
   1196 HB2       -53.6820   -6.1260  -23.0510 H        73 ASN    0.3000
   1197 HD21      -50.9250   -8.6190  -23.7390 H        73 ASN    0.5100
   1198 HD22      -51.8810   -7.6420  -24.8040 H        73 ASN   -0.5100
   1199 N         -55.3880   -5.1830  -25.2540 N.am     74 TYR   -0.4700
   1200 CA        -56.4660   -4.2490  -25.4300 C.3      74 TYR    0.3100
   1201 C         -57.3130   -4.6470  -26.5900 C.2      74 TYR    0.0700
   1202 O         -58.5170   -4.8120  -26.4550 O.2      74 TYR    0.0900
   1203 CB        -55.9040   -2.8560  -25.6660 C.3      74 TYR   -0.1800
   1204 CG        -56.1210   -2.0110  -24.4710 C.ar     74 TYR    0.0900
   1205 CD1       -57.4140   -1.6080  -24.1250 C.ar     74 TYR    0.0900
   1206 CD2       -55.0730   -1.7290  -23.5960 C.ar     74 TYR    0.0000
   1207 CE1       -57.6580   -0.9590  -22.9270 C.ar     74 TYR   -0.1150
   1208 CE2       -55.3100   -1.0820  -22.3930 C.ar     74 TYR    0.1150
   1209 CZ        -56.6050   -0.7060  -22.0670 C.ar     74 TYR   -0.1150
   1210 OH        -56.8590   -0.1030  -20.8670 O.3      74 TYR    0.1150
   1211 HN        -54.4730   -4.8330  -25.4360 H        74 TYR    0.1100
   1212 HA        -57.0780   -4.2650  -24.5400 H        74 TYR   -0.5400
   1213 HB1       -56.4160   -2.3770  -26.5270 H        74 TYR    0.4300
   1214 HB2       -54.8100   -2.9120  -25.8560 H        74 TYR   -0.1150
   1215 HD1       -58.2320   -1.8070  -24.8000 H        74 TYR    0.1150
   1216 HD2       -54.0660   -2.0180  -23.8590 H        74 TYR   -0.1150
   1217 HE1       -58.6610   -0.6520  -22.6670 H        74 TYR    0.1150
   1218 HE2       -54.4950   -0.8740  -21.7150 H        74 TYR    0.5100
   1219 HH        -56.0260   -0.0040  -20.4020 H        74 TYR   -0.5100
   1220 N         -56.6590   -4.8010  -27.7380 N.am     75 ILE   -0.4700
   1221 CA        -57.3030   -5.1690  -28.9810 C.3      75 ILE    0.3100
   1222 C         -58.1140   -6.4150  -28.8230 C.2      75 ILE    0.0700
   1223 O         -59.1980   -6.4970  -29.3700 O.2      75 ILE    0.0900
   1224 CB        -56.2760   -5.4250  -30.0890 C.3      75 ILE   -0.0900
   1225 CG1       -55.6850   -4.1030  -30.5810 C.3      75 ILE    0.0900
   1226 CG2       -56.9300   -6.1880  -31.2220 C.3      75 ILE   -0.2700
   1227 CD        -56.7090   -3.1670  -31.1910 C.3      75 ILE    0.0900
   1228 HN        -55.6740   -4.6650  -27.7940 H        75 ILE    0.0900
   1229 HA        -57.9620   -4.3630  -29.2640 H        75 ILE    0.0900
   1230 HB        -55.4270   -6.0160  -29.6830 H        75 ILE   -0.1800
   1231 HG11      -54.9100   -4.3240  -31.3450 H        75 ILE    0.0900
   1232 HG12      -55.2050   -3.5880  -29.7220 H        75 ILE    0.0900
   1233 HG21      -57.0350   -5.5320  -32.1120 H        75 ILE   -0.2700
   1234 HG22      -57.9390   -6.5320  -30.9120 H        75 ILE    0.0900
   1235 HG23      -56.3040   -7.0640  -31.4980 H        75 ILE    0.0900
   1236 HD1       -57.4900   -2.9140  -30.4410 H        75 ILE    0.0900
   1237 HD2       -57.1980   -3.6550  -32.0610 H        75 ILE    0.5100
   1238 HD3       -56.2160   -2.2260  -31.5180 H        75 ILE   -0.5100
   1239 N         -57.6030   -7.3960  -28.0910 N.am     76 LEU   -0.4700
   1240 CA        -58.3330   -8.6350  -27.9460 C.3      76 LEU    0.3100
   1241 C         -59.4960   -8.5440  -27.0050 C.2      76 LEU    0.0700
   1242 O         -60.4050   -9.3670  -27.0840 O.2      76 LEU    0.0900
   1243 CB        -57.3830   -9.7680  -27.5870 C.3      76 LEU   -0.1800
   1244 CG        -56.9040  -10.2360  -28.9640 C.3      76 LEU    0.0900
   1245 CD1       -55.4300   -9.9500  -29.1120 C.3      76 LEU    0.0900
   1246 CD2       -57.2490  -11.6990  -29.1810 C.3      76 LEU   -0.0900
   1247 HN        -56.7250   -7.3260  -27.6240 H        76 LEU    0.0900
   1248 HA        -58.8300   -8.8430  -28.8810 H        76 LEU   -0.2700
   1249 HB1       -57.9080  -10.5810  -27.0430 H        76 LEU    0.0900
   1250 HB2       -56.5360   -9.4070  -26.9640 H        76 LEU    0.0900
   1251 HG        -57.4690   -9.6980  -29.7560 H        76 LEU    0.0900
   1252 HD11      -54.8750  -10.3360  -28.2300 H        76 LEU   -0.2700
   1253 HD12      -55.2610   -8.8550  -29.1860 H        76 LEU    0.0900
   1254 HD13      -55.0380  -10.4500  -30.0240 H        76 LEU    0.0900
   1255 HD21      -58.3190  -11.8790  -28.9430 H        76 LEU    0.0900
   1256 HD22      -56.6260  -12.3370  -28.5170 H        76 LEU    0.5100
   1257 HD23      -57.0700  -11.9770  -30.2420 H        76 LEU   -0.5100
   1258 N         -59.4990   -7.5650  -26.1110 N.am     77 LEU   -0.4700
   1259 CA        -60.6520   -7.4120  -25.2510 C.3      77 LEU    0.3100
   1260 C         -61.7630   -6.9440  -26.1700 C.2      77 LEU    0.0700
   1261 O         -62.8910   -7.4180  -26.1210 O.2      77 LEU    0.0900
   1262 CB        -60.3800   -6.3670  -24.1760 C.3      77 LEU   -0.1800
   1263 CG        -61.5900   -6.0600  -23.3050 C.3      77 LEU    0.0900
   1264 CD1       -62.1470   -7.3300  -22.6830 C.3      77 LEU    0.0900
   1265 CD2       -61.1640   -5.0960  -22.2460 C.3      77 LEU   -0.0900
   1266 HN        -58.7470   -6.9210  -25.9940 H        77 LEU    0.0900
   1267 HA        -60.8630   -8.3700  -24.7990 H        77 LEU   -0.2700
   1268 HB1       -60.0540   -5.4280  -24.6710 H        77 LEU    0.0900
   1269 HB2       -59.5590   -6.7350  -23.5250 H        77 LEU    0.0900
   1270 HG        -62.3760   -5.5820  -23.9270 H        77 LEU    0.0900
   1271 HD11      -61.3150   -7.9930  -22.3610 H        77 LEU   -0.2700
   1272 HD12      -62.7680   -7.8740  -23.4260 H        77 LEU    0.0900
   1273 HD13      -62.7630   -7.0760  -21.7940 H        77 LEU    0.0900
   1274 HD21      -60.7860   -4.1600  -22.7110 H        77 LEU    0.0900
   1275 HD22      -60.3510   -5.5420  -21.6350 H        77 LEU    0.5100
   1276 HD23      -62.0280   -4.8450  -21.5940 H        77 LEU   -0.5100
   1277 N         -61.3810   -6.0160  -27.0460 N.am     78 ASN   -0.4700
   1278 CA        -62.2430   -5.4150  -28.0650 C.3      78 ASN    0.3100
   1279 C         -62.8600   -6.5220  -28.9310 C.2      78 ASN    0.0700
   1280 O         -64.0720   -6.6210  -29.0320 O.2      78 ASN    0.0900
   1281 CB        -61.3800   -4.4420  -28.9040 C.3      78 ASN   -0.1800
   1282 CG        -62.1690   -3.6850  -29.9560 C.2      78 ASN    0.0900
   1283 ND2       -61.6120   -3.6050  -31.1630 N.am     78 ASN    0.0900
   1284 OD1       -63.2400   -3.1610  -29.6900 O.2      78 ASN    0.5500
   1285 HN        -60.4440   -5.6760  -27.0450 H        78 ASN   -0.5500
   1286 HA        -63.0480   -4.8900  -27.5720 H        78 ASN   -0.6200
   1287 HB1       -60.5840   -5.0230  -29.4170 H        78 ASN    0.3200
   1288 HB2       -60.9100   -3.7020  -28.2220 H        78 ASN    0.3000
   1289 HD21      -62.0020   -2.9990  -31.8560 H        78 ASN    0.5100
   1290 HD22      -60.8020   -4.1530  -31.3780 H        78 ASN   -0.5100
   1291 N         -62.0280   -7.3610  -29.5410 N.am     79 LEU   -0.4700
   1292 CA        -62.5330   -8.4510  -30.3590 C.3      79 LEU    0.3100
   1293 C         -63.4630   -9.3450  -29.5480 C.2      79 LEU    0.0700
   1294 O         -64.5340   -9.6810  -30.0220 O.2      79 LEU    0.0900
   1295 CB        -61.3810   -9.3000  -30.9140 C.3      79 LEU   -0.1800
   1296 CG        -60.6210   -8.8540  -32.1690 C.3      79 LEU    0.0900
   1297 CD1       -61.4510   -7.8390  -32.9670 C.3      79 LEU    0.0900
   1298 CD2       -59.2780   -8.2790  -31.7710 C.3      79 LEU   -0.0900
   1299 HN        -61.0370   -7.2820  -29.4670 H        79 LEU    0.0900
   1300 HA        -63.1050   -8.0240  -31.1680 H        79 LEU   -0.2700
   1301 HB1       -61.8020  -10.3020  -31.1360 H        79 LEU    0.0900
   1302 HB2       -60.6310   -9.3910  -30.1030 H        79 LEU    0.0900
   1303 HG        -60.4090   -9.7390  -32.8060 H        79 LEU    0.0900
   1304 HD11      -61.6630   -6.9450  -32.3440 H        79 LEU   -0.2700
   1305 HD12      -62.4160   -8.2970  -33.2720 H        79 LEU    0.0900
   1306 HD13      -60.8880   -7.5170  -33.8700 H        79 LEU    0.0900
   1307 HD21      -58.9150   -8.7650  -30.8410 H        79 LEU    0.0900
   1308 HD22      -59.3740   -7.1870  -31.5880 H        79 LEU    0.5100
   1309 HD23      -58.5360   -8.4600  -32.5790 H        79 LEU   -0.5100
   1310 N         -63.0580   -9.7280  -28.3360 N.am     80 ALA   -0.4700
   1311 CA        -63.8850  -10.5890  -27.4890 C.3      80 ALA    0.3100
   1312 C         -65.2640   -9.9660  -27.3230 C.2      80 ALA    0.0700
   1313 O         -66.2600  -10.6630  -27.3090 O.2      80 ALA    0.0900
   1314 CB        -63.2140  -10.8010  -26.1210 C.3      80 ALA   -0.2700
   1315 HN        -62.1800   -9.4460  -27.9550 H        80 ALA    0.0900
   1316 HA        -64.0130  -11.5340  -27.9940 H        80 ALA    0.0900
   1317 HB1       -63.0760   -9.8250  -25.6090 H        80 ALA    0.0900
   1318 HB2       -62.2190  -11.2740  -26.2570 H        80 ALA    0.5100
   1319 HB3       -63.8520  -11.4500  -25.4830 H        80 ALA   -0.5100
   1320 N         -65.3270   -8.6440  -27.2280 N.am     81 VAL   -0.4700
   1321 CA        -66.6110   -7.9680  -27.0720 C.3      81 VAL    0.3100
   1322 C         -67.4130   -7.9870  -28.3840 C.2      81 VAL    0.0700
   1323 O         -68.5790   -8.3950  -28.4060 O.2      81 VAL    0.0900
   1324 CB        -66.4020   -6.5010  -26.6230 C.3      81 VAL   -0.0900
   1325 CG1       -67.7350   -5.8080  -26.4070 C.3      81 VAL    0.0900
   1326 CG2       -65.5940   -6.4780  -25.3610 C.3      81 VAL   -0.2700
   1327 HN        -64.5170   -8.0640  -27.2570 H        81 VAL    0.0900
   1328 HA        -67.1870   -8.5070  -26.3360 H        81 VAL    0.0900
   1329 HB        -65.8280   -5.9560  -27.4040 H        81 VAL    0.0900
   1330 HG11      -68.3170   -6.3370  -25.6210 H        81 VAL   -0.2700
   1331 HG12      -68.3230   -5.8160  -27.3500 H        81 VAL    0.0900
   1332 HG13      -67.5680   -4.7600  -26.0790 H        81 VAL    0.0900
   1333 HG21      -65.1890   -7.4910  -25.1490 H        81 VAL    0.0900
   1334 HG22      -66.2340   -6.1670  -24.5080 H        81 VAL    0.5100
   1335 HG23      -64.7440   -5.7710  -25.4680 H        81 VAL   -0.5100
   1336 N         -66.7870   -7.5270  -29.4710 N.am     82 ALA   -0.4700
   1337 CA        -67.4250   -7.4760  -30.7770 C.3      82 ALA    0.3100
   1338 C         -68.0060   -8.8250  -31.0600 C.2      82 ALA    0.0700
   1339 O         -69.1420   -8.9500  -31.5350 O.2      82 ALA    0.0900
   1340 CB        -66.4020   -7.1110  -31.8450 C.3      82 ALA   -0.2700
   1341 HN        -65.8470   -7.1960  -29.4340 H        82 ALA    0.0900
   1342 HA        -68.2120   -6.7370  -30.7380 H        82 ALA    0.0900
   1343 HB1       -65.5910   -7.8690  -31.8720 H        82 ALA    0.0900
   1344 HB2       -65.9530   -6.1190  -31.6160 H        82 ALA    0.5100
   1345 HB3       -66.8900   -7.0790  -32.8420 H        82 ALA   -0.5100
   1346 N         -67.2190   -9.8460  -30.7270 N.am     83 ASP   -0.4700
   1347 CA        -67.6000  -11.2320  -30.9330 C.3      83 ASP    0.3100
   1348 C         -68.8580  -11.5660  -30.1710 C.2      83 ASP    0.0700
   1349 O         -69.7450  -12.1870  -30.7230 O.2      83 ASP    0.0900
   1350 CB        -66.4600  -12.1610  -30.5220 C.3      83 ASP   -0.2800
   1351 CG        -65.2890  -12.1260  -31.5020 C.2      83 ASP    0.0900
   1352 OD1       -65.3160  -11.3450  -32.4800 O.co2    83 ASP    0.0900
   1353 OD2       -64.3330  -12.8950  -31.2870 O.co2    83 ASP    0.6200
   1354 HN        -66.3220   -9.7010  -30.3160 H        83 ASP   -0.7600
   1355 HA        -67.8360  -11.3650  -31.9790 H        83 ASP   -0.7600
   1356 HB1       -66.8440  -13.2030  -30.4680 H        83 ASP    0.5100
   1357 HB2       -66.0900  -11.8570  -29.5190 H        83 ASP   -0.5100
   1358 N         -68.9540  -11.1430  -28.9130 N.am     84 LEU   -0.4700
   1359 CA        -70.1660  -11.4040  -28.1150 C.3      84 LEU    0.3100
   1360 C         -71.3670  -10.6970  -28.7530 C.2      84 LEU    0.0700
   1361 O         -72.4920  -11.1440  -28.6170 O.2      84 LEU    0.0900
   1362 CB        -69.9530  -10.9510  -26.6590 C.3      84 LEU   -0.1800
   1363 CG        -68.8560  -11.7280  -25.9090 C.3      84 LEU    0.0900
   1364 CD1       -68.4330  -10.9690  -24.6910 C.3      84 LEU    0.0900
   1365 CD2       -69.3440  -13.0860  -25.5130 C.3      84 LEU   -0.0900
   1366 HN        -68.2240  -10.6390  -28.4590 H        84 LEU    0.0900
   1367 HA        -70.3720  -12.4640  -28.1520 H        84 LEU   -0.2700
   1368 HB1       -70.9100  -11.0770  -26.1090 H        84 LEU    0.0900
   1369 HB2       -69.6800   -9.8750  -26.6630 H        84 LEU    0.0900
   1370 HG        -67.9810  -11.8720  -26.5770 H        84 LEU    0.0900
   1371 HD11      -69.3000  -10.8250  -24.0110 H        84 LEU   -0.2700
   1372 HD12      -68.0410   -9.9720  -24.9840 H        84 LEU    0.0900
   1373 HD13      -67.6460  -11.5360  -24.1480 H        84 LEU    0.0900
   1374 HD21      -69.6320  -13.6650  -26.4160 H        84 LEU    0.0900
   1375 HD22      -70.2330  -12.9910  -24.8540 H        84 LEU    0.5100
   1376 HD23      -68.5390  -13.6360  -24.9800 H        84 LEU   -0.5100
   1377 N         -71.1230   -9.6010  -29.4720 N.am     85 PHE   -0.4700
   1378 CA        -72.2030   -8.8840  -30.1500 C.3      85 PHE    0.3100
   1379 C         -72.7010   -9.7170  -31.2670 C.2      85 PHE    0.0700
   1380 O         -73.8850   -9.8920  -31.4220 O.2      85 PHE    0.0900
   1381 CB        -71.7210   -7.5410  -30.6930 C.3      85 PHE   -0.1800
   1382 CG        -71.7520   -6.4340  -29.6670 C.ar     85 PHE    0.0900
   1383 CD1       -72.9540   -6.0800  -29.0390 C.ar     85 PHE    0.0900
   1384 CD2       -70.5900   -5.7260  -29.3380 C.ar     85 PHE    0.0000
   1385 CE1       -73.0010   -5.0260  -28.1000 C.ar     85 PHE   -0.1150
   1386 CE2       -70.6250   -4.6700  -28.4000 C.ar     85 PHE    0.1150
   1387 CZ        -71.8340   -4.3210  -27.7820 C.ar     85 PHE   -0.1150
   1388 HN        -70.2050   -9.2250  -29.5780 H        85 PHE    0.1150
   1389 HA        -73.0000   -8.7320  -29.4370 H        85 PHE   -0.1150
   1390 HB1       -72.3750   -7.2290  -31.5360 H        85 PHE    0.1150
   1391 HB2       -70.6710   -7.6410  -31.0420 H        85 PHE   -0.1150
   1392 HD1       -73.8580   -6.6210  -29.2770 H        85 PHE    0.1150
   1393 HD2       -69.6540   -5.9890  -29.8060 H        85 PHE   -0.1150
   1394 HE1       -73.9360   -4.7650  -27.6280 H        85 PHE    0.1150
   1395 HE2       -69.7210   -4.1320  -28.1580 H        85 PHE    0.5100
   1396 HZ        -71.8650   -3.5140  -27.0660 H        85 PHE   -0.5100
   1397 N         -71.7840  -10.2450  -32.0630 N.am     86 MET   -0.4700
   1398 CA        -72.1820  -11.1090  -33.1510 C.3      86 MET    0.3100
   1399 C         -73.0260  -12.2310  -32.5970 C.2      86 MET    0.0700
   1400 O         -74.1430  -12.4250  -33.0190 O.2      86 MET    0.0900
   1401 CB        -70.9570  -11.7020  -33.8150 C.3      86 MET   -0.1800
   1402 CG        -70.0030  -10.6520  -34.2980 C.3      86 MET    0.0900
   1403 SD        -68.4590  -11.3670  -34.8730 S.3      86 MET    0.0900
   1404 CE        -68.8810  -11.8450  -36.5280 C.3      86 MET   -0.1400
   1405 HN        -70.8080  -10.0760  -31.9520 H        86 MET    0.0900
   1406 HA        -72.7490  -10.5210  -33.8590 H        86 MET    0.0900
   1407 HB1       -71.2800  -12.3190  -34.6800 H        86 MET   -0.0900
   1408 HB2       -70.4330  -12.3540  -33.0840 H        86 MET   -0.2200
   1409 HG1       -69.8000   -9.9460  -33.4660 H        86 MET    0.0900
   1410 HG2       -70.4840  -10.0880  -35.1250 H        86 MET    0.0900
   1411 HE1       -69.3620  -11.0090  -37.0790 H        86 MET    0.0900
   1412 HE2       -69.5900  -12.6990  -36.5110 H        86 MET    0.5100
   1413 HE3       -67.9670  -12.1410  -37.0850 H        86 MET   -0.5100
   1414 N         -72.4860  -12.9460  -31.6190 N.am     87 VAL   -0.4700
   1415 CA        -73.1570  -14.0760  -31.0120 C.3      87 VAL    0.3100
   1416 C         -74.5940  -13.7650  -30.6850 C.2      87 VAL    0.0700
   1417 O         -75.4820  -14.4990  -31.0680 O.2      87 VAL    0.0900
   1418 CB        -72.4430  -14.5260  -29.7220 C.3      87 VAL   -0.0900
   1419 CG1       -73.0010  -15.8350  -29.2580 C.3      87 VAL    0.0900
   1420 CG2       -70.9610  -14.6760  -29.9600 C.3      87 VAL   -0.2700
   1421 HN        -71.5830  -12.7330  -31.2540 H        87 VAL    0.0900
   1422 HA        -73.1670  -14.8810  -31.7320 H        87 VAL    0.0900
   1423 HB        -72.5890  -13.7580  -28.9320 H        87 VAL    0.0900
   1424 HG11      -72.8540  -16.6110  -30.0390 H        87 VAL   -0.2700
   1425 HG12      -74.0890  -15.7330  -29.0590 H        87 VAL    0.0900
   1426 HG13      -72.4790  -16.1600  -28.3320 H        87 VAL    0.0900
   1427 HG21      -70.4050  -13.8740  -29.4280 H        87 VAL    0.0900
   1428 HG22      -70.7420  -14.5990  -31.0470 H        87 VAL    0.5100
   1429 HG23      -70.6140  -15.6600  -29.5780 H        87 VAL   -0.5100
   1430 N         -74.8370  -12.6650  -29.9860 N.am     88 PHE   -0.4700
   1431 CA        -76.2040  -12.3210  -29.6020 C.3      88 PHE    0.3100
   1432 C         -76.8430  -11.4240  -30.6020 C.2      88 PHE    0.0700
   1433 O         -77.9790  -11.6370  -30.9900 O.2      88 PHE    0.0900
   1434 CB        -76.2030  -11.6500  -28.2350 C.3      88 PHE   -0.1800
   1435 CG        -75.6710  -12.5280  -27.1650 C.ar     88 PHE    0.0900
   1436 CD1       -76.4050  -13.6400  -26.7360 C.ar     88 PHE    0.0900
   1437 CD2       -74.3900  -12.3300  -26.6600 C.ar     88 PHE    0.0000
   1438 CE1       -75.8670  -14.5570  -25.8260 C.ar     88 PHE   -0.1150
   1439 CE2       -73.8320  -13.2410  -25.7490 C.ar     88 PHE    0.1150
   1440 CZ        -74.5750  -14.3580  -25.3330 C.ar     88 PHE   -0.1150
   1441 HN        -74.1180  -12.0370  -29.6990 H        88 PHE    0.1150
   1442 HA        -76.7860  -13.2310  -29.5760 H        88 PHE   -0.1150
   1443 HB1       -77.2420  -11.3750  -27.9560 H        88 PHE    0.1150
   1444 HB2       -75.5630  -10.7420  -28.2700 H        88 PHE   -0.1150
   1445 HD1       -77.4050  -13.7930  -27.1140 H        88 PHE    0.1150
   1446 HD2       -73.8200  -11.4670  -26.9720 H        88 PHE   -0.1150
   1447 HE1       -76.4450  -15.4110  -25.5090 H        88 PHE    0.1150
   1448 HE2       -72.8340  -13.0830  -25.3680 H        88 PHE    0.5100
   1449 HZ        -74.1490  -15.0610  -24.6330 H        88 PHE   -0.5100
   1450 N         -76.1140  -10.4100  -31.0280 N.am     89 GLY   -0.4700
   1451 CA        -76.6580   -9.4860  -31.9890 C.3      89 GLY    0.3100
   1452 C         -77.1560  -10.1570  -33.2450 C.2      89 GLY   -0.0200
   1453 O         -78.2960   -9.9760  -33.6280 O.2      89 GLY    0.0900
   1454 HN        -75.1830  -10.2420  -30.7150 H        89 GLY    0.0900
   1455 HA1       -75.8780   -8.7860  -32.2510 H        89 GLY    0.5100
   1456 HA2       -77.4810   -8.9670  -31.5190 H        89 GLY   -0.5100
   1457 N         -76.2610  -10.8820  -33.9280 N.am     90 GLY   -0.4700
   1458 CA        -76.5480  -11.4560  -35.2230 C.3      90 GLY    0.3100
   1459 C         -76.9160  -12.8890  -35.0820 C.2      90 GLY   -0.0200
   1460 O         -77.9640  -13.2930  -35.5780 O.2      90 GLY    0.0900
   1461 HN        -75.3480  -11.0600  -33.5690 H        90 GLY    0.0900
   1462 HA1       -75.6660  -11.3670  -35.8400 H        90 GLY    0.5100
   1463 HA2       -77.3690  -10.9130  -35.6650 H        90 GLY   -0.5100
   1464 N         -76.0920  -13.6810  -34.3430 N.am     91 PHE   -0.4700
   1465 CA        -76.0770  -15.1420  -34.3460 C.3      91 PHE    0.3100
   1466 C         -77.3850  -15.7320  -33.8850 C.2      91 PHE    0.0700
   1467 O         -77.8380  -16.7870  -34.3250 O.2      91 PHE    0.0900
   1468 CB        -74.8330  -15.9060  -33.8270 C.3      91 PHE   -0.1800
   1469 CG        -73.5460  -15.6230  -34.5750 C.ar     91 PHE    0.0900
   1470 CD1       -73.4160  -14.7060  -35.6430 C.ar     91 PHE    0.0900
   1471 CD2       -72.4170  -16.3720  -34.2010 C.ar     91 PHE    0.0000
   1472 CE1       -72.1860  -14.5070  -36.2750 C.ar     91 PHE   -0.1150
   1473 CE2       -71.1940  -16.1960  -34.8490 C.ar     91 PHE    0.1150
   1474 CZ        -71.0730  -15.2440  -35.8690 C.ar     91 PHE   -0.1150
   1475 HN        -75.4220  -13.2700  -33.7310 H        91 PHE    0.1150
   1476 HA        -76.2390  -15.4290  -35.3730 H        91 PHE   -0.1150
   1477 HB1       -75.0200  -16.9990  -33.9110 H        91 PHE    0.1150
   1478 HB2       -74.6560  -15.6280  -32.7670 H        91 PHE   -0.1150
   1479 HD1       -74.2810  -14.1510  -35.9750 H        91 PHE    0.1150
   1480 HD2       -72.4980  -17.0920  -33.4010 H        91 PHE   -0.1150
   1481 HE1       -72.0970  -13.7860  -37.0740 H        91 PHE    0.1150
   1482 HE2       -70.3400  -16.7930  -34.5660 H        91 PHE    0.5100
   1483 HZ        -70.1160  -15.0790  -36.3420 H        91 PHE   -0.5100
   1484 N         -78.0640  -14.9690  -33.0350 N.am     92 THR   -0.4700
   1485 CA        -79.3190  -15.2690  -32.4220 C.3      92 THR    0.3100
   1486 C         -80.3570  -15.3390  -33.5320 C.2      92 THR    0.0700
   1487 O         -81.0430  -16.3350  -33.6940 O.2      92 THR    0.0900
   1488 CB        -79.6790  -14.1460  -31.4440 C.3      92 THR    0.1400
   1489 CG2       -81.1420  -14.2390  -31.0300 C.3      92 THR    0.0900
   1490 OG1       -78.8110  -14.2020  -30.3030 O.3      92 THR   -0.6600
   1491 HN        -77.6950  -14.0840  -32.7700 H        92 THR    0.4300
   1492 HA        -79.2280  -16.2120  -31.9030 H        92 THR   -0.2700
   1493 HB        -79.5600  -13.1590  -31.9420 H        92 THR    0.0900
   1494 HG1       -78.4700  -13.3120  -30.1840 H        92 THR    0.0900
   1495 HG21      -81.3800  -15.2730  -30.6980 H        92 THR    0.0900
   1496 HG22      -81.7970  -13.9820  -31.8890 H        92 THR    0.5100
   1497 HG23      -81.3420  -13.5430  -30.1870 H        92 THR   -0.5100
   1498 N         -80.4480  -14.2630  -34.3120 N.am     93 THR   -0.4700
   1499 CA        -81.3990  -14.1660  -35.4150 C.3      93 THR    0.3100
   1500 C         -81.0670  -15.1440  -36.5420 C.2      93 THR    0.0700
   1501 O         -81.9740  -15.6880  -37.1480 O.2      93 THR    0.0900
   1502 CB        -81.4330  -12.7350  -36.0010 C.3      93 THR    0.1400
   1503 CG2       -82.6220  -12.5600  -36.9240 C.3      93 THR    0.0900
   1504 OG1       -81.5550  -11.7880  -34.9400 O.3      93 THR   -0.6600
   1505 HN        -79.8630  -13.4680  -34.1750 H        93 THR    0.4300
   1506 HA        -82.3740  -14.4380  -35.0370 H        93 THR   -0.2700
   1507 HB        -80.4960  -12.5330  -36.5600 H        93 THR    0.0900
   1508 HG1       -80.6710  -11.4460  -34.7890 H        93 THR    0.0900
   1509 HG21      -83.4590  -13.2130  -36.5970 H        93 THR    0.0900
   1510 HG22      -82.3400  -12.8410  -37.9610 H        93 THR    0.5100
   1511 HG23      -82.9670  -11.5050  -36.9020 H        93 THR   -0.5100
   1512 N         -79.7870  -15.3720  -36.8390 N.am     94 THR   -0.4700
   1513 CA        -79.4320  -16.2960  -37.9190 C.3      94 THR    0.3100
   1514 C         -79.7250  -17.7440  -37.5390 C.2      94 THR    0.0700
   1515 O         -79.8640  -18.5940  -38.4160 O.2      94 THR    0.0900
   1516 CB        -77.9560  -16.1480  -38.3520 C.3      94 THR    0.1400
   1517 CG2       -77.1420  -15.5000  -37.2890 C.3      94 THR    0.0900
   1518 OG1       -77.4150  -17.4350  -38.6540 O.3      94 THR   -0.6600
   1519 HN        -79.0330  -14.9360  -36.3540 H        94 THR    0.4300
   1520 HA        -80.0830  -16.0870  -38.7550 H        94 THR   -0.2700
   1521 HB        -77.8880  -15.5070  -39.2570 H        94 THR    0.0900
   1522 HG1       -78.0420  -17.8510  -39.2520 H        94 THR    0.0900
   1523 HG21      -77.5610  -15.7410  -36.2880 H        94 THR    0.0900
   1524 HG22      -77.1540  -14.3980  -37.4230 H        94 THR    0.5100
   1525 HG23      -76.0960  -15.8710  -37.3350 H        94 THR   -0.5100
   1526 N         -79.8190  -18.0380  -36.2460 N.am     95 LEU   -0.4700
   1527 CA        -80.1430  -19.4000  -35.8180 C.3      95 LEU    0.3100
   1528 C         -81.6430  -19.6100  -35.8860 C.2      95 LEU    0.0700
   1529 O         -82.1060  -20.6070  -36.4290 O.2      95 LEU    0.0900
   1530 CB        -79.6670  -19.6760  -34.3850 C.3      95 LEU   -0.1800
   1531 CG        -80.2300  -20.9580  -33.7410 C.3      95 LEU    0.0900
   1532 CD1       -80.0730  -22.1460  -34.6720 C.3      95 LEU    0.0900
   1533 CD2       -79.5300  -21.2210  -32.4380 C.3      95 LEU   -0.0900
   1534 HN        -79.6770  -17.3630  -35.5260 H        95 LEU    0.0900
   1535 HA        -79.6660  -20.0830  -36.5040 H        95 LEU   -0.2700
   1536 HB1       -79.9620  -18.8120  -33.7520 H        95 LEU    0.0900
   1537 HB2       -78.5600  -19.7530  -34.3970 H        95 LEU    0.0900
   1538 HG        -81.3070  -20.8100  -33.5140 H        95 LEU    0.0900
   1539 HD11      -79.0870  -22.1030  -35.1840 H        95 LEU   -0.2700
   1540 HD12      -80.8740  -22.1320  -35.4420 H        95 LEU    0.0900
   1541 HD13      -80.1290  -23.0920  -34.0910 H        95 LEU    0.0900
   1542 HD21      -79.6860  -20.3680  -31.7420 H        95 LEU    0.0900
   1543 HD22      -78.4400  -21.3420  -32.6110 H        95 LEU    0.5100
   1544 HD23      -79.9390  -22.1400  -31.9680 H        95 LEU   -0.5100
   1545 N         -82.3990  -18.6650  -35.3340 N.am     96 TYR   -0.4700
   1546 CA        -83.8420  -18.7540  -35.3380 C.3      96 TYR    0.3100
   1547 C         -84.3440  -18.8130  -36.7630 C.2      96 TYR    0.0700
   1548 O         -85.3320  -19.4820  -37.0550 O.2      96 TYR    0.0900
   1549 CB        -84.4330  -17.5380  -34.6440 C.3      96 TYR   -0.1800
   1550 CG        -85.9080  -17.6610  -34.2920 C.ar     96 TYR    0.0900
   1551 CD1       -86.3110  -17.8290  -32.9660 C.ar     96 TYR    0.0900
   1552 CD2       -86.9050  -17.5330  -35.2660 C.ar     96 TYR    0.0000
   1553 CE1       -87.6680  -17.8500  -32.6110 C.ar     96 TYR   -0.1150
   1554 CE2       -88.2730  -17.5540  -34.9200 C.ar     96 TYR    0.1150
   1555 CZ        -88.6490  -17.7090  -33.5870 C.ar     96 TYR   -0.1150
   1556 OH        -89.9910  -17.6940  -33.2120 O.3      96 TYR    0.1150
   1557 HN        -82.0080  -17.8600  -34.8950 H        96 TYR    0.1100
   1558 HA        -84.1270  -19.6600  -34.8240 H        96 TYR   -0.5400
   1559 HB1       -84.3310  -16.6560  -35.3120 H        96 TYR    0.4300
   1560 HB2       -83.8850  -17.3630  -33.6940 H        96 TYR   -0.1150
   1561 HD1       -85.5610  -17.9440  -32.1960 H        96 TYR    0.1150
   1562 HD2       -86.6230  -17.4150  -36.3020 H        96 TYR   -0.1150
   1563 HE1       -87.9520  -17.9760  -31.5760 H        96 TYR    0.1150
   1564 HE2       -89.0270  -17.4510  -35.6860 H        96 TYR    0.5100
   1565 HH        -90.5200  -17.5900  -34.0060 H        96 TYR   -0.5100
   1566 N         -83.6640  -18.0910  -37.6510 N.am     97 THR   -0.4700
   1567 CA        -84.0160  -18.0510  -39.0650 C.3      97 THR    0.3100
   1568 C         -83.8000  -19.4250  -39.6700 C.2      97 THR    0.0700
   1569 O         -84.7480  -20.0770  -40.0660 O.2      97 THR    0.0900
   1570 CB        -83.1500  -17.0220  -39.8040 C.3      97 THR    0.1400
   1571 CG2       -83.4440  -17.0450  -41.2780 C.3      97 THR    0.0900
   1572 OG1       -83.4090  -15.7110  -39.2870 O.3      97 THR   -0.6600
   1573 HN        -82.8760  -17.5410  -37.3850 H        97 THR    0.4300
   1574 HA        -85.0610  -17.7880  -39.1420 H        97 THR   -0.2700
   1575 HB        -82.0750  -17.2610  -39.6600 H        97 THR    0.0900
   1576 HG1       -82.9040  -15.6430  -38.4740 H        97 THR    0.0900
   1577 HG21      -84.5350  -17.1640  -41.4480 H        97 THR    0.0900
   1578 HG22      -82.9140  -17.8980  -41.7550 H        97 THR    0.5100
   1579 HG23      -83.1140  -16.0930  -41.7440 H        97 THR   -0.5100
   1580 N         -82.5460  -19.8720  -39.7260 N.am     98 SER   -0.4700
   1581 CA        -82.2180  -21.1790  -40.2730 C.3      98 SER    0.3100
   1582 C         -83.2320  -22.2090  -39.7910 C.2      98 SER    0.0700
   1583 O         -83.6030  -23.1130  -40.5420 O.2      98 SER    0.0900
   1584 CB        -80.8160  -21.5900  -39.8260 C.3      98 SER    0.0500
   1585 OG        -79.8740  -20.5930  -40.1660 O.3      98 SER    0.0900
   1586 HN        -81.7780  -19.3310  -39.3950 H        98 SER    0.0900
   1587 HA        -82.2690  -21.1170  -41.3500 H        98 SER   -0.6600
   1588 HB1       -80.5270  -22.5390  -40.3260 H        98 SER    0.4300
   1589 HB2       -80.8020  -21.7320  -38.7250 H        98 SER    0.5100
   1590 HG1       -79.8380  -19.9960  -39.4150 H        98 SER   -0.5100
   1591 N         -83.6950  -22.0660  -38.5440 N.am     99 LEU   -0.4700
   1592 CA        -84.6720  -23.0000  -37.9720 C.3      99 LEU    0.3100
   1593 C         -86.0350  -22.8570  -38.5750 C.2      99 LEU    0.0700
   1594 O         -86.4980  -23.7860  -39.2190 O.2      99 LEU    0.0900
   1595 CB        -84.8050  -22.8170  -36.4690 C.3      99 LEU   -0.1800
   1596 CG        -83.9650  -23.7660  -35.6440 C.3      99 LEU    0.0900
   1597 CD1       -84.1380  -23.3950  -34.2130 C.3      99 LEU    0.0900
   1598 CD2       -84.3670  -25.2060  -35.9030 C.3      99 LEU   -0.0900
   1599 HN        -83.3980  -21.3220  -37.9500 H        99 LEU    0.0900
   1600 HA        -84.3400  -24.0040  -38.1950 H        99 LEU   -0.2700
   1601 HB1       -85.8710  -22.9630  -36.1930 H        99 LEU    0.0900
   1602 HB2       -84.5070  -21.7780  -36.2170 H        99 LEU    0.0900
   1603 HG        -82.8960  -23.6800  -35.9340 H        99 LEU    0.0900
   1604 HD11      -85.2060  -23.4810  -33.9210 H        99 LEU   -0.2700
   1605 HD12      -83.8100  -22.3460  -34.0520 H        99 LEU    0.0900
   1606 HD13      -83.5400  -24.0760  -33.5700 H        99 LEU    0.0900
   1607 HD21      -84.0610  -25.5100  -36.9280 H        99 LEU    0.0900
   1608 HD22      -85.4700  -25.3120  -35.8160 H        99 LEU    0.5100
   1609 HD23      -83.8690  -25.8760  -35.1710 H        99 LEU   -0.5100
   1610 N         -86.6860  -21.7080  -38.3710 N.am    100 HSD   -0.4700
   1611 CA        -88.0300  -21.5130  -38.8980 C.3     100 HSD    0.3100
   1612 C         -88.0500  -21.3430  -40.4570 C.2     100 HSD    0.0700
   1613 O         -89.1060  -21.1100  -41.0280 O.2     100 HSD    0.0900
   1614 CB        -88.7660  -20.3890  -38.0920 C.3     100 HSD   -0.0900
   1615 CG        -89.4980  -20.8960  -36.8590 C.ar    100 HSD    0.0900
   1616 CD2       -90.6280  -21.6910  -36.9190 C.ar    100 HSD    0.0900
   1617 ND1       -89.2470  -20.7280  -35.5300 N.ar    100 HSD   -0.3600
   1618 CE1       -90.2220  -21.4200  -34.8330 C.ar    100 HSD    0.3200
   1619 NE2       -91.0460  -21.9940  -35.6910 N.ar    100 HSD   -0.0500
   1620 HN        -86.2910  -20.9480  -37.8600 H       100 HSD    0.2500
   1621 HA        -88.5630  -22.4480  -38.8150 H       100 HSD    0.1300
   1622 HB1       -89.5070  -19.9010  -38.7590 H       100 HSD   -0.7000
   1623 HB2       -88.0160  -19.6370  -37.7660 H       100 HSD    0.2200
   1624 HD1       -88.4940  -20.1970  -35.1440 H       100 HSD    0.1000
   1625 HD2       -91.1690  -22.0660  -37.7800 H       100 HSD    0.5100
   1626 HE1       -90.2790  -21.4670  -33.7460 H       100 HSD   -0.5100
   1627 N         -86.8990  -21.5250  -41.1280 N.am    101 GLY   -0.4700
   1628 CA        -86.8060  -21.4620  -42.5920 C.3     101 GLY    0.3100
   1629 C         -86.6660  -20.1700  -43.4250 C.2     101 GLY   -0.0200
   1630 O         -86.3810  -20.2200  -44.6290 O.2     101 GLY    0.0900
   1631 HN        -86.0440  -21.7140  -40.6510 H       101 GLY    0.0900
   1632 HA1       -87.7060  -21.9400  -42.9400 H       101 GLY    0.5100
   1633 HA2       -85.9420  -22.0600  -42.8330 H       101 GLY   -0.5100
   1634 N         -86.8530  -19.0110  -42.7930 N.am    102 TYR   -0.4700
   1635 CA        -86.8000  -17.7060  -43.4660 C.3     102 TYR    0.3100
   1636 C         -86.6010  -16.6240  -42.4140 C.2     102 TYR    0.0700
   1637 O         -86.6310  -16.9150  -41.2400 O.2     102 TYR    0.0900
   1638 CB        -88.1330  -17.4510  -44.2050 C.3     102 TYR   -0.1800
   1639 CG        -89.3850  -17.3780  -43.3020 C.ar    102 TYR    0.0900
   1640 CD1       -89.8760  -18.5070  -42.6380 C.ar    102 TYR    0.0900
   1641 CD2       -90.0540  -16.1650  -43.0970 C.ar    102 TYR    0.0000
   1642 CE1       -90.9930  -18.4300  -41.7890 C.ar    102 TYR   -0.1150
   1643 CE2       -91.1710  -16.0780  -42.2510 C.ar    102 TYR    0.1150
   1644 CZ        -91.6340  -17.2130  -41.6020 C.ar    102 TYR   -0.1150
   1645 OH        -92.7450  -17.1240  -40.7820 O.3     102 TYR    0.1150
   1646 HN        -87.0410  -18.9790  -41.8150 H       102 TYR    0.1100
   1647 HA        -85.9750  -17.7170  -44.1630 H       102 TYR   -0.5400
   1648 HB1       -88.3060  -18.2770  -44.9280 H       102 TYR    0.4300
   1649 HB2       -88.0650  -16.4810  -44.7420 H       102 TYR   -0.1150
   1650 HD1       -89.3860  -19.4590  -42.7810 H       102 TYR    0.1150
   1651 HD2       -89.7020  -15.2760  -43.6010 H       102 TYR   -0.1150
   1652 HE1       -91.3510  -19.3150  -41.2840 H       102 TYR    0.1150
   1653 HE2       -91.6690  -15.1300  -42.1080 H       102 TYR    0.5100
   1654 HH        -93.1340  -16.2540  -40.9030 H       102 TYR   -0.5100
   1655 N         -86.4070  -15.3790  -42.8360 N.am    103 PHE   -0.4700
   1656 CA        -86.2450  -14.2700  -41.9020 C.3     103 PHE    0.3100
   1657 C         -87.5970  -13.8810  -41.3330 C.2     103 PHE    0.0700
   1658 O         -88.1410  -12.8080  -41.6040 O.2     103 PHE    0.0900
   1659 CB        -85.5600  -13.0780  -42.5810 C.3     103 PHE   -0.1800
   1660 CG        -84.0830  -13.0440  -42.3600 C.ar    103 PHE    0.0900
   1661 CD1       -83.5690  -12.6560  -41.1270 C.ar    103 PHE    0.0900
   1662 CD2       -83.2110  -13.4640  -43.3510 C.ar    103 PHE    0.0000
   1663 CE1       -82.2160  -12.6960  -40.8840 C.ar    103 PHE   -0.1150
   1664 CE2       -81.8530  -13.5060  -43.1150 C.ar    103 PHE    0.1150
   1665 CZ        -81.3550  -13.1200  -41.8760 C.ar    103 PHE   -0.1150
   1666 HN        -86.3630  -15.1480  -43.8050 H       103 PHE    0.1150
   1667 HA        -85.6500  -14.6190  -41.0710 H       103 PHE   -0.1150
   1668 HB1       -85.9790  -12.1310  -42.1760 H       103 PHE    0.1150
   1669 HB2       -85.7300  -13.1300  -43.6780 H       103 PHE   -0.1150
   1670 HD1       -84.2410  -12.3200  -40.3520 H       103 PHE    0.1150
   1671 HD2       -83.5990  -13.7600  -44.3150 H       103 PHE   -0.1150
   1672 HE1       -81.8290  -12.3950  -39.9200 H       103 PHE    0.1150
   1673 HE2       -81.1790  -13.8370  -43.8890 H       103 PHE    0.5100
   1674 HZ        -80.2910  -13.1530  -41.6890 H       103 PHE   -0.5100
   1675 N         -88.1210  -14.7950  -40.5180 N.am    104 VAL   -0.4700
   1676 CA        -89.4030  -14.6650  -39.8420 C.3     104 VAL    0.3100
   1677 C         -89.5250  -13.3210  -39.1080 C.2     104 VAL    0.0700
   1678 O         -90.6210  -12.9180  -38.7830 O.2     104 VAL    0.0900
   1679 CB        -89.6180  -15.8690  -38.8680 C.3     104 VAL   -0.0900
   1680 CG1       -88.5080  -15.9270  -37.8650 C.3     104 VAL    0.0900
   1681 CG2       -90.9330  -15.7500  -38.1550 C.3     104 VAL   -0.2700
   1682 HN        -87.6370  -15.6440  -40.3280 H       104 VAL    0.0900
   1683 HA        -90.1790  -14.6420  -40.5920 H       104 VAL    0.0900
   1684 HB        -89.6410  -16.8160  -39.4490 H       104 VAL    0.0900
   1685 HG11      -88.7730  -15.3260  -36.9680 H       104 VAL   -0.2700
   1686 HG12      -87.5770  -15.5130  -38.3080 H       104 VAL    0.0900
   1687 HG13      -88.3380  -16.9780  -37.5490 H       104 VAL    0.0900
   1688 HG21      -91.7470  -15.5570  -38.8860 H       104 VAL    0.0900
   1689 HG22      -90.8970  -14.9050  -37.4340 H       104 VAL    0.5100
   1690 HG23      -91.1590  -16.6940  -37.6150 H       104 VAL   -0.5100
   1691 N         -88.4330  -12.6090  -38.8540 N.am    105 PHE   -0.4700
   1692 CA        -88.5500  -11.3150  -38.1720 C.3     105 PHE    0.3100
   1693 C         -88.4750  -10.2020  -39.1760 C.2     105 PHE    0.0700
   1694 O         -88.1940   -9.0440  -38.8380 O.2     105 PHE    0.0900
   1695 CB        -87.4240  -11.1010  -37.1690 C.3     105 PHE   -0.1800
   1696 CG        -87.4090  -12.0890  -36.0470 C.ar    105 PHE    0.0900
   1697 CD1       -88.5620  -12.3260  -35.2890 C.ar    105 PHE    0.0900
   1698 CD2       -86.2140  -12.7420  -35.7070 C.ar    105 PHE    0.0000
   1699 CE1       -88.5260  -13.1980  -34.2040 C.ar    105 PHE   -0.1150
   1700 CE2       -86.1580  -13.6170  -34.6250 C.ar    105 PHE    0.1150
   1701 CZ        -87.3180  -13.8470  -33.8690 C.ar    105 PHE   -0.1150
   1702 HN        -87.5150  -12.9090  -39.1050 H       105 PHE    0.1150
   1703 HA        -89.5060  -11.2940  -37.6670 H       105 PHE   -0.1150
   1704 HB1       -87.5260  -10.0930  -36.7150 H       105 PHE    0.1150
   1705 HB2       -86.4490  -11.1890  -37.6920 H       105 PHE   -0.1150
   1706 HD1       -89.4860  -11.8300  -35.5480 H       105 PHE    0.1150
   1707 HD2       -85.3240  -12.5640  -36.2930 H       105 PHE   -0.1150
   1708 HE1       -89.4190  -13.3760  -33.6220 H       105 PHE    0.1150
   1709 HE2       -85.2340  -14.1130  -34.3710 H       105 PHE    0.5100
   1710 HZ        -87.2860  -14.5220  -33.0270 H       105 PHE   -0.5100
   1711 N         -88.7010  -10.5440  -40.4310 N.am    106 GLY   -0.4700
   1712 CA        -88.6330   -9.5250  -41.4450 C.3     106 GLY    0.3100
   1713 C         -87.2640   -8.8880  -41.5390 C.2     106 GLY   -0.0200
   1714 O         -86.2930   -9.4070  -41.0150 O.2     106 GLY    0.0900
   1715 HN        -88.9170  -11.4730  -40.7200 H       106 GLY    0.0900
   1716 HA1       -89.3600   -8.7630  -41.2000 H       106 GLY    0.5100
   1717 HA2       -88.8770   -9.9810  -42.3920 H       106 GLY   -0.5100
   1718 N         -87.1730   -7.7400  -42.2170 N.am    107 PRO   -0.2900
   1719 CA        -85.9460   -6.9770  -42.4270 C.3     107 PRO    0.0000
   1720 C         -85.1900   -6.6390  -41.1830 C.2     107 PRO    0.0900
   1721 O         -83.9750   -6.4820  -41.2340 O.2     107 PRO    0.0900
   1722 CB        -86.4340   -5.7370  -43.1770 C.3     107 PRO    0.0200
   1723 CG        -87.8160   -5.5870  -42.7090 C.3     107 PRO    0.0900
   1724 CD        -88.3180   -7.0010  -42.7610 C.3     107 PRO   -0.1800
   1725 HA        -85.2200   -7.5710  -42.9600 H       107 PRO    0.0900
   1726 HB1       -86.3960   -5.8910  -44.2760 H       107 PRO    0.0900
   1727 HB2       -85.8230   -4.8450  -42.9190 H       107 PRO   -0.1800
   1728 HG1       -87.8540   -5.1790  -41.6770 H       107 PRO    0.0900
   1729 HG2       -88.4020   -4.9220  -43.3800 H       107 PRO    0.0900
   1730 HD1       -89.2140   -7.1470  -42.1220 H       107 PRO    0.5100
   1731 HD2       -88.5350   -7.3280  -43.8000 H       107 PRO   -0.5100
   1732 N         -85.8880   -6.5220  -40.0590 N.am    108 THR   -0.4700
   1733 CA        -85.2060   -6.2040  -38.8200 C.3     108 THR    0.3100
   1734 C         -84.3030   -7.3580  -38.4760 C.2     108 THR    0.0700
   1735 O         -83.0990   -7.1690  -38.3170 O.2     108 THR    0.0900
   1736 CB        -86.1980   -5.9520  -37.6950 C.3     108 THR    0.1400
   1737 CG2       -85.4700   -5.5630  -36.4480 C.3     108 THR    0.0900
   1738 OG1       -87.0530   -4.8640  -38.0530 O.3     108 THR   -0.6600
   1739 HN        -86.8770   -6.6430  -40.0160 H       108 THR    0.4300
   1740 HA        -84.6030   -5.3250  -38.9900 H       108 THR   -0.2700
   1741 HB        -86.8160   -6.8590  -37.5240 H       108 THR    0.0900
   1742 HG1       -87.6550   -4.7470  -37.3150 H       108 THR    0.0900
   1743 HG21      -84.7450   -4.7490  -36.6670 H       108 THR    0.0900
   1744 HG22      -84.9110   -6.4360  -36.0480 H       108 THR    0.5100
   1745 HG23      -86.1910   -5.2000  -35.6860 H       108 THR   -0.5100
   1746 N         -84.8730   -8.5600  -38.3890 N.am    109 GLY   -0.4700
   1747 CA        -84.0670   -9.7320  -38.0940 C.3     109 GLY    0.3100
   1748 C         -82.9440   -9.8250  -39.1030 C.2     109 GLY   -0.0200
   1749 O         -81.8640  -10.3100  -38.8160 O.2     109 GLY    0.0900
   1750 HN        -85.8510   -8.7070  -38.5190 H       109 GLY    0.0900
   1751 HA1       -84.6920  -10.6110  -38.1570 H       109 GLY    0.5100
   1752 HA2       -83.6610   -9.6340  -37.0990 H       109 GLY   -0.5100
   1753 N         -83.2180   -9.3330  -40.3050 N.am    110 CYS   -0.4700
   1754 CA        -82.2550   -9.3230  -41.3720 C.3     110 CYS    0.3100
   1755 C         -81.1720   -8.2870  -41.1190 C.2     110 CYS    0.0700
   1756 O         -80.0110   -8.5520  -41.3930 O.2     110 CYS    0.0900
   1757 CB        -82.9650   -9.0150  -42.6680 C.3     110 CYS   -0.1000
   1758 SG        -81.9020   -8.8250  -44.1250 S.3     110 CYS    0.0900
   1759 HN        -84.1100   -8.9450  -40.5220 H       110 CYS    0.0900
   1760 HA        -81.7820  -10.2940  -41.4160 H       110 CYS   -0.0800
   1761 HB1       -83.5360   -8.0740  -42.5240 H       110 CYS    0.5100
   1762 HB2       -83.6850   -9.8380  -42.8620 H       110 CYS   -0.5100
   1763 N         -81.5340   -7.1050  -40.6090 N.am    111 ASN   -0.4700
   1764 CA        -80.5280   -6.0700  -40.3450 C.3     111 ASN    0.3100
   1765 C         -79.7560   -6.4250  -39.1210 C.2     111 ASN    0.0700
   1766 O         -78.6390   -5.9980  -38.9840 O.2     111 ASN    0.0900
   1767 CB        -81.1350   -4.6870  -40.1030 C.3     111 ASN   -0.1800
   1768 CG        -81.9990   -4.2020  -41.2460 C.2     111 ASN    0.0900
   1769 ND2       -83.1890   -3.7270  -40.8970 N.am    111 ASN    0.0900
   1770 OD1       -81.6160   -4.2270  -42.4120 O.2     111 ASN    0.5500
   1771 HN        -82.4800   -6.8780  -40.3910 H       111 ASN   -0.5500
   1772 HA        -79.8700   -6.0340  -41.2000 H       111 ASN   -0.6200
   1773 HB1       -80.3110   -3.9580  -39.9540 H       111 ASN    0.3200
   1774 HB2       -81.7590   -4.7260  -39.1860 H       111 ASN    0.3000
   1775 HD21      -83.8170   -3.3870  -41.5970 H       111 ASN    0.5100
   1776 HD22      -83.4580   -3.7100  -39.9330 H       111 ASN   -0.5100
   1777 N         -80.3690   -7.1680  -38.2020 N.am    112 LEU   -0.4700
   1778 CA        -79.6710   -7.5920  -36.9850 C.3     112 LEU    0.3100
   1779 C         -78.6180   -8.5500  -37.3980 C.2     112 LEU    0.0700
   1780 O         -77.4520   -8.3750  -37.0860 O.2     112 LEU    0.0900
   1781 CB        -80.6160   -8.3090  -36.0180 C.3     112 LEU   -0.1800
   1782 CG        -81.5620   -7.4230  -35.2060 C.3     112 LEU    0.0900
   1783 CD1       -82.4510   -8.3010  -34.3470 C.3     112 LEU    0.0900
   1784 CD2       -80.7440   -6.4250  -34.3560 C.3     112 LEU   -0.0900
   1785 HN        -81.3160   -7.4640  -38.2970 H       112 LEU    0.0900
   1786 HA        -79.2590   -6.7110  -36.5150 H       112 LEU   -0.2700
   1787 HB1       -79.9960   -8.8880  -35.3030 H       112 LEU    0.0900
   1788 HB2       -81.2370   -9.0140  -36.6120 H       112 LEU    0.0900
   1789 HG        -82.1880   -6.8140  -35.8930 H       112 LEU    0.0900
   1790 HD11      -81.8310   -8.9100  -33.6540 H       112 LEU   -0.2700
   1791 HD12      -83.0410   -8.9880  -34.9920 H       112 LEU    0.0900
   1792 HD13      -83.1390   -7.6690  -33.7460 H       112 LEU    0.0900
   1793 HD21      -80.1220   -5.7810  -35.0150 H       112 LEU    0.0900
   1794 HD22      -80.0720   -6.9780  -33.6650 H       112 LEU    0.5100
   1795 HD23      -81.4300   -5.7760  -33.7710 H       112 LEU   -0.5100
   1796 N         -79.0770   -9.5700  -38.1260 N.am    113 GLU   -0.4700
   1797 CA        -78.2680  -10.6430  -38.6780 C.3     113 GLU    0.3100
   1798 C         -77.1570  -10.0560  -39.5200 C.2     113 GLU    0.0700
   1799 O         -75.9890  -10.3020  -39.2740 O.2     113 GLU    0.0900
   1800 CB        -79.1510  -11.5300  -39.5550 C.3     113 GLU   -0.1800
   1801 CG        -78.7010  -12.9690  -39.6530 C.3     113 GLU    0.0900
   1802 CD        -77.2790  -13.1160  -40.1550 C.2     113 GLU    0.0900
   1803 OE1       -76.9940  -12.6900  -41.2970 O.co2   113 GLU   -0.2800
   1804 OE2       -76.4480  -13.6690  -39.3980 O.co2   113 GLU    0.0900
   1805 HN        -80.0490   -9.6410  -38.3340 H       113 GLU    0.0900
   1806 HA        -77.8490  -11.2100  -37.8610 H       113 GLU    0.6200
   1807 HB1       -79.1680  -11.0990  -40.5790 H       113 GLU   -0.7600
   1808 HB2       -80.1810  -11.5140  -39.1410 H       113 GLU   -0.7600
   1809 HG1       -79.3760  -13.5090  -40.3500 H       113 GLU    0.5100
   1810 HG2       -78.7680  -13.4360  -38.6470 H       113 GLU   -0.5100
   1811 N         -77.5240   -9.2650  -40.5180 N.am    114 GLY   -0.4700
   1812 CA        -76.5270   -8.6680  -41.3790 C.3     114 GLY    0.3100
   1813 C         -75.6450   -7.6230  -40.7280 C.2     114 GLY   -0.0200
   1814 O         -74.4600   -7.6330  -40.9610 O.2     114 GLY    0.0900
   1815 HN        -78.4780   -9.0520  -40.7170 H       114 GLY    0.0900
   1816 HA1       -77.0520   -8.2040  -42.2010 H       114 GLY    0.5100
   1817 HA2       -75.8980   -9.4670  -41.7420 H       114 GLY   -0.5100
   1818 N         -76.2130   -6.7340  -39.9050 N.am    115 PHE   -0.4700
   1819 CA        -75.4590   -5.6460  -39.2520 C.3     115 PHE    0.3100
   1820 C         -74.4300   -6.1300  -38.2890 C.2     115 PHE    0.0700
   1821 O         -73.3030   -5.7070  -38.3460 O.2     115 PHE    0.0900
   1822 CB        -76.3830   -4.6950  -38.4970 C.3     115 PHE   -0.1800
   1823 CG        -75.6560   -3.6380  -37.7010 C.ar    115 PHE    0.0900
   1824 CD1       -75.0210   -2.5690  -38.3410 C.ar    115 PHE    0.0900
   1825 CD2       -75.5810   -3.7160  -36.3070 C.ar    115 PHE    0.0000
   1826 CE1       -74.3220   -1.5940  -37.6010 C.ar    115 PHE   -0.1150
   1827 CE2       -74.8860   -2.7510  -35.5670 C.ar    115 PHE    0.1150
   1828 CZ        -74.2570   -1.6920  -36.2170 C.ar    115 PHE   -0.1150
   1829 HN        -77.1860   -6.7680  -39.6930 H       115 PHE    0.1150
   1830 HA        -74.9210   -5.1090  -40.0190 H       115 PHE   -0.1150
   1831 HB1       -77.0010   -5.2770  -37.7800 H       115 PHE    0.1150
   1832 HB2       -77.0370   -4.1670  -39.2230 H       115 PHE   -0.1150
   1833 HD1       -75.0670   -2.4890  -39.4170 H       115 PHE    0.1150
   1834 HD2       -76.0670   -4.5320  -35.7920 H       115 PHE   -0.1150
   1835 HE1       -73.8380   -0.7730  -38.1100 H       115 PHE    0.1150
   1836 HE2       -74.8380   -2.8280  -34.4910 H       115 PHE    0.5100
   1837 HZ        -73.7190   -0.9490  -35.6460 H       115 PHE   -0.5100
   1838 N         -74.8040   -7.0170  -37.3890 N.am    116 PHE   -0.4700
   1839 CA        -73.8460   -7.4740  -36.4090 C.3     116 PHE    0.3100
   1840 C         -72.7360   -8.3140  -36.9540 C.2     116 PHE    0.0700
   1841 O         -71.7250   -8.4730  -36.2770 O.2     116 PHE    0.0900
   1842 CB        -74.5540   -8.2050  -35.2960 C.3     116 PHE   -0.1800
   1843 CG        -75.1690   -7.2890  -34.3340 C.ar    116 PHE    0.0900
   1844 CD1       -74.3630   -6.4740  -33.5510 C.ar    116 PHE    0.0900
   1845 CD2       -76.5470   -7.1790  -34.2480 C.ar    116 PHE    0.0000
   1846 CE1       -74.9270   -5.5540  -32.6980 C.ar    116 PHE   -0.1150
   1847 CE2       -77.1240   -6.2630  -33.3980 C.ar    116 PHE    0.1150
   1848 CZ        -76.3110   -5.4450  -32.6180 C.ar    116 PHE   -0.1150
   1849 HN        -75.7240   -7.3980  -37.3420 H       116 PHE    0.1150
   1850 HA        -73.3220   -6.6130  -36.0220 H       116 PHE   -0.1150
   1851 HB1       -73.8250   -8.8360  -34.7430 H       116 PHE    0.1150
   1852 HB2       -75.3610   -8.8380  -35.7210 H       116 PHE   -0.1150
   1853 HD1       -73.2880   -6.5600  -33.6130 H       116 PHE    0.1150
   1854 HD2       -77.1750   -7.8170  -34.8540 H       116 PHE   -0.1150
   1855 HE1       -74.2970   -4.9200  -32.0920 H       116 PHE    0.1150
   1856 HE2       -78.1980   -6.1800  -33.3350 H       116 PHE    0.5100
   1857 HZ        -76.7560   -4.7230  -31.9500 H       116 PHE   -0.5100
   1858 N         -72.8960   -8.8670  -38.1500 N.am    117 ALA   -0.4700
   1859 CA        -71.8220   -9.6610  -38.7210 C.3     117 ALA    0.3100
   1860 C         -70.8110   -8.7130  -39.3480 C.2     117 ALA    0.0700
   1861 O         -69.6030   -8.9020  -39.2030 O.2     117 ALA    0.0900
   1862 CB        -72.3690  -10.6340  -39.7670 C.3     117 ALA   -0.2700
   1863 HN        -73.7260   -8.7650  -38.6920 H       117 ALA    0.0900
   1864 HA        -71.3450  -10.2050  -37.9190 H       117 ALA    0.0900
   1865 HB1       -72.8670  -10.0730  -40.5870 H       117 ALA    0.0900
   1866 HB2       -73.1130  -11.3130  -39.3000 H       117 ALA    0.5100
   1867 HB3       -71.5380  -11.2300  -40.2000 H       117 ALA   -0.5100
   1868 N         -71.3030   -7.6770  -40.0350 N.am    118 THR   -0.4700
   1869 CA        -70.4160   -6.6870  -40.6800 C.3     118 THR    0.3100
   1870 C         -69.6310   -5.9570  -39.5990 C.2     118 THR    0.0700
   1871 O         -68.4040   -5.8220  -39.6870 O.2     118 THR    0.0900
   1872 CB        -71.2260   -5.6560  -41.5120 C.3     118 THR    0.1400
   1873 CG2       -70.2920   -4.8230  -42.3930 C.3     118 THR    0.0900
   1874 OG1       -72.1520   -6.3450  -42.3590 O.3     118 THR   -0.6600
   1875 HN        -72.2820   -7.5260  -40.1420 H       118 THR    0.4300
   1876 HA        -69.7310   -7.2240  -41.3200 H       118 THR   -0.2700
   1877 HB        -71.7890   -4.9800  -40.8340 H       118 THR    0.0900
   1878 HG1       -72.8990   -6.5760  -41.8010 H       118 THR    0.0900
   1879 HG21      -69.7360   -5.4830  -43.0920 H       118 THR    0.0900
   1880 HG22      -69.5590   -4.2800  -41.7590 H       118 THR    0.5100
   1881 HG23      -70.8840   -4.0950  -42.9880 H       118 THR   -0.5100
   1882 N         -70.3560   -5.5050  -38.5720 N.am    119 LEU   -0.4700
   1883 CA        -69.7730   -4.8030  -37.4420 C.3     119 LEU    0.3100
   1884 C         -68.6640   -5.6490  -36.8840 C.2     119 LEU    0.0700
   1885 O         -67.5680   -5.1760  -36.6410 O.2     119 LEU    0.0900
   1886 CB        -70.8270   -4.5930  -36.3560 C.3     119 LEU   -0.1800
   1887 CG        -70.6810   -3.4030  -35.4030 C.3     119 LEU    0.0900
   1888 CD1       -71.0470   -3.8660  -34.0040 C.3     119 LEU    0.0900
   1889 CD2       -69.2660   -2.8540  -35.4410 C.3     119 LEU   -0.0900
   1890 HN        -71.3440   -5.6320  -38.5360 H       119 LEU    0.0900
   1891 HA        -69.3970   -3.8520  -37.7930 H       119 LEU   -0.2700
   1892 HB1       -70.8430   -5.5100  -35.7340 H       119 LEU    0.0900
   1893 HB2       -71.8060   -4.4830  -36.8670 H       119 LEU    0.0900
   1894 HG        -71.3560   -2.5800  -35.7190 H       119 LEU    0.0900
   1895 HD11      -70.3720   -4.6880  -33.6840 H       119 LEU   -0.2700
   1896 HD12      -72.0930   -4.2410  -33.9910 H       119 LEU    0.0900
   1897 HD13      -70.9430   -3.0230  -33.2880 H       119 LEU    0.0900
   1898 HD21      -69.0770   -2.3530  -36.4130 H       119 LEU    0.0900
   1899 HD22      -68.5360   -3.6810  -35.3200 H       119 LEU    0.5100
   1900 HD23      -69.1270   -2.1110  -34.6270 H       119 LEU   -0.5100
   1901 N         -68.9550   -6.9260  -36.6960 N.am    120 GLY   -0.4700
   1902 CA        -67.9660   -7.8270  -36.1480 C.3     120 GLY    0.3100
   1903 C         -66.7610   -8.1160  -37.0190 C.2     120 GLY   -0.0200
   1904 O         -65.6540   -8.2800  -36.5160 O.2     120 GLY    0.0900
   1905 HN        -69.8450   -7.3170  -36.9180 H       120 GLY    0.0900
   1906 HA1       -68.4680   -8.7620  -35.9470 H       120 GLY    0.5100
   1907 HA2       -67.6170   -7.3860  -35.2260 H       120 GLY   -0.5100
   1908 N         -66.9680   -8.1940  -38.3290 N.am    121 GLY   -0.4700
   1909 CA        -65.8570   -8.4810  -39.2150 C.3     121 GLY    0.3100
   1910 C         -64.9840   -7.2790  -39.5090 C.2     121 GLY   -0.0200
   1911 O         -63.7750   -7.4150  -39.6660 O.2     121 GLY    0.0900
   1912 HN        -67.8630   -8.0650  -38.7480 H       121 GLY    0.0900
   1913 HA1       -66.2670   -8.8490  -40.1440 H       121 GLY    0.5100
   1914 HA2       -65.2530   -9.2440  -38.7460 H       121 GLY   -0.5100
   1915 N         -65.6020   -6.1030  -39.5920 N.am    122 GLU   -0.4700
   1916 CA        -64.8790   -4.8850  -39.8670 C.3     122 GLU    0.3100
   1917 C         -64.1050   -4.4690  -38.6400 C.2     122 GLU    0.0700
   1918 O         -63.0090   -3.9280  -38.7450 O.2     122 GLU    0.0900
   1919 CB        -65.8440   -3.7790  -40.3040 C.3     122 GLU   -0.1800
   1920 CG        -66.2980   -3.8860  -41.7650 C.3     122 GLU    0.0900
   1921 CD        -65.1360   -3.8480  -42.7570 C.2     122 GLU    0.0900
   1922 OE1       -64.1140   -3.2040  -42.4400 O.co2   122 GLU   -0.2800
   1923 OE2       -65.2480   -4.4450  -43.8530 O.co2   122 GLU    0.0900
   1924 HN        -66.5880   -6.0120  -39.4710 H       122 GLU    0.0900
   1925 HA        -64.1620   -5.0870  -40.6480 H       122 GLU    0.6200
   1926 HB1       -65.3420   -2.7990  -40.1620 H       122 GLU   -0.7600
   1927 HB2       -66.7430   -3.8210  -39.6520 H       122 GLU   -0.7600
   1928 HG1       -66.9810   -3.0400  -41.9920 H       122 GLU    0.5100
   1929 HG2       -66.8450   -4.8430  -41.9020 H       122 GLU   -0.5100
   1930 N         -64.6590   -4.7260  -37.4630 N.am    123 ILE   -0.4700
   1931 CA        -63.9520   -4.3830  -36.2460 C.3     123 ILE    0.3100
   1932 C         -62.6750   -5.1970  -36.2010 C.2     123 ILE    0.0700
   1933 O         -61.6350   -4.7250  -35.7510 O.2     123 ILE    0.0900
   1934 CB        -64.8110   -4.6730  -34.9910 C.3     123 ILE   -0.0900
   1935 CG1       -65.8270   -3.5500  -34.7960 C.3     123 ILE    0.0900
   1936 CG2       -63.9310   -4.7790  -33.7580 C.3     123 ILE   -0.2700
   1937 CD        -66.7720   -3.7910  -33.6790 C.3     123 ILE    0.0900
   1938 HN        -65.5550   -5.1530  -37.3650 H       123 ILE    0.0900
   1939 HA        -63.7040   -3.3330  -36.2910 H       123 ILE    0.0900
   1940 HB        -65.3620   -5.6270  -35.1340 H       123 ILE   -0.1800
   1941 HG11      -66.4100   -3.4340  -35.7340 H       123 ILE    0.0900
   1942 HG12      -65.2770   -2.6060  -34.5950 H       123 ILE    0.0900
   1943 HG21      -63.2490   -3.9040  -33.7000 H       123 ILE   -0.2700
   1944 HG22      -63.3180   -5.7030  -33.8090 H       123 ILE    0.0900
   1945 HG23      -64.5620   -4.7980  -32.8430 H       123 ILE    0.0900
   1946 HD1       -66.2160   -3.8960  -32.7230 H       123 ILE    0.0900
   1947 HD2       -67.3420   -4.7270  -33.8620 H       123 ILE    0.5100
   1948 HD3       -67.4770   -2.9370  -33.5880 H       123 ILE   -0.5100
   1949 N         -62.7570   -6.4320  -36.6880 N.am    124 ALA   -0.4700
   1950 CA        -61.6150   -7.3300  -36.7250 C.3     124 ALA    0.3100
   1951 C         -60.6090   -6.8350  -37.7380 C.2     124 ALA    0.0700
   1952 O         -59.4150   -6.8480  -37.4940 O.2     124 ALA    0.0900
   1953 CB        -62.0720   -8.7190  -37.0940 C.3     124 ALA   -0.2700
   1954 HN        -63.6100   -6.7980  -37.0520 H       124 ALA    0.0900
   1955 HA        -61.1530   -7.3300  -35.7500 H       124 ALA    0.0900
   1956 HB1       -62.5570   -8.7090  -38.0940 H       124 ALA    0.0900
   1957 HB2       -62.8070   -9.0870  -36.3470 H       124 ALA    0.5100
   1958 HB3       -61.1990   -9.4070  -37.1290 H       124 ALA   -0.5100
   1959 N         -61.0920   -6.3940  -38.8940 N.am    125 LEU   -0.4700
   1960 CA        -60.1970   -5.8810  -39.9220 C.3     125 LEU    0.3100
   1961 C         -59.5110   -4.6180  -39.4310 C.2     125 LEU    0.0700
   1962 O         -58.3020   -4.5020  -39.5100 O.2     125 LEU    0.0900
   1963 CB        -60.9710   -5.5670  -41.1970 C.3     125 LEU   -0.1800
   1964 CG        -60.1430   -4.8970  -42.2760 C.3     125 LEU    0.0900
   1965 CD1       -59.1520   -5.8740  -42.8610 C.3     125 LEU    0.0900
   1966 CD2       -61.0730   -4.3740  -43.3290 C.3     125 LEU   -0.0900
   1967 HN        -62.0670   -6.3950  -39.1060 H       125 LEU    0.0900
   1968 HA        -59.4450   -6.6310  -40.1150 H       125 LEU   -0.2700
   1969 HB1       -61.8170   -4.8970  -40.9370 H       125 LEU    0.0900
   1970 HB2       -61.3750   -6.5180  -41.6040 H       125 LEU    0.0900
   1971 HG        -59.5970   -4.0340  -41.8380 H       125 LEU    0.0900
   1972 HD11      -59.6820   -6.6430  -43.4630 H       125 LEU   -0.2700
   1973 HD12      -58.5960   -6.3840  -42.0460 H       125 LEU    0.0900
   1974 HD13      -58.4370   -5.3380  -43.5220 H       125 LEU    0.0900
   1975 HD21      -61.6530   -3.5120  -42.9320 H       125 LEU    0.0900
   1976 HD22      -61.7850   -5.1690  -43.6350 H       125 LEU    0.5100
   1977 HD23      -60.4910   -4.0320  -44.2120 H       125 LEU   -0.5100
   1978 N         -60.2840   -3.6690  -38.9130 N.am    126 TRP   -0.4700
   1979 CA        -59.7150   -2.4160  -38.4510 C.3     126 TRP    0.3100
   1980 C         -58.8440   -2.6250  -37.2490 C.2     126 TRP    0.0700
   1981 O         -57.9430   -1.8400  -36.9910 O.2     126 TRP    0.0900
   1982 CB        -60.8300   -1.4120  -38.1650 C.3     126 TRP   -0.1800
   1983 CG        -61.4500   -0.9180  -39.4320 C.ar    126 TRP    0.0900
   1984 CD1       -62.7380   -1.1040  -39.8500 C.ar    126 TRP    0.0900
   1985 CD2       -60.7880   -0.2020  -40.4790 C.ar    126 TRP   -0.0300
   1986 CE2       -61.7370    0.0130  -41.5060 C.ar    126 TRP   -0.1500
   1987 CE3       -59.4830    0.2800  -40.6540 C.ar    126 TRP    0.2200
   1988 NE1       -62.9190   -0.5470  -41.0930 N.ar    126 TRP   -0.5100
   1989 CZ2       -61.4220    0.6920  -42.6880 C.ar    126 TRP    0.3700
   1990 CZ3       -59.1730    0.9500  -41.8260 C.ar    126 TRP    0.2400
   1991 CH2       -60.1400    1.1530  -42.8260 C.ar    126 TRP    0.1100
   1992 HN        -61.2720   -3.7720  -38.8210 H       126 TRP   -0.2500
   1993 HA        -59.0550   -2.0410  -39.2190 H       126 TRP    0.1700
   1994 HB1       -60.4120   -0.5460  -37.6080 H       126 TRP   -0.2000
   1995 HB2       -61.6140   -1.8980  -37.5460 H       126 TRP    0.1400
   1996 HD1       -63.5040   -1.6140  -39.2840 H       126 TRP   -0.2700
   1997 HE1       -63.7520   -0.5510  -41.6010 H       126 TRP    0.1600
   1998 HE3       -58.7210    0.1410  -39.9010 H       126 TRP   -0.1400
   1999 HZ2       -62.1480    0.8560  -43.4710 H       126 TRP    0.1400
   2000 HZ3       -58.1710    1.3240  -41.9750 H       126 TRP    0.5100
   2001 HH2       -59.8650    1.6820  -43.7270 H       126 TRP   -0.5100
   2002 N         -59.1070   -3.6830  -36.4980 N.am    127 SER   -0.4700
   2003 CA        -58.2820   -3.9500  -35.3560 C.3     127 SER    0.3100
   2004 C         -56.9550   -4.4050  -35.8810 C.2     127 SER    0.0700
   2005 O         -55.9280   -4.0140  -35.3680 O.2     127 SER    0.0900
   2006 CB        -58.9050   -5.0250  -34.4590 C.3     127 SER    0.0500
   2007 OG        -59.7470   -4.4640  -33.4620 O.3     127 SER    0.0900
   2008 HN        -59.8550   -4.3160  -36.6810 H       127 SER    0.0900
   2009 HA        -58.1680   -3.0260  -34.8070 H       127 SER   -0.6600
   2010 HB1       -58.0960   -5.5950  -33.9540 H       127 SER    0.4300
   2011 HB2       -59.5120   -5.7150  -35.0820 H       127 SER    0.5100
   2012 HG1       -60.5810   -4.2730  -33.8970 H       127 SER   -0.5100
   2013 N         -56.9780   -5.2150  -36.9410 N.am    128 LEU   -0.4700
   2014 CA        -55.7410   -5.7400  -37.5560 C.3     128 LEU    0.3100
   2015 C         -54.8670   -4.6210  -38.0760 C.2     128 LEU    0.0700
   2016 O         -53.6650   -4.7840  -38.1910 O.2     128 LEU    0.0900
   2017 CB        -56.0510   -6.7160  -38.6980 C.3     128 LEU   -0.1800
   2018 CG        -56.3870   -8.1410  -38.2680 C.3     128 LEU    0.0900
   2019 CD1       -56.7320   -8.9770  -39.4800 C.3     128 LEU    0.0900
   2020 CD2       -55.2020   -8.7400  -37.5240 C.3     128 LEU   -0.0900
   2021 HN        -57.8330   -5.5040  -37.3660 H       128 LEU    0.0900
   2022 HA        -55.1750   -6.2400  -36.7840 H       128 LEU   -0.2700
   2023 HB1       -55.1650   -6.7570  -39.3670 H       128 LEU    0.0900
   2024 HB2       -56.9150   -6.3140  -39.2690 H       128 LEU    0.0900
   2025 HG        -57.2510   -8.1230  -37.5690 H       128 LEU    0.0900
   2026 HD11      -55.8710   -9.0060  -40.1820 H       128 LEU   -0.2700
   2027 HD12      -57.6050   -8.5360  -40.0080 H       128 LEU    0.0900
   2028 HD13      -56.9700  -10.0170  -39.1680 H       128 LEU    0.0900
   2029 HD21      -55.0810   -8.2460  -36.5360 H       128 LEU    0.0900
   2030 HD22      -54.2720   -8.5900  -38.1120 H       128 LEU    0.5100
   2031 HD23      -55.3690   -9.8260  -37.3600 H       128 LEU   -0.5100
   2032 N         -55.4670   -3.4850  -38.4140 N.am    129 VAL   -0.4700
   2033 CA        -54.6710   -2.3740  -38.8810 C.3     129 VAL    0.3100
   2034 C         -54.0350   -1.7330  -37.6410 C.2     129 VAL    0.0700
   2035 O         -52.8880   -1.3170  -37.6960 O.2     129 VAL    0.0900
   2036 CB        -55.5290   -1.3500  -39.7010 C.3     129 VAL   -0.0900
   2037 CG1       -54.6380   -0.2510  -40.2720 C.3     129 VAL    0.0900
   2038 CG2       -56.2410   -2.0610  -40.8550 C.3     129 VAL   -0.2700
   2039 HN        -56.4530   -3.3520  -38.3640 H       129 VAL    0.0900
   2040 HA        -53.8790   -2.7720  -39.5000 H       129 VAL    0.0900
   2041 HB        -56.2960   -0.8960  -39.0360 H       129 VAL    0.0900
   2042 HG11      -53.7660   -0.7000  -40.7960 H       129 VAL   -0.2700
   2043 HG12      -54.2620    0.3970  -39.4510 H       129 VAL    0.0900
   2044 HG13      -55.2120    0.3620  -40.9990 H       129 VAL    0.0900
   2045 HG21      -56.7670   -2.9650  -40.4790 H       129 VAL    0.0900
   2046 HG22      -55.4990   -2.3750  -41.6200 H       129 VAL    0.5100
   2047 HG23      -56.9890   -1.3810  -41.3150 H       129 VAL   -0.5100
   2048 N         -54.7620   -1.6880  -36.5160 N.am    130 VAL   -0.4700
   2049 CA        -54.2030   -1.1100  -35.2860 C.3     130 VAL    0.3100
   2050 C         -52.9900   -1.9180  -34.8710 C.2     130 VAL    0.0700
   2051 O         -51.9350   -1.3440  -34.6400 O.2     130 VAL    0.0900
   2052 CB        -55.2190   -1.0970  -34.1270 C.3     130 VAL   -0.0900
   2053 CG1       -54.5530   -0.5990  -32.8560 C.3     130 VAL    0.0900
   2054 CG2       -56.4000   -0.2090  -34.4830 C.3     130 VAL   -0.2700
   2055 HN        -55.6950   -2.0370  -36.4630 H       130 VAL    0.0900
   2056 HA        -53.8920   -0.1010  -35.5120 H       130 VAL    0.0900
   2057 HB        -55.6080   -2.1250  -33.9630 H       130 VAL    0.0900
   2058 HG11      -54.0100    0.3500  -33.0560 H       130 VAL   -0.2700
   2059 HG12      -53.8230   -1.3530  -32.4910 H       130 VAL    0.0900
   2060 HG13      -55.3190   -0.4120  -32.0750 H       130 VAL    0.0900
   2061 HG21      -56.7900   -0.4780  -35.4880 H       130 VAL    0.0900
   2062 HG22      -56.0820    0.8550  -34.5000 H       130 VAL    0.5100
   2063 HG23      -57.2140   -0.3440  -33.7400 H       130 VAL   -0.5100
   2064 N         -53.1360   -3.2470  -34.7930 N.am    131 LEU   -0.4700
   2065 CA        -52.0280   -4.1490  -34.4240 C.3     131 LEU    0.3100
   2066 C         -50.8970   -4.0250  -35.4350 C.2     131 LEU    0.0700
   2067 O         -49.7310   -4.0420  -35.0680 O.2     131 LEU    0.0900
   2068 CB        -52.4920   -5.6180  -34.3620 C.3     131 LEU   -0.1800
   2069 CG        -53.3750   -6.1070  -33.2010 C.3     131 LEU    0.0900
   2070 CD1       -52.7750   -5.7400  -31.8590 C.3     131 LEU    0.0900
   2071 CD2       -54.7220   -5.4900  -33.3230 C.3     131 LEU   -0.0900
   2072 HN        -54.0070   -3.6910  -34.9840 H       131 LEU    0.0900
   2073 HA        -51.6550   -3.8360  -33.4590 H       131 LEU   -0.2700
   2074 HB1       -51.5760   -6.2420  -34.3510 H       131 LEU    0.0900
   2075 HB2       -53.0560   -5.8150  -35.2960 H       131 LEU    0.0900
   2076 HG        -53.4790   -7.2120  -33.2640 H       131 LEU    0.0900
   2077 HD11      -52.6730   -4.6360  -31.7760 H       131 LEU   -0.2700
   2078 HD12      -51.7680   -6.1980  -31.7560 H       131 LEU    0.0900
   2079 HD13      -53.4340   -6.0970  -31.0390 H       131 LEU    0.0900
   2080 HD21      -55.2600   -5.9170  -34.1950 H       131 LEU    0.0900
   2081 HD22      -54.6220   -4.3930  -33.4700 H       131 LEU    0.5100
   2082 HD23      -55.3150   -5.6920  -32.4050 H       131 LEU   -0.5100
   2083 N         -51.2500   -3.8940  -36.7150 N.am    132 ALA   -0.4700
   2084 CA        -50.2550   -3.7450  -37.7920 C.3     132 ALA    0.3100
   2085 C         -49.3560   -2.5590  -37.5120 C.2     132 ALA    0.0700
   2086 O         -48.2200   -2.5260  -37.9550 O.2     132 ALA    0.0900
   2087 CB        -50.9520   -3.5530  -39.1500 C.3     132 ALA   -0.2700
   2088 HN        -52.2050   -3.8930  -37.0010 H       132 ALA    0.0900
   2089 HA        -49.6420   -4.6330  -37.8080 H       132 ALA    0.0900
   2090 HB1       -51.5880   -2.6430  -39.1270 H       132 ALA    0.0900
   2091 HB2       -51.5960   -4.4310  -39.3720 H       132 ALA    0.5100
   2092 HB3       -50.1920   -3.4350  -39.9510 H       132 ALA   -0.5100
   2093 N         -49.8710   -1.5800  -36.7710 N.am    133 ILE   -0.4700
   2094 CA        -49.1060   -0.3960  -36.4360 C.3     133 ILE    0.3100
   2095 C         -48.4090   -0.5960  -35.1130 C.2     133 ILE    0.0700
   2096 O         -47.2050   -0.4900  -35.0460 O.2     133 ILE    0.0900
   2097 CB        -50.0060    0.8400  -36.3220 C.3     133 ILE   -0.0900
   2098 CG1       -50.9830    0.8890  -37.4930 C.3     133 ILE    0.0900
   2099 CG2       -49.1600    2.0820  -36.3190 C.3     133 ILE   -0.2700
   2100 CD        -50.3100    0.7360  -38.8260 C.3     133 ILE    0.0900
   2101 HN        -50.8010   -1.6180  -36.4140 H       133 ILE    0.0900
   2102 HA        -48.3690   -0.2490  -37.2120 H       133 ILE    0.0900
   2103 HB        -50.5950    0.7870  -35.3820 H       133 ILE   -0.1800
   2104 HG11      -51.5160    1.8630  -37.4720 H       133 ILE    0.0900
   2105 HG12      -51.7250    0.0710  -37.3720 H       133 ILE    0.0900
   2106 HG21      -48.4430    2.0570  -37.1670 H       133 ILE   -0.2700
   2107 HG22      -48.5860    2.1450  -35.3700 H       133 ILE    0.0900
   2108 HG23      -49.8050    2.9800  -36.4260 H       133 ILE    0.0900
   2109 HD1       -49.7810   -0.2390  -38.8770 H       133 ILE    0.0900
   2110 HD2       -49.5680    1.5510  -38.9700 H       133 ILE    0.5100
   2111 HD3       -51.0670    0.7720  -39.6390 H       133 ILE   -0.5100
   2112 N         -49.1750   -0.8840  -34.0580 N.am    134 GLU   -0.4700
   2113 CA        -48.6290   -1.0990  -32.7120 C.3     134 GLU    0.3100
   2114 C         -47.4580   -2.0240  -32.8190 C.2     134 GLU    0.0700
   2115 O         -46.5390   -1.9950  -32.0110 O.2     134 GLU    0.0900
   2116 CB        -49.7060   -1.7150  -31.8040 C.3     134 GLU   -0.1800
   2117 CG        -49.3280   -1.9380  -30.3240 C.3     134 GLU    0.0900
   2118 CD        -48.4610   -3.1780  -30.0700 C.2     134 GLU    0.0900
   2119 OE1       -48.5780   -4.1630  -30.8330 O.co2   134 GLU   -0.2800
   2120 OE2       -47.6770   -3.1780  -29.0900 O.co2   134 GLU    0.0900
   2121 HN        -50.1650   -0.9670  -34.1390 H       134 GLU    0.0900
   2122 HA        -48.3060   -0.1450  -32.3210 H       134 GLU    0.6200
   2123 HB1       -49.9850   -2.7000  -32.2320 H       134 GLU   -0.7600
   2124 HB2       -50.5910   -1.0470  -31.8290 H       134 GLU   -0.7600
   2125 HG1       -50.2630   -2.0460  -29.7340 H       134 GLU    0.5100
   2126 HG2       -48.7700   -1.0480  -29.9640 H       134 GLU   -0.5100
   2127 N         -47.4950   -2.8420  -33.8630 N.am    135 ARG   -0.4700
   2128 CA        -46.4630   -3.8130  -34.1200 C.3     135 ARG    0.3100
   2129 C         -45.2980   -3.1570  -34.8480 C.2     135 ARG    0.0700
   2130 O         -44.1510   -3.5450  -34.6800 O.2     135 ARG    0.0900
   2131 CB        -47.0700   -4.9580  -34.9400 C.3     135 ARG   -0.1800
   2132 CG        -46.3940   -6.3000  -34.7680 C.3     135 ARG    0.0900
   2133 CD        -45.6840   -6.4500  -33.4180 C.3     135 ARG    0.0900
   2134 NE        -46.5190   -6.1190  -32.2690 N.pl3   135 ARG   -0.1800
   2135 CZ        -46.1010   -6.2060  -31.0090 C.cat   135 ARG    0.0900
   2136 NH1       -44.8670   -6.6190  -30.7460 N.pl3   135 ARG    0.0900
   2137 NH2       -46.9130   -5.8860  -30.0140 N.pl3   135 ARG    0.2000
   2138 HN        -48.2440   -2.8210  -34.5210 H       135 ARG    0.0900
   2139 HA        -46.0870   -4.1750  -33.1740 H       135 ARG    0.0900
   2140 HB1       -47.0200   -4.6800  -36.0130 H       135 ARG   -0.7000
   2141 HB2       -48.1350   -5.0670  -34.6460 H       135 ARG    0.4400
   2142 HG1       -45.6450   -6.4280  -35.5790 H       135 ARG    0.6400
   2143 HG2       -47.1600   -7.0990  -34.8560 H       135 ARG   -0.8000
   2144 HD1       -44.8050   -5.7710  -33.3920 H       135 ARG    0.4600
   2145 HD2       -45.3560   -7.5030  -33.2930 H       135 ARG    0.4600
   2146 HE        -47.4540   -5.8100  -32.4360 H       135 ARG   -0.8000
   2147 HH11      -44.2520   -6.8640  -31.4950 H       135 ARG    0.4600
   2148 HH12      -44.5530   -6.6840  -29.7990 H       135 ARG    0.4600
   2149 HH21      -46.7280   -6.2220  -29.0900 H       135 ARG    0.5100
   2150 HH22      -47.7120   -5.3090  -30.1840 H       135 ARG   -0.5100
   2151 N         -45.5970   -2.1410  -35.6450 N.am    136 TYR   -0.4700
   2152 CA        -44.5820   -1.4260  -36.4010 C.3     136 TYR    0.3100
   2153 C         -43.7320   -0.5660  -35.4870 C.2     136 TYR    0.0700
   2154 O         -42.5300   -0.4550  -35.6770 O.2     136 TYR    0.0900
   2155 CB        -45.2390   -0.5310  -37.4540 C.3     136 TYR   -0.1800
   2156 CG        -44.2480    0.0600  -38.4250 C.ar    136 TYR    0.0900
   2157 CD1       -43.5400   -0.7590  -39.3020 C.ar    136 TYR    0.0900
   2158 CD2       -44.0150    1.4360  -38.4710 C.ar    136 TYR    0.0000
   2159 CE1       -42.6170   -0.2290  -40.2070 C.ar    136 TYR   -0.1150
   2160 CE2       -43.0910    1.9820  -39.3750 C.ar    136 TYR    0.1150
   2161 CZ        -42.3970    1.1390  -40.2400 C.ar    136 TYR   -0.1150
   2162 OH        -41.4960    1.6420  -41.1530 O.3     136 TYR    0.1150
   2163 HN        -46.5340   -1.8200  -35.7610 H       136 TYR    0.1100
   2164 HA        -43.9400   -2.1550  -36.8730 H       136 TYR   -0.5400
   2165 HB1       -45.7550    0.3130  -36.9510 H       136 TYR    0.4300
   2166 HB2       -45.9660   -1.1280  -38.0440 H       136 TYR   -0.1150
   2167 HD1       -43.7070   -1.8260  -39.2820 H       136 TYR    0.1150
   2168 HD2       -44.5540    2.0900  -37.8020 H       136 TYR   -0.1150
   2169 HE1       -42.0780   -0.8820  -40.8780 H       136 TYR    0.1150
   2170 HE2       -42.9180    3.0480  -39.4000 H       136 TYR    0.5100
   2171 HH        -41.3450    2.5670  -40.9430 H       136 TYR   -0.5100
   2172 N         -44.3580    0.0330  -34.4800 N.am    137 VAL   -0.4700
   2173 CA        -43.6630    0.9250  -33.5630 C.3     137 VAL    0.3100
   2174 C         -42.8760    0.1800  -32.4860 C.2     137 VAL    0.0700
   2175 O         -42.2200    0.8160  -31.6670 O.2     137 VAL    0.0900
   2176 CB        -44.6700    1.8980  -32.8970 C.3     137 VAL   -0.0900
   2177 CG1       -43.9390    2.9780  -32.1020 C.3     137 VAL    0.0900
   2178 CG2       -45.5470    2.5240  -33.9640 C.3     137 VAL   -0.2700
   2179 HN        -45.3310   -0.1020  -34.3080 H       137 VAL    0.0900
   2180 HA        -42.9220    1.4740  -34.1240 H       137 VAL    0.0900
   2181 HB        -45.3350    1.3270  -32.2140 H       137 VAL    0.0900
   2182 HG11      -42.8870    3.0630  -32.4490 H       137 VAL   -0.2700
   2183 HG12      -43.9360    2.7170  -31.0220 H       137 VAL    0.0900
   2184 HG13      -44.4390    3.9590  -32.2480 H       137 VAL    0.0900
   2185 HG21      -46.2380    1.7630  -34.3850 H       137 VAL    0.0900
   2186 HG22      -44.9160    2.9230  -34.7870 H       137 VAL    0.5100
   2187 HG23      -46.1500    3.3460  -33.5230 H       137 VAL   -0.5100
   2188 N         -42.9100   -1.1470  -32.4700 N.am    138 VAL   -0.4700
   2189 CA        -42.1630   -1.8580  -31.4380 C.3     138 VAL    0.3100
   2190 C         -40.9660   -2.5780  -32.0340 C.2     138 VAL    0.0700
   2191 O         -39.9280   -2.6810  -31.3870 O.2     138 VAL    0.0900
   2192 CB        -43.0650   -2.8700  -30.6710 C.3     138 VAL   -0.0900
   2193 CG1       -44.1380   -2.1280  -29.8740 C.3     138 VAL    0.0900
   2194 CG2       -43.7190   -3.8300  -31.6430 C.3     138 VAL   -0.2700
   2195 HN        -43.4220   -1.6930  -33.1280 H       138 VAL    0.0900
   2196 HA        -41.7640   -1.1220  -30.7540 H       138 VAL    0.0900
   2197 HB        -42.4390   -3.4700  -29.9760 H       138 VAL    0.0900
   2198 HG11      -44.7760   -1.5300  -30.5590 H       138 VAL   -0.2700
   2199 HG12      -43.6600   -1.4400  -29.1440 H       138 VAL    0.0900
   2200 HG13      -44.7810   -2.8570  -29.3350 H       138 VAL    0.0900
   2201 HG21      -43.0030   -4.6280  -31.9320 H       138 VAL    0.0900
   2202 HG22      -44.0310   -3.2860  -32.5610 H       138 VAL    0.5100
   2203 HG23      -44.6060   -4.3030  -31.1700 H       138 VAL   -0.5100
   2204 N         -41.1090   -3.0650  -33.2700 N.am    139 VAL   -0.4700
   2205 CA        -40.0350   -3.7930  -33.9550 C.3     139 VAL    0.3100
   2206 C         -39.1980   -2.8640  -34.7960 C.2     139 VAL    0.0700
   2207 O         -38.0100   -2.7740  -34.5820 O.2     139 VAL    0.0900
   2208 CB        -40.5940   -4.9340  -34.8270 C.3     139 VAL   -0.0900
   2209 CG1       -39.6930   -5.1850  -36.0140 C.3     139 VAL    0.0900
   2210 CG2       -40.6930   -6.2100  -33.9960 C.3     139 VAL   -0.2700
   2211 HN        -41.9550   -2.9540  -33.7850 H       139 VAL    0.0900
   2212 HA        -39.3730   -4.1930  -33.2010 H       139 VAL    0.0900
   2213 HB        -41.6080   -4.6570  -35.1870 H       139 VAL    0.0900
   2214 HG11      -38.6760   -5.4700  -35.6680 H       139 VAL   -0.2700
   2215 HG12      -39.6120   -4.2640  -36.6300 H       139 VAL    0.0900
   2216 HG13      -40.1020   -6.0130  -36.6310 H       139 VAL    0.0900
   2217 HG21      -41.0530   -5.9700  -32.9710 H       139 VAL    0.0900
   2218 HG22      -39.6940   -6.6890  -33.9180 H       139 VAL    0.5100
   2219 HG23      -41.4110   -6.9130  -34.4680 H       139 VAL   -0.5100
   2220 N         -39.7940   -2.1990  -35.7810 N.am    140 CYS   -0.4700
   2221 CA        -39.0390   -1.2510  -36.5880 C.3     140 CYS    0.3100
   2222 C         -39.0800    0.0930  -35.8690 C.2     140 CYS    0.0700
   2223 O         -39.1110    1.1330  -36.5100 O.2     140 CYS    0.0900
   2224 CB        -39.6420   -1.1170  -37.9950 C.3     140 CYS   -0.1100
   2225 SG        -38.9570   -2.2370  -39.2410 S.3     140 CYS    0.0900
   2226 HN        -40.7590   -2.3160  -36.0060 H       140 CYS    0.0900
   2227 HA        -38.0200   -1.6060  -36.6510 H       140 CYS   -0.2300
   2228 HB1       -39.4860   -0.0710  -38.3320 H       140 CYS    0.1600
   2229 HB2       -40.7340   -1.2990  -37.9140 H       140 CYS    0.5100
   2230 HG1       -37.8720   -1.5110  -39.4650 H       140 CYS   -0.5100
   2231 N         -39.0730    0.0490  -34.5300 N.am    141 LYS   -0.4700
   2232 CA        -39.1430    1.2430  -33.6550 C.3     141 LYS    0.3100
   2233 C         -38.6900    2.5200  -34.3450 C.2     141 LYS    0.0700
   2234 O         -37.5540    2.6110  -34.7820 O.2     141 LYS    0.0900
   2235 CB        -38.3280    1.0350  -32.3620 C.3     141 LYS   -0.1800
   2236 CG        -39.0230    0.1700  -31.2980 C.3     141 LYS    0.0900
   2237 CD        -38.4370    0.3830  -29.8940 C.3     141 LYS    0.0900
   2238 CE        -39.1940   -0.4310  -28.8440 C.3     141 LYS   -0.1800
   2239 NZ        -38.7440   -0.1420  -27.4470 N.4     141 LYS    0.0900
   2240 HN        -39.0200   -0.8210  -34.0480 H       141 LYS    0.0900
   2241 HA        -40.1810    1.4200  -33.4170 H       141 LYS   -0.1800
   2242 HB1       -38.1190    2.0310  -31.9180 H       141 LYS    0.0900
   2243 HB2       -37.3660    0.5500  -32.6310 H       141 LYS    0.0900
   2244 HG1       -38.9110   -0.8990  -31.5750 H       141 LYS    0.2100
   2245 HG2       -40.1040    0.4250  -31.2780 H       141 LYS    0.0500
   2246 HD1       -38.4980    1.4610  -29.6330 H       141 LYS    0.0500
   2247 HD2       -37.3700    0.0730  -29.8930 H       141 LYS   -0.3000
   2248 HE1       -39.0330   -1.5150  -29.0270 H       141 LYS    0.3300
   2249 HE2       -40.2780   -0.1920  -28.9000 H       141 LYS    0.3300
   2250 HZ1       -38.8940    0.8660  -27.2360 H       141 LYS    0.3300
   2251 HZ2       -37.7330   -0.3690  -27.3560 H       141 LYS    0.5100
   2252 HZ3       -39.2910   -0.7210  -26.7800 H       141 LYS   -0.5100
   2253 N         -39.6000    3.5140  -34.4690 N.am    142 PRO   -0.2900
   2254 CA        -39.3910    4.8320  -35.0920 C.3     142 PRO    0.0000
   2255 C         -38.7080    5.8870  -34.2190 C.2     142 PRO    0.0900
   2256 O         -37.5360    6.1910  -34.4270 O.2     142 PRO    0.0900
   2257 CB        -40.8090    5.2570  -35.4890 C.3     142 PRO    0.0200
   2258 CG        -41.5400    3.9570  -35.6360 C.3     142 PRO    0.0900
   2259 CD        -41.0390    3.2120  -34.4280 C.3     142 PRO   -0.1800
   2260 HA        -38.6960    4.7550  -35.9130 H       142 PRO    0.0900
   2261 HB1       -40.8040    5.8220  -36.4460 H       142 PRO    0.0900
   2262 HB2       -41.2730    5.8890  -34.7020 H       142 PRO   -0.1800
   2263 HG1       -42.6400    4.0980  -35.6040 H       142 PRO    0.0900
   2264 HG2       -41.2690    3.4380  -36.5790 H       142 PRO    0.0900
   2265 HD1       -41.4890    3.5950  -33.4880 H       142 PRO    0.5100
   2266 HD2       -41.2090    2.1190  -34.5130 H       142 PRO   -0.5100
   2267 N         -39.4350    6.4680  -33.2640 N.am    143 MET   -0.4700
   2268 CA        -38.8480    7.4840  -32.3800 C.3     143 MET    0.3100
   2269 C         -37.9060    6.7990  -31.4090 C.2     143 MET    0.0700
   2270 O         -38.2610    5.7650  -30.8190 O.2     143 MET    0.0900
   2271 CB        -39.9320    8.2440  -31.5960 C.3     143 MET   -0.1800
   2272 CG        -41.0340    8.8310  -32.4620 C.3     143 MET    0.0900
   2273 SD        -42.6260    8.0260  -32.1560 S.3     143 MET    0.0900
   2274 CE        -42.4130    6.4710  -33.0110 C.3     143 MET   -0.1400
   2275 HN        -40.3940    6.2440  -33.1090 H       143 MET    0.0900
   2276 HA        -38.2840    8.1700  -32.9940 H       143 MET    0.0900
   2277 HB1       -39.4450    9.0730  -31.0400 H       143 MET   -0.0900
   2278 HB2       -40.3930    7.5440  -30.8670 H       143 MET   -0.2200
   2279 HG1       -40.7530    8.7060  -33.5300 H       143 MET    0.0900
   2280 HG2       -41.1170    9.9160  -32.2480 H       143 MET    0.0900
   2281 HE1       -41.3890    6.0660  -32.8640 H       143 MET    0.0900
   2282 HE2       -42.5750    6.6090  -34.1020 H       143 MET    0.5100
   2283 HE3       -43.1370    5.7200  -32.6280 H       143 MET   -0.5100
   2284 N         -36.7060    7.3640  -31.2440 N.am    144 SER   -0.4700
   2285 CA        -35.7070    6.8050  -30.3340 C.3     144 SER    0.3100
   2286 C         -36.3450    6.5830  -28.9630 C.2     144 SER    0.0700
   2287 O         -35.7290    5.9900  -28.0820 O.2     144 SER    0.0900
   2288 CB        -34.4970    7.7570  -30.2070 C.3     144 SER    0.0500
   2289 OG        -33.8450    7.9670  -31.4540 O.3     144 SER    0.0900
   2290 HN        -36.4400    8.1920  -31.7310 H       144 SER    0.0900
   2291 HA        -35.3940    5.8490  -30.7280 H       144 SER   -0.6600
   2292 HB1       -33.7620    7.3210  -29.4980 H       144 SER    0.4300
   2293 HB2       -34.8430    8.7400  -29.8230 H       144 SER    0.5100
   2294 HG1       -33.4160    7.1370  -31.6710 H       144 SER   -0.5100
   2295 N         -37.5950    7.0390  -28.7960 N.am    145 ASN   -0.4700
   2296 CA        -38.3020    6.9190  -27.5210 C.3     145 ASN    0.3100
   2297 C         -39.8070    6.8530  -27.6820 C.2     145 ASN    0.0700
   2298 O         -40.4350    7.8540  -28.0430 O.2     145 ASN    0.0900
   2299 CB        -37.9750    8.1230  -26.6530 C.3     145 ASN   -0.1800
   2300 CG        -36.5810    8.6210  -26.8940 C.2     145 ASN    0.0900
   2301 ND2       -36.4670    9.7320  -27.6240 N.am    145 ASN    0.0900
   2302 OD1       -35.6150    8.0070  -26.4680 O.2     145 ASN    0.5500
   2303 HN        -38.0990    7.4810  -29.5340 H       145 ASN   -0.5500
   2304 HA        -37.9850    6.0050  -27.0390 H       145 ASN   -0.6200
   2305 HB1       -38.0710    7.8390  -25.5830 H       145 ASN    0.3200
   2306 HB2       -38.6910    8.9410  -26.8790 H       145 ASN    0.3000
   2307 HD21      -35.5620   10.1130  -27.8180 H       145 ASN    0.5100
   2308 HD22      -37.2860   10.1860  -27.9770 H       145 ASN   -0.5100
   2309 N         -40.3820    5.6810  -27.3940 N.am    146 PHE   -0.4700
   2310 CA        -41.8300    5.5030  -27.4430 C.3     146 PHE    0.3100
   2311 C         -42.3230    4.0700  -27.1910 C.2     146 PHE    0.0700
   2312 O         -41.7010    3.0710  -27.5690 O.2     146 PHE    0.0900
   2313 CB        -42.4250    6.0030  -28.7610 C.3     146 PHE   -0.1800
   2314 CG        -43.9170    5.9840  -28.7620 C.ar    146 PHE    0.0900
   2315 CD1       -44.6250    6.7050  -27.8020 C.ar    146 PHE    0.0900
   2316 CD2       -44.6150    5.1840  -29.6500 C.ar    146 PHE    0.0000
   2317 CE1       -46.0100    6.6220  -27.7200 C.ar    146 PHE   -0.1150
   2318 CE2       -46.0010    5.0940  -29.5790 C.ar    146 PHE    0.1150
   2319 CZ        -46.7020    5.8130  -28.6100 C.ar    146 PHE   -0.1150
   2320 HN        -39.8490    4.8790  -27.1360 H       146 PHE    0.1150
   2321 HA        -42.2570    6.0500  -26.6140 H       146 PHE   -0.1150
   2322 HB1       -42.0820    5.3510  -29.5940 H       146 PHE    0.1150
   2323 HB2       -42.1030    7.0500  -28.9400 H       146 PHE   -0.1150
   2324 HD1       -44.0890    7.3360  -27.1100 H       146 PHE    0.1150
   2325 HD2       -44.0800    4.6260  -30.4050 H       146 PHE   -0.1150
   2326 HE1       -46.5450    7.1850  -26.9690 H       146 PHE    0.1150
   2327 HE2       -46.5370    4.4670  -30.2750 H       146 PHE    0.5100
   2328 HZ        -47.7780    5.7400  -28.5530 H       146 PHE   -0.5100
   2329 N         -43.4840    4.0230  -26.5320 N.am    147 ARG   -0.4700
   2330 CA        -44.2350    2.8170  -26.1760 C.3     147 ARG    0.3100
   2331 C         -45.6880    3.2770  -26.0210 C.2     147 ARG    0.0700
   2332 O         -45.9420    4.4060  -25.5810 O.2     147 ARG    0.0900
   2333 CB        -43.7350    2.2140  -24.8510 C.3     147 ARG   -0.1800
   2334 CG        -44.4830    0.9480  -24.4020 C.3     147 ARG    0.0900
   2335 CD        -44.4730    0.7980  -22.8720 C.3     147 ARG    0.0900
   2336 NE        -45.2710    1.8350  -22.1980 N.pl3   147 ARG   -0.1800
   2337 CZ        -45.2580    2.0730  -20.8850 C.cat   147 ARG    0.0900
   2338 NH1       -44.4900    1.3550  -20.0750 N.pl3   147 ARG    0.0900
   2339 NH2       -46.0230    3.0320  -20.3770 N.pl3   147 ARG    0.2000
   2340 HN        -43.9180    4.8690  -26.2340 H       147 ARG    0.0900
   2341 HA        -44.1160    2.1040  -26.9780 H       147 ARG    0.0900
   2342 HB1       -43.8420    2.9820  -24.0560 H       147 ARG   -0.7000
   2343 HB2       -42.6610    1.9610  -24.9670 H       147 ARG    0.4400
   2344 HG1       -43.9980    0.0590  -24.8580 H       147 ARG    0.6400
   2345 HG2       -45.5350    1.0030  -24.7550 H       147 ARG   -0.8000
   2346 HD1       -43.4310    0.8800  -22.4970 H       147 ARG    0.4600
   2347 HD2       -44.9020   -0.1890  -22.5920 H       147 ARG    0.4600
   2348 HE        -45.8660    2.4030  -22.7670 H       147 ARG   -0.8000
   2349 HH11      -43.9130    0.6280  -20.4460 H       147 ARG    0.4600
   2350 HH12      -44.4880    1.5420  -19.0910 H       147 ARG    0.4600
   2351 HH21      -46.6080    3.5760  -20.9780 H       147 ARG    0.5100
   2352 HH22      -46.0130    3.2100  -19.3930 H       147 ARG   -0.5100
   2353 N         -46.6390    2.4210  -26.3840 N.am    148 PHE   -0.4700
   2354 CA        -48.0560    2.7690  -26.2940 C.3     148 PHE    0.3100
   2355 C         -48.5710    2.5880  -24.8840 C.2     148 PHE    0.0700
   2356 O         -48.5400    1.4830  -24.3450 O.2     148 PHE    0.0900
   2357 CB        -48.8730    1.8840  -27.2340 C.3     148 PHE   -0.1800
   2358 CG        -48.4000    1.9190  -28.6490 C.ar    148 PHE    0.0900
   2359 CD1       -48.6240    3.0410  -29.4390 C.ar    148 PHE    0.0900
   2360 CD2       -47.7090    0.8400  -29.1920 C.ar    148 PHE    0.0000
   2361 CE1       -48.1700    3.0870  -30.7520 C.ar    148 PHE   -0.1150
   2362 CE2       -47.2480    0.8790  -30.5070 C.ar    148 PHE    0.1150
   2363 CZ        -47.4790    2.0070  -31.2870 C.ar    148 PHE   -0.1150
   2364 HN        -46.4310    1.5100  -26.7310 H       148 PHE    0.1150
   2365 HA        -48.1660    3.8090  -26.5640 H       148 PHE   -0.1150
   2366 HB1       -49.9320    2.2240  -27.2320 H       148 PHE    0.1150
   2367 HB2       -48.8110    0.8290  -26.8910 H       148 PHE   -0.1150
   2368 HD1       -49.1570    3.8850  -29.0270 H       148 PHE    0.1150
   2369 HD2       -47.5280   -0.0370  -28.5870 H       148 PHE   -0.1150
   2370 HE1       -48.3530    3.9640  -31.3560 H       148 PHE    0.1150
   2371 HE2       -46.7130    0.0360  -30.9180 H       148 PHE    0.5100
   2372 HZ        -47.1230    2.0430  -32.3050 H       148 PHE   -0.5100
   2373 N         -49.0290    3.6740  -24.2700 N.am    149 GLY   -0.4700
   2374 CA        -49.5860    3.5560  -22.9400 C.3     149 GLY    0.3100
   2375 C         -50.9980    3.0850  -23.1990 C.2     149 GLY   -0.0200
   2376 O         -51.4020    2.9910  -24.3480 O.2     149 GLY    0.0900
   2377 HN        -49.0120    4.5830  -24.6790 H       149 GLY    0.0900
   2378 HA1       -49.5780    4.5150  -22.4450 H       149 GLY    0.5100
   2379 HA2       -49.0300    2.8320  -22.3660 H       149 GLY   -0.5100
   2380 N         -51.7550    2.7600  -22.1590 N.am    150 GLU   -0.4700
   2381 CA        -53.1340    2.3520  -22.3740 C.3     150 GLU    0.3100
   2382 C         -53.7990    3.5450  -23.0250 C.2     150 GLU    0.0700
   2383 O         -54.8300    3.4560  -23.6800 O.2     150 GLU    0.0900
   2384 CB        -53.8080    2.0440  -21.0400 C.3     150 GLU   -0.1800
   2385 CG        -53.1040    0.9870  -20.1900 C.3     150 GLU    0.0900
   2386 CD        -53.7420    0.8280  -18.8140 C.2     150 GLU    0.0900
   2387 OE1       -54.9350    0.4520  -18.7410 O.co2   150 GLU   -0.2800
   2388 OE2       -53.0530    1.0860  -17.8010 O.co2   150 GLU    0.0900
   2389 HN        -51.4270    2.7810  -21.2180 H       150 GLU    0.0900
   2390 HA        -53.1310    1.4760  -23.0060 H       150 GLU    0.6200
   2391 HB1       -54.8410    1.6920  -21.2450 H       150 GLU   -0.7600
   2392 HB2       -53.8590    2.9850  -20.4510 H       150 GLU   -0.7600
   2393 HG1       -52.0410    1.2800  -20.0560 H       150 GLU    0.5100
   2394 HG2       -53.1490    0.0100  -20.7160 H       150 GLU   -0.5100
   2395 N         -53.1470    4.6850  -22.8080 N.am    151 ASN   -0.4700
   2396 CA        -53.5310    5.9780  -23.3340 C.3     151 ASN    0.3100
   2397 C         -53.8520    5.8100  -24.8100 C.2     151 ASN    0.0700
   2398 O         -54.9890    5.9780  -25.2390 O.2     151 ASN    0.0900
   2399 CB        -52.3370    6.9410  -23.1230 C.3     151 ASN   -0.1800
   2400 CG        -52.6330    8.3780  -23.5300 C.2     151 ASN    0.0900
   2401 ND2       -52.3640    8.7830  -24.6780 N.am    151 ASN    0.0900
   2402 OD1       -53.1680    9.1540  -22.6120 O.2     151 ASN    0.5500
   2403 HN        -52.3250    4.6960  -22.2450 H       151 ASN   -0.5500
   2404 HA        -54.4060    6.3230  -22.8060 H       151 ASN   -0.6200
   2405 HB1       -51.4760    6.5790  -23.7250 H       151 ASN    0.3200
   2406 HB2       -52.0580    6.9340  -22.0490 H       151 ASN    0.3000
   2407 HD21      -52.5630    9.7280  -24.9340 H       151 ASN    0.5100
   2408 HD22      -51.9490    8.1610  -25.3430 H       151 ASN   -0.5100
   2409 N         -52.8290    5.4170  -25.5640 N.am    152 HSE   -0.4700
   2410 CA        -52.8930    5.2330  -27.0090 C.3     152 HSE    0.3100
   2411 C         -53.5840    3.9220  -27.4110 C.2     152 HSE    0.0700
   2412 O         -53.9920    3.7810  -28.5550 O.2     152 HSE    0.0900
   2413 CB        -51.4610    5.2880  -27.5730 C.3     152 HSE   -0.0800
   2414 CG        -50.5490    6.2300  -26.8280 C.ar    152 HSE    0.0900
   2415 CD2       -50.0530    7.4430  -27.1660 C.ar    152 HSE    0.0900
   2416 ND1       -50.0810    5.9600  -25.5590 N.ar    152 HSE   -0.7000
   2417 CE1       -49.3370    6.9710  -25.1430 C.ar    152 HSE    0.2200
   2418 NE2       -49.3040    7.8850  -26.0980 N.ar    152 HSE    0.2500
   2419 HN        -51.9400    5.2230  -25.1570 H       152 HSE    0.1300
   2420 HA        -53.5010    6.0200  -27.4300 H       152 HSE   -0.3600
   2421 HB1       -51.5080    5.6170  -28.6330 H       152 HSE    0.3200
   2422 HB2       -51.0210    4.2690  -27.5270 H       152 HSE   -0.0500
   2423 HD2       -50.1830    8.0090  -28.0790 H       152 HSE    0.0900
   2424 HE1       -48.8280    7.0610  -24.1840 H       152 HSE    0.5100
   2425 HE2       -48.8170    8.7580  -26.0650 H       152 HSE   -0.5100
   2426 N         -53.7150    2.9730  -26.4820 N.am    153 ALA   -0.4700
   2427 CA        -54.3580    1.6850  -26.7760 C.3     153 ALA    0.3100
   2428 C         -55.8640    1.8540  -26.8600 C.2     153 ALA    0.0700
   2429 O         -56.5230    1.2350  -27.6880 O.2     153 ALA    0.0900
   2430 CB        -53.9990    0.6560  -25.6960 C.3     153 ALA   -0.2700
   2431 HN        -53.3840    3.0960  -25.5490 H       153 ALA    0.0900
   2432 HA        -54.0150    1.3500  -27.7430 H       153 ALA    0.0900
   2433 HB1       -54.4970    0.9180  -24.7380 H       153 ALA    0.0900
   2434 HB2       -52.9010    0.6470  -25.5330 H       153 ALA    0.5100
   2435 HB3       -54.3390   -0.3540  -26.0080 H       153 ALA   -0.5100
   2436 N         -56.4090    2.7060  -25.9990 N.am    154 ILE   -0.4700
   2437 CA        -57.8370    2.9740  -25.9810 C.3     154 ILE    0.3100
   2438 C         -58.1830    3.8310  -27.1600 C.2     154 ILE    0.0700
   2439 O         -59.3400    4.0950  -27.4430 O.2     154 ILE    0.0900
   2440 CB        -58.2140    3.6870  -24.7000 C.3     154 ILE   -0.0900
   2441 CG1       -57.9470    2.7480  -23.5350 C.3     154 ILE    0.0900
   2442 CG2       -59.6560    4.1160  -24.7340 C.3     154 ILE   -0.2700
   2443 CD        -58.1860    3.3610  -22.1970 C.3     154 ILE    0.0900
   2444 HN        -55.8630    3.1980  -25.3260 H       154 ILE    0.0900
   2445 HA        -58.3580    2.0320  -26.0560 H       154 ILE    0.0900
   2446 HB        -57.5680    4.5820  -24.5740 H       154 ILE   -0.1800
   2447 HG11      -56.8880    2.4160  -23.5850 H       154 ILE    0.0900
   2448 HG12      -58.6080    1.8610  -23.6390 H       154 ILE    0.0900
   2449 HG21      -60.2800    3.3230  -25.2010 H       154 ILE   -0.2700
   2450 HG22      -59.7610    5.0460  -25.3330 H       154 ILE    0.0900
   2451 HG23      -60.0240    4.2930  -23.7010 H       154 ILE    0.0900
   2452 HD1       -59.2740    3.5240  -22.0400 H       154 ILE    0.0900
   2453 HD2       -57.6680    4.3430  -22.1320 H       154 ILE    0.5100
   2454 HD3       -57.8090    2.6870  -21.3980 H       154 ILE   -0.5100
   2455 N         -57.1500    4.2670  -27.8670 N.am    155 MET   -0.4700
   2456 CA        -57.3290    5.0810  -29.0360 C.3     155 MET    0.3100
   2457 C         -57.6640    4.1990  -30.2040 C.2     155 MET    0.0700
   2458 O         -58.6750    4.3940  -30.8500 O.2     155 MET    0.0900
   2459 CB        -56.0480    5.8600  -29.3240 C.3     155 MET   -0.1800
   2460 CG        -55.7180    6.9130  -28.2770 C.3     155 MET    0.0900
   2461 SD        -56.9490    8.2560  -28.2430 S.3     155 MET    0.0900
   2462 CE        -58.2490    7.5440  -27.1130 C.3     155 MET   -0.1400
   2463 HN        -56.2080    4.0500  -27.6200 H       155 MET    0.0900
   2464 HA        -58.1500    5.7580  -28.8540 H       155 MET    0.0900
   2465 HB1       -56.1550    6.3640  -30.3080 H       155 MET   -0.0900
   2466 HB2       -55.2030    5.1410  -29.3790 H       155 MET   -0.2200
   2467 HG1       -54.7170    7.3350  -28.5000 H       155 MET    0.0900
   2468 HG2       -55.6770    6.4220  -27.2810 H       155 MET    0.0900
   2469 HE1       -57.8350    6.7250  -26.4870 H       155 MET    0.0900
   2470 HE2       -59.0900    7.1290  -27.7090 H       155 MET    0.5100
   2471 HE3       -58.6400    8.3310  -26.4350 H       155 MET   -0.5100
   2472 N         -56.8090    3.2110  -30.4610 N.am    156 GLY   -0.4700
   2473 CA        -57.0070    2.3050  -31.5770 C.3     156 GLY    0.3100
   2474 C         -58.2410    1.4380  -31.5040 C.2     156 GLY   -0.0200
   2475 O         -58.7290    0.9800  -32.5230 O.2     156 GLY    0.0900
   2476 HN        -56.0010    3.0490  -29.9000 H       156 GLY    0.0900
   2477 HA1       -56.1410    1.6600  -31.6210 H       156 GLY    0.5100
   2478 HA2       -57.0670    2.9080  -32.4700 H       156 GLY   -0.5100
   2479 N         -58.7490    1.2030  -30.3000 N.am    157 VAL   -0.4700
   2480 CA        -59.9340    0.3830  -30.1440 C.3     157 VAL    0.3100
   2481 C         -61.1520    1.2090  -30.4190 C.2     157 VAL    0.0700
   2482 O         -62.1360    0.7100  -30.9320 O.2     157 VAL    0.0900
   2483 CB        -60.0260   -0.2000  -28.7340 C.3     157 VAL   -0.0900
   2484 CG1       -61.3610   -0.8960  -28.5420 C.3     157 VAL    0.0900
   2485 CG2       -58.8950   -1.1800  -28.5150 C.3     157 VAL   -0.2700
   2486 HN        -58.3470    1.5720  -29.4650 H       157 VAL    0.0900
   2487 HA        -59.8830   -0.4130  -30.8720 H       157 VAL    0.0900
   2488 HB        -59.9240    0.6170  -27.9880 H       157 VAL    0.0900
   2489 HG11      -61.6370   -1.4550  -29.4620 H       157 VAL   -0.2700
   2490 HG12      -62.1530   -0.1440  -28.3340 H       157 VAL    0.0900
   2491 HG13      -61.2960   -1.6140  -27.6970 H       157 VAL    0.0900
   2492 HG21      -57.9160   -0.6660  -28.6340 H       157 VAL    0.0900
   2493 HG22      -58.9560   -2.0000  -29.2620 H       157 VAL    0.5100
   2494 HG23      -58.9520   -1.6020  -27.4900 H       157 VAL   -0.5100
   2495 N         -61.0810    2.4900  -30.0760 N.am    158 ALA   -0.4700
   2496 CA        -62.1880    3.4180  -30.2960 C.3     158 ALA    0.3100
   2497 C         -62.3000    3.7040  -31.7860 C.2     158 ALA    0.0700
   2498 O         -63.3640    4.0250  -32.3090 O.2     158 ALA    0.0900
   2499 CB        -61.9270    4.7050  -29.5290 C.3     158 ALA   -0.2700
   2500 HN        -60.2660    2.8780  -29.6530 H       158 ALA    0.0900
   2501 HA        -63.0980    2.9490  -29.9540 H       158 ALA    0.0900
   2502 HB1       -60.9820    5.1730  -29.8790 H       158 ALA    0.0900
   2503 HB2       -61.8330    4.4860  -28.4430 H       158 ALA    0.5100
   2504 HB3       -62.7610    5.4200  -29.6950 H       158 ALA   -0.5100
   2505 N         -61.1620    3.5580  -32.4580 N.am    159 PHE   -0.4700
   2506 CA        -61.0040    3.7740  -33.8910 C.3     159 PHE    0.3100
   2507 C         -61.6700    2.6550  -34.6940 C.2     159 PHE    0.0700
   2508 O         -62.4670    2.9160  -35.5870 O.2     159 PHE    0.0900
   2509 CB        -59.4950    3.8410  -34.1860 C.3     159 PHE   -0.1800
   2510 CG        -59.1320    3.6390  -35.6250 C.ar    159 PHE    0.0900
   2511 CD1       -59.3430    4.6430  -36.5580 C.ar    159 PHE    0.0900
   2512 CD2       -58.5440    2.4470  -36.0400 C.ar    159 PHE    0.0000
   2513 CE1       -58.9680    4.4660  -37.8890 C.ar    159 PHE   -0.1150
   2514 CE2       -58.1670    2.2590  -37.3680 C.ar    159 PHE    0.1150
   2515 CZ        -58.3790    3.2720  -38.2950 C.ar    159 PHE   -0.1150
   2516 HN        -60.3290    3.2800  -31.9870 H       159 PHE    0.1150
   2517 HA        -61.4930    4.6980  -34.1600 H       159 PHE   -0.1150
   2518 HB1       -58.9770    3.0480  -33.6060 H       159 PHE    0.1150
   2519 HB2       -59.1130    4.8410  -33.8910 H       159 PHE   -0.1150
   2520 HD1       -59.8010    5.5720  -36.2500 H       159 PHE    0.1150
   2521 HD2       -58.3800    1.6560  -35.3230 H       159 PHE   -0.1150
   2522 HE1       -59.1360    5.2560  -38.6050 H       159 PHE    0.1150
   2523 HE2       -57.7120    1.3290  -37.6760 H       159 PHE    0.5100
   2524 HZ        -58.0880    3.1330  -39.3270 H       159 PHE   -0.5100
   2525 N         -61.3440    1.4050  -34.3770 N.am    160 THR   -0.4700
   2526 CA        -61.9010    0.2700  -35.0870 C.3     160 THR    0.3100
   2527 C         -63.4210    0.3150  -35.0470 C.2     160 THR    0.0700
   2528 O         -64.0750   -0.1620  -35.9730 O.2     160 THR    0.0900
   2529 CB        -61.3970   -1.0340  -34.4660 C.3     160 THR    0.1400
   2530 CG2       -59.8670   -1.0840  -34.5060 C.3     160 THR    0.0900
   2531 OG1       -61.8440   -1.1120  -33.1080 O.3     160 THR   -0.6600
   2532 HN        -60.7060    1.1940  -33.6410 H       160 THR    0.4300
   2533 HA        -61.5970    0.3370  -36.1210 H       160 THR   -0.2700
   2534 HB        -61.7970   -1.9030  -35.0300 H       160 THR    0.0900
   2535 HG1       -61.6100   -0.2740  -32.7040 H       160 THR    0.0900
   2536 HG21      -59.4430   -0.1420  -34.0970 H       160 THR    0.0900
   2537 HG22      -59.5200   -1.2030  -35.5550 H       160 THR    0.5100
   2538 HG23      -59.5000   -1.9340  -33.8920 H       160 THR   -0.5100
   2539 N         -63.9740    0.9140  -33.9850 N.am    161 TRP   -0.4700
   2540 CA        -65.4310    1.0350  -33.8010 C.3     161 TRP    0.3100
   2541 C         -66.0400    2.1520  -34.6150 C.2     161 TRP    0.0700
   2542 O         -67.2460    2.2040  -34.7960 O.2     161 TRP    0.0900
   2543 CB        -65.7710    1.2750  -32.3380 C.3     161 TRP   -0.1800
   2544 CG        -65.9700    0.0260  -31.6000 C.ar    161 TRP    0.0900
   2545 CD1       -65.0120   -0.7180  -30.9770 C.ar    161 TRP    0.0900
   2546 CD2       -67.2080   -0.6680  -31.4190 C.ar    161 TRP   -0.0300
   2547 CE2       -66.9290   -1.8300  -30.6690 C.ar    161 TRP   -0.1500
   2548 CE3       -68.5290   -0.4200  -31.8190 C.ar    161 TRP    0.2200
   2549 NE1       -65.5810   -1.8360  -30.4120 N.ar    161 TRP   -0.5100
   2550 CZ2       -67.9270   -2.7480  -30.3070 C.ar    161 TRP    0.3700
   2551 CZ3       -69.5190   -1.3310  -31.4570 C.ar    161 TRP    0.2400
   2552 CH2       -69.2120   -2.4780  -30.7100 C.ar    161 TRP    0.1100
   2553 HN        -63.4160    1.3100  -33.2610 H       161 TRP   -0.2500
   2554 HA        -65.8890    0.1190  -34.1470 H       161 TRP    0.1700
   2555 HB1       -66.7050    1.8740  -32.2760 H       161 TRP   -0.2000
   2556 HB2       -64.9430    1.8400  -31.8620 H       161 TRP    0.1400
   2557 HD1       -63.9620   -0.4670  -30.9340 H       161 TRP   -0.2700
   2558 HE1       -65.1030   -2.5220  -29.9090 H       161 TRP    0.1600
   2559 HE3       -68.7920    0.4540  -32.3950 H       161 TRP   -0.1400
   2560 HZ2       -67.7120   -3.6380  -29.7350 H       161 TRP    0.1400
   2561 HZ3       -70.5410   -1.1520  -31.7570 H       161 TRP    0.5100
   2562 HH2       -70.0030   -3.1640  -30.4450 H       161 TRP   -0.5100
   2563 N         -65.2190    3.0760  -35.0840 N.am    162 VAL   -0.4700
   2564 CA        -65.7160    4.1690  -35.9050 C.3     162 VAL    0.3100
   2565 C         -65.7500    3.6670  -37.3360 C.2     162 VAL    0.0700
   2566 O         -66.7730    3.7360  -38.0080 O.2     162 VAL    0.0900
   2567 CB        -64.7740    5.3920  -35.7980 C.3     162 VAL   -0.0900
   2568 CG1       -65.1620    6.4610  -36.7970 C.3     162 VAL    0.0900
   2569 CG2       -64.8120    5.9400  -34.3880 C.3     162 VAL   -0.2700
   2570 HN        -64.2390    3.0660  -34.9010 H       162 VAL    0.0900
   2571 HA        -66.7070    4.4260  -35.5610 H       162 VAL    0.0900
   2572 HB        -63.7300    5.0690  -35.9950 H       162 VAL    0.0900
   2573 HG11      -66.2520    6.6730  -36.7260 H       162 VAL   -0.2700
   2574 HG12      -64.9350    6.1160  -37.8280 H       162 VAL    0.0900
   2575 HG13      -64.6050    7.3980  -36.5850 H       162 VAL    0.0900
   2576 HG21      -64.8400    5.1060  -33.6540 H       162 VAL    0.0900
   2577 HG22      -65.7200    6.5650  -34.2490 H       162 VAL    0.5100
   2578 HG23      -63.9050    6.5520  -34.1950 H       162 VAL   -0.5100
   2579 N         -64.6110    3.1270  -37.7690 N.am    163 MET   -0.4700
   2580 CA        -64.4370    2.5860  -39.1010 C.3     163 MET    0.3100
   2581 C         -65.4480    1.5030  -39.3790 C.2     163 MET    0.0700
   2582 O         -66.1070    1.5220  -40.4250 O.2     163 MET    0.0900
   2583 CB        -63.0330    2.0070  -39.2370 C.3     163 MET   -0.1800
   2584 CG        -61.9430    3.0400  -39.0940 C.3     163 MET    0.0900
   2585 SD        -62.1940    4.4610  -40.1930 S.3     163 MET    0.0900
   2586 CE        -61.4810    3.8290  -41.7050 C.3     163 MET   -0.1400
   2587 HN        -63.8090    3.0710  -37.1790 H       163 MET    0.0900
   2588 HA        -64.5890    3.3820  -39.8140 H       163 MET    0.0900
   2589 HB1       -62.9420    1.5300  -40.2360 H       163 MET   -0.0900
   2590 HB2       -62.8920    1.2320  -38.4540 H       163 MET   -0.2200
   2591 HG1       -60.9690    2.5600  -39.3250 H       163 MET    0.0900
   2592 HG2       -61.9200    3.3860  -38.0400 H       163 MET    0.0900
   2593 HE1       -62.1120    3.0260  -42.1440 H       163 MET    0.0900
   2594 HE2       -60.4740    3.4040  -41.5060 H       163 MET    0.5100
   2595 HE3       -61.3900    4.6430  -42.4560 H       163 MET   -0.5100
   2596 N         -65.5660    0.5620  -38.4330 N.am    164 ALA   -0.4700
   2597 CA        -66.4940   -0.5710  -38.5400 C.3     164 ALA    0.3100
   2598 C         -67.9140   -0.0800  -38.7130 C.2     164 ALA    0.0700
   2599 O         -68.6660   -0.6440  -39.5030 O.2     164 ALA    0.0900
   2600 CB        -66.3870   -1.4500  -37.2980 C.3     164 ALA   -0.2700
   2601 HN        -65.0190    0.5900  -37.6000 H       164 ALA    0.0900
   2602 HA        -66.2390   -1.1340  -39.4250 H       164 ALA    0.0900
   2603 HB1       -66.6400   -0.8620  -36.3900 H       164 ALA    0.0900
   2604 HB2       -65.3500   -1.8340  -37.1940 H       164 ALA    0.5100
   2605 HB3       -67.0950   -2.3030  -37.3760 H       164 ALA   -0.5100
   2606 N         -68.2700    0.9760  -37.9800 N.am    165 LEU   -0.4700
   2607 CA        -69.6050    1.5790  -38.0320 C.3     165 LEU    0.3100
   2608 C         -69.8030    2.3290  -39.3530 C.2     165 LEU    0.0700
   2609 O         -70.8910    2.3060  -39.9390 O.2     165 LEU    0.0900
   2610 CB        -69.7880    2.5450  -36.8440 C.3     165 LEU   -0.1800
   2611 CG        -70.3200    2.0860  -35.4710 C.3     165 LEU    0.0900
   2612 CD1       -71.7770    1.7110  -35.5820 C.3     165 LEU    0.0900
   2613 CD2       -69.5410    0.9160  -34.9510 C.3     165 LEU   -0.0900
   2614 HN        -67.6290    1.4120  -37.3530 H       165 LEU    0.0900
   2615 HA        -70.3370    0.7860  -37.9920 H       165 LEU   -0.2700
   2616 HB1       -70.4820    3.3340  -37.1930 H       165 LEU    0.0900
   2617 HB2       -68.7920    2.9900  -36.6530 H       165 LEU    0.0900
   2618 HG        -70.2030    2.9090  -34.7350 H       165 LEU    0.0900
   2619 HD11      -71.9040    0.8830  -36.3130 H       165 LEU   -0.2700
   2620 HD12      -72.3670    2.5850  -35.9310 H       165 LEU    0.0900
   2621 HD13      -72.1580    1.3740  -34.5950 H       165 LEU    0.0900
   2622 HD21      -68.7460    0.6350  -35.6750 H       165 LEU    0.0900
   2623 HD22      -70.2160    0.0440  -34.8100 H       165 LEU    0.5100
   2624 HD23      -69.0620    1.1800  -33.9840 H       165 LEU   -0.5100
   2625 N         -68.7370    2.9840  -39.8220 N.am    166 ALA   -0.4700
   2626 CA        -68.7590    3.7450  -41.0770 C.3     166 ALA    0.3100
   2627 C         -69.1600    2.8300  -42.2070 C.2     166 ALA    0.0700
   2628 O         -69.7060    3.2500  -43.2250 O.2     166 ALA    0.0900
   2629 CB        -67.3730    4.3210  -41.3540 C.3     166 ALA   -0.2700
   2630 HN        -67.8690    2.9850  -39.3340 H       166 ALA    0.0900
   2631 HA        -69.4860    4.5390  -40.9800 H       166 ALA    0.0900
   2632 HB1       -66.6670    3.5050  -41.6190 H       166 ALA    0.0900
   2633 HB2       -66.9920    4.8410  -40.4500 H       166 ALA    0.5100
   2634 HB3       -67.4230    5.0360  -42.2030 H       166 ALA   -0.5100
   2635 N         -68.8870    1.5520  -42.0050 N.am    167 CYS   -0.4700
   2636 CA        -69.1670    0.5660  -42.9840 C.3     167 CYS    0.3100
   2637 C         -70.4310   -0.1870  -42.6980 C.2     167 CYS    0.0700
   2638 O         -71.1640   -0.4800  -43.6050 O.2     167 CYS    0.0900
   2639 CB        -68.0030   -0.4060  -43.0520 C.3     167 CYS   -0.1100
   2640 SG        -68.2750   -1.7270  -44.2340 S.3     167 CYS    0.0900
   2641 HN        -68.4730    1.2260  -41.1580 H       167 CYS    0.0900
   2642 HA        -69.3090    1.0590  -43.9340 H       167 CYS   -0.2300
   2643 HB1       -67.8470   -0.8400  -42.0420 H       167 CYS    0.1600
   2644 HB2       -67.0890    0.1590  -43.3340 H       167 CYS    0.5100
   2645 HG1       -67.1120   -2.3230  -44.0110 H       167 CYS   -0.5100
   2646 N         -70.7190   -0.4950  -41.4430 N.am    168 ALA   -0.4700
   2647 CA        -71.9010   -1.2990  -41.1640 C.3     168 ALA    0.3100
   2648 C         -73.1230   -0.4860  -40.8390 C.2     168 ALA    0.0700
   2649 O         -74.2450   -0.9530  -41.0180 O.2     168 ALA    0.0900
   2650 CB        -71.6060   -2.2770  -40.0330 C.3     168 ALA   -0.2700
   2651 HN        -70.1650   -0.2070  -40.6660 H       168 ALA    0.0900
   2652 HA        -72.1700   -1.8300  -42.0640 H       168 ALA    0.0900
   2653 HB1       -71.4970   -1.7290  -39.0720 H       168 ALA    0.0900
   2654 HB2       -70.6600   -2.8210  -40.2410 H       168 ALA    0.5100
   2655 HB3       -72.4400   -3.0040  -39.9350 H       168 ALA   -0.5100
   2656 N         -72.9350    0.7350  -40.3770 N.am    169 ALA   -0.4700
   2657 CA        -74.0750    1.5390  -40.0080 C.3     169 ALA    0.3100
   2658 C         -74.8080    2.1150  -41.2190 C.2     169 ALA    0.0700
   2659 O         -76.0380    2.1310  -41.2430 O.2     169 ALA    0.0900
   2660 CB        -73.6350    2.6440  -39.0570 C.3     169 ALA   -0.2700
   2661 HN        -72.0330    1.1440  -40.2640 H       169 ALA    0.0900
   2662 HA        -74.8030    0.8970  -39.5330 H       169 ALA    0.0900
   2663 HB1       -73.0200    3.3930  -39.6000 H       169 ALA    0.0900
   2664 HB2       -73.0250    2.2150  -38.2340 H       169 ALA    0.5100
   2665 HB3       -74.5270    3.1560  -38.6350 H       169 ALA   -0.5100
   2666 N         -74.0790    2.5860  -42.2450 N.am    170 PRO   -0.2900
   2667 CA        -74.7900    3.1420  -43.3980 C.3     170 PRO    0.0000
   2668 C         -75.9860    2.3640  -43.9340 C.2     170 PRO    0.0900
   2669 O         -77.0220    2.9390  -44.1020 O.2     170 PRO    0.0900
   2670 CB        -73.6880    3.3130  -44.4360 C.3     170 PRO    0.0200
   2671 CG        -72.5080    3.6390  -43.5970 C.3     170 PRO    0.0900
   2672 CD        -72.6200    2.6640  -42.4400 C.3     170 PRO   -0.1800
   2673 HA        -75.2980    4.0530  -43.1250 H       170 PRO    0.0900
   2674 HB1       -73.9210    4.1380  -45.1420 H       170 PRO    0.0900
   2675 HB2       -73.5270    2.3790  -45.0140 H       170 PRO   -0.1800
   2676 HG1       -71.5630    3.4860  -44.1580 H       170 PRO    0.0900
   2677 HG2       -72.5480    4.6900  -43.2400 H       170 PRO    0.0900
   2678 HD1       -72.2100    1.6660  -42.6990 H       170 PRO    0.5100
   2679 HD2       -72.1280    3.0520  -41.5240 H       170 PRO   -0.5100
   2680 N         -75.8630    1.0540  -44.1990 N.am    171 PRO   -0.2900
   2681 CA        -76.9840    0.2520  -44.7240 C.3     171 PRO    0.0000
   2682 C         -78.2780    0.2390  -43.8970 C.2     171 PRO    0.0900
   2683 O         -79.3350   -0.1890  -44.3790 O.2     171 PRO    0.0900
   2684 CB        -76.3730   -1.1410  -44.8480 C.3     171 PRO    0.0200
   2685 CG        -74.9290   -0.8490  -45.1140 C.3     171 PRO    0.0900
   2686 CD        -74.6400    0.2410  -44.1210 C.3     171 PRO   -0.1800
   2687 HA        -77.3480    0.6710  -45.6480 H       171 PRO    0.0900
   2688 HB1       -76.8310   -1.7070  -45.6860 H       171 PRO    0.0900
   2689 HB2       -76.5000   -1.7210  -43.9100 H       171 PRO   -0.1800
   2690 HG1       -74.2950   -1.7430  -44.9330 H       171 PRO    0.0900
   2691 HG2       -74.7700   -0.5020  -46.1570 H       171 PRO    0.0900
   2692 HD1       -74.5050   -0.1600  -43.0950 H       171 PRO    0.5100
   2693 HD2       -73.7550    0.8430  -44.4140 H       171 PRO   -0.5100
   2694 N         -78.1900    0.7040  -42.6500 N.am    172 LEU   -0.4700
   2695 CA        -79.3410    0.7540  -41.7430 C.3     172 LEU    0.3100
   2696 C         -80.0550    2.0710  -41.8730 C.2     172 LEU    0.0700
   2697 O         -81.1500    2.2220  -41.3520 O.2     172 LEU    0.0900
   2698 CB        -78.8820    0.6230  -40.2910 C.3     172 LEU   -0.1800
   2699 CG        -78.3540   -0.7220  -39.8260 C.3     172 LEU    0.0900
   2700 CD1       -77.6610   -0.5200  -38.5140 C.3     172 LEU    0.0900
   2701 CD2       -79.4820   -1.7230  -39.6880 C.3     172 LEU   -0.0900
   2702 HN        -77.3300    1.0420  -42.2760 H       172 LEU    0.0900
   2703 HA        -80.0070   -0.0560  -42.0010 H       172 LEU   -0.2700
   2704 HB1       -79.7480    0.8810  -39.6460 H       172 LEU    0.0900
   2705 HB2       -78.0760    1.3690  -40.1300 H       172 LEU    0.0900
   2706 HG        -77.6420   -1.1300  -40.5740 H       172 LEU    0.0900
   2707 HD11      -78.3140    0.0500  -37.8200 H       172 LEU   -0.2700
   2708 HD12      -76.7210    0.0530  -38.6680 H       172 LEU    0.0900
   2709 HD13      -77.4270   -1.5040  -38.0540 H       172 LEU    0.0900
   2710 HD21      -79.8720   -1.9990  -40.6920 H       172 LEU    0.0900
   2711 HD22      -80.3110   -1.2790  -39.0960 H       172 LEU    0.5100
   2712 HD23      -79.1130   -2.6420  -39.1860 H       172 LEU   -0.5100
   2713 N         -79.4400    3.0220  -42.5820 N.am    173 VAL   -0.4700
   2714 CA        -80.0050    4.3710  -42.7220 C.3     173 VAL    0.3100
   2715 C         -80.2720    4.8650  -44.1650 C.2     173 VAL    0.0700
   2716 O         -80.6170    6.0450  -44.3130 O.2     173 VAL    0.0900
   2717 CB        -79.1000    5.3990  -42.0090 C.3     173 VAL   -0.0900
   2718 CG1       -78.8830    4.9650  -40.5770 C.3     173 VAL    0.0900
   2719 CG2       -77.7720    5.5320  -42.7380 C.3     173 VAL   -0.2700
   2720 HN        -78.5710    2.8590  -43.0460 H       173 VAL    0.0900
   2721 HA        -80.9930    4.3700  -42.2870 H       173 VAL    0.0900
   2722 HB        -79.5840    6.3990  -42.0260 H       173 VAL    0.0900
   2723 HG11      -78.2380    4.0610  -40.5460 H       173 VAL   -0.2700
   2724 HG12      -79.8570    4.7220  -40.1030 H       173 VAL    0.0900
   2725 HG13      -78.3810    5.7770  -40.0070 H       173 VAL    0.0900
   2726 HG21      -77.9460    5.6950  -43.8230 H       173 VAL    0.0900
   2727 HG22      -77.1750    4.6030  -42.6100 H       173 VAL    0.5100
   2728 HG23      -77.2040    6.3990  -42.3360 H       173 VAL   -0.5100
   2729 N         -80.1190    4.0240  -45.2060 N.am    174 GLY   -0.4700
   2730 CA        -80.4100    4.4790  -46.5690 C.3     174 GLY    0.3100
   2731 C         -79.3230    4.4590  -47.6310 C.2     174 GLY   -0.0200
   2732 O         -79.5150    4.9530  -48.7430 O.2     174 GLY    0.0900
   2733 HN        -79.8100    3.0810  -45.1000 H       174 GLY    0.0900
   2734 HA1       -80.7430    5.5010  -46.4730 H       174 GLY    0.5100
   2735 HA2       -81.2140    3.8540  -46.9240 H       174 GLY   -0.5100
   2736 N         -78.1640    3.9260  -47.2720 N.am    175 TRP   -0.4700
   2737 CA        -77.0770    3.7890  -48.2020 C.3     175 TRP    0.3100
   2738 C         -76.7940    2.3190  -48.2090 C.2     175 TRP    0.0700
   2739 O         -76.2200    1.7970  -47.2530 O.2     175 TRP    0.0900
   2740 CB        -75.8610    4.5700  -47.7420 C.3     175 TRP   -0.1800
   2741 CG        -74.8310    4.6330  -48.8030 C.ar    175 TRP    0.0900
   2742 CD1       -75.0130    4.3370  -50.1220 C.ar    175 TRP    0.0900
   2743 CD2       -73.4500    4.9860  -48.6500 C.ar    175 TRP   -0.0300
   2744 CE2       -72.8520    4.8750  -49.9230 C.ar    175 TRP   -0.1500
   2745 CE3       -72.6600    5.3780  -47.5640 C.ar    175 TRP    0.2200
   2746 NE1       -73.8310    4.4780  -50.8000 N.ar    175 TRP   -0.5100
   2747 CZ2       -71.4890    5.1470  -50.1410 C.ar    175 TRP    0.3700
   2748 CZ3       -71.3090    5.6460  -47.7840 C.ar    175 TRP    0.2400
   2749 CH2       -70.7410    5.5290  -49.0630 C.ar    175 TRP    0.1100
   2750 HN        -77.9930    3.6000  -46.3450 H       175 TRP   -0.2500
   2751 HA        -77.4120    4.1540  -49.1610 H       175 TRP    0.1700
   2752 HB1       -75.4240    4.0780  -46.8470 H       175 TRP   -0.2000
   2753 HB2       -76.1670    5.6050  -47.4760 H       175 TRP    0.1400
   2754 HD1       -75.9500    4.0380  -50.5670 H       175 TRP   -0.2700
   2755 HE1       -73.7050    4.3210  -51.7540 H       175 TRP    0.1600
   2756 HE3       -73.0700    5.4780  -46.5690 H       175 TRP   -0.1400
   2757 HZ2       -71.0340    5.0640  -51.1170 H       175 TRP    0.1400
   2758 HZ3       -70.6880    5.9510  -46.9550 H       175 TRP    0.5100
   2759 HH2       -69.6900    5.7440  -49.1970 H       175 TRP   -0.5100
   2760 N         -77.2210    1.6580  -49.2850 N.am    176 SER   -0.4700
   2761 CA        -77.1300    0.2070  -49.4380 C.3     176 SER    0.3100
   2762 C         -78.0780   -0.4090  -48.4190 C.2     176 SER    0.0700
   2763 O         -78.8380    0.3140  -47.7730 O.2     176 SER    0.0900
   2764 CB        -75.7080   -0.3150  -49.2160 C.3     176 SER    0.0500
   2765 OG        -75.6580   -1.7070  -49.4890 O.3     176 SER    0.0900
   2766 HN        -77.6340    2.1390  -50.0540 H       176 SER    0.0900
   2767 HA        -77.4580   -0.0360  -50.4370 H       176 SER   -0.6600
   2768 HB1       -75.4040   -0.1440  -48.1610 H       176 SER    0.4300
   2769 HB2       -75.0030    0.2100  -49.8950 H       176 SER    0.5100
   2770 HG1       -75.6030   -1.7880  -50.4440 H       176 SER   -0.5100
   2771 N         -78.0560   -1.7240  -48.2460 N.am    177 ARG   -0.4700
   2772 CA        -78.9860   -2.3100  -47.2980 C.3     177 ARG    0.3100
   2773 C         -78.6520   -3.7520  -47.0580 C.2     177 ARG    0.0700
   2774 O         -77.8650   -4.3350  -47.8010 O.2     177 ARG    0.0900
   2775 CB        -80.4240   -2.1920  -47.8300 C.3     177 ARG   -0.1800
   2776 CG        -80.6080   -2.8360  -49.2000 C.3     177 ARG    0.0900
   2777 CD        -82.0600   -2.9410  -49.6700 C.3     177 ARG    0.0900
   2778 NE        -82.1060   -3.4560  -51.0410 N.pl3   177 ARG   -0.1800
   2779 CZ        -83.2070   -3.5900  -51.7760 C.cat   177 ARG    0.0900
   2780 NH1       -84.3890   -3.2460  -51.2750 N.pl3   177 ARG    0.0900
   2781 NH2       -83.1250   -4.0610  -53.0200 N.pl3   177 ARG    0.2000
   2782 HN        -77.4380   -2.3380  -48.7310 H       177 ARG    0.0900
   2783 HA        -78.8850   -1.7840  -46.3590 H       177 ARG    0.0900
   2784 HB1       -80.6900   -1.1160  -47.9030 H       177 ARG   -0.7000
   2785 HB2       -81.1120   -2.6840  -47.1090 H       177 ARG    0.4400
   2786 HG1       -80.1810   -3.8600  -49.1630 H       177 ARG    0.6400
   2787 HG2       -80.0440   -2.2360  -49.9440 H       177 ARG   -0.8000
   2788 HD1       -82.5390   -1.9380  -49.6590 H       177 ARG    0.4600
   2789 HD2       -82.6240   -3.6390  -49.0160 H       177 ARG    0.4600
   2790 HE        -81.2400   -3.7300  -51.4590 H       177 ARG   -0.8000
   2791 HH11      -84.4520   -2.8850  -50.3450 H       177 ARG    0.4600
   2792 HH12      -85.2160   -3.3470  -51.8300 H       177 ARG    0.4600
   2793 HH21      -82.2350   -4.3150  -53.4010 H       177 ARG    0.5100
   2794 HH22      -83.9510   -4.1630  -53.5730 H       177 ARG   -0.5100
   2795 N         -79.2510   -4.3180  -46.0090 N.am    178 TYR   -0.4700
   2796 CA        -79.0570   -5.7070  -45.6590 C.3     178 TYR    0.3100
   2797 C         -80.1830   -6.4830  -46.2760 C.2     178 TYR    0.0700
   2798 O         -81.3650   -6.2200  -46.0550 O.2     178 TYR    0.0900
   2799 CB        -79.0250   -5.8990  -44.1360 C.3     178 TYR   -0.1800
   2800 CG        -77.7970   -5.3050  -43.4740 C.ar    178 TYR    0.0900
   2801 CD1       -76.5270   -5.8210  -43.7370 C.ar    178 TYR    0.0900
   2802 CD2       -77.8970   -4.1690  -42.6600 C.ar    178 TYR    0.0000
   2803 CE1       -75.3880   -5.2150  -43.2300 C.ar    178 TYR   -0.1150
   2804 CE2       -76.7620   -3.5570  -42.1450 C.ar    178 TYR    0.1150
   2805 CZ        -75.5090   -4.0850  -42.4450 C.ar    178 TYR   -0.1150
   2806 OH        -74.3720   -3.4480  -42.0090 O.3     178 TYR    0.1150
   2807 HN        -79.8640   -3.8030  -45.4140 H       178 TYR    0.1100
   2808 HA        -78.1240   -6.0310  -46.0950 H       178 TYR   -0.5400
   2809 HB1       -79.0330   -6.9860  -43.9040 H       178 TYR    0.4300
   2810 HB2       -79.9140   -5.4070  -43.6870 H       178 TYR   -0.1150
   2811 HD1       -76.4300   -6.7060  -44.3480 H       178 TYR    0.1150
   2812 HD2       -78.8720   -3.7630  -42.4290 H       178 TYR   -0.1150
   2813 HE1       -74.4130   -5.6250  -43.4460 H       178 TYR    0.1150
   2814 HE2       -76.8490   -2.6820  -41.5180 H       178 TYR    0.5100
   2815 HH        -74.6090   -2.5510  -41.7660 H       178 TYR   -0.5100
   2816 N         -79.7900   -7.4500  -47.0790 N.am    179 ILE   -0.4700
   2817 CA        -80.7120   -8.2730  -47.8070 C.3     179 ILE    0.3100
   2818 C         -80.2630   -9.6970  -47.5830 C.2     179 ILE    0.0700
   2819 O         -79.0770   -9.9480  -47.4630 O.2     179 ILE    0.0900
   2820 CB        -80.6420   -7.8640  -49.2910 C.3     179 ILE   -0.0900
   2821 CG1       -81.8520   -8.3550  -50.0760 C.3     179 ILE    0.0900
   2822 CG2       -79.3690   -8.3900  -49.9010 C.3     179 ILE   -0.2700
   2823 CD        -81.8390   -7.8750  -51.5450 C.3     179 ILE    0.0900
   2824 HN        -78.8250   -7.6550  -47.2200 H       179 ILE    0.0900
   2825 HA        -81.7040   -8.1200  -47.4100 H       179 ILE    0.0900
   2826 HB        -80.6640   -6.7560  -49.3730 H       179 ILE   -0.1800
   2827 HG11      -82.7750   -7.9800  -49.5850 H       179 ILE    0.0900
   2828 HG12      -81.8630   -9.4660  -50.0610 H       179 ILE    0.0900
   2829 HG21      -79.4180   -9.4960  -49.9920 H       179 ILE   -0.2700
   2830 HG22      -78.5040   -8.1260  -49.2550 H       179 ILE    0.0900
   2831 HG23      -79.2270   -7.9550  -50.9130 H       179 ILE    0.0900
   2832 HD1       -80.9340   -7.2590  -51.7360 H       179 ILE    0.0900
   2833 HD2       -82.7390   -7.2580  -51.7490 H       179 ILE    0.5100
   2834 HD3       -81.8220   -8.7520  -52.2280 H       179 ILE   -0.5100
   2835 N         -81.1980  -10.6450  -47.4820 N.am    180 PRO   -0.2900
   2836 CA        -80.8240  -12.0510  -47.2590 C.3     180 PRO    0.0000
   2837 C         -79.9850  -12.7300  -48.3520 C.2     180 PRO    0.0900
   2838 O         -80.0760  -12.3810  -49.5210 O.2     180 PRO    0.0900
   2839 CB        -82.1740  -12.7230  -47.0000 C.3     180 PRO    0.0200
   2840 CG        -83.1630  -11.8100  -47.6990 C.3     180 PRO    0.0900
   2841 CD        -82.6540  -10.4520  -47.3850 C.3     180 PRO   -0.1800
   2842 HA        -80.1150  -12.1300  -46.4490 H       180 PRO    0.0900
   2843 HB1       -82.3880  -12.7870  -45.9110 H       180 PRO    0.0900
   2844 HB2       -82.2010  -13.7470  -47.4310 H       180 PRO   -0.1800
   2845 HG1       -83.1720  -11.9920  -48.7940 H       180 PRO    0.0900
   2846 HG2       -84.1910  -11.9540  -47.3030 H       180 PRO    0.0900
   2847 HD1       -82.9950   -9.7000  -48.1260 H       180 PRO    0.5100
   2848 HD2       -82.9350  -10.1310  -46.3610 H       180 PRO   -0.5100
   2849 N         -79.1690  -13.7160  -47.9640 N.am    181 GLU   -0.4700
   2850 CA        -78.2980  -14.3900  -48.9310 C.3     181 GLU    0.3100
   2851 C         -78.2790  -15.9100  -48.8230 C.2     181 GLU    0.0700
   2852 O         -78.4590  -16.4860  -47.7530 O.2     181 GLU    0.0900
   2853 CB        -76.8580  -13.9130  -48.7670 C.3     181 GLU   -0.1800
   2854 CG        -76.6890  -12.4370  -48.5330 C.3     181 GLU    0.0900
   2855 CD        -75.2350  -12.0670  -48.4010 C.2     181 GLU    0.0900
   2856 OE1       -74.5660  -11.9480  -49.4490 O.co2   181 GLU   -0.2800
   2857 OE2       -74.7540  -11.9170  -47.2530 O.co2   181 GLU    0.0900
   2858 HN        -79.1180  -14.0310  -47.0200 H       181 GLU    0.0900
   2859 HA        -78.6600  -14.1660  -49.9230 H       181 GLU    0.6200
   2860 HB1       -76.3000  -14.1800  -49.6900 H       181 GLU   -0.7600
   2861 HB2       -76.4120  -14.4520  -47.9060 H       181 GLU   -0.7600
   2862 HG1       -77.2170  -12.1500  -47.5980 H       181 GLU    0.5100
   2863 HG2       -77.1260  -11.8760  -49.3860 H       181 GLU   -0.5100
   2864 N         -77.9950  -16.5460  -49.9620 N.am    182 GLY   -0.4700
   2865 CA        -77.8920  -17.9870  -50.0140 C.3     182 GLY    0.3100
   2866 C         -79.2110  -18.6880  -49.8450 C.2     182 GLY   -0.0200
   2867 O         -80.0790  -18.5890  -50.7000 O.2     182 GLY    0.0900
   2868 HN        -77.8410  -16.0600  -50.8190 H       182 GLY    0.0900
   2869 HA1       -77.2270  -18.2980  -49.2210 H       182 GLY    0.5100
   2870 HA2       -77.4770  -18.2520  -50.9740 H       182 GLY   -0.5100
   2871 N         -79.3580  -19.4210  -48.7450 N.am    183 MET   -0.4700
   2872 CA        -80.6060  -20.1070  -48.4750 C.3     183 MET    0.3100
   2873 C         -81.5360  -19.1300  -47.8100 C.2     183 MET    0.0700
   2874 O         -82.6350  -19.4870  -47.4020 O.2     183 MET    0.0900
   2875 CB        -80.3660  -21.3250  -47.5990 C.3     183 MET   -0.1800
   2876 CG        -79.6480  -22.4280  -48.3520 C.3     183 MET    0.0900
   2877 SD        -79.4180  -23.9400  -47.4040 S.3     183 MET    0.0900
   2878 CE        -77.6410  -24.1820  -47.5840 C.3     183 MET   -0.1400
   2879 HN        -78.6320  -19.5300  -48.0690 H       183 MET    0.0900
   2880 HA        -81.0360  -20.4030  -49.4220 H       183 MET    0.0900
   2881 HB1       -81.3440  -21.7100  -47.2380 H       183 MET   -0.0900
   2882 HB2       -79.7520  -21.0250  -46.7220 H       183 MET   -0.2200
   2883 HG1       -78.6550  -22.0420  -48.6630 H       183 MET    0.0900
   2884 HG2       -80.2340  -22.6600  -49.2660 H       183 MET    0.0900
   2885 HE1       -77.1100  -24.0020  -46.6240 H       183 MET    0.0900
   2886 HE2       -77.2320  -23.4770  -48.3390 H       183 MET    0.5100
   2887 HE3       -77.4260  -25.2230  -47.9050 H       183 MET   -0.5100
   2888 N         -81.0520  -17.8820  -47.7280 N.am    184 GLN   -0.4700
   2889 CA        -81.7440  -16.7000  -47.1730 C.3     184 GLN    0.3100
   2890 C         -81.8470  -16.7100  -45.6430 C.2     184 GLN    0.0700
   2891 O         -82.8030  -16.1790  -45.0840 O.2     184 GLN    0.0900
   2892 CB        -83.1380  -16.5710  -47.8070 C.3     184 GLN   -0.1800
   2893 CG        -83.1940  -16.8310  -49.3230 C.3     184 GLN    0.0900
   2894 CD        -82.5110  -15.7700  -50.1550 C.2     184 GLN    0.0900
   2895 NE2       -81.4590  -16.1660  -50.8670 N.am    184 GLN   -0.1800
   2896 OE1       -82.9220  -14.6190  -50.1710 O.2     184 GLN    0.0900
   2897 HN        -80.1340  -17.6880  -48.0620 H       184 GLN    0.0900
   2898 HA        -81.1470  -15.8260  -47.3890 H       184 GLN    0.5500
   2899 HB1       -83.5100  -15.5420  -47.6190 H       184 GLN   -0.5500
   2900 HB2       -83.8140  -17.2960  -47.3070 H       184 GLN   -0.6200
   2901 HG1       -84.2580  -16.8830  -49.6350 H       184 GLN    0.3200
   2902 HG2       -82.7030  -17.8050  -49.5330 H       184 GLN    0.3000
   2903 HE21      -81.1620  -17.1190  -50.8310 H       184 GLN    0.5100
   2904 HE22      -80.9670  -15.5090  -51.4370 H       184 GLN   -0.5100
   2905 N         -80.8360  -17.2730  -44.9770 N.am    185 CYS   -0.4700
   2906 CA        -80.8240  -17.3650  -43.5320 C.3     185 CYS    0.3100
   2907 C         -79.8500  -16.4250  -42.8930 C.2     185 CYS    0.0700
   2908 O         -79.8160  -16.3000  -41.6810 O.2     185 CYS    0.0900
   2909 CB        -80.5290  -18.7840  -43.1510 C.3     185 CYS   -0.1100
   2910 SG        -81.9570  -19.7240  -43.5860 S.3     185 CYS    0.0900
   2911 HN        -80.0420  -17.6550  -45.4450 H       185 CYS    0.0900
   2912 HA        -81.7920  -17.0610  -43.1590 H       185 CYS   -0.2300
   2913 HB1       -80.3250  -18.8520  -42.0620 H       185 CYS    0.1600
   2914 HB2       -79.6310  -19.1470  -43.6960 H       185 CYS    0.5100
   2915 HG1       -81.9030  -19.4250  -44.8760 H       185 CYS   -0.5100
   2916 N         -79.0520  -15.7660  -43.7200 N.am    186 SER   -0.4700
   2917 CA        -78.0990  -14.7800  -43.2700 C.3     186 SER    0.3100
   2918 C         -78.3920  -13.5530  -44.0870 C.2     186 SER    0.0700
   2919 O         -79.0450  -13.6590  -45.1040 O.2     186 SER    0.0900
   2920 CB        -76.6750  -15.2610  -43.5230 C.3     186 SER    0.0500
   2921 OG        -76.4800  -15.6040  -44.8850 O.3     186 SER    0.0900
   2922 HN        -79.0750  -15.9240  -44.7040 H       186 SER    0.0900
   2923 HA        -78.2580  -14.6160  -42.2150 H       186 SER   -0.6600
   2924 HB1       -76.4710  -16.1580  -42.9000 H       186 SER    0.4300
   2925 HB2       -75.9590  -14.4540  -43.2570 H       186 SER    0.5100
   2926 HG1       -76.5000  -14.7770  -45.3720 H       186 SER   -0.5100
   2927 N         -77.9480  -12.3860  -43.6520 N.am    187 CYS   -0.4700
   2928 CA        -78.2060  -11.1760  -44.4040 C.3     187 CYS    0.3100
   2929 C         -76.9160  -10.4320  -44.6320 C.2     187 CYS    0.0700
   2930 O         -76.0870  -10.3360  -43.7370 O.2     187 CYS    0.0900
   2931 CB        -79.2440  -10.3050  -43.6700 C.3     187 CYS   -0.1000
   2932 SG        -80.9310  -10.5970  -44.2910 S.3     187 CYS    0.0900
   2933 HN        -77.4280  -12.2880  -42.8070 H       187 CYS    0.0900
   2934 HA        -78.5730  -11.4590  -45.3790 H       187 CYS   -0.0800
   2935 HB1       -78.9780   -9.2360  -43.8120 H       187 CYS    0.5100
   2936 HB2       -79.2030  -10.5360  -42.5850 H       187 CYS   -0.5100
   2937 N         -76.7360   -9.9240  -45.8470 N.am    188 GLY   -0.4700
   2938 CA        -75.5300   -9.1890  -46.1870 C.3     188 GLY    0.3100
   2939 C         -75.8350   -7.8830  -46.8910 C.2     188 GLY   -0.0200
   2940 O         -76.9790   -7.4480  -46.9210 O.2     188 GLY    0.0900
   2941 HN        -77.4140  -10.0230  -46.5730 H       188 GLY    0.0900
   2942 HA1       -74.9320   -9.8110  -46.8370 H       188 GLY    0.5100
   2943 HA2       -74.9950   -8.9830  -45.2720 H       188 GLY   -0.5100
   2944 N         -74.8060   -7.2530  -47.4580 N.am    189 ILE   -0.4700
   2945 CA        -74.9680   -5.9780  -48.1660 C.3     189 ILE    0.3100
   2946 C         -75.6450   -6.2400  -49.4970 C.2     189 ILE    0.0700
   2947 O         -75.6690   -7.3630  -49.9340 O.2     189 ILE    0.0900
   2948 CB        -73.5940   -5.2980  -48.3820 C.3     189 ILE   -0.0900
   2949 CG1       -72.9570   -4.9710  -47.0250 C.3     189 ILE    0.0900
   2950 CG2       -73.7480   -4.0320  -49.2060 C.3     189 ILE   -0.2700
   2951 CD        -73.7280   -3.9630  -46.1990 C.3     189 ILE    0.0900
   2952 HN        -73.8790   -7.6210  -47.4260 H       189 ILE    0.0900
   2953 HA        -75.6120   -5.3450  -47.5740 H       189 ILE    0.0900
   2954 HB        -72.9140   -6.0010  -48.9100 H       189 ILE   -0.1800
   2955 HG11      -71.9370   -4.5690  -47.2050 H       189 ILE    0.0900
   2956 HG12      -72.8760   -5.9120  -46.4420 H       189 ILE    0.0900
   2957 HG21      -74.5530   -3.3960  -48.7810 H       189 ILE   -0.2700
   2958 HG22      -74.0170   -4.2930  -50.2530 H       189 ILE    0.0900
   2959 HG23      -72.7980   -3.4570  -49.1980 H       189 ILE    0.0900
   2960 HD1       -74.7490   -4.3440  -45.9870 H       189 ILE    0.0900
   2961 HD2       -73.8160   -3.0050  -46.7560 H       189 ILE    0.5100
   2962 HD3       -73.2070   -3.7870  -45.2330 H       189 ILE   -0.5100
   2963 N         -76.1990   -5.2290  -50.1570 N.am    190 ASP   -0.4700
   2964 CA        -76.8640   -5.4910  -51.4260 C.3     190 ASP    0.3100
   2965 C         -75.9270   -5.3920  -52.6320 C.2     190 ASP    0.0700
   2966 O         -75.5280   -4.2910  -53.0180 O.2     190 ASP    0.0900
   2967 CB        -78.0330   -4.5330  -51.6190 C.3     190 ASP   -0.2800
   2968 CG        -79.0320   -5.0520  -52.6330 C.2     190 ASP    0.0900
   2969 OD1       -78.6340   -5.9210  -53.4470 O.co2   190 ASP    0.0900
   2970 OD2       -80.2030   -4.6010  -52.6260 O.co2   190 ASP    0.6200
   2971 HN        -76.1860   -4.2870  -49.8310 H       190 ASP   -0.7600
   2972 HA        -77.2130   -6.5140  -51.4190 H       190 ASP   -0.7600
   2973 HB1       -77.6460   -3.5530  -51.9690 H       190 ASP    0.5100
   2974 HB2       -78.5530   -4.3930  -50.6460 H       190 ASP   -0.5100
   2975 N         -75.6090   -6.5500  -53.2320 N.am    191 TYR   -0.4700
   2976 CA        -74.7240   -6.6650  -54.4190 C.3     191 TYR    0.3100
   2977 C         -75.5650   -7.1230  -55.5960 C.2     191 TYR    0.0700
   2978 O         -75.2310   -6.9300  -56.7610 O.2     191 TYR    0.0900
   2979 CB        -73.6440   -7.7540  -54.2160 C.3     191 TYR   -0.1800
   2980 CG        -73.0570   -7.8810  -52.8210 C.ar    191 TYR    0.0900
   2981 CD1       -72.2190   -6.8910  -52.2960 C.ar    191 TYR    0.0900
   2982 CD2       -73.3800   -8.9680  -52.0030 C.ar    191 TYR    0.0000
   2983 CE1       -71.7290   -6.9680  -50.9830 C.ar    191 TYR   -0.1150
   2984 CE2       -72.9000   -9.0580  -50.6920 C.ar    191 TYR    0.1150
   2985 CZ        -72.0790   -8.0470  -50.1820 C.ar    191 TYR   -0.1150
   2986 OH        -71.6680   -8.0710  -48.8540 O.3     191 TYR    0.1150
   2987 HN        -75.9680   -7.4150  -52.8920 H       191 TYR    0.1100
   2988 HA        -74.2570   -5.7040  -54.5780 H       191 TYR   -0.5400
   2989 HB1       -72.7940   -7.5390  -54.8970 H       191 TYR    0.4300
   2990 HB2       -74.0890   -8.7410  -54.4610 H       191 TYR   -0.1150
   2991 HD1       -71.9430   -6.0490  -52.9140 H       191 TYR    0.1150
   2992 HD2       -74.0120   -9.7540  -52.3910 H       191 TYR   -0.1150
   2993 HE1       -71.0820   -6.1930  -50.5990 H       191 TYR    0.1150
   2994 HE2       -73.1640   -9.9050  -50.0750 H       191 TYR    0.5100
   2995 HH        -71.8570   -8.9430  -48.5000 H       191 TYR   -0.5100
   2996 N         -76.6750   -7.7480  -55.2420 N.am    192 TYR   -0.4700
   2997 CA        -77.6060   -8.3520  -56.1570 C.3     192 TYR    0.3100
   2998 C         -78.3200   -7.4110  -57.0790 C.2     192 TYR    0.0700
   2999 O         -78.3420   -7.6720  -58.2730 O.2     192 TYR    0.0900
   3000 CB        -78.6100   -9.1650  -55.3490 C.3     192 TYR   -0.1800
   3001 CG        -77.9180  -10.1420  -54.4150 C.ar    192 TYR    0.0900
   3002 CD1       -77.5950   -9.7840  -53.1070 C.ar    192 TYR    0.0900
   3003 CD2       -77.5540  -11.4140  -54.8570 C.ar    192 TYR    0.0000
   3004 CE1       -76.9300  -10.6720  -52.2690 C.ar    192 TYR   -0.1150
   3005 CE2       -76.8900  -12.3010  -54.0270 C.ar    192 TYR    0.1150
   3006 CZ        -76.5820  -11.9300  -52.7370 C.ar    192 TYR   -0.1150
   3007 OH        -75.9390  -12.8300  -51.9110 O.3     192 TYR    0.1150
   3008 HN        -76.9250   -7.8300  -54.2810 H       192 TYR    0.1100
   3009 HA        -77.0590   -8.9870  -56.8390 H       192 TYR   -0.5400
   3010 HB1       -79.2580   -9.7510  -56.0340 H       192 TYR    0.4300
   3011 HB2       -79.2300   -8.4840  -54.7270 H       192 TYR   -0.1150
   3012 HD1       -77.8660   -8.8050  -52.7420 H       192 TYR    0.1150
   3013 HD2       -77.7950  -11.7130  -55.8660 H       192 TYR   -0.1150
   3014 HE1       -76.6850  -10.3820  -51.2570 H       192 TYR    0.1150
   3015 HE2       -76.6130  -13.2810  -54.3900 H       192 TYR    0.5100
   3016 HH        -75.6770  -12.3670  -51.1140 H       192 TYR   -0.5100
   3017 N         -78.9020   -6.3360  -56.5430 N.am    193 THR   -0.4700
   3018 CA        -79.6620   -5.3570  -57.3440 C.3     193 THR    0.3100
   3019 C         -79.0240   -3.9560  -57.3320 C.2     193 THR    0.0700
   3020 O         -78.2950   -3.5850  -56.3980 O.2     193 THR    0.0900
   3021 CB        -81.0980   -5.2680  -56.8190 C.3     193 THR    0.1400
   3022 CG2       -81.6550   -6.6640  -56.6310 C.3     193 THR    0.0900
   3023 OG1       -81.1130   -4.6140  -55.5450 O.3     193 THR   -0.6600
   3024 HN        -78.8480   -6.1440  -55.5670 H       193 THR    0.4300
   3025 HA        -79.6550   -5.6820  -58.3740 H       193 THR   -0.2700
   3026 HB        -81.7230   -4.6860  -57.5290 H       193 THR    0.0900
   3027 HG1       -80.4470   -5.0560  -55.0130 H       193 THR    0.0900
   3028 HG21      -81.1510   -7.1650  -55.7770 H       193 THR    0.0900
   3029 HG22      -81.4810   -7.2680  -57.5470 H       193 THR    0.5100
   3030 HG23      -82.7440   -6.6120  -56.4180 H       193 THR   -0.5100
   3031 N         -79.2700   -3.1650  -58.3950 N.am    194 PRO   -0.2900
   3032 CA        -78.7140   -1.8100  -58.4900 C.3     194 PRO    0.0000
   3033 C         -79.4550   -0.8450  -57.5980 C.2     194 PRO    0.0900
   3034 O         -78.8620    0.1200  -57.1100 O.2     194 PRO    0.0900
   3035 CB        -78.8780   -1.4620  -59.9730 C.3     194 PRO    0.0200
   3036 CG        -78.8630   -2.7880  -60.6430 C.3     194 PRO    0.0900
   3037 CD        -79.7330   -3.6170  -59.7160 C.3     194 PRO   -0.1800
   3038 HA        -77.6960   -1.7960  -58.1340 H       194 PRO    0.0900
   3039 HB1       -78.0420   -0.8240  -60.3290 H       194 PRO    0.0900
   3040 HB2       -79.8370   -0.9310  -60.1560 H       194 PRO   -0.1800
   3041 HG1       -79.2960   -2.7320  -61.6640 H       194 PRO    0.0900
   3042 HG2       -77.8340   -3.1980  -60.7100 H       194 PRO    0.0900
   3043 HD1       -80.8120   -3.3920  -59.8480 H       194 PRO    0.5100
   3044 HD2       -79.5530   -4.7040  -59.8400 H       194 PRO   -0.5100
   3045 N         -80.7450   -1.1210  -57.3870 N.am    195 HSE   -0.4700
   3046 CA        -81.6370   -0.2850  -56.5580 C.3     195 HSE    0.3100
   3047 C         -81.0530    1.1040  -56.4280 C.2     195 HSE    0.0700
   3048 O         -80.3240    1.3950  -55.4910 O.2     195 HSE    0.0900
   3049 CB        -81.8410   -0.8980  -55.1530 C.3     195 HSE   -0.0800
   3050 CG        -83.1340   -0.5100  -54.4770 C.ar    195 HSE    0.0900
   3051 CD2       -84.4210   -0.6140  -54.8880 C.ar    195 HSE    0.0900
   3052 ND1       -83.1870   -0.0450  -53.1800 N.ar    195 HSE   -0.7000
   3053 CE1       -84.4440    0.1210  -52.8200 C.ar    195 HSE    0.2200
   3054 NE2       -85.2180   -0.2190  -53.8370 N.ar    195 HSE    0.2500
   3055 HN        -81.1730   -1.9250  -57.7910 H       195 HSE    0.1300
   3056 HA        -82.5850   -0.2050  -57.0700 H       195 HSE   -0.3600
   3057 HB1       -81.0030   -0.5700  -54.5020 H       195 HSE    0.3200
   3058 HB2       -81.8210   -2.0030  -55.2450 H       195 HSE   -0.0500
   3059 HD2       -84.8130   -0.9370  -55.8440 H       195 HSE    0.0900
   3060 HE1       -84.8090    0.4760  -51.8570 H       195 HSE    0.5100
   3061 HE2       -86.2180   -0.2000  -53.8540 H       195 HSE   -0.5100
   3062 N         -81.3490    1.9510  -57.4050 N.am    196 GLU   -0.4700
   3063 CA        -80.8690    3.3220  -57.4080 C.3     196 GLU    0.3100
   3064 C         -81.4380    4.0520  -56.1850 C.2     196 GLU    0.0700
   3065 O         -80.8290    4.9840  -55.6990 O.2     196 GLU    0.0900
   3066 CB        -81.3430    4.0420  -58.6860 C.3     196 GLU   -0.1800
   3067 CG        -80.7700    3.5440  -60.0120 C.3     196 GLU    0.0900
   3068 CD        -81.5300    4.0890  -61.2260 C.2     196 GLU    0.0900
   3069 OE1       -82.0200    5.2470  -61.1750 O.co2   196 GLU   -0.2800
   3070 OE2       -81.6280    3.3580  -62.2420 O.co2   196 GLU    0.0900
   3071 HN        -81.9140    1.6840  -58.1820 H       196 GLU    0.0900
   3072 HA        -79.7910    3.3030  -57.3630 H       196 GLU    0.6200
   3073 HB1       -81.0800    5.1150  -58.5870 H       196 GLU   -0.7600
   3074 HB2       -82.4480    3.9440  -58.7380 H       196 GLU   -0.7600
   3075 HG1       -80.8210    2.4340  -60.0330 H       196 GLU    0.5100
   3076 HG2       -79.7080    3.8620  -60.0880 H       196 GLU   -0.5100
   3077 N         -82.6040    3.5950  -55.7080 N.am    197 GLU   -0.4700
   3078 CA        -83.4020    4.1500  -54.5650 C.3     197 GLU    0.3100
   3079 C         -82.6290    4.2720  -53.2090 C.2     197 GLU    0.0700
   3080 O         -83.0730    4.9780  -52.3090 O.2     197 GLU    0.0900
   3081 CB        -84.6580    3.2520  -54.4280 C.3     197 GLU   -0.1800
   3082 CG        -85.8130    3.6740  -53.4910 C.3     197 GLU    0.0900
   3083 CD        -86.8360    2.5120  -53.2580 C.2     197 GLU    0.0900
   3084 OE1       -87.2600    1.8640  -54.2560 O.co2   197 GLU   -0.2800
   3085 OE2       -87.2110    2.2430  -52.0810 O.co2   197 GLU    0.0900
   3086 HN        -83.0230    2.7970  -56.1300 H       197 GLU    0.0900
   3087 HA        -83.6730    5.1720  -54.7860 H       197 GLU    0.6200
   3088 HB1       -84.3070    2.2600  -54.0780 H       197 GLU   -0.7600
   3089 HB2       -85.0890    3.1470  -55.4440 H       197 GLU   -0.7600
   3090 HG1       -86.3490    4.5370  -53.9420 H       197 GLU    0.5100
   3091 HG2       -85.3920    3.9800  -52.5090 H       197 GLU   -0.5100
   3092 N         -81.4800    3.6010  -53.0830 N.am    198 THR   -0.4700
   3093 CA        -80.6530    3.5960  -51.8540 C.3     198 THR    0.3100
   3094 C         -79.1360    3.6710  -52.1850 C.2     198 THR    0.0700
   3095 O         -78.3040    3.8170  -51.2860 O.2     198 THR    0.0900
   3096 CB        -80.9520    2.3270  -51.0030 C.3     198 THR    0.1400
   3097 CG2       -81.0560    1.0930  -51.8750 C.3     198 THR    0.0900
   3098 OG1       -79.9040    2.1180  -50.0630 O.3     198 THR   -0.6600
   3099 HN        -81.1190    3.0550  -53.8350 H       198 THR    0.4300
   3100 HA        -80.8820    4.4900  -51.2910 H       198 THR   -0.2700
   3101 HB        -81.9080    2.4580  -50.4530 H       198 THR    0.0900
   3102 HG1       -79.7740    2.9600  -49.6190 H       198 THR    0.0900
   3103 HG21      -80.0560    0.8250  -52.2770 H       198 THR    0.0900
   3104 HG22      -81.7420    1.2900  -52.7270 H       198 THR    0.5100
   3105 HG23      -81.4390    0.2390  -51.2770 H       198 THR   -0.5100
   3106 N         -78.7910    3.5530  -53.4720 N.am    199 ASN   -0.4700
   3107 CA        -77.4100    3.6600  -53.9620 C.3     199 ASN    0.3100
   3108 C         -76.5660    2.5320  -53.5600 C.2     199 ASN    0.0700
   3109 O         -75.4750    2.7650  -53.0690 O.2     199 ASN    0.0900
   3110 CB        -76.7540    4.9110  -53.4270 C.3     199 ASN   -0.1800
   3111 CG        -77.5860    6.1090  -53.6760 C.2     199 ASN    0.0900
   3112 ND2       -78.0130    6.7890  -52.7310 N.am    199 ASN    0.0900
   3113 OD1       -77.8480    6.3850  -54.9300 O.2     199 ASN    0.5500
   3114 HN        -79.4760    3.3810  -54.1750 H       199 ASN   -0.5500
   3115 HA        -77.4380    3.6830  -55.0400 H       199 ASN   -0.6200
   3116 HB1       -75.7690    5.0490  -53.9230 H       199 ASN    0.3200
   3117 HB2       -76.5980    4.8040  -52.3320 H       199 ASN    0.3000
   3118 HD21      -78.5750    7.5960  -52.9090 H       199 ASN    0.5100
   3119 HD22      -77.7960    6.5290  -51.7900 H       199 ASN   -0.5100
   3120 N         -77.0180    1.3050  -53.7680 N.am    200 ASN   -0.4700
   3121 CA        -76.1980    0.1910  -53.3600 C.3     200 ASN    0.3100
   3122 C         -74.9370    0.1600  -54.1890 C.2     200 ASN    0.0700
   3123 O         -73.8820   -0.1620  -53.6670 O.2     200 ASN    0.0900
   3124 CB        -76.9460   -1.1340  -53.5040 C.3     200 ASN   -0.1800
   3125 CG        -78.3690   -1.0620  -52.9970 C.2     200 ASN    0.0900
   3126 ND2       -79.2780   -1.6510  -53.7550 N.am    200 ASN    0.0900
   3127 OD1       -78.6480   -0.5060  -51.9430 O.2     200 ASN    0.5500
   3128 HN        -77.8970    1.1030  -54.1930 H       200 ASN   -0.5500
   3129 HA        -75.9150    0.3480  -52.3290 H       200 ASN   -0.6200
   3130 HB1       -76.4070   -1.9170  -52.9290 H       200 ASN    0.3200
   3131 HB2       -76.9690   -1.4200  -54.5770 H       200 ASN    0.3000
   3132 HD21      -79.0050   -2.1050  -54.6030 H       200 ASN    0.5100
   3133 HD22      -80.2400   -1.6420  -53.4800 H       200 ASN   -0.5100
   3134 N         -75.0350    0.5210  -55.4690 N.am    201 GLU   -0.4700
   3135 CA        -73.8680    0.4900  -56.3470 C.3     201 GLU    0.3100
   3136 C         -72.6920    1.3060  -55.7610 C.2     201 GLU    0.0700
   3137 O         -71.5450    0.8590  -55.8040 O.2     201 GLU    0.0900
   3138 CB        -74.2530    0.9990  -57.7510 C.3     201 GLU   -0.1800
   3139 CG        -75.1490    0.0530  -58.6050 C.3     201 GLU    0.0900
   3140 CD        -74.3900   -1.0660  -59.3530 C.2     201 GLU    0.0900
   3141 OE1       -73.3460   -0.7990  -60.0040 O.co2   201 GLU   -0.2800
   3142 OE2       -74.8690   -2.2190  -59.3050 O.co2   201 GLU    0.0900
   3143 HN        -75.8930    0.8220  -55.8780 H       201 GLU    0.0900
   3144 HA        -73.5110   -0.5280  -56.3980 H       201 GLU    0.6200
   3145 HB1       -73.3150    1.1810  -58.3160 H       201 GLU   -0.7600
   3146 HB2       -74.7930    1.9600  -57.6290 H       201 GLU   -0.7600
   3147 HG1       -75.6860    0.6650  -59.3600 H       201 GLU    0.5100
   3148 HG2       -75.8890   -0.4300  -57.9320 H       201 GLU   -0.5100
   3149 N         -72.9770    2.4750  -55.1900 N.am    202 SER   -0.4700
   3150 CA        -71.9400    3.3660  -54.6140 C.3     202 SER    0.3100
   3151 C         -71.3070    2.7940  -53.3650 C.2     202 SER    0.0700
   3152 O         -70.1020    2.7120  -53.2560 O.2     202 SER    0.0900
   3153 CB        -72.5760    4.7060  -54.2690 C.3     202 SER    0.0500
   3154 OG        -73.8580    4.7980  -54.8710 O.3     202 SER    0.0900
   3155 HN        -73.9140    2.8090  -55.1240 H       202 SER    0.0900
   3156 HA        -71.1530    3.4920  -55.3430 H       202 SER   -0.6600
   3157 HB1       -71.9390    5.5340  -54.6480 H       202 SER    0.4300
   3158 HB2       -72.6870    4.8000  -53.1680 H       202 SER    0.5100
   3159 HG1       -73.7030    5.0370  -55.7890 H       202 SER   -0.5100
   3160 N         -72.1440    2.4170  -52.4100 N.am    203 PHE   -0.4700
   3161 CA        -71.7000    1.8670  -51.1500 C.3     203 PHE    0.3100
   3162 C         -70.7560    0.6940  -51.3450 C.2     203 PHE    0.0700
   3163 O         -69.6690    0.6980  -50.7800 O.2     203 PHE    0.0900
   3164 CB        -72.9140    1.4160  -50.3360 C.3     203 PHE   -0.1800
   3165 CG        -72.5780    0.9590  -48.9530 C.ar    203 PHE    0.0900
   3166 CD1       -72.4940    1.8670  -47.9100 C.ar    203 PHE    0.0900
   3167 CD2       -72.3250   -0.3760  -48.6930 C.ar    203 PHE    0.0000
   3168 CE1       -72.1620    1.4510  -46.6310 C.ar    203 PHE   -0.1150
   3169 CE2       -71.9940   -0.8010  -47.4210 C.ar    203 PHE    0.1150
   3170 CZ        -71.9120    0.1140  -46.3890 C.ar    203 PHE   -0.1150
   3171 HN        -73.1310    2.4980  -52.5200 H       203 PHE    0.1150
   3172 HA        -71.1500    2.6300  -50.6200 H       203 PHE   -0.1150
   3173 HB1       -73.4050    0.5640  -50.8530 H       203 PHE    0.1150
   3174 HB2       -73.6250    2.2630  -50.2390 H       203 PHE   -0.1150
   3175 HD1       -72.6900    2.9120  -48.0960 H       203 PHE    0.1150
   3176 HD2       -72.3870   -1.0960  -49.4950 H       203 PHE   -0.1150
   3177 HE1       -72.0980    2.1690  -45.8260 H       203 PHE    0.1150
   3178 HE2       -71.7990   -1.8460  -47.2340 H       203 PHE    0.5100
   3179 HZ        -71.6530   -0.2170  -45.3940 H       203 PHE   -0.5100
   3180 N         -71.1680   -0.2940  -52.1510 N.am    204 VAL   -0.4700
   3181 CA        -70.3870   -1.5340  -52.4110 C.3     204 VAL    0.3100
   3182 C         -68.9770   -1.2550  -52.8250 C.2     204 VAL    0.0700
   3183 O         -68.1080   -2.0730  -52.5910 O.2     204 VAL    0.0900
   3184 CB        -71.0400   -2.4410  -53.4870 C.3     204 VAL   -0.0900
   3185 CG1       -70.1340   -3.6030  -53.8190 C.3     204 VAL    0.0900
   3186 CG2       -72.3520   -2.9820  -52.9790 C.3     204 VAL   -0.2700
   3187 HN        -72.0430   -0.2400  -52.6260 H       204 VAL    0.0900
   3188 HA        -70.3120   -2.0720  -51.4780 H       204 VAL    0.0900
   3189 HB        -71.2270   -1.8450  -54.4070 H       204 VAL    0.0900
   3190 HG11      -69.7990   -4.1050  -52.8860 H       204 VAL   -0.2700
   3191 HG12      -69.2370   -3.2390  -54.3660 H       204 VAL    0.0900
   3192 HG13      -70.6790   -4.3430  -54.4440 H       204 VAL    0.0900
   3193 HG21      -73.0450   -2.1460  -52.7450 H       204 VAL    0.0900
   3194 HG22      -72.1850   -3.5730  -52.0540 H       204 VAL    0.5100
   3195 HG23      -72.8220   -3.6260  -53.7540 H       204 VAL   -0.5100
   3196 N         -68.7260   -0.1230  -53.4650 N.am    205 ILE   -0.4700
   3197 CA        -67.3560    0.1810  -53.8250 C.3     205 ILE    0.3100
   3198 C         -66.7480    0.8900  -52.6390 C.2     205 ILE    0.0700
   3199 O         -65.6000    0.6430  -52.2890 O.2     205 ILE    0.0900
   3200 CB        -67.2670    1.1010  -55.0410 C.3     205 ILE   -0.0900
   3201 CG1       -68.2620    0.6450  -56.1110 C.3     205 ILE    0.0900
   3202 CG2       -65.8500    1.0660  -55.5930 C.3     205 ILE   -0.2700
   3203 CD        -68.3420    1.5700  -57.3120 C.3     205 ILE    0.0900
   3204 HN        -69.4290    0.5380  -53.7150 H       205 ILE    0.0900
   3205 HA        -66.8570   -0.7540  -54.0340 H       205 ILE    0.0900
   3206 HB        -67.5280    2.1380  -54.7440 H       205 ILE   -0.1800
   3207 HG11      -69.2700    0.5800  -55.6490 H       205 ILE    0.0900
   3208 HG12      -67.9630   -0.3640  -56.4630 H       205 ILE    0.0900
   3209 HG21      -65.5830    0.0310  -55.8950 H       205 ILE   -0.2700
   3210 HG22      -65.1320    1.4030  -54.8140 H       205 ILE    0.0900
   3211 HG23      -65.7740    1.7260  -56.4830 H       205 ILE    0.0900
   3212 HD1       -67.4060    1.5030  -57.9080 H       205 ILE    0.0900
   3213 HD2       -68.4710    2.6200  -56.9730 H       205 ILE    0.5100
   3214 HD3       -69.1970    1.2770  -57.9580 H       205 ILE   -0.5100
   3215 N         -67.5370    1.7700  -52.0170 N.am    206 TYR   -0.4700
   3216 CA        -67.1060    2.4930  -50.8360 C.3     206 TYR    0.3100
   3217 C         -66.5860    1.4860  -49.8310 C.2     206 TYR    0.0700
   3218 O         -65.5950    1.7070  -49.1670 O.2     206 TYR    0.0900
   3219 CB        -68.2890    3.2410  -50.2230 C.3     206 TYR   -0.1800
   3220 CG        -68.1560    3.4930  -48.7320 C.ar    206 TYR    0.0900
   3221 CD1       -67.1400    4.3080  -48.2240 C.ar    206 TYR    0.0900
   3222 CD2       -69.0750    2.9510  -47.8270 C.ar    206 TYR    0.0000
   3223 CE1       -67.0540    4.5860  -46.8580 C.ar    206 TYR   -0.1150
   3224 CE2       -68.9940    3.2230  -46.4610 C.ar    206 TYR    0.1150
   3225 CZ        -67.9880    4.0450  -45.9940 C.ar    206 TYR   -0.1150
   3226 OH        -67.9350    4.3550  -44.6670 O.3     206 TYR    0.1150
   3227 HN        -68.4580    1.9710  -52.3380 H       206 TYR    0.1100
   3228 HA        -66.3310    3.1860  -51.1270 H       206 TYR   -0.5400
   3229 HB1       -69.2150    2.6460  -50.3730 H       206 TYR    0.4300
   3230 HB2       -68.3890    4.2320  -50.7150 H       206 TYR   -0.1150
   3231 HD1       -66.4100    4.7300  -48.9000 H       206 TYR    0.1150
   3232 HD2       -69.8630    2.3100  -48.1930 H       206 TYR   -0.1150
   3233 HE1       -66.2640    5.2190  -46.4790 H       206 TYR    0.1150
   3234 HE2       -69.7110    2.7960  -45.7760 H       206 TYR    0.5100
   3235 HH        -68.7350    4.0260  -44.2530 H       206 TYR   -0.5100
   3236 N         -67.2610    0.3520  -49.7550 N.am    207 MET   -0.4700
   3237 CA        -66.9110   -0.6860  -48.8140 C.3     207 MET    0.3100
   3238 C         -65.7430   -1.5520  -49.2720 C.2     207 MET    0.0700
   3239 O         -64.8680   -1.8760  -48.4690 O.2     207 MET    0.0900
   3240 CB        -68.1430   -1.5500  -48.5580 C.3     207 MET   -0.1800
   3241 CG        -67.8940   -2.7600  -47.6990 C.3     207 MET    0.0900
   3242 SD        -69.1430   -4.0310  -47.9980 S.3     207 MET    0.0900
   3243 CE        -68.6610   -4.5620  -49.6530 C.3     207 MET   -0.1400
   3244 HN        -68.0430    0.1620  -50.3430 H       207 MET    0.0900
   3245 HA        -66.5720   -0.2210  -47.9010 H       207 MET    0.0900
   3246 HB1       -68.5380   -1.8930  -49.5370 H       207 MET   -0.0900
   3247 HB2       -68.9120   -0.9210  -48.0600 H       207 MET   -0.2200
   3248 HG1       -67.9150   -2.4550  -46.6310 H       207 MET    0.0900
   3249 HG2       -66.8850   -3.1620  -47.9260 H       207 MET    0.0900
   3250 HE1       -67.5570   -4.6150  -49.7550 H       207 MET    0.0900
   3251 HE2       -69.0420   -3.8470  -50.4110 H       207 MET    0.5100
   3252 HE3       -69.0740   -5.5720  -49.8660 H       207 MET   -0.5100
   3253 N         -65.7200   -1.9380  -50.5460 N.am    208 PHE   -0.4700
   3254 CA        -64.6440   -2.7930  -51.0750 C.3     208 PHE    0.3100
   3255 C         -63.3260   -2.0830  -51.1270 C.2     208 PHE    0.0700
   3256 O         -62.2860   -2.7150  -51.1720 O.2     208 PHE    0.0900
   3257 CB        -64.9880   -3.2870  -52.4740 C.3     208 PHE   -0.1800
   3258 CG        -65.5640   -4.6630  -52.4870 C.ar    208 PHE    0.0900
   3259 CD1       -64.7960   -5.7460  -52.0710 C.ar    208 PHE    0.0900
   3260 CD2       -66.8820   -4.8790  -52.8750 C.ar    208 PHE    0.0000
   3261 CE1       -65.3320   -7.0260  -52.0330 C.ar    208 PHE   -0.1150
   3262 CE2       -67.4340   -6.1530  -52.8420 C.ar    208 PHE    0.1150
   3263 CZ        -66.6590   -7.2300  -52.4190 C.ar    208 PHE   -0.1150
   3264 HN        -66.4260   -1.6670  -51.1960 H       208 PHE    0.1150
   3265 HA        -64.5200   -3.6290  -50.4030 H       208 PHE   -0.1150
   3266 HB1       -64.0670   -3.3060  -53.0950 H       208 PHE    0.1150
   3267 HB2       -65.7420   -2.6070  -52.9290 H       208 PHE   -0.1150
   3268 HD1       -63.7690   -5.5890  -51.7740 H       208 PHE    0.1150
   3269 HD2       -67.4850   -4.0450  -53.2070 H       208 PHE   -0.1150
   3270 HE1       -64.7280   -7.8600  -51.7060 H       208 PHE    0.1150
   3271 HE2       -68.4600   -6.3080  -53.1440 H       208 PHE    0.5100
   3272 HZ        -67.0840   -8.2230  -52.3890 H       208 PHE   -0.5100
   3273 N         -63.3650   -0.7580  -51.1120 N.am    209 VAL   -0.4700
   3274 CA        -62.1550    0.0250  -51.1820 C.3     209 VAL    0.3100
   3275 C         -61.7740    0.5410  -49.8120 C.2     209 VAL    0.0700
   3276 O         -60.7120    0.1900  -49.3050 O.2     209 VAL    0.0900
   3277 CB        -62.3350    1.2020  -52.1700 C.3     209 VAL   -0.0900
   3278 CG1       -61.0690    2.0440  -52.2040 C.3     209 VAL    0.0900
   3279 CG2       -62.6690    0.6650  -53.5830 C.3     209 VAL   -0.2700
   3280 HN        -64.2200   -0.2490  -51.0530 H       209 VAL    0.0900
   3281 HA        -61.3540   -0.6220  -51.5090 H       209 VAL    0.0900
   3282 HB        -63.1910    1.8320  -51.8460 H       209 VAL    0.0900
   3283 HG11      -60.1810    1.3930  -52.3550 H       209 VAL   -0.2700
   3284 HG12      -60.9500    2.5870  -51.2420 H       209 VAL    0.0900
   3285 HG13      -61.1220    2.7720  -53.0410 H       209 VAL    0.0900
   3286 HG21      -63.6080    0.0740  -53.5540 H       209 VAL    0.0900
   3287 HG22      -61.8480    0.0070  -53.9410 H       209 VAL    0.5100
   3288 HG23      -62.8040    1.5130  -54.2870 H       209 VAL   -0.5100
   3289 N         -62.6480    1.3610  -49.2180 N.am    210 VAL   -0.4700
   3290 CA        -62.4370    1.9650  -47.8820 C.3     210 VAL    0.3100
   3291 C         -62.4220    0.9230  -46.7690 C.2     210 VAL    0.0700
   3292 O         -61.7640    1.1330  -45.7600 O.2     210 VAL    0.0900
   3293 CB        -63.5510    3.0060  -47.5360 C.3     210 VAL   -0.0900
   3294 CG1       -63.4420    3.4450  -46.0780 C.3     210 VAL    0.0900
   3295 CG2       -63.4650    4.2070  -48.4690 C.3     210 VAL   -0.2700
   3296 HN        -63.5050    1.6070  -49.6620 H       210 VAL    0.0900
   3297 HA        -61.4690    2.4460  -47.8880 H       210 VAL    0.0900
   3298 HB        -64.5480    2.5480  -47.7090 H       210 VAL    0.0900
   3299 HG11      -62.3980    3.7450  -45.8460 H       210 VAL   -0.2700
   3300 HG12      -63.7270    2.6060  -45.4080 H       210 VAL    0.0900
   3301 HG13      -64.1100    4.3150  -45.8940 H       210 VAL    0.0900
   3302 HG21      -63.5970    3.8810  -49.5240 H       210 VAL    0.0900
   3303 HG22      -62.4710    4.6930  -48.3700 H       210 VAL    0.5100
   3304 HG23      -64.2640    4.9370  -48.2210 H       210 VAL   -0.5100
   3305 N         -63.1230   -0.1980  -46.9410 N.am    211 HSE   -0.4700
   3306 CA        -63.1760   -1.1960  -45.8760 C.3     211 HSE    0.3100
   3307 C         -62.7520   -2.5940  -46.3280 C.2     211 HSE    0.0700
   3308 O         -63.3440   -3.5760  -45.9250 O.2     211 HSE    0.0900
   3309 CB        -64.5910   -1.2150  -45.2710 C.3     211 HSE   -0.0800
   3310 CG        -65.0830    0.1380  -44.8450 C.ar    211 HSE    0.0900
   3311 CD2       -66.0310    0.9460  -45.3720 C.ar    211 HSE    0.0900
   3312 ND1       -64.5490    0.8210  -43.7750 N.ar    211 HSE   -0.7000
   3313 CE1       -65.1430    1.9950  -43.6620 C.ar    211 HSE    0.2200
   3314 NE2       -66.0470    2.0980  -44.6190 N.ar    211 HSE    0.2500
   3315 HN        -63.6280   -0.4000  -47.7770 H       211 HSE    0.1300
   3316 HA        -62.4440   -0.9350  -45.1270 H       211 HSE   -0.3600
   3317 HB1       -64.5890   -1.8800  -44.3810 H       211 HSE    0.3200
   3318 HB2       -65.2970   -1.6200  -46.0260 H       211 HSE   -0.0500
   3319 HD2       -66.6840    0.7780  -46.2190 H       211 HSE    0.0900
   3320 HE1       -64.9410    2.7630  -42.9170 H       211 HSE    0.5100
   3321 HE2       -66.6510    2.8790  -44.7830 H       211 HSE   -0.5100
   3322 N         -61.7170   -2.6830  -47.1520 N.am    212 PHE   -0.4700
   3323 CA        -61.2290   -3.9830  -47.5860 C.3     212 PHE    0.3100
   3324 C         -59.9050   -3.8700  -48.2990 C.2     212 PHE    0.0700
   3325 O         -58.9270   -4.4460  -47.8740 O.2     212 PHE    0.0900
   3326 CB        -62.2260   -4.6670  -48.5140 C.3     212 PHE   -0.1800
   3327 CG        -61.7180   -5.9700  -49.1020 C.ar    212 PHE    0.0900
   3328 CD1       -61.2520   -6.9950  -48.2720 C.ar    212 PHE    0.0900
   3329 CD2       -61.7770   -6.2030  -50.4790 C.ar    212 PHE    0.0000
   3330 CE1       -60.8630   -8.2400  -48.8060 C.ar    212 PHE   -0.1150
   3331 CE2       -61.3920   -7.4390  -51.0220 C.ar    212 PHE    0.1150
   3332 CZ        -60.9380   -8.4570  -50.1820 C.ar    212 PHE   -0.1150
   3333 HN        -61.2350   -1.8840  -47.5030 H       212 PHE    0.1150
   3334 HA        -61.0660   -4.5870  -46.7050 H       212 PHE   -0.1150
   3335 HB1       -62.4580   -3.9900  -49.3640 H       212 PHE    0.1150
   3336 HB2       -63.1530   -4.8990  -47.9470 H       212 PHE   -0.1150
   3337 HD1       -61.1880   -6.8300  -47.2060 H       212 PHE    0.1150
   3338 HD2       -62.1230   -5.4190  -51.1360 H       212 PHE   -0.1150
   3339 HE1       -60.5090   -9.0230  -48.1520 H       212 PHE    0.1150
   3340 HE2       -61.4460   -7.6010  -52.0880 H       212 PHE    0.5100
   3341 HZ        -60.6450   -9.4110  -50.5960 H       212 PHE   -0.5100
   3342 N         -59.8740   -3.1430  -49.4090 N.am    213 ILE   -0.4700
   3343 CA        -58.6440   -2.9900  -50.1700 C.3     213 ILE    0.3100
   3344 C         -57.6250   -2.1750  -49.3790 C.2     213 ILE    0.0700
   3345 O         -56.5460   -2.6540  -49.1130 O.2     213 ILE    0.0900
   3346 CB        -58.9300   -2.3160  -51.5360 C.3     213 ILE   -0.0900
   3347 CG1       -59.6640   -3.2920  -52.4520 C.3     213 ILE    0.0900
   3348 CG2       -57.6410   -1.8710  -52.1980 C.3     213 ILE   -0.2700
   3349 CD        -60.1860   -2.6380  -53.7130 C.3     213 ILE    0.0900
   3350 HN        -60.6790   -2.6760  -49.7660 H       213 ILE    0.0900
   3351 HA        -58.2160   -3.9710  -50.3160 H       213 ILE    0.0900
   3352 HB        -59.5860   -1.4340  -51.3800 H       213 ILE   -0.1800
   3353 HG11      -60.5200   -3.7290  -51.8960 H       213 ILE    0.0900
   3354 HG12      -58.9660   -4.1080  -52.7370 H       213 ILE    0.0900
   3355 HG21      -56.9780   -2.7450  -52.3690 H       213 ILE   -0.2700
   3356 HG22      -57.1110   -1.1460  -51.5430 H       213 ILE    0.0900
   3357 HG23      -57.8630   -1.3970  -53.1780 H       213 ILE    0.0900
   3358 HD1       -59.3410   -2.3660  -54.3810 H       213 ILE    0.0900
   3359 HD2       -60.7460   -1.7140  -53.4560 H       213 ILE    0.5100
   3360 HD3       -60.8540   -3.3410  -54.2560 H       213 ILE   -0.5100
   3361 N         -57.9880   -0.9600  -48.9800 N.am    214 ILE   -0.4700
   3362 CA        -57.0870   -0.0790  -48.2510 C.3     214 ILE    0.3100
   3363 C         -56.5510   -0.6570  -46.9530 C.2     214 ILE    0.0700
   3364 O         -55.3510   -0.6960  -46.7850 O.2     214 ILE    0.0900
   3365 CB        -57.7620    1.2790  -48.0100 C.3     214 ILE   -0.0900
   3366 CG1       -57.7730    2.0490  -49.3350 C.3     214 ILE    0.0900
   3367 CG2       -57.0400    2.0540  -46.9200 C.3     214 ILE   -0.2700
   3368 CD        -58.5800    3.3110  -49.3260 C.3     214 ILE    0.0900
   3369 HN        -58.8980   -0.5970  -49.1640 H       214 ILE    0.0900
   3370 HA        -56.1890    0.0450  -48.8370 H       214 ILE    0.0900
   3371 HB        -58.8180    1.1150  -47.7060 H       214 ILE   -0.1800
   3372 HG11      -58.1840    1.3820  -50.1210 H       214 ILE    0.0900
   3373 HG12      -56.7260    2.3090  -49.5940 H       214 ILE    0.0900
   3374 HG21      -55.9490    2.0770  -47.1260 H       214 ILE   -0.2700
   3375 HG22      -57.2040    1.5640  -45.9360 H       214 ILE    0.0900
   3376 HG23      -57.4170    3.0980  -46.8850 H       214 ILE    0.0900
   3377 HD1       -58.0810    4.0780  -48.6950 H       214 ILE    0.0900
   3378 HD2       -59.5900    3.1110  -48.9070 H       214 ILE    0.5100
   3379 HD3       -58.6740    3.7070  -50.3590 H       214 ILE   -0.5100
   3380 N         -57.4080   -1.0990  -46.0160 N.am    215 PRO   -0.2900
   3381 CA        -56.8820   -1.6610  -44.7710 C.3     215 PRO    0.0000
   3382 C         -55.9670   -2.8130  -45.0630 C.2     215 PRO    0.0900
   3383 O         -55.0800   -3.0820  -44.2980 O.2     215 PRO    0.0900
   3384 CB        -58.1250   -2.1340  -44.0400 C.3     215 PRO    0.0200
   3385 CG        -59.1580   -1.2210  -44.5100 C.3     215 PRO    0.0900
   3386 CD        -58.8750   -1.0980  -45.9900 C.3     215 PRO   -0.1800
   3387 HA        -56.3030   -0.9210  -44.2410 H       215 PRO    0.0900
   3388 HB1       -57.9960   -2.0590  -42.9390 H       215 PRO    0.0900
   3389 HB2       -58.3700   -3.1840  -44.3040 H       215 PRO   -0.1800
   3390 HG1       -60.1720   -1.6370  -44.3290 H       215 PRO    0.0900
   3391 HG2       -59.0800   -0.2350  -44.0050 H       215 PRO    0.0900
   3392 HD1       -59.2740   -1.9630  -46.5610 H       215 PRO    0.5100
   3393 HD2       -59.2710   -0.1500  -46.4100 H       215 PRO   -0.5100
   3394 N         -56.2000   -3.4980  -46.1790 N.am    216 LEU   -0.4700
   3395 CA        -55.3960   -4.6520  -46.5940 C.3     216 LEU    0.3100
   3396 C         -54.0710   -4.2270  -47.1830 C.2     216 LEU    0.0700
   3397 O         -53.0870   -4.9270  -47.0380 O.2     216 LEU    0.0900
   3398 CB        -56.1570   -5.4910  -47.6220 C.3     216 LEU   -0.1800
   3399 CG        -56.9910   -6.6210  -47.0270 C.3     216 LEU    0.0900
   3400 CD1       -56.0750   -7.6320  -46.3860 C.3     216 LEU    0.0900
   3401 CD2       -57.9430   -6.0770  -45.9890 C.3     216 LEU   -0.0900
   3402 HN        -56.9460   -3.2520  -46.7930 H       216 LEU    0.0900
   3403 HA        -55.1770   -5.2410  -45.7160 H       216 LEU   -0.2700
   3404 HB1       -55.4200   -5.9340  -48.3240 H       216 LEU    0.0900
   3405 HB2       -56.8340   -4.8180  -48.1880 H       216 LEU    0.0900
   3406 HG        -57.5840   -7.1090  -47.8290 H       216 LEU    0.0900
   3407 HD11      -55.3580   -7.1220  -45.7090 H       216 LEU   -0.2700
   3408 HD12      -55.5020   -8.1730  -47.1690 H       216 LEU    0.0900
   3409 HD13      -56.6710   -8.3570  -45.7910 H       216 LEU    0.0900
   3410 HD21      -57.9490   -4.9660  -46.0220 H       216 LEU    0.0900
   3411 HD22      -57.6220   -6.4010  -44.9760 H       216 LEU    0.5100
   3412 HD23      -58.9710   -6.4430  -46.1910 H       216 LEU   -0.5100
   3413 N         -54.0360   -3.0980  -47.8850 N.am    217 ILE   -0.4700
   3414 CA        -52.7690   -2.6230  -48.4260 C.3     217 ILE    0.3100
   3415 C         -51.9270   -2.1370  -47.2550 C.2     217 ILE    0.0700
   3416 O         -50.7370   -2.4080  -47.1800 O.2     217 ILE    0.0900
   3417 CB        -52.9550   -1.4670  -49.4200 C.3     217 ILE   -0.0900
   3418 CG1       -53.3040   -2.0030  -50.8070 C.3     217 ILE    0.0900
   3419 CG2       -51.6800   -0.6810  -49.5210 C.3     217 ILE   -0.2700
   3420 CD        -54.7200   -2.4280  -50.9650 C.3     217 ILE    0.0900
   3421 HN        -54.8440   -2.5440  -48.0660 H       217 ILE    0.0900
   3422 HA        -52.2900   -3.4580  -48.9170 H       217 ILE    0.0900
   3423 HB        -53.7750   -0.8050  -49.0710 H       217 ILE   -0.1800
   3424 HG11      -52.6500   -2.8770  -51.0180 H       217 ILE    0.0900
   3425 HG12      -53.0920   -1.2080  -51.5520 H       217 ILE    0.0900
   3426 HG21      -50.8230   -1.3660  -49.6990 H       217 ILE   -0.2700
   3427 HG22      -51.5010   -0.1260  -48.5760 H       217 ILE    0.0900
   3428 HG23      -51.7430    0.0340  -50.3680 H       217 ILE    0.0900
   3429 HD1       -55.4000   -1.6270  -50.6050 H       217 ILE    0.0900
   3430 HD2       -54.9080   -3.3470  -50.3700 H       217 ILE    0.5100
   3431 HD3       -54.9390   -2.6240  -52.0360 H       217 ILE   -0.5100
   3432 N         -52.5690   -1.4090  -46.3410 N.am    218 VAL   -0.4700
   3433 CA        -51.9240   -0.8900  -45.1510 C.3     218 VAL    0.3100
   3434 C         -51.2930   -2.0290  -44.3990 C.2     218 VAL    0.0700
   3435 O         -50.1090   -2.0420  -44.1550 O.2     218 VAL    0.0900
   3436 CB        -52.9510   -0.2170  -44.2280 C.3     218 VAL   -0.0900
   3437 CG1       -52.3590   -0.0180  -42.8470 C.3     218 VAL    0.0900
   3438 CG2       -53.4080    1.1040  -44.8270 C.3     218 VAL   -0.2700
   3439 HN        -53.5360   -1.1890  -46.4360 H       218 VAL    0.0900
   3440 HA        -51.1750   -0.1750  -45.4620 H       218 VAL    0.0900
   3441 HB        -53.8570   -0.8560  -44.1540 H       218 VAL    0.0900
   3442 HG11      -51.2980    0.3010  -42.9280 H       218 VAL   -0.2700
   3443 HG12      -52.4000   -0.9720  -42.2770 H       218 VAL    0.0900
   3444 HG13      -52.9250    0.7670  -42.3010 H       218 VAL    0.0900
   3445 HG21      -53.8760    0.9310  -45.8200 H       218 VAL    0.0900
   3446 HG22      -52.5370    1.7800  -44.9590 H       218 VAL    0.5100
   3447 HG23      -54.1560    1.5830  -44.1610 H       218 VAL   -0.5100
   3448 N         -52.1090   -3.0090  -44.0480 N.am    219 ILE   -0.4700
   3449 CA        -51.6680   -4.1800  -43.2860 C.3     219 ILE    0.3100
   3450 C         -50.6330   -5.0310  -44.0260 C.2     219 ILE    0.0700
   3451 O         -49.8570   -5.7350  -43.3940 O.2     219 ILE    0.0900
   3452 CB        -52.8940   -5.0570  -42.9120 C.3     219 ILE   -0.0900
   3453 CG1       -53.7790   -4.3130  -41.8990 C.3     219 ILE    0.0900
   3454 CG2       -52.4340   -6.3790  -42.3520 C.3     219 ILE   -0.2700
   3455 CD        -55.0000   -5.0820  -41.4350 C.3     219 ILE    0.0900
   3456 HN        -53.0750   -2.9950  -44.2900 H       219 ILE    0.0900
   3457 HA        -51.1640   -3.8340  -42.3970 H       219 ILE    0.0900
   3458 HB        -53.5130   -5.2340  -43.8180 H       219 ILE   -0.1800
   3459 HG11      -54.1220   -3.3660  -42.3660 H       219 ILE    0.0900
   3460 HG12      -53.1600   -4.0730  -41.0080 H       219 ILE    0.0900
   3461 HG21      -51.8200   -6.2140  -41.4420 H       219 ILE   -0.2700
   3462 HG22      -51.8170   -6.9140  -43.1040 H       219 ILE    0.0900
   3463 HG23      -53.3140   -7.0000  -42.0790 H       219 ILE    0.0900
   3464 HD1       -54.7070   -6.1040  -41.1100 H       219 ILE    0.0900
   3465 HD2       -55.7290   -5.1710  -42.2680 H       219 ILE    0.5100
   3466 HD3       -55.4730   -4.5590  -40.5760 H       219 ILE   -0.5100
   3467 N         -50.6130   -4.9630  -45.3570 N.am    220 PHE   -0.4700
   3468 CA        -49.6860   -5.7570  -46.1590 C.3     220 PHE    0.3100
   3469 C         -48.3670   -5.0740  -46.3590 C.2     220 PHE    0.0700
   3470 O         -47.3220   -5.7030  -46.2570 O.2     220 PHE    0.0900
   3471 CB        -50.2980   -6.0580  -47.5140 C.3     220 PHE   -0.1800
   3472 CG        -51.0360   -7.3450  -47.5550 C.ar    220 PHE    0.0900
   3473 CD1       -50.3940   -8.5210  -47.1980 C.ar    220 PHE    0.0900
   3474 CD2       -52.3610   -7.3910  -47.9610 C.ar    220 PHE    0.0000
   3475 CE1       -51.0590   -9.7310  -47.2460 C.ar    220 PHE   -0.1150
   3476 CE2       -53.0390   -8.5960  -48.0130 C.ar    220 PHE    0.1150
   3477 CZ        -52.3880   -9.7720  -47.6550 C.ar    220 PHE   -0.1150
   3478 HN        -51.2310   -4.3670  -45.8650 H       220 PHE    0.1150
   3479 HA        -49.4790   -6.6730  -45.6260 H       220 PHE   -0.1150
   3480 HB1       -49.4920   -6.1130  -48.2760 H       220 PHE    0.1150
   3481 HB2       -51.0200   -5.2550  -47.7770 H       220 PHE   -0.1150
   3482 HD1       -49.3630   -8.4930  -46.8800 H       220 PHE    0.1150
   3483 HD2       -52.8670   -6.4790  -48.2410 H       220 PHE   -0.1150
   3484 HE1       -50.5490  -10.6400  -46.9660 H       220 PHE    0.1150
   3485 HE2       -54.0710   -8.6230  -48.3300 H       220 PHE    0.5100
   3486 HZ        -52.9120  -10.7160  -47.6950 H       220 PHE   -0.5100
   3487 N         -48.4090   -3.7830  -46.6740 N.am    221 PHE   -0.4700
   3488 CA        -47.1900   -3.0240  -46.8850 C.3     221 PHE    0.3100
   3489 C         -46.4440   -2.8540  -45.5820 C.2     221 PHE    0.0700
   3490 O         -45.2440   -3.0730  -45.5290 O.2     221 PHE    0.0900
   3491 CB        -47.4940   -1.6490  -47.4810 C.3     221 PHE   -0.1800
   3492 CG        -46.2990   -0.7480  -47.5270 C.ar    221 PHE    0.0900
   3493 CD1       -46.0510    0.1530  -46.4910 C.ar    221 PHE    0.0900
   3494 CD2       -45.3850   -0.8460  -48.5750 C.ar    221 PHE    0.0000
   3495 CE1       -44.9100    0.9440  -46.4940 C.ar    221 PHE   -0.1150
   3496 CE2       -44.2410   -0.0610  -48.5920 C.ar    221 PHE    0.1150
   3497 CZ        -44.0000    0.8380  -47.5460 C.ar    221 PHE   -0.1150
   3498 HN        -49.2660   -3.2850  -46.7770 H       221 PHE    0.1150
   3499 HA        -46.5570   -3.5890  -47.5540 H       221 PHE   -0.1150
   3500 HB1       -48.2660   -1.1430  -46.8640 H       221 PHE    0.1150
   3501 HB2       -47.8570   -1.7720  -48.5240 H       221 PHE   -0.1150
   3502 HD1       -46.7560    0.2360  -45.6760 H       221 PHE    0.1150
   3503 HD2       -45.5700   -1.5390  -49.3830 H       221 PHE   -0.1150
   3504 HE1       -44.7280    1.6380  -45.6860 H       221 PHE    0.1150
   3505 HE2       -43.5380   -0.1440  -49.4080 H       221 PHE    0.5100
   3506 HZ        -43.1090    1.4490  -47.5540 H       221 PHE   -0.5100
   3507 N         -47.1480   -2.4480  -44.5280 N.am    222 CYS   -0.4700
   3508 CA        -46.5240   -2.2770  -43.2240 C.3     222 CYS    0.3100
   3509 C         -45.6980   -3.5080  -42.9060 C.2     222 CYS    0.0700
   3510 O         -44.6310   -3.4130  -42.3180 O.2     222 CYS    0.0900
   3511 CB        -47.5980   -2.0900  -42.1490 C.3     222 CYS   -0.1100
   3512 SG        -47.0050   -2.3650  -40.4680 S.3     222 CYS    0.0900
   3513 HN        -48.1230   -2.2450  -44.5850 H       222 CYS    0.0900
   3514 HA        -45.8810   -1.4120  -43.2680 H       222 CYS   -0.2300
   3515 HB1       -48.4260   -2.7970  -42.3610 H       222 CYS    0.1600
   3516 HB2       -47.9920   -1.0560  -42.2310 H       222 CYS    0.5100
   3517 HG1       -48.1720   -2.1160  -39.8920 H       222 CYS   -0.5100
   3518 N         -46.1980   -4.6660  -43.3240 N.am    223 TYR   -0.4700
   3519 CA        -45.5300   -5.9290  -43.0920 C.3     223 TYR    0.3100
   3520 C         -44.2540   -6.0560  -43.9040 C.2     223 TYR    0.0700
   3521 O         -43.3320   -6.7420  -43.4930 O.2     223 TYR    0.0900
   3522 CB        -46.4770   -7.0590  -43.4390 C.3     223 TYR   -0.1800
   3523 CG        -45.7830   -8.3710  -43.5170 C.ar    223 TYR    0.0900
   3524 CD1       -44.9510   -8.7910  -42.4840 C.ar    223 TYR    0.0900
   3525 CD2       -45.9400   -9.1940  -44.6220 C.ar    223 TYR    0.0000
   3526 CE1       -44.2790  -10.0120  -42.5510 C.ar    223 TYR   -0.1150
   3527 CE2       -45.2780  -10.4200  -44.7040 C.ar    223 TYR    0.1150
   3528 CZ        -44.4460  -10.8270  -43.6650 C.ar    223 TYR   -0.1150
   3529 OH        -43.7770  -12.0390  -43.7340 O.3     223 TYR    0.1150
   3530 HN        -47.0610   -4.7170  -43.8200 H       223 TYR    0.1100
   3531 HA        -45.2420   -5.9780  -42.0530 H       223 TYR   -0.5400
   3532 HB1       -46.9420   -6.8650  -44.4290 H       223 TYR    0.4300
   3533 HB2       -47.2630   -7.1390  -42.6570 H       223 TYR   -0.1150
   3534 HD1       -44.8230   -8.1630  -41.6150 H       223 TYR    0.1150
   3535 HD2       -46.5840   -8.8820  -45.4310 H       223 TYR   -0.1150
   3536 HE1       -43.6330  -10.3220  -41.7430 H       223 TYR    0.1150
   3537 HE2       -45.4110  -11.0510  -45.5710 H       223 TYR    0.5100
   3538 HH        -43.2580  -12.1370  -42.9340 H       223 TYR   -0.5100
   3539 N         -44.2050   -5.4040  -45.0600 N.am    224 GLY   -0.4700
   3540 CA        -43.0200   -5.4540  -45.9040 C.3     224 GLY    0.3100
   3541 C         -41.8120   -4.7930  -45.2690 C.2     224 GLY   -0.0200
   3542 O         -40.6820   -5.0770  -45.6370 O.2     224 GLY    0.0900
   3543 HN        -44.9660   -4.8560  -45.3980 H       224 GLY    0.0900
   3544 HA1       -43.2520   -4.9470  -46.8300 H       224 GLY    0.5100
   3545 HA2       -42.7930   -6.4930  -46.0940 H       224 GLY   -0.5100
   3546 N         -42.0680   -3.9020  -44.3100 N.am    225 GLN   -0.4700
   3547 CA        -41.0150   -3.1830  -43.5780 C.3     225 GLN    0.3100
   3548 C         -40.5240   -4.0770  -42.4360 C.2     225 GLN    0.0700
   3549 O         -39.3270   -4.1350  -42.1360 O.2     225 GLN    0.0900
   3550 CB        -41.5800   -1.8680  -43.0160 C.3     225 GLN   -0.1800
   3551 CG        -42.4690   -1.1130  -43.9940 C.3     225 GLN    0.0900
   3552 CD        -41.7500   -0.7580  -45.2820 C.2     225 GLN    0.0900
   3553 NE2       -40.9700    0.2020  -45.3160 N.am    225 GLN   -0.1800
   3554 OE1       -41.9860   -1.5190  -46.3300 O.2     225 GLN    0.0900
   3555 HN        -43.0020   -3.6800  -44.0440 H       225 GLN    0.0900
   3556 HA        -40.2020   -2.9850  -44.2610 H       225 GLN    0.5500
   3557 HB1       -40.7300   -1.2110  -42.7340 H       225 GLN   -0.5500
   3558 HB2       -42.1730   -2.0990  -42.1060 H       225 GLN   -0.6200
   3559 HG1       -42.8170   -0.1740  -43.5140 H       225 GLN    0.3200
   3560 HG2       -43.3480   -1.7440  -44.2430 H       225 GLN    0.3000
   3561 HE21      -40.4990    0.4340  -46.1680 H       225 GLN    0.5100
   3562 HE22      -40.8120    0.7470  -44.4940 H       225 GLN   -0.5100
   3563 N         -41.4730   -4.7720  -41.8050 N.am    226 LEU   -0.4700
   3564 CA        -41.1990   -5.6980  -40.7160 C.3     226 LEU    0.3100
   3565 C         -40.8150   -7.0220  -41.3070 C.2     226 LEU    0.0700
   3566 O         -41.2580   -8.0640  -40.8400 O.2     226 LEU    0.0900
   3567 CB        -42.4360   -5.8970  -39.8450 C.3     226 LEU   -0.1800
   3568 CG        -42.4060   -5.2630  -38.4610 C.3     226 LEU    0.0900
   3569 CD1       -42.3200   -3.7530  -38.5830 C.3     226 LEU    0.0900
   3570 CD2       -43.6510   -5.6670  -37.7040 C.3     226 LEU   -0.0900
   3571 HN        -42.4330   -4.6860  -42.0600 H       226 LEU    0.0900
   3572 HA        -40.3900   -5.2910  -40.1290 H       226 LEU   -0.2700
   3573 HB1       -42.5870   -6.9890  -39.7150 H       226 LEU    0.0900
   3574 HB2       -43.3060   -5.4750  -40.3910 H       226 LEU    0.0900
   3575 HG        -41.5240   -5.6400  -37.9010 H       226 LEU    0.0900
   3576 HD11      -42.8200   -3.4150  -39.5150 H       226 LEU   -0.2700
   3577 HD12      -41.2550   -3.4360  -38.6160 H       226 LEU    0.0900
   3578 HD13      -42.8250   -3.2740  -37.7160 H       226 LEU    0.0900
   3579 HD21      -43.6930   -6.7720  -37.6020 H       226 LEU    0.0900
   3580 HD22      -44.5550   -5.3270  -38.2530 H       226 LEU    0.5100
   3581 HD23      -43.6390   -5.2170  -36.6880 H       226 LEU   -0.5100
   3582 N         -40.0030   -6.9810  -42.3590 N.am    227 VAL   -0.4700
   3583 CA        -39.5590   -8.1940  -43.0180 C.3     227 VAL    0.3100
   3584 C         -38.0520   -8.3410  -42.8370 C.2     227 VAL    0.0700
   3585 O         -37.4600   -9.2890  -43.3520 O.2     227 VAL    0.0900
   3586 CB        -39.9260   -8.1880  -44.5320 C.3     227 VAL   -0.0900
   3587 CG1       -38.9550   -7.3000  -45.3150 C.3     227 VAL    0.0900
   3588 CG2       -39.9470   -9.6200  -45.0730 C.3     227 VAL   -0.2700
   3589 HN        -39.6670   -6.1230  -42.7400 H       227 VAL    0.0900
   3590 HA        -40.0320   -9.0310  -42.5250 H       227 VAL    0.0900
   3591 HB        -40.9600   -7.8040  -44.6580 H       227 VAL    0.0900
   3592 HG11      -37.9500   -7.7740  -45.3540 H       227 VAL   -0.2700
   3593 HG12      -38.8620   -6.3110  -44.8170 H       227 VAL    0.0900
   3594 HG13      -39.3230   -7.1630  -46.3530 H       227 VAL    0.0900
   3595 HG21      -40.5640  -10.2680  -44.4130 H       227 VAL    0.0900
   3596 HG22      -38.9140  -10.0290  -45.1060 H       227 VAL    0.5100
   3597 HG23      -40.3880   -9.6330  -46.0930 H       227 VAL   -0.5100
   3598 N         -37.4350   -7.4010  -42.1100 N.am    228 PHE   -0.4700
   3599 CA        -35.9820   -7.4480  -41.8300 C.3     228 PHE    0.3100
   3600 C         -35.7600   -7.5760  -40.3380 C.2     228 PHE    0.0700
   3601 O         -35.1800   -8.5580  -39.8780 O.2     228 PHE    0.0900
   3602 CB        -35.2470   -6.1840  -42.3300 C.3     228 PHE   -0.1800
   3603 CG        -33.8290   -6.0490  -41.7870 C.ar    228 PHE    0.0900
   3604 CD1       -32.9080   -7.0980  -41.9120 C.ar    228 PHE    0.0900
   3605 CD2       -33.4310   -4.8910  -41.1150 C.ar    228 PHE    0.0000
   3606 CE1       -31.6170   -6.9970  -41.3740 C.ar    228 PHE   -0.1150
   3607 CE2       -32.1390   -4.7800  -40.5710 C.ar    228 PHE    0.1150
   3608 CZ        -31.2340   -5.8400  -40.7020 C.ar    228 PHE   -0.1150
   3609 HN        -37.9270   -6.6250  -41.7240 H       228 PHE    0.1150
   3610 HA        -35.5840   -8.3240  -42.3180 H       228 PHE   -0.1150
   3611 HB1       -35.8090   -5.2810  -42.0120 H       228 PHE    0.1150
   3612 HB2       -35.1730   -6.2180  -43.4390 H       228 PHE   -0.1150
   3613 HD1       -33.1980   -8.0000  -42.4310 H       228 PHE    0.1150
   3614 HD2       -34.1240   -4.0690  -41.0120 H       228 PHE   -0.1150
   3615 HE1       -30.9210   -7.8170  -41.4810 H       228 PHE    0.1150
   3616 HE2       -31.8470   -3.8790  -40.0530 H       228 PHE    0.5100
   3617 HZ        -30.2410   -5.7590  -40.2830 H       228 PHE   -0.5100
   3618 N         -36.2210   -6.5670  -39.5960 N.am    229 THR   -0.4700
   3619 CA        -36.0820   -6.5230  -38.1370 C.3     229 THR    0.3100
   3620 C         -36.4820   -7.8790  -37.5350 C.2     229 THR    0.0700
   3621 O         -35.6120   -8.6930  -37.2020 O.2     229 THR    0.0900
   3622 CB        -36.9540   -5.3760  -37.5400 C.3     229 THR    0.1400
   3623 CG2       -36.5290   -5.0830  -36.0950 C.3     229 THR    0.0900
   3624 OG1       -36.8010   -4.1860  -38.3330 O.3     229 THR   -0.6600
   3625 HN        -36.6880   -5.7880  -40.0060 H       229 THR    0.4300
   3626 HA        -35.0390   -6.3630  -37.9040 H       229 THR   -0.2700
   3627 HB        -38.0230   -5.6760  -37.5400 H       229 THR    0.0900
   3628 HG1       -37.4700   -3.5730  -38.0200 H       229 THR    0.0900
   3629 HG21      -35.4270   -4.9480  -36.0390 H       229 THR    0.0900
   3630 HG22      -36.8170   -5.9280  -35.4370 H       229 THR    0.5100
   3631 HG23      -37.0180   -4.1490  -35.7400 H       229 THR   -0.5100
   3632 N         -37.7840   -8.1220  -37.3910 N.am    230 VAL   -0.4700
   3633 CA        -38.2690   -9.3960  -36.8750 C.3     230 VAL    0.3100
   3634 C         -38.5430  -10.2760  -38.0840 C.2     230 VAL    0.0700
   3635 O         -39.5950  -10.1670  -38.6990 O.2     230 VAL    0.0900
   3636 CB        -39.5510   -9.2020  -36.0230 C.3     230 VAL   -0.0900
   3637 CG1       -40.5460   -8.3530  -36.7810 C.3     230 VAL    0.0900
   3638 CG2       -40.1660  -10.5470  -35.6730 C.3     230 VAL   -0.2700
   3639 HN        -38.4800   -7.4480  -37.6260 H       230 VAL    0.0900
   3640 HA        -37.4840   -9.8310  -36.2750 H       230 VAL    0.0900
   3641 HB        -39.2890   -8.7020  -35.0670 H       230 VAL    0.0900
   3642 HG11      -41.2090   -8.9980  -37.3950 H       230 VAL   -0.2700
   3643 HG12      -40.0100   -7.6510  -37.4550 H       230 VAL    0.0900
   3644 HG13      -41.1730   -7.7780  -36.0660 H       230 VAL    0.0900
   3645 HG21      -39.3740  -11.3220  -35.6010 H       230 VAL    0.0900
   3646 HG22      -40.8880  -10.8500  -36.4610 H       230 VAL    0.5100
   3647 HG23      -40.6870  -10.4800  -34.6940 H       230 VAL   -0.5100
   3648 N         -37.5740  -11.1320  -38.4280 N.am    231 LYS   -0.4700
   3649 CA        -37.6600  -12.0230  -39.5980 C.3     231 LYS    0.3100
   3650 C         -38.9990  -12.7710  -39.6940 C.2     231 LYS    0.0700
   3651 O         -39.9870  -12.1460  -40.0690 O.2     231 LYS    0.0900
   3652 CB        -36.4650  -12.9960  -39.6190 C.3     231 LYS   -0.1800
   3653 CG        -35.5850  -12.8240  -40.8620 C.3     231 LYS    0.0900
   3654 CD        -34.2090  -13.4720  -40.7220 C.3     231 LYS    0.0900
   3655 CE        -33.3530  -13.2310  -41.9720 C.3     231 LYS   -0.1800
   3656 NZ        -31.9560  -13.7580  -41.8600 N.4     231 LYS    0.0900
   3657 HN        -36.7360  -11.2060  -37.8950 H       231 LYS    0.0900
   3658 HA        -37.6620  -11.4120  -40.4880 H       231 LYS   -0.1800
   3659 HB1       -36.8500  -14.0380  -39.5950 H       231 LYS    0.0900
   3660 HB2       -35.8450  -12.8210  -38.7140 H       231 LYS    0.0900
   3661 HG1       -35.4480  -11.7380  -41.0520 H       231 LYS    0.2100
   3662 HG2       -36.1050  -13.2790  -41.7310 H       231 LYS    0.0500
   3663 HD1       -34.3330  -14.5650  -40.5700 H       231 LYS    0.0500
   3664 HD2       -33.6910  -13.0440  -39.8370 H       231 LYS   -0.3000
   3665 HE1       -33.2760  -12.1390  -42.1580 H       231 LYS    0.3300
   3666 HE2       -33.8250  -13.7350  -42.8420 H       231 LYS    0.3300
   3667 HZ1       -31.9850  -14.7850  -41.6990 H       231 LYS    0.3300
   3668 HZ2       -31.4740  -13.2960  -41.0620 H       231 LYS    0.5100
   3669 HZ3       -31.4390  -13.5600  -42.7400 H       231 LYS   -0.5100
   3670 N         -39.0670  -14.0750  -39.3790 N.am    232 GLU   -0.4700
   3671 CA        -40.3710  -14.7710  -39.5120 C.3     232 GLU    0.3100
   3672 C         -40.5270  -16.0840  -38.7240 C.2     232 GLU    0.0700
   3673 O         -41.6440  -16.5780  -38.6240 O.2     232 GLU    0.0900
   3674 CB        -40.6740  -15.0360  -41.0010 C.3     232 GLU   -0.1800
   3675 CG        -42.1380  -15.3770  -41.3100 C.3     232 GLU    0.0900
   3676 CD        -42.3590  -16.8400  -41.6800 C.2     232 GLU    0.0900
   3677 OE1       -41.7720  -17.2930  -42.6860 O.co2   232 GLU   -0.2800
   3678 OE2       -43.1250  -17.5350  -40.9750 O.co2   232 GLU    0.0900
   3679 HN        -38.2890  -14.6080  -39.0590 H       232 GLU    0.0900
   3680 HA        -41.1350  -14.1430  -39.0770 H       232 GLU    0.6200
   3681 HB1       -40.0410  -15.8840  -41.3380 H       232 GLU   -0.7600
   3682 HB2       -40.3980  -14.1300  -41.5790 H       232 GLU   -0.7600
   3683 HG1       -42.4810  -14.7470  -42.1580 H       232 GLU    0.5100
   3684 HG2       -42.7540  -15.1480  -40.4130 H       232 GLU   -0.5100
   3685 N         -39.4610  -16.6580  -38.1630 N.am    233 ALA   -0.4700
   3686 CA        -39.6200  -17.9200  -37.4110 C.3     233 ALA    0.3100
   3687 C         -40.1730  -17.6590  -36.0050 C.2     233 ALA    0.0700
   3688 O         -40.9330  -16.7210  -35.7910 O.2     233 ALA    0.0900
   3689 CB        -38.2840  -18.6600  -37.3290 C.3     233 ALA   -0.2700
   3690 HN        -38.5420  -16.2770  -38.2210 H       233 ALA    0.0900
   3691 HA        -40.3550  -18.5240  -37.9200 H       233 ALA    0.0900
   3692 HB1       -37.5840  -18.1140  -36.6610 H       233 ALA    0.0900
   3693 HB2       -37.8270  -18.7300  -38.3390 H       233 ALA    0.5100
   3694 HB3       -38.4410  -19.6810  -36.9180 H       233 ALA   -0.5100
   3695 N         -39.7950  -18.5160  -35.0540 N.am    234 ALA   -0.4700
   3696 CA        -40.2140  -18.4100  -33.6450 C.3     234 ALA    0.3100
   3697 C         -39.8550  -19.7080  -32.9290 C.2     234 ALA    0.0700
   3698 O         -39.5380  -20.7050  -33.5760 O.2     234 ALA    0.0900
   3699 CB        -41.7310  -18.1300  -33.5310 C.3     234 ALA   -0.2700
   3700 HN        -39.1970  -19.2850  -35.2620 H       234 ALA    0.0900
   3701 HA        -39.6530  -17.6070  -33.1920 H       234 ALA    0.0900
   3702 HB1       -42.2880  -18.7270  -34.2870 H       234 ALA    0.0900
   3703 HB2       -41.9330  -17.0530  -33.7130 H       234 ALA    0.5100
   3704 HB3       -42.0930  -18.4130  -32.5200 H       234 ALA   -0.5100
   3705 N         -39.7670  -19.6870  -31.5850 N.am    235 ALA   -0.4700
   3706 CA        -39.5060  -20.8800  -30.8070 C.3     235 ALA    0.3100
   3707 CAT       -40.4760  -21.2280  -27.1380 C.3     235 ALA    0.0700
   3708 C         -39.8210  -20.5180  -29.3750 C.2     235 ALA    0.0900
   3709 O         -39.7430  -19.3390  -29.0300 O.2     235 ALA   -0.2700
   3710 CB        -38.0420  -21.3730  -30.9030 C.3     235 ALA    0.0900
   3711 NT        -40.1610  -21.5020  -28.5220 N.pl3   235 ALA    0.0900
   3712 HN        -39.8790  -18.8450  -31.0650 H       235 ALA    0.0900
   3713 HNT       -40.2100  -22.4560  -28.8030 H       235 ALA    0.5100
   3714 HA        -40.1710  -21.6490  -31.1670 H       235 ALA   -0.5100
   3715 HB1       -37.3490  -20.5850  -30.5350 H       235 ALA   -0.4700
   3716 HB2       -37.7880  -21.6020  -31.9600 H       235 ALA    0.3100
   3717 HB3       -37.9080  -22.2820  -30.2790 H       235 ALA   -0.1100
   3718 HT1       -41.3440  -20.5370  -27.0850 H       235 ALA    0.0900
   3719 HT2       -39.6040  -20.7500  -26.6430 H       235 ALA    0.0900
   3720 HT3       -40.7360  -22.1750  -26.6190 H       235 ALA    0.0900
   3721 N         -32.9200   -6.3610  -24.8250 N.am    236 ALA   -0.2700
   3722 CA        -32.1350   -7.5770  -24.7440 C.3     236 ALA    0.0900
   3723 CAY       -33.9510   -4.4700  -25.8880 C.3     236 ALA    0.0900
   3724 C         -32.9360   -8.8450  -25.0340 C.2     236 ALA    0.0900
   3725 O         -33.0760   -9.2650  -26.1780 O.2     236 ALA    0.5100
   3726 CB        -31.4500   -7.6520  -23.3620 C.3     236 ALA   -0.5100
   3727 CY        -33.2920   -5.7920  -25.9830 C.2     236 ALA   -0.4700
   3728 OY        -33.1100   -6.3230  -27.0690 O.2     236 ALA    0.3100
   3729 HN        -33.1770   -5.9630  -23.9490 H       236 ALA    0.0700
   3730 HA        -31.3970   -7.5580  -25.5340 H       236 ALA    0.0900
   3731 HB1       -32.2160   -7.6580  -22.5570 H       236 ALA   -0.2700
   3732 HB2       -30.7910   -6.7710  -23.2180 H       236 ALA    0.0900
   3733 HB3       -30.8500   -8.5840  -23.2870 H       236 ALA    0.0900
   3734 HY1       -35.0490   -4.6090  -25.7900 H       236 ALA    0.0900
   3735 HY2       -33.7440   -3.8800  -26.8070 H       236 ALA    0.5100
   3736 HY3       -33.5750   -3.9260  -24.9960 H       236 ALA   -0.5100
   3737 N         -33.5030   -9.5280  -24.0110 N.am    237 THR   -0.4700
   3738 CA        -34.0940  -10.8620  -24.2260 C.3     237 THR    0.3100
   3739 C         -35.6000  -10.6190  -24.3190 C.2     237 THR    0.0700
   3740 O         -36.3990  -11.5210  -24.5550 O.2     237 THR    0.0900
   3741 CB        -33.7750  -11.8310  -23.0380 C.3     237 THR    0.1400
   3742 CG2       -32.2500  -11.9600  -22.8370 C.3     237 THR    0.0900
   3743 OG1       -34.3630  -11.3330  -21.8270 O.3     237 THR   -0.6600
   3744 HN        -33.5460   -9.1670  -23.0830 H       237 THR    0.4300
   3745 HA        -33.6900  -11.2570  -25.1460 H       237 THR   -0.2700
   3746 HB        -34.1910  -12.8390  -23.2510 H       237 THR    0.0900
   3747 HG1       -34.2720  -12.0370  -21.1800 H       237 THR    0.0900
   3748 HG21      -31.8090  -10.9650  -22.6120 H       237 THR    0.0900
   3749 HG22      -31.7800  -12.3540  -23.7630 H       237 THR    0.5100
   3750 HG23      -32.0360  -12.6430  -21.9890 H       237 THR   -0.5100
   3751 N         -35.9450   -9.3420  -24.1250 N.am    238 THR   -0.4700
   3752 CA        -37.3030   -8.7960  -24.1780 C.3     238 THR    0.3100
   3753 C         -37.6410   -8.5380  -25.6590 C.2     238 THR    0.0700
   3754 O         -38.5780   -7.8200  -25.9930 O.2     238 THR    0.0900
   3755 CB        -37.3770   -7.4650  -23.3060 C.3     238 THR    0.1400
   3756 CG2       -36.4140   -6.3900  -23.8450 C.3     238 THR    0.0900
   3757 OG1       -38.7150   -6.9470  -23.2860 O.3     238 THR   -0.6600
   3758 HN        -35.2450   -8.6630  -23.9220 H       238 THR    0.4300
   3759 HA        -37.9820   -9.5410  -23.7910 H       238 THR   -0.2700
   3760 HB        -37.0630   -7.6830  -22.2630 H       238 THR    0.0900
   3761 HG1       -39.0010   -6.9170  -24.2020 H       238 THR    0.0900
   3762 HG21      -36.6760   -6.1340  -24.8950 H       238 THR    0.0900
   3763 HG22      -35.3710   -6.7710  -23.8230 H       238 THR    0.5100
   3764 HG23      -36.4890   -5.4710  -23.2270 H       238 THR   -0.5100
   3765 N         -36.8540   -9.1590  -26.5430 N.am    239 GLN   -0.4700
   3766 CA        -37.0110   -9.0280  -27.9900 C.3     239 GLN    0.3100
   3767 C         -37.7190  -10.2450  -28.5550 C.2     239 GLN    0.0700
   3768 O         -38.3010  -10.1610  -29.5950 O.2     239 GLN    0.0900
   3769 CB        -35.6280   -8.8330  -28.6430 C.3     239 GLN   -0.1800
   3770 CG        -35.2360   -9.8120  -29.7550 C.3     239 GLN    0.0900
   3771 CD        -34.5650  -11.0880  -29.2520 C.2     239 GLN    0.0900
   3772 NE2       -33.9330  -11.0930  -28.1770 N.am    239 GLN   -0.1800
   3773 OE1       -34.6680  -12.1520  -30.0210 O.2     239 GLN    0.0900
   3774 HN        -36.1110   -9.7520  -26.2470 H       239 GLN    0.0900
   3775 HA        -37.6480   -8.1780  -28.1870 H       239 GLN    0.5500
   3776 HB1       -34.8640   -8.9100  -27.8420 H       239 GLN   -0.5500
   3777 HB2       -35.6000   -7.8090  -29.0710 H       239 GLN   -0.6200
   3778 HG1       -34.5320   -9.3010  -30.4470 H       239 GLN    0.3200
   3779 HG2       -36.1510  -10.1000  -30.3140 H       239 GLN    0.3000
   3780 HE21      -33.8630  -10.2570  -27.6340 H       239 GLN    0.5100
   3781 HE22      -33.4970  -11.9350  -27.8580 H       239 GLN   -0.5100
   3782 N         -37.6660  -11.3590  -27.8260 N.am    240 LYS   -0.4700
   3783 CA        -38.3120  -12.6130  -28.2240 C.3     240 LYS    0.3100
   3784 C         -39.7640  -12.5660  -27.7660 C.2     240 LYS    0.0700
   3785 O         -40.5130  -13.5250  -27.9000 O.2     240 LYS    0.0900
   3786 CB        -37.5920  -13.7940  -27.5590 C.3     240 LYS   -0.1800
   3787 CG        -38.0490  -15.1840  -27.9980 C.3     240 LYS    0.0900
   3788 CD        -37.3240  -15.6670  -29.2600 C.3     240 LYS    0.0900
   3789 CE        -37.7360  -17.0990  -29.6250 C.3     240 LYS   -0.1800
   3790 NZ        -37.0290  -17.6340  -30.8310 N.4     240 LYS    0.0900
   3791 HN        -37.1740  -11.3890  -26.9580 H       240 LYS    0.0900
   3792 HA        -38.2620  -12.6960  -29.2990 H       240 LYS   -0.1800
   3793 HB1       -37.7440  -13.7150  -26.4620 H       240 LYS    0.0900
   3794 HB2       -36.5080  -13.7040  -27.7800 H       240 LYS    0.0900
   3795 HG1       -39.1410  -15.1560  -28.2000 H       240 LYS    0.2100
   3796 HG2       -37.8550  -15.9030  -27.1750 H       240 LYS    0.0500
   3797 HD1       -36.2270  -15.6360  -29.0850 H       240 LYS    0.0500
   3798 HD2       -37.5720  -14.9900  -30.1050 H       240 LYS   -0.3000
   3799 HE1       -38.8250  -17.1240  -29.8430 H       240 LYS    0.3300
   3800 HE2       -37.5000  -17.7770  -28.7770 H       240 LYS    0.3300
   3801 HZ1       -36.0040  -17.6390  -30.6570 H       240 LYS    0.3300
   3802 HZ2       -37.2390  -17.0300  -31.6510 H       240 LYS    0.5100
   3803 HZ3       -37.3530  -18.6030  -31.0210 H       240 LYS   -0.5100
   3804 N         -40.1440  -11.4250  -27.2030 N.am    241 ALA   -0.4700
   3805 CA        -41.4940  -11.2130  -26.7380 C.3     241 ALA    0.3100
   3806 C         -42.2440  -10.5580  -27.8520 C.2     241 ALA    0.0700
   3807 O         -43.2340  -11.0800  -28.3350 O.2     241 ALA    0.0900
   3808 CB        -41.4910  -10.3110  -25.5270 C.3     241 ALA   -0.2700
   3809 HN        -39.5130  -10.6640  -27.0750 H       241 ALA    0.0900
   3810 HA        -41.9210  -12.1750  -26.4910 H       241 ALA    0.0900
   3811 HB1       -41.0420   -9.3270  -25.7850 H       241 ALA    0.0900
   3812 HB2       -40.8920  -10.7720  -24.7130 H       241 ALA    0.5100
   3813 HB3       -42.5320  -10.1440  -25.1760 H       241 ALA   -0.5100
   3814 N         -41.7530   -9.3950  -28.2700 N.am    242 GLU   -0.4700
   3815 CA        -42.3600   -8.6510  -29.3530 C.3     242 GLU    0.3100
   3816 C         -42.0840   -9.3830  -30.6440 C.2     242 GLU    0.0700
   3817 O         -42.7280   -9.1270  -31.6490 O.2     242 GLU    0.0900
   3818 CB        -41.7940   -7.2240  -29.4090 C.3     242 GLU   -0.1800
   3819 CG        -42.6080   -6.1640  -28.6370 C.3     242 GLU    0.0900
   3820 CD        -42.6590   -6.3920  -27.1220 C.2     242 GLU    0.0900
   3821 OE1       -43.1310   -7.4690  -26.6910 O.co2   242 GLU   -0.2800
   3822 OE2       -42.2340   -5.4910  -26.3580 O.co2   242 GLU    0.0900
   3823 HN        -40.9450   -8.9830  -27.8580 H       242 GLU    0.0900
   3824 HA        -43.4260   -8.6260  -29.1850 H       242 GLU    0.6200
   3825 HB1       -41.7440   -6.9130  -30.4750 H       242 GLU   -0.7600
   3826 HB2       -40.7660   -7.2420  -28.9910 H       242 GLU   -0.7600
   3827 HG1       -43.6500   -6.1680  -29.0220 H       242 GLU    0.5100
   3828 HG2       -42.1540   -5.1660  -28.8200 H       242 GLU   -0.5100
   3829 N         -41.1280  -10.3120  -30.6020 N.am    243 LYS   -0.4700
   3830 CA        -40.7490  -11.1080  -31.7770 C.3     243 LYS    0.3100
   3831 C         -41.6610  -12.3050  -31.8470 C.2     243 LYS    0.0700
   3832 O         -41.5700  -13.0940  -32.7700 O.2     243 LYS    0.0900
   3833 CB        -39.2980  -11.6060  -31.6480 C.3     243 LYS   -0.1800
   3834 CG        -38.4930  -11.7450  -32.9510 C.3     243 LYS    0.0900
   3835 CD        -37.4570  -10.6170  -33.0840 C.3     243 LYS    0.0900
   3836 CE        -36.4270  -10.8940  -34.1730 C.3     243 LYS   -0.1800
   3837 NZ        -35.4560   -9.7760  -34.2810 N.4     243 LYS    0.0900
   3838 HN        -40.6250  -10.5100  -29.7640 H       243 LYS    0.0900
   3839 HA        -40.8560  -10.4850  -32.6520 H       243 LYS   -0.1800
   3840 HB1       -39.3250  -12.6030  -31.1620 H       243 LYS    0.0900
   3841 HB2       -38.7550  -10.8960  -30.9910 H       243 LYS    0.0900
   3842 HG1       -39.1890  -11.7050  -33.8160 H       243 LYS    0.2100
   3843 HG2       -37.9710  -12.7240  -32.9550 H       243 LYS    0.0500
   3844 HD1       -36.9300  -10.4980  -32.1140 H       243 LYS    0.0500
   3845 HD2       -37.9860   -9.6700  -33.3250 H       243 LYS   -0.3000
   3846 HE1       -36.9340  -11.0050  -35.1560 H       243 LYS    0.3300
   3847 HE2       -35.8590  -11.8180  -33.9310 H       243 LYS    0.3300
   3848 HZ1       -34.6510   -9.9520  -33.6470 H       243 LYS    0.3300
   3849 HZ2       -35.9210   -8.8850  -34.0120 H       243 LYS    0.5100
   3850 HZ3       -35.1160   -9.7060  -35.2610 H       243 LYS   -0.5100
   3851 N         -42.5420  -12.4380  -30.8600 N.am    244 GLU   -0.4700
   3852 CA        -43.4640  -13.5660  -30.8040 C.3     244 GLU    0.3100
   3853 C         -44.8970  -13.0730  -30.8890 C.2     244 GLU    0.0700
   3854 O         -45.7430  -13.7420  -31.4610 O.2     244 GLU    0.0900
   3855 CB        -43.2060  -14.3620  -29.5160 C.3     244 GLU   -0.1800
   3856 CG        -43.9560  -15.6710  -29.3990 C.3     244 GLU    0.0900
   3857 CD        -45.1270  -15.5480  -28.4470 C.2     244 GLU    0.0900
   3858 OE1       -45.9980  -14.6820  -28.7050 O.co2   244 GLU   -0.2800
   3859 OE2       -45.1760  -16.3040  -27.4430 O.co2   244 GLU    0.0900
   3860 HN        -42.6130  -11.7750  -30.1190 H       244 GLU    0.0900
   3861 HA        -43.3000  -14.1840  -31.6740 H       244 GLU    0.6200
   3862 HB1       -43.4910  -13.7240  -28.6540 H       244 GLU   -0.7600
   3863 HB2       -42.1190  -14.5820  -29.4590 H       244 GLU   -0.7600
   3864 HG1       -43.2680  -16.4570  -29.0230 H       244 GLU    0.5100
   3865 HG2       -44.3360  -15.9680  -30.4000 H       244 GLU   -0.5100
   3866 N         -45.1720  -11.8960  -30.3320 N.am    245 VAL   -0.4700
   3867 CA        -46.5120  -11.3130  -30.3970 C.3     245 VAL    0.3100
   3868 C         -46.7900  -11.0520  -31.8500 C.2     245 VAL    0.0700
   3869 O         -47.9120  -11.1170  -32.3140 O.2     245 VAL    0.0900
   3870 CB        -46.5880   -9.9510  -29.6590 C.3     245 VAL   -0.0900
   3871 CG1       -47.9140   -9.2720  -29.9400 C.3     245 VAL    0.0900
   3872 CG2       -46.4250  -10.1500  -28.1730 C.3     245 VAL   -0.2700
   3873 HN        -44.4820  -11.3620  -29.8490 H       245 VAL    0.0900
   3874 HA        -47.1980  -12.0150  -29.9470 H       245 VAL    0.0900
   3875 HB        -45.7580   -9.2990  -30.0040 H       245 VAL    0.0900
   3876 HG11      -48.7350  -10.0200  -29.9390 H       245 VAL   -0.2700
   3877 HG12      -47.8830   -8.7810  -30.9370 H       245 VAL    0.0900
   3878 HG13      -48.1250   -8.5130  -29.1560 H       245 VAL    0.0900
   3879 HG21      -45.5310  -10.7760  -27.9660 H       245 VAL    0.0900
   3880 HG22      -47.3200  -10.6620  -27.7590 H       245 VAL    0.5100
   3881 HG23      -46.2930   -9.1670  -27.6720 H       245 VAL   -0.5100
   3882 N         -45.7160  -10.7550  -32.5680 N.am    246 THR   -0.4700
   3883 CA        -45.7770  -10.4540  -33.9840 C.3     246 THR    0.3100
   3884 C         -46.1300  -11.6770  -34.7860 C.2     246 THR    0.0700
   3885 O         -46.8910  -11.5790  -35.7380 O.2     246 THR    0.0900
   3886 CB        -44.4280   -9.9030  -34.4880 C.3     246 THR    0.1400
   3887 CG2       -44.5170   -9.5410  -35.9750 C.3     246 THR    0.0900
   3888 OG1       -44.0600   -8.7510  -33.7250 O.3     246 THR   -0.6600
   3889 HN        -44.8080  -10.7240  -32.1600 H       246 THR    0.4300
   3890 HA        -46.5580   -9.7250  -34.1370 H       246 THR   -0.2700
   3891 HB        -43.6390  -10.6770  -34.3760 H       246 THR    0.0900
   3892 HG1       -43.5470   -9.0780  -32.9830 H       246 THR    0.0900
   3893 HG21      -45.4110   -8.9060  -36.1600 H       246 THR    0.0900
   3894 HG22      -44.6060  -10.4640  -36.5840 H       246 THR    0.5100
   3895 HG23      -43.6110   -8.9760  -36.2810 H       246 THR   -0.5100
   3896 N         -45.5860  -12.8380  -34.4300 N.am    247 ARG   -0.4700
   3897 CA        -45.9250  -14.0070  -35.2010 C.3     247 ARG    0.3100
   3898 C         -47.3710  -14.3270  -34.9470 C.2     247 ARG    0.0700
   3899 O         -47.9690  -15.0910  -35.6810 O.2     247 ARG    0.0900
   3900 CB        -45.0230  -15.2120  -34.8750 C.3     247 ARG   -0.1800
   3901 CG        -45.1690  -16.3120  -35.9510 C.3     247 ARG    0.0900
   3902 CD        -44.0640  -17.3910  -35.9890 C.3     247 ARG    0.0900
   3903 NE        -44.1060  -18.1720  -37.2480 N.pl3   247 ARG   -0.1800
   3904 CZ        -44.7130  -19.3520  -37.4280 C.cat   247 ARG    0.0900
   3905 NH1       -45.3630  -19.9630  -36.4380 N.pl3   247 ARG    0.0900
   3906 NH2       -44.6800  -19.9270  -38.6260 N.pl3   247 ARG    0.2000
   3907 HN        -44.9590  -12.9490  -33.6630 H       247 ARG    0.0900
   3908 HA        -45.8260  -13.7470  -36.2440 H       247 ARG    0.0900
   3909 HB1       -45.3090  -15.6260  -33.8850 H       247 ARG   -0.7000
   3910 HB2       -43.9650  -14.8780  -34.8320 H       247 ARG    0.4400
   3911 HG1       -45.1900  -15.8150  -36.9430 H       247 ARG    0.6400
   3912 HG2       -46.1380  -16.8250  -35.7840 H       247 ARG   -0.8000
   3913 HD1       -44.2030  -18.1000  -35.1460 H       247 ARG    0.4600
   3914 HD2       -43.0650  -16.9090  -35.9220 H       247 ARG    0.4600
   3915 HE        -43.6370  -17.7800  -38.0370 H       247 ARG   -0.8000
   3916 HH11      -45.4050  -19.5420  -35.5320 H       247 ARG    0.4600
   3917 HH12      -45.8070  -20.8450  -36.6000 H       247 ARG    0.4600
   3918 HH21      -44.2030  -19.4790  -39.3820 H       247 ARG    0.5100
   3919 HH22      -45.1300  -20.8080  -38.7700 H       247 ARG   -0.5100
   3920 N         -47.9530  -13.7200  -33.9170 N.am    248 MET   -0.4700
   3921 CA        -49.3560  -13.9550  -33.6170 C.3     248 MET    0.3100
   3922 C         -50.1900  -13.0070  -34.4440 C.2     248 MET    0.0700
   3923 O         -51.1320  -13.4260  -35.0830 O.2     248 MET    0.0900
   3924 CB        -49.6360  -13.7230  -32.1370 C.3     248 MET   -0.1800
   3925 CG        -51.0270  -14.1390  -31.7150 C.3     248 MET    0.0900
   3926 SD        -51.4350  -13.5880  -30.0500 S.3     248 MET    0.0900
   3927 CE        -53.1850  -13.4830  -30.1770 C.3     248 MET   -0.1400
   3928 HN        -47.4650  -13.0910  -33.3170 H       248 MET    0.0900
   3929 HA        -49.5890  -14.9730  -33.8870 H       248 MET    0.0900
   3930 HB1       -49.5070  -12.6420  -31.9170 H       248 MET   -0.0900
   3931 HB2       -48.8970  -14.3010  -31.5430 H       248 MET   -0.2200
   3932 HG1       -51.0950  -15.2460  -31.7650 H       248 MET    0.0900
   3933 HG2       -51.7560  -13.7110  -32.4350 H       248 MET    0.0900
   3934 HE1       -53.6440  -14.4910  -30.2550 H       248 MET    0.0900
   3935 HE2       -53.4700  -12.9040  -31.0810 H       248 MET    0.5100
   3936 HE3       -53.6050  -12.9830  -29.2780 H       248 MET   -0.5100
   3937 N         -49.8140  -11.7280  -34.4450 N.am    249 VAL   -0.4700
   3938 CA        -50.5180  -10.6970  -35.1960 C.3     249 VAL    0.3100
   3939 C         -50.4900  -11.0070  -36.6460 C.2     249 VAL    0.0700
   3940 O         -51.2270  -10.4250  -37.4220 O.2     249 VAL    0.0900
   3941 CB        -49.8890   -9.3420  -34.9650 C.3     249 VAL   -0.0900
   3942 CG1       -50.4210   -8.3230  -35.9620 C.3     249 VAL    0.0900
   3943 CG2       -50.1930   -8.9120  -33.5520 C.3     249 VAL   -0.2700
   3944 HN        -49.0230  -11.4160  -33.9250 H       249 VAL    0.0900
   3945 HA        -51.5480  -10.6920  -34.8700 H       249 VAL    0.0900
   3946 HB        -48.7870   -9.4250  -35.0780 H       249 VAL    0.0900
   3947 HG11      -51.5320   -8.3520  -35.9830 H       249 VAL   -0.2700
   3948 HG12      -50.0420   -8.5570  -36.9810 H       249 VAL    0.0900
   3949 HG13      -50.0990   -7.3020  -35.6680 H       249 VAL    0.0900
   3950 HG21      -49.7760   -9.6470  -32.8310 H       249 VAL    0.0900
   3951 HG22      -51.2930   -8.8540  -33.4030 H       249 VAL    0.5100
   3952 HG23      -49.7360   -7.9200  -33.3520 H       249 VAL   -0.5100
   3953 N         -49.6400  -11.9500  -37.0180 N.am    250 ILE   -0.4700
   3954 CA        -49.5210  -12.3600  -38.4020 C.3     250 ILE    0.3100
   3955 C         -50.4090  -13.5770  -38.6830 C.2     250 ILE    0.0700
   3956 O         -50.9830  -13.6930  -39.7610 O.2     250 ILE    0.0900
   3957 CB        -48.0410  -12.6600  -38.7440 C.3     250 ILE   -0.0900
   3958 CG1       -47.2450  -11.3500  -38.7440 C.3     250 ILE    0.0900
   3959 CG2       -47.9350  -13.3730  -40.0850 C.3     250 ILE   -0.2700
   3960 CD        -45.7930  -11.5040  -39.1040 C.3     250 ILE    0.0900
   3961 HN        -49.0470  -12.4170  -36.3680 H       250 ILE    0.0900
   3962 HA        -49.8980  -11.5620  -39.0230 H       250 ILE    0.0900
   3963 HB        -47.6020  -13.3010  -37.9510 H       250 ILE   -0.1800
   3964 HG11      -47.3070  -10.9030  -37.7290 H       250 ILE    0.0900
   3965 HG12      -47.7140  -10.6550  -39.4720 H       250 ILE    0.0900
   3966 HG21      -48.3630  -12.7390  -40.8900 H       250 ILE   -0.2700
   3967 HG22      -48.4990  -14.3300  -40.0500 H       250 ILE    0.0900
   3968 HG23      -46.8690  -13.5760  -40.3220 H       250 ILE    0.0900
   3969 HD1       -45.6900  -11.7610  -40.1800 H       250 ILE    0.0900
   3970 HD2       -45.3380  -12.3190  -38.5010 H       250 ILE    0.5100
   3971 HD3       -45.2520  -10.5520  -38.9140 H       250 ILE   -0.5100
   3972 N         -50.5380  -14.4900  -37.7270 N.am    251 ILE   -0.4700
   3973 CA        -51.4080  -15.6300  -37.9530 C.3     251 ILE    0.3100
   3974 C         -52.8470  -15.1450  -37.9120 C.2     251 ILE    0.0700
   3975 O         -53.7470  -15.8090  -38.3900 O.2     251 ILE    0.0900
   3976 CB        -51.1910  -16.7340  -36.8880 C.3     251 ILE   -0.0900
   3977 CG1       -49.8280  -17.3930  -37.0980 C.3     251 ILE    0.0900
   3978 CG2       -52.3000  -17.7860  -36.9790 C.3     251 ILE   -0.2700
   3979 CD        -49.6670  -17.9970  -38.4760 C.3     251 ILE    0.0900
   3980 HN        -50.0670  -14.4380  -36.8500 H       251 ILE    0.0900
   3981 HA        -51.1920  -16.0190  -38.9380 H       251 ILE    0.0900
   3982 HB        -51.1970  -16.2770  -35.8760 H       251 ILE   -0.1800
   3983 HG11      -49.7000  -18.1950  -36.3410 H       251 ILE    0.0900
   3984 HG12      -49.0360  -16.6290  -36.9490 H       251 ILE    0.0900
   3985 HG21      -52.4180  -18.1280  -38.0300 H       251 ILE   -0.2700
   3986 HG22      -53.2640  -17.3510  -36.6360 H       251 ILE    0.0900
   3987 HG23      -52.0410  -18.6640  -36.3470 H       251 ILE    0.0900
   3988 HD1       -49.5960  -17.1930  -39.2400 H       251 ILE    0.0900
   3989 HD2       -50.5440  -18.6350  -38.7150 H       251 ILE    0.5100
   3990 HD3       -48.7380  -18.6060  -38.5160 H       251 ILE   -0.5100
   3991 N         -53.0480  -13.9610  -37.3350 N.am    252 MET   -0.4700
   3992 CA        -54.3730  -13.3450  -37.2230 C.3     252 MET    0.3100
   3993 C         -54.7940  -12.7950  -38.5640 C.2     252 MET    0.0700
   3994 O         -55.9820  -12.6790  -38.8700 O.2     252 MET    0.0900
   3995 CB        -54.3450  -12.2030  -36.2150 C.3     252 MET   -0.1800
   3996 CG        -53.8950  -12.6130  -34.8470 C.3     252 MET    0.0900
   3997 SD        -54.2670  -11.3020  -33.7240 S.3     252 MET    0.0900
   3998 CE        -55.4050  -12.1300  -32.6180 C.3     252 MET   -0.1400
   3999 HN        -52.2950  -13.4330  -36.9480 H       252 MET    0.0900
   4000 HA        -55.0710  -14.1080  -36.9090 H       252 MET    0.0900
   4001 HB1       -55.3680  -11.7780  -36.1350 H       252 MET   -0.0900
   4002 HB2       -53.6570  -11.4180  -36.5910 H       252 MET   -0.2200
   4003 HG1       -52.8020  -12.8160  -34.8590 H       252 MET    0.0900
   4004 HG2       -54.4180  -13.5440  -34.5450 H       252 MET    0.0900
   4005 HE1       -55.0760  -13.1700  -32.4050 H       252 MET    0.0900
   4006 HE2       -56.4170  -12.1760  -33.0740 H       252 MET    0.5100
   4007 HE3       -55.4670  -11.5850  -31.6520 H       252 MET   -0.5100
   4008 N         -53.8030  -12.4370  -39.3690 N.am    253 VAL   -0.4700
   4009 CA        -54.0710  -11.9160  -40.6750 C.3     253 VAL    0.3100
   4010 C         -54.3180  -13.0540  -41.6430 C.2     253 VAL    0.0700
   4011 O         -55.1100  -12.9110  -42.5610 O.2     253 VAL    0.0900
   4012 CB        -52.9150  -11.0690  -41.1500 C.3     253 VAL   -0.0900
   4013 CG1       -53.2460  -10.4700  -42.5130 C.3     253 VAL    0.0900
   4014 CG2       -52.6320   -9.9930  -40.1170 C.3     253 VAL   -0.2700
   4015 HN        -52.8440  -12.5130  -39.1080 H       253 VAL    0.0900
   4016 HA        -54.9730  -11.3260  -40.6220 H       253 VAL    0.0900
   4017 HB        -52.0020  -11.6970  -41.2310 H       253 VAL    0.0900
   4018 HG11      -54.2470   -9.9870  -42.4850 H       253 VAL   -0.2700
   4019 HG12      -53.2600  -11.2690  -43.2850 H       253 VAL    0.0900
   4020 HG13      -52.4900   -9.7030  -42.7830 H       253 VAL    0.0900
   4021 HG21      -52.5510  -10.4460  -39.1050 H       253 VAL    0.0900
   4022 HG22      -53.4600   -9.2510  -40.1060 H       253 VAL    0.5100
   4023 HG23      -51.6760   -9.4810  -40.3540 H       253 VAL   -0.5100
   4024 N         -53.6490  -14.1890  -41.4570 N.am    254 ILE   -0.4700
   4025 CA        -53.8790  -15.3210  -42.3430 C.3     254 ILE    0.3100
   4026 C         -55.3070  -15.7740  -42.1600 C.2     254 ILE    0.0700
   4027 O         -56.0270  -16.0430  -43.1100 O.2     254 ILE    0.0900
   4028 CB        -52.9720  -16.5030  -42.0010 C.3     254 ILE   -0.0900
   4029 CG1       -51.5120  -16.0830  -42.0780 C.3     254 ILE    0.0900
   4030 CG2       -53.2290  -17.6440  -42.9540 C.3     254 ILE   -0.2700
   4031 CD        -51.1360  -15.5240  -43.4200 C.3     254 ILE    0.0900
   4032 HN        -52.9810  -14.3150  -40.7270 H       254 ILE    0.0900
   4033 HA        -53.6920  -14.9900  -43.3540 H       254 ILE    0.0900
   4034 HB        -53.1740  -16.8380  -40.9620 H       254 ILE   -0.1800
   4035 HG11      -50.8730  -16.9680  -41.8670 H       254 ILE    0.0900
   4036 HG12      -51.3220  -15.3110  -41.3020 H       254 ILE    0.0900
   4037 HG21      -53.1990  -17.2790  -44.0030 H       254 ILE   -0.2700
   4038 HG22      -54.2310  -18.0810  -42.7590 H       254 ILE    0.0900
   4039 HG23      -52.4490  -18.4250  -42.8290 H       254 ILE    0.0900
   4040 HD1       -51.7520  -14.6280  -43.6460 H       254 ILE    0.0900
   4041 HD2       -51.3120  -16.2840  -44.2090 H       254 ILE    0.5100
   4042 HD3       -50.0650  -15.2260  -43.4190 H       254 ILE   -0.5100
   4043 N         -55.7110  -15.8390  -40.8970 N.am    255 ALA   -0.4700
   4044 CA        -57.0400  -16.2810  -40.5260 C.3     255 ALA    0.3100
   4045 C         -58.1120  -15.3380  -41.0390 C.2     255 ALA    0.0700
   4046 O         -59.1300  -15.7830  -41.5430 O.2     255 ALA    0.0900
   4047 CB        -57.1270  -16.4230  -39.0120 C.3     255 ALA   -0.2700
   4048 HN        -55.1130  -15.5850  -40.1410 H       255 ALA    0.0900
   4049 HA        -57.2300  -17.2290  -41.0070 H       255 ALA    0.0900
   4050 HB1       -56.9190  -15.4470  -38.5250 H       255 ALA    0.0900
   4051 HB2       -56.3780  -17.1630  -38.6590 H       255 ALA    0.5100
   4052 HB3       -58.1460  -16.7550  -38.7210 H       255 ALA   -0.5100
   4053 N         -57.8990  -14.0360  -40.9200 N.am    256 PHE   -0.4700
   4054 CA        -58.8920  -13.1030  -41.4080 C.3     256 PHE    0.3100
   4055 C         -59.1760  -13.3720  -42.8790 C.2     256 PHE    0.0700
   4056 O         -60.3100  -13.3970  -43.3220 O.2     256 PHE    0.0900
   4057 CB        -58.3830  -11.6740  -41.2510 C.3     256 PHE   -0.1800
   4058 CG        -59.3860  -10.6600  -41.6320 C.ar    256 PHE    0.0900
   4059 CD1       -60.3790  -10.2840  -40.7350 C.ar    256 PHE    0.0900
   4060 CD2       -59.3910  -10.1260  -42.9110 C.ar    256 PHE    0.0000
   4061 CE1       -61.3740   -9.3880  -41.1090 C.ar    256 PHE   -0.1150
   4062 CE2       -60.3760   -9.2310  -43.3030 C.ar    256 PHE    0.1150
   4063 CZ        -61.3740   -8.8580  -42.4020 C.ar    256 PHE   -0.1150
   4064 HN        -57.0780  -13.6530  -40.5050 H       256 PHE    0.1150
   4065 HA        -59.7990  -13.2460  -40.8400 H       256 PHE   -0.1150
   4066 HB1       -57.4950  -11.5260  -41.9020 H       256 PHE    0.1150
   4067 HB2       -58.1130  -11.4930  -40.1880 H       256 PHE   -0.1150
   4068 HD1       -60.3770  -10.6940  -39.7350 H       256 PHE    0.1150
   4069 HD2       -58.6170  -10.4070  -43.6100 H       256 PHE   -0.1150
   4070 HE1       -62.1420   -9.1020  -40.4040 H       256 PHE    0.1150
   4071 HE2       -60.3710   -8.8250  -44.3050 H       256 PHE    0.5100
   4072 HZ        -62.1430   -8.1620  -42.7020 H       256 PHE   -0.5100
   4073 N         -58.1140  -13.5760  -43.6370 N.am    257 LEU   -0.4700
   4074 CA        -58.2230  -13.8210  -45.0480 C.3     257 LEU    0.3100
   4075 C         -58.9790  -15.0770  -45.3150 C.2     257 LEU    0.0700
   4076 O         -60.0160  -15.0370  -45.9830 O.2     257 LEU    0.0900
   4077 CB        -56.8330  -13.9210  -45.6420 C.3     257 LEU   -0.1800
   4078 CG        -56.1440  -12.5790  -45.4910 C.3     257 LEU    0.0900
   4079 CD1       -54.6760  -12.7380  -45.7910 C.3     257 LEU    0.0900
   4080 CD2       -56.8110  -11.5560  -46.4080 C.3     257 LEU   -0.0900
   4081 HN        -57.1890  -13.5690  -43.2640 H       257 LEU    0.0900
   4082 HA        -58.7710  -13.0060  -45.4950 H       257 LEU   -0.2700
   4083 HB1       -56.9020  -14.1920  -46.7180 H       257 LEU    0.0900
   4084 HB2       -56.2530  -14.7060  -45.1120 H       257 LEU    0.0900
   4085 HG        -56.2760  -12.2050  -44.4540 H       257 LEU    0.0900
   4086 HD11      -54.5360  -13.1080  -46.8300 H       257 LEU   -0.2700
   4087 HD12      -54.2240  -13.4720  -45.0900 H       257 LEU    0.0900
   4088 HD13      -54.1600  -11.7590  -45.6910 H       257 LEU    0.0900
   4089 HD21      -57.8280  -11.3110  -46.0320 H       257 LEU    0.0900
   4090 HD22      -56.9030  -11.9720  -47.4350 H       257 LEU    0.5100
   4091 HD23      -56.2100  -10.6230  -46.4350 H       257 LEU   -0.5100
   4092 N         -58.4600  -16.1980  -44.8030 N.am    258 ILE   -0.4700
   4093 CA        -59.0900  -17.4950  -44.9850 C.3     258 ILE    0.3100
   4094 C         -60.5910  -17.3650  -44.7770 C.2     258 ILE    0.0700
   4095 O         -61.3750  -17.9980  -45.4580 O.2     258 ILE    0.0900
   4096 CB        -58.5310  -18.5440  -43.9840 C.3     258 ILE   -0.0900
   4097 CG1       -57.0750  -18.8670  -44.3030 C.3     258 ILE    0.0900
   4098 CG2       -59.3400  -19.8180  -44.0510 C.3     258 ILE   -0.2700
   4099 CD        -56.5110  -20.0160  -43.4870 C.3     258 ILE    0.0900
   4100 HN        -57.6160  -16.1930  -44.2720 H       258 ILE    0.0900
   4101 HA        -58.9040  -17.8120  -46.0000 H       258 ILE    0.0900
   4102 HB        -58.5760  -18.1320  -42.9530 H       258 ILE   -0.1800
   4103 HG11      -56.4620  -17.9620  -44.1070 H       258 ILE    0.0900
   4104 HG12      -56.9980  -19.1270  -45.3800 H       258 ILE    0.0900
   4105 HG21      -59.2970  -20.2440  -45.0760 H       258 ILE   -0.2700
   4106 HG22      -60.4010  -19.6050  -43.8000 H       258 ILE    0.0900
   4107 HG23      -58.9300  -20.5640  -43.3380 H       258 ILE    0.0900
   4108 HD1       -56.9730  -20.9740  -43.8060 H       258 ILE    0.0900
   4109 HD2       -56.7290  -19.8590  -42.4090 H       258 ILE    0.5100
   4110 HD3       -55.4130  -20.0850  -43.6390 H       258 ILE   -0.5100
   4111 N         -60.9820  -16.4910  -43.8610 N.am    259 CYS   -0.4700
   4112 CA        -62.3770  -16.3030  -43.5050 C.3     259 CYS    0.3100
   4113 C         -63.1580  -15.4220  -44.4390 C.2     259 CYS    0.0700
   4114 O         -64.2790  -15.7680  -44.7800 O.2     259 CYS    0.0900
   4115 CB        -62.4530  -15.6940  -42.1100 C.3     259 CYS   -0.1100
   4116 SG        -63.5800  -16.5050  -40.9950 S.3     259 CYS    0.0900
   4117 HN        -60.3290  -15.9190  -43.3710 H       259 CYS    0.0900
   4118 HA        -62.8680  -17.2640  -43.5300 H       259 CYS   -0.2300
   4119 HB1       -62.7610  -14.6330  -42.2180 H       259 CYS    0.1600
   4120 HB2       -61.4350  -15.7210  -41.6700 H       259 CYS    0.5100
   4121 HG1       -62.9700  -17.6790  -41.0480 H       259 CYS   -0.5100
   4122 N         -62.5870  -14.2950  -44.8600 N.am    260 TRP   -0.4700
   4123 CA        -63.3360  -13.3450  -45.6670 C.3     260 TRP    0.3100
   4124 C         -62.9930  -13.3000  -47.1150 C.2     260 TRP    0.0700
   4125 O         -63.7370  -12.7350  -47.9000 O.2     260 TRP    0.0900
   4126 CB        -63.1740  -11.9700  -45.0550 C.3     260 TRP   -0.1800
   4127 CG        -63.6910  -11.9590  -43.6680 C.ar    260 TRP    0.0900
   4128 CD1       -62.9610  -12.0050  -42.5120 C.ar    260 TRP    0.0900
   4129 CD2       -65.0740  -11.9000  -43.2720 C.ar    260 TRP   -0.0300
   4130 CE2       -65.1030  -11.9000  -41.8510 C.ar    260 TRP   -0.1500
   4131 CE3       -66.2930  -11.8400  -43.9810 C.ar    260 TRP    0.2200
   4132 NE1       -63.8020  -11.9690  -41.4150 N.ar    260 TRP   -0.5100
   4133 CZ2       -66.3030  -11.8370  -41.1240 C.ar    260 TRP    0.3700
   4134 CZ3       -67.4840  -11.7770  -43.2570 C.ar    260 TRP    0.2400
   4135 CH2       -67.4790  -11.7740  -41.8430 C.ar    260 TRP    0.1100
   4136 HN        -61.6430  -14.0570  -44.6470 H       260 TRP   -0.2500
   4137 HA        -64.3740  -13.6430  -45.6770 H       260 TRP    0.1700
   4138 HB1       -63.7380  -11.2270  -45.6580 H       260 TRP   -0.2000
   4139 HB2       -62.0990  -11.6920  -45.0440 H       260 TRP    0.1400
   4140 HD1       -61.8830  -12.0610  -42.4640 H       260 TRP   -0.2700
   4141 HE1       -63.5180  -11.9900  -40.4820 H       260 TRP    0.1600
   4142 HE3       -66.3230  -11.8420  -45.0610 H       260 TRP   -0.1400
   4143 HZ2       -66.3250  -11.8380  -40.0450 H       260 TRP    0.1400
   4144 HZ3       -68.4250  -11.7310  -43.7840 H       260 TRP    0.5100
   4145 HH2       -68.4190  -11.7220  -41.3130 H       260 TRP   -0.5100
   4146 N         -61.8760  -13.8770  -47.5020 N.am    261 LEU   -0.4700
   4147 CA        -61.5300  -13.8470  -48.8940 C.3     261 LEU    0.3100
   4148 C         -62.5360  -14.6070  -49.6970 C.2     261 LEU    0.0700
   4149 O         -63.0010  -14.1250  -50.6990 O.2     261 LEU    0.0900
   4150 CB        -60.1390  -14.4330  -49.1010 C.3     261 LEU   -0.1800
   4151 CG        -59.0530  -13.4640  -49.5590 C.3     261 LEU    0.0900
   4152 CD1       -59.2640  -12.0600  -48.9780 C.3     261 LEU    0.0900
   4153 CD2       -57.7330  -14.0570  -49.1350 C.3     261 LEU   -0.0900
   4154 HN        -61.2500  -14.3390  -46.8790 H       261 LEU    0.0900
   4155 HA        -61.5600  -12.8200  -49.2280 H       261 LEU   -0.2700
   4156 HB1       -60.2190  -15.2370  -49.8620 H       261 LEU    0.0900
   4157 HB2       -59.8120  -14.8780  -48.1390 H       261 LEU    0.0900
   4158 HG        -59.0650  -13.4040  -50.6680 H       261 LEU    0.0900
   4159 HD11      -59.4250  -12.1210  -47.8810 H       261 LEU   -0.2700
   4160 HD12      -60.1570  -11.5890  -49.4420 H       261 LEU    0.0900
   4161 HD13      -58.3680  -11.4320  -49.1710 H       261 LEU    0.0900
   4162 HD21      -57.3330  -14.7120  -49.9390 H       261 LEU    0.0900
   4163 HD22      -57.8700  -14.6670  -48.2170 H       261 LEU    0.5100
   4164 HD23      -56.9990  -13.2460  -48.9410 H       261 LEU   -0.5100
   4165 N         -62.8930  -15.8180  -49.2620 N.am    262 PRO   -0.2900
   4166 CA        -63.8720  -16.6080  -50.0060 C.3     262 PRO    0.0000
   4167 C         -65.2370  -15.9480  -50.0740 C.2     262 PRO    0.0900
   4168 O         -65.9490  -16.0850  -51.0620 O.2     262 PRO    0.0900
   4169 CB        -63.8700  -17.9340  -49.2600 C.3     262 PRO    0.0200
   4170 CG        -63.4660  -17.5520  -47.8760 C.3     262 PRO    0.0900
   4171 CD        -62.3870  -16.5650  -48.0970 C.3     262 PRO   -0.1800
   4172 HA        -63.5940  -16.6720  -51.0460 H       262 PRO    0.0900
   4173 HB1       -63.1420  -18.6430  -49.7080 H       262 PRO    0.0900
   4174 HB2       -64.8780  -18.3990  -49.2690 H       262 PRO   -0.1800
   4175 HG1       -64.3150  -17.1000  -47.3210 H       262 PRO    0.0900
   4176 HG2       -63.0940  -18.4310  -47.3090 H       262 PRO    0.0900
   4177 HD1       -62.2620  -15.8880  -47.2270 H       262 PRO    0.5100
   4178 HD2       -61.4220  -17.0550  -48.3400 H       262 PRO   -0.5100
   4179 N         -65.6060  -15.2240  -49.0250 N.am    263 TYR   -0.4700
   4180 CA        -66.8840  -14.5230  -49.0190 C.3     263 TYR    0.3100
   4181 C         -66.7630  -13.3080  -49.9030 C.2     263 TYR    0.0700
   4182 O         -67.4910  -13.1760  -50.8720 O.2     263 TYR    0.0900
   4183 CB        -67.2530  -14.0650  -47.5990 C.3     263 TYR   -0.1800
   4184 CG        -68.4880  -13.1700  -47.5220 C.ar    263 TYR    0.0900
   4185 CD1       -69.7600  -13.6720  -47.8010 C.ar    263 TYR    0.0900
   4186 CD2       -68.3780  -11.8200  -47.1870 C.ar    263 TYR    0.0000
   4187 CE1       -70.8940  -12.8580  -47.7510 C.ar    263 TYR   -0.1150
   4188 CE2       -69.5060  -10.9980  -47.1370 C.ar    263 TYR    0.1150
   4189 CZ        -70.7640  -11.5270  -47.4200 C.ar    263 TYR   -0.1150
   4190 OH        -71.8850  -10.7260  -47.3680 O.3     263 TYR    0.1150
   4191 HN        -65.0400  -15.1280  -48.2100 H       263 TYR    0.1100
   4192 HA        -67.6360  -15.1970  -49.4020 H       263 TYR   -0.5400
   4193 HB1       -66.4070  -13.4880  -47.1730 H       263 TYR    0.4300
   4194 HB2       -67.4600  -14.9590  -46.9720 H       263 TYR   -0.1150
   4195 HD1       -69.8710  -14.7150  -48.0610 H       263 TYR    0.1150
   4196 HD2       -67.4070  -11.4050  -46.9640 H       263 TYR   -0.1150
   4197 HE1       -71.8680  -13.2700  -47.9690 H       263 TYR    0.1150
   4198 HE2       -69.4030   -9.9540  -46.8790 H       263 TYR    0.5100
   4199 HH        -72.6580  -11.2940  -47.4320 H       263 TYR   -0.5100
   4200 N         -65.8270  -12.4230  -49.5470 N.am    264 ALA   -0.4700
   4201 CA        -65.5540  -11.1770  -50.2680 C.3     264 ALA    0.3100
   4202 C         -65.4270  -11.4520  -51.7480 C.2     264 ALA    0.0700
   4203 O         -65.8880  -10.6690  -52.5710 O.2     264 ALA    0.0900
   4204 CB        -64.2660  -10.5550  -49.7500 C.3     264 ALA   -0.2700
   4205 HN        -65.2550  -12.5780  -48.7460 H       264 ALA    0.0900
   4206 HA        -66.3880  -10.5070  -50.1140 H       264 ALA    0.0900
   4207 HB1       -63.4160  -11.2540  -49.9010 H       264 ALA    0.0900
   4208 HB2       -64.3590  -10.3400  -48.6650 H       264 ALA    0.5100
   4209 HB3       -64.0530   -9.6140  -50.3000 H       264 ALA   -0.5100
   4210 N         -64.7870  -12.5700  -52.0750 N.am    265 GLY   -0.4700
   4211 CA        -64.6120  -12.9450  -53.4590 C.3     265 GLY    0.3100
   4212 C         -65.9600  -13.2190  -54.0900 C.2     265 GLY   -0.0200
   4213 O         -66.3010  -12.6290  -55.1110 O.2     265 GLY    0.0900
   4214 HN        -64.4040  -13.1890  -51.3940 H       265 GLY    0.0900
   4215 HA1       -64.0020  -13.8350  -53.5010 H       265 GLY    0.5100
   4216 HA2       -64.1240  -12.1330  -53.9780 H       265 GLY   -0.5100
   4217 N         -66.7460  -14.1060  -53.4820 N.am    266 VAL   -0.4700
   4218 CA        -68.0570  -14.4260  -54.0260 C.3     266 VAL    0.3100
   4219 C         -68.9020  -13.1870  -54.0700 C.2     266 VAL    0.0700
   4220 O         -69.6360  -13.0050  -54.9950 O.2     266 VAL    0.0900
   4221 CB        -68.7720  -15.4860  -53.1960 C.3     266 VAL   -0.0900
   4222 CG1       -70.1360  -15.7710  -53.7930 C.3     266 VAL    0.0900
   4223 CG2       -67.9350  -16.7500  -53.1580 C.3     266 VAL   -0.2700
   4224 HN        -66.4780  -14.5820  -52.6490 H       266 VAL    0.0900
   4225 HA        -67.9170  -14.7800  -55.0360 H       266 VAL    0.0900
   4226 HB        -68.8920  -15.1230  -52.1530 H       266 VAL    0.0900
   4227 HG11      -70.0430  -15.9660  -54.8830 H       266 VAL   -0.2700
   4228 HG12      -70.8040  -14.8960  -53.6450 H       266 VAL    0.0900
   4229 HG13      -70.5800  -16.6680  -53.3090 H       266 VAL    0.0900
   4230 HG21      -66.9270  -16.5540  -53.5850 H       266 VAL    0.0900
   4231 HG22      -68.4240  -17.5460  -53.7600 H       266 VAL    0.5100
   4232 HG23      -67.8150  -17.0940  -52.1090 H       266 VAL   -0.5100
   4233 N         -68.7900  -12.3270  -53.0660 N.am    267 ALA   -0.4700
   4234 CA        -69.5580  -11.0830  -53.0100 C.3     267 ALA    0.3100
   4235 C         -69.1820  -10.1580  -54.1570 C.2     267 ALA    0.0700
   4236 O         -70.0330   -9.5400  -54.7700 O.2     267 ALA    0.0900
   4237 CB        -69.3080  -10.3830  -51.6890 C.3     267 ALA   -0.2700
   4238 HN        -68.1720  -12.4900  -52.3010 H       267 ALA    0.0900
   4239 HA        -70.6050  -11.3280  -53.1160 H       267 ALA    0.0900
   4240 HB1       -68.2280  -10.1440  -51.5820 H       267 ALA    0.0900
   4241 HB2       -69.6100  -11.0430  -50.8470 H       267 ALA    0.5100
   4242 HB3       -69.8850   -9.4350  -51.6480 H       267 ALA   -0.5100
   4243 N         -67.8910  -10.0490  -54.4500 N.am    268 PHE   -0.4700
   4244 CA        -67.4600   -9.1760  -55.5260 C.3     268 PHE    0.3100
   4245 C         -67.8760   -9.7380  -56.8680 C.2     268 PHE    0.0700
   4246 O         -68.1580   -8.9960  -57.8070 O.2     268 PHE    0.0900
   4247 CB        -65.9510   -9.0000  -55.5050 C.3     268 PHE   -0.1800
   4248 CG        -65.4850   -7.9570  -56.4540 C.ar    268 PHE    0.0900
   4249 CD1       -65.6180   -6.6100  -56.1330 C.ar    268 PHE    0.0900
   4250 CD2       -64.9930   -8.3150  -57.7070 C.ar    268 PHE    0.0000
   4251 CE1       -65.2730   -5.6280  -57.0470 C.ar    268 PHE   -0.1150
   4252 CE2       -64.6480   -7.3470  -58.6280 C.ar    268 PHE    0.1150
   4253 CZ        -64.7880   -5.9960  -58.2980 C.ar    268 PHE   -0.1150
   4254 HN        -67.1790  -10.5460  -53.9590 H       268 PHE    0.1150
   4255 HA        -67.9500   -8.2220  -55.3980 H       268 PHE   -0.1150
   4256 HB1       -65.4620   -9.9550  -55.7910 H       268 PHE    0.1150
   4257 HB2       -65.6270   -8.6940  -54.4870 H       268 PHE   -0.1150
   4258 HD1       -65.9930   -6.3270  -55.1620 H       268 PHE    0.1150
   4259 HD2       -64.8830   -9.3580  -57.9610 H       268 PHE   -0.1150
   4260 HE1       -65.3790   -4.5830  -56.7910 H       268 PHE    0.1150
   4261 HE2       -64.2700   -7.6320  -59.5980 H       268 PHE    0.5100
   4262 HZ        -64.5190   -5.2350  -59.0170 H       268 PHE   -0.5100
   4263 N         -67.8870  -11.0640  -56.9650 N.am    269 TYR   -0.4700
   4264 CA        -68.2960  -11.7320  -58.1840 C.3     269 TYR    0.3100
   4265 C         -69.7250  -11.3130  -58.5240 C.2     269 TYR    0.0700
   4266 O         -69.9890  -10.8250  -59.6090 O.2     269 TYR    0.0900
   4267 CB        -68.2310  -13.2490  -57.9990 C.3     269 TYR   -0.1800
   4268 CG        -68.8280  -13.9890  -59.1630 C.ar    269 TYR    0.0900
   4269 CD1       -68.0480  -14.3670  -60.2520 C.ar    269 TYR    0.0900
   4270 CD2       -70.1980  -14.2530  -59.2080 C.ar    269 TYR    0.0000
   4271 CE1       -68.6250  -14.9960  -61.3690 C.ar    269 TYR   -0.1150
   4272 CE2       -70.7870  -14.8760  -60.3170 C.ar    269 TYR    0.1150
   4273 CZ        -69.9970  -15.2470  -61.3920 C.ar    269 TYR   -0.1150
   4274 OH        -70.5820  -15.8800  -62.4760 O.3     269 TYR    0.1150
   4275 HN        -67.6170  -11.6540  -56.2090 H       269 TYR    0.1100
   4276 HA        -67.6330  -11.4200  -58.9770 H       269 TYR   -0.5400
   4277 HB1       -68.8000  -13.5400  -57.0890 H       269 TYR    0.4300
   4278 HB2       -67.1720  -13.5690  -57.9060 H       269 TYR   -0.1150
   4279 HD1       -66.9850  -14.1730  -60.2380 H       269 TYR    0.1150
   4280 HD2       -70.8180  -13.9700  -58.3700 H       269 TYR   -0.1150
   4281 HE1       -68.0070  -15.2850  -62.2060 H       269 TYR    0.1150
   4282 HE2       -71.8510  -15.0670  -60.3320 H       269 TYR    0.5100
   4283 HH        -71.4250  -16.2390  -62.1900 H       269 TYR   -0.5100
   4284 N         -70.6360  -11.5210  -57.5720 N.am    270 ILE   -0.4700
   4285 CA        -72.0620  -11.1810  -57.6910 C.3     270 ILE    0.3100
   4286 C         -72.2370   -9.7620  -58.1830 C.2     270 ILE    0.0700
   4287 O         -72.9660   -9.4980  -59.1260 O.2     270 ILE    0.0900
   4288 CB        -72.7820  -11.2460  -56.3140 C.3     270 ILE   -0.0900
   4289 CG1       -72.6700  -12.6370  -55.7110 C.3     270 ILE    0.0900
   4290 CG2       -74.2440  -10.8450  -56.4570 C.3     270 ILE   -0.2700
   4291 CD        -73.2530  -13.6950  -56.5730 C.3     270 ILE    0.0900
   4292 HN        -70.3790  -11.9320  -56.7030 H       270 ILE    0.0900
   4293 HA        -72.5120  -11.8820  -58.3780 H       270 ILE    0.0900
   4294 HB        -72.2790  -10.5570  -55.6020 H       270 ILE   -0.1800
   4295 HG11      -73.1970  -12.6450  -54.7330 H       270 ILE    0.0900
   4296 HG12      -71.5960  -12.8680  -55.5430 H       270 ILE    0.0900
   4297 HG21      -74.7160  -11.4100  -57.2890 H       270 ILE   -0.2700
   4298 HG22      -74.3190   -9.7590  -56.6800 H       270 ILE    0.0900
   4299 HG23      -74.7930  -11.0720  -55.5180 H       270 ILE    0.0900
   4300 HD1       -72.7320  -13.7170  -57.5530 H       270 ILE    0.0900
   4301 HD2       -74.3310  -13.4880  -56.7480 H       270 ILE    0.5100
   4302 HD3       -73.1370  -14.6860  -56.0860 H       270 ILE   -0.5100
   4303 N         -71.5740   -8.8340  -57.5060 N.am    271 PHE   -0.4700
   4304 CA        -71.6860   -7.4410  -57.8540 C.3     271 PHE    0.3100
   4305 C         -71.3900   -7.2410  -59.3040 C.2     271 PHE    0.0700
   4306 O         -72.0830   -6.5000  -59.9920 O.2     271 PHE    0.0900
   4307 CB        -70.7160   -6.6070  -57.0270 C.3     271 PHE   -0.1800
   4308 CG        -70.9180   -5.1390  -57.1920 C.ar    271 PHE    0.0900
   4309 CD1       -72.1560   -4.5700  -56.9290 C.ar    271 PHE    0.0900
   4310 CD2       -69.8810   -4.3230  -57.6060 C.ar    271 PHE    0.0000
   4311 CE1       -72.3500   -3.2150  -57.0740 C.ar    271 PHE   -0.1150
   4312 CE2       -70.0720   -2.9600  -57.7540 C.ar    271 PHE    0.1150
   4313 CZ        -71.3050   -2.4060  -57.4880 C.ar    271 PHE   -0.1150
   4314 HN        -70.9770   -9.0550  -56.7400 H       271 PHE    0.1150
   4315 HA        -72.7040   -7.1290  -57.6680 H       271 PHE   -0.1150
   4316 HB1       -69.6740   -6.8350  -57.3390 H       271 PHE    0.1150
   4317 HB2       -70.8520   -6.8410  -55.9500 H       271 PHE   -0.1150
   4318 HD1       -72.9750   -5.1960  -56.6070 H       271 PHE    0.1150
   4319 HD2       -68.9130   -4.7530  -57.8160 H       271 PHE   -0.1150
   4320 HE1       -73.3180   -2.7840  -56.8670 H       271 PHE    0.1150
   4321 HE2       -69.2540   -2.3320  -58.0780 H       271 PHE    0.5100
   4322 HZ        -71.4550   -1.3420  -57.5990 H       271 PHE   -0.5100
   4323 N         -70.3470   -7.9180  -59.7720 N.am    272 THR   -0.4700
   4324 CA        -69.9310   -7.7990  -61.1450 C.3     272 THR    0.3100
   4325 C         -70.8340   -8.5650  -62.0830 C.2     272 THR    0.0700
   4326 O         -71.0670   -8.1140  -63.1860 O.2     272 THR    0.0900
   4327 CB        -68.4710   -8.2390  -61.2910 C.3     272 THR    0.1400
   4328 CG2       -67.5670   -7.1080  -60.8860 C.3     272 THR    0.0900
   4329 OG1       -68.2020   -9.3540  -60.4370 O.3     272 THR   -0.6600
   4330 HN        -69.8120   -8.5330  -59.2000 H       272 THR    0.4300
   4331 HA        -70.0460   -6.7680  -61.4440 H       272 THR   -0.2700
   4332 HB        -68.2730   -8.5370  -62.3430 H       272 THR    0.0900
   4333 HG1       -68.0660   -8.9880  -59.5600 H       272 THR    0.0900
   4334 HG21      -67.7580   -6.8260  -59.8290 H       272 THR    0.0900
   4335 HG22      -67.7560   -6.2220  -61.5290 H       272 THR    0.5100
   4336 HG23      -66.5040   -7.4200  -60.9820 H       272 THR   -0.5100
   4337 N         -71.3690   -9.7010  -61.6560 N.am    273 HSP   -0.4700
   4338 CA        -72.2470  -10.4850  -62.5130 C.3     273 HSP    0.3100
   4339 C         -73.6500  -10.5070  -61.9710 C.2     273 HSP    0.0700
   4340 O         -74.1910  -11.5880  -61.7840 O.2     273 HSP    0.0900
   4341 CB        -71.7350  -11.9130  -62.6060 C.3     273 HSP   -0.0500
   4342 CG        -70.3570  -12.0020  -63.1610 C.ar    273 HSP    0.0900
   4343 CD2       -69.8650  -12.6830  -64.2230 C.ar    273 HSP    0.0900
   4344 ND1       -69.3020  -11.2950  -62.6330 N.ar    273 HSP    0.1900
   4345 CE1       -68.2160  -11.5300  -63.3470 C.ar    273 HSP    0.1300
   4346 NE2       -68.5290  -12.3710  -64.3190 N.ar    273 HSP    0.1900
   4347 HN        -71.1990  -10.0640  -60.7440 H       273 HSP   -0.5100
   4348 HA        -72.2650  -10.0250  -63.4900 H       273 HSP    0.4400
   4349 HB1       -72.4150  -12.4970  -63.2610 H       273 HSP   -0.5100
   4350 HB2       -71.7340  -12.3610  -61.5900 H       273 HSP    0.4400
   4351 HD1       -69.3500  -10.6970  -61.8340 H       273 HSP    0.3200
   4352 HD2       -70.3550  -13.3590  -64.9120 H       273 HSP    0.1800
   4353 HE1       -67.2490  -11.1110  -63.1700 H       273 HSP    0.5100
   4354 HE2       -67.8980  -12.7230  -65.0090 H       273 HSP   -0.5100
   4355 N         -74.2450   -9.3360  -61.7270 N.am    274 GLN   -0.4700
   4356 CA        -75.6190   -9.2310  -61.1820 C.3     274 GLN    0.3100
   4357 C         -76.6360   -9.8210  -62.1670 C.2     274 GLN    0.0700
   4358 O         -76.4930   -9.6510  -63.3700 O.2     274 GLN    0.0900
   4359 CB        -75.9510   -7.7570  -60.8970 C.3     274 GLN   -0.1800
   4360 CG        -74.9240   -7.0650  -60.0100 C.3     274 GLN    0.0900
   4361 CD        -74.8300   -5.5680  -60.2560 C.2     274 GLN    0.0900
   4362 NE2       -75.4530   -4.7810  -59.5380 N.am    274 GLN   -0.1800
   4363 OE1       -74.0700   -5.1760  -61.2580 O.2     274 GLN    0.0900
   4364 HN        -73.7840   -8.4700  -61.9020 H       274 GLN    0.0900
   4365 HA        -75.6700   -9.8140  -60.2750 H       274 GLN    0.5500
   4366 HB1       -76.9410   -7.7060  -60.3970 H       274 GLN   -0.5500
   4367 HB2       -76.0080   -7.2130  -61.8630 H       274 GLN   -0.6200
   4368 HG1       -73.9250   -7.5150  -60.2010 H       274 GLN    0.3200
   4369 HG2       -75.2010   -7.2290  -58.9470 H       274 GLN    0.3000
   4370 HE21      -75.2760   -3.7980  -59.6030 H       274 GLN    0.5100
   4371 HE22      -76.1350   -5.1240  -58.8930 H       274 GLN   -0.5100
   4372 N         -77.6490  -10.5320  -61.6640 N.am    275 GLY   -0.4700
   4373 CA        -78.6600  -11.1000  -62.5420 C.3     275 GLY    0.3100
   4374 C         -78.2330  -12.3180  -63.3240 C.2     275 GLY   -0.0200
   4375 O         -78.9420  -12.7780  -64.1930 O.2     275 GLY    0.0900
   4376 HN        -77.7540  -10.7030  -60.6880 H       275 GLY    0.0900
   4377 HA1       -78.9450  -10.3280  -63.2420 H       275 GLY    0.5100
   4378 HA2       -79.5040  -11.3710  -61.9230 H       275 GLY   -0.5100
   4379 N         -77.0460  -12.8280  -63.0190 N.am    276 SER   -0.4700
   4380 CA        -76.5420  -14.0190  -63.6740 C.3     276 SER    0.3100
   4381 C         -77.1600  -15.2050  -62.9790 C.2     276 SER    0.0700
   4382 O         -78.0400  -15.0370  -62.1280 O.2     276 SER    0.0900
   4383 CB        -75.0080  -14.1080  -63.6100 C.3     276 SER    0.0500
   4384 OG        -74.5370  -14.3830  -62.2980 O.3     276 SER    0.0900
   4385 HN        -76.4530  -12.4180  -62.3310 H       276 SER    0.0900
   4386 HA        -76.8670  -13.9900  -64.7020 H       276 SER   -0.6600
   4387 HB1       -74.5720  -13.1410  -63.9410 H       276 SER    0.4300
   4388 HB2       -74.6600  -14.9210  -64.2820 H       276 SER    0.5100
   4389 HG1       -74.5560  -13.5450  -61.8300 H       276 SER   -0.5100
   4390 N         -76.6660  -16.3960  -63.3060 N.am    277 ASP   -0.4700
   4391 CA        -77.2400  -17.6220  -62.7900 C.3     277 ASP    0.3100
   4392 C         -76.4290  -18.3540  -61.7170 C.2     277 ASP    0.0700
   4393 O         -75.6010  -19.2250  -62.0190 O.2     277 ASP    0.0900
   4394 CB        -77.5050  -18.5470  -63.9750 C.3     277 ASP   -0.2800
   4395 CG        -78.4430  -19.6810  -63.6270 C.2     277 ASP    0.0900
   4396 OD1       -79.1880  -19.5360  -62.6320 O.co2   277 ASP    0.0900
   4397 OD2       -78.4500  -20.7070  -64.3530 O.co2   277 ASP    0.6200
   4398 HN        -75.8840  -16.4980  -63.9150 H       277 ASP   -0.7600
   4399 HA        -78.1560  -17.3850  -62.2710 H       277 ASP   -0.7600
   4400 HB1       -76.5410  -18.9790  -64.3190 H       277 ASP    0.5100
   4401 HB2       -77.9570  -17.9570  -64.8000 H       277 ASP   -0.5100
   4402 N         -76.6840  -18.0140  -60.4590 N.am    278 PHE   -0.4700
   4403 CA        -76.0390  -18.6770  -59.3410 C.3     278 PHE    0.3100
   4404 C         -77.1230  -19.2510  -58.4560 C.2     278 PHE    0.0700
   4405 O         -78.2830  -18.8570  -58.5810 O.2     278 PHE    0.0900
   4406 CB        -75.1160  -17.7320  -58.5450 C.3     278 PHE   -0.1800
   4407 CG        -75.6340  -16.3290  -58.3860 C.ar    278 PHE    0.0900
   4408 CD1       -75.2520  -15.3320  -59.2750 C.ar    278 PHE    0.0900
   4409 CD2       -76.4840  -15.9980  -57.3370 C.ar    278 PHE    0.0000
   4410 CE1       -75.7120  -14.0270  -59.1220 C.ar    278 PHE   -0.1150
   4411 CE2       -76.9510  -14.6980  -57.1740 C.ar    278 PHE    0.1150
   4412 CZ        -76.5670  -13.7110  -58.0680 C.ar    278 PHE   -0.1150
   4413 HN        -77.3280  -17.2890  -60.2250 H       278 PHE    0.1150
   4414 HA        -75.4660  -19.5010  -59.7400 H       278 PHE   -0.1150
   4415 HB1       -74.1370  -17.6580  -59.0650 H       278 PHE    0.1150
   4416 HB2       -74.9740  -18.1430  -57.5220 H       278 PHE   -0.1150
   4417 HD1       -74.5910  -15.5720  -60.0950 H       278 PHE    0.1150
   4418 HD2       -76.7870  -16.7640  -56.6370 H       278 PHE   -0.1150
   4419 HE1       -75.4080  -13.2610  -59.8200 H       278 PHE    0.1150
   4420 HE2       -77.6120  -14.4590  -56.3540 H       278 PHE    0.5100
   4421 HZ        -76.9280  -12.7010  -57.9470 H       278 PHE   -0.5100
   4422 N         -76.7600  -20.1920  -57.5760 N.am    279 GLY   -0.4700
   4423 CA        -77.7520  -20.8210  -56.7160 C.3     279 GLY    0.3100
   4424 C         -77.7320  -20.3900  -55.2690 C.2     279 GLY   -0.0200
   4425 O         -76.8390  -19.6440  -54.8430 O.2     279 GLY    0.0900
   4426 HN        -75.8180  -20.4990  -57.4740 H       279 GLY    0.0900
   4427 HA1       -77.5770  -21.8860  -56.7550 H       279 GLY    0.5100
   4428 HA2       -78.7220  -20.5870  -57.1260 H       279 GLY   -0.5100
   4429 N         -78.7160  -20.8490  -54.4720 N.am    280 PRO   -0.2900
   4430 CA        -78.7300  -20.4550  -53.0620 C.3     280 PRO    0.0000
   4431 C         -77.4750  -20.9120  -52.3390 C.2     280 PRO    0.0900
   4432 O         -76.9370  -20.2050  -51.5220 O.2     280 PRO    0.0900
   4433 CB        -80.0110  -21.1090  -52.5260 C.3     280 PRO    0.0200
   4434 CG        -80.1930  -22.3030  -53.4130 C.3     280 PRO    0.0900
   4435 CD        -79.8310  -21.7640  -54.7820 C.3     280 PRO   -0.1800
   4436 HA        -78.7000  -19.3800  -52.9710 H       280 PRO    0.0900
   4437 HB1       -80.8770  -20.4170  -52.6060 H       280 PRO    0.0900
   4438 HB2       -79.8910  -21.4140  -51.4660 H       280 PRO   -0.1800
   4439 HG1       -79.5180  -23.1330  -53.1150 H       280 PRO    0.0900
   4440 HG2       -81.2420  -22.6680  -53.3880 H       280 PRO    0.0900
   4441 HD1       -79.4910  -22.5700  -55.4660 H       280 PRO    0.5100
   4442 HD2       -80.6730  -21.2060  -55.2410 H       280 PRO   -0.5100
   4443 N         -76.9920  -22.0940  -52.6900 N.am    281 ILE   -0.4700
   4444 CA        -75.8160  -22.6900  -52.0680 C.3     281 ILE    0.3100
   4445 C         -74.5540  -21.9170  -52.3720 C.2     281 ILE    0.0700
   4446 O         -73.5970  -21.9780  -51.6170 O.2     281 ILE    0.0900
   4447 CB        -75.6260  -24.1320  -52.5660 C.3     281 ILE   -0.0900
   4448 CG1       -76.8870  -24.9650  -52.2710 C.3     281 ILE    0.0900
   4449 CG2       -74.3700  -24.7200  -51.9540 C.3     281 ILE   -0.2700
   4450 CD        -77.2720  -25.0850  -50.7960 C.3     281 ILE    0.0900
   4451 HN        -77.4190  -22.6370  -53.4090 H       281 ILE    0.0900
   4452 HA        -75.9580  -22.6770  -50.9980 H       281 ILE    0.0900
   4453 HB        -75.5370  -24.1350  -53.6740 H       281 ILE   -0.1800
   4454 HG11      -76.7230  -25.9900  -52.6670 H       281 ILE    0.0900
   4455 HG12      -77.7390  -24.5020  -52.8110 H       281 ILE    0.0900
   4456 HG21      -74.3730  -24.5640  -50.8540 H       281 ILE   -0.2700
   4457 HG22      -73.4740  -24.2240  -52.3820 H       281 ILE    0.0900
   4458 HG23      -74.3270  -25.8120  -52.1580 H       281 ILE    0.0900
   4459 HD1       -77.4650  -24.0780  -50.3700 H       281 ILE    0.0900
   4460 HD2       -76.4440  -25.5580  -50.2270 H       281 ILE    0.5100
   4461 HD3       -78.1930  -25.6960  -50.6940 H       281 ILE   -0.5100
   4462 N         -74.5530  -21.1900  -53.4820 N.am    282 PHE   -0.4700
   4463 CA        -73.3910  -20.4330  -53.9010 C.3     282 PHE    0.3100
   4464 C         -72.7630  -19.6750  -52.7420 C.2     282 PHE    0.0700
   4465 O         -71.6280  -19.9680  -52.3410 O.2     282 PHE    0.0900
   4466 CB        -73.7950  -19.4700  -55.0190 C.3     282 PHE   -0.1800
   4467 CG        -72.6300  -18.7870  -55.7000 C.ar    282 PHE    0.0900
   4468 CD1       -71.4540  -19.4880  -55.9980 C.ar    282 PHE    0.0900
   4469 CD2       -72.7190  -17.4470  -56.0860 C.ar    282 PHE    0.0000
   4470 CE1       -70.3890  -18.8550  -56.6700 C.ar    282 PHE   -0.1150
   4471 CE2       -71.6670  -16.8150  -56.7570 C.ar    282 PHE    0.1150
   4472 CZ        -70.5040  -17.5160  -57.0470 C.ar    282 PHE   -0.1150
   4473 HN        -75.3510  -21.1320  -54.0770 H       282 PHE    0.1150
   4474 HA        -72.6390  -21.1260  -54.2470 H       282 PHE   -0.1150
   4475 HB1       -74.4400  -18.6700  -54.5960 H       282 PHE    0.1150
   4476 HB2       -74.3480  -20.0320  -55.8020 H       282 PHE   -0.1150
   4477 HD1       -71.3610  -20.5240  -55.7090 H       282 PHE    0.1150
   4478 HD2       -73.6170  -16.8890  -55.8630 H       282 PHE   -0.1150
   4479 HE1       -69.4860  -19.4050  -56.8920 H       282 PHE    0.1150
   4480 HE2       -71.7590  -15.7790  -57.0500 H       282 PHE    0.5100
   4481 HZ        -69.6910  -17.0270  -57.5630 H       282 PHE   -0.5100
   4482 N         -73.5210  -18.7270  -52.1910 N.am    283 MET   -0.4700
   4483 CA        -73.0470  -17.8620  -51.1120 C.3     283 MET    0.3100
   4484 C         -73.3780  -18.3640  -49.7410 C.2     283 MET    0.0700
   4485 O         -72.9170  -17.7750  -48.7770 O.2     283 MET    0.0900
   4486 CB        -73.6380  -16.4600  -51.2780 C.3     283 MET   -0.1800
   4487 CG        -73.2960  -15.4480  -50.1810 C.3     283 MET    0.0900
   4488 SD        -71.5870  -14.9080  -50.1250 S.3     283 MET    0.0900
   4489 CE        -71.6020  -13.4220  -51.1120 C.3     283 MET   -0.1400
   4490 HN        -74.4560  -18.5640  -52.4930 H       283 MET    0.0900
   4491 HA        -71.9680  -17.8270  -51.1550 H       283 MET    0.0900
   4492 HB1       -74.7420  -16.5590  -51.3190 H       283 MET   -0.0900
   4493 HB2       -73.2750  -16.0500  -52.2440 H       283 MET   -0.2200
   4494 HG1       -73.5530  -15.9100  -49.2060 H       283 MET    0.0900
   4495 HG2       -73.9430  -14.5590  -50.3290 H       283 MET    0.0900
   4496 HE1       -72.2890  -12.6610  -50.6850 H       283 MET    0.0900
   4497 HE2       -71.9410  -13.6510  -52.1440 H       283 MET    0.5100
   4498 HE3       -70.5830  -12.9790  -51.1540 H       283 MET   -0.5100
   4499 N         -74.1530  -19.4340  -49.6060 N.am    284 THR   -0.4700
   4500 CA        -74.4670  -19.8750  -48.2560 C.3     284 THR    0.3100
   4501 C         -73.2250  -20.3790  -47.5440 C.2     284 THR    0.0700
   4502 O         -73.0850  -20.1560  -46.3310 O.2     284 THR    0.0900
   4503 CB        -75.5640  -20.9740  -48.2100 C.3     284 THR    0.1400
   4504 CG2       -75.6730  -21.5560  -46.8020 C.3     284 THR    0.0900
   4505 OG1       -76.8300  -20.4110  -48.5650 O.3     284 THR   -0.6600
   4506 HN        -74.5300  -19.9500  -50.3700 H       284 THR    0.4300
   4507 HA        -74.7970  -19.0080  -47.7020 H       284 THR   -0.2700
   4508 HB        -75.3160  -21.7840  -48.9290 H       284 THR    0.0900
   4509 HG1       -76.8370  -20.3570  -49.5230 H       284 THR    0.0900
   4510 HG21      -75.5800  -20.7470  -46.0460 H       284 THR    0.0900
   4511 HG22      -74.8620  -22.2950  -46.6330 H       284 THR    0.5100
   4512 HG23      -76.6600  -22.0490  -46.6730 H       284 THR   -0.5100
   4513 N         -72.3140  -21.0180  -48.2890 N.am    285 ILE   -0.4700
   4514 CA        -71.0880  -21.5960  -47.7110 C.3     285 ILE    0.3100
   4515 C         -70.0700  -20.5460  -47.2270 C.2     285 ILE    0.0700
   4516 O         -69.6750  -20.6150  -46.0650 O.2     285 ILE    0.0900
   4517 CB        -70.3990  -22.5780  -48.7030 C.3     285 ILE   -0.0900
   4518 CG1       -71.4170  -23.5010  -49.3750 C.3     285 ILE    0.0900
   4519 CG2       -69.4600  -23.4810  -47.9410 C.3     285 ILE   -0.2700
   4520 CD        -71.9240  -24.5820  -48.4850 C.3     285 ILE    0.0900
   4521 HN        -72.4260  -21.1320  -49.2730 H       285 ILE    0.0900
   4522 HA        -71.3630  -22.1160  -46.8050 H       285 ILE    0.0900
   4523 HB        -69.8280  -22.0030  -49.4630 H       285 ILE   -0.1800
   4524 HG11      -70.9400  -23.9680  -50.2610 H       285 ILE    0.0900
   4525 HG12      -72.2800  -22.8880  -49.7110 H       285 ILE    0.0900
   4526 HG21      -69.9840  -23.9270  -47.0690 H       285 ILE   -0.2700
   4527 HG22      -68.5900  -22.8970  -47.5710 H       285 ILE    0.0900
   4528 HG23      -69.1070  -24.3020  -48.6000 H       285 ILE    0.0900
   4529 HD1       -72.2600  -24.1550  -47.5170 H       285 ILE    0.0900
   4530 HD2       -71.1160  -25.3180  -48.2870 H       285 ILE    0.5100
   4531 HD3       -72.7870  -25.0930  -48.9640 H       285 ILE   -0.5100
   4532 N         -69.6240  -19.5830  -48.0800 N.am    286 PRO   -0.2900
   4533 CA        -68.6530  -18.5840  -47.6080 C.3     286 PRO    0.0000
   4534 C         -69.2430  -17.6230  -46.6290 C.2     286 PRO    0.0900
   4535 O         -68.5210  -17.0180  -45.8570 O.2     286 PRO    0.0900
   4536 CB        -68.2090  -17.8800  -48.8820 C.3     286 PRO    0.0200
   4537 CG        -69.4090  -17.9270  -49.6980 C.3     286 PRO    0.0900
   4538 CD        -69.8980  -19.3640  -49.5080 C.3     286 PRO   -0.1800
   4539 HA        -67.8580  -19.0650  -47.0610 H       286 PRO    0.0900
   4540 HB1       -67.3670  -18.4160  -49.3690 H       286 PRO    0.0900
   4541 HB2       -67.8990  -16.8330  -48.6790 H       286 PRO   -0.1800
   4542 HG1       -70.1660  -17.1950  -49.3450 H       286 PRO    0.0900
   4543 HG2       -69.1790  -17.7190  -50.7650 H       286 PRO    0.0900
   4544 HD1       -70.9840  -19.4650  -49.7160 H       286 PRO    0.5100
   4545 HD2       -69.3240  -20.0840  -50.1290 H       286 PRO   -0.5100
   4546 N         -70.5630  -17.4740  -46.6600 N.am    287 ALA   -0.4700
   4547 CA        -71.2390  -16.5730  -45.7460 C.3     287 ALA    0.3100
   4548 C         -71.2620  -17.1860  -44.3800 C.2     287 ALA    0.0700
   4549 O         -70.8620  -16.5500  -43.4170 O.2     287 ALA    0.0900
   4550 CB        -72.6610  -16.3150  -46.2080 C.3     287 ALA   -0.2700
   4551 HN        -71.1420  -17.9670  -47.3040 H       287 ALA    0.0900
   4552 HA        -70.6810  -15.6480  -45.7130 H       287 ALA    0.0900
   4553 HB1       -73.2280  -17.2690  -46.2500 H       287 ALA    0.0900
   4554 HB2       -72.6530  -15.8630  -47.2230 H       287 ALA    0.5100
   4555 HB3       -73.1710  -15.6290  -45.4980 H       287 ALA   -0.5100
   4556 N         -71.7140  -18.4390  -44.2910 N.am    288 PHE   -0.4700
   4557 CA        -71.8180  -19.1070  -43.0050 C.3     288 PHE    0.3100
   4558 C         -70.4790  -19.5080  -42.4690 C.2     288 PHE    0.0700
   4559 O         -70.2780  -19.5370  -41.2590 O.2     288 PHE    0.0900
   4560 CB        -72.7580  -20.3110  -43.0890 C.3     288 PHE   -0.1800
   4561 CG        -74.1840  -19.9870  -42.6930 C.ar    288 PHE    0.0900
   4562 CD1       -74.9960  -19.2160  -43.5170 C.ar    288 PHE    0.0900
   4563 CD2       -74.7100  -20.4500  -41.4830 C.ar    288 PHE    0.0000
   4564 CE1       -76.3010  -18.9150  -43.1470 C.ar    288 PHE   -0.1150
   4565 CE2       -76.0180  -20.1530  -41.1070 C.ar    288 PHE    0.1150
   4566 CZ        -76.8150  -19.3860  -41.9390 C.ar    288 PHE   -0.1150
   4567 HN        -71.9980  -18.9640  -45.0890 H       288 PHE    0.1150
   4568 HA        -72.1900  -18.3920  -42.2860 H       288 PHE   -0.1150
   4569 HB1       -72.3980  -21.1070  -42.4030 H       288 PHE    0.1150
   4570 HB2       -72.7820  -20.6880  -44.1340 H       288 PHE   -0.1150
   4571 HD1       -74.6080  -18.8470  -44.4560 H       288 PHE    0.1150
   4572 HD2       -74.0910  -21.0470  -40.8290 H       288 PHE   -0.1150
   4573 HE1       -76.9200  -18.3140  -43.7970 H       288 PHE    0.1150
   4574 HE2       -76.4090  -20.5190  -40.1690 H       288 PHE    0.5100
   4575 HZ        -77.8310  -19.1530  -41.6560 H       288 PHE   -0.5100
   4576 N         -69.5370  -19.8030  -43.3530 N.am    289 PHE   -0.4700
   4577 CA        -68.2240  -20.1870  -42.8810 C.3     289 PHE    0.3100
   4578 C         -67.5330  -18.9940  -42.2490 C.2     289 PHE    0.0700
   4579 O         -66.7530  -19.1390  -41.3190 O.2     289 PHE    0.0900
   4580 CB        -67.3840  -20.7310  -44.0340 C.3     289 PHE   -0.1800
   4581 CG        -65.9150  -20.7190  -43.7610 C.ar    289 PHE    0.0900
   4582 CD1       -65.3870  -21.4660  -42.7110 C.ar    289 PHE    0.0900
   4583 CD2       -65.0610  -19.9390  -44.5390 C.ar    289 PHE    0.0000
   4584 CE1       -64.0280  -21.4390  -42.4390 C.ar    289 PHE   -0.1150
   4585 CE2       -63.7030  -19.9020  -44.2780 C.ar    289 PHE    0.1150
   4586 CZ        -63.1820  -20.6590  -43.2230 C.ar    289 PHE   -0.1150
   4587 HN        -69.6810  -19.7750  -44.3380 H       289 PHE    0.1150
   4588 HA        -68.3470  -20.9400  -42.1160 H       289 PHE   -0.1150
   4589 HB1       -67.5570  -20.1100  -44.9380 H       289 PHE    0.1150
   4590 HB2       -67.6740  -21.7840  -44.2330 H       289 PHE   -0.1150
   4591 HD1       -66.0420  -22.0710  -42.1030 H       289 PHE    0.1150
   4592 HD2       -65.4650  -19.3570  -45.3550 H       289 PHE   -0.1150
   4593 HE1       -63.6270  -22.0220  -41.6220 H       289 PHE    0.1150
   4594 HE2       -63.0490  -19.2930  -44.8850 H       289 PHE    0.5100
   4595 HZ        -62.1220  -20.6380  -43.0160 H       289 PHE   -0.5100
   4596 N         -67.8280  -17.8030  -42.7530 N.am    290 ALA   -0.4700
   4597 CA        -67.2130  -16.6080  -42.2260 C.3     290 ALA    0.3100
   4598 C         -67.7200  -16.3290  -40.8060 C.2     290 ALA    0.0700
   4599 O         -67.0580  -15.6240  -40.0380 O.2     290 ALA    0.0900
   4600 CB        -67.4970  -15.4280  -43.1530 C.3     290 ALA   -0.2700
   4601 HN        -68.4760  -17.6800  -43.5020 H       290 ALA    0.0900
   4602 HA        -66.1490  -16.7810  -42.1490 H       290 ALA    0.0900
   4603 HB1       -68.5920  -15.2640  -43.2350 H       290 ALA    0.0900
   4604 HB2       -67.0910  -15.6370  -44.1650 H       290 ALA    0.5100
   4605 HB3       -67.0290  -14.5070  -42.7460 H       290 ALA   -0.5100
   4606 N         -68.8740  -16.8980  -40.4340 N.am    291 LYS   -0.4700
   4607 CA        -69.4260  -16.6680  -39.0910 C.3     291 LYS    0.3100
   4608 C         -68.5630  -17.2980  -38.0400 C.2     291 LYS    0.0700
   4609 O         -68.8910  -17.1950  -36.8770 O.2     291 LYS    0.0900
   4610 CB        -70.8100  -17.2040  -38.9790 C.3     291 LYS   -0.1800
   4611 CG        -71.6710  -16.5330  -40.0100 C.3     291 LYS    0.0900
   4612 CD        -73.0750  -17.0750  -39.9130 C.3     291 LYS    0.0900
   4613 CE        -74.2280  -16.2410  -40.4380 C.3     291 LYS   -0.1800
   4614 NZ        -74.0790  -14.9070  -41.0310 N.4     291 LYS    0.0900
   4615 HN        -69.3990  -17.4920  -41.0380 H       291 LYS    0.0900
   4616 HA        -69.4240  -15.6030  -38.9090 H       291 LYS   -0.1800
   4617 HB1       -71.2120  -17.0020  -37.9630 H       291 LYS    0.0900
   4618 HB2       -70.8030  -18.3030  -39.1490 H       291 LYS    0.0900
   4619 HG1       -71.2630  -16.7300  -41.0240 H       291 LYS    0.2100
   4620 HG2       -71.6800  -15.4370  -39.8320 H       291 LYS    0.0500
   4621 HD1       -73.2770  -17.2710  -38.8410 H       291 LYS    0.0500
   4622 HD2       -73.0910  -18.0370  -40.4670 H       291 LYS   -0.3000
   4623 HE1       -74.9200  -16.0870  -39.5860 H       291 LYS    0.3300
   4624 HE2       -74.7180  -16.8410  -41.2310 H       291 LYS    0.3300
   4625 HZ1       -73.9350  -14.9970  -42.0570 H       291 LYS    0.3300
   4626 HZ2       -73.2600  -14.4280  -40.6060 H       291 LYS    0.5100
   4627 HZ3       -74.9380  -14.3490  -40.8490 H       291 LYS   -0.5100
   4628 N         -67.4660  -17.9520  -38.4240 N.am    292 THR   -0.4700
   4629 CA        -66.5580  -18.5280  -37.4240 C.3     292 THR    0.3100
   4630 C         -65.5860  -17.4290  -36.9690 C.2     292 THR    0.0700
   4631 O         -64.7630  -17.6330  -36.0860 O.2     292 THR    0.0900
   4632 CB        -65.7600  -19.7830  -37.9550 C.3     292 THR    0.1400
   4633 CG2       -66.6620  -20.9810  -38.0390 C.3     292 THR    0.0900
   4634 OG1       -65.1790  -19.5180  -39.2390 O.3     292 THR   -0.6600
   4635 HN        -67.2200  -18.0780  -39.3820 H       292 THR    0.4300
   4636 HA        -67.1560  -18.8120  -36.5710 H       292 THR   -0.2700
   4637 HB        -64.9450  -20.0340  -37.2430 H       292 THR    0.0900
   4638 HG1       -65.9130  -19.4730  -39.8570 H       292 THR    0.0900
   4639 HG21      -67.6610  -20.6790  -38.4210 H       292 THR    0.0900
   4640 HG22      -66.7890  -21.4310  -37.0330 H       292 THR    0.5100
   4641 HG23      -66.2300  -21.7320  -38.7340 H       292 THR   -0.5100
   4642 N         -65.7270  -16.2430  -37.5620 N.am    293 SER   -0.4700
   4643 CA        -64.8910  -15.0760  -37.2420 C.3     293 SER    0.3100
   4644 C         -65.2140  -14.5450  -35.8660 C.2     293 SER    0.0700
   4645 O         -64.5400  -13.6440  -35.3700 O.2     293 SER    0.0900
   4646 CB        -65.1560  -13.9650  -38.2450 C.3     293 SER    0.0500
   4647 OG        -66.5270  -13.5970  -38.2090 O.3     293 SER    0.0900
   4648 HN        -66.4210  -16.0910  -38.2620 H       293 SER    0.0900
   4649 HA        -63.8550  -15.3820  -37.2800 H       293 SER   -0.6600
   4650 HB1       -64.9030  -14.3140  -39.2690 H       293 SER    0.4300
   4651 HB2       -64.5380  -13.0760  -37.9940 H       293 SER    0.5100
   4652 HG1       -66.9680  -14.1580  -38.8510 H       293 SER   -0.5100
   4653 N         -66.2650  -15.0910  -35.2620 N.am    294 ALA   -0.4700
   4654 CA        -66.7010  -14.6650  -33.9460 C.3     294 ALA    0.3100
   4655 C         -66.0640  -15.5240  -32.9000 C.2     294 ALA    0.0700
   4656 O         -66.4260  -15.4430  -31.7380 O.2     294 ALA    0.0900
   4657 CB        -68.2350  -14.7600  -33.8350 C.3     294 ALA   -0.2700
   4658 HN        -66.8010  -15.8170  -35.6860 H       294 ALA    0.0900
   4659 HA        -66.3760  -13.6470  -33.7960 H       294 ALA    0.0900
   4660 HB1       -68.5510  -15.8250  -33.8190 H       294 ALA    0.0900
   4661 HB2       -68.7080  -14.2630  -34.7090 H       294 ALA    0.5100
   4662 HB3       -68.5780  -14.2740  -32.8970 H       294 ALA   -0.5100
   4663 N         -65.0860  -16.3380  -33.2800 N.am    295 VAL   -0.4700
   4664 CA        -64.5190  -17.2120  -32.2730 C.3     295 VAL    0.3100
   4665 C         -63.0610  -17.6280  -32.4990 C.2     295 VAL    0.0700
   4666 O         -62.3980  -17.9950  -31.5320 O.2     295 VAL    0.0900
   4667 CB        -65.4460  -18.4670  -32.1160 C.3     295 VAL   -0.0900
   4668 CG1       -65.8810  -18.9610  -33.4840 C.3     295 VAL    0.0900
   4669 CG2       -64.7380  -19.5750  -31.3460 C.3     295 VAL   -0.2700
   4670 HN        -64.7220  -16.3840  -34.2050 H       295 VAL    0.0900
   4671 HA        -64.4500  -16.6670  -31.3440 H       295 VAL    0.0900
   4672 HB        -66.3410  -18.1940  -31.5170 H       295 VAL    0.0900
   4673 HG11      -64.9980  -19.0700  -34.1500 H       295 VAL   -0.2700
   4674 HG12      -66.5840  -18.2320  -33.9440 H       295 VAL    0.0900
   4675 HG13      -66.3780  -19.9500  -33.3890 H       295 VAL    0.0900
   4676 HG21      -64.3010  -19.1700  -30.4080 H       295 VAL    0.0900
   4677 HG22      -63.9200  -20.0020  -31.9630 H       295 VAL    0.5100
   4678 HG23      -65.4630  -20.3740  -31.0820 H       295 VAL   -0.5100
   4679 N         -62.5240  -17.5490  -33.7150 N.am    296 TYR   -0.4700
   4680 CA        -61.1530  -18.0150  -33.8860 C.3     296 TYR    0.3100
   4681 C         -60.1260  -17.1120  -33.2610 C.2     296 TYR    0.0700
   4682 O         -59.0800  -17.6180  -32.8570 O.2     296 TYR    0.0900
   4683 CB        -60.8060  -18.2690  -35.3580 C.3     296 TYR   -0.1800
   4684 CG        -60.6210  -17.0450  -36.1950 C.ar    296 TYR    0.0900
   4685 CD1       -59.4020  -16.4000  -36.2700 C.ar    296 TYR    0.0900
   4686 CD2       -61.6710  -16.5490  -36.9480 C.ar    296 TYR    0.0000
   4687 CE1       -59.2470  -15.2820  -37.0900 C.ar    296 TYR   -0.1150
   4688 CE2       -61.5230  -15.4470  -37.7630 C.ar    296 TYR    0.1150
   4689 CZ        -60.3230  -14.8210  -37.8360 C.ar    296 TYR   -0.1150
   4690 OH        -60.2270  -13.7450  -38.6780 O.3     296 TYR    0.1150
   4691 HN        -63.0010  -17.1920  -34.5140 H       296 TYR    0.1100
   4692 HA        -61.0440  -18.9270  -33.3200 H       296 TYR   -0.5400
   4693 HB1       -61.6270  -18.8550  -35.8250 H       296 TYR    0.4300
   4694 HB2       -59.8530  -18.8380  -35.4090 H       296 TYR   -0.1150
   4695 HD1       -58.5650  -16.7640  -35.6920 H       296 TYR    0.1150
   4696 HD2       -62.6330  -17.0380  -36.8940 H       296 TYR   -0.1150
   4697 HE1       -58.2940  -14.7770  -37.1440 H       296 TYR    0.1150
   4698 HE2       -62.3590  -15.0850  -38.3430 H       296 TYR    0.5100
   4699 HH        -59.3270  -13.4150  -38.6360 H       296 TYR   -0.5100
   4700 N         -60.4030  -15.8060  -33.1370 N.am    297 ASN   -0.4700
   4701 CA        -59.4160  -14.8630  -32.5490 C.3     297 ASN    0.3100
   4702 C         -58.9800  -15.2340  -31.1790 C.2     297 ASN    0.0700
   4703 O         -57.7900  -15.2440  -30.9160 O.2     297 ASN    0.0900
   4704 CB        -59.9520  -13.4520  -32.5020 C.3     297 ASN   -0.1800
   4705 CG        -59.7680  -12.7540  -33.7960 C.2     297 ASN    0.0900
   4706 ND2       -60.7170  -12.6140  -34.5690 N.am    297 ASN    0.0900
   4707 OD1       -58.5600  -12.3320  -34.0670 O.2     297 ASN    0.5500
   4708 HN        -61.2730  -15.4150  -33.4280 H       297 ASN   -0.5500
   4709 HA        -58.5240  -14.9000  -33.1560 H       297 ASN   -0.6200
   4710 HB1       -59.4180  -12.8840  -31.7100 H       297 ASN    0.3200
   4711 HB2       -61.0360  -13.4800  -32.2620 H       297 ASN    0.3000
   4712 HD21      -61.6450  -12.8350  -34.2670 H       297 ASN    0.5100
   4713 HD22      -60.5610  -12.2800  -35.4980 H       297 ASN   -0.5100
   4714 N         -59.9260  -15.5240  -30.2690 N.am    298 PRO   -0.2900
   4715 CA        -59.5290  -15.9010  -28.9150 C.3     298 PRO    0.0000
   4716 C         -58.7740  -17.2310  -28.8910 C.2     298 PRO    0.0900
   4717 O         -57.9510  -17.4780  -28.0150 O.2     298 PRO    0.0900
   4718 CB        -60.8640  -15.9610  -28.1800 C.3     298 PRO    0.0200
   4719 CG        -61.7150  -14.9890  -28.9210 C.3     298 PRO    0.0900
   4720 CD        -61.3840  -15.3190  -30.3370 C.3     298 PRO   -0.1800
   4721 HA        -58.8220  -15.1910  -28.5160 H       298 PRO    0.0900
   4722 HB1       -60.7490  -15.6610  -27.1160 H       298 PRO    0.0900
   4723 HB2       -61.2970  -16.9830  -28.2210 H       298 PRO   -0.1800
   4724 HG1       -62.7930  -15.1450  -28.7060 H       298 PRO    0.0900
   4725 HG2       -61.4470  -13.9400  -28.6720 H       298 PRO    0.0900
   4726 HD1       -61.8900  -16.2470  -30.6760 H       298 PRO    0.5100
   4727 HD2       -61.6260  -14.4820  -31.0250 H       298 PRO   -0.5100
   4728 N         -59.0520  -18.0920  -29.8600 N.am    299 VAL   -0.4700
   4729 CA        -58.3720  -19.3620  -29.9160 C.3     299 VAL    0.3100
   4730 C         -56.9240  -19.1300  -30.2510 C.2     299 VAL    0.0700
   4731 O         -56.0680  -19.6680  -29.6090 O.2     299 VAL    0.0900
   4732 CB        -59.0350  -20.3040  -30.9420 C.3     299 VAL   -0.0900
   4733 CG1       -58.2690  -21.6030  -31.0540 C.3     299 VAL    0.0900
   4734 CG2       -60.4410  -20.6110  -30.4890 C.3     299 VAL   -0.2700
   4735 HN        -59.7220  -17.9060  -30.5740 H       299 VAL    0.0900
   4736 HA        -58.4070  -19.8010  -28.9310 H       299 VAL    0.0900
   4737 HB        -59.0600  -19.8050  -31.9340 H       299 VAL    0.0900
   4738 HG11      -58.0860  -22.0280  -30.0440 H       299 VAL   -0.2700
   4739 HG12      -57.2890  -21.4220  -31.5450 H       299 VAL    0.0900
   4740 HG13      -58.8550  -22.3370  -31.6470 H       299 VAL    0.0900
   4741 HG21      -61.0320  -19.6720  -30.4150 H       299 VAL    0.0900
   4742 HG22      -60.4200  -21.0960  -29.4910 H       299 VAL    0.5100
   4743 HG23      -60.9370  -21.2830  -31.2210 H       299 VAL   -0.5100
   4744 N         -56.6450  -18.2940  -31.2410 N.am    300 ILE   -0.4700
   4745 CA        -55.2640  -18.0060  -31.6160 C.3     300 ILE    0.3100
   4746 C         -54.5140  -17.3890  -30.4420 C.2     300 ILE    0.0700
   4747 O         -53.3430  -17.6660  -30.2070 O.2     300 ILE    0.0900
   4748 CB        -55.2090  -17.0130  -32.7870 C.3     300 ILE   -0.0900
   4749 CG1       -55.9440  -17.6040  -33.9870 C.3     300 ILE    0.0900
   4750 CG2       -53.7670  -16.6810  -33.1190 C.3     300 ILE   -0.2700
   4751 CD        -55.7110  -16.8970  -35.2860 C.3     300 ILE    0.0900
   4752 HN        -57.3540  -17.8310  -31.7670 H       300 ILE    0.0900
   4753 HA        -54.7930  -18.9370  -31.8920 H       300 ILE    0.0900
   4754 HB        -55.7490  -16.0830  -32.5110 H       300 ILE   -0.1800
   4755 HG11      -57.0320  -17.5820  -33.7700 H       300 ILE    0.0900
   4756 HG12      -55.6210  -18.6600  -34.1040 H       300 ILE    0.0900
   4757 HG21      -53.2180  -17.6040  -33.4040 H       300 ILE   -0.2700
   4758 HG22      -53.2690  -16.2320  -32.2340 H       300 ILE    0.0900
   4759 HG23      -53.7280  -15.9690  -33.9710 H       300 ILE    0.0900
   4760 HD1       -54.6300  -16.9170  -35.5430 H       300 ILE    0.0900
   4761 HD2       -56.0360  -15.8390  -35.2040 H       300 ILE    0.5100
   4762 HD3       -56.2770  -17.4010  -36.0980 H       300 ILE   -0.5100
   4763 N         -55.2150  -16.5350  -29.7100 N.am    301 TYR   -0.4700
   4764 CA        -54.6810  -15.8130  -28.5720 C.3     301 TYR    0.3100
   4765 C         -54.2320  -16.7660  -27.4880 C.2     301 TYR    0.0700
   4766 O         -53.0890  -16.7660  -27.0780 O.2     301 TYR    0.0900
   4767 CB        -55.7970  -14.8960  -28.0710 C.3     301 TYR   -0.1800
   4768 CG        -55.4280  -13.8250  -27.0730 C.ar    301 TYR    0.0900
   4769 CD1       -54.1640  -13.2340  -27.0710 C.ar    301 TYR    0.0900
   4770 CD2       -56.3930  -13.3310  -26.1930 C.ar    301 TYR    0.0000
   4771 CE1       -53.8730  -12.1690  -26.2220 C.ar    301 TYR   -0.1150
   4772 CE2       -56.1210  -12.2680  -25.3430 C.ar    301 TYR    0.1150
   4773 CZ        -54.8600  -11.6830  -25.3570 C.ar    301 TYR   -0.1150
   4774 OH        -54.6030  -10.6010  -24.5220 O.3     301 TYR    0.1150
   4775 HN        -56.1710  -16.3460  -29.9170 H       301 TYR    0.1100
   4776 HA        -53.8190  -15.2440  -28.8880 H       301 TYR   -0.5400
   4777 HB1       -56.5690  -15.5240  -27.5800 H       301 TYR    0.4300
   4778 HB2       -56.2330  -14.3680  -28.9460 H       301 TYR   -0.1150
   4779 HD1       -53.4020  -13.6070  -27.7370 H       301 TYR    0.1150
   4780 HD2       -57.3730  -13.7860  -26.1730 H       301 TYR   -0.1150
   4781 HE1       -52.8900  -11.7210  -26.2300 H       301 TYR    0.1150
   4782 HE2       -56.8840  -11.8970  -24.6740 H       301 TYR    0.5100
   4783 HH        -55.3350  -10.5220  -23.9050 H       301 TYR   -0.5100
   4784 N         -55.1510  -17.6030  -27.0420 N.am    302 ILE   -0.4700
   4785 CA        -54.8830  -18.5450  -25.9880 C.3     302 ILE    0.3100
   4786 C         -53.8400  -19.5640  -26.3710 C.2     302 ILE    0.0700
   4787 O         -53.3200  -20.2440  -25.5100 O.2     302 ILE    0.0900
   4788 CB        -56.1760  -19.2650  -25.6060 C.3     302 ILE   -0.0900
   4789 CG1       -57.2230  -18.2210  -25.2260 C.3     302 ILE    0.0900
   4790 CG2       -55.9270  -20.2540  -24.4780 C.3     302 ILE   -0.2700
   4791 CD        -58.5200  -18.8080  -24.7820 C.3     302 ILE    0.0900
   4792 HN        -56.0740  -17.6200  -27.4170 H       302 ILE    0.0900
   4793 HA        -54.4850  -18.0050  -25.1430 H       302 ILE    0.0900
   4794 HB        -56.5680  -19.8100  -26.4910 H       302 ILE   -0.1800
   4795 HG11      -57.4130  -17.5730  -26.1080 H       302 ILE    0.0900
   4796 HG12      -56.8170  -17.5980  -24.4030 H       302 ILE    0.0900
   4797 HG21      -55.3770  -19.7570  -23.6500 H       302 ILE   -0.2700
   4798 HG22      -55.3170  -21.1050  -24.8480 H       302 ILE    0.0900
   4799 HG23      -56.8940  -20.6300  -24.0840 H       302 ILE    0.0900
   4800 HD1       -58.6600  -18.6430  -23.6920 H       302 ILE    0.0900
   4801 HD2       -58.5290  -19.9010  -24.9790 H       302 ILE    0.5100
   4802 HD3       -59.3600  -18.3230  -25.3240 H       302 ILE   -0.5100
   4803 N         -53.5070  -19.6840  -27.6490 N.am    303 MET   -0.4700
   4804 CA        -52.5240  -20.6890  -28.0380 C.3     303 MET    0.3100
   4805 C         -51.1910  -20.0510  -28.3880 C.2     303 MET    0.0700
   4806 O         -50.1490  -20.7080  -28.3640 O.2     303 MET    0.0900
   4807 CB        -53.0150  -21.4970  -29.2540 C.3     303 MET   -0.1800
   4808 CG        -54.4500  -21.9810  -29.1910 C.3     303 MET    0.0900
   4809 SD        -54.8540  -22.8790  -27.6940 S.3     303 MET    0.0900
   4810 CE        -53.9130  -24.2620  -27.9400 C.3     303 MET   -0.1400
   4811 HN        -53.8960  -19.1180  -28.3720 H       303 MET    0.0900
   4812 HA        -52.3630  -21.3430  -27.1940 H       303 MET    0.0900
   4813 HB1       -52.3590  -22.3860  -29.3620 H       303 MET   -0.0900
   4814 HB2       -52.9080  -20.8590  -30.1550 H       303 MET   -0.2200
   4815 HG1       -54.6300  -22.6390  -30.0670 H       303 MET    0.0900
   4816 HG2       -55.1160  -21.0980  -29.2750 H       303 MET    0.0900
   4817 HE1       -52.8290  -24.0340  -27.8510 H       303 MET    0.0900
   4818 HE2       -54.0930  -24.6740  -28.9560 H       303 MET    0.5100
   4819 HE3       -54.1630  -25.0370  -27.1850 H       303 MET   -0.5100
   4820 N         -51.2080  -18.7640  -28.7030 N.am    304 MET   -0.4700
   4821 CA        -49.9800  -18.1140  -29.1110 C.3     304 MET    0.3100
   4822 C         -49.4910  -17.1190  -28.1160 C.2     304 MET    0.0700
   4823 O         -48.4410  -16.5400  -28.3030 O.2     304 MET    0.0900
   4824 CB        -50.1810  -17.4530  -30.4690 C.3     304 MET   -0.1800
   4825 CG        -50.5640  -18.4470  -31.5430 C.3     304 MET    0.0900
   4826 SD        -50.2980  -17.7290  -33.1360 S.3     304 MET    0.0900
   4827 CE        -48.5260  -17.5680  -33.1230 C.3     304 MET   -0.1400
   4828 HN        -52.0340  -18.2050  -28.6760 H       304 MET    0.0900
   4829 HA        -49.2010  -18.8600  -29.1630 H       304 MET    0.0900
   4830 HB1       -49.2370  -16.9490  -30.7670 H       304 MET   -0.0900
   4831 HB2       -50.9840  -16.6900  -30.3820 H       304 MET   -0.2200
   4832 HG1       -51.6330  -18.7260  -31.4210 H       304 MET    0.0900
   4833 HG2       -49.9500  -19.3660  -31.4280 H       304 MET    0.0900
   4834 HE1       -48.0430  -18.4530  -32.6580 H       304 MET    0.0900
   4835 HE2       -48.2270  -16.6690  -32.5430 H       304 MET    0.5100
   4836 HE3       -48.1410  -17.4740  -34.1610 H       304 MET   -0.5100
   4837 N         -50.2500  -16.9050  -27.0530 N.am    305 ASN   -0.4700
   4838 CA        -49.8190  -15.9730  -26.0450 C.3     305 ASN    0.3100
   4839 C         -49.6650  -16.7250  -24.7570 C.2     305 ASN    0.0700
   4840 O         -50.6490  -16.9360  -24.0420 O.2     305 ASN    0.0900
   4841 CB        -50.8400  -14.8630  -25.8760 C.3     305 ASN   -0.1800
   4842 CG        -50.1970  -13.5540  -25.5130 C.2     305 ASN    0.0900
   4843 ND2       -49.5410  -12.9340  -26.5030 N.am    305 ASN    0.0900
   4844 OD1       -50.2680  -13.1030  -24.3640 O.2     305 ASN    0.5500
   4845 HN        -51.1220  -17.3620  -26.9060 H       305 ASN   -0.5500
   4846 HA        -48.8670  -15.5650  -26.3500 H       305 ASN   -0.6200
   4847 HB1       -51.5530  -15.1420  -25.0710 H       305 ASN    0.3200
   4848 HB2       -51.3980  -14.7320  -26.8280 H       305 ASN    0.3000
   4849 HD21      -49.5040  -13.3450  -27.4130 H       305 ASN    0.5100
   4850 HD22      -49.0900  -12.0580  -26.3310 H       305 ASN   -0.5100
   4851 N         -48.4260  -17.1380  -24.4590 N.am    306 LYS   -0.4700
   4852 CA        -48.1570  -17.8930  -23.2410 C.3     306 LYS    0.3100
   4853 C         -48.6290  -17.1160  -22.0370 C.2     306 LYS    0.0700
   4854 O         -49.2310  -17.6980  -21.1440 O.2     306 LYS    0.0900
   4855 CB        -46.6580  -18.2380  -23.1120 C.3     306 LYS   -0.1800
   4856 CG        -46.3740  -19.3770  -22.1070 C.3     306 LYS    0.0900
   4857 CD        -45.0610  -20.1290  -22.3980 C.3     306 LYS    0.0900
   4858 CE        -45.1490  -21.6220  -21.9990 C.3     306 LYS   -0.1800
   4859 NZ        -45.6000  -21.8550  -20.5860 N.4     306 LYS    0.0900
   4860 HN        -47.6440  -16.9490  -25.0470 H       306 LYS    0.0900
   4861 HA        -48.7440  -18.8000  -23.2780 H       306 LYS   -0.1800
   4862 HB1       -46.1130  -17.3280  -22.7800 H       306 LYS    0.0900
   4863 HB2       -46.2760  -18.5430  -24.1090 H       306 LYS    0.0900
   4864 HG1       -47.2140  -20.1010  -22.1440 H       306 LYS    0.2100
   4865 HG2       -46.3160  -18.9430  -21.0860 H       306 LYS    0.0500
   4866 HD1       -44.2360  -19.6500  -21.8290 H       306 LYS    0.0500
   4867 HD2       -44.8370  -20.0580  -23.4840 H       306 LYS   -0.3000
   4868 HE1       -44.1450  -22.0870  -22.1030 H       306 LYS    0.3300
   4869 HE2       -45.8780  -22.1350  -22.6630 H       306 LYS    0.3300
   4870 HZ1       -46.2300  -21.0830  -20.2910 H       306 LYS    0.3300
   4871 HZ2       -44.7700  -21.8840  -19.9590 H       306 LYS    0.5100
   4872 HZ3       -46.1070  -22.7600  -20.5290 H       306 LYS   -0.5100
   4873 N         -48.3940  -15.8080  -22.0230 N.am    307 GLN   -0.4700
   4874 CA        -48.8220  -14.9850  -20.8990 C.3     307 GLN    0.3100
   4875 C         -50.3120  -15.0830  -20.6290 C.2     307 GLN    0.0700
   4876 O         -50.6970  -15.4160  -19.5270 O.2     307 GLN    0.0900
   4877 CB        -48.4660  -13.5200  -21.1270 C.3     307 GLN   -0.1800
   4878 CG        -49.1160  -12.6070  -20.0930 C.3     307 GLN    0.0900
   4879 CD        -48.7580  -11.1340  -20.2440 C.2     307 GLN    0.0900
   4880 NE2       -48.8560  -10.5530  -21.3590 N.am    307 GLN   -0.1800
   4881 OE1       -48.3670  -10.5180  -19.1490 O.2     307 GLN    0.0900
   4882 HN        -47.9250  -15.3380  -22.7670 H       307 GLN    0.0900
   4883 HA        -48.3320  -15.3550  -20.0100 H       307 GLN    0.5500
   4884 HB1       -48.8060  -13.2180  -22.1400 H       307 GLN   -0.5500
   4885 HB2       -47.3630  -13.4030  -21.0680 H       307 GLN   -0.6200
   4886 HG1       -48.8000  -12.9370  -19.0810 H       307 GLN    0.3200
   4887 HG2       -50.2190  -12.7030  -20.1810 H       307 GLN    0.3000
   4888 HE21      -48.6170   -9.5850  -21.4420 H       307 GLN    0.5100
   4889 HE22      -49.1730  -11.0600  -22.1600 H       307 GLN   -0.5100
   4890 N         -51.1490  -14.7850  -21.6250 N.am    308 PHE   -0.4700
   4891 CA        -52.6030  -14.8180  -21.4420 C.3     308 PHE    0.3100
   4892 C         -53.0800  -16.2000  -21.1130 C.2     308 PHE    0.0700
   4893 O         -53.9200  -16.3650  -20.2380 O.2     308 PHE    0.0900
   4894 CB        -53.3380  -14.3380  -22.7000 C.3     308 PHE   -0.1800
   4895 CG        -54.8120  -14.0490  -22.4750 C.ar    308 PHE    0.0900
   4896 CD1       -55.2280  -12.8250  -21.9580 C.ar    308 PHE    0.0900
   4897 CD2       -55.7850  -15.0070  -22.7630 C.ar    308 PHE    0.0000
   4898 CE1       -56.5840  -12.5630  -21.7310 C.ar    308 PHE   -0.1150
   4899 CE2       -57.1450  -14.7460  -22.5350 C.ar    308 PHE    0.1150
   4900 CZ        -57.5360  -13.5260  -22.0210 C.ar    308 PHE   -0.1150
   4901 HN        -50.8250  -14.5290  -22.5320 H       308 PHE    0.1150
   4902 HA        -52.8460  -14.1820  -20.6050 H       308 PHE   -0.1150
   4903 HB1       -53.2720  -15.1230  -23.4830 H       308 PHE    0.1150
   4904 HB2       -52.8690  -13.3980  -23.0600 H       308 PHE   -0.1150
   4905 HD1       -54.4940  -12.0670  -21.7270 H       308 PHE    0.1150
   4906 HD2       -55.4870  -15.9640  -23.1660 H       308 PHE   -0.1150
   4907 HE1       -56.8880  -11.6090  -21.3300 H       308 PHE    0.1150
   4908 HE2       -57.8860  -15.5010  -22.7610 H       308 PHE    0.5100
   4909 HZ        -58.5830  -13.3220  -21.8450 H       308 PHE   -0.5100
   4910 N         -52.5490  -17.2010  -21.8110 N.am    309 ARG   -0.4700
   4911 CA        -52.9720  -18.5840  -21.5890 C.3     309 ARG    0.3100
   4912 C         -52.9500  -18.9640  -20.1290 C.2     309 ARG    0.0700
   4913 O         -53.8910  -19.5680  -19.6420 O.2     309 ARG    0.0900
   4914 CB        -52.1000  -19.5660  -22.3730 C.3     309 ARG   -0.1800
   4915 CG        -52.6060  -20.9820  -22.2410 C.3     309 ARG    0.0900
   4916 CD        -51.9960  -21.8600  -23.2800 C.3     309 ARG    0.0900
   4917 NE        -50.5500  -21.9950  -23.1280 N.pl3   309 ARG   -0.1800
   4918 CZ        -49.6710  -21.5190  -23.9990 C.cat   309 ARG    0.0900
   4919 NH1       -50.0790  -20.8660  -25.0770 N.pl3   309 ARG    0.0900
   4920 NH2       -48.3760  -21.7290  -23.8080 N.pl3   309 ARG    0.2000
   4921 HN        -51.8500  -17.0560  -22.5060 H       309 ARG    0.0900
   4922 HA        -54.0010  -18.6700  -21.9040 H       309 ARG    0.0900
   4923 HB1       -51.0600  -19.5150  -21.9880 H       309 ARG   -0.7000
   4924 HB2       -52.1020  -19.2780  -23.4450 H       309 ARG    0.4400
   4925 HG1       -53.7120  -20.9900  -22.3570 H       309 ARG    0.6400
   4926 HG2       -52.3490  -21.3720  -21.2330 H       309 ARG   -0.8000
   4927 HD1       -52.1870  -21.4300  -24.2860 H       309 ARG    0.4600
   4928 HD2       -52.4350  -22.8770  -23.2090 H       309 ARG    0.4600
   4929 HE        -50.2030  -22.4730  -22.3220 H       309 ARG   -0.8000
   4930 HH11      -51.0390  -20.5970  -25.1640 H       309 ARG    0.4600
   4931 HH12      -49.4290  -20.6410  -25.8020 H       309 ARG    0.4600
   4932 HH21      -48.0660  -22.2450  -23.0090 H       309 ARG    0.5100
   4933 HH22      -47.7090  -21.3730  -24.4630 H       309 ARG   -0.5100
   4934 N         -51.8710  -18.6130  -19.4350 N.am    310 ASN   -0.4700
   4935 CA        -51.7280  -18.9170  -18.0200 C.3     310 ASN    0.3100
   4936 C         -52.6580  -18.0270  -17.1980 C.2     310 ASN    0.0700
   4937 O         -53.1930  -18.4560  -16.1890 O.2     310 ASN    0.0900
   4938 CB        -50.2600  -18.7300  -17.6070 C.3     310 ASN   -0.1800
   4939 CG        -49.3200  -19.6800  -18.3590 C.2     310 ASN    0.0900
   4940 ND2       -48.1830  -19.3070  -18.6750 N.am    310 ASN    0.0900
   4941 OD1       -49.7690  -20.8910  -18.6360 O.2     310 ASN    0.5500
   4942 HN        -51.1100  -18.1250  -19.8550 H       310 ASN   -0.5500
   4943 HA        -52.0420  -19.9370  -17.8570 H       310 ASN   -0.6200
   4944 HB1       -50.1620  -18.9230  -16.5170 H       310 ASN    0.3200
   4945 HB2       -49.9540  -17.6840  -17.8220 H       310 ASN    0.3000
   4946 HD21      -47.9260  -18.3460  -18.5780 H       310 ASN    0.5100
   4947 HD22      -47.5210  -19.9680  -19.0290 H       310 ASN   -0.5100
   4948 N         -52.8720  -16.7890  -17.6360 N.am    311 CYS   -0.4700
   4949 CA        -53.7600  -15.9000  -16.9080 C.3     311 CYS    0.3100
   4950 C         -55.1470  -16.4370  -16.9980 C.2     311 CYS    0.0700
   4951 O         -55.9560  -16.2150  -16.1180 O.2     311 CYS    0.0900
   4952 CB        -53.7120  -14.4800  -17.4780 C.3     311 CYS   -0.1100
   4953 SG        -52.8410  -13.3260  -16.3940 S.3     311 CYS    0.0900
   4954 HN        -52.4450  -16.4240  -18.4600 H       311 CYS    0.0900
   4955 HA        -53.4500  -15.8960  -15.8730 H       311 CYS   -0.2300
   4956 HB1       -54.7540  -14.1270  -17.6320 H       311 CYS    0.1600
   4957 HB2       -53.2060  -14.5140  -18.4660 H       311 CYS    0.5100
   4958 HG1       -53.6590  -13.4950  -15.3650 H       311 CYS   -0.5100
   4959 N         -55.4250  -17.1480  -18.0860 N.am    312 MET   -0.4700
   4960 CA        -56.7230  -17.7660  -18.2960 C.3     312 MET    0.3100
   4961 C         -56.8350  -18.9700  -17.3680 C.2     312 MET    0.0700
   4962 O         -57.8630  -19.1890  -16.7440 O.2     312 MET    0.0900
   4963 CB        -56.8490  -18.2180  -19.7540 C.3     312 MET   -0.1800
   4964 CG        -58.0240  -19.1410  -20.0220 C.3     312 MET    0.0900
   4965 SD        -57.8930  -20.0000  -21.5990 S.3     312 MET    0.0900
   4966 CE        -56.8360  -21.3920  -21.1500 C.3     312 MET   -0.1400
   4967 HN        -54.7520  -17.2910  -18.8080 H       312 MET    0.0900
   4968 HA        -57.4870  -17.0410  -18.0570 H       312 MET    0.0900
   4969 HB1       -55.9150  -18.7470  -20.0380 H       312 MET   -0.0900
   4970 HB2       -56.9610  -17.3150  -20.3910 H       312 MET   -0.2200
   4971 HG1       -58.9550  -18.5370  -20.0080 H       312 MET    0.0900
   4972 HG2       -58.0790  -19.8870  -19.2000 H       312 MET    0.0900
   4973 HE1       -57.3030  -22.0150  -20.3580 H       312 MET    0.0900
   4974 HE2       -55.8600  -21.0240  -20.7650 H       312 MET    0.5100
   4975 HE3       -56.6570  -22.0390  -22.0340 H       312 MET   -0.5100
   4976 N         -55.7570  -19.7460  -17.2830 N.am    313 VAL   -0.4700
   4977 CA        -55.7100  -20.9360  -16.4340 C.3     313 VAL    0.3100
   4978 C         -55.7640  -20.5090  -14.9980 C.2     313 VAL    0.0700
   4979 O         -56.3790  -21.1480  -14.1680 O.2     313 VAL    0.0900
   4980 CB        -54.3990  -21.7250  -16.6150 C.3     313 VAL   -0.0900
   4981 CG1       -54.4860  -23.0510  -15.9030 C.3     313 VAL    0.0900
   4982 CG2       -54.1160  -21.9350  -18.0760 C.3     313 VAL   -0.2700
   4983 HN        -54.9280  -19.5480  -17.7980 H       313 VAL    0.0900
   4984 HA        -56.5540  -21.5580  -16.6930 H       313 VAL    0.0900
   4985 HB        -53.5530  -21.1370  -16.2010 H       313 VAL    0.0900
   4986 HG11      -55.4250  -23.5750  -16.1830 H       313 VAL   -0.2700
   4987 HG12      -54.4850  -22.8920  -14.8040 H       313 VAL    0.0900
   4988 HG13      -53.6240  -23.6920  -16.1880 H       313 VAL    0.0900
   4989 HG21      -53.2420  -21.3240  -18.3870 H       313 VAL    0.0900
   4990 HG22      -54.9970  -21.6290  -18.6800 H       313 VAL    0.5100
   4991 HG23      -53.8860  -23.0060  -18.2660 H       313 VAL   -0.5100
   4992 N         -55.0920  -19.4100  -14.7040 N.am    314 THR   -0.4700
   4993 CA        -55.0490  -18.9020  -13.3640 C.3     314 THR    0.3100
   4994 C         -56.4230  -18.4880  -12.9020 C.2     314 THR    0.0700
   4995 O         -56.7430  -18.6450  -11.7410 O.2     314 THR    0.0900
   4996 CB        -54.0940  -17.7290  -13.2970 C.3     314 THR    0.1400
   4997 CG2       -54.2920  -16.9490  -12.0170 C.3     314 THR    0.0900
   4998 OG1       -52.7540  -18.2250  -13.3860 O.3     314 THR   -0.6600
   4999 HN        -54.5910  -18.8900  -15.3910 H       314 THR    0.4300
   5000 HA        -54.7210  -19.6960  -12.7100 H       314 THR   -0.2700
   5001 HB        -54.2840  -17.0330  -14.1410 H       314 THR    0.0900
   5002 HG1       -52.5930  -18.3880  -14.3190 H       314 THR    0.0900
   5003 HG21      -54.2860  -17.6380  -11.1440 H       314 THR    0.0900
   5004 HG22      -55.2660  -16.4180  -12.0430 H       314 THR    0.5100
   5005 HG23      -53.4680  -16.2130  -11.8920 H       314 THR   -0.5100
   5006 N         -57.2450  -17.9550  -13.8050 N.am    315 THR   -0.4700
   5007 CA        -58.5830  -17.5420  -13.4150 C.3     315 THR    0.3100
   5008 C         -59.4460  -18.7680  -13.3230 C.2     315 THR    0.0700
   5009 O         -60.2750  -18.8630  -12.4310 O.2     315 THR    0.0900
   5010 CB        -59.2210  -16.5540  -14.4260 C.3     315 THR    0.1400
   5011 CG2       -60.5520  -16.0610  -13.9010 C.3     315 THR    0.0900
   5012 OG1       -58.3720  -15.4190  -14.6120 O.3     315 THR   -0.6600
   5013 HN        -56.9890  -17.8180  -14.7590 H       315 THR    0.4300
   5014 HA        -58.5100  -17.0750  -12.4430 H       315 THR   -0.2700
   5015 HB        -59.3630  -17.0600  -15.4040 H       315 THR    0.0900
   5016 HG1       -57.4970  -15.7710  -14.7940 H       315 THR    0.0900
   5017 HG21      -60.4410  -15.7020  -12.8560 H       315 THR    0.0900
   5018 HG22      -61.2940  -16.8880  -13.9160 H       315 THR    0.5100
   5019 HG23      -60.9170  -15.2200  -14.5280 H       315 THR   -0.5100
   5020 N         -59.2300  -19.7160  -14.2390 N.am    316 LEU   -0.4700
   5021 CA        -59.9930  -20.9710  -14.2930 C.3     316 LEU    0.3100
   5022 C         -59.6810  -21.8790  -13.1070 C.2     316 LEU    0.0700
   5023 O         -60.5420  -22.6450  -12.6800 O.2     316 LEU    0.0900
   5024 CB        -59.7050  -21.7170  -15.6070 C.3     316 LEU   -0.1800
   5025 CG        -60.4320  -21.2490  -16.8720 C.3     316 LEU    0.0900
   5026 CD1       -59.8830  -21.9440  -18.1020 C.3     316 LEU    0.0900
   5027 CD2       -61.8970  -21.5540  -16.7310 C.3     316 LEU   -0.0900
   5028 HN        -58.5290  -19.6100  -14.9390 H       316 LEU    0.0900
   5029 HA        -61.0430  -20.7300  -14.2210 H       316 LEU   -0.2700
   5030 HB1       -59.9670  -22.7830  -15.4480 H       316 LEU    0.0900
   5031 HB2       -58.6160  -21.6370  -15.8020 H       316 LEU    0.0900
   5032 HG        -60.3030  -20.1520  -16.9840 H       316 LEU    0.0900
   5033 HD11      -60.0130  -23.0440  -18.0090 H       316 LEU   -0.2700
   5034 HD12      -58.7990  -21.7230  -18.2100 H       316 LEU    0.0900
   5035 HD13      -60.4270  -21.5980  -19.0070 H       316 LEU    0.0900
   5036 HD21      -62.3140  -21.0250  -15.8470 H       316 LEU    0.0900
   5037 HD22      -62.0450  -22.6470  -16.5920 H       316 LEU    0.5100
   5038 HD23      -62.4430  -21.2160  -17.6370 H       316 LEU   -0.5100
   5039 N         -58.4600  -21.7980  -12.5760 N.am    317 CYS   -0.4700
   5040 CA        -58.0650  -22.6240  -11.4350 C.3     317 CYS    0.3100
   5041 C         -58.1920  -21.8570  -10.1550 C.2     317 CYS    0.0700
   5042 O         -57.7090  -22.3250   -9.1400 O.2     317 CYS    0.0900
   5043 CB        -56.6340  -23.1250  -11.5510 C.3     317 CYS   -0.1100
   5044 SG        -56.3620  -24.0740  -13.0500 S.3     317 CYS    0.0900
   5045 HN        -57.7670  -21.1760  -12.9310 H       317 CYS    0.0900
   5046 HA        -58.7450  -23.4620  -11.3880 H       317 CYS   -0.2300
   5047 HB1       -56.4080  -23.7570  -10.6660 H       317 CYS    0.1600
   5048 HB2       -55.9500  -22.2500  -11.5380 H       317 CYS    0.5100
   5049 HG1       -56.4600  -23.0350  -13.8650 H       317 CYS   -0.5100
   5050 N         -58.8470  -20.6960  -10.1990 N.am    318 CYS   -0.4700
   5051 CA        -59.0700  -19.8380   -9.0190 C.3     318 CYS    0.3100
   5052 C         -57.7420  -19.4260   -8.3720 C.2     318 CYS    0.0700
   5053 O         -57.5590  -18.2620   -8.0290 O.2     318 CYS    0.0900
   5054 CB        -59.9590  -20.5460   -7.9850 C.3     318 CYS   -0.1100
   5055 SG        -61.5620  -21.0530   -8.6740 S.3     318 CYS    0.0900
   5056 HN        -59.2260  -20.3490  -11.0530 H       318 CYS    0.0900
   5057 HA        -59.5400  -18.9260   -9.3550 H       318 CYS   -0.2300
   5058 HB1       -60.1260  -19.8550   -7.1320 H       318 CYS    0.1600
   5059 HB2       -59.4200  -21.4400   -7.6080 H       318 CYS    0.5100
   5060 HG1       -61.0440  -21.8390   -9.6060 H       318 CYS   -0.5100
   5061 N         -56.8110  -20.3670   -8.2240 N.am    319 GLY   -0.4700
   5062 CA        -55.5300  -20.0820   -7.6140 C.3     319 GLY    0.3100
   5063 C         -54.3570  -20.0020   -8.5670 C.2     319 GLY   -0.0200
   5064 O         -53.8770  -18.9130   -8.8460 O.2     319 GLY    0.0900
   5065 HN        -56.9540  -21.3070   -8.5240 H       319 GLY    0.0900
   5066 HA1       -55.3360  -20.8670   -6.8980 H       319 GLY    0.5100
   5067 HA2       -55.6230  -19.1320   -7.1080 H       319 GLY   -0.5100
   5068 N         -53.8880  -21.1500   -9.0630 N.am    320 LYS   -0.4700
   5069 CA        -52.7400  -21.1580   -9.9750 C.3     320 LYS    0.3100
   5070 C         -52.3280  -22.5850  -10.3840 C.2     320 LYS    0.0700
   5071 O         -53.1360  -23.5160  -10.4100 O.2     320 LYS    0.0900
   5072 CB        -51.5440  -20.4580   -9.2970 C.3     320 LYS   -0.1800
   5073 CG        -50.3310  -20.1750  -10.1960 C.3     320 LYS    0.0900
   5074 CD        -49.0290  -20.0730   -9.3840 C.3     320 LYS    0.0900
   5075 CE        -48.5740  -21.4350   -8.8180 C.3     320 LYS   -0.1800
   5076 NZ        -48.1680  -22.4480   -9.8570 N.4     320 LYS    0.0900
   5077 HN        -54.2900  -22.0340   -8.8410 H       320 LYS    0.0900
   5078 HA        -53.0210  -20.6410  -10.8800 H       320 LYS   -0.1800
   5079 HB1       -51.2030  -21.0990   -8.4570 H       320 LYS    0.0900
   5080 HB2       -51.9010  -19.4890   -8.8890 H       320 LYS    0.0900
   5081 HG1       -50.4970  -19.2170  -10.7370 H       320 LYS    0.2100
   5082 HG2       -50.2310  -20.9940  -10.9390 H       320 LYS    0.0500
   5083 HD1       -49.1870  -19.3690   -8.5400 H       320 LYS    0.0500
   5084 HD2       -48.2280  -19.6720  -10.0400 H       320 LYS   -0.3000
   5085 HE1       -49.4090  -21.8820   -8.2390 H       320 LYS    0.3300
   5086 HE2       -47.6930  -21.2770   -8.1600 H       320 LYS    0.3300
   5087 HZ1       -47.7820  -21.9580  -10.6890 H       320 LYS    0.3300
   5088 HZ2       -48.9980  -23.0080  -10.1370 H       320 LYS    0.5100
   5089 HZ3       -47.4430  -23.0800   -9.4600 H       320 LYS   -0.5100
   5090 N         -51.0420  -22.7230  -10.6910 N.am    321 ASN   -0.4700
   5091 CA        -50.3740  -23.9340  -11.1300 C.3     321 ASN    0.3100
   5092 C         -50.7400  -24.2390  -12.5760 C.2     321 ASN    0.0700
   5093 O         -51.4640  -25.1970  -12.8460 O.2     321 ASN    0.0900
   5094 CB        -50.7100  -25.1140  -10.2150 C.3     321 ASN   -0.1800
   5095 CG        -49.5310  -26.0620  -10.0430 C.2     321 ASN    0.0900
   5096 ND2       -49.0660  -26.2150   -8.7990 N.am    321 ASN    0.0900
   5097 OD1       -49.0370  -26.6350  -11.0090 O.2     321 ASN    0.5500
   5098 HN        -50.4350  -21.9360  -10.6270 H       321 ASN   -0.5500
   5099 HA        -49.3090  -23.7480  -11.1240 H       321 ASN   -0.6200
   5100 HB1       -51.5600  -25.6810  -10.6490 H       321 ASN    0.3200
   5101 HB2       -51.0030  -24.7270   -9.2150 H       321 ASN    0.3000
   5102 HD21      -48.2920  -26.8260   -8.6260 H       321 ASN    0.5100
   5103 HD22      -49.4920  -25.7210   -8.0420 H       321 ASN   -0.5100
   5104 N         -50.2500  -23.3940  -13.5200 N.am    322 PRO   -0.2900
   5105 CA        -50.4310  -23.4340  -14.9930 C.3     322 PRO    0.0000
   5106 C         -49.4740  -24.2800  -15.8990 C.2     322 PRO    0.0900
   5107 O         -49.0960  -23.8270  -16.9810 O.2     322 PRO    0.0900
   5108 CB        -50.4090  -21.9470  -15.3690 C.3     322 PRO    0.0200
   5109 CG        -49.4280  -21.3720  -14.3850 C.3     322 PRO    0.0900
   5110 CD        -49.8240  -22.0430  -13.0930 C.3     322 PRO   -0.1800
   5111 HA        -51.3390  -23.9550  -15.2510 H       322 PRO    0.0900
   5112 HB1       -51.4140  -21.4870  -15.2520 H       322 PRO    0.0900
   5113 HB2       -50.0650  -21.8000  -16.4140 H       322 PRO   -0.1800
   5114 HG1       -48.3830  -21.6200  -14.6650 H       322 PRO    0.0900
   5115 HG2       -49.5290  -20.2670  -14.3140 H       322 PRO    0.0900
   5116 HD1       -48.9640  -22.1180  -12.3930 H       322 PRO    0.5100
   5117 HD2       -50.6680  -21.5160  -12.6000 H       322 PRO   -0.5100
   5118 N         -49.1280  -25.4910  -15.4420 N.am    323 LEU   -0.4700
   5119 CA        -48.2660  -26.5030  -16.1320 C.3     323 LEU    0.3100
   5120 C         -47.4840  -26.0110  -17.3570 C.2     323 LEU    0.0700
   5121 O         -47.2630  -26.7950  -18.2720 O.2     323 LEU    0.0900
   5122 CB        -49.1170  -27.7180  -16.5610 C.3     323 LEU   -0.1800
   5123 CG        -50.6220  -27.8370  -16.2160 C.3     323 LEU    0.0900
   5124 CD1       -50.8150  -27.8650  -14.6950 C.3     323 LEU    0.0900
   5125 CD2       -51.4150  -26.6880  -16.8390 C.3     323 LEU   -0.0900
   5126 HN        -49.4590  -25.7920  -14.5530 H       323 LEU    0.0900
   5127 HA        -47.4910  -26.8090  -15.4450 H       323 LEU   -0.2700
   5128 HB1       -48.6280  -28.6110  -16.1220 H       323 LEU    0.0900
   5129 HB2       -49.0480  -27.7700  -17.6660 H       323 LEU    0.0900
   5130 HG        -51.0310  -28.7710  -16.6580 H       323 LEU    0.0900
   5131 HD11      -50.5850  -26.8690  -14.2620 H       323 LEU   -0.2700
   5132 HD12      -50.1330  -28.6160  -14.2410 H       323 LEU    0.0900
   5133 HD13      -51.8680  -28.1240  -14.4520 H       323 LEU    0.0900
   5134 HD21      -50.8390  -26.2360  -17.6750 H       323 LEU    0.0900
   5135 HD22      -51.6080  -25.9040  -16.0760 H       323 LEU    0.5100
   5136 HD23      -52.3800  -27.0670  -17.2370 H       323 LEU   -0.5100
   5137 N         -47.0320  -24.7580  -17.3670 N.am    324 GLY   -0.4700
   5138 CA        -46.3130  -24.2340  -18.5110 C.3     324 GLY    0.3100
   5139 C         -45.0780  -25.0200  -18.9000 C.2     324 GLY   -0.0200
   5140 O         -44.6480  -25.9170  -18.1830 O.2     324 GLY    0.0900
   5141 HN        -47.1650  -24.1340  -16.6010 H       324 GLY    0.0900
   5142 HA1       -46.0150  -23.2230  -18.2700 H       324 GLY    0.5100
   5143 HA2       -46.9960  -24.2310  -19.3480 H       324 GLY   -0.5100
   5144 N         -44.5090  -24.6700  -20.0540 N.am    325 ASP   -0.4700
   5145 CA        -43.3010  -25.3280  -20.5740 C.3     325 ASP    0.3100
   5146 CAT       -40.1180  -23.7540  -21.8460 C.3     325 ASP    0.0700
   5147 C         -42.2840  -24.2650  -20.9460 C.2     325 ASP    0.0900
   5148 O         -41.4180  -23.9240  -20.1780 O.2     325 ASP   -0.2800
   5149 CB        -43.6340  -26.1810  -21.8000 C.3     325 ASP    0.0900
   5150 CG        -42.5830  -27.2370  -22.0970 C.2     325 ASP    0.0900
   5151 OD1       -42.2000  -27.9790  -21.1670 O.co2   325 ASP    0.6200
   5152 OD2       -42.1570  -27.3370  -23.2680 O.co2   325 ASP   -0.7600
   5153 NT        -41.1240  -24.7000  -21.4610 N.4     325 ASP   -0.7600
   5154 HN        -44.8810  -23.9400  -20.6200 H       325 ASP    0.5100
   5155 HNT       -40.9150  -25.6660  -21.5950 H       325 ASP   -0.5100
   5156 HA        -42.8920  -25.9460  -19.7870 H       325 ASP   -0.4700
   5157 HB1       -43.7210  -25.5170  -22.6860 H       325 ASP    0.3100
   5158 HB2       -44.6050  -26.6910  -21.6300 H       325 ASP   -0.1100
   5159 HT1       -39.3460  -23.6890  -21.0500 H       325 ASP    0.0900
   5160 HT2       -40.5790  -22.7520  -21.9840 H       325 ASP    0.0900
   5161 HT3       -39.6350  -24.0830  -22.7910 H       325 ASP    0.0900
   5162 N         -43.8160  -14.6550  -19.9430 N.am    326 SER   -0.2700
   5163 CA        -43.0370  -14.9940  -18.7470 C.3     326 SER    0.0900
   5164 CAY       -45.8500  -14.3890  -21.1760 C.3     326 SER    0.0900
   5165 C         -43.4050  -14.0960  -17.5560 C.2     326 SER    0.0900
   5166 O         -43.4080  -14.5720  -16.4170 O.2     326 SER    0.5100
   5167 CB        -41.5310  -14.8980  -19.0450 C.3     326 SER   -0.5100
   5168 OG        -41.1140  -15.9050  -19.9550 O.3     326 SER   -0.4700
   5169 CY        -45.1580  -14.7390  -19.9180 C.2     326 SER    0.3100
   5170 OY        -45.7800  -15.0940  -18.9180 O.2     326 SER    0.0700
   5171 HN        -43.3050  -14.3700  -20.7490 H       326 SER    0.0900
   5172 HA        -43.2990  -15.9990  -18.4490 H       326 SER    0.0500
   5173 HB1       -40.9600  -15.0190  -18.0990 H       326 SER    0.0900
   5174 HB2       -41.3060  -13.9050  -19.4890 H       326 SER    0.0900
   5175 HG1       -40.1550  -15.8760  -19.9610 H       326 SER   -0.6600
   5176 HY1       -45.9270  -13.2840  -21.2620 H       326 SER    0.4300
   5177 HY2       -46.8720  -14.8230  -21.1750 H       326 SER    0.5100
   5178 HY3       -45.2730  -14.7780  -22.0430 H       326 SER   -0.5100
   5179 N         -43.7050  -12.8120  -17.8040 N.am    327 THR   -0.4700
   5180 CA        -44.0940  -11.8810  -16.7150 C.3     327 THR    0.3100
   5181 C         -45.4810  -12.2800  -16.1570 C.2     327 THR    0.0700
   5182 O         -45.9690  -13.3610  -16.4690 O.2     327 THR    0.0900
   5183 CB        -44.0310  -10.3540  -17.1670 C.3     327 THR    0.1400
   5184 CG2       -42.5750   -9.8490  -17.1360 C.3     327 THR    0.0900
   5185 OG1       -44.5580  -10.1820  -18.4930 O.3     327 THR   -0.6600
   5186 HN        -43.6790  -12.4270  -18.7230 H       327 THR    0.4300
   5187 HA        -43.4200  -12.0470  -15.8880 H       327 THR   -0.2700
   5188 HB        -44.6270   -9.7340  -16.4650 H       327 THR    0.0900
   5189 HG1       -45.5040  -10.3280  -18.4220 H       327 THR    0.0900
   5190 HG21      -41.9480  -10.4520  -17.8260 H       327 THR    0.0900
   5191 HG22      -42.1640   -9.9430  -16.1080 H       327 THR    0.5100
   5192 HG23      -42.5370   -8.7860  -17.4590 H       327 THR   -0.5100
   5193 N         -46.1370  -11.4370  -15.3580 N.am    328 THR   -0.4700
   5194 CA        -47.4100  -11.8780  -14.7630 C.3     328 THR    0.3100
   5195 C         -48.5460  -10.8630  -14.8180 C.2     328 THR    0.0700
   5196 O         -48.4290   -9.8100  -15.4240 O.2     328 THR    0.0900
   5197 CB        -47.1960  -12.2520  -13.2830 C.3     328 THR    0.1400
   5198 CG2       -46.0170  -13.2280  -13.1390 C.3     328 THR    0.0900
   5199 OG1       -46.9230  -11.0600  -12.5270 O.3     328 THR   -0.6600
   5200 HN        -45.8150  -10.5210  -15.1370 H       328 THR    0.4300
   5201 HA        -47.7670  -12.7300  -15.3210 H       328 THR   -0.2700
   5202 HB        -48.1100  -12.7370  -12.8770 H       328 THR    0.0900
   5203 HG1       -47.3960  -11.1570  -11.6980 H       328 THR    0.0900
   5204 HG21      -45.0600  -12.7050  -13.3540 H       328 THR    0.0900
   5205 HG22      -46.1310  -14.0670  -13.8570 H       328 THR    0.5100
   5206 HG23      -45.9780  -13.6250  -12.1020 H       328 THR   -0.5100
   5207 N         -49.6530  -11.2230  -14.1560 N.am    329 VAL   -0.4700
   5208 CA        -50.8540  -10.4020  -14.0570 C.3     329 VAL    0.3100
   5209 C         -52.0100  -11.1770  -13.4530 C.2     329 VAL    0.0700
   5210 O         -52.2090  -12.3280  -13.7710 O.2     329 VAL    0.0900
   5211 CB        -51.2660   -9.8560  -15.4170 C.3     329 VAL   -0.0900
   5212 CG1       -51.0950  -10.9090  -16.4880 C.3     329 VAL    0.0900
   5213 CG2       -52.6790   -9.3670  -15.3500 C.3     329 VAL   -0.2700
   5214 HN        -49.7060  -12.1000  -13.6860 H       329 VAL    0.0900
   5215 HA        -50.6450   -9.5880  -13.3780 H       329 VAL    0.0900
   5216 HB        -50.6380   -8.9740  -15.6650 H       329 VAL    0.0900
   5217 HG11      -50.8790  -11.8940  -16.0240 H       329 VAL   -0.2700
   5218 HG12      -50.2460  -10.6370  -17.1530 H       329 VAL    0.0900
   5219 HG13      -52.0260  -10.9950  -17.0880 H       329 VAL    0.0900
   5220 HG21      -52.7020   -8.2570  -15.4170 H       329 VAL    0.0900
   5221 HG22      -53.1400   -9.6730  -14.3870 H       329 VAL    0.5100
   5222 HG23      -53.2650   -9.7850  -16.1960 H       329 VAL   -0.5100
   5223 N         -52.7670  -10.5090  -12.5880 N.am    330 SER   -0.4700
   5224 CA        -53.8930  -11.0930  -11.9350 C.3     330 SER    0.3100
   5225 C         -54.5020  -10.0880  -11.0280 C.2     330 SER    0.0700
   5226 O         -54.5390   -8.9190  -11.3760 O.2     330 SER    0.0900
   5227 CB        -53.4740  -12.3040  -11.1400 C.3     330 SER    0.0500
   5228 OG        -52.8190  -13.2270  -11.9650 O.3     330 SER    0.0900
   5229 HN        -52.5780   -9.5580  -12.3540 H       330 SER    0.0900
   5230 HA        -54.6120  -11.3700  -12.6920 H       330 SER   -0.6600
   5231 HB1       -54.3710  -12.7910  -10.7000 H       330 SER    0.4300
   5232 HB2       -52.7830  -11.9970  -10.3260 H       330 SER    0.5100
   5233 HG1       -52.3130  -13.7940  -11.3780 H       330 SER   -0.5100
   5234 N         -54.9590  -10.5270   -9.8490 N.am    331 LYS   -0.4700
   5235 CA        -55.6210   -9.6180   -8.8800 C.3     331 LYS    0.3100
   5236 C         -54.9330   -9.5340   -7.4840 C.2     331 LYS    0.0700
   5237 O         -53.9660   -8.7800   -7.3200 O.2     331 LYS    0.0900
   5238 CB        -57.1010  -10.0300   -8.7200 C.3     331 LYS   -0.1800
   5239 CG        -58.1030   -8.8520   -8.7460 C.3     331 LYS    0.0900
   5240 CD        -59.5610   -9.3040   -8.5670 C.3     331 LYS    0.0900
   5241 CE        -59.8010   -9.9210   -7.1860 C.3     331 LYS   -0.1800
   5242 NZ        -61.2080  -10.3820   -7.0190 N.4     331 LYS    0.0900
   5243 HN        -54.8750  -11.4800   -9.5700 H       331 LYS    0.0900
   5244 HA        -55.5440   -8.6090   -9.2540 H       331 LYS   -0.1800
   5245 HB1       -57.2130  -10.5600   -7.7510 H       331 LYS    0.0900
   5246 HB2       -57.3610  -10.7280   -9.5440 H       331 LYS    0.0900
   5247 HG1       -58.0100   -8.3260   -9.7200 H       331 LYS    0.2100
   5248 HG2       -57.8450   -8.1450   -7.9300 H       331 LYS    0.0500
   5249 HD1       -59.8060  -10.0570   -9.3470 H       331 LYS    0.0500
   5250 HD2       -60.2310   -8.4260   -8.6920 H       331 LYS   -0.3000
   5251 HE1       -59.5980   -9.1660   -6.3980 H       331 LYS    0.3300
   5252 HE2       -59.1390  -10.8030   -7.0500 H       331 LYS    0.3300
   5253 HZ1       -61.4250  -11.1010   -7.7390 H       331 LYS    0.3300
   5254 HZ2       -61.8530   -9.5740   -7.1300 H       331 LYS    0.5100
   5255 HZ3       -61.3280  -10.7930   -6.0710 H       331 LYS   -0.5100
   5256 N         -55.4400  -10.2850   -6.4910 N.am    332 THR   -0.4700
   5257 CA        -54.9030  -10.2490   -5.1020 C.3     332 THR    0.3100
   5258 C         -53.6020  -11.0440   -4.9550 C.2     332 THR    0.0700
   5259 O         -53.0510  -11.1580   -3.8460 O.2     332 THR    0.0900
   5260 CB        -55.9380  -10.7820   -4.0640 C.3     332 THR    0.1400
   5261 CG2       -56.0460  -12.3250   -4.1490 C.3     332 THR    0.0900
   5262 OG1       -55.5430  -10.3900   -2.7390 O.3     332 THR   -0.6600
   5263 HN        -56.2060  -10.9050   -6.6430 H       332 THR    0.4300
   5264 HA        -54.6460   -9.2260   -4.8770 H       332 THR   -0.2700
   5265 HB        -56.9420  -10.3590   -4.2820 H       332 THR    0.0900
   5266 HG1       -54.6200  -10.6410   -2.6520 H       332 THR    0.0900
   5267 HG21      -55.1160  -12.7940   -3.7640 H       332 THR    0.0900
   5268 HG22      -56.1900  -12.6360   -5.2060 H       332 THR    0.5100
   5269 HG23      -56.9020  -12.6780   -3.5350 H       332 THR   -0.5100
   5270 N         -53.1210  -11.6000   -6.0630 N.am    333 GLU   -0.4700
   5271 CA        -51.8720  -12.3440   -6.0600 C.3     333 GLU    0.3100
   5272 C         -50.7440  -11.4160   -6.5480 C.2     333 GLU    0.0700
   5273 O         -50.7020  -10.2390   -6.1380 O.2     333 GLU    0.0900
   5274 CB        -51.9910  -13.5890   -6.9520 C.3     333 GLU   -0.1800
   5275 CG        -52.4190  -13.2800   -8.3760 C.3     333 GLU    0.0900
   5276 CD        -51.4340  -13.7910   -9.4140 C.2     333 GLU    0.0900
   5277 OE1       -50.2330  -13.4780   -9.3160 O.co2   333 GLU   -0.2800
   5278 OE2       -51.8680  -14.5050  -10.3390 O.co2   333 GLU    0.0900
   5279 HN        -53.5910  -11.5330   -6.9410 H       333 GLU    0.0900
   5280 HA        -51.6540  -12.6300   -5.0420 H       333 GLU    0.6200
   5281 HB1       -52.7380  -14.2760   -6.5000 H       333 GLU   -0.7600
   5282 HB2       -51.0050  -14.0980   -6.9820 H       333 GLU   -0.7600
   5283 HG1       -52.5140  -12.1800   -8.4930 H       333 GLU    0.5100
   5284 HG2       -53.4070  -13.7540   -8.5650 H       333 GLU   -0.5100
   5285 N         -49.8550  -11.9180   -7.4210 N.am    334 THR   -0.4700
   5286 CA        -48.7030  -11.1290   -7.9360 C.3     334 THR    0.3100
   5287 C         -49.0520  -10.3590   -9.2360 C.2     334 THR    0.0700
   5288 O         -48.6690  -10.7200  -10.3380 O.2     334 THR    0.0900
   5289 CB        -47.3820  -12.0430   -8.0770 C.3     334 THR    0.1400
   5290 CG2       -47.3680  -12.8100   -9.3940 C.3     334 THR    0.0900
   5291 OG1       -46.1870  -11.2480   -7.9620 O.3     334 THR   -0.6600
   5292 HN        -49.9280  -12.8510   -7.7640 H       334 THR    0.4300
   5293 HA        -48.5220  -10.3170   -7.2480 H       334 THR   -0.2700
   5294 HB        -47.3750  -12.8120   -7.2750 H       334 THR    0.0900
   5295 HG1       -46.1410  -10.9710   -7.0430 H       334 THR    0.0900
   5296 HG21      -46.7130  -12.2960  -10.1290 H       334 THR    0.0900
   5297 HG22      -48.3960  -12.8640   -9.8120 H       334 THR    0.5100
   5298 HG23      -46.9770  -13.8380   -9.2290 H       334 THR   -0.5100
   5299 N         -49.8080   -9.2730   -9.0510 N.am    335 SER   -0.4700
   5300 CA        -50.2300   -8.3590  -10.1220 C.3     335 SER    0.3100
   5301 C         -49.4910   -7.0220   -9.8530 C.2     335 SER    0.0700
   5302 O         -49.8430   -5.9520  -10.3550 O.2     335 SER    0.0900
   5303 CB        -51.7630   -8.1730  -10.0660 C.3     335 SER    0.0500
   5304 OG        -52.3330   -7.9420  -11.3460 O.3     335 SER    0.0900
   5305 HN        -50.1310   -9.0250   -8.1420 H       335 SER    0.0900
   5306 HA        -49.9330   -8.7840  -11.0690 H       335 SER   -0.6600
   5307 HB1       -52.0010   -7.3020   -9.4170 H       335 SER    0.4300
   5308 HB2       -52.2250   -9.0880   -9.6400 H       335 SER    0.5100
   5309 HG1       -53.2830   -8.0000  -11.2270 H       335 SER   -0.5100
   5310 N         -48.4490   -7.1340   -9.0270 N.am    336 GLN   -0.4700
   5311 CA        -47.5820   -6.0450   -8.6060 C.3     336 GLN    0.3100
   5312 C         -46.7520   -5.6060   -9.7500 C.2     336 GLN    0.0700
   5313 O         -46.2960   -6.4210  -10.5150 O.2     336 GLN    0.0900
   5314 CB        -46.6680   -6.5280   -7.4890 C.3     336 GLN   -0.1800
   5315 CG        -46.3500   -8.0270   -7.5800 C.3     336 GLN    0.0900
   5316 CD        -47.1750   -8.8920   -6.6090 C.2     336 GLN    0.0900
   5317 NE2       -48.3680   -8.5980   -6.3440 N.am    336 GLN   -0.1800
   5318 OE1       -46.5740   -9.9510   -6.0950 O.2     336 GLN    0.0900
   5319 HN        -48.2090   -8.0200   -8.6430 H       336 GLN    0.0900
   5320 HA        -48.2010   -5.2290   -8.2650 H       336 GLN    0.5500
   5321 HB1       -47.1600   -6.3260   -6.5130 H       336 GLN   -0.5500
   5322 HB2       -45.7160   -5.9580   -7.5350 H       336 GLN   -0.6200
   5323 HG1       -45.2730   -8.1790   -7.3520 H       336 GLN    0.3200
   5324 HG2       -46.5560   -8.3730   -8.6150 H       336 GLN    0.3000
   5325 HE21      -48.9400   -9.2420   -5.8350 H       336 GLN    0.5100
   5326 HE22      -48.7460   -7.7210   -6.6420 H       336 GLN   -0.5100
   5327 N         -46.5150   -4.3120   -9.8590 N.am    337 VAL   -0.4700
   5328 CA        -45.7440   -3.8000  -10.9640 C.3     337 VAL    0.3100
   5329 C         -44.2590   -4.0430  -10.7630 C.2     337 VAL    0.0700
   5330 O         -43.8110   -4.2910   -9.6580 O.2     337 VAL    0.0900
   5331 CB        -46.0200   -2.3000  -11.1510 C.3     337 VAL   -0.0900
   5332 CG1       -47.5230   -2.0570  -11.3320 C.3     337 VAL    0.0900
   5333 CG2       -45.5210   -1.5450   -9.9600 C.3     337 VAL   -0.2700
   5334 HN        -46.8510   -3.6440   -9.1990 H       337 VAL    0.0900
   5335 HA        -46.0220   -4.3480  -11.8510 H       337 VAL    0.0900
   5336 HB        -45.4750   -1.9330  -12.0470 H       337 VAL    0.0900
   5337 HG11      -48.0580   -2.2450  -10.3760 H       337 VAL   -0.2700
   5338 HG12      -47.9260   -2.7460  -12.1050 H       337 VAL    0.0900
   5339 HG13      -47.7020   -1.0050  -11.6390 H       337 VAL    0.0900
   5340 HG21      -44.4270   -1.7010   -9.8410 H       337 VAL    0.0900
   5341 HG22      -46.0330   -1.9050   -9.0430 H       337 VAL    0.5100
   5342 HG23      -45.7110   -0.4600  -10.0940 H       337 VAL   -0.5100
   5343 N         -43.5060   -3.9970  -11.8600 N.am    338 ALA   -0.4700
   5344 CA        -42.0620   -4.1670  -11.8440 C.3     338 ALA    0.3100
   5345 C         -41.4020   -3.2540  -12.8940 C.2     338 ALA    0.0700
   5346 O         -40.3720   -3.6200  -13.4650 O.2     338 ALA    0.0900
   5347 CB        -41.7400   -5.6150  -12.1340 C.3     338 ALA   -0.2700
   5348 HN        -43.9070   -3.8410  -12.7580 H       338 ALA    0.0900
   5349 HA        -41.6930   -3.8810  -10.8700 H       338 ALA    0.0900
   5350 HB1       -42.1370   -5.9020  -13.1320 H       338 ALA    0.0900
   5351 HB2       -42.2080   -6.2680  -11.3660 H       338 ALA    0.5100
   5352 HB3       -40.6400   -5.7660  -12.1340 H       338 ALA   -0.5100
   5353 N         -41.9630   -2.0380  -13.1320 N.am    339 PRO   -0.2900
   5354 CA        -41.4300   -1.0870  -14.1220 C.3     339 PRO    0.0000
   5355 C         -40.0320   -0.5790  -13.8460 C.2     339 PRO    0.0900
   5356 O         -39.0930   -1.3500  -13.6510 O.2     339 PRO    0.0900
   5357 CB        -42.4450    0.0710  -14.0970 C.3     339 PRO    0.0200
   5358 CG        -43.6430   -0.4720  -13.3810 C.3     339 PRO    0.0900
   5359 CD        -43.0310   -1.3840  -12.3560 C.3     339 PRO   -0.1800
   5360 HA        -41.3200   -1.5670  -15.0800 H       339 PRO    0.0900
   5361 HB1       -42.7130    0.3810  -15.1300 H       339 PRO    0.0900
   5362 HB2       -42.0290    0.9470  -13.5560 H       339 PRO   -0.1800
   5363 HG1       -44.2290    0.3400  -12.9000 H       339 PRO    0.0900
   5364 HG2       -44.3080   -1.0320  -14.0730 H       339 PRO    0.0900
   5365 HD1       -42.6000   -0.8190  -11.5030 H       339 PRO    0.5100
   5366 HD2       -43.7560   -2.1370  -11.9850 H       339 PRO   -0.5100
   5367 N         -39.7520    0.7320  -13.9800 N.am    340 ALA   -0.4700
   5368 CA        -38.4370    1.2880  -13.7990 C.3     340 ALA    0.3100
   5369 CAT       -37.7140    4.8220  -12.5750 C.3     340 ALA    0.0700
   5370 C         -38.6360    2.7570  -13.4880 C.2     340 ALA    0.0900
   5371 O         -39.7120    3.3010  -13.7300 O.2     340 ALA   -0.2700
   5372 CB        -37.5640    1.1240  -15.0630 C.3     340 ALA    0.0900
   5373 NT        -37.6120    3.4230  -12.9200 N.am    340 ALA    0.0900
   5374 HN        -40.4620    1.3900  -14.2170 H       340 ALA    0.0900
   5375 HNT       -36.7420    2.9820  -12.7130 H       340 ALA    0.5100
   5376 HA        -37.9770    0.7810  -12.9640 H       340 ALA   -0.5100
   5377 HB1       -38.0390    1.6410  -15.9250 H       340 ALA   -0.4700
   5378 HB2       -37.4580    0.0460  -15.3120 H       340 ALA    0.3100
   5379 HB3       -36.5610    1.5700  -14.8920 H       340 ALA   -0.1100
   5380 HT1       -38.5410    4.9640  -11.8470 H       340 ALA    0.0900
   5381 HT2       -37.9300    5.4180  -13.4870 H       340 ALA    0.0900
   5382 HT3       -36.7630    5.1650  -12.1130 H       340 ALA    0.0900
@<TRIPOS>BOND
     1    1    2 1
     2    2   13 1
     3    2    6 1
     4    2    4 1
     5    4    5 2
     6    6   15 1
     7    6    7 1
     8    7   17 1
     9    7    8 1
    10    8    9 1
    11    9   18 1
    12    9   19 1
    13    9   20 1
    14    3   10 1
    15    3   21 1
    16    3   22 1
    17    3   23 1
    18   10    1 1
    19   10   11 2
    20   12    1 1
    21   14    6 1
    22   16    7 1
    23   24   25 1
    24   25   33 1
    25   25   28 1
    26   25   26 1
    27   26   27 2
    28   28   35 1
    29   28   29 1
    30   29   30 am
    31   29   31 2
    32   30   37 1
    33   30   36 1
    34   32   24 1
    35   34   28 1
    36    4   24 am
    37   38   39 1
    38   39   44 1
    39   39   40 1
    40   40   41 2
    41   42   38 1
    42   43   39 1
    43   26   38 am
    44   45   46 1
    45   46   49 1
    46   46   47 1
    47   46   53 1
    48   47   48 2
    49   49   50 1
    50   49   51 1
    51   49   54 1
    52   50   56 1
    53   50   57 1
    54   50   58 1
    55   51   55 1
    56   52   45 1
    57   40   45 am
    58   59   60 1
    59   60   69 1
    60   60   63 1
    61   60   61 1
    62   61   62 2
    63   63   64 1
    64   63   71 1
    65   64   73 1
    66   64   65 1
    67   65   66 2
    68   65   67 2
    69   68   59 1
    70   70   63 1
    71   72   64 1
    72   47   59 am
    73   74   75 1
    74   75   80 1
    75   75   76 1
    76   76   77 2
    77   78   74 1
    78   79   75 1
    79   61   74 am
    80   81   87 1
    81   81   82 1
    82   82   85 1
    83   82   88 1
    84   82   83 1
    85   83   84 2
    86   85   86 1
    87   85   90 1
    88   86   87 1
    89   86   92 1
    90   87   94 1
    91   89   85 1
    92   91   86 1
    93   93   87 1
    94   76   81 am
    95   95   96 1
    96   96  104 1
    97   96   99 1
    98   96   97 1
    99   97   98 2
   100   99  106 1
   101   99  100 1
   102  100  101 am
   103  100  102 2
   104  101  108 1
   105  101  107 1
   106  103   95 1
   107  105   99 1
   108   83   95 am
   109  109  110 1
   110  110  121 1
   111  110  113 1
   112  110  111 1
   113  111  112 2
   114  113  114 1
   115  113  123 1
   116  114  115 ar
   117  114  116 ar
   118  115  124 1
   119  115  117 ar
   120  116  118 ar
   121  116  125 1
   122  117  126 1
   123  117  119 ar
   124  118  119 ar
   125  118  127 1
   126  119  128 1
   127  120  109 1
   128  122  113 1
   129   97  109 am
   130  129  130 1
   131  130  142 1
   132  130  133 1
   133  130  131 1
   134  131  132 2
   135  133  144 1
   136  133  134 1
   137  134  135 ar
   138  134  136 ar
   139  135  145 1
   140  135  137 ar
   141  136  138 ar
   142  136  146 1
   143  137  147 1
   144  137  139 ar
   145  138  139 ar
   146  138  148 1
   147  139  140 1
   148  140  149 1
   149  141  129 1
   150  143  133 1
   151  111  129 am
   152  150  151 1
   153  151  158 1
   154  151  154 1
   155  151  152 1
   156  152  153 2
   157  154  159 1
   158  154  155 1
   159  154  156 1
   160  155  160 1
   161  155  161 1
   162  155  162 1
   163  156  163 1
   164  156  164 1
   165  156  165 1
   166  157  150 1
   167  131  150 am
   168  166  172 1
   169  166  167 1
   170  167  170 1
   171  167  173 1
   172  167  168 1
   173  168  169 2
   174  170  171 1
   175  170  175 1
   176  171  172 1
   177  171  177 1
   178  172  179 1
   179  174  170 1
   180  176  171 1
   181  178  172 1
   182  152  166 am
   183  180  181 1
   184  181  192 1
   185  181  184 1
   186  181  182 1
   187  182  183 2
   188  184  185 1
   189  184  194 1
   190  185  186 ar
   191  185  187 ar
   192  186  195 1
   193  186  188 ar
   194  187  189 ar
   195  187  196 1
   196  188  197 1
   197  188  190 ar
   198  189  190 ar
   199  189  198 1
   200  190  199 1
   201  191  180 1
   202  193  184 1
   203  168  180 am
   204  200  201 1
   205  201  202 1
   206  201  207 1
   207  201  204 1
   208  202  203 2
   209  204  209 1
   210  204  205 1
   211  206  200 1
   212  208  204 1
   213  210  205 1
   214  182  200 am
   215  211  212 1
   216  212  220 1
   217  212  215 1
   218  212  213 1
   219  213  214 2
   220  215  222 1
   221  215  216 1
   222  216  217 am
   223  216  218 2
   224  217  224 1
   225  217  223 1
   226  219  211 1
   227  221  215 1
   228  202  211 am
   229  225  226 1
   230  226  235 1
   231  226  229 1
   232  226  227 1
   233  227  228 2
   234  229  237 1
   235  229  230 1
   236  230  239 1
   237  230  231 1
   238  231  241 1
   239  231  232 1
   240  232  243 1
   241  232  233 1
   242  233  244 1
   243  233  245 1
   244  233  246 1
   245  234  225 1
   246  236  229 1
   247  238  230 1
   248  240  231 1
   249  242  232 1
   250  213  225 am
   251  247  248 1
   252  248  251 1
   253  248  249 1
   254  248  255 1
   255  249  250 2
   256  251  252 1
   257  251  253 1
   258  251  256 1
   259  252  258 1
   260  252  259 1
   261  252  260 1
   262  253  257 1
   263  254  247 1
   264  227  247 am
   265  261  262 1
   266  262  267 1
   267  262  263 1
   268  263  264 2
   269  265  261 1
   270  266  262 1
   271  249  261 am
   272  268  269 1
   273  269  276 1
   274  269  272 1
   275  269  270 1
   276  270  271 2
   277  272  277 1
   278  272  273 1
   279  272  274 1
   280  273  278 1
   281  273  279 1
   282  273  280 1
   283  274  281 1
   284  274  282 1
   285  274  283 1
   286  275  268 1
   287  263  268 am
   288  284  285 1
   289  285  292 1
   290  285  288 1
   291  285  286 1
   292  286  287 2
   293  288  293 1
   294  288  289 1
   295  288  290 1
   296  289  294 1
   297  289  295 1
   298  289  296 1
   299  290  297 1
   300  290  298 1
   301  290  299 1
   302  291  284 1
   303  270  284 am
   304  300  301 1
   305  301  302 1
   306  301  312 1
   307  301  304 1
   308  302  303 2
   309  304  314 1
   310  304  305 1
   311  305  316 1
   312  305  306 1
   313  306  318 1
   314  306  307 1
   315  307  319 1
   316  307  308 2
   317  308  309 2
   318  308  310 2
   319  309  320 1
   320  309  321 1
   321  310  323 1
   322  310  322 1
   323  311  300 1
   324  313  304 1
   325  315  305 1
   326  317  306 1
   327  286  300 am
   328  324  325 1
   329  325  326 1
   330  325  331 1
   331  325  328 1
   332  326  327 2
   333  328  333 1
   334  328  329 1
   335  330  324 1
   336  332  328 1
   337  334  329 1
   338  302  324 am
   339  335  341 1
   340  335  336 1
   341  336  339 1
   342  336  342 1
   343  336  337 1
   344  337  338 2
   345  339  340 1
   346  339  344 1
   347  340  341 1
   348  340  346 1
   349  341  348 1
   350  343  339 1
   351  345  340 1
   352  347  341 1
   353  326  335 am
   354  349  350 1
   355  350  361 1
   356  350  353 1
   357  350  351 1
   358  351  352 2
   359  353  354 1
   360  353  363 1
   361  354  355 ar
   362  354  356 ar
   363  355  364 1
   364  355  357 ar
   365  356  358 ar
   366  356  365 1
[truncated: 159,943 more chars]
