# Supplementary material for: The pocketome of G-protein-coupled receptors reveals previously untargeted allosteric sites
Source: Nat Commun. 2022 May 10;13:2567. doi: 10.1038/s41467-022-29609-6 (PMC9091257; doi:10.1038/s41467-022-29609-6)
Supplement: Supplementary file 4 — Supplementary Data 1 [file 41467_2022_29609_MOESM4_ESM.zip › docking_files/1u19/mols.mol2]

# TRIPOS MOL2 file generated by SEED

@<TRIPOS>MOLECULE
methanamine
 8 7 0 0 0
****
USER_CHARGES
INVALID_CHARGES
Pose:   1 Cluster:   1 Fr_nu: 1677546 TotEn:   -64.58
@<TRIPOS>ATOM
      1 C1        -71.7672    4.2532  -59.8315 C.3    1 LIG       0.04000
      2 N1        -72.4109    4.0952  -58.5132 N.4    1 LIG      -0.30000
      3 H1        -72.5289    4.0918  -60.5966 H      1 LIG       0.09000
      4 H2        -71.3634    5.2659  -59.8870 H      1 LIG       0.09000
      5 H3        -70.9721    3.5089  -59.9063 H      1 LIG       0.09000
      6 H4        -71.7384    4.2367  -57.7481 H      1 LIG       0.33000
      7 H5        -72.8118    3.1544  -58.4027 H      1 LIG       0.33000
      8 H6        -73.1733    4.7736  -58.3846 H      1 LIG       0.33000
@<TRIPOS>BOND
      1       1       2 1
      2       1       3 1
      3       1       4 1
      4       1       5 1
      5       2       6 1
      6       2       7 1
      7       2       8 1
@<TRIPOS>ALT_TYPE
CGenFF_4.0_ALT_TYPE_SET
CGenFF_4.0 1 CG334 2 NG3P3 3 HGA3 4 HGA3 5 HGA3 6 HGP2 7 HGP2 8 HGP2
@<TRIPOS>MOLECULE
methanamine
 8 7 0 0 0
****
USER_CHARGES
INVALID_CHARGES
Pose:   2 Cluster:   2 Fr_nu: 1677832 TotEn:   -60.89
@<TRIPOS>ATOM
      1 C1        -71.5016    3.0808  -60.7640 C.3    1 LIG       0.04000
      2 N1        -71.9603    3.6939  -59.5027 N.4    1 LIG      -0.30000
      3 H1        -70.6230    3.6325  -61.1033 H      1 LIG       0.09000
      4 H2        -71.2548    2.0375  -60.5581 H      1 LIG       0.09000
      5 H3        -72.3157    3.1562  -61.4874 H      1 LIG       0.09000
      6 H4        -72.7909    3.2134  -59.1326 H      1 LIG       0.33000
      7 H5        -72.2088    4.6831  -59.6359 H      1 LIG       0.33000
      8 H6        -71.2307    3.6527  -58.7788 H      1 LIG       0.33000
@<TRIPOS>BOND
      1       1       2 1
      2       1       3 1
      3       1       4 1
      4       1       5 1
      5       2       6 1
      6       2       7 1
      7       2       8 1
@<TRIPOS>ALT_TYPE
CGenFF_4.0_ALT_TYPE_SET
CGenFF_4.0 1 CG334 2 NG3P3 3 HGA3 4 HGA3 5 HGA3 6 HGP2 7 HGP2 8 HGP2
@<TRIPOS>MOLECULE
methanamine
 8 7 0 0 0
****
USER_CHARGES
INVALID_CHARGES
Pose:   3 Cluster:   3 Fr_nu: 1677840 TotEn:   -55.38
@<TRIPOS>ATOM
      1 C1        -72.1934    3.9758  -59.8342 C.3    1 LIG       0.04000
      2 N1        -71.3158    2.9735  -60.4687 N.4    1 LIG      -0.30000
      3 H1        -72.1622    3.8118  -58.7555 H      1 LIG       0.09000
      4 H2        -71.8116    4.9654  -60.0922 H      1 LIG       0.09000
      5 H3        -73.2027    3.8304  -60.2241 H      1 LIG       0.09000
      6 H4        -71.3046    3.0789  -61.4917 H      1 LIG       0.33000
      7 H5        -71.6286    2.0161  -60.2597 H      1 LIG       0.33000
      8 H6        -70.3458    3.0615  -60.1378 H      1 LIG       0.33000
@<TRIPOS>BOND
      1       1       2 1
      2       1       3 1
      3       1       4 1
      4       1       5 1
      5       2       6 1
      6       2       7 1
      7       2       8 1
@<TRIPOS>ALT_TYPE
CGenFF_4.0_ALT_TYPE_SET
CGenFF_4.0 1 CG334 2 NG3P3 3 HGA3 4 HGA3 5 HGA3 6 HGP2 7 HGP2 8 HGP2
@<TRIPOS>MOLECULE
methanamine
 8 7 0 0 0
****
USER_CHARGES
INVALID_CHARGES
Pose:   4 Cluster:   4 Fr_nu: 238124 TotEn:   -41.71
@<TRIPOS>ATOM
      1 C1        -63.4158    5.0377  -52.7986 C.3    1 LIG       0.04000
      2 N1        -64.3199    3.9955  -53.3220 N.4    1 LIG      -0.30000
      3 H1        -64.0323    5.8548  -52.4195 H      1 LIG       0.09000
      4 H2        -62.8195    4.5924  -52.0000 H      1 LIG       0.09000
      5 H3        -62.7818    5.3736  -53.6213 H      1 LIG       0.09000
      6 H4        -63.7930    3.1950  -53.6952 H      1 LIG       0.33000
      7 H5        -64.9100    4.3590  -54.0820 H      1 LIG       0.33000
      8 H6        -64.9456    3.6388  -52.5876 H      1 LIG       0.33000
@<TRIPOS>BOND
      1       1       2 1
      2       1       3 1
      3       1       4 1
      4       1       5 1
      5       2       6 1
      6       2       7 1
      7       2       8 1
@<TRIPOS>ALT_TYPE
CGenFF_4.0_ALT_TYPE_SET
CGenFF_4.0 1 CG334 2 NG3P3 3 HGA3 4 HGA3 5 HGA3 6 HGP2 7 HGP2 8 HGP2
@<TRIPOS>MOLECULE
methanamine
 8 7 0 0 0
****
USER_CHARGES
INVALID_CHARGES
Pose:   5 Cluster:   5 Fr_nu: 334549 TotEn:   -32.25
@<TRIPOS>ATOM
      1 C1        -60.7925  -20.2146  -39.5557 C.3    1 LIG       0.04000
      2 N1        -62.1901  -20.6388  -39.7654 N.4    1 LIG      -0.30000
      3 H1        -60.7047  -19.8489  -38.5310 H      1 LIG       0.09000
      4 H2        -60.1516  -21.0831  -39.7190 H      1 LIG       0.09000
      5 H3        -60.5722  -19.4233  -40.2749 H      1 LIG       0.09000
      6 H4        -62.3348  -20.9951  -40.7193 H      1 LIG       0.33000
      7 H5        -62.8438  -19.8571  -39.6247 H      1 LIG       0.33000
      8 H6        -62.4569  -21.3869  -39.1118 H      1 LIG       0.33000
@<TRIPOS>BOND
      1       1       2 1
      2       1       3 1
      3       1       4 1
      4       1       5 1
      5       2       6 1
      6       2       7 1
      7       2       8 1
@<TRIPOS>ALT_TYPE
CGenFF_4.0_ALT_TYPE_SET
CGenFF_4.0 1 CG334 2 NG3P3 3 HGA3 4 HGA3 5 HGA3 6 HGP2 7 HGP2 8 HGP2
@<TRIPOS>MOLECULE
methanamine
 8 7 0 0 0
****
USER_CHARGES
INVALID_CHARGES
Pose:   6 Cluster:   6 Fr_nu: 1679499 TotEn:   -32.08
@<TRIPOS>ATOM
      1 C1        -55.4924    5.8278  -19.0770 C.3    1 LIG       0.04000
      2 N1        -55.9195    4.4157  -19.0452 N.4    1 LIG      -0.30000
      3 H1        -56.3440    6.4411  -18.7770 H      1 LIG       0.09000
      4 H2        -54.6613    5.9413  -18.3784 H      1 LIG       0.09000
      5 H3        -55.1819    6.0599  -20.0975 H      1 LIG       0.09000
      6 H4        -55.1542    3.7862  -19.3203 H      1 LIG       0.33000
      7 H5        -56.7047    4.2475  -19.6882 H      1 LIG       0.33000
      8 H6        -56.2256    4.1378  -18.1034 H      1 LIG       0.33000
@<TRIPOS>BOND
      1       1       2 1
      2       1       3 1
      3       1       4 1
      4       1       5 1
      5       2       6 1
      6       2       7 1
      7       2       8 1
@<TRIPOS>ALT_TYPE
CGenFF_4.0_ALT_TYPE_SET
CGenFF_4.0 1 CG334 2 NG3P3 3 HGA3 4 HGA3 5 HGA3 6 HGP2 7 HGP2 8 HGP2
@<TRIPOS>MOLECULE
methanamine
 8 7 0 0 0
****
USER_CHARGES
INVALID_CHARGES
Pose:   7 Cluster:   7 Fr_nu: 366178 TotEn:   -28.72
@<TRIPOS>ATOM
      1 C1        -48.5664   -7.3996  -39.4380 C.3    1 LIG       0.04000
      2 N1        -47.8867   -6.0918  -39.3674 N.4    1 LIG      -0.30000
      3 H1        -49.5380   -7.2977  -38.9511 H      1 LIG       0.09000
      4 H2        -48.6807   -7.6604  -40.4919 H      1 LIG       0.09000
      5 H3        -47.9419   -8.1290  -38.9186 H      1 LIG       0.09000
      6 H4        -46.9604   -6.1261  -39.8128 H      1 LIG       0.33000
      7 H5        -47.7504   -5.7929  -38.3927 H      1 LIG       0.33000
      8 H6        -48.4317   -5.3601  -39.8424 H      1 LIG       0.33000
@<TRIPOS>BOND
      1       1       2 1
      2       1       3 1
      3       1       4 1
      4       1       5 1
      5       2       6 1
      6       2       7 1
      7       2       8 1
@<TRIPOS>ALT_TYPE
CGenFF_4.0_ALT_TYPE_SET
CGenFF_4.0 1 CG334 2 NG3P3 3 HGA3 4 HGA3 5 HGA3 6 HGP2 7 HGP2 8 HGP2
@<TRIPOS>MOLECULE
methanamine
 8 7 0 0 0
****
USER_CHARGES
INVALID_CHARGES
Pose:   8 Cluster:   8 Fr_nu: 455720 TotEn:   -28.28
@<TRIPOS>ATOM
      1 C1        -74.7574  -26.3943  -46.0949 C.3    1 LIG       0.04000
      2 N1        -76.1116  -26.1695  -45.5537 N.4    1 LIG      -0.30000
      3 H1        -74.7164  -25.9459  -47.0893 H      1 LIG       0.09000
      4 H2        -74.0442  -25.9177  -45.4196 H      1 LIG       0.09000
      5 H3        -74.5919  -27.4722  -46.1436 H      1 LIG       0.09000
      6 H4        -76.2110  -26.5725  -44.6128 H      1 LIG       0.33000
      7 H5        -76.8298  -26.5990  -46.1518 H      1 LIG       0.33000
      8 H6        -76.3258  -25.1658  -45.4848 H      1 LIG       0.33000
@<TRIPOS>BOND
      1       1       2 1
      2       1       3 1
      3       1       4 1
      4       1       5 1
      5       2       6 1
      6       2       7 1
      7       2       8 1
@<TRIPOS>ALT_TYPE
CGenFF_4.0_ALT_TYPE_SET
CGenFF_4.0 1 CG334 2 NG3P3 3 HGA3 4 HGA3 5 HGA3 6 HGP2 7 HGP2 8 HGP2
@<TRIPOS>MOLECULE
methanamine
 8 7 0 0 0
****
USER_CHARGES
INVALID_CHARGES
Pose:   9 Cluster:   9 Fr_nu: 317276 TotEn:   -27.16
@<TRIPOS>ATOM
      1 C1        -59.9001  -19.4819  -39.7920 C.3    1 LIG       0.04000
      2 N1        -61.2934  -19.8091  -40.1511 N.4    1 LIG      -0.30000
      3 H1        -59.8882  -19.1762  -38.7443 H      1 LIG       0.09000
      4 H2        -59.2960  -20.3779  -39.9466 H      1 LIG       0.09000
      5 H3        -59.5700  -18.6690  -40.4417 H      1 LIG       0.09000
      6 H4        -61.3679  -20.1057  -41.1330 H      1 LIG       0.33000
      7 H5        -61.9129  -18.9976  -40.0251 H      1 LIG       0.33000
      8 H6        -61.6612  -20.5727  -39.5683 H      1 LIG       0.33000
@<TRIPOS>BOND
      1       1       2 1
      2       1       3 1
      3       1       4 1
      4       1       5 1
      5       2       6 1
      6       2       7 1
      7       2       8 1
@<TRIPOS>ALT_TYPE
CGenFF_4.0_ALT_TYPE_SET
CGenFF_4.0 1 CG334 2 NG3P3 3 HGA3 4 HGA3 5 HGA3 6 HGP2 7 HGP2 8 HGP2
@<TRIPOS>MOLECULE
methanamine
 8 7 0 0 0
****
USER_CHARGES
INVALID_CHARGES
Pose:  10 Cluster:  10 Fr_nu: 461663 TotEn:   -23.60
@<TRIPOS>ATOM
      1 C1        -47.8173   -7.2250  -39.5998 C.3    1 LIG       0.04000
      2 N1        -48.3848   -6.1641  -40.4541 N.4    1 LIG      -0.30000
      3 H1        -48.1230   -7.0248  -38.5712 H      1 LIG       0.09000
      4 H2        -48.2122   -8.1813  -39.9478 H      1 LIG       0.09000
      5 H3        -46.7308   -7.1890  -39.7001 H      1 LIG       0.09000
      6 H4        -48.1289   -6.3003  -41.4408 H      1 LIG       0.33000
      7 H5        -48.0459   -5.2348  -40.1719 H      1 LIG       0.33000
      8 H6        -49.4119   -6.1487  -40.4000 H      1 LIG       0.33000
@<TRIPOS>BOND
      1       1       2 1
      2       1       3 1
      3       1       4 1
      4       1       5 1
      5       2       6 1
      6       2       7 1
      7       2       8 1
@<TRIPOS>ALT_TYPE
CGenFF_4.0_ALT_TYPE_SET
CGenFF_4.0 1 CG334 2 NG3P3 3 HGA3 4 HGA3 5 HGA3 6 HGP2 7 HGP2 8 HGP2
@<TRIPOS>MOLECULE
methanamine
 8 7 0 0 0
****
USER_CHARGES
INVALID_CHARGES
Pose:  11 Cluster:  11 Fr_nu: 1679266 TotEn:   -23.50
@<TRIPOS>ATOM
      1 C1        -55.4924    5.8278  -19.0770 C.3    1 LIG       0.04000
      2 N1        -54.4033    5.9529  -20.0647 N.4    1 LIG      -0.30000
      3 H1        -56.1070    6.7275  -19.1418 H      1 LIG       0.09000
      4 H2        -56.0716    4.9375  -19.3293 H      1 LIG       0.09000
      5 H3        -55.0379    5.7334  -18.0889 H      1 LIG       0.09000
      6 H4        -53.7873    5.1295  -20.0499 H      1 LIG       0.33000
      7 H5        -53.8201    6.7790  -19.8762 H      1 LIG       0.33000
      8 H6        -54.7727    6.0461  -21.0201 H      1 LIG       0.33000
@<TRIPOS>BOND
      1       1       2 1
      2       1       3 1
      3       1       4 1
      4       1       5 1
      5       2       6 1
      6       2       7 1
      7       2       8 1
@<TRIPOS>ALT_TYPE
CGenFF_4.0_ALT_TYPE_SET
CGenFF_4.0 1 CG334 2 NG3P3 3 HGA3 4 HGA3 5 HGA3 6 HGP2 7 HGP2 8 HGP2
@<TRIPOS>MOLECULE
methanamine
 8 7 0 0 0
****
USER_CHARGES
INVALID_CHARGES
Pose:  12 Cluster:  12 Fr_nu: 426669 TotEn:   -21.57
@<TRIPOS>ATOM
      1 C1        -61.5652   -2.3464  -24.4550 C.3    1 LIG       0.04000
      2 N1        -60.8190   -3.0615  -25.5082 N.4    1 LIG      -0.30000
      3 H1        -60.8878   -1.6222  -23.9989 H      1 LIG       0.09000
      4 H2        -62.4137   -1.8474  -24.9268 H      1 LIG       0.09000
      5 H3        -61.9008   -3.0843  -23.7238 H      1 LIG       0.09000
      6 H4        -61.4093   -3.7615  -25.9764 H      1 LIG       0.33000
      7 H5        -60.0035   -3.5541  -25.1204 H      1 LIG       0.33000
      8 H6        -60.4754   -2.4139  -26.2296 H      1 LIG       0.33000
@<TRIPOS>BOND
      1       1       2 1
      2       1       3 1
      3       1       4 1
      4       1       5 1
      5       2       6 1
      6       2       7 1
      7       2       8 1
@<TRIPOS>ALT_TYPE
CGenFF_4.0_ALT_TYPE_SET
CGenFF_4.0 1 CG334 2 NG3P3 3 HGA3 4 HGA3 5 HGA3 6 HGP2 7 HGP2 8 HGP2
@<TRIPOS>MOLECULE
methanamine
 8 7 0 0 0
****
USER_CHARGES
INVALID_CHARGES
Pose:  13 Cluster:  13 Fr_nu: 428040 TotEn:   -20.72
@<TRIPOS>ATOM
      1 C1        -61.5652   -2.3464  -24.4550 C.3    1 LIG       0.04000
      2 N1        -62.7774   -3.0820  -24.8635 N.4    1 LIG      -0.30000
      3 H1        -61.3873   -1.5607  -25.1915 H      1 LIG       0.09000
      4 H2        -61.7488   -1.9230  -23.4657 H      1 LIG       0.09000
      5 H3        -60.7361   -3.0563  -24.4306 H      1 LIG       0.09000
      6 H4        -62.9965   -3.8396  -24.2034 H      1 LIG       0.33000
      7 H5        -62.6625   -3.5057  -25.7937 H      1 LIG       0.33000
      8 H6        -63.5964   -2.4611  -24.9051 H      1 LIG       0.33000
@<TRIPOS>BOND
      1       1       2 1
      2       1       3 1
      3       1       4 1
      4       1       5 1
      5       2       6 1
      6       2       7 1
      7       2       8 1
@<TRIPOS>ALT_TYPE
CGenFF_4.0_ALT_TYPE_SET
CGenFF_4.0 1 CG334 2 NG3P3 3 HGA3 4 HGA3 5 HGA3 6 HGP2 7 HGP2 8 HGP2
@<TRIPOS>MOLECULE
methanamine
 8 7 0 0 0
****
USER_CHARGES
INVALID_CHARGES
Pose:  14 Cluster:  14 Fr_nu: 1674601 TotEn:   -19.41
@<TRIPOS>ATOM
      1 C1        -56.3992    6.7346  -19.0770 C.3    1 LIG       0.04000
      2 N1        -55.4280    5.7277  -19.5462 N.4    1 LIG      -0.30000
      3 H1        -56.0792    7.7080  -19.4532 H      1 LIG       0.09000
      4 H2        -57.3796    6.4634  -19.4733 H      1 LIG       0.09000
      5 H3        -56.3983    6.7162  -17.9854 H      1 LIG       0.09000
      6 H4        -55.6787    4.7848  -19.2209 H      1 LIG       0.33000
      7 H5        -54.4807    5.9322  -19.2016 H      1 LIG       0.33000
      8 H6        -55.3844    5.6992  -20.5735 H      1 LIG       0.33000
@<TRIPOS>BOND
      1       1       2 1
      2       1       3 1
      3       1       4 1
      4       1       5 1
      5       2       6 1
      6       2       7 1
      7       2       8 1
@<TRIPOS>ALT_TYPE
CGenFF_4.0_ALT_TYPE_SET
CGenFF_4.0 1 CG334 2 NG3P3 3 HGA3 4 HGA3 5 HGA3 6 HGP2 7 HGP2 8 HGP2
@<TRIPOS>MOLECULE
methanamine
 8 7 0 0 0
****
USER_CHARGES
INVALID_CHARGES
Pose:  15 Cluster:  15 Fr_nu: 1681509 TotEn:   -19.37
@<TRIPOS>ATOM
      1 C1        -55.0823    5.9449  -19.2194 C.3    1 LIG       0.04000
      2 N1        -54.7025    4.9105  -18.2380 N.4    1 LIG      -0.30000
      3 H1        -55.3427    6.8497  -18.6671 H      1 LIG       0.09000
      4 H2        -54.2247    6.1167  -19.8726 H      1 LIG       0.09000
      5 H3        -55.9378    5.5706  -19.7849 H      1 LIG       0.09000
      6 H4        -54.4453    4.0296  -18.7022 H      1 LIG       0.33000
      7 H5        -55.4762    4.7053  -17.5919 H      1 LIG       0.33000
      8 H6        -53.8971    5.2086  -17.6718 H      1 LIG       0.33000
@<TRIPOS>BOND
      1       1       2 1
      2       1       3 1
      3       1       4 1
      4       1       5 1
      5       2       6 1
      6       2       7 1
      7       2       8 1
@<TRIPOS>ALT_TYPE
CGenFF_4.0_ALT_TYPE_SET
CGenFF_4.0 1 CG334 2 NG3P3 3 HGA3 4 HGA3 5 HGA3 6 HGP2 7 HGP2 8 HGP2
@<TRIPOS>MOLECULE
methanol
 6 5 0 0 0
****
USER_CHARGES
INVALID_CHARGES
Pose:   1 Cluster:   1 Fr_nu: 135621 TotEn:   -18.66
@<TRIPOS>ATOM
      1 C1        -72.9000  -12.6695  -44.1495 C.3    1 LIG      -0.04000
      2 O1        -72.4733  -13.9530  -43.7313 O.3    1 LIG      -0.65000
      3 H1        -72.6236  -11.9289  -43.3950 H      1 LIG       0.09000
      4 H2        -73.9836  -12.6732  -44.2918 H      1 LIG       0.09000
      5 H3        -72.4111  -12.4229  -45.0949 H      1 LIG       0.09000
      6 H4        -72.7361  -14.5815  -44.4252 H      1 LIG       0.42000
@<TRIPOS>BOND
      1       1       2 1
      2       1       3 1
      3       1       4 1
      4       1       5 1
      5       2       6 1
@<TRIPOS>ALT_TYPE
CGenFF_4.0_ALT_TYPE_SET
CGenFF_4.0 1 CG331 2 OG311 3 HGA3 4 HGA3 5 HGA3 6 HGP1
@<TRIPOS>MOLECULE
methanol
 6 5 0 0 0
****
USER_CHARGES
INVALID_CHARGES
Pose:   2 Cluster:   2 Fr_nu: 8984959 TotEn:   -16.74
@<TRIPOS>ATOM
      1 C1        -58.1783   -2.7354  -20.3905 C.3    1 LIG      -0.04000
      2 O1        -56.9158   -3.3120  -20.6702 O.3    1 LIG      -0.65000
      3 H1        -58.6171   -3.2236  -19.5168 H      1 LIG       0.09000
      4 H2        -58.8346   -2.8555  -21.2562 H      1 LIG       0.09000
      5 H3        -58.0447   -1.6714  -20.1817 H      1 LIG       0.09000
      6 H4        -56.5591   -2.8535  -21.4502 H      1 LIG       0.42000
@<TRIPOS>BOND
      1       1       2 1
      2       1       3 1
      3       1       4 1
      4       1       5 1
      5       2       6 1
@<TRIPOS>ALT_TYPE
CGenFF_4.0_ALT_TYPE_SET
CGenFF_4.0 1 CG331 2 OG311 3 HGA3 4 HGA3 5 HGA3 6 HGP1
@<TRIPOS>MOLECULE
methanol
 6 5 0 0 0
****
USER_CHARGES
INVALID_CHARGES
Pose:   3 Cluster:   3 Fr_nu: 832361 TotEn:   -13.58
@<TRIPOS>ATOM
      1 C1        -47.9154   -7.2880  -39.4831 C.3    1 LIG      -0.04000
      2 O1        -47.1366   -8.1525  -38.6765 O.3    1 LIG      -0.65000
      3 H1        -48.3480   -7.8534  -40.3122 H      1 LIG       0.09000
      4 H2        -47.2861   -6.4813  -39.8674 H      1 LIG       0.09000
      5 H3        -48.7187   -6.8634  -38.8764 H      1 LIG       0.09000
      6 H4        -46.7703   -7.6153  -37.9533 H      1 LIG       0.42000
@<TRIPOS>BOND
      1       1       2 1
      2       1       3 1
      3       1       4 1
      4       1       5 1
      5       2       6 1
@<TRIPOS>ALT_TYPE
CGenFF_4.0_ALT_TYPE_SET
CGenFF_4.0 1 CG331 2 OG311 3 HGA3 4 HGA3 5 HGA3 6 HGP1
@<TRIPOS>MOLECULE
methanol
 6 5 0 0 0
****
USER_CHARGES
INVALID_CHARGES
Pose:   4 Cluster:   4 Fr_nu: 732234 TotEn:   -13.58
@<TRIPOS>ATOM
      1 C1        -75.4720  -26.5990  -46.2159 C.3    1 LIG      -0.04000
      2 O1        -75.9877  -27.8928  -46.4696 O.3    1 LIG      -0.65000
      3 H1        -74.4813  -26.6832  -45.7626 H      1 LIG       0.09000
      4 H2        -76.1470  -26.0619  -45.5446 H      1 LIG       0.09000
      5 H3        -75.3929  -26.0562  -47.1607 H      1 LIG       0.09000
      6 H4        -76.8660  -27.7766  -46.8708 H      1 LIG       0.42000
@<TRIPOS>BOND
      1       1       2 1
      2       1       3 1
      3       1       4 1
      4       1       5 1
      5       2       6 1
@<TRIPOS>ALT_TYPE
CGenFF_4.0_ALT_TYPE_SET
CGenFF_4.0 1 CG331 2 OG311 3 HGA3 4 HGA3 5 HGA3 6 HGP1
@<TRIPOS>MOLECULE
methanol
 6 5 0 0 0
****
USER_CHARGES
INVALID_CHARGES
Pose:   5 Cluster:   5 Fr_nu: 7827287 TotEn:   -13.26
@<TRIPOS>ATOM
      1 C1        -72.2455  -12.1678  -43.8432 C.3    1 LIG      -0.04000
      2 O1        -71.3765  -12.7229  -42.8731 O.3    1 LIG      -0.65000
      3 H1        -72.5634  -12.9488  -44.5382 H      1 LIG       0.09000
      4 H2        -71.7278  -11.3720  -44.3847 H      1 LIG       0.09000
      5 H3        -73.1217  -11.7528  -43.3395 H      1 LIG       0.09000
      6 H4        -71.1164  -12.0008  -42.2760 H      1 LIG       0.42000
@<TRIPOS>BOND
      1       1       2 1
      2       1       3 1
      3       1       4 1
      4       1       5 1
      5       2       6 1
@<TRIPOS>ALT_TYPE
CGenFF_4.0_ALT_TYPE_SET
CGenFF_4.0 1 CG331 2 OG311 3 HGA3 4 HGA3 5 HGA3 6 HGP1
@<TRIPOS>MOLECULE
methanol
 6 5 0 0 0
****
USER_CHARGES
INVALID_CHARGES
Pose:   6 Cluster:   6 Fr_nu: 2432671 TotEn:   -13.05
@<TRIPOS>ATOM
      1 C1        -72.9563  -11.4753  -43.8325 C.3    1 LIG      -0.04000
      2 O1        -72.3459  -12.2969  -42.8542 O.3    1 LIG      -0.65000
      3 H1        -73.1049  -12.0494  -44.7503 H      1 LIG       0.09000
      4 H2        -72.3198  -10.6092  -44.0309 H      1 LIG       0.09000
      5 H3        -73.9244  -11.1353  -43.4573 H      1 LIG       0.09000
      6 H4        -72.2307  -11.7531  -42.0562 H      1 LIG       0.42000
@<TRIPOS>BOND
      1       1       2 1
      2       1       3 1
      3       1       4 1
      4       1       5 1
      5       2       6 1
@<TRIPOS>ALT_TYPE
CGenFF_4.0_ALT_TYPE_SET
CGenFF_4.0 1 CG331 2 OG311 3 HGA3 4 HGA3 5 HGA3 6 HGP1
@<TRIPOS>MOLECULE
methanol
 6 5 0 0 0
****
USER_CHARGES
INVALID_CHARGES
Pose:   7 Cluster:   7 Fr_nu: 8977168 TotEn:   -12.95
@<TRIPOS>ATOM
      1 C1        -72.0047  -12.3144  -44.0065 C.3    1 LIG      -0.04000
      2 O1        -71.4705  -13.6084  -44.2181 O.3    1 LIG      -0.65000
      3 H1        -71.4521  -11.8177  -43.2052 H      1 LIG       0.09000
      4 H2        -73.0615  -12.3947  -43.7392 H      1 LIG       0.09000
      5 H3        -71.9068  -11.7345  -44.9272 H      1 LIG       0.09000
      6 H4        -71.9860  -14.0165  -44.9346 H      1 LIG       0.42000
@<TRIPOS>BOND
      1       1       2 1
      2       1       3 1
      3       1       4 1
      4       1       5 1
      5       2       6 1
@<TRIPOS>ALT_TYPE
CGenFF_4.0_ALT_TYPE_SET
CGenFF_4.0 1 CG331 2 OG311 3 HGA3 4 HGA3 5 HGA3 6 HGP1
@<TRIPOS>MOLECULE
methanol
 6 5 0 0 0
****
USER_CHARGES
INVALID_CHARGES
Pose:   8 Cluster:   8 Fr_nu: 3138487 TotEn:   -12.61
@<TRIPOS>ATOM
      1 C1        -75.1500  -27.8010  -46.2159 C.3    1 LIG      -0.04000
      2 O1        -75.8633  -29.0237  -46.1923 O.3    1 LIG      -0.65000
      3 H1        -74.6602  -27.6454  -45.2515 H      1 LIG       0.09000
      4 H2        -75.8403  -26.9793  -46.4227 H      1 LIG       0.09000
      5 H3        -74.3936  -27.8458  -47.0030 H      1 LIG       0.09000
      6 H4        -76.2832  -29.1262  -47.0635 H      1 LIG       0.42000
@<TRIPOS>BOND
      1       1       2 1
      2       1       3 1
      3       1       4 1
      4       1       5 1
      5       2       6 1
@<TRIPOS>ALT_TYPE
CGenFF_4.0_ALT_TYPE_SET
CGenFF_4.0 1 CG331 2 OG311 3 HGA3 4 HGA3 5 HGA3 6 HGP1
@<TRIPOS>MOLECULE
methanol
 6 5 0 0 0
****
USER_CHARGES
INVALID_CHARGES
Pose:   9 Cluster:   9 Fr_nu: 8810896 TotEn:   -12.51
@<TRIPOS>ATOM
      1 C1        -71.6513   -8.2409  -45.0935 C.3    1 LIG      -0.04000
      2 O1        -70.9583   -9.2639  -44.4023 O.3    1 LIG      -0.65000
      3 H1        -71.7778   -8.5285  -46.1401 H      1 LIG       0.09000
      4 H2        -71.0865   -7.3076  -45.0267 H      1 LIG       0.09000
      5 H3        -72.6332   -8.1040  -44.6344 H      1 LIG       0.09000
      6 H4        -70.8655   -8.9725  -43.4791 H      1 LIG       0.42000
@<TRIPOS>BOND
      1       1       2 1
      2       1       3 1
      3       1       4 1
      4       1       5 1
      5       2       6 1
@<TRIPOS>ALT_TYPE
CGenFF_4.0_ALT_TYPE_SET
CGenFF_4.0 1 CG331 2 OG311 3 HGA3 4 HGA3 5 HGA3 6 HGP1
@<TRIPOS>MOLECULE
methanol
 6 5 0 0 0
****
USER_CHARGES
INVALID_CHARGES
Pose:  10 Cluster:  10 Fr_nu: 8694523 TotEn:   -12.38
@<TRIPOS>ATOM
      1 C1        -47.0163  -17.2227  -41.0662 C.3    1 LIG      -0.04000
      2 O1        -46.5904  -16.3127  -40.0687 O.3    1 LIG      -0.65000
      3 H1        -46.3380  -18.0791  -41.0928 H      1 LIG       0.09000
      4 H2        -47.0259  -16.7217  -42.0376 H      1 LIG       0.09000
      5 H3        -48.0250  -17.5670  -40.8260 H      1 LIG       0.09000
      6 H4        -47.2158  -15.5680  -40.0758 H      1 LIG       0.42000
@<TRIPOS>BOND
      1       1       2 1
      2       1       3 1
      3       1       4 1
      4       1       5 1
      5       2       6 1
@<TRIPOS>ALT_TYPE
CGenFF_4.0_ALT_TYPE_SET
CGenFF_4.0 1 CG331 2 OG311 3 HGA3 4 HGA3 5 HGA3 6 HGP1
@<TRIPOS>MOLECULE
methanol
 6 5 0 0 0
****
USER_CHARGES
INVALID_CHARGES
Pose:  11 Cluster:  11 Fr_nu: 6616059 TotEn:   -12.30
@<TRIPOS>ATOM
      1 C1        -73.1675  -11.6914  -43.9017 C.3    1 LIG      -0.04000
      2 O1        -72.6751  -12.9337  -44.3692 O.3    1 LIG      -0.65000
      3 H1        -72.5987  -11.3810  -43.0217 H      1 LIG       0.09000
      4 H2        -74.2261  -11.7900  -43.6482 H      1 LIG       0.09000
      5 H3        -73.0516  -10.9437  -44.6898 H      1 LIG       0.09000
      6 H4        -73.2038  -13.1753  -45.1488 H      1 LIG       0.42000
@<TRIPOS>BOND
      1       1       2 1
      2       1       3 1
      3       1       4 1
      4       1       5 1
      5       2       6 1
@<TRIPOS>ALT_TYPE
CGenFF_4.0_ALT_TYPE_SET
CGenFF_4.0 1 CG331 2 OG311 3 HGA3 4 HGA3 5 HGA3 6 HGP1
@<TRIPOS>MOLECULE
methanol
 6 5 0 0 0
****
USER_CHARGES
INVALID_CHARGES
Pose:  12 Cluster:  12 Fr_nu: 832389 TotEn:   -11.79
@<TRIPOS>ATOM
      1 C1        -47.9154   -7.2880  -39.4831 C.3    1 LIG      -0.04000
      2 O1        -48.4977   -8.4728  -39.9947 O.3    1 LIG      -0.65000
      3 H1        -46.9748   -7.5302  -38.9823 H      1 LIG       0.09000
      4 H2        -48.6051   -6.8171  -38.7780 H      1 LIG       0.09000
      5 H3        -47.7189   -6.6024  -40.3107 H      1 LIG       0.09000
      6 H4        -49.3286   -8.2174  -40.4307 H      1 LIG       0.42000
@<TRIPOS>BOND
      1       1       2 1
      2       1       3 1
      3       1       4 1
      4       1       5 1
      5       2       6 1
@<TRIPOS>ALT_TYPE
CGenFF_4.0_ALT_TYPE_SET
CGenFF_4.0 1 CG331 2 OG311 3 HGA3 4 HGA3 5 HGA3 6 HGP1
@<TRIPOS>MOLECULE
methanol
 6 5 0 0 0
****
USER_CHARGES
INVALID_CHARGES
Pose:  13 Cluster:  13 Fr_nu: 251162 TotEn:   -11.66
@<TRIPOS>ATOM
      1 C1        -48.4032   -7.5882  -39.7223 C.3    1 LIG      -0.04000
      2 O1        -47.0152   -7.8088  -39.8933 O.3    1 LIG      -0.65000
      3 H1        -48.8847   -8.5177  -39.4087 H      1 LIG       0.09000
      4 H2        -48.8365   -7.2404  -40.6635 H      1 LIG       0.09000
      5 H3        -48.5499   -6.8268  -38.9526 H      1 LIG       0.09000
      6 H4        -46.6237   -6.9630  -40.1712 H      1 LIG       0.42000
@<TRIPOS>BOND
      1       1       2 1
      2       1       3 1
      3       1       4 1
      4       1       5 1
      5       2       6 1
@<TRIPOS>ALT_TYPE
CGenFF_4.0_ALT_TYPE_SET
CGenFF_4.0 1 CG331 2 OG311 3 HGA3 4 HGA3 5 HGA3 6 HGP1
@<TRIPOS>MOLECULE
methanol
 6 5 0 0 0
****
USER_CHARGES
INVALID_CHARGES
Pose:  14 Cluster:  14 Fr_nu: 160450 TotEn:   -11.34
@<TRIPOS>ATOM
      1 C1        -65.9956   -6.9631  -48.1919 C.3    1 LIG      -0.04000
      2 O1        -66.7640   -8.0254  -48.7263 O.3    1 LIG      -0.65000
      3 H1        -65.4467   -7.3148  -47.3148 H      1 LIG       0.09000
      4 H2        -66.6564   -6.1379  -47.9145 H      1 LIG       0.09000
      5 H3        -65.2867   -6.6209  -48.9495 H      1 LIG       0.09000
      6 H4        -67.2356   -7.6750  -49.5012 H      1 LIG       0.42000
@<TRIPOS>BOND
      1       1       2 1
      2       1       3 1
      3       1       4 1
      4       1       5 1
      5       2       6 1
@<TRIPOS>ALT_TYPE
CGenFF_4.0_ALT_TYPE_SET
CGenFF_4.0 1 CG331 2 OG311 3 HGA3 4 HGA3 5 HGA3 6 HGP1
@<TRIPOS>MOLECULE
methanol
 6 5 0 0 0
****
USER_CHARGES
INVALID_CHARGES
Pose:  15 Cluster:  15 Fr_nu: 1024766 TotEn:   -11.33
@<TRIPOS>ATOM
      1 C1        -52.1240    1.9830  -30.1061 C.3    1 LIG      -0.04000
      2 O1        -52.1726    3.3827  -30.3136 O.3    1 LIG      -0.65000
      3 H1        -51.8334    1.7769  -29.0731 H      1 LIG       0.09000
      4 H2        -51.4023    1.5365  -30.7948 H      1 LIG       0.09000
      5 H3        -53.1140    1.5611  -30.2947 H      1 LIG       0.09000
      6 H4        -52.4334    3.5252  -31.2396 H      1 LIG       0.42000
@<TRIPOS>BOND
      1       1       2 1
      2       1       3 1
      3       1       4 1
      4       1       5 1
      5       2       6 1
@<TRIPOS>ALT_TYPE
CGenFF_4.0_ALT_TYPE_SET
CGenFF_4.0 1 CG331 2 OG311 3 HGA3 4 HGA3 5 HGA3 6 HGP1
@<TRIPOS>MOLECULE
methanol
 6 5 0 0 0
****
USER_CHARGES
INVALID_CHARGES
Pose:  16 Cluster:  16 Fr_nu: 2430619 TotEn:   -11.17
@<TRIPOS>ATOM
      1 C1        -73.2263  -12.2597  -44.0832 C.3    1 LIG      -0.04000
      2 O1        -73.8591  -11.9046  -42.8675 O.3    1 LIG      -0.65000
      3 H1        -72.7291  -13.2259  -43.9673 H      1 LIG       0.09000
      4 H2        -72.4962  -11.4923  -44.3527 H      1 LIG       0.09000
      5 H3        -73.9817  -12.3332  -44.8690 H      1 LIG       0.09000
      6 H4        -74.2881  -11.0436  -43.0098 H      1 LIG       0.42000
@<TRIPOS>BOND
      1       1       2 1
      2       1       3 1
      3       1       4 1
      4       1       5 1
      5       2       6 1
@<TRIPOS>ALT_TYPE
CGenFF_4.0_ALT_TYPE_SET
CGenFF_4.0 1 CG331 2 OG311 3 HGA3 4 HGA3 5 HGA3 6 HGP1
@<TRIPOS>MOLECULE
methanol
 6 5 0 0 0
****
USER_CHARGES
INVALID_CHARGES
Pose:  17 Cluster:  17 Fr_nu: 525892 TotEn:   -11.11
@<TRIPOS>ATOM
      1 C1        -61.0555  -20.0964  -39.6951 C.3    1 LIG      -0.04000
      2 O1        -60.1411  -20.0878  -40.7759 O.3    1 LIG      -0.65000
      3 H1        -60.5261  -19.8664  -38.7671 H      1 LIG       0.09000
      4 H2        -61.5274  -21.0797  -39.6237 H      1 LIG       0.09000
      5 H3        -61.8221  -19.3385  -39.8720 H      1 LIG       0.09000
      6 H4        -60.6472  -20.2958  -41.5798 H      1 LIG       0.42000
@<TRIPOS>BOND
      1       1       2 1
      2       1       3 1
      3       1       4 1
      4       1       5 1
      5       2       6 1
@<TRIPOS>ALT_TYPE
CGenFF_4.0_ALT_TYPE_SET
CGenFF_4.0 1 CG331 2 OG311 3 HGA3 4 HGA3 5 HGA3 6 HGP1
@<TRIPOS>MOLECULE
methanol
 6 5 0 0 0
****
USER_CHARGES
INVALID_CHARGES
Pose:  18 Cluster:  18 Fr_nu: 2336192 TotEn:   -11.08
@<TRIPOS>ATOM
      1 C1        -66.3585   -7.9326  -43.8528 C.3    1 LIG      -0.04000
      2 O1        -67.6743   -8.4405  -43.9758 O.3    1 LIG      -0.65000
      3 H1        -65.7148   -8.4011  -44.6014 H      1 LIG       0.09000
      4 H2        -65.9790   -8.1404  -42.8491 H      1 LIG       0.09000
      5 H3        -66.3776   -6.8526  -44.0167 H      1 LIG       0.09000
      6 H4        -68.2143   -8.0019  -43.2963 H      1 LIG       0.42000
@<TRIPOS>BOND
      1       1       2 1
      2       1       3 1
      3       1       4 1
      4       1       5 1
      5       2       6 1
@<TRIPOS>ALT_TYPE
CGenFF_4.0_ALT_TYPE_SET
CGenFF_4.0 1 CG331 2 OG311 3 HGA3 4 HGA3 5 HGA3 6 HGP1
@<TRIPOS>MOLECULE
methanol
 6 5 0 0 0
****
USER_CHARGES
INVALID_CHARGES
Pose:  19 Cluster:  19 Fr_nu: 1113638 TotEn:   -10.99
@<TRIPOS>ATOM
      1 C1        -65.4222   -7.9074  -44.0220 C.3    1 LIG      -0.04000
      2 O1        -66.6670   -8.4220  -43.5861 O.3    1 LIG      -0.65000
      3 H1        -64.7840   -8.7293  -44.3558 H      1 LIG       0.09000
      4 H2        -64.9417   -7.3693  -43.2010 H      1 LIG       0.09000
      5 H3        -65.5933   -7.2208  -44.8544 H      1 LIG       0.09000
      6 H4        -67.2043   -7.6642  -43.2982 H      1 LIG       0.42000
@<TRIPOS>BOND
      1       1       2 1
      2       1       3 1
      3       1       4 1
      4       1       5 1
      5       2       6 1
@<TRIPOS>ALT_TYPE
CGenFF_4.0_ALT_TYPE_SET
CGenFF_4.0 1 CG331 2 OG311 3 HGA3 4 HGA3 5 HGA3 6 HGP1
@<TRIPOS>MOLECULE
methanol
 6 5 0 0 0
****
USER_CHARGES
INVALID_CHARGES
Pose:  20 Cluster:  20 Fr_nu: 8812490 TotEn:   -10.63
@<TRIPOS>ATOM
      1 C1        -71.4765   -9.2115  -43.9770 C.3    1 LIG      -0.04000
      2 O1        -70.3633   -8.4249  -44.3597 O.3    1 LIG      -0.65000
      3 H1        -71.5202  -10.1093  -44.5985 H      1 LIG       0.09000
      4 H2        -72.3935   -8.6286  -44.0953 H      1 LIG       0.09000
      5 H3        -71.3638   -9.5012  -42.9297 H      1 LIG       0.09000
      6 H4        -70.3585   -7.6390  -43.7870 H      1 LIG       0.42000
@<TRIPOS>BOND
      1       1       2 1
      2       1       3 1
      3       1       4 1
      4       1       5 1
      5       2       6 1
@<TRIPOS>ALT_TYPE
CGenFF_4.0_ALT_TYPE_SET
CGenFF_4.0 1 CG331 2 OG311 3 HGA3 4 HGA3 5 HGA3 6 HGP1
@<TRIPOS>MOLECULE
methanol
 6 5 0 0 0
****
USER_CHARGES
INVALID_CHARGES
Pose:  21 Cluster:  21 Fr_nu: 8815128 TotEn:   -10.40
@<TRIPOS>ATOM
      1 C1        -47.3752  -17.0717  -41.6903 C.3    1 LIG      -0.04000
      2 O1        -46.9190  -17.5886  -40.4537 O.3    1 LIG      -0.65000
      3 H1        -46.6851  -16.3001  -42.0404 H      1 LIG       0.09000
      4 H2        -48.3756  -16.6502  -41.5633 H      1 LIG       0.09000
      5 H3        -47.4135  -17.8821  -42.4219 H      1 LIG       0.09000
      6 H4        -47.5561  -18.2688  -40.1761 H      1 LIG       0.42000
@<TRIPOS>BOND
      1       1       2 1
      2       1       3 1
      3       1       4 1
      4       1       5 1
      5       2       6 1
@<TRIPOS>ALT_TYPE
CGenFF_4.0_ALT_TYPE_SET
CGenFF_4.0 1 CG331 2 OG311 3 HGA3 4 HGA3 5 HGA3 6 HGP1
@<TRIPOS>MOLECULE
methanol
 6 5 0 0 0
****
USER_CHARGES
INVALID_CHARGES
Pose:  22 Cluster:  22 Fr_nu: 825767 TotEn:   -10.31
@<TRIPOS>ATOM
      1 C1        -74.6655  -26.3412  -46.2213 C.3    1 LIG      -0.04000
      2 O1        -74.2449  -25.3159  -45.3403 O.3    1 LIG      -0.65000
      3 H1        -73.8468  -27.0484  -46.3760 H      1 LIG       0.09000
      4 H2        -74.9668  -25.9019  -47.1757 H      1 LIG       0.09000
      5 H3        -75.5164  -26.8638  -45.7781 H      1 LIG       0.09000
      6 H4        -74.9968  -24.7095  -45.2282 H      1 LIG       0.42000
@<TRIPOS>BOND
      1       1       2 1
      2       1       3 1
      3       1       4 1
      4       1       5 1
      5       2       6 1
@<TRIPOS>ALT_TYPE
CGenFF_4.0_ALT_TYPE_SET
CGenFF_4.0 1 CG331 2 OG311 3 HGA3 4 HGA3 5 HGA3 6 HGP1
@<TRIPOS>MOLECULE
methanol
 6 5 0 0 0
****
USER_CHARGES
INVALID_CHARGES
Pose:  23 Cluster:  23 Fr_nu: 354495 TotEn:   -10.23
@<TRIPOS>ATOM
      1 C1        -83.8111   -4.4278  -46.0834 C.3    1 LIG      -0.04000
      2 O1        -82.9060   -4.0362  -47.0992 O.3    1 LIG      -0.65000
      3 H1        -84.7074   -3.8045  -46.1329 H      1 LIG       0.09000
      4 H2        -83.3329   -4.3198  -45.1065 H      1 LIG       0.09000
      5 H3        -84.0882   -5.4732  -46.2378 H      1 LIG       0.09000
      6 H4        -82.1251   -4.6108  -47.0228 H      1 LIG       0.42000
@<TRIPOS>BOND
      1       1       2 1
      2       1       3 1
      3       1       4 1
      4       1       5 1
      5       2       6 1
@<TRIPOS>ALT_TYPE
CGenFF_4.0_ALT_TYPE_SET
CGenFF_4.0 1 CG331 2 OG311 3 HGA3 4 HGA3 5 HGA3 6 HGP1
@<TRIPOS>MOLECULE
methanol
 6 5 0 0 0
****
USER_CHARGES
INVALID_CHARGES
Pose:  24 Cluster:  24 Fr_nu: 341917 TotEn:   -10.07
@<TRIPOS>ATOM
      1 C1        -64.9823   -7.8503  -44.3098 C.3    1 LIG      -0.04000
      2 O1        -64.8843   -8.7078  -43.1875 O.3    1 LIG      -0.65000
      3 H1        -65.9580   -7.9803  -44.7845 H      1 LIG       0.09000
      4 H2        -64.1856   -8.0855  -45.0200 H      1 LIG       0.09000
      5 H3        -64.8769   -6.8152  -43.9766 H      1 LIG       0.09000
      6 H4        -64.0067   -8.5639  -42.7941 H      1 LIG       0.42000
@<TRIPOS>BOND
      1       1       2 1
      2       1       3 1
      3       1       4 1
      4       1       5 1
      5       2       6 1
@<TRIPOS>ALT_TYPE
CGenFF_4.0_ALT_TYPE_SET
CGenFF_4.0 1 CG331 2 OG311 3 HGA3 4 HGA3 5 HGA3 6 HGP1
@<TRIPOS>MOLECULE
methanol
 6 5 0 0 0
****
USER_CHARGES
INVALID_CHARGES
Pose:  25 Cluster:  25 Fr_nu: 793628 TotEn:    -9.51
@<TRIPOS>ATOM
      1 C1        -48.0266   -7.3290  -39.6942 C.3    1 LIG      -0.04000
      2 O1        -48.4838   -6.6750  -38.5247 O.3    1 LIG      -0.65000
      3 H1        -48.8488   -7.8918  -40.1429 H      1 LIG       0.09000
      4 H2        -47.2060   -8.0040  -39.4380 H      1 LIG       0.09000
      5 H3        -47.6707   -6.5792  -40.4047 H      1 LIG       0.09000
      6 H4        -47.7275   -6.1874  -38.1559 H      1 LIG       0.42000
@<TRIPOS>BOND
      1       1       2 1
      2       1       3 1
      3       1       4 1
      4       1       5 1
      5       2       6 1
@<TRIPOS>ALT_TYPE
CGenFF_4.0_ALT_TYPE_SET
CGenFF_4.0 1 CG331 2 OG311 3 HGA3 4 HGA3 5 HGA3 6 HGP1
@<TRIPOS>MOLECULE
methanol
 6 5 0 0 0
****
USER_CHARGES
INVALID_CHARGES
Pose:  26 Cluster:  26 Fr_nu: 9077568 TotEn:    -9.46
@<TRIPOS>ATOM
      1 C1        -56.2689    4.5772  -18.5597 C.3    1 LIG      -0.04000
      2 O1        -55.5831    4.9617  -19.7371 O.3    1 LIG      -0.65000
      3 H1        -56.7196    5.4579  -18.0956 H      1 LIG       0.09000
      4 H2        -55.5681    4.1053  -17.8663 H      1 LIG       0.09000
      5 H3        -57.0541    3.8644  -18.8223 H      1 LIG       0.09000
      6 H4        -55.1975    4.1548  -20.1193 H      1 LIG       0.42000
@<TRIPOS>BOND
      1       1       2 1
      2       1       3 1
      3       1       4 1
      4       1       5 1
      5       2       6 1
@<TRIPOS>ALT_TYPE
CGenFF_4.0_ALT_TYPE_SET
CGenFF_4.0 1 CG331 2 OG311 3 HGA3 4 HGA3 5 HGA3 6 HGP1
@<TRIPOS>MOLECULE
methanol
 6 5 0 0 0
****
USER_CHARGES
INVALID_CHARGES
Pose:  27 Cluster:  27 Fr_nu: 3968342 TotEn:    -9.07
@<TRIPOS>ATOM
      1 C1        -69.6950   -5.8941  -45.4783 C.3    1 LIG      -0.04000
      2 O1        -70.4986   -6.9459  -44.9760 O.3    1 LIG      -0.65000
      3 H1        -69.3029   -6.1711  -46.4600 H      1 LIG       0.09000
      4 H2        -68.8712   -5.7013  -44.7863 H      1 LIG       0.09000
      5 H3        -70.3066   -4.9938  -45.5735 H      1 LIG       0.09000
      6 H4        -70.8275   -6.6633  -44.1055 H      1 LIG       0.42000
@<TRIPOS>BOND
      1       1       2 1
      2       1       3 1
      3       1       4 1
      4       1       5 1
      5       2       6 1
@<TRIPOS>ALT_TYPE
CGenFF_4.0_ALT_TYPE_SET
CGenFF_4.0 1 CG331 2 OG311 3 HGA3 4 HGA3 5 HGA3 6 HGP1
@<TRIPOS>MOLECULE
methanol
 6 5 0 0 0
****
USER_CHARGES
INVALID_CHARGES
Pose:  28 Cluster:  28 Fr_nu: 625947 TotEn:    -9.04
@<TRIPOS>ATOM
      1 C1        -60.2416  -19.7838  -39.4626 C.3    1 LIG      -0.04000
      2 O1        -58.9306  -19.2650  -39.5915 O.3    1 LIG      -0.65000
      3 H1        -60.4859  -20.3820  -40.3438 H      1 LIG       0.09000
      4 H2        -60.9521  -18.9597  -39.3601 H      1 LIG       0.09000
      5 H3        -60.2880  -20.4152  -38.5722 H      1 LIG       0.09000
      6 H4        -58.7509  -18.7411  -38.7921 H      1 LIG       0.42000
@<TRIPOS>BOND
      1       1       2 1
      2       1       3 1
      3       1       4 1
      4       1       5 1
      5       2       6 1
@<TRIPOS>ALT_TYPE
CGenFF_4.0_ALT_TYPE_SET
CGenFF_4.0 1 CG331 2 OG311 3 HGA3 4 HGA3 5 HGA3 6 HGP1
@<TRIPOS>MOLECULE
methanol
 6 5 0 0 0
****
USER_CHARGES
INVALID_CHARGES
Pose:  29 Cluster:  29 Fr_nu: 2989027 TotEn:    -9.03
@<TRIPOS>ATOM
      1 C1        -61.5355  -20.5242  -39.0304 C.3    1 LIG      -0.04000
      2 O1        -61.3297  -19.2803  -39.6746 O.3    1 LIG      -0.65000
      3 H1        -60.5826  -20.9007  -38.6505 H      1 LIG       0.09000
      4 H2        -61.9640  -21.2365  -39.7401 H      1 LIG       0.09000
      5 H3        -62.2272  -20.3826  -38.1967 H      1 LIG       0.09000
      6 H4        -62.1962  -18.9792  -39.9975 H      1 LIG       0.42000
@<TRIPOS>BOND
      1       1       2 1
      2       1       3 1
      3       1       4 1
      4       1       5 1
      5       2       6 1
@<TRIPOS>ALT_TYPE
CGenFF_4.0_ALT_TYPE_SET
CGenFF_4.0 1 CG331 2 OG311 3 HGA3 4 HGA3 5 HGA3 6 HGP1
@<TRIPOS>MOLECULE
methanol
 6 5 0 0 0
****
USER_CHARGES
INVALID_CHARGES
Pose:  30 Cluster:  30 Fr_nu: 5931572 TotEn:    -9.01
@<TRIPOS>ATOM
      1 C1        -60.9208  -19.9027  -39.2914 C.3    1 LIG      -0.04000
      2 O1        -61.9599  -20.0167  -38.3367 O.3    1 LIG      -0.65000
      3 H1        -59.9584  -19.8390  -38.7778 H      1 LIG       0.09000
      4 H2        -61.0806  -19.0093  -39.9004 H      1 LIG       0.09000
      5 H3        -60.9303  -20.7860  -39.9343 H      1 LIG       0.09000
      6 H4        -62.7963  -20.0706  -38.8299 H      1 LIG       0.42000
@<TRIPOS>BOND
      1       1       2 1
      2       1       3 1
      3       1       4 1
      4       1       5 1
      5       2       6 1
@<TRIPOS>ALT_TYPE
CGenFF_4.0_ALT_TYPE_SET
CGenFF_4.0 1 CG331 2 OG311 3 HGA3 4 HGA3 5 HGA3 6 HGP1
@<TRIPOS>MOLECULE
methanol
 6 5 0 0 0
****
USER_CHARGES
INVALID_CHARGES
Pose:  31 Cluster:  31 Fr_nu: 9062018 TotEn:    -8.94
@<TRIPOS>ATOM
      1 C1        -47.0857  -17.3726  -41.1380 C.3    1 LIG      -0.04000
      2 O1        -45.8786  -18.0769  -41.3642 O.3    1 LIG      -0.65000
      3 H1        -47.4063  -17.5204  -40.1038 H      1 LIG       0.09000
      4 H2        -47.8547  -17.7358  -41.8244 H      1 LIG       0.09000
      5 H3        -46.9149  -16.3082  -41.3155 H      1 LIG       0.09000
      6 H4        -45.6268  -17.9217  -42.2907 H      1 LIG       0.42000
@<TRIPOS>BOND
      1       1       2 1
      2       1       3 1
      3       1       4 1
      4       1       5 1
      5       2       6 1
@<TRIPOS>ALT_TYPE
CGenFF_4.0_ALT_TYPE_SET
CGenFF_4.0 1 CG331 2 OG311 3 HGA3 4 HGA3 5 HGA3 6 HGP1
@<TRIPOS>MOLECULE
methanol
 6 5 0 0 0
****
USER_CHARGES
INVALID_CHARGES
Pose:  32 Cluster:  32 Fr_nu: 344859 TotEn:    -8.86
@<TRIPOS>ATOM
      1 C1        -65.1058   -7.4923  -44.2374 C.3    1 LIG      -0.04000
      2 O1        -65.8248   -7.6161  -43.0241 O.3    1 LIG      -0.65000
      3 H1        -64.7111   -8.4686  -44.5292 H      1 LIG       0.09000
      4 H2        -64.2865   -6.7809  -44.1056 H      1 LIG       0.09000
      5 H3        -65.7809   -7.1275  -45.0151 H      1 LIG       0.09000
      6 H4        -66.1586   -6.7310  -42.7984 H      1 LIG       0.42000
@<TRIPOS>BOND
      1       1       2 1
      2       1       3 1
      3       1       4 1
      4       1       5 1
      5       2       6 1
@<TRIPOS>ALT_TYPE
CGenFF_4.0_ALT_TYPE_SET
CGenFF_4.0 1 CG331 2 OG311 3 HGA3 4 HGA3 5 HGA3 6 HGP1
@<TRIPOS>MOLECULE
methanol
 6 5 0 0 0
****
USER_CHARGES
INVALID_CHARGES
Pose:  33 Cluster:  33 Fr_nu:  66801 TotEn:    -8.68
@<TRIPOS>ATOM
      1 C1        -72.3117  -10.2572  -43.2811 C.3    1 LIG      -0.04000
      2 O1        -71.6215  -11.4209  -42.8640 O.3    1 LIG      -0.65000
      3 H1        -72.3603  -10.2330  -44.3725 H      1 LIG       0.09000
      4 H2        -71.7913   -9.3709  -42.9092 H      1 LIG       0.09000
      5 H3        -73.3252  -10.2799  -42.8739 H      1 LIG       0.09000
      6 H4        -71.5990  -11.4065  -41.8919 H      1 LIG       0.42000
@<TRIPOS>BOND
      1       1       2 1
      2       1       3 1
      3       1       4 1
      4       1       5 1
      5       2       6 1
@<TRIPOS>ALT_TYPE
CGenFF_4.0_ALT_TYPE_SET
CGenFF_4.0 1 CG331 2 OG311 3 HGA3 4 HGA3 5 HGA3 6 HGP1
@<TRIPOS>MOLECULE
methanol
 6 5 0 0 0
****
USER_CHARGES
INVALID_CHARGES
Pose:  34 Cluster:  34 Fr_nu: 737657 TotEn:    -7.49
@<TRIPOS>ATOM
      1 C1        -65.5672   -7.8882  -44.1098 C.3    1 LIG      -0.04000
      2 O1        -64.3138   -7.8336  -44.7658 O.3    1 LIG      -0.65000
      3 H1        -66.3563   -7.5904  -44.8047 H      1 LIG       0.09000
      4 H2        -65.5566   -7.2191  -43.2455 H      1 LIG       0.09000
      5 H3        -65.7482   -8.9118  -43.7735 H      1 LIG       0.09000
      6 H4        -63.6406   -8.1040  -44.1182 H      1 LIG       0.42000
@<TRIPOS>BOND
      1       1       2 1
      2       1       3 1
      3       1       4 1
      4       1       5 1
      5       2       6 1
@<TRIPOS>ALT_TYPE
CGenFF_4.0_ALT_TYPE_SET
CGenFF_4.0 1 CG331 2 OG311 3 HGA3 4 HGA3 5 HGA3 6 HGP1
@<TRIPOS>MOLECULE
methanol
 6 5 0 0 0
****
USER_CHARGES
INVALID_CHARGES
Pose:  35 Cluster:  35 Fr_nu: 6457848 TotEn:    -7.09
@<TRIPOS>ATOM
      1 C1        -62.5867   -2.6605  -24.6791 C.3    1 LIG      -0.04000
      2 O1        -61.3726   -3.2551  -25.0996 O.3    1 LIG      -0.65000
      3 H1        -62.3917   -1.9845  -23.8429 H      1 LIG       0.09000
      4 H2        -63.2892   -3.4405  -24.3747 H      1 LIG       0.09000
      5 H3        -63.0120   -2.0942  -25.5110 H      1 LIG       0.09000
      6 H4        -61.5863   -3.8469  -25.8412 H      1 LIG       0.42000
@<TRIPOS>BOND
      1       1       2 1
      2       1       3 1
      3       1       4 1
      4       1       5 1
      5       2       6 1
@<TRIPOS>ALT_TYPE
CGenFF_4.0_ALT_TYPE_SET
CGenFF_4.0 1 CG331 2 OG311 3 HGA3 4 HGA3 5 HGA3 6 HGP1
@<TRIPOS>MOLECULE
methanol
 6 5 0 0 0
****
USER_CHARGES
INVALID_CHARGES
Pose:  36 Cluster:  36 Fr_nu: 832218 TotEn:    -6.99
@<TRIPOS>ATOM
      1 C1        -47.9154   -7.2880  -39.4831 C.3    1 LIG      -0.04000
      2 O1        -48.4381   -6.0980  -40.0443 O.3    1 LIG      -0.65000
      3 H1        -48.5200   -8.1396  -39.8047 H      1 LIG       0.09000
      4 H2        -47.9244   -7.2123  -38.3928 H      1 LIG       0.09000
      5 H3        -46.8878   -7.4225  -39.8286 H      1 LIG       0.09000
      6 H4        -47.8763   -5.3663  -39.7365 H      1 LIG       0.42000
@<TRIPOS>BOND
      1       1       2 1
      2       1       3 1
      3       1       4 1
      4       1       5 1
      5       2       6 1
@<TRIPOS>ALT_TYPE
CGenFF_4.0_ALT_TYPE_SET
CGenFF_4.0 1 CG331 2 OG311 3 HGA3 4 HGA3 5 HGA3 6 HGP1
@<TRIPOS>MOLECULE
methanol
 6 5 0 0 0
****
USER_CHARGES
INVALID_CHARGES
Pose:  37 Cluster:  37 Fr_nu: 9042611 TotEn:    -6.34
@<TRIPOS>ATOM
      1 C1        -54.0676  -24.4166  -23.1723 C.3    1 LIG      -0.04000
      2 O1        -52.8038  -23.9866  -23.6437 O.3    1 LIG      -0.65000
      3 H1        -54.5864  -23.5779  -22.7015 H      1 LIG       0.09000
      4 H2        -53.9322  -25.2264  -22.4508 H      1 LIG       0.09000
      5 H3        -54.6577  -24.7790  -24.0173 H      1 LIG       0.09000
      6 H4        -52.3748  -24.7569  -24.0539 H      1 LIG       0.42000
@<TRIPOS>BOND
      1       1       2 1
      2       1       3 1
      3       1       4 1
      4       1       5 1
      5       2       6 1
@<TRIPOS>ALT_TYPE
CGenFF_4.0_ALT_TYPE_SET
CGenFF_4.0 1 CG331 2 OG311 3 HGA3 4 HGA3 5 HGA3 6 HGP1
@<TRIPOS>MOLECULE
methanol
 6 5 0 0 0
****
USER_CHARGES
INVALID_CHARGES
Pose:  38 Cluster:  38 Fr_nu: 467866 TotEn:    -5.48
@<TRIPOS>ATOM
      1 C1        -48.4819   -7.1447  -39.4217 C.3    1 LIG      -0.04000
      2 O1        -49.8290   -6.9948  -39.0126 O.3    1 LIG      -0.65000
      3 H1        -47.8263   -6.6291  -38.7157 H      1 LIG       0.09000
      4 H2        -48.3559   -6.7271  -40.4239 H      1 LIG       0.09000
      5 H3        -48.2316   -8.2080  -39.4380 H      1 LIG       0.09000
      6 H4        -50.3788   -7.4647  -39.6626 H      1 LIG       0.42000
@<TRIPOS>BOND
      1       1       2 1
      2       1       3 1
      3       1       4 1
      4       1       5 1
      5       2       6 1
@<TRIPOS>ALT_TYPE
CGenFF_4.0_ALT_TYPE_SET
CGenFF_4.0 1 CG331 2 OG311 3 HGA3 4 HGA3 5 HGA3 6 HGP1
@<TRIPOS>MOLECULE
furan
 9 9 0 0 0
****
USER_CHARGES
INVALID_CHARGES
Pose:   1 Cluster:   1 Fr_nu:  59978 TotEn:   -12.34
@<TRIPOS>ATOM
      1 C1        -71.3217  -24.0134  -43.9980 C.2    1 LIG      -0.26000
      2 C2        -72.4835  -24.7505  -44.3301 C.2    1 LIG      -0.26000
      3 C3        -71.2161  -24.0640  -42.6275 C.2    1 LIG       0.09300
      4 C4        -73.0049  -25.1990  -43.1389 C.2    1 LIG       0.09300
      5 O1        -72.2381  -24.7849  -42.0962 O.3    1 LIG      -0.29200
      6 H1        -70.6463  -23.5081  -44.6730 H      1 LIG       0.17500
      7 H2        -72.8899  -24.9322  -45.3146 H      1 LIG       0.17500
      8 H3        -70.5090  -23.6614  -41.9168 H      1 LIG       0.13800
      9 H4        -73.8690  -25.7921  -42.8772 H      1 LIG       0.13800
@<TRIPOS>BOND
      1       1       2 1
      2       1       3 2
      3       2       4 2
      4       3       5 1
      5       4       5 1
      6       1       6 1
      7       2       7 1
      8       3       8 1
      9       4       9 1
@<TRIPOS>ALT_TYPE
CGenFF_4.0_ALT_TYPE_SET
CGenFF_4.0 1 CG2R51 2 CG2R51 3 CG2R51 4 CG2R51 5 OG2R50 6 HGR51 7 HGR51 8 HGR52 9 HGR52
@<TRIPOS>MOLECULE
furan
 9 9 0 0 0
****
USER_CHARGES
INVALID_CHARGES
Pose:   2 Cluster:   2 Fr_nu:  41037 TotEn:   -12.05
@<TRIPOS>ATOM
      1 C1        -73.1196  -25.1773  -42.8427 C.2    1 LIG      -0.26000
      2 C2        -71.7703  -24.8702  -42.5458 C.2    1 LIG      -0.26000
      3 C3        -73.3290  -24.7651  -44.1382 C.2    1 LIG       0.09300
      4 C4        -71.2513  -24.2923  -43.6811 C.2    1 LIG       0.09300
      5 O1        -72.1950  -24.2247  -44.6564 O.3    1 LIG      -0.29200
      6 H1        -73.8485  -25.6406  -42.1936 H      1 LIG       0.17500
      7 H2        -71.2421  -25.0480  -41.6202 H      1 LIG       0.17500
      8 H3        -74.1821  -24.7858  -44.8007 H      1 LIG       0.13800
      9 H4        -70.2803  -23.8971  -43.9417 H      1 LIG       0.13800
@<TRIPOS>BOND
      1       1       2 1
      2       1       3 2
      3       2       4 2
      4       3       5 1
      5       4       5 1
      6       1       6 1
      7       2       7 1
      8       3       8 1
      9       4       9 1
@<TRIPOS>ALT_TYPE
CGenFF_4.0_ALT_TYPE_SET
CGenFF_4.0 1 CG2R51 2 CG2R51 3 CG2R51 4 CG2R51 5 OG2R50 6 HGR51 7 HGR51 8 HGR52 9 HGR52
@<TRIPOS>MOLECULE
furan
 9 9 0 0 0
****
USER_CHARGES
INVALID_CHARGES
Pose:   3 Cluster:   3 Fr_nu: 1802523 TotEn:   -11.03
@<TRIPOS>ATOM
      1 C1        -65.1422   -7.4577  -45.2864 C.2    1 LIG      -0.26000
      2 C2        -66.4751   -7.0247  -45.0888 C.2    1 LIG      -0.26000
      3 C3        -64.8806   -8.3594  -44.2811 C.2    1 LIG       0.09300
      4 C4        -66.9330   -7.6927  -43.9770 C.2    1 LIG       0.09300
      5 O1        -65.9671   -8.5084  -43.4788 O.3    1 LIG      -0.29200
      6 H1        -64.4577   -7.1507  -46.0639 H      1 LIG       0.17500
      7 H2        -67.0324   -6.3146  -45.6826 H      1 LIG       0.17500
      8 H3        -64.0172   -8.9509  -44.0135 H      1 LIG       0.13800
      9 H4        -67.8714   -7.6980  -43.4418 H      1 LIG       0.13800
@<TRIPOS>BOND
      1       1       2 1
      2       1       3 2
      3       2       4 2
      4       3       5 1
      5       4       5 1
      6       1       6 1
      7       2       7 1
      8       3       8 1
      9       4       9 1
@<TRIPOS>ALT_TYPE
CGenFF_4.0_ALT_TYPE_SET
CGenFF_4.0 1 CG2R51 2 CG2R51 3 CG2R51 4 CG2R51 5 OG2R50 6 HGR51 7 HGR51 8 HGR52 9 HGR52
@<TRIPOS>MOLECULE
furan
 9 9 0 0 0
****
USER_CHARGES
INVALID_CHARGES
Pose:   4 Cluster:   4 Fr_nu:  70959 TotEn:    -9.93
@<TRIPOS>ATOM
      1 C1        -66.4921   -6.6584  -46.6085 C.2    1 LIG      -0.26000
      2 C2        -65.9489   -6.9427  -45.3328 C.2    1 LIG      -0.26000
      3 C3        -65.5388   -7.0411  -47.5233 C.2    1 LIG       0.09300
      4 C4        -64.7026   -7.4789  -45.5590 C.2    1 LIG       0.09300
      5 O1        -64.4450   -7.5423  -46.8918 O.3    1 LIG      -0.29200
      6 H1        -67.4572   -6.2280  -46.8331 H      1 LIG       0.17500
      7 H2        -66.4086   -6.7777  -44.3690 H      1 LIG       0.17500
      8 H3        -65.4888   -7.0243  -48.6023 H      1 LIG       0.13800
      9 H4        -63.9182   -7.8457  -44.9131 H      1 LIG       0.13800
@<TRIPOS>BOND
      1       1       2 1
      2       1       3 2
      3       2       4 2
      4       3       5 1
      5       4       5 1
      6       1       6 1
      7       2       7 1
      8       3       8 1
      9       4       9 1
@<TRIPOS>ALT_TYPE
CGenFF_4.0_ALT_TYPE_SET
CGenFF_4.0 1 CG2R51 2 CG2R51 3 CG2R51 4 CG2R51 5 OG2R50 6 HGR51 7 HGR51 8 HGR52 9 HGR52
@<TRIPOS>MOLECULE
furan
 9 9 0 0 0
****
USER_CHARGES
INVALID_CHARGES
Pose:   5 Cluster:   5 Fr_nu: 2707323 TotEn:    -9.55
@<TRIPOS>ATOM
      1 C1        -83.8873   -4.4592  -46.1598 C.2    1 LIG      -0.26000
      2 C2        -84.0928   -3.0660  -46.0191 C.2    1 LIG      -0.26000
      3 C3        -83.5548   -4.6650  -47.4786 C.2    1 LIG       0.09300
      4 C4        -83.8710   -2.5197  -47.2619 C.2    1 LIG       0.09300
      5 O1        -83.5425   -3.4878  -48.1571 O.3    1 LIG      -0.29200
      6 H1        -83.9716   -5.2185  -45.3958 H      1 LIG       0.17500
      7 H2        -84.3679   -2.5273  -45.1238 H      1 LIG       0.17500
      8 H3        -83.3097   -5.5421  -48.0597 H      1 LIG       0.13800
      9 H4        -83.9045   -1.5132  -47.6528 H      1 LIG       0.13800
@<TRIPOS>BOND
      1       1       2 1
      2       1       3 2
      3       2       4 2
      4       3       5 1
      5       4       5 1
      6       1       6 1
      7       2       7 1
      8       3       8 1
      9       4       9 1
@<TRIPOS>ALT_TYPE
CGenFF_4.0_ALT_TYPE_SET
CGenFF_4.0 1 CG2R51 2 CG2R51 3 CG2R51 4 CG2R51 5 OG2R50 6 HGR51 7 HGR51 8 HGR52 9 HGR52
@<TRIPOS>MOLECULE
furan
 9 9 0 0 0
****
USER_CHARGES
INVALID_CHARGES
Pose:   6 Cluster:   6 Fr_nu: 1430657 TotEn:    -9.37
@<TRIPOS>ATOM
      1 C1        -66.0314   -7.6292  -44.5498 C.2    1 LIG      -0.26000
      2 C2        -66.2559   -7.3650  -45.9220 C.2    1 LIG      -0.26000
      3 C3        -64.6865   -7.8904  -44.4262 C.2    1 LIG       0.09300
      4 C4        -65.0323   -7.4834  -46.5391 C.2    1 LIG       0.09300
      5 O1        -64.0703   -7.8034  -45.6341 O.3    1 LIG      -0.29200
      6 H1        -66.7588   -7.6298  -43.7510 H      1 LIG       0.17500
      7 H2        -67.1924   -7.1188  -46.4013 H      1 LIG       0.17500
      8 H3        -64.0470   -8.1400  -43.5921 H      1 LIG       0.13800
      9 H4        -64.6966   -7.3765  -47.5603 H      1 LIG       0.13800
@<TRIPOS>BOND
      1       1       2 1
      2       1       3 2
      3       2       4 2
      4       3       5 1
      5       4       5 1
      6       1       6 1
      7       2       7 1
      8       3       8 1
      9       4       9 1
@<TRIPOS>ALT_TYPE
CGenFF_4.0_ALT_TYPE_SET
CGenFF_4.0 1 CG2R51 2 CG2R51 3 CG2R51 4 CG2R51 5 OG2R50 6 HGR51 7 HGR51 8 HGR52 9 HGR52
@<TRIPOS>MOLECULE
furan
 9 9 0 0 0
****
USER_CHARGES
INVALID_CHARGES
Pose:   7 Cluster:   7 Fr_nu: 1802698 TotEn:    -9.33
@<TRIPOS>ATOM
      1 C1        -64.9714   -8.0493  -44.9778 C.2    1 LIG      -0.26000
      2 C2        -65.5790   -7.7350  -43.7387 C.2    1 LIG      -0.26000
      3 C3        -65.9976   -8.1767  -45.8849 C.2    1 LIG       0.09300
      4 C4        -66.9330   -7.6927  -43.9770 C.2    1 LIG       0.09300
      5 O1        -67.1965   -7.9608  -45.2829 O.3    1 LIG      -0.29200
      6 H1        -63.9176   -8.1685  -45.1839 H      1 LIG       0.17500
      7 H2        -65.0909   -7.5608  -42.7907 H      1 LIG       0.17500
      8 H3        -66.0387   -8.4043  -46.9402 H      1 LIG       0.13800
      9 H4        -67.7954   -7.4961  -43.3568 H      1 LIG       0.13800
@<TRIPOS>BOND
      1       1       2 1
      2       1       3 2
      3       2       4 2
      4       3       5 1
      5       4       5 1
      6       1       6 1
      7       2       7 1
      8       3       8 1
      9       4       9 1
@<TRIPOS>ALT_TYPE
CGenFF_4.0_ALT_TYPE_SET
CGenFF_4.0 1 CG2R51 2 CG2R51 3 CG2R51 4 CG2R51 5 OG2R50 6 HGR51 7 HGR51 8 HGR52 9 HGR52
@<TRIPOS>MOLECULE
furan
 9 9 0 0 0
****
USER_CHARGES
INVALID_CHARGES
Pose:   8 Cluster:   8 Fr_nu: 736247 TotEn:    -8.97
@<TRIPOS>ATOM
      1 C1        -72.8218  -11.0068  -43.5614 C.2    1 LIG      -0.26000
      2 C2        -73.2348  -12.2746  -44.0362 C.2    1 LIG      -0.26000
      3 C3        -71.4668  -11.1028  -43.3451 C.2    1 LIG       0.09300
      4 C4        -72.1028  -13.0549  -44.0763 C.2    1 LIG       0.09300
      5 O1        -71.0207  -12.3480  -43.6566 O.3    1 LIG      -0.29200
      6 H1        -73.4350  -10.1326  -43.3969 H      1 LIG       0.17500
      7 H2        -74.2328  -12.5811  -44.3145 H      1 LIG       0.17500
      8 H3        -70.7153  -10.4119  -42.9917 H      1 LIG       0.13800
      9 H4        -71.9100  -14.0781  -44.3640 H      1 LIG       0.13800
@<TRIPOS>BOND
      1       1       2 1
      2       1       3 2
      3       2       4 2
      4       3       5 1
      5       4       5 1
      6       1       6 1
      7       2       7 1
      8       3       8 1
      9       4       9 1
@<TRIPOS>ALT_TYPE
CGenFF_4.0_ALT_TYPE_SET
CGenFF_4.0 1 CG2R51 2 CG2R51 3 CG2R51 4 CG2R51 5 OG2R50 6 HGR51 7 HGR51 8 HGR52 9 HGR52
@<TRIPOS>MOLECULE
furan
 9 9 0 0 0
****
USER_CHARGES
INVALID_CHARGES
Pose:   9 Cluster:   9 Fr_nu: 243590 TotEn:    -8.67
@<TRIPOS>ATOM
      1 C1        -66.6354   -7.2697  -44.6981 C.2    1 LIG      -0.26000
      2 C2        -67.2022   -6.6592  -45.8422 C.2    1 LIG      -0.26000
      3 C3        -65.6650   -8.1264  -45.1635 C.2    1 LIG       0.09300
      4 C4        -66.5378   -7.1862  -46.9252 C.2    1 LIG       0.09300
      5 O1        -65.5991   -8.0813  -46.5200 O.3    1 LIG      -0.29200
      6 H1        -66.9011   -7.1063  -43.6637 H      1 LIG       0.17500
      7 H2        -67.9957   -5.9265  -45.8736 H      1 LIG       0.17500
      8 H3        -64.9708   -8.8010  -44.6839 H      1 LIG       0.13800
      9 H4        -66.6107   -7.0358  -47.9925 H      1 LIG       0.13800
@<TRIPOS>BOND
      1       1       2 1
      2       1       3 2
      3       2       4 2
      4       3       5 1
      5       4       5 1
      6       1       6 1
      7       2       7 1
      8       3       8 1
      9       4       9 1
@<TRIPOS>ALT_TYPE
CGenFF_4.0_ALT_TYPE_SET
CGenFF_4.0 1 CG2R51 2 CG2R51 3 CG2R51 4 CG2R51 5 OG2R50 6 HGR51 7 HGR51 8 HGR52 9 HGR52
@<TRIPOS>MOLECULE
furan
 9 9 0 0 0
****
USER_CHARGES
INVALID_CHARGES
Pose:  10 Cluster:  10 Fr_nu: 132955 TotEn:    -8.58
@<TRIPOS>ATOM
      1 C1        -67.5725   -6.5987  -46.2746 C.2    1 LIG      -0.26000
      2 C2        -66.8389   -7.2518  -47.2937 C.2    1 LIG      -0.26000
      3 C3        -66.7116   -6.4650  -45.2101 C.2    1 LIG       0.09300
      4 C4        -65.5821   -7.4705  -46.7794 C.2    1 LIG       0.09300
      5 O1        -65.4962   -6.9937  -45.5098 O.3    1 LIG      -0.29200
      6 H1        -68.6002   -6.2675  -46.3111 H      1 LIG       0.17500
      7 H2        -67.1832   -7.5283  -48.2798 H      1 LIG       0.17500
      8 H3        -66.8051   -6.0387  -44.2219 H      1 LIG       0.13800
      9 H4        -64.6842   -7.9279  -47.1688 H      1 LIG       0.13800
@<TRIPOS>BOND
      1       1       2 1
      2       1       3 2
      3       2       4 2
      4       3       5 1
      5       4       5 1
      6       1       6 1
      7       2       7 1
      8       3       8 1
      9       4       9 1
@<TRIPOS>ALT_TYPE
CGenFF_4.0_ALT_TYPE_SET
CGenFF_4.0 1 CG2R51 2 CG2R51 3 CG2R51 4 CG2R51 5 OG2R50 6 HGR51 7 HGR51 8 HGR52 9 HGR52
@<TRIPOS>MOLECULE
furan
 9 9 0 0 0
****
USER_CHARGES
INVALID_CHARGES
Pose:  11 Cluster:  11 Fr_nu: 1431116 TotEn:    -8.49
@<TRIPOS>ATOM
      1 C1        -64.0708   -7.7516  -46.1509 C.2    1 LIG      -0.26000
      2 C2        -65.2069   -7.2099  -46.7981 C.2    1 LIG      -0.26000
      3 C3        -64.5065   -8.1990  -44.9253 C.2    1 LIG       0.09300
      4 C4        -66.2559   -7.3650  -45.9220 C.2    1 LIG       0.09300
      5 O1        -65.8373   -7.9672  -44.7781 O.3    1 LIG      -0.29200
      6 H1        -63.0606   -7.8083  -46.5300 H      1 LIG       0.17500
      7 H2        -65.2551   -6.7625  -47.7805 H      1 LIG       0.17500
      8 H3        -64.0205   -8.6806  -44.0893 H      1 LIG       0.13800
      9 H4        -67.3057   -7.1133  -45.9609 H      1 LIG       0.13800
@<TRIPOS>BOND
      1       1       2 1
      2       1       3 2
      3       2       4 2
      4       3       5 1
      5       4       5 1
      6       1       6 1
      7       2       7 1
      8       3       8 1
      9       4       9 1
@<TRIPOS>ALT_TYPE
CGenFF_4.0_ALT_TYPE_SET
CGenFF_4.0 1 CG2R51 2 CG2R51 3 CG2R51 4 CG2R51 5 OG2R50 6 HGR51 7 HGR51 8 HGR52 9 HGR52
@<TRIPOS>MOLECULE
furan
 9 9 0 0 0
****
USER_CHARGES
INVALID_CHARGES
Pose:  12 Cluster:  12 Fr_nu: 133193 TotEn:    -8.39
@<TRIPOS>ATOM
      1 C1        -65.4045   -7.4455  -44.5558 C.2    1 LIG      -0.26000
      2 C2        -64.7908   -7.9099  -45.7436 C.2    1 LIG      -0.26000
      3 C3        -66.5269   -6.7552  -44.9504 C.2    1 LIG       0.09300
      4 C4        -65.5821   -7.4705  -46.7794 C.2    1 LIG       0.09300
      5 O1        -66.6424   -6.7659  -46.3043 O.3    1 LIG      -0.29200
      6 H1        -65.0703   -7.5947  -43.5392 H      1 LIG       0.17500
      7 H2        -63.8852   -8.4924  -45.8334 H      1 LIG       0.17500
      8 H3        -67.3056   -6.2277  -44.4190 H      1 LIG       0.13800
      9 H4        -65.5305   -7.5703  -47.8538 H      1 LIG       0.13800
@<TRIPOS>BOND
      1       1       2 1
      2       1       3 2
      3       2       4 2
      4       3       5 1
      5       4       5 1
      6       1       6 1
      7       2       7 1
      8       3       8 1
      9       4       9 1
@<TRIPOS>ALT_TYPE
CGenFF_4.0_ALT_TYPE_SET
CGenFF_4.0 1 CG2R51 2 CG2R51 3 CG2R51 4 CG2R51 5 OG2R50 6 HGR51 7 HGR51 8 HGR52 9 HGR52
@<TRIPOS>MOLECULE
furan
 9 9 0 0 0
****
USER_CHARGES
INVALID_CHARGES
Pose:  13 Cluster:  13 Fr_nu: 118507 TotEn:    -8.08
@<TRIPOS>ATOM
      1 C1        -66.1834   -7.4620  -44.0753 C.2    1 LIG      -0.26000
      2 C2        -65.1350   -8.3716  -44.3519 C.2    1 LIG      -0.26000
      3 C3        -66.0941   -6.4747  -45.0288 C.2    1 LIG       0.09300
      4 C4        -64.4798   -7.8754  -45.4549 C.2    1 LIG       0.09300
      5 O1        -65.0583   -6.7193  -45.8737 O.3    1 LIG      -0.29200
      6 H1        -66.9126   -7.5186  -43.2801 H      1 LIG       0.17500
      7 H2        -64.8879   -9.2759  -43.8147 H      1 LIG       0.17500
      8 H3        -66.6621   -5.5787  -45.2328 H      1 LIG       0.13800
      9 H4        -63.6298   -8.2089  -46.0323 H      1 LIG       0.13800
@<TRIPOS>BOND
      1       1       2 1
      2       1       3 2
      3       2       4 2
      4       3       5 1
      5       4       5 1
      6       1       6 1
      7       2       7 1
      8       3       8 1
      9       4       9 1
@<TRIPOS>ALT_TYPE
CGenFF_4.0_ALT_TYPE_SET
CGenFF_4.0 1 CG2R51 2 CG2R51 3 CG2R51 4 CG2R51 5 OG2R50 6 HGR51 7 HGR51 8 HGR52 9 HGR52
@<TRIPOS>MOLECULE
furan
 9 9 0 0 0
****
USER_CHARGES
INVALID_CHARGES
Pose:  14 Cluster:  14 Fr_nu: 499269 TotEn:    -7.77
@<TRIPOS>ATOM
      1 C1        -66.0388   -7.6607  -46.0321 C.2    1 LIG      -0.26000
      2 C2        -67.3455   -7.1344  -45.8957 C.2    1 LIG      -0.26000
      3 C3        -65.7711   -8.3273  -44.8590 C.2    1 LIG       0.09300
      4 C4        -67.7833   -7.5169  -44.6491 C.2    1 LIG       0.09300
      5 O1        -66.8295   -8.2445  -44.0108 O.3    1 LIG      -0.29200
      6 H1        -65.3749   -7.5656  -46.8791 H      1 LIG       0.17500
      7 H2        -67.8991   -6.5495  -46.6161 H      1 LIG       0.17500
      8 H3        -64.9205   -8.8831  -44.4923 H      1 LIG       0.13800
      9 H4        -68.6991   -7.3604  -44.0979 H      1 LIG       0.13800
@<TRIPOS>BOND
      1       1       2 1
      2       1       3 2
      3       2       4 2
      4       3       5 1
      5       4       5 1
      6       1       6 1
      7       2       7 1
      8       3       8 1
      9       4       9 1
@<TRIPOS>ALT_TYPE
CGenFF_4.0_ALT_TYPE_SET
CGenFF_4.0 1 CG2R51 2 CG2R51 3 CG2R51 4 CG2R51 5 OG2R50 6 HGR51 7 HGR51 8 HGR52 9 HGR52
@<TRIPOS>MOLECULE
furan
 9 9 0 0 0
****
USER_CHARGES
INVALID_CHARGES
Pose:  15 Cluster:  15 Fr_nu: 2318671 TotEn:    -7.69
@<TRIPOS>ATOM
      1 C1        -66.5022   -7.7637  -43.4962 C.2    1 LIG      -0.26000
      2 C2        -66.9875   -7.4145  -44.7791 C.2    1 LIG      -0.26000
      3 C3        -65.2875   -8.3757  -43.7009 C.2    1 LIG       0.09300
      4 C4        -66.0347   -7.8379  -45.6762 C.2    1 LIG       0.09300
      5 O1        -64.9951   -8.4248  -45.0270 O.3    1 LIG      -0.29200
      6 H1        -66.9785   -7.5915  -42.5419 H      1 LIG       0.17500
      7 H2        -67.9156   -6.9164  -45.0196 H      1 LIG       0.17500
      8 H3        -64.5475   -8.8074  -43.0428 H      1 LIG       0.13800
      9 H4        -65.9513   -7.7981  -46.7526 H      1 LIG       0.13800
@<TRIPOS>BOND
      1       1       2 1
      2       1       3 2
      3       2       4 2
      4       3       5 1
      5       4       5 1
      6       1       6 1
      7       2       7 1
      8       3       8 1
      9       4       9 1
@<TRIPOS>ALT_TYPE
CGenFF_4.0_ALT_TYPE_SET
CGenFF_4.0 1 CG2R51 2 CG2R51 3 CG2R51 4 CG2R51 5 OG2R50 6 HGR51 7 HGR51 8 HGR52 9 HGR52
@<TRIPOS>MOLECULE
furan
 9 9 0 0 0
****
USER_CHARGES
INVALID_CHARGES
Pose:  16 Cluster:  16 Fr_nu:  63484 TotEn:    -6.39
@<TRIPOS>ATOM
      1 C1        -66.3425   -7.3536  -45.8821 C.2    1 LIG      -0.26000
      2 C2        -67.0605   -6.6406  -44.8925 C.2    1 LIG      -0.26000
      3 C3        -65.9442   -6.4210  -46.8113 C.2    1 LIG       0.09300
      4 C4        -67.0497   -5.3231  -45.2876 C.2    1 LIG       0.09300
      5 O1        -66.3711   -5.1808  -46.4563 O.3    1 LIG      -0.29200
      6 H1        -66.1409   -8.4146  -45.9142 H      1 LIG       0.17500
      7 H2        -67.5273   -7.0373  -44.0025 H      1 LIG       0.17500
      8 H3        -65.3802   -6.4757  -47.7311 H      1 LIG       0.13800
      9 H4        -67.4572   -4.4140  -44.8698 H      1 LIG       0.13800
@<TRIPOS>BOND
      1       1       2 1
      2       1       3 2
      3       2       4 2
      4       3       5 1
      5       4       5 1
      6       1       6 1
      7       2       7 1
      8       3       8 1
      9       4       9 1
@<TRIPOS>ALT_TYPE
CGenFF_4.0_ALT_TYPE_SET
CGenFF_4.0 1 CG2R51 2 CG2R51 3 CG2R51 4 CG2R51 5 OG2R50 6 HGR51 7 HGR51 8 HGR52 9 HGR52
@<TRIPOS>MOLECULE
pyrimidine
 10 10 0 0 0
****
USER_CHARGES
INVALID_CHARGES
Pose:   1 Cluster:   1 Fr_nu: 3656498 TotEn:   -19.16
@<TRIPOS>ATOM
      1 C1        -72.9922  -10.2362  -43.2610 C.ar   1 LIG      -0.13100
      2 C2        -71.7465  -10.3943  -43.8336 C.ar   1 LIG       0.28900
      3 C3        -73.6637  -11.4036  -42.9606 C.ar   1 LIG       0.28900
      4 C4        -71.9436  -12.6576  -43.7580 C.ar   1 LIG       0.50700
      5 N1        -71.1896  -11.5946  -44.0970 N.ar   1 LIG      -0.71900
      6 N2        -73.1676  -12.6359  -43.1965 N.ar   1 LIG      -0.71900
      7 H1        -73.4147   -9.2607  -43.0609 H      1 LIG       0.11500
      8 H2        -71.1441   -9.5341  -44.1046 H      1 LIG       0.11400
      9 H3        -74.6495  -11.3797  -42.5089 H      1 LIG       0.11400
     10 H4        -71.5213  -13.6345  -43.9593 H      1 LIG       0.14100
@<TRIPOS>BOND
      1       1       2 ar
      2       1       3 ar
      3       2       5 ar
      4       3       6 ar
      5       4       5 ar
      6       4       6 ar
      7       1       7 1
      8       2       8 1
      9       3       9 1
     10       4      10 1
@<TRIPOS>ALT_TYPE
CGenFF_4.0_ALT_TYPE_SET
CGenFF_4.0 1 CG2R61 2 CG2R61 3 CG2R61 4 CG2R64 5 NG2R62 6 NG2R62 7 HGR61 8 HGR62 9 HGR62 10 HGR62
@<TRIPOS>MOLECULE
pyrimidine
 10 10 0 0 0
****
USER_CHARGES
INVALID_CHARGES
Pose:   2 Cluster:   2 Fr_nu:  56433 TotEn:   -15.10
@<TRIPOS>ATOM
      1 C1        -66.9309   -6.5533  -45.3092 C.ar   1 LIG      -0.13100
      2 C2        -67.2348   -7.6304  -44.5016 C.ar   1 LIG       0.28900
      3 C3        -65.5927   -6.3837  -45.5997 C.ar   1 LIG       0.28900
      4 C4        -65.0413   -8.2109  -44.3651 C.ar   1 LIG       0.50700
      5 N1        -66.3116   -8.4826  -44.0101 N.ar   1 LIG      -0.71900
      6 N2        -64.6175   -7.1964  -45.1428 N.ar   1 LIG      -0.71900
      7 H1        -67.6922   -5.8854  -45.6894 H      1 LIG       0.11500
      8 H2        -68.2600   -7.8438  -44.2191 H      1 LIG       0.11400
      9 H3        -65.2574   -5.5644  -46.2263 H      1 LIG       0.11400
     10 H4        -64.2788   -8.8789  -43.9835 H      1 LIG       0.14100
@<TRIPOS>BOND
      1       1       2 ar
      2       1       3 ar
      3       2       5 ar
      4       3       6 ar
      5       4       5 ar
      6       4       6 ar
      7       1       7 1
      8       2       8 1
      9       3       9 1
     10       4      10 1
@<TRIPOS>ALT_TYPE
CGenFF_4.0_ALT_TYPE_SET
CGenFF_4.0 1 CG2R61 2 CG2R61 3 CG2R61 4 CG2R64 5 NG2R62 6 NG2R62 7 HGR61 8 HGR62 9 HGR62 10 HGR62
@<TRIPOS>MOLECULE
pyrimidine
 10 10 0 0 0
****
USER_CHARGES
INVALID_CHARGES
Pose:   3 Cluster:   3 Fr_nu: 847237 TotEn:   -15.05
@<TRIPOS>ATOM
      1 C1        -67.8450   -5.6829  -45.0995 C.ar   1 LIG      -0.13100
      2 C2        -68.1188   -6.9243  -44.5623 C.ar   1 LIG       0.28900
      3 C3        -66.5837   -5.5303  -45.6378 C.ar   1 LIG       0.28900
      4 C4        -66.0410   -7.6716  -45.1020 C.ar   1 LIG       0.50700
      5 N1        -67.2369   -7.9452  -44.5467 N.ar   1 LIG      -0.71900
      6 N2        -65.6531   -6.5070  -45.6560 N.ar   1 LIG      -0.71900
      7 H1        -68.5718   -4.8816  -45.0984 H      1 LIG       0.11500
      8 H2        -69.0840   -7.1384  -44.1163 H      1 LIG       0.11400
      9 H3        -66.2770   -4.5896  -46.0822 H      1 LIG       0.11400
     10 H4        -65.3128   -8.4734  -45.1022 H      1 LIG       0.14100
@<TRIPOS>BOND
      1       1       2 ar
      2       1       3 ar
      3       2       5 ar
      4       3       6 ar
      5       4       5 ar
      6       4       6 ar
      7       1       7 1
      8       2       8 1
      9       3       9 1
     10       4      10 1
@<TRIPOS>ALT_TYPE
CGenFF_4.0_ALT_TYPE_SET
CGenFF_4.0 1 CG2R61 2 CG2R61 3 CG2R61 4 CG2R64 5 NG2R62 6 NG2R62 7 HGR61 8 HGR62 9 HGR62 10 HGR62
@<TRIPOS>MOLECULE
pyrimidine
 10 10 0 0 0
****
USER_CHARGES
INVALID_CHARGES
Pose:   4 Cluster:   4 Fr_nu: 151717 TotEn:   -14.71
@<TRIPOS>ATOM
      1 C1        -75.5014  -26.6159  -46.1693 C.ar   1 LIG      -0.13100
      2 C2        -75.2068  -27.8988  -46.5840 C.ar   1 LIG       0.28900
      3 C3        -74.4414  -25.8956  -45.6579 C.ar   1 LIG       0.28900
      4 C4        -73.0269  -27.6432  -45.9927 C.ar   1 LIG       0.50700
      5 N1        -73.9760  -28.4464  -46.5099 N.ar   1 LIG      -0.71900
      6 N2        -73.1863  -26.3798  -45.5543 N.ar   1 LIG      -0.71900
      7 H1        -76.4983  -26.2020  -46.2403 H      1 LIG       0.11500
      8 H2        -75.9758  -28.5409  -46.9996 H      1 LIG       0.11400
      9 H3        -74.5761  -24.8786  -45.3059 H      1 LIG       0.11400
     10 H4        -72.0288  -28.0578  -45.9205 H      1 LIG       0.14100
@<TRIPOS>BOND
      1       1       2 ar
      2       1       3 ar
      3       2       5 ar
      4       3       6 ar
      5       4       5 ar
      6       4       6 ar
      7       1       7 1
      8       2       8 1
      9       3       9 1
     10       4      10 1
@<TRIPOS>ALT_TYPE
CGenFF_4.0_ALT_TYPE_SET
CGenFF_4.0 1 CG2R61 2 CG2R61 3 CG2R61 4 CG2R64 5 NG2R62 6 NG2R62 7 HGR61 8 HGR62 9 HGR62 10 HGR62
@<TRIPOS>MOLECULE
pyrimidine
 10 10 0 0 0
****
USER_CHARGES
INVALID_CHARGES
Pose:   5 Cluster:   5 Fr_nu: 1374976 TotEn:   -13.98
@<TRIPOS>ATOM
      1 C1        -51.7941    2.6015  -32.5157 C.ar   1 LIG      -0.13100
      2 C2        -52.1503    2.7868  -31.1954 C.ar   1 LIG       0.28900
      3 C3        -51.9671    3.6946  -33.3399 C.ar   1 LIG       0.28900
      4 C4        -52.7605    4.9370  -31.6095 C.ar   1 LIG       0.50700
      5 N1        -52.6386    3.9456  -30.7064 N.ar   1 LIG      -0.71900
      6 N2        -52.4497    4.8820  -32.9188 N.ar   1 LIG      -0.71900
      7 H1        -51.4049    1.6605  -32.8809 H      1 LIG       0.11500
      8 H2        -52.0499    1.9842  -30.4728 H      1 LIG       0.11400
      9 H3        -51.7155    3.6441  -34.3937 H      1 LIG       0.11400
     10 H4        -53.1512    5.8789  -31.2444 H      1 LIG       0.14100
@<TRIPOS>BOND
      1       1       2 ar
      2       1       3 ar
      3       2       5 ar
      4       3       6 ar
      5       4       5 ar
      6       4       6 ar
      7       1       7 1
      8       2       8 1
      9       3       9 1
     10       4      10 1
@<TRIPOS>ALT_TYPE
CGenFF_4.0_ALT_TYPE_SET
CGenFF_4.0 1 CG2R61 2 CG2R61 3 CG2R61 4 CG2R64 5 NG2R62 6 NG2R62 7 HGR61 8 HGR62 9 HGR62 10 HGR62
@<TRIPOS>MOLECULE
pyrimidine
 10 10 0 0 0
****
USER_CHARGES
INVALID_CHARGES
Pose:   6 Cluster:   6 Fr_nu: 949658 TotEn:   -13.20
@<TRIPOS>ATOM
      1 C1        -66.0750   -6.5794  -46.2750 C.ar   1 LIG      -0.13100
      2 C2        -64.8856   -6.9978  -46.8360 C.ar   1 LIG       0.28900
      3 C3        -66.3294   -7.0423  -45.0003 C.ar   1 LIG       0.28900
      4 C4        -64.3669   -8.1890  -44.9708 C.ar   1 LIG       0.50700
      5 N1        -64.0049   -7.8056  -46.2098 N.ar   1 LIG      -0.71900
      6 N2        -65.4944   -7.8516  -44.3160 N.ar   1 LIG      -0.71900
      7 H1        -66.7633   -5.9310  -46.8005 H      1 LIG       0.11500
      8 H2        -64.5997   -6.6856  -47.8345 H      1 LIG       0.11400
      9 H3        -67.2395   -6.7674  -44.4782 H      1 LIG       0.11400
     10 H4        -63.6785   -8.8391  -44.4448 H      1 LIG       0.14100
@<TRIPOS>BOND
      1       1       2 ar
      2       1       3 ar
      3       2       5 ar
      4       3       6 ar
      5       4       5 ar
      6       4       6 ar
      7       1       7 1
      8       2       8 1
      9       3       9 1
     10       4      10 1
@<TRIPOS>ALT_TYPE
CGenFF_4.0_ALT_TYPE_SET
CGenFF_4.0 1 CG2R61 2 CG2R61 3 CG2R61 4 CG2R64 5 NG2R62 6 NG2R62 7 HGR61 8 HGR62 9 HGR62 10 HGR62
@<TRIPOS>MOLECULE
pyrimidine
 10 10 0 0 0
****
USER_CHARGES
INVALID_CHARGES
Pose:   7 Cluster:   7 Fr_nu:  67964 TotEn:   -12.93
@<TRIPOS>ATOM
      1 C1        -65.4544   -6.9070  -44.6462 C.ar   1 LIG      -0.13100
      2 C2        -66.3224   -5.9753  -45.1782 C.ar   1 LIG       0.28900
      3 C3        -64.6694   -7.5812  -45.5590 C.ar   1 LIG       0.28900
      4 C4        -65.6056   -6.4367  -47.2854 C.ar   1 LIG       0.50700
      5 N1        -66.4244   -5.7138  -46.4978 N.ar   1 LIG      -0.71900
      6 N2        -64.7192   -7.3706  -46.8907 N.ar   1 LIG      -0.71900
      7 H1        -65.3935   -7.0966  -43.5829 H      1 LIG       0.11500
      8 H2        -66.9795   -5.3963  -44.5385 H      1 LIG       0.11400
      9 H3        -63.9575   -8.3327  -45.2350 H      1 LIG       0.11400
     10 H4        -65.6672   -6.2479  -48.3502 H      1 LIG       0.14100
@<TRIPOS>BOND
      1       1       2 ar
      2       1       3 ar
      3       2       5 ar
      4       3       6 ar
      5       4       5 ar
      6       4       6 ar
      7       1       7 1
      8       2       8 1
      9       3       9 1
     10       4      10 1
@<TRIPOS>ALT_TYPE
CGenFF_4.0_ALT_TYPE_SET
CGenFF_4.0 1 CG2R61 2 CG2R61 3 CG2R61 4 CG2R64 5 NG2R62 6 NG2R62 7 HGR61 8 HGR62 9 HGR62 10 HGR62
@<TRIPOS>MOLECULE
pyrimidine
 10 10 0 0 0
****
USER_CHARGES
INVALID_CHARGES
Pose:   8 Cluster:   8 Fr_nu: 131810 TotEn:   -12.42
@<TRIPOS>ATOM
      1 C1        -65.8602   -7.5156  -44.1092 C.ar   1 LIG      -0.13100
      2 C2        -64.8828   -8.2417  -44.7587 C.ar   1 LIG       0.28900
      3 C3        -66.6851   -6.7647  -44.9214 C.ar   1 LIG       0.28900
      4 C4        -65.5821   -7.4705  -46.7794 C.ar   1 LIG       0.50700
      5 N1        -64.7147   -8.2424  -46.0973 N.ar   1 LIG      -0.71900
      6 N2        -66.5739   -6.7185  -46.2652 N.ar   1 LIG      -0.71900
      7 H1        -65.9722   -7.5336  -43.0334 H      1 LIG       0.11500
      8 H2        -64.1870   -8.8615  -44.2036 H      1 LIG       0.11400
      9 H3        -67.4821   -6.1607  -44.5014 H      1 LIG       0.11400
     10 H4        -65.4694   -7.4514  -47.8565 H      1 LIG       0.14100
@<TRIPOS>BOND
      1       1       2 ar
      2       1       3 ar
      3       2       5 ar
      4       3       6 ar
      5       4       5 ar
      6       4       6 ar
      7       1       7 1
      8       2       8 1
      9       3       9 1
     10       4      10 1
@<TRIPOS>ALT_TYPE
CGenFF_4.0_ALT_TYPE_SET
CGenFF_4.0 1 CG2R61 2 CG2R61 3 CG2R61 4 CG2R64 5 NG2R62 6 NG2R62 7 HGR61 8 HGR62 9 HGR62 10 HGR62
@<TRIPOS>MOLECULE
pyrimidine
 10 10 0 0 0
****
USER_CHARGES
INVALID_CHARGES
Pose:   9 Cluster:   9 Fr_nu: 132073 TotEn:   -11.08
@<TRIPOS>ATOM
      1 C1        -67.3647   -6.2795  -45.7099 C.ar   1 LIG      -0.13100
      2 C2        -67.2620   -7.1880  -44.6762 C.ar   1 LIG       0.28900
      3 C3        -66.4773   -6.4574  -46.7515 C.ar   1 LIG       0.28900
      4 C4        -65.5561   -8.2640  -45.7246 C.ar   1 LIG       0.50700
      5 N1        -66.3659   -8.1963  -44.6508 N.ar   1 LIG      -0.71900
      6 N2        -65.5563   -7.4425  -46.7917 N.ar   1 LIG      -0.71900
      7 H1        -68.0933   -5.4799  -45.7040 H      1 LIG       0.11500
      8 H2        -67.9171   -7.1280  -43.8139 H      1 LIG       0.11400
      9 H3        -66.4820   -5.7922  -47.6081 H      1 LIG       0.11400
     10 H4        -64.8258   -9.0639  -45.7302 H      1 LIG       0.14100
@<TRIPOS>BOND
      1       1       2 ar
      2       1       3 ar
      3       2       5 ar
      4       3       6 ar
      5       4       5 ar
      6       4       6 ar
      7       1       7 1
      8       2       8 1
      9       3       9 1
     10       4      10 1
@<TRIPOS>ALT_TYPE
CGenFF_4.0_ALT_TYPE_SET
CGenFF_4.0 1 CG2R61 2 CG2R61 3 CG2R61 4 CG2R64 5 NG2R62 6 NG2R62 7 HGR61 8 HGR62 9 HGR62 10 HGR62
@<TRIPOS>MOLECULE
pyrimidine
 10 10 0 0 0
****
USER_CHARGES
INVALID_CHARGES
Pose:  10 Cluster:  10 Fr_nu:  60507 TotEn:   -10.27
@<TRIPOS>ATOM
      1 C1        -67.5682   -6.4208  -44.7308 C.ar   1 LIG      -0.13100
      2 C2        -66.9719   -7.6013  -45.1251 C.ar   1 LIG       0.28900
      3 C3        -67.1137   -5.2819  -45.3636 C.ar   1 LIG       0.28900
      4 C4        -65.6490   -6.4966  -46.6072 C.ar   1 LIG       0.50700
      5 N1        -66.0057   -7.6759  -46.0638 N.ar   1 LIG      -0.71900
      6 N2        -66.1519   -5.2831  -46.3098 N.ar   1 LIG      -0.71900
      7 H1        -68.3413   -6.3902  -43.9748 H      1 LIG       0.11500
      8 H2        -67.2635   -8.5480  -44.6834 H      1 LIG       0.11400
      9 H3        -67.5223   -4.3074  -45.1195 H      1 LIG       0.11400
     10 H4        -64.8741   -6.5268  -47.3634 H      1 LIG       0.14100
@<TRIPOS>BOND
      1       1       2 ar
      2       1       3 ar
      3       2       5 ar
      4       3       6 ar
      5       4       5 ar
      6       4       6 ar
      7       1       7 1
      8       2       8 1
      9       3       9 1
     10       4      10 1
@<TRIPOS>ALT_TYPE
CGenFF_4.0_ALT_TYPE_SET
CGenFF_4.0 1 CG2R61 2 CG2R61 3 CG2R61 4 CG2R64 5 NG2R62 6 NG2R62 7 HGR61 8 HGR62 9 HGR62 10 HGR62
@<TRIPOS>MOLECULE
pyrimidine
 10 10 0 0 0
****
USER_CHARGES
INVALID_CHARGES
Pose:  11 Cluster:  11 Fr_nu: 2018666 TotEn:   -10.01
@<TRIPOS>ATOM
      1 C1        -64.8927   -7.8913  -45.7111 C.ar   1 LIG      -0.13100
      2 C2        -64.8077   -8.3673  -44.4185 C.ar   1 LIG       0.28900
      3 C3        -66.0946   -7.3068  -46.0543 C.ar   1 LIG       0.28900
      4 C4        -66.9330   -7.6927  -43.9770 C.ar   1 LIG       0.50700
      5 N1        -65.8123   -8.2842  -43.5217 N.ar   1 LIG      -0.71900
      6 N2        -67.1399   -7.1903  -45.2093 N.ar   1 LIG      -0.71900
      7 H1        -64.0707   -7.9714  -46.4098 H      1 LIG       0.11500
      8 H2        -63.9022   -8.8430  -44.0578 H      1 LIG       0.11400
      9 H3        -66.2554   -6.9043  -47.0485 H      1 LIG       0.11400
     10 H4        -67.7566   -7.6133  -43.2779 H      1 LIG       0.14100
@<TRIPOS>BOND
      1       1       2 ar
      2       1       3 ar
      3       2       5 ar
      4       3       6 ar
      5       4       5 ar
      6       4       6 ar
      7       1       7 1
      8       2       8 1
      9       3       9 1
     10       4      10 1
@<TRIPOS>ALT_TYPE
CGenFF_4.0_ALT_TYPE_SET
CGenFF_4.0 1 CG2R61 2 CG2R61 3 CG2R61 4 CG2R64 5 NG2R62 6 NG2R62 7 HGR61 8 HGR62 9 HGR62 10 HGR62
@<TRIPOS>MOLECULE
pyrimidine
 10 10 0 0 0
****
USER_CHARGES
INVALID_CHARGES
Pose:  12 Cluster:  12 Fr_nu: 167953 TotEn:    -7.67
@<TRIPOS>ATOM
      1 C1        -65.1118   -7.4379  -45.0003 C.ar   1 LIG      -0.13100
      2 C2        -64.6424   -7.4109  -46.2977 C.ar   1 LIG       0.28900
      3 C3        -66.4546   -7.1605  -44.8452 C.ar   1 LIG       0.28900
      4 C4        -66.7075   -6.8823  -47.0870 C.ar   1 LIG       0.50700
      5 N1        -65.4153   -7.1359  -47.3688 N.ar   1 LIG      -0.71900
      6 N2        -67.2848   -6.8773  -45.8703 N.ar   1 LIG      -0.71900
      7 H1        -64.4689   -7.6616  -44.1595 H      1 LIG       0.11500
      8 H2        -63.6004   -7.6159  -46.5182 H      1 LIG       0.11400
      9 H3        -66.9138   -7.1576  -43.8626 H      1 LIG       0.11400
     10 H4        -67.3511   -6.6572  -47.9286 H      1 LIG       0.14100
@<TRIPOS>BOND
      1       1       2 ar
      2       1       3 ar
      3       2       5 ar
      4       3       6 ar
      5       4       5 ar
      6       4       6 ar
      7       1       7 1
      8       2       8 1
      9       3       9 1
     10       4      10 1
@<TRIPOS>ALT_TYPE
CGenFF_4.0_ALT_TYPE_SET
CGenFF_4.0 1 CG2R61 2 CG2R61 3 CG2R61 4 CG2R64 5 NG2R62 6 NG2R62 7 HGR61 8 HGR62 9 HGR62 10 HGR62
@<TRIPOS>MOLECULE
naphtalene
 18 19 0 0 0
****
USER_CHARGES
INVALID_CHARGES
Pose:   1 Cluster:   1 Fr_nu: 120826 TotEn:   -14.19
@<TRIPOS>ATOM
      1 C1        -72.7807  -24.8964  -43.6275 C.ar   1 LIG      -0.11500
      2 C2        -71.7870  -24.0361  -44.0850 C.ar   1 LIG      -0.11500
      3 C3        -69.6730  -26.7582  -40.3796 C.ar   1 LIG      -0.11500
      4 C4        -68.6794  -25.8978  -40.8371 C.ar   1 LIG      -0.11500
      5 C5        -72.5080  -25.7904  -42.5916 C.ar   1 LIG      -0.11700
      6 C6        -70.5170  -24.0662  -43.5085 C.ar   1 LIG      -0.11700
      7 C7        -70.9432  -26.7279  -40.9561 C.ar   1 LIG      -0.11700
      8 C8        -68.9520  -25.0038  -41.8730 C.ar   1 LIG      -0.11700
      9 C9        -71.2352  -25.8346  -41.9997 C.ar   1 LIG       0.00400
     10 C10       -70.2248  -24.9597  -42.4650 C.ar   1 LIG       0.00400
     11 H1        -73.7691  -24.8729  -44.0770 H      1 LIG       0.11500
     12 H2        -72.0004  -23.3403  -44.8912 H      1 LIG       0.11500
     13 H3        -69.4603  -27.4542  -39.5730 H      1 LIG       0.11500
     14 H4        -67.6908  -25.9228  -40.3882 H      1 LIG       0.11500
     15 H5        -73.2999  -26.4540  -42.2503 H      1 LIG       0.11500
     16 H6        -69.7557  -23.3843  -43.8816 H      1 LIG       0.11500
     17 H7        -71.7045  -27.4093  -40.5823 H      1 LIG       0.11500
     18 H8        -68.1600  -24.3406  -42.2150 H      1 LIG       0.11500
@<TRIPOS>BOND
      1       1       2 ar
      2       1       5 ar
      3       2       6 ar
      4       3       4 ar
      5       3       7 ar
      6       4       8 ar
      7       5       9 ar
      8       6      10 ar
      9       7       9 ar
     10       8      10 ar
     11       9      10 ar
     12       1      11 1
     13       2      12 1
     14       3      13 1
     15       4      14 1
     16       5      15 1
     17       6      16 1
     18       7      17 1
     19       8      18 1
@<TRIPOS>ALT_TYPE
CGenFF_4.0_ALT_TYPE_SET
CGenFF_4.0 1 CG2R61 2 CG2R61 3 CG2R61 4 CG2R61 5 CG2R61 6 CG2R61 7 CG2R61 8 CG2R61 9 CG2R61 10 CG2R61 11 HGR61 12 HGR61 13 HGR61 14 HGR61 15 HGR61 16 HGR61 17 HGR61 18 HGR61
@<TRIPOS>MOLECULE
naphtalene
 18 19 0 0 0
****
USER_CHARGES
INVALID_CHARGES
Pose:   2 Cluster:   2 Fr_nu: 160673 TotEn:   -14.15
@<TRIPOS>ATOM
      1 C1        -64.7549   -7.0751  -48.5649 C.ar   1 LIG      -0.11500
      2 C2        -66.1369   -7.1083  -48.7260 C.ar   1 LIG      -0.11500
      3 C3        -65.2831   -8.0716  -43.8320 C.ar   1 LIG      -0.11500
      4 C4        -66.6650   -8.1047  -43.9932 C.ar   1 LIG      -0.11500
      5 C5        -64.1924   -7.3058  -47.3092 C.ar   1 LIG      -0.11700
      6 C6        -66.9616   -7.3723  -47.6323 C.ar   1 LIG      -0.11700
      7 C7        -64.4583   -7.8076  -44.9259 C.ar   1 LIG      -0.11700
      8 C8        -67.2277   -7.8740  -45.2489 C.ar   1 LIG      -0.11700
      9 C9        -65.0074   -7.5730  -46.1971 C.ar   1 LIG       0.00400
     10 C10       -66.4127   -7.6067  -46.3610 C.ar   1 LIG       0.00400
     11 H1        -64.1134   -6.8689  -49.4167 H      1 LIG       0.11500
     12 H2        -66.5738   -6.9288  -49.7041 H      1 LIG       0.11500
     13 H3        -64.8454   -8.2511  -42.8540 H      1 LIG       0.11500
     14 H4        -67.3061   -8.3095  -43.1408 H      1 LIG       0.11500
     15 H5        -63.1096   -7.2745  -47.2065 H      1 LIG       0.11500
     16 H6        -68.0392   -7.3939  -47.7814 H      1 LIG       0.11500
     17 H7        -63.3808   -7.7869  -44.7767 H      1 LIG       0.11500
     18 H8        -68.3105   -7.9044  -45.3517 H      1 LIG       0.11500
@<TRIPOS>BOND
      1       1       2 ar
      2       1       5 ar
      3       2       6 ar
      4       3       4 ar
      5       3       7 ar
      6       4       8 ar
      7       5       9 ar
      8       6      10 ar
      9       7       9 ar
     10       8      10 ar
     11       9      10 ar
     12       1      11 1
     13       2      12 1
     14       3      13 1
     15       4      14 1
     16       5      15 1
     17       6      16 1
     18       7      17 1
     19       8      18 1
@<TRIPOS>ALT_TYPE
CGenFF_4.0_ALT_TYPE_SET
CGenFF_4.0 1 CG2R61 2 CG2R61 3 CG2R61 4 CG2R61 5 CG2R61 6 CG2R61 7 CG2R61 8 CG2R61 9 CG2R61 10 CG2R61 11 HGR61 12 HGR61 13 HGR61 14 HGR61 15 HGR61 16 HGR61 17 HGR61 18 HGR61
@<TRIPOS>MOLECULE
naphtalene
 18 19 0 0 0
****
USER_CHARGES
INVALID_CHARGES
Pose:   3 Cluster:   3 Fr_nu:  72628 TotEn:   -13.20
@<TRIPOS>ATOM
      1 C1        -73.8255  -26.8130  -45.6319 C.ar   1 LIG      -0.11500
      2 C2        -72.6554  -27.4512  -46.0322 C.ar   1 LIG      -0.11500
      3 C3        -71.2318  -23.8509  -42.7733 C.ar   1 LIG      -0.11500
      4 C4        -70.0617  -24.4892  -43.1736 C.ar   1 LIG      -0.11500
      5 C5        -73.7690  -25.7574  -44.7214 C.ar   1 LIG      -0.11700
      6 C6        -71.4243  -27.0364  -45.5237 C.ar   1 LIG      -0.11700
      7 C7        -72.4630  -24.2657  -43.2819 C.ar   1 LIG      -0.11700
      8 C8        -70.1181  -25.5449  -44.0841 C.ar   1 LIG      -0.11700
      9 C9        -72.5385  -25.3266  -44.1992 C.ar   1 LIG       0.00400
     10 C10       -71.3486  -25.9757  -44.6063 C.ar   1 LIG       0.00400
     11 H1        -74.7837  -27.1367  -46.0277 H      1 LIG       0.11500
     12 H2        -72.7004  -28.2727  -46.7412 H      1 LIG       0.11500
     13 H3        -71.1875  -23.0291  -42.0642 H      1 LIG       0.11500
     14 H4        -69.1040  -24.1660  -42.7764 H      1 LIG       0.11500
     15 H5        -74.6965  -25.2734  -44.4223 H      1 LIG       0.11500
     16 H6        -70.5223  -27.5494  -45.8509 H      1 LIG       0.11500
     17 H7        -73.3647  -23.7521  -42.9552 H      1 LIG       0.11500
     18 H8        -69.1908  -26.0296  -44.3828 H      1 LIG       0.11500
@<TRIPOS>BOND
      1       1       2 ar
      2       1       5 ar
      3       2       6 ar
      4       3       4 ar
      5       3       7 ar
      6       4       8 ar
      7       5       9 ar
      8       6      10 ar
      9       7       9 ar
     10       8      10 ar
     11       9      10 ar
     12       1      11 1
     13       2      12 1
     14       3      13 1
     15       4      14 1
     16       5      15 1
     17       6      16 1
     18       7      17 1
     19       8      18 1
@<TRIPOS>ALT_TYPE
CGenFF_4.0_ALT_TYPE_SET
CGenFF_4.0 1 CG2R61 2 CG2R61 3 CG2R61 4 CG2R61 5 CG2R61 6 CG2R61 7 CG2R61 8 CG2R61 9 CG2R61 10 CG2R61 11 HGR61 12 HGR61 13 HGR61 14 HGR61 15 HGR61 16 HGR61 17 HGR61 18 HGR61
@<TRIPOS>MOLECULE
naphtalene
 18 19 0 0 0
****
USER_CHARGES
INVALID_CHARGES
Pose:   4 Cluster:   4 Fr_nu:  98836 TotEn:   -13.10
@<TRIPOS>ATOM
      1 C1        -71.0944  -26.0879  -43.7299 C.ar   1 LIG      -0.11500
      2 C2        -71.9626  -25.0048  -43.8291 C.ar   1 LIG      -0.11500
      3 C3        -74.3156  -28.8842  -46.0701 C.ar   1 LIG      -0.11500
      4 C4        -75.1838  -27.8010  -46.1693 C.ar   1 LIG      -0.11500
      5 C5        -71.4582  -27.3256  -44.2610 C.ar   1 LIG      -0.11700
      6 C6        -73.1979  -25.1551  -44.4597 C.ar   1 LIG      -0.11700
      7 C7        -73.0802  -28.7338  -45.4395 C.ar   1 LIG      -0.11700
      8 C8        -74.8201  -26.5632  -45.6381 C.ar   1 LIG      -0.11700
      9 C9        -72.6977  -27.4952  -44.8992 C.ar   1 LIG       0.00400
     10 C10       -73.5806  -26.3937  -45.0000 C.ar   1 LIG       0.00400
     11 H1        -70.1331  -25.9704  -43.2383 H      1 LIG       0.11500
     12 H2        -71.6783  -24.0415  -43.4155 H      1 LIG       0.11500
     13 H3        -74.5993  -29.8479  -46.4837 H      1 LIG       0.11500
     14 H4        -76.1456  -27.9194  -46.6597 H      1 LIG       0.11500
     15 H5        -70.7639  -28.1586  -44.1715 H      1 LIG       0.11500
     16 H6        -73.8606  -24.2947  -44.5263 H      1 LIG       0.11500
     17 H7        -72.4174  -29.5940  -45.3737 H      1 LIG       0.11500
     18 H8        -75.5147  -25.7303  -45.7268 H      1 LIG       0.11500
@<TRIPOS>BOND
      1       1       2 ar
      2       1       5 ar
      3       2       6 ar
      4       3       4 ar
      5       3       7 ar
      6       4       8 ar
      7       5       9 ar
      8       6      10 ar
      9       7       9 ar
     10       8      10 ar
     11       9      10 ar
     12       1      11 1
     13       2      12 1
     14       3      13 1
     15       4      14 1
     16       5      15 1
     17       6      16 1
     18       7      17 1
     19       8      18 1
@<TRIPOS>ALT_TYPE
CGenFF_4.0_ALT_TYPE_SET
CGenFF_4.0 1 CG2R61 2 CG2R61 3 CG2R61 4 CG2R61 5 CG2R61 6 CG2R61 7 CG2R61 8 CG2R61 9 CG2R61 10 CG2R61 11 HGR61 12 HGR61 13 HGR61 14 HGR61 15 HGR61 16 HGR61 17 HGR61 18 HGR61
@<TRIPOS>MOLECULE
naphtalene
 18 19 0 0 0
****
USER_CHARGES
INVALID_CHARGES
Pose:   5 Cluster:   5 Fr_nu:  19191 TotEn:   -12.86
@<TRIPOS>ATOM
      1 C1        -53.6041  -10.6849  -50.9005 C.ar   1 LIG      -0.11500
      2 C2        -54.9098  -11.0494  -50.5858 C.ar   1 LIG      -0.11500
      3 C3        -55.1107   -6.1735  -51.9252 C.ar   1 LIG      -0.11500
      4 C4        -56.4164   -6.5381  -51.6105 C.ar   1 LIG      -0.11500
      5 C5        -53.3227   -9.3821  -51.3128 C.ar   1 LIG      -0.11700
      6 C6        -55.9391  -10.1127  -50.6821 C.ar   1 LIG      -0.11700
      7 C7        -54.0813   -7.1103  -51.8288 C.ar   1 LIG      -0.11700
      8 C8        -56.6979   -7.8409  -51.1983 C.ar   1 LIG      -0.11700
      9 C9        -54.3464   -8.4261  -51.4155 C.ar   1 LIG       0.00400
     10 C10       -55.6742   -8.7969  -51.0955 C.ar   1 LIG       0.00400
     11 H1        -52.8032  -11.4147  -50.8259 H      1 LIG       0.11500
     12 H2        -55.1278  -12.0638  -50.2647 H      1 LIG       0.11500
     13 H3        -54.8920   -5.1590  -52.2463 H      1 LIG       0.11500
     14 H4        -57.2170   -5.8083  -51.6867 H      1 LIG       0.11500
     15 H5        -52.2947   -9.1195  -51.5542 H      1 LIG       0.11500
     16 H6        -56.9523  -10.4195  -50.4307 H      1 LIG       0.11500
     17 H7        -53.0682   -6.8031  -52.0795 H      1 LIG       0.11500
     18 H8        -57.7260   -8.1039  -50.9576 H      1 LIG       0.11500
@<TRIPOS>BOND
      1       1       2 ar
      2       1       5 ar
      3       2       6 ar
      4       3       4 ar
      5       3       7 ar
      6       4       8 ar
      7       5       9 ar
      8       6      10 ar
      9       7       9 ar
     10       8      10 ar
     11       9      10 ar
     12       1      11 1
     13       2      12 1
     14       3      13 1
     15       4      14 1
     16       5      15 1
     17       6      16 1
     18       7      17 1
     19       8      18 1
@<TRIPOS>ALT_TYPE
CGenFF_4.0_ALT_TYPE_SET
CGenFF_4.0 1 CG2R61 2 CG2R61 3 CG2R61 4 CG2R61 5 CG2R61 6 CG2R61 7 CG2R61 8 CG2R61 9 CG2R61 10 CG2R61 11 HGR61 12 HGR61 13 HGR61 14 HGR61 15 HGR61 16 HGR61 17 HGR61 18 HGR61
@<TRIPOS>MOLECULE
naphtalene
 18 19 0 0 0
****
USER_CHARGES
INVALID_CHARGES
Pose:   6 Cluster:   6 Fr_nu:  34907 TotEn:   -12.48
@<TRIPOS>ATOM
      1 C1        -72.9423  -30.6538  -47.5144 C.ar   1 LIG      -0.11500
      2 C2        -71.7223  -30.1673  -47.0544 C.ar   1 LIG      -0.11500
      3 C3        -75.1482  -26.6154  -45.9337 C.ar   1 LIG      -0.11500
      4 C4        -73.9281  -26.1290  -45.4738 C.ar   1 LIG      -0.11500
      5 C5        -74.1023  -29.8955  -47.3529 C.ar   1 LIG      -0.11700
      6 C6        -71.6573  -28.9208  -46.4313 C.ar   1 LIG      -0.11700
      7 C7        -75.2131  -27.8620  -46.5570 C.ar   1 LIG      -0.11700
      8 C8        -72.7681  -26.8872  -45.6352 C.ar   1 LIG      -0.11700
      9 C9        -74.0555  -28.6387  -46.7279 C.ar   1 LIG       0.00400
     10 C10       -72.8148  -28.1441  -46.2602 C.ar   1 LIG       0.00400
     11 H1        -72.9924  -31.6245  -47.9990 H      1 LIG       0.11500
     12 H2        -70.8198  -30.7582  -47.1809 H      1 LIG       0.11500
     13 H3        -76.0512  -26.0247  -45.8077 H      1 LIG       0.11500
     14 H4        -73.8789  -25.1589  -44.9881 H      1 LIG       0.11500
     15 H5        -75.0451  -30.2958  -47.7198 H      1 LIG       0.11500
     16 H6        -70.6928  -28.5600  -46.0800 H      1 LIG       0.11500
     17 H7        -76.1775  -28.2221  -46.9089 H      1 LIG       0.11500
     18 H8        -71.8252  -26.4874  -45.2676 H      1 LIG       0.11500
@<TRIPOS>BOND
      1       1       2 ar
      2       1       5 ar
      3       2       6 ar
      4       3       4 ar
      5       3       7 ar
      6       4       8 ar
      7       5       9 ar
      8       6      10 ar
      9       7       9 ar
     10       8      10 ar
     11       9      10 ar
     12       1      11 1
     13       2      12 1
     14       3      13 1
     15       4      14 1
     16       5      15 1
     17       6      16 1
     18       7      17 1
     19       8      18 1
@<TRIPOS>ALT_TYPE
CGenFF_4.0_ALT_TYPE_SET
CGenFF_4.0 1 CG2R61 2 CG2R61 3 CG2R61 4 CG2R61 5 CG2R61 6 CG2R61 7 CG2R61 8 CG2R61 9 CG2R61 10 CG2R61 11 HGR61 12 HGR61 13 HGR61 14 HGR61 15 HGR61 16 HGR61 17 HGR61 18 HGR61
@<TRIPOS>MOLECULE
naphtalene
 18 19 0 0 0
****
USER_CHARGES
INVALID_CHARGES
Pose:   7 Cluster:   7 Fr_nu:  14069 TotEn:   -11.92
@<TRIPOS>ATOM
      1 C1        -64.0446  -19.3477  -11.5275 C.ar   1 LIG      -0.11500
      2 C2        -64.2464  -17.9840  -11.3369 C.ar   1 LIG      -0.11500
      3 C3        -64.9391  -18.8156  -16.2804 C.ar   1 LIG      -0.11500
      4 C4        -65.1409  -17.4519  -16.0896 C.ar   1 LIG      -0.11500
      5 C5        -64.1653  -19.9001  -12.8030 C.ar   1 LIG      -0.11700
      6 C6        -64.5696  -17.1674  -12.4208 C.ar   1 LIG      -0.11700
      7 C7        -64.6157  -19.6322  -15.1963 C.ar   1 LIG      -0.11700
      8 C8        -65.0202  -16.8994  -14.8142 C.ar   1 LIG      -0.11700
      9 C9        -64.4902  -19.0931  -13.9056 C.ar   1 LIG       0.00400
     10 C10       -64.6954  -17.7064  -13.7116 C.ar   1 LIG       0.00400
     11 H1        -63.7934  -19.9831  -10.6832 H      1 LIG       0.11500
     12 H2        -64.1519  -17.5549  -10.3436 H      1 LIG       0.11500
     13 H3        -65.0333  -19.2454  -17.2736 H      1 LIG       0.11500
     14 H4        -65.3934  -16.8173  -16.9341 H      1 LIG       0.11500
     15 H5        -64.0036  -20.9688  -12.9285 H      1 LIG       0.11500
     16 H6        -64.7225  -16.1040  -12.2487 H      1 LIG       0.11500
     17 H7        -64.4621  -20.6954  -15.3688 H      1 LIG       0.11500
     18 H8        -65.1827  -15.8308  -14.6883 H      1 LIG       0.11500
@<TRIPOS>BOND
      1       1       2 ar
      2       1       5 ar
      3       2       6 ar
      4       3       4 ar
      5       3       7 ar
      6       4       8 ar
      7       5       9 ar
      8       6      10 ar
      9       7       9 ar
     10       8      10 ar
     11       9      10 ar
     12       1      11 1
     13       2      12 1
     14       3      13 1
     15       4      14 1
     16       5      15 1
     17       6      16 1
     18       7      17 1
     19       8      18 1
@<TRIPOS>ALT_TYPE
CGenFF_4.0_ALT_TYPE_SET
CGenFF_4.0 1 CG2R61 2 CG2R61 3 CG2R61 4 CG2R61 5 CG2R61 6 CG2R61 7 CG2R61 8 CG2R61 9 CG2R61 10 CG2R61 11 HGR61 12 HGR61 13 HGR61 14 HGR61 15 HGR61 16 HGR61 17 HGR61 18 HGR61
@<TRIPOS>MOLECULE
naphtalene
 18 19 0 0 0
****
USER_CHARGES
INVALID_CHARGES
Pose:   8 Cluster:   8 Fr_nu:  28665 TotEn:   -11.88
@<TRIPOS>ATOM
      1 C1        -73.3786  -26.6900  -44.8588 C.ar   1 LIG      -0.11500
      2 C2        -73.3913  -25.3680  -45.2936 C.ar   1 LIG      -0.11500
      3 C3        -69.4421  -25.7624  -42.1539 C.ar   1 LIG      -0.11500
      4 C4        -69.4549  -24.4404  -42.5888 C.ar   1 LIG      -0.11500
      5 C5        -72.3951  -27.1233  -43.9691 C.ar   1 LIG      -0.11700
      6 C6        -72.4207  -24.4742  -44.8405 C.ar   1 LIG      -0.11700
      7 C7        -70.4129  -26.6562  -42.6070 C.ar   1 LIG      -0.11700
      8 C8        -70.4383  -24.0070  -43.4785 C.ar   1 LIG      -0.11700
      9 C9        -71.4102  -26.2373  -43.5027 C.ar   1 LIG       0.00400
     10 C10       -71.4232  -24.8930  -43.9449 C.ar   1 LIG       0.00400
     11 H1        -74.1342  -27.3855  -45.2123 H      1 LIG       0.11500
     12 H2        -74.1575  -25.0316  -45.9860 H      1 LIG       0.11500
     13 H3        -68.6761  -26.0994  -41.4612 H      1 LIG       0.11500
     14 H4        -68.6983  -23.7457  -42.2360 H      1 LIG       0.11500
     15 H5        -72.4043  -28.1612  -43.6429 H      1 LIG       0.11500
     16 H6        -72.4501  -23.4453  -45.1931 H      1 LIG       0.11500
     17 H7        -70.3837  -27.6848  -42.2536 H      1 LIG       0.11500
     18 H8        -70.4288  -22.9692  -43.8054 H      1 LIG       0.11500
@<TRIPOS>BOND
      1       1       2 ar
      2       1       5 ar
      3       2       6 ar
      4       3       4 ar
      5       3       7 ar
      6       4       8 ar
      7       5       9 ar
      8       6      10 ar
      9       7       9 ar
     10       8      10 ar
     11       9      10 ar
     12       1      11 1
     13       2      12 1
     14       3      13 1
     15       4      14 1
     16       5      15 1
     17       6      16 1
     18       7      17 1
     19       8      18 1
@<TRIPOS>ALT_TYPE
CGenFF_4.0_ALT_TYPE_SET
CGenFF_4.0 1 CG2R61 2 CG2R61 3 CG2R61 4 CG2R61 5 CG2R61 6 CG2R61 7 CG2R61 8 CG2R61 9 CG2R61 10 CG2R61 11 HGR61 12 HGR61 13 HGR61 14 HGR61 15 HGR61 16 HGR61 17 HGR61 18 HGR61
@<TRIPOS>MOLECULE
naphtalene
 18 19 0 0 0
****
USER_CHARGES
INVALID_CHARGES
Pose:   9 Cluster:   9 Fr_nu:  31404 TotEn:   -11.75
@<TRIPOS>ATOM
      1 C1        -72.2651  -26.3348  -44.0864 C.ar   1 LIG      -0.11500
      2 C2        -73.5483  -25.7991  -44.1418 C.ar   1 LIG      -0.11500
      3 C3        -73.1251  -28.8182  -48.1810 C.ar   1 LIG      -0.11500
      4 C4        -74.4084  -28.2824  -48.2363 C.ar   1 LIG      -0.11500
      5 C5        -71.8344  -27.2201  -45.0750 C.ar   1 LIG      -0.11700
      6 C6        -74.4059  -26.1465  -45.1859 C.ar   1 LIG      -0.11700
      7 C7        -72.2675  -28.4706  -47.1369 C.ar   1 LIG      -0.11700
      8 C8        -74.8391  -27.3971  -47.2478 C.ar   1 LIG      -0.11700
      9 C9        -72.6843  -27.5810  -46.1332 C.ar   1 LIG       0.00400
     10 C10       -73.9893  -27.0362  -46.1895 C.ar   1 LIG       0.00400
     11 H1        -71.5981  -26.0644  -43.2730 H      1 LIG       0.11500
     12 H2        -73.8825  -25.1098  -43.3719 H      1 LIG       0.11500
     13 H3        -72.7902  -29.5076  -48.9509 H      1 LIG       0.11500
     14 H4        -75.0754  -28.5543  -49.0491 H      1 LIG       0.11500
     15 H5        -70.8273  -27.6270  -45.0112 H      1 LIG       0.11500
     16 H6        -75.4046  -25.7152  -45.2095 H      1 LIG       0.11500
     17 H7        -71.2687  -28.9014  -47.1139 H      1 LIG       0.11500
     18 H8        -75.8465  -26.9907  -47.3109 H      1 LIG       0.11500
@<TRIPOS>BOND
      1       1       2 ar
      2       1       5 ar
      3       2       6 ar
      4       3       4 ar
      5       3       7 ar
      6       4       8 ar
      7       5       9 ar
      8       6      10 ar
      9       7       9 ar
     10       8      10 ar
     11       9      10 ar
     12       1      11 1
     13       2      12 1
     14       3      13 1
     15       4      14 1
     16       5      15 1
     17       6      16 1
     18       7      17 1
     19       8      18 1
@<TRIPOS>ALT_TYPE
CGenFF_4.0_ALT_TYPE_SET
CGenFF_4.0 1 CG2R61 2 CG2R61 3 CG2R61 4 CG2R61 5 CG2R61 6 CG2R61 7 CG2R61 8 CG2R61 9 CG2R61 10 CG2R61 11 HGR61 12 HGR61 13 HGR61 14 HGR61 15 HGR61 16 HGR61 17 HGR61 18 HGR61
@<TRIPOS>MOLECULE
naphtalene
 18 19 0 0 0
****
USER_CHARGES
INVALID_CHARGES
Pose:  10 Cluster:  10 Fr_nu:   9530 TotEn:   -11.21
@<TRIPOS>ATOM
      1 C1        -69.2201   -7.0568  -45.1536 C.ar   1 LIG      -0.11500
      2 C2        -68.8057   -6.1425  -46.1176 C.ar   1 LIG      -0.11500
      3 C3        -64.6010   -8.4200  -44.4617 C.ar   1 LIG      -0.11500
      4 C4        -64.1868   -7.5057  -45.4257 C.ar   1 LIG      -0.11500
      5 C5        -68.2814   -7.8541  -44.4980 C.ar   1 LIG      -0.11700
      6 C6        -67.4514   -6.0219  -46.4297 C.ar   1 LIG      -0.11700
      7 C7        -65.9555   -8.5406  -44.1495 C.ar   1 LIG      -0.11700
      8 C8        -65.1253   -6.7084  -46.0814 C.ar   1 LIG      -0.11700
      9 C9        -66.9140   -7.7461  -44.7995 C.ar   1 LIG       0.00400
     10 C10       -66.4928   -6.8164  -45.7798 C.ar   1 LIG       0.00400
     11 H1        -70.2746   -7.1507  -44.9114 H      1 LIG       0.11500
     12 H2        -69.5373   -5.5221  -46.6272 H      1 LIG       0.11500
     13 H3        -63.8698   -9.0407  -43.9515 H      1 LIG       0.11500
     14 H4        -63.1323   -7.4133  -45.6684 H      1 LIG       0.11500
     15 H5        -68.6280   -8.5624  -43.7482 H      1 LIG       0.11500
     16 H6        -67.1501   -5.3002  -47.1861 H      1 LIG       0.11500
     17 H7        -66.2564   -9.2617  -43.3925 H      1 LIG       0.11500
     18 H8        -64.7790   -6.0006  -46.8317 H      1 LIG       0.11500
@<TRIPOS>BOND
      1       1       2 ar
      2       1       5 ar
      3       2       6 ar
      4       3       4 ar
      5       3       7 ar
      6       4       8 ar
      7       5       9 ar
      8       6      10 ar
      9       7       9 ar
     10       8      10 ar
     11       9      10 ar
     12       1      11 1
     13       2      12 1
     14       3      13 1
     15       4      14 1
     16       5      15 1
     17       6      16 1
     18       7      17 1
     19       8      18 1
@<TRIPOS>ALT_TYPE
CGenFF_4.0_ALT_TYPE_SET
CGenFF_4.0 1 CG2R61 2 CG2R61 3 CG2R61 4 CG2R61 5 CG2R61 6 CG2R61 7 CG2R61 8 CG2R61 9 CG2R61 10 CG2R61 11 HGR61 12 HGR61 13 HGR61 14 HGR61 15 HGR61 16 HGR61 17 HGR61 18 HGR61
@<TRIPOS>MOLECULE
naphtalene
 18 19 0 0 0
****
USER_CHARGES
INVALID_CHARGES
Pose:  11 Cluster:  11 Fr_nu:  53275 TotEn:   -11.20
@<TRIPOS>ATOM
      1 C1        -55.2546    4.4980  -40.1571 C.ar   1 LIG      -0.11500
      2 C2        -54.4715    3.4454  -39.6926 C.ar   1 LIG      -0.11500
      3 C3        -56.0124    5.9548  -35.5771 C.ar   1 LIG      -0.11500
      4 C4        -55.2294    4.9021  -35.1127 C.ar   1 LIG      -0.11500
      5 C5        -55.8357    5.3880  -39.2533 C.ar   1 LIG      -0.11700
      6 C6        -54.2666    3.2786  -38.3228 C.ar   1 LIG      -0.11700
      7 C7        -56.2173    6.1216  -36.9470 C.ar   1 LIG      -0.11700
      8 C8        -54.6483    4.0121  -36.0164 C.ar   1 LIG      -0.11700
      9 C9        -55.6401    5.2353  -37.8709 C.ar   1 LIG       0.00400
     10 C10       -54.8439    4.1648  -37.3988 C.ar   1 LIG       0.00400
     11 H1        -55.4142    4.6271  -41.2236 H      1 LIG       0.11500
     12 H2        -54.0194    2.7533  -40.3971 H      1 LIG       0.11500
     13 H3        -56.4649    6.6475  -34.8730 H      1 LIG       0.11500
     14 H4        -55.0712    4.7728  -34.0461 H      1 LIG       0.11500
     15 H5        -56.4444    6.2033  -39.6389 H      1 LIG       0.11500
     16 H6        -53.6504    2.4491  -37.9822 H      1 LIG       0.11500
     17 H7        -56.8328    6.9517  -37.2874 H      1 LIG       0.11500
     18 H8        -54.0402    3.1962  -35.6310 H      1 LIG       0.11500
@<TRIPOS>BOND
      1       1       2 ar
      2       1       5 ar
      3       2       6 ar
      4       3       4 ar
      5       3       7 ar
      6       4       8 ar
      7       5       9 ar
      8       6      10 ar
      9       7       9 ar
     10       8      10 ar
     11       9      10 ar
     12       1      11 1
     13       2      12 1
     14       3      13 1
     15       4      14 1
     16       5      15 1
     17       6      16 1
     18       7      17 1
     19       8      18 1
@<TRIPOS>ALT_TYPE
CGenFF_4.0_ALT_TYPE_SET
CGenFF_4.0 1 CG2R61 2 CG2R61 3 CG2R61 4 CG2R61 5 CG2R61 6 CG2R61 7 CG2R61 8 CG2R61 9 CG2R61 10 CG2R61 11 HGR61 12 HGR61 13 HGR61 14 HGR61 15 HGR61 16 HGR61 17 HGR61 18 HGR61
@<TRIPOS>MOLECULE
naphtalene
 18 19 0 0 0
****
USER_CHARGES
INVALID_CHARGES
Pose:  12 Cluster:  12 Fr_nu: 228029 TotEn:   -11.07
@<TRIPOS>ATOM
      1 C1        -71.1002  -28.8267  -42.3681 C.ar   1 LIG      -0.11500
      2 C2        -69.8248  -28.5272  -42.8379 C.ar   1 LIG      -0.11500
      3 C3        -72.3712  -24.1540  -42.8409 C.ar   1 LIG      -0.11500
      4 C4        -71.0958  -23.8547  -43.3106 C.ar   1 LIG      -0.11500
      5 C5        -72.0558  -27.8171  -42.2497 C.ar   1 LIG      -0.11700
      6 C6        -69.5001  -27.2172  -43.1910 C.ar   1 LIG      -0.11700
      7 C7        -72.6959  -25.4641  -42.4878 C.ar   1 LIG      -0.11700
      8 C8        -70.1400  -24.8641  -43.4290 C.ar   1 LIG      -0.11700
      9 C9        -71.7464  -26.4928  -42.6005 C.ar   1 LIG       0.00400
     10 C10       -70.4494  -26.1884  -43.0782 C.ar   1 LIG       0.00400
     11 H1        -71.3522  -29.8466  -42.0929 H      1 LIG       0.11500
     12 H2        -69.0817  -29.3139  -42.9299 H      1 LIG       0.11500
     13 H3        -73.1150  -23.3676  -42.7487 H      1 LIG       0.11500
     14 H4        -70.8439  -22.8343  -43.5843 H      1 LIG       0.11500
     15 H5        -73.0463  -28.0741  -41.8798 H      1 LIG       0.11500
     16 H6        -68.4972  -27.0061  -43.5563 H      1 LIG       0.11500
     17 H7        -73.6990  -25.6752  -42.1233 H      1 LIG       0.11500
     18 H8        -69.1492  -24.6072  -43.7981 H      1 LIG       0.11500
@<TRIPOS>BOND
      1       1       2 ar
      2       1       5 ar
      3       2       6 ar
      4       3       4 ar
      5       3       7 ar
      6       4       8 ar
      7       5       9 ar
      8       6      10 ar
      9       7       9 ar
     10       8      10 ar
     11       9      10 ar
     12       1      11 1
     13       2      12 1
     14       3      13 1
     15       4      14 1
     16       5      15 1
     17       6      16 1
     18       7      17 1
     19       8      18 1
@<TRIPOS>ALT_TYPE
CGenFF_4.0_ALT_TYPE_SET
CGenFF_4.0 1 CG2R61 2 CG2R61 3 CG2R61 4 CG2R61 5 CG2R61 6 CG2R61 7 CG2R61 8 CG2R61 9 CG2R61 10 CG2R61 11 HGR61 12 HGR61 13 HGR61 14 HGR61 15 HGR61 16 HGR61 17 HGR61 18 HGR61
@<TRIPOS>MOLECULE
naphtalene
 18 19 0 0 0
****
USER_CHARGES
INVALID_CHARGES
Pose:  13 Cluster:  13 Fr_nu:  24302 TotEn:   -10.97
@<TRIPOS>ATOM
      1 C1        -53.6800    4.8134  -38.4481 C.ar   1 LIG      -0.11500
      2 C2        -55.0505    4.8134  -38.2065 C.ar   1 LIG      -0.11500
      3 C3        -52.8354    4.8134  -33.6565 C.ar   1 LIG      -0.11500
      4 C4        -54.2060    4.8134  -33.4150 C.ar   1 LIG      -0.11500
      5 C5        -52.7824    4.8134  -37.3800 C.ar   1 LIG      -0.11700
      6 C6        -55.5289    4.8133  -36.8960 C.ar   1 LIG      -0.11700
      7 C7        -52.3571    4.8133  -34.9672 C.ar   1 LIG      -0.11700
      8 C8        -55.1037    4.8135  -34.4830 C.ar   1 LIG      -0.11700
      9 C9        -53.2462    4.8134  -36.0543 C.ar   1 LIG       0.00400
     10 C10       -54.6399    4.8134  -35.8087 C.ar   1 LIG       0.00400
     11 H1        -53.3082    4.8140  -39.4686 H      1 LIG       0.11500
     12 H2        -55.7484    4.8131  -39.0387 H      1 LIG       0.11500
     13 H3        -52.1368    4.8135  -32.8246 H      1 LIG       0.11500
     14 H4        -54.5772    4.8143  -32.3944 H      1 LIG       0.11500
     15 H5        -51.7153    4.8138  -37.5925 H      1 LIG       0.11500
     16 H6        -56.6043    4.8128  -36.7305 H      1 LIG       0.11500
     17 H7        -51.2817    4.8131  -35.1324 H      1 LIG       0.11500
     18 H8        -56.1709    4.8138  -34.2708 H      1 LIG       0.11500
@<TRIPOS>BOND
      1       1       2 ar
      2       1       5 ar
      3       2       6 ar
      4       3       4 ar
      5       3       7 ar
      6       4       8 ar
      7       5       9 ar
      8       6      10 ar
      9       7       9 ar
     10       8      10 ar
     11       9      10 ar
     12       1      11 1
     13       2      12 1
     14       3      13 1
     15       4      14 1
     16       5      15 1
     17       6      16 1
     18       7      17 1
     19       8      18 1
@<TRIPOS>ALT_TYPE
CGenFF_4.0_ALT_TYPE_SET
CGenFF_4.0 1 CG2R61 2 CG2R61 3 CG2R61 4 CG2R61 5 CG2R61 6 CG2R61 7 CG2R61 8 CG2R61 9 CG2R61 10 CG2R61 11 HGR61 12 HGR61 13 HGR61 14 HGR61 15 HGR61 16 HGR61 17 HGR61 18 HGR61
@<TRIPOS>MOLECULE
naphtalene
 18 19 0 0 0
****
USER_CHARGES
INVALID_CHARGES
Pose:  14 Cluster:  14 Fr_nu: 237317 TotEn:   -10.81
@<TRIPOS>ATOM
      1 C1        -57.1171    4.6747  -43.4470 C.ar   1 LIG      -0.11500
      2 C2        -57.7928    5.4725  -42.5284 C.ar   1 LIG      -0.11500
      3 C3        -53.4343    4.1781  -40.3064 C.ar   1 LIG      -0.11500
      4 C4        -54.1101    4.9759  -39.3879 C.ar   1 LIG      -0.11500
      5 C5        -55.8638    4.1509  -43.1285 C.ar   1 LIG      -0.11700
      6 C6        -57.2179    5.7496  -41.2879 C.ar   1 LIG      -0.11700
      7 C7        -54.0093    3.9008  -41.5471 C.ar   1 LIG      -0.11700
      8 C8        -55.3633    5.4997  -39.7064 C.ar   1 LIG      -0.11700
      9 C9        -55.2700    4.4197  -41.8844 C.ar   1 LIG       0.00400
     10 C10       -55.9571    5.2310  -40.9504 C.ar   1 LIG       0.00400
     11 H1        -57.5649    4.4597  -44.4128 H      1 LIG       0.11500
     12 H2        -58.7685    5.8795  -42.7773 H      1 LIG       0.11500
     13 H3        -52.4583    3.7706  -40.0581 H      1 LIG       0.11500
     14 H4        -53.6612    5.1917  -38.4229 H      1 LIG       0.11500
     15 H5        -55.3536    3.5302  -43.8621 H      1 LIG       0.11500
     16 H6        -57.7643    6.3752  -40.5850 H      1 LIG       0.11500
     17 H7        -53.4631    3.2746  -42.2494 H      1 LIG       0.11500
     18 H8        -55.8734    6.1212  -38.9732 H      1 LIG       0.11500
@<TRIPOS>BOND
      1       1       2 ar
      2       1       5 ar
      3       2       6 ar
      4       3       4 ar
      5       3       7 ar
      6       4       8 ar
      7       5       9 ar
      8       6      10 ar
      9       7       9 ar
     10       8      10 ar
     11       9      10 ar
     12       1      11 1
     13       2      12 1
     14       3      13 1
     15       4      14 1
     16       5      15 1
     17       6      16 1
     18       7      17 1
     19       8      18 1
@<TRIPOS>ALT_TYPE
CGenFF_4.0_ALT_TYPE_SET
CGenFF_4.0 1 CG2R61 2 CG2R61 3 CG2R61 4 CG2R61 5 CG2R61 6 CG2R61 7 CG2R61 8 CG2R61 9 CG2R61 10 CG2R61 11 HGR61 12 HGR61 13 HGR61 14 HGR61 15 HGR61 16 HGR61 17 HGR61 18 HGR61
@<TRIPOS>MOLECULE
naphtalene
 18 19 0 0 0
****
USER_CHARGES
INVALID_CHARGES
Pose:  15 Cluster:  15 Fr_nu: 130330 TotEn:   -10.69
@<TRIPOS>ATOM
      1 C1        -76.0662  -20.4805  -25.4542 C.ar   1 LIG      -0.11500
      2 C2        -76.0224  -21.5480  -26.3460 C.ar   1 LIG      -0.11500
      3 C3        -80.2043  -18.9421  -27.4991 C.ar   1 LIG      -0.11500
      4 C4        -80.1604  -20.0096  -28.3909 C.ar   1 LIG      -0.11500
      5 C5        -77.1154  -19.5628  -25.5141 C.ar   1 LIG      -0.11700
      6 C6        -77.0275  -21.7021  -27.3011 C.ar   1 LIG      -0.11700
      7 C7        -79.1992  -18.7881  -26.5439 C.ar   1 LIG      -0.11700
      8 C8        -79.1113  -20.9273  -28.3311 C.ar   1 LIG      -0.11700
      9 C9        -78.1357  -19.7023  -26.4692 C.ar   1 LIG       0.00400
     10 C10       -78.0910  -20.7879  -27.3760 C.ar   1 LIG       0.00400
     11 H1        -75.2832  -20.3608  -24.7111 H      1 LIG       0.11500
     12 H2        -75.2053  -22.2620  -26.2983 H      1 LIG       0.11500
     13 H3        -81.0214  -18.2277  -27.5462 H      1 LIG       0.11500
     14 H4        -80.9430  -20.1280  -29.1347 H      1 LIG       0.11500
     15 H5        -77.1290  -18.7358  -24.8073 H      1 LIG       0.11500
     16 H6        -76.9733  -22.5442  -27.9879 H      1 LIG       0.11500
     17 H7        -79.2540  -17.9464  -25.8567 H      1 LIG       0.11500
     18 H8        -79.0971  -21.7541  -29.0384 H      1 LIG       0.11500
@<TRIPOS>BOND
      1       1       2 ar
      2       1       5 ar
      3       2       6 ar
      4       3       4 ar
      5       3       7 ar
      6       4       8 ar
      7       5       9 ar
      8       6      10 ar
      9       7       9 ar
     10       8      10 ar
     11       9      10 ar
     12       1      11 1
     13       2      12 1
     14       3      13 1
     15       4      14 1
     16       5      15 1
     17       6      16 1
     18       7      17 1
     19       8      18 1
@<TRIPOS>ALT_TYPE
CGenFF_4.0_ALT_TYPE_SET
CGenFF_4.0 1 CG2R61 2 CG2R61 3 CG2R61 4 CG2R61 5 CG2R61 6 CG2R61 7 CG2R61 8 CG2R61 9 CG2R61 10 CG2R61 11 HGR61 12 HGR61 13 HGR61 14 HGR61 15 HGR61 16 HGR61 17 HGR61 18 HGR61
@<TRIPOS>MOLECULE
naphtalene
 18 19 0 0 0
****
USER_CHARGES
INVALID_CHARGES
Pose:  16 Cluster:  16 Fr_nu:  79231 TotEn:   -10.65
@<TRIPOS>ATOM
      1 C1        -63.3489   -1.0263  -24.9526 C.ar   1 LIG      -0.11500
      2 C2        -64.2309   -1.6599  -25.8229 C.ar   1 LIG      -0.11500
      3 C3        -64.4699    3.2689  -26.9444 C.ar   1 LIG      -0.11500
      4 C4        -65.3519    2.6351  -27.8146 C.ar   1 LIG      -0.11500
      5 C5        -63.1844    0.3580  -25.0103 C.ar   1 LIG      -0.11700
      6 C6        -64.9519   -0.9120  -26.7540 C.ar   1 LIG      -0.11700
      7 C7        -63.7490    2.5209  -26.0132 C.ar   1 LIG      -0.11700
      8 C8        -65.5164    1.2509  -27.7572 C.ar   1 LIG      -0.11700
      9 C9        -63.9020    1.1267  -25.9412 C.ar   1 LIG       0.00400
     10 C10       -64.7989    0.4822  -26.8262 C.ar   1 LIG       0.00400
     11 H1        -62.7875   -1.6091  -24.2283 H      1 LIG       0.11500
     12 H2        -64.3584   -2.7376  -25.7770 H      1 LIG       0.11500
     13 H3        -64.3421    4.3468  -26.9897 H      1 LIG       0.11500
     14 H4        -65.9120    3.2183  -28.5397 H      1 LIG       0.11500
     15 H5        -62.4892    0.8321  -24.3205 H      1 LIG       0.11500
     16 H6        -65.6362   -1.4282  -27.4241 H      1 LIG       0.11500
     17 H7        -63.0653    3.0374  -25.3427 H      1 LIG       0.11500
     18 H8        -66.2111    0.7765  -28.4473 H      1 LIG       0.11500
@<TRIPOS>BOND
      1       1       2 ar
      2       1       5 ar
      3       2       6 ar
      4       3       4 ar
      5       3       7 ar
      6       4       8 ar
      7       5       9 ar
      8       6      10 ar
      9       7       9 ar
     10       8      10 ar
     11       9      10 ar
     12       1      11 1
     13       2      12 1
     14       3      13 1
     15       4      14 1
     16       5      15 1
     17       6      16 1
     18       7      17 1
     19       8      18 1
@<TRIPOS>ALT_TYPE
CGenFF_4.0_ALT_TYPE_SET
CGenFF_4.0 1 CG2R61 2 CG2R61 3 CG2R61 4 CG2R61 5 CG2R61 6 CG2R61 7 CG2R61 8 CG2R61 9 CG2R61 10 CG2R61 11 HGR61 12 HGR61 13 HGR61 14 HGR61 15 HGR61 16 HGR61 17 HGR61 18 HGR61
@<TRIPOS>MOLECULE
naphtalene
 18 19 0 0 0
****
USER_CHARGES
INVALID_CHARGES
Pose:  17 Cluster:  17 Fr_nu:   2782 TotEn:   -10.64
@<TRIPOS>ATOM
      1 C1        -73.9949  -28.6687  -44.8985 C.ar   1 LIG      -0.11500
      2 C2        -74.6526  -27.5198  -45.3277 C.ar   1 LIG      -0.11500
      3 C3        -71.1441  -25.9642  -42.0294 C.ar   1 LIG      -0.11500
      4 C4        -71.8019  -24.8154  -42.4588 C.ar   1 LIG      -0.11500
      5 C5        -72.9571  -28.5740  -43.9708 C.ar   1 LIG      -0.11700
      6 C6        -74.2753  -26.2720  -44.8311 C.ar   1 LIG      -0.11700
      7 C7        -71.5215  -27.2122  -42.5261 C.ar   1 LIG      -0.11700
      8 C8        -72.8397  -24.9100  -43.3864 C.ar   1 LIG      -0.11700
      9 C9        -72.5639  -27.3261  -43.4603 C.ar   1 LIG       0.00400
     10 C10       -73.2328  -26.1579  -43.8969 C.ar   1 LIG       0.00400
     11 H1        -74.2887  -29.6399  -45.2859 H      1 LIG       0.11500
     12 H2        -75.4606  -27.5947  -46.0497 H      1 LIG       0.11500
     13 H3        -70.3359  -25.8901  -41.3072 H      1 LIG       0.11500
     14 H4        -71.5067  -23.8444  -42.0721 H      1 LIG       0.11500
     15 H5        -72.4567  -29.4853  -43.6498 H      1 LIG       0.11500
     16 H6        -74.8037  -25.3872  -45.1803 H      1 LIG       0.11500
     17 H7        -70.9935  -28.0968  -42.1762 H      1 LIG       0.11500
     18 H8        -73.3397  -23.9987  -43.7083 H      1 LIG       0.11500
@<TRIPOS>BOND
      1       1       2 ar
      2       1       5 ar
      3       2       6 ar
      4       3       4 ar
      5       3       7 ar
      6       4       8 ar
      7       5       9 ar
      8       6      10 ar
      9       7       9 ar
     10       8      10 ar
     11       9      10 ar
     12       1      11 1
     13       2      12 1
     14       3      13 1
     15       4      14 1
     16       5      15 1
     17       6      16 1
     18       7      17 1
     19       8      18 1
@<TRIPOS>ALT_TYPE
CGenFF_4.0_ALT_TYPE_SET
CGenFF_4.0 1 CG2R61 2 CG2R61 3 CG2R61 4 CG2R61 5 CG2R61 6 CG2R61 7 CG2R61 8 CG2R61 9 CG2R61 10 CG2R61 11 HGR61 12 HGR61 13 HGR61 14 HGR61 15 HGR61 16 HGR61 17 HGR61 18 HGR61
@<TRIPOS>MOLECULE
naphtalene
 18 19 0 0 0
****
USER_CHARGES
INVALID_CHARGES
Pose:  18 Cluster:  18 Fr_nu:  16390 TotEn:   -10.63
@<TRIPOS>ATOM
      1 C1        -72.5902  -30.7157  -44.8039 C.ar   1 LIG      -0.11500
      2 C2        -72.1148  -29.7574  -43.9136 C.ar   1 LIG      -0.11500
      3 C3        -75.1089  -27.2809  -47.1558 C.ar   1 LIG      -0.11500
      4 C4        -74.6334  -26.3227  -46.2655 C.ar   1 LIG      -0.11500
      5 C5        -73.4541  -30.3441  -45.8345 C.ar   1 LIG      -0.11700
      6 C6        -72.5012  -28.4239  -44.0505 C.ar   1 LIG      -0.11700
      7 C7        -74.7224  -28.6145  -47.0189 C.ar   1 LIG      -0.11700
      8 C8        -73.7697  -26.6942  -45.2348 C.ar   1 LIG      -0.11700
      9 C9        -73.8536  -29.0063  -45.9873 C.ar   1 LIG       0.00400
     10 C10       -73.3701  -28.0319  -45.0820 C.ar   1 LIG       0.00400
     11 H1        -72.2895  -31.7537  -44.6965 H      1 LIG       0.11500
     12 H2        -71.4422  -30.0477  -43.1118 H      1 LIG       0.11500
     13 H3        -75.7816  -26.9912  -47.9581 H      1 LIG       0.11500
     14 H4        -74.9357  -25.2851  -46.3725 H      1 LIG       0.11500
     15 H5        -73.8136  -31.1101  -46.5185 H      1 LIG       0.11500
     16 H6        -72.1169  -27.6916  -43.3435 H      1 LIG       0.11500
     17 H7        -75.1061  -29.3465  -47.7264 H      1 LIG       0.11500
     18 H8        -73.4106  -25.9285  -44.5502 H      1 LIG       0.11500
@<TRIPOS>BOND
      1       1       2 ar
      2       1       5 ar
      3       2       6 ar
      4       3       4 ar
      5       3       7 ar
      6       4       8 ar
      7       5       9 ar
      8       6      10 ar
      9       7       9 ar
     10       8      10 ar
     11       9      10 ar
     12       1      11 1
     13       2      12 1
     14       3      13 1
     15       4      14 1
     16       5      15 1
     17       6      16 1
     18       7      17 1
     19       8      18 1
@<TRIPOS>ALT_TYPE
CGenFF_4.0_ALT_TYPE_SET
CGenFF_4.0 1 CG2R61 2 CG2R61 3 CG2R61 4 CG2R61 5 CG2R61 6 CG2R61 7 CG2R61 8 CG2R61 9 CG2R61 10 CG2R61 11 HGR61 12 HGR61 13 HGR61 14 HGR61 15 HGR61 16 HGR61 17 HGR61 18 HGR61
@<TRIPOS>MOLECULE
naphtalene
 18 19 0 0 0
****
USER_CHARGES
INVALID_CHARGES
Pose:  19 Cluster:  19 Fr_nu:  96880 TotEn:   -10.16
@<TRIPOS>ATOM
      1 C1        -61.9475  -21.2912  -49.3079 C.ar   1 LIG      -0.11500
      2 C2        -61.0262  -21.5018  -48.2862 C.ar   1 LIG      -0.11500
      3 C3        -65.4408  -23.2817  -46.5680 C.ar   1 LIG      -0.11500
      4 C4        -64.5195  -23.4924  -45.5464 C.ar   1 LIG      -0.11500
      5 C5        -63.2770  -21.6795  -49.1405 C.ar   1 LIG      -0.11700
      6 C6        -61.4308  -22.1016  -47.0934 C.ar   1 LIG      -0.11700
      7 C7        -65.0362  -22.6818  -47.7608 C.ar   1 LIG      -0.11700
      8 C8        -63.1899  -23.1041  -45.7136 C.ar   1 LIG      -0.11700
      9 C9        -63.7019  -22.2847  -47.9465 C.ar   1 LIG       0.00400
     10 C10       -62.7650  -22.4989  -46.9077 C.ar   1 LIG       0.00400
     11 H1        -61.6318  -20.8247  -50.2365 H      1 LIG       0.11500
     12 H2        -59.9915  -21.1989  -48.4174 H      1 LIG       0.11500
     13 H3        -66.4760  -23.5843  -46.4373 H      1 LIG       0.11500
     14 H4        -64.8354  -23.9601  -44.6186 H      1 LIG       0.11500
     15 H5        -63.9798  -21.5054  -49.9527 H      1 LIG       0.11500
     16 H6        -60.6938  -22.2561  -46.3081 H      1 LIG       0.11500
     17 H7        -65.7735  -22.5267  -48.5457 H      1 LIG       0.11500
     18 H8        -62.4867  -23.2788  -44.9018 H      1 LIG       0.11500
@<TRIPOS>BOND
      1       1       2 ar
      2       1       5 ar
      3       2       6 ar
      4       3       4 ar
      5       3       7 ar
      6       4       8 ar
      7       5       9 ar
      8       6      10 ar
      9       7       9 ar
     10       8      10 ar
     11       9      10 ar
     12       1      11 1
     13       2      12 1
     14       3      13 1
     15       4      14 1
     16       5      15 1
     17       6      16 1
     18       7      17 1
     19       8      18 1
@<TRIPOS>ALT_TYPE
CGenFF_4.0_ALT_TYPE_SET
CGenFF_4.0 1 CG2R61 2 CG2R61 3 CG2R61 4 CG2R61 5 CG2R61 6 CG2R61 7 CG2R61 8 CG2R61 9 CG2R61 10 CG2R61 11 HGR61 12 HGR61 13 HGR61 14 HGR61 15 HGR61 16 HGR61 17 HGR61 18 HGR61
@<TRIPOS>MOLECULE
naphtalene
 18 19 0 0 0
****
USER_CHARGES
INVALID_CHARGES
Pose:  20 Cluster:  20 Fr_nu: 479785 TotEn:   -10.08
@<TRIPOS>ATOM
      1 C1        -68.3795    1.9323  -29.0830 C.ar   1 LIG      -0.11500
      2 C2        -69.3283    0.9720  -28.7445 C.ar   1 LIG      -0.11500
      3 C3        -64.9760   -0.5859  -26.6856 C.ar   1 LIG      -0.11500
      4 C4        -65.9248   -1.5461  -26.3472 C.ar   1 LIG      -0.11500
      5 C5        -67.0585    1.7892  -28.6578 C.ar   1 LIG      -0.11700
      6 C6        -68.9598   -0.1350  -27.9797 C.ar   1 LIG      -0.11700
      7 C7        -65.3445    0.5212  -27.4506 C.ar   1 LIG      -0.11700
      8 C8        -67.2459   -1.4031  -26.7723 C.ar   1 LIG      -0.11700
      9 C9        -66.6698    0.6813  -27.8871 C.ar   1 LIG       0.00400
     10 C10       -67.6346   -0.2951  -27.5430 C.ar   1 LIG       0.00400
     11 H1        -68.6671    2.7942  -29.6780 H      1 LIG       0.11500
     12 H2        -70.3564    1.0842  -29.0763 H      1 LIG       0.11500
     13 H3        -63.9474   -0.6976  -26.3543 H      1 LIG       0.11500
     14 H4        -65.6370   -2.4070  -25.7511 H      1 LIG       0.11500
     15 H5        -66.3337    2.5524  -28.9337 H      1 LIG       0.11500
     16 H6        -69.7179   -0.8735  -27.7273 H      1 LIG       0.11500
     17 H7        -64.5861    1.2591  -27.7035 H      1 LIG       0.11500
     18 H8        -67.9710   -2.1658  -26.4958 H      1 LIG       0.11500
@<TRIPOS>BOND
      1       1       2 ar
      2       1       5 ar
      3       2       6 ar
      4       3       4 ar
      5       3       7 ar
      6       4       8 ar
      7       5       9 ar
      8       6      10 ar
      9       7       9 ar
     10       8      10 ar
     11       9      10 ar
     12       1      11 1
     13       2      12 1
     14       3      13 1
     15       4      14 1
     16       5      15 1
     17       6      16 1
     18       7      17 1
     19       8      18 1
@<TRIPOS>ALT_TYPE
CGenFF_4.0_ALT_TYPE_SET
CGenFF_4.0 1 CG2R61 2 CG2R61 3 CG2R61 4 CG2R61 5 CG2R61 6 CG2R61 7 CG2R61 8 CG2R61 9 CG2R61 10 CG2R61 11 HGR61 12 HGR61 13 HGR61 14 HGR61 15 HGR61 16 HGR61 17 HGR61 18 HGR61
@<TRIPOS>MOLECULE
naphtalene
 18 19 0 0 0
****
USER_CHARGES
INVALID_CHARGES
Pose:  21 Cluster:  21 Fr_nu:  27464 TotEn:    -9.90
@<TRIPOS>ATOM
      1 C1        -47.0116    7.9766  -32.2052 C.ar   1 LIG      -0.11500
      2 C2        -47.5496    6.8895  -32.8876 C.ar   1 LIG      -0.11500
      3 C3        -51.3031    8.7434  -30.0445 C.ar   1 LIG      -0.11500
      4 C4        -51.8409    7.6563  -30.7270 C.ar   1 LIG      -0.11500
      5 C5        -47.8069    8.7126  -31.3263 C.ar   1 LIG      -0.11700
      6 C6        -48.8846    6.5341  -32.6939 C.ar   1 LIG      -0.11700
      7 C7        -49.9679    9.0987  -30.2383 C.ar   1 LIG      -0.11700
      8 C8        -51.0457    6.9203  -31.6060 C.ar   1 LIG      -0.11700
      9 C9        -49.1529    8.3692  -31.1191 C.ar   1 LIG       0.00400
     10 C10       -49.6998    7.2637  -31.8132 C.ar   1 LIG       0.00400
     11 H1        -45.9724    8.2532  -32.3568 H      1 LIG       0.11500
     12 H2        -46.9295    6.3171  -33.5714 H      1 LIG       0.11500
     13 H3        -51.9227    9.3163  -29.3604 H      1 LIG       0.11500
     14 H4        -52.8806    7.3811  -30.5761 H      1 LIG       0.11500
     15 H5        -47.3655    9.5588  -30.8039 H      1 LIG       0.11500
     16 H6        -49.2839    5.6804  -33.2374 H      1 LIG       0.11500
     17 H7        -49.5686    9.9520  -29.6940 H      1 LIG       0.11500
     18 H8        -51.4872    6.0744  -32.1291 H      1 LIG       0.11500
@<TRIPOS>BOND
      1       1       2 ar
      2       1       5 ar
      3       2       6 ar
      4       3       4 ar
      5       3       7 ar
      6       4       8 ar
      7       5       9 ar
      8       6      10 ar
      9       7       9 ar
     10       8      10 ar
     11       9      10 ar
     12       1      11 1
     13       2      12 1
     14       3      13 1
     15       4      14 1
     16       5      15 1
     17       6      16 1
     18       7      17 1
     19       8      18 1
@<TRIPOS>ALT_TYPE
CGenFF_4.0_ALT_TYPE_SET
CGenFF_4.0 1 CG2R61 2 CG2R61 3 CG2R61 4 CG2R61 5 CG2R61 6 CG2R61 7 CG2R61 8 CG2R61 9 CG2R61 10 CG2R61 11 HGR61 12 HGR61 13 HGR61 14 HGR61 15 HGR61 16 HGR61 17 HGR61 18 HGR61
@<TRIPOS>MOLECULE
naphtalene
 18 19 0 0 0
****
USER_CHARGES
INVALID_CHARGES
Pose:  22 Cluster:  22 Fr_nu:  14849 TotEn:    -9.57
@<TRIPOS>ATOM
      1 C1        -48.8933    8.0049  -31.8234 C.ar   1 LIG      -0.11500
      2 C2        -49.7456    8.1438  -30.7320 C.ar   1 LIG      -0.11500
      3 C3        -51.6882    4.4154  -33.5488 C.ar   1 LIG      -0.11500
      4 C4        -52.5404    4.5544  -32.4574 C.ar   1 LIG      -0.11500
      5 C5        -49.1593    7.0442  -32.7995 C.ar   1 LIG      -0.11700
      6 C6        -50.8670    7.3227  -30.6124 C.ar   1 LIG      -0.11700
      7 C7        -50.5667    5.2367  -33.6684 C.ar   1 LIG      -0.11700
      8 C8        -52.2744    5.5150  -31.4812 C.ar   1 LIG      -0.11700
      9 C9        -50.2836    6.2090  -32.6953 C.ar   1 LIG       0.00400
     10 C10       -51.1502    6.3502  -31.5854 C.ar   1 LIG       0.00400
     11 H1        -48.0201    8.6441  -31.9157 H      1 LIG       0.11500
     12 H2        -49.5378    8.8922  -29.9728 H      1 LIG       0.11500
     13 H3        -51.8956    3.6672  -34.3087 H      1 LIG       0.11500
     14 H4        -53.4126    3.9140  -32.3649 H      1 LIG       0.11500
     15 H5        -48.4791    6.9530  -33.6439 H      1 LIG       0.11500
     16 H6        -51.5198    7.4491  -29.7512 H      1 LIG       0.11500
     17 H7        -49.9145    5.1107  -34.5301 H      1 LIG       0.11500
     18 H8        -52.9541    5.6058  -30.6363 H      1 LIG       0.11500
@<TRIPOS>BOND
      1       1       2 ar
      2       1       5 ar
      3       2       6 ar
      4       3       4 ar
      5       3       7 ar
      6       4       8 ar
      7       5       9 ar
      8       6      10 ar
      9       7       9 ar
     10       8      10 ar
     11       9      10 ar
     12       1      11 1
     13       2      12 1
     14       3      13 1
     15       4      14 1
     16       5      15 1
     17       6      16 1
     18       7      17 1
     19       8      18 1
@<TRIPOS>ALT_TYPE
CGenFF_4.0_ALT_TYPE_SET
CGenFF_4.0 1 CG2R61 2 CG2R61 3 CG2R61 4 CG2R61 5 CG2R61 6 CG2R61 7 CG2R61 8 CG2R61 9 CG2R61 10 CG2R61 11 HGR61 12 HGR61 13 HGR61 14 HGR61 15 HGR61 16 HGR61 17 HGR61 18 HGR61
@<TRIPOS>MOLECULE
naphtalene
 18 19 0 0 0
****
USER_CHARGES
INVALID_CHARGES
Pose:  23 Cluster:  23 Fr_nu: 129387 TotEn:    -9.56
@<TRIPOS>ATOM
      1 C1        -52.1063    8.1668  -31.1771 C.ar   1 LIG      -0.11500
      2 C2        -50.7949    7.7098  -31.2672 C.ar   1 LIG      -0.11500
      3 C3        -53.6324    4.2788  -33.6726 C.ar   1 LIG      -0.11500
      4 C4        -52.3209    3.8219  -33.7626 C.ar   1 LIG      -0.11500
      5 C5        -53.1434    7.4311  -31.7514 C.ar   1 LIG      -0.11700
      6 C6        -50.5154    6.5154  -31.9317 C.ar   1 LIG      -0.11700
      7 C7        -53.9119    5.4732  -33.0080 C.ar   1 LIG      -0.11700
      8 C8        -51.2838    4.5575  -33.1885 C.ar   1 LIG      -0.11700
      9 C9        -52.8804    6.2266  -32.4242 C.ar   1 LIG       0.00400
     10 C10       -51.5468    5.7620  -32.5157 C.ar   1 LIG       0.00400
     11 H1        -52.3233    9.0970  -30.6602 H      1 LIG       0.11500
     12 H2        -49.9883    8.2831  -30.8196 H      1 LIG       0.11500
     13 H3        -54.4396    3.7057  -34.1200 H      1 LIG       0.11500
     14 H4        -52.1044    2.8924  -34.2810 H      1 LIG       0.11500
     15 H5        -54.1609    7.8076  -31.6691 H      1 LIG       0.11500
     16 H6        -49.4830    6.1769  -31.9895 H      1 LIG       0.11500
     17 H7        -54.9444    5.8111  -32.9496 H      1 LIG       0.11500
     18 H8        -50.2661    4.1815  -33.2713 H      1 LIG       0.11500
@<TRIPOS>BOND
      1       1       2 ar
      2       1       5 ar
      3       2       6 ar
      4       3       4 ar
      5       3       7 ar
      6       4       8 ar
      7       5       9 ar
      8       6      10 ar
      9       7       9 ar
     10       8      10 ar
     11       9      10 ar
     12       1      11 1
     13       2      12 1
     14       3      13 1
     15       4      14 1
     16       5      15 1
     17       6      16 1
     18       7      17 1
     19       8      18 1
@<TRIPOS>ALT_TYPE
CGenFF_4.0_ALT_TYPE_SET
CGenFF_4.0 1 CG2R61 2 CG2R61 3 CG2R61 4 CG2R61 5 CG2R61 6 CG2R61 7 CG2R61 8 CG2R61 9 CG2R61 10 CG2R61 11 HGR61 12 HGR61 13 HGR61 14 HGR61 15 HGR61 16 HGR61 17 HGR61 18 HGR61
@<TRIPOS>MOLECULE
naphtalene
 18 19 0 0 0
****
USER_CHARGES
INVALID_CHARGES
Pose:  24 Cluster:  24 Fr_nu:  70399 TotEn:    -9.53
@<TRIPOS>ATOM
      1 C1        -55.3436    4.4300  -37.2002 C.ar   1 LIG      -0.11500
      2 C2        -55.9167    5.6046  -36.7218 C.ar   1 LIG      -0.11500
      3 C3        -52.4877    4.2215  -33.2666 C.ar   1 LIG      -0.11500
      4 C4        -53.0608    5.3960  -32.7883 C.ar   1 LIG      -0.11500
      5 C5        -54.3470    3.7887  -36.4639 C.ar   1 LIG      -0.11700
      6 C6        -55.4956    6.1423  -35.5053 C.ar   1 LIG      -0.11700
      7 C7        -52.9089    3.6837  -34.4831 C.ar   1 LIG      -0.11700
      8 C8        -54.0573    6.0374  -33.5245 C.ar   1 LIG      -0.11700
      9 C9        -53.9108    4.3159  -35.2374 C.ar   1 LIG       0.00400
     10 C10       -54.4936    5.5103  -34.7510 C.ar   1 LIG       0.00400
     11 H1        -55.6714    4.0122  -38.1475 H      1 LIG       0.11500
     12 H2        -56.6926    6.1029  -37.2956 H      1 LIG       0.11500
     13 H3        -51.7116    3.7225  -32.6931 H      1 LIG       0.11500
     14 H4        -52.7316    5.8142  -31.8416 H      1 LIG       0.11500
     15 H5        -53.9128    2.8720  -36.8575 H      1 LIG       0.11500
     16 H6        -55.9578    7.0611  -35.1503 H      1 LIG       0.11500
     17 H7        -52.4471    2.7645  -34.8375 H      1 LIG       0.11500
     18 H8        -54.4912    6.9547  -33.1315 H      1 LIG       0.11500
@<TRIPOS>BOND
      1       1       2 ar
      2       1       5 ar
      3       2       6 ar
      4       3       4 ar
      5       3       7 ar
      6       4       8 ar
      7       5       9 ar
      8       6      10 ar
      9       7       9 ar
     10       8      10 ar
     11       9      10 ar
     12       1      11 1
     13       2      12 1
     14       3      13 1
     15       4      14 1
     16       5      15 1
     17       6      16 1
     18       7      17 1
     19       8      18 1
@<TRIPOS>ALT_TYPE
CGenFF_4.0_ALT_TYPE_SET
CGenFF_4.0 1 CG2R61 2 CG2R61 3 CG2R61 4 CG2R61 5 CG2R61 6 CG2R61 7 CG2R61 8 CG2R61 9 CG2R61 10 CG2R61 11 HGR61 12 HGR61 13 HGR61 14 HGR61 15 HGR61 16 HGR61 17 HGR61 18 HGR61
@<TRIPOS>MOLECULE
naphtalene
 18 19 0 0 0
****
USER_CHARGES
INVALID_CHARGES
Pose:  25 Cluster:  25 Fr_nu:   7984 TotEn:    -9.43
@<TRIPOS>ATOM
      1 C1        -58.8961  -22.6712  -35.9174 C.ar   1 LIG      -0.11500
      2 C2        -60.2686  -22.8092  -35.7332 C.ar   1 LIG      -0.11500
      3 C3        -59.7008  -19.9153  -39.8455 C.ar   1 LIG      -0.11500
      4 C4        -61.0733  -20.0534  -39.6612 C.ar   1 LIG      -0.11500
      5 C5        -58.4069  -21.9178  -36.9850 C.ar   1 LIG      -0.11700
      6 C6        -61.1573  -22.1945  -36.6156 C.ar   1 LIG      -0.11700
      7 C7        -58.8121  -20.5300  -38.9630 C.ar   1 LIG      -0.11700
      8 C8        -61.5626  -20.8068  -38.5937 C.ar   1 LIG      -0.11700
      9 C9        -59.2869  -21.2921  -37.8831 C.ar   1 LIG       0.00400
     10 C10       -60.6826  -21.4325  -37.6956 C.ar   1 LIG       0.00400
     11 H1        -58.2048  -23.1504  -35.2304 H      1 LIG       0.11500
     12 H2        -60.6484  -23.3957  -34.9016 H      1 LIG       0.11500
     13 H3        -59.3203  -19.3287  -40.6770 H      1 LIG       0.11500
     14 H4        -61.7642  -19.5751  -40.3493 H      1 LIG       0.11500
     15 H5        -57.3302  -21.8238  -37.1099 H      1 LIG       0.11500
     16 H6        -62.2262  -22.3154  -36.4521 H      1 LIG       0.11500
     17 H7        -57.7434  -20.4083  -39.1262 H      1 LIG       0.11500
     18 H8        -62.6394  -20.9015  -38.4691 H      1 LIG       0.11500
@<TRIPOS>BOND
      1       1       2 ar
      2       1       5 ar
      3       2       6 ar
      4       3       4 ar
      5       3       7 ar
      6       4       8 ar
      7       5       9 ar
      8       6      10 ar
      9       7       9 ar
     10       8      10 ar
     11       9      10 ar
     12       1      11 1
     13       2      12 1
     14       3      13 1
     15       4      14 1
     16       5      15 1
     17       6      16 1
     18       7      17 1
     19       8      18 1
@<TRIPOS>ALT_TYPE
CGenFF_4.0_ALT_TYPE_SET
CGenFF_4.0 1 CG2R61 2 CG2R61 3 CG2R61 4 CG2R61 5 CG2R61 6 CG2R61 7 CG2R61 8 CG2R61 9 CG2R61 10 CG2R61 11 HGR61 12 HGR61 13 HGR61 14 HGR61 15 HGR61 16 HGR61 17 HGR61 18 HGR61
# TRIPOS MOL2 file generated by SEED

@<TRIPOS>MOLECULE
pyrazole
 9 9 0 0 0
****
USER_CHARGES
INVALID_CHARGES
Pose:   1 Cluster:   1 Fr_nu: 200690 TotEn:   -22.53
@<TRIPOS>ATOM
      1 C1        -72.9310  -11.2057  -43.3842 C.2    1 LIG      -0.25100
      2 C2        -71.6860  -11.8019  -43.1078 C.2    1 LIG       0.13200
      3 C3        -73.6011  -12.1417  -44.1334 C.2    1 LIG      -0.03800
      4 N1        -71.5696  -13.0223  -43.6381 N.2    1 LIG      -0.57800
      5 N2        -72.7500  -13.2006  -44.2552 N.pl3  1 LIG      -0.05900
      6 H1        -73.2930  -10.2340  -43.0824 H      1 LIG       0.15700
      7 H2        -70.8585  -11.3978  -42.5424 H      1 LIG       0.15600
      8 H3        -74.5837  -12.1486  -44.5828 H      1 LIG       0.15900
      9 H4        -72.9081  -14.0724  -44.7449 H      1 LIG       0.32200
@<TRIPOS>BOND
      1       1       2 1
      2       1       3 2
      3       2       4 2
      4       3       5 1
      5       4       5 1
      6       1       6 1
      7       2       7 1
      8       3       8 1
      9       5       9 1
@<TRIPOS>ALT_TYPE
CGenFF_4.0_ALT_TYPE_SET
CGenFF_4.0 1 CG2R51 2 CG2R52 3 CG2R51 4 NG2R50 5 NG2R51 6 HGR51 7 HGR52 8 HGR52 9 HGP1
@<TRIPOS>MOLECULE
pyrazole
 9 9 0 0 0
****
USER_CHARGES
INVALID_CHARGES
Pose:   2 Cluster:   2 Fr_nu: 627362 TotEn:   -19.60
@<TRIPOS>ATOM
      1 C1        -51.5307    3.6855  -33.1535 C.2    1 LIG      -0.25100
      2 C2        -52.2619    4.0833  -32.0182 C.2    1 LIG       0.13200
      3 C3        -51.1778    2.3834  -32.8957 C.2    1 LIG      -0.03800
      4 N1        -52.3682    3.1125  -31.1071 N.2    1 LIG      -0.57800
      5 N2        -51.6992    2.0916  -31.6695 N.pl3  1 LIG      -0.05900
      6 H1        -51.2929    4.2610  -34.0359 H      1 LIG       0.15700
      7 H2        -52.7213    5.0404  -31.8166 H      1 LIG       0.15600
      8 H3        -50.6135    1.6553  -33.4604 H      1 LIG       0.15900
      9 H4        -51.6353    1.2205  -31.1579 H      1 LIG       0.32200
@<TRIPOS>BOND
      1       1       2 1
      2       1       3 2
      3       2       4 2
      4       3       5 1
      5       4       5 1
      6       1       6 1
      7       2       7 1
      8       3       8 1
      9       5       9 1
@<TRIPOS>ALT_TYPE
CGenFF_4.0_ALT_TYPE_SET
CGenFF_4.0 1 CG2R51 2 CG2R52 3 CG2R51 4 NG2R50 5 NG2R51 6 HGR51 7 HGR52 8 HGR52 9 HGP1
@<TRIPOS>MOLECULE
pyrazole
 9 9 0 0 0
****
USER_CHARGES
INVALID_CHARGES
Pose:   3 Cluster:   3 Fr_nu: 1826242 TotEn:   -17.84
@<TRIPOS>ATOM
      1 C1        -73.7903  -12.1517  -44.7487 C.2    1 LIG      -0.25100
      2 C2        -72.5435  -12.7414  -45.0308 C.2    1 LIG       0.13200
      3 C3        -73.5522  -11.3501  -43.6591 C.2    1 LIG      -0.03800
      4 N1        -71.5845  -12.3478  -44.1886 N.2    1 LIG      -0.57800
      5 N2        -72.2287  -11.5021  -43.3665 N.pl3  1 LIG      -0.05900
      6 H1        -74.7302  -12.2876  -45.2630 H      1 LIG       0.15700
      7 H2        -72.2938  -13.4421  -45.8147 H      1 LIG       0.15600
      8 H3        -74.1914  -10.7016  -43.0774 H      1 LIG       0.15900
      9 H4        -71.7020  -11.0627  -42.6220 H      1 LIG       0.32200
@<TRIPOS>BOND
      1       1       2 1
      2       1       3 2
      3       2       4 2
      4       3       5 1
      5       4       5 1
      6       1       6 1
      7       2       7 1
      8       3       8 1
      9       5       9 1
@<TRIPOS>ALT_TYPE
CGenFF_4.0_ALT_TYPE_SET
CGenFF_4.0 1 CG2R51 2 CG2R52 3 CG2R51 4 NG2R50 5 NG2R51 6 HGR51 7 HGR52 8 HGR52 9 HGP1
@<TRIPOS>MOLECULE
pyrazole
 9 9 0 0 0
****
USER_CHARGES
INVALID_CHARGES
Pose:   4 Cluster:   4 Fr_nu: 1256183 TotEn:   -17.22
@<TRIPOS>ATOM
      1 C1        -74.4575  -27.6258  -46.5210 C.2    1 LIG      -0.25100
      2 C2        -73.3222  -27.0284  -45.9413 C.2    1 LIG       0.13200
      3 C3        -75.4617  -26.7074  -46.3345 C.2    1 LIG      -0.03800
      4 N1        -73.5802  -25.8237  -45.4253 N.2    1 LIG      -0.57800
      5 N2        -74.8890  -25.6565  -45.6802 N.pl3  1 LIG      -0.05900
      6 H1        -74.5375  -28.5870  -47.0068 H      1 LIG       0.15700
      7 H2        -72.3177  -27.4209  -45.8728 H      1 LIG       0.15600
      8 H3        -76.5089  -26.7080  -46.6003 H      1 LIG       0.15900
      9 H4        -75.3307  -24.7978  -45.3766 H      1 LIG       0.32200
@<TRIPOS>BOND
      1       1       2 1
      2       1       3 2
      3       2       4 2
      4       3       5 1
      5       4       5 1
      6       1       6 1
      7       2       7 1
      8       3       8 1
      9       5       9 1
@<TRIPOS>ALT_TYPE
CGenFF_4.0_ALT_TYPE_SET
CGenFF_4.0 1 CG2R51 2 CG2R52 3 CG2R51 4 NG2R50 5 NG2R51 6 HGR51 7 HGR52 8 HGR52 9 HGP1
@<TRIPOS>MOLECULE
pyrazole
 9 9 0 0 0
****
USER_CHARGES
INVALID_CHARGES
Pose:   5 Cluster:   5 Fr_nu: 620134 TotEn:   -17.07
@<TRIPOS>ATOM
      1 C1        -73.5575  -27.0790  -45.9082 C.2    1 LIG      -0.25100
      2 C2        -74.0263  -28.3719  -45.6076 C.2    1 LIG       0.13200
      3 C3        -74.6933  -26.3573  -46.1830 C.2    1 LIG      -0.03800
      4 N1        -75.3562  -28.4690  -45.6840 N.2    1 LIG      -0.57800
      5 N2        -75.7330  -27.2278  -46.0356 N.pl3  1 LIG      -0.05900
      6 H1        -72.5392  -26.7195  -45.9232 H      1 LIG       0.15700
      7 H2        -73.4542  -29.2477  -45.3365 H      1 LIG       0.15600
      8 H3        -74.8517  -25.3267  -46.4660 H      1 LIG       0.15900
      9 H4        -76.7205  -27.0439  -46.1607 H      1 LIG       0.32200
@<TRIPOS>BOND
      1       1       2 1
      2       1       3 2
      3       2       4 2
      4       3       5 1
      5       4       5 1
      6       1       6 1
      7       2       7 1
      8       3       8 1
      9       5       9 1
@<TRIPOS>ALT_TYPE
CGenFF_4.0_ALT_TYPE_SET
CGenFF_4.0 1 CG2R51 2 CG2R52 3 CG2R51 4 NG2R50 5 NG2R51 6 HGR51 7 HGR52 8 HGR52 9 HGP1
@<TRIPOS>MOLECULE
pyrazole
 9 9 0 0 0
****
USER_CHARGES
INVALID_CHARGES
Pose:   6 Cluster:   6 Fr_nu: 355660 TotEn:   -16.97
@<TRIPOS>ATOM
      1 C1        -72.4835  -24.7505  -44.3301 C.2    1 LIG      -0.25100
      2 C2        -72.9438  -24.7844  -43.0001 C.2    1 LIG       0.13200
      3 C3        -71.3222  -24.0194  -44.2729 C.2    1 LIG      -0.03800
      4 N1        -72.1404  -24.1273  -42.1595 N.2    1 LIG      -0.57800
      5 N2        -71.1634  -23.6737  -42.9631 N.pl3  1 LIG      -0.05900
      6 H1        -72.9300  -25.1941  -45.2077 H      1 LIG       0.15700
      7 H2        -73.8316  -25.2601  -42.6085 H      1 LIG       0.15600
      8 H3        -70.6117  -23.7189  -45.0295 H      1 LIG       0.15900
      9 H4        -70.4161  -23.1302  -42.5496 H      1 LIG       0.32200
@<TRIPOS>BOND
      1       1       2 1
      2       1       3 2
      3       2       4 2
      4       3       5 1
      5       4       5 1
      6       1       6 1
      7       2       7 1
      8       3       8 1
      9       5       9 1
@<TRIPOS>ALT_TYPE
CGenFF_4.0_ALT_TYPE_SET
CGenFF_4.0 1 CG2R51 2 CG2R52 3 CG2R51 4 NG2R50 5 NG2R51 6 HGR51 7 HGR52 8 HGR52 9 HGP1
@<TRIPOS>MOLECULE
pyrazole
 9 9 0 0 0
****
USER_CHARGES
INVALID_CHARGES
Pose:   7 Cluster:   7 Fr_nu: 9284394 TotEn:   -16.48
@<TRIPOS>ATOM
      1 C1        -55.9365    7.0730  -18.8508 C.2    1 LIG      -0.25100
      2 C2        -55.0512    7.8974  -19.5707 C.2    1 LIG       0.13200
      3 C3        -55.5509    5.7940  -19.1700 C.2    1 LIG      -0.03800
      4 N1        -54.1695    7.2008  -20.2927 N.2    1 LIG      -0.57800
      5 N2        -54.4988    5.9250  -20.0280 N.pl3  1 LIG      -0.05900
      6 H1        -56.7412    7.3642  -18.1919 H      1 LIG       0.15700
      7 H2        -55.0120    8.9770  -19.5997 H      1 LIG       0.15600
      8 H3        -55.9235    4.8244  -18.8726 H      1 LIG       0.15900
      9 H4        -53.9622    5.1896  -20.4708 H      1 LIG       0.32200
@<TRIPOS>BOND
      1       1       2 1
      2       1       3 2
      3       2       4 2
      4       3       5 1
      5       4       5 1
      6       1       6 1
      7       2       7 1
      8       3       8 1
      9       5       9 1
@<TRIPOS>ALT_TYPE
CGenFF_4.0_ALT_TYPE_SET
CGenFF_4.0 1 CG2R51 2 CG2R52 3 CG2R51 4 NG2R50 5 NG2R51 6 HGR51 7 HGR52 8 HGR52 9 HGP1
@<TRIPOS>MOLECULE
pyrazole
 9 9 0 0 0
****
USER_CHARGES
INVALID_CHARGES
Pose:   8 Cluster:   8 Fr_nu: 570746 TotEn:   -15.53
@<TRIPOS>ATOM
      1 C1        -74.6098  -28.6150  -46.1580 C.2    1 LIG      -0.25100
      2 C2        -73.8856  -27.7004  -45.3701 C.2    1 LIG       0.13200
      3 C3        -75.7042  -27.9057  -46.5889 C.2    1 LIG      -0.03800
      4 N1        -74.4705  -26.5015  -45.3028 N.2    1 LIG      -0.57800
      5 N2        -75.5738  -26.6578  -46.0541 N.pl3  1 LIG      -0.05900
      6 H1        -74.3722  -29.6442  -46.3832 H      1 LIG       0.15700
      7 H2        -72.9562  -27.8576  -44.8416 H      1 LIG       0.15600
      8 H3        -76.5461  -28.1712  -47.2119 H      1 LIG       0.15900
      9 H4        -76.1987  -25.8681  -46.1584 H      1 LIG       0.32200
@<TRIPOS>BOND
      1       1       2 1
      2       1       3 2
      3       2       4 2
      4       3       5 1
      5       4       5 1
      6       1       6 1
      7       2       7 1
      8       3       8 1
      9       5       9 1
@<TRIPOS>ALT_TYPE
CGenFF_4.0_ALT_TYPE_SET
CGenFF_4.0 1 CG2R51 2 CG2R52 3 CG2R51 4 NG2R50 5 NG2R51 6 HGR51 7 HGR52 8 HGR52 9 HGP1
@<TRIPOS>MOLECULE
pyrazole
 9 9 0 0 0
****
USER_CHARGES
INVALID_CHARGES
Pose:   9 Cluster:   9 Fr_nu: 9214717 TotEn:   -15.38
@<TRIPOS>ATOM
      1 C1        -73.1950  -11.9661  -44.0470 C.2    1 LIG      -0.25100
      2 C2        -71.8735  -11.8841  -44.5251 C.2    1 LIG       0.13200
      3 C3        -73.3040  -10.9241  -43.1588 C.2    1 LIG      -0.03800
      4 N1        -71.1919  -10.8701  -43.9856 N.2    1 LIG      -0.57800
      5 N2        -72.0886  -10.3052  -43.1592 N.pl3  1 LIG      -0.05900
      6 H1        -73.9620  -12.6797  -44.3094 H      1 LIG       0.15700
      7 H2        -71.3784  -12.5213  -45.2439 H      1 LIG       0.15600
      8 H3        -74.1178  -10.5766  -42.5388 H      1 LIG       0.15900
      9 H4        -71.8021   -9.4970  -42.6211 H      1 LIG       0.32200
@<TRIPOS>BOND
      1       1       2 1
      2       1       3 2
      3       2       4 2
      4       3       5 1
      5       4       5 1
      6       1       6 1
      7       2       7 1
      8       3       8 1
      9       5       9 1
@<TRIPOS>ALT_TYPE
CGenFF_4.0_ALT_TYPE_SET
CGenFF_4.0 1 CG2R51 2 CG2R52 3 CG2R51 4 NG2R50 5 NG2R51 6 HGR51 7 HGR52 8 HGR52 9 HGP1
@<TRIPOS>MOLECULE
pyrazole
 9 9 0 0 0
****
USER_CHARGES
INVALID_CHARGES
Pose:  10 Cluster:  10 Fr_nu: 8152409 TotEn:   -15.11
@<TRIPOS>ATOM
      1 C1        -81.8393  -29.6110  -34.6933 C.2    1 LIG      -0.25100
      2 C2        -81.8778  -30.5477  -35.7435 C.2    1 LIG       0.13200
      3 C3        -81.9541  -28.3922  -35.3160 C.2    1 LIG      -0.03800
      4 N1        -82.0072  -29.9733  -36.9423 N.2    1 LIG      -0.57800
      5 N2        -82.0511  -28.6625  -36.6494 N.pl3  1 LIG      -0.05900
      6 H1        -81.7426  -29.7929  -33.6332 H      1 LIG       0.15700
      7 H2        -81.8165  -31.6251  -35.6852 H      1 LIG       0.15600
      8 H3        -81.9728  -27.3797  -34.9392 H      1 LIG       0.15900
      9 H4        -82.1469  -28.0038  -37.4121 H      1 LIG       0.32200
@<TRIPOS>BOND
      1       1       2 1
      2       1       3 2
      3       2       4 2
      4       3       5 1
      5       4       5 1
      6       1       6 1
      7       2       7 1
      8       3       8 1
      9       5       9 1
@<TRIPOS>ALT_TYPE
CGenFF_4.0_ALT_TYPE_SET
CGenFF_4.0 1 CG2R51 2 CG2R52 3 CG2R51 4 NG2R50 5 NG2R51 6 HGR51 7 HGR52 8 HGR52 9 HGP1
@<TRIPOS>MOLECULE
pyrazole
 9 9 0 0 0
****
USER_CHARGES
INVALID_CHARGES
Pose:  11 Cluster:  11 Fr_nu:  71968 TotEn:   -14.26
@<TRIPOS>ATOM
      1 C1        -65.0911   -0.5936  -26.8265 C.2    1 LIG      -0.25100
      2 C2        -66.3202   -1.1010  -27.2886 C.2    1 LIG       0.13200
      3 C3        -64.5086   -1.6499  -26.1698 C.2    1 LIG      -0.03800
      4 N1        -66.5084   -2.3803  -26.9540 N.2    1 LIG      -0.57800
      5 N2        -65.3898   -2.6857  -26.2747 N.pl3  1 LIG      -0.05900
      6 H1        -64.6833    0.3986  -26.9521 H      1 LIG       0.15700
      7 H2        -67.0869   -0.5918  -27.8549 H      1 LIG       0.15600
      8 H3        -63.5688   -1.7549  -25.6471 H      1 LIG       0.15900
      9 H4        -65.2935   -3.6238  -25.9065 H      1 LIG       0.32200
@<TRIPOS>BOND
      1       1       2 1
      2       1       3 2
      3       2       4 2
      4       3       5 1
      5       4       5 1
      6       1       6 1
      7       2       7 1
      8       3       8 1
      9       5       9 1
@<TRIPOS>ALT_TYPE
CGenFF_4.0_ALT_TYPE_SET
CGenFF_4.0 1 CG2R51 2 CG2R52 3 CG2R51 4 NG2R50 5 NG2R51 6 HGR51 7 HGR52 8 HGR52 9 HGP1
@<TRIPOS>MOLECULE
pyrazole
 9 9 0 0 0
****
USER_CHARGES
INVALID_CHARGES
Pose:  12 Cluster:  12 Fr_nu: 5574947 TotEn:   -14.08
@<TRIPOS>ATOM
      1 C1        -60.7764  -20.7425  -38.0458 C.2    1 LIG      -0.25100
      2 C2        -59.4970  -20.8405  -38.6249 C.2    1 LIG       0.13200
      3 C3        -61.6013  -20.4049  -39.0907 C.2    1 LIG      -0.03800
      4 N1        -59.5036  -20.5859  -39.9360 N.2    1 LIG      -0.57800
      5 N2        -60.7973  -20.3248  -40.1896 N.pl3  1 LIG      -0.05900
      6 H1        -61.0616  -20.8956  -37.0154 H      1 LIG       0.15700
      7 H2        -58.5599  -21.0862  -38.1460 H      1 LIG       0.15600
      8 H3        -62.6636  -20.2165  -39.1497 H      1 LIG       0.15900
      9 H4        -61.0630  -20.0958  -41.1392 H      1 LIG       0.32200
@<TRIPOS>BOND
      1       1       2 1
      2       1       3 2
      3       2       4 2
      4       3       5 1
      5       4       5 1
      6       1       6 1
      7       2       7 1
      8       3       8 1
      9       5       9 1
@<TRIPOS>ALT_TYPE
CGenFF_4.0_ALT_TYPE_SET
CGenFF_4.0 1 CG2R51 2 CG2R52 3 CG2R51 4 NG2R50 5 NG2R51 6 HGR51 7 HGR52 8 HGR52 9 HGP1
@<TRIPOS>MOLECULE
pyrazole
 9 9 0 0 0
****
USER_CHARGES
INVALID_CHARGES
Pose:  13 Cluster:  13 Fr_nu: 311455 TotEn:   -13.57
@<TRIPOS>ATOM
      1 C1        -71.7703  -24.8702  -42.5458 C.2    1 LIG      -0.25100
      2 C2        -71.2688  -24.3127  -43.7372 C.2    1 LIG       0.13200
      3 C3        -73.1274  -24.9412  -42.7447 C.2    1 LIG      -0.03800
      4 N1        -72.2291  -24.0485  -44.6271 N.2    1 LIG      -0.57800
      5 N2        -73.3477  -24.4418  -43.9947 N.pl3  1 LIG      -0.05900
      6 H1        -71.2251  -25.1784  -41.6660 H      1 LIG       0.15700
      7 H2        -70.2435  -24.0874  -43.9939 H      1 LIG       0.15600
      8 H3        -73.9382  -25.2921  -42.1226 H      1 LIG       0.15900
      9 H4        -74.2322  -24.3385  -44.4761 H      1 LIG       0.32200
@<TRIPOS>BOND
      1       1       2 1
      2       1       3 2
      3       2       4 2
      4       3       5 1
      5       4       5 1
      6       1       6 1
      7       2       7 1
      8       3       8 1
      9       5       9 1
@<TRIPOS>ALT_TYPE
CGenFF_4.0_ALT_TYPE_SET
CGenFF_4.0 1 CG2R51 2 CG2R52 3 CG2R51 4 NG2R50 5 NG2R51 6 HGR51 7 HGR52 8 HGR52 9 HGP1
@<TRIPOS>MOLECULE
pyrazole
 9 9 0 0 0
****
USER_CHARGES
INVALID_CHARGES
Pose:  14 Cluster:  14 Fr_nu: 8882842 TotEn:   -13.50
@<TRIPOS>ATOM
      1 C1        -71.9427  -10.5624  -44.1283 C.2    1 LIG      -0.25100
      2 C2        -71.8209  -11.9434  -44.3727 C.2    1 LIG       0.13200
      3 C3        -73.0640  -10.4504  -43.3431 C.2    1 LIG      -0.03800
      4 N1        -72.7874  -12.6575  -43.7899 N.2    1 LIG      -0.57800
      5 N2        -73.5274  -11.7217  -43.1713 N.pl3  1 LIG      -0.05900
      6 H1        -71.3069   -9.7600  -44.4722 H      1 LIG       0.15700
      7 H2        -71.0682  -12.4593  -44.9518 H      1 LIG       0.15600
      8 H3        -73.5640   -9.5996  -42.9031 H      1 LIG       0.15900
      9 H4        -74.3404  -12.0218  -42.6482 H      1 LIG       0.32200
@<TRIPOS>BOND
      1       1       2 1
      2       1       3 2
      3       2       4 2
      4       3       5 1
      5       4       5 1
      6       1       6 1
      7       2       7 1
      8       3       8 1
      9       5       9 1
@<TRIPOS>ALT_TYPE
CGenFF_4.0_ALT_TYPE_SET
CGenFF_4.0 1 CG2R51 2 CG2R52 3 CG2R51 4 NG2R50 5 NG2R51 6 HGR51 7 HGR52 8 HGR52 9 HGP1
@<TRIPOS>MOLECULE
pyrazole
 9 9 0 0 0
****
USER_CHARGES
INVALID_CHARGES
Pose:  15 Cluster:  15 Fr_nu: 204736 TotEn:   -13.30
@<TRIPOS>ATOM
      1 C1        -59.9633  -20.5334  -39.4807 C.2    1 LIG      -0.25100
      2 C2        -60.3868  -21.0550  -38.2437 C.2    1 LIG       0.13200
      3 C3        -61.0916  -19.9628  -40.0171 C.2    1 LIG      -0.03800
      4 N1        -61.6829  -20.8352  -38.0079 N.2    1 LIG      -0.57800
      5 N2        -62.0837  -20.1690  -39.1040 N.pl3  1 LIG      -0.05900
      6 H1        -58.9782  -20.5653  -39.9222 H      1 LIG       0.15700
      7 H2        -59.8051  -21.5868  -37.5043 H      1 LIG       0.15600
      8 H3        -61.2744  -19.4424  -40.9462 H      1 LIG       0.15900
      9 H4        -63.0535  -19.8852  -39.1648 H      1 LIG       0.32200
@<TRIPOS>BOND
      1       1       2 1
      2       1       3 2
      3       2       4 2
      4       3       5 1
      5       4       5 1
      6       1       6 1
      7       2       7 1
      8       3       8 1
      9       5       9 1
@<TRIPOS>ALT_TYPE
CGenFF_4.0_ALT_TYPE_SET
CGenFF_4.0 1 CG2R51 2 CG2R52 3 CG2R51 4 NG2R50 5 NG2R51 6 HGR51 7 HGR52 8 HGR52 9 HGP1
@<TRIPOS>MOLECULE
pyrazole
 9 9 0 0 0
****
USER_CHARGES
INVALID_CHARGES
Pose:  16 Cluster:  16 Fr_nu: 181250 TotEn:   -13.22
@<TRIPOS>ATOM
      1 C1        -65.8954   -7.4823  -45.8916 C.2    1 LIG      -0.25100
      2 C2        -64.7579   -7.5600  -46.7174 C.2    1 LIG       0.13200
      3 C3        -65.4097   -7.6659  -44.6201 C.2    1 LIG      -0.03800
      4 N1        -63.6343   -7.7760  -46.0283 N.2    1 LIG      -0.57800
      5 N2        -64.0632   -7.8355  -44.7561 N.pl3  1 LIG      -0.05900
      6 H1        -66.9235   -7.3157  -46.1772 H      1 LIG       0.15700
      7 H2        -64.7009   -7.4688  -47.7927 H      1 LIG       0.15600
      8 H3        -65.8904   -7.6929  -43.6528 H      1 LIG       0.15900
      9 H4        -63.3800   -7.9973  -44.0269 H      1 LIG       0.32200
@<TRIPOS>BOND
      1       1       2 1
      2       1       3 2
      3       2       4 2
      4       3       5 1
      5       4       5 1
      6       1       6 1
      7       2       7 1
      8       3       8 1
      9       5       9 1
@<TRIPOS>ALT_TYPE
CGenFF_4.0_ALT_TYPE_SET
CGenFF_4.0 1 CG2R51 2 CG2R52 3 CG2R51 4 NG2R50 5 NG2R51 6 HGR51 7 HGR52 8 HGR52 9 HGP1
@<TRIPOS>MOLECULE
pyrazole
 9 9 0 0 0
****
USER_CHARGES
INVALID_CHARGES
Pose:  17 Cluster:  17 Fr_nu: 1271487 TotEn:   -13.08
@<TRIPOS>ATOM
      1 C1        -61.9114   -1.5248  -24.4973 C.2    1 LIG      -0.25100
      2 C2        -63.1835   -1.1242  -24.0469 C.2    1 LIG       0.13200
      3 C3        -62.1100   -2.7821  -25.0131 C.2    1 LIG      -0.03800
      4 N1        -64.1211   -2.0517  -24.2583 N.2    1 LIG      -0.57800
      5 N2        -63.4376   -3.0477  -24.8472 N.pl3  1 LIG      -0.05900
      6 H1        -60.9804   -0.9790  -24.4550 H      1 LIG       0.15700
      7 H2        -63.4665   -0.1951  -23.5730 H      1 LIG       0.15600
      8 H3        -61.4411   -3.4966  -25.4709 H      1 LIG       0.15900
      9 H4        -63.9417   -3.8854  -25.1095 H      1 LIG       0.32200
@<TRIPOS>BOND
      1       1       2 1
      2       1       3 2
      3       2       4 2
      4       3       5 1
      5       4       5 1
      6       1       6 1
      7       2       7 1
      8       3       8 1
      9       5       9 1
@<TRIPOS>ALT_TYPE
CGenFF_4.0_ALT_TYPE_SET
CGenFF_4.0 1 CG2R51 2 CG2R52 3 CG2R51 4 NG2R50 5 NG2R51 6 HGR51 7 HGR52 8 HGR52 9 HGP1
@<TRIPOS>MOLECULE
pyrazole
 9 9 0 0 0
****
USER_CHARGES
INVALID_CHARGES
Pose:  18 Cluster:  18 Fr_nu: 4906724 TotEn:   -13.00
@<TRIPOS>ATOM
      1 C1        -66.3406   -6.8206  -45.0079 C.2    1 LIG      -0.25100
      2 C2        -66.9021   -7.5976  -43.9770 C.2    1 LIG       0.13200
      3 C3        -65.0253   -7.2129  -45.0560 C.2    1 LIG      -0.03800
      4 N1        -66.0161   -8.4214  -43.4112 N.2    1 LIG      -0.57800
      5 N2        -64.8844   -8.1644  -44.0889 N.pl3  1 LIG      -0.05900
      6 H1        -66.8214   -6.0801  -45.6299 H      1 LIG       0.15700
      7 H2        -67.9200   -7.5975  -43.6141 H      1 LIG       0.15600
      8 H3        -64.1950   -6.9061  -45.6757 H      1 LIG       0.15900
      9 H4        -64.0480   -8.6759  -43.8369 H      1 LIG       0.32200
@<TRIPOS>BOND
      1       1       2 1
      2       1       3 2
      3       2       4 2
      4       3       5 1
      5       4       5 1
      6       1       6 1
      7       2       7 1
      8       3       8 1
      9       5       9 1
@<TRIPOS>ALT_TYPE
CGenFF_4.0_ALT_TYPE_SET
CGenFF_4.0 1 CG2R51 2 CG2R52 3 CG2R51 4 NG2R50 5 NG2R51 6 HGR51 7 HGR52 8 HGR52 9 HGP1
@<TRIPOS>MOLECULE
pyrazole
 9 9 0 0 0
****
USER_CHARGES
INVALID_CHARGES
Pose:  19 Cluster:  19 Fr_nu: 570145 TotEn:   -12.94
@<TRIPOS>ATOM
      1 C1        -74.2412  -26.5101  -45.6021 C.2    1 LIG      -0.25100
      2 C2        -73.5118  -27.6143  -46.0820 C.2    1 LIG       0.13200
      3 C3        -75.4466  -26.5843  -46.2563 C.2    1 LIG      -0.03800
      4 N1        -74.1966  -28.3372  -46.9722 N.2    1 LIG      -0.57800
      5 N2        -75.3690  -27.6859  -47.0569 N.pl3  1 LIG      -0.05900
      6 H1        -73.9370  -25.7646  -44.8822 H      1 LIG       0.15700
      7 H2        -72.5095  -27.9222  -45.8205 H      1 LIG       0.15600
      8 H3        -76.3316  -25.9652  -46.2268 H      1 LIG       0.15900
      9 H4        -76.0747  -28.0487  -47.6855 H      1 LIG       0.32200
@<TRIPOS>BOND
      1       1       2 1
      2       1       3 2
      3       2       4 2
      4       3       5 1
      5       4       5 1
      6       1       6 1
      7       2       7 1
      8       3       8 1
      9       5       9 1
@<TRIPOS>ALT_TYPE
CGenFF_4.0_ALT_TYPE_SET
CGenFF_4.0 1 CG2R51 2 CG2R52 3 CG2R51 4 NG2R50 5 NG2R51 6 HGR51 7 HGR52 8 HGR52 9 HGP1
@<TRIPOS>MOLECULE
pyrazole
 9 9 0 0 0
****
USER_CHARGES
INVALID_CHARGES
Pose:  20 Cluster:  20 Fr_nu: 2440845 TotEn:   -12.84
@<TRIPOS>ATOM
      1 C1        -60.2435  -21.2074  -38.7451 C.2    1 LIG      -0.25100
      2 C2        -59.5748  -19.9720  -38.8367 C.2    1 LIG       0.13200
      3 C3        -61.5119  -20.9460  -39.2027 C.2    1 LIG      -0.03800
      4 N1        -60.3537  -18.9982  -39.3150 N.2    1 LIG      -0.57800
      5 N2        -61.5251  -19.6215  -39.5283 N.pl3  1 LIG      -0.05900
      6 H1        -59.8604  -22.1553  -38.3970 H      1 LIG       0.15700
      7 H2        -58.5523  -19.7406  -38.5743 H      1 LIG       0.15600
      8 H3        -62.3871  -21.5684  -39.3211 H      1 LIG       0.15900
      9 H4        -62.2963  -19.0796  -39.8975 H      1 LIG       0.32200
@<TRIPOS>BOND
      1       1       2 1
      2       1       3 2
      3       2       4 2
      4       3       5 1
      5       4       5 1
      6       1       6 1
      7       2       7 1
      8       3       8 1
      9       5       9 1
@<TRIPOS>ALT_TYPE
CGenFF_4.0_ALT_TYPE_SET
CGenFF_4.0 1 CG2R51 2 CG2R52 3 CG2R51 4 NG2R50 5 NG2R51 6 HGR51 7 HGR52 8 HGR52 9 HGP1
@<TRIPOS>MOLECULE
pyrazole
 9 9 0 0 0
****
USER_CHARGES
INVALID_CHARGES
Pose:  21 Cluster:  21 Fr_nu: 614565 TotEn:   -12.80
@<TRIPOS>ATOM
      1 C1        -67.1082   -6.5705  -46.1869 C.2    1 LIG      -0.25100
      2 C2        -66.7955   -7.9049  -45.8654 C.2    1 LIG       0.13200
      3 C3        -68.0855   -6.2206  -45.2876 C.2    1 LIG      -0.03800
      4 N1        -67.5157   -8.3710  -44.8417 N.2    1 LIG      -0.57800
      5 N2        -68.2906   -7.3237  -44.5119 N.pl3  1 LIG      -0.05900
      6 H1        -66.6844   -5.9484  -46.9614 H      1 LIG       0.15700
      7 H2        -66.0731   -8.5574  -46.3347 H      1 LIG       0.15600
      8 H3        -68.6426   -5.3076  -45.1346 H      1 LIG       0.15900
      9 H4        -68.9421   -7.4321  -43.7448 H      1 LIG       0.32200
@<TRIPOS>BOND
      1       1       2 1
      2       1       3 2
      3       2       4 2
      4       3       5 1
      5       4       5 1
      6       1       6 1
      7       2       7 1
      8       3       8 1
      9       5       9 1
@<TRIPOS>ALT_TYPE
CGenFF_4.0_ALT_TYPE_SET
CGenFF_4.0 1 CG2R51 2 CG2R52 3 CG2R51 4 NG2R50 5 NG2R51 6 HGR51 7 HGR52 8 HGR52 9 HGP1
@<TRIPOS>MOLECULE
pyrazole
 9 9 0 0 0
****
USER_CHARGES
INVALID_CHARGES
Pose:  22 Cluster:  22 Fr_nu: 492342 TotEn:   -12.61
@<TRIPOS>ATOM
      1 C1        -66.3690   -6.4594  -46.7794 C.2    1 LIG      -0.25100
      2 C2        -66.1324   -7.7664  -46.3130 C.2    1 LIG       0.13200
      3 C3        -66.6744   -5.7416  -45.6489 C.2    1 LIG      -0.03800
      4 N1        -66.2750   -7.8754  -44.9895 N.2    1 LIG      -0.57800
      5 N2        -66.6044   -6.6277  -44.6144 N.pl3  1 LIG      -0.05900
      6 H1        -66.3240   -6.0886  -47.7927 H      1 LIG       0.15700
      7 H2        -65.8625   -8.6443  -46.8825 H      1 LIG       0.15600
      8 H3        -66.9316   -4.7041  -45.4913 H      1 LIG       0.15900
      9 H4        -66.7704   -6.4506  -43.6316 H      1 LIG       0.32200
@<TRIPOS>BOND
      1       1       2 1
      2       1       3 2
      3       2       4 2
      4       3       5 1
      5       4       5 1
      6       1       6 1
      7       2       7 1
      8       3       8 1
      9       5       9 1
@<TRIPOS>ALT_TYPE
CGenFF_4.0_ALT_TYPE_SET
CGenFF_4.0 1 CG2R51 2 CG2R52 3 CG2R51 4 NG2R50 5 NG2R51 6 HGR51 7 HGR52 8 HGR52 9 HGP1
@<TRIPOS>MOLECULE
pyrazole
 9 9 0 0 0
****
USER_CHARGES
INVALID_CHARGES
Pose:  23 Cluster:  23 Fr_nu: 217377 TotEn:   -12.61
@<TRIPOS>ATOM
      1 C1        -53.2972  -26.0577  -22.0071 C.2    1 LIG      -0.25100
      2 C2        -52.8239  -24.7323  -22.0417 C.2    1 LIG       0.13200
      3 C3        -53.6098  -26.3448  -23.3133 C.2    1 LIG      -0.03800
      4 N1        -52.8330  -24.2134  -23.2724 N.2    1 LIG      -0.57800
      5 N2        -53.3158  -25.2179  -24.0234 N.pl3  1 LIG      -0.05900
      6 H1        -53.3973  -26.7139  -21.1552 H      1 LIG       0.15700
      7 H2        -52.4731  -24.1227  -21.2213 H      1 LIG       0.15600
      8 H3        -54.0082  -27.2286  -23.7905 H      1 LIG       0.15900
      9 H4        -53.4213  -25.0647  -25.0185 H      1 LIG       0.32200
@<TRIPOS>BOND
      1       1       2 1
      2       1       3 2
      3       2       4 2
      4       3       5 1
      5       4       5 1
      6       1       6 1
      7       2       7 1
      8       3       8 1
      9       5       9 1
@<TRIPOS>ALT_TYPE
CGenFF_4.0_ALT_TYPE_SET
CGenFF_4.0 1 CG2R51 2 CG2R52 3 CG2R51 4 NG2R50 5 NG2R51 6 HGR51 7 HGR52 8 HGR52 9 HGP1
@<TRIPOS>MOLECULE
pyrazole
 9 9 0 0 0
****
USER_CHARGES
INVALID_CHARGES
Pose:  24 Cluster:  24 Fr_nu: 523676 TotEn:   -12.53
@<TRIPOS>ATOM
      1 C1        -66.5061   -6.7061  -46.0092 C.2    1 LIG      -0.25100
      2 C2        -65.6465   -7.5405  -46.7485 C.2    1 LIG       0.13200
      3 C3        -66.0915   -6.8526  -44.7080 C.2    1 LIG      -0.03800
      4 N1        -64.7532   -8.1703  -45.9808 N.2    1 LIG      -0.57800
      5 N2        -65.0491   -7.7314  -44.7456 N.pl3  1 LIG      -0.05900
      6 H1        -67.3129   -6.0845  -46.3684 H      1 LIG       0.15700
      7 H2        -65.6340   -7.7163  -47.8147 H      1 LIG       0.15600
      8 H3        -66.4380   -6.4223  -43.7794 H      1 LIG       0.15900
      9 H4        -64.4978   -8.0758  -43.9696 H      1 LIG       0.32200
@<TRIPOS>BOND
      1       1       2 1
      2       1       3 2
      3       2       4 2
      4       3       5 1
      5       4       5 1
      6       1       6 1
      7       2       7 1
      8       3       8 1
      9       5       9 1
@<TRIPOS>ALT_TYPE
CGenFF_4.0_ALT_TYPE_SET
CGenFF_4.0 1 CG2R51 2 CG2R52 3 CG2R51 4 NG2R50 5 NG2R51 6 HGR51 7 HGR52 8 HGR52 9 HGP1
@<TRIPOS>MOLECULE
pyrazole
 9 9 0 0 0
****
USER_CHARGES
INVALID_CHARGES
Pose:  25 Cluster:  25 Fr_nu: 336641 TotEn:   -12.50
@<TRIPOS>ATOM
      1 C1        -65.5496   -7.1667  -45.4509 C.2    1 LIG      -0.25100
      2 C2        -65.4835   -8.2990  -44.6170 C.2    1 LIG       0.13200
      3 C3        -66.8091   -6.6600  -45.2425 C.2    1 LIG      -0.03800
      4 N1        -66.6111   -8.5000  -43.9300 N.2    1 LIG      -0.57800
      5 N2        -67.3977   -7.4871  -44.3316 N.pl3  1 LIG      -0.05900
      6 H1        -64.7909   -6.7721  -46.1104 H      1 LIG       0.15700
      7 H2        -64.6608   -8.9864  -44.4817 H      1 LIG       0.15600
      8 H3        -67.3286   -5.8061  -45.6528 H      1 LIG       0.15900
      9 H4        -68.3302   -7.4212  -43.9432 H      1 LIG       0.32200
@<TRIPOS>BOND
      1       1       2 1
      2       1       3 2
      3       2       4 2
      4       3       5 1
      5       4       5 1
      6       1       6 1
      7       2       7 1
      8       3       8 1
      9       5       9 1
@<TRIPOS>ALT_TYPE
CGenFF_4.0_ALT_TYPE_SET
CGenFF_4.0 1 CG2R51 2 CG2R52 3 CG2R51 4 NG2R50 5 NG2R51 6 HGR51 7 HGR52 8 HGR52 9 HGP1
@<TRIPOS>MOLECULE
pyrazole
 9 9 0 0 0
****
USER_CHARGES
INVALID_CHARGES
Pose:  26 Cluster:  26 Fr_nu: 8495829 TotEn:   -12.21
@<TRIPOS>ATOM
      1 C1        -47.6005  -17.6935  -42.8135 C.2    1 LIG      -0.25100
      2 C2        -46.2753  -17.6467  -42.3408 C.2    1 LIG       0.13200
      3 C3        -48.2223  -18.6105  -42.0018 C.2    1 LIG      -0.03800
      4 N1        -46.0666  -18.4685  -41.3088 N.2    1 LIG      -0.57800
      5 N2        -47.2690  -19.0402  -41.1261 N.pl3  1 LIG      -0.05900
      6 H1        -48.0439  -17.1399  -43.6279 H      1 LIG       0.15700
      7 H2        -45.4527  -17.0484  -42.7058 H      1 LIG       0.15600
      8 H3        -49.2338  -18.9892  -41.9706 H      1 LIG       0.15900
      9 H4        -47.3685  -19.7203  -40.3829 H      1 LIG       0.32200
@<TRIPOS>BOND
      1       1       2 1
      2       1       3 2
      3       2       4 2
      4       3       5 1
      5       4       5 1
      6       1       6 1
      7       2       7 1
      8       3       8 1
      9       5       9 1
@<TRIPOS>ALT_TYPE
CGenFF_4.0_ALT_TYPE_SET
CGenFF_4.0 1 CG2R51 2 CG2R52 3 CG2R51 4 NG2R50 5 NG2R51 6 HGR51 7 HGR52 8 HGR52 9 HGP1
@<TRIPOS>MOLECULE
pyrazole
 9 9 0 0 0
****
USER_CHARGES
INVALID_CHARGES
Pose:  27 Cluster:  27 Fr_nu: 9267968 TotEn:   -12.20
@<TRIPOS>ATOM
      1 C1        -46.7670  -16.6661  -42.9190 C.2    1 LIG      -0.25100
      2 C2        -46.7141  -17.1011  -41.5812 C.2    1 LIG       0.13200
      3 C3        -45.8201  -17.4236  -43.5641 C.2    1 LIG      -0.03800
      4 N1        -45.8056  -18.0606  -41.3865 N.2    1 LIG      -0.57800
      5 N2        -45.2789  -18.2350  -42.6105 N.pl3  1 LIG      -0.05900
      6 H1        -47.4026  -15.9099  -43.3557 H      1 LIG       0.15700
      7 H2        -47.2993  -16.7585  -40.7399 H      1 LIG       0.15600
      8 H3        -45.4884  -17.4560  -44.5918 H      1 LIG       0.15900
      9 H4        -44.5486  -18.9267  -42.7241 H      1 LIG       0.32200
@<TRIPOS>BOND
      1       1       2 1
      2       1       3 2
      3       2       4 2
      4       3       5 1
      5       4       5 1
      6       1       6 1
      7       2       7 1
      8       3       8 1
      9       5       9 1
@<TRIPOS>ALT_TYPE
CGenFF_4.0_ALT_TYPE_SET
CGenFF_4.0 1 CG2R51 2 CG2R52 3 CG2R51 4 NG2R50 5 NG2R51 6 HGR51 7 HGR52 8 HGR52 9 HGP1
@<TRIPOS>MOLECULE
pyrazole
 9 9 0 0 0
****
USER_CHARGES
INVALID_CHARGES
Pose:  28 Cluster:  28 Fr_nu: 570914 TotEn:   -12.18
@<TRIPOS>ATOM
      1 C1        -65.5595   -7.8748  -44.1573 C.2    1 LIG      -0.25100
      2 C2        -65.2194   -8.2929  -45.4578 C.2    1 LIG       0.13200
      3 C3        -66.7691   -7.2413  -44.3057 C.2    1 LIG      -0.03800
      4 N1        -66.1386   -7.9538  -46.3655 N.2    1 LIG      -0.57800
      5 N2        -67.0685   -7.3159  -45.6343 N.pl3  1 LIG      -0.05900
      6 H1        -65.0064   -8.0134  -43.2402 H      1 LIG       0.15700
      7 H2        -64.3396   -8.8302  -45.7821 H      1 LIG       0.15600
      8 H3        -67.4278   -6.7531  -43.6020 H      1 LIG       0.15900
      9 H4        -67.8857   -6.9530  -46.1090 H      1 LIG       0.32200
@<TRIPOS>BOND
      1       1       2 1
      2       1       3 2
      3       2       4 2
      4       3       5 1
      5       4       5 1
      6       1       6 1
      7       2       7 1
      8       3       8 1
      9       5       9 1
@<TRIPOS>ALT_TYPE
CGenFF_4.0_ALT_TYPE_SET
CGenFF_4.0 1 CG2R51 2 CG2R52 3 CG2R51 4 NG2R50 5 NG2R51 6 HGR51 7 HGR52 8 HGR52 9 HGP1
@<TRIPOS>MOLECULE
pyrazole
 9 9 0 0 0
****
USER_CHARGES
INVALID_CHARGES
Pose:  29 Cluster:  29 Fr_nu: 547436 TotEn:   -10.96
@<TRIPOS>ATOM
      1 C1        -63.4400   -1.6463  -24.3538 C.2    1 LIG      -0.25100
      2 C2        -62.1199   -1.3349  -23.9771 C.2    1 LIG       0.13200
      3 C3        -63.3213   -2.7863  -25.1107 C.2    1 LIG      -0.03800
      4 N1        -61.2280   -2.2067  -24.4550 N.2    1 LIG      -0.57800
      5 N2        -61.9890   -3.0773  -25.1398 N.pl3  1 LIG      -0.05900
      6 H1        -64.3508   -1.1192  -24.1107 H      1 LIG       0.15700
      7 H2        -61.7704   -0.5087  -23.3746 H      1 LIG       0.15600
      8 H3        -64.0480   -3.4014  -25.6215 H      1 LIG       0.15900
      9 H4        -61.5314   -3.8499  -25.6072 H      1 LIG       0.32200
@<TRIPOS>BOND
      1       1       2 1
      2       1       3 2
      3       2       4 2
      4       3       5 1
      5       4       5 1
      6       1       6 1
      7       2       7 1
      8       3       8 1
      9       5       9 1
@<TRIPOS>ALT_TYPE
CGenFF_4.0_ALT_TYPE_SET
CGenFF_4.0 1 CG2R51 2 CG2R52 3 CG2R51 4 NG2R50 5 NG2R51 6 HGR51 7 HGR52 8 HGR52 9 HGP1
@<TRIPOS>MOLECULE
pyrazole
 9 9 0 0 0
****
USER_CHARGES
INVALID_CHARGES
Pose:  30 Cluster:  30 Fr_nu: 2315648 TotEn:   -10.28
@<TRIPOS>ATOM
      1 C1        -66.3791   -7.1284  -45.0414 C.2    1 LIG      -0.25100
      2 C2        -65.6329   -7.7414  -46.0658 C.2    1 LIG       0.13200
      3 C3        -67.4443   -6.5529  -45.6899 C.2    1 LIG      -0.03800
      4 N1        -66.1780   -7.5714  -47.2732 N.2    1 LIG      -0.57800
      5 N2        -67.2782   -6.8452  -47.0118 N.pl3  1 LIG      -0.05900
      6 H1        -66.1745   -7.1068  -43.9812 H      1 LIG       0.15700
      7 H2        -64.7143   -8.3045  -45.9828 H      1 LIG       0.15600
      8 H3        -68.2853   -5.9729  -45.3382 H      1 LIG       0.15900
      9 H4        -67.8732   -6.5804  -47.7868 H      1 LIG       0.32200
@<TRIPOS>BOND
      1       1       2 1
      2       1       3 2
      3       2       4 2
      4       3       5 1
      5       4       5 1
      6       1       6 1
      7       2       7 1
      8       3       8 1
      9       5       9 1
@<TRIPOS>ALT_TYPE
CGenFF_4.0_ALT_TYPE_SET
CGenFF_4.0 1 CG2R51 2 CG2R52 3 CG2R51 4 NG2R50 5 NG2R51 6 HGR51 7 HGR52 8 HGR52 9 HGP1
@<TRIPOS>MOLECULE
pyrazole
 9 9 0 0 0
****
USER_CHARGES
INVALID_CHARGES
Pose:  31 Cluster:  31 Fr_nu: 9268817 TotEn:   -10.20
@<TRIPOS>ATOM
      1 C1        -46.8311  -17.9789  -43.2975 C.2    1 LIG      -0.25100
      2 C2        -46.3298  -18.6939  -42.1933 C.2    1 LIG       0.13200
      3 C3        -47.1259  -16.7348  -42.7958 C.2    1 LIG      -0.03800
      4 N1        -46.3059  -17.9647  -41.0746 N.2    1 LIG      -0.57800
      5 N2        -46.7958  -16.7784  -41.4731 N.pl3  1 LIG      -0.05900
      6 H1        -46.9602  -18.3169  -44.3151 H      1 LIG       0.15700
      7 H2        -45.9814  -19.7162  -42.1571 H      1 LIG       0.15600
      8 H3        -47.5339  -15.8433  -43.2499 H      1 LIG       0.15900
      9 H4        -46.8801  -16.0394  -40.7864 H      1 LIG       0.32200
@<TRIPOS>BOND
      1       1       2 1
      2       1       3 2
      3       2       4 2
      4       3       5 1
      5       4       5 1
      6       1       6 1
      7       2       7 1
      8       3       8 1
      9       5       9 1
@<TRIPOS>ALT_TYPE
CGenFF_4.0_ALT_TYPE_SET
CGenFF_4.0 1 CG2R51 2 CG2R52 3 CG2R51 4 NG2R50 5 NG2R51 6 HGR51 7 HGR52 8 HGR52 9 HGP1
@<TRIPOS>MOLECULE
pyrazole
 9 9 0 0 0
****
USER_CHARGES
INVALID_CHARGES
Pose:  32 Cluster:  32 Fr_nu: 269200 TotEn:    -9.97
@<TRIPOS>ATOM
      1 C1        -66.7351   -7.0252  -46.4084 C.2    1 LIG      -0.25100
      2 C2        -65.7423   -6.1384  -46.8664 C.2    1 LIG       0.13200
      3 C3        -67.4607   -6.2902  -45.5030 C.2    1 LIG      -0.03800
      4 N1        -65.8266   -4.9323  -46.2989 N.2    1 LIG      -0.57800
      5 N2        -66.8812   -5.0558  -45.4750 N.pl3  1 LIG      -0.05900
      6 H1        -66.9025   -8.0530  -46.6946 H      1 LIG       0.15700
      7 H2        -64.9605   -6.3209  -47.5897 H      1 LIG       0.15600
      8 H3        -68.3163   -6.5297  -44.8882 H      1 LIG       0.15900
      9 H4        -67.1510   -4.2546  -44.9182 H      1 LIG       0.32200
@<TRIPOS>BOND
      1       1       2 1
      2       1       3 2
      3       2       4 2
      4       3       5 1
      5       4       5 1
      6       1       6 1
      7       2       7 1
      8       3       8 1
      9       5       9 1
@<TRIPOS>ALT_TYPE
CGenFF_4.0_ALT_TYPE_SET
CGenFF_4.0 1 CG2R51 2 CG2R52 3 CG2R51 4 NG2R50 5 NG2R51 6 HGR51 7 HGR52 8 HGR52 9 HGP1
@<TRIPOS>MOLECULE
pyrazole
 9 9 0 0 0
****
USER_CHARGES
INVALID_CHARGES
Pose:  33 Cluster:  33 Fr_nu: 555515 TotEn:    -9.81
@<TRIPOS>ATOM
      1 C1        -65.2482   -7.9797  -45.8434 C.2    1 LIG      -0.25100
      2 C2        -64.6023   -8.2038  -44.6128 C.2    1 LIG       0.13200
      3 C3        -66.2504   -7.0882  -45.5478 C.2    1 LIG      -0.03800
      4 N1        -65.1482   -7.5105  -43.6101 N.2    1 LIG      -0.57800
      5 N2        -66.1476   -6.8418  -44.2102 N.pl3  1 LIG      -0.05900
      6 H1        -65.0196   -8.4039  -46.8099 H      1 LIG       0.15700
      7 H2        -63.7569   -8.8439  -44.4046 H      1 LIG       0.15600
      8 H3        -67.0117   -6.6194  -46.1545 H      1 LIG       0.15900
      9 H4        -66.7249   -6.2328  -43.6439 H      1 LIG       0.32200
@<TRIPOS>BOND
      1       1       2 1
      2       1       3 2
      3       2       4 2
      4       3       5 1
      5       4       5 1
      6       1       6 1
      7       2       7 1
      8       3       8 1
      9       5       9 1
@<TRIPOS>ALT_TYPE
CGenFF_4.0_ALT_TYPE_SET
CGenFF_4.0 1 CG2R51 2 CG2R52 3 CG2R51 4 NG2R50 5 NG2R51 6 HGR51 7 HGR52 8 HGR52 9 HGP1
@<TRIPOS>MOLECULE
pyrazole
 9 9 0 0 0
****
USER_CHARGES
INVALID_CHARGES
Pose:  34 Cluster:  34 Fr_nu: 331087 TotEn:    -0.69
@<TRIPOS>ATOM
      1 C1        -83.5014   -3.7482  -46.0209 C.2    1 LIG      -0.25100
      2 C2        -83.2839   -4.1250  -47.3598 C.2    1 LIG       0.13200
      3 C3        -83.9883   -2.4664  -46.0997 C.2    1 LIG      -0.03800
      4 N1        -83.6064   -3.1606  -48.2257 N.2    1 LIG      -0.57800
      5 N2        -84.0316   -2.1651  -47.4293 N.pl3  1 LIG      -0.05900
      6 H1        -83.3301   -4.3247  -45.1238 H      1 LIG       0.15700
      7 H2        -82.9033   -5.0620  -47.7406 H      1 LIG       0.15600
      8 H3        -84.2987   -1.7567  -45.3465 H      1 LIG       0.15900
      9 H4        -84.3370   -1.3023  -47.8618 H      1 LIG       0.32200
@<TRIPOS>BOND
      1       1       2 1
      2       1       3 2
      3       2       4 2
      4       3       5 1
      5       4       5 1
      6       1       6 1
      7       2       7 1
      8       3       8 1
      9       5       9 1
@<TRIPOS>ALT_TYPE
CGenFF_4.0_ALT_TYPE_SET
CGenFF_4.0 1 CG2R51 2 CG2R52 3 CG2R51 4 NG2R50 5 NG2R51 6 HGR51 7 HGR52 8 HGR52 9 HGP1
@<TRIPOS>MOLECULE
4_lactone
 9 9 0 0 0
****
USER_CHARGES
INVALID_CHARGES
Pose:   1 Cluster:   1 Fr_nu: 6522345 TotEn:   -27.02
@<TRIPOS>ATOM
      1 C1        -71.7655  -12.5474  -43.7814 C.2    1 LIG       0.04000
      2 C2        -73.1950  -12.0131  -43.9822 C.3    1 LIG       0.11000
      3 C3        -72.4888  -10.6616  -44.0321 C.3    1 LIG       0.08100
      4 O1        -71.2267  -13.6195  -43.6247 O.2    1 LIG      -0.32000
      5 O2        -71.2022  -11.3107  -43.8346 O.3    1 LIG      -0.27100
      6 H1        -73.6650  -12.3365  -44.9123 H      1 LIG       0.09000
      7 H2        -73.8543  -12.1727  -43.1274 H      1 LIG       0.09000
      8 H3        -72.5336  -10.1388  -44.9914 H      1 LIG       0.09000
      9 H4        -72.7231   -9.9765  -43.2127 H      1 LIG       0.09000
@<TRIPOS>BOND
      1       1       2 1
      2       1       4 2
      3       1       5 1
      4       2       3 1
      5       3       5 1
      6       2       6 1
      7       2       7 1
      8       3       8 1
      9       3       9 1
@<TRIPOS>ALT_TYPE
CGenFF_4.0_ALT_TYPE_SET
CGenFF_4.0 1 CG2O4 2 CG3C41 3 CG3C41 4 OG2D1 5 OG3C51 6 HGA2 7 HGA2 8 HGA2 9 HGA2
@<TRIPOS>MOLECULE
4_lactone
 9 9 0 0 0
****
USER_CHARGES
INVALID_CHARGES
Pose:   2 Cluster:   2 Fr_nu: 6354357 TotEn:   -24.21
@<TRIPOS>ATOM
      1 C1        -58.1380   -3.0614  -19.9655 C.2    1 LIG       0.04000
      2 C2        -58.9435   -1.7564  -20.0978 C.3    1 LIG       0.11000
      3 C3        -60.0309   -2.5696  -19.4018 C.3    1 LIG       0.08100
      4 O1        -57.0340   -3.4628  -20.2561 O.2    1 LIG      -0.32000
      5 O2        -59.1515   -3.7270  -19.3496 O.3    1 LIG      -0.27100
      6 H1        -58.5366   -0.9217  -19.5250 H      1 LIG       0.09000
      7 H2        -59.1546   -1.4659  -21.1282 H      1 LIG       0.09000
      8 H3        -60.3093   -2.2293  -18.4007 H      1 LIG       0.09000
      9 H4        -60.9245   -2.7707  -19.9990 H      1 LIG       0.09000
@<TRIPOS>BOND
      1       1       2 1
      2       1       4 2
      3       1       5 1
      4       2       3 1
      5       3       5 1
      6       2       6 1
      7       2       7 1
      8       3       8 1
      9       3       9 1
@<TRIPOS>ALT_TYPE
CGenFF_4.0_ALT_TYPE_SET
CGenFF_4.0 1 CG2O4 2 CG3C41 3 CG3C41 4 OG2D1 5 OG3C51 6 HGA2 7 HGA2 8 HGA2 9 HGA2
@<TRIPOS>MOLECULE
4_lactone
 9 9 0 0 0
****
USER_CHARGES
INVALID_CHARGES
Pose:   3 Cluster:   3 Fr_nu: 1236459 TotEn:   -23.30
@<TRIPOS>ATOM
      1 C1        -71.8685  -12.3818  -43.0966 C.2    1 LIG       0.04000
      2 C2        -72.0798  -11.1585  -44.0065 C.3    1 LIG       0.11000
      3 C3        -73.5369  -11.3235  -43.5852 C.3    1 LIG       0.08100
      4 O1        -70.9473  -13.0802  -42.7388 O.2    1 LIG      -0.32000
      5 O2        -73.1842  -12.4712  -42.7642 O.3    1 LIG      -0.27100
      6 H1        -71.5851  -10.2515  -43.6556 H      1 LIG       0.09000
      7 H2        -71.8665  -11.3451  -45.0603 H      1 LIG       0.09000
      8 H3        -73.9512  -10.5097  -42.9839 H      1 LIG       0.09000
      9 H4        -74.2305  -11.5992  -44.3843 H      1 LIG       0.09000
@<TRIPOS>BOND
      1       1       2 1
      2       1       4 2
      3       1       5 1
      4       2       3 1
      5       3       5 1
      6       2       6 1
      7       2       7 1
      8       3       8 1
      9       3       9 1
@<TRIPOS>ALT_TYPE
CGenFF_4.0_ALT_TYPE_SET
CGenFF_4.0 1 CG2O4 2 CG3C41 3 CG3C41 4 OG2D1 5 OG3C51 6 HGA2 7 HGA2 8 HGA2 9 HGA2
@<TRIPOS>MOLECULE
4_lactone
 9 9 0 0 0
****
USER_CHARGES
INVALID_CHARGES
Pose:   4 Cluster:   4 Fr_nu: 5012786 TotEn:   -22.60
@<TRIPOS>ATOM
      1 C1        -71.3487  -13.2801  -43.3141 C.2    1 LIG       0.04000
      2 C2        -72.1245  -11.9748  -43.5661 C.3    1 LIG       0.11000
      3 C3        -73.2556  -12.9305  -43.9337 C.3    1 LIG       0.08100
      4 O1        -70.2399  -13.6048  -42.9544 O.2    1 LIG      -0.32000
      5 O2        -72.3993  -14.0730  -43.6567 O.3    1 LIG      -0.27100
      6 H1        -72.2855  -11.3723  -42.6708 H      1 LIG       0.09000
      7 H2        -71.7278  -11.3720  -44.3847 H      1 LIG       0.09000
      8 H3        -74.1266  -12.9098  -43.2730 H      1 LIG       0.09000
      9 H4        -73.5701  -12.9085  -44.9807 H      1 LIG       0.09000
@<TRIPOS>BOND
      1       1       2 1
      2       1       4 2
      3       1       5 1
      4       2       3 1
      5       3       5 1
      6       2       6 1
      7       2       7 1
      8       3       8 1
      9       3       9 1
@<TRIPOS>ALT_TYPE
CGenFF_4.0_ALT_TYPE_SET
CGenFF_4.0 1 CG2O4 2 CG3C41 3 CG3C41 4 OG2D1 5 OG3C51 6 HGA2 7 HGA2 8 HGA2 9 HGA2
@<TRIPOS>MOLECULE
4_lactone
 9 9 0 0 0
****
USER_CHARGES
INVALID_CHARGES
Pose:   5 Cluster:   5 Fr_nu: 5012726 TotEn:   -22.26
@<TRIPOS>ATOM
      1 C1        -71.5485  -12.8133  -44.1125 C.2    1 LIG       0.04000
      2 C2        -71.9379  -11.3720  -43.7380 C.3    1 LIG       0.11000
      3 C3        -73.2349  -12.0334  -43.2817 C.3    1 LIG       0.08100
      4 O1        -70.5992  -13.3839  -44.5999 O.2    1 LIG      -0.32000
      5 O2        -72.7298  -13.3358  -43.6867 O.3    1 LIG      -0.27100
      6 H1        -71.3250  -10.9360  -42.9476 H      1 LIG       0.09000
      7 H2        -72.0239  -10.6978  -44.5917 H      1 LIG       0.09000
      8 H3        -73.4340  -11.9945  -42.2073 H      1 LIG       0.09000
      9 H4        -74.1296  -11.7563  -43.8460 H      1 LIG       0.09000
@<TRIPOS>BOND
      1       1       2 1
      2       1       4 2
      3       1       5 1
      4       2       3 1
      5       3       5 1
      6       2       6 1
      7       2       7 1
      8       3       8 1
      9       3       9 1
@<TRIPOS>ALT_TYPE
CGenFF_4.0_ALT_TYPE_SET
CGenFF_4.0 1 CG2O4 2 CG3C41 3 CG3C41 4 OG2D1 5 OG3C51 6 HGA2 7 HGA2 8 HGA2 9 HGA2
@<TRIPOS>MOLECULE
4_lactone
 9 9 0 0 0
****
USER_CHARGES
INVALID_CHARGES
Pose:   6 Cluster:   6 Fr_nu: 5507759 TotEn:   -20.64
@<TRIPOS>ATOM
      1 C1        -71.2554  -11.7128  -44.4166 C.2    1 LIG       0.04000
      2 C2        -72.6132  -11.2404  -43.8669 C.3    1 LIG       0.11000
      3 C3        -71.9132   -9.8860  -43.8062 C.3    1 LIG       0.08100
      4 O1        -70.7590  -12.7468  -44.8024 O.2    1 LIG      -0.32000
      5 O2        -70.6936  -10.4769  -44.3345 O.3    1 LIG      -0.27100
      6 H1        -73.4343  -11.3175  -44.5813 H      1 LIG       0.09000
      7 H2        -72.8812  -11.6795  -42.9046 H      1 LIG       0.09000
      8 H3        -72.3108   -9.1170  -44.4740 H      1 LIG       0.09000
      9 H4        -71.7604   -9.4787  -42.8030 H      1 LIG       0.09000
@<TRIPOS>BOND
      1       1       2 1
      2       1       4 2
      3       1       5 1
      4       2       3 1
      5       3       5 1
      6       2       6 1
      7       2       7 1
      8       3       8 1
      9       3       9 1
@<TRIPOS>ALT_TYPE
CGenFF_4.0_ALT_TYPE_SET
CGenFF_4.0 1 CG2O4 2 CG3C41 3 CG3C41 4 OG2D1 5 OG3C51 6 HGA2 7 HGA2 8 HGA2 9 HGA2
@<TRIPOS>MOLECULE
4_lactone
 9 9 0 0 0
****
USER_CHARGES
INVALID_CHARGES
Pose:   7 Cluster:   7 Fr_nu: 2288564 TotEn:   -19.66
@<TRIPOS>ATOM
      1 C1        -70.0249   -7.8679  -44.8137 C.2    1 LIG       0.04000
      2 C2        -71.5222   -7.7665  -45.1557 C.3    1 LIG       0.11000
      3 C3        -71.5992   -9.0896  -44.3998 C.3    1 LIG       0.08100
      4 O1        -69.0200   -7.2203  -45.0016 O.2    1 LIG      -0.32000
      5 O2        -70.1662   -9.0489  -44.1541 O.3    1 LIG      -0.27100
      6 H1        -72.0302   -6.9226  -44.6863 H      1 LIG       0.09000
      7 H2        -71.7394   -7.8170  -46.2239 H      1 LIG       0.09000
      8 H3        -72.1689   -9.0696  -43.4667 H      1 LIG       0.09000
      9 H4        -71.8794   -9.9599  -44.9996 H      1 LIG       0.09000
@<TRIPOS>BOND
      1       1       2 1
      2       1       4 2
      3       1       5 1
      4       2       3 1
      5       3       5 1
      6       2       6 1
      7       2       7 1
      8       3       8 1
      9       3       9 1
@<TRIPOS>ALT_TYPE
CGenFF_4.0_ALT_TYPE_SET
CGenFF_4.0 1 CG2O4 2 CG3C41 3 CG3C41 4 OG2D1 5 OG3C51 6 HGA2 7 HGA2 8 HGA2 9 HGA2
@<TRIPOS>MOLECULE
4_lactone
 9 9 0 0 0
****
USER_CHARGES
INVALID_CHARGES
Pose:   8 Cluster:   8 Fr_nu: 1267112 TotEn:   -18.96
@<TRIPOS>ATOM
      1 C1        -62.7651   -9.0221  -11.2287 C.2    1 LIG       0.04000
      2 C2        -63.9576   -9.9737  -11.0244 C.3    1 LIG       0.11000
      3 C3        -64.4909   -9.2825  -12.2757 C.3    1 LIG       0.08100
      4 O1        -61.7108   -8.7821  -10.6853 O.2    1 LIG      -0.32000
      5 O2        -63.3011   -8.4482  -12.3391 O.3    1 LIG      -0.27100
      6 H1        -63.7088  -11.0301  -11.1364 H      1 LIG       0.09000
      7 H2        -64.5194   -9.7929  -10.1066 H      1 LIG       0.09000
      8 H3        -64.5870   -9.9156  -13.1620 H      1 LIG       0.09000
      9 H4        -65.3946   -8.6833  -12.1347 H      1 LIG       0.09000
@<TRIPOS>BOND
      1       1       2 1
      2       1       4 2
      3       1       5 1
      4       2       3 1
      5       3       5 1
      6       2       6 1
      7       2       7 1
      8       3       8 1
      9       3       9 1
@<TRIPOS>ALT_TYPE
CGenFF_4.0_ALT_TYPE_SET
CGenFF_4.0 1 CG2O4 2 CG3C41 3 CG3C41 4 OG2D1 5 OG3C51 6 HGA2 7 HGA2 8 HGA2 9 HGA2
@<TRIPOS>MOLECULE
4_lactone
 9 9 0 0 0
****
USER_CHARGES
INVALID_CHARGES
Pose:   9 Cluster:   9 Fr_nu: 4097034 TotEn:   -18.72
@<TRIPOS>ATOM
      1 C1        -46.8195  -16.8935  -40.8341 C.2    1 LIG       0.04000
      2 C2        -46.9115  -16.4748  -42.3124 C.3    1 LIG       0.11000
      3 C3        -46.4914  -17.9204  -42.5604 C.3    1 LIG       0.08100
      4 O1        -46.9861  -16.3836  -39.7494 O.2    1 LIG      -0.32000
      5 O2        -46.4465  -18.1680  -41.1279 O.3    1 LIG      -0.27100
      6 H1        -47.9187  -16.2115  -42.6390 H      1 LIG       0.09000
      7 H2        -46.1869  -15.7132  -42.6054 H      1 LIG       0.09000
      8 H3        -47.2346  -18.5513  -43.0555 H      1 LIG       0.09000
      9 H4        -45.5092  -18.0535  -43.0221 H      1 LIG       0.09000
@<TRIPOS>BOND
      1       1       2 1
      2       1       4 2
      3       1       5 1
      4       2       3 1
      5       3       5 1
      6       2       6 1
      7       2       7 1
      8       3       8 1
      9       3       9 1
@<TRIPOS>ALT_TYPE
CGenFF_4.0_ALT_TYPE_SET
CGenFF_4.0 1 CG2O4 2 CG3C41 3 CG3C41 4 OG2D1 5 OG3C51 6 HGA2 7 HGA2 8 HGA2 9 HGA2
@<TRIPOS>MOLECULE
4_lactone
 9 9 0 0 0
****
USER_CHARGES
INVALID_CHARGES
Pose:  10 Cluster:  10 Fr_nu: 5070321 TotEn:   -18.35
@<TRIPOS>ATOM
      1 C1        -82.9139   -0.4867  -45.4945 C.2    1 LIG       0.04000
      2 C2        -82.2235    0.8881  -45.5437 C.3    1 LIG       0.11000
      3 C3        -83.3295    1.2060  -46.5455 C.3    1 LIG       0.08100
      4 O1        -82.7616   -1.5426  -44.9234 O.2    1 LIG      -0.32000
      5 O2        -83.8706   -0.1357  -46.3952 O.3    1 LIG      -0.27100
      6 H1        -82.2629    1.4404  -44.6036 H      1 LIG       0.09000
      7 H2        -81.2101    0.8633  -45.9478 H      1 LIG       0.09000
      8 H3        -84.0481    1.9680  -46.2317 H      1 LIG       0.09000
      9 H4        -82.9979    1.3930  -47.5706 H      1 LIG       0.09000
@<TRIPOS>BOND
      1       1       2 1
      2       1       4 2
      3       1       5 1
      4       2       3 1
      5       3       5 1
      6       2       6 1
      7       2       7 1
      8       3       8 1
      9       3       9 1
@<TRIPOS>ALT_TYPE
CGenFF_4.0_ALT_TYPE_SET
CGenFF_4.0 1 CG2O4 2 CG3C41 3 CG3C41 4 OG2D1 5 OG3C51 6 HGA2 7 HGA2 8 HGA2 9 HGA2
@<TRIPOS>MOLECULE
4_lactone
 9 9 0 0 0
****
USER_CHARGES
INVALID_CHARGES
Pose:  11 Cluster:  11 Fr_nu: 5838594 TotEn:   -16.81
@<TRIPOS>ATOM
      1 C1        -46.6017  -16.1992  -41.4238 C.2    1 LIG       0.04000
      2 C2        -46.9251  -15.4375  -42.7216 C.3    1 LIG       0.11000
      3 C3        -47.0552  -16.8432  -43.3005 C.3    1 LIG       0.08100
      4 O1        -46.3229  -15.9316  -40.2770 O.2    1 LIG      -0.32000
      5 O2        -46.7327  -17.4216  -42.0055 O.3    1 LIG      -0.27100
      6 H1        -47.8472  -14.8557  -42.6787 H      1 LIG       0.09000
      7 H2        -46.0963  -14.8408  -43.1061 H      1 LIG       0.09000
      8 H3        -48.0576  -17.1284  -43.6311 H      1 LIG       0.09000
      9 H4        -46.3127  -17.1123  -44.0568 H      1 LIG       0.09000
@<TRIPOS>BOND
      1       1       2 1
      2       1       4 2
      3       1       5 1
      4       2       3 1
      5       3       5 1
      6       2       6 1
      7       2       7 1
      8       3       8 1
      9       3       9 1
@<TRIPOS>ALT_TYPE
CGenFF_4.0_ALT_TYPE_SET
CGenFF_4.0 1 CG2O4 2 CG3C41 3 CG3C41 4 OG2D1 5 OG3C51 6 HGA2 7 HGA2 8 HGA2 9 HGA2
@<TRIPOS>MOLECULE
4_lactone
 9 9 0 0 0
****
USER_CHARGES
INVALID_CHARGES
Pose:  12 Cluster:  12 Fr_nu: 6568993 TotEn:   -15.68
@<TRIPOS>ATOM
      1 C1        -46.6609  -17.7210  -41.1167 C.2    1 LIG       0.04000
      2 C2        -47.1015  -18.9237  -41.9702 C.3    1 LIG       0.11000
      3 C3        -45.6132  -19.0078  -42.2953 C.3    1 LIG       0.08100
      4 O1        -47.1796  -16.9016  -40.3930 O.2    1 LIG      -0.32000
      5 O2        -45.3491  -17.8538  -41.4502 O.3    1 LIG      -0.27100
      6 H1        -47.5078  -19.7552  -41.3922 H      1 LIG       0.09000
      7 H2        -47.7553  -18.6625  -42.8039 H      1 LIG       0.09000
      8 H3        -45.0984  -19.9008  -41.9306 H      1 LIG       0.09000
      9 H4        -45.3463  -18.8121  -43.3374 H      1 LIG       0.09000
@<TRIPOS>BOND
      1       1       2 1
      2       1       4 2
      3       1       5 1
      4       2       3 1
      5       3       5 1
      6       2       6 1
      7       2       7 1
      8       3       8 1
      9       3       9 1
@<TRIPOS>ALT_TYPE
CGenFF_4.0_ALT_TYPE_SET
CGenFF_4.0 1 CG2O4 2 CG3C41 3 CG3C41 4 OG2D1 5 OG3C51 6 HGA2 7 HGA2 8 HGA2 9 HGA2
@<TRIPOS>MOLECULE
4_lactone
 9 9 0 0 0
****
USER_CHARGES
INVALID_CHARGES
Pose:  13 Cluster:  13 Fr_nu: 1796172 TotEn:   -15.40
@<TRIPOS>ATOM
      1 C1        -74.7347  -28.0030  -45.7990 C.2    1 LIG       0.04000
      2 C2        -75.6360  -26.7901  -46.0919 C.3    1 LIG       0.11000
      3 C3        -74.3950  -25.9993  -45.6886 C.3    1 LIG       0.08100
      4 O1        -74.8240  -29.2095  -45.8273 O.2    1 LIG      -0.32000
      5 O2        -73.6670  -27.2358  -45.4508 O.3    1 LIG      -0.27100
      6 H1        -75.9361  -26.7001  -47.1370 H      1 LIG       0.09000
      7 H2        -76.4936  -26.7008  -45.4230 H      1 LIG       0.09000
      8 H3        -73.9331  -25.4057  -46.4822 H      1 LIG       0.09000
      9 H4        -74.4898  -25.4067  -44.7745 H      1 LIG       0.09000
@<TRIPOS>BOND
      1       1       2 1
      2       1       4 2
      3       1       5 1
      4       2       3 1
      5       3       5 1
      6       2       6 1
      7       2       7 1
      8       3       8 1
      9       3       9 1
@<TRIPOS>ALT_TYPE
CGenFF_4.0_ALT_TYPE_SET
CGenFF_4.0 1 CG2O4 2 CG3C41 3 CG3C41 4 OG2D1 5 OG3C51 6 HGA2 7 HGA2 8 HGA2 9 HGA2
@<TRIPOS>MOLECULE
4_lactone
 9 9 0 0 0
****
USER_CHARGES
INVALID_CHARGES
Pose:  14 Cluster:  14 Fr_nu: 333201 TotEn:   -15.35
@<TRIPOS>ATOM
      1 C1        -68.0011   -7.5619  -44.6978 C.2    1 LIG       0.04000
      2 C2        -68.1090   -6.1692  -45.3441 C.3    1 LIG       0.11000
      3 C3        -69.5686   -6.5702  -45.5355 C.3    1 LIG       0.08100
      4 O1        -67.1448   -8.2420  -44.1794 O.2    1 LIG      -0.32000
      5 O2        -69.3136   -7.8543  -44.9016 O.3    1 LIG      -0.27100
      6 H1        -67.9314   -5.3428  -44.6541 H      1 LIG       0.09000
      7 H2        -67.5242   -6.0560  -46.2585 H      1 LIG       0.09000
      8 H3        -70.2992   -5.9814  -44.9741 H      1 LIG       0.09000
      9 H4        -69.8923   -6.6916  -46.5729 H      1 LIG       0.09000
@<TRIPOS>BOND
      1       1       2 1
      2       1       4 2
      3       1       5 1
      4       2       3 1
      5       3       5 1
      6       2       6 1
      7       2       7 1
      8       3       8 1
      9       3       9 1
@<TRIPOS>ALT_TYPE
CGenFF_4.0_ALT_TYPE_SET
CGenFF_4.0 1 CG2O4 2 CG3C41 3 CG3C41 4 OG2D1 5 OG3C51 6 HGA2 7 HGA2 8 HGA2 9 HGA2
@<TRIPOS>MOLECULE
4_lactone
 9 9 0 0 0
****
USER_CHARGES
INVALID_CHARGES
Pose:  15 Cluster:  15 Fr_nu: 1588412 TotEn:   -14.85
@<TRIPOS>ATOM
      1 C1        -67.0871   -8.3160  -44.5133 C.2    1 LIG       0.04000
      2 C2        -66.3421   -7.0643  -45.0108 C.3    1 LIG       0.11000
      3 C3        -65.1688   -7.6853  -44.2588 C.3    1 LIG       0.08100
      4 O1        -68.1988   -8.7863  -44.5980 O.2    1 LIG      -0.32000
      5 O2        -66.0002   -8.8111  -43.8627 O.3    1 LIG      -0.27100
      6 H1        -66.2349   -7.0114  -46.0953 H      1 LIG       0.09000
      7 H2        -66.7244   -6.1271  -44.6031 H      1 LIG       0.09000
      8 H3        -64.3255   -8.0047  -44.8772 H      1 LIG       0.09000
      9 H4        -64.8141   -7.1228  -43.3908 H      1 LIG       0.09000
@<TRIPOS>BOND
      1       1       2 1
      2       1       4 2
      3       1       5 1
      4       2       3 1
      5       3       5 1
      6       2       6 1
      7       2       7 1
      8       3       8 1
      9       3       9 1
@<TRIPOS>ALT_TYPE
CGenFF_4.0_ALT_TYPE_SET
CGenFF_4.0 1 CG2O4 2 CG3C41 3 CG3C41 4 OG2D1 5 OG3C51 6 HGA2 7 HGA2 8 HGA2 9 HGA2
@<TRIPOS>MOLECULE
4_lactone
 9 9 0 0 0
****
USER_CHARGES
INVALID_CHARGES
Pose:  16 Cluster:  16 Fr_nu: 6483845 TotEn:   -14.66
@<TRIPOS>ATOM
      1 C1        -83.9912   -2.4893  -47.1949 C.2    1 LIG       0.04000
      2 C2        -83.8749   -1.0986  -46.5458 C.3    1 LIG       0.11000
      3 C3        -85.0411   -1.5965  -45.6973 C.3    1 LIG       0.08100
      4 O1        -83.4378   -3.1154  -48.0702 O.2    1 LIG      -0.32000
      5 O2        -85.0310   -2.8676  -46.4041 O.3    1 LIG      -0.27100
      6 H1        -82.9377   -0.9329  -46.0122 H      1 LIG       0.09000
      7 H2        -84.0989   -0.2716  -47.2216 H      1 LIG       0.09000
      8 H3        -84.8306   -1.7258  -44.6321 H      1 LIG       0.09000
      9 H4        -85.9869   -1.0661  -45.8379 H      1 LIG       0.09000
@<TRIPOS>BOND
      1       1       2 1
      2       1       4 2
      3       1       5 1
      4       2       3 1
      5       3       5 1
      6       2       6 1
      7       2       7 1
      8       3       8 1
      9       3       9 1
@<TRIPOS>ALT_TYPE
CGenFF_4.0_ALT_TYPE_SET
CGenFF_4.0 1 CG2O4 2 CG3C41 3 CG3C41 4 OG2D1 5 OG3C51 6 HGA2 7 HGA2 8 HGA2 9 HGA2
@<TRIPOS>MOLECULE
4_lactone
 9 9 0 0 0
****
USER_CHARGES
INVALID_CHARGES
Pose:  17 Cluster:  17 Fr_nu: 293190 TotEn:   -14.60
@<TRIPOS>ATOM
      1 C1        -74.4100  -28.5085  -45.7487 C.2    1 LIG       0.04000
      2 C2        -75.3934  -27.4969  -46.3640 C.3    1 LIG       0.11000
      3 C3        -74.1452  -26.9956  -47.0841 C.3    1 LIG       0.08100
      4 O1        -74.4500  -29.4291  -44.9643 O.2    1 LIG      -0.32000
      5 O2        -73.3392  -28.0097  -46.4226 O.3    1 LIG      -0.27100
      6 H1        -76.1575  -27.9481  -46.9990 H      1 LIG       0.09000
      7 H2        -75.8335  -26.8076  -45.6415 H      1 LIG       0.09000
      8 H3        -74.1416  -27.1228  -48.1700 H      1 LIG       0.09000
      9 H4        -73.8198  -25.9864  -46.8168 H      1 LIG       0.09000
@<TRIPOS>BOND
      1       1       2 1
      2       1       4 2
      3       1       5 1
      4       2       3 1
      5       3       5 1
      6       2       6 1
      7       2       7 1
      8       3       8 1
      9       3       9 1
@<TRIPOS>ALT_TYPE
CGenFF_4.0_ALT_TYPE_SET
CGenFF_4.0 1 CG2O4 2 CG3C41 3 CG3C41 4 OG2D1 5 OG3C51 6 HGA2 7 HGA2 8 HGA2 9 HGA2
@<TRIPOS>MOLECULE
4_lactone
 9 9 0 0 0
****
USER_CHARGES
INVALID_CHARGES
Pose:  18 Cluster:  18 Fr_nu: 6503840 TotEn:   -14.38
@<TRIPOS>ATOM
      1 C1        -83.8590   -1.6509  -47.1308 C.2    1 LIG       0.04000
      2 C2        -84.2349   -0.3190  -46.4571 C.3    1 LIG       0.11000
      3 C3        -83.8490   -1.0631  -45.1822 C.3    1 LIG       0.08100
      4 O1        -83.8257   -2.1068  -48.2512 O.2    1 LIG      -0.32000
      5 O2        -83.5326   -2.2534  -45.9560 O.3    1 LIG      -0.27100
      6 H1        -83.5895    0.5169  -46.7315 H      1 LIG       0.09000
      7 H2        -85.2894   -0.0544  -46.5513 H      1 LIG       0.09000
      8 H3        -82.9706   -0.6785  -44.6568 H      1 LIG       0.09000
      9 H4        -84.6651   -1.2469  -44.4780 H      1 LIG       0.09000
@<TRIPOS>BOND
      1       1       2 1
      2       1       4 2
      3       1       5 1
      4       2       3 1
      5       3       5 1
      6       2       6 1
      7       2       7 1
      8       3       8 1
      9       3       9 1
@<TRIPOS>ALT_TYPE
CGenFF_4.0_ALT_TYPE_SET
CGenFF_4.0 1 CG2O4 2 CG3C41 3 CG3C41 4 OG2D1 5 OG3C51 6 HGA2 7 HGA2 8 HGA2 9 HGA2
@<TRIPOS>MOLECULE
4_lactone
 9 9 0 0 0
****
USER_CHARGES
INVALID_CHARGES
Pose:  19 Cluster:  19 Fr_nu: 4459795 TotEn:   -14.33
@<TRIPOS>ATOM
      1 C1        -59.7162  -20.5689  -39.2231 C.2    1 LIG       0.04000
      2 C2        -60.9117  -19.7040  -39.6611 C.3    1 LIG       0.11000
      3 C3        -61.7239  -20.8993  -39.1717 C.3    1 LIG       0.08100
      4 O1        -58.5094  -20.4814  -39.2056 O.2    1 LIG      -0.32000
      5 O2        -60.5017  -21.5984  -38.8070 O.3    1 LIG      -0.27100
      6 H1        -61.0300  -18.7839  -39.0867 H      1 LIG       0.09000
      7 H2        -60.9518  -19.5104  -40.7342 H      1 LIG       0.09000
      8 H3        -62.3587  -20.7159  -38.3006 H      1 LIG       0.09000
      9 H4        -62.2804  -21.4388  -39.9429 H      1 LIG       0.09000
@<TRIPOS>BOND
      1       1       2 1
      2       1       4 2
      3       1       5 1
      4       2       3 1
      5       3       5 1
      6       2       6 1
      7       2       7 1
      8       3       8 1
      9       3       9 1
@<TRIPOS>ALT_TYPE
CGenFF_4.0_ALT_TYPE_SET
CGenFF_4.0 1 CG2O4 2 CG3C41 3 CG3C41 4 OG2D1 5 OG3C51 6 HGA2 7 HGA2 8 HGA2 9 HGA2
@<TRIPOS>MOLECULE
4_lactone
 9 9 0 0 0
****
USER_CHARGES
INVALID_CHARGES
Pose:  20 Cluster:  20 Fr_nu: 192255 TotEn:   -14.06
@<TRIPOS>ATOM
      1 C1        -59.0360  -20.0757  -39.5151 C.2    1 LIG       0.04000
      2 C2        -60.0278  -21.1407  -40.0162 C.3    1 LIG       0.11000
      3 C3        -61.0648  -20.0740  -39.6774 C.3    1 LIG       0.08100
      4 O1        -57.8391  -19.9657  -39.3747 O.2    1 LIG      -0.32000
      5 O2        -60.0130  -19.1721  -39.2348 O.3    1 LIG      -0.27100
      6 H1        -59.9250  -21.3820  -41.0753 H      1 LIG       0.09000
      7 H2        -60.0585  -22.0436  -39.4041 H      1 LIG       0.09000
      8 H3        -61.6169  -19.6634  -40.5272 H      1 LIG       0.09000
      9 H4        -61.7493  -20.3238  -38.8621 H      1 LIG       0.09000
@<TRIPOS>BOND
      1       1       2 1
      2       1       4 2
      3       1       5 1
      4       2       3 1
      5       3       5 1
      6       2       6 1
      7       2       7 1
      8       3       8 1
      9       3       9 1
@<TRIPOS>ALT_TYPE
CGenFF_4.0_ALT_TYPE_SET
CGenFF_4.0 1 CG2O4 2 CG3C41 3 CG3C41 4 OG2D1 5 OG3C51 6 HGA2 7 HGA2 8 HGA2 9 HGA2
@<TRIPOS>MOLECULE
4_lactone
 9 9 0 0 0
****
USER_CHARGES
INVALID_CHARGES
Pose:  21 Cluster:  21 Fr_nu: 269203 TotEn:   -13.96
@<TRIPOS>ATOM
      1 C1        -66.6149   -7.7201  -44.6510 C.2    1 LIG       0.04000
      2 C2        -67.8260   -6.7729  -44.7210 C.3    1 LIG       0.11000
      3 C3        -66.8897   -5.9321  -45.5837 C.3    1 LIG       0.08100
      4 O1        -66.3401   -8.7823  -44.1405 O.2    1 LIG      -0.32000
      5 O2        -65.8343   -6.9205  -45.4263 O.3    1 LIG      -0.27100
      6 H1        -68.6921   -7.1941  -45.2338 H      1 LIG       0.09000
      7 H2        -68.1062   -6.3366  -43.7608 H      1 LIG       0.09000
      8 H3        -67.1837   -5.8195  -46.6308 H      1 LIG       0.09000
      9 H4        -66.6009   -4.9654  -45.1622 H      1 LIG       0.09000
@<TRIPOS>BOND
      1       1       2 1
      2       1       4 2
      3       1       5 1
      4       2       3 1
      5       3       5 1
      6       2       6 1
      7       2       7 1
      8       3       8 1
      9       3       9 1
@<TRIPOS>ALT_TYPE
CGenFF_4.0_ALT_TYPE_SET
CGenFF_4.0 1 CG2O4 2 CG3C41 3 CG3C41 4 OG2D1 5 OG3C51 6 HGA2 7 HGA2 8 HGA2 9 HGA2
@<TRIPOS>MOLECULE
4_lactone
 9 9 0 0 0
****
USER_CHARGES
INVALID_CHARGES
Pose:  22 Cluster:  22 Fr_nu: 5310556 TotEn:   -13.94
@<TRIPOS>ATOM
      1 C1        -84.6996   -1.9889  -47.7430 C.2    1 LIG       0.04000
      2 C2        -85.0562   -1.1552  -46.4992 C.3    1 LIG       0.11000
      3 C3        -84.4701   -2.3502  -45.7532 C.3    1 LIG       0.08100
      4 O1        -84.7867   -1.8814  -48.9452 O.2    1 LIG      -0.32000
      5 O2        -84.1929   -3.0195  -47.0145 O.3    1 LIG      -0.27100
      6 H1        -84.4971   -0.2223  -46.4129 H      1 LIG       0.09000
      7 H2        -86.1267   -0.9908  -46.3653 H      1 LIG       0.09000
      8 H3        -83.5532   -2.1541  -45.1908 H      1 LIG       0.09000
      9 H4        -85.1777   -2.9189  -45.1437 H      1 LIG       0.09000
@<TRIPOS>BOND
      1       1       2 1
      2       1       4 2
      3       1       5 1
      4       2       3 1
      5       3       5 1
      6       2       6 1
      7       2       7 1
      8       3       8 1
      9       3       9 1
@<TRIPOS>ALT_TYPE
CGenFF_4.0_ALT_TYPE_SET
CGenFF_4.0 1 CG2O4 2 CG3C41 3 CG3C41 4 OG2D1 5 OG3C51 6 HGA2 7 HGA2 8 HGA2 9 HGA2
@<TRIPOS>MOLECULE
4_lactone
 9 9 0 0 0
****
USER_CHARGES
INVALID_CHARGES
Pose:  23 Cluster:  23 Fr_nu: 3340066 TotEn:   -13.85
@<TRIPOS>ATOM
      1 C1        -74.5579  -29.0573  -46.2441 C.2    1 LIG       0.04000
      2 C2        -74.5759  -27.9217  -47.2831 C.3    1 LIG       0.11000
      3 C3        -75.2515  -27.1459  -46.1563 C.3    1 LIG       0.08100
      4 O1        -74.1827  -30.2062  -46.1833 O.2    1 LIG      -0.32000
      5 O2        -75.1650  -28.3076  -45.2855 O.3    1 LIG      -0.27100
      6 H1        -73.5855  -27.5683  -47.5740 H      1 LIG       0.09000
      7 H2        -75.1970  -28.1271  -48.1565 H      1 LIG       0.09000
      8 H3        -74.6848  -26.3000  -45.7576 H      1 LIG       0.09000
      9 H4        -76.2902  -26.8573  -46.3392 H      1 LIG       0.09000
@<TRIPOS>BOND
      1       1       2 1
      2       1       4 2
      3       1       5 1
      4       2       3 1
      5       3       5 1
      6       2       6 1
      7       2       7 1
      8       3       8 1
      9       3       9 1
@<TRIPOS>ALT_TYPE
CGenFF_4.0_ALT_TYPE_SET
CGenFF_4.0 1 CG2O4 2 CG3C41 3 CG3C41 4 OG2D1 5 OG3C51 6 HGA2 7 HGA2 8 HGA2 9 HGA2
@<TRIPOS>MOLECULE
4_lactone
 9 9 0 0 0
****
USER_CHARGES
INVALID_CHARGES
Pose:  24 Cluster:  24 Fr_nu: 232142 TotEn:   -13.74
@<TRIPOS>ATOM
      1 C1        -67.2097   -7.7899  -45.3211 C.2    1 LIG       0.04000
      2 C2        -67.6170   -6.4072  -45.8612 C.3    1 LIG       0.11000
      3 C3        -66.6241   -6.7479  -46.9685 C.3    1 LIG       0.08100
      4 O1        -67.4824   -8.4954  -44.3766 O.2    1 LIG      -0.32000
      5 O2        -66.3391   -8.0276  -46.3386 O.3    1 LIG      -0.27100
      6 H1        -68.6621   -6.3385  -46.1668 H      1 LIG       0.09000
      7 H2        -67.3371   -5.5756  -45.2124 H      1 LIG       0.09000
      8 H3        -67.0529   -6.8762  -47.9661 H      1 LIG       0.09000
      9 H4        -65.7333   -6.1154  -47.0142 H      1 LIG       0.09000
@<TRIPOS>BOND
      1       1       2 1
      2       1       4 2
      3       1       5 1
      4       2       3 1
      5       3       5 1
      6       2       6 1
      7       2       7 1
      8       3       8 1
      9       3       9 1
@<TRIPOS>ALT_TYPE
CGenFF_4.0_ALT_TYPE_SET
CGenFF_4.0 1 CG2O4 2 CG3C41 3 CG3C41 4 OG2D1 5 OG3C51 6 HGA2 7 HGA2 8 HGA2 9 HGA2
@<TRIPOS>MOLECULE
4_lactone
 9 9 0 0 0
****
USER_CHARGES
INVALID_CHARGES
Pose:  25 Cluster:  25 Fr_nu: 368899 TotEn:   -13.69
@<TRIPOS>ATOM
      1 C1        -74.2295  -27.9265  -45.2041 C.2    1 LIG       0.04000
      2 C2        -74.3543  -26.3957  -45.1030 C.3    1 LIG       0.11000
      3 C3        -75.6548  -26.6325  -45.8649 C.3    1 LIG       0.08100
      4 O1        -73.4481  -28.7836  -44.8590 O.2    1 LIG      -0.32000
      5 O2        -75.4000  -28.0644  -45.8828 O.3    1 LIG      -0.27100
      6 H1        -74.4638  -26.0240  -44.0830 H      1 LIG       0.09000
      7 H2        -73.5801  -25.8491  -45.6441 H      1 LIG       0.09000
      8 H3        -76.5727  -26.3930  -45.3211 H      1 LIG       0.09000
      9 H4        -75.6910  -26.2182  -46.8762 H      1 LIG       0.09000
@<TRIPOS>BOND
      1       1       2 1
      2       1       4 2
      3       1       5 1
      4       2       3 1
      5       3       5 1
      6       2       6 1
      7       2       7 1
      8       3       8 1
      9       3       9 1
@<TRIPOS>ALT_TYPE
CGenFF_4.0_ALT_TYPE_SET
CGenFF_4.0 1 CG2O4 2 CG3C41 3 CG3C41 4 OG2D1 5 OG3C51 6 HGA2 7 HGA2 8 HGA2 9 HGA2
@<TRIPOS>MOLECULE
4_lactone
 9 9 0 0 0
****
USER_CHARGES
INVALID_CHARGES
Pose:  26 Cluster:  26 Fr_nu: 1765314 TotEn:   -13.48
@<TRIPOS>ATOM
      1 C1        -74.2720  -29.2053  -45.0218 C.2    1 LIG       0.04000
      2 C2        -73.9021  -27.7456  -45.3410 C.3    1 LIG       0.11000
      3 C3        -75.1676  -27.8010  -46.1916 C.3    1 LIG       0.08100
      4 O1        -73.8276  -30.1146  -44.3585 O.2    1 LIG      -0.32000
      5 O2        -75.3871  -29.1845  -45.8002 O.3    1 LIG      -0.27100
      6 H1        -73.9397  -27.0778  -44.4790 H      1 LIG       0.09000
      7 H2        -72.9659  -27.6334  -45.8902 H      1 LIG       0.09000
      8 H3        -75.9867  -27.1547  -45.8647 H      1 LIG       0.09000
      9 H4        -75.0152  -27.7080  -47.2704 H      1 LIG       0.09000
@<TRIPOS>BOND
      1       1       2 1
      2       1       4 2
      3       1       5 1
      4       2       3 1
      5       3       5 1
      6       2       6 1
      7       2       7 1
      8       3       8 1
      9       3       9 1
@<TRIPOS>ALT_TYPE
CGenFF_4.0_ALT_TYPE_SET
CGenFF_4.0 1 CG2O4 2 CG3C41 3 CG3C41 4 OG2D1 5 OG3C51 6 HGA2 7 HGA2 8 HGA2 9 HGA2
@<TRIPOS>MOLECULE
4_lactone
 9 9 0 0 0
****
USER_CHARGES
INVALID_CHARGES
Pose:  27 Cluster:  27 Fr_nu:  90826 TotEn:   -13.40
@<TRIPOS>ATOM
      1 C1        -83.4644   -4.8335  -47.2376 C.2    1 LIG       0.04000
      2 C2        -83.2279   -4.5018  -45.7532 C.3    1 LIG       0.11000
      3 C3        -83.5162   -5.9878  -45.5621 C.3    1 LIG       0.08100
      4 O1        -83.4619   -4.2458  -48.2954 O.2    1 LIG      -0.32000
      5 O2        -83.7124   -6.1484  -46.9943 O.3    1 LIG      -0.27100
      6 H1        -82.2095   -4.1837  -45.5246 H      1 LIG       0.09000
      7 H2        -83.9631   -3.8172  -45.3273 H      1 LIG       0.09000
      8 H3        -82.6785   -6.5901  -45.1999 H      1 LIG       0.09000
      9 H4        -84.4258   -6.2237  -45.0030 H      1 LIG       0.09000
@<TRIPOS>BOND
      1       1       2 1
      2       1       4 2
      3       1       5 1
      4       2       3 1
      5       3       5 1
      6       2       6 1
      7       2       7 1
      8       3       8 1
      9       3       9 1
@<TRIPOS>ALT_TYPE
CGenFF_4.0_ALT_TYPE_SET
CGenFF_4.0 1 CG2O4 2 CG3C41 3 CG3C41 4 OG2D1 5 OG3C51 6 HGA2 7 HGA2 8 HGA2 9 HGA2
@<TRIPOS>MOLECULE
4_lactone
 9 9 0 0 0
****
USER_CHARGES
INVALID_CHARGES
Pose:  28 Cluster:  28 Fr_nu: 1765329 TotEn:   -13.25
@<TRIPOS>ATOM
      1 C1        -74.0214  -26.8004  -44.8397 C.2    1 LIG       0.04000
      2 C2        -74.8591  -26.3149  -46.0363 C.3    1 LIG       0.11000
      3 C3        -75.1676  -27.8010  -46.1916 C.3    1 LIG       0.08100
      4 O1        -73.3158  -26.3119  -43.9867 O.2    1 LIG      -0.32000
      5 O2        -74.3374  -28.1084  -45.0376 O.3    1 LIG      -0.27100
      6 H1        -75.7041  -25.6819  -45.7609 H      1 LIG       0.09000
      7 H2        -74.2712  -25.8659  -46.8385 H      1 LIG       0.09000
      8 H3        -76.2096  -28.0882  -46.0266 H      1 LIG       0.09000
      9 H4        -74.7815  -28.2703  -47.1007 H      1 LIG       0.09000
@<TRIPOS>BOND
      1       1       2 1
      2       1       4 2
      3       1       5 1
      4       2       3 1
      5       3       5 1
      6       2       6 1
      7       2       7 1
      8       3       8 1
      9       3       9 1
@<TRIPOS>ALT_TYPE
CGenFF_4.0_ALT_TYPE_SET
CGenFF_4.0 1 CG2O4 2 CG3C41 3 CG3C41 4 OG2D1 5 OG3C51 6 HGA2 7 HGA2 8 HGA2 9 HGA2
@<TRIPOS>MOLECULE
4_lactone
 9 9 0 0 0
****
USER_CHARGES
INVALID_CHARGES
Pose:  29 Cluster:  29 Fr_nu:  90844 TotEn:   -13.20
@<TRIPOS>ATOM
      1 C1        -83.6961   -3.5096  -47.4675 C.2    1 LIG       0.04000
      2 C2        -83.4594   -3.0190  -46.0279 C.3    1 LIG       0.11000
      3 C3        -83.2279   -4.5018  -45.7532 C.3    1 LIG       0.08100
      4 O1        -83.9737   -3.0262  -48.5416 O.2    1 LIG      -0.32000
      5 O2        -83.4784   -4.8144  -47.1515 O.3    1 LIG      -0.27100
      6 H1        -82.5864   -2.3743  -45.9148 H      1 LIG       0.09000
      7 H2        -84.3406   -2.5810  -45.5563 H      1 LIG       0.09000
      8 H3        -82.2122   -4.7753  -45.4547 H      1 LIG       0.09000
      9 H4        -83.9605   -4.9800  -45.0972 H      1 LIG       0.09000
@<TRIPOS>BOND
      1       1       2 1
      2       1       4 2
      3       1       5 1
      4       2       3 1
      5       3       5 1
      6       2       6 1
      7       2       7 1
      8       3       8 1
      9       3       9 1
@<TRIPOS>ALT_TYPE
CGenFF_4.0_ALT_TYPE_SET
CGenFF_4.0 1 CG2O4 2 CG3C41 3 CG3C41 4 OG2D1 5 OG3C51 6 HGA2 7 HGA2 8 HGA2 9 HGA2
@<TRIPOS>MOLECULE
4_lactone
 9 9 0 0 0
****
USER_CHARGES
INVALID_CHARGES
Pose:  30 Cluster:  30 Fr_nu:  13362 TotEn:   -13.16
@<TRIPOS>ATOM
      1 C1        -73.2310  -24.7826  -44.0461 C.2    1 LIG       0.04000
      2 C2        -74.1772  -25.8728  -44.5802 C.3    1 LIG       0.11000
      3 C3        -73.6145  -25.4446  -45.9322 C.3    1 LIG       0.08100
      4 O1        -72.9260  -24.3117  -42.9740 O.2    1 LIG      -0.32000
      5 O2        -72.7735  -24.4510  -45.2833 O.3    1 LIG      -0.27100
      6 H1        -73.9196  -26.8831  -44.2585 H      1 LIG       0.09000
      7 H2        -75.2356  -25.6621  -44.4186 H      1 LIG       0.09000
      8 H3        -73.0186  -26.1964  -46.4569 H      1 LIG       0.09000
      9 H4        -74.3308  -24.9802  -46.6155 H      1 LIG       0.09000
@<TRIPOS>BOND
      1       1       2 1
      2       1       4 2
      3       1       5 1
      4       2       3 1
      5       3       5 1
      6       2       6 1
      7       2       7 1
      8       3       8 1
      9       3       9 1
@<TRIPOS>ALT_TYPE
CGenFF_4.0_ALT_TYPE_SET
CGenFF_4.0 1 CG2O4 2 CG3C41 3 CG3C41 4 OG2D1 5 OG3C51 6 HGA2 7 HGA2 8 HGA2 9 HGA2
@<TRIPOS>MOLECULE
4_lactone
 9 9 0 0 0
****
USER_CHARGES
INVALID_CHARGES
Pose:  31 Cluster:  31 Fr_nu: 1131113 TotEn:   -13.07
@<TRIPOS>ATOM
      1 C1        -60.2202  -21.3899  -39.6425 C.2    1 LIG       0.04000
      2 C2        -61.3196  -20.3397  -39.4023 C.3    1 LIG       0.11000
      3 C3        -60.3139  -19.4003  -40.0611 C.3    1 LIG       0.08100
      4 O1        -60.0547  -22.5716  -39.4414 O.2    1 LIG      -0.32000
      5 O2        -59.3720  -20.4972  -40.2200 O.3    1 LIG      -0.27100
      6 H1        -62.2378  -20.5196  -39.9635 H      1 LIG       0.09000
      7 H2        -61.5290  -20.1473  -38.3488 H      1 LIG       0.09000
      8 H3        -60.6157  -18.9850  -41.0265 H      1 LIG       0.09000
      9 H4        -59.9104  -18.6144  -39.4168 H      1 LIG       0.09000
@<TRIPOS>BOND
      1       1       2 1
      2       1       4 2
      3       1       5 1
      4       2       3 1
      5       3       5 1
      6       2       6 1
      7       2       7 1
      8       3       8 1
      9       3       9 1
@<TRIPOS>ALT_TYPE
CGenFF_4.0_ALT_TYPE_SET
CGenFF_4.0 1 CG2O4 2 CG3C41 3 CG3C41 4 OG2D1 5 OG3C51 6 HGA2 7 HGA2 8 HGA2 9 HGA2
@<TRIPOS>MOLECULE
4_lactone
 9 9 0 0 0
****
USER_CHARGES
INVALID_CHARGES
Pose:  32 Cluster:  32 Fr_nu:  66258 TotEn:   -12.96
@<TRIPOS>ATOM
      1 C1        -71.7406  -24.3425  -42.4331 C.2    1 LIG       0.04000
      2 C2        -70.6588  -23.7456  -43.3511 C.3    1 LIG       0.11000
      3 C3        -69.7290  -24.6361  -42.5323 C.3    1 LIG       0.08100
      4 O1        -72.9375  -24.2460  -42.2835 O.2    1 LIG      -0.32000
      5 O2        -70.8551  -25.1104  -41.7433 O.3    1 LIG      -0.27100
      6 H1        -70.7684  -24.0153  -44.4026 H      1 LIG       0.09000
      7 H2        -70.5150  -22.6707  -43.2295 H      1 LIG       0.09000
      8 H3        -69.2493  -25.4513  -43.0810 H      1 LIG       0.09000
      9 H4        -68.9973  -24.1105  -41.9126 H      1 LIG       0.09000
@<TRIPOS>BOND
      1       1       2 1
      2       1       4 2
      3       1       5 1
      4       2       3 1
      5       3       5 1
      6       2       6 1
      7       2       7 1
      8       3       8 1
      9       3       9 1
@<TRIPOS>ALT_TYPE
CGenFF_4.0_ALT_TYPE_SET
CGenFF_4.0 1 CG2O4 2 CG3C41 3 CG3C41 4 OG2D1 5 OG3C51 6 HGA2 7 HGA2 8 HGA2 9 HGA2
@<TRIPOS>MOLECULE
4_lactone
 9 9 0 0 0
****
USER_CHARGES
INVALID_CHARGES
Pose:  33 Cluster:  33 Fr_nu: 996756 TotEn:   -12.64
@<TRIPOS>ATOM
      1 C1        -52.1860    4.2078  -31.6577 C.2    1 LIG       0.04000
      2 C2        -51.7026    3.0875  -32.5960 C.3    1 LIG       0.11000
      3 C3        -51.8716    2.2203  -31.3520 C.3    1 LIG       0.08100
      4 O1        -52.4053    5.3960  -31.7243 O.2    1 LIG      -0.32000
      5 O2        -52.3128    3.3769  -30.5884 O.3    1 LIG      -0.27100
      6 H1        -52.3843    2.8715  -33.4201 H      1 LIG       0.09000
      7 H2        -50.6784    3.2144  -32.9503 H      1 LIG       0.09000
      8 H3        -52.6502    1.4548  -31.4105 H      1 LIG       0.09000
      9 H4        -50.9499    1.7970  -30.9435 H      1 LIG       0.09000
@<TRIPOS>BOND
      1       1       2 1
      2       1       4 2
      3       1       5 1
      4       2       3 1
      5       3       5 1
      6       2       6 1
      7       2       7 1
      8       3       8 1
      9       3       9 1
@<TRIPOS>ALT_TYPE
CGenFF_4.0_ALT_TYPE_SET
CGenFF_4.0 1 CG2O4 2 CG3C41 3 CG3C41 4 OG2D1 5 OG3C51 6 HGA2 7 HGA2 8 HGA2 9 HGA2
@<TRIPOS>MOLECULE
4_lactone
 9 9 0 0 0
****
USER_CHARGES
INVALID_CHARGES
Pose:  34 Cluster:  34 Fr_nu: 1415971 TotEn:   -12.62
@<TRIPOS>ATOM
      1 C1        -67.0109   -7.3867  -45.3357 C.2    1 LIG       0.04000
      2 C2        -67.3003   -5.9623  -45.8421 C.3    1 LIG       0.11000
      3 C3        -68.7544   -6.3921  -45.6724 C.3    1 LIG       0.08100
      4 O1        -66.0410   -8.0716  -45.1020 O.2    1 LIG      -0.32000
      5 O2        -68.3275   -7.7032  -45.2094 O.3    1 LIG      -0.27100
      6 H1        -66.9584   -5.1728  -45.1711 H      1 LIG       0.09000
      7 H2        -66.9761   -5.7799  -46.8680 H      1 LIG       0.09000
      8 H3        -69.3198   -5.8576  -44.9042 H      1 LIG       0.09000
      9 H4        -69.3363   -6.4620  -46.5955 H      1 LIG       0.09000
@<TRIPOS>BOND
      1       1       2 1
      2       1       4 2
      3       1       5 1
      4       2       3 1
      5       3       5 1
      6       2       6 1
      7       2       7 1
      8       3       8 1
      9       3       9 1
@<TRIPOS>ALT_TYPE
CGenFF_4.0_ALT_TYPE_SET
CGenFF_4.0 1 CG2O4 2 CG3C41 3 CG3C41 4 OG2D1 5 OG3C51 6 HGA2 7 HGA2 8 HGA2 9 HGA2
@<TRIPOS>MOLECULE
4_lactone
 9 9 0 0 0
****
USER_CHARGES
INVALID_CHARGES
Pose:  35 Cluster:  35 Fr_nu: 368754 TotEn:   -12.47
@<TRIPOS>ATOM
      1 C1        -74.4626  -26.2080  -45.0648 C.2    1 LIG       0.04000
      2 C2        -75.6038  -26.8428  -45.8795 C.3    1 LIG       0.11000
      3 C3        -74.6620  -26.5924  -47.0535 C.3    1 LIG       0.08100
      4 O1        -74.2363  -25.9341  -43.9080 O.2    1 LIG      -0.32000
      5 O2        -73.6746  -26.0133  -46.1561 O.3    1 LIG      -0.27100
      6 H1        -75.7935  -27.8901  -45.6396 H      1 LIG       0.09000
      7 H2        -76.5274  -26.2616  -45.8799 H      1 LIG       0.09000
      8 H3        -74.2783  -27.4867  -47.5521 H      1 LIG       0.09000
      9 H4        -75.0107  -25.8641  -47.7908 H      1 LIG       0.09000
@<TRIPOS>BOND
      1       1       2 1
      2       1       4 2
      3       1       5 1
      4       2       3 1
      5       3       5 1
      6       2       6 1
      7       2       7 1
      8       3       8 1
      9       3       9 1
@<TRIPOS>ALT_TYPE
CGenFF_4.0_ALT_TYPE_SET
CGenFF_4.0 1 CG2O4 2 CG3C41 3 CG3C41 4 OG2D1 5 OG3C51 6 HGA2 7 HGA2 8 HGA2 9 HGA2
@<TRIPOS>MOLECULE
4_lactone
 9 9 0 0 0
****
USER_CHARGES
INVALID_CHARGES
Pose:  36 Cluster:  36 Fr_nu: 3861026 TotEn:   -12.39
@<TRIPOS>ATOM
      1 C1        -54.2503    3.0551  -36.9667 C.2    1 LIG       0.04000
      2 C2        -53.3929    3.5859  -35.8038 C.3    1 LIG       0.11000
      3 C3        -54.6587    4.3678  -35.4658 C.3    1 LIG       0.08100
      4 O1        -54.1195    2.2928  -37.8972 O.2    1 LIG      -0.32000
      5 O2        -55.3424    3.7822  -36.6082 O.3    1 LIG      -0.27100
      6 H1        -53.1006    2.8225  -35.0812 H      1 LIG       0.09000
      7 H2        -52.5360    4.1836  -36.1190 H      1 LIG       0.09000
      8 H3        -55.1444    4.0986  -34.5239 H      1 LIG       0.09000
      9 H4        -54.5806    5.4545  -35.5582 H      1 LIG       0.09000
@<TRIPOS>BOND
      1       1       2 1
      2       1       4 2
      3       1       5 1
      4       2       3 1
      5       3       5 1
      6       2       6 1
      7       2       7 1
      8       3       8 1
      9       3       9 1
@<TRIPOS>ALT_TYPE
CGenFF_4.0_ALT_TYPE_SET
CGenFF_4.0 1 CG2O4 2 CG3C41 3 CG3C41 4 OG2D1 5 OG3C51 6 HGA2 7 HGA2 8 HGA2 9 HGA2
@<TRIPOS>MOLECULE
4_lactone
 9 9 0 0 0
****
USER_CHARGES
INVALID_CHARGES
Pose:  37 Cluster:  37 Fr_nu: 602545 TotEn:   -12.34
@<TRIPOS>ATOM
      1 C1        -61.2797  -20.5043  -38.1570 C.2    1 LIG       0.04000
      2 C2        -61.6322  -19.9785  -39.5600 C.3    1 LIG       0.11000
      3 C3        -60.2376  -20.4921  -39.9053 C.3    1 LIG       0.08100
      4 O1        -61.8043  -20.5652  -37.0683 O.2    1 LIG      -0.32000
      5 O2        -60.0469  -20.9379  -38.5340 O.3    1 LIG      -0.27100
      6 H1        -62.4616  -20.5030  -40.0370 H      1 LIG       0.09000
      7 H2        -61.7651  -18.8965  -39.6097 H      1 LIG       0.09000
      8 H3        -60.2015  -21.3277  -40.6096 H      1 LIG       0.09000
      9 H4        -59.5085  -19.7263  -40.1838 H      1 LIG       0.09000
@<TRIPOS>BOND
      1       1       2 1
      2       1       4 2
      3       1       5 1
      4       2       3 1
      5       3       5 1
      6       2       6 1
      7       2       7 1
      8       3       8 1
      9       3       9 1
@<TRIPOS>ALT_TYPE
CGenFF_4.0_ALT_TYPE_SET
CGenFF_4.0 1 CG2O4 2 CG3C41 3 CG3C41 4 OG2D1 5 OG3C51 6 HGA2 7 HGA2 8 HGA2 9 HGA2
@<TRIPOS>MOLECULE
4_lactone
 9 9 0 0 0
****
USER_CHARGES
INVALID_CHARGES
Pose:  38 Cluster:  38 Fr_nu: 1800198 TotEn:   -12.17
@<TRIPOS>ATOM
      1 C1        -73.6323  -25.5014  -45.1420 C.2    1 LIG       0.04000
      2 C2        -74.7450  -25.9121  -46.1229 C.3    1 LIG       0.11000
      3 C3        -74.1986  -27.3145  -45.8729 C.3    1 LIG       0.08100
      4 O1        -73.2105  -24.4812  -44.6462 O.2    1 LIG      -0.32000
      5 O2        -73.1958  -26.7775  -44.9664 O.3    1 LIG      -0.27100
      6 H1        -75.7549  -25.7247  -45.7548 H      1 LIG       0.09000
      7 H2        -74.6125  -25.5246  -47.1344 H      1 LIG       0.09000
      8 H3        -74.8769  -28.0030  -45.3615 H      1 LIG       0.09000
      9 H4        -73.7390  -27.8026  -46.7367 H      1 LIG       0.09000
@<TRIPOS>BOND
      1       1       2 1
      2       1       4 2
      3       1       5 1
      4       2       3 1
      5       3       5 1
      6       2       6 1
      7       2       7 1
      8       3       8 1
      9       3       9 1
@<TRIPOS>ALT_TYPE
CGenFF_4.0_ALT_TYPE_SET
CGenFF_4.0 1 CG2O4 2 CG3C41 3 CG3C41 4 OG2D1 5 OG3C51 6 HGA2 7 HGA2 8 HGA2 9 HGA2
@<TRIPOS>MOLECULE
4_lactone
 9 9 0 0 0
****
USER_CHARGES
INVALID_CHARGES
Pose:  39 Cluster:  39 Fr_nu: 472769 TotEn:   -11.95
@<TRIPOS>ATOM
      1 C1        -67.3346   -7.0217  -46.0937 C.2    1 LIG       0.04000
      2 C2        -68.1918   -6.1019  -45.2059 C.3    1 LIG       0.11000
      3 C3        -68.2234   -7.3196  -44.2872 C.3    1 LIG       0.08100
      4 O1        -66.7667   -6.9573  -47.1603 O.2    1 LIG      -0.32000
      5 O2        -67.4055   -8.0685  -45.2283 O.3    1 LIG      -0.27100
      6 H1        -67.6585   -5.2315  -44.8204 H      1 LIG       0.09000
      7 H2        -69.1471   -5.8179  -45.6504 H      1 LIG       0.09000
      8 H3        -67.7212   -7.1991  -43.3234 H      1 LIG       0.09000
      9 H4        -69.2048   -7.7823  -44.1510 H      1 LIG       0.09000
@<TRIPOS>BOND
      1       1       2 1
      2       1       4 2
      3       1       5 1
      4       2       3 1
      5       3       5 1
      6       2       6 1
      7       2       7 1
      8       3       8 1
      9       3       9 1
@<TRIPOS>ALT_TYPE
CGenFF_4.0_ALT_TYPE_SET
CGenFF_4.0 1 CG2O4 2 CG3C41 3 CG3C41 4 OG2D1 5 OG3C51 6 HGA2 7 HGA2 8 HGA2 9 HGA2
@<TRIPOS>MOLECULE
4_lactone
 9 9 0 0 0
****
USER_CHARGES
INVALID_CHARGES
Pose:  40 Cluster:  40 Fr_nu: 233192 TotEn:   -11.90
@<TRIPOS>ATOM
      1 C1        -75.2159  -27.9123  -46.3896 C.2    1 LIG       0.04000
      2 C2        -75.3372  -26.4629  -45.8857 C.3    1 LIG       0.11000
      3 C3        -74.3902  -26.1716  -47.0460 C.3    1 LIG       0.08100
      4 O1        -75.6478  -29.0017  -46.0879 O.2    1 LIG      -0.32000
      5 O2        -74.3725  -27.5813  -47.4039 O.3    1 LIG      -0.27100
      6 H1        -76.3400  -26.0424  -45.9758 H      1 LIG       0.09000
      7 H2        -74.9274  -26.3028  -44.8871 H      1 LIG       0.09000
      8 H3        -74.8022  -25.5565  -47.8507 H      1 LIG       0.09000
      9 H4        -73.3952  -25.8160  -46.7648 H      1 LIG       0.09000
@<TRIPOS>BOND
      1       1       2 1
      2       1       4 2
      3       1       5 1
      4       2       3 1
      5       3       5 1
      6       2       6 1
      7       2       7 1
      8       3       8 1
      9       3       9 1
@<TRIPOS>ALT_TYPE
CGenFF_4.0_ALT_TYPE_SET
CGenFF_4.0 1 CG2O4 2 CG3C41 3 CG3C41 4 OG2D1 5 OG3C51 6 HGA2 7 HGA2 8 HGA2 9 HGA2
@<TRIPOS>MOLECULE
4_lactone
 9 9 0 0 0
****
USER_CHARGES
INVALID_CHARGES
Pose:  41 Cluster:  41 Fr_nu: 371404 TotEn:   -11.34
@<TRIPOS>ATOM
      1 C1        -73.4270  -27.1798  -46.2004 C.2    1 LIG       0.04000
      2 C2        -74.6392  -26.2568  -45.9816 C.3    1 LIG       0.11000
      3 C3        -75.4285  -27.5482  -46.1747 C.3    1 LIG       0.08100
      4 O1        -72.2218  -27.0774  -46.2378 O.2    1 LIG      -0.32000
      5 O2        -74.1928  -28.2917  -46.3640 O.3    1 LIG      -0.27100
      6 H1        -74.6891  -25.8157  -44.9849 H      1 LIG       0.09000
      7 H2        -74.7691  -25.5008  -46.7577 H      1 LIG       0.09000
      8 H3        -75.9812  -27.9008  -45.2996 H      1 LIG       0.09000
      9 H4        -76.0606  -27.5858  -47.0661 H      1 LIG       0.09000
@<TRIPOS>BOND
      1       1       2 1
      2       1       4 2
      3       1       5 1
      4       2       3 1
      5       3       5 1
      6       2       6 1
      7       2       7 1
      8       3       8 1
      9       3       9 1
@<TRIPOS>ALT_TYPE
CGenFF_4.0_ALT_TYPE_SET
CGenFF_4.0 1 CG2O4 2 CG3C41 3 CG3C41 4 OG2D1 5 OG3C51 6 HGA2 7 HGA2 8 HGA2 9 HGA2
@<TRIPOS>MOLECULE
4_lactone
 9 9 0 0 0
****
USER_CHARGES
INVALID_CHARGES
Pose:  42 Cluster:  42 Fr_nu: 4874742 TotEn:   -10.88
@<TRIPOS>ATOM
      1 C1        -67.2264   -1.5538  -27.2584 C.2    1 LIG       0.04000
      2 C2        -66.3039   -0.7926  -26.2896 C.3    1 LIG       0.11000
      3 C3        -65.4438   -2.0471  -26.4091 C.3    1 LIG       0.08100
      4 O1        -68.2837   -1.3677  -27.8168 O.2    1 LIG      -0.32000
      5 O2        -66.4118   -2.6413  -27.3176 O.3    1 LIG      -0.27100
      6 H1        -65.8733    0.1185  -26.7078 H      1 LIG       0.09000
      7 H2        -66.7430   -0.6101  -25.3074 H      1 LIG       0.09000
      8 H3        -64.4711   -1.9105  -26.8894 H      1 LIG       0.09000
      9 H4        -65.3383   -2.6355  -25.4935 H      1 LIG       0.09000
@<TRIPOS>BOND
      1       1       2 1
      2       1       4 2
      3       1       5 1
      4       2       3 1
      5       3       5 1
      6       2       6 1
      7       2       7 1
      8       3       8 1
      9       3       9 1
@<TRIPOS>ALT_TYPE
CGenFF_4.0_ALT_TYPE_SET
CGenFF_4.0 1 CG2O4 2 CG3C41 3 CG3C41 4 OG2D1 5 OG3C51 6 HGA2 7 HGA2 8 HGA2 9 HGA2
@<TRIPOS>MOLECULE
4_lactone
 9 9 0 0 0
****
USER_CHARGES
INVALID_CHARGES
Pose:  43 Cluster:  43 Fr_nu: 309265 TotEn:   -10.84
@<TRIPOS>ATOM
      1 C1        -52.6484    3.7218  -30.9969 C.2    1 LIG       0.04000
      2 C2        -53.2581    4.5241  -32.1604 C.3    1 LIG       0.11000
      3 C3        -52.3954    5.6498  -31.5979 C.3    1 LIG       0.08100
      4 O1        -52.7216    2.5992  -30.5512 O.2    1 LIG      -0.32000
      5 O2        -51.9059    4.7694  -30.5486 O.3    1 LIG      -0.27100
      6 H1        -52.9755    4.1597  -33.1492 H      1 LIG       0.09000
      7 H2        -54.3369    4.6696  -32.0839 H      1 LIG       0.09000
      8 H3        -51.5848    5.9943  -32.2458 H      1 LIG       0.09000
      9 H4        -52.9423    6.5018  -31.1848 H      1 LIG       0.09000
@<TRIPOS>BOND
      1       1       2 1
      2       1       4 2
      3       1       5 1
      4       2       3 1
      5       3       5 1
      6       2       6 1
      7       2       7 1
      8       3       8 1
      9       3       9 1
@<TRIPOS>ALT_TYPE
CGenFF_4.0_ALT_TYPE_SET
CGenFF_4.0 1 CG2O4 2 CG3C41 3 CG3C41 4 OG2D1 5 OG3C51 6 HGA2 7 HGA2 8 HGA2 9 HGA2
@<TRIPOS>MOLECULE
4_lactone
 9 9 0 0 0
****
USER_CHARGES
INVALID_CHARGES
Pose:  44 Cluster:  44 Fr_nu:  25567 TotEn:   -10.79
@<TRIPOS>ATOM
      1 C1        -65.0755   -7.3329  -46.6670 C.2    1 LIG       0.04000
      2 C2        -65.4434   -6.5327  -47.9293 C.3    1 LIG       0.11000
      3 C3        -66.7700   -7.2739  -47.7928 C.3    1 LIG       0.08100
      4 O1        -64.1236   -7.4486  -45.9288 O.2    1 LIG      -0.32000
      5 O2        -66.2813   -7.9590  -46.6065 O.3    1 LIG      -0.27100
      6 H1        -65.4860   -5.4533  -47.7759 H      1 LIG       0.09000
      7 H2        -64.8464   -6.7861  -48.8069 H      1 LIG       0.09000
      8 H3        -67.6400   -6.6506  -47.5688 H      1 LIG       0.09000
      9 H4        -67.0017   -7.9781  -48.5966 H      1 LIG       0.09000
@<TRIPOS>BOND
      1       1       2 1
      2       1       4 2
      3       1       5 1
      4       2       3 1
      5       3       5 1
      6       2       6 1
      7       2       7 1
      8       3       8 1
      9       3       9 1
@<TRIPOS>ALT_TYPE
CGenFF_4.0_ALT_TYPE_SET
CGenFF_4.0 1 CG2O4 2 CG3C41 3 CG3C41 4 OG2D1 5 OG3C51 6 HGA2 7 HGA2 8 HGA2 9 HGA2
@<TRIPOS>MOLECULE
4_lactone
 9 9 0 0 0
****
USER_CHARGES
INVALID_CHARGES
Pose:  45 Cluster:  45 Fr_nu: 217966 TotEn:   -10.37
@<TRIPOS>ATOM
      1 C1        -66.5041   -8.1894  -44.2006 C.2    1 LIG       0.04000
      2 C2        -64.9996   -7.8803  -44.0992 C.3    1 LIG       0.11000
      3 C3        -65.2021   -7.3300  -45.5078 C.3    1 LIG       0.08100
      4 O1        -67.3627   -8.6854  -43.5070 O.2    1 LIG      -0.32000
      5 O2        -66.6123   -7.6825  -45.4581 O.3    1 LIG      -0.27100
      6 H1        -64.7467   -7.1440  -43.3348 H      1 LIG       0.09000
      7 H2        -64.3672   -8.7663  -44.0222 H      1 LIG       0.09000
      8 H3        -65.0597   -6.2518  -45.6200 H      1 LIG       0.09000
      9 H4        -64.6811   -7.8689  -46.3040 H      1 LIG       0.09000
@<TRIPOS>BOND
      1       1       2 1
      2       1       4 2
      3       1       5 1
      4       2       3 1
      5       3       5 1
      6       2       6 1
      7       2       7 1
      8       3       8 1
      9       3       9 1
@<TRIPOS>ALT_TYPE
CGenFF_4.0_ALT_TYPE_SET
CGenFF_4.0 1 CG2O4 2 CG3C41 3 CG3C41 4 OG2D1 5 OG3C51 6 HGA2 7 HGA2 8 HGA2 9 HGA2
@<TRIPOS>MOLECULE
4_lactone
 9 9 0 0 0
****
USER_CHARGES
INVALID_CHARGES
Pose:  46 Cluster:  46 Fr_nu: 293985 TotEn:   -10.28
@<TRIPOS>ATOM
      1 C1        -65.8731   -7.9216  -46.0940 C.2    1 LIG       0.04000
      2 C2        -64.9011   -7.1194  -45.2102 C.3    1 LIG       0.11000
      3 C3        -65.5719   -7.8962  -44.0812 C.3    1 LIG       0.08100
      4 O1        -66.1373   -8.0185  -47.2709 O.2    1 LIG      -0.32000
      5 O2        -66.4278   -8.5777  -45.0397 O.3    1 LIG      -0.27100
      6 H1        -63.8486   -7.3493  -45.3832 H      1 LIG       0.09000
      7 H2        -65.0789   -6.0428  -45.2163 H      1 LIG       0.09000
      8 H3        -64.9298   -8.5988  -43.5431 H      1 LIG       0.09000
      9 H4        -66.1551   -7.2960  -43.3775 H      1 LIG       0.09000
@<TRIPOS>BOND
      1       1       2 1
      2       1       4 2
      3       1       5 1
      4       2       3 1
      5       3       5 1
      6       2       6 1
      7       2       7 1
      8       3       8 1
      9       3       9 1
@<TRIPOS>ALT_TYPE
CGenFF_4.0_ALT_TYPE_SET
CGenFF_4.0 1 CG2O4 2 CG3C41 3 CG3C41 4 OG2D1 5 OG3C51 6 HGA2 7 HGA2 8 HGA2 9 HGA2
@<TRIPOS>MOLECULE
4_lactone
 9 9 0 0 0
****
USER_CHARGES
INVALID_CHARGES
Pose:  47 Cluster:  47 Fr_nu:    593 TotEn:    -9.92
@<TRIPOS>ATOM
      1 C1        -64.5114   -7.6901  -45.0004 C.2    1 LIG       0.04000
      2 C2        -65.0518   -7.9534  -43.5834 C.3    1 LIG       0.11000
      3 C3        -66.3983   -7.6595  -44.2381 C.3    1 LIG       0.08100
      4 O1        -63.4380   -7.6786  -45.5590 O.2    1 LIG      -0.32000
      5 O2        -65.7437   -7.4384  -45.5180 O.3    1 LIG      -0.27100
      6 H1        -64.9081   -8.9772  -43.2349 H      1 LIG       0.09000
      7 H2        -64.7185   -7.2294  -42.8381 H      1 LIG       0.09000
      8 H3        -67.0969   -8.4994  -44.2823 H      1 LIG       0.09000
      9 H4        -66.9071   -6.7579  -43.8861 H      1 LIG       0.09000
@<TRIPOS>BOND
      1       1       2 1
      2       1       4 2
      3       1       5 1
      4       2       3 1
      5       3       5 1
      6       2       6 1
      7       2       7 1
      8       3       8 1
      9       3       9 1
@<TRIPOS>ALT_TYPE
CGenFF_4.0_ALT_TYPE_SET
CGenFF_4.0 1 CG2O4 2 CG3C41 3 CG3C41 4 OG2D1 5 OG3C51 6 HGA2 7 HGA2 8 HGA2 9 HGA2
@<TRIPOS>MOLECULE
4_lactone
 9 9 0 0 0
****
USER_CHARGES
INVALID_CHARGES
Pose:  48 Cluster:  48 Fr_nu: 4261490 TotEn:    -9.81
@<TRIPOS>ATOM
      1 C1        -66.4042   -7.5499  -45.4247 C.2    1 LIG       0.04000
      2 C2        -67.5512   -7.3208  -44.4241 C.3    1 LIG       0.11000
      3 C3        -67.7621   -6.0457  -45.2350 C.3    1 LIG       0.08100
      4 O1        -65.5523   -8.3842  -45.6310 O.2    1 LIG      -0.32000
      5 O2        -66.6479   -6.3959  -46.1020 O.3    1 LIG      -0.27100
      6 H1        -68.3514   -8.0598  -44.4869 H      1 LIG       0.09000
      7 H2        -67.2214   -7.1787  -43.3937 H      1 LIG       0.09000
      8 H3        -68.7022   -5.9876  -45.7903 H      1 LIG       0.09000
      9 H4        -67.5762   -5.1104  -44.7000 H      1 LIG       0.09000
@<TRIPOS>BOND
      1       1       2 1
      2       1       4 2
      3       1       5 1
      4       2       3 1
      5       3       5 1
      6       2       6 1
      7       2       7 1
      8       3       8 1
      9       3       9 1
@<TRIPOS>ALT_TYPE
CGenFF_4.0_ALT_TYPE_SET
CGenFF_4.0 1 CG2O4 2 CG3C41 3 CG3C41 4 OG2D1 5 OG3C51 6 HGA2 7 HGA2 8 HGA2 9 HGA2
@<TRIPOS>MOLECULE
4_lactone
 9 9 0 0 0
****
USER_CHARGES
INVALID_CHARGES
Pose:  49 Cluster:  49 Fr_nu: 4380417 TotEn:    -9.75
@<TRIPOS>ATOM
      1 C1        -65.6945   -6.4868  -45.5247 C.2    1 LIG       0.04000
      2 C2        -66.9979   -6.9243  -44.8326 C.3    1 LIG       0.11000
      3 C3        -67.5411   -5.6350  -45.4413 C.3    1 LIG       0.08100
      4 O1        -64.5631   -6.8999  -45.6414 O.2    1 LIG      -0.32000
      5 O2        -66.2440   -5.3524  -46.0355 O.3    1 LIG      -0.27100
      6 H1        -67.4223   -7.8493  -45.2258 H      1 LIG       0.09000
      7 H2        -66.9379   -6.9462  -43.7432 H      1 LIG       0.09000
      8 H3        -68.3150   -5.7604  -46.2035 H      1 LIG       0.09000
      9 H4        -67.8322   -4.8615  -44.7254 H      1 LIG       0.09000
@<TRIPOS>BOND
      1       1       2 1
      2       1       4 2
      3       1       5 1
      4       2       3 1
      5       3       5 1
      6       2       6 1
      7       2       7 1
      8       3       8 1
      9       3       9 1
@<TRIPOS>ALT_TYPE
CGenFF_4.0_ALT_TYPE_SET
CGenFF_4.0 1 CG2O4 2 CG3C41 3 CG3C41 4 OG2D1 5 OG3C51 6 HGA2 7 HGA2 8 HGA2 9 HGA2
@<TRIPOS>MOLECULE
4_lactone
 9 9 0 0 0
****
USER_CHARGES
INVALID_CHARGES
Pose:  50 Cluster:  50 Fr_nu: 3671476 TotEn:    -9.71
@<TRIPOS>ATOM
      1 C1        -46.3114  -17.7226  -41.8508 C.2    1 LIG       0.04000
      2 C2        -47.4637  -17.9722  -42.8403 C.3    1 LIG       0.11000
      3 C3        -47.7040  -16.4766  -42.6574 C.3    1 LIG       0.08100
      4 O1        -45.4411  -18.3683  -41.3123 O.2    1 LIG      -0.32000
      5 O2        -46.5832  -16.3951  -41.7339 O.3    1 LIG      -0.27100
      6 H1        -47.1380  -18.2815  -43.8346 H      1 LIG       0.09000
      7 H2        -48.2461  -18.6289  -42.4563 H      1 LIG       0.09000
      8 H3        -47.5411  -15.8587  -43.5447 H      1 LIG       0.09000
      9 H4        -48.6454  -16.2061  -42.1714 H      1 LIG       0.09000
@<TRIPOS>BOND
      1       1       2 1
      2       1       4 2
      3       1       5 1
      4       2       3 1
      5       3       5 1
      6       2       6 1
      7       2       7 1
      8       3       8 1
      9       3       9 1
@<TRIPOS>ALT_TYPE
CGenFF_4.0_ALT_TYPE_SET
CGenFF_4.0 1 CG2O4 2 CG3C41 3 CG3C41 4 OG2D1 5 OG3C51 6 HGA2 7 HGA2 8 HGA2 9 HGA2
@<TRIPOS>MOLECULE
4_lactone
 9 9 0 0 0
****
USER_CHARGES
INVALID_CHARGES
Pose:  51 Cluster:  51 Fr_nu: 5311490 TotEn:    -7.93
@<TRIPOS>ATOM
      1 C1        -84.0194   -2.8154  -47.8725 C.2    1 LIG       0.04000
      2 C2        -84.6900   -1.6485  -47.1255 C.3    1 LIG       0.11000
      3 C3        -83.8225   -2.1296  -45.9663 C.3    1 LIG       0.08100
      4 O1        -84.0560   -3.3071  -48.9776 O.2    1 LIG      -0.32000
      5 O2        -83.2756   -3.1906  -46.7975 O.3    1 LIG      -0.27100
      6 H1        -84.4434   -0.6635  -47.5247 H      1 LIG       0.09000
      7 H2        -85.7668   -1.7651  -46.9925 H      1 LIG       0.09000
      8 H3        -83.0453   -1.4349  -45.6362 H      1 LIG       0.09000
      9 H4        -84.3651   -2.5322  -45.1065 H      1 LIG       0.09000
@<TRIPOS>BOND
      1       1       2 1
      2       1       4 2
      3       1       5 1
      4       2       3 1
      5       3       5 1
      6       2       6 1
      7       2       7 1
      8       3       8 1
      9       3       9 1
@<TRIPOS>ALT_TYPE
CGenFF_4.0_ALT_TYPE_SET
CGenFF_4.0 1 CG2O4 2 CG3C41 3 CG3C41 4 OG2D1 5 OG3C51 6 HGA2 7 HGA2 8 HGA2 9 HGA2
@<TRIPOS>MOLECULE
4_lactone
 9 9 0 0 0
****
USER_CHARGES
INVALID_CHARGES
Pose:  52 Cluster:  52 Fr_nu: 6517259 TotEn:    -5.22
@<TRIPOS>ATOM
      1 C1        -53.6601  -24.4617  -23.3300 C.2    1 LIG       0.04000
      2 C2        -54.2542  -25.8809  -23.3783 C.3    1 LIG       0.11000
      3 C3        -55.3321  -25.2643  -22.4919 C.3    1 LIG       0.08100
      4 O1        -52.6966  -23.8812  -23.7762 O.2    1 LIG      -0.32000
      5 O2        -54.6539  -23.9785  -22.5372 O.3    1 LIG      -0.27100
      6 H1        -54.5797  -26.1940  -24.3716 H      1 LIG       0.09000
      7 H2        -53.6296  -26.6414  -22.9067 H      1 LIG       0.09000
      8 H3        -56.3319  -25.2086  -22.9311 H      1 LIG       0.09000
      9 H4        -55.3844  -25.6552  -21.4720 H      1 LIG       0.09000
@<TRIPOS>BOND
      1       1       2 1
      2       1       4 2
      3       1       5 1
      4       2       3 1
      5       3       5 1
      6       2       6 1
      7       2       7 1
      8       3       8 1
      9       3       9 1
@<TRIPOS>ALT_TYPE
CGenFF_4.0_ALT_TYPE_SET
CGenFF_4.0 1 CG2O4 2 CG3C41 3 CG3C41 4 OG2D1 5 OG3C51 6 HGA2 7 HGA2 8 HGA2 9 HGA2
@<TRIPOS>MOLECULE
pyridine
 11 11 0 0 0
****
USER_CHARGES
INVALID_CHARGES
Pose:   1 Cluster:   1 Fr_nu: 1205305 TotEn:   -16.25
@<TRIPOS>ATOM
      1 C1        -51.9920    3.4466  -33.1590 C.ar   1 LIG      -0.11300
      2 C2        -51.4213    2.2813  -32.6593 C.ar   1 LIG      -0.11700
      3 C3        -52.6939    4.2914  -32.3063 C.ar   1 LIG      -0.11700
      4 C4        -51.5798    2.0083  -31.3102 C.ar   1 LIG       0.17700
      5 C5        -52.7956    3.9283  -30.9731 C.ar   1 LIG       0.17700
      6 N1        -52.2547    2.8046  -30.4511 N.ar   1 LIG      -0.60000
      7 H1        -51.8906    3.6955  -34.2111 H      1 LIG       0.11500
      8 H2        -50.8697    1.6083  -33.3053 H      1 LIG       0.11500
      9 H3        -53.1475    5.2047  -32.6740 H      1 LIG       0.11500
     10 H4        -51.1539    1.1119  -30.8720 H      1 LIG       0.12400
     11 H5        -53.3332    4.5523  -30.2666 H      1 LIG       0.12400
@<TRIPOS>BOND
      1       1       2 ar
      2       1       3 ar
      3       2       4 ar
      4       3       5 ar
      5       4       6 ar
      6       5       6 ar
      7       1       7 1
      8       2       8 1
      9       3       9 1
     10       4      10 1
     11       5      11 1
@<TRIPOS>ALT_TYPE
CGenFF_4.0_ALT_TYPE_SET
CGenFF_4.0 1 CG2R61 2 CG2R61 3 CG2R61 4 CG2R61 5 CG2R61 6 NG2R60 7 HGR61 8 HGR61 9 HGR61 10 HGR62 11 HGR62
@<TRIPOS>MOLECULE
pyridine
 11 11 0 0 0
****
USER_CHARGES
INVALID_CHARGES
Pose:   2 Cluster:   2 Fr_nu: 2889721 TotEn:   -14.80
@<TRIPOS>ATOM
      1 C1        -83.9417   -4.4182  -46.0749 C.ar   1 LIG      -0.11300
      2 C2        -83.7075   -5.0605  -47.2855 C.ar   1 LIG      -0.11700
      3 C3        -84.1833   -3.0490  -46.0560 C.ar   1 LIG      -0.11700
      4 C4        -83.7255   -4.2947  -48.4401 C.ar   1 LIG       0.17700
      5 C5        -84.1798   -2.3733  -47.2655 C.ar   1 LIG       0.17700
      6 N1        -83.9563   -2.9629  -48.4614 N.ar   1 LIG      -0.60000
      7 H1        -83.9352   -4.9834  -45.1477 H      1 LIG       0.11500
      8 H2        -83.5172   -6.1268  -47.3243 H      1 LIG       0.11500
      9 H3        -84.3679   -2.5273  -45.1238 H      1 LIG       0.11500
     10 H4        -83.5482   -4.7486  -49.4095 H      1 LIG       0.12400
     11 H5        -84.3621   -1.3044  -47.3056 H      1 LIG       0.12400
@<TRIPOS>BOND
      1       1       2 ar
      2       1       3 ar
      3       2       4 ar
      4       3       5 ar
      5       4       6 ar
      6       5       6 ar
      7       1       7 1
      8       2       8 1
      9       3       9 1
     10       4      10 1
     11       5      11 1
@<TRIPOS>ALT_TYPE
CGenFF_4.0_ALT_TYPE_SET
CGenFF_4.0 1 CG2R61 2 CG2R61 3 CG2R61 4 CG2R61 5 CG2R61 6 NG2R60 7 HGR61 8 HGR61 9 HGR61 10 HGR62 11 HGR62
@<TRIPOS>MOLECULE
pyridine
 11 11 0 0 0
****
USER_CHARGES
INVALID_CHARGES
Pose:   3 Cluster:   3 Fr_nu:  47714 TotEn:   -14.58
@<TRIPOS>ATOM
      1 C1        -65.7398   -6.4658  -45.4260 C.ar   1 LIG      -0.11300
      2 C2        -67.0745   -6.6448  -45.0798 C.ar   1 LIG      -0.11700
      3 C3        -64.7771   -7.3423  -44.9379 C.ar   1 LIG      -0.11700
      4 C4        -67.3921   -7.7072  -44.2490 C.ar   1 LIG       0.17700
      5 C5        -65.1975   -8.3733  -44.1132 C.ar   1 LIG       0.17700
      6 N1        -66.4848   -8.5791  -43.7549 N.ar   1 LIG      -0.60000
      7 H1        -65.4504   -5.6443  -46.0746 H      1 LIG       0.11500
      8 H2        -67.8418   -5.9742  -45.4488 H      1 LIG       0.11500
      9 H3        -63.7308   -7.2217  -45.1941 H      1 LIG       0.11500
     10 H4        -68.4189   -7.8893  -43.9495 H      1 LIG       0.12400
     11 H5        -64.4863   -9.0839  -43.7052 H      1 LIG       0.12400
@<TRIPOS>BOND
      1       1       2 ar
      2       1       3 ar
      3       2       4 ar
      4       3       5 ar
      5       4       6 ar
      6       5       6 ar
      7       1       7 1
      8       2       8 1
      9       3       9 1
     10       4      10 1
     11       5      11 1
@<TRIPOS>ALT_TYPE
CGenFF_4.0_ALT_TYPE_SET
CGenFF_4.0 1 CG2R61 2 CG2R61 3 CG2R61 4 CG2R61 5 CG2R61 6 NG2R60 7 HGR61 8 HGR61 9 HGR61 10 HGR62 11 HGR62
@<TRIPOS>MOLECULE
pyridine
 11 11 0 0 0
****
USER_CHARGES
INVALID_CHARGES
Pose:   4 Cluster:   4 Fr_nu: 120697 TotEn:   -12.81
@<TRIPOS>ATOM
      1 C1        -66.8516   -6.0113  -46.1030 C.ar   1 LIG      -0.11300
      2 C2        -67.7631   -6.2251  -45.0751 C.ar   1 LIG      -0.11700
      3 C3        -65.9334   -7.0035  -46.4280 C.ar   1 LIG      -0.11700
      4 C4        -67.7155   -7.4386  -44.4080 C.ar   1 LIG       0.17700
      5 C5        -65.9675   -8.1820  -45.7002 C.ar   1 LIG       0.17700
      6 N1        -66.8380   -8.4261  -44.6950 N.ar   1 LIG      -0.60000
      7 H1        -66.8564   -5.0729  -46.6494 H      1 LIG       0.11500
      8 H2        -68.4880   -5.4661  -44.8047 H      1 LIG       0.11500
      9 H3        -65.2132   -6.8585  -47.2252 H      1 LIG       0.11500
     10 H4        -68.4050   -7.6539  -43.5984 H      1 LIG       0.12400
     11 H5        -65.2721   -8.9872  -45.9134 H      1 LIG       0.12400
@<TRIPOS>BOND
      1       1       2 ar
      2       1       3 ar
      3       2       4 ar
      4       3       5 ar
      5       4       6 ar
      6       5       6 ar
      7       1       7 1
      8       2       8 1
      9       3       9 1
     10       4      10 1
     11       5      11 1
@<TRIPOS>ALT_TYPE
CGenFF_4.0_ALT_TYPE_SET
CGenFF_4.0 1 CG2R61 2 CG2R61 3 CG2R61 4 CG2R61 5 CG2R61 6 NG2R60 7 HGR61 8 HGR61 9 HGR61 10 HGR62 11 HGR62
@<TRIPOS>MOLECULE
pyridine
 11 11 0 0 0
****
USER_CHARGES
INVALID_CHARGES
Pose:   5 Cluster:   5 Fr_nu: 135202 TotEn:   -12.71
@<TRIPOS>ATOM
      1 C1        -66.5089   -7.0637  -45.1681 C.ar   1 LIG      -0.11300
      2 C2        -66.2940   -6.6917  -46.4904 C.ar   1 LIG      -0.11700
      3 C3        -65.5282   -7.7723  -44.4830 C.ar   1 LIG      -0.11700
      4 C4        -65.0912   -7.0496  -47.0777 C.ar   1 LIG       0.17700
      5 C5        -64.3597   -8.0821  -45.1601 C.ar   1 LIG       0.17700
      6 N1        -64.1150   -7.7378  -46.4444 N.ar   1 LIG      -0.60000
      7 H1        -67.4392   -6.8026  -44.6726 H      1 LIG       0.11500
      8 H2        -67.0441   -6.1388  -47.0438 H      1 LIG       0.11500
      9 H3        -65.6741   -8.0733  -43.4518 H      1 LIG       0.11500
     10 H4        -64.8756   -6.7832  -48.1071 H      1 LIG       0.12400
     11 H5        -63.5637   -8.6341  -44.6713 H      1 LIG       0.12400
@<TRIPOS>BOND
      1       1       2 ar
      2       1       3 ar
      3       2       4 ar
      4       3       5 ar
      5       4       6 ar
      6       5       6 ar
      7       1       7 1
      8       2       8 1
      9       3       9 1
     10       4      10 1
     11       5      11 1
@<TRIPOS>ALT_TYPE
CGenFF_4.0_ALT_TYPE_SET
CGenFF_4.0 1 CG2R61 2 CG2R61 3 CG2R61 4 CG2R61 5 CG2R61 6 NG2R60 7 HGR61 8 HGR61 9 HGR61 10 HGR62 11 HGR62
@<TRIPOS>MOLECULE
pyridine
 11 11 0 0 0
****
USER_CHARGES
INVALID_CHARGES
Pose:   6 Cluster:   6 Fr_nu:   9397 TotEn:   -11.97
@<TRIPOS>ATOM
      1 C1        -67.1871   -5.7497  -45.4362 C.ar   1 LIG      -0.11300
      2 C2        -66.3291   -6.8323  -45.2789 C.ar   1 LIG      -0.11700
      3 C3        -68.5499   -5.9114  -45.2123 C.ar   1 LIG      -0.11700
      4 C4        -66.8792   -8.0461  -44.8993 C.ar   1 LIG       0.17700
      5 C5        -69.0006   -7.1664  -44.8360 C.ar   1 LIG       0.17700
      6 N1        -68.1976   -8.2417  -44.6731 N.ar   1 LIG      -0.60000
      7 H1        -66.7947   -4.7818  -45.7334 H      1 LIG       0.11500
      8 H2        -65.2635   -6.7294  -45.4477 H      1 LIG       0.11500
      9 H3        -69.2375   -5.0816  -45.3294 H      1 LIG       0.11500
     10 H4        -66.2522   -8.9210  -44.7636 H      1 LIG       0.12400
     11 H5        -70.0545   -7.3457  -44.6500 H      1 LIG       0.12400
@<TRIPOS>BOND
      1       1       2 ar
      2       1       3 ar
      3       2       4 ar
      4       3       5 ar
      5       4       6 ar
      6       5       6 ar
      7       1       7 1
      8       2       8 1
      9       3       9 1
     10       4      10 1
     11       5      11 1
@<TRIPOS>ALT_TYPE
CGenFF_4.0_ALT_TYPE_SET
CGenFF_4.0 1 CG2R61 2 CG2R61 3 CG2R61 4 CG2R61 5 CG2R61 6 NG2R60 7 HGR61 8 HGR61 9 HGR61 10 HGR62 11 HGR62
@<TRIPOS>MOLECULE
pyridine
 11 11 0 0 0
****
USER_CHARGES
INVALID_CHARGES
Pose:   7 Cluster:   7 Fr_nu: 116971 TotEn:   -11.81
@<TRIPOS>ATOM
      1 C1        -64.7491   -7.6035  -44.9812 C.ar   1 LIG      -0.11300
      2 C2        -65.3429   -8.0179  -43.7943 C.ar   1 LIG      -0.11700
      3 C3        -65.5453   -7.2764  -46.0732 C.ar   1 LIG      -0.11700
      4 C4        -66.7260   -8.0880  -43.7509 C.ar   1 LIG       0.17700
      5 C5        -66.9193   -7.3799  -45.9279 C.ar   1 LIG       0.17700
      6 N1        -67.5324   -7.7787  -44.7909 N.ar   1 LIG      -0.60000
      7 H1        -63.6679   -7.5363  -45.0554 H      1 LIG       0.11500
      8 H2        -64.7422   -8.2775  -42.9304 H      1 LIG       0.11500
      9 H3        -65.1042   -6.9515  -47.0086 H      1 LIG       0.11500
     10 H4        -67.2372   -8.4059  -42.8483 H      1 LIG       0.12400
     11 H5        -67.5850   -7.1373  -46.7498 H      1 LIG       0.12400
@<TRIPOS>BOND
      1       1       2 ar
      2       1       3 ar
      3       2       4 ar
      4       3       5 ar
      5       4       6 ar
      6       5       6 ar
      7       1       7 1
      8       2       8 1
      9       3       9 1
     10       4      10 1
     11       5      11 1
@<TRIPOS>ALT_TYPE
CGenFF_4.0_ALT_TYPE_SET
CGenFF_4.0 1 CG2R61 2 CG2R61 3 CG2R61 4 CG2R61 5 CG2R61 6 NG2R60 7 HGR61 8 HGR61 9 HGR61 10 HGR62 11 HGR62
@<TRIPOS>MOLECULE
pyridine
 11 11 0 0 0
****
USER_CHARGES
INVALID_CHARGES
Pose:   8 Cluster:   8 Fr_nu: 1780953 TotEn:   -11.76
@<TRIPOS>ATOM
      1 C1        -67.7385   -7.1178  -44.9142 C.ar   1 LIG      -0.11300
      2 C2        -67.1201   -6.4595  -45.9712 C.ar   1 LIG      -0.11700
      3 C3        -66.9663   -7.7950  -43.9770 C.ar   1 LIG      -0.11700
      4 C4        -65.7373   -6.5080  -46.0456 C.ar   1 LIG       0.17700
      5 C5        -65.5905   -7.7840  -44.1407 C.ar   1 LIG       0.17700
      6 N1        -64.9538   -7.1556  -45.1544 N.ar   1 LIG      -0.60000
      7 H1        -68.8203   -7.1038  -44.8214 H      1 LIG       0.11500
      8 H2        -67.7018   -5.9251  -46.7132 H      1 LIG       0.11500
      9 H3        -67.4268   -8.3156  -43.1451 H      1 LIG       0.11500
     10 H4        -65.2074   -6.0107  -46.8512 H      1 LIG       0.12400
     11 H5        -64.9429   -8.2977  -43.4377 H      1 LIG       0.12400
@<TRIPOS>BOND
      1       1       2 ar
      2       1       3 ar
      3       2       4 ar
      4       3       5 ar
      5       4       6 ar
      6       5       6 ar
      7       1       7 1
      8       2       8 1
      9       3       9 1
     10       4      10 1
     11       5      11 1
@<TRIPOS>ALT_TYPE
CGenFF_4.0_ALT_TYPE_SET
CGenFF_4.0 1 CG2R61 2 CG2R61 3 CG2R61 4 CG2R61 5 CG2R61 6 NG2R60 7 HGR61 8 HGR61 9 HGR61 10 HGR62 11 HGR62
@<TRIPOS>MOLECULE
pyridine
 11 11 0 0 0
****
USER_CHARGES
INVALID_CHARGES
Pose:   9 Cluster:   9 Fr_nu: 219753 TotEn:   -11.66
@<TRIPOS>ATOM
      1 C1        -64.3942   -7.3775  -46.1344 C.ar   1 LIG      -0.11300
      2 C2        -64.9152   -7.2913  -44.8482 C.ar   1 LIG      -0.11700
      3 C3        -65.2456   -7.2934  -47.2305 C.ar   1 LIG      -0.11700
      4 C4        -66.2838   -7.1223  -44.7128 C.ar   1 LIG       0.17700
      5 C5        -66.5994   -7.1246  -46.9884 C.ar   1 LIG       0.17700
      6 N1        -67.1424   -7.0366  -45.7535 N.ar   1 LIG      -0.60000
      7 H1        -63.3267   -7.5108  -46.2823 H      1 LIG       0.11500
      8 H2        -64.2705   -7.3539  -43.9793 H      1 LIG       0.11500
      9 H3        -64.8617   -7.3586  -48.2422 H      1 LIG       0.11500
     10 H4        -66.7392   -7.0498  -43.7307 H      1 LIG       0.12400
     11 H5        -67.3061   -7.0540  -47.8088 H      1 LIG       0.12400
@<TRIPOS>BOND
      1       1       2 ar
      2       1       3 ar
      3       2       4 ar
      4       3       5 ar
      5       4       6 ar
      6       5       6 ar
      7       1       7 1
      8       2       8 1
      9       3       9 1
     10       4      10 1
     11       5      11 1
@<TRIPOS>ALT_TYPE
CGenFF_4.0_ALT_TYPE_SET
CGenFF_4.0 1 CG2R61 2 CG2R61 3 CG2R61 4 CG2R61 5 CG2R61 6 NG2R60 7 HGR61 8 HGR61 9 HGR61 10 HGR62 11 HGR62
@<TRIPOS>MOLECULE
pyridine
 11 11 0 0 0
****
USER_CHARGES
INVALID_CHARGES
Pose:  10 Cluster:  10 Fr_nu: 135235 TotEn:   -11.63
@<TRIPOS>ATOM
      1 C1        -67.2278   -7.1523  -44.6349 C.ar   1 LIG      -0.11300
      2 C2        -67.6218   -6.7869  -45.9172 C.ar   1 LIG      -0.11700
      3 C3        -66.0016   -7.7790  -44.4425 C.ar   1 LIG      -0.11700
      4 C4        -66.7603   -7.0681  -46.9653 C.ar   1 LIG       0.17700
      5 C5        -65.2128   -8.0162  -45.5566 C.ar   1 LIG       0.17700
      6 N1        -65.5617   -7.6756  -46.8175 N.ar   1 LIG      -0.60000
      7 H1        -67.8754   -6.9498  -43.7871 H      1 LIG       0.11500
      8 H2        -68.5729   -6.2971  -46.0907 H      1 LIG       0.11500
      9 H3        -65.6741   -8.0733  -43.4518 H      1 LIG       0.11500
     10 H4        -67.0218   -6.8034  -47.9844 H      1 LIG       0.12400
     11 H5        -64.2477   -8.5028  -45.4609 H      1 LIG       0.12400
@<TRIPOS>BOND
      1       1       2 ar
      2       1       3 ar
      3       2       4 ar
      4       3       5 ar
      5       4       6 ar
      6       5       6 ar
      7       1       7 1
      8       2       8 1
      9       3       9 1
     10       4      10 1
     11       5      11 1
@<TRIPOS>ALT_TYPE
CGenFF_4.0_ALT_TYPE_SET
CGenFF_4.0 1 CG2R61 2 CG2R61 3 CG2R61 4 CG2R61 5 CG2R61 6 NG2R60 7 HGR61 8 HGR61 9 HGR61 10 HGR62 11 HGR62
@<TRIPOS>MOLECULE
pyridine
 11 11 0 0 0
****
USER_CHARGES
INVALID_CHARGES
Pose:  11 Cluster:  11 Fr_nu: 3510121 TotEn:   -11.61
@<TRIPOS>ATOM
      1 C1        -46.2371  -16.7507  -43.8311 C.ar   1 LIG      -0.11300
      2 C2        -45.3964  -17.8484  -43.6844 C.ar   1 LIG      -0.11700
      3 C3        -46.9367  -16.2660  -42.7316 C.ar   1 LIG      -0.11700
      4 C4        -45.2909  -18.4211  -42.4271 C.ar   1 LIG       0.17700
      5 C5        -46.7626  -16.9097  -41.5171 C.ar   1 LIG       0.17700
      6 N1        -45.9548  -17.9785  -41.3358 N.ar   1 LIG      -0.60000
      7 H1        -46.3473  -16.2742  -44.8006 H      1 LIG       0.11500
      8 H2        -44.8410  -18.2430  -44.5273 H      1 LIG       0.11500
      9 H3        -47.5981  -15.4119  -42.8227 H      1 LIG       0.11500
     10 H4        -44.6486  -19.2795  -42.2608 H      1 LIG       0.12400
     11 H5        -47.2859  -16.5716  -40.6287 H      1 LIG       0.12400
@<TRIPOS>BOND
      1       1       2 ar
      2       1       3 ar
      3       2       4 ar
      4       3       5 ar
      5       4       6 ar
      6       5       6 ar
      7       1       7 1
      8       2       8 1
      9       3       9 1
     10       4      10 1
     11       5      11 1
@<TRIPOS>ALT_TYPE
CGenFF_4.0_ALT_TYPE_SET
CGenFF_4.0 1 CG2R61 2 CG2R61 3 CG2R61 4 CG2R61 5 CG2R61 6 NG2R60 7 HGR61 8 HGR61 9 HGR61 10 HGR62 11 HGR62
@<TRIPOS>MOLECULE
pyridine
 11 11 0 0 0
****
USER_CHARGES
INVALID_CHARGES
Pose:  12 Cluster:  12 Fr_nu:  31236 TotEn:   -11.25
@<TRIPOS>ATOM
      1 C1        -65.5425   -6.2141  -46.5014 C.ar   1 LIG      -0.11300
      2 C2        -66.5573   -6.2477  -45.5515 C.ar   1 LIG      -0.11700
      3 C3        -64.4630   -7.0831  -46.3883 C.ar   1 LIG      -0.11700
      4 C4        -66.4463   -7.1615  -44.5158 C.ar   1 LIG       0.17700
      5 C5        -64.4456   -7.9593  -45.3151 C.ar   1 LIG       0.17700
      6 N1        -65.4128   -8.0211  -44.3726 N.ar   1 LIG      -0.60000
      7 H1        -65.5926   -5.5116  -47.3279 H      1 LIG       0.11500
      8 H2        -67.4083   -5.5800  -45.6197 H      1 LIG       0.11500
      9 H3        -63.6603   -7.0742  -47.1168 H      1 LIG       0.11500
     10 H4        -67.2114   -7.2267  -43.7494 H      1 LIG       0.12400
     11 H5        -63.6257   -8.6572  -45.1807 H      1 LIG       0.12400
@<TRIPOS>BOND
      1       1       2 ar
      2       1       3 ar
      3       2       4 ar
      4       3       5 ar
      5       4       6 ar
      6       5       6 ar
      7       1       7 1
      8       2       8 1
      9       3       9 1
     10       4      10 1
     11       5      11 1
@<TRIPOS>ALT_TYPE
CGenFF_4.0_ALT_TYPE_SET
CGenFF_4.0 1 CG2R61 2 CG2R61 3 CG2R61 4 CG2R61 5 CG2R61 6 NG2R60 7 HGR61 8 HGR61 9 HGR61 10 HGR62 11 HGR62
@<TRIPOS>MOLECULE
cyclopropane
 9 9 0 0 0
****
USER_CHARGES
INVALID_CHARGES
Pose:   1 Cluster:   1 Fr_nu:  43560 TotEn:    -7.75
@<TRIPOS>ATOM
      1 C1        -72.3891  -24.7212  -43.9240 C.3    1 LIG      -0.18000
      2 C2        -73.1875  -25.4650  -42.8938 C.3    1 LIG      -0.18000
      3 C3        -72.6456  -24.1008  -42.5821 C.3    1 LIG      -0.18000
      4 H1        -71.3863  -25.0708  -44.1352 H      1 LIG       0.09000
      5 H2        -72.9183  -24.3157  -44.7768 H      1 LIG       0.09000
      6 H3        -74.2542  -25.5601  -43.0533 H      1 LIG       0.09000
      7 H4        -72.7225  -26.3154  -42.4112 H      1 LIG       0.09000
      8 H5        -71.8158  -24.0330  -41.8900 H      1 LIG       0.09000
      9 H6        -73.3476  -23.2779  -42.5324 H      1 LIG       0.09000
@<TRIPOS>BOND
      1       1       2 1
      2       1       3 1
      3       2       3 1
      4       1       4 1
      5       1       5 1
      6       2       6 1
      7       2       7 1
      8       3       8 1
      9       3       9 1
@<TRIPOS>ALT_TYPE
CGenFF_4.0_ALT_TYPE_SET
CGenFF_4.0 1 CG3C31 2 CG3C31 3 CG3C31 4 HGA2 5 HGA2 6 HGA2 7 HGA2 8 HGA2 9 HGA2
@<TRIPOS>MOLECULE
cyclopropane
 9 9 0 0 0
****
USER_CHARGES
INVALID_CHARGES
Pose:   2 Cluster:   2 Fr_nu:  12651 TotEn:    -7.32
@<TRIPOS>ATOM
      1 C1        -49.9251  -10.4485  -43.4788 C.3    1 LIG      -0.18000
      2 C2        -49.9858  -11.8805  -43.9231 C.3    1 LIG      -0.18000
      3 C3        -48.7411  -11.0749  -44.1548 C.3    1 LIG      -0.18000
      4 H1        -50.4996   -9.7210  -44.0384 H      1 LIG       0.09000
      5 H2        -49.8541  -10.2520  -42.4166 H      1 LIG       0.09000
      6 H3        -49.9555  -12.6480  -43.1600 H      1 LIG       0.09000
      7 H4        -50.6009  -12.1176  -44.7820 H      1 LIG       0.09000
      8 H5        -48.5186  -10.7695  -45.1694 H      1 LIG       0.09000
      9 H6        -47.8736  -11.3000  -43.5471 H      1 LIG       0.09000
@<TRIPOS>BOND
      1       1       2 1
      2       1       3 1
      3       2       3 1
      4       1       4 1
      5       1       5 1
      6       2       6 1
      7       2       7 1
      8       3       8 1
      9       3       9 1
@<TRIPOS>ALT_TYPE
CGenFF_4.0_ALT_TYPE_SET
CGenFF_4.0 1 CG3C31 2 CG3C31 3 CG3C31 4 HGA2 5 HGA2 6 HGA2 7 HGA2 8 HGA2 9 HGA2
@<TRIPOS>MOLECULE
cyclopropane
 9 9 0 0 0
****
USER_CHARGES
INVALID_CHARGES
Pose:   3 Cluster:   3 Fr_nu: 591129 TotEn:    -7.14
@<TRIPOS>ATOM
      1 C1        -72.0986  -24.1132  -42.5918 C.3    1 LIG      -0.18000
      2 C2        -70.6622  -23.6881  -42.6802 C.3    1 LIG      -0.18000
      3 C3        -71.1411  -24.8801  -43.4558 C.3    1 LIG      -0.18000
      4 H1        -72.4324  -24.5778  -41.6724 H      1 LIG       0.09000
      5 H2        -72.8391  -23.4959  -43.0842 H      1 LIG       0.09000
      6 H3        -70.4358  -22.7844  -43.2322 H      1 LIG       0.09000
      7 H4        -70.0285  -23.8663  -41.8206 H      1 LIG       0.09000
      8 H5        -70.8301  -25.8606  -43.1181 H      1 LIG       0.09000
      9 H6        -71.2375  -24.7784  -44.5295 H      1 LIG       0.09000
@<TRIPOS>BOND
      1       1       2 1
      2       1       3 1
      3       2       3 1
      4       1       4 1
      5       1       5 1
      6       2       6 1
      7       2       7 1
      8       3       8 1
      9       3       9 1
@<TRIPOS>ALT_TYPE
CGenFF_4.0_ALT_TYPE_SET
CGenFF_4.0 1 CG3C31 2 CG3C31 3 CG3C31 4 HGA2 5 HGA2 6 HGA2 7 HGA2 8 HGA2 9 HGA2
@<TRIPOS>MOLECULE
cyclopropane
 9 9 0 0 0
****
USER_CHARGES
INVALID_CHARGES
Pose:   4 Cluster:   4 Fr_nu: 103850 TotEn:    -6.87
@<TRIPOS>ATOM
      1 C1        -64.7902   -6.7629  -45.2911 C.3    1 LIG      -0.18000
      2 C2        -63.8479   -7.6805  -46.0135 C.3    1 LIG      -0.18000
      3 C3        -65.2950   -8.0513  -45.8712 C.3    1 LIG      -0.18000
      4 H1        -64.7023   -6.6942  -44.2141 H      1 LIG       0.09000
      5 H2        -65.0750   -5.8420  -45.7837 H      1 LIG       0.09000
      6 H3        -63.4984   -7.3773  -46.9925 H      1 LIG       0.09000
      7 H4        -63.1254   -8.2300  -45.4231 H      1 LIG       0.09000
      8 H5        -65.5467   -8.8500  -45.1849 H      1 LIG       0.09000
      9 H6        -65.9193   -7.9969  -46.7542 H      1 LIG       0.09000
@<TRIPOS>BOND
      1       1       2 1
      2       1       3 1
      3       2       3 1
      4       1       4 1
      5       1       5 1
      6       2       6 1
      7       2       7 1
      8       3       8 1
      9       3       9 1
@<TRIPOS>ALT_TYPE
CGenFF_4.0_ALT_TYPE_SET
CGenFF_4.0 1 CG3C31 2 CG3C31 3 CG3C31 4 HGA2 5 HGA2 6 HGA2 7 HGA2 8 HGA2 9 HGA2
@<TRIPOS>MOLECULE
cyclopropane
 9 9 0 0 0
****
USER_CHARGES
INVALID_CHARGES
Pose:   5 Cluster:   5 Fr_nu:  17498 TotEn:    -6.79
@<TRIPOS>ATOM
      1 C1        -65.0004   -7.2901  -46.9085 C.3    1 LIG      -0.18000
      2 C2        -65.6054   -6.8772  -48.2182 C.3    1 LIG      -0.18000
      3 C3        -65.8843   -6.0796  -46.9781 C.3    1 LIG      -0.18000
      4 H1        -65.3946   -8.1761  -46.4268 H      1 LIG       0.09000
      5 H2        -63.9384   -7.1320  -46.7708 H      1 LIG       0.09000
      6 H3        -64.9504   -6.4411  -48.9622 H      1 LIG       0.09000
      7 H4        -66.4070   -7.4850  -48.6187 H      1 LIG       0.09000
      8 H5        -66.8734   -6.1508  -46.5436 H      1 LIG       0.09000
      9 H6        -65.4167   -5.1072  -46.8874 H      1 LIG       0.09000
@<TRIPOS>BOND
      1       1       2 1
      2       1       3 1
      3       2       3 1
      4       1       4 1
      5       1       5 1
      6       2       6 1
      7       2       7 1
      8       3       8 1
      9       3       9 1
@<TRIPOS>ALT_TYPE
CGenFF_4.0_ALT_TYPE_SET
CGenFF_4.0 1 CG3C31 2 CG3C31 3 CG3C31 4 HGA2 5 HGA2 6 HGA2 7 HGA2 8 HGA2 9 HGA2
@<TRIPOS>MOLECULE
cyclopropane
 9 9 0 0 0
****
USER_CHARGES
INVALID_CHARGES
Pose:   6 Cluster:   6 Fr_nu:  50816 TotEn:    -6.46
@<TRIPOS>ATOM
      1 C1        -65.2047   -7.8565  -43.4911 C.3    1 LIG      -0.18000
      2 C2        -66.3145   -7.6133  -44.4714 C.3    1 LIG      -0.18000
      3 C3        -64.8856   -7.4510  -44.9000 C.3    1 LIG      -0.18000
      4 H1        -65.0526   -7.1242  -42.7081 H      1 LIG       0.09000
      5 H2        -65.0014   -8.8798  -43.2023 H      1 LIG       0.09000
      6 H3        -66.8583   -8.4730  -44.8425 H      1 LIG       0.09000
      7 H4        -66.9099   -6.7172  -44.3488 H      1 LIG       0.09000
      8 H5        -64.5190   -6.4458  -45.0656 H      1 LIG       0.09000
      9 H6        -64.4678   -8.2017  -45.5590 H      1 LIG       0.09000
@<TRIPOS>BOND
      1       1       2 1
      2       1       3 1
      3       2       3 1
      4       1       4 1
      5       1       5 1
      6       2       6 1
      7       2       7 1
      8       3       8 1
      9       3       9 1
@<TRIPOS>ALT_TYPE
CGenFF_4.0_ALT_TYPE_SET
CGenFF_4.0 1 CG3C31 2 CG3C31 3 CG3C31 4 HGA2 5 HGA2 6 HGA2 7 HGA2 8 HGA2 9 HGA2
@<TRIPOS>MOLECULE
cyclopropane
 9 9 0 0 0
****
USER_CHARGES
INVALID_CHARGES
Pose:   7 Cluster:   7 Fr_nu: 208134 TotEn:    -6.23
@<TRIPOS>ATOM
      1 C1        -75.4094  -28.3573  -46.2206 C.3    1 LIG      -0.18000
      2 C2        -75.4236  -26.8802  -45.9567 C.3    1 LIG      -0.18000
      3 C3        -74.8499  -27.4079  -47.2390 C.3    1 LIG      -0.18000
      4 H1        -74.7106  -28.9643  -45.6587 H      1 LIG       0.09000
      5 H2        -76.3524  -28.8393  -46.4447 H      1 LIG       0.09000
      6 H3        -76.3764  -26.3678  -46.0031 H      1 LIG       0.09000
      7 H4        -74.7345  -26.4922  -45.2171 H      1 LIG       0.09000
      8 H5        -73.7748  -27.3755  -47.3624 H      1 LIG       0.09000
      9 H6        -75.4169  -27.2511  -48.1481 H      1 LIG       0.09000
@<TRIPOS>BOND
      1       1       2 1
      2       1       3 1
      3       2       3 1
      4       1       4 1
      5       1       5 1
      6       2       6 1
      7       2       7 1
      8       3       8 1
      9       3       9 1
@<TRIPOS>ALT_TYPE
CGenFF_4.0_ALT_TYPE_SET
CGenFF_4.0 1 CG3C31 2 CG3C31 3 CG3C31 4 HGA2 5 HGA2 6 HGA2 7 HGA2 8 HGA2 9 HGA2
@<TRIPOS>MOLECULE
cyclopropane
 9 9 0 0 0
****
USER_CHARGES
INVALID_CHARGES
Pose:   8 Cluster:   8 Fr_nu:   5310 TotEn:    -6.14
@<TRIPOS>ATOM
      1 C1        -59.8788  -20.8349  -39.9369 C.3    1 LIG      -0.18000
      2 C2        -61.1864  -20.2799  -39.4533 C.3    1 LIG      -0.18000
      3 C3        -60.0174  -19.3646  -39.6716 C.3    1 LIG      -0.18000
      4 H1        -59.2902  -21.4202  -39.2416 H      1 LIG       0.09000
      5 H2        -59.8180  -21.1579  -40.9683 H      1 LIG       0.09000
      6 H3        -62.0059  -20.2292  -40.1593 H      1 LIG       0.09000
      7 H4        -61.4786  -20.4911  -38.4323 H      1 LIG       0.09000
      8 H5        -59.5225  -18.9602  -38.7977 H      1 LIG       0.09000
      9 H6        -60.0500  -18.6986  -40.5247 H      1 LIG       0.09000
@<TRIPOS>BOND
      1       1       2 1
      2       1       3 1
      3       2       3 1
      4       1       4 1
      5       1       5 1
      6       2       6 1
      7       2       7 1
      8       3       8 1
      9       3       9 1
@<TRIPOS>ALT_TYPE
CGenFF_4.0_ALT_TYPE_SET
CGenFF_4.0 1 CG3C31 2 CG3C31 3 CG3C31 4 HGA2 5 HGA2 6 HGA2 7 HGA2 8 HGA2 9 HGA2
@<TRIPOS>MOLECULE
cyclopropane
 9 9 0 0 0
****
USER_CHARGES
INVALID_CHARGES
Pose:   9 Cluster:   9 Fr_nu: 799751 TotEn:    -5.78
@<TRIPOS>ATOM
      1 C1        -67.8264   -5.5831  -45.4357 C.3    1 LIG      -0.18000
      2 C2        -69.0865   -6.3715  -45.6415 C.3    1 LIG      -0.18000
      3 C3        -67.8585   -7.0462  -45.1042 C.3    1 LIG      -0.18000
      4 H1        -67.2730   -5.2765  -46.3145 H      1 LIG       0.09000
      5 H2        -67.7994   -4.8799  -44.6131 H      1 LIG       0.09000
      6 H3        -69.9078   -6.1989  -44.9572 H      1 LIG       0.09000
      7 H4        -69.3819   -6.5960  -46.6586 H      1 LIG       0.09000
      8 H5        -67.3271   -7.7244  -45.7598 H      1 LIG       0.09000
      9 H6        -67.8533   -7.3270  -44.0585 H      1 LIG       0.09000
@<TRIPOS>BOND
      1       1       2 1
      2       1       3 1
      3       2       3 1
      4       1       4 1
      5       1       5 1
      6       2       6 1
      7       2       7 1
      8       3       8 1
      9       3       9 1
@<TRIPOS>ALT_TYPE
CGenFF_4.0_ALT_TYPE_SET
CGenFF_4.0 1 CG3C31 2 CG3C31 3 CG3C31 4 HGA2 5 HGA2 6 HGA2 7 HGA2 8 HGA2 9 HGA2
@<TRIPOS>MOLECULE
cyclopropane
 9 9 0 0 0
****
USER_CHARGES
INVALID_CHARGES
Pose:  10 Cluster:  10 Fr_nu: 1180629 TotEn:    -5.71
@<TRIPOS>ATOM
      1 C1        -72.2987  -11.2761  -43.9843 C.3    1 LIG      -0.18000
      2 C2        -73.4045  -12.2859  -43.8879 C.3    1 LIG      -0.18000
      3 C3        -71.9735  -12.7296  -43.8030 C.3    1 LIG      -0.18000
      4 H1        -72.1031  -10.8318  -44.9522 H      1 LIG       0.09000
      5 H2        -72.1434  -10.6154  -43.1410 H      1 LIG       0.09000
      6 H3        -73.9936  -12.3049  -42.9795 H      1 LIG       0.09000
      7 H4        -73.9536  -12.5219  -44.7907 H      1 LIG       0.09000
      8 H5        -71.5593  -13.2639  -44.6487 H      1 LIG       0.09000
      9 H6        -71.5996  -13.0466  -42.8375 H      1 LIG       0.09000
@<TRIPOS>BOND
      1       1       2 1
      2       1       3 1
      3       2       3 1
      4       1       4 1
      5       1       5 1
      6       2       6 1
      7       2       7 1
      8       3       8 1
      9       3       9 1
@<TRIPOS>ALT_TYPE
CGenFF_4.0_ALT_TYPE_SET
CGenFF_4.0 1 CG3C31 2 CG3C31 3 CG3C31 4 HGA2 5 HGA2 6 HGA2 7 HGA2 8 HGA2 9 HGA2
@<TRIPOS>MOLECULE
cyclopropane
 9 9 0 0 0
****
USER_CHARGES
INVALID_CHARGES
Pose:  11 Cluster:  11 Fr_nu:  19330 TotEn:    -5.16
@<TRIPOS>ATOM
      1 C1        -66.3686   -6.3308  -46.9977 C.3    1 LIG      -0.18000
      2 C2        -65.6114   -6.4141  -45.7048 C.3    1 LIG      -0.18000
      3 C3        -66.2617   -5.1244  -46.1119 C.3    1 LIG      -0.18000
      4 H1        -65.7984   -6.3333  -47.9182 H      1 LIG       0.09000
      5 H2        -67.3267   -6.8314  -47.0549 H      1 LIG       0.09000
      6 H3        -66.0600   -6.9709  -44.8916 H      1 LIG       0.09000
      7 H4        -64.5314   -6.4728  -45.7544 H      1 LIG       0.09000
      8 H5        -65.6195   -4.3152  -46.4358 H      1 LIG       0.09000
      9 H6        -67.1480   -4.8137  -45.5730 H      1 LIG       0.09000
@<TRIPOS>BOND
      1       1       2 1
      2       1       3 1
      3       2       3 1
      4       1       4 1
      5       1       5 1
      6       2       6 1
      7       2       7 1
      8       3       8 1
      9       3       9 1
@<TRIPOS>ALT_TYPE
CGenFF_4.0_ALT_TYPE_SET
CGenFF_4.0 1 CG3C31 2 CG3C31 3 CG3C31 4 HGA2 5 HGA2 6 HGA2 7 HGA2 8 HGA2 9 HGA2
@<TRIPOS>MOLECULE
pyrrole
 10 10 0 0 0
****
USER_CHARGES
INVALID_CHARGES
Pose:   1 Cluster:   1 Fr_nu: 406745 TotEn:   -16.62
@<TRIPOS>ATOM
      1 C1        -52.3941    3.0073  -31.0771 C.2    1 LIG      -0.25700
      2 C2        -52.3366    4.1143  -31.9594 C.2    1 LIG      -0.25700
      3 C3        -51.6965    1.9756  -31.6655 C.2    1 LIG      -0.04700
      4 C4        -51.6057    3.7252  -33.0602 C.2    1 LIG      -0.04700
      5 N1        -51.2220    2.4233  -32.8707 N.pl3  1 LIG      -0.36000
      6 H1        -52.8896    2.9671  -30.1173 H      1 LIG       0.15400
      7 H2        -52.7794    5.0890  -31.8108 H      1 LIG       0.15400
      8 H3        -51.4966    0.9658  -31.3358 H      1 LIG       0.14000
      9 H4        -51.3241    4.2577  -33.9578 H      1 LIG       0.14000
     10 H5        -50.6728    1.8771  -33.5199 H      1 LIG       0.38000
@<TRIPOS>BOND
      1       1       2 1
      2       1       3 2
      3       2       4 2
      4       3       5 1
      5       4       5 1
      6       1       6 1
      7       2       7 1
      8       3       8 1
      9       4       9 1
     10       5      10 1
@<TRIPOS>ALT_TYPE
CGenFF_4.0_ALT_TYPE_SET
CGenFF_4.0 1 CG2R51 2 CG2R51 3 CG2R51 4 CG2R51 5 NG2R51 6 HGR51 7 HGR51 8 HGR52 9 HGR52 10 HGP1
@<TRIPOS>MOLECULE
pyrrole
 10 10 0 0 0
****
USER_CHARGES
INVALID_CHARGES
Pose:   2 Cluster:   2 Fr_nu: 343852 TotEn:   -15.60
@<TRIPOS>ATOM
      1 C1        -73.9245  -27.8199  -46.4169 C.2    1 LIG      -0.25700
      2 C2        -73.5857  -26.7144  -45.5982 C.2    1 LIG      -0.25700
      3 C3        -75.2394  -27.6633  -46.7960 C.2    1 LIG      -0.04700
      4 C4        -74.7040  -25.9159  -45.5020 C.2    1 LIG      -0.04700
      5 N1        -75.7032  -26.5027  -46.2338 N.pl3  1 LIG      -0.36000
      6 H1        -73.2799  -28.6402  -46.6995 H      1 LIG       0.15400
      7 H2        -72.6317  -26.5200  -45.1288 H      1 LIG       0.15400
      8 H3        -75.8849  -28.2723  -47.4131 H      1 LIG       0.14000
      9 H4        -74.8766  -24.9847  -44.9808 H      1 LIG       0.14000
     10 H5        -76.6385  -26.1356  -46.3427 H      1 LIG       0.38000
@<TRIPOS>BOND
      1       1       2 1
      2       1       3 2
      3       2       4 2
      4       3       5 1
      5       4       5 1
      6       1       6 1
      7       2       7 1
      8       3       8 1
      9       4       9 1
     10       5      10 1
@<TRIPOS>ALT_TYPE
CGenFF_4.0_ALT_TYPE_SET
CGenFF_4.0 1 CG2R51 2 CG2R51 3 CG2R51 4 CG2R51 5 NG2R51 6 HGR51 7 HGR51 8 HGR52 9 HGR52 10 HGP1
@<TRIPOS>MOLECULE
pyrrole
 10 10 0 0 0
****
USER_CHARGES
INVALID_CHARGES
Pose:   3 Cluster:   3 Fr_nu: 1993386 TotEn:   -14.67
@<TRIPOS>ATOM
      1 C1        -71.4300  -11.7038  -43.1583 C.2    1 LIG      -0.25700
      2 C2        -72.1296  -12.7260  -43.8459 C.2    1 LIG      -0.25700
      3 C3        -72.1754  -10.5505  -43.2668 C.2    1 LIG      -0.04700
      4 C4        -73.2812  -12.1662  -44.3538 C.2    1 LIG      -0.04700
      5 N1        -73.2983  -10.8434  -43.9958 N.pl3  1 LIG      -0.36000
      6 H1        -70.4861  -11.7985  -42.6401 H      1 LIG       0.15400
      7 H2        -71.8284  -13.7577  -43.9601 H      1 LIG       0.15400
      8 H3        -72.0074   -9.5507  -42.8923 H      1 LIG       0.14000
      9 H4        -74.0880  -12.5904  -44.9348 H      1 LIG       0.14000
     10 H5        -74.0274  -10.1849  -44.2326 H      1 LIG       0.38000
@<TRIPOS>BOND
      1       1       2 1
      2       1       3 2
      3       2       4 2
      4       3       5 1
      5       4       5 1
      6       1       6 1
      7       2       7 1
      8       3       8 1
      9       4       9 1
     10       5      10 1
@<TRIPOS>ALT_TYPE
CGenFF_4.0_ALT_TYPE_SET
CGenFF_4.0 1 CG2R51 2 CG2R51 3 CG2R51 4 CG2R51 5 NG2R51 6 HGR51 7 HGR51 8 HGR52 9 HGR52 10 HGP1
@<TRIPOS>MOLECULE
pyrrole
 10 10 0 0 0
****
USER_CHARGES
INVALID_CHARGES
Pose:   4 Cluster:   4 Fr_nu: 379362 TotEn:   -13.61
@<TRIPOS>ATOM
      1 C1        -73.5142  -27.4428  -47.0299 C.2    1 LIG      -0.25700
      2 C2        -74.0772  -26.5028  -46.1318 C.2    1 LIG      -0.25700
      3 C3        -74.5566  -28.0699  -47.6760 C.2    1 LIG      -0.04700
      4 C4        -75.4466  -26.5843  -46.2563 C.2    1 LIG      -0.04700
      5 N1        -75.7265  -27.5402  -47.1976 N.pl3  1 LIG      -0.36000
      6 H1        -72.4634  -27.6404  -47.1886 H      1 LIG       0.15400
      7 H2        -73.5445  -25.8388  -45.4658 H      1 LIG       0.15400
      8 H3        -74.5705  -28.8437  -48.4305 H      1 LIG       0.14000
      9 H4        -76.2440  -26.0477  -45.7617 H      1 LIG       0.14000
     10 H5        -76.6536  -27.8126  -47.4939 H      1 LIG       0.38000
@<TRIPOS>BOND
      1       1       2 1
      2       1       3 2
      3       2       4 2
      4       3       5 1
      5       4       5 1
      6       1       6 1
      7       2       7 1
      8       3       8 1
      9       4       9 1
     10       5      10 1
@<TRIPOS>ALT_TYPE
CGenFF_4.0_ALT_TYPE_SET
CGenFF_4.0 1 CG2R51 2 CG2R51 3 CG2R51 4 CG2R51 5 NG2R51 6 HGR51 7 HGR51 8 HGR52 9 HGR52 10 HGP1
@<TRIPOS>MOLECULE
pyrrole
 10 10 0 0 0
****
USER_CHARGES
INVALID_CHARGES
Pose:   5 Cluster:   5 Fr_nu: 3353009 TotEn:   -13.40
@<TRIPOS>ATOM
      1 C1        -61.2112   -1.5923  -23.7535 C.2    1 LIG      -0.25700
      2 C2        -62.5947   -1.2974  -23.6767 C.2    1 LIG      -0.25700
      3 C3        -61.0560   -2.5982  -24.6817 C.2    1 LIG      -0.04700
      4 C4        -63.2429   -2.1321  -24.5601 C.2    1 LIG      -0.04700
      5 N1        -62.2976   -2.9186  -25.1652 N.pl3  1 LIG      -0.36000
      6 H1        -60.4150   -1.1222  -23.1936 H      1 LIG       0.15400
      7 H2        -63.0688   -0.5582  -23.0465 H      1 LIG       0.15400
      8 H3        -60.1759   -3.1136  -25.0397 H      1 LIG       0.14000
      9 H4        -64.2890   -2.2349  -24.8123 H      1 LIG       0.14000
     10 H5        -62.4870   -3.6260  -25.8617 H      1 LIG       0.38000
@<TRIPOS>BOND
      1       1       2 1
      2       1       3 2
      3       2       4 2
      4       3       5 1
      5       4       5 1
      6       1       6 1
      7       2       7 1
      8       3       8 1
      9       4       9 1
     10       5      10 1
@<TRIPOS>ALT_TYPE
CGenFF_4.0_ALT_TYPE_SET
CGenFF_4.0 1 CG2R51 2 CG2R51 3 CG2R51 4 CG2R51 5 NG2R51 6 HGR51 7 HGR51 8 HGR52 9 HGR52 10 HGP1
@<TRIPOS>MOLECULE
pyrrole
 10 10 0 0 0
****
USER_CHARGES
INVALID_CHARGES
Pose:   6 Cluster:   6 Fr_nu: 486750 TotEn:   -12.87
@<TRIPOS>ATOM
      1 C1        -73.8688  -27.5512  -45.7742 C.2    1 LIG      -0.25700
      2 C2        -72.9606  -26.8448  -44.9476 C.2    1 LIG      -0.25700
      3 C3        -74.9990  -26.7741  -45.9016 C.2    1 LIG      -0.04700
      4 C4        -73.5635  -25.6575  -44.5949 C.2    1 LIG      -0.04700
      5 N1        -74.8023  -25.6255  -45.1803 N.pl3  1 LIG      -0.36000
      6 H1        -73.7153  -28.5204  -46.2274 H      1 LIG       0.15400
      7 H2        -71.9748  -27.1650  -44.6412 H      1 LIG       0.15400
      8 H3        -75.9230  -26.9355  -46.4386 H      1 LIG       0.14000
      9 H4        -73.2218  -24.8347  -43.9828 H      1 LIG       0.14000
     10 H5        -75.4684  -24.8705  -45.0938 H      1 LIG       0.38000
@<TRIPOS>BOND
      1       1       2 1
      2       1       3 2
      3       2       4 2
      4       3       5 1
      5       4       5 1
      6       1       6 1
      7       2       7 1
      8       3       8 1
      9       4       9 1
     10       5      10 1
@<TRIPOS>ALT_TYPE
CGenFF_4.0_ALT_TYPE_SET
CGenFF_4.0 1 CG2R51 2 CG2R51 3 CG2R51 4 CG2R51 5 NG2R51 6 HGR51 7 HGR51 8 HGR52 9 HGR52 10 HGP1
@<TRIPOS>MOLECULE
pyrrole
 10 10 0 0 0
****
USER_CHARGES
INVALID_CHARGES
Pose:   7 Cluster:   7 Fr_nu: 1216914 TotEn:   -12.54
@<TRIPOS>ATOM
      1 C1        -59.5415  -19.9166  -38.8450 C.2    1 LIG      -0.25700
      2 C2        -60.2289  -21.1514  -38.7453 C.2    1 LIG      -0.25700
      3 C3        -60.4254  -18.9942  -39.3601 C.2    1 LIG      -0.04700
      4 C4        -61.5119  -20.9460  -39.2027 C.2    1 LIG      -0.04700
      5 N1        -61.6198  -19.6312  -39.5739 N.pl3  1 LIG      -0.36000
      6 H1        -58.5144  -19.7213  -38.5706 H      1 LIG       0.15400
      7 H2        -59.8336  -22.0890  -38.3809 H      1 LIG       0.15400
      8 H3        -60.3114  -17.9450  -39.5936 H      1 LIG       0.14000
      9 H4        -62.3552  -21.6158  -39.2952 H      1 LIG       0.14000
     10 H5        -62.4527  -19.1976  -39.9476 H      1 LIG       0.38000
@<TRIPOS>BOND
      1       1       2 1
      2       1       3 2
      3       2       4 2
      4       3       5 1
      5       4       5 1
      6       1       6 1
      7       2       7 1
      8       3       8 1
      9       4       9 1
     10       5      10 1
@<TRIPOS>ALT_TYPE
CGenFF_4.0_ALT_TYPE_SET
CGenFF_4.0 1 CG2R51 2 CG2R51 3 CG2R51 4 CG2R51 5 NG2R51 6 HGR51 7 HGR51 8 HGR52 9 HGR52 10 HGP1
@<TRIPOS>MOLECULE
pyrrole
 10 10 0 0 0
****
USER_CHARGES
INVALID_CHARGES
Pose:   8 Cluster:   8 Fr_nu: 179573 TotEn:   -11.96
@<TRIPOS>ATOM
      1 C1        -65.4775   -7.4155  -46.3279 C.2    1 LIG      -0.25700
      2 C2        -66.2930   -7.0748  -45.2207 C.2    1 LIG      -0.25700
      3 C3        -64.2481   -7.7913  -45.8332 C.2    1 LIG      -0.04700
      4 C4        -65.5371   -7.2527  -44.0830 C.2    1 LIG      -0.04700
      5 N1        -64.2958   -7.6881  -44.4674 N.pl3  1 LIG      -0.36000
      6 H1        -65.7564   -7.3901  -47.3720 H      1 LIG       0.15400
      7 H2        -67.3191   -6.7361  -45.2476 H      1 LIG       0.15400
      8 H3        -63.3462   -8.1211  -46.3292 H      1 LIG       0.14000
      9 H4        -65.7718   -7.1101  -43.0375 H      1 LIG       0.14000
     10 H5        -63.5327   -7.9010  -43.8400 H      1 LIG       0.38000
@<TRIPOS>BOND
      1       1       2 1
      2       1       3 2
      3       2       4 2
      4       3       5 1
      5       4       5 1
      6       1       6 1
      7       2       7 1
      8       3       8 1
      9       4       9 1
     10       5      10 1
@<TRIPOS>ALT_TYPE
CGenFF_4.0_ALT_TYPE_SET
CGenFF_4.0 1 CG2R51 2 CG2R51 3 CG2R51 4 CG2R51 5 NG2R51 6 HGR51 7 HGR51 8 HGR52 9 HGR52 10 HGP1
@<TRIPOS>MOLECULE
pyrrole
 10 10 0 0 0
****
USER_CHARGES
INVALID_CHARGES
Pose:   9 Cluster:   9 Fr_nu: 418699 TotEn:   -11.36
@<TRIPOS>ATOM
      1 C1        -73.5809  -27.7437  -45.3810 C.2    1 LIG      -0.25700
      2 C2        -74.6254  -26.7917  -45.4808 C.2    1 LIG      -0.25700
      3 C3        -73.9259  -28.8173  -46.1721 C.2    1 LIG      -0.04700
      4 C4        -75.5768  -27.3126  -46.3297 C.2    1 LIG      -0.04700
      5 N1        -75.1412  -28.5443  -46.7436 N.pl3  1 LIG      -0.36000
      6 H1        -72.6759  -27.6557  -44.7966 H      1 LIG       0.15400
      7 H2        -74.6801  -25.8312  -44.9881 H      1 LIG       0.15400
      8 H3        -73.4173  -29.7484  -46.3782 H      1 LIG       0.14000
      9 H4        -76.5213  -26.9170  -46.6762 H      1 LIG       0.14000
     10 H5        -75.6394  -29.1572  -47.3741 H      1 LIG       0.38000
@<TRIPOS>BOND
      1       1       2 1
      2       1       3 2
      3       2       4 2
      4       3       5 1
      5       4       5 1
      6       1       6 1
      7       2       7 1
      8       3       8 1
      9       4       9 1
     10       5      10 1
@<TRIPOS>ALT_TYPE
CGenFF_4.0_ALT_TYPE_SET
CGenFF_4.0 1 CG2R51 2 CG2R51 3 CG2R51 4 CG2R51 5 NG2R51 6 HGR51 7 HGR51 8 HGR52 9 HGR52 10 HGP1
@<TRIPOS>MOLECULE
pyrrole
 10 10 0 0 0
****
USER_CHARGES
INVALID_CHARGES
Pose:  10 Cluster:  10 Fr_nu: 372646 TotEn:   -11.35
@<TRIPOS>ATOM
      1 C1        -66.2165   -7.2161  -46.5409 C.2    1 LIG      -0.25700
      2 C2        -65.2482   -7.9797  -45.8434 C.2    1 LIG      -0.25700
      3 C3        -67.0072   -6.5953  -45.5992 C.2    1 LIG      -0.04700
      4 C4        -65.4769   -7.8023  -44.4967 C.2    1 LIG      -0.04700
      5 N1        -66.5486   -6.9591  -44.3601 N.pl3  1 LIG      -0.36000
      6 H1        -66.3249   -7.1281  -47.6128 H      1 LIG       0.15400
      7 H2        -64.4691   -8.5928  -46.2738 H      1 LIG       0.15400
      8 H3        -67.8530   -5.9299  -45.6997 H      1 LIG       0.14000
      9 H4        -64.9729   -8.1985  -43.6263 H      1 LIG       0.14000
     10 H5        -66.9404   -6.6522  -43.4805 H      1 LIG       0.38000
@<TRIPOS>BOND
      1       1       2 1
      2       1       3 2
      3       2       4 2
      4       3       5 1
      5       4       5 1
      6       1       6 1
      7       2       7 1
      8       3       8 1
      9       4       9 1
     10       5      10 1
@<TRIPOS>ALT_TYPE
CGenFF_4.0_ALT_TYPE_SET
CGenFF_4.0 1 CG2R51 2 CG2R51 3 CG2R51 4 CG2R51 5 NG2R51 6 HGR51 7 HGR51 8 HGR52 9 HGR52 10 HGP1
@<TRIPOS>MOLECULE
pyrrole
 10 10 0 0 0
****
USER_CHARGES
INVALID_CHARGES
Pose:  11 Cluster:  11 Fr_nu: 544646 TotEn:   -10.37
@<TRIPOS>ATOM
      1 C1        -66.1564   -8.1129  -44.6406 C.2    1 LIG      -0.25700
      2 C2        -66.2308   -7.6494  -45.9773 C.2    1 LIG      -0.25700
      3 C3        -67.2961   -7.6882  -43.9939 C.2    1 LIG      -0.04700
      4 C4        -67.4137   -6.9554  -46.1066 C.2    1 LIG      -0.04700
      5 N1        -68.0528   -6.9853  -44.8947 N.pl3  1 LIG      -0.36000
      6 H1        -65.3592   -8.6935  -44.1981 H      1 LIG       0.15400
      7 H2        -65.5027   -7.8030  -46.7611 H      1 LIG       0.15400
      8 H3        -67.6349   -7.8223  -42.9763 H      1 LIG       0.14000
      9 H4        -67.8566   -6.4460  -46.9509 H      1 LIG       0.14000
     10 H5        -68.9456   -6.5555  -44.6958 H      1 LIG       0.38000
@<TRIPOS>BOND
      1       1       2 1
      2       1       3 2
      3       2       4 2
      4       3       5 1
      5       4       5 1
      6       1       6 1
      7       2       7 1
      8       3       8 1
      9       4       9 1
     10       5      10 1
@<TRIPOS>ALT_TYPE
CGenFF_4.0_ALT_TYPE_SET
CGenFF_4.0 1 CG2R51 2 CG2R51 3 CG2R51 4 CG2R51 5 NG2R51 6 HGR51 7 HGR51 8 HGR52 9 HGR52 10 HGP1
@<TRIPOS>MOLECULE
pyrrole
 10 10 0 0 0
****
USER_CHARGES
INVALID_CHARGES
Pose:  12 Cluster:  12 Fr_nu: 198596 TotEn:   -10.28
@<TRIPOS>ATOM
      1 C1        -71.7327  -11.5448  -43.1803 C.2    1 LIG      -0.25700
      2 C2        -73.1094  -11.2307  -43.2946 C.2    1 LIG      -0.25700
      3 C3        -71.5384  -12.7681  -43.7829 C.2    1 LIG      -0.04700
      4 C4        -73.7145  -12.2717  -43.9635 C.2    1 LIG      -0.04700
      5 N1        -72.7500  -13.2006  -44.2552 N.pl3  1 LIG      -0.36000
      6 H1        -70.9665  -10.9444  -42.7103 H      1 LIG       0.15400
      7 H2        -73.6073  -10.3436  -42.9294 H      1 LIG       0.15400
      8 H3        -70.6493  -13.3680  -43.9169 H      1 LIG       0.14000
      9 H4        -74.7420  -12.4328  -44.2583 H      1 LIG       0.14000
     10 H5        -72.9079  -14.0709  -44.7441 H      1 LIG       0.38000
@<TRIPOS>BOND
      1       1       2 1
      2       1       3 2
      3       2       4 2
      4       3       5 1
      5       4       5 1
      6       1       6 1
      7       2       7 1
      8       3       8 1
      9       4       9 1
     10       5      10 1
@<TRIPOS>ALT_TYPE
CGenFF_4.0_ALT_TYPE_SET
CGenFF_4.0 1 CG2R51 2 CG2R51 3 CG2R51 4 CG2R51 5 NG2R51 6 HGR51 7 HGR51 8 HGR52 9 HGR52 10 HGP1
@<TRIPOS>MOLECULE
pyrrole
 10 10 0 0 0
****
USER_CHARGES
INVALID_CHARGES
Pose:  13 Cluster:  13 Fr_nu: 241345 TotEn:   -10.19
@<TRIPOS>ATOM
      1 C1        -65.2040   -7.6216  -45.1363 C.2    1 LIG      -0.25700
      2 C2        -64.9992   -7.3316  -46.5078 C.2    1 LIG      -0.25700
      3 C3        -66.1817   -6.7671  -44.6767 C.2    1 LIG      -0.04700
      4 C4        -65.8579   -6.3086  -46.8446 C.2    1 LIG      -0.04700
      5 N1        -66.5716   -5.9733  -45.7237 N.pl3  1 LIG      -0.36000
      6 H1        -64.6947   -8.3720  -44.5482 H      1 LIG       0.15400
      7 H2        -64.3021   -7.8141  -47.1782 H      1 LIG       0.15400
      8 H3        -66.6330   -6.6526  -43.7013 H      1 LIG       0.14000
      9 H4        -66.0251   -5.7922  -47.7794 H      1 LIG       0.14000
     10 H5        -67.2776   -5.2517  -45.6764 H      1 LIG       0.38000
@<TRIPOS>BOND
      1       1       2 1
      2       1       3 2
      3       2       4 2
      4       3       5 1
      5       4       5 1
      6       1       6 1
      7       2       7 1
      8       3       8 1
      9       4       9 1
     10       5      10 1
@<TRIPOS>ALT_TYPE
CGenFF_4.0_ALT_TYPE_SET
CGenFF_4.0 1 CG2R51 2 CG2R51 3 CG2R51 4 CG2R51 5 NG2R51 6 HGR51 7 HGR51 8 HGR52 9 HGR52 10 HGP1
@<TRIPOS>MOLECULE
pyrrole
 10 10 0 0 0
****
USER_CHARGES
INVALID_CHARGES
Pose:  14 Cluster:  14 Fr_nu: 692902 TotEn:    -9.34
@<TRIPOS>ATOM
      1 C1        -65.9361   -6.7343  -45.2815 C.2    1 LIG      -0.25700
      2 C2        -65.1013   -7.2033  -46.3257 C.2    1 LIG      -0.25700
      3 C3        -67.1474   -6.3963  -45.8436 C.2    1 LIG      -0.04700
      4 C4        -65.8279   -7.1375  -47.4941 C.2    1 LIG      -0.04700
      5 N1        -67.0700   -6.6453  -47.1890 N.pl3  1 LIG      -0.36000
      6 H1        -65.6820   -6.6525  -44.2341 H      1 LIG       0.15400
      7 H2        -64.0817   -7.5508  -46.2378 H      1 LIG       0.15400
      8 H3        -68.0544   -6.0015  -45.4080 H      1 LIG       0.14000
      9 H4        -65.5729   -7.3978  -48.5118 H      1 LIG       0.14000
     10 H5        -67.8150   -6.4902  -47.8541 H      1 LIG       0.38000
@<TRIPOS>BOND
      1       1       2 1
      2       1       3 2
      3       2       4 2
      4       3       5 1
      5       4       5 1
      6       1       6 1
      7       2       7 1
      8       3       8 1
      9       4       9 1
     10       5      10 1
@<TRIPOS>ALT_TYPE
CGenFF_4.0_ALT_TYPE_SET
CGenFF_4.0 1 CG2R51 2 CG2R51 3 CG2R51 4 CG2R51 5 NG2R51 6 HGR51 7 HGR51 8 HGR52 9 HGR52 10 HGP1
@<TRIPOS>MOLECULE
pyrrole
 10 10 0 0 0
****
USER_CHARGES
INVALID_CHARGES
Pose:  15 Cluster:  15 Fr_nu: 2713650 TotEn:    -9.33
@<TRIPOS>ATOM
      1 C1        -65.8949   -7.6005  -45.6615 C.2    1 LIG      -0.25700
      2 C2        -66.9875   -7.4145  -44.7791 C.2    1 LIG      -0.25700
      3 C3        -64.8387   -8.0735  -44.9145 C.2    1 LIG      -0.04700
      4 C4        -66.5657   -7.7795  -43.5196 C.2    1 LIG      -0.04700
      5 N1        -65.2579   -8.1782  -43.6139 N.pl3  1 LIG      -0.36000
      6 H1        -65.8800   -7.4107  -46.7255 H      1 LIG       0.15400
      7 H2        -67.9745   -7.0536  -45.0319 H      1 LIG       0.15400
      8 H3        -63.8293   -8.3436  -45.1910 H      1 LIG       0.14000
      9 H4        -67.0786   -7.7925  -42.5682 H      1 LIG       0.14000
     10 H5        -64.6898   -8.5004  -42.8427 H      1 LIG       0.38000
@<TRIPOS>BOND
      1       1       2 1
      2       1       3 2
      3       2       4 2
      4       3       5 1
      5       4       5 1
      6       1       6 1
      7       2       7 1
      8       3       8 1
      9       4       9 1
     10       5      10 1
@<TRIPOS>ALT_TYPE
CGenFF_4.0_ALT_TYPE_SET
CGenFF_4.0 1 CG2R51 2 CG2R51 3 CG2R51 4 CG2R51 5 NG2R51 6 HGR51 7 HGR51 8 HGR52 9 HGR52 10 HGP1
# TRIPOS MOL2 file generated by SEED

@<TRIPOS>MOLECULE
morpholine
 16 16 0 0 0
****
USER_CHARGES
INVALID_CHARGES
Pose:   1 Cluster:   1 Fr_nu: 1314080 TotEn:   -70.20
@<TRIPOS>ATOM
      1 C1        -72.1234    4.3757  -59.5877 C.3    1 LIG       0.20900
      2 C2        -74.4292    4.2069  -60.4964 C.3    1 LIG       0.20900
      3 C3        -72.7145    5.0931  -58.3875 C.3    1 LIG      -0.03300
      4 C4        -74.9073    4.9319  -59.2511 C.3    1 LIG      -0.03300
      5 N1        -73.1709    3.4751  -60.1577 N.4    1 LIG      -0.45600
      6 O1        -73.8925    5.8112  -58.7613 O.3    1 LIG      -0.27400
      7 H1        -71.8433    5.0734  -60.3837 H      1 LIG       0.09000
      8 H2        -71.2667    3.7527  -59.3172 H      1 LIG       0.09000
      9 H3        -75.1534    3.4685  -60.8503 H      1 LIG       0.09000
     10 H4        -74.1790    4.9030  -61.3032 H      1 LIG       0.09000
     11 H5        -72.9501    4.3971  -57.5737 H      1 LIG       0.09000
     12 H6        -71.9939    5.8201  -57.9997 H      1 LIG       0.09000
     13 H7        -75.7845    5.5409  -59.4911 H      1 LIG       0.09000
     14 H8        -75.1985    4.2298  -58.4606 H      1 LIG       0.09000
     15 H9        -72.8048    3.0105  -60.9999 H      1 LIG       0.32900
     16 H10       -73.3793    2.7203  -59.4890 H      1 LIG       0.32900
@<TRIPOS>BOND
      1       1       3 1
      2       1       5 1
      3       2       4 1
      4       2       5 1
      5       3       6 1
      6       4       6 1
      7       1       7 1
      8       1       8 1
      9       2       9 1
     10       2      10 1
     11       3      11 1
     12       3      12 1
     13       4      13 1
     14       4      14 1
     15       5      15 1
     16       5      16 1
@<TRIPOS>ALT_TYPE
CGenFF_4.0_ALT_TYPE_SET
CGenFF_4.0 1 CG324 2 CG324 3 CG321 4 CG321 5 NG3P2 6 OG3C61 7 HGA2 8 HGA2 9 HGA2 10 HGA2 11 HGA2 12 HGA2 13 HGA2 14 HGA2 15 HGP2 16 HGP2
@<TRIPOS>MOLECULE
morpholine
 16 16 0 0 0
****
USER_CHARGES
INVALID_CHARGES
Pose:   2 Cluster:   2 Fr_nu: 1314068 TotEn:   -65.19
@<TRIPOS>ATOM
      1 C1        -74.3648    4.7642  -60.3498 C.3    1 LIG       0.20900
      2 C2        -72.4561    5.0252  -58.7814 C.3    1 LIG       0.20900
      3 C3        -73.4648    3.8884  -61.2028 C.3    1 LIG      -0.03300
      4 C4        -71.6500    4.1360  -59.7110 C.3    1 LIG      -0.03300
      5 N1        -73.9004    4.6724  -58.9323 N.4    1 LIG      -0.45600
      6 O1        -72.0983    4.2828  -61.0603 O.3    1 LIG      -0.27400
      7 H1        -74.2967    5.8194  -60.6340 H      1 LIG       0.09000
      8 H2        -75.4073    4.4358  -60.3756 H      1 LIG       0.09000
      9 H3        -72.1898    4.8774  -57.7316 H      1 LIG       0.09000
     10 H4        -72.3630    6.0832  -59.0462 H      1 LIG       0.09000
     11 H5        -73.5704    2.8272  -60.9477 H      1 LIG       0.09000
     12 H6        -73.7323    4.0007  -62.2583 H      1 LIG       0.09000
     13 H7        -70.5954    4.4272  -59.6798 H      1 LIG       0.09000
     14 H8        -71.7105    3.0815  -59.4160 H      1 LIG       0.09000
     15 H9        -74.4706    5.2936  -58.3421 H      1 LIG       0.32900
     16 H10       -74.0627    3.7200  -58.5761 H      1 LIG       0.32900
@<TRIPOS>BOND
      1       1       3 1
      2       1       5 1
      3       2       4 1
      4       2       5 1
      5       3       6 1
      6       4       6 1
      7       1       7 1
      8       1       8 1
      9       2       9 1
     10       2      10 1
     11       3      11 1
     12       3      12 1
     13       4      13 1
     14       4      14 1
     15       5      15 1
     16       5      16 1
@<TRIPOS>ALT_TYPE
CGenFF_4.0_ALT_TYPE_SET
CGenFF_4.0 1 CG324 2 CG324 3 CG321 4 CG321 5 NG3P2 6 OG3C61 7 HGA2 8 HGA2 9 HGA2 10 HGA2 11 HGA2 12 HGA2 13 HGA2 14 HGA2 15 HGP2 16 HGP2
@<TRIPOS>MOLECULE
morpholine
 16 16 0 0 0
****
USER_CHARGES
INVALID_CHARGES
Pose:   3 Cluster:   3 Fr_nu: 1314061 TotEn:   -65.02
@<TRIPOS>ATOM
      1 C1        -73.4136    5.2843  -58.3001 C.3    1 LIG       0.20900
      2 C2        -71.7444    4.2304  -59.8080 C.3    1 LIG       0.20900
      3 C3        -74.3673    5.3195  -59.4807 C.3    1 LIG      -0.03300
      4 C4        -72.7803    4.3164  -60.9145 C.3    1 LIG      -0.03300
      5 N1        -72.4625    4.1490  -58.5000 N.4    1 LIG      -0.45600
      6 O1        -73.6437    5.4366  -60.7079 O.3    1 LIG      -0.27400
      7 H1        -72.8070    6.1937  -58.2375 H      1 LIG       0.09000
      8 H2        -73.9330    5.1146  -57.3532 H      1 LIG       0.09000
      9 H3        -71.1179    3.3388  -59.8947 H      1 LIG       0.09000
     10 H4        -71.1171    5.1264  -59.7655 H      1 LIG       0.09000
     11 H5        -75.0062    4.4289  -59.5135 H      1 LIG       0.09000
     12 H6        -75.0235    6.1918  -59.4000 H      1 LIG       0.09000
     13 H7        -72.2815    4.4572  -61.8785 H      1 LIG       0.09000
     14 H8        -73.3776    3.3992  -60.9822 H      1 LIG       0.09000
     15 H9        -71.7783    4.1333  -57.7313 H      1 LIG       0.32900
     16 H10       -72.9722    3.2563  -58.4403 H      1 LIG       0.32900
@<TRIPOS>BOND
      1       1       3 1
      2       1       5 1
      3       2       4 1
      4       2       5 1
      5       3       6 1
      6       4       6 1
      7       1       7 1
      8       1       8 1
      9       2       9 1
     10       2      10 1
     11       3      11 1
     12       3      12 1
     13       4      13 1
     14       4      14 1
     15       5      15 1
     16       5      16 1
@<TRIPOS>ALT_TYPE
CGenFF_4.0_ALT_TYPE_SET
CGenFF_4.0 1 CG324 2 CG324 3 CG321 4 CG321 5 NG3P2 6 OG3C61 7 HGA2 8 HGA2 9 HGA2 10 HGA2 11 HGA2 12 HGA2 13 HGA2 14 HGA2 15 HGP2 16 HGP2
@<TRIPOS>MOLECULE
morpholine
 16 16 0 0 0
****
USER_CHARGES
INVALID_CHARGES
Pose:   4 Cluster:   4 Fr_nu: 1314079 TotEn:   -61.43
@<TRIPOS>ATOM
      1 C1        -71.8877    4.6520  -59.2883 C.3    1 LIG       0.20900
      2 C2        -73.8194    5.6319  -58.0720 C.3    1 LIG       0.20900
      3 C3        -71.0945    5.8863  -58.8987 C.3    1 LIG      -0.03300
      4 C4        -72.9311    6.8178  -57.7413 C.3    1 LIG      -0.03300
      5 N1        -72.9480    4.4322  -58.2583 N.4    1 LIG      -0.45600
      6 O1        -71.9578    7.0181  -58.7688 O.3    1 LIG      -0.27400
      7 H1        -72.4032    4.7827  -60.2454 H      1 LIG       0.09000
      8 H2        -71.2667    3.7527  -59.3172 H      1 LIG       0.09000
      9 H3        -74.5240    5.4044  -57.2678 H      1 LIG       0.09000
     10 H4        -74.3590    5.7761  -59.0133 H      1 LIG       0.09000
     11 H5        -70.5417    5.7355  -57.9638 H      1 LIG       0.09000
     12 H6        -70.3629    6.1172  -59.6794 H      1 LIG       0.09000
     13 H7        -73.5364    7.7275  -57.6778 H      1 LIG       0.09000
     14 H8        -72.4261    6.6889  -56.7765 H      1 LIG       0.09000
     15 H9        -73.5263    3.6241  -58.5262 H      1 LIG       0.32900
     16 H10       -72.5111    4.1794  -57.3608 H      1 LIG       0.32900
@<TRIPOS>BOND
      1       1       3 1
      2       1       5 1
      3       2       4 1
      4       2       5 1
      5       3       6 1
      6       4       6 1
      7       1       7 1
      8       1       8 1
      9       2       9 1
     10       2      10 1
     11       3      11 1
     12       3      12 1
     13       4      13 1
     14       4      14 1
     15       5      15 1
     16       5      16 1
@<TRIPOS>ALT_TYPE
CGenFF_4.0_ALT_TYPE_SET
CGenFF_4.0 1 CG324 2 CG324 3 CG321 4 CG321 5 NG3P2 6 OG3C61 7 HGA2 8 HGA2 9 HGA2 10 HGA2 11 HGA2 12 HGA2 13 HGA2 14 HGA2 15 HGP2 16 HGP2
@<TRIPOS>MOLECULE
morpholine
 16 16 0 0 0
****
USER_CHARGES
INVALID_CHARGES
Pose:   5 Cluster:   5 Fr_nu: 1313377 TotEn:   -59.05
@<TRIPOS>ATOM
      1 C1        -72.6330    4.6791  -58.3804 C.3    1 LIG       0.20900
      2 C2        -72.4092    3.5924  -60.6029 C.3    1 LIG       0.20900
      3 C3        -71.3126    5.3756  -58.6561 C.3    1 LIG      -0.03300
      4 C4        -71.1001    4.3428  -60.7700 C.3    1 LIG      -0.03300
      5 N1        -73.2891    4.3837  -59.6902 N.4    1 LIG      -0.45600
      6 O1        -70.4860    4.5701  -59.4994 O.3    1 LIG      -0.27400
      7 H1        -72.4904    3.7171  -57.8774 H      1 LIG       0.09000
      8 H2        -73.3189    5.3053  -57.8036 H      1 LIG       0.09000
      9 H3        -72.9420    3.4718  -61.5498 H      1 LIG       0.09000
     10 H4        -72.2628    2.6169  -60.1286 H      1 LIG       0.09000
     11 H5        -71.4607    6.3596  -59.1168 H      1 LIG       0.09000
     12 H6        -70.7732    5.5308  -57.7163 H      1 LIG       0.09000
     13 H7        -70.4057    3.7469  -61.3706 H      1 LIG       0.09000
     14 H8        -71.2450    5.3001  -61.2849 H      1 LIG       0.09000
     15 H9        -74.1670    3.8718  -59.5281 H      1 LIG       0.32900
     16 H10       -73.5588    5.2654  -60.1486 H      1 LIG       0.32900
@<TRIPOS>BOND
      1       1       3 1
      2       1       5 1
      3       2       4 1
      4       2       5 1
      5       3       6 1
      6       4       6 1
      7       1       7 1
      8       1       8 1
      9       2       9 1
     10       2      10 1
     11       3      11 1
     12       3      12 1
     13       4      13 1
     14       4      14 1
     15       5      15 1
     16       5      16 1
@<TRIPOS>ALT_TYPE
CGenFF_4.0_ALT_TYPE_SET
CGenFF_4.0 1 CG324 2 CG324 3 CG321 4 CG321 5 NG3P2 6 OG3C61 7 HGA2 8 HGA2 9 HGA2 10 HGA2 11 HGA2 12 HGA2 13 HGA2 14 HGA2 15 HGP2 16 HGP2
@<TRIPOS>MOLECULE
morpholine
 16 16 0 0 0
****
USER_CHARGES
INVALID_CHARGES
Pose:   6 Cluster:   6 Fr_nu: 1314064 TotEn:   -57.63
@<TRIPOS>ATOM
      1 C1        -72.5837    4.5559  -60.8319 C.3    1 LIG       0.20900
      2 C2        -74.0723    5.5235  -59.0945 C.3    1 LIG       0.20900
      3 C3        -71.6500    4.1360  -59.7110 C.3    1 LIG      -0.03300
      4 C4        -73.0659    5.0554  -58.0587 C.3    1 LIG      -0.03300
      5 N1        -73.9724    4.6242  -60.2838 N.4    1 LIG      -0.45600
      6 O1        -71.7472    5.0423  -58.6099 O.3    1 LIG      -0.27400
      7 H1        -72.3462    5.5561  -61.2086 H      1 LIG       0.09000
      8 H2        -72.5910    3.8373  -61.6559 H      1 LIG       0.09000
      9 H3        -75.1007    5.4697  -58.7276 H      1 LIG       0.09000
     10 H4        -73.8531    6.5358  -59.4481 H      1 LIG       0.09000
     11 H5        -71.8600    3.1159  -59.3680 H      1 LIG       0.09000
     12 H6        -70.6145    4.1569  -60.0652 H      1 LIG       0.09000
     13 H7        -73.0618    5.7447  -57.2085 H      1 LIG       0.09000
     14 H8        -73.3140    4.0585  -57.6747 H      1 LIG       0.09000
     15 H9        -74.6167    4.9497  -61.0174 H      1 LIG       0.32900
     16 H10       -74.2909    3.6784  -60.0300 H      1 LIG       0.32900
@<TRIPOS>BOND
      1       1       3 1
      2       1       5 1
      3       2       4 1
      4       2       5 1
      5       3       6 1
      6       4       6 1
      7       1       7 1
      8       1       8 1
      9       2       9 1
     10       2      10 1
     11       3      11 1
     12       3      12 1
     13       4      13 1
     14       4      14 1
     15       5      15 1
     16       5      16 1
@<TRIPOS>ALT_TYPE
CGenFF_4.0_ALT_TYPE_SET
CGenFF_4.0 1 CG324 2 CG324 3 CG321 4 CG321 5 NG3P2 6 OG3C61 7 HGA2 8 HGA2 9 HGA2 10 HGA2 11 HGA2 12 HGA2 13 HGA2 14 HGA2 15 HGP2 16 HGP2
@<TRIPOS>MOLECULE
morpholine
 16 16 0 0 0
****
USER_CHARGES
INVALID_CHARGES
Pose:   7 Cluster:   7 Fr_nu: 1313368 TotEn:   -56.18
@<TRIPOS>ATOM
      1 C1        -70.6486    4.9625  -59.8080 C.3    1 LIG       0.20900
      2 C2        -73.0800    4.4551  -59.7679 C.3    1 LIG       0.20900
      3 C3        -70.8341    5.6591  -58.4719 C.3    1 LIG      -0.03300
      4 C4        -73.1461    5.1759  -58.4333 C.3    1 LIG      -0.03300
      5 N1        -71.6996    3.9079  -59.9363 N.4    1 LIG      -0.45600
      6 O1        -72.1525    6.2012  -58.3666 O.3    1 LIG      -0.27400
      7 H1        -70.7890    5.6487  -60.6496 H      1 LIG       0.09000
      8 H2        -69.6765    4.4684  -59.8859 H      1 LIG       0.09000
      9 H3        -73.7756    3.6135  -59.8197 H      1 LIG       0.09000
     10 H4        -73.2517    5.1354  -60.6080 H      1 LIG       0.09000
     11 H5        -70.6464    4.9810  -57.6308 H      1 LIG       0.09000
     12 H6        -70.1275    6.4908  -58.3874 H      1 LIG       0.09000
     13 H7        -74.1235    5.6551  -58.3193 H      1 LIG       0.09000
     14 H8        -73.0173    4.4837  -57.5925 H      1 LIG       0.09000
     15 H9        -71.6193    3.4514  -60.8552 H      1 LIG       0.32900
     16 H10       -71.5337    3.1678  -59.2398 H      1 LIG       0.32900
@<TRIPOS>BOND
      1       1       3 1
      2       1       5 1
      3       2       4 1
      4       2       5 1
      5       3       6 1
      6       4       6 1
      7       1       7 1
      8       1       8 1
      9       2       9 1
     10       2      10 1
     11       3      11 1
     12       3      12 1
     13       4      13 1
     14       4      14 1
     15       5      15 1
     16       5      16 1
@<TRIPOS>ALT_TYPE
CGenFF_4.0_ALT_TYPE_SET
CGenFF_4.0 1 CG324 2 CG324 3 CG321 4 CG321 5 NG3P2 6 OG3C61 7 HGA2 8 HGA2 9 HGA2 10 HGA2 11 HGA2 12 HGA2 13 HGA2 14 HGA2 15 HGP2 16 HGP2
@<TRIPOS>MOLECULE
morpholine
 16 16 0 0 0
****
USER_CHARGES
INVALID_CHARGES
Pose:   8 Cluster:   8 Fr_nu: 1312186 TotEn:   -55.68
@<TRIPOS>ATOM
      1 C1        -73.9685    6.5820  -57.8513 C.3    1 LIG       0.20900
      2 C2        -72.7122    4.7323  -58.9335 C.3    1 LIG       0.20900
      3 C3        -72.6302    7.2290  -57.5431 C.3    1 LIG      -0.03300
      4 C4        -71.4355    5.4704  -58.5730 C.3    1 LIG      -0.03300
      5 N1        -73.8098    5.7368  -59.0735 N.4    1 LIG      -0.45600
      6 O1        -71.6172    6.2340  -57.3784 O.3    1 LIG      -0.27400
      7 H1        -74.2937    5.9129  -57.0479 H      1 LIG       0.09000
      8 H2        -74.7468    7.3205  -58.0617 H      1 LIG       0.09000
      9 H3        -72.6296    4.2012  -59.8854 H      1 LIG       0.09000
     10 H4        -73.0203    4.0400  -58.1436 H      1 LIG       0.09000
     11 H5        -72.3297    7.9342  -58.3272 H      1 LIG       0.09000
     12 H6        -72.6978    7.7895  -56.6054 H      1 LIG       0.09000
     13 H7        -70.6320    4.7510  -58.3861 H      1 LIG       0.09000
     14 H8        -71.1062    6.1302  -59.3847 H      1 LIG       0.09000
     15 H9        -74.6957    5.2536  -59.2758 H      1 LIG       0.32900
     16 H10       -73.6258    6.3385  -59.8886 H      1 LIG       0.32900
@<TRIPOS>BOND
      1       1       3 1
      2       1       5 1
      3       2       4 1
      4       2       5 1
      5       3       6 1
      6       4       6 1
      7       1       7 1
      8       1       8 1
      9       2       9 1
     10       2      10 1
     11       3      11 1
     12       3      12 1
     13       4      13 1
     14       4      14 1
     15       5      15 1
     16       5      16 1
@<TRIPOS>ALT_TYPE
CGenFF_4.0_ALT_TYPE_SET
CGenFF_4.0 1 CG324 2 CG324 3 CG321 4 CG321 5 NG3P2 6 OG3C61 7 HGA2 8 HGA2 9 HGA2 10 HGA2 11 HGA2 12 HGA2 13 HGA2 14 HGA2 15 HGP2 16 HGP2
@<TRIPOS>MOLECULE
morpholine
 16 16 0 0 0
****
USER_CHARGES
INVALID_CHARGES
Pose:   9 Cluster:   9 Fr_nu: 1311827 TotEn:   -46.72
@<TRIPOS>ATOM
      1 C1        -73.1950  -11.9220  -44.1076 C.3    1 LIG       0.20900
      2 C2        -72.3723   -9.6148  -43.6940 C.3    1 LIG       0.20900
      3 C3        -71.7435  -12.3593  -44.1895 C.3    1 LIG      -0.03300
      4 C4        -70.9612  -10.1655  -43.7953 C.3    1 LIG      -0.03300
      5 N1        -73.2716  -10.7147  -43.2302 N.4    1 LIG      -0.45600
      6 O1        -70.9239  -11.2928  -44.6732 O.3    1 LIG      -0.27400
      7 H1        -73.5878  -11.6241  -45.0853 H      1 LIG       0.09000
      8 H2        -73.8347  -12.6904  -43.6653 H      1 LIG       0.09000
      9 H3        -72.4488   -8.8004  -42.9689 H      1 LIG       0.09000
     10 H4        -72.7536   -9.2878  -44.6664 H      1 LIG       0.09000
     11 H5        -71.3671  -12.7017  -43.2182 H      1 LIG       0.09000
     12 H6        -71.6479  -13.1936  -44.8916 H      1 LIG       0.09000
     13 H7        -70.2947   -9.4023  -44.2092 H      1 LIG       0.09000
     14 H8        -70.5665  -10.4512  -42.8128 H      1 LIG       0.09000
     15 H9        -74.2425  -10.3749  -43.1957 H      1 LIG       0.32900
     16 H10       -73.0305  -10.9739  -42.2633 H      1 LIG       0.32900
@<TRIPOS>BOND
      1       1       3 1
      2       1       5 1
      3       2       4 1
      4       2       5 1
      5       3       6 1
      6       4       6 1
      7       1       7 1
      8       1       8 1
      9       2       9 1
     10       2      10 1
     11       3      11 1
     12       3      12 1
     13       4      13 1
     14       4      14 1
     15       5      15 1
     16       5      16 1
@<TRIPOS>ALT_TYPE
CGenFF_4.0_ALT_TYPE_SET
CGenFF_4.0 1 CG324 2 CG324 3 CG321 4 CG321 5 NG3P2 6 OG3C61 7 HGA2 8 HGA2 9 HGA2 10 HGA2 11 HGA2 12 HGA2 13 HGA2 14 HGA2 15 HGP2 16 HGP2
@<TRIPOS>MOLECULE
morpholine
 16 16 0 0 0
****
USER_CHARGES
INVALID_CHARGES
Pose:  10 Cluster:  10 Fr_nu: 1185717 TotEn:   -45.58
@<TRIPOS>ATOM
      1 C1        -83.9296    1.8329  -47.1681 C.3    1 LIG       0.20900
      2 C2        -82.5628    0.4694  -45.6049 C.3    1 LIG       0.20900
      3 C3        -84.5234    2.5209  -45.9521 C.3    1 LIG      -0.03300
      4 C4        -83.2231    1.2249  -44.4655 C.3    1 LIG      -0.03300
      5 N1        -82.5606    1.3509  -46.8116 N.4    1 LIG      -0.45600
      6 O1        -84.5430    1.6331  -44.8320 O.3    1 LIG      -0.27400
      7 H1        -84.5065    0.9493  -47.4602 H      1 LIG       0.09000
      8 H2        -83.8273    2.5115  -48.0192 H      1 LIG       0.09000
      9 H3        -81.5236    0.2117  -45.3845 H      1 LIG       0.09000
     10 H4        -83.1228   -0.4312  -45.8760 H      1 LIG       0.09000
     11 H5        -83.9714    3.4315  -45.6907 H      1 LIG       0.09000
     12 H6        -85.5577    2.8121  -46.1605 H      1 LIG       0.09000
     13 H7        -83.3099    0.5733  -43.5904 H      1 LIG       0.09000
     14 H8        -82.6363    2.1021  -44.1676 H      1 LIG       0.09000
     15 H9        -82.1558    0.8422  -47.6095 H      1 LIG       0.32900
     16 H10       -81.9413    2.1574  -46.6495 H      1 LIG       0.32900
@<TRIPOS>BOND
      1       1       3 1
      2       1       5 1
      3       2       4 1
      4       2       5 1
      5       3       6 1
      6       4       6 1
      7       1       7 1
      8       1       8 1
      9       2       9 1
     10       2      10 1
     11       3      11 1
     12       3      12 1
     13       4      13 1
     14       4      14 1
     15       5      15 1
     16       5      16 1
@<TRIPOS>ALT_TYPE
CGenFF_4.0_ALT_TYPE_SET
CGenFF_4.0 1 CG324 2 CG324 3 CG321 4 CG321 5 NG3P2 6 OG3C61 7 HGA2 8 HGA2 9 HGA2 10 HGA2 11 HGA2 12 HGA2 13 HGA2 14 HGA2 15 HGP2 16 HGP2
@<TRIPOS>MOLECULE
morpholine
 16 16 0 0 0
****
USER_CHARGES
INVALID_CHARGES
Pose:  11 Cluster:  11 Fr_nu: 236892 TotEn:   -44.08
@<TRIPOS>ATOM
      1 C1        -72.7286  -10.3716  -43.5004 C.3    1 LIG       0.20900
      2 C2        -72.7113  -12.6513  -44.4872 C.3    1 LIG       0.20900
      3 C3        -71.2580  -10.5665  -43.1778 C.3    1 LIG      -0.03300
      4 C4        -71.2414  -12.7341  -44.1168 C.3    1 LIG      -0.03300
      5 N1        -73.0626  -11.2129  -44.6895 N.4    1 LIG      -0.45600
      6 O1        -70.9717  -11.9488  -42.9533 O.3    1 LIG      -0.27400
      7 H1        -73.3746  -10.7119  -42.6845 H      1 LIG       0.09000
      8 H2        -72.9626   -9.3347  -43.7558 H      1 LIG       0.09000
      9 H3        -72.9348  -13.1781  -45.4185 H      1 LIG       0.09000
     10 H4        -73.3561  -13.0209  -43.6836 H      1 LIG       0.09000
     11 H5        -70.6124  -10.1816  -43.9762 H      1 LIG       0.09000
     12 H6        -71.0056  -10.0242  -42.2611 H      1 LIG       0.09000
     13 H7        -70.9757  -13.7702  -43.8850 H      1 LIG       0.09000
     14 H8        -70.5971  -12.4041  -44.9406 H      1 LIG       0.09000
     15 H9        -74.0667  -11.1294  -44.8995 H      1 LIG       0.32900
     16 H10       -72.5714  -10.8504  -45.5187 H      1 LIG       0.32900
@<TRIPOS>BOND
      1       1       3 1
      2       1       5 1
      3       2       4 1
      4       2       5 1
      5       3       6 1
      6       4       6 1
      7       1       7 1
      8       1       8 1
      9       2       9 1
     10       2      10 1
     11       3      11 1
     12       3      12 1
     13       4      13 1
     14       4      14 1
     15       5      15 1
     16       5      16 1
@<TRIPOS>ALT_TYPE
CGenFF_4.0_ALT_TYPE_SET
CGenFF_4.0 1 CG324 2 CG324 3 CG321 4 CG321 5 NG3P2 6 OG3C61 7 HGA2 8 HGA2 9 HGA2 10 HGA2 11 HGA2 12 HGA2 13 HGA2 14 HGA2 15 HGP2 16 HGP2
@<TRIPOS>MOLECULE
morpholine
 16 16 0 0 0
****
USER_CHARGES
INVALID_CHARGES
Pose:  12 Cluster:  12 Fr_nu: 646485 TotEn:   -43.33
@<TRIPOS>ATOM
      1 C1        -63.3386    5.1557  -52.8444 C.3    1 LIG       0.20900
      2 C2        -65.4422    5.3056  -54.1571 C.3    1 LIG       0.20900
      3 C3        -63.8624    6.2959  -51.9899 C.3    1 LIG      -0.03300
      4 C4        -65.8633    6.4379  -53.2377 C.3    1 LIG      -0.03300
      5 N1        -64.5090    4.4138  -53.4041 N.4    1 LIG      -0.45600
      6 O1        -64.7187    7.1460  -52.7564 O.3    1 LIG      -0.27400
      7 H1        -62.7596    5.5187  -53.7000 H      1 LIG       0.09000
      8 H2        -62.7447    4.4433  -52.2655 H      1 LIG       0.09000
      9 H3        -66.2903    4.6960  -54.4798 H      1 LIG       0.09000
     10 H4        -64.8905    5.6714  -55.0289 H      1 LIG       0.09000
     11 H5        -64.4014    5.9285  -51.1085 H      1 LIG       0.09000
     12 H6        -63.0259    6.9051  -51.6333 H      1 LIG       0.09000
     13 H7        -66.4849    7.1506  -53.7887 H      1 LIG       0.09000
     14 H8        -66.4532    6.0721  -52.3888 H      1 LIG       0.09000
     15 H9        -64.1763    3.6616  -54.0228 H      1 LIG       0.32900
     16 H10       -65.0183    3.9453  -52.6415 H      1 LIG       0.32900
@<TRIPOS>BOND
      1       1       3 1
      2       1       5 1
      3       2       4 1
      4       2       5 1
      5       3       6 1
      6       4       6 1
      7       1       7 1
      8       1       8 1
      9       2       9 1
     10       2      10 1
     11       3      11 1
     12       3      12 1
     13       4      13 1
     14       4      14 1
     15       5      15 1
     16       5      16 1
@<TRIPOS>ALT_TYPE
CGenFF_4.0_ALT_TYPE_SET
CGenFF_4.0 1 CG324 2 CG324 3 CG321 4 CG321 5 NG3P2 6 OG3C61 7 HGA2 8 HGA2 9 HGA2 10 HGA2 11 HGA2 12 HGA2 13 HGA2 14 HGA2 15 HGP2 16 HGP2
@<TRIPOS>MOLECULE
morpholine
 16 16 0 0 0
****
USER_CHARGES
INVALID_CHARGES
Pose:  13 Cluster:  13 Fr_nu: 789111 TotEn:   -40.94
@<TRIPOS>ATOM
      1 C1        -66.0926    5.5358  -54.2965 C.3    1 LIG       0.20900
      2 C2        -63.7986    5.2823  -53.3777 C.3    1 LIG       0.20900
      3 C3        -65.4638    5.6341  -55.6748 C.3    1 LIG      -0.03300
      4 C4        -63.2824    5.3923  -54.8012 C.3    1 LIG      -0.03300
      5 N1        -65.1860    4.7288  -53.4246 N.4    1 LIG      -0.45600
      6 O1        -64.1553    6.2033  -55.5906 O.3    1 LIG      -0.27400
      7 H1        -66.1920    6.5173  -53.8216 H      1 LIG       0.09000
      8 H2        -67.0620    5.0306  -54.3187 H      1 LIG       0.09000
      9 H3        -63.1950    4.6044  -52.7687 H      1 LIG       0.09000
     10 H4        -63.8682    6.2608  -52.8921 H      1 LIG       0.09000
     11 H5        -65.4090    4.6558  -56.1670 H      1 LIG       0.09000
     12 H6        -66.0681    6.2886  -56.3109 H      1 LIG       0.09000
     13 H7        -62.2974    5.8695  -54.8020 H      1 LIG       0.09000
     14 H8        -63.1725    4.4067  -55.2693 H      1 LIG       0.09000
     15 H9        -65.5726    4.6860  -52.4717 H      1 LIG       0.32900
     16 H10       -65.1589    3.7558  -53.7605 H      1 LIG       0.32900
@<TRIPOS>BOND
      1       1       3 1
      2       1       5 1
      3       2       4 1
      4       2       5 1
      5       3       6 1
      6       4       6 1
      7       1       7 1
      8       1       8 1
      9       2       9 1
     10       2      10 1
     11       3      11 1
     12       3      12 1
     13       4      13 1
     14       4      14 1
     15       5      15 1
     16       5      16 1
@<TRIPOS>ALT_TYPE
CGenFF_4.0_ALT_TYPE_SET
CGenFF_4.0 1 CG324 2 CG324 3 CG321 4 CG321 5 NG3P2 6 OG3C61 7 HGA2 8 HGA2 9 HGA2 10 HGA2 11 HGA2 12 HGA2 13 HGA2 14 HGA2 15 HGP2 16 HGP2
@<TRIPOS>MOLECULE
morpholine
 16 16 0 0 0
****
USER_CHARGES
INVALID_CHARGES
Pose:  14 Cluster:  14 Fr_nu: 1220021 TotEn:   -38.77
@<TRIPOS>ATOM
      1 C1        -63.7844    5.1769  -54.9303 C.3    1 LIG       0.20900
      2 C2        -63.7062    5.4291  -52.4602 C.3    1 LIG       0.20900
      3 C3        -62.2862    5.4218  -54.9415 C.3    1 LIG      -0.03300
      4 C4        -62.2117    5.6608  -52.5925 C.3    1 LIG      -0.03300
      5 N1        -64.1521    4.5835  -53.6089 N.4    1 LIG      -0.45600
      6 O1        -61.9067    6.2650  -53.8515 O.3    1 LIG      -0.27400
      7 H1        -64.3515    6.1088  -55.0238 H      1 LIG       0.09000
      8 H2        -64.0943    4.4705  -55.7050 H      1 LIG       0.09000
      9 H3        -63.9637    4.8966  -51.5410 H      1 LIG       0.09000
     10 H4        -64.2713    6.3645  -52.5222 H      1 LIG       0.09000
     11 H5        -61.7208    4.4834  -54.8953 H      1 LIG       0.09000
     12 H6        -62.0019    5.9315  -55.8675 H      1 LIG       0.09000
     13 H7        -61.8719    6.3436  -51.8074 H      1 LIG       0.09000
     14 H8        -61.6462    4.7273  -52.4860 H      1 LIG       0.09000
     15 H9        -65.1714    4.4494  -53.5631 H      1 LIG       0.32900
     16 H10       -63.7412    3.6429  -53.5258 H      1 LIG       0.32900
@<TRIPOS>BOND
      1       1       3 1
      2       1       5 1
      3       2       4 1
      4       2       5 1
      5       3       6 1
      6       4       6 1
      7       1       7 1
      8       1       8 1
      9       2       9 1
     10       2      10 1
     11       3      11 1
     12       3      12 1
     13       4      13 1
     14       4      14 1
     15       5      15 1
     16       5      16 1
@<TRIPOS>ALT_TYPE
CGenFF_4.0_ALT_TYPE_SET
CGenFF_4.0 1 CG324 2 CG324 3 CG321 4 CG321 5 NG3P2 6 OG3C61 7 HGA2 8 HGA2 9 HGA2 10 HGA2 11 HGA2 12 HGA2 13 HGA2 14 HGA2 15 HGP2 16 HGP2
@<TRIPOS>MOLECULE
morpholine
 16 16 0 0 0
****
USER_CHARGES
INVALID_CHARGES
Pose:  15 Cluster:  15 Fr_nu: 963173 TotEn:   -38.18
@<TRIPOS>ATOM
      1 C1        -64.4937    5.3565  -54.1074 C.3    1 LIG       0.20900
      2 C2        -65.6669    6.8091  -52.4690 C.3    1 LIG       0.20900
      3 C3        -63.3108    5.3428  -53.1560 C.3    1 LIG      -0.03300
      4 C4        -64.4267    6.7236  -51.5975 C.3    1 LIG      -0.03300
      5 N1        -65.7366    5.5732  -53.3063 N.4    1 LIG      -0.45600
      6 O1        -63.2577    6.5566  -52.4029 O.3    1 LIG      -0.27400
      7 H1        -64.4337    6.1835  -54.8224 H      1 LIG       0.09000
      8 H2        -64.6077    4.4085  -54.6400 H      1 LIG       0.09000
      9 H3        -66.5858    6.8584  -51.8790 H      1 LIG       0.09000
     10 H4        -65.6209    7.6548  -53.1623 H      1 LIG       0.09000
     11 H5        -63.3493    4.4865  -52.4722 H      1 LIG       0.09000
     12 H6        -62.3792    5.2668  -53.7256 H      1 LIG       0.09000
     13 H7        -64.3075    7.6524  -51.0308 H      1 LIG       0.09000
     14 H8        -64.4957    5.9018  -50.8746 H      1 LIG       0.09000
     15 H9        -66.5477    5.6295  -53.9372 H      1 LIG       0.32900
     16 H10       -65.9062    4.7561  -52.7032 H      1 LIG       0.32900
@<TRIPOS>BOND
      1       1       3 1
      2       1       5 1
      3       2       4 1
      4       2       5 1
      5       3       6 1
      6       4       6 1
      7       1       7 1
      8       1       8 1
      9       2       9 1
     10       2      10 1
     11       3      11 1
     12       3      12 1
     13       4      13 1
     14       4      14 1
     15       5      15 1
     16       5      16 1
@<TRIPOS>ALT_TYPE
CGenFF_4.0_ALT_TYPE_SET
CGenFF_4.0 1 CG324 2 CG324 3 CG321 4 CG321 5 NG3P2 6 OG3C61 7 HGA2 8 HGA2 9 HGA2 10 HGA2 11 HGA2 12 HGA2 13 HGA2 14 HGA2 15 HGP2 16 HGP2
@<TRIPOS>MOLECULE
morpholine
 16 16 0 0 0
****
USER_CHARGES
INVALID_CHARGES
Pose:  16 Cluster:  16 Fr_nu: 1269883 TotEn:   -37.04
@<TRIPOS>ATOM
      1 C1        -62.5657    5.7864  -54.5011 C.3    1 LIG       0.20900
      2 C2        -64.8725    5.2506  -53.7512 C.3    1 LIG       0.20900
      3 C3        -62.3082    6.3406  -53.1115 C.3    1 LIG      -0.03300
      4 C4        -64.5016    5.8304  -52.3980 C.3    1 LIG      -0.03300
      5 N1        -63.6265    4.7388  -54.3983 N.4    1 LIG      -0.45600
      6 O1        -63.5152    6.8545  -52.5438 O.3    1 LIG      -0.27400
      7 H1        -62.9479    6.5533  -55.1827 H      1 LIG       0.09000
      8 H2        -61.6779    5.3135  -54.9294 H      1 LIG       0.09000
      9 H3        -65.5673    4.4109  -53.6663 H      1 LIG       0.09000
     10 H4        -65.2841    6.0112  -54.4221 H      1 LIG       0.09000
     11 H5        -61.8812    5.5823  -52.4444 H      1 LIG       0.09000
     12 H6        -61.5929    7.1671  -53.1698 H      1 LIG       0.09000
     13 H7        -65.3835    6.2846  -51.9354 H      1 LIG       0.09000
     14 H8        -64.1309    5.0574  -51.7141 H      1 LIG       0.09000
     15 H9        -63.8481    4.3795  -55.3370 H      1 LIG       0.32900
     16 H10       -63.2668    3.9332  -53.8672 H      1 LIG       0.32900
@<TRIPOS>BOND
      1       1       3 1
      2       1       5 1
      3       2       4 1
      4       2       5 1
      5       3       6 1
      6       4       6 1
      7       1       7 1
      8       1       8 1
      9       2       9 1
     10       2      10 1
     11       3      11 1
     12       3      12 1
     13       4      13 1
     14       4      14 1
     15       5      15 1
     16       5      16 1
@<TRIPOS>ALT_TYPE
CGenFF_4.0_ALT_TYPE_SET
CGenFF_4.0 1 CG324 2 CG324 3 CG321 4 CG321 5 NG3P2 6 OG3C61 7 HGA2 8 HGA2 9 HGA2 10 HGA2 11 HGA2 12 HGA2 13 HGA2 14 HGA2 15 HGP2 16 HGP2
@<TRIPOS>MOLECULE
morpholine
 16 16 0 0 0
****
USER_CHARGES
INVALID_CHARGES
Pose:  17 Cluster:  17 Fr_nu: 173725 TotEn:   -36.32
@<TRIPOS>ATOM
      1 C1        -75.3602    6.7678  -39.0609 C.3    1 LIG       0.20900
      2 C2        -73.9722    6.0067  -40.9754 C.3    1 LIG       0.20900
      3 C3        -74.0681    7.0610  -38.3197 C.3    1 LIG      -0.03300
      4 C4        -72.7482    6.3380  -40.1406 C.3    1 LIG      -0.03300
      5 N1        -75.0958    6.8843  -40.5271 N.4    1 LIG      -0.45600
      6 O1        -73.0308    6.1761  -38.7488 O.3    1 LIG      -0.27400
      7 H1        -75.7087    5.7448  -38.8857 H      1 LIG       0.09000
      8 H2        -76.1510    7.4806  -38.8123 H      1 LIG       0.09000
      9 H3        -73.8120    6.1962  -42.0400 H      1 LIG       0.09000
     10 H4        -74.3021    4.9740  -40.8241 H      1 LIG       0.09000
     11 H5        -73.7468    8.1001  -38.4589 H      1 LIG       0.09000
     12 H6        -74.2136    6.9031  -37.2464 H      1 LIG       0.09000
     13 H7        -71.9315    5.6546  -40.3936 H      1 LIG       0.09000
     14 H8        -72.3947    7.3591  -40.3278 H      1 LIG       0.09000
     15 H9        -75.9492    6.6465  -41.0510 H      1 LIG       0.32900
     16 H10       -74.8849    7.8639  -40.7639 H      1 LIG       0.32900
@<TRIPOS>BOND
      1       1       3 1
      2       1       5 1
      3       2       4 1
      4       2       5 1
      5       3       6 1
      6       4       6 1
      7       1       7 1
      8       1       8 1
      9       2       9 1
     10       2      10 1
     11       3      11 1
     12       3      12 1
     13       4      13 1
     14       4      14 1
     15       5      15 1
     16       5      16 1
@<TRIPOS>ALT_TYPE
CGenFF_4.0_ALT_TYPE_SET
CGenFF_4.0 1 CG324 2 CG324 3 CG321 4 CG321 5 NG3P2 6 OG3C61 7 HGA2 8 HGA2 9 HGA2 10 HGA2 11 HGA2 12 HGA2 13 HGA2 14 HGA2 15 HGP2 16 HGP2
@<TRIPOS>MOLECULE
morpholine
 16 16 0 0 0
****
USER_CHARGES
INVALID_CHARGES
Pose:  18 Cluster:  18 Fr_nu: 226941 TotEn:   -36.02
@<TRIPOS>ATOM
      1 C1        -75.2639    6.3392  -38.4813 C.3    1 LIG       0.20900
      2 C2        -74.0527    6.2202  -40.6469 C.3    1 LIG       0.20900
      3 C3        -75.2658    7.8495  -38.6352 C.3    1 LIG      -0.03300
      4 C4        -74.1147    7.7364  -40.6950 C.3    1 LIG      -0.03300
      5 N1        -75.2144    5.7296  -39.8449 N.4    1 LIG      -0.45600
      6 O1        -74.1202    8.2808  -39.3734 O.3    1 LIG      -0.27400
      7 H1        -74.3767    5.9840  -37.9470 H      1 LIG       0.09000
      8 H2        -76.1690    5.9719  -37.9903 H      1 LIG       0.09000
      9 H3        -74.1262    5.7704  -41.6405 H      1 LIG       0.09000
     10 H4        -73.1500    5.8645  -40.1404 H      1 LIG       0.09000
     11 H5        -76.1777    8.2065  -39.1286 H      1 LIG       0.09000
     12 H6        -75.2196    8.3217  -37.6488 H      1 LIG       0.09000
     13 H7        -73.2312    8.1270  -41.2095 H      1 LIG       0.09000
     14 H8        -74.9980    8.0884  -41.2414 H      1 LIG       0.09000
     15 H9        -75.1684    4.7048  -39.7626 H      1 LIG       0.32900
     16 H10       -76.0908    5.9319  -40.3462 H      1 LIG       0.32900
@<TRIPOS>BOND
      1       1       3 1
      2       1       5 1
      3       2       4 1
      4       2       5 1
      5       3       6 1
      6       4       6 1
      7       1       7 1
      8       1       8 1
      9       2       9 1
     10       2      10 1
     11       3      11 1
     12       3      12 1
     13       4      13 1
     14       4      14 1
     15       5      15 1
     16       5      16 1
@<TRIPOS>ALT_TYPE
CGenFF_4.0_ALT_TYPE_SET
CGenFF_4.0 1 CG324 2 CG324 3 CG321 4 CG321 5 NG3P2 6 OG3C61 7 HGA2 8 HGA2 9 HGA2 10 HGA2 11 HGA2 12 HGA2 13 HGA2 14 HGA2 15 HGP2 16 HGP2
@<TRIPOS>MOLECULE
morpholine
 16 16 0 0 0
****
USER_CHARGES
INVALID_CHARGES
Pose:  19 Cluster:  19 Fr_nu: 1007563 TotEn:   -35.82
@<TRIPOS>ATOM
      1 C1        -60.7839  -19.7552  -39.4147 C.3    1 LIG       0.20900
      2 C2        -62.0761  -21.8347  -38.9944 C.3    1 LIG       0.20900
      3 C3        -59.6232  -20.6355  -39.8420 C.3    1 LIG      -0.03300
      4 C4        -60.8523  -22.6130  -39.4431 C.3    1 LIG      -0.03300
      5 N1        -62.0545  -20.5003  -39.6670 N.4    1 LIG      -0.45600
      6 O1        -59.6582  -21.8848  -39.1483 O.3    1 LIG      -0.27400
      7 H1        -60.7572  -19.5356  -38.3424 H      1 LIG       0.09000
      8 H2        -60.8301  -18.8245  -39.9866 H      1 LIG       0.09000
      9 H3        -63.0090  -22.3297  -39.2766 H      1 LIG       0.09000
     10 H4        -62.0651  -21.6423  -37.9170 H      1 LIG       0.09000
     11 H5        -59.6260  -20.8147  -40.9237 H      1 LIG       0.09000
     12 H6        -58.6766  -20.1459  -39.5925 H      1 LIG       0.09000
     13 H7        -60.8005  -23.5644  -38.9043 H      1 LIG       0.09000
     14 H8        -60.8884  -22.8417  -40.5150 H      1 LIG       0.09000
     15 H9        -62.8536  -19.9382  -39.3436 H      1 LIG       0.32900
     16 H10       -62.1888  -20.6219  -40.6807 H      1 LIG       0.32900
@<TRIPOS>BOND
      1       1       3 1
      2       1       5 1
      3       2       4 1
      4       2       5 1
      5       3       6 1
      6       4       6 1
      7       1       7 1
      8       1       8 1
      9       2       9 1
     10       2      10 1
     11       3      11 1
     12       3      12 1
     13       4      13 1
     14       4      14 1
     15       5      15 1
     16       5      16 1
@<TRIPOS>ALT_TYPE
CGenFF_4.0_ALT_TYPE_SET
CGenFF_4.0 1 CG324 2 CG324 3 CG321 4 CG321 5 NG3P2 6 OG3C61 7 HGA2 8 HGA2 9 HGA2 10 HGA2 11 HGA2 12 HGA2 13 HGA2 14 HGA2 15 HGP2 16 HGP2
@<TRIPOS>MOLECULE
morpholine
 16 16 0 0 0
****
USER_CHARGES
INVALID_CHARGES
Pose:  20 Cluster:  20 Fr_nu: 170928 TotEn:   -34.04
@<TRIPOS>ATOM
      1 C1        -74.1301    5.9993  -40.5308 C.3    1 LIG       0.20900
      2 C2        -74.0836    7.3680  -42.6033 C.3    1 LIG       0.20900
      3 C3        -72.7011    6.4447  -40.2775 C.3    1 LIG      -0.03300
      4 C4        -72.6570    7.7470  -42.2480 C.3    1 LIG      -0.03300
      5 N1        -74.8138    7.0553  -41.3375 N.4    1 LIG      -0.45600
      6 O1        -72.0266    6.6959  -41.5125 O.3    1 LIG      -0.27400
      7 H1        -74.1725    5.0779  -41.1208 H      1 LIG       0.09000
      8 H2        -74.6962    5.8767  -39.6035 H      1 LIG       0.09000
      9 H3        -74.6182    8.1830  -43.0982 H      1 LIG       0.09000
     10 H4        -74.1243    6.4644  -43.2197 H      1 LIG       0.09000
     11 H5        -72.6606    7.3408  -39.6469 H      1 LIG       0.09000
     12 H6        -72.1535    5.6522  -39.7577 H      1 LIG       0.09000
     13 H7        -72.0769    7.9042  -43.1627 H      1 LIG       0.09000
     14 H8        -72.6177    8.6767  -41.6677 H      1 LIG       0.09000
     15 H9        -75.7727    6.7536  -41.5581 H      1 LIG       0.32900
     16 H10       -74.9117    7.9117  -40.7742 H      1 LIG       0.32900
@<TRIPOS>BOND
      1       1       3 1
      2       1       5 1
      3       2       4 1
      4       2       5 1
      5       3       6 1
      6       4       6 1
      7       1       7 1
      8       1       8 1
      9       2       9 1
     10       2      10 1
     11       3      11 1
     12       3      12 1
     13       4      13 1
     14       4      14 1
     15       5      15 1
     16       5      16 1
@<TRIPOS>ALT_TYPE
CGenFF_4.0_ALT_TYPE_SET
CGenFF_4.0 1 CG324 2 CG324 3 CG321 4 CG321 5 NG3P2 6 OG3C61 7 HGA2 8 HGA2 9 HGA2 10 HGA2 11 HGA2 12 HGA2 13 HGA2 14 HGA2 15 HGP2 16 HGP2
@<TRIPOS>MOLECULE
morpholine
 16 16 0 0 0
****
USER_CHARGES
INVALID_CHARGES
Pose:  21 Cluster:  21 Fr_nu: 336028 TotEn:   -32.17
@<TRIPOS>ATOM
      1 C1        -68.0635   -6.2689  -45.2345 C.3    1 LIG       0.20900
      2 C2        -65.6352   -6.2794  -45.7580 C.3    1 LIG       0.20900
      3 C3        -67.8246   -7.5077  -44.3902 C.3    1 LIG      -0.03300
      4 C4        -65.5152   -7.5173  -44.8873 C.3    1 LIG      -0.03300
      5 N1        -66.7974   -5.4758  -45.2712 N.4    1 LIG      -0.45600
      6 O1        -66.7316   -8.2676  -44.9110 O.3    1 LIG      -0.27400
      7 H1        -68.3049   -6.5217  -46.2721 H      1 LIG       0.09000
      8 H2        -68.8417   -5.6256  -44.8150 H      1 LIG       0.09000
      9 H3        -64.7482   -5.6432  -45.6989 H      1 LIG       0.09000
     10 H4        -65.8453   -6.5333  -46.8017 H      1 LIG       0.09000
     11 H5        -67.6298   -7.2533  -43.3416 H      1 LIG       0.09000
     12 H6        -68.7122   -8.1478  -44.4135 H      1 LIG       0.09000
     13 H7        -64.7204   -8.1644  -45.2713 H      1 LIG       0.09000
     14 H8        -65.2613   -7.2609  -43.8517 H      1 LIG       0.09000
     15 H9        -66.9242   -4.6521  -45.8751 H      1 LIG       0.32900
     16 H10       -66.5932   -5.1065  -44.3319 H      1 LIG       0.32900
@<TRIPOS>BOND
      1       1       3 1
      2       1       5 1
      3       2       4 1
      4       2       5 1
      5       3       6 1
      6       4       6 1
      7       1       7 1
      8       1       8 1
      9       2       9 1
     10       2      10 1
     11       3      11 1
     12       3      12 1
     13       4      13 1
     14       4      14 1
     15       5      15 1
     16       5      16 1
@<TRIPOS>ALT_TYPE
CGenFF_4.0_ALT_TYPE_SET
CGenFF_4.0 1 CG324 2 CG324 3 CG321 4 CG321 5 NG3P2 6 OG3C61 7 HGA2 8 HGA2 9 HGA2 10 HGA2 11 HGA2 12 HGA2 13 HGA2 14 HGA2 15 HGP2 16 HGP2
@<TRIPOS>MOLECULE
morpholine
 16 16 0 0 0
****
USER_CHARGES
INVALID_CHARGES
Pose:  22 Cluster:  22 Fr_nu: 333947 TotEn:   -31.12
@<TRIPOS>ATOM
      1 C1        -66.8500   -7.9212  -44.1817 C.3    1 LIG       0.20900
      2 C2        -68.2079   -6.2360  -45.4011 C.3    1 LIG       0.20900
      3 C3        -65.7165   -7.6143  -45.1437 C.3    1 LIG      -0.03300
      4 C4        -67.0075   -6.0111  -46.3029 C.3    1 LIG      -0.03300
      5 N1        -67.7129   -6.7060  -44.0716 N.4    1 LIG      -0.45600
      6 O1        -66.2314   -7.2064  -46.4132 O.3    1 LIG      -0.27400
      7 H1        -67.4914   -8.7286  -44.5500 H      1 LIG       0.09000
      8 H2        -66.4881   -8.1588  -43.1777 H      1 LIG       0.09000
      9 H3        -68.7784   -5.3188  -45.2335 H      1 LIG       0.09000
     10 H4        -68.8659   -7.0216  -45.7857 H      1 LIG       0.09000
     11 H5        -65.0488   -6.8384  -44.7506 H      1 LIG       0.09000
     12 H6        -65.1149   -8.5144  -45.3054 H      1 LIG       0.09000
     13 H7        -67.3451   -5.7425  -47.3088 H      1 LIG       0.09000
     14 H8        -66.3740   -5.1939  -45.9376 H      1 LIG       0.09000
     15 H9        -68.5135   -6.9065  -43.4568 H      1 LIG       0.32900
     16 H10       -67.1878   -5.9495  -43.6110 H      1 LIG       0.32900
@<TRIPOS>BOND
      1       1       3 1
      2       1       5 1
      3       2       4 1
      4       2       5 1
      5       3       6 1
      6       4       6 1
      7       1       7 1
      8       1       8 1
      9       2       9 1
     10       2      10 1
     11       3      11 1
     12       3      12 1
     13       4      13 1
     14       4      14 1
     15       5      15 1
     16       5      16 1
@<TRIPOS>ALT_TYPE
CGenFF_4.0_ALT_TYPE_SET
CGenFF_4.0 1 CG324 2 CG324 3 CG321 4 CG321 5 NG3P2 6 OG3C61 7 HGA2 8 HGA2 9 HGA2 10 HGA2 11 HGA2 12 HGA2 13 HGA2 14 HGA2 15 HGP2 16 HGP2
@<TRIPOS>MOLECULE
morpholine
 16 16 0 0 0
****
USER_CHARGES
INVALID_CHARGES
Pose:  23 Cluster:  23 Fr_nu: 770032 TotEn:   -31.07
@<TRIPOS>ATOM
      1 C1        -68.1683  -20.8925  -53.3045 C.3    1 LIG       0.20900
      2 C2        -66.2216  -21.4220  -51.8551 C.3    1 LIG       0.20900
      3 C3        -68.6817  -22.2930  -53.0222 C.3    1 LIG      -0.03300
      4 C4        -66.8309  -22.7962  -51.6432 C.3    1 LIG      -0.03300
      5 N1        -67.3272  -20.4599  -52.1474 N.4    1 LIG      -0.45600
      6 O1        -67.5934  -23.1892  -52.7866 O.3    1 LIG      -0.27400
      7 H1        -67.5231  -20.8642  -54.1887 H      1 LIG       0.09000
      8 H2        -68.9797  -20.1674  -53.4096 H      1 LIG       0.09000
      9 H3        -65.6969  -21.0594  -50.9673 H      1 LIG       0.09000
     10 H4        -65.5518  -21.4015  -52.7206 H      1 LIG       0.09000
     11 H5        -69.3650  -22.3100  -52.1648 H      1 LIG       0.09000
     12 H6        -69.2344  -22.6660  -53.8902 H      1 LIG       0.09000
     13 H7        -66.0363  -23.5364  -51.5058 H      1 LIG       0.09000
     14 H8        -67.4665  -22.8240  -50.7501 H      1 LIG       0.09000
     15 H9        -66.9327  -19.5286  -52.3374 H      1 LIG       0.32900
     16 H10       -67.9189  -20.3490  -51.3120 H      1 LIG       0.32900
@<TRIPOS>BOND
      1       1       3 1
      2       1       5 1
      3       2       4 1
      4       2       5 1
      5       3       6 1
      6       4       6 1
      7       1       7 1
      8       1       8 1
      9       2       9 1
     10       2      10 1
     11       3      11 1
     12       3      12 1
     13       4      13 1
     14       4      14 1
     15       5      15 1
     16       5      16 1
@<TRIPOS>ALT_TYPE
CGenFF_4.0_ALT_TYPE_SET
CGenFF_4.0 1 CG324 2 CG324 3 CG321 4 CG321 5 NG3P2 6 OG3C61 7 HGA2 8 HGA2 9 HGA2 10 HGA2 11 HGA2 12 HGA2 13 HGA2 14 HGA2 15 HGP2 16 HGP2
@<TRIPOS>MOLECULE
morpholine
 16 16 0 0 0
****
USER_CHARGES
INVALID_CHARGES
Pose:  24 Cluster:  24 Fr_nu: 218792 TotEn:   -30.57
@<TRIPOS>ATOM
      1 C1        -61.1610  -19.9166  -39.4524 C.3    1 LIG       0.20900
      2 C2        -60.5550  -22.2823  -39.9075 C.3    1 LIG       0.20900
      3 C3        -59.7914  -19.5282  -39.9798 C.3    1 LIG      -0.03300
      4 C4        -59.2154  -21.7778  -40.4134 C.3    1 LIG      -0.03300
      5 N1        -61.5666  -21.1997  -40.1024 N.4    1 LIG      -0.45600
      6 O1        -58.8457  -20.5727  -39.7395 O.3    1 LIG      -0.27400
      7 H1        -61.1456  -20.1031  -38.3736 H      1 LIG       0.09000
      8 H2        -61.9239  -19.1713  -39.6928 H      1 LIG       0.09000
      9 H3        -60.9027  -23.1599  -40.4587 H      1 LIG       0.09000
     10 H4        -60.5309  -22.4988  -38.8348 H      1 LIG       0.09000
     11 H5        -59.8195  -19.2961  -41.0511 H      1 LIG       0.09000
     12 H6        -59.4348  -18.6339  -39.4592 H      1 LIG       0.09000
     13 H7        -58.4387  -22.5217  -40.2099 H      1 LIG       0.09000
     14 H8        -59.2309  -21.6038  -41.4960 H      1 LIG       0.09000
     15 H9        -62.4747  -21.5045  -39.7261 H      1 LIG       0.32900
     16 H10       -61.7176  -21.0448  -41.1091 H      1 LIG       0.32900
@<TRIPOS>BOND
      1       1       3 1
      2       1       5 1
      3       2       4 1
      4       2       5 1
      5       3       6 1
      6       4       6 1
      7       1       7 1
      8       1       8 1
      9       2       9 1
     10       2      10 1
     11       3      11 1
     12       3      12 1
     13       4      13 1
     14       4      14 1
     15       5      15 1
     16       5      16 1
@<TRIPOS>ALT_TYPE
CGenFF_4.0_ALT_TYPE_SET
CGenFF_4.0 1 CG324 2 CG324 3 CG321 4 CG321 5 NG3P2 6 OG3C61 7 HGA2 8 HGA2 9 HGA2 10 HGA2 11 HGA2 12 HGA2 13 HGA2 14 HGA2 15 HGP2 16 HGP2
@<TRIPOS>MOLECULE
morpholine
 16 16 0 0 0
****
USER_CHARGES
INVALID_CHARGES
Pose:  25 Cluster:  25 Fr_nu: 219075 TotEn:   -28.92
@<TRIPOS>ATOM
      1 C1        -61.7734  -21.4433  -39.3158 C.3    1 LIG       0.20900
      2 C2        -59.7271  -20.2717  -40.0975 C.3    1 LIG       0.20900
      3 C3        -61.2874  -21.2156  -37.8958 C.3    1 LIG      -0.03300
      4 C4        -59.3419  -20.1008  -38.6390 C.3    1 LIG      -0.03300
      5 N1        -61.2167  -20.3592  -40.1809 N.4    1 LIG      -0.45600
      6 O1        -59.8591  -21.1771  -37.8536 O.3    1 LIG      -0.27400
      7 H1        -61.4077  -22.3903  -39.7261 H      1 LIG       0.09000
      8 H2        -62.8630  -21.3977  -39.3929 H      1 LIG       0.09000
      9 H3        -59.4131  -19.4237  -40.7117 H      1 LIG       0.09000
     10 H4        -59.3348  -21.2036  -40.5167 H      1 LIG       0.09000
     11 H5        -61.6935  -20.2899  -37.4709 H      1 LIG       0.09000
     12 H6        -61.6143  -22.0416  -37.2563 H      1 LIG       0.09000
     13 H7        -58.2519  -20.1136  -38.5400 H      1 LIG       0.09000
     14 H8        -59.6992  -19.1459  -38.2351 H      1 LIG       0.09000
     15 H9        -61.4986  -20.5190  -41.1577 H      1 LIG       0.32900
     16 H10       -61.6316  -19.4557  -39.9131 H      1 LIG       0.32900
@<TRIPOS>BOND
      1       1       3 1
      2       1       5 1
      3       2       4 1
      4       2       5 1
      5       3       6 1
      6       4       6 1
      7       1       7 1
      8       1       8 1
      9       2       9 1
     10       2      10 1
     11       3      11 1
     12       3      12 1
     13       4      13 1
     14       4      14 1
     15       5      15 1
     16       5      16 1
@<TRIPOS>ALT_TYPE
CGenFF_4.0_ALT_TYPE_SET
CGenFF_4.0 1 CG324 2 CG324 3 CG321 4 CG321 5 NG3P2 6 OG3C61 7 HGA2 8 HGA2 9 HGA2 10 HGA2 11 HGA2 12 HGA2 13 HGA2 14 HGA2 15 HGP2 16 HGP2
@<TRIPOS>MOLECULE
morpholine
 16 16 0 0 0
****
USER_CHARGES
INVALID_CHARGES
Pose:  26 Cluster:  26 Fr_nu: 302679 TotEn:   -28.79
@<TRIPOS>ATOM
      1 C1        -61.5434  -20.3774  -38.9624 C.3    1 LIG       0.20900
      2 C2        -62.5715  -22.3695  -37.8921 C.3    1 LIG       0.20900
      3 C3        -60.2053  -20.8580  -38.4304 C.3    1 LIG      -0.03300
      4 C4        -61.1827  -22.7529  -37.4133 C.3    1 LIG      -0.03300
      5 N1        -62.4295  -21.5669  -39.1447 N.4    1 LIG      -0.45600
      6 O1        -60.3808  -21.5867  -37.2133 O.3    1 LIG      -0.27400
      7 H1        -62.0507  -19.7146  -38.2538 H      1 LIG       0.09000
      8 H2        -61.4501  -19.8856  -39.9343 H      1 LIG       0.09000
      9 H3        -63.1843  -23.2430  -38.1294 H      1 LIG       0.09000
     10 H4        -63.0909  -21.7325  -37.1693 H      1 LIG       0.09000
     11 H5        -59.6784  -21.4832  -39.1612 H      1 LIG       0.09000
     12 H6        -59.5644  -19.9983  -38.2108 H      1 LIG       0.09000
     13 H7        -61.2528  -23.2742  -36.4534 H      1 LIG       0.09000
     14 H8        -60.6825  -23.4265  -38.1195 H      1 LIG       0.09000
     15 H9        -63.3582  -21.2590  -39.4641 H      1 LIG       0.32900
     16 H10       -62.0574  -22.1633  -39.8972 H      1 LIG       0.32900
@<TRIPOS>BOND
      1       1       3 1
      2       1       5 1
      3       2       4 1
      4       2       5 1
      5       3       6 1
      6       4       6 1
      7       1       7 1
      8       1       8 1
      9       2       9 1
     10       2      10 1
     11       3      11 1
     12       3      12 1
     13       4      13 1
     14       4      14 1
     15       5      15 1
     16       5      16 1
@<TRIPOS>ALT_TYPE
CGenFF_4.0_ALT_TYPE_SET
CGenFF_4.0 1 CG324 2 CG324 3 CG321 4 CG321 5 NG3P2 6 OG3C61 7 HGA2 8 HGA2 9 HGA2 10 HGA2 11 HGA2 12 HGA2 13 HGA2 14 HGA2 15 HGP2 16 HGP2
@<TRIPOS>MOLECULE
morpholine
 16 16 0 0 0
****
USER_CHARGES
INVALID_CHARGES
Pose:  27 Cluster:  27 Fr_nu: 411703 TotEn:   -27.67
@<TRIPOS>ATOM
      1 C1        -61.5534  -19.8683  -39.4497 C.3    1 LIG       0.20900
      2 C2        -60.9395  -21.9503  -38.2417 C.3    1 LIG       0.20900
      3 C3        -60.1053  -19.4339  -39.3116 C.3    1 LIG      -0.03300
      4 C4        -59.5214  -21.4141  -38.1636 C.3    1 LIG      -0.03300
      5 N1        -61.5963  -21.3621  -39.4484 N.4    1 LIG      -0.45600
      6 O1        -59.5261  -19.9852  -38.1268 O.3    1 LIG      -0.27400
      7 H1        -62.1622  -19.5367  -38.6023 H      1 LIG       0.09000
      8 H2        -62.0001  -19.5280  -40.3877 H      1 LIG       0.09000
      9 H3        -60.9665  -23.0377  -38.3503 H      1 LIG       0.09000
     10 H4        -61.5394  -21.6450  -37.3786 H      1 LIG       0.09000
     11 H5        -59.5085  -19.7263  -40.1838 H      1 LIG       0.09000
     12 H6        -60.0528  -18.3437  -39.2281 H      1 LIG       0.09000
     13 H7        -59.0423  -21.7666  -37.2447 H      1 LIG       0.09000
     14 H8        -58.9113  -21.7583  -39.0073 H      1 LIG       0.09000
     15 H9        -62.5744  -21.6787  -39.4974 H      1 LIG       0.32900
     16 H10       -61.1418  -21.7220  -40.2994 H      1 LIG       0.32900
@<TRIPOS>BOND
      1       1       3 1
      2       1       5 1
      3       2       4 1
      4       2       5 1
      5       3       6 1
      6       4       6 1
      7       1       7 1
      8       1       8 1
      9       2       9 1
     10       2      10 1
     11       3      11 1
     12       3      12 1
     13       4      13 1
     14       4      14 1
     15       5      15 1
     16       5      16 1
@<TRIPOS>ALT_TYPE
CGenFF_4.0_ALT_TYPE_SET
CGenFF_4.0 1 CG324 2 CG324 3 CG321 4 CG321 5 NG3P2 6 OG3C61 7 HGA2 8 HGA2 9 HGA2 10 HGA2 11 HGA2 12 HGA2 13 HGA2 14 HGA2 15 HGP2 16 HGP2
@<TRIPOS>MOLECULE
morpholine
 16 16 0 0 0
****
USER_CHARGES
INVALID_CHARGES
Pose:  28 Cluster:  28 Fr_nu: 145086 TotEn:   -27.20
@<TRIPOS>ATOM
      1 C1        -62.8573    9.4627  -32.1665 C.3    1 LIG       0.20900
      2 C2        -60.9989    7.8341  -32.4209 C.3    1 LIG       0.20900
      3 C3        -62.3809   10.1144  -33.4522 C.3    1 LIG      -0.03300
      4 C4        -60.6141    8.5652  -33.6946 C.3    1 LIG      -0.03300
      5 N1        -62.4649    8.0211  -32.1988 N.4    1 LIG      -0.45600
      6 O1        -60.9699    9.9468  -33.6076 O.3    1 LIG      -0.27400
      7 H1        -62.3764    9.8986  -31.2847 H      1 LIG       0.09000
      8 H2        -63.9445    9.5046  -32.0592 H      1 LIG       0.09000
      9 H3        -60.8112    6.7593  -32.4867 H      1 LIG       0.09000
     10 H4        -60.4938    8.2497  -31.5433 H      1 LIG       0.09000
     11 H5        -62.8988    9.7087  -34.3294 H      1 LIG       0.09000
     12 H6        -62.5839   11.1895  -33.4189 H      1 LIG       0.09000
     13 H7        -59.5305    8.5116  -33.8394 H      1 LIG       0.09000
     14 H8        -61.0879    8.1183  -34.5769 H      1 LIG       0.09000
     15 H9        -62.7403    7.5692  -31.3161 H      1 LIG       0.32900
     16 H10       -62.9914    7.5358  -32.9388 H      1 LIG       0.32900
@<TRIPOS>BOND
      1       1       3 1
      2       1       5 1
      3       2       4 1
      4       2       5 1
      5       3       6 1
      6       4       6 1
      7       1       7 1
      8       1       8 1
      9       2       9 1
     10       2      10 1
     11       3      11 1
     12       3      12 1
     13       4      13 1
     14       4      14 1
     15       5      15 1
     16       5      16 1
@<TRIPOS>ALT_TYPE
CGenFF_4.0_ALT_TYPE_SET
CGenFF_4.0 1 CG324 2 CG324 3 CG321 4 CG321 5 NG3P2 6 OG3C61 7 HGA2 8 HGA2 9 HGA2 10 HGA2 11 HGA2 12 HGA2 13 HGA2 14 HGA2 15 HGP2 16 HGP2
@<TRIPOS>MOLECULE
morpholine
 16 16 0 0 0
****
USER_CHARGES
INVALID_CHARGES
Pose:  29 Cluster:  29 Fr_nu: 220720 TotEn:   -27.16
@<TRIPOS>ATOM
      1 C1        -63.1242  -23.0878  -33.2655 C.3    1 LIG       0.20900
      2 C2        -61.4389  -22.0283  -34.7515 C.3    1 LIG       0.20900
      3 C3        -62.1725  -24.2622  -33.1253 C.3    1 LIG      -0.03300
      4 C4        -60.5695  -23.2543  -34.5378 C.3    1 LIG      -0.03300
      5 N1        -62.3176  -21.8632  -33.5540 N.4    1 LIG      -0.45600
      6 O1        -61.3788  -24.4093  -34.3049 O.3    1 LIG      -0.27400
      7 H1        -63.8108  -23.2164  -34.1086 H      1 LIG       0.09000
      8 H2        -63.6887  -22.9004  -32.3481 H      1 LIG       0.09000
      9 H3        -60.8487  -21.1140  -34.8543 H      1 LIG       0.09000
     10 H4        -62.1033  -22.1443  -35.6136 H      1 LIG       0.09000
     11 H5        -61.5181  -24.1528  -32.2523 H      1 LIG       0.09000
     12 H6        -62.7433  -25.1869  -32.9942 H      1 LIG       0.09000
     13 H7        -59.9717  -23.4452  -35.4345 H      1 LIG       0.09000
     14 H8        -59.8748  -23.1171  -33.7004 H      1 LIG       0.09000
     15 H9        -62.9472  -21.0615  -33.6961 H      1 LIG       0.32900
     16 H10       -61.7426  -21.6265  -32.7332 H      1 LIG       0.32900
@<TRIPOS>BOND
      1       1       3 1
      2       1       5 1
      3       2       4 1
      4       2       5 1
      5       3       6 1
      6       4       6 1
      7       1       7 1
      8       1       8 1
      9       2       9 1
     10       2      10 1
     11       3      11 1
     12       3      12 1
     13       4      13 1
     14       4      14 1
     15       5      15 1
     16       5      16 1
@<TRIPOS>ALT_TYPE
CGenFF_4.0_ALT_TYPE_SET
CGenFF_4.0 1 CG324 2 CG324 3 CG321 4 CG321 5 NG3P2 6 OG3C61 7 HGA2 8 HGA2 9 HGA2 10 HGA2 11 HGA2 12 HGA2 13 HGA2 14 HGA2 15 HGP2 16 HGP2
@<TRIPOS>MOLECULE
morpholine
 16 16 0 0 0
****
USER_CHARGES
INVALID_CHARGES
Pose:  30 Cluster:  30 Fr_nu: 1006358 TotEn:   -25.65
@<TRIPOS>ATOM
      1 C1        -60.1923    7.7915  -32.3797 C.3    1 LIG       0.20900
      2 C2        -62.2971    9.1097  -32.4344 C.3    1 LIG       0.20900
      3 C3        -59.6549    8.8055  -31.3858 C.3    1 LIG      -0.03300
      4 C4        -61.6568   10.0586  -31.4372 C.3    1 LIG      -0.03300
      5 N1        -61.6814    7.7596  -32.2574 N.4    1 LIG      -0.45600
      6 O1        -60.2387   10.0903  -31.6134 O.3    1 LIG      -0.27400
      7 H1        -59.9690    8.0746  -33.4135 H      1 LIG       0.09000
      8 H2        -59.8248    6.7814  -32.1803 H      1 LIG       0.09000
      9 H3        -63.3732    9.0035  -32.2740 H      1 LIG       0.09000
     10 H4        -62.1003    9.4104  -33.4683 H      1 LIG       0.09000
     11 H5        -59.8385    8.4958  -30.3501 H      1 LIG       0.09000
     12 H6        -58.5724    8.9080  -31.5111 H      1 LIG       0.09000
     13 H7        -62.0325   11.0739  -31.5984 H      1 LIG       0.09000
     14 H8        -61.8928    9.7792  -30.4033 H      1 LIG       0.09000
     15 H9        -62.0704    7.1092  -32.9537 H      1 LIG       0.32900
     16 H10       -61.9448    7.3772  -31.3383 H      1 LIG       0.32900
@<TRIPOS>BOND
      1       1       3 1
      2       1       5 1
      3       2       4 1
      4       2       5 1
      5       3       6 1
      6       4       6 1
      7       1       7 1
      8       1       8 1
      9       2       9 1
     10       2      10 1
     11       3      11 1
     12       3      12 1
     13       4      13 1
     14       4      14 1
     15       5      15 1
     16       5      16 1
@<TRIPOS>ALT_TYPE
CGenFF_4.0_ALT_TYPE_SET
CGenFF_4.0 1 CG324 2 CG324 3 CG321 4 CG321 5 NG3P2 6 OG3C61 7 HGA2 8 HGA2 9 HGA2 10 HGA2 11 HGA2 12 HGA2 13 HGA2 14 HGA2 15 HGP2 16 HGP2
@<TRIPOS>MOLECULE
morpholine
 16 16 0 0 0
****
USER_CHARGES
INVALID_CHARGES
Pose:  31 Cluster:  31 Fr_nu: 686592 TotEn:   -25.47
@<TRIPOS>ATOM
      1 C1        -62.0665  -22.0735  -35.6180 C.3    1 LIG       0.20900
      2 C2        -62.5009  -23.1956  -33.4447 C.3    1 LIG       0.20900
      3 C3        -63.2758  -22.8075  -36.1691 C.3    1 LIG      -0.03300
      4 C4        -63.6893  -23.8740  -34.1022 C.3    1 LIG      -0.03300
      5 N1        -62.2555  -21.8988  -34.1459 N.4    1 LIG      -0.45600
      6 O1        -63.4525  -24.0581  -35.4997 O.3    1 LIG      -0.27400
      7 H1        -61.1443  -22.6489  -35.7493 H      1 LIG       0.09000
      8 H2        -61.9521  -21.0778  -36.0547 H      1 LIG       0.09000
      9 H3        -62.6829  -22.9697  -32.3908 H      1 LIG       0.09000
     10 H4        -61.5851  -23.7859  -33.5487 H      1 LIG       0.09000
     11 H5        -64.1901  -22.2091  -36.0789 H      1 LIG       0.09000
     12 H6        -63.1260  -23.0206  -37.2322 H      1 LIG       0.09000
     13 H7        -63.8422  -24.8634  -33.6599 H      1 LIG       0.09000
     14 H8        -64.6133  -23.3011  -33.9581 H      1 LIG       0.09000
     15 H9        -61.4259  -21.4411  -33.7440 H      1 LIG       0.32900
     16 H10       -63.0420  -21.2574  -33.9718 H      1 LIG       0.32900
@<TRIPOS>BOND
      1       1       3 1
      2       1       5 1
      3       2       4 1
      4       2       5 1
      5       3       6 1
      6       4       6 1
      7       1       7 1
      8       1       8 1
      9       2       9 1
     10       2      10 1
     11       3      11 1
     12       3      12 1
     13       4      13 1
     14       4      14 1
     15       5      15 1
     16       5      16 1
@<TRIPOS>ALT_TYPE
CGenFF_4.0_ALT_TYPE_SET
CGenFF_4.0 1 CG324 2 CG324 3 CG321 4 CG321 5 NG3P2 6 OG3C61 7 HGA2 8 HGA2 9 HGA2 10 HGA2 11 HGA2 12 HGA2 13 HGA2 14 HGA2 15 HGP2 16 HGP2
@<TRIPOS>MOLECULE
morpholine
 16 16 0 0 0
****
USER_CHARGES
INVALID_CHARGES
Pose:  32 Cluster:  32 Fr_nu: 673164 TotEn:   -25.40
@<TRIPOS>ATOM
      1 C1        -61.4673  -20.9173  -39.1497 C.3    1 LIG       0.20900
      2 C2        -59.8375  -19.1818  -39.8589 C.3    1 LIG       0.20900
      3 C3        -60.3601  -21.5259  -38.3080 C.3    1 LIG      -0.03300
      4 C4        -58.8104  -19.8751  -38.9818 C.3    1 LIG      -0.03300
      5 N1        -61.1946  -19.4552  -39.2958 N.4    1 LIG      -0.45600
      6 O1        -59.0834  -21.2758  -38.9003 O.3    1 LIG      -0.27400
      7 H1        -61.4879  -21.3348  -40.1616 H      1 LIG       0.09000
      8 H2        -62.4493  -21.0228  -38.6809 H      1 LIG       0.09000
      9 H3        -59.7023  -18.0973  -39.8780 H      1 LIG       0.09000
     10 H4        -59.8365  -19.5776  -40.8794 H      1 LIG       0.09000
     11 H5        -60.3717  -21.1407  -37.2815 H      1 LIG       0.09000
     12 H6        -60.4915  -22.6112  -38.2532 H      1 LIG       0.09000
     13 H7        -57.8128  -19.7578  -39.4164 H      1 LIG       0.09000
     14 H8        -58.7840  -19.4462  -37.9729 H      1 LIG       0.09000
     15 H9        -61.9108  -19.0299  -39.9003 H      1 LIG       0.32900
     16 H10       -61.2888  -18.9926  -38.3807 H      1 LIG       0.32900
@<TRIPOS>BOND
      1       1       3 1
      2       1       5 1
      3       2       4 1
      4       2       5 1
      5       3       6 1
      6       4       6 1
      7       1       7 1
      8       1       8 1
      9       2       9 1
     10       2      10 1
     11       3      11 1
     12       3      12 1
     13       4      13 1
     14       4      14 1
     15       5      15 1
     16       5      16 1
@<TRIPOS>ALT_TYPE
CGenFF_4.0_ALT_TYPE_SET
CGenFF_4.0 1 CG324 2 CG324 3 CG321 4 CG321 5 NG3P2 6 OG3C61 7 HGA2 8 HGA2 9 HGA2 10 HGA2 11 HGA2 12 HGA2 13 HGA2 14 HGA2 15 HGP2 16 HGP2
@<TRIPOS>MOLECULE
morpholine
 16 16 0 0 0
****
USER_CHARGES
INVALID_CHARGES
Pose:  33 Cluster:  33 Fr_nu: 1179014 TotEn:   -25.25
@<TRIPOS>ATOM
      1 C1        -61.0707  -22.2680  -39.1497 C.3    1 LIG       0.20900
      2 C2        -59.7560  -20.3262  -39.9694 C.3    1 LIG       0.20900
      3 C3        -62.0158  -21.2749  -38.4976 C.3    1 LIG      -0.03300
      4 C4        -60.7661  -19.4283  -39.2779 C.3    1 LIG      -0.03300
      5 N1        -60.4377  -21.6061  -40.3306 N.4    1 LIG      -0.45600
      6 O1        -61.3179  -20.0820  -38.1328 O.3    1 LIG      -0.27400
      7 H1        -60.2554  -22.5575  -38.4786 H      1 LIG       0.09000
      8 H2        -61.5912  -23.1584  -39.5123 H      1 LIG       0.09000
      9 H3        -59.3737  -19.8855  -40.8939 H      1 LIG       0.09000
     10 H4        -58.9245  -20.5901  -39.3083 H      1 LIG       0.09000
     11 H5        -62.8569  -21.0232  -39.1545 H      1 LIG       0.09000
     12 H6        -62.4319  -21.7070  -37.5820 H      1 LIG       0.09000
     13 H7        -60.2731  -18.5147  -38.9311 H      1 LIG       0.09000
     14 H8        -61.5745  -19.1306  -39.9565 H      1 LIG       0.09000
     15 H9        -59.7593  -22.2482  -40.7628 H      1 LIG       0.32900
     16 H10       -61.1519  -21.4264  -41.0503 H      1 LIG       0.32900
@<TRIPOS>BOND
      1       1       3 1
      2       1       5 1
      3       2       4 1
      4       2       5 1
      5       3       6 1
      6       4       6 1
      7       1       7 1
      8       1       8 1
      9       2       9 1
     10       2      10 1
     11       3      11 1
     12       3      12 1
     13       4      13 1
     14       4      14 1
     15       5      15 1
     16       5      16 1
@<TRIPOS>ALT_TYPE
CGenFF_4.0_ALT_TYPE_SET
CGenFF_4.0 1 CG324 2 CG324 3 CG321 4 CG321 5 NG3P2 6 OG3C61 7 HGA2 8 HGA2 9 HGA2 10 HGA2 11 HGA2 12 HGA2 13 HGA2 14 HGA2 15 HGP2 16 HGP2
@<TRIPOS>MOLECULE
morpholine
 16 16 0 0 0
****
USER_CHARGES
INVALID_CHARGES
Pose:  34 Cluster:  34 Fr_nu: 142460 TotEn:   -25.18
@<TRIPOS>ATOM
      1 C1        -61.1773    8.0814  -32.3483 C.3    1 LIG       0.20900
      2 C2        -62.8505    9.2291  -30.9151 C.3    1 LIG       0.20900
      3 C3        -60.1577    8.3297  -31.2513 C.3    1 LIG      -0.03300
      4 C4        -61.7490    9.4204  -29.8880 C.3    1 LIG      -0.03300
      5 N1        -62.5321    8.0117  -31.7214 N.4    1 LIG      -0.45600
      6 O1        -60.4760    9.5221  -30.5300 O.3    1 LIG      -0.27400
      7 H1        -61.2084    8.9033  -33.0710 H      1 LIG       0.09000
      8 H2        -61.0060    7.1337  -32.8659 H      1 LIG       0.09000
      9 H3        -63.8273    9.0694  -30.4510 H      1 LIG       0.09000
     10 H4        -62.9023   10.0659  -31.6188 H      1 LIG       0.09000
     11 H5        -60.0951    7.4843  -30.5559 H      1 LIG       0.09000
     12 H6        -59.1654    8.4661  -31.6928 H      1 LIG       0.09000
     13 H7        -61.9155   10.3505  -29.3355 H      1 LIG       0.09000
     14 H8        -61.7288    8.6017  -29.1587 H      1 LIG       0.09000
     15 H9        -63.2445    7.8870  -32.4536 H      1 LIG       0.32900
     16 H10       -62.5942    7.1753  -31.1240 H      1 LIG       0.32900
@<TRIPOS>BOND
      1       1       3 1
      2       1       5 1
      3       2       4 1
      4       2       5 1
      5       3       6 1
      6       4       6 1
      7       1       7 1
      8       1       8 1
      9       2       9 1
     10       2      10 1
     11       3      11 1
     12       3      12 1
     13       4      13 1
     14       4      14 1
     15       5      15 1
     16       5      16 1
@<TRIPOS>ALT_TYPE
CGenFF_4.0_ALT_TYPE_SET
CGenFF_4.0 1 CG324 2 CG324 3 CG321 4 CG321 5 NG3P2 6 OG3C61 7 HGA2 8 HGA2 9 HGA2 10 HGA2 11 HGA2 12 HGA2 13 HGA2 14 HGA2 15 HGP2 16 HGP2
@<TRIPOS>MOLECULE
morpholine
 16 16 0 0 0
****
USER_CHARGES
INVALID_CHARGES
Pose:  35 Cluster:  35 Fr_nu: 1313424 TotEn:   -24.78
@<TRIPOS>ATOM
      1 C1        -56.2230    5.3377  -18.6610 C.3    1 LIG       0.20900
      2 C2        -54.3859    6.8175  -19.4396 C.3    1 LIG       0.20900
      3 C3        -57.1570    6.5264  -18.7998 C.3    1 LIG      -0.03300
      4 C4        -55.4102    7.9334  -19.5410 C.3    1 LIG      -0.03300
      5 N1        -55.0938    5.5144  -19.6239 N.4    1 LIG      -0.45600
      6 O1        -56.4506    7.7491  -18.5783 O.3    1 LIG      -0.27400
      7 H1        -55.7773    5.2826  -17.6624 H      1 LIG       0.09000
      8 H2        -56.7165    4.3928  -18.9036 H      1 LIG       0.09000
      9 H3        -53.6186    6.8870  -20.2151 H      1 LIG       0.09000
     10 H4        -53.9174    6.7822  -18.4510 H      1 LIG       0.09000
     11 H5        -57.6380    6.5522  -19.7849 H      1 LIG       0.09000
     12 H6        -57.9504    6.4629  -18.0484 H      1 LIG       0.09000
     13 H7        -54.9320    8.8952  -19.3306 H      1 LIG       0.09000
     14 H8        -55.8454    7.9935  -20.5458 H      1 LIG       0.09000
     15 H9        -54.4246    4.7400  -19.5159 H      1 LIG       0.32900
     16 H10       -55.4480    5.4467  -20.5884 H      1 LIG       0.32900
@<TRIPOS>BOND
      1       1       3 1
      2       1       5 1
      3       2       4 1
      4       2       5 1
      5       3       6 1
      6       4       6 1
      7       1       7 1
      8       1       8 1
      9       2       9 1
     10       2      10 1
     11       3      11 1
     12       3      12 1
     13       4      13 1
     14       4      14 1
     15       5      15 1
     16       5      16 1
@<TRIPOS>ALT_TYPE
CGenFF_4.0_ALT_TYPE_SET
CGenFF_4.0 1 CG324 2 CG324 3 CG321 4 CG321 5 NG3P2 6 OG3C61 7 HGA2 8 HGA2 9 HGA2 10 HGA2 11 HGA2 12 HGA2 13 HGA2 14 HGA2 15 HGP2 16 HGP2
@<TRIPOS>MOLECULE
morpholine
 16 16 0 0 0
****
USER_CHARGES
INVALID_CHARGES
Pose:  36 Cluster:  36 Fr_nu: 221822 TotEn:   -24.01
@<TRIPOS>ATOM
      1 C1        -62.2310  -22.0735  -34.4841 C.3    1 LIG       0.20900
      2 C2        -60.3483  -23.6056  -33.9561 C.3    1 LIG       0.20900
      3 C3        -63.1347  -23.0157  -33.7094 C.3    1 LIG      -0.03300
      4 C4        -61.3442  -24.4723  -33.2066 C.3    1 LIG      -0.03300
      5 N1        -60.8461  -22.1966  -33.9361 N.4    1 LIG      -0.45600
      6 O1        -62.6459  -24.3568  -33.7856 O.3    1 LIG      -0.27400
      7 H1        -62.1735  -22.3417  -35.5441 H      1 LIG       0.09000
      8 H2        -62.5342  -21.0284  -34.3781 H      1 LIG       0.09000
      9 H3        -59.3598  -23.6112  -33.4894 H      1 LIG       0.09000
     10 H4        -60.2673  -23.8941  -35.0088 H      1 LIG       0.09000
     11 H5        -63.2279  -22.7169  -32.6585 H      1 LIG       0.09000
     12 H6        -64.1392  -23.0054  -34.1442 H      1 LIG       0.09000
     13 H7        -61.0448  -25.5229  -33.2737 H      1 LIG       0.09000
     14 H8        -61.3901  -24.2090  -32.1430 H      1 LIG       0.09000
     15 H9        -60.2073  -21.5974  -34.4765 H      1 LIG       0.32900
     16 H10       -60.8221  -21.8351  -32.9722 H      1 LIG       0.32900
@<TRIPOS>BOND
      1       1       3 1
      2       1       5 1
      3       2       4 1
      4       2       5 1
      5       3       6 1
      6       4       6 1
      7       1       7 1
      8       1       8 1
      9       2       9 1
     10       2      10 1
     11       3      11 1
     12       3      12 1
     13       4      13 1
     14       4      14 1
     15       5      15 1
     16       5      16 1
@<TRIPOS>ALT_TYPE
CGenFF_4.0_ALT_TYPE_SET
CGenFF_4.0 1 CG324 2 CG324 3 CG321 4 CG321 5 NG3P2 6 OG3C61 7 HGA2 8 HGA2 9 HGA2 10 HGA2 11 HGA2 12 HGA2 13 HGA2 14 HGA2 15 HGP2 16 HGP2
@<TRIPOS>MOLECULE
morpholine
 16 16 0 0 0
****
USER_CHARGES
INVALID_CHARGES
Pose:  37 Cluster:  37 Fr_nu: 326463 TotEn:   -23.65
@<TRIPOS>ATOM
      1 C1        -75.1908  -27.3712  -47.3101 C.3    1 LIG       0.20900
      2 C2        -74.4007  -26.0275  -45.3760 C.3    1 LIG       0.20900
      3 C3        -74.1085  -28.3808  -46.9726 C.3    1 LIG      -0.03300
      4 C4        -73.3576  -27.1034  -45.1329 C.3    1 LIG      -0.03300
      5 N1        -75.5738  -26.6578  -46.0541 N.4    1 LIG      -0.45600
      6 O1        -72.9899  -27.7332  -46.3622 O.3    1 LIG      -0.27400
      7 H1        -74.8335  -26.6069  -48.0080 H      1 LIG       0.09000
      8 H2        -76.0923  -27.8471  -47.7053 H      1 LIG       0.09000
      9 H3        -74.7603  -25.5805  -44.4455 H      1 LIG       0.09000
     10 H4        -74.0325  -25.2467  -46.0489 H      1 LIG       0.09000
     11 H5        -74.4824  -29.1714  -46.3112 H      1 LIG       0.09000
     12 H6        -73.7519  -28.8609  -47.8894 H      1 LIG       0.09000
     13 H7        -72.4541  -26.6542  -44.7087 H      1 LIG       0.09000
     14 H8        -73.7144  -27.8604  -44.4241 H      1 LIG       0.09000
     15 H9        -76.2768  -25.9370  -46.2679 H      1 LIG       0.32900
     16 H10       -76.0337  -27.3157  -45.4091 H      1 LIG       0.32900
@<TRIPOS>BOND
      1       1       3 1
      2       1       5 1
      3       2       4 1
      4       2       5 1
      5       3       6 1
      6       4       6 1
      7       1       7 1
      8       1       8 1
      9       2       9 1
     10       2      10 1
     11       3      11 1
     12       3      12 1
     13       4      13 1
     14       4      14 1
     15       5      15 1
     16       5      16 1
@<TRIPOS>ALT_TYPE
CGenFF_4.0_ALT_TYPE_SET
CGenFF_4.0 1 CG324 2 CG324 3 CG321 4 CG321 5 NG3P2 6 OG3C61 7 HGA2 8 HGA2 9 HGA2 10 HGA2 11 HGA2 12 HGA2 13 HGA2 14 HGA2 15 HGP2 16 HGP2
@<TRIPOS>MOLECULE
morpholine
 16 16 0 0 0
****
USER_CHARGES
INVALID_CHARGES
Pose:  38 Cluster:  38 Fr_nu: 1133256 TotEn:   -23.53
@<TRIPOS>ATOM
      1 C1        -60.0571  -22.3960  -34.8004 C.3    1 LIG       0.20900
      2 C2        -62.4936  -22.8099  -34.5488 C.3    1 LIG       0.20900
      3 C3        -60.2850  -22.3319  -36.3000 C.3    1 LIG      -0.03300
      4 C4        -62.6021  -22.7247  -36.0606 C.3    1 LIG      -0.03300
      5 N1        -61.3221  -21.9888  -34.1167 N.4    1 LIG      -0.45600
      6 O1        -61.3878  -23.1598  -36.6765 O.3    1 LIG      -0.27400
      7 H1        -59.8329  -23.4136  -34.4642 H      1 LIG       0.09000
      8 H2        -59.2710  -21.7111  -34.4714 H      1 LIG       0.09000
      9 H3        -63.3781  -22.4100  -34.0462 H      1 LIG       0.09000
     10 H4        -62.3007  -23.8328  -34.2104 H      1 LIG       0.09000
     11 H5        -60.4624  -21.3048  -36.6404 H      1 LIG       0.09000
     12 H6        -59.3991  -22.7035  -36.8247 H      1 LIG       0.09000
     13 H7        -63.4043  -23.3813  -36.4119 H      1 LIG       0.09000
     14 H8        -62.8388  -21.7068  -36.3929 H      1 LIG       0.09000
     15 H9        -61.2033  -22.0669  -33.0974 H      1 LIG       0.32900
     16 H10       -61.5103  -20.9935  -34.3018 H      1 LIG       0.32900
@<TRIPOS>BOND
      1       1       3 1
      2       1       5 1
      3       2       4 1
      4       2       5 1
      5       3       6 1
      6       4       6 1
      7       1       7 1
      8       1       8 1
      9       2       9 1
     10       2      10 1
     11       3      11 1
     12       3      12 1
     13       4      13 1
     14       4      14 1
     15       5      15 1
     16       5      16 1
@<TRIPOS>ALT_TYPE
CGenFF_4.0_ALT_TYPE_SET
CGenFF_4.0 1 CG324 2 CG324 3 CG321 4 CG321 5 NG3P2 6 OG3C61 7 HGA2 8 HGA2 9 HGA2 10 HGA2 11 HGA2 12 HGA2 13 HGA2 14 HGA2 15 HGP2 16 HGP2
@<TRIPOS>MOLECULE
morpholine
 16 16 0 0 0
****
USER_CHARGES
INVALID_CHARGES
Pose:  39 Cluster:  39 Fr_nu: 1180347 TotEn:   -23.51
@<TRIPOS>ATOM
      1 C1        -60.9724  -20.8361  -39.6540 C.3    1 LIG       0.20900
      2 C2        -62.3245  -22.4219  -38.3020 C.3    1 LIG       0.20900
      3 C3        -60.5403  -20.1886  -38.3507 C.3    1 LIG      -0.03300
      4 C4        -61.8254  -21.6971  -37.0648 C.3    1 LIG      -0.03300
      5 N1        -61.3005  -22.2680  -39.3795 N.4    1 LIG      -0.45600
      6 O1        -61.5615  -20.3236  -37.3597 O.3    1 LIG      -0.27400
      7 H1        -61.8820  -20.3779  -40.0561 H      1 LIG       0.09000
      8 H2        -60.1802  -20.8194  -40.4073 H      1 LIG       0.09000
      9 H3        -62.4608  -23.4925  -38.1288 H      1 LIG       0.09000
     10 H4        -63.2511  -21.9835  -38.6858 H      1 LIG       0.09000
     11 H5        -59.6036  -20.6175  -37.9750 H      1 LIG       0.09000
     12 H6        -60.3720  -19.1185  -38.5075 H      1 LIG       0.09000
     13 H7        -62.5920  -21.7260  -36.2842 H      1 LIG       0.09000
     14 H8        -60.9215  -22.1661  -36.6579 H      1 LIG       0.09000
     15 H9        -61.6380  -22.7157  -40.2425 H      1 LIG       0.32900
     16 H10       -60.4435  -22.7750  -39.1170 H      1 LIG       0.32900
@<TRIPOS>BOND
      1       1       3 1
      2       1       5 1
      3       2       4 1
      4       2       5 1
      5       3       6 1
      6       4       6 1
      7       1       7 1
      8       1       8 1
      9       2       9 1
     10       2      10 1
     11       3      11 1
     12       3      12 1
     13       4      13 1
     14       4      14 1
     15       5      15 1
     16       5      16 1
@<TRIPOS>ALT_TYPE
CGenFF_4.0_ALT_TYPE_SET
CGenFF_4.0 1 CG324 2 CG324 3 CG321 4 CG321 5 NG3P2 6 OG3C61 7 HGA2 8 HGA2 9 HGA2 10 HGA2 11 HGA2 12 HGA2 13 HGA2 14 HGA2 15 HGP2 16 HGP2
@<TRIPOS>MOLECULE
morpholine
 16 16 0 0 0
****
USER_CHARGES
INVALID_CHARGES
Pose:  40 Cluster:  40 Fr_nu: 584964 TotEn:   -22.90
@<TRIPOS>ATOM
      1 C1        -64.1842   -2.4548  -24.7380 C.3    1 LIG       0.20900
      2 C2        -61.7150   -2.5916  -24.9729 C.3    1 LIG       0.20900
      3 C3        -63.9682   -1.2892  -23.7897 C.3    1 LIG      -0.03300
      4 C4        -61.6201   -1.4187  -24.0137 C.3    1 LIG      -0.03300
      5 N1        -63.0276   -2.5105  -25.6827 N.4    1 LIG      -0.45600
      6 O1        -62.7218   -1.4244  -23.1030 O.3    1 LIG      -0.27400
      7 H1        -64.2034   -3.4135  -24.2095 H      1 LIG       0.09000
      8 H2        -65.0917   -2.3389  -25.3366 H      1 LIG       0.09000
      9 H3        -60.9291   -2.5710  -25.7325 H      1 LIG       0.09000
     10 H4        -61.7025   -3.5513  -24.4467 H      1 LIG       0.09000
     11 H5        -63.9967   -0.3273  -24.3152 H      1 LIG       0.09000
     12 H6        -64.7608   -1.2748  -23.0350 H      1 LIG       0.09000
     13 H7        -60.7023   -1.4973  -23.4224 H      1 LIG       0.09000
     14 H8        -61.5887   -0.4610  -24.5470 H      1 LIG       0.09000
     15 H9        -63.1322   -3.3213  -26.3080 H      1 LIG       0.32900
     16 H10       -63.0398   -1.6816  -26.2936 H      1 LIG       0.32900
@<TRIPOS>BOND
      1       1       3 1
      2       1       5 1
      3       2       4 1
      4       2       5 1
      5       3       6 1
      6       4       6 1
      7       1       7 1
      8       1       8 1
      9       2       9 1
     10       2      10 1
     11       3      11 1
     12       3      12 1
     13       4      13 1
     14       4      14 1
     15       5      15 1
     16       5      16 1
@<TRIPOS>ALT_TYPE
CGenFF_4.0_ALT_TYPE_SET
CGenFF_4.0 1 CG324 2 CG324 3 CG321 4 CG321 5 NG3P2 6 OG3C61 7 HGA2 8 HGA2 9 HGA2 10 HGA2 11 HGA2 12 HGA2 13 HGA2 14 HGA2 15 HGP2 16 HGP2
@<TRIPOS>MOLECULE
morpholine
 16 16 0 0 0
****
USER_CHARGES
INVALID_CHARGES
Pose:  41 Cluster:  41 Fr_nu: 889079 TotEn:   -22.79
@<TRIPOS>ATOM
      1 C1        -62.5904  -22.8367  -33.9757 C.3    1 LIG       0.20900
      2 C2        -63.7446  -23.6518  -36.0189 C.3    1 LIG       0.20900
      3 C3        -61.8077  -21.8913  -34.8691 C.3    1 LIG      -0.03300
      4 C4        -62.9058  -22.6658  -36.8119 C.3    1 LIG      -0.03300
      5 N1        -63.9032  -23.1210  -34.6309 N.4    1 LIG      -0.45600
      6 O1        -61.6448  -22.4521  -36.1738 O.3    1 LIG      -0.27400
      7 H1        -62.0842  -23.8003  -33.8575 H      1 LIG       0.09000
      8 H2        -62.8005  -22.4012  -32.9952 H      1 LIG       0.09000
      9 H3        -64.7459  -23.7767  -36.4391 H      1 LIG       0.09000
     10 H4        -63.2525  -24.6252  -35.9274 H      1 LIG       0.09000
     11 H5        -62.2931  -20.9112  -34.9475 H      1 LIG       0.09000
     12 H6        -60.8086  -21.7306  -34.4518 H      1 LIG       0.09000
     13 H7        -62.7068  -23.0679  -37.8103 H      1 LIG       0.09000
     14 H8        -63.4211  -21.7061  -36.9388 H      1 LIG       0.09000
     15 H9        -64.4332  -23.7955  -34.0622 H      1 LIG       0.32900
     16 H10       -64.4723  -22.2631  -34.6517 H      1 LIG       0.32900
@<TRIPOS>BOND
      1       1       3 1
      2       1       5 1
      3       2       4 1
      4       2       5 1
      5       3       6 1
      6       4       6 1
      7       1       7 1
      8       1       8 1
      9       2       9 1
     10       2      10 1
     11       3      11 1
     12       3      12 1
     13       4      13 1
     14       4      14 1
     15       5      15 1
     16       5      16 1
@<TRIPOS>ALT_TYPE
CGenFF_4.0_ALT_TYPE_SET
CGenFF_4.0 1 CG324 2 CG324 3 CG321 4 CG321 5 NG3P2 6 OG3C61 7 HGA2 8 HGA2 9 HGA2 10 HGA2 11 HGA2 12 HGA2 13 HGA2 14 HGA2 15 HGP2 16 HGP2
@<TRIPOS>MOLECULE
morpholine
 16 16 0 0 0
****
USER_CHARGES
INVALID_CHARGES
Pose:  42 Cluster:  42 Fr_nu: 1087413 TotEn:   -22.74
@<TRIPOS>ATOM
      1 C1        -61.9830  -21.6858  -38.9797 C.3    1 LIG       0.20900
      2 C2        -62.3518  -23.0959  -36.9681 C.3    1 LIG       0.20900
      3 C3        -61.4923  -20.5923  -38.0480 C.3    1 LIG      -0.03300
      4 C4        -61.8423  -21.9334  -36.1351 C.3    1 LIG      -0.03300
      5 N1        -61.7327  -23.0058  -38.3253 N.4    1 LIG      -0.45600
      6 O1        -62.1362  -20.6898  -36.7756 O.3    1 LIG      -0.27400
      7 H1        -63.0623  -21.6216  -39.1526 H      1 LIG       0.09000
      8 H2        -61.4501  -21.6864  -39.9343 H      1 LIG       0.09000
      9 H3        -62.0733  -24.0639  -36.5436 H      1 LIG       0.09000
     10 H4        -63.4355  -23.0488  -37.1146 H      1 LIG       0.09000
     11 H5        -60.4046  -20.6303  -37.9143 H      1 LIG       0.09000
     12 H6        -61.7376  -19.6115  -38.4676 H      1 LIG       0.09000
     13 H7        -62.3411  -21.9293  -35.1609 H      1 LIG       0.09000
     14 H8        -60.7633  -22.0076  -35.9536 H      1 LIG       0.09000
     15 H9        -62.0980  -23.7608  -38.9217 H      1 LIG       0.32900
     16 H10       -60.7186  -23.1700  -38.2543 H      1 LIG       0.32900
@<TRIPOS>BOND
      1       1       3 1
      2       1       5 1
      3       2       4 1
      4       2       5 1
      5       3       6 1
      6       4       6 1
      7       1       7 1
      8       1       8 1
      9       2       9 1
     10       2      10 1
     11       3      11 1
     12       3      12 1
     13       4      13 1
     14       4      14 1
     15       5      15 1
     16       5      16 1
@<TRIPOS>ALT_TYPE
CGenFF_4.0_ALT_TYPE_SET
CGenFF_4.0 1 CG324 2 CG324 3 CG321 4 CG321 5 NG3P2 6 OG3C61 7 HGA2 8 HGA2 9 HGA2 10 HGA2 11 HGA2 12 HGA2 13 HGA2 14 HGA2 15 HGP2 16 HGP2
@<TRIPOS>MOLECULE
morpholine
 16 16 0 0 0
****
USER_CHARGES
INVALID_CHARGES
Pose:  43 Cluster:  43 Fr_nu: 1213972 TotEn:   -22.74
@<TRIPOS>ATOM
      1 C1        -62.7870  -23.6870  -34.0995 C.3    1 LIG       0.20900
      2 C2        -62.2613  -21.6088  -35.3548 C.3    1 LIG       0.20900
      3 C3        -61.3555  -24.1269  -34.3488 C.3    1 LIG      -0.03300
      4 C4        -60.8554  -22.1503  -35.5418 C.3    1 LIG      -0.03300
      5 N1        -62.8247  -22.1930  -34.0999 N.4    1 LIG      -0.45600
      6 O1        -60.8680  -23.5792  -35.5758 O.3    1 LIG      -0.27400
      7 H1        -63.4608  -24.0175  -34.8967 H      1 LIG       0.09000
      8 H2        -63.1609  -24.0245  -33.1292 H      1 LIG       0.09000
      9 H3        -62.2760  -20.5212  -35.2461 H      1 LIG       0.09000
     10 H4        -62.9275  -21.9131  -36.1683 H      1 LIG       0.09000
     11 H5        -60.6919  -23.8355  -33.5260 H      1 LIG       0.09000
     12 H6        -61.3135  -25.2173  -34.4344 H      1 LIG       0.09000
     13 H7        -60.4478  -21.8007  -36.4956 H      1 LIG       0.09000
     14 H8        -60.1805  -21.8072  -34.7484 H      1 LIG       0.09000
     15 H9        -63.7948  -21.8728  -33.9757 H      1 LIG       0.32900
     16 H10       -62.3043  -21.8337  -33.2873 H      1 LIG       0.32900
@<TRIPOS>BOND
      1       1       3 1
      2       1       5 1
      3       2       4 1
      4       2       5 1
      5       3       6 1
      6       4       6 1
      7       1       7 1
      8       1       8 1
      9       2       9 1
     10       2      10 1
     11       3      11 1
     12       3      12 1
     13       4      13 1
     14       4      14 1
     15       5      15 1
     16       5      16 1
@<TRIPOS>ALT_TYPE
CGenFF_4.0_ALT_TYPE_SET
CGenFF_4.0 1 CG324 2 CG324 3 CG321 4 CG321 5 NG3P2 6 OG3C61 7 HGA2 8 HGA2 9 HGA2 10 HGA2 11 HGA2 12 HGA2 13 HGA2 14 HGA2 15 HGP2 16 HGP2
@<TRIPOS>MOLECULE
morpholine
 16 16 0 0 0
****
USER_CHARGES
INVALID_CHARGES
Pose:  44 Cluster:  44 Fr_nu: 218877 TotEn:   -22.61
@<TRIPOS>ATOM
      1 C1        -59.4378  -21.5323  -40.4272 C.3    1 LIG       0.20900
      2 C2        -60.9437  -19.7577  -39.5591 C.3    1 LIG       0.20900
      3 C3        -60.4035  -22.5502  -39.8474 C.3    1 LIG      -0.03300
      4 C4        -61.8360  -20.8626  -39.0226 C.3    1 LIG      -0.03300
      5 N1        -60.2029  -20.2882  -40.7436 N.4    1 LIG      -0.45600
      6 O1        -61.0619  -22.0187  -38.6953 O.3    1 LIG      -0.27400
      7 H1        -58.6623  -21.2488  -39.7081 H      1 LIG       0.09000
      8 H2        -58.9780  -21.8801  -41.3561 H      1 LIG       0.09000
      9 H3        -61.5156  -18.8876  -39.8921 H      1 LIG       0.09000
     10 H4        -60.1882  -19.4522  -38.8284 H      1 LIG       0.09000
     11 H5        -61.1504  -22.8675  -40.5848 H      1 LIG       0.09000
     12 H6        -59.8541  -23.4426  -39.5313 H      1 LIG       0.09000
     13 H7        -62.3313  -20.5264  -38.1063 H      1 LIG       0.09000
     14 H8        -62.6189  -21.1353  -39.7405 H      1 LIG       0.09000
     15 H9        -59.5585  -19.5682  -41.0981 H      1 LIG       0.32900
     16 H10       -60.8645  -20.4746  -41.5102 H      1 LIG       0.32900
@<TRIPOS>BOND
      1       1       3 1
      2       1       5 1
      3       2       4 1
      4       2       5 1
      5       3       6 1
      6       4       6 1
      7       1       7 1
      8       1       8 1
      9       2       9 1
     10       2      10 1
     11       3      11 1
     12       3      12 1
     13       4      13 1
     14       4      14 1
     15       5      15 1
     16       5      16 1
@<TRIPOS>ALT_TYPE
CGenFF_4.0_ALT_TYPE_SET
CGenFF_4.0 1 CG324 2 CG324 3 CG321 4 CG321 5 NG3P2 6 OG3C61 7 HGA2 8 HGA2 9 HGA2 10 HGA2 11 HGA2 12 HGA2 13 HGA2 14 HGA2 15 HGP2 16 HGP2
@<TRIPOS>MOLECULE
morpholine
 16 16 0 0 0
****
USER_CHARGES
INVALID_CHARGES
Pose:  45 Cluster:  45 Fr_nu:  80222 TotEn:   -21.82
@<TRIPOS>ATOM
      1 C1        -63.3931   -2.6483  -23.7465 C.3    1 LIG       0.20900
      2 C2        -64.3783   -1.9796  -25.9266 C.3    1 LIG       0.20900
      3 C3        -64.7168   -2.2758  -23.1033 C.3    1 LIG      -0.03300
      4 C4        -65.6541   -1.6406  -25.1766 C.3    1 LIG      -0.03300
      5 N1        -63.6556   -3.0423  -25.1639 N.4    1 LIG      -0.45600
      6 O1        -65.3569   -1.2312  -23.8398 O.3    1 LIG      -0.27400
      7 H1        -62.7019   -1.7998  -23.7800 H      1 LIG       0.09000
      8 H2        -62.9175   -3.4995  -23.2519 H      1 LIG       0.09000
      9 H3        -64.5772   -2.3713  -26.9275 H      1 LIG       0.09000
     10 H4        -63.7007   -1.1222  -25.9876 H      1 LIG       0.09000
     11 H5        -65.3891   -3.1387  -23.0282 H      1 LIG       0.09000
     12 H6        -64.5432   -1.9052  -22.0881 H      1 LIG       0.09000
     13 H7        -66.1643   -0.8082  -25.6713 H      1 LIG       0.09000
     14 H8        -66.3490   -2.4887  -25.1556 H      1 LIG       0.09000
     15 H9        -62.7647   -3.2574  -25.6323 H      1 LIG       0.32900
     16 H10       -64.2017   -3.9150  -25.1849 H      1 LIG       0.32900
@<TRIPOS>BOND
      1       1       3 1
      2       1       5 1
      3       2       4 1
      4       2       5 1
      5       3       6 1
      6       4       6 1
      7       1       7 1
      8       1       8 1
      9       2       9 1
     10       2      10 1
     11       3      11 1
     12       3      12 1
     13       4      13 1
     14       4      14 1
     15       5      15 1
     16       5      16 1
@<TRIPOS>ALT_TYPE
CGenFF_4.0_ALT_TYPE_SET
CGenFF_4.0 1 CG324 2 CG324 3 CG321 4 CG321 5 NG3P2 6 OG3C61 7 HGA2 8 HGA2 9 HGA2 10 HGA2 11 HGA2 12 HGA2 13 HGA2 14 HGA2 15 HGP2 16 HGP2
@<TRIPOS>MOLECULE
morpholine
 16 16 0 0 0
****
USER_CHARGES
INVALID_CHARGES
Pose:  46 Cluster:  46 Fr_nu: 530409 TotEn:   -21.52
@<TRIPOS>ATOM
      1 C1        -62.1382   -2.5827  -25.2345 C.3    1 LIG       0.20900
      2 C2        -64.1675   -1.9914  -23.9295 C.3    1 LIG       0.20900
      3 C3        -61.3910   -1.5321  -24.4328 C.3    1 LIG      -0.03300
      4 C4        -63.3206   -0.9703  -23.1912 C.3    1 LIG      -0.03300
      5 N1        -63.2707   -3.0897  -24.4015 N.4    1 LIG      -0.45600
      6 O1        -62.2748   -0.4817  -24.0342 O.3    1 LIG      -0.27400
      7 H1        -62.5812   -2.1642  -26.1441 H      1 LIG       0.09000
      8 H2        -61.5064   -3.4389  -25.4854 H      1 LIG       0.09000
      9 H3        -64.9282   -2.4420  -23.2867 H      1 LIG       0.09000
     10 H4        -64.6360   -1.5645  -24.8219 H      1 LIG       0.09000
     11 H5        -60.9088   -1.9636  -23.5476 H      1 LIG       0.09000
     12 H6        -60.6052   -1.0857  -25.0503 H      1 LIG       0.09000
     13 H7        -63.9395   -0.1148  -22.9031 H      1 LIG       0.09000
     14 H8        -62.8886   -1.3894  -22.2745 H      1 LIG       0.09000
     15 H9        -63.8177   -3.7729  -24.9430 H      1 LIG       0.32900
     16 H10       -62.9001   -3.6058  -23.5912 H      1 LIG       0.32900
@<TRIPOS>BOND
      1       1       3 1
      2       1       5 1
      3       2       4 1
      4       2       5 1
      5       3       6 1
      6       4       6 1
      7       1       7 1
      8       1       8 1
      9       2       9 1
     10       2      10 1
     11       3      11 1
     12       3      12 1
     13       4      13 1
     14       4      14 1
     15       5      15 1
     16       5      16 1
@<TRIPOS>ALT_TYPE
CGenFF_4.0_ALT_TYPE_SET
CGenFF_4.0 1 CG324 2 CG324 3 CG321 4 CG321 5 NG3P2 6 OG3C61 7 HGA2 8 HGA2 9 HGA2 10 HGA2 11 HGA2 12 HGA2 13 HGA2 14 HGA2 15 HGP2 16 HGP2
@<TRIPOS>MOLECULE
morpholine
 16 16 0 0 0
****
USER_CHARGES
INVALID_CHARGES
Pose:  47 Cluster:  47 Fr_nu: 673105 TotEn:   -21.49
@<TRIPOS>ATOM
      1 C1        -61.4673  -20.9173  -39.1497 C.3    1 LIG       0.20900
      2 C2        -59.3803  -22.2641  -39.1897 C.3    1 LIG       0.20900
      3 C3        -60.6332  -19.7244  -39.5809 C.3    1 LIG      -0.03300
      4 C4        -58.6487  -21.0053  -39.6197 C.3    1 LIG      -0.03300
      5 N1        -60.7997  -22.1591  -39.6452 N.4    1 LIG      -0.45600
      6 O1        -59.2950  -19.8442  -39.0931 O.3    1 LIG      -0.27400
      7 H1        -61.5223  -21.0049  -38.0596 H      1 LIG       0.09000
      8 H2        -62.4742  -20.8939  -39.5748 H      1 LIG       0.09000
      9 H3        -58.9563  -23.1650  -39.6409 H      1 LIG       0.09000
     10 H4        -59.4080  -22.3681  -38.1004 H      1 LIG       0.09000
     11 H5        -60.6189  -19.6116  -40.6715 H      1 LIG       0.09000
     12 H6        -61.0565  -18.8063  -39.1612 H      1 LIG       0.09000
     13 H7        -57.6261  -21.0197  -39.2297 H      1 LIG       0.09000
     14 H8        -58.5849  -20.9272  -40.7117 H      1 LIG       0.09000
     15 H9        -61.3262  -22.9840  -39.3263 H      1 LIG       0.32900
     16 H10       -60.8354  -22.1840  -40.6740 H      1 LIG       0.32900
@<TRIPOS>BOND
      1       1       3 1
      2       1       5 1
      3       2       4 1
      4       2       5 1
      5       3       6 1
      6       4       6 1
      7       1       7 1
      8       1       8 1
      9       2       9 1
     10       2      10 1
     11       3      11 1
     12       3      12 1
     13       4      13 1
     14       4      14 1
     15       5      15 1
     16       5      16 1
@<TRIPOS>ALT_TYPE
CGenFF_4.0_ALT_TYPE_SET
CGenFF_4.0 1 CG324 2 CG324 3 CG321 4 CG321 5 NG3P2 6 OG3C61 7 HGA2 8 HGA2 9 HGA2 10 HGA2 11 HGA2 12 HGA2 13 HGA2 14 HGA2 15 HGP2 16 HGP2
@<TRIPOS>MOLECULE
morpholine
 16 16 0 0 0
****
USER_CHARGES
INVALID_CHARGES
Pose:  48 Cluster:  48 Fr_nu:  80190 TotEn:   -21.36
@<TRIPOS>ATOM
      1 C1        -65.0967   -2.1855  -23.6751 C.3    1 LIG       0.20900
      2 C2        -62.8467   -2.7280  -24.5772 C.3    1 LIG       0.20900
      3 C3        -64.5923   -0.7742  -23.4331 C.3    1 LIG      -0.03300
      4 C4        -62.4528   -1.2899  -24.2917 C.3    1 LIG      -0.03300
      5 N1        -64.3221   -2.7715  -24.8108 N.4    1 LIG      -0.45600
      6 O1        -63.1862   -0.7805  -23.1756 O.3    1 LIG      -0.27400
      7 H1        -64.9247   -2.8349  -22.8105 H      1 LIG       0.09000
      8 H2        -66.1537   -2.2053  -23.9538 H      1 LIG       0.09000
      9 H3        -62.3605   -3.1211  -25.4738 H      1 LIG       0.09000
     10 H4        -62.6454   -3.3834  -23.7239 H      1 LIG       0.09000
     11 H5        -64.8083   -0.1145  -24.2818 H      1 LIG       0.09000
     12 H6        -65.0869   -0.3506  -22.5534 H      1 LIG       0.09000
     13 H7        -61.3891   -1.2407  -24.0383 H      1 LIG       0.09000
     14 H8        -62.6150   -0.6449  -25.1637 H      1 LIG       0.09000
     15 H9        -64.6185   -3.7451  -24.9640 H      1 LIG       0.32900
     16 H10       -64.5495   -2.2688  -25.6803 H      1 LIG       0.32900
@<TRIPOS>BOND
      1       1       3 1
      2       1       5 1
      3       2       4 1
      4       2       5 1
      5       3       6 1
      6       4       6 1
      7       1       7 1
      8       1       8 1
      9       2       9 1
     10       2      10 1
     11       3      11 1
     12       3      12 1
     13       4      13 1
     14       4      14 1
     15       5      15 1
     16       5      16 1
@<TRIPOS>ALT_TYPE
CGenFF_4.0_ALT_TYPE_SET
CGenFF_4.0 1 CG324 2 CG324 3 CG321 4 CG321 5 NG3P2 6 OG3C61 7 HGA2 8 HGA2 9 HGA2 10 HGA2 11 HGA2 12 HGA2 13 HGA2 14 HGA2 15 HGP2 16 HGP2
@<TRIPOS>MOLECULE
morpholine
 16 16 0 0 0
****
USER_CHARGES
INVALID_CHARGES
Pose:  49 Cluster:  49 Fr_nu: 486024 TotEn:   -20.97
@<TRIPOS>ATOM
      1 C1        -73.8543  -26.2542  -45.4499 C.3    1 LIG       0.20900
      2 C2        -75.5124  -27.5091  -46.8088 C.3    1 LIG       0.20900
      3 C3        -73.1592  -27.5779  -45.1868 C.3    1 LIG      -0.03300
      4 C4        -74.7355  -28.7712  -46.4797 C.3    1 LIG      -0.03300
      5 N1        -74.5679  -26.3520  -46.7593 N.4    1 LIG      -0.45600
      6 O1        -74.1017  -28.6525  -45.2041 O.3    1 LIG      -0.27400
      7 H1        -74.6154  -26.0349  -44.6939 H      1 LIG       0.09000
      8 H2        -73.1479  -25.4228  -45.5223 H      1 LIG       0.09000
      9 H3        -75.9443  -27.5377  -47.8125 H      1 LIG       0.09000
     10 H4        -76.2942  -27.3068  -46.0700 H      1 LIG       0.09000
     11 H5        -72.3655  -27.7724  -45.9179 H      1 LIG       0.09000
     12 H6        -72.6957  -27.5614  -44.1953 H      1 LIG       0.09000
     13 H7        -75.4191  -29.6246  -46.4307 H      1 LIG       0.09000
     14 H8        -73.9826  -28.9944  -47.2452 H      1 LIG       0.09000
     15 H9        -75.0827  -25.4788  -46.9371 H      1 LIG       0.32900
     16 H10       -73.8812  -26.4333  -47.5222 H      1 LIG       0.32900
@<TRIPOS>BOND
      1       1       3 1
      2       1       5 1
      3       2       4 1
      4       2       5 1
      5       3       6 1
      6       4       6 1
      7       1       7 1
      8       1       8 1
      9       2       9 1
     10       2      10 1
     11       3      11 1
     12       3      12 1
     13       4      13 1
     14       4      14 1
     15       5      15 1
     16       5      16 1
@<TRIPOS>ALT_TYPE
CGenFF_4.0_ALT_TYPE_SET
CGenFF_4.0 1 CG324 2 CG324 3 CG321 4 CG321 5 NG3P2 6 OG3C61 7 HGA2 8 HGA2 9 HGA2 10 HGA2 11 HGA2 12 HGA2 13 HGA2 14 HGA2 15 HGP2 16 HGP2
@<TRIPOS>MOLECULE
morpholine
 16 16 0 0 0
****
USER_CHARGES
INVALID_CHARGES
Pose:  50 Cluster:  50 Fr_nu: 1314233 TotEn:   -20.71
@<TRIPOS>ATOM
      1 C1        -53.6501    7.2212  -19.9618 C.3    1 LIG       0.20900
      2 C2        -55.5128    5.8160  -19.1094 C.3    1 LIG       0.20900
      3 C3        -52.8461    6.7822  -18.7512 C.3    1 LIG      -0.03300
      4 C4        -54.6171    5.4453  -17.9410 C.3    1 LIG      -0.03300
      5 N1        -54.6432    6.1502  -20.2779 N.4    1 LIG      -0.45600
      6 O1        -53.7104    6.5101  -17.6457 O.3    1 LIG      -0.27400
      7 H1        -54.2243    8.1320  -19.7627 H      1 LIG       0.09000
      8 H2        -53.0236    7.3596  -20.8470 H      1 LIG       0.09000
      9 H3        -56.1647    4.9917  -19.4102 H      1 LIG       0.09000
     10 H4        -56.1103    6.7085  -18.8984 H      1 LIG       0.09000
     11 H5        -52.2357    5.8975  -18.9680 H      1 LIG       0.09000
     12 H6        -52.1658    7.5846  -18.4485 H      1 LIG       0.09000
     13 H7        -55.2259    5.2726  -17.0479 H      1 LIG       0.09000
     14 H8        -54.0528    4.5261  -18.1391 H      1 LIG       0.09000
     15 H9        -55.2293    6.4467  -21.0702 H      1 LIG       0.32900
     16 H10       -54.1499    5.3038  -20.5951 H      1 LIG       0.32900
@<TRIPOS>BOND
      1       1       3 1
      2       1       5 1
      3       2       4 1
      4       2       5 1
      5       3       6 1
      6       4       6 1
      7       1       7 1
      8       1       8 1
      9       2       9 1
     10       2      10 1
     11       3      11 1
     12       3      12 1
     13       4      13 1
     14       4      14 1
     15       5      15 1
     16       5      16 1
@<TRIPOS>ALT_TYPE
CGenFF_4.0_ALT_TYPE_SET
CGenFF_4.0 1 CG324 2 CG324 3 CG321 4 CG321 5 NG3P2 6 OG3C61 7 HGA2 8 HGA2 9 HGA2 10 HGA2 11 HGA2 12 HGA2 13 HGA2 14 HGA2 15 HGP2 16 HGP2
@<TRIPOS>MOLECULE
morpholine
 16 16 0 0 0
****
USER_CHARGES
INVALID_CHARGES
Pose:  51 Cluster:  51 Fr_nu: 1313809 TotEn:   -20.63
@<TRIPOS>ATOM
      1 C1        -55.7690    6.4873  -19.1778 C.3    1 LIG       0.20900
      2 C2        -53.9909    5.3073  -17.9062 C.3    1 LIG       0.20900
      3 C3        -54.6666    7.1621  -19.9741 C.3    1 LIG      -0.03300
      4 C4        -52.9757    6.0394  -18.7654 C.3    1 LIG      -0.03300
      5 N1        -55.2560    5.1711  -18.6902 N.4    1 LIG      -0.45600
      6 O1        -53.4887    7.3083  -19.1776 O.3    1 LIG      -0.27400
      7 H1        -56.0437    7.0651  -18.2893 H      1 LIG       0.09000
      8 H2        -56.6564    6.2892  -19.7849 H      1 LIG       0.09000
      9 H3        -53.6596    4.3002  -17.6399 H      1 LIG       0.09000
     10 H4        -54.2421    5.8705  -17.0019 H      1 LIG       0.09000
     11 H5        -54.4265    6.6056  -20.8879 H      1 LIG       0.09000
     12 H6        -54.9881    8.1643  -20.2747 H      1 LIG       0.09000
     13 H7        -52.0650    6.2234  -18.1869 H      1 LIG       0.09000
     14 H8        -52.6938    5.4525  -19.6478 H      1 LIG       0.09000
     15 H9        -55.9736    4.7151  -18.1103 H      1 LIG       0.32900
     16 H10       -55.1007    4.5423  -19.4906 H      1 LIG       0.32900
@<TRIPOS>BOND
      1       1       3 1
      2       1       5 1
      3       2       4 1
      4       2       5 1
      5       3       6 1
      6       4       6 1
      7       1       7 1
      8       1       8 1
      9       2       9 1
     10       2      10 1
     11       3      11 1
     12       3      12 1
     13       4      13 1
     14       4      14 1
     15       5      15 1
     16       5      16 1
@<TRIPOS>ALT_TYPE
CGenFF_4.0_ALT_TYPE_SET
CGenFF_4.0 1 CG324 2 CG324 3 CG321 4 CG321 5 NG3P2 6 OG3C61 7 HGA2 8 HGA2 9 HGA2 10 HGA2 11 HGA2 12 HGA2 13 HGA2 14 HGA2 15 HGP2 16 HGP2
@<TRIPOS>MOLECULE
morpholine
 16 16 0 0 0
****
USER_CHARGES
INVALID_CHARGES
Pose:  52 Cluster:  52 Fr_nu: 326406 TotEn:   -20.49
@<TRIPOS>ATOM
      1 C1        -73.9550  -28.3189  -47.3032 C.3    1 LIG       0.20900
      2 C2        -75.4084  -26.5622  -46.3170 C.3    1 LIG       0.20900
      3 C3        -72.9282  -27.9819  -46.2370 C.3    1 LIG      -0.03300
      4 C4        -74.3107  -26.3119  -45.2986 C.3    1 LIG      -0.03300
      5 N1        -75.3104  -27.9827  -46.7711 N.4    1 LIG      -0.45600
      6 O1        -73.0292  -26.6071  -45.8588 O.3    1 LIG      -0.27400
      7 H1        -73.8162  -27.7188  -48.2085 H      1 LIG       0.09000
      8 H2        -73.9560  -29.3827  -47.5555 H      1 LIG       0.09000
      9 H3        -76.4065  -26.4207  -45.8943 H      1 LIG       0.09000
     10 H4        -75.2874  -25.9394  -47.2089 H      1 LIG       0.09000
     11 H5        -73.0401  -28.6170  -45.3501 H      1 LIG       0.09000
     12 H6        -71.9197  -28.1425  -46.6310 H      1 LIG       0.09000
     13 H7        -74.3090  -25.2567  -45.0078 H      1 LIG       0.09000
     14 H8        -74.4597  -26.9053  -44.3885 H      1 LIG       0.09000
     15 H9        -76.0192  -28.1629  -47.4951 H      1 LIG       0.32900
     16 H10       -75.5411  -28.6122  -45.9896 H      1 LIG       0.32900
@<TRIPOS>BOND
      1       1       3 1
      2       1       5 1
      3       2       4 1
      4       2       5 1
      5       3       6 1
      6       4       6 1
      7       1       7 1
      8       1       8 1
      9       2       9 1
     10       2      10 1
     11       3      11 1
     12       3      12 1
     13       4      13 1
     14       4      14 1
     15       5      15 1
     16       5      16 1
@<TRIPOS>ALT_TYPE
CGenFF_4.0_ALT_TYPE_SET
CGenFF_4.0 1 CG324 2 CG324 3 CG321 4 CG321 5 NG3P2 6 OG3C61 7 HGA2 8 HGA2 9 HGA2 10 HGA2 11 HGA2 12 HGA2 13 HGA2 14 HGA2 15 HGP2 16 HGP2
@<TRIPOS>MOLECULE
morpholine
 16 16 0 0 0
****
USER_CHARGES
INVALID_CHARGES
Pose:  53 Cluster:  53 Fr_nu: 1314149 TotEn:   -20.33
@<TRIPOS>ATOM
      1 C1        -55.1681    5.6122  -19.7357 C.3    1 LIG       0.20900
      2 C2        -56.8168    4.6779  -18.1295 C.3    1 LIG       0.20900
      3 C3        -56.1032    6.7948  -19.9135 C.3    1 LIG      -0.03300
      4 C4        -57.6707    5.9068  -18.3855 C.3    1 LIG      -0.03300
      5 N1        -55.3878    5.0423  -18.3718 N.4    1 LIG      -0.45600
      6 O1        -57.4611    6.3965  -19.7119 O.3    1 LIG      -0.27400
      7 H1        -55.3837    4.8099  -20.4489 H      1 LIG       0.09000
      8 H2        -54.1162    5.9021  -19.8048 H      1 LIG       0.09000
      9 H3        -56.8955    4.3256  -17.0977 H      1 LIG       0.09000
     10 H4        -57.0541    3.8644  -18.8223 H      1 LIG       0.09000
     11 H5        -55.8548    7.6155  -19.2300 H      1 LIG       0.09000
     12 H6        -56.0207    7.1811  -20.9343 H      1 LIG       0.09000
     13 H7        -58.7300    5.6475  -18.2926 H      1 LIG       0.09000
     14 H8        -57.4608    6.7036  -17.6619 H      1 LIG       0.09000
     15 H9        -54.7939    4.2113  -18.2458 H      1 LIG       0.32900
     16 H10       -55.0782    5.7191  -17.6601 H      1 LIG       0.32900
@<TRIPOS>BOND
      1       1       3 1
      2       1       5 1
      3       2       4 1
      4       2       5 1
      5       3       6 1
      6       4       6 1
      7       1       7 1
      8       1       8 1
      9       2       9 1
     10       2      10 1
     11       3      11 1
     12       3      12 1
     13       4      13 1
     14       4      14 1
     15       5      15 1
     16       5      16 1
@<TRIPOS>ALT_TYPE
CGenFF_4.0_ALT_TYPE_SET
CGenFF_4.0 1 CG324 2 CG324 3 CG321 4 CG321 5 NG3P2 6 OG3C61 7 HGA2 8 HGA2 9 HGA2 10 HGA2 11 HGA2 12 HGA2 13 HGA2 14 HGA2 15 HGP2 16 HGP2
@<TRIPOS>MOLECULE
morpholine
 16 16 0 0 0
****
USER_CHARGES
INVALID_CHARGES
Pose:  54 Cluster:  54 Fr_nu:  79576 TotEn:   -19.68
@<TRIPOS>ATOM
      1 C1        -65.3540   -2.0279  -26.3602 C.3    1 LIG       0.20900
      2 C2        -64.2830   -2.1096  -24.1202 C.3    1 LIG       0.20900
      3 C3        -64.9592   -0.5636  -26.4280 C.3    1 LIG      -0.03300
      4 C4        -63.9401   -0.6414  -24.2983 C.3    1 LIG      -0.03300
      5 N1        -64.3802   -2.7349  -25.4741 N.4    1 LIG      -0.45600
      6 O1        -64.9157    0.0063  -25.1178 O.3    1 LIG      -0.27400
      7 H1        -66.3429   -2.1641  -25.9103 H      1 LIG       0.09000
      8 H2        -65.3181   -2.5122  -27.3396 H      1 LIG       0.09000
      9 H3        -63.5139   -2.6507  -23.5630 H      1 LIG       0.09000
     10 H4        -65.2580   -2.2458  -23.6418 H      1 LIG       0.09000
     11 H5        -63.9897   -0.4267  -26.9216 H      1 LIG       0.09000
     12 H6        -65.7036   -0.0064  -27.0056 H      1 LIG       0.09000
     13 H7        -63.9408   -0.1403  -23.3252 H      1 LIG       0.09000
     14 H8        -62.9441   -0.5087  -24.7376 H      1 LIG       0.09000
     15 H9        -64.6548   -3.7222  -25.3790 H      1 LIG       0.32900
     16 H10       -63.4513   -2.7435  -25.9184 H      1 LIG       0.32900
@<TRIPOS>BOND
      1       1       3 1
      2       1       5 1
      3       2       4 1
      4       2       5 1
      5       3       6 1
      6       4       6 1
      7       1       7 1
      8       1       8 1
      9       2       9 1
     10       2      10 1
     11       3      11 1
     12       3      12 1
     13       4      13 1
     14       4      14 1
     15       5      15 1
     16       5      16 1
@<TRIPOS>ALT_TYPE
CGenFF_4.0_ALT_TYPE_SET
CGenFF_4.0 1 CG324 2 CG324 3 CG321 4 CG321 5 NG3P2 6 OG3C61 7 HGA2 8 HGA2 9 HGA2 10 HGA2 11 HGA2 12 HGA2 13 HGA2 14 HGA2 15 HGP2 16 HGP2
@<TRIPOS>MOLECULE
morpholine
 16 16 0 0 0
****
USER_CHARGES
INVALID_CHARGES
Pose:  55 Cluster:  55 Fr_nu:  77760 TotEn:   -18.48
@<TRIPOS>ATOM
      1 C1        -64.8581   -2.7793  -22.8191 C.3    1 LIG       0.20900
      2 C2        -62.8923   -2.7574  -24.3376 C.3    1 LIG       0.20900
      3 C3        -65.5704   -1.8966  -23.8281 C.3    1 LIG      -0.03300
      4 C4        -63.7013   -1.8764  -25.2726 C.3    1 LIG      -0.03300
      5 N1        -63.8424   -3.5982  -23.5479 N.4    1 LIG      -0.45600
      6 O1        -64.6318   -1.0817  -24.5338 O.3    1 LIG      -0.27400
      7 H1        -64.3109   -2.1907  -22.0756 H      1 LIG       0.09000
      8 H2        -65.5411   -3.4718  -22.3198 H      1 LIG       0.09000
      9 H3        -62.2261   -3.4346  -24.8786 H      1 LIG       0.09000
     10 H4        -62.3204   -2.1678  -23.6142 H      1 LIG       0.09000
     11 H5        -66.1558   -2.4873  -24.5428 H      1 LIG       0.09000
     12 H6        -66.2639   -1.2273  -23.3092 H      1 LIG       0.09000
     13 H7        -63.0342   -1.1928  -25.8069 H      1 LIG       0.09000
     14 H8        -64.2382   -2.4685  -26.0234 H      1 LIG       0.09000
     15 H9        -63.3169   -4.1735  -22.8756 H      1 LIG       0.32900
     16 H10       -64.3186   -4.2628  -24.1740 H      1 LIG       0.32900
@<TRIPOS>BOND
      1       1       3 1
      2       1       5 1
      3       2       4 1
      4       2       5 1
      5       3       6 1
      6       4       6 1
      7       1       7 1
      8       1       8 1
      9       2       9 1
     10       2      10 1
     11       3      11 1
     12       3      12 1
     13       4      13 1
     14       4      14 1
     15       5      15 1
     16       5      16 1
@<TRIPOS>ALT_TYPE
CGenFF_4.0_ALT_TYPE_SET
CGenFF_4.0 1 CG324 2 CG324 3 CG321 4 CG321 5 NG3P2 6 OG3C61 7 HGA2 8 HGA2 9 HGA2 10 HGA2 11 HGA2 12 HGA2 13 HGA2 14 HGA2 15 HGP2 16 HGP2
@<TRIPOS>MOLECULE
morpholine
 16 16 0 0 0
****
USER_CHARGES
INVALID_CHARGES
Pose:  56 Cluster:  56 Fr_nu: 1118456 TotEn:   -18.12
@<TRIPOS>ATOM
      1 C1        -62.2551   -1.9171  -24.2402 C.3    1 LIG       0.20900
      2 C2        -64.0044   -2.0605  -25.9981 C.3    1 LIG       0.20900
      3 C3        -62.6409   -0.4598  -24.0611 C.3    1 LIG      -0.03300
      4 C4        -64.3050   -0.5964  -25.7322 C.3    1 LIG      -0.03300
      5 N1        -63.4496   -2.6591  -24.7462 N.4    1 LIG      -0.45600
      6 O1        -63.1294    0.0852  -25.2889 O.3    1 LIG      -0.27400
      7 H1        -61.4676   -2.0422  -24.9906 H      1 LIG       0.09000
      8 H2        -61.9530   -2.3842  -23.2990 H      1 LIG       0.09000
      9 H3        -64.9011   -2.6266  -26.2634 H      1 LIG       0.09000
     10 H4        -63.2396   -2.1863  -26.7709 H      1 LIG       0.09000
     11 H5        -63.3956   -0.3330  -23.2758 H      1 LIG       0.09000
     12 H6        -61.7613    0.1222  -23.7685 H      1 LIG       0.09000
     13 H7        -64.6385   -0.1132  -26.6559 H      1 LIG       0.09000
     14 H8        -65.1025   -0.4752  -24.9893 H      1 LIG       0.09000
     15 H9        -63.1978   -3.6424  -24.9163 H      1 LIG       0.32900
     16 H10       -64.1786   -2.6778  -24.0192 H      1 LIG       0.32900
@<TRIPOS>BOND
      1       1       3 1
      2       1       5 1
      3       2       4 1
      4       2       5 1
      5       3       6 1
      6       4       6 1
      7       1       7 1
      8       1       8 1
      9       2       9 1
     10       2      10 1
     11       3      11 1
     12       3      12 1
     13       4      13 1
     14       4      14 1
     15       5      15 1
     16       5      16 1
@<TRIPOS>ALT_TYPE
CGenFF_4.0_ALT_TYPE_SET
CGenFF_4.0 1 CG324 2 CG324 3 CG321 4 CG321 5 NG3P2 6 OG3C61 7 HGA2 8 HGA2 9 HGA2 10 HGA2 11 HGA2 12 HGA2 13 HGA2 14 HGA2 15 HGP2 16 HGP2
@<TRIPOS>MOLECULE
morpholine
 16 16 0 0 0
****
USER_CHARGES
INVALID_CHARGES
Pose:  57 Cluster:  57 Fr_nu:  80679 TotEn:   -16.41
@<TRIPOS>ATOM
      1 C1        -65.8169   -1.9067  -25.4376 C.3    1 LIG       0.20900
      2 C2        -63.9323   -2.3165  -23.8721 C.3    1 LIG       0.20900
      3 C3        -64.7950   -1.8608  -26.5593 C.3    1 LIG      -0.03300
      4 C4        -63.0028   -2.2513  -25.0707 C.3    1 LIG      -0.03300
      5 N1        -65.2750   -2.7708  -24.3454 N.4    1 LIG      -0.45600
      6 O1        -63.5374   -1.3851  -26.0741 O.3    1 LIG      -0.27400
      7 H1        -65.9874   -0.9179  -24.9994 H      1 LIG       0.09000
      8 H2        -66.7665   -2.3422  -25.7601 H      1 LIG       0.09000
      9 H3        -63.5898   -3.0320  -23.1199 H      1 LIG       0.09000
     10 H4        -64.0779   -1.3328  -23.4146 H      1 LIG       0.09000
     11 H5        -64.6613   -2.8433  -27.0275 H      1 LIG       0.09000
     12 H6        -65.1314   -1.1689  -27.3379 H      1 LIG       0.09000
     13 H7        -62.0333   -1.8449  -24.7658 H      1 LIG       0.09000
     14 H8        -62.8246   -3.2448  -25.4994 H      1 LIG       0.09000
     15 H9        -65.9340   -2.7808  -23.5549 H      1 LIG       0.32900
     16 H10       -65.2147   -3.7452  -24.6729 H      1 LIG       0.32900
@<TRIPOS>BOND
      1       1       3 1
      2       1       5 1
      3       2       4 1
      4       2       5 1
      5       3       6 1
      6       4       6 1
      7       1       7 1
      8       1       8 1
      9       2       9 1
     10       2      10 1
     11       3      11 1
     12       3      12 1
     13       4      13 1
     14       4      14 1
     15       5      15 1
     16       5      16 1
@<TRIPOS>ALT_TYPE
CGenFF_4.0_ALT_TYPE_SET
CGenFF_4.0 1 CG324 2 CG324 3 CG321 4 CG321 5 NG3P2 6 OG3C61 7 HGA2 8 HGA2 9 HGA2 10 HGA2 11 HGA2 12 HGA2 13 HGA2 14 HGA2 15 HGP2 16 HGP2
@<TRIPOS>MOLECULE
morpholine
 16 16 0 0 0
****
USER_CHARGES
INVALID_CHARGES
Pose:  58 Cluster:  58 Fr_nu: 899004 TotEn:   -15.47
@<TRIPOS>ATOM
      1 C1        -62.6837   -1.2965  -22.5405 C.3    1 LIG       0.20900
      2 C2        -63.0816   -2.8200  -24.4619 C.3    1 LIG       0.20900
      3 C3        -61.2772   -1.0909  -23.0736 C.3    1 LIG      -0.03300
      4 C4        -61.6558   -2.5390  -24.9012 C.3    1 LIG      -0.03300
      5 N1        -63.5748   -1.6390  -23.6903 N.4    1 LIG      -0.45600
      6 O1        -60.8286   -2.2555  -23.7705 O.3    1 LIG      -0.27400
      7 H1        -62.7369   -2.1376  -21.8416 H      1 LIG       0.09000
      8 H2        -63.0849   -0.3940  -22.0717 H      1 LIG       0.09000
      9 H3        -63.7563   -2.9633  -25.3099 H      1 LIG       0.09000
     10 H4        -63.1389   -3.6805  -23.7879 H      1 LIG       0.09000
     11 H5        -61.2173   -0.2193  -23.7362 H      1 LIG       0.09000
     12 H6        -60.5878   -0.9186  -22.2410 H      1 LIG       0.09000
     13 H7        -61.2417   -3.4204  -25.4008 H      1 LIG       0.09000
     14 H8        -61.6078   -1.7040  -25.6105 H      1 LIG       0.09000
     15 H9        -64.5263   -1.8256  -23.3451 H      1 LIG       0.32900
     16 H10       -63.6581   -0.8265  -24.3173 H      1 LIG       0.32900
@<TRIPOS>BOND
      1       1       3 1
      2       1       5 1
      3       2       4 1
      4       2       5 1
      5       3       6 1
      6       4       6 1
      7       1       7 1
      8       1       8 1
      9       2       9 1
     10       2      10 1
     11       3      11 1
     12       3      12 1
     13       4      13 1
     14       4      14 1
     15       5      15 1
     16       5      16 1
@<TRIPOS>ALT_TYPE
CGenFF_4.0_ALT_TYPE_SET
CGenFF_4.0 1 CG324 2 CG324 3 CG321 4 CG321 5 NG3P2 6 OG3C61 7 HGA2 8 HGA2 9 HGA2 10 HGA2 11 HGA2 12 HGA2 13 HGA2 14 HGA2 15 HGP2 16 HGP2
@<TRIPOS>MOLECULE
morpholine
 16 16 0 0 0
****
USER_CHARGES
INVALID_CHARGES
[truncated: 3,343,973 more chars]
