# Supplementary material for: The pocketome of G-protein-coupled receptors reveals previously untargeted allosteric sites
Source: Nat Commun. 2022 May 10;13:2567. doi: 10.1038/s41467-022-29609-6 (PMC9091257; doi:10.1038/s41467-022-29609-6)
Supplement: Supplementary file 4 — Supplementary Data 1 [file 41467_2022_29609_MOESM4_ESM.zip › docking_files/1u19/rec.mol2]

@<TRIPOS>MOLECULE
1u19_align.pdb
5474 5558 348 0 0
PROTEIN
NO_CHARGES


@<TRIPOS>ATOM
      1 N         -85.6980  -13.8400  -66.2560 N.4       1 MET   -0.2700
      2 CA        -84.7040  -13.7060  -65.2080 C.3       1 MET    0.0900
      3 CAY       -86.5990  -14.5770  -68.3520 C.3       1 MET    0.0900
      4 C         -84.1660  -14.9970  -64.6020 C.2       1 MET    0.0900
      5 O         -84.8930  -15.9610  -64.3540 O.2       1 MET    0.5100
      6 CB        -85.1700  -12.7400  -64.0850 C.3       1 MET   -0.5100
      7 CG        -85.0220  -11.2510  -64.4530 C.3       1 MET   -0.4700
      8 SD        -83.2910  -10.6870  -64.5850 S.3       1 MET    0.3100
      9 CE        -82.9180  -10.6230  -62.8060 C.3       1 MET    0.0700
     10 CY        -85.4480  -14.4260  -67.4340 C.2       1 MET    0.0900
     11 OY        -84.3300  -14.8030  -67.7530 O.2       1 MET   -0.1800
     12 HN        -86.5950  -13.4620  -66.0440 H         1 MET    0.0900
     13 HA        -83.7970  -13.3350  -65.6610 H         1 MET    0.0900
     14 HB1       -84.5690  -12.9410  -63.1730 H         1 MET   -0.1400
     15 HB2       -86.2400  -12.9450  -63.8630 H         1 MET    0.0900
     16 HG1       -85.5400  -10.6500  -63.6780 H         1 MET    0.0900
     17 HG2       -85.5310  -11.0820  -65.4250 H         1 MET   -0.0900
     18 HE1       -83.0410  -11.6200  -62.3310 H         1 MET   -0.2200
     19 HE2       -83.6040   -9.9130  -62.2960 H         1 MET    0.0900
     20 HE3       -81.8700  -10.2930  -62.6450 H         1 MET    0.0900
     21 HY1       -86.2610  -15.0590  -69.2940 H         1 MET    0.0900
     22 HY2       -87.0240  -13.5790  -68.5910 H         1 MET    0.5100
     23 HY3       -87.3750  -15.2180  -67.8800 H         1 MET   -0.5100
     24 N         -82.8500  -14.9920  -64.2860 N.am      2 ASN   -0.4700
     25 CA        -82.1840  -16.0710  -63.5380 C.3       2 ASN    0.3100
     26 C         -82.5680  -16.0900  -62.0810 C.2       2 ASN    0.0700
     27 O         -82.4130  -17.1220  -61.4290 O.2       2 ASN    0.0900
     28 CB        -80.6670  -15.9590  -63.6250 C.3       2 ASN   -0.1800
     29 CG        -80.1580  -16.2610  -64.9910 C.2       2 ASN    0.0900
     30 ND2       -79.4480  -15.2990  -65.5660 N.am      2 ASN    0.0900
     31 OD1       -80.3980  -17.3350  -65.5310 O.2       2 ASN    0.5500
     32 HN        -82.2600  -14.2350  -64.5540 H         2 ASN   -0.5500
     33 HA        -82.5110  -17.0120  -63.9550 H         2 ASN   -0.6200
     34 HB1       -80.2080  -16.6740  -62.9090 H         2 ASN    0.3200
     35 HB2       -80.3630  -14.9260  -63.3530 H         2 ASN    0.3000
     36 HD21      -79.2860  -14.4390  -65.0810 H         2 ASN    0.5100
     37 HD22      -79.0750  -15.4330  -66.4830 H         2 ASN   -0.5100
     38 N         -83.0450  -14.9660  -61.5530 N.am      3 GLY   -0.4700
     39 CA        -83.4310  -14.9400  -60.1550 C.3       3 GLY    0.3100
     40 C         -84.7570  -14.2520  -59.9460 C.2       3 GLY   -0.0200
     41 O         -85.3890  -13.7950  -60.8940 O.2       3 GLY    0.0900
     42 HN        -83.1540  -14.1220  -62.0720 H         3 GLY    0.0900
     43 HA1       -82.6660  -14.4120  -59.6050 H         3 GLY    0.5100
     44 HA2       -83.5010  -15.9600  -59.8070 H         3 GLY   -0.5100
     45 N         -85.1850  -14.1690  -58.6950 N.am      4 THR   -0.4700
     46 CA        -86.4360  -13.5170  -58.3930 C.3       4 THR    0.3100
     47 C         -86.1730  -12.2890  -57.5720 C.2       4 THR    0.0700
     48 O         -86.0480  -12.3790  -56.3580 O.2       4 THR    0.0900
     49 CB        -87.3770  -14.4350  -57.6190 C.3       4 THR    0.1400
     50 CG2       -88.6830  -13.7260  -57.3470 C.3       4 THR    0.0900
     51 OG1       -87.6340  -15.6180  -58.3840 O.3       4 THR   -0.6600
     52 HN        -84.6750  -14.5440  -57.9230 H         4 THR    0.4300
     53 HA        -86.8910  -13.2260  -59.3290 H         4 THR   -0.2700
     54 HB        -86.9110  -14.7240  -56.6520 H         4 THR    0.0900
     55 HG1       -86.8130  -16.1160  -58.3860 H         4 THR    0.0900
     56 HG21      -89.0790  -13.2820  -58.2850 H         4 THR    0.0900
     57 HG22      -88.5250  -12.9130  -56.6080 H         4 THR    0.5100
     58 HG23      -89.4300  -14.4490  -56.9530 H         4 THR   -0.5100
     59 N         -86.0630  -11.1390  -58.2310 N.am      5 GLU   -0.4700
     60 CA        -85.8530   -9.8990  -57.5170 C.3       5 GLU    0.3100
     61 C         -87.1510   -9.5270  -56.8260 C.2       5 GLU    0.0700
     62 O         -88.2370   -9.7580  -57.3630 O.2       5 GLU    0.0900
     63 CB        -85.4310   -8.7720  -58.4710 C.3       5 GLU   -0.1800
     64 CG        -85.3170   -7.4280  -57.7800 C.3       5 GLU    0.0900
     65 CD        -85.0130   -6.2930  -58.7290 C.2       5 GLU    0.0900
     66 OE1       -85.5770   -6.2850  -59.8430 O.co2     5 GLU   -0.2800
     67 OE2       -84.2270   -5.3920  -58.3560 O.co2     5 GLU    0.0900
     68 HN        -86.1190  -11.0800  -59.2250 H         5 GLU    0.0900
     69 HA        -85.0850  -10.0680  -56.7780 H         5 GLU    0.6200
     70 HB1       -86.1840   -8.6930  -59.2850 H         5 GLU   -0.7600
     71 HB2       -84.4470   -9.0300  -58.9160 H         5 GLU   -0.7600
     72 HG1       -84.5030   -7.4820  -57.0260 H         5 GLU    0.5100
     73 HG2       -86.2760   -7.2070  -57.2670 H         5 GLU   -0.5100
     74 N         -87.0390   -8.9810  -55.6170 N.am      6 GLY   -0.4700
     75 CA        -88.1900   -8.5370  -54.8570 C.3       6 GLY    0.3100
     76 C         -87.9340   -7.0810  -54.5280 C.2       6 GLY   -0.0200
     77 O         -86.8670   -6.5330  -54.8330 O.2       6 GLY    0.0900
     78 HN        -86.1530   -8.8530  -55.1780 H         6 GLY    0.0900
     79 HA1       -88.2760   -9.1230  -53.9540 H         6 GLY    0.5100
     80 HA2       -89.0820   -8.6410  -55.4570 H         6 GLY   -0.5100
     81 N         -88.8890   -6.4070  -53.9040 N.am      7 PRO   -0.2900
     82 CA        -88.6280   -4.9920  -53.5910 C.3       7 PRO    0.0000
     83 C         -87.6850   -4.8470  -52.4140 C.2       7 PRO    0.0900
     84 O         -87.0980   -3.7890  -52.1610 O.2       7 PRO    0.0900
     85 CB        -90.0250   -4.4580  -53.2760 C.3       7 PRO    0.0200
     86 CG        -90.7410   -5.6900  -52.7160 C.3       7 PRO    0.0900
     87 CD        -90.2770   -6.8040  -53.6000 C.3       7 PRO   -0.1800
     88 HA        -88.1330   -4.5060  -54.4170 H         7 PRO    0.0900
     89 HB1       -90.5290   -4.0800  -54.1900 H         7 PRO    0.0900
     90 HB2       -89.9840   -3.6410  -52.5240 H         7 PRO   -0.1800
     91 HG1       -90.4520   -5.8730  -51.6600 H         7 PRO    0.0900
     92 HG2       -91.8440   -5.5690  -52.7730 H         7 PRO    0.0900
     93 HD1       -90.2930   -7.7820  -53.0740 H         7 PRO    0.5100
     94 HD2       -90.8740   -6.8670  -54.5340 H         7 PRO   -0.5100
     95 N         -87.4950   -5.9790  -51.7590 N.am      8 ASN   -0.4700
     96 CA        -86.7630   -6.0840  -50.5230 C.3       8 ASN    0.3100
     97 C         -85.7170   -7.1780  -50.5340 C.2       8 ASN    0.0700
     98 O         -84.9250   -7.2660  -49.5820 O.2       8 ASN    0.0900
     99 CB        -87.7930   -6.4760  -49.5010 C.3       8 ASN   -0.1800
    100 CG        -87.5690   -5.8210  -48.2350 C.2       8 ASN    0.0900
    101 ND2       -88.2620   -6.1370  -47.2650 N.am      8 ASN    0.0900
    102 OD1       -86.6250   -4.8960  -48.1900 O.2       8 ASN    0.5500
    103 HN        -87.8630   -6.8380  -52.1040 H         8 ASN   -0.5500
    104 HA        -86.3080   -5.1340  -50.2890 H         8 ASN   -0.6200
    105 HB1       -87.7540   -7.5750  -49.3450 H         8 ASN    0.3200
    106 HB2       -88.8020   -6.1960  -49.8740 H         8 ASN    0.3000
    107 HD21      -88.1180   -5.6920  -46.3810 H         8 ASN    0.5100
    108 HD22      -88.9680   -6.8390  -47.3620 H         8 ASN   -0.5100
    109 N         -85.7390   -8.0200  -51.5720 N.am      9 PHE   -0.4700
    110 CA        -84.8600   -9.1890  -51.6760 C.3       9 PHE    0.3100
    111 C         -84.4940   -9.5310  -53.1140 C.2       9 PHE    0.0700
    112 O         -84.7830   -8.7910  -54.0440 O.2       9 PHE    0.0900
    113 CB        -85.5890  -10.3940  -51.0950 C.3       9 PHE   -0.1800
    114 CG        -86.9230  -10.6660  -51.7590 C.ar      9 PHE    0.0900
    115 CD1       -88.0900  -10.0710  -51.2830 C.ar      9 PHE    0.0900
    116 CD2       -87.0050  -11.4950  -52.8760 C.ar      9 PHE    0.0000
    117 CE1       -89.3250  -10.2980  -51.9130 C.ar      9 PHE   -0.1150
    118 CE2       -88.2340  -11.7280  -53.5110 C.ar      9 PHE    0.1150
    119 CZ        -89.3960  -11.1270  -53.0270 C.ar      9 PHE   -0.1150
    120 HN        -86.3650   -7.8860  -52.3360 H         9 PHE    0.1150
    121 HA        -83.9520   -8.9870  -51.1270 H         9 PHE   -0.1150
    122 HB1       -85.7860  -10.2190  -50.0160 H         9 PHE    0.1150
    123 HB2       -84.9620  -11.3010  -51.2270 H         9 PHE   -0.1150
    124 HD1       -88.0450   -9.4260  -50.4180 H         9 PHE    0.1150
    125 HD2       -86.1100  -11.9650  -53.2580 H         9 PHE   -0.1150
    126 HE1       -90.2190   -9.8290  -51.5320 H         9 PHE    0.1150
    127 HE2       -88.2800  -12.3720  -54.3760 H         9 PHE    0.5100
    128 HZ        -90.3440  -11.3060  -53.5140 H         9 PHE   -0.5100
    129 N         -83.8660  -10.6960  -53.2720 N.am     10 TYR   -0.4700
    130 CA        -83.4570  -11.2240  -54.5650 C.3      10 TYR    0.3100
    131 C         -83.1440  -12.6910  -54.3720 C.2      10 TYR    0.0700
    132 O         -82.0360  -13.0320  -53.9680 O.2      10 TYR    0.0900
    133 CB        -82.2100  -10.4990  -55.1010 C.3      10 TYR   -0.1800
    134 CG        -81.8030  -10.9760  -56.4740 C.ar     10 TYR    0.0900
    135 CD1       -82.4470  -10.4920  -57.6180 C.ar     10 TYR    0.0900
    136 CD2       -80.8300  -11.9710  -56.6350 C.ar     10 TYR    0.0000
    137 CE1       -82.1380  -10.9890  -58.8880 C.ar     10 TYR   -0.1150
    138 CE2       -80.5150  -12.4710  -57.8970 C.ar     10 TYR    0.1150
    139 CZ        -81.1750  -11.9720  -59.0160 C.ar     10 TYR   -0.1150
    140 OH        -80.8680  -12.4350  -60.2700 O.3      10 TYR    0.1150
    141 HN        -83.6420  -11.2720  -52.4890 H        10 TYR    0.1100
    142 HA        -84.2830  -11.0980  -55.2500 H        10 TYR   -0.5400
    143 HB1       -81.3520  -10.6790  -54.4180 H        10 TYR    0.4300
    144 HB2       -82.4170   -9.4090  -55.1740 H        10 TYR   -0.1150
    145 HD1       -83.1970   -9.7200  -57.5180 H        10 TYR    0.1150
    146 HD2       -80.3150  -12.3560  -55.7680 H        10 TYR   -0.1150
    147 HE1       -82.6470  -10.6080  -59.7610 H        10 TYR    0.1150
    148 HE2       -79.7650  -13.2410  -58.0070 H        10 TYR    0.5100
    149 HH        -80.3090  -13.2090  -60.1720 H        10 TYR   -0.5100
    150 N         -84.1070  -13.5680  -54.6280 N.am     11 VAL   -0.4700
    151 CA        -83.8420  -14.9820  -54.4560 C.3      11 VAL    0.3100
    152 C         -83.0920  -15.4880  -55.6680 C.2      11 VAL    0.0700
    153 O         -83.5150  -15.2480  -56.7910 O.2      11 VAL    0.0900
    154 CB        -85.1390  -15.8050  -54.2640 C.3      11 VAL   -0.0900
    155 CG1       -84.7880  -17.2550  -53.9510 C.3      11 VAL    0.0900
    156 CG2       -85.9650  -15.2300  -53.1290 C.3      11 VAL   -0.2700
    157 HN        -85.0190  -13.3070  -54.9360 H        11 VAL    0.0900
    158 HA        -83.2050  -15.0910  -53.5910 H        11 VAL    0.0900
    159 HB        -85.7490  -15.7610  -55.1910 H        11 VAL    0.0900
    160 HG11      -84.1830  -17.3090  -53.0210 H        11 VAL   -0.2700
    161 HG12      -84.1960  -17.6870  -54.7860 H        11 VAL    0.0900
    162 HG13      -85.7170  -17.8460  -53.8050 H        11 VAL    0.0900
    163 HG21      -86.3920  -14.2480  -53.4270 H        11 VAL    0.0900
    164 HG22      -85.3250  -15.0800  -52.2330 H        11 VAL    0.5100
    165 HG23      -86.8000  -15.9180  -52.8820 H        11 VAL   -0.5100
    166 N         -81.9540  -16.1700  -55.4530 N.am     12 PRO   -0.2900
    167 CA        -81.1140  -16.7280  -56.5160 C.3      12 PRO    0.0000
    168 C         -81.7640  -17.9950  -57.0560 C.2      12 PRO    0.0900
    169 O         -81.1460  -19.0690  -57.0950 O.2      12 PRO    0.0900
    170 CB        -79.7870  -16.9810  -55.7910 C.3      12 PRO    0.0200
    171 CG        -80.2280  -17.3540  -54.4220 C.3      12 PRO    0.0900
    172 CD        -81.3490  -16.4040  -54.1260 C.3      12 PRO   -0.1800
    173 HA        -81.0530  -16.0470  -57.3490 H        12 PRO    0.0900
    174 HB1       -79.1560  -16.0680  -55.7760 H        12 PRO    0.0900
    175 HB2       -79.2170  -17.8050  -56.2700 H        12 PRO   -0.1800
    176 HG1       -80.5800  -18.4070  -54.3910 H        12 PRO    0.0900
    177 HG2       -79.4000  -17.2310  -53.6910 H        12 PRO    0.0900
    178 HD1       -82.0980  -16.8550  -53.4410 H        12 PRO    0.5100
    179 HD2       -80.9750  -15.4480  -53.7020 H        12 PRO   -0.5100
    180 N         -83.0210  -17.8410  -57.4730 N.am     13 PHE   -0.4700
    181 CA        -83.8450  -18.9440  -57.9690 C.3      13 PHE    0.3100
    182 C         -84.9120  -18.3920  -58.8970 C.2      13 PHE    0.0700
    183 O         -85.5010  -17.3470  -58.6220 O.2      13 PHE    0.0900
    184 CB        -84.5310  -19.6370  -56.7860 C.3      13 PHE   -0.1800
    185 CG        -85.0740  -21.0040  -57.0870 C.ar     13 PHE    0.0900
    186 CD1       -84.2380  -22.1270  -57.0400 C.ar     13 PHE    0.0900
    187 CD2       -86.4290  -21.1830  -57.3480 C.ar     13 PHE    0.0000
    188 CE1       -84.7450  -23.4170  -57.2380 C.ar     13 PHE   -0.1150
    189 CE2       -86.9480  -22.4610  -57.5480 C.ar     13 PHE    0.1150
    190 CZ        -86.1050  -23.5830  -57.4920 C.ar     13 PHE   -0.1150
    191 HN        -83.4650  -16.9490  -57.4650 H        13 PHE    0.1150
    192 HA        -83.2060  -19.6360  -58.4980 H        13 PHE   -0.1150
    193 HB1       -85.3880  -19.0150  -56.4500 H        13 PHE    0.1150
    194 HB2       -83.7970  -19.7540  -55.9610 H        13 PHE   -0.1150
    195 HD1       -83.1830  -21.9960  -56.8480 H        13 PHE    0.1150
    196 HD2       -87.0840  -20.3260  -57.3940 H        13 PHE   -0.1150
    197 HE1       -84.0890  -24.2730  -57.1940 H        13 PHE    0.1150
    198 HE2       -88.0020  -22.5900  -57.7490 H        13 PHE    0.5100
    199 HZ        -86.5100  -24.5720  -57.6440 H        13 PHE   -0.5100
    200 N         -85.1710  -19.1110  -59.9820 N.am     14 SER   -0.4700
    201 CA        -86.1500  -18.6910  -60.9640 C.3      14 SER    0.3100
    202 C         -87.5520  -18.9320  -60.4340 C.2      14 SER    0.0700
    203 O         -87.7490  -19.8440  -59.6320 O.2      14 SER    0.0900
    204 CB        -85.9390  -19.4800  -62.2550 C.3      14 SER    0.0500
    205 OG        -86.6800  -18.9220  -63.3290 O.3      14 SER    0.0900
    206 HN        -84.7050  -19.9720  -60.1690 H        14 SER    0.0900
    207 HA        -86.0250  -17.6320  -61.1390 H        14 SER   -0.6600
    208 HB1       -86.2700  -20.5300  -62.1060 H        14 SER    0.4300
    209 HB2       -84.8610  -19.4670  -62.5260 H        14 SER    0.5100
    210 HG1       -86.1700  -18.1720  -63.6410 H        14 SER   -0.5100
    211 N         -88.5190  -18.1210  -60.8730 N.am     15 ASN   -0.4700
    212 CA        -89.9060  -18.2770  -60.4430 C.3      15 ASN    0.3100
    213 C         -90.7590  -18.7040  -61.6350 C.2      15 ASN    0.0700
    214 O         -91.9460  -18.3600  -61.7010 O.2      15 ASN    0.0900
    215 CB        -90.4350  -16.9650  -59.8570 C.3      15 ASN   -0.1800
    216 CG        -91.6620  -17.1730  -59.0180 C.2      15 ASN    0.0900
    217 ND2       -92.6790  -16.3340  -59.1770 N.am     15 ASN    0.0900
    218 OD1       -91.6980  -18.0900  -58.2210 O.2      15 ASN    0.5500
    219 HN        -88.3370  -17.3760  -61.5090 H        15 ASN   -0.5500
    220 HA        -89.9410  -19.0620  -59.7010 H        15 ASN   -0.6200
    221 HB1       -90.6850  -16.2710  -60.6870 H        15 ASN    0.3200
    222 HB2       -89.6460  -16.5060  -59.2230 H        15 ASN    0.3000
    223 HD21      -93.5100  -16.4460  -58.6340 H        15 ASN    0.5100
    224 HD22      -92.6120  -15.5890  -59.8410 H        15 ASN   -0.5100
    225 N         -90.1490  -19.4480  -62.5730 N.am     16 LYS   -0.4700
    226 CA        -90.8270  -19.9380  -63.7780 C.3      16 LYS    0.3100
    227 C         -91.9090  -20.8860  -63.3770 C.2      16 LYS    0.0700
    228 O         -92.9020  -21.0330  -64.0900 O.2      16 LYS    0.0900
    229 CB        -89.8630  -20.6730  -64.7190 C.3      16 LYS   -0.1800
    230 CG        -90.5620  -21.1720  -65.9860 C.3      16 LYS    0.0900
    231 CD        -89.7370  -22.1450  -66.8430 C.3      16 LYS    0.0900
    232 CE        -90.5490  -22.6010  -68.0750 C.3      16 LYS   -0.1800
    233 NZ        -89.7660  -23.3870  -69.0840 N.4      16 LYS    0.0900
    234 HN        -89.1900  -19.7060  -62.4880 H        16 LYS    0.0900
    235 HA        -91.2560  -19.0850  -64.2830 H        16 LYS   -0.1800
    236 HB1       -89.4270  -21.5430  -64.1820 H        16 LYS    0.0900
    237 HB2       -89.0420  -19.9820  -65.0080 H        16 LYS    0.0900
    238 HG1       -90.8170  -20.2900  -66.6110 H        16 LYS    0.2100
    239 HG2       -91.5000  -21.6840  -65.6860 H        16 LYS    0.0500
    240 HD1       -89.4620  -23.0320  -66.2340 H        16 LYS    0.0500
    241 HD2       -88.8070  -21.6400  -67.1820 H        16 LYS   -0.3000
    242 HE1       -90.9480  -21.7060  -68.5980 H        16 LYS    0.3300
    243 HE2       -91.3850  -23.2500  -67.7370 H        16 LYS    0.3300
    244 HZ1       -89.3870  -24.2450  -68.6360 H        16 LYS    0.3300
    245 HZ2       -88.9790  -22.8060  -69.4390 H        16 LYS    0.5100
    246 HZ3       -90.3860  -23.6510  -69.8740 H        16 LYS   -0.5100
    247 N         -91.7170  -21.5380  -62.2370 N.am     17 THR   -0.4700
    248 CA        -92.7020  -22.4690  -61.7190 C.3      17 THR    0.3100
    249 C         -93.4740  -21.8000  -60.6040 C.2      17 THR    0.0700
    250 O         -94.2040  -22.4650  -59.8580 O.2      17 THR    0.0900
    251 CB        -92.0330  -23.6950  -61.1670 C.3      17 THR    0.1400
    252 CG2       -91.1070  -24.2770  -62.2260 C.3      17 THR    0.0900
    253 OG1       -91.2840  -23.3410  -59.9910 O.3      17 THR   -0.6600
    254 HN        -90.8930  -21.4190  -61.6890 H        17 THR    0.4300
    255 HA        -93.3660  -22.7360  -62.5280 H        17 THR   -0.2700
    256 HB        -92.7960  -24.4540  -60.8950 H        17 THR    0.0900
    257 HG1       -91.9230  -23.2900  -59.2770 H        17 THR    0.0900
    258 HG21      -90.2330  -23.6090  -62.3780 H        17 THR    0.0900
    259 HG22      -91.6500  -24.3760  -63.1900 H        17 THR    0.5100
    260 HG23      -90.7390  -25.2730  -61.9000 H        17 THR   -0.5100
    261 N         -93.2980  -20.4870  -60.4840 N.am     18 GLY   -0.4700
    262 CA        -93.9850  -19.7090  -59.4660 C.3      18 GLY    0.3100
    263 C         -93.9180  -20.2890  -58.0700 C.2      18 GLY   -0.0200
    264 O         -94.8200  -20.0780  -57.2780 O.2      18 GLY    0.0900
    265 HN        -92.6880  -19.9770  -61.0860 H        18 GLY    0.0900
    266 HA1       -95.0230  -19.6400  -59.7590 H        18 GLY    0.5100
    267 HA2       -93.5360  -18.7280  -59.4520 H        18 GLY   -0.5100
    268 N         -92.8370  -21.0050  -57.7690 N.am     19 VAL   -0.4700
    269 CA        -92.6590  -21.6290  -56.4730 C.3      19 VAL    0.3100
    270 C         -91.8740  -20.7020  -55.5290 C.2      19 VAL    0.0700
    271 O         -91.8230  -20.9690  -54.3450 O.2      19 VAL    0.0900
    272 CB        -91.9380  -23.0080  -56.6420 C.3      19 VAL   -0.0900
    273 CG1       -90.5020  -22.8070  -57.0300 C.3      19 VAL    0.0900
    274 CG2       -92.0190  -23.8140  -55.3770 C.3      19 VAL   -0.2700
    275 HN        -92.0990  -21.1460  -58.4250 H        19 VAL    0.0900
    276 HA        -93.6330  -21.7620  -56.0250 H        19 VAL    0.0900
    277 HB        -92.4540  -23.5990  -57.4280 H        19 VAL    0.0900
    278 HG11      -89.9310  -22.3860  -56.1770 H        19 VAL   -0.2700
    279 HG12      -90.4370  -22.1000  -57.8850 H        19 VAL    0.0900
    280 HG13      -90.0490  -23.7800  -57.3150 H        19 VAL    0.0900
    281 HG21      -93.0680  -23.8510  -55.0140 H        19 VAL    0.0900
    282 HG22      -91.3880  -23.3490  -54.5910 H        19 VAL    0.5100
    283 HG23      -91.6730  -24.8520  -55.5680 H        19 VAL   -0.5100
    284 N         -91.3060  -19.6080  -56.0310 N.am     20 VAL   -0.4700
    285 CA        -90.5150  -18.7010  -55.1970 C.3      20 VAL    0.3100
    286 C         -91.3970  -17.8790  -54.2780 C.2      20 VAL    0.0700
    287 O         -92.4690  -17.4680  -54.6870 O.2      20 VAL    0.0900
    288 CB        -89.6400  -17.7590  -56.0670 C.3      20 VAL   -0.0900
    289 CG1       -88.9170  -16.7540  -55.1830 C.3      20 VAL    0.0900
    290 CG2       -88.6240  -18.5700  -56.8720 C.3      20 VAL   -0.2700
    291 HN        -91.3910  -19.3600  -56.9920 H        20 VAL    0.0900
    292 HA        -89.8900  -19.3010  -54.5530 H        20 VAL    0.0900
    293 HB        -90.2860  -17.2170  -56.7900 H        20 VAL    0.0900
    294 HG11      -88.2620  -17.2840  -54.4590 H        20 VAL   -0.2700
    295 HG12      -89.6550  -16.1480  -54.6160 H        20 VAL    0.0900
    296 HG13      -88.2860  -16.0870  -55.8080 H        20 VAL    0.0900
    297 HG21      -89.1350  -19.4030  -57.4020 H        20 VAL    0.0900
    298 HG22      -87.8580  -19.0000  -56.1920 H        20 VAL    0.5100
    299 HG23      -88.1330  -17.9180  -57.6250 H        20 VAL   -0.5100
    300 N         -90.9330  -17.6260  -53.0480 N.am     21 ARG   -0.4700
    301 CA        -91.6920  -16.8780  -52.0310 C.3      21 ARG    0.3100
    302 C         -90.8010  -15.9710  -51.1870 C.2      21 ARG    0.0700
    303 O         -89.7400  -16.4200  -50.7650 O.2      21 ARG    0.0900
    304 CB        -92.3750  -17.8660  -51.0990 C.3      21 ARG   -0.1800
    305 CG        -93.3060  -18.8240  -51.8080 C.3      21 ARG    0.0900
    306 CD        -94.6460  -18.7950  -51.1170 C.3      21 ARG    0.0900
    307 NE        -95.0790  -17.4080  -50.9160 N.pl3    21 ARG   -0.1800
    308 CZ        -95.9770  -17.0240  -50.0070 C.cat    21 ARG    0.0900
    309 NH1       -96.5470  -17.9290  -49.2040 N.pl3    21 ARG    0.0900
    310 NH2       -96.3010  -15.7300  -49.8950 N.pl3    21 ARG    0.2000
    311 HN        -90.0320  -17.9400  -52.7600 H        21 ARG    0.0900
    312 HA        -92.4210  -16.2590  -52.5340 H        21 ARG    0.0900
    313 HB1       -92.9620  -17.2950  -50.3470 H        21 ARG   -0.7000
    314 HB2       -91.5950  -18.4550  -50.5750 H        21 ARG    0.4400
    315 HG1       -92.8860  -19.8510  -51.7740 H        21 ARG    0.6400
    316 HG2       -93.4230  -18.5190  -52.8700 H        21 ARG   -0.8000
    317 HD1       -94.5730  -19.2820  -50.1210 H        21 ARG    0.4600
    318 HD2       -95.4080  -19.3100  -51.7400 H        21 ARG    0.4600
    319 HE        -94.6760  -16.7040  -51.5010 H        21 ARG   -0.8000
    320 HH11      -96.3010  -18.8940  -49.2860 H        21 ARG    0.4600
    321 HH12      -97.2200  -17.6390  -48.5230 H        21 ARG    0.4600
    322 HH21      -95.8700  -15.0540  -50.4940 H        21 ARG    0.5100
    323 HH22      -96.9730  -15.4400  -49.2150 H        21 ARG   -0.5100
    324 N         -91.2430  -14.7370  -50.9030 N.am     22 SER   -0.4700
    325 CA        -90.4790  -13.7610  -50.0960 C.3      22 SER    0.3100
    326 C         -89.8430  -14.4010  -48.8810 C.2      22 SER    0.0700
    327 O         -90.5520  -14.9810  -48.0700 O.2      22 SER    0.0900
    328 CB        -91.3910  -12.6310  -49.6160 C.3      22 SER    0.0500
    329 OG        -90.6810  -11.7250  -48.7840 O.3      22 SER    0.0900
    330 HN        -92.1290  -14.4170  -51.2310 H        22 SER    0.0900
    331 HA        -89.6840  -13.3680  -50.7120 H        22 SER   -0.6600
    332 HB1       -92.2380  -13.0550  -49.0370 H        22 SER    0.4300
    333 HB2       -91.7840  -12.0730  -50.4920 H        22 SER    0.5100
    334 HG1       -91.3420  -11.1460  -48.3990 H        22 SER   -0.5100
    335 N         -88.5090  -14.2750  -48.7080 N.am     23 PRO   -0.2900
    336 CA        -87.8280  -14.8800  -47.5590 C.3      23 PRO    0.0000
    337 C         -88.1140  -14.1440  -46.2790 C.2      23 PRO    0.0900
    338 O         -87.4220  -14.3330  -45.2960 O.2      23 PRO    0.0900
    339 CB        -86.3670  -14.8260  -47.9620 C.3      23 PRO    0.0200
    340 CG        -86.2930  -13.5360  -48.6960 C.3      23 PRO    0.0900
    341 CD        -87.5610  -13.4960  -49.5230 C.3      23 PRO   -0.1800
    342 HA        -88.2100  -15.8710  -47.3720 H        23 PRO    0.0900
    343 HB1       -86.0960  -15.6810  -48.6170 H        23 PRO    0.0900
    344 HB2       -85.7010  -14.8270  -47.0740 H        23 PRO   -0.1800
    345 HG1       -86.2550  -12.6800  -47.9880 H        23 PRO    0.0900
    346 HG2       -85.3950  -13.5020  -49.3480 H        23 PRO    0.0900
    347 HD1       -87.9330  -12.4570  -49.6540 H        23 PRO    0.5100
    348 HD2       -87.4200  -13.9760  -50.5130 H        23 PRO   -0.5100
    349 N         -89.1300  -13.2880  -46.3100 N.am     24 PHE   -0.4700
    350 CA        -89.5870  -12.5400  -45.1460 C.3      24 PHE    0.3100
    351 C         -91.0200  -12.9390  -44.9210 C.2      24 PHE    0.0700
    352 O         -91.7130  -12.2660  -44.1790 O.2      24 PHE    0.0900
    353 CB        -89.5780  -11.0350  -45.3970 C.3      24 PHE   -0.1800
    354 CG        -88.2130  -10.4330  -45.5090 C.ar     24 PHE    0.0900
    355 CD1       -87.2930  -10.5640  -44.4740 C.ar     24 PHE    0.0900
    356 CD2       -87.8640   -9.6930  -46.6320 C.ar     24 PHE    0.0000
    357 CE1       -86.0510   -9.9640  -44.5520 C.ar     24 PHE   -0.1150
    358 CE2       -86.6240   -9.0900  -46.7210 C.ar     24 PHE    0.1150
    359 CZ        -85.7150   -9.2250  -45.6780 C.ar     24 PHE   -0.1150
    360 HN        -89.6350  -13.1140  -47.1520 H        24 PHE    0.1150
    361 HA        -88.9300  -12.7820  -44.3220 H        24 PHE   -0.1150
    362 HB1       -90.0910  -10.5220  -44.5560 H        24 PHE    0.1150
    363 HB2       -90.1050  -10.8230  -46.3520 H        24 PHE   -0.1150
    364 HD1       -87.5510  -11.1410  -43.6000 H        24 PHE    0.1150
    365 HD2       -88.5680   -9.5880  -47.4440 H        24 PHE   -0.1150
    366 HE1       -85.3450  -10.0690  -43.7410 H        24 PHE    0.1150
    367 HE2       -86.3610   -8.5160  -47.5980 H        24 PHE    0.5100
    368 HZ        -84.7460   -8.7550  -45.7440 H        24 PHE   -0.5100
    369 N         -91.4630  -14.0200  -45.5620 N.am     25 GLU   -0.4700
    370 CA        -92.8400  -14.4390  -45.4480 C.3      25 GLU    0.3100
    371 C         -93.0350  -15.9510  -45.4720 C.2      25 GLU    0.0700
    372 O         -94.0450  -16.4180  -44.9450 O.2      25 GLU    0.0900
    373 CB        -93.6380  -13.8090  -46.5770 C.3      25 GLU   -0.1800
    374 CG        -94.0700  -12.3910  -46.3440 C.3      25 GLU    0.0900
    375 CD        -94.2950  -11.6610  -47.6590 C.2      25 GLU    0.0900
    376 OE1       -94.7020  -12.3080  -48.6660 O.co2    25 GLU   -0.2800
    377 OE2       -94.0600  -10.4280  -47.6890 O.co2    25 GLU    0.0900
    378 HN        -90.8740  -14.5800  -46.1390 H        25 GLU    0.0900
    379 HA        -93.2170  -14.1200  -44.4870 H        25 GLU    0.6200
    380 HB1       -94.5480  -14.4240  -46.7410 H        25 GLU   -0.7600
    381 HB2       -93.0150  -13.8340  -47.4950 H        25 GLU   -0.7600
    382 HG1       -93.2840  -11.8580  -45.7660 H        25 GLU    0.5100
    383 HG2       -95.0160  -12.3850  -45.7610 H        25 GLU   -0.5100
    384 N         -92.1340  -16.7310  -46.0670 N.am     26 ALA   -0.4700
    385 CA        -92.3490  -18.1840  -46.0890 C.3      26 ALA    0.3100
    386 C         -91.0420  -18.9620  -46.1550 C.2      26 ALA    0.0700
    387 O         -90.0300  -18.4030  -46.5540 O.2      26 ALA    0.0900
    388 CB        -93.2380  -18.5590  -47.2750 C.3      26 ALA   -0.2700
    389 HN        -91.3100  -16.3810  -46.5050 H        26 ALA    0.0900
    390 HA        -92.8170  -18.4710  -45.1590 H        26 ALA    0.0900
    391 HB1       -92.7550  -18.2510  -48.2270 H        26 ALA    0.0900
    392 HB2       -94.2180  -18.0420  -47.1920 H        26 ALA    0.5100
    393 HB3       -93.3960  -19.6590  -47.2980 H        26 ALA   -0.5100
    394 N         -91.0400  -20.2530  -45.7470 N.am     27 PRO   -0.2900
    395 CA        -89.8410  -21.0920  -45.7830 C.3      27 PRO    0.0000
    396 C         -89.3110  -21.1180  -47.1830 C.2      27 PRO    0.0900
    397 O         -90.0890  -20.9580  -48.1120 O.2      27 PRO    0.0900
    398 CB        -90.3620  -22.4540  -45.3520 C.3      27 PRO    0.0200
    399 CG        -91.3870  -22.1000  -44.3820 C.3      27 PRO    0.0900
    400 CD        -92.1240  -20.9710  -45.0640 C.3      27 PRO   -0.1800
    401 HA        -89.0750  -20.6800  -45.1470 H        27 PRO    0.0900
    402 HB1       -89.5600  -23.0680  -44.8900 H        27 PRO    0.0900
    403 HB2       -90.7920  -23.0140  -46.2100 H        27 PRO   -0.1800
    404 HG1       -92.0630  -22.9580  -44.1800 H        27 PRO    0.0900
    405 HG2       -90.9350  -21.7650  -43.4250 H        27 PRO    0.0900
    406 HD1       -92.8630  -21.3470  -45.8030 H        27 PRO    0.5100
    407 HD2       -92.6260  -20.3040  -44.3320 H        27 PRO   -0.5100
    408 N         -88.0060  -21.3330  -47.3370 N.am     28 GLN   -0.4700
    409 CA        -87.3600  -21.3590  -48.6420 C.3      28 GLN    0.3100
    410 C         -86.9160  -22.7790  -49.0010 C.2      28 GLN    0.0700
    411 O         -85.9580  -22.9440  -49.7450 O.2      28 GLN    0.0900
    412 CB        -86.1510  -20.4190  -48.6120 C.3      28 GLN   -0.1800
    413 CG        -86.4650  -19.0150  -48.1080 C.3      28 GLN    0.0900
    414 CD        -87.3150  -18.2070  -49.0810 C.2      28 GLN    0.0900
    415 NE2       -88.4350  -17.6720  -48.6090 N.am     28 GLN   -0.1800
    416 OE1       -86.9630  -18.0630  -50.2430 O.2      28 GLN    0.0900
    417 HN        -87.4050  -21.4860  -46.5560 H        28 GLN    0.0900
    418 HA        -88.0760  -21.0410  -49.3860 H        28 GLN    0.5500
    419 HB1       -85.7430  -20.3390  -49.6420 H        28 GLN   -0.5500
    420 HB2       -85.3770  -20.8640  -47.9520 H        28 GLN   -0.6200
    421 HG1       -85.5100  -18.4720  -47.9430 H        28 GLN    0.3200
    422 HG2       -87.0120  -19.0930  -47.1450 H        28 GLN    0.3000
    423 HE21      -88.9460  -17.0140  -49.1620 H        28 GLN    0.5100
    424 HE22      -88.7660  -17.9260  -47.7010 H        28 GLN   -0.5100
    425 N         -87.6250  -23.7970  -48.5150 N.am     29 TYR   -0.4700
    426 CA        -87.2320  -25.1820  -48.7580 C.3      29 TYR    0.3100
    427 C         -87.2930  -25.5640  -50.1830 C.2      29 TYR    0.0700
    428 O         -86.9210  -26.6710  -50.5310 O.2      29 TYR    0.0900
    429 CB        -88.0840  -26.1370  -47.9320 C.3      29 TYR   -0.1800
    430 CG        -87.9470  -25.8340  -46.4690 C.ar     29 TYR    0.0900
    431 CD1       -86.7160  -25.4750  -45.9380 C.ar     29 TYR    0.0900
    432 CD2       -89.0510  -25.8450  -45.6250 C.ar     29 TYR    0.0000
    433 CE1       -86.5780  -25.1240  -44.6160 C.ar     29 TYR   -0.1150
    434 CE2       -88.9240  -25.4980  -44.2900 C.ar     29 TYR    0.1150
    435 CZ        -87.6830  -25.1370  -43.7920 C.ar     29 TYR   -0.1150
    436 OH        -87.5400  -24.7970  -42.4610 O.3      29 TYR    0.1150
    437 HN        -88.4490  -23.6600  -47.9700 H        29 TYR    0.1100
    438 HA        -86.1900  -25.2860  -48.4940 H        29 TYR   -0.5400
    439 HB1       -87.7520  -27.1840  -48.0980 H        29 TYR    0.4300
    440 HB2       -89.1560  -26.0280  -48.2070 H        29 TYR   -0.1150
    441 HD1       -85.8460  -25.4710  -46.5780 H        29 TYR    0.1150
    442 HD2       -90.0190  -26.1260  -46.0150 H        29 TYR   -0.1150
    443 HE1       -85.6120  -24.8410  -44.2260 H        29 TYR    0.1150
    444 HE2       -89.7870  -25.5100  -43.6420 H        29 TYR    0.5100
    445 HH        -86.6150  -24.5870  -42.3070 H        29 TYR   -0.5100
    446 N         -87.7600  -24.6680  -51.0300 N.am     30 TYR   -0.4700
    447 CA        -87.8110  -25.0060  -52.4210 C.3      30 TYR    0.3100
    448 C         -86.4700  -24.6650  -53.0230 C.2      30 TYR    0.0700
    449 O         -86.2500  -24.9450  -54.1830 O.2      30 TYR    0.0900
    450 CB        -88.9470  -24.2300  -53.0880 C.3      30 TYR   -0.1800
    451 CG        -88.7670  -22.7500  -53.0020 C.ar     30 TYR    0.0900
    452 CD1       -87.8720  -22.1060  -53.8390 C.ar     30 TYR    0.0900
    453 CD2       -89.4440  -21.9960  -52.0490 C.ar     30 TYR    0.0000
    454 CE1       -87.6430  -20.7530  -53.7330 C.ar     30 TYR   -0.1150
    455 CE2       -89.2240  -20.6240  -51.9340 C.ar     30 TYR    0.1150
    456 CZ        -88.3160  -20.0160  -52.7870 C.ar     30 TYR   -0.1150
    457 OH        -88.0450  -18.6720  -52.7190 O.3      30 TYR    0.1150
    458 HN        -88.0830  -23.7640  -50.7580 H        30 TYR    0.1100
    459 HA        -87.9740  -26.0700  -52.5070 H        30 TYR   -0.5400
    460 HB1       -89.9080  -24.4790  -52.5890 H        30 TYR    0.4300
    461 HB2       -88.9950  -24.4980  -54.1650 H        30 TYR   -0.1150
    462 HD1       -87.3440  -22.6760  -54.5900 H        30 TYR    0.1150
    463 HD2       -90.1490  -22.4800  -51.3890 H        30 TYR   -0.1150
    464 HE1       -86.9380  -20.2700  -54.3920 H        30 TYR    0.1150
    465 HE2       -89.7540  -20.0430  -51.1940 H        30 TYR    0.5100
    466 HH        -87.7080  -18.4810  -51.8400 H        30 TYR   -0.5100
    467 N         -85.5830  -24.0650  -52.2270 N.am     31 LEU   -0.4700
    468 CA        -84.2420  -23.6680  -52.6630 C.3      31 LEU    0.3100
    469 C         -83.2590  -24.7480  -52.3410 C.2      31 LEU    0.0700
    470 O         -82.2120  -24.8520  -52.9820 O.2      31 LEU    0.0900
    471 CB        -83.7480  -22.4480  -51.8980 C.3      31 LEU   -0.1800
    472 CG        -84.3530  -21.0740  -52.0480 C.3      31 LEU    0.0900
    473 CD1       -83.5640  -20.1400  -51.1840 C.3      31 LEU    0.0900
    474 CD2       -84.2880  -20.6190  -53.4810 C.3      31 LEU   -0.0900
    475 HN        -85.8000  -23.8560  -51.2770 H        31 LEU    0.0900
    476 HA        -84.2880  -23.4520  -53.7190 H        31 LEU   -0.2700
    477 HB1       -82.6770  -22.3390  -52.1590 H        31 LEU    0.0900
    478 HB2       -83.8390  -22.7050  -50.8240 H        31 LEU    0.0900
    479 HG        -85.4170  -21.0870  -51.7270 H        31 LEU    0.0900
    480 HD11      -82.5010  -20.1290  -51.5040 H        31 LEU   -0.2700
    481 HD12      -83.6120  -20.4750  -50.1260 H        31 LEU    0.0900
    482 HD13      -83.9730  -19.1110  -51.2690 H        31 LEU    0.0900
    483 HD21      -84.6880  -21.4090  -54.1510 H        31 LEU    0.0900
    484 HD22      -83.2340  -20.4130  -53.7660 H        31 LEU    0.5100
    485 HD23      -84.8980  -19.6990  -53.6140 H        31 LEU   -0.5100
    486 N         -83.5830  -25.5190  -51.3090 N.am     32 ALA   -0.4700
    487 CA        -82.7200  -26.5740  -50.8290 C.3      32 ALA    0.3100
    488 C         -83.5060  -27.5080  -49.9400 C.2      32 ALA    0.0700
    489 O         -84.6100  -27.1760  -49.5130 O.2      32 ALA    0.0900
    490 CB        -81.5720  -25.9540  -50.0440 C.3      32 ALA   -0.2700
    491 HN        -84.4430  -25.4040  -50.8170 H        32 ALA    0.0900
    492 HA        -82.3460  -27.1250  -51.6790 H        32 ALA    0.0900
    493 HB1       -81.9660  -25.2360  -49.2930 H        32 ALA    0.0900
    494 HB2       -80.8930  -25.4080  -50.7320 H        32 ALA    0.5100
    495 HB3       -81.0050  -26.7480  -49.5110 H        32 ALA   -0.5100
    496 N         -82.9290  -28.6700  -49.6450 N.am     33 GLU   -0.4700
    497 CA        -83.5580  -29.6650  -48.7920 C.3      33 GLU    0.3100
    498 C         -83.7250  -29.1270  -47.3920 C.2      33 GLU    0.0700
    499 O         -82.8870  -28.3520  -46.9200 O.2      33 GLU    0.0900
    500 CB        -82.6930  -30.9140  -48.7410 C.3      33 GLU   -0.1800
    501 CG        -82.2200  -31.3060  -50.0980 C.3      33 GLU    0.0900
    502 CD        -83.3850  -31.4350  -51.0460 C.2      33 GLU    0.0900
    503 OE1       -84.1140  -32.4440  -50.9130 O.co2    33 GLU   -0.2800
    504 OE2       -83.5870  -30.5300  -51.8980 O.co2    33 GLU    0.0900
    505 HN        -82.0290  -28.9110  -49.9990 H        33 GLU    0.0900
    506 HA        -84.5320  -29.8950  -49.1990 H        33 GLU    0.6200
    507 HB1       -83.2840  -31.7480  -48.3070 H        33 GLU   -0.7600
    508 HB2       -81.8130  -30.7200  -48.0910 H        33 GLU   -0.7600
    509 HG1       -81.6890  -32.2800  -50.0390 H        33 GLU    0.5100
    510 HG2       -81.5220  -30.5330  -50.4850 H        33 GLU   -0.5100
    511 N         -84.8040  -29.5160  -46.6970 N.am     34 PRO   -0.2900
    512 CA        -85.0100  -29.0300  -45.3340 C.3      34 PRO    0.0000
    513 C         -83.9130  -29.4300  -44.3560 C.2      34 PRO    0.0900
    514 O         -83.6150  -28.6660  -43.4300 O.2      34 PRO    0.0900
    515 CB        -86.3710  -29.6120  -44.9760 C.3      34 PRO    0.0200
    516 CG        -87.0890  -29.5260  -46.2820 C.3      34 PRO    0.0900
    517 CD        -86.0570  -30.0760  -47.2410 C.3      34 PRO   -0.1800
    518 HA        -84.9550  -27.9540  -45.3020 H        34 PRO    0.0900
    519 HB1       -86.8780  -29.0130  -44.1920 H        34 PRO    0.0900
    520 HB2       -86.2860  -30.6630  -44.6270 H        34 PRO   -0.1800
    521 HG1       -88.0130  -30.1430  -46.2800 H        34 PRO    0.0900
    522 HG2       -87.3570  -28.4770  -46.5300 H        34 PRO    0.0900
    523 HD1       -86.0240  -31.1870  -47.2220 H        34 PRO    0.5100
    524 HD2       -86.2230  -29.7190  -48.2780 H        34 PRO   -0.5100
    525 N         -83.2950  -30.5940  -44.5530 N.am     35 TRP   -0.4700
    526 CA        -82.2360  -31.0310  -43.6510 C.3      35 TRP    0.3100
    527 C         -81.0430  -30.0940  -43.7030 C.2      35 TRP    0.0700
    528 O         -80.3300  -29.9480  -42.7130 O.2      35 TRP    0.0900
    529 CB        -81.7750  -32.4530  -43.9840 C.3      35 TRP   -0.1800
    530 CG        -81.0880  -32.6190  -45.3010 C.ar     35 TRP    0.0900
    531 CD1       -81.6590  -32.9740  -46.4850 C.ar     35 TRP    0.0900
    532 CD2       -79.6880  -32.4730  -45.5580 C.ar     35 TRP   -0.0300
    533 CE2       -79.4810  -32.7640  -46.9260 C.ar     35 TRP   -0.1500
    534 CE3       -78.5880  -32.1280  -44.7660 C.ar     35 TRP    0.2200
    535 NE1       -80.7000  -33.0660  -47.4680 N.ar     35 TRP   -0.5100
    536 CZ2       -78.2230  -32.7200  -47.5170 C.ar     35 TRP    0.3700
    537 CZ3       -77.3340  -32.0840  -45.3570 C.ar     35 TRP    0.2400
    538 CH2       -77.1620  -32.3780  -46.7170 C.ar     35 TRP    0.1100
    539 HN        -83.5220  -31.2040  -45.3080 H        35 TRP   -0.2500
    540 HA        -82.6200  -30.9910  -42.6430 H        35 TRP    0.1700
    541 HB1       -82.6670  -33.1150  -43.9830 H        35 TRP   -0.2000
    542 HB2       -81.0720  -32.7850  -43.1920 H        35 TRP    0.1400
    543 HD1       -82.7140  -33.1570  -46.6320 H        35 TRP   -0.2700
    544 HE1       -80.8620  -33.3080  -48.4010 H        35 TRP    0.1600
    545 HE3       -78.6940  -31.8970  -43.7160 H        35 TRP   -0.1400
    546 HZ2       -78.0690  -32.9420  -48.5630 H        35 TRP    0.1400
    547 HZ3       -76.4750  -31.8180  -44.7590 H        35 TRP    0.5100
    548 HH2       -76.1720  -32.3340  -47.1450 H        35 TRP   -0.5100
    549 N         -80.8230  -29.4650  -44.8540 N.am     36 GLN   -0.4700
    550 CA        -79.7180  -28.5490  -45.0230 C.3      36 GLN    0.3100
    551 C         -79.9560  -27.3080  -44.1960 C.2      36 GLN    0.0700
    552 O         -79.0210  -26.7140  -43.7080 O.2      36 GLN    0.0900
    553 CB        -79.5660  -28.2330  -46.5060 C.3      36 GLN   -0.1800
    554 CG        -79.3400  -29.5030  -47.3360 C.3      36 GLN    0.0900
    555 CD        -79.1760  -29.2400  -48.8270 C.2      36 GLN    0.0900
    556 NE2       -77.9680  -29.4820  -49.3390 N.am     36 GLN   -0.1800
    557 OE1       -80.1110  -28.8310  -49.5070 O.2      36 GLN    0.0900
    558 HN        -81.4070  -29.5980  -45.6500 H        36 GLN    0.0900
    559 HA        -78.8230  -29.0150  -44.6370 H        36 GLN    0.5500
    560 HB1       -78.7000  -27.5500  -46.6440 H        36 GLN   -0.5500
    561 HB2       -80.4850  -27.7230  -46.8640 H        36 GLN   -0.6200
    562 HG1       -80.2100  -30.1780  -47.1970 H        36 GLN    0.3200
    563 HG2       -78.4220  -30.0090  -46.9690 H        36 GLN    0.3000
    564 HE21      -77.7970  -29.3300  -50.3120 H        36 GLN    0.5100
    565 HE22      -77.2330  -29.8160  -48.7490 H        36 GLN   -0.5100
    566 N         -81.2040  -26.9050  -44.0180 N.am     37 PHE   -0.4700
    567 CA        -81.4410  -25.7600  -43.1760 C.3      37 PHE    0.3100
    568 C         -81.1580  -26.1730  -41.7660 C.2      37 PHE    0.0700
    569 O         -80.6760  -25.3710  -40.9860 O.2      37 PHE    0.0900
    570 CB        -82.8730  -25.2870  -43.2680 C.3      37 PHE   -0.1800
    571 CG        -83.1640  -24.5250  -44.5060 C.ar     37 PHE    0.0900
    572 CD1       -83.4110  -25.1790  -45.6990 C.ar     37 PHE    0.0900
    573 CD2       -83.1730  -23.1440  -44.4920 C.ar     37 PHE    0.0000
    574 CE1       -83.6630  -24.4610  -46.8610 C.ar     37 PHE   -0.1150
    575 CE2       -83.4220  -22.4230  -45.6420 C.ar     37 PHE    0.1150
    576 CZ        -83.6670  -23.0790  -46.8250 C.ar     37 PHE   -0.1150
    577 HN        -81.9940  -27.3480  -44.4330 H        37 PHE    0.1150
    578 HA        -80.7700  -24.9750  -43.4900 H        37 PHE   -0.1150
    579 HB1       -83.0950  -24.6190  -42.4090 H        37 PHE    0.1150
    580 HB2       -83.5520  -26.1660  -43.2540 H        37 PHE   -0.1150
    581 HD1       -83.4100  -26.2570  -45.7270 H        37 PHE    0.1150
    582 HD2       -82.9830  -22.6200  -43.5670 H        37 PHE   -0.1150
    583 HE1       -83.8550  -24.9800  -47.7870 H        37 PHE    0.1150
    584 HE2       -83.4250  -21.3440  -45.6120 H        37 PHE    0.5100
    585 HZ        -83.8620  -22.5150  -47.7250 H        37 PHE   -0.5100
    586 N         -81.4640  -27.4320  -41.4370 N.am     38 SER   -0.4700
    587 CA        -81.2300  -27.9810  -40.0990 C.3      38 SER    0.3100
    588 C         -79.7570  -27.9490  -39.7960 C.2      38 SER    0.0700
    589 O         -79.3460  -27.7850  -38.6480 O.2      38 SER    0.0900
    590 CB        -81.7200  -29.4260  -40.0310 C.3      38 SER    0.0500
    591 OG        -83.1080  -29.4950  -40.2950 O.3      38 SER    0.0900
    592 HN        -81.8710  -28.0590  -42.0950 H        38 SER    0.0900
    593 HA        -81.7600  -27.3690  -39.3850 H        38 SER   -0.6600
    594 HB1       -81.5300  -29.8370  -39.0170 H        38 SER    0.4300
    595 HB2       -81.1830  -30.0370  -40.7860 H        38 SER    0.5100
    596 HG1       -83.2280  -29.1380  -41.1780 H        38 SER   -0.5100
    597 N         -78.9700  -28.1390  -40.8510 N.am     39 MET   -0.4700
    598 CA        -77.5290  -28.1060  -40.7850 C.3      39 MET    0.3100
    599 C         -77.1200  -26.7310  -40.3470 C.2      39 MET    0.0700
    600 O         -76.3820  -26.5890  -39.3780 O.2      39 MET    0.0900
    601 CB        -76.9560  -28.3720  -42.1650 C.3      39 MET   -0.1800
    602 CG        -76.9540  -29.8150  -42.5730 C.3      39 MET    0.0900
    603 SD        -75.4970  -30.5740  -41.8590 S.3      39 MET    0.0900
    604 CE        -76.1340  -31.0750  -40.1090 C.3      39 MET   -0.1400
    605 HN        -79.3500  -28.3190  -41.7540 H        39 MET    0.0900
    606 HA        -77.2020  -28.8600  -40.0850 H        39 MET    0.0900
    607 HB1       -75.9090  -28.0030  -42.1850 H        39 MET   -0.0900
    608 HB2       -77.5540  -27.8010  -42.9070 H        39 MET   -0.2200
    609 HG1       -76.9360  -29.8950  -43.6810 H        39 MET    0.0900
    610 HG2       -77.8760  -30.3120  -42.2040 H        39 MET    0.0900
    611 HE1       -77.2210  -31.3010  -40.1260 H        39 MET    0.0900
    612 HE2       -75.9650  -30.2480  -39.3880 H        39 MET    0.5100
    613 HE3       -75.6000  -31.9820  -39.7530 H        39 MET   -0.5100
    614 N         -77.5970  -25.7160  -41.0690 N.am     40 LEU   -0.4700
    615 CA        -77.3010  -24.3380  -40.7400 C.3      40 LEU    0.3100
    616 C         -77.6880  -24.1030  -39.3180 C.2      40 LEU    0.0700
    617 O         -76.8990  -23.5470  -38.5640 O.2      40 LEU    0.0900
    618 CB        -78.1070  -23.3930  -41.6210 C.3      40 LEU   -0.1800
    619 CG        -77.8500  -23.4810  -43.1180 C.3      40 LEU    0.0900
    620 CD1       -78.7570  -22.5220  -43.8670 C.3      40 LEU    0.0900
    621 CD2       -76.4050  -23.1580  -43.3700 C.3      40 LEU   -0.0900
    622 HN        -78.1780  -25.8620  -41.8670 H        40 LEU    0.0900
    623 HA        -76.2430  -24.1770  -40.8880 H        40 LEU   -0.2700
    624 HB1       -77.8850  -22.3540  -41.2980 H        40 LEU    0.0900
    625 HB2       -79.1840  -23.6020  -41.4480 H        40 LEU    0.0900
    626 HG        -78.0430  -24.5190  -43.4650 H        40 LEU    0.0900
    627 HD11      -78.5680  -21.4790  -43.5340 H        40 LEU   -0.2700
    628 HD12      -79.8210  -22.7700  -43.6650 H        40 LEU    0.0900
    629 HD13      -78.5590  -22.5870  -44.9580 H        40 LEU    0.0900
    630 HD21      -75.7530  -23.8800  -42.8330 H        40 LEU    0.0900
    631 HD22      -76.1780  -22.1340  -43.0020 H        40 LEU    0.5100
    632 HD23      -76.1860  -23.2230  -44.4570 H        40 LEU   -0.5100
    633 N         -78.8920  -24.5440  -38.9470 N.am     41 ALA   -0.4700
    634 CA        -79.4060  -24.3740  -37.5930 C.3      41 ALA    0.3100
    635 C         -78.5190  -25.0800  -36.5910 C.2      41 ALA    0.0700
    636 O         -78.0930  -24.4670  -35.6150 O.2      41 ALA    0.0900
    637 CB        -80.8270  -24.8920  -37.5000 C.3      41 ALA   -0.2700
    638 HN        -79.4980  -25.0150  -39.5840 H        41 ALA    0.0900
    639 HA        -79.3720  -23.3220  -37.3510 H        41 ALA    0.0900
    640 HB1       -80.8580  -25.9720  -37.7580 H        41 ALA    0.0900
    641 HB2       -81.4800  -24.3380  -38.2100 H        41 ALA    0.5100
    642 HB3       -81.2090  -24.7640  -36.4640 H        41 ALA   -0.5100
    643 N         -78.2340  -26.3610  -36.8130 N.am     42 ALA   -0.4700
    644 CA        -77.3730  -27.1130  -35.9080 C.3      42 ALA    0.3100
    645 C         -76.0420  -26.3780  -35.7700 C.2      42 ALA    0.0700
    646 O         -75.5430  -26.1720  -34.6740 O.2      42 ALA    0.0900
    647 CB        -77.1390  -28.5040  -36.4670 C.3      42 ALA   -0.2700
    648 HN        -78.5910  -26.8570  -37.6010 H        42 ALA    0.0900
    649 HA        -77.8600  -27.1680  -34.9460 H        42 ALA    0.0900
    650 HB1       -76.6490  -28.4380  -37.4630 H        42 ALA    0.0900
    651 HB2       -78.1080  -29.0340  -36.5830 H        42 ALA    0.5100
    652 HB3       -76.4770  -29.0800  -35.7840 H        42 ALA   -0.5100
    653 N         -75.4850  -25.9770  -36.9040 N.am     43 TYR   -0.4700
    654 CA        -74.2290  -25.2510  -36.9720 C.3      43 TYR    0.3100
    655 C         -74.2660  -23.9430  -36.1690 C.2      43 TYR    0.0700
    656 O         -73.4180  -23.7200  -35.2880 O.2      43 TYR    0.0900
    657 CB        -73.9370  -24.9570  -38.4320 C.3      43 TYR   -0.1800
    658 CG        -72.7740  -24.0430  -38.6780 C.ar     43 TYR    0.0900
    659 CD1       -71.4730  -24.4630  -38.4500 C.ar     43 TYR    0.0900
    660 CD2       -72.9730  -22.7870  -39.2350 C.ar     43 TYR    0.0000
    661 CE1       -70.3950  -23.6570  -38.7910 C.ar     43 TYR   -0.1150
    662 CE2       -71.9120  -21.9700  -39.5770 C.ar     43 TYR    0.1150
    663 CZ        -70.6260  -22.4120  -39.3650 C.ar     43 TYR   -0.1150
    664 OH        -69.5690  -21.6350  -39.7990 O.3      43 TYR    0.1150
    665 HN        -75.9170  -26.1600  -37.7840 H        43 TYR    0.1100
    666 HA        -73.4520  -25.8630  -36.5390 H        43 TYR   -0.5400
    667 HB1       -74.8280  -24.4720  -38.8850 H        43 TYR    0.4300
    668 HB2       -73.7130  -25.9110  -38.9530 H        43 TYR   -0.1150
    669 HD1       -71.2960  -25.4280  -38.0000 H        43 TYR    0.1150
    670 HD2       -73.9810  -22.4400  -39.4050 H        43 TYR   -0.1150
    671 HE1       -69.3860  -23.9950  -38.6120 H        43 TYR    0.1150
    672 HE2       -72.0910  -20.9950  -40.0060 H        43 TYR    0.5100
    673 HH        -69.9290  -20.8990  -40.3000 H        43 TYR   -0.5100
    674 N         -75.2270  -23.0650  -36.4630 N.am     44 MET   -0.4700
    675 CA        -75.3100  -21.7950  -35.7450 C.3      44 MET    0.3100
    676 C         -75.4210  -22.0510  -34.2830 C.2      44 MET    0.0700
    677 O         -74.9520  -21.2670  -33.4790 O.2      44 MET    0.0900
    678 CB        -76.5090  -20.9740  -36.2060 C.3      44 MET   -0.1800
    679 CG        -76.3450  -20.3720  -37.5870 C.3      44 MET    0.0900
    680 SD        -74.6540  -19.7100  -37.9160 S.3      44 MET    0.0900
    681 CE        -74.3630  -18.5980  -36.5080 C.3      44 MET   -0.1400
    682 HN        -75.9140  -23.2300  -37.1660 H        44 MET    0.0900
    683 HA        -74.3950  -21.2520  -35.9260 H        44 MET    0.0900
    684 HB1       -76.6720  -20.1480  -35.4800 H        44 MET   -0.0900
    685 HB2       -77.4040  -21.6300  -36.2120 H        44 MET   -0.2200
    686 HG1       -77.0840  -19.5520  -37.6990 H        44 MET    0.0900
    687 HG2       -76.5790  -21.1570  -38.3370 H        44 MET    0.0900
    688 HE1       -74.2320  -19.1700  -35.5640 H        44 MET    0.0900
    689 HE2       -75.2270  -17.9120  -36.3760 H        44 MET    0.5100
    690 HE3       -73.4440  -17.9980  -36.6760 H        44 MET   -0.5100
    691 N         -76.0500  -23.1640  -33.9360 N.am     45 PHE   -0.4700
    692 CA        -76.2110  -23.5060  -32.5540 C.3      45 PHE    0.3100
    693 C         -74.8600  -23.7860  -31.9070 C.2      45 PHE    0.0700
    694 O         -74.5710  -23.2250  -30.8440 O.2      45 PHE    0.0900
    695 CB        -77.1020  -24.7340  -32.4300 C.3      45 PHE   -0.1800
    696 CG        -77.1530  -25.2900  -31.0380 C.ar     45 PHE    0.0900
    697 CD1       -78.0360  -24.7780  -30.1050 C.ar     45 PHE    0.0900
    698 CD2       -76.2720  -26.2990  -30.6450 C.ar     45 PHE    0.0000
    699 CE1       -78.0400  -25.2580  -28.8000 C.ar     45 PHE   -0.1150
    700 CE2       -76.2680  -26.7850  -29.3400 C.ar     45 PHE    0.1150
    701 CZ        -77.1500  -26.2660  -28.4170 C.ar     45 PHE   -0.1150
    702 HN        -76.4320  -23.7970  -34.6040 H        45 PHE    0.1150
    703 HA        -76.6550  -22.6630  -32.0450 H        45 PHE   -0.1150
    704 HB1       -76.7180  -25.5370  -33.0940 H        45 PHE    0.1150
    705 HB2       -78.1420  -24.4650  -32.7170 H        45 PHE   -0.1150
    706 HD1       -78.7270  -23.9990  -30.3910 H        45 PHE    0.1150
    707 HD2       -75.5800  -26.7100  -31.3650 H        45 PHE   -0.1150
    708 HE1       -78.7340  -24.8500  -28.0800 H        45 PHE    0.1150
    709 HE2       -75.5780  -27.5640  -29.0520 H        45 PHE    0.5100
    710 HZ        -77.1550  -26.6360  -27.4020 H        45 PHE   -0.5100
    711 N         -74.0430  -24.6470  -32.5270 N.am     46 LEU   -0.4700
    712 CA        -72.7270  -25.0130  -31.9820 C.3      46 LEU    0.3100
    713 C         -71.8230  -23.8230  -31.9030 C.2      46 LEU    0.0700
    714 O         -71.0400  -23.7400  -30.9610 O.2      46 LEU    0.0900
    715 CB        -72.0490  -26.0800  -32.8290 C.3      46 LEU   -0.1800
    716 CG        -72.7810  -27.4160  -32.9220 C.3      46 LEU    0.0900
    717 CD1       -72.0120  -28.3700  -33.8460 C.3      46 LEU    0.0900
    718 CD2       -72.9390  -27.9890  -31.5230 C.3      46 LEU   -0.0900
    719 HN        -74.2920  -25.0810  -33.3890 H        46 LEU    0.0900
    720 HA        -72.8760  -25.3750  -30.9760 H        46 LEU   -0.2700
    721 HB1       -71.0430  -26.2680  -32.4010 H        46 LEU    0.0900
    722 HB2       -71.9350  -25.6790  -33.8580 H        46 LEU    0.0900
    723 HG        -73.8030  -27.2510  -33.3240 H        46 LEU    0.0900
    724 HD11      -70.9900  -28.5460  -33.4480 H        46 LEU   -0.2700
    725 HD12      -71.9260  -27.9270  -34.8610 H        46 LEU    0.0900
    726 HD13      -72.5410  -29.3450  -33.9080 H        46 LEU    0.0900
    727 HD21      -73.5240  -27.2910  -30.8870 H        46 LEU    0.0900
    728 HD22      -71.9400  -28.1380  -31.0600 H        46 LEU    0.5100
    729 HD23      -73.4770  -28.9610  -31.5710 H        46 LEU   -0.5100
    730 N         -71.9070  -22.9180  -32.8870 N.am     47 LEU   -0.4700
    731 CA        -71.1000  -21.6900  -32.8970 C.3      47 LEU    0.3100
    732 C         -71.4670  -20.7830  -31.7040 C.2      47 LEU    0.0700
    733 O         -70.6010  -20.1300  -31.1280 O.2      47 LEU    0.0900
    734 CB        -71.3240  -20.8880  -34.1900 C.3      47 LEU   -0.1800
    735 CG        -70.3950  -20.9800  -35.3970 C.3      47 LEU    0.0900
    736 CD1       -70.7460  -19.8480  -36.3730 C.3      47 LEU    0.0900
    737 CD2       -68.9540  -20.8490  -34.9610 C.3      47 LEU   -0.0900
    738 HN        -72.5230  -23.0400  -33.6620 H        47 LEU    0.0900
    739 HA        -70.0610  -21.9740  -32.8090 H        47 LEU   -0.2700
    740 HB1       -71.3330  -19.8220  -33.8920 H        47 LEU    0.0900
    741 HB2       -72.3290  -21.1740  -34.5570 H        47 LEU    0.0900
    742 HG        -70.5240  -21.9640  -35.8980 H        47 LEU    0.0900
    743 HD11      -70.6160  -18.8620  -35.8770 H        47 LEU   -0.2700
    744 HD12      -71.8030  -19.9440  -36.7000 H        47 LEU    0.0900
    745 HD13      -70.0750  -19.8900  -37.2580 H        47 LEU    0.0900
    746 HD21      -68.6420  -21.7540  -34.3960 H        47 LEU    0.0900
    747 HD22      -68.8370  -19.9620  -34.3020 H        47 LEU    0.5100
    748 HD23      -68.2970  -20.7430  -35.8510 H        47 LEU   -0.5100
    749 N         -72.7470  -20.7150  -31.3530 N.am     48 ILE   -0.4700
    750 CA        -73.1620  -19.8830  -30.2410 C.3      48 ILE    0.3100
    751 C         -72.6950  -20.5190  -28.9630 C.2      48 ILE    0.0700
    752 O         -72.3350  -19.8180  -28.0350 O.2      48 ILE    0.0900
    753 CB        -74.6910  -19.7050  -30.2200 C.3      48 ILE   -0.0900
    754 CG1       -75.1190  -18.8760  -31.4320 C.3      48 ILE    0.0900
    755 CG2       -75.1230  -19.0320  -28.9310 C.3      48 ILE   -0.2700
    756 CD        -76.6040  -18.7510  -31.6180 C.3      48 ILE    0.0900
    757 HN        -73.4650  -21.2200  -31.8260 H        48 ILE    0.0900
    758 HA        -72.6770  -18.9240  -30.3450 H        48 ILE    0.0900
    759 HB        -75.1800  -20.7000  -30.2980 H        48 ILE   -0.1800
    760 HG11      -74.6940  -19.3490  -32.3430 H        48 ILE    0.0900
    761 HG12      -74.6940  -17.8570  -31.3240 H        48 ILE    0.0900
    762 HG21      -74.5140  -18.1200  -28.7550 H        48 ILE   -0.2700
    763 HG22      -74.9790  -19.7250  -28.0760 H        48 ILE    0.0900
    764 HG23      -76.1920  -18.7380  -28.9990 H        48 ILE    0.0900
    765 HD1       -77.0350  -18.1080  -30.8210 H        48 ILE    0.0900
    766 HD2       -77.0790  -19.7540  -31.5610 H        48 ILE    0.5100
    767 HD3       -76.8240  -18.2880  -32.6040 H        48 ILE   -0.5100
    768 N         -72.6610  -21.8450  -28.9210 N.am     49 MET   -0.4700
    769 CA        -72.2350  -22.5630  -27.7260 C.3      49 MET    0.3100
    770 C         -70.7280  -22.4560  -27.4920 C.2      49 MET    0.0700
    771 O         -70.2700  -22.5960  -26.3560 O.2      49 MET    0.0900
    772 CB        -72.6510  -24.0260  -27.8430 C.3      49 MET   -0.1800
    773 CG        -72.2690  -24.8430  -26.6550 C.3      49 MET    0.0900
    774 SD        -73.3090  -26.2630  -26.5710 S.3      49 MET    0.0900
    775 CE        -74.8230  -25.4410  -26.0130 C.3      49 MET   -0.1400
    776 HN        -72.9240  -22.4070  -29.7020 H        49 MET    0.0900
    777 HA        -72.7000  -22.1030  -26.8680 H        49 MET    0.0900
    778 HB1       -72.1670  -24.4620  -28.7430 H        49 MET   -0.0900
    779 HB2       -73.7530  -24.0740  -27.9680 H        49 MET   -0.2200
    780 HG1       -72.3810  -24.2290  -25.7350 H        49 MET    0.0900
    781 HG2       -71.2060  -25.1480  -26.7420 H        49 MET    0.0900
    782 HE1       -75.2570  -24.8070  -26.8150 H        49 MET    0.0900
    783 HE2       -74.6070  -24.7890  -25.1400 H        49 MET    0.5100
    784 HE3       -75.5850  -26.1960  -25.7230 H        49 MET   -0.5100
    785 N         -69.9650  -22.2220  -28.5580 N.am     50 LEU   -0.4700
    786 CA        -68.5110  -22.0720  -28.4860 C.3      50 LEU    0.3100
    787 C         -68.1480  -20.6140  -28.3320 C.2      50 LEU    0.0700
    788 O         -67.3240  -20.2600  -27.5050 O.2      50 LEU    0.0900
    789 CB        -67.8620  -22.5750  -29.7720 C.3      50 LEU   -0.1800
    790 CG        -67.3770  -24.0120  -29.8330 C.3      50 LEU    0.0900
    791 CD1       -67.0050  -24.3590  -31.2630 C.3      50 LEU    0.0900
    792 CD2       -66.1920  -24.1600  -28.8900 C.3      50 LEU   -0.0900
    793 HN        -70.3590  -22.1370  -29.4690 H        50 LEU    0.0900
    794 HA        -68.1560  -22.6390  -27.6390 H        50 LEU   -0.2700
    795 HB1       -66.9850  -21.9260  -29.9720 H        50 LEU    0.0900
    796 HB2       -68.6030  -22.4450  -30.5860 H        50 LEU    0.0900
    797 HG        -68.1810  -24.6930  -29.4810 H        50 LEU    0.0900
    798 HD11      -66.1970  -23.6870  -31.6220 H        50 LEU   -0.2700
    799 HD12      -67.8890  -24.2360  -31.9250 H        50 LEU    0.0900
    800 HD13      -66.6410  -25.4080  -31.3160 H        50 LEU    0.0900
    801 HD21      -66.4970  -23.9130  -27.8500 H        50 LEU    0.0900
    802 HD22      -65.3770  -23.4690  -29.1940 H        50 LEU    0.5100
    803 HD23      -65.8200  -25.2080  -28.9100 H        50 LEU   -0.5100
    804 N         -68.7740  -19.7720  -29.1500 N.am     51 GLY   -0.4700
    805 CA        -68.4980  -18.3500  -29.1420 C.3      51 GLY    0.3100
    806 C         -68.8150  -17.5870  -27.8840 C.2      51 GLY   -0.0200
    807 O         -68.1250  -16.6320  -27.5510 O.2      51 GLY    0.0900
    808 HN        -69.4590  -20.0820  -29.8040 H        51 GLY    0.0900
    809 HA1       -69.0760  -17.9180  -29.9440 H        51 GLY    0.5100
    810 HA2       -67.4430  -18.2370  -29.3390 H        51 GLY   -0.5100
    811 N         -69.8680  -17.9880  -27.1830 N.am     52 PHE   -0.4700
    812 CA        -70.2150  -17.2870  -25.9690 C.3      52 PHE    0.3100
    813 C         -69.1680  -17.5360  -24.8960 C.2      52 PHE    0.0700
    814 O         -68.4880  -16.5830  -24.4830 O.2      52 PHE    0.0900
    815 CB        -71.5960  -17.6910  -25.4560 C.3      52 PHE   -0.1800
    816 CG        -71.8730  -17.1820  -24.0760 C.ar     52 PHE    0.0900
    817 CD1       -71.5460  -15.8560  -23.7340 C.ar     52 PHE    0.0900
    818 CD2       -72.3760  -18.0300  -23.0890 C.ar     52 PHE    0.0000
    819 CE1       -71.7020  -15.3840  -22.4250 C.ar     52 PHE   -0.1150
    820 CE2       -72.5360  -17.5680  -21.7730 C.ar     52 PHE    0.1150
    821 CZ        -72.1930  -16.2390  -21.4430 C.ar     52 PHE   -0.1150
    822 HN        -70.4440  -18.7570  -27.4490 H        52 PHE    0.1150
    823 HA        -70.1950  -16.2290  -26.1820 H        52 PHE   -0.1150
    824 HB1       -71.6710  -18.7990  -25.4230 H        52 PHE    0.1150
    825 HB2       -72.3780  -17.2760  -26.1280 H        52 PHE   -0.1150
    826 HD1       -71.1690  -15.1910  -24.4960 H        52 PHE    0.1150
    827 HD2       -72.6430  -19.0470  -23.3380 H        52 PHE   -0.1150
    828 HE1       -71.4430  -14.3650  -22.1800 H        52 PHE    0.1150
    829 HE2       -72.9220  -18.2300  -21.0120 H        52 PHE    0.5100
    830 HZ        -72.3120  -15.8870  -20.4290 H        52 PHE   -0.5100
    831 N         -69.0030  -18.8030  -24.4390 N.am     53 PRO   -0.2900
    832 CA        -67.9990  -19.0650  -23.4000 C.3      53 PRO    0.0000
    833 C         -66.5930  -18.5720  -23.7180 C.2      53 PRO    0.0900
    834 O         -65.9980  -17.8860  -22.8950 O.2      53 PRO    0.0900
    835 CB        -68.0700  -20.5880  -23.2120 C.3      53 PRO    0.0200
    836 CG        -68.5920  -21.0960  -24.5160 C.3      53 PRO    0.0900
    837 CD        -69.6460  -20.0640  -24.8640 C.3      53 PRO   -0.1800
    838 HA        -68.2170  -18.4900  -22.5140 H        53 PRO    0.0900
    839 HB1       -68.7570  -20.8530  -22.3790 H        53 PRO    0.0900
    840 HB2       -67.0650  -21.0090  -22.9950 H        53 PRO   -0.1800
    841 HG1       -67.7930  -21.1330  -25.2860 H        53 PRO    0.0900
    842 HG2       -69.0360  -22.1080  -24.4100 H        53 PRO    0.0900
    843 HD1       -69.8570  -20.0410  -25.9530 H        53 PRO    0.5100
    844 HD2       -70.5860  -20.2280  -24.2980 H        53 PRO   -0.5100
    845 N         -66.0740  -18.8860  -24.9000 N.am     54 ILE   -0.4700
    846 CA        -64.7190  -18.4890  -25.2880 C.3      54 ILE    0.3100
    847 C         -64.5210  -16.9920  -25.2890 C.2      54 ILE    0.0700
    848 O         -63.4880  -16.5240  -24.8520 O.2      54 ILE    0.0900
    849 CB        -64.3430  -19.0580  -26.6920 C.3      54 ILE   -0.0900
    850 CG1       -64.1440  -20.5810  -26.5950 C.3      54 ILE    0.0900
    851 CG2       -63.0870  -18.3800  -27.2100 C.3      54 ILE   -0.2700
    852 CD        -64.0970  -21.3370  -27.9100 C.3      54 ILE    0.0900
    853 HN        -66.5850  -19.4080  -25.5770 H        54 ILE    0.0900
    854 HA        -64.0360  -18.8630  -24.5400 H        54 ILE    0.0900
    855 HB        -65.1800  -18.8800  -27.4000 H        54 ILE   -0.1800
    856 HG11      -64.9800  -20.9960  -25.9920 H        54 ILE    0.0900
    857 HG12      -63.1880  -20.7660  -26.0620 H        54 ILE    0.0900
    858 HG21      -62.2920  -18.4020  -26.4330 H        54 ILE   -0.2700
    859 HG22      -63.3060  -17.3210  -27.4620 H        54 ILE    0.0900
    860 HG23      -62.7150  -18.9100  -28.1120 H        54 ILE    0.0900
    861 HD1       -63.2570  -20.9650  -28.5350 H        54 ILE    0.0900
    862 HD2       -65.0470  -21.1860  -28.4670 H        54 ILE    0.5100
    863 HD3       -63.9440  -22.4200  -27.7180 H        54 ILE   -0.5100
    864 N         -65.4990  -16.2370  -25.7750 N.am     55 ASN   -0.4700
    865 CA        -65.3610  -14.7970  -25.8390 C.3      55 ASN    0.3100
    866 C         -65.5930  -14.1470  -24.5070 C.2      55 ASN    0.0700
    867 O         -64.9310  -13.1510  -24.1950 O.2      55 ASN    0.0900
    868 CB        -66.3090  -14.2340  -26.8930 C.3      55 ASN   -0.1800
    869 CG        -65.7380  -14.3530  -28.2930 C.2      55 ASN    0.0900
    870 ND2       -66.3790  -15.1590  -29.1350 N.am     55 ASN    0.0900
    871 OD1       -64.7230  -13.7330  -28.6080 O.2      55 ASN    0.5500
    872 HN        -66.3560  -16.6200  -26.1110 H        55 ASN   -0.5500
    873 HA        -64.3360  -14.5660  -26.0890 H        55 ASN   -0.6200
    874 HB1       -66.4990  -13.1620  -26.6760 H        55 ASN    0.3200
    875 HB2       -67.2690  -14.7910  -26.8530 H        55 ASN    0.3000
    876 HD21      -66.1390  -15.1610  -30.1060 H        55 ASN    0.5100
    877 HD22      -67.1010  -15.7640  -28.7970 H        55 ASN   -0.5100
    878 N         -66.5190  -14.6840  -23.7130 N.am     56 PHE   -0.4700
    879 CA        -66.7840  -14.1130  -22.3980 C.3      56 PHE    0.3100
    880 C         -65.6040  -14.3760  -21.4610 C.2      56 PHE    0.0700
    881 O         -65.2070  -13.4900  -20.6960 O.2      56 PHE    0.0900
    882 CB        -68.0560  -14.7000  -21.7780 C.3      56 PHE   -0.1800
    883 CG        -68.3620  -14.1250  -20.4310 C.ar     56 PHE    0.0900
    884 CD1       -68.8710  -12.8320  -20.3140 C.ar     56 PHE    0.0900
    885 CD2       -68.0330  -14.8210  -19.2670 C.ar     56 PHE    0.0000
    886 CE1       -69.0380  -12.2400  -19.0520 C.ar     56 PHE   -0.1150
    887 CE2       -68.1940  -14.2330  -17.9980 C.ar     56 PHE    0.1150
    888 CZ        -68.6940  -12.9480  -17.8910 C.ar     56 PHE   -0.1150
    889 HN        -67.0590  -15.4800  -23.9740 H        56 PHE    0.1150
    890 HA        -66.8870  -13.0440  -22.5170 H        56 PHE   -0.1150
    891 HB1       -67.9350  -15.7970  -21.6510 H        56 PHE    0.1150
    892 HB2       -68.9240  -14.4850  -22.4370 H        56 PHE   -0.1150
    893 HD1       -69.1400  -12.2800  -21.2020 H        56 PHE    0.1150
    894 HD2       -67.6480  -15.8270  -19.3410 H        56 PHE   -0.1150
    895 HE1       -69.4320  -11.2380  -18.9750 H        56 PHE    0.1150
    896 HE2       -67.9280  -14.7850  -17.1080 H        56 PHE    0.5100
    897 HZ        -68.8180  -12.4930  -16.9210 H        56 PHE   -0.5100
    898 N         -65.0580  -15.5910  -21.5170 N.am     57 LEU   -0.4700
    899 CA        -63.9180  -15.9920  -20.6960 C.3      57 LEU    0.3100
    900 C         -62.7540  -15.0670  -20.9960 C.2      57 LEU    0.0700
    901 O         -62.1330  -14.5430  -20.0900 O.2      57 LEU    0.0900
    902 CB        -63.5260  -17.4260  -21.0410 C.3      57 LEU   -0.1800
    903 CG        -62.8900  -18.3090  -19.9850 C.3      57 LEU    0.0900
    904 CD1       -61.9210  -19.2320  -20.6890 C.3      57 LEU    0.0900
    905 CD2       -62.1670  -17.4760  -18.9480 C.3      57 LEU   -0.0900
    906 HN        -65.4100  -16.2920  -22.1320 H        57 LEU    0.0900
    907 HA        -64.2010  -15.9140  -19.6570 H        57 LEU   -0.2700
    908 HB1       -62.8120  -17.3710  -21.8870 H        57 LEU    0.0900
    909 HB2       -64.4490  -17.9400  -21.3760 H        57 LEU    0.0900
    910 HG        -63.6690  -18.9010  -19.4600 H        57 LEU    0.0900
    911 HD11      -61.1420  -18.6400  -21.2140 H        57 LEU   -0.2700
    912 HD12      -62.4640  -19.8480  -21.4390 H        57 LEU    0.0900
    913 HD13      -61.4250  -19.8960  -19.9500 H        57 LEU    0.0900
    914 HD21      -62.8800  -16.7880  -18.4460 H        57 LEU    0.0900
    915 HD22      -61.3730  -16.8710  -19.4350 H        57 LEU    0.5100
    916 HD23      -61.7140  -18.1390  -18.1800 H        57 LEU   -0.5100
    917 N         -62.4680  -14.8740  -22.2810 N.am     58 THR   -0.4700
    918 CA        -61.3990  -13.9950  -22.7500 C.3      58 THR    0.3100
    919 C         -61.5610  -12.6260  -22.1380 C.2      58 THR    0.0700
    920 O         -60.6140  -12.0180  -21.6490 O.2      58 THR    0.0900
    921 CB        -61.4780  -13.8090  -24.2590 C.3      58 THR    0.1400
    922 CG2       -60.5190  -12.7290  -24.7080 C.3      58 THR    0.0900
    923 OG1       -61.1750  -15.0390  -24.9150 O.3      58 THR   -0.6600
    924 HN        -62.9850  -15.3320  -22.9990 H        58 THR    0.4300
    925 HA        -60.4540  -14.4420  -22.4770 H        58 THR   -0.2700
    926 HB        -62.5030  -13.4900  -24.5450 H        58 THR    0.0900
    927 HG1       -61.9780  -15.5640  -24.8760 H        58 THR    0.0900
    928 HG21      -59.5090  -12.9160  -24.2830 H        58 THR    0.0900
    929 HG22      -60.8740  -11.7370  -24.3550 H        58 THR    0.5100
    930 HG23      -60.4440  -12.7270  -25.8160 H        58 THR   -0.5100
    931 N         -62.7890  -12.1380  -22.2010 N.am     59 LEU   -0.4700
    932 CA        -63.1560  -10.8420  -21.6720 C.3      59 LEU    0.3100
    933 C         -62.9350  -10.7800  -20.1620 C.2      59 LEU    0.0700
    934 O         -62.3240   -9.8420  -19.6620 O.2      59 LEU    0.0900
    935 CB        -64.6220  -10.6030  -22.0130 C.3      59 LEU   -0.1800
    936 CG        -65.3680   -9.5480  -21.2170 C.3      59 LEU    0.0900
    937 CD1       -64.7550   -8.1820  -21.4660 C.3      59 LEU    0.0900
    938 CD2       -66.8290   -9.5920  -21.6410 C.3      59 LEU   -0.0900
    939 HN        -63.5310  -12.6510  -22.6240 H        59 LEU    0.0900
    940 HA        -62.5250  -10.0900  -22.1230 H        59 LEU   -0.2700
    941 HB1       -65.1570  -11.5650  -21.8750 H        59 LEU    0.0900
    942 HB2       -64.6720  -10.3110  -23.0820 H        59 LEU    0.0900
    943 HG        -65.3080   -9.7890  -20.1340 H        59 LEU    0.0900
    944 HD11      -64.4850   -8.0750  -22.5380 H        59 LEU   -0.2700
    945 HD12      -63.8360   -8.0630  -20.8550 H        59 LEU    0.0900
    946 HD13      -65.4860   -7.3870  -21.2040 H        59 LEU    0.0900
    947 HD21      -67.2570  -10.5960  -21.4350 H        59 LEU    0.0900
    948 HD22      -66.9140   -9.3870  -22.7300 H        59 LEU    0.5100
    949 HD23      -67.4100   -8.8340  -21.0720 H        59 LEU   -0.5100
    950 N         -63.4230  -11.7910  -19.4470 N.am     60 TYR   -0.4700
    951 CA        -63.3040  -11.8420  -17.9960 C.3      60 TYR    0.3100
    952 C         -61.8500  -11.9020  -17.5710 C.2      60 TYR    0.0700
    953 O         -61.4450  -11.1850  -16.6650 O.2      60 TYR    0.0900
    954 CB        -64.0750  -13.0580  -17.4720 C.3      60 TYR   -0.1800
    955 CG        -64.2460  -13.1240  -15.9680 C.ar     60 TYR    0.0900
    956 CD1       -63.1690  -13.4180  -15.1290 C.ar     60 TYR    0.0900
    957 CD2       -65.4940  -12.8950  -15.3780 C.ar     60 TYR    0.0000
    958 CE1       -63.3320  -13.4820  -13.7290 C.ar     60 TYR   -0.1150
    959 CE2       -65.6720  -12.9590  -13.9800 C.ar     60 TYR    0.1150
    960 CZ        -64.5870  -13.2480  -13.1620 C.ar     60 TYR   -0.1150
    961 OH        -64.7480  -13.2820  -11.7850 O.3      60 TYR    0.1150
    962 HN        -63.8940  -12.5580  -19.8730 H        60 TYR    0.1100
    963 HA        -63.7090  -10.9290  -17.5870 H        60 TYR   -0.5400
    964 HB1       -63.5360  -13.9820  -17.7720 H        60 TYR    0.4300
    965 HB2       -65.0960  -13.0500  -17.9090 H        60 TYR   -0.1150
    966 HD1       -62.1950  -13.6000  -15.5590 H        60 TYR    0.1150
    967 HD2       -66.3410  -12.6650  -16.0070 H        60 TYR   -0.1150
    968 HE1       -62.4870  -13.7120  -13.0960 H        60 TYR    0.1150
    969 HE2       -66.6460  -12.7830  -13.5490 H        60 TYR    0.5100
    970 HH        -65.6880  -13.2580  -11.5950 H        60 TYR   -0.5100
    971 N         -61.0460  -12.7300  -18.2150 N.am     61 VAL   -0.4700
    972 CA        -59.6550  -12.8150  -17.8250 C.3      61 VAL    0.3100
    973 C         -58.9470  -11.4730  -18.0100 C.2      61 VAL    0.0700
    974 O         -58.2830  -10.9950  -17.0940 O.2      61 VAL    0.0900
    975 CB        -58.9270  -13.9220  -18.6170 C.3      61 VAL   -0.0900
    976 CG1       -57.4110  -13.7970  -18.4340 C.3      61 VAL    0.0900
    977 CG2       -59.4060  -15.2910  -18.1310 C.3      61 VAL   -0.2700
    978 HN        -61.3470  -13.3110  -18.9680 H        61 VAL    0.0900
    979 HA        -59.6180  -13.0260  -16.7660 H        61 VAL    0.0900
    980 HB        -59.1780  -13.8300  -19.6950 H        61 VAL    0.0900
    981 HG11      -57.1610  -13.7130  -17.3540 H        61 VAL   -0.2700
    982 HG12      -57.0400  -12.8880  -18.9540 H        61 VAL    0.0900
    983 HG13      -56.9050  -14.6960  -18.8460 H        61 VAL    0.0900
    984 HG21      -60.5170  -15.3250  -18.1180 H        61 VAL    0.0900
    985 HG22      -59.0330  -15.4790  -17.1010 H        61 VAL    0.5100
    986 HG23      -59.0350  -16.0850  -18.8150 H        61 VAL   -0.5100
    987 N         -59.1120  -10.8480  -19.1720 N.am     62 THR   -0.4700
    988 CA        -58.4440   -9.5830  -19.4620 C.3      62 THR    0.3100
    989 C         -58.6940   -8.5630  -18.3870 C.2      62 THR    0.0700
    990 O         -57.7750   -7.9060  -17.9150 O.2      62 THR    0.0900
    991 CB        -58.9240   -8.9940  -20.7990 C.3      62 THR    0.1400
    992 CG2       -58.1020   -7.7690  -21.1760 C.3      62 THR    0.0900
    993 OG1       -58.7820   -9.9780  -21.8260 O.3      62 THR   -0.6600
    994 HN        -59.6970  -11.2140  -19.8930 H        62 THR    0.4300
    995 HA        -57.3810   -9.7720  -19.4990 H        62 THR   -0.2700
    996 HB        -59.9940   -8.7020  -20.7220 H        62 THR    0.0900
    997 HG1       -59.5390  -10.5630  -21.7390 H        62 THR    0.0900
    998 HG21      -57.0170   -8.0010  -21.1020 H        62 THR    0.0900
    999 HG22      -58.3340   -6.9310  -20.4850 H        62 THR    0.5100
   1000 HG23      -58.3300   -7.4680  -22.2210 H        62 THR   -0.5100
   1001 N         -59.9450   -8.4320  -17.9840 N.am     63 VAL   -0.4700
   1002 CA        -60.2970   -7.4430  -16.9950 C.3      63 VAL    0.3100
   1003 C         -59.7310   -7.7620  -15.6400 C.2      63 VAL    0.0700
   1004 O         -59.0750   -6.9180  -15.0280 O.2      63 VAL    0.0900
   1005 CB        -61.8080   -7.3230  -16.8980 C.3      63 VAL   -0.0900
   1006 CG1       -62.1880   -6.5100  -15.6910 C.3      63 VAL    0.0900
   1007 CG2       -62.3390   -6.6730  -18.1540 C.3      63 VAL   -0.2700
   1008 HN        -60.6860   -8.9960  -18.3370 H        63 VAL    0.0900
   1009 HA        -59.8610   -6.5000  -17.2900 H        63 VAL    0.0900
   1010 HB        -62.2550   -8.3370  -16.8180 H        63 VAL    0.0900
   1011 HG11      -61.6120   -5.5600  -15.6730 H        63 VAL   -0.2700
   1012 HG12      -61.9620   -7.0790  -14.7650 H        63 VAL    0.0900
   1013 HG13      -63.2720   -6.2650  -15.7250 H        63 VAL    0.0900
   1014 HG21      -62.0760   -7.2880  -19.0430 H        63 VAL    0.0900
   1015 HG22      -61.8910   -5.6640  -18.2770 H        63 VAL    0.5100
   1016 HG23      -63.4450   -6.5870  -18.0980 H        63 VAL   -0.5100
   1017 N         -59.9790   -8.9760  -15.1700 N.am     64 GLN   -0.4700
   1018 CA        -59.5250   -9.4010  -13.8570 C.3      64 GLN    0.3100
   1019 C         -58.0350   -9.2430  -13.6330 C.2      64 GLN    0.0700
   1020 O         -57.6360   -8.9290  -12.5180 O.2      64 GLN    0.0900
   1021 CB        -59.9290  -10.8430  -13.6360 C.3      64 GLN   -0.1800
   1022 CG        -59.1700  -11.5400  -12.5490 C.3      64 GLN    0.0900
   1023 CD        -59.7170  -12.9280  -12.3160 C.2      64 GLN    0.0900
   1024 NE2       -60.7980  -13.0790  -11.7010 N.am     64 GLN   -0.1800
   1025 OE1       -59.0190  -13.9380  -12.8040 O.2      64 GLN    0.0900
   1026 HN        -60.4880   -9.6520  -15.6960 H        64 GLN    0.0900
   1027 HA        -59.9790   -8.7590  -13.1150 H        64 GLN    0.5500
   1028 HB1       -59.7720  -11.4000  -14.5840 H        64 GLN   -0.5500
   1029 HB2       -61.0090  -10.8680  -13.3780 H        64 GLN   -0.6200
   1030 HG1       -59.2520  -10.9560  -11.6080 H        64 GLN    0.3200
   1031 HG2       -58.0990  -11.6170  -12.8380 H        64 GLN    0.3000
   1032 HE21      -61.1610  -13.9980  -11.5460 H        64 GLN    0.5100
   1033 HE22      -61.2980  -12.2810  -11.3640 H        64 GLN   -0.5100
   1034 N         -57.2080   -9.4620  -14.6540 N.am     65 HSP   -0.4700
   1035 CA        -55.7720   -9.3390  -14.4740 C.3      65 HSP    0.3100
   1036 C         -55.3160   -7.9540  -14.7960 C.2      65 HSP    0.0700
   1037 O         -55.0310   -7.6190  -15.9340 O.2      65 HSP    0.0900
   1038 CB        -55.0720  -10.3880  -15.3130 C.3      65 HSP   -0.0500
   1039 CG        -55.3440  -11.7740  -14.8400 C.ar     65 HSP    0.0900
   1040 CD2       -56.5030  -12.4590  -14.7280 C.ar     65 HSP    0.0900
   1041 ND1       -54.3720  -12.6020  -14.3450 N.ar     65 HSP    0.1900
   1042 CE1       -54.9030  -13.7320  -13.9370 C.ar     65 HSP    0.1300
   1043 NE2       -56.2030  -13.6720  -14.1630 N.ar     65 HSP    0.1900
   1044 HN        -57.5270   -9.7140  -15.5640 H        65 HSP   -0.5100
   1045 HA        -55.5460   -9.4740  -13.4280 H        65 HSP    0.4400
   1046 HB1       -53.9760  -10.2110  -15.2740 H        65 HSP   -0.5100
   1047 HB2       -55.4180  -10.2990  -16.3650 H        65 HSP    0.4400
   1048 HD1       -53.3980  -12.3790  -14.3010 H        65 HSP    0.3200
   1049 HD2       -57.5120  -12.1810  -15.0040 H        65 HSP    0.1800
   1050 HE1       -54.3770  -14.5540  -13.4990 H        65 HSP    0.5100
   1051 HE2       -56.8620  -14.3950  -13.9560 H        65 HSP   -0.5100
   1052 N         -55.2300   -7.1590  -13.7410 N.am     66 LYS   -0.4700
   1053 CA        -54.8760   -5.7500  -13.8000 C.3      66 LYS    0.3100
   1054 C         -53.6330   -5.4150  -14.5870 C.2      66 LYS    0.0700
   1055 O         -53.4230   -4.2420  -14.8820 O.2      66 LYS    0.0900
   1056 CB        -54.7750   -5.1940  -12.3740 C.3      66 LYS   -0.1800
   1057 CG        -56.1240   -4.7460  -11.8030 C.3      66 LYS    0.0900
   1058 CD        -57.1770   -5.8590  -11.8450 C.3      66 LYS    0.0900
   1059 CE        -58.6060   -5.3160  -11.6440 C.3      66 LYS   -0.1800
   1060 NZ        -59.6790   -6.3800  -11.6630 N.4      66 LYS    0.0900
   1061 HN        -55.4100   -7.5070  -12.8250 H        66 LYS    0.0900
   1062 HA        -55.6390   -5.2310  -14.3590 H        66 LYS   -0.1800
   1063 HB1       -54.0870   -4.3220  -12.3810 H        66 LYS    0.0900
   1064 HB2       -54.3530   -5.9800  -11.7140 H        66 LYS    0.0900
   1065 HG1       -56.4950   -3.8800  -12.3910 H        66 LYS    0.2100
   1066 HG2       -55.9800   -4.4300  -10.7480 H        66 LYS    0.0500
   1067 HD1       -56.9560   -6.5970  -11.0440 H        66 LYS    0.0500
   1068 HD2       -57.1220   -6.3710  -12.8310 H        66 LYS   -0.3000
   1069 HE1       -58.8430   -4.6000  -12.4600 H        66 LYS    0.3300
   1070 HE2       -58.6670   -4.8070  -10.6590 H        66 LYS    0.3300
   1071 HZ1       -59.4130   -7.1520  -11.0180 H        66 LYS    0.3300
   1072 HZ2       -59.7790   -6.7550  -12.6270 H        66 LYS    0.5100
   1073 HZ3       -60.5830   -5.9670  -11.3550 H        66 LYS   -0.5100
   1074 N         -52.8160   -6.3860  -14.9620 N.am     67 LYS   -0.4700
   1075 CA        -51.6100   -6.0310  -15.6930 C.3      67 LYS    0.3100
   1076 C         -51.7400   -6.3080  -17.1720 C.2      67 LYS    0.0700
   1077 O         -50.8970   -5.8680  -17.9380 O.2      67 LYS    0.0900
   1078 CB        -50.3790   -6.7540  -15.1200 C.3      67 LYS   -0.1800
   1079 CG        -50.2550   -6.7120  -13.5740 C.3      67 LYS    0.0900
   1080 CD        -50.1260   -5.2880  -12.9880 C.3      67 LYS    0.0900
   1081 CE        -48.8710   -4.5700  -13.4940 C.3      67 LYS   -0.1800
   1082 NZ        -47.6280   -5.4080  -13.3570 N.4      67 LYS    0.0900
   1083 HN        -52.9770   -7.3520  -14.7700 H        67 LYS    0.0900
   1084 HA        -51.4790   -4.9610  -15.6210 H        67 LYS   -0.1800
   1085 HB1       -49.4700   -6.2890  -15.5550 H        67 LYS    0.0900
   1086 HB2       -50.4260   -7.8190  -15.4350 H        67 LYS    0.0900
   1087 HG1       -49.3580   -7.2950  -13.2800 H        67 LYS    0.2100
   1088 HG2       -51.1560   -7.1910  -13.1370 H        67 LYS    0.0500
   1089 HD1       -50.0810   -5.3570  -11.8800 H        67 LYS    0.0500
   1090 HD2       -51.0210   -4.6970  -13.2750 H        67 LYS   -0.3000
   1091 HE1       -48.7120   -3.6410  -12.9070 H        67 LYS    0.3300
   1092 HE2       -48.9910   -4.3260  -14.5710 H        67 LYS    0.3300
   1093 HZ1       -47.7370   -6.2840  -13.9070 H        67 LYS    0.3300
   1094 HZ2       -47.4780   -5.6450  -12.3550 H        67 LYS    0.5100
   1095 HZ3       -46.8090   -4.8760  -13.7130 H        67 LYS   -0.5100
   1096 N         -52.7720   -7.0290  -17.5900 N.am     68 LEU   -0.4700
   1097 CA        -52.9560   -7.2900  -19.0110 C.3      68 LEU    0.3100
   1098 C         -53.4660   -5.9900  -19.6440 C.2      68 LEU    0.0700
   1099 O         -54.6460   -5.8780  -19.9800 O.2      68 LEU    0.0900
   1100 CB        -53.9680   -8.4270  -19.1940 C.3      68 LEU   -0.1800
   1101 CG        -53.5720   -9.8120  -18.6730 C.3      68 LEU    0.0900
   1102 CD1       -54.7960  -10.7170  -18.6550 C.3      68 LEU    0.0900
   1103 CD2       -52.4830  -10.3950  -19.5410 C.3      68 LEU   -0.0900
   1104 HN        -53.4510   -7.4150  -16.9700 H        68 LEU    0.0900
   1105 HA        -52.0000   -7.5610  -19.4340 H        68 LEU   -0.2700
   1106 HB1       -54.1700   -8.5240  -20.2810 H        68 LEU    0.0900
   1107 HB2       -54.9030   -8.1290  -18.6760 H        68 LEU    0.0900
   1108 HG        -53.1610   -9.7200  -17.6460 H        68 LEU    0.0900
   1109 HD11      -54.9960  -11.1100  -19.6740 H        68 LEU   -0.2700
   1110 HD12      -55.6850  -10.1440  -18.3150 H        68 LEU    0.0900
   1111 HD13      -54.6210  -11.5760  -17.9720 H        68 LEU    0.0900
   1112 HD21      -51.5880   -9.7360  -19.5270 H        68 LEU    0.0900
   1113 HD22      -52.8410  -10.4850  -20.5890 H        68 LEU    0.5100
   1114 HD23      -52.1900  -11.3970  -19.1600 H        68 LEU   -0.5100
   1115 N         -52.5770   -5.0100  -19.8110 N.am     69 ARG   -0.4700
   1116 CA        -52.9790   -3.7080  -20.3410 C.3      69 ARG    0.3100
   1117 C         -52.1520   -3.2130  -21.5220 C.2      69 ARG    0.0700
   1118 O         -52.0290   -1.9980  -21.7020 O.2      69 ARG    0.0900
   1119 CB        -52.9180   -2.6780  -19.2200 C.3      69 ARG   -0.1800
   1120 CG        -53.7880   -3.0480  -18.0600 C.3      69 ARG    0.0900
   1121 CD        -55.2090   -2.9330  -18.4820 C.3      69 ARG    0.0900
   1122 NE        -56.1360   -3.3280  -17.4280 N.pl3    69 ARG   -0.1800
   1123 CZ        -56.5090   -4.5790  -17.1850 C.cat    69 ARG    0.0900
   1124 NH1       -57.3870   -4.8340  -16.2220 N.pl3    69 ARG    0.0900
   1125 NH2       -56.0310   -5.5760  -17.9180 N.pl3    69 ARG    0.2000
   1126 HN        -51.6110   -5.1180  -19.5870 H        69 ARG    0.0900
   1127 HA        -53.9840   -3.7910  -20.7290 H        69 ARG    0.0900
   1128 HB1       -53.2470   -1.6940  -19.6160 H        69 ARG   -0.7000
   1129 HB2       -51.8680   -2.5910  -18.8680 H        69 ARG    0.4400
   1130 HG1       -53.5910   -2.3640  -17.2070 H        69 ARG    0.6400
   1131 HG2       -53.5710   -4.0900  -17.7420 H        69 ARG   -0.8000
   1132 HD1       -55.3920   -3.5950  -19.3550 H        69 ARG    0.4600
   1133 HD2       -55.4350   -1.8790  -18.7490 H        69 ARG    0.4600
   1134 HE        -56.5150   -2.6080  -16.8490 H        69 ARG   -0.8000
   1135 HH11      -57.7660   -4.0840  -15.6790 H        69 ARG    0.4600
   1136 HH12      -57.6690   -5.7750  -16.0380 H        69 ARG    0.4600
   1137 HH21      -55.3860   -5.3860  -18.6580 H        69 ARG    0.5100
   1138 HH22      -56.3150   -6.5160  -17.7310 H        69 ARG   -0.5100
   1139 N         -51.6100   -4.1170  -22.3340 N.am     70 THR   -0.4700
   1140 CA        -50.8140   -3.7150  -23.4930 C.3      70 THR    0.3100
   1141 C         -51.7330   -3.3460  -24.6340 C.2      70 THR    0.0700
   1142 O         -52.9360   -3.5900  -24.5510 O.2      70 THR    0.0900
   1143 CB        -49.9040   -4.8610  -23.9750 C.3      70 THR    0.1400
   1144 CG2       -49.0530   -5.3530  -22.8470 C.3      70 THR    0.0900
   1145 OG1       -50.6930   -5.9610  -24.4250 O.3      70 THR   -0.6600
   1146 HN        -51.7200   -5.0980  -22.1910 H        70 THR    0.4300
   1147 HA        -50.2170   -2.8620  -23.2050 H        70 THR   -0.2700
   1148 HB        -49.2680   -4.5090  -24.8150 H        70 THR    0.0900
   1149 HG1       -50.8340   -6.5180  -23.6550 H        70 THR    0.0900
   1150 HG21      -49.6940   -5.7270  -22.0200 H        70 THR    0.0900
   1151 HG22      -48.4230   -4.5230  -22.4600 H        70 THR    0.5100
   1152 HG23      -48.4040   -6.1830  -23.1970 H        70 THR   -0.5100
   1153 N         -51.1970   -2.7530  -25.7150 N.am     71 PRO   -0.2900
   1154 CA        -52.0760   -2.4080  -26.8280 C.3      71 PRO    0.0000
   1155 C         -52.7570   -3.6740  -27.3300 C.2      71 PRO    0.0900
   1156 O         -53.9080   -3.6280  -27.7530 O.2      71 PRO    0.0900
   1157 CB        -51.1090   -1.8150  -27.8450 C.3      71 PRO    0.0200
   1158 CG        -50.1260   -1.1180  -26.9730 C.3      71 PRO    0.0900
   1159 CD        -49.8540   -2.1840  -25.9270 C.3      71 PRO   -0.1800
   1160 HA        -52.8570   -1.7390  -26.5020 H        71 PRO    0.0900
   1161 HB1       -51.6240   -1.1040  -28.5260 H        71 PRO    0.0900
   1162 HB2       -50.6220   -2.6070  -28.4520 H        71 PRO   -0.1800
   1163 HG1       -49.2050   -0.8450  -27.5290 H        71 PRO    0.0900
   1164 HG2       -50.5580   -0.2000  -26.5200 H        71 PRO    0.0900
   1165 HD1       -49.1580   -2.9640  -26.3020 H        71 PRO    0.5100
   1166 HD2       -49.4650   -1.7490  -24.9840 H        71 PRO   -0.5100
   1167 N         -52.0500   -4.8050  -27.2580 N.am     72 LEU   -0.4700
   1168 CA        -52.5890   -6.0920  -27.6940 C.3      72 LEU    0.3100
   1169 C         -53.6830   -6.6070  -26.7610 C.2      72 LEU    0.0700
   1170 O         -54.6740   -7.1710  -27.2260 O.2      72 LEU    0.0900
   1171 CB        -51.4820   -7.1350  -27.7770 C.3      72 LEU   -0.1800
   1172 CG        -52.0000   -8.5230  -28.1670 C.3      72 LEU    0.0900
   1173 CD1       -52.4790   -8.4940  -29.6020 C.3      72 LEU    0.0900
   1174 CD2       -50.9210   -9.5620  -28.0180 C.3      72 LEU   -0.0900
   1175 HN        -51.1200   -4.8210  -26.9020 H        72 LEU    0.0900
   1176 HA        -53.0470   -5.9520  -28.6630 H        72 LEU   -0.2700
   1177 HB1       -50.9840   -7.2060  -26.7860 H        72 LEU    0.0900
   1178 HB2       -50.7380   -6.8070  -28.5320 H        72 LEU    0.0900
   1179 HG        -52.8390   -8.8110  -27.4980 H        72 LEU    0.0900
   1180 HD11      -51.7030   -8.0400  -30.2550 H        72 LEU   -0.2700
   1181 HD12      -53.4060   -7.8860  -29.6790 H        72 LEU    0.0900
   1182 HD13      -52.6800   -9.5280  -29.9550 H        72 LEU    0.0900
   1183 HD21      -50.3300   -9.3690  -27.0980 H        72 LEU    0.0900
   1184 HD22      -50.2380   -9.5270  -28.8930 H        72 LEU    0.5100
   1185 HD23      -51.3770  -10.5720  -27.9410 H        72 LEU   -0.5100
   1186 N         -53.5020   -6.4430  -25.4520 N.am     73 ASN   -0.4700
   1187 CA        -54.5040   -6.8920  -24.5010 C.3      73 ASN    0.3100
   1188 C         -55.7740   -6.0990  -24.7260 C.2      73 ASN    0.0700
   1189 O         -56.8610   -6.6120  -24.4570 O.2      73 ASN    0.0900
   1190 CB        -54.0310   -6.7020  -23.0470 C.3      73 ASN   -0.1800
   1191 CG        -52.8720   -7.6160  -22.6720 C.2      73 ASN    0.0900
   1192 ND2       -52.9090   -8.8280  -22.9480 N.am     73 ASN    0.0900
   1193 OD1       -51.8600   -7.0650  -22.0390 O.2      73 ASN    0.5500
   1194 HN        -52.6860   -6.0140  -25.0720 H        73 ASN   -0.5500
   1195 HA        -54.6990   -7.9370  -24.6940 H        73 ASN   -0.6200
   1196 HB1       -54.8800   -6.9120  -22.3630 H        73 ASN    0.3200
   1197 HB2       -53.7050   -5.6490  -22.9120 H        73 ASN    0.3000
   1198 HD21      -53.7030   -9.2090  -23.4200 H        73 ASN    0.5100
   1199 HD22      -52.1430   -9.4200  -22.6980 H        73 ASN   -0.5100
   1200 N         -55.6480   -4.8600  -25.2060 N.am     74 TYR   -0.4700
   1201 CA        -56.8190   -4.0330  -25.4740 C.3      74 TYR    0.3100
   1202 C         -57.5150   -4.5130  -26.7250 C.2      74 TYR    0.0700
   1203 O         -58.6930   -4.8470  -26.6730 O.2      74 TYR    0.0900
   1204 CB        -56.4270   -2.5740  -25.6610 C.3      74 TYR   -0.1800
   1205 CG        -56.3070   -1.8450  -24.3680 C.ar     74 TYR    0.0900
   1206 CD1       -57.3640   -1.0880  -23.8710 C.ar     74 TYR    0.0900
   1207 CD2       -55.1510   -1.9570  -23.5940 C.ar     74 TYR    0.0000
   1208 CE1       -57.2690   -0.4690  -22.6230 C.ar     74 TYR   -0.1150
   1209 CE2       -55.0470   -1.3440  -22.3510 C.ar     74 TYR    0.1150
   1210 CZ        -56.1070   -0.6080  -21.8760 C.ar     74 TYR   -0.1150
   1211 OH        -56.0030   -0.0400  -20.6360 O.3      74 TYR    0.1150
   1212 HN        -54.7610   -4.4490  -25.4000 H        74 TYR    0.1100
   1213 HA        -57.4960   -4.1350  -24.6390 H        74 TYR   -0.5400
   1214 HB1       -57.2020   -2.0550  -26.2660 H        74 TYR    0.4300
   1215 HB2       -55.4420   -2.5150  -26.1710 H        74 TYR   -0.1150
   1216 HD1       -58.2640   -0.9790  -24.4550 H        74 TYR    0.1150
   1217 HD2       -54.3190   -2.5340  -23.9700 H        74 TYR   -0.1150
   1218 HE1       -58.0950    0.1140  -22.2410 H        74 TYR    0.1150
   1219 HE2       -54.1450   -1.4430  -21.7660 H        74 TYR    0.5100
   1220 HH        -55.1800    0.4550  -20.6050 H        74 TYR   -0.5100
   1221 N         -56.7900   -4.5550  -27.8420 N.am     75 ILE   -0.4700
   1222 CA        -57.3400   -4.9650  -29.1260 C.3      75 ILE    0.3100
   1223 C         -58.0330   -6.2910  -29.0420 C.2      75 ILE    0.0700
   1224 O         -59.0620   -6.4780  -29.6840 O.2      75 ILE    0.0900
   1225 CB        -56.2350   -5.0030  -30.2100 C.3      75 ILE   -0.0900
   1226 CG1       -55.9630   -3.5760  -30.6920 C.3      75 ILE    0.0900
   1227 CG2       -56.6340   -5.9250  -31.3580 C.3      75 ILE   -0.2700
   1228 CD        -57.2480   -2.7670  -30.9750 C.3      75 ILE    0.0900
   1229 HN        -55.8250   -4.3050  -27.8470 H        75 ILE    0.0900
   1230 HA        -58.1100   -4.2580  -29.4000 H        75 ILE    0.0900
   1231 HB        -55.2890   -5.3690  -29.7570 H        75 ILE   -0.1800
   1232 HG11      -55.3620   -3.6250  -31.6230 H        75 ILE    0.0900
   1233 HG12      -55.3760   -3.0450  -29.9120 H        75 ILE    0.0900
   1234 HG21      -57.7130   -5.8010  -31.5900 H        75 ILE   -0.2700
   1235 HG22      -56.4510   -6.9840  -31.0750 H        75 ILE    0.0900
   1236 HG23      -56.0450   -5.6740  -32.2670 H        75 ILE    0.0900
   1237 HD1       -57.6730   -2.3800  -30.0250 H        75 ILE    0.0900
   1238 HD2       -58.0030   -3.4170  -31.4640 H        75 ILE    0.5100
   1239 HD3       -57.0120   -1.9040  -31.6350 H        75 ILE   -0.5100
   1240 N         -57.5040   -7.2210  -28.2590 N.am     76 LEU   -0.4700
   1241 CA        -58.1620   -8.5040  -28.1670 C.3      76 LEU    0.3100
   1242 C         -59.3400   -8.4590  -27.2390 C.2      76 LEU    0.0700
   1243 O         -60.2240   -9.2870  -27.3630 O.2      76 LEU    0.0900
   1244 CB        -57.1770   -9.6100  -27.8030 C.3      76 LEU   -0.1800
   1245 CG        -56.7760  -10.2130  -29.1610 C.3      76 LEU    0.0900
   1246 CD1       -55.3900   -9.7570  -29.5530 C.3      76 LEU    0.0900
   1247 CD2       -56.8650  -11.7080  -29.1180 C.3      76 LEU   -0.0900
   1248 HN        -56.6720   -7.0880  -27.7260 H        76 LEU    0.0900
   1249 HA        -58.6170   -8.7120  -29.1250 H        76 LEU   -0.2700
   1250 HB1       -57.6580  -10.3730  -27.1560 H        76 LEU    0.0900
   1251 HB2       -56.2920   -9.1970  -27.2740 H        76 LEU    0.0900
   1252 HG        -57.5030   -9.8900  -29.9370 H        76 LEU    0.0900
   1253 HD11      -54.6510  -10.0810  -28.7890 H        76 LEU   -0.2700
   1254 HD12      -55.3630   -8.6490  -29.6250 H        76 LEU    0.0900
   1255 HD13      -55.1070  -10.2030  -30.5310 H        76 LEU    0.0900
   1256 HD21      -57.6560  -12.0240  -28.4040 H        76 LEU    0.0900
   1257 HD22      -55.8960  -12.1360  -28.7850 H        76 LEU    0.5100
   1258 HD23      -57.1200  -12.1010  -30.1260 H        76 LEU   -0.5100
   1259 N         -59.3870   -7.5090  -26.3140 N.am     77 LEU   -0.4700
   1260 CA        -60.5630   -7.4010  -25.4570 C.3      77 LEU    0.3100
   1261 C         -61.6660   -6.8550  -26.3400 C.2      77 LEU    0.0700
   1262 O         -62.8140   -7.2800  -26.2690 O.2      77 LEU    0.0900
   1263 CB        -60.3150   -6.4350  -24.2880 C.3      77 LEU   -0.1800
   1264 CG        -61.5260   -6.1940  -23.3810 C.3      77 LEU    0.0900
   1265 CD1       -62.1600   -7.5000  -22.9360 C.3      77 LEU    0.0900
   1266 CD2       -61.0720   -5.3990  -22.1920 C.3      77 LEU   -0.0900
   1267 HN        -58.6520   -6.8510  -26.1670 H        77 LEU    0.0900
   1268 HA        -60.7920   -8.3880  -25.0820 H        77 LEU   -0.2700
   1269 HB1       -59.9960   -5.4580  -24.7080 H        77 LEU    0.0900
   1270 HB2       -59.4920   -6.8460  -23.6670 H        77 LEU    0.0900
   1271 HG        -62.2800   -5.5940  -23.9340 H        77 LEU    0.0900
   1272 HD11      -61.3890   -8.2980  -22.8770 H        77 LEU   -0.2700
   1273 HD12      -62.9370   -7.8110  -23.6670 H        77 LEU    0.0900
   1274 HD13      -62.6190   -7.3750  -21.9320 H        77 LEU    0.0900
   1275 HD21      -60.6500   -4.4260  -22.5220 H        77 LEU    0.0900
   1276 HD22      -60.2850   -5.9600  -21.6420 H        77 LEU    0.5100
   1277 HD23      -61.9320   -5.2030  -21.5190 H        77 LEU   -0.5100
   1278 N         -61.2840   -5.9050  -27.1860 N.am     78 ASN   -0.4700
   1279 CA        -62.1670   -5.2650  -28.1430 C.3      78 ASN    0.3100
   1280 C         -62.7760   -6.3650  -29.0100 C.2      78 ASN    0.0700
   1281 O         -63.9910   -6.4460  -29.1410 O.2      78 ASN    0.0900
   1282 CB        -61.3220   -4.2700  -28.9690 C.3      78 ASN   -0.1800
   1283 CG        -62.0840   -3.6130  -30.1110 C.2      78 ASN    0.0900
   1284 ND2       -61.4490   -3.5800  -31.2910 N.am     78 ASN    0.0900
   1285 OD1       -63.2050   -3.1220  -29.9390 O.2      78 ASN    0.5500
   1286 HN        -60.3420   -5.5790  -27.2000 H        78 ASN   -0.5500
   1287 HA        -62.9510   -4.7550  -27.6050 H        78 ASN   -0.6200
   1288 HB1       -60.4540   -4.8120  -29.3980 H        78 ASN    0.3200
   1289 HB2       -60.9550   -3.4690  -28.2930 H        78 ASN    0.3000
   1290 HD21      -61.8210   -3.0350  -32.0430 H        78 ASN    0.5100
   1291 HD22      -60.6030   -4.0970  -31.4180 H        78 ASN   -0.5100
   1292 N         -61.9360   -7.2360  -29.5630 N.am     79 LEU   -0.4700
   1293 CA        -62.4120   -8.3150  -30.4050 C.3      79 LEU    0.3100
   1294 C         -63.3810   -9.2310  -29.6790 C.2      79 LEU    0.0700
   1295 O         -64.3530   -9.6750  -30.2870 O.2      79 LEU    0.0900
   1296 CB        -61.2320   -9.1140  -30.9270 C.3      79 LEU   -0.1800
   1297 CG        -60.6470   -8.6630  -32.2640 C.3      79 LEU    0.0900
   1298 CD1       -61.2730   -7.3480  -32.7440 C.3      79 LEU    0.0900
   1299 CD2       -59.1410   -8.5660  -32.0960 C.3      79 LEU   -0.0900
   1300 HN        -60.9500   -7.1880  -29.4240 H        79 LEU    0.0900
   1301 HA        -62.9700   -7.8840  -31.2240 H        79 LEU   -0.2700
   1302 HB1       -61.5580  -10.1700  -31.0370 H        79 LEU    0.0900
   1303 HB2       -60.4240   -9.0620  -30.1680 H        79 LEU    0.0900
   1304 HG        -60.8320   -9.4510  -33.0250 H        79 LEU    0.0900
   1305 HD11      -61.2480   -6.5940  -31.9290 H        79 LEU   -0.2700
   1306 HD12      -62.3310   -7.5180  -33.0380 H        79 LEU    0.0900
   1307 HD13      -60.7020   -6.9530  -33.6120 H        79 LEU    0.0900
   1308 HD21      -58.7470   -9.4990  -31.6390 H        79 LEU    0.0900
   1309 HD22      -58.8890   -7.7120  -31.4310 H        79 LEU    0.5100
   1310 HD23      -58.6580   -8.4240  -33.0860 H        79 LEU   -0.5100
   1311 N         -63.1370   -9.5190  -28.3990 N.am     80 ALA   -0.4700
   1312 CA        -64.0170  -10.4030  -27.6330 C.3      80 ALA    0.3100
   1313 C         -65.3750   -9.7490  -27.4760 C.2      80 ALA    0.0700
   1314 O         -66.4010  -10.4120  -27.5300 O.2      80 ALA    0.0900
   1315 CB        -63.4030  -10.7150  -26.2490 C.3      80 ALA   -0.2700
   1316 HN        -62.3510   -9.1480  -27.9110 H        80 ALA    0.0900
   1317 HA        -64.1520  -11.3130  -28.1980 H        80 ALA    0.0900
   1318 HB1       -63.2580   -9.7750  -25.6750 H        80 ALA    0.0900
   1319 HB2       -62.4150  -11.2080  -26.3760 H        80 ALA    0.5100
   1320 HB3       -64.0820  -11.3800  -25.6750 H        80 ALA   -0.5100
   1321 N         -65.3960   -8.4400  -27.2920 N.am     81 VAL   -0.4700
   1322 CA        -66.6570   -7.7400  -27.1390 C.3      81 VAL    0.3100
   1323 C         -67.4280   -7.7580  -28.4530 C.2      81 VAL    0.0700
   1324 O         -68.6120   -8.0770  -28.4840 O.2      81 VAL    0.0900
   1325 CB        -66.3870   -6.3070  -26.6900 C.3      81 VAL   -0.0900
   1326 CG1       -67.6780   -5.5420  -26.5400 C.3      81 VAL    0.0900
   1327 CG2       -65.6350   -6.3410  -25.3820 C.3      81 VAL   -0.2700
   1328 HN        -64.5670   -7.8880  -27.2500 H        81 VAL    0.0900
   1329 HA        -67.2500   -8.2640  -26.4050 H        81 VAL    0.0900
   1330 HB        -65.7460   -5.8010  -27.4420 H        81 VAL    0.0900
   1331 HG11      -68.3960   -6.1240  -25.9230 H        81 VAL   -0.2700
   1332 HG12      -68.1300   -5.3640  -27.5380 H        81 VAL    0.0900
   1333 HG13      -67.4850   -4.5710  -26.0370 H        81 VAL    0.0900
   1334 HG21      -64.8780   -7.1540  -25.3990 H        81 VAL    0.0900
   1335 HG22      -66.3410   -6.5310  -24.5460 H        81 VAL    0.5100
   1336 HG23      -65.1140   -5.3730  -25.2200 H        81 VAL   -0.5100
   1337 N         -66.7400   -7.4280  -29.5390 N.am     82 ALA   -0.4700
   1338 CA        -67.3410   -7.4080  -30.8510 C.3      82 ALA    0.3100
   1339 C         -67.8480   -8.8040  -31.2190 C.2      82 ALA    0.0700
   1340 O         -68.8580   -8.9140  -31.9030 O.2      82 ALA    0.0900
   1341 CB        -66.3210   -6.9150  -31.8710 C.3      82 ALA   -0.2700
   1342 HN        -65.7760   -7.1790  -29.4980 H        82 ALA    0.0900
   1343 HA        -68.1980   -6.7520  -30.8220 H        82 ALA    0.0900
   1344 HB1       -65.4380   -7.5890  -31.8850 H        82 ALA    0.0900
   1345 HB2       -65.9820   -5.8920  -31.6010 H        82 ALA    0.5100
   1346 HB3       -66.7740   -6.9030  -32.8850 H        82 ALA   -0.5100
   1347 N         -67.1690   -9.8570  -30.7510 N.am     83 ASP   -0.4700
   1348 CA        -67.5400  -11.2530  -31.0360 C.3      83 ASP    0.3100
   1349 C         -68.7680  -11.6400  -30.2170 C.2      83 ASP    0.0700
   1350 O         -69.5470  -12.4960  -30.6500 O.2      83 ASP    0.0900
   1351 CB        -66.3980  -12.2360  -30.7080 C.3      83 ASP   -0.2800
   1352 CG        -65.1940  -12.0870  -31.6180 C.2      83 ASP    0.0900
   1353 OD1       -65.2730  -11.4070  -32.6560 O.co2    83 ASP    0.0900
   1354 OD2       -64.1460  -12.6690  -31.2930 O.co2    83 ASP    0.6200
   1355 HN        -66.3640   -9.7400  -30.1760 H        83 ASP   -0.7600
   1356 HA        -67.7920  -11.3180  -32.0840 H        83 ASP   -0.7600
   1357 HB1       -66.7810  -13.2750  -30.8050 H        83 ASP    0.5100
   1358 HB2       -66.0680  -12.0650  -29.6620 H        83 ASP   -0.5100
   1359 N         -68.9400  -11.0370  -29.0380 N.am     84 LEU   -0.4700
   1360 CA        -70.1070  -11.3240  -28.2090 C.3      84 LEU    0.3100
   1361 C         -71.3190  -10.6270  -28.8080 C.2      84 LEU    0.0700
   1362 O         -72.4400  -11.0990  -28.6310 O.2      84 LEU    0.0900
   1363 CB        -69.8810  -10.8740  -26.7550 C.3      84 LEU   -0.1800
   1364 CG        -69.0280  -11.8010  -25.8660 C.3      84 LEU    0.0900
   1365 CD1       -68.5580  -11.0470  -24.6350 C.3      84 LEU    0.0900
   1366 CD2       -69.8210  -13.0310  -25.4650 C.3      84 LEU   -0.0900
   1367 HN        -68.2910  -10.3740  -28.6760 H        84 LEU    0.0900
   1368 HA        -70.2860  -12.3890  -28.2450 H        84 LEU   -0.2700
   1369 HB1       -70.8760  -10.7670  -26.2760 H        84 LEU    0.0900
   1370 HB2       -69.3840   -9.8820  -26.7820 H        84 LEU    0.0900
   1371 HG        -68.1490  -12.1600  -26.4410 H        84 LEU    0.0900
   1372 HD11      -69.4320  -10.6890  -24.0500 H        84 LEU   -0.2700
   1373 HD12      -67.9500  -10.1680  -24.9390 H        84 LEU    0.0900
   1374 HD13      -67.9500  -11.7160  -23.9900 H        84 LEU    0.0900
   1375 HD21      -70.1340  -13.5970  -26.3690 H        84 LEU    0.0900
   1376 HD22      -70.7310  -12.7280  -24.9040 H        84 LEU    0.5100
   1377 HD23      -69.1940  -13.6950  -24.8310 H        84 LEU   -0.5100
   1378 N         -71.1020   -9.5100  -29.5110 N.am     85 PHE   -0.4700
   1379 CA        -72.1950   -8.8160  -30.1850 C.3      85 PHE    0.3100
   1380 C         -72.6220   -9.6590  -31.3640 C.2      85 PHE    0.0700
   1381 O         -73.7880   -9.7260  -31.7000 O.2      85 PHE    0.0900
   1382 CB        -71.7560   -7.4380  -30.6680 C.3      85 PHE   -0.1800
   1383 CG        -71.9170   -6.3680  -29.6390 C.ar     85 PHE    0.0900
   1384 CD1       -73.1660   -6.1130  -29.0780 C.ar     85 PHE    0.0900
   1385 CD2       -70.8240   -5.6160  -29.2200 C.ar     85 PHE    0.0000
   1386 CE1       -73.3300   -5.1100  -28.1020 C.ar     85 PHE   -0.1150
   1387 CE2       -70.9670   -4.6200  -28.2520 C.ar     85 PHE    0.1150
   1388 CZ        -72.2250   -4.3630  -27.6890 C.ar     85 PHE   -0.1150
   1389 HN        -70.1960   -9.1050  -29.6050 H        85 PHE    0.1150
   1390 HA        -73.0120   -8.7230  -29.4840 H        85 PHE   -0.1150
   1391 HB1       -72.3670   -7.1440  -31.5490 H        85 PHE    0.1150
   1392 HB2       -70.6800   -7.4710  -30.9450 H        85 PHE   -0.1150
   1393 HD1       -74.0210   -6.6900  -29.3980 H        85 PHE    0.1150
   1394 HD2       -69.8510   -5.8050  -29.6500 H        85 PHE   -0.1150
   1395 HE1       -74.3030   -4.9210  -27.6760 H        85 PHE    0.1150
   1396 HE2       -70.1080   -4.0470  -27.9350 H        85 PHE    0.5100
   1397 HZ        -72.3390   -3.5930  -26.9410 H        85 PHE   -0.5100
   1398 N         -71.6550  -10.3010  -31.9970 N.am     86 MET   -0.4700
   1399 CA        -71.9430  -11.1830  -33.1030 C.3      86 MET    0.3100
   1400 C         -72.8400  -12.3060  -32.6150 C.2      86 MET    0.0700
   1401 O         -73.9130  -12.5070  -33.1590 O.2      86 MET    0.0900
   1402 CB        -70.6450  -11.7750  -33.6660 C.3      86 MET   -0.1800
   1403 CG        -69.6970  -10.7320  -34.2240 C.3      86 MET    0.0900
   1404 SD        -68.2770  -11.4190  -35.0890 S.3      86 MET    0.0900
   1405 CE        -69.0230  -11.8540  -36.6280 C.3      86 MET   -0.1400
   1406 HN        -70.6950  -10.2080  -31.7420 H        86 MET    0.0900
   1407 HA        -72.4560  -10.6120  -33.8630 H        86 MET    0.0900
   1408 HB1       -70.9040  -12.4890  -34.4760 H        86 MET   -0.0900
   1409 HB2       -70.1260  -12.3260  -32.8530 H        86 MET   -0.2200
   1410 HG1       -69.3390  -10.1040  -33.3830 H        86 MET    0.0900
   1411 HG2       -70.2690  -10.0860  -34.9230 H        86 MET    0.0900
   1412 HE1       -69.4520  -10.9620  -37.1340 H        86 MET    0.0900
   1413 HE2       -69.8430  -12.5840  -36.4640 H        86 MET    0.5100
   1414 HE3       -68.2670  -12.3030  -37.3070 H        86 MET   -0.5100
   1415 N         -72.4030  -13.0170  -31.5760 N.am     87 VAL   -0.4700
   1416 CA        -73.1380  -14.1500  -31.0170 C.3      87 VAL    0.3100
   1417 C         -74.5440  -13.7850  -30.6180 C.2      87 VAL    0.0700
   1418 O         -75.5040  -14.3760  -31.0920 O.2      87 VAL    0.0900
   1419 CB        -72.4190  -14.7160  -29.7810 C.3      87 VAL   -0.0900
   1420 CG1       -73.1920  -15.8760  -29.2240 C.3      87 VAL    0.0900
   1421 CG2       -71.0200  -15.1390  -30.1360 C.3      87 VAL   -0.2700
   1422 HN        -71.5400  -12.8030  -31.1260 H        87 VAL    0.0900
   1423 HA        -73.2150  -14.9070  -31.7840 H        87 VAL    0.0900
   1424 HB        -72.3330  -13.9230  -29.0080 H        87 VAL    0.0900
   1425 HG11      -73.4340  -16.5970  -30.0330 H        87 VAL   -0.2700
   1426 HG12      -74.1410  -15.5170  -28.7720 H        87 VAL    0.0900
   1427 HG13      -72.5850  -16.3980  -28.4540 H        87 VAL    0.0900
   1428 HG21      -70.6280  -14.5090  -30.9620 H        87 VAL    0.0900
   1429 HG22      -71.0180  -16.2000  -30.4670 H        87 VAL    0.5100
   1430 HG23      -70.3550  -15.0210  -29.2540 H        87 VAL   -0.5100
   1431 N         -74.6800  -12.8080  -29.7360 N.am     88 PHE   -0.4700
   1432 CA        -75.9990  -12.4180  -29.2570 C.3      88 PHE    0.3100
   1433 C         -76.6990  -11.4790  -30.2160 C.2      88 PHE    0.0700
   1434 O         -77.9180  -11.5660  -30.3760 O.2      88 PHE    0.0900
   1435 CB        -75.8840  -11.7810  -27.8680 C.3      88 PHE   -0.1800
   1436 CG        -75.4360  -12.7400  -26.8000 C.ar     88 PHE    0.0900
   1437 CD1       -76.2130  -13.8470  -26.4720 C.ar     88 PHE    0.0900
   1438 CD2       -74.2060  -12.5710  -26.1550 C.ar     88 PHE    0.0000
   1439 CE1       -75.7690  -14.7810  -25.5150 C.ar     88 PHE   -0.1150
   1440 CE2       -73.7550  -13.4980  -25.2000 C.ar     88 PHE    0.1150
   1441 CZ        -74.5330  -14.6030  -24.8820 C.ar     88 PHE   -0.1150
   1442 HN        -73.9020  -12.3030  -29.3670 H        88 PHE    0.1150
   1443 HA        -76.6190  -13.3010  -29.2170 H        88 PHE   -0.1150
   1444 HB1       -76.8770  -11.3860  -27.5630 H        88 PHE    0.1150
   1445 HB2       -75.1400  -10.9570  -27.9040 H        88 PHE   -0.1150
   1446 HD1       -77.1670  -13.9910  -26.9550 H        88 PHE    0.1150
   1447 HD2       -73.5920  -11.7150  -26.3960 H        88 PHE   -0.1150
   1448 HE1       -76.3820  -15.6360  -25.2710 H        88 PHE    0.1150
   1449 HE2       -72.8020  -13.3500  -24.7130 H        88 PHE    0.5100
   1450 HZ        -74.1870  -15.3200  -24.1520 H        88 PHE   -0.5100
   1451 N         -75.9440  -10.6020  -30.8660 N.am     89 GLY   -0.4700
   1452 CA        -76.5430   -9.6660  -31.7990 C.3      89 GLY    0.3100
   1453 C         -77.1690  -10.2580  -33.0510 C.2      89 GLY   -0.0200
   1454 O         -78.3390  -10.0340  -33.3240 O.2      89 GLY    0.0900
   1455 HN        -74.9560  -10.5470  -30.7470 H        89 GLY    0.0900
   1456 HA1       -75.7620   -8.9860  -32.1040 H        89 GLY    0.5100
   1457 HA2       -77.3110   -9.1350  -31.2590 H        89 GLY   -0.5100
   1458 N         -76.4090  -11.0170  -33.8270 N.am     90 GLY   -0.4700
   1459 CA        -76.9840  -11.5580  -35.0380 C.3      90 GLY    0.3100
   1460 C         -77.1170  -13.0510  -35.1040 C.2      90 GLY   -0.0200
   1461 O         -78.0130  -13.5300  -35.7580 O.2      90 GLY    0.0900
   1462 HN        -75.4590  -11.2400  -33.6240 H        90 GLY    0.0900
   1463 HA1       -76.3530  -11.2400  -35.8550 H        90 GLY    0.5100
   1464 HA2       -77.9690  -11.1280  -35.1380 H        90 GLY   -0.5100
   1465 N         -76.2420  -13.7890  -34.4260 N.am     91 PHE   -0.4700
   1466 CA        -76.2590  -15.2530  -34.4620 C.3      91 PHE    0.3100
   1467 C         -77.5110  -15.8100  -33.9020 C.2      91 PHE    0.0700
   1468 O         -77.9210  -16.9040  -34.2630 O.2      91 PHE    0.0900
   1469 CB        -75.0640  -15.8280  -33.7190 C.3      91 PHE   -0.1800
   1470 CG        -73.7840  -15.6890  -34.4750 C.ar     91 PHE    0.0900
   1471 CD1       -73.6850  -14.7960  -35.5360 C.ar     91 PHE    0.0900
   1472 CD2       -72.6740  -16.4550  -34.1350 C.ar     91 PHE    0.0000
   1473 CE1       -72.5070  -14.6710  -36.2460 C.ar     91 PHE   -0.1150
   1474 CE2       -71.4870  -16.3390  -34.8420 C.ar     91 PHE    0.1150
   1475 CZ        -71.4000  -15.4470  -35.9000 C.ar     91 PHE   -0.1150
   1476 HN        -75.5340  -13.3760  -33.8600 H        91 PHE    0.1150
   1477 HA        -76.2380  -15.5610  -35.4980 H        91 PHE   -0.1150
   1478 HB1       -75.2280  -16.9110  -33.5390 H        91 PHE    0.1150
   1479 HB2       -74.9390  -15.2950  -32.7530 H        91 PHE   -0.1150
   1480 HD1       -74.5390  -14.1930  -35.8090 H        91 PHE    0.1150
   1481 HD2       -72.7380  -17.1500  -33.3100 H        91 PHE   -0.1150
   1482 HE1       -72.4440  -13.9730  -37.0670 H        91 PHE    0.1150
   1483 HE2       -70.6330  -16.9410  -34.5700 H        91 PHE    0.5100
   1484 HZ        -70.4780  -15.3520  -36.4560 H        91 PHE   -0.5100
   1485 N         -78.1320  -15.0610  -33.0140 N.am     92 THR   -0.4700
   1486 CA        -79.3770  -15.4880  -32.4300 C.3      92 THR    0.3100
   1487 C         -80.4570  -15.4620  -33.5180 C.2      92 THR    0.0700
   1488 O         -81.3010  -16.3530  -33.6130 O.2      92 THR    0.0900
   1489 CB        -79.7060  -14.5490  -31.2770 C.3      92 THR    0.1400
   1490 CG2       -78.7760  -14.8270  -30.1010 C.3      92 THR    0.0900
   1491 OG1       -79.4940  -13.1970  -31.7000 O.3      92 THR   -0.6600
   1492 HN        -77.7760  -14.1800  -32.7120 H        92 THR    0.4300
   1493 HA        -79.2640  -16.5040  -32.0800 H        92 THR   -0.2700
   1494 HB        -80.7680  -14.6740  -30.9770 H        92 THR    0.0900
   1495 HG1       -79.0900  -12.7480  -30.9550 H        92 THR    0.0900
   1496 HG21      -77.7190  -14.6700  -30.4050 H        92 THR    0.0900
   1497 HG22      -78.8970  -15.8790  -29.7650 H        92 THR    0.5100
   1498 HG23      -79.0110  -14.1380  -29.2630 H        92 THR   -0.5100
   1499 N         -80.4140  -14.4450  -34.3670 N.am     93 THR   -0.4700
   1500 CA        -81.3770  -14.3380  -35.4380 C.3      93 THR    0.3100
   1501 C         -81.0460  -15.3240  -36.5370 C.2      93 THR    0.0700
   1502 O         -81.9590  -15.8960  -37.1160 O.2      93 THR    0.0900
   1503 CB        -81.4020  -12.9230  -36.0460 C.3      93 THR    0.1400
   1504 CG2       -82.1780  -12.9140  -37.3620 C.3      93 THR    0.0900
   1505 OG1       -82.0240  -12.0210  -35.1300 O.3      93 THR   -0.6600
   1506 HN        -79.7290  -13.7230  -34.3060 H        93 THR    0.4300
   1507 HA        -82.3470  -14.5840  -35.0340 H        93 THR   -0.2700
   1508 HB        -80.3640  -12.5780  -36.2440 H        93 THR    0.0900
   1509 HG1       -81.4120  -11.9240  -34.3960 H        93 THR    0.0900
   1510 HG21      -83.0780  -13.5610  -37.2790 H        93 THR    0.0900
   1511 HG22      -81.5380  -13.3010  -38.1820 H        93 THR    0.5100
   1512 HG23      -82.5060  -11.8800  -37.6000 H        93 THR   -0.5100
   1513 N         -79.7660  -15.5360  -36.8420 N.am     94 THR   -0.4700
   1514 CA        -79.4340  -16.4650  -37.9140 C.3      94 THR    0.3100
   1515 C         -79.7690  -17.9020  -37.5480 C.2      94 THR    0.0700
   1516 O         -80.0470  -18.7050  -38.4220 O.2      94 THR    0.0900
   1517 CB        -77.9610  -16.3470  -38.3470 C.3      94 THR    0.1400
   1518 CG2       -77.0900  -15.9930  -37.2010 C.3      94 THR    0.0900
   1519 OG1       -77.5370  -17.5840  -38.9360 O.3      94 THR   -0.6600
   1520 HN        -79.0090  -15.0880  -36.3720 H        94 THR    0.4300
   1521 HA        -80.0830  -16.2480  -38.7490 H        94 THR   -0.2700
   1522 HB        -77.8510  -15.5340  -39.0960 H        94 THR    0.0900
   1523 HG1       -78.1110  -17.7290  -39.6900 H        94 THR    0.0900
   1524 HG21      -77.4120  -16.5440  -36.2920 H        94 THR    0.0900
   1525 HG22      -77.1580  -14.9020  -36.9980 H        94 THR    0.5100
   1526 HG23      -76.0380  -16.2660  -37.4280 H        94 THR   -0.5100
   1527 N         -79.7610  -18.2270  -36.2660 N.am     95 LEU   -0.4700
   1528 CA        -80.1360  -19.5690  -35.8650 C.3      95 LEU    0.3100
   1529 C         -81.6360  -19.6330  -35.8760 C.2      95 LEU    0.0700
   1530 O         -82.2090  -20.6270  -36.2800 O.2      95 LEU    0.0900
   1531 CB        -79.6440  -19.8950  -34.4590 C.3      95 LEU   -0.1800
   1532 CG        -80.2680  -21.1540  -33.8470 C.3      95 LEU    0.0900
   1533 CD1       -80.0120  -22.3660  -34.7210 C.3      95 LEU    0.0900
   1534 CD2       -79.6760  -21.3680  -32.4810 C.3      95 LEU   -0.0900
   1535 HN        -79.5060  -17.5900  -35.5420 H        95 LEU    0.0900
   1536 HA        -79.7050  -20.2580  -36.5770 H        95 LEU   -0.2700
   1537 HB1       -79.8760  -19.0330  -33.7990 H        95 LEU    0.0900
   1538 HB2       -78.5430  -20.0330  -34.4970 H        95 LEU    0.0900
   1539 HG        -81.3630  -21.0040  -33.7400 H        95 LEU    0.0900
   1540 HD11      -78.9330  -22.4300  -34.9790 H        95 LEU   -0.2700
   1541 HD12      -80.5980  -22.2830  -35.6620 H        95 LEU    0.0900
   1542 HD13      -80.3030  -23.2910  -34.1790 H        95 LEU    0.0900
   1543 HD21      -79.8900  -20.4940  -31.8310 H        95 LEU    0.0900
   1544 HD22      -78.5740  -21.4910  -32.5610 H        95 LEU    0.5100
   1545 HD23      -80.1200  -22.2750  -32.0140 H        95 LEU   -0.5100
   1546 N         -82.2780  -18.5590  -35.4310 N.am     96 TYR   -0.4700
   1547 CA        -83.7230  -18.5140  -35.3990 C.3      96 TYR    0.3100
   1548 C         -84.2750  -18.5910  -36.8000 C.2      96 TYR    0.0700
   1549 O         -85.3000  -19.2300  -37.0240 O.2      96 TYR    0.0900
   1550 CB        -84.1970  -17.2180  -34.7730 C.3      96 TYR   -0.1800
   1551 CG        -85.6800  -17.2120  -34.5470 C.ar     96 TYR    0.0900
   1552 CD1       -86.2340  -17.9200  -33.4850 C.ar     96 TYR    0.0900
   1553 CD2       -86.5400  -16.5280  -35.4030 C.ar     96 TYR    0.0000
   1554 CE1       -87.6100  -17.9540  -33.2660 C.ar     96 TYR   -0.1150
   1555 CE2       -87.9260  -16.5530  -35.1970 C.ar     96 TYR    0.1150
   1556 CZ        -88.4580  -17.2730  -34.1210 C.ar     96 TYR   -0.1150
   1557 OH        -89.8260  -17.3290  -33.8910 O.3      96 TYR    0.1150
   1558 HN        -81.8000  -17.7470  -35.1040 H        96 TYR    0.1100
   1559 HA        -84.0720  -19.3590  -34.8250 H        96 TYR   -0.5400
   1560 HB1       -83.9550  -16.3670  -35.4460 H        96 TYR    0.4300
   1561 HB2       -83.7050  -17.0770  -33.7870 H        96 TYR   -0.1150
   1562 HD1       -85.5820  -18.4550  -32.8120 H        96 TYR    0.1150
   1563 HD2       -86.1330  -15.9730  -36.2350 H        96 TYR   -0.1150
   1564 HE1       -88.0130  -18.5110  -32.4320 H        96 TYR    0.1150
   1565 HE2       -88.5820  -16.0180  -35.8670 H        96 TYR    0.5100
   1566 HH        -90.2340  -16.5860  -34.3430 H        96 TYR   -0.5100
   1567 N         -83.6090  -17.9170  -37.7340 N.am     97 THR   -0.4700
   1568 CA        -84.0050  -17.8790  -39.1300 C.3      97 THR    0.3100
   1569 C         -83.7660  -19.2200  -39.8070 C.2      97 THR    0.0700
   1570 O         -84.6100  -19.6830  -40.5640 O.2      97 THR    0.0900
   1571 CB        -83.2130  -16.8050  -39.8430 C.3      97 THR    0.1400
   1572 CG2       -83.4410  -16.8720  -41.3340 C.3      97 THR    0.0900
   1573 OG1       -83.5970  -15.5270  -39.3250 O.3      97 THR   -0.6600
   1574 HN        -82.7890  -17.3960  -37.5100 H        97 THR    0.4300
   1575 HA        -85.0620  -17.6680  -39.1800 H        97 THR   -0.2700
   1576 HB        -82.1250  -16.9560  -39.6730 H        97 THR    0.0900
   1577 HG1       -83.1220  -15.4220  -38.4980 H        97 THR    0.0900
   1578 HG21      -84.5090  -17.0880  -41.5480 H        97 THR    0.0900
   1579 HG22      -82.8200  -17.6820  -41.7750 H        97 THR    0.5100
   1580 HG23      -83.1740  -15.9000  -41.8010 H        97 THR   -0.5100
   1581 N         -82.6130  -19.8400  -39.5530 N.am     98 SER   -0.4700
   1582 CA        -82.3050  -21.1310  -40.1420 C.3      98 SER    0.3100
   1583 C         -83.3460  -22.1190  -39.7160 C.2      98 SER    0.0700
   1584 O         -83.7690  -22.9350  -40.5280 O.2      98 SER    0.0900
   1585 CB        -80.9430  -21.6280  -39.6820 C.3      98 SER    0.0500
   1586 OG        -79.9280  -20.8620  -40.2670 O.3      98 SER    0.0900
   1587 HN        -81.9180  -19.4510  -38.9550 H        98 SER    0.0900
   1588 HA        -82.3200  -21.0200  -41.2170 H        98 SER   -0.6600
   1589 HB1       -80.8090  -22.6900  -39.9810 H        98 SER    0.4300
   1590 HB2       -80.8650  -21.5420  -38.5770 H        98 SER    0.5100
   1591 HG1       -79.8750  -20.0550  -39.7500 H        98 SER   -0.5100
   1592 N         -83.7730  -22.0390  -38.4480 N.am     99 LEU   -0.4700
   1593 CA        -84.7770  -22.9580  -37.8700 C.3      99 LEU    0.3100
   1594 C         -86.1290  -22.8630  -38.5300 C.2      99 LEU    0.0700
   1595 O         -86.8840  -23.8140  -38.4550 O.2      99 LEU    0.0900
   1596 CB        -84.9560  -22.7160  -36.3630 C.3      99 LEU   -0.1800
   1597 CG        -83.8780  -23.3130  -35.4570 C.3      99 LEU    0.0900
   1598 CD1       -84.0580  -22.8080  -34.0560 C.3      99 LEU    0.0900
   1599 CD2       -83.9340  -24.8350  -35.5160 C.3      99 LEU   -0.0900
   1600 HN        -83.4240  -21.3410  -37.8280 H        99 LEU    0.0900
   1601 HA        -84.4400  -23.9690  -38.0450 H        99 LEU   -0.2700
   1602 HB1       -85.9340  -23.1450  -36.0610 H        99 LEU    0.0900
   1603 HB2       -84.9750  -21.6190  -36.1930 H        99 LEU    0.0900
   1604 HG        -82.8750  -23.0230  -35.8320 H        99 LEU    0.0900
   1605 HD11      -85.0580  -23.0990  -33.6710 H        99 LEU   -0.2700
   1606 HD12      -83.9800  -21.7000  -34.0420 H        99 LEU    0.0900
   1607 HD13      -83.2810  -23.2470  -33.3950 H        99 LEU    0.0900
   1608 HD21      -83.7630  -25.1830  -36.5570 H        99 LEU    0.0900
   1609 HD22      -84.9320  -25.1900  -35.1830 H        99 LEU    0.5100
   1610 HD23      -83.1460  -25.2680  -34.8630 H        99 LEU   -0.5100
   1611 N         -86.4460  -21.7420  -39.1650 N.am    100 HSP   -0.4700
   1612 CA        -87.7360  -21.5900  -39.8110 C.3     100 HSP    0.3100
   1613 C         -87.6100  -21.5770  -41.3170 C.2     100 HSP    0.0700
   1614 O         -88.6250  -21.6340  -42.0040 O.2     100 HSP    0.0900
   1615 CB        -88.3970  -20.3130  -39.3020 C.3     100 HSP   -0.0500
   1616 CG        -88.6850  -20.3480  -37.8310 C.ar    100 HSP    0.0900
   1617 CD2       -88.1490  -19.6520  -36.8020 C.ar    100 HSP    0.0900
   1618 ND1       -89.6190  -21.1970  -37.2720 N.ar    100 HSP    0.1900
   1619 CE1       -89.6510  -21.0210  -35.9630 C.ar    100 HSP    0.1300
   1620 NE2       -88.7690  -20.0870  -35.6500 N.ar    100 HSP    0.1900
   1621 HN        -85.8230  -20.9660  -39.2260 H       100 HSP   -0.5100
   1622 HA        -88.3400  -22.4530  -39.5760 H       100 HSP    0.4400
   1623 HB1       -89.3560  -20.1650  -39.8430 H       100 HSP   -0.5100
   1624 HB2       -87.7250  -19.4530  -39.5080 H       100 HSP    0.4400
   1625 HD1       -90.1840  -21.8470  -37.7800 H       100 HSP    0.3200
   1626 HD2       -87.3830  -18.8870  -36.7940 H       100 HSP    0.1800
   1627 HE1       -90.2820  -21.5430  -35.2750 H       100 HSP    0.5100
   1628 HE2       -88.5830  -19.7520  -34.7270 H       100 HSP   -0.5100
   1629 N         -86.3800  -21.5230  -41.8310 N.am    101 GLY   -0.4700
   1630 CA        -86.1750  -21.5030  -43.2660 C.3     101 GLY    0.3100
   1631 C         -86.3910  -20.1340  -43.8870 C.2     101 GLY   -0.0200
   1632 O         -86.5030  -20.0250  -45.0970 O.2     101 GLY    0.0900
   1633 HN        -85.5620  -21.4950  -41.2630 H       101 GLY    0.0900
   1634 HA1       -86.8690  -22.2020  -43.7070 H       101 GLY    0.5100
   1635 HA2       -85.1590  -21.8170  -43.4570 H       101 GLY   -0.5100
   1636 N         -86.4630  -19.0850  -43.0670 N.am    102 TYR   -0.4700
   1637 CA        -86.6570  -17.7160  -43.5570 C.3     102 TYR    0.3100
   1638 C         -86.6380  -16.7200  -42.4020 C.2     102 TYR    0.0700
   1639 O         -86.7270  -17.1070  -41.2320 O.2     102 TYR    0.0900
   1640 CB        -87.9880  -17.5840  -44.3390 C.3     102 TYR   -0.1800
   1641 CG        -89.2450  -17.4140  -43.4850 C.ar    102 TYR    0.0900
   1642 CD1       -89.8360  -18.5010  -42.8280 C.ar    102 TYR    0.0900
   1643 CD2       -89.8310  -16.1590  -43.3290 C.ar    102 TYR    0.0000
   1644 CE1       -90.9780  -18.3420  -42.0380 C.ar    102 TYR   -0.1150
   1645 CE2       -90.9660  -15.9810  -42.5460 C.ar    102 TYR    0.1150
   1646 CZ        -91.5390  -17.0740  -41.8990 C.ar    102 TYR   -0.1150
   1647 OH        -92.6610  -16.8720  -41.1120 O.3     102 TYR    0.1150
   1648 HN        -86.3870  -19.1860  -42.0770 H       102 TYR    0.1100
   1649 HA        -85.8230  -17.4730  -44.1980 H       102 TYR   -0.5400
   1650 HB1       -88.1370  -18.5010  -44.9470 H       102 TYR    0.4300
   1651 HB2       -87.9270  -16.6920  -44.9980 H       102 TYR   -0.1150
   1652 HD1       -89.3990  -19.4840  -42.9340 H       102 TYR    0.1150
   1653 HD2       -89.3940  -15.3060  -43.8270 H       102 TYR   -0.1150
   1654 HE1       -91.4210  -19.1920  -41.5400 H       102 TYR    0.1150
   1655 HE2       -91.4040  -15.0000  -42.4410 H       102 TYR    0.5100
   1656 HH        -93.0690  -16.0470  -41.3840 H       102 TYR   -0.5100
   1657 N         -86.5440  -15.4370  -42.7500 N.am    103 PHE   -0.4700
   1658 CA        -86.4920  -14.3510  -41.7880 C.3     103 PHE    0.3100
   1659 C         -87.8610  -14.0010  -41.2530 C.2     103 PHE    0.0700
   1660 O         -88.4650  -13.0200  -41.6890 O.2     103 PHE    0.0900
   1661 CB        -85.8420  -13.1190  -42.4340 C.3     103 PHE   -0.1800
   1662 CG        -84.3410  -13.1450  -42.3940 C.ar    103 PHE    0.0900
   1663 CD1       -83.6630  -12.8440  -41.2100 C.ar    103 PHE    0.0900
   1664 CD2       -83.6050  -13.4930  -43.5190 C.ar    103 PHE    0.0000
   1665 CE1       -82.2780  -12.8940  -41.1450 C.ar    103 PHE   -0.1150
   1666 CE2       -82.2150  -13.5460  -43.4630 C.ar    103 PHE    0.1150
   1667 CZ        -81.5490  -13.2450  -42.2710 C.ar    103 PHE   -0.1150
   1668 HN        -86.5040  -15.1620  -43.7070 H       103 PHE    0.1150
   1669 HA        -85.9150  -14.6800  -40.9360 H       103 PHE   -0.1150
   1670 HB1       -86.1720  -12.2060  -41.8950 H       103 PHE    0.1150
   1671 HB2       -86.1430  -13.0640  -43.5020 H       103 PHE   -0.1150
   1672 HD1       -84.2270  -12.5690  -40.3310 H       103 PHE    0.1150
   1673 HD2       -84.1130  -13.7240  -44.4440 H       103 PHE   -0.1150
   1674 HE1       -81.7690  -12.6610  -40.2220 H       103 PHE    0.1150
   1675 HE2       -81.6510  -13.8200  -44.3420 H       103 PHE    0.5100
   1676 HZ        -80.4700  -13.2870  -42.2280 H       103 PHE   -0.5100
   1677 N         -88.3430  -14.7970  -40.2930 N.am    104 VAL   -0.4700
   1678 CA        -89.6420  -14.5440  -39.6900 C.3     104 VAL    0.3100
   1679 C         -89.6900  -13.0940  -39.1910 C.2     104 VAL    0.0700
   1680 O         -90.7140  -12.4380  -39.3420 O.2     104 VAL    0.0900
   1681 CB        -89.9590  -15.5040  -38.4850 C.3     104 VAL   -0.0900
   1682 CG1       -89.4020  -16.8780  -38.7390 C.3     104 VAL    0.0900
   1683 CG2       -89.4290  -14.9210  -37.2010 C.3     104 VAL   -0.2700
   1684 HN        -87.8420  -15.5880  -39.9520 H       104 VAL    0.0900
   1685 HA        -90.3860  -14.6700  -40.4620 H       104 VAL    0.0900
   1686 HB        -91.0600  -15.5730  -38.3500 H       104 VAL    0.0900
   1687 HG11      -88.2920  -16.8560  -38.6890 H       104 VAL   -0.2700
   1688 HG12      -89.7040  -17.2280  -39.7500 H       104 VAL    0.0900
   1689 HG13      -89.7770  -17.5870  -37.9710 H       104 VAL    0.0900
   1690 HG21      -89.6020  -13.8230  -37.1790 H       104 VAL    0.0900
   1691 HG22      -88.3360  -15.1080  -37.1230 H       104 VAL    0.5100
   1692 HG23      -89.9500  -15.3800  -36.3330 H       104 VAL   -0.5100
   1693 N         -88.6010  -12.5810  -38.6180 N.am    105 PHE   -0.4700
   1694 CA        -88.6290  -11.2050  -38.1380 C.3     105 PHE    0.3100
   1695 C         -88.5200  -10.2120  -39.2680 C.2     105 PHE    0.0700
   1696 O         -88.2480   -9.0190  -39.0230 O.2     105 PHE    0.0900
   1697 CB        -87.4940  -10.9620  -37.1580 C.3     105 PHE   -0.1800
   1698 CG        -87.5640  -11.8330  -35.9610 C.ar    105 PHE    0.0900
   1699 CD1       -88.7600  -11.9420  -35.2410 C.ar    105 PHE    0.0900
   1700 CD2       -86.4460  -12.5570  -35.5510 C.ar    105 PHE    0.0000
   1701 CE1       -88.8560  -12.7640  -34.1250 C.ar    105 PHE   -0.1150
   1702 CE2       -86.5220  -13.3870  -34.4330 C.ar    105 PHE    0.1150
   1703 CZ        -87.7370  -13.4920  -33.7150 C.ar    105 PHE   -0.1150
   1704 HN        -87.7540  -13.0920  -38.4960 H       105 PHE    0.1150
   1705 HA        -89.5820  -11.0370  -37.6600 H       105 PHE   -0.1150
   1706 HB1       -87.5300   -9.9090  -36.8050 H       105 PHE    0.1150
   1707 HB2       -86.5230  -11.1640  -37.6590 H       105 PHE   -0.1150
   1708 HD1       -89.6230  -11.3770  -35.5590 H       105 PHE    0.1150
   1709 HD2       -85.5190  -12.4760  -36.0990 H       105 PHE   -0.1150
   1710 HE1       -89.7850  -12.8400  -33.5800 H       105 PHE    0.1150
   1711 HE2       -85.6560  -13.9480  -34.1150 H       105 PHE    0.5100
   1712 HZ        -87.7980  -14.1360  -32.8490 H       105 PHE   -0.5100
   1713 N         -88.7160  -10.6690  -40.4980 N.am    106 GLY   -0.4700
   1714 CA        -88.6320   -9.7550  -41.6160 C.3     106 GLY    0.3100
   1715 C         -87.3450   -8.9460  -41.6960 C.2     106 GLY   -0.0200
   1716 O         -86.3270   -9.3050  -41.1100 O.2     106 GLY    0.0900
   1717 HN        -88.9220  -11.6240  -40.7020 H       106 GLY    0.0900
   1718 HA1       -89.4620   -9.0690  -41.5320 H       106 GLY    0.5100
   1719 HA2       -88.7230  -10.3420  -42.5180 H       106 GLY   -0.5100
   1720 N         -87.3600   -7.8390  -42.4380 N.am    107 PRO   -0.2900
   1721 CA        -86.1640   -7.0130  -42.5710 C.3     107 PRO    0.0000
   1722 C         -85.4670   -6.6470  -41.2930 C.2     107 PRO    0.0900
   1723 O         -84.2540   -6.4560  -41.3130 O.2     107 PRO    0.0900
   1724 CB        -86.6630   -5.7910  -43.3580 C.3     107 PRO    0.0200
   1725 CG        -88.1520   -5.8430  -43.2240 C.3     107 PRO    0.0900
   1726 CD        -88.4520   -7.3010  -43.2600 C.3     107 PRO   -0.1800
   1727 HA        -85.3750   -7.5670  -43.0550 H       107 PRO    0.0900
   1728 HB1       -86.3600   -5.8560  -44.4250 H       107 PRO    0.0900
   1729 HB2       -86.2590   -4.8510  -42.9270 H       107 PRO   -0.1800
   1730 HG1       -88.4830   -5.3900  -42.2660 H       107 PRO    0.0900
   1731 HG2       -88.6480   -5.3110  -44.0640 H       107 PRO    0.0900
   1732 HD1       -89.4360   -7.5350  -42.8030 H       107 PRO    0.5100
   1733 HD2       -88.4040   -7.7100  -44.2910 H       107 PRO   -0.5100
   1734 N         -86.1910   -6.5590  -40.1830 N.am    108 THR   -0.4700
   1735 CA        -85.5310   -6.2130  -38.9300 C.3     108 THR    0.3100
   1736 C         -84.5450   -7.3060  -38.5690 C.2     108 THR    0.0700
   1737 O         -83.3820   -7.0140  -38.2650 O.2     108 THR    0.0900
   1738 CB        -86.5350   -6.0220  -37.7880 C.3     108 THR    0.1400
   1739 CG2       -85.8290   -5.4850  -36.5560 C.3     108 THR    0.0900
   1740 OG1       -87.5260   -5.0690  -38.1810 O.3     108 THR   -0.6600
   1741 HN        -87.1750   -6.7190  -40.1540 H       108 THR    0.4300
   1742 HA        -84.9790   -5.2990  -39.0920 H       108 THR   -0.2700
   1743 HB        -87.0320   -6.9880  -37.5560 H       108 THR    0.0900
   1744 HG1       -88.1260   -4.9880  -37.4360 H       108 THR    0.0900
   1745 HG21      -85.3550   -4.5070  -36.7830 H       108 THR    0.0900
   1746 HG22      -85.0380   -6.1960  -36.2340 H       108 THR    0.5100
   1747 HG23      -86.5600   -5.3420  -35.7320 H       108 THR   -0.5100
   1748 N         -84.9910   -8.5620  -38.6180 N.am    109 GLY   -0.4700
   1749 CA        -84.1040   -9.6650  -38.3160 C.3     109 GLY    0.3100
   1750 C         -82.9300   -9.7250  -39.2730 C.2     109 GLY   -0.0200
   1751 O         -81.8490  -10.1330  -38.9000 O.2     109 GLY    0.0900
   1752 HN        -85.9310   -8.7920  -38.8590 H       109 GLY    0.0900
   1753 HA1       -84.6710  -10.5820  -38.3900 H       109 GLY    0.5100
   1754 HA2       -83.7370   -9.5360  -37.3090 H       109 GLY   -0.5100
   1755 N         -83.1520   -9.2880  -40.5100 N.am    110 CYS   -0.4700
   1756 CA        -82.1560   -9.2950  -41.5670 C.3     110 CYS    0.3100
   1757 C         -81.1400   -8.2500  -41.2910 C.2     110 CYS    0.0700
   1758 O         -79.9630   -8.4190  -41.6190 O.2     110 CYS    0.0900
   1759 CB        -82.8290   -9.0020  -42.8910 C.3     110 CYS   -0.1000
   1760 SG        -81.7650   -8.9690  -44.3650 S.3     110 CYS    0.0900
   1761 HN        -84.0420   -8.9250  -40.7730 H       110 CYS    0.0900
   1762 HA        -81.6870  -10.2680  -41.5870 H       110 CYS   -0.0800
   1763 HB1       -83.3240   -8.0130  -42.8010 H       110 CYS    0.5100
   1764 HB2       -83.6100   -9.7740  -43.0470 H       110 CYS   -0.5100
   1765 N         -81.5870   -7.1490  -40.6930 N.am    111 ASN   -0.4700
   1766 CA        -80.6850   -6.0610  -40.3680 C.3     111 ASN    0.3100
   1767 C         -79.8130   -6.4480  -39.1980 C.2     111 ASN    0.0700
   1768 O         -78.6280   -6.1500  -39.2040 O.2     111 ASN    0.0900
   1769 CB        -81.4680   -4.7870  -40.0490 C.3     111 ASN   -0.1800
   1770 CG        -82.0950   -4.1680  -41.2820 C.2     111 ASN    0.0900
   1771 ND2       -83.3930   -3.9640  -41.2210 N.am    111 ASN    0.0900
   1772 OD1       -81.4250   -3.8700  -42.2690 O.2     111 ASN    0.5500
   1773 HN        -82.5450   -7.0250  -40.4460 H       111 ASN   -0.5500
   1774 HA        -80.0360   -5.9000  -41.2150 H       111 ASN   -0.6200
   1775 HB1       -80.7790   -4.0440  -39.5920 H       111 ASN    0.3200
   1776 HB2       -82.2750   -5.0300  -39.3250 H       111 ASN    0.3000
   1777 HD21      -83.8490   -3.4260  -41.9300 H       111 ASN    0.5100
   1778 HD22      -83.9250   -4.3470  -40.4650 H       111 ASN   -0.5100
   1779 N         -80.3840   -7.1200  -38.1970 N.am    112 LEU   -0.4700
   1780 CA        -79.6110   -7.5550  -37.0360 C.3     112 LEU    0.3100
   1781 C         -78.5610   -8.5070  -37.5060 C.2     112 LEU    0.0700
   1782 O         -77.3850   -8.3390  -37.2070 O.2     112 LEU    0.0900
   1783 CB        -80.5140   -8.2680  -36.0250 C.3     112 LEU   -0.1800
   1784 CG        -81.5650   -7.3910  -35.3370 C.3     112 LEU    0.0900
   1785 CD1       -82.5000   -8.2830  -34.5410 C.3     112 LEU    0.0900
   1786 CD2       -80.8870   -6.3270  -34.4540 C.3     112 LEU   -0.0900
   1787 HN        -81.3530   -7.3520  -38.1950 H       112 LEU    0.0900
   1788 HA        -79.1610   -6.6820  -36.5870 H       112 LEU   -0.2700
   1789 HB1       -79.8670   -8.7090  -35.2380 H       112 LEU    0.0900
   1790 HB2       -81.0440   -9.0860  -36.5560 H       112 LEU    0.0900
   1791 HG        -82.1430   -6.8270  -36.1000 H       112 LEU    0.0900
   1792 HD11      -81.9280   -8.8470  -33.7730 H       112 LEU   -0.2700
   1793 HD12      -82.9980   -9.0100  -35.2180 H       112 LEU    0.0900
   1794 HD13      -83.2670   -7.6640  -34.0280 H       112 LEU    0.0900
   1795 HD21      -80.2340   -5.6770  -35.0730 H       112 LEU    0.0900
   1796 HD22      -80.2640   -6.8210  -33.6780 H       112 LEU    0.5100
   1797 HD23      -81.6580   -5.6930  -33.9660 H       112 LEU   -0.5100
   1798 N         -79.0180   -9.5080  -38.2560 N.am    113 GLU   -0.4700
   1799 CA        -78.1790  -10.5410  -38.8390 C.3     113 GLU    0.3100
   1800 C         -77.0280   -9.8880  -39.6390 C.2     113 GLU    0.0700
   1801 O         -75.8610  -10.1640  -39.3550 O.2     113 GLU    0.0900
   1802 CB        -79.0470  -11.4260  -39.7500 C.3     113 GLU   -0.1800
   1803 CG        -78.7410  -12.9050  -39.6910 C.3     113 GLU    0.0900
   1804 CD        -77.3140  -13.2070  -40.0640 C.2     113 GLU    0.0900
   1805 OE1       -76.8780  -12.7040  -41.1230 O.co2   113 GLU   -0.2800
   1806 OE2       -76.6300  -13.9430  -39.3110 O.co2   113 GLU    0.0900
   1807 HN        -79.9900   -9.5950  -38.4560 H       113 GLU    0.0900
   1808 HA        -77.7450  -11.1230  -38.0400 H       113 GLU    0.6200
   1809 HB1       -78.9080  -11.0860  -40.7970 H       113 GLU   -0.7600
   1810 HB2       -80.1100  -11.2820  -39.4610 H       113 GLU   -0.7600
   1811 HG1       -79.4130  -13.4430  -40.3930 H       113 GLU    0.5100
   1812 HG2       -78.9220  -13.2720  -38.6580 H       113 GLU   -0.5100
   1813 N         -77.3470   -9.0130  -40.5980 N.am    114 GLY   -0.4700
   1814 CA        -76.3210   -8.3660  -41.3970 C.3     114 GLY    0.3100
   1815 C         -75.4010   -7.4230  -40.6450 C.2     114 GLY   -0.0200
   1816 O         -74.1860   -7.5420  -40.7320 O.2     114 GLY    0.0900
   1817 HN        -78.2910   -8.7680  -40.8050 H       114 GLY    0.0900
   1818 HA1       -76.8250   -7.8040  -42.1700 H       114 GLY    0.5100
   1819 HA2       -75.7190   -9.1480  -41.8370 H       114 GLY   -0.5100
   1820 N         -75.9820   -6.4900  -39.8920 N.am    115 PHE   -0.4700
   1821 CA        -75.2280   -5.4820  -39.1370 C.3     115 PHE    0.3100
   1822 C         -74.1890   -6.0710  -38.2010 C.2     115 PHE    0.0700
   1823 O         -73.0230   -5.7070  -38.2660 O.2     115 PHE    0.0900
   1824 CB        -76.1760   -4.5830  -38.3140 C.3     115 PHE   -0.1800
   1825 CG        -75.4620   -3.5490  -37.4820 C.ar    115 PHE    0.0900
   1826 CD1       -74.8550   -2.4490  -38.0850 C.ar    115 PHE    0.0900
   1827 CD2       -75.3510   -3.6990  -36.1030 C.ar    115 PHE    0.0000
   1828 CE1       -74.1410   -1.5120  -37.3290 C.ar    115 PHE   -0.1150
   1829 CE2       -74.6350   -2.7700  -35.3330 C.ar    115 PHE    0.1150
   1830 CZ        -74.0300   -1.6750  -35.9530 C.ar    115 PHE   -0.1150
   1831 HN        -76.9730   -6.4350  -39.8070 H       115 PHE    0.1150
   1832 HA        -74.6670   -4.8880  -39.8420 H       115 PHE   -0.1150
   1833 HB1       -76.7680   -5.2140  -37.6180 H       115 PHE    0.1150
   1834 HB2       -76.8530   -4.0370  -39.0050 H       115 PHE   -0.1150
   1835 HD1       -74.9360   -2.3170  -39.1540 H       115 PHE    0.1150
   1836 HD2       -75.8200   -4.5430  -35.6190 H       115 PHE   -0.1150
   1837 HE1       -73.6770   -0.6650  -37.8140 H       115 PHE    0.1150
   1838 HE2       -74.5530   -2.9010  -34.2650 H       115 PHE    0.5100
   1839 HZ        -73.4780   -0.9570  -35.3650 H       115 PHE   -0.5100
   1840 N         -74.5870   -6.9800  -37.3310 N.am    116 PHE   -0.4700
   1841 CA        -73.6270   -7.5020  -36.3880 C.3     116 PHE    0.3100
   1842 C         -72.5430   -8.3320  -36.9900 C.2     116 PHE    0.0700
   1843 O         -71.4470   -8.3370  -36.4490 O.2     116 PHE    0.0900
   1844 CB        -74.3450   -8.2460  -35.2780 C.3     116 PHE   -0.1800
   1845 CG        -74.9590   -7.3250  -34.2940 C.ar    116 PHE    0.0900
   1846 CD1       -74.1570   -6.4200  -33.5930 C.ar    116 PHE    0.0900
   1847 CD2       -76.3380   -7.2970  -34.1110 C.ar    116 PHE    0.0000
   1848 CE1       -74.7250   -5.4950  -32.7200 C.ar    116 PHE   -0.1150
   1849 CE2       -76.9120   -6.3750  -33.2400 C.ar    116 PHE    0.1150
   1850 CZ        -76.1060   -5.4710  -32.5430 C.ar    116 PHE   -0.1150
   1851 HN        -75.5190   -7.3300  -37.2860 H       116 PHE    0.1150
   1852 HA        -73.0630   -6.6730  -35.9850 H       116 PHE   -0.1150
   1853 HB1       -73.6220   -8.8890  -34.7310 H       116 PHE    0.1150
   1854 HB2       -75.1580   -8.8680  -35.7110 H       116 PHE   -0.1150
   1855 HD1       -73.0850   -6.4390  -33.7280 H       116 PHE    0.1150
   1856 HD2       -76.9670   -7.9940  -34.6460 H       116 PHE   -0.1150
   1857 HE1       -74.0970   -4.7990  -32.1820 H       116 PHE    0.1150
   1858 HE2       -77.9840   -6.3590  -33.1020 H       116 PHE    0.5100
   1859 HZ        -76.5540   -4.7560  -31.8690 H       116 PHE   -0.5100
   1860 N         -72.8070   -9.0330  -38.0860 N.am    117 ALA   -0.4700
   1861 CA        -71.7590   -9.8320  -38.7010 C.3     117 ALA    0.3100
   1862 C         -70.7720   -8.9020  -39.3960 C.2     117 ALA    0.0700
   1863 O         -69.5610   -9.1450  -39.4230 O.2     117 ALA    0.0900
   1864 CB        -72.3590  -10.7750  -39.6900 C.3     117 ALA   -0.2700
   1865 HN        -73.7030   -9.0440  -38.5220 H       117 ALA    0.0900
   1866 HA        -71.2470  -10.3750  -37.9210 H       117 ALA    0.0900
   1867 HB1       -72.8940  -10.2100  -40.4810 H       117 ALA    0.0900
   1868 HB2       -73.0840  -11.4450  -39.1810 H       117 ALA    0.5100
   1869 HB3       -71.5590  -11.3810  -40.1650 H       117 ALA   -0.5100
   1870 N         -71.3060   -7.8180  -39.9530 N.am    118 THR   -0.4700
   1871 CA        -70.5020   -6.8160  -40.6400 C.3     118 THR    0.3100
   1872 C         -69.6820   -6.0600  -39.6080 C.2     118 THR    0.0700
   1873 O         -68.4470   -5.9390  -39.7440 O.2     118 THR    0.0900
   1874 CB        -71.4140   -5.8380  -41.4040 C.3     118 THR    0.1400
   1875 CG2       -70.5990   -4.7850  -42.1220 C.3     118 THR    0.0900
   1876 OG1       -72.1820   -6.5640  -42.3680 O.3     118 THR   -0.6600
   1877 HN        -72.2870   -7.6430  -39.9240 H       118 THR    0.4300
   1878 HA        -69.8400   -7.3270  -41.3240 H       118 THR   -0.2700
   1879 HB        -72.1040   -5.3300  -40.6960 H       118 THR    0.0900
   1880 HG1       -72.9080   -6.9630  -41.8820 H       118 THR    0.0900
   1881 HG21      -69.9130   -5.2650  -42.8520 H       118 THR    0.0900
   1882 HG22      -69.9920   -4.2110  -41.3890 H       118 THR    0.5100
   1883 HG23      -71.2730   -4.0940  -42.6720 H       118 THR   -0.5100
   1884 N         -70.3640   -5.5610  -38.5750 N.am    119 LEU   -0.4700
   1885 CA        -69.7210   -4.8370  -37.4890 C.3     119 LEU    0.3100
   1886 C         -68.5540   -5.6770  -36.9610 C.2     119 LEU    0.0700
   1887 O         -67.4440   -5.1800  -36.7820 O.2     119 LEU    0.0900
   1888 CB        -70.7420   -4.5980  -36.3670 C.3     119 LEU   -0.1800
   1889 CG        -70.8010   -3.2100  -35.7410 C.3     119 LEU    0.0900
   1890 CD1       -71.3670   -3.3220  -34.3360 C.3     119 LEU    0.0900
   1891 CD2       -69.4010   -2.6220  -35.7060 C.3     119 LEU   -0.0900
   1892 HN        -71.3530   -5.6620  -38.5020 H       119 LEU    0.0900
   1893 HA        -69.3530   -3.8980  -37.8760 H       119 LEU   -0.2700
   1894 HB1       -70.5190   -5.3200  -35.5550 H       119 LEU    0.0900
   1895 HB2       -71.7480   -4.8170  -36.7810 H       119 LEU    0.0900
   1896 HG        -71.4480   -2.5490  -36.3560 H       119 LEU    0.0900
   1897 HD11      -70.6360   -3.8250  -33.6680 H       119 LEU   -0.2700
   1898 HD12      -72.3030   -3.9200  -34.3530 H       119 LEU    0.0900
   1899 HD13      -71.5770   -2.3090  -33.9320 H       119 LEU    0.0900
   1900 HD21      -69.1340   -2.2110  -36.7030 H       119 LEU    0.0900
   1901 HD22      -68.6660   -3.4100  -35.4380 H       119 LEU    0.5100
   1902 HD23      -69.3560   -1.8000  -34.9600 H       119 LEU   -0.5100
   1903 N         -68.8220   -6.9640  -36.7450 N.am    120 GLY   -0.4700
   1904 CA        -67.8120   -7.8730  -36.2300 C.3     120 GLY    0.3100
   1905 C         -66.6230   -8.1160  -37.1350 C.2     120 GLY   -0.0200
   1906 O         -65.4740   -8.0470  -36.6980 O.2     120 GLY    0.0900
   1907 HN        -69.7190   -7.3580  -36.9240 H       120 GLY    0.0900
   1908 HA1       -68.2990   -8.8200  -36.0480 H       120 GLY    0.5100
   1909 HA2       -67.4520   -7.4550  -35.3020 H       120 GLY   -0.5100
   1910 N         -66.8790   -8.4200  -38.3980 N.am    121 GLY   -0.4700
   1911 CA        -65.7820   -8.6550  -39.3100 C.3     121 GLY    0.3100
   1912 C         -64.9460   -7.4010  -39.5200 C.2     121 GLY   -0.0200
   1913 O         -63.7050   -7.4730  -39.5540 O.2     121 GLY    0.0900
   1914 HN        -67.8030   -8.4980  -38.7650 H       121 GLY    0.0900
   1915 HA1       -66.1930   -8.9720  -40.2580 H       121 GLY    0.5100
   1916 HA2       -65.1590   -9.4330  -38.8960 H       121 GLY   -0.5100
   1917 N         -65.6280   -6.2510  -39.6440 N.am    122 GLU   -0.4700
   1918 CA        -64.9700   -4.9660  -39.8790 C.3     122 GLU    0.3100
   1919 C         -64.2050   -4.4590  -38.6590 C.2     122 GLU    0.0700
   1920 O         -63.2140   -3.7320  -38.8130 O.2     122 GLU    0.0900
   1921 CB        -65.9840   -3.9180  -40.3550 C.3     122 GLU   -0.1800
   1922 CG        -66.2280   -3.9260  -41.8600 C.3     122 GLU    0.0900
   1923 CD        -64.9570   -3.7080  -42.6800 C.2     122 GLU    0.0900
   1924 OE1       -64.1290   -2.8570  -42.2930 O.co2   122 GLU   -0.2800
   1925 OE2       -64.7900   -4.3760  -43.7250 O.co2   122 GLU    0.0900
   1926 HN        -66.6220   -6.2220  -39.5830 H       122 GLU    0.0900
   1927 HA        -64.2040   -5.1130  -40.6250 H       122 GLU    0.6200
   1928 HB1       -65.6120   -2.9130  -40.0650 H       122 GLU   -0.7600
   1929 HB2       -66.9510   -4.1050  -39.8410 H       122 GLU   -0.7600
   1930 HG1       -66.9480   -3.1180  -42.1110 H       122 GLU    0.5100
   1931 HG2       -66.6650   -4.9070  -42.1470 H       122 GLU   -0.5100
   1932 N         -64.6320   -4.8050  -37.4430 N.am    123 ILE   -0.4700
   1933 CA        -63.8880   -4.3760  -36.2590 C.3     123 ILE    0.3100
   1934 C         -62.6110   -5.2050  -36.1800 C.2     123 ILE    0.0700
   1935 O         -61.5780   -4.7470  -35.6700 O.2     123 ILE    0.0900
   1936 CB        -64.7120   -4.5470  -34.9700 C.3     123 ILE   -0.0900
   1937 CG1       -65.6920   -3.3830  -34.8340 C.3     123 ILE    0.0900
   1938 CG2       -63.7850   -4.5970  -33.7520 C.3     123 ILE   -0.2700
   1939 CD        -66.6910   -3.5660  -33.7250 C.3     123 ILE    0.0900
   1940 HN        -65.4510   -5.3530  -37.2900 H       123 ILE    0.0900
   1941 HA        -63.6240   -3.3380  -36.3950 H       123 ILE    0.0900
   1942 HB        -65.2980   -5.4890  -35.0260 H       123 ILE   -0.1800
   1943 HG11      -66.2420   -3.2690  -35.7920 H       123 ILE    0.0900
   1944 HG12      -65.1140   -2.4540  -34.6400 H       123 ILE    0.0900
   1945 HG21      -63.0730   -3.7450  -33.7780 H       123 ILE   -0.2700
   1946 HG22      -63.2050   -5.5440  -33.7570 H       123 ILE    0.0900
   1947 HG23      -64.3830   -4.5310  -32.8180 H       123 ILE    0.0900
   1948 HD1       -66.1660   -3.6670  -32.7510 H       123 ILE    0.0900
   1949 HD2       -67.2870   -4.4870  -33.9030 H       123 ILE    0.5100
   1950 HD3       -67.3670   -2.6860  -33.6750 H       123 ILE   -0.5100
   1951 N         -62.6850   -6.4350  -36.6900 N.am    124 ALA   -0.4700
   1952 CA        -61.5310   -7.3100  -36.7340 C.3     124 ALA    0.3100
   1953 C         -60.5570   -6.7430  -37.7490 C.2     124 ALA    0.0700
   1954 O         -59.3850   -6.5950  -37.4510 O.2     124 ALA    0.0900
   1955 CB        -61.9490   -8.7040  -37.1380 C.3     124 ALA   -0.2700
   1956 HN        -63.5330   -6.8060  -37.0620 H       124 ALA    0.0900
   1957 HA        -61.0800   -7.3210  -35.7520 H       124 ALA    0.0900
   1958 HB1       -62.4210   -8.6850  -38.1440 H       124 ALA    0.0900
   1959 HB2       -62.6850   -9.1060  -36.4090 H       124 ALA    0.5100
   1960 HB3       -61.0600   -9.3690  -37.1770 H       124 ALA   -0.5100
   1961 N         -61.0450   -6.4050  -38.9460 N.am    125 LEU   -0.4700
   1962 CA        -60.2030   -5.8450  -40.0130 C.3     125 LEU    0.3100
   1963 C         -59.4870   -4.5940  -39.5540 C.2     125 LEU    0.0700
   1964 O         -58.2840   -4.4770  -39.7280 O.2     125 LEU    0.0900
   1965 CB        -61.0480   -5.5070  -41.2550 C.3     125 LEU   -0.1800
   1966 CG        -60.3880   -4.7490  -42.4140 C.3     125 LEU    0.0900
   1967 CD1       -59.2410   -5.5800  -42.9790 C.3     125 LEU    0.0900
   1968 CD2       -61.4290   -4.4190  -43.4950 C.3     125 LEU   -0.0900
   1969 HN        -62.0100   -6.5200  -39.1700 H       125 LEU    0.0900
   1970 HA        -59.4480   -6.5750  -40.2610 H       125 LEU   -0.2700
   1971 HB1       -61.9070   -4.8960  -40.9110 H       125 LEU    0.0900
   1972 HB2       -61.4270   -6.4670  -41.6640 H       125 LEU    0.0900
   1973 HG        -59.9980   -3.7750  -42.0480 H       125 LEU    0.0900
   1974 HD11      -59.5860   -6.6160  -43.1860 H       125 LEU   -0.2700
   1975 HD12      -58.4080   -5.6230  -42.2450 H       125 LEU    0.0900
   1976 HD13      -58.8800   -5.1300  -43.9280 H       125 LEU    0.0900
   1977 HD21      -62.1340   -3.6460  -43.1230 H       125 LEU    0.0900
   1978 HD22      -62.0070   -5.3320  -43.7540 H       125 LEU    0.5100
   1979 HD23      -60.9200   -4.0270  -44.4020 H       125 LEU   -0.5100
   1980 N         -60.2110   -3.6550  -38.9620 N.am    126 TRP   -0.4700
   1981 CA        -59.5760   -2.4460  -38.5260 C.3     126 TRP    0.3100
   1982 C         -58.6860   -2.6890  -37.3470 C.2     126 TRP    0.0700
   1983 O         -57.6710   -2.0120  -37.2160 O.2     126 TRP    0.0900
   1984 CB        -60.6240   -1.3950  -38.2220 C.3     126 TRP   -0.1800
   1985 CG        -61.2180   -0.8650  -39.4660 C.ar    126 TRP    0.0900
   1986 CD1       -62.4910   -1.0430  -39.9120 C.ar    126 TRP    0.0900
   1987 CD2       -60.5480   -0.1010  -40.4660 C.ar    126 TRP   -0.0300
   1988 CE2       -61.4800    0.1480  -41.4970 C.ar    126 TRP   -0.1500
   1989 CE3       -59.2470    0.3960  -40.5940 C.ar    126 TRP    0.2200
   1990 NE1       -62.6610   -0.4390  -41.1310 N.ar    126 TRP   -0.5100
   1991 CZ2       -61.1540    0.8730  -42.6400 C.ar    126 TRP    0.3700
   1992 CZ3       -58.9230    1.1180  -41.7290 C.ar    126 TRP    0.2400
   1993 CH2       -59.8720    1.3510  -42.7380 C.ar    126 TRP    0.1100
   1994 HN        -61.1910   -3.7420  -38.7960 H       126 TRP   -0.2500
   1995 HA        -58.9180   -2.1070  -39.3130 H       126 TRP    0.1700
   1996 HB1       -60.1560   -0.5580  -37.6600 H       126 TRP   -0.2000
   1997 HB2       -61.4280   -1.8440  -37.6000 H       126 TRP    0.1400
   1998 HD1       -63.2600   -1.5840  -39.3810 H       126 TRP   -0.2700
   1999 HE1       -63.4870   -0.4290  -41.6510 H       126 TRP    0.1600
   2000 HE3       -58.4990    0.2300  -39.8330 H       126 TRP   -0.1400
   2001 HZ2       -61.8670    1.0620  -43.4290 H       126 TRP    0.1400
   2002 HZ3       -57.9220    1.5080  -41.8420 H       126 TRP    0.5100
   2003 HH2       -59.5860    1.9200  -43.6100 H       126 TRP   -0.5100
   2004 N         -59.0300   -3.6420  -36.4850 N.am    127 SER   -0.4700
   2005 CA        -58.1770   -3.9160  -35.3380 C.3     127 SER    0.3100
   2006 C         -56.8510   -4.4790  -35.8280 C.2     127 SER    0.0700
   2007 O         -55.8590   -4.3950  -35.1120 O.2     127 SER    0.0900
   2008 CB        -58.8430   -4.8980  -34.3720 C.3     127 SER    0.0500
   2009 OG        -59.8390   -4.2570  -33.5960 O.3     127 SER    0.0900
   2010 HN        -59.8570   -4.1910  -36.5810 H       127 SER    0.0900
   2011 HA        -57.9800   -2.9800  -34.8400 H       127 SER   -0.6600
   2012 HB1       -58.0790   -5.3200  -33.6860 H       127 SER    0.4300
   2013 HB2       -59.3180   -5.7200  -34.9490 H       127 SER    0.5100
   2014 HG1       -60.6160   -4.1980  -34.1580 H       127 SER   -0.5100
   2015 N         -56.8300   -5.0350  -37.0430 N.am    128 LEU   -0.4700
   2016 CA        -55.6040   -5.5900  -37.6270 C.3     128 LEU    0.3100
   2017 C         -54.7000   -4.4900  -38.1470 C.2     128 LEU    0.0700
   2018 O         -53.4840   -4.6380  -38.1260 O.2     128 LEU    0.0900
   2019 CB        -55.9240   -6.5440  -38.7740 C.3     128 LEU   -0.1800
   2020 CG        -56.3740   -7.9170  -38.2980 C.3     128 LEU    0.0900
   2021 CD1       -56.7420   -8.7850  -39.4880 C.3     128 LEU    0.0900
   2022 CD2       -55.2480   -8.5470  -37.4790 C.3     128 LEU   -0.0900
   2023 HN        -57.6480   -5.0970  -37.6080 H       128 LEU    0.0900
   2024 HA        -55.0700   -6.1120  -36.8460 H       128 LEU   -0.2700
   2025 HB1       -55.0160   -6.6640  -39.4020 H       128 LEU    0.0900
   2026 HB2       -56.7330   -6.0990  -39.3930 H       128 LEU    0.0900
   2027 HG        -57.2560   -7.8070  -37.6320 H       128 LEU    0.0900
   2028 HD11      -55.8630   -8.9060  -40.1570 H       128 LEU   -0.2700
   2029 HD12      -57.5630   -8.3080  -40.0640 H       128 LEU    0.0900
   2030 HD13      -57.0630   -9.7900  -39.1390 H       128 LEU    0.0900
   2031 HD21      -55.1330   -8.0110  -36.5120 H       128 LEU    0.0900
   2032 HD22      -54.2900   -8.4810  -38.0380 H       128 LEU    0.5100
   2033 HD23      -55.4840   -9.6120  -37.2680 H       128 LEU   -0.5100
   2034 N         -55.2870   -3.3980  -38.6360 N.am    129 VAL   -0.4700
   2035 CA        -54.4980   -2.2820  -39.1330 C.3     129 VAL    0.3100
   2036 C         -53.8140   -1.6280  -37.9350 C.2     129 VAL    0.0700
   2037 O         -52.6290   -1.2580  -38.0260 O.2     129 VAL    0.0900
   2038 CB        -55.3820   -1.2520  -39.8830 C.3     129 VAL   -0.0900
   2039 CG1       -54.5180   -0.1210  -40.4030 C.3     129 VAL    0.0900
   2040 CG2       -56.1050   -1.9150  -41.0410 C.3     129 VAL   -0.2700
   2041 HN        -56.2780   -3.2980  -38.6830 H       129 VAL    0.0900
   2042 HA        -53.7460   -2.6810  -39.7980 H       129 VAL    0.0900
   2043 HB        -56.1490   -0.8460  -39.1900 H       129 VAL    0.0900
   2044 HG11      -53.6450   -0.5300  -40.9550 H       129 VAL   -0.2700
   2045 HG12      -54.1450    0.4920  -39.5550 H       129 VAL    0.0900
   2046 HG13      -55.1070    0.5180  -41.0960 H       129 VAL    0.0900
   2047 HG21      -56.7550   -2.7350  -40.6650 H       129 VAL    0.0900
   2048 HG22      -55.3660   -2.3450  -41.7500 H       129 VAL    0.5100
   2049 HG23      -56.7400   -1.1710  -41.5670 H       129 VAL   -0.5100
   2050 N         -54.5480   -1.5060  -36.8190 N.am    130 VAL   -0.4700
   2051 CA        -54.0140   -0.9220  -35.5890 C.3     130 VAL    0.3100
   2052 C         -52.8140   -1.7540  -35.1310 C.2     130 VAL    0.0700
   2053 O         -51.7410   -1.2120  -34.8480 O.2     130 VAL    0.0900
   2054 CB        -55.0920   -0.8830  -34.4750 C.3     130 VAL   -0.0900
   2055 CG1       -54.5390   -0.2590  -33.2130 C.3     130 VAL    0.0900
   2056 CG2       -56.2870   -0.0950  -34.9580 C.3     130 VAL   -0.2700
   2057 HN        -55.4960   -1.8120  -36.7780 H       130 VAL    0.0900
   2058 HA        -53.6750    0.0780  -35.8170 H       130 VAL    0.0900
   2059 HB        -55.4290   -1.9180  -34.2550 H       130 VAL    0.0900
   2060 HG11      -54.2060    0.7810  -33.4150 H       130 VAL   -0.2700
   2061 HG12      -53.6680   -0.8470  -32.8500 H       130 VAL    0.0900
   2062 HG13      -55.3250   -0.2330  -32.4290 H       130 VAL    0.0900
   2063 HG21      -56.7180   -0.5700  -35.8650 H       130 VAL    0.0900
   2064 HG22      -55.9790    0.9420  -35.2140 H       130 VAL    0.5100
   2065 HG23      -57.0680   -0.0680  -34.1690 H       130 VAL   -0.5100
   2066 N         -52.9850   -3.0740  -35.0780 N.am    131 LEU   -0.4700
   2067 CA        -51.9030   -3.9590  -34.6800 C.3     131 LEU    0.3100
   2068 C         -50.7250   -3.7920  -35.6440 C.2     131 LEU    0.0700
   2069 O         -49.5850   -3.6760  -35.2020 O.2     131 LEU    0.0900
   2070 CB        -52.4080   -5.4140  -34.6580 C.3     131 LEU   -0.1800
   2071 CG        -53.0910   -5.9370  -33.3800 C.3     131 LEU    0.0900
   2072 CD1       -53.8570   -4.8480  -32.6780 C.3     131 LEU    0.0900
   2073 CD2       -54.0170   -7.0770  -33.7400 C.3     131 LEU   -0.0900
   2074 HN        -53.8530   -3.5090  -35.3070 H       131 LEU    0.0900
   2075 HA        -51.5630   -3.6610  -33.6990 H       131 LEU   -0.2700
   2076 HB1       -51.5350   -6.0690  -34.8540 H       131 LEU    0.0900
   2077 HB2       -53.1360   -5.5220  -35.4870 H       131 LEU    0.0900
   2078 HG        -52.3170   -6.3380  -32.6920 H       131 LEU    0.0900
   2079 HD11      -54.7520   -4.5670  -33.2730 H       131 LEU   -0.2700
   2080 HD12      -53.2140   -3.9500  -32.5590 H       131 LEU    0.0900
   2081 HD13      -54.1910   -5.2040  -31.6800 H       131 LEU    0.0900
   2082 HD21      -53.4400   -7.9020  -34.2110 H       131 LEU    0.0900
   2083 HD22      -54.7870   -6.7270  -34.4600 H       131 LEU    0.5100
   2084 HD23      -54.5090   -7.4670  -32.8240 H       131 LEU   -0.5100
   2085 N         -50.9950   -3.7640  -36.9500 N.am    132 ALA   -0.4700
   2086 CA        -49.9420   -3.5920  -37.9460 C.3     132 ALA    0.3100
   2087 C         -49.1180   -2.3830  -37.5760 C.2     132 ALA    0.0700
   2088 O         -47.9000   -2.4400  -37.5990 O.2     132 ALA    0.0900
   2089 CB        -50.5520   -3.4050  -39.3340 C.3     132 ALA   -0.2700
   2090 HN        -51.9230   -3.8580  -37.3020 H       132 ALA    0.0900
   2091 HA        -49.3150   -4.4720  -37.9270 H       132 ALA    0.0900
   2092 HB1       -51.0550   -2.4160  -39.4000 H       132 ALA    0.0900
   2093 HB2       -51.3050   -4.1990  -39.5270 H       132 ALA    0.5100
   2094 HB3       -49.7550   -3.4490  -40.1070 H       132 ALA   -0.5100
   2095 N         -49.7860   -1.2930  -37.2230 N.am    133 ILE   -0.4700
   2096 CA        -49.1010   -0.0810  -36.8320 C.3     133 ILE    0.3100
   2097 C         -48.3360   -0.3140  -35.5620 C.2     133 ILE    0.0700
   2098 O         -47.1160   -0.3010  -35.5720 O.2     133 ILE    0.0900
   2099 CB        -50.0920    1.0500  -36.6010 C.3     133 ILE   -0.0900
   2100 CG1       -50.8700    1.3050  -37.8900 C.3     133 ILE    0.0900
   2101 CG2       -49.3700    2.2870  -36.1060 C.3     133 ILE   -0.2700
   2102 CD        -50.0140    1.2480  -39.1530 C.3     133 ILE    0.0900
   2103 HN        -50.7820   -1.2600  -37.2120 H       133 ILE    0.0900
   2104 HA        -48.4100    0.1810  -37.6190 H       133 ILE    0.0900
   2105 HB        -50.8440    0.7350  -35.8470 H       133 ILE   -0.1800
   2106 HG11      -51.3360    2.3120  -37.8270 H       133 ILE    0.0900
   2107 HG12      -51.6720    0.5420  -37.9750 H       133 ILE    0.0900
   2108 HG21      -48.5030    2.5120  -36.7640 H       133 ILE   -0.2700
   2109 HG22      -48.9980    2.1200  -35.0740 H       133 ILE    0.0900
   2110 HG23      -50.0600    3.1580  -36.1190 H       133 ILE    0.0900
   2111 HD1       -49.6950    0.2020  -39.3510 H       133 ILE    0.0900
   2112 HD2       -49.1080    1.8780  -39.0240 H       133 ILE    0.5100
   2113 HD3       -50.6010    1.6110  -40.0250 H       133 ILE   -0.5100
   2114 N         -49.0500   -0.5260  -34.4620 N.am    134 GLU   -0.4700
   2115 CA        -48.4090   -0.7670  -33.1870 C.3     134 GLU    0.3100
   2116 C         -47.2690   -1.7230  -33.3960 C.2     134 GLU    0.0700
   2117 O         -46.1720   -1.5070  -32.9030 O.2     134 GLU    0.0900
   2118 CB        -49.4100   -1.3670  -32.2000 C.3     134 GLU   -0.1800
   2119 CG        -48.9040   -1.4200  -30.7590 C.3     134 GLU    0.0900
   2120 CD        -48.3030   -2.7710  -30.3530 C.2     134 GLU    0.0900
   2121 OE1       -47.5610   -3.3790  -31.1620 O.co2   134 GLU   -0.2800
   2122 OE2       -48.5680   -3.2080  -29.2020 O.co2   134 GLU    0.0900
   2123 HN        -50.0470   -0.5280  -34.4640 H       134 GLU    0.0900
   2124 HA        -48.0310    0.1750  -32.8160 H       134 GLU    0.6200
   2125 HB1       -49.6500   -2.4010  -32.5280 H       134 GLU   -0.7600
   2126 HB2       -50.3380   -0.7570  -32.2260 H       134 GLU   -0.7600
   2127 HG1       -49.7540   -1.2030  -30.0760 H       134 GLU    0.5100
   2128 HG2       -48.1230   -0.6410  -30.6290 H       134 GLU   -0.5100
   2129 N         -47.5180   -2.7780  -34.1570 N.am    135 ARG   -0.4700
   2130 CA        -46.4960   -3.7670  -34.4140 C.3     135 ARG    0.3100
   2131 C         -45.2920   -3.0980  -35.0260 C.2     135 ARG    0.0700
   2132 O         -44.1550   -3.3450  -34.6390 O.2     135 ARG    0.0900
   2133 CB        -47.0240   -4.8280  -35.3670 C.3     135 ARG   -0.1800
   2134 CG        -46.1470   -6.0380  -35.4140 C.3     135 ARG    0.0900
   2135 CD        -46.3470   -6.9090  -34.1740 C.3     135 ARG    0.0900
   2136 NE        -46.4410   -6.1590  -32.9170 N.pl3   135 ARG   -0.1800
   2137 CZ        -45.5910   -6.2790  -31.8990 C.cat   135 ARG    0.0900
   2138 NH1       -44.5640   -7.1200  -31.9730 N.pl3   135 ARG    0.0900
   2139 NH2       -45.7850   -5.5770  -30.7960 N.pl3   135 ARG    0.2000
   2140 HN        -48.4070   -2.9350  -34.5790 H       135 ARG    0.0900
   2141 HA        -46.2130   -4.2130  -33.4730 H       135 ARG    0.0900
   2142 HB1       -47.0920   -4.3940  -36.3880 H       135 ARG   -0.7000
   2143 HB2       -48.0400   -5.1330  -35.0390 H       135 ARG    0.4400
   2144 HG1       -45.0860   -5.7170  -35.4690 H       135 ARG    0.6400
   2145 HG2       -46.3900   -6.6310  -36.3210 H       135 ARG   -0.8000
   2146 HD1       -45.4860   -7.6040  -34.0750 H       135 ARG    0.4600
   2147 HD2       -47.2920   -7.4840  -34.2820 H       135 ARG    0.4600
   2148 HE        -47.1970   -5.5130  -32.8180 H       135 ARG   -0.8000
   2149 HH11      -44.3360   -7.5550  -32.8440 H       135 ARG    0.4600
   2150 HH12      -44.0200   -7.3160  -31.1570 H       135 ARG    0.4600
   2151 HH21      -45.2420   -5.7710  -29.9780 H       135 ARG    0.5100
   2152 HH22      -46.4730   -4.8530  -30.7780 H       135 ARG   -0.5100
   2153 N         -45.5540   -2.2350  -35.9920 N.am    136 TYR   -0.4700
   2154 CA        -44.5140   -1.5200  -36.6840 C.3     136 TYR    0.3100
   2155 C         -43.7950   -0.6030  -35.7400 C.2     136 TYR    0.0700
   2156 O         -42.5910   -0.6990  -35.5840 O.2     136 TYR    0.0900
   2157 CB        -45.1260   -0.6960  -37.7960 C.3     136 TYR   -0.1800
   2158 CG        -44.0910    0.0410  -38.5650 C.ar    136 TYR    0.0900
   2159 CD1       -43.2850   -0.6310  -39.4810 C.ar    136 TYR    0.0900
   2160 CD2       -43.8710    1.3980  -38.3450 C.ar    136 TYR    0.0000
   2161 CE1       -42.2800    0.0260  -40.1630 C.ar    136 TYR   -0.1150
   2162 CE2       -42.8670    2.0700  -39.0150 C.ar    136 TYR    0.1150
   2163 CZ        -42.0750    1.3720  -39.9260 C.ar    136 TYR   -0.1150
   2164 OH        -41.0640    2.0010  -40.6060 O.3     136 TYR    0.1150
   2165 HN        -46.4860   -2.0390  -36.2840 H       136 TYR    0.1100
   2166 HA        -43.8160   -2.2400  -37.0840 H       136 TYR   -0.5400
   2167 HB1       -45.8270    0.0510  -37.3670 H       136 TYR    0.4300
   2168 HB2       -45.6640   -1.3620  -38.5050 H       136 TYR   -0.1150
   2169 HD1       -43.4480   -1.6840  -39.6610 H       136 TYR    0.1150
   2170 HD2       -44.4940    1.9330  -37.6430 H       136 TYR   -0.1150
   2171 HE1       -41.6620   -0.5050  -40.8730 H       136 TYR    0.1150
   2172 HE2       -42.6980    3.1210  -38.8370 H       136 TYR    0.5100
   2173 HH        -40.9480    2.8740  -40.2220 H       136 TYR   -0.5100
   2174 N         -44.5380    0.2920  -35.1030 N.am    137 VAL   -0.4700
   2175 CA        -43.9600    1.2520  -34.1830 C.3     137 VAL    0.3100
   2176 C         -43.0340    0.6040  -33.1820 C.2     137 VAL    0.0700
   2177 O         -42.0680    1.2200  -32.7830 O.2     137 VAL    0.0900
   2178 CB        -45.0540    2.0300  -33.4330 C.3     137 VAL   -0.0900
   2179 CG1       -44.4600    2.8600  -32.3230 C.3     137 VAL    0.0900
   2180 CG2       -45.7640    2.9320  -34.3910 C.3     137 VAL   -0.2700
   2181 HN        -45.5260    0.3450  -35.2280 H       137 VAL    0.0900
   2182 HA        -43.3450    1.9320  -34.7540 H       137 VAL    0.0900
   2183 HB        -45.7850    1.3130  -33.0030 H       137 VAL    0.0900
   2184 HG11      -43.6090    3.4590  -32.7100 H       137 VAL   -0.2700
   2185 HG12      -44.0880    2.1960  -31.5140 H       137 VAL    0.0900
   2186 HG13      -45.2270    3.5520  -31.9160 H       137 VAL    0.0900
   2187 HG21      -46.3770    2.3330  -35.0970 H       137 VAL    0.0900
   2188 HG22      -45.0250    3.5210  -34.9740 H       137 VAL    0.5100
   2189 HG23      -46.4350    3.6210  -33.8340 H       137 VAL   -0.5100
   2190 N         -43.2970   -0.6260  -32.7570 N.am    138 VAL   -0.4700
   2191 CA        -42.4060   -1.2290  -31.7760 C.3     138 VAL    0.3100
   2192 C         -41.2240   -1.8730  -32.4480 C.2     138 VAL    0.0700
   2193 O         -40.1040   -1.6820  -31.9930 O.2     138 VAL    0.0900
   2194 CB        -43.1240   -2.2770  -30.9150 C.3     138 VAL   -0.0900
   2195 CG1       -44.2890   -1.6340  -30.1780 C.3     138 VAL    0.0900
   2196 CG2       -43.6090   -3.4180  -31.7880 C.3     138 VAL   -0.2700
   2197 HN        -44.0730   -1.1660  -33.0730 H       138 VAL    0.0900
   2198 HA        -42.0230   -0.4370  -31.1500 H       138 VAL    0.0900
   2199 HB        -42.4100   -2.7040  -30.1790 H       138 VAL    0.0900
   2200 HG11      -45.0120   -1.2080  -30.9060 H       138 VAL   -0.2700
   2201 HG12      -43.9180   -0.8140  -29.5260 H       138 VAL    0.0900
   2202 HG13      -44.8130   -2.3950  -29.5600 H       138 VAL    0.0900
   2203 HG21      -42.7480   -3.8990  -32.2990 H       138 VAL    0.0900
   2204 HG22      -44.3090   -3.0320  -32.5590 H       138 VAL    0.5100
   2205 HG23      -44.1230   -4.1800  -31.1640 H       138 VAL   -0.5100
   2206 N         -41.4530   -2.6170  -33.5280 N.am    139 VAL   -0.4700
   2207 CA        -40.3710   -3.2920  -34.2340 C.3     139 VAL    0.3100
   2208 C         -39.4710   -2.2900  -34.9230 C.2     139 VAL    0.0700
   2209 O         -38.3650   -2.0530  -34.4530 O.2     139 VAL    0.0900
   2210 CB        -40.9110   -4.3020  -35.2650 C.3     139 VAL   -0.0900
   2211 CG1       -39.8050   -4.7460  -36.1980 C.3     139 VAL    0.0900
   2212 CG2       -41.4840   -5.5060  -34.5400 C.3     139 VAL   -0.2700
   2213 HN        -42.3690   -2.7450  -33.9010 H       139 VAL    0.0900
   2214 HA        -39.7640   -3.8020  -33.5000 H       139 VAL    0.0900
   2215 HB        -41.7240   -3.8280  -35.8570 H       139 VAL    0.0900
   2216 HG11      -38.8620   -4.8900  -35.6300 H       139 VAL   -0.2700
   2217 HG12      -39.6350   -3.9710  -36.9770 H       139 VAL    0.0900
   2218 HG13      -40.0800   -5.7080  -36.6810 H       139 VAL    0.0900
   2219 HG21      -42.0370   -5.1790  -33.6340 H       139 VAL    0.0900
   2220 HG22      -40.6620   -6.1860  -34.2280 H       139 VAL    0.5100
   2221 HG23      -42.1860   -6.0500  -35.2080 H       139 VAL   -0.5100
   2222 N         -39.9260   -1.6930  -36.0210 N.am    140 CYS   -0.4700
   2223 CA        -39.1100   -0.7180  -36.7330 C.3     140 CYS    0.3100
   2224 C         -38.9800    0.5920  -35.9320 C.2     140 CYS    0.0700
   2225 O         -38.3880    1.5570  -36.4160 O.2     140 CYS    0.0900
   2226 CB        -39.7080   -0.4750  -38.1240 C.3     140 CYS   -0.1100
   2227 SG        -39.7040   -1.9690  -39.1690 S.3     140 CYS    0.0900
   2228 HN        -40.8290   -1.8830  -36.4020 H       140 CYS    0.0900
   2229 HA        -38.1060   -1.1080  -36.8130 H       140 CYS   -0.2300
   2230 HB1       -39.1220    0.3240  -38.6240 H       140 CYS    0.1600
   2231 HB2       -40.7520   -0.1170  -37.9990 H       140 CYS    0.5100
   2232 HG1       -39.8210   -1.3110  -40.3120 H       140 CYS   -0.5100
   2233 N         -39.5140    0.5930  -34.7070 N.am    141 LYS   -0.4700
   2234 CA        -39.4960    1.7230  -33.7570 C.3     141 LYS    0.3100
   2235 C         -39.1550    3.0920  -34.3850 C.2     141 LYS    0.0700
   2236 O         -37.9780    3.4530  -34.4530 O.2     141 LYS    0.0900
   2237 CB        -38.5210    1.4140  -32.6070 C.3     141 LYS   -0.1800
   2238 CG        -38.7730    2.2220  -31.3420 C.3     141 LYS    0.0900
   2239 CD        -38.0300    1.6290  -30.1630 C.3     141 LYS    0.0900
   2240 CE        -38.4550    2.2910  -28.8640 C.3     141 LYS   -0.1800
   2241 NZ        -37.8260    1.6350  -27.6810 N.4     141 LYS    0.0900
   2242 HN        -39.9750   -0.2190  -34.3620 H       141 LYS    0.0900
   2243 HA        -40.4970    1.8650  -33.3790 H       141 LYS   -0.1800
   2244 HB1       -37.4880    1.6220  -32.9570 H       141 LYS    0.0900
   2245 HB2       -38.6060    0.3360  -32.3560 H       141 LYS    0.0900
   2246 HG1       -39.8620    2.2300  -31.1230 H       141 LYS    0.2100
   2247 HG2       -38.4310    3.2670  -31.5020 H       141 LYS    0.0500
   2248 HD1       -36.9390    1.7750  -30.3070 H       141 LYS    0.0500
   2249 HD2       -38.2430    0.5410  -30.1060 H       141 LYS   -0.3000
   2250 HE1       -39.5570    2.2150  -28.7480 H       141 LYS    0.3300
   2251 HE2       -38.1430    3.3570  -28.8660 H       141 LYS    0.3300
   2252 HZ1       -36.7920    1.7000  -27.7580 H       141 LYS    0.3300
   2253 HZ2       -38.1110    0.6350  -27.6480 H       141 LYS    0.5100
   2254 HZ3       -38.1400    2.1140  -26.8130 H       141 LYS   -0.5100
   2255 N         -40.1830    3.8670  -34.8260 N.am    142 PRO   -0.2900
   2256 CA        -40.0640    5.2010  -35.4480 C.3     142 PRO    0.0000
   2257 C         -39.5330    6.3050  -34.5390 C.2     142 PRO    0.0900
   2258 O         -38.8140    7.1890  -35.0130 O.2     142 PRO    0.0900
   2259 CB        -41.4920    5.4950  -35.9170 C.3     142 PRO    0.0200
   2260 CG        -42.0440    4.1360  -36.2050 C.3     142 PRO    0.0900
   2261 CD        -41.5540    3.3540  -35.0030 C.3     142 PRO   -0.1800
   2262 HA        -39.3260    5.1860  -36.2340 H       142 PRO    0.0900
   2263 HB1       -41.4920    6.1290  -36.8290 H       142 PRO    0.0900
   2264 HB2       -42.0780    6.0070  -35.1250 H       142 PRO   -0.1800
   2265 HG1       -43.1530    4.1490  -36.2600 H       142 PRO    0.0900
   2266 HG2       -41.6410    3.7230  -37.1530 H       142 PRO    0.0900
   2267 HD1       -42.1630    3.5610  -34.1000 H       142 PRO    0.5100
   2268 HD2       -41.5320    2.2620  -35.2040 H       142 PRO   -0.5100
   2269 N         -39.9020    6.2780  -33.2580 N.am    143 MET   -0.4700
   2270 CA        -39.4280    7.2730  -32.2980 C.3     143 MET    0.3100
   2271 C         -38.2320    6.7280  -31.5700 C.2     143 MET    0.0700
   2272 O         -37.9860    5.5220  -31.5880 O.2     143 MET    0.0900
   2273 CB        -40.5030    7.6180  -31.2670 C.3     143 MET   -0.1800
   2274 CG        -41.5590    8.5820  -31.7550 C.3     143 MET    0.0900
   2275 SD        -42.4040    7.9660  -33.2040 S.3     143 MET    0.0900
   2276 CE        -41.6420    8.9960  -34.4900 C.3     143 MET   -0.1400
   2277 HN        -40.5160    5.5800  -32.8990 H       143 MET    0.0900
   2278 HA        -39.1470    8.1570  -32.8510 H       143 MET    0.0900
   2279 HB1       -40.0060    8.0650  -30.3820 H       143 MET   -0.0900
   2280 HB2       -41.0070    6.6770  -30.9610 H       143 MET   -0.2200
   2281 HG1       -41.0720    9.5530  -31.9920 H       143 MET    0.0900
   2282 HG2       -42.2930    8.7520  -30.9390 H       143 MET    0.0900
   2283 HE1       -40.5340    8.9830  -34.4140 H       143 MET    0.0900
   2284 HE2       -41.9810   10.0490  -34.3890 H       143 MET    0.5100
   2285 HE3       -41.9210    8.6200  -35.4980 H       143 MET   -0.5100
   2286 N         -37.4850    7.6100  -30.9170 N.am    144 SER   -0.4700
   2287 CA        -36.3060    7.1900  -30.1870 C.3     144 SER    0.3100
   2288 C         -36.6080    7.1600  -28.7060 C.2     144 SER    0.0700
   2289 O         -35.6850    7.1250  -27.8890 O.2     144 SER    0.0900
   2290 CB        -35.1390    8.1390  -30.4810 C.3     144 SER    0.0500
   2291 OG        -34.7640    8.0750  -31.8520 O.3     144 SER    0.0900
   2292 HN        -37.6980    8.5850  -30.8990 H       144 SER    0.0900
   2293 HA        -36.0610    6.1830  -30.4930 H       144 SER   -0.6600
   2294 HB1       -34.2620    7.8540  -29.8600 H       144 SER    0.4300
   2295 HB2       -35.4380    9.1820  -30.2420 H       144 SER    0.5100
   2296 HG1       -34.5070    7.1640  -32.0130 H       144 SER   -0.5100
   2297 N         -37.8960    7.1520  -28.3580 N.am    145 ASN   -0.4700
   2298 CA        -38.2980    7.1370  -26.9570 C.3     145 ASN    0.3100
   2299 C         -39.8090    7.0810  -26.8240 C.2     145 ASN    0.0700
   2300 O         -40.3590    7.6860  -25.8980 O.2     145 ASN    0.0900
   2301 CB        -37.7740    8.4000  -26.2540 C.3     145 ASN   -0.1800
   2302 CG        -38.2280    9.6780  -26.9480 C.2     145 ASN    0.0900
   2303 ND2       -38.9390   10.5320  -26.2100 N.am    145 ASN    0.0900
   2304 OD1       -37.9490    9.8950  -28.1350 O.2     145 ASN    0.5500
   2305 HN        -38.6320    7.1560  -29.0310 H       145 ASN   -0.5500
   2306 HA        -37.8910    6.2500  -26.4970 H       145 ASN   -0.6200
   2307 HB1       -36.6620    8.3760  -26.2470 H       145 ASN    0.3200
   2308 HB2       -38.1440    8.4140  -25.2070 H       145 ASN    0.3000
   2309 HD21      -39.2650   11.3880  -26.6110 H       145 ASN    0.5100
   2310 HD22      -39.1450   10.3160  -25.2550 H       145 ASN   -0.5100
   2311 N         -40.4870    6.3540  -27.7190 N.am    146 PHE   -0.4700
   2312 CA        -41.9450    6.2730  -27.6640 C.3     146 PHE    0.3100
   2313 C         -42.4640    4.9110  -27.1970 C.2     146 PHE    0.0700
   2314 O         -41.8310    3.8730  -27.4330 O.2     146 PHE    0.0900
   2315 CB        -42.5560    6.5910  -29.0270 C.3     146 PHE   -0.1800
   2316 CG        -44.0570    6.5140  -29.0430 C.ar    146 PHE    0.0900
   2317 CD1       -44.8240    7.5020  -28.4270 C.ar    146 PHE    0.0900
   2318 CD2       -44.7060    5.4310  -29.6370 C.ar    146 PHE    0.0000
   2319 CE1       -46.2170    7.4110  -28.4050 C.ar    146 PHE   -0.1150
   2320 CE2       -46.0970    5.3290  -29.6180 C.ar    146 PHE    0.1150
   2321 CZ        -46.8530    6.3210  -29.0010 C.ar    146 PHE   -0.1150
   2322 HN        -40.0370    5.8440  -28.4490 H       146 PHE    0.1150
   2323 HA        -42.2910    6.9800  -26.9240 H       146 PHE   -0.1150
   2324 HB1       -42.1800    5.8620  -29.7770 H       146 PHE    0.1150
   2325 HB2       -42.2750    7.6230  -29.3240 H       146 PHE   -0.1150
   2326 HD1       -44.3370    8.3460  -27.9640 H       146 PHE    0.1150
   2327 HD2       -44.1230    4.6600  -30.1190 H       146 PHE   -0.1150
   2328 HE1       -46.8030    8.1830  -27.9250 H       146 PHE    0.1150
   2329 HE2       -46.5860    4.4830  -30.0790 H       146 PHE    0.5100
   2330 HZ        -47.9300    6.2490  -28.9850 H       146 PHE   -0.5100
   2331 N         -43.6410    4.9390  -26.5570 N.am    147 ARG   -0.4700
   2332 CA        -44.3190    3.7520  -26.0290 C.3     147 ARG    0.3100
   2333 C         -45.8330    3.9910  -25.9760 C.2     147 ARG    0.0700
   2334 O         -46.2850    5.0460  -25.4920 O.2     147 ARG    0.0900
   2335 CB        -43.8130    3.4410  -24.6170 C.3     147 ARG   -0.1800
   2336 CG        -44.3880    2.1740  -23.9950 C.3     147 ARG    0.0900
   2337 CD        -44.1050    2.1300  -22.4930 C.3     147 ARG    0.0900
   2338 NE        -44.8780    3.1320  -21.7530 N.pl3   147 ARG   -0.1800
   2339 CZ        -44.7650    3.3650  -20.4430 C.cat   147 ARG    0.0900
   2340 NH1       -43.9040    2.6730  -19.7010 N.pl3   147 ARG    0.0900
   2341 NH2       -45.5270    4.2910  -19.8640 N.pl3   147 ARG    0.2000
   2342 HN        -44.1230    5.7990  -26.4080 H       147 ARG    0.0900
   2343 HA        -44.1150    2.9250  -26.6940 H       147 ARG    0.0900
   2344 HB1       -44.0690    4.2990  -23.9600 H       147 ARG   -0.7000
   2345 HB2       -42.7080    3.3360  -24.6590 H       147 ARG    0.4400
   2346 HG1       -43.9320    1.2870  -24.4820 H       147 ARG    0.6400
   2347 HG2       -45.4860    2.1500  -24.1630 H       147 ARG   -0.8000
   2348 HD1       -43.0280    2.3320  -22.3110 H       147 ARG    0.4600
   2349 HD2       -44.3790    1.1300  -22.0930 H       147 ARG    0.4600
   2350 HE        -45.5370    3.6800  -22.2650 H       147 ARG   -0.8000
   2351 HH11      -43.3330    1.9700  -20.1240 H       147 ARG    0.4600
   2352 HH12      -43.8290    2.8570  -18.7210 H       147 ARG    0.4600
   2353 HH21      -46.1820    4.8110  -20.4100 H       147 ARG    0.5100
   2354 HH22      -45.4420    4.4650  -18.8820 H       147 ARG   -0.5100
   2355 N         -46.6040    3.0140  -26.4540 N.am    148 PHE   -0.4700
   2356 CA        -48.0580    3.1010  -26.4690 C.3     148 PHE    0.3100
   2357 C         -48.6300    3.0110  -25.0740 C.2     148 PHE    0.0700
   2358 O         -48.4660    1.9940  -24.4140 O.2     148 PHE    0.0900
   2359 CB        -48.6430    1.9730  -27.3160 C.3     148 PHE   -0.1800
   2360 CG        -48.4020    2.1380  -28.7750 C.ar    148 PHE    0.0900
   2361 CD1       -49.0900    3.1000  -29.4940 C.ar    148 PHE    0.0900
   2362 CD2       -47.4720    1.3470  -29.4340 C.ar    148 PHE    0.0000
   2363 CE1       -48.8520    3.2760  -30.8480 C.ar    148 PHE   -0.1150
   2364 CE2       -47.2280    1.5180  -30.7920 C.ar    148 PHE    0.1150
   2365 CZ        -47.9180    2.4830  -31.4980 C.ar    148 PHE   -0.1150
   2366 HN        -46.2170    2.1730  -26.8250 H       148 PHE    0.1150
   2367 HA        -48.3330    4.0610  -26.8790 H       148 PHE   -0.1150
   2368 HB1       -49.7430    1.9340  -27.1660 H       148 PHE    0.1150
   2369 HB2       -48.1810    1.0090  -27.0120 H       148 PHE   -0.1150
   2370 HD1       -49.8200    3.7200  -28.9950 H       148 PHE    0.1150
   2371 HD2       -46.9310    0.5890  -28.8860 H       148 PHE   -0.1150
   2372 HE1       -49.3940    4.0310  -31.3980 H       148 PHE    0.1150
   2373 HE2       -46.5000    0.8970  -31.2940 H       148 PHE    0.5100
   2374 HZ        -47.7300    2.6200  -32.5530 H       148 PHE   -0.5100
   2375 N         -49.2870    4.0730  -24.6170 N.am    149 GLY   -0.4700
   2376 CA        -49.9000    4.0320  -23.3070 C.3     149 GLY    0.3100
   2377 C         -51.2490    3.3570  -23.4770 C.2     149 GLY   -0.0200
   2378 O         -51.6180    2.9630  -24.5840 O.2     149 GLY    0.0900
   2379 HN        -49.3860    4.9180  -25.1370 H       149 GLY    0.0900
   2380 HA1       -50.0260    5.0390  -22.9370 H       149 GLY    0.5100
   2381 HA2       -49.2750    3.4630  -22.6360 H       149 GLY   -0.5100
   2382 N         -51.9950    3.2090  -22.3880 N.am    150 GLU   -0.4700
   2383 CA        -53.3070    2.5910  -22.4660 C.3     150 GLU    0.3100
   2384 C         -54.2450    3.5030  -23.2030 C.2     150 GLU    0.0700
   2385 O         -55.2160    3.0790  -23.8010 O.2     150 GLU    0.0900
   2386 CB        -53.8210    2.3110  -21.0620 C.3     150 GLU   -0.1800
   2387 CG        -53.3610    0.9640  -20.5660 C.3     150 GLU    0.0900
   2388 CD        -53.3980    0.8550  -19.0690 C.2     150 GLU    0.0900
   2389 OE1       -54.3810    1.3160  -18.4540 O.co2   150 GLU   -0.2800
   2390 OE2       -52.4320    0.2950  -18.5130 O.co2   150 GLU    0.0900
   2391 HN        -51.6960    3.5090  -21.4860 H       150 GLU    0.0900
   2392 HA        -53.2180    1.6730  -23.0270 H       150 GLU    0.6200
   2393 HB1       -54.9310    2.3360  -21.0680 H       150 GLU   -0.7600
   2394 HB2       -53.4470    3.0990  -20.3730 H       150 GLU   -0.7600
   2395 HG1       -52.3170    0.7910  -20.9060 H       150 GLU    0.5100
   2396 HG2       -54.0190    0.1770  -20.9930 H       150 GLU   -0.5100
   2397 N         -53.9240    4.7830  -23.1640 N.am    151 ASN   -0.4700
   2398 CA        -54.7040    5.7830  -23.8470 C.3     151 ASN    0.3100
   2399 C         -54.7100    5.4530  -25.3310 C.2     151 ASN    0.0700
   2400 O         -55.7790    5.3300  -25.9260 O.2     151 ASN    0.0900
   2401 CB        -54.0950    7.1660  -23.5680 C.3     151 ASN   -0.1800
   2402 CG        -52.5720    7.1790  -23.7160 C.2     151 ASN    0.0900
   2403 ND2       -52.0570    8.2110  -24.3830 N.am    151 ASN    0.0900
   2404 OD1       -51.8700    6.2890  -23.2280 O.2     151 ASN    0.5500
   2405 HN        -53.1290    5.1150  -22.6610 H       151 ASN   -0.5500
   2406 HA        -55.7200    5.7320  -23.4850 H       151 ASN   -0.6200
   2407 HB1       -54.3510    7.4700  -22.5310 H       151 ASN    0.3200
   2408 HB2       -54.5250    7.9010  -24.2820 H       151 ASN    0.3000
   2409 HD21      -51.0680    8.2770  -24.5150 H       151 ASN    0.5100
   2410 HD22      -52.6590    8.9190  -24.7520 H       151 ASN   -0.5100
   2411 N         -53.5230    5.2710  -25.9090 N.am    152 HSE   -0.4700
   2412 CA        -53.3830    4.9390  -27.3240 C.3     152 HSE    0.3100
   2413 C         -54.2160    3.7240  -27.6360 C.2     152 HSE    0.0700
   2414 O         -54.9860    3.7410  -28.5790 O.2     152 HSE    0.0900
   2415 CB        -51.9180    4.6450  -27.6700 C.3     152 HSE   -0.0800
   2416 CG        -50.9650    5.7290  -27.2590 C.ar    152 HSE    0.0900
   2417 CD2       -51.1880    7.0050  -26.8630 C.ar    152 HSE    0.0900
   2418 ND1       -49.6030    5.5420  -27.2030 N.ar    152 HSE   -0.7000
   2419 CE1       -49.0220    6.6530  -26.7810 C.ar    152 HSE    0.2200
   2420 NE2       -49.9620    7.5590  -26.5670 N.ar    152 HSE    0.2500
   2421 HN        -52.6710    5.3520  -25.3970 H       152 HSE    0.1300
   2422 HA        -53.7430    5.7790  -27.9000 H       152 HSE   -0.3600
   2423 HB1       -51.8330    4.5080  -28.7690 H       152 HSE    0.3200
   2424 HB2       -51.6150    3.7060  -27.1600 H       152 HSE   -0.0500
   2425 HD2       -52.1230    7.5450  -26.7740 H       152 HSE    0.0900
   2426 HE1       -47.9570    6.8190  -26.6290 H       152 HSE    0.5100
   2427 HE2       -49.8210    8.4950  -26.2450 H       152 HSE   -0.5100
   2428 N         -54.0690    2.6720  -26.8360 N.am    153 ALA   -0.4700
   2429 CA        -54.8250    1.4490  -27.0370 C.3     153 ALA    0.3100
   2430 C         -56.3030    1.7620  -27.1170 C.2     153 ALA    0.0700
   2431 O         -57.0220    1.2250  -27.9570 O.2     153 ALA    0.0900
   2432 CB        -54.5540    0.4920  -25.8980 C.3     153 ALA   -0.2700
   2433 HN        -53.4370    2.6760  -26.0660 H       153 ALA    0.0900
   2434 HA        -54.5220    1.0140  -27.9790 H       153 ALA    0.0900
   2435 HB1       -55.0170    0.8710  -24.9620 H       153 ALA    0.0900
   2436 HB2       -53.4580    0.3950  -25.7380 H       153 ALA    0.5100
   2437 HB3       -54.9870   -0.5050  -26.1300 H       153 ALA   -0.5100
   2438 N         -56.7570    2.6450  -26.2470 N.am    154 ILE   -0.4700
   2439 CA        -58.1460    3.0270  -26.2310 C.3     154 ILE    0.3100
   2440 C         -58.4370    3.8720  -27.4500 C.2     154 ILE    0.0700
   2441 O         -59.5720    4.0090  -27.8710 O.2     154 ILE    0.0900
   2442 CB        -58.4420    3.7750  -24.9470 C.3     154 ILE   -0.0900
   2443 CG1       -57.9740    2.9210  -23.7740 C.3     154 ILE    0.0900
   2444 CG2       -59.9160    4.0290  -24.8240 C.3     154 ILE   -0.2700
   2445 CD        -58.0900    3.5750  -22.4490 C.3     154 ILE    0.0900
   2446 HN        -56.1680    3.0820  -25.5710 H       154 ILE    0.0900
   2447 HA        -58.7470    2.1330  -26.2990 H       154 ILE    0.0900
   2448 HB        -57.8990    4.7440  -24.9480 H       154 ILE   -0.1800
   2449 HG11      -56.9080    2.6570  -23.9380 H       154 ILE    0.0900
   2450 HG12      -58.5780    1.9910  -23.7560 H       154 ILE    0.0900
   2451 HG21      -60.4700    3.0660  -24.8130 H       154 ILE   -0.2700
   2452 HG22      -60.2710    4.6310  -25.6880 H       154 ILE    0.0900
   2453 HG23      -60.1300    4.5710  -23.8770 H       154 ILE    0.0900
   2454 HD1       -59.1600    3.6740  -22.1650 H       154 ILE    0.0900
   2455 HD2       -57.6380    4.5890  -22.4870 H       154 ILE    0.5100
   2456 HD3       -57.5740    2.9640  -21.6790 H       154 ILE   -0.5100
   2457 N         -57.3960    4.4320  -28.0350 N.am    155 MET   -0.4700
   2458 CA        -57.5620    5.2310  -29.2280 C.3     155 MET    0.3100
   2459 C         -57.7810    4.3180  -30.3710 C.2     155 MET    0.0700
   2460 O         -58.7210    4.4910  -31.1250 O.2     155 MET    0.0900
   2461 CB        -56.3140    6.0680  -29.4940 C.3     155 MET   -0.1800
   2462 CG        -56.0930    7.1110  -28.4380 C.3     155 MET    0.0900
   2463 SD        -57.6110    8.0810  -28.2800 S.3     155 MET    0.0900
   2464 CE        -58.5880    7.1210  -26.9790 C.3     155 MET   -0.1400
   2465 HN        -56.4670    4.3340  -27.6880 H       155 MET    0.0900
   2466 HA        -58.4190    5.8710  -29.0850 H       155 MET    0.0900
   2467 HB1       -56.4210    6.5710  -30.4790 H       155 MET   -0.0900
   2468 HB2       -55.4310    5.3960  -29.5260 H       155 MET   -0.2200
   2469 HG1       -55.2420    7.7630  -28.7290 H       155 MET    0.0900
   2470 HG2       -55.8410    6.6200  -27.4750 H       155 MET    0.0900
   2471 HE1       -57.9240    6.4620  -26.3810 H       155 MET    0.0900
   2472 HE2       -59.3540    6.4820  -27.4690 H       155 MET    0.5100
   2473 HE3       -59.0930    7.8230  -26.2820 H       155 MET   -0.5100
   2474 N         -56.9000    3.3330  -30.5020 N.am    156 GLY   -0.4700
   2475 CA        -57.0170    2.3800  -31.5740 C.3     156 GLY    0.3100
   2476 C         -58.3570    1.7020  -31.4590 C.2     156 GLY   -0.0200
   2477 O         -59.0750    1.5700  -32.4420 O.2     156 GLY    0.0900
   2478 HN        -56.1330    3.2120  -29.8770 H       156 GLY    0.0900
   2479 HA1       -56.2240    1.6520  -31.4860 H       156 GLY    0.5100
   2480 HA2       -56.9440    2.9000  -32.5170 H       156 GLY   -0.5100
   2481 N         -58.7200    1.2960  -30.2470 N.am    157 VAL   -0.4700
   2482 CA        -59.9920    0.6260  -30.0710 C.3     157 VAL    0.3100
   2483 C         -61.1320    1.5070  -30.4930 C.2     157 VAL    0.0700
   2484 O         -62.0480    1.0380  -31.1450 O.2     157 VAL    0.0900
   2485 CB        -60.1940    0.1820  -28.6300 C.3     157 VAL   -0.0900
   2486 CG1       -61.6560   -0.1640  -28.3930 C.3     157 VAL    0.0900
   2487 CG2       -59.3170   -1.0230  -28.3560 C.3     157 VAL   -0.2700
   2488 HN        -58.1570    1.4280  -29.4350 H       157 VAL    0.0900
   2489 HA        -60.0070   -0.2310  -30.7280 H       157 VAL    0.0900
   2490 HB        -59.8920    1.0030  -27.9440 H       157 VAL    0.0900
   2491 HG11      -62.0170   -0.8560  -29.1830 H       157 VAL   -0.2700
   2492 HG12      -62.2730    0.7600  -28.4200 H       157 VAL    0.0900
   2493 HG13      -61.7710   -0.6620  -27.4060 H       157 VAL    0.0900
   2494 HG21      -58.2480   -0.7620  -28.5140 H       157 VAL    0.0900
   2495 HG22      -59.5850   -1.8520  -29.0450 H       157 VAL    0.5100
   2496 HG23      -59.4490   -1.3550  -27.3030 H       157 VAL   -0.5100
   2497 N         -61.0860    2.7810  -30.1350 N.am    158 ALA   -0.4700
   2498 CA        -62.1490    3.7110  -30.5030 C.3     158 ALA    0.3100
   2499 C         -62.1940    3.8690  -32.0140 C.2     158 ALA    0.0700
   2500 O         -63.2550    4.0440  -32.6050 O.2     158 ALA    0.0900
   2501 CB        -61.8960    5.0630  -29.8450 C.3     158 ALA   -0.2700
   2502 HN        -60.3310    3.1590  -29.6050 H       158 ALA    0.0900
   2503 HA        -63.0910    3.2990  -30.1710 H       158 ALA    0.0900
   2504 HB1       -60.9200    5.4740  -30.1820 H       158 ALA    0.0900
   2505 HB2       -61.8680    4.9470  -28.7400 H       158 ALA    0.5100
   2506 HB3       -62.6980    5.7780  -30.1260 H       158 ALA   -0.5100
   2507 N         -61.0240    3.7990  -32.6310 N.am    159 PHE   -0.4700
   2508 CA        -60.8740    3.9540  -34.0620 C.3     159 PHE    0.3100
   2509 C         -61.5110    2.8050  -34.8090 C.2     159 PHE    0.0700
   2510 O         -62.1480    3.0140  -35.8460 O.2     159 PHE    0.0900
   2511 CB        -59.3780    4.0510  -34.3870 C.3     159 PHE   -0.1800
   2512 CG        -59.0340    3.7450  -35.8180 C.ar    159 PHE    0.0900
   2513 CD1       -59.3440    4.6350  -36.8320 C.ar    159 PHE    0.0900
   2514 CD2       -58.3830    2.5640  -36.1490 C.ar    159 PHE    0.0000
   2515 CE1       -59.0060    4.3530  -38.1580 C.ar    159 PHE   -0.1150
   2516 CE2       -58.0420    2.2740  -37.4710 C.ar    159 PHE    0.1150
   2517 CZ        -58.3540    3.1720  -38.4750 C.ar    159 PHE   -0.1150
   2518 HN        -60.1810    3.6330  -32.1270 H       159 PHE    0.1150
   2519 HA        -61.3910    4.8530  -34.3670 H       159 PHE   -0.1150
   2520 HB1       -58.8230    3.3240  -33.7560 H       159 PHE    0.1150
   2521 HB2       -59.0270    5.0840  -34.1800 H       159 PHE   -0.1150
   2522 HD1       -59.8520    5.5580  -36.5950 H       159 PHE    0.1150
   2523 HD2       -58.1370    1.8570  -35.3700 H       159 PHE   -0.1150
   2524 HE1       -59.2520    5.0570  -38.9380 H       159 PHE    0.1150
   2525 HE2       -57.5350    1.3510  -37.7100 H       159 PHE    0.5100
   2526 HZ        -58.0930    2.9540  -39.4990 H       159 PHE   -0.5100
   2527 N         -61.3420    1.5910  -34.2990 N.am    160 THR   -0.4700
   2528 CA        -61.8960    0.4320  -34.9710 C.3     160 THR    0.3100
   2529 C         -63.4070    0.5180  -35.0130 C.2     160 THR    0.0700
   2530 O         -64.0000    0.0850  -35.9980 O.2     160 THR    0.0900
   2531 CB        -61.4740   -0.8830  -34.2880 C.3     160 THR    0.1400
   2532 CG2       -59.9670   -1.0010  -34.2510 C.3     160 THR    0.0900
   2533 OG1       -61.9860   -0.9240  -32.9530 O.3     160 THR   -0.6600
   2534 HN        -60.8400    1.4240  -33.4550 H       160 THR    0.4300
   2535 HA        -61.5490    0.4460  -35.9920 H       160 THR   -0.2700
   2536 HB        -61.8780   -1.7490  -34.8560 H       160 THR    0.0900
   2537 HG1       -61.7420   -0.0870  -32.5500 H       160 THR    0.0900
   2538 HG21      -59.5210   -0.0670  -33.8450 H       160 THR    0.0900
   2539 HG22      -59.5750   -1.1630  -35.2770 H       160 THR    0.5100
   2540 HG23      -59.6700   -1.8490  -33.5980 H       160 THR   -0.5100
   2541 N         -64.0350    1.0790  -33.9730 N.am    161 TRP   -0.4700
   2542 CA        -65.4930    1.2000  -33.9330 C.3     161 TRP    0.3100
   2543 C         -66.0140    2.3060  -34.8110 C.2     161 TRP    0.0700
   2544 O         -67.1550    2.2450  -35.2550 O.2     161 TRP    0.0900
   2545 CB        -65.9830    1.4630  -32.5280 C.3     161 TRP   -0.1800
   2546 CG        -66.0060    0.2680  -31.7160 C.ar    161 TRP    0.0900
   2547 CD1       -64.9700   -0.2550  -31.0010 C.ar    161 TRP    0.0900
   2548 CD2       -67.1250   -0.5970  -31.5170 C.ar    161 TRP   -0.0300
   2549 CE2       -66.6990   -1.6330  -30.6550 C.ar    161 TRP   -0.1500
   2550 CE3       -68.4470   -0.5990  -31.9810 C.ar    161 TRP    0.2200
   2551 NE1       -65.3810   -1.3980  -30.3560 N.ar    161 TRP   -0.5100
   2552 CZ2       -67.5580   -2.6690  -30.2400 C.ar    161 TRP    0.3700
   2553 CZ3       -69.3040   -1.6310  -31.5670 C.ar    161 TRP    0.2400
   2554 CH2       -68.8520   -2.6510  -30.7050 C.ar    161 TRP    0.1100
   2555 HN        -63.5400    1.4370  -33.1850 H       161 TRP   -0.2500
   2556 HA        -65.9120    0.2770  -34.3070 H       161 TRP    0.1700
   2557 HB1       -67.0130    1.8770  -32.5760 H       161 TRP   -0.2000
   2558 HB2       -65.3140    2.2060  -32.0440 H       161 TRP    0.1400
   2559 HD1       -63.9760    0.1640  -30.9480 H       161 TRP   -0.2700
   2560 HE1       -64.8240   -1.9530  -29.7790 H       161 TRP    0.1600
   2561 HE3       -68.8170    0.1690  -32.6430 H       161 TRP   -0.1400
   2562 HZ2       -67.2290   -3.4590  -29.5810 H       161 TRP    0.1400
   2563 HZ3       -70.3260   -1.6430  -31.9150 H       161 TRP    0.5100
   2564 HH2       -69.5340   -3.4320  -30.4040 H       161 TRP   -0.5100
   2565 N         -65.2210    3.3440  -35.0430 N.am    162 VAL   -0.4700
   2566 CA        -65.6810    4.4040  -35.9080 C.3     162 VAL    0.3100
   2567 C         -65.6400    3.8750  -37.3150 C.2     162 VAL    0.0700
   2568 O         -66.6080    4.0020  -38.0580 O.2     162 VAL    0.0900
   2569 CB        -64.7790    5.6180  -35.7930 C.3     162 VAL   -0.0900
   2570 CG1       -65.2530    6.6970  -36.7210 C.3     162 VAL    0.0900
   2571 CG2       -64.7710    6.1010  -34.3580 C.3     162 VAL   -0.2700
   2572 HN        -64.3090    3.4360  -34.6480 H       162 VAL    0.0900
   2573 HA        -66.6900    4.6580  -35.6180 H       162 VAL    0.0900
   2574 HB        -63.7380    5.3320  -36.0570 H       162 VAL    0.0900
   2575 HG11      -66.3410    6.8690  -36.5840 H       162 VAL   -0.2700
   2576 HG12      -65.0720    6.3960  -37.7760 H       162 VAL    0.0900
   2577 HG13      -64.7140    7.6440  -36.5050 H       162 VAL    0.0900
   2578 HG21      -64.7490    5.2340  -33.6630 H       162 VAL    0.0900
   2579 HG22      -65.6870    6.6970  -34.1540 H       162 VAL    0.5100
   2580 HG23      -63.8710    6.7250  -34.1750 H       162 VAL   -0.5100
   2581 N         -64.5240    3.2410  -37.6660 N.am    163 MET   -0.4700
   2582 CA        -64.3450    2.6960  -39.0020 C.3     163 MET    0.3100
   2583 C         -65.3500    1.6180  -39.3120 C.2     163 MET    0.0700
   2584 O         -65.9010    1.6050  -40.4020 O.2     163 MET    0.0900
   2585 CB        -62.9390    2.1280  -39.1580 C.3     163 MET   -0.1800
   2586 CG        -61.8530    3.1560  -38.9730 C.3     163 MET    0.0900
   2587 SD        -62.2250    4.6300  -39.9490 S.3     163 MET    0.0900
   2588 CE        -62.0580    3.9750  -41.6220 C.3     163 MET   -0.1400
   2589 HN        -63.7650    3.1100  -37.0330 H       163 MET    0.0900
   2590 HA        -64.5120    3.4890  -39.7140 H       163 MET    0.0900
   2591 HB1       -62.8450    1.6910  -40.1750 H       163 MET   -0.0900
   2592 HB2       -62.7970    1.3230  -38.4060 H       163 MET   -0.2200
   2593 HG1       -60.8810    2.7230  -39.2920 H       163 MET    0.0900
   2594 HG2       -61.7790    3.4200  -37.8970 H       163 MET    0.0900
   2595 HE1       -62.7720    3.1440  -41.8030 H       163 MET    0.0900
   2596 HE2       -61.0300    3.5850  -41.7810 H       163 MET    0.5100
   2597 HE3       -62.2630    4.7720  -42.3680 H       163 MET   -0.5100
   2598 N         -65.5900    0.7200  -38.3600 N.am    164 ALA   -0.4700
   2599 CA        -66.5160   -0.3820  -38.5570 C.3     164 ALA    0.3100
   2600 C         -67.9290    0.1150  -38.6690 C.2     164 ALA    0.0700
   2601 O         -68.7040   -0.4240  -39.4630 O.2     164 ALA    0.0900
   2602 CB        -66.4010   -1.3610  -37.4100 C.3     164 ALA   -0.2700
   2603 HN        -65.1450    0.7620  -37.4700 H       164 ALA    0.0900
   2604 HA        -66.2740   -0.8650  -39.4920 H       164 ALA    0.0900
   2605 HB1       -66.6410   -0.8540  -36.4500 H       164 ALA    0.0900
   2606 HB2       -65.3640   -1.7560  -37.3530 H       164 ALA    0.5100
   2607 HB3       -67.1140   -2.2000  -37.5560 H       164 ALA   -0.5100
   2608 N         -68.2770    1.1260  -37.8720 N.am    165 LEU   -0.4700
   2609 CA        -69.6190    1.7080  -37.8930 C.3     165 LEU    0.3100
   2610 C         -69.8280    2.4230  -39.2180 C.2     165 LEU    0.0700
   2611 O         -70.9320    2.4060  -39.7770 O.2     165 LEU    0.0900
   2612 CB        -69.7980    2.7180  -36.7420 C.3     165 LEU   -0.1800
   2613 CG        -70.4050    2.3230  -35.3890 C.3     165 LEU    0.0900
   2614 CD1       -71.8160    1.8310  -35.5780 C.3     165 LEU    0.0900
   2615 CD2       -69.5920    1.2610  -34.7410 C.3     165 LEU   -0.0900
   2616 HN        -67.6360    1.5330  -37.2250 H       165 LEU    0.0900
   2617 HA        -70.3330    0.9020  -37.7990 H       165 LEU   -0.2700
   2618 HB1       -70.4350    3.5310  -37.1410 H       165 LEU    0.0900
   2619 HB2       -68.7880    3.1170  -36.5230 H       165 LEU    0.0900
   2620 HG        -70.4080    3.2050  -34.7130 H       165 LEU    0.0900
   2621 HD11      -71.8250    0.9450  -36.2470 H       165 LEU   -0.2700
   2622 HD12      -72.4360    2.6310  -36.0400 H       165 LEU    0.0900
   2623 HD13      -72.2500    1.5410  -34.5970 H       165 LEU    0.0900
   2624 HD21      -68.9270    1.7060  -33.9690 H       165 LEU    0.0900
   2625 HD22      -68.9610    0.7520  -35.5000 H       165 LEU    0.5100
   2626 HD23      -70.2590    0.5200  -34.2510 H       165 LEU   -0.5100
   2627 N         -68.7620    3.0460  -39.7150 N.am    166 ALA   -0.4700
   2628 CA        -68.7980    3.7820  -40.9660 C.3     166 ALA    0.3100
   2629 C         -69.2030    2.8630  -42.0950 C.2     166 ALA    0.0700
   2630 O         -69.7230    3.2910  -43.1160 O.2     166 ALA    0.0900
   2631 CB        -67.4250    4.3690  -41.2510 C.3     166 ALA   -0.2700
   2632 HN        -67.8830    3.0350  -39.2440 H       166 ALA    0.0900
   2633 HA        -69.5350    4.5650  -40.8790 H       166 ALA    0.0900
   2634 HB1       -66.7080    3.5590  -41.5050 H       166 ALA    0.0900
   2635 HB2       -67.0500    4.9050  -40.3530 H       166 ALA    0.5100
   2636 HB3       -67.4850    5.0720  -42.1090 H       166 ALA   -0.5100
   2637 N         -68.9830    1.5800  -41.9060 N.am    167 CYS   -0.4700
   2638 CA        -69.2940    0.6410  -42.9430 C.3     167 CYS    0.3100
   2639 C         -70.5760   -0.1040  -42.6410 C.2     167 CYS    0.0700
   2640 O         -71.3900   -0.3150  -43.5300 O.2     167 CYS    0.0900
   2641 CB        -68.1180   -0.3240  -43.0620 C.3     167 CYS   -0.1100
   2642 SG        -68.3270   -1.6200  -44.2770 S.3     167 CYS    0.0900
   2643 HN        -68.6000    1.2130  -41.0620 H       167 CYS    0.0900
   2644 HA        -69.4480    1.1790  -43.8660 H       167 CYS   -0.2300
   2645 HB1       -67.9560   -0.7890  -42.0670 H       167 CYS    0.1600
   2646 HB2       -67.2160    0.2680  -43.3210 H       167 CYS    0.5100
   2647 HG1       -67.1480   -2.1810  -44.0530 H       167 CYS   -0.5100
   2648 N         -70.7850   -0.4670  -41.3820 N.am    168 ALA   -0.4700
   2649 CA        -71.9470   -1.2650  -41.0250 C.3     168 ALA    0.3100
   2650 C         -73.2270   -0.4840  -40.8150 C.2     168 ALA    0.0700
   2651 O         -74.3030   -0.9820  -41.1540 O.2     168 ALA    0.0900
   2652 CB        -71.6240   -2.0960  -39.7800 C.3     168 ALA   -0.2700
   2653 HN        -70.1690   -0.2150  -40.6400 H       168 ALA    0.0900
   2654 HA        -72.1900   -1.9070  -41.8600 H       168 ALA    0.0900
   2655 HB1       -71.5390   -1.4350  -38.8910 H       168 ALA    0.0900
   2656 HB2       -70.6580   -2.6270  -39.9210 H       168 ALA    0.5100
   2657 HB3       -72.4340   -2.8340  -39.5980 H       168 ALA   -0.5100
   2658 N         -73.1410    0.7220  -40.2700 N.am    169 ALA   -0.4700
   2659 CA        -74.3400    1.4920  -39.9830 C.3     169 ALA    0.3100
   2660 C         -75.0410    2.1150  -41.2200 C.2     169 ALA    0.0700
   2661 O         -76.2850    2.1900  -41.2480 O.2     169 ALA    0.0900
   2662 CB        -74.0060    2.5600  -38.9520 C.3     169 ALA   -0.2700
   2663 HN        -72.2690    1.1470  -40.0390 H       169 ALA    0.0900
   2664 HA        -75.0970    0.8200  -39.6060 H       169 ALA    0.0900
   2665 HB1       -73.3560    3.3390  -39.4060 H       169 ALA    0.0900
   2666 HB2       -73.4670    2.1040  -38.0950 H       169 ALA    0.5100
   2667 HB3       -74.9390    3.0430  -38.5920 H       169 ALA   -0.5100
   2668 N         -74.2850    2.5580  -42.2460 N.am    170 PRO   -0.2900
   2669 CA        -74.9430    3.1540  -43.4170 C.3     170 PRO    0.0000
   2670 C         -76.1240    2.3890  -43.9690 C.2     170 PRO    0.0900
   2671 O         -77.1560    2.9760  -44.2080 O.2     170 PRO    0.0900
   2672 CB        -73.8180    3.2690  -44.4370 C.3     170 PRO    0.0200
   2673 CG        -72.6000    3.4250  -43.5890 C.3     170 PRO    0.0900
   2674 CD        -72.8300    2.4570  -42.4540 C.3     170 PRO   -0.1800
   2675 HA        -75.4060    4.0900  -43.1510 H       170 PRO    0.0900
   2676 HB1       -73.9630    4.1510  -45.0960 H       170 PRO    0.0900
   2677 HB2       -73.7540    2.3570  -45.0680 H       170 PRO   -0.1800
   2678 HG1       -71.6830    3.1640  -44.1580 H       170 PRO    0.0900
   2679 HG2       -72.5070    4.4660  -43.2140 H       170 PRO    0.0900
   2680 HD1       -72.5510    1.4200  -42.7350 H       170 PRO    0.5100
   2681 HD2       -72.2860    2.7620  -41.5360 H       170 PRO   -0.5100
   2682 N         -75.9950    1.0750  -44.1870 N.am    171 PRO   -0.2900
   2683 CA        -77.0960    0.2500  -44.7220 C.3     171 PRO    0.0000
   2684 C         -78.4130    0.2430  -43.9300 C.2     171 PRO    0.0900
   2685 O         -79.4570   -0.2100  -44.4400 O.2     171 PRO    0.0900
   2686 CB        -76.4640   -1.1430  -44.8060 C.3     171 PRO    0.0200
   2687 CG        -75.0020   -0.8390  -45.0820 C.3     171 PRO    0.0900
   2688 CD        -74.7390    0.3010  -44.1270 C.3     171 PRO   -0.1800
   2689 HA        -77.4440    0.6460  -45.6630 H       171 PRO    0.0900
   2690 HB1       -76.9140   -1.7390  -45.6290 H       171 PRO    0.0900
   2691 HB2       -76.5870   -1.6990  -43.8520 H       171 PRO   -0.1800
   2692 HG1       -74.3560   -1.7140  -44.8600 H       171 PRO    0.0900
   2693 HG2       -74.8420   -0.5330  -46.1360 H       171 PRO    0.0900
   2694 HD1       -74.5600   -0.0620  -43.0940 H       171 PRO    0.5100
   2695 HD2       -73.8860    0.9270  -44.4630 H       171 PRO   -0.5100
   2696 N         -78.3670    0.7380  -42.6940 N.am    172 LEU   -0.4700
   2697 CA        -79.5440    0.7900  -41.8200 C.3     172 LEU    0.3100
   2698 C         -80.2620    2.1190  -41.9840 C.2     172 LEU    0.0700
   2699 O         -81.3840    2.2860  -41.4720 O.2     172 LEU    0.0900
   2700 CB        -79.1160    0.6820  -40.3570 C.3     172 LEU   -0.1800
   2701 CG        -78.3150   -0.5320  -39.9400 C.3     172 LEU    0.0900
   2702 CD1       -77.8170   -0.3200  -38.5330 C.3     172 LEU    0.0900
   2703 CD2       -79.1690   -1.7630  -40.0400 C.3     172 LEU   -0.0900
   2704 HN        -77.5240    1.0980  -42.3050 H       172 LEU    0.0900
   2705 HA        -80.1960   -0.0290  -42.0850 H       172 LEU   -0.2700
   2706 HB1       -80.0380    0.7000  -39.7390 H       172 LEU    0.0900
   2707 HB2       -78.5060    1.5790  -40.1220 H       172 LEU    0.0900
   2708 HG        -77.4540   -0.6710  -40.6280 H       172 LEU    0.0900
   2709 HD11      -78.6750   -0.1830  -37.8410 H       172 LEU   -0.2700
   2710 HD12      -77.1800    0.5890  -38.4910 H       172 LEU    0.0900
   2711 HD13      -77.2320   -1.2040  -38.2010 H       172 LEU    0.0900
   2712 HD21      -79.5170   -1.9020  -41.0860 H       172 LEU    0.0900
   2713 HD22      -80.0570   -1.6630  -39.3810 H       172 LEU    0.5100
   2714 HD23      -78.5800   -2.6560  -39.7410 H       172 LEU   -0.5100
   2715 N         -79.6320    3.0480  -42.7070 N.am    173 VAL   -0.4700
   2716 CA        -80.1790    4.3950  -42.8670 C.3     173 VAL    0.3100
   2717 C         -80.2190    4.9160  -44.3120 C.2     173 VAL    0.0700
   2718 O         -79.9510    6.1080  -44.5320 O.2     173 VAL    0.0900
   2719 CB        -79.3690    5.3740  -41.9860 C.3     173 VAL   -0.0900
   2720 CG1       -79.4510    4.9230  -40.5520 C.3     173 VAL    0.0900
   2721 CG2       -77.9040    5.4140  -42.4350 C.3     173 VAL   -0.2700
   2722 HN        -78.7660    2.8660  -43.1680 H       173 VAL    0.0900
   2723 HA        -81.2160    4.3810  -42.5670 H       173 VAL    0.0900
   2724 HB        -79.7870    6.3980  -42.0820 H       173 VAL    0.0900
   2725 HG11      -78.8740    3.9830  -40.4140 H       173 VAL   -0.2700
   2726 HG12      -80.5100    4.7330  -40.2750 H       173 VAL    0.0900
   2727 HG13      -79.0240    5.7020  -39.8850 H       173 VAL    0.0900
   2728 HG21      -77.8450    5.5730  -43.5330 H       173 VAL    0.0900
   2729 HG22      -77.4060    4.4520  -42.1890 H       173 VAL    0.5100
   2730 HG23      -77.3760    6.2490  -41.9270 H       173 VAL   -0.5100
   2731 N         -80.5260    4.0620  -45.2900 N.am    174 GLY   -0.4700
   2732 CA        -80.6300    4.5520  -46.6530 C.3     174 GLY    0.3100
   2733 C         -79.4800    4.4390  -47.6250 C.2     174 GLY   -0.0200
   2734 O         -79.6460    4.8100  -48.7950 O.2     174 GLY    0.0900
   2735 HN        -80.6900    3.0900  -45.1380 H       174 GLY    0.0900
   2736 HA1       -80.8600    5.6020  -46.5650 H       174 GLY    0.5100
   2737 HA2       -81.4590    4.0200  -47.0890 H       174 GLY   -0.5100
   2738 N         -78.3110    3.9830  -47.1850 N.am    175 TRP   -0.4700
   2739 CA        -77.2240    3.8210  -48.1310 C.3     175 TRP    0.3100
   2740 C         -76.9650    2.3560  -48.2480 C.2     175 TRP    0.0700
   2741 O         -76.3880    1.7710  -47.3360 O.2     175 TRP    0.0900
   2742 CB        -75.9550    4.5300  -47.6920 C.3     175 TRP   -0.1800
   2743 CG        -75.0060    4.6620  -48.8470 C.ar    175 TRP    0.0900
   2744 CD1       -75.3240    4.5750  -50.1720 C.ar    175 TRP    0.0900
   2745 CD2       -73.6040    4.9470  -48.7900 C.ar    175 TRP   -0.0300
   2746 CE2       -73.1400    5.0190  -50.1220 C.ar    175 TRP   -0.1500
   2747 CE3       -72.6960    5.1460  -47.7430 C.ar    175 TRP    0.2200
   2748 NE1       -74.2090    4.7890  -50.9430 N.ar    175 TRP   -0.5100
   2749 CZ2       -71.8080    5.2860  -50.4350 C.ar    175 TRP    0.3700
   2750 CZ3       -71.3740    5.4040  -48.0550 C.ar    175 TRP    0.2400
   2751 CH2       -70.9410    5.4750  -49.3900 C.ar    175 TRP    0.1100
   2752 HN        -78.1340    3.7430  -46.2340 H       175 TRP   -0.2500
   2753 HA        -77.5560    4.2180  -49.0790 H       175 TRP    0.1700
   2754 HB1       -75.4640    3.9480  -46.8820 H       175 TRP   -0.2000
   2755 HB2       -76.2070    5.5430  -47.3120 H       175 TRP    0.1400
   2756 HD1       -76.3110    4.3690  -50.5590 H       175 TRP   -0.2700
   2757 HE1       -74.1830    4.7790  -51.9190 H       175 TRP    0.1600
   2758 HE3       -73.0030    5.1010  -46.7090 H       175 TRP   -0.1400
   2759 HZ2       -71.4540    5.3450  -51.4540 H       175 TRP    0.1400
   2760 HZ3       -70.6610    5.5560  -47.2570 H       175 TRP    0.5100
   2761 HH2       -69.9010    5.6830  -49.5970 H       175 TRP   -0.5100
   2762 N         -77.3610    1.7770  -49.3870 N.am    176 SER   -0.4700
   2763 CA        -77.2840    0.3450  -49.6110 C.3     176 SER    0.3100
   2764 C         -78.2750   -0.2270  -48.6350 C.2     176 SER    0.0700
   2765 O         -79.0940    0.5340  -48.1160 O.2     176 SER    0.0900
   2766 CB        -75.8960   -0.2190  -49.3270 C.3     176 SER    0.0500
   2767 OG        -75.9180   -1.6420  -49.4120 O.3     176 SER    0.0900
   2768 HN        -77.7300    2.3110  -50.1430 H       176 SER    0.0900
   2769 HA        -77.5500    0.1630  -50.6420 H       176 SER   -0.6600
   2770 HB1       -75.5720    0.0730  -48.3050 H       176 SER    0.4300
   2771 HB2       -75.1710    0.1720  -50.0710 H       176 SER    0.5100
   2772 HG1       -75.8770   -1.8520  -50.3480 H       176 SER   -0.5100
   2773 N         -78.2190   -1.5220  -48.3510 N.am    177 ARG   -0.4700
   2774 CA        -79.1660   -2.1230  -47.4160 C.3     177 ARG    0.3100
   2775 C         -78.7830   -3.5670  -47.1790 C.2     177 ARG    0.0700
   2776 O         -77.9810   -4.1030  -47.9400 O.2     177 ARG    0.0900
   2777 CB        -80.5930   -2.0630  -47.9860 C.3     177 ARG   -0.1800
   2778 CG        -80.7250   -2.7720  -49.3280 C.3     177 ARG    0.0900
   2779 CD        -82.1250   -2.7190  -49.9180 C.3     177 ARG    0.0900
   2780 NE        -82.1440   -3.3660  -51.2340 N.pl3   177 ARG   -0.1800
   2781 CZ        -83.2210   -3.4860  -52.0140 C.cat   177 ARG    0.0900
   2782 NH1       -84.4000   -2.9980  -51.6260 N.pl3   177 ARG    0.0900
   2783 NH2       -83.1230   -4.1030  -53.1920 N.pl3   177 ARG    0.2000
   2784 HN        -77.5420   -2.1330  -48.7540 H       177 ARG    0.0900
   2785 HA        -79.1100   -1.5790  -46.4850 H       177 ARG    0.0900
   2786 HB1       -80.8820   -0.9990  -48.1140 H       177 ARG   -0.7000
   2787 HB2       -81.2870   -2.5400  -47.2610 H       177 ARG    0.4400
   2788 HG1       -80.4400   -3.8370  -49.1940 H       177 ARG    0.6400
   2789 HG2       -80.0220   -2.2980  -50.0460 H       177 ARG   -0.8000
   2790 HD1       -82.4450   -1.6640  -50.0470 H       177 ARG    0.4600
   2791 HD2       -82.8380   -3.2580  -49.2570 H       177 ARG    0.4600
   2792 HE        -81.2850   -3.7470  -51.5730 H       177 ARG   -0.8000
   2793 HH11      -84.4560   -2.4110  -50.8180 H       177 ARG    0.4600
   2794 HH12      -85.2270   -3.2210  -52.1410 H       177 ARG    0.4600
   2795 HH21      -82.2450   -4.4760  -53.4900 H       177 ARG    0.5100
   2796 HH22      -83.9290   -4.1940  -53.7780 H       177 ARG   -0.5100
   2797 N         -79.3250   -4.1860  -46.1260 N.am    178 TYR   -0.4700
   2798 CA        -79.0490   -5.5910  -45.8460 C.3     178 TYR    0.3100
   2799 C         -80.1530   -6.4100  -46.5110 C.2     178 TYR    0.0700
   2800 O         -81.3350   -6.0420  -46.4800 O.2     178 TYR    0.0900
   2801 CB        -78.9740   -5.8550  -44.3280 C.3     178 TYR   -0.1800
   2802 CG        -77.7300   -5.2840  -43.6660 C.ar    178 TYR    0.0900
   2803 CD1       -76.4640   -5.8010  -43.9470 C.ar    178 TYR    0.0900
   2804 CD2       -77.8140   -4.1820  -42.8080 C.ar    178 TYR    0.0000
   2805 CE1       -75.3150   -5.2360  -43.4020 C.ar    178 TYR   -0.1150
   2806 CE2       -76.6620   -3.6010  -42.2520 C.ar    178 TYR    0.1150
   2807 CZ        -75.4180   -4.1330  -42.5580 C.ar    178 TYR   -0.1150
   2808 OH        -74.2830   -3.5420  -42.0390 O.3     178 TYR    0.1150
   2809 HN        -79.9370   -3.7200  -45.4920 H       178 TYR    0.1100
   2810 HA        -78.1110   -5.8440  -46.3150 H       178 TYR   -0.5400
   2811 HB1       -78.9690   -6.9510  -44.1470 H       178 TYR    0.4300
   2812 HB2       -79.8530   -5.3910  -43.8310 H       178 TYR   -0.1150
   2813 HD1       -76.3740   -6.6580  -44.6000 H       178 TYR    0.1150
   2814 HD2       -78.7830   -3.7710  -42.5690 H       178 TYR   -0.1150
   2815 HE1       -74.3450   -5.6510  -43.6320 H       178 TYR    0.1150
   2816 HE2       -76.7450   -2.7490  -41.5930 H       178 TYR    0.5100
   2817 HH        -74.5130   -2.6520  -41.7610 H       178 TYR   -0.5100
   2818 N         -79.7590   -7.5230  -47.1140 N.am    179 ILE   -0.4700
   2819 CA        -80.6700   -8.3590  -47.8670 C.3     179 ILE    0.3100
   2820 C         -80.2540   -9.8150  -47.6550 C.2     179 ILE    0.0700
   2821 O         -79.0700  -10.1220  -47.5650 O.2     179 ILE    0.0900
   2822 CB        -80.5890   -7.9260  -49.3660 C.3     179 ILE   -0.0900
   2823 CG1       -81.7830   -8.4130  -50.1670 C.3     179 ILE    0.0900
   2824 CG2       -79.3000   -8.4310  -49.9950 C.3     179 ILE   -0.2700
   2825 CD        -81.7730   -7.8610  -51.6230 C.3     179 ILE    0.0900
   2826 HN        -78.8120   -7.8350  -47.0760 H       179 ILE    0.0900
   2827 HA        -81.6680   -8.2220  -47.4780 H       179 ILE    0.0900
   2828 HB        -80.6220   -6.8170  -49.4310 H       179 ILE   -0.1800
   2829 HG11      -82.7160   -8.0830  -49.6620 H       179 ILE    0.0900
   2830 HG12      -81.7680   -9.5230  -50.2020 H       179 ILE    0.0900
   2831 HG21      -79.3370   -9.5360  -50.1070 H       179 ILE   -0.2700
   2832 HG22      -78.4350   -8.1690  -49.3490 H       179 ILE    0.0900
   2833 HG23      -79.1660   -7.9770  -51.0000 H       179 ILE    0.0900
   2834 HD1       -81.3850   -8.6330  -52.3210 H       179 ILE    0.0900
   2835 HD2       -81.1170   -6.9670  -51.6830 H       179 ILE    0.5100
   2836 HD3       -82.8060   -7.5910  -51.9320 H       179 ILE   -0.5100
   2837 N         -81.2190  -10.7310  -47.5410 N.am    180 PRO   -0.2900
   2838 CA        -80.8460  -12.1360  -47.3330 C.3     180 PRO    0.0000
   2839 C         -79.9980  -12.7610  -48.4630 C.2     180 PRO    0.0900
   2840 O         -80.1620  -12.3790  -49.5990 O.2     180 PRO    0.0900
   2841 CB        -82.2030  -12.8000  -47.1110 C.3     180 PRO    0.0200
   2842 CG        -83.1900  -11.8390  -47.7830 C.3     180 PRO    0.0900
   2843 CD        -82.6730  -10.5190  -47.4420 C.3     180 PRO   -0.1800
   2844 HA        -80.1540  -12.2300  -46.5120 H       180 PRO    0.0900
   2845 HB1       -82.4240  -12.9050  -46.0270 H       180 PRO    0.0900
   2846 HB2       -82.2390  -13.8040  -47.5830 H       180 PRO   -0.1800
   2847 HG1       -83.2060  -11.9890  -48.8840 H       180 PRO    0.0900
   2848 HG2       -84.2180  -11.9800  -47.3860 H       180 PRO    0.0900
   2849 HD1       -83.0020   -9.7450  -48.1660 H       180 PRO    0.5100
   2850 HD2       -82.9520  -10.2180  -46.4110 H       180 PRO   -0.5100
   2851 N         -79.1070  -13.7090  -48.1470 N.am    181 GLU   -0.4700
   2852 CA        -78.2240  -14.3440  -49.1530 C.3     181 GLU    0.3100
   2853 C         -78.1990  -15.8870  -49.0700 C.2     181 GLU    0.0700
   2854 O         -78.4990  -16.4650  -48.0190 O.2     181 GLU    0.0900
   2855 CB        -76.7710  -13.8750  -48.9910 C.3     181 GLU   -0.1800
   2856 CG        -76.5200  -12.3910  -48.8510 C.3     181 GLU    0.0900
   2857 CD        -75.0430  -12.1030  -48.7040 C.2     181 GLU    0.0900
   2858 OE1       -74.3150  -12.1900  -49.7070 O.co2   181 GLU   -0.2800
   2859 OE2       -74.5960  -11.8150  -47.5800 O.co2   181 GLU    0.0900
   2860 HN        -78.9960  -14.0330  -47.2120 H       181 GLU    0.0900
   2861 HA        -78.5930  -14.0800  -50.1340 H       181 GLU    0.6200
   2862 HB1       -76.2070  -14.2240  -49.8810 H       181 GLU   -0.7600
   2863 HB2       -76.3610  -14.3680  -48.0860 H       181 GLU   -0.7600
   2864 HG1       -77.0520  -12.0110  -47.9530 H       181 GLU    0.5100
   2865 HG2       -76.9030  -11.8660  -49.7510 H       181 GLU   -0.5100
   2866 N         -77.7880  -16.5400  -50.1660 N.am    182 GLY   -0.4700
   2867 CA        -77.7070  -17.9870  -50.1920 C.3     182 GLY    0.3100
   2868 C         -79.0550  -18.6320  -49.9790 C.2     182 GLY   -0.0200
   2869 O         -79.9840  -18.3710  -50.7300 O.2     182 GLY    0.0900
   2870 HN        -77.5220  -16.0680  -51.0020 H       182 GLY    0.0900
   2871 HA1       -77.0350  -18.2990  -49.4060 H       182 GLY    0.5100
   2872 HA2       -77.3170  -18.2830  -51.1540 H       182 GLY   -0.5100
   2873 N         -79.1780  -19.4720  -48.9530 N.am    183 MET   -0.4700
   2874 CA        -80.4600  -20.1210  -48.6660 C.3     183 MET    0.3100
   2875 C         -81.4230  -19.1480  -48.0040 C.2     183 MET    0.0700
   2876 O         -82.5000  -19.5500  -47.5480 O.2     183 MET    0.0900
   2877 CB        -80.2570  -21.3570  -47.7910 C.3     183 MET   -0.1800
   2878 CG        -79.8770  -22.5820  -48.6130 C.3     183 MET    0.0900
   2879 SD        -79.2630  -23.9430  -47.6440 S.3     183 MET    0.0900
   2880 CE        -77.5760  -23.8750  -48.0700 C.3     183 MET   -0.1400
   2881 HN        -78.4200  -19.6940  -48.3450 H       183 MET    0.0900
   2882 HA        -80.9120  -20.3970  -49.6080 H       183 MET    0.0900
   2883 HB1       -81.1980  -21.5690  -47.2410 H       183 MET   -0.0900
   2884 HB2       -79.4500  -21.1510  -47.0560 H       183 MET   -0.2200
   2885 HG1       -79.1000  -22.2790  -49.3450 H       183 MET    0.0900
   2886 HG2       -80.7750  -22.9130  -49.1740 H       183 MET    0.0900
   2887 HE1       -77.3410  -22.9510  -48.6390 H       183 MET    0.0900
   2888 HE2       -77.3060  -24.7460  -48.7050 H       183 MET    0.5100
   2889 HE3       -76.9480  -23.8850  -47.1550 H       183 MET   -0.5100
   2890 N         -81.0060  -17.8800  -47.9500 N.am    184 GLN   -0.4700
   2891 CA        -81.7820  -16.7760  -47.3980 C.3     184 GLN    0.3100
   2892 C         -81.9030  -16.8170  -45.8830 C.2     184 GLN    0.0700
   2893 O         -82.8970  -16.3380  -45.3570 O.2     184 GLN    0.0900
   2894 CB        -83.1700  -16.7660  -48.0500 C.3     184 GLN   -0.1800
   2895 CG        -83.1490  -16.8730  -49.5910 C.3     184 GLN    0.0900
   2896 CD        -82.6500  -15.6170  -50.2750 C.2     184 GLN    0.0900
   2897 NE2       -81.4640  -15.7010  -50.8630 N.am    184 GLN   -0.1800
   2898 OE1       -83.3180  -14.5870  -50.2730 O.2     184 GLN    0.0900
   2899 HN        -80.1090  -17.6240  -48.2990 H       184 GLN    0.0900
   2900 HA        -81.2580  -15.8540  -47.6020 H       184 GLN    0.5500
   2901 HB1       -83.6790  -15.8190  -47.7710 H       184 GLN   -0.5500
   2902 HB2       -83.7510  -17.6210  -47.6470 H       184 GLN   -0.6200
   2903 HG1       -84.1810  -17.0790  -49.9490 H       184 GLN    0.3200
   2904 HG2       -82.4880  -17.7160  -49.8830 H       184 GLN    0.3000
   2905 HE21      -81.0810  -14.9050  -51.3320 H       184 GLN    0.5100
   2906 HE22      -80.9530  -16.5610  -50.8410 H       184 GLN   -0.5100
   2907 N         -80.9030  -17.3540  -45.1820 N.am    185 CYS   -0.4700
   2908 CA        -80.9540  -17.4280  -43.7310 C.3     185 CYS    0.3100
   2909 C         -79.9290  -16.5310  -43.1140 C.2     185 CYS    0.0700
   2910 O         -79.8170  -16.4650  -41.8840 O.2     185 CYS    0.0900
   2911 CB        -80.7760  -18.8670  -43.2880 C.3     185 CYS   -0.1100
   2912 SG        -82.2590  -19.8170  -43.6850 S.3     185 CYS    0.0900
   2913 HN        -80.0860  -17.7240  -45.6170 H       185 CYS    0.0900
   2914 HA        -81.9100  -17.0460  -43.4060 H       185 CYS   -0.2300
   2915 HB1       -80.5870  -18.8920  -42.1940 H       185 CYS    0.1600
   2916 HB2       -79.8940  -19.3030  -43.8040 H       185 CYS    0.5100
   2917 HG1       -82.1910  -19.5980  -44.9900 H       185 CYS   -0.5100
   2918 N         -79.1850  -15.8350  -43.9760 N.am    186 SER   -0.4700
   2919 CA        -78.1710  -14.8640  -43.5710 C.3     186 SER    0.3100
   2920 C         -78.4410  -13.5720  -44.3310 C.2     186 SER    0.0700
   2921 O         -79.1890  -13.5800  -45.3140 O.2     186 SER    0.0900
   2922 CB        -76.7390  -15.3730  -43.8550 C.3     186 SER    0.0500
   2923 OG        -76.4540  -15.5420  -45.2350 O.3     186 SER    0.0900
   2924 HN        -79.2920  -15.9500  -44.9610 H       186 SER    0.0900
   2925 HA        -78.2950  -14.6800  -42.5150 H       186 SER   -0.6600
   2926 HB1       -76.6020  -16.3560  -43.3560 H       186 SER    0.4300
   2927 HB2       -76.0100  -14.6430  -43.4430 H       186 SER    0.5100
   2928 HG1       -76.4090  -14.6580  -45.6070 H       186 SER   -0.5100
   2929 N         -77.8570  -12.4660  -43.8800 N.am    187 CYS   -0.4700
   2930 CA        -78.0640  -11.1870  -44.5440 C.3     187 CYS    0.3100
   2931 C         -76.7670  -10.4200  -44.7260 C.2     187 CYS    0.0700
   2932 O         -75.9720  -10.3130  -43.7910 O.2     187 CYS    0.0900
   2933 CB        -79.0910  -10.3520  -43.7630 C.3     187 CYS   -0.1000
   2934 SG        -80.7670  -10.7290  -44.3520 S.3     187 CYS    0.0900
   2935 HN        -77.2630  -12.4620  -43.0790 H       187 CYS    0.0900
   2936 HA        -78.4170  -11.3790  -45.5460 H       187 CYS   -0.0800
   2937 HB1       -78.8730   -9.2720  -43.9060 H       187 CYS    0.5100
   2938 HB2       -79.0080  -10.5850  -42.6800 H       187 CYS   -0.5100
   2939 N         -76.5560   -9.8940  -45.9310 N.am    188 GLY   -0.4700
   2940 CA        -75.3620   -9.1150  -46.2220 C.3     188 GLY    0.3100
   2941 C         -75.6880   -7.8170  -46.9450 C.2     188 GLY   -0.0200
   2942 O         -76.8400   -7.3940  -46.9720 O.2     188 GLY    0.0900
   2943 HN        -77.2020  -10.0080  -46.6820 H       188 GLY    0.0900
   2944 HA1       -74.7150   -9.7150  -46.8430 H       188 GLY    0.5100
   2945 HA2       -74.8740   -8.8880  -45.2850 H       188 GLY   -0.5100
   2946 N         -74.6740   -7.1590  -47.5160 N.am    189 ILE   -0.4700
   2947 CA        -74.8680   -5.8920  -48.2410 C.3     189 ILE    0.3100
   2948 C         -75.5480   -6.1950  -49.5770 C.2     189 ILE    0.0700
   2949 O         -75.6390   -7.3650  -49.9310 O.2     189 ILE    0.0900
   2950 CB        -73.4960   -5.1630  -48.4510 C.3     189 ILE   -0.0900
   2951 CG1       -72.8900   -4.7740  -47.0910 C.3     189 ILE    0.0900
   2952 CG2       -73.6670   -3.9380  -49.3350 C.3     189 ILE   -0.2700
   2953 CD        -73.7850   -3.9080  -46.2050 C.3     189 ILE    0.0900
   2954 HN        -73.7390   -7.4980  -47.4770 H       189 ILE    0.0900
   2955 HA        -75.5360   -5.2730  -47.6600 H       189 ILE    0.0900
   2956 HB        -72.7780   -5.8630  -48.9290 H       189 ILE   -0.1800
   2957 HG11      -71.9480   -4.2180  -47.2780 H       189 ILE    0.0900
   2958 HG12      -72.6550   -5.7070  -46.5370 H       189 ILE    0.0900
   2959 HG21      -74.6070   -3.4070  -49.0760 H       189 ILE   -0.2700
   2960 HG22      -73.7150   -4.2450  -50.4020 H       189 ILE    0.0900
   2961 HG23      -72.8140   -3.2420  -49.1860 H       189 ILE    0.0900
   2962 HD1       -74.7320   -4.4420  -45.9820 H       189 ILE    0.0900
   2963 HD2       -74.0280   -2.9580  -46.7280 H       189 ILE    0.5100
   2964 HD3       -73.2680   -3.6860  -45.2480 H       189 ILE   -0.5100
   2965 N         -76.0180   -5.1970  -50.3290 N.am    190 ASP   -0.4700
   2966 CA        -76.6950   -5.5030  -51.5960 C.3     190 ASP    0.3100
   2967 C         -75.7790   -5.4410  -52.8390 C.2     190 ASP    0.0700
   2968 O         -75.5110   -4.3420  -53.3590 O.2     190 ASP    0.0900
   2969 CB        -77.8820   -4.5650  -51.7960 C.3     190 ASP   -0.2800
   2970 CG        -78.9240   -5.1530  -52.7260 C.2     190 ASP    0.0900
   2971 OD1       -78.5450   -6.0050  -53.5630 O.co2   190 ASP    0.0900
   2972 OD2       -80.1130   -4.7610  -52.6340 O.co2   190 ASP    0.6200
   2973 HN        -75.9370   -4.2360  -50.0770 H       190 ASP   -0.7600
   2974 HA        -77.0270   -6.5290  -51.5610 H       190 ASP   -0.7600
   2975 HB1       -77.5200   -3.6080  -52.2280 H       190 ASP    0.5100
   2976 HB2       -78.3570   -4.3640  -50.8120 H       190 ASP   -0.5100
   2977 N         -75.3350   -6.6180  -53.3160 N.am    191 TYR   -0.4700
   2978 CA        -74.4620   -6.7510  -54.4960 C.3     191 TYR    0.3100
   2979 C         -75.2840   -7.2790  -55.6310 C.2     191 TYR    0.0700
   2980 O         -74.7830   -7.4150  -56.7460 O.2     191 TYR    0.0900
   2981 CB        -73.3590   -7.8020  -54.2820 C.3     191 TYR   -0.1800
   2982 CG        -72.8880   -7.9970  -52.8540 C.ar    191 TYR    0.0900
   2983 CD1       -72.0670   -7.0460  -52.2290 C.ar    191 TYR    0.0900
   2984 CD2       -73.2720   -9.1240  -52.1210 C.ar    191 TYR    0.0000
   2985 CE1       -71.6450   -7.2090  -50.9120 C.ar    191 TYR   -0.1150
   2986 CE2       -72.8560   -9.2940  -50.8000 C.ar    191 TYR    0.1150
   2987 CZ        -72.0440   -8.3320  -50.1970 C.ar    191 TYR   -0.1150
   2988 OH        -71.6490   -8.4680  -48.8780 O.3     191 TYR    0.1150
   2989 HN        -75.5840   -7.4770  -52.8770 H       191 TYR    0.1100
   2990 HA        -74.0190   -5.7850  -54.6870 H       191 TYR   -0.5400
   2991 HB1       -72.4660   -7.5050  -54.8720 H       191 TYR    0.4300
   2992 HB2       -73.7360   -8.7870  -54.6290 H       191 TYR   -0.1150
   2993 HD1       -71.7570   -6.1700  -52.7800 H       191 TYR    0.1150
   2994 HD2       -73.8990   -9.8720  -52.5830 H       191 TYR   -0.1150
   2995 HE1       -71.0100   -6.4680  -50.4480 H       191 TYR    0.1150
   2996 HE2       -73.1610  -10.1700  -50.2450 H       191 TYR    0.5100
   2997 HH        -71.8730   -9.3560  -48.5910 H       191 TYR   -0.5100
   2998 N         -76.5460   -7.5780  -55.3330 N.am    192 TYR   -0.4700
   2999 CA        -77.4600   -8.1920  -56.2830 C.3     192 TYR    0.3100
   3000 C         -78.2080   -7.2390  -57.1940 C.2     192 TYR    0.0700
   3001 O         -78.2520   -7.5020  -58.3900 O.2     192 TYR    0.0900
   3002 CB        -78.4700   -9.0750  -55.5280 C.3     192 TYR   -0.1800
   3003 CG        -77.8060  -10.0920  -54.6200 C.ar    192 TYR    0.0900
   3004 CD1       -77.3650   -9.7330  -53.3420 C.ar    192 TYR    0.0900
   3005 CD2       -77.5460  -11.3960  -55.0630 C.ar    192 TYR    0.0000
   3006 CE1       -76.6790  -10.6410  -52.5300 C.ar    192 TYR   -0.1150
   3007 CE2       -76.8600  -12.3110  -54.2600 C.ar    192 TYR    0.1150
   3008 CZ        -76.4280  -11.9240  -52.9980 C.ar    192 TYR   -0.1150
   3009 OH        -75.7190  -12.7990  -52.2050 O.3     192 TYR    0.1150
   3010 HN        -76.9260   -7.3900  -54.4310 H       192 TYR    0.1100
   3011 HA        -76.8830   -8.7840  -56.9770 H       192 TYR   -0.5400
   3012 HB1       -79.0890   -9.6370  -56.2590 H       192 TYR    0.4300
   3013 HB2       -79.1170   -8.4340  -54.8910 H       192 TYR   -0.1150
   3014 HD1       -77.5600   -8.7360  -52.9740 H       192 TYR    0.1150
   3015 HD2       -77.8830  -11.7000  -56.0430 H       192 TYR   -0.1150
   3016 HE1       -76.3450  -10.3460  -51.5470 H       192 TYR    0.1150
   3017 HE2       -76.6680  -13.3120  -54.6170 H       192 TYR    0.5100
   3018 HH        -75.3580  -12.3050  -51.4650 H       192 TYR   -0.5100
   3019 N         -78.8010   -6.1660  -56.6600 N.am    193 THR   -0.4700
   3020 CA        -79.5900   -5.2320  -57.4690 C.3     193 THR    0.3100
   3021 C         -78.9650   -3.8510  -57.5030 C.2     193 THR    0.0700
   3022 O         -78.2280   -3.4720  -56.5850 O.2     193 THR    0.0900
   3023 CB        -81.0290   -5.1270  -56.9090 C.3     193 THR    0.1400
   3024 CG2       -81.5970   -6.5260  -56.6710 C.3     193 THR    0.0900
   3025 OG1       -81.0240   -4.4260  -55.6570 O.3     193 THR   -0.6600
   3026 HN        -78.7330   -5.9540  -55.6890 H       193 THR    0.4300
   3027 HA        -79.6060   -5.5960  -58.4850 H       193 THR   -0.2700
   3028 HB        -81.6720   -4.5750  -57.6270 H       193 THR    0.0900
   3029 HG1       -80.4630   -4.9390  -55.0690 H       193 THR    0.0900
   3030 HG21      -81.0780   -7.0090  -55.8150 H       193 THR    0.0900
   3031 HG22      -81.4480   -7.1540  -57.5750 H       193 THR    0.5100
   3032 HG23      -82.6810   -6.4590  -56.4360 H       193 THR   -0.5100
   3033 N         -79.2220   -3.0750  -58.5660 N.am    194 PRO   -0.2900
   3034 CA        -78.5960   -1.7530  -58.5350 C.3     194 PRO    0.0000
   3035 C         -79.4030   -0.7520  -57.6830 C.2     194 PRO    0.0900
   3036 O         -78.9090    0.3490  -57.4330 O.2     194 PRO    0.0900
   3037 CB        -78.5150   -1.3640  -60.0200 C.3     194 PRO    0.0200
   3038 CG        -78.5420   -2.6840  -60.7430 C.3     194 PRO    0.0900
   3039 CD        -79.5830   -3.4440  -59.9440 C.3     194 PRO   -0.1800
   3040 HA        -77.6450   -1.7990  -58.0290 H       194 PRO    0.0900
   3041 HB1       -77.5770   -0.8110  -60.2370 H       194 PRO    0.0900
   3042 HB2       -79.3810   -0.7330  -60.3140 H       194 PRO   -0.1800
   3043 HG1       -78.8470   -2.5640  -61.8030 H       194 PRO    0.0900
   3044 HG2       -77.5520   -3.1880  -60.7090 H       194 PRO    0.0900
   3045 HD1       -80.6140   -3.1090  -60.1790 H       194 PRO    0.5100
   3046 HD2       -79.4980   -4.5410  -60.0870 H       194 PRO   -0.5100
   3047 N         -80.6110   -1.1470  -57.2400 N.am    195 HSE   -0.4700
   3048 CA        -81.5350   -0.3290  -56.4080 C.3     195 HSE    0.3100
   3049 C         -81.0130    1.0980  -56.1920 C.2     195 HSE    0.0700
   3050 O         -80.4360    1.4010  -55.1350 O.2     195 HSE    0.0900
   3051 CB        -81.7900   -1.0020  -55.0300 C.3     195 HSE   -0.0800
   3052 CG        -83.0340   -0.5330  -54.3110 C.ar    195 HSE    0.0900
   3053 CD2       -84.3230   -0.4450  -54.7160 C.ar    195 HSE    0.0900
   3054 ND1       -83.0300   -0.1830  -52.9760 N.ar    195 HSE   -0.7000
   3055 CE1       -84.2630    0.0970  -52.5900 C.ar    195 HSE    0.2200
   3056 NE2       -85.0690   -0.0560  -53.6270 N.ar    195 HSE    0.2500
   3057 HN        -80.9550   -2.0550  -57.4630 H       195 HSE    0.1300
   3058 HA        -82.4640   -0.2230  -56.9490 H       195 HSE   -0.3600
   3059 HB1       -80.9180   -0.7980  -54.3740 H       195 HSE    0.3200
   3060 HB2       -81.8810   -2.0980  -55.1880 H       195 HSE   -0.0500
   3061 HD2       -84.7490   -0.6320  -55.6940 H       195 HSE    0.0900
   3062 HE1       -84.5870    0.4030  -51.5960 H       195 HSE    0.5100
   3063 HE2       -86.0590    0.0850  -53.6330 H       195 HSE   -0.5100
   3064 N         -81.2250    1.9590  -57.1900 N.am    196 GLU   -0.4700
   3065 CA        -80.7950    3.3480  -57.1510 C.3     196 GLU    0.3100
   3066 C         -81.4160    4.0770  -55.9700 C.2     196 GLU    0.0700
   3067 O         -80.7590    4.9060  -55.3570 O.2     196 GLU    0.0900
   3068 CB        -81.2010    4.0440  -58.4510 C.3     196 GLU   -0.1800
   3069 CG        -80.5200    3.5060  -59.6990 C.3     196 GLU    0.0900
   3070 CD        -81.0910    4.0920  -60.9910 C.2     196 GLU    0.0900
   3071 OE1       -81.4560    5.3000  -61.0170 O.co2   196 GLU   -0.2800
   3072 OE2       -81.1620    3.3390  -61.9930 O.co2   196 GLU    0.0900
   3073 HN        -81.6950    1.6820  -58.0230 H       196 GLU    0.0900
   3074 HA        -79.7220    3.3690  -57.0270 H       196 GLU    0.6200
   3075 HB1       -80.9560    5.1230  -58.3590 H       196 GLU   -0.7600
   3076 HB2       -82.2980    3.9320  -58.5790 H       196 GLU   -0.7600
   3077 HG1       -80.6440    2.4020  -59.7280 H       196 GLU    0.5100
   3078 HG2       -79.4370    3.7500  -59.6510 H       196 GLU   -0.5100
   3079 N         -82.6740    3.7570  -55.6590 N.am    197 GLU   -0.4700
   3080 CA        -83.4570    4.3680  -54.5740 C.3     197 GLU    0.3100
   3081 C         -82.6930    4.4430  -53.2540 C.2     197 GLU    0.0700
   3082 O         -82.9660    5.3000  -52.4350 O.2     197 GLU    0.0900
   3083 CB        -84.7420    3.5500  -54.3750 C.3     197 GLU   -0.1800
   3084 CG        -85.7980    4.1570  -53.4500 C.3     197 GLU    0.0900
   3085 CD        -86.8860    3.1340  -53.0300 C.2     197 GLU    0.0900
   3086 OE1       -87.3380    2.3190  -53.8830 O.co2   197 GLU   -0.2800
   3087 OE2       -87.2970    3.1510  -51.8420 O.co2   197 GLU    0.0900
   3088 HN        -83.1610    3.0570  -56.1740 H       197 GLU    0.0900
   3089 HA        -83.6890    5.3880  -54.8480 H       197 GLU    0.6200
   3090 HB1       -84.4540    2.5610  -53.9610 H       197 GLU   -0.7600
   3091 HB2       -85.2070    3.4030  -55.3720 H       197 GLU   -0.7600
   3092 HG1       -86.2930    5.0040  -53.9710 H       197 GLU    0.5100
   3093 HG2       -85.3000    4.5360  -52.5320 H       197 GLU   -0.5100
   3094 N         -81.7330    3.5520  -53.0600 N.am    198 THR   -0.4700
   3095 CA        -80.9830    3.4930  -51.8250 C.3     198 THR    0.3100
   3096 C         -79.4760    3.5690  -52.1110 C.2     198 THR    0.0700
   3097 O         -78.6710    3.3870  -51.2090 O.2     198 THR    0.0900
   3098 CB        -81.3940    2.1940  -51.0660 C.3     198 THR    0.1400
   3099 CG2       -80.6060    1.0030  -51.5570 C.3     198 THR    0.0900
   3100 OG1       -81.2010    2.3670  -49.6610 O.3     198 THR   -0.6600
   3101 HN        -81.4840    2.8830  -53.7550 H       198 THR    0.4300
   3102 HA        -81.2130    4.3700  -51.2390 H       198 THR   -0.2700
   3103 HB        -82.4650    1.9700  -51.2560 H       198 THR    0.0900
   3104 HG1       -80.3080    2.7060  -49.5570 H       198 THR    0.0900
   3105 HG21      -79.5970    0.9940  -51.0930 H       198 THR    0.0900
   3106 HG22      -80.4870    1.0590  -52.6620 H       198 THR    0.5100
   3107 HG23      -81.1310    0.0630  -51.2840 H       198 THR   -0.5100
   3108 N         -79.1140    3.8350  -53.3700 N.am    199 ASN   -0.4700
   3109 CA        -77.7260    4.0120  -53.8360 C.3     199 ASN    0.3100
   3110 C         -76.8040    2.8710  -53.5240 C.2     199 ASN    0.0700
   3111 O         -75.7610    3.1020  -52.9190 O.2     199 ASN    0.0900
   3112 CB        -77.1340    5.2720  -53.2310 C.3     199 ASN   -0.1800
   3113 CG        -77.8950    6.4980  -53.6340 C.2     199 ASN    0.0900
   3114 ND2       -77.4220    7.1310  -54.6920 N.am    199 ASN    0.0900
   3115 OD1       -78.9050    6.8750  -53.0270 O.2     199 ASN    0.5500
   3116 HN        -79.8030    3.9280  -54.0840 H       199 ASN   -0.5500
   3117 HA        -77.7370    4.0800  -54.9130 H       199 ASN   -0.6200
   3118 HB1       -76.0810    5.3790  -53.5690 H       199 ASN    0.3200
   3119 HB2       -77.1550    5.1890  -52.1240 H       199 ASN    0.3000
   3120 HD21      -77.8760    7.9570  -55.0240 H       199 ASN    0.5100
   3121 HD22      -76.6120    6.7820  -55.1630 H       199 ASN   -0.5100
   3122 N         -77.1410    1.6680  -53.9950 N.am    200 ASN   -0.4700
   3123 CA        -76.3790    0.4450  -53.7280 C.3     200 ASN    0.3100
   3124 C         -75.0470    0.3430  -54.4280 C.2     200 ASN    0.0700
   3125 O         -74.0550    0.0620  -53.7790 O.2     200 ASN    0.0900
   3126 CB        -77.2060   -0.7890  -54.1060 C.3     200 ASN   -0.1800
   3127 CG        -78.3300   -1.0560  -53.1390 C.2     200 ASN    0.0900
   3128 ND2       -79.0320   -2.1580  -53.3570 N.am    200 ASN    0.0900
   3129 OD1       -78.5730   -0.2950  -52.2160 O.2     200 ASN    0.5500
   3130 HN        -77.9490    1.5470  -54.5660 H       200 ASN   -0.5500
   3131 HA        -76.1330    0.4240  -52.6770 H       200 ASN   -0.6200
   3132 HB1       -76.5400   -1.6780  -54.1260 H       200 ASN    0.3200
   3133 HB2       -77.6400   -0.6370  -55.1170 H       200 ASN    0.3000
   3134 HD21      -79.7920   -2.3950  -52.7530 H       200 ASN    0.5100
   3135 HD22      -78.8010   -2.7540  -54.1270 H       200 ASN   -0.5100
   3136 N         -75.0030    0.5380  -55.7370 N.am    201 GLU   -0.4700
   3137 CA        -73.7390    0.3640  -56.4330 C.3     201 GLU    0.3100
   3138 C         -72.5780    1.2090  -55.8380 C.2     201 GLU    0.0700
   3139 O         -71.4430    0.7160  -55.7450 O.2     201 GLU    0.0900
   3140 CB        -73.9400    0.6340  -57.9280 C.3     201 GLU   -0.1800
   3141 CG        -75.0240   -0.2340  -58.5730 C.3     201 GLU    0.0900
   3142 CD        -74.4820   -1.3870  -59.4120 C.2     201 GLU    0.0900
   3143 OE1       -73.4320   -1.2190  -60.0710 O.co2   201 GLU   -0.2800
   3144 OE2       -75.1330   -2.4570  -59.4340 O.co2   201 GLU    0.0900
   3145 HN        -75.7970    0.8000  -56.2800 H       201 GLU    0.0900
   3146 HA        -73.3970   -0.6470  -56.2730 H       201 GLU    0.6200
   3147 HB1       -72.9800    0.4440  -58.4520 H       201 GLU   -0.7600
   3148 HB2       -74.2180    1.7010  -58.0600 H       201 GLU   -0.7600
   3149 HG1       -75.6470    0.4080  -59.2310 H       201 GLU    0.5100
   3150 HG2       -75.6610   -0.6610  -57.7700 H       201 GLU   -0.5100
   3151 N         -72.8410    2.4440  -55.4140 N.am    202 SER   -0.4700
   3152 CA        -71.7840    3.2940  -54.8590 C.3     202 SER    0.3100
   3153 C         -71.2910    2.8030  -53.5100 C.2     202 SER    0.0700
   3154 O         -70.0920    2.8210  -53.2680 O.2     202 SER    0.0900
   3155 CB        -72.2800    4.7280  -54.7290 C.3     202 SER    0.0500
   3156 OG        -73.5210    4.7560  -54.0550 O.3     202 SER    0.0900
   3157 HN        -73.7550    2.8400  -55.4530 H       202 SER    0.0900
   3158 HA        -70.9320    3.2480  -55.5210 H       202 SER   -0.6600
   3159 HB1       -72.4090    5.1740  -55.7380 H       202 SER    0.4300
   3160 HB2       -71.5440    5.3290  -54.1520 H       202 SER    0.5100
   3161 HG1       -73.7760    5.6800  -54.0050 H       202 SER   -0.5100
   3162 N         -72.1940    2.3800  -52.6290 N.am    203 PHE   -0.4700
   3163 CA        -71.7910    1.8890  -51.3240 C.3     203 PHE    0.3100
   3164 C         -70.8810    0.6840  -51.4630 C.2     203 PHE    0.0700
   3165 O         -69.8900    0.5920  -50.7560 O.2     203 PHE    0.0900
   3166 CB        -73.0120    1.4950  -50.4920 C.3     203 PHE   -0.1800
   3167 CG        -72.6610    1.0100  -49.1170 C.ar    203 PHE    0.0900
   3168 CD1       -72.5750    1.9010  -48.0540 C.ar    203 PHE    0.0900
   3169 CD2       -72.3570   -0.3270  -48.8970 C.ar    203 PHE    0.0000
   3170 CE1       -72.1870    1.4720  -46.7880 C.ar    203 PHE   -0.1150
   3171 CE2       -71.9680   -0.7650  -47.6400 C.ar    203 PHE    0.1150
   3172 CZ        -71.8830    0.1380  -46.5810 C.ar    203 PHE   -0.1150
   3173 HN        -73.1720    2.3800  -52.8220 H       203 PHE    0.1150
   3174 HA        -71.2380    2.6740  -50.8290 H       203 PHE   -0.1150
   3175 HB1       -73.5570    0.6730  -51.0040 H       203 PHE    0.1150
   3176 HB2       -73.6760    2.3780  -50.3730 H       203 PHE   -0.1150
   3177 HD1       -72.8140    2.9430  -48.2120 H       203 PHE    0.1150
   3178 HD2       -72.4210   -1.0320  -49.7130 H       203 PHE   -0.1150
   3179 HE1       -72.1240    2.1770  -45.9710 H       203 PHE    0.1150
   3180 HE2       -71.7330   -1.8060  -47.4810 H       203 PHE    0.5100
   3181 HZ        -71.5810   -0.2040  -45.6020 H       203 PHE   -0.5100
   3182 N         -71.2140   -0.2370  -52.3700 N.am    204 VAL   -0.4700
   3183 CA        -70.4220   -1.4570  -52.5880 C.3     204 VAL    0.3100
   3184 C         -68.9770   -1.1260  -52.9700 C.2     204 VAL    0.0700
   3185 O         -68.0450   -1.8060  -52.5460 O.2     204 VAL    0.0900
   3186 CB        -71.0730   -2.3740  -53.6840 C.3     204 VAL   -0.0900
   3187 CG1       -70.1400   -3.5170  -54.0450 C.3     204 VAL    0.0900
   3188 CG2       -72.4030   -2.9460  -53.1820 C.3     204 VAL   -0.2700
   3189 HN        -72.0210   -0.1370  -52.9460 H       204 VAL    0.0900
   3190 HA        -70.3640   -1.9850  -51.6480 H       204 VAL    0.0900
   3191 HB        -71.2830   -1.7700  -54.5930 H       204 VAL    0.0900
   3192 HG11      -69.7850   -4.0250  -53.1230 H       204 VAL   -0.2700
   3193 HG12      -69.2590   -3.1260  -54.5960 H       204 VAL    0.0900
   3194 HG13      -70.6770   -4.2590  -54.6750 H       204 VAL    0.0900
   3195 HG21      -73.1080   -2.1210  -52.9430 H       204 VAL    0.0900
   3196 HG22      -72.2340   -3.5440  -52.2610 H       204 VAL    0.5100
   3197 HG23      -72.8600   -3.5870  -53.9650 H       204 VAL   -0.5100
   3198 N         -68.7760   -0.0850  -53.7660 N.am    205 ILE   -0.4700
   3199 CA        -67.4260    0.2920  -54.1510 C.3     205 ILE    0.3100
   3200 C         -66.7840    1.0010  -52.9820 C.2     205 ILE    0.0700
   3201 O         -65.5780    0.8710  -52.7670 O.2     205 ILE    0.0900
   3202 CB        -67.4630    1.1960  -55.3970 C.3     205 ILE   -0.0900
   3203 CG1       -67.9930    0.3810  -56.5780 C.3     205 ILE    0.0900
   3204 CG2       -66.0810    1.7360  -55.7050 C.3     205 ILE   -0.2700
   3205 CD        -68.5210    1.2020  -57.7080 C.3     205 ILE    0.0900
   3206 HN        -69.5200    0.4710  -54.1270 H       205 ILE    0.0900
   3207 HA        -66.8700   -0.6110  -54.3550 H       205 ILE    0.0900
   3208 HB        -68.1570    2.0430  -55.2170 H       205 ILE   -0.1800
   3209 HG11      -68.8110   -0.2740  -56.2110 H       205 ILE    0.0900
   3210 HG12      -67.1690   -0.2550  -56.9630 H       205 ILE    0.0900
   3211 HG21      -65.3400    0.9080  -55.7170 H       205 ILE   -0.2700
   3212 HG22      -65.7790    2.4690  -54.9260 H       205 ILE    0.0900
   3213 HG23      -66.0790    2.2280  -56.7010 H       205 ILE    0.0900
   3214 HD1       -67.7180    1.8570  -58.1110 H       205 ILE    0.0900
   3215 HD2       -69.3560    1.8420  -57.3540 H       205 ILE    0.5100
   3216 HD3       -68.8770    0.5370  -58.5240 H       205 ILE   -0.5100
   3217 N         -67.6020    1.7210  -52.2120 N.am    206 TYR   -0.4700
   3218 CA        -67.1180    2.4430  -51.0450 C.3     206 TYR    0.3100
   3219 C         -66.6290    1.4500  -50.0000 C.2     206 TYR    0.0700
   3220 O         -65.6710    1.7260  -49.2820 O.2     206 TYR    0.0900
   3221 CB        -68.2410    3.3060  -50.4510 C.3     206 TYR   -0.1800
   3222 CG        -68.1460    3.5210  -48.9460 C.ar    206 TYR    0.0900
   3223 CD1       -67.1720    4.3640  -48.3850 C.ar    206 TYR    0.0900
   3224 CD2       -69.0400    2.8810  -48.0780 C.ar    206 TYR    0.0000
   3225 CE1       -67.1030    4.5630  -47.0080 C.ar    206 TYR   -0.1150
   3226 CE2       -68.9780    3.0710  -46.7040 C.ar    206 TYR    0.1150
   3227 CZ        -68.0110    3.9110  -46.1820 C.ar    206 TYR   -0.1150
   3228 OH        -67.9650    4.0980  -44.8270 O.3     206 TYR    0.1150
   3229 HN        -68.5770    1.7970  -52.4000 H       206 TYR    0.1100
   3230 HA        -66.2890    3.0620  -51.3520 H       206 TYR   -0.5400
   3231 HB1       -69.2170    2.8170  -50.6490 H       206 TYR    0.4300
   3232 HB2       -68.2140    4.3110  -50.9250 H       206 TYR   -0.1150
   3233 HD1       -66.4650    4.8650  -49.0310 H       206 TYR    0.1150
   3234 HD2       -69.7950    2.2260  -48.4870 H       206 TYR   -0.1150
   3235 HE1       -66.3520    5.2170  -46.5870 H       206 TYR    0.1150
   3236 HE2       -69.6760    2.5680  -46.0510 H       206 TYR    0.5100
   3237 HH        -68.7520    3.7020  -44.4450 H       206 TYR   -0.5100
   3238 N         -67.2740    0.2930  -49.9230 N.am    207 MET   -0.4700
   3239 CA        -66.9000   -0.7110  -48.9400 C.3     207 MET    0.3100
   3240 C         -65.6810   -1.5360  -49.3600 C.2     207 MET    0.0700
   3241 O         -64.8260   -1.8470  -48.5260 O.2     207 MET    0.0900
   3242 CB        -68.0890   -1.6290  -48.6900 C.3     207 MET   -0.1800
   3243 CG        -67.7640   -2.7980  -47.7880 C.3     207 MET    0.0900
   3244 SD        -69.0960   -4.0080  -47.7200 S.3     207 MET    0.0900
   3245 CE        -68.8890   -4.8350  -49.3410 C.3     207 MET   -0.1400
   3246 HN        -68.0330    0.0610  -50.5250 H       207 MET    0.0900
   3247 HA        -66.6090   -0.2070  -48.0310 H       207 MET    0.0900
   3248 HB1       -68.4440   -2.0220  -49.6660 H       207 MET   -0.0900
   3249 HB2       -68.9040   -1.0360  -48.2230 H       207 MET   -0.2200
   3250 HG1       -67.5650   -2.4110  -46.7660 H       207 MET    0.0900
   3251 HG2       -66.8400   -3.2860  -48.1610 H       207 MET    0.0900
   3252 HE1       -67.8140   -4.9830  -49.5830 H       207 MET    0.0900
   3253 HE2       -69.3400   -4.2180  -50.1460 H       207 MET    0.5100
   3254 HE3       -69.3780   -5.8320  -49.3280 H       207 MET   -0.5100
   3255 N         -65.5970   -1.8980  -50.6360 N.am    208 PHE   -0.4700
   3256 CA        -64.4880   -2.6990  -51.1240 C.3     208 PHE    0.3100
   3257 C         -63.2240   -1.9090  -51.2020 C.2     208 PHE    0.0700
   3258 O         -62.1720   -2.5040  -51.2550 O.2     208 PHE    0.0900
   3259 CB        -64.8020   -3.2570  -52.5000 C.3     208 PHE   -0.1800
   3260 CG        -65.5380   -4.5600  -52.4740 C.ar    208 PHE    0.0900
   3261 CD1       -64.9270   -5.7050  -51.9820 C.ar    208 PHE    0.0900
   3262 CD2       -66.8390   -4.6550  -52.9650 C.ar    208 PHE    0.0000
   3263 CE1       -65.6000   -6.9270  -51.9800 C.ar    208 PHE   -0.1150
   3264 CE2       -67.5190   -5.8750  -52.9680 C.ar    208 PHE    0.1150
   3265 CZ        -66.8980   -7.0110  -52.4740 C.ar    208 PHE   -0.1150
   3266 HN        -66.2840   -1.6380  -51.3090 H       208 PHE    0.1150
   3267 HA        -64.3200   -3.5030  -50.4220 H       208 PHE   -0.1150
   3268 HB1       -63.8530   -3.4270  -53.0510 H       208 PHE    0.1150
   3269 HB2       -65.4390   -2.5320  -53.0510 H       208 PHE   -0.1150
   3270 HD1       -63.9200   -5.6500  -51.5980 H       208 PHE    0.1150
   3271 HD2       -67.3290   -3.7730  -53.3510 H       208 PHE   -0.1150
   3272 HE1       -65.1120   -7.8110  -51.5940 H       208 PHE    0.1150
   3273 HE2       -68.5260   -5.9340  -53.3530 H       208 PHE    0.5100
   3274 HZ        -67.4200   -7.9570  -52.4720 H       208 PHE   -0.5100
   3275 N         -63.3000   -0.5790  -51.2230 N.am    209 VAL   -0.4700
   3276 CA        -62.0780    0.2320  -51.3060 C.3     209 VAL    0.3100
   3277 C         -61.6790    0.7430  -49.9380 C.2     209 VAL    0.0700
   3278 O         -60.5540    0.4860  -49.5000 O.2     209 VAL    0.0900
   3279 CB        -62.2280    1.4520  -52.2760 C.3     209 VAL   -0.0900
   3280 CG1       -60.9060    2.2250  -52.3360 C.3     209 VAL    0.0900
   3281 CG2       -62.6270    0.9810  -53.6970 C.3     209 VAL   -0.2700
   3282 HN        -64.1650   -0.0850  -51.1840 H       209 VAL    0.0900
   3283 HA        -61.2840   -0.4130  -51.6500 H       209 VAL    0.0900
   3284 HB        -63.0350    2.1230  -51.9100 H       209 VAL    0.0900
   3285 HG11      -60.0640    1.5250  -52.5310 H       209 VAL   -0.2700
   3286 HG12      -60.7230    2.7380  -51.3680 H       209 VAL    0.0900
   3287 HG13      -60.9420    2.9740  -53.1560 H       209 VAL    0.0900
   3288 HG21      -63.4950    0.2880  -53.6390 H       209 VAL    0.0900
   3289 HG22      -61.7770    0.4440  -54.1700 H       209 VAL    0.5100
   3290 HG23      -62.9110    1.8550  -54.3200 H       209 VAL   -0.5100
   3291 N         -62.5850    1.4500  -49.2660 N.am    210 VAL   -0.4700
   3292 CA        -62.3160    1.9990  -47.9420 C.3     210 VAL    0.3100
   3293 C         -62.2260    0.9240  -46.8890 C.2     210 VAL    0.0700
   3294 O         -61.3910    1.0130  -45.9890 O.2     210 VAL    0.0900
   3295 CB        -63.4190    2.9780  -47.4870 C.3     210 VAL   -0.0900
   3296 CG1       -63.2290    3.3540  -46.0090 C.3     210 VAL    0.0900
   3297 CG2       -63.4080    4.2080  -48.3740 C.3     210 VAL   -0.2700
   3298 HN        -63.4910    1.6350  -49.6380 H       210 VAL    0.0900
   3299 HA        -61.3650    2.5100  -47.9860 H       210 VAL    0.0900
   3300 HB        -64.4120    2.4990  -47.6200 H       210 VAL    0.0900
   3301 HG11      -62.1800    3.6740  -45.8280 H       210 VAL   -0.2700
   3302 HG12      -63.4490    2.4780  -45.3640 H       210 VAL    0.0900
   3303 HG13      -63.9070    4.1940  -45.7440 H       210 VAL    0.0900
   3304 HG21      -63.5920    3.9190  -49.4300 H       210 VAL    0.0900
   3305 HG22      -62.4190    4.7110  -48.3120 H       210 VAL    0.5100
   3306 HG23      -64.2050    4.9120  -48.0540 H       210 VAL   -0.5100
   3307 N         -63.0720   -0.0930  -46.9860 N.am    211 HSE   -0.4700
   3308 CA        -63.0720   -1.1230  -45.9710 C.3     211 HSE    0.3100
   3309 C         -62.6530   -2.4620  -46.4910 C.2     211 HSE    0.0700
   3310 O         -63.3610   -3.4410  -46.2980 O.2     211 HSE    0.0900
   3311 CB        -64.4560   -1.1900  -45.3610 C.3     211 HSE   -0.0800
   3312 CG        -64.9370    0.1360  -44.8760 C.ar    211 HSE    0.0900
   3313 CD2       -65.8510    0.9900  -45.3880 C.ar    211 HSE    0.0900
   3314 ND1       -64.4010    0.7530  -43.7710 N.ar    211 HSE   -0.7000
   3315 CE1       -64.9620    1.9370  -43.6200 C.ar    211 HSE    0.2200
   3316 NE2       -65.8470    2.1090  -44.5890 N.ar    211 HSE    0.2500
   3317 HN        -63.7230   -0.1920  -47.7360 H       211 HSE    0.1300
   3318 HA        -62.3350   -0.8710  -45.2230 H       211 HSE   -0.3600
   3319 HB1       -64.4370   -1.8940  -44.5010 H       211 HSE    0.3200
   3320 HB2       -65.1690   -1.5660  -46.1250 H       211 HSE   -0.0500
   3321 HD2       -66.4910    0.8760  -46.2530 H       211 HSE    0.0900
   3322 HE1       -64.7520    2.6680  -42.8390 H       211 HSE    0.5100
   3323 HE2       -66.4250    2.9130  -44.7290 H       211 HSE   -0.5100
   3324 N         -61.4940   -2.5180  -47.1450 N.am    212 PHE   -0.4700
   3325 CA        -60.9760   -3.7800  -47.6580 C.3     212 PHE    0.3100
   3326 C         -59.6420   -3.5940  -48.3740 C.2     212 PHE    0.0700
   3327 O         -58.5960   -3.8450  -47.7990 O.2     212 PHE    0.0900
   3328 CB        -61.9930   -4.4480  -48.5940 C.3     212 PHE   -0.1800
   3329 CG        -61.5490   -5.7860  -49.1100 C.ar    212 PHE    0.0900
   3330 CD1       -61.0910   -6.7600  -48.2420 C.ar    212 PHE    0.0900
   3331 CD2       -61.6120   -6.0800  -50.4630 C.ar    212 PHE    0.0000
   3332 CE1       -60.7040   -8.0150  -48.7190 C.ar    212 PHE   -0.1150
   3333 CE2       -61.2270   -7.3280  -50.9470 C.ar    212 PHE    0.1150
   3334 CZ        -60.7750   -8.2970  -50.0750 C.ar    212 PHE   -0.1150
   3335 HN        -60.9360   -1.7100  -47.3120 H       212 PHE    0.1150
   3336 HA        -60.7640   -4.4210  -46.8160 H       212 PHE   -0.1150
   3337 HB1       -62.1650   -3.7950  -49.4750 H       212 PHE    0.1150
   3338 HB2       -62.9460   -4.6070  -48.0440 H       212 PHE   -0.1150
   3339 HD1       -61.0310   -6.5490  -47.1860 H       212 PHE    0.1150
   3340 HD2       -61.9640   -5.3290  -51.1530 H       212 PHE   -0.1150
   3341 HE1       -60.3510   -8.7670  -48.0290 H       212 PHE    0.1150
   3342 HE2       -61.2820   -7.5380  -52.0050 H       212 PHE    0.5100
   3343 HZ        -60.4800   -9.2680  -50.4460 H       212 PHE   -0.5100
   3344 N         -59.6830   -3.1990  -49.6420 N.am    213 ILE   -0.4700
   3345 CA        -58.4580   -3.0280  -50.3980 C.3     213 ILE    0.3100
   3346 C         -57.4870   -2.1990  -49.6140 C.2     213 ILE    0.0700
   3347 O         -56.3450   -2.5960  -49.4400 O.2     213 ILE    0.0900
   3348 CB        -58.7030   -2.3280  -51.7390 C.3     213 ILE   -0.0900
   3349 CG1       -59.5680   -3.1970  -52.6380 C.3     213 ILE    0.0900
   3350 CG2       -57.3820   -2.0800  -52.4270 C.3     213 ILE   -0.2700
   3351 CD        -59.9230   -2.5110  -53.9240 C.3     213 ILE    0.0900
   3352 HN        -60.5360   -3.0080  -50.1210 H       213 ILE    0.0900
   3353 HA        -58.0360   -4.0080  -50.5650 H       213 ILE    0.0900
   3354 HB        -59.2200   -1.3610  -51.5650 H       213 ILE   -0.1800
   3355 HG11      -60.5030   -3.4540  -52.0970 H       213 ILE    0.0900
   3356 HG12      -59.0170   -4.1330  -52.8690 H       213 ILE    0.0900
   3357 HG21      -56.7810   -3.0150  -52.4480 H       213 ILE   -0.2700
   3358 HG22      -56.8090   -1.3030  -51.8780 H       213 ILE    0.0900
   3359 HG23      -57.5560   -1.7480  -53.4720 H       213 ILE    0.0900
   3360 HD1       -59.0750   -2.5780  -54.6380 H       213 ILE    0.0900
   3361 HD2       -60.1440   -1.4400  -53.7330 H       213 ILE    0.5100
   3362 HD3       -60.8100   -3.0000  -54.3800 H       213 ILE   -0.5100
   3363 N         -57.9510   -1.0630  -49.1200 N.am    214 ILE   -0.4700
   3364 CA        -57.0980   -0.1550  -48.3820 C.3     214 ILE    0.3100
   3365 C         -56.5290   -0.7180  -47.0950 C.2     214 ILE    0.0700
   3366 O         -55.3070   -0.7810  -46.9630 O.2     214 ILE    0.0900
   3367 CB        -57.8400    1.1510  -48.1200 C.3     214 ILE   -0.0900
   3368 CG1       -57.8490    1.9620  -49.4140 C.3     214 ILE    0.0900
   3369 CG2       -57.2040    1.9080  -46.9630 C.3     214 ILE   -0.2700
   3370 CD        -58.4770    3.3050  -49.2730 C.3     214 ILE    0.0900
   3371 HN        -58.9010   -0.7830  -49.2300 H       214 ILE    0.0900
   3372 HA        -56.2090    0.0260  -48.9680 H       214 ILE    0.0900
   3373 HB        -58.9000    0.9280  -47.8740 H       214 ILE   -0.1800
   3374 HG11      -58.4090    1.3920  -50.1850 H       214 ILE    0.0900
   3375 HG12      -56.8020    2.0960  -49.7540 H       214 ILE    0.0900
   3376 HG21      -56.1070    1.9870  -47.1160 H       214 ILE   -0.2700
   3377 HG22      -57.3920    1.3680  -46.0100 H       214 ILE    0.0900
   3378 HG23      -57.6300    2.9320  -46.9030 H       214 ILE    0.0900
   3379 HD1       -57.8290    3.9660  -48.6570 H       214 ILE    0.0900
   3380 HD2       -59.4640    3.2110  -48.7720 H       214 ILE    0.5100
   3381 HD3       -58.6080    3.7690  -50.2730 H       214 ILE   -0.5100
   3382 N         -57.3670   -1.1210  -46.1260 N.am    215 PRO   -0.2900
   3383 CA        -56.7780   -1.6600  -44.8960 C.3     215 PRO    0.0000
   3384 C         -55.8150   -2.8100  -45.1590 C.2     215 PRO    0.0900
   3385 O         -54.8670   -2.9930  -44.4060 O.2     215 PRO    0.0900
   3386 CB        -57.9950   -2.0920  -44.0900 C.3     215 PRO    0.0200
   3387 CG        -59.0440   -1.1410  -44.5420 C.3     215 PRO    0.0900
   3388 CD        -58.8330   -1.0820  -46.0320 C.3     215 PRO   -0.1800
   3389 HA        -56.1610   -0.9170  -44.4170 H       215 PRO    0.0900
   3390 HB1       -57.8100   -1.9980  -42.9990 H       215 PRO    0.0900
   3391 HB2       -58.2780   -3.1420  -44.3170 H       215 PRO   -0.1800
   3392 HG1       -60.0600   -1.5170  -44.2950 H       215 PRO    0.0900
   3393 HG2       -58.9070   -0.1420  -44.0770 H       215 PRO    0.0900
   3394 HD1       -59.2790   -1.9570  -46.5490 H       215 PRO    0.5100
   3395 HD2       -59.2250   -0.1400  -46.4690 H       215 PRO   -0.5100
   3396 N         -56.0640   -3.5780  -46.2230 N.am    216 LEU   -0.4700
   3397 CA        -55.2050   -4.7000  -46.6080 C.3     216 LEU    0.3100
   3398 C         -53.8230   -4.1970  -47.0040 C.2     216 LEU    0.0700
   3399 O         -52.8030   -4.7370  -46.5760 O.2     216 LEU    0.0900
   3400 CB        -55.7980   -5.4670  -47.8040 C.3     216 LEU   -0.1800
   3401 CG        -56.6570   -6.6840  -47.5060 C.3     216 LEU    0.0900
   3402 CD1       -56.0640   -7.4490  -46.3650 C.3     216 LEU    0.0900
   3403 CD2       -58.0150   -6.2590  -47.1300 C.3     216 LEU   -0.0900
   3404 HN        -56.8540   -3.4200  -46.8090 H       216 LEU    0.0900
   3405 HA        -55.1120   -5.3560  -45.7540 H       216 LEU   -0.2700
   3406 HB1       -54.9520   -5.8040  -48.4370 H       216 LEU    0.0900
   3407 HB2       -56.4220   -4.7530  -48.3820 H       216 LEU    0.0900
   3408 HG        -56.7060   -7.3350  -48.4060 H       216 LEU    0.0900
   3409 HD11      -56.3350   -6.9670  -45.4010 H       216 LEU   -0.2700
   3410 HD12      -54.9560   -7.4630  -46.4540 H       216 LEU    0.0900
   3411 HD13      -56.4520   -8.4890  -46.3630 H       216 LEU    0.0900
   3412 HD21      -58.6050   -6.0150  -48.0410 H       216 LEU    0.0900
   3413 HD22      -57.9640   -5.3540  -46.4890 H       216 LEU    0.5100
   3414 HD23      -58.5300   -7.0770  -46.5840 H       216 LEU   -0.5100
   3415 N         -53.7920   -3.1640  -47.8390 N.am    217 ILE   -0.4700
   3416 CA        -52.5480   -2.5750  -48.3040 C.3     217 ILE    0.3100
   3417 C         -51.6710   -2.1440  -47.1330 C.2     217 ILE    0.0700
   3418 O         -50.4870   -2.4950  -47.0930 O.2     217 ILE    0.0900
   3419 CB        -52.8580   -1.3780  -49.1730 C.3     217 ILE   -0.0900
   3420 CG1       -53.6260   -1.8400  -50.4030 C.3     217 ILE    0.0900
   3421 CG2       -51.5780   -0.6730  -49.5410 C.3     217 ILE   -0.2700
   3422 CD        -54.3580   -0.7290  -51.0810 C.3     217 ILE    0.0900
   3423 HN        -54.6270   -2.7430  -48.1860 H       217 ILE    0.0900
   3424 HA        -52.0060   -3.3230  -48.8650 H       217 ILE    0.0900
   3425 HB        -53.5210   -0.6790  -48.6200 H       217 ILE   -0.1800
   3426 HG11      -54.3590   -2.6160  -50.0970 H       217 ILE    0.0900
   3427 HG12      -52.9100   -2.2880  -51.1250 H       217 ILE    0.0900
   3428 HG21      -50.8410   -1.4050  -49.9370 H       217 ILE   -0.2700
   3429 HG22      -51.1440   -0.1830  -48.6440 H       217 ILE    0.0900
   3430 HG23      -51.7770    0.0890  -50.3250 H       217 ILE    0.0900
   3431 HD1       -53.7350    0.1910  -51.0870 H       217 ILE    0.0900
   3432 HD2       -55.3040   -0.5130  -50.5390 H       217 ILE    0.5100
   3433 HD3       -54.5850   -1.0110  -52.1310 H       217 ILE   -0.5100
   3434 N         -52.2490   -1.3730  -46.2070 N.am    218 VAL   -0.4700
   3435 CA        -51.5680   -0.8910  -45.0040 C.3     218 VAL    0.3100
   3436 C         -50.9230   -2.0510  -44.3060 C.2     218 VAL    0.0700
   3437 O         -49.7100   -2.0920  -44.1070 O.2     218 VAL    0.0900
   3438 CB        -52.5660   -0.2790  -44.0060 C.3     218 VAL   -0.0900
   3439 CG1       -51.9120   -0.1090  -42.6440 C.3     218 VAL    0.0900
   3440 CG2       -53.0880    1.0300  -44.5350 C.3     218 VAL   -0.2700
   3441 HN        -53.1980   -1.0860  -46.2970 H       218 VAL    0.0900
   3442 HA        -50.8430   -0.1500  -45.3080 H       218 VAL    0.0900
   3443 HB        -53.4480   -0.9470  -43.9100 H       218 VAL    0.0900
   3444 HG11      -50.8650    0.2450  -42.7640 H       218 VAL   -0.2700
   3445 HG12      -51.8990   -1.0800  -42.1050 H       218 VAL    0.0900
   3446 HG13      -52.4730    0.6430  -42.0460 H       218 VAL    0.0900
   3447 HG21      -53.6020    0.8720  -45.5080 H       218 VAL    0.0900
   3448 HG22      -52.2450    1.7370  -44.6910 H       218 VAL    0.5100
   3449 HG23      -53.8140    1.4670  -43.8170 H       218 VAL   -0.5100
   3450 N         -51.7670   -2.9990  -43.9300 N.am    219 ILE   -0.4700
   3451 CA        -51.3630   -4.1960  -43.2240 C.3     219 ILE    0.3100
   3452 C         -50.2690   -4.9460  -43.9580 C.2     219 ILE    0.0700
   3453 O         -49.2960   -5.3590  -43.3380 O.2     219 ILE    0.0900
   3454 CB        -52.5730   -5.1020  -43.0280 C.3     219 ILE   -0.0900
   3455 CG1       -53.5770   -4.4020  -42.1120 C.3     219 ILE    0.0900
   3456 CG2       -52.1410   -6.4170  -42.4570 C.3     219 ILE   -0.2700
   3457 CD        -54.8490   -5.1710  -41.8680 C.3     219 ILE    0.0900
   3458 HN        -52.7430   -2.9270  -44.1210 H       219 ILE    0.0900
   3459 HA        -50.9470   -3.9050  -42.2710 H       219 ILE    0.0900
   3460 HB        -53.0730   -5.2700  -44.0060 H       219 ILE   -0.1800
   3461 HG11      -53.8430   -3.4260  -42.5670 H       219 ILE    0.0900
   3462 HG12      -53.0860   -4.2220  -41.1320 H       219 ILE    0.0900
   3463 HG21      -51.4900   -6.2520  -41.5710 H       219 ILE   -0.2700
   3464 HG22      -51.5670   -6.9890  -43.2160 H       219 ILE    0.0900
   3465 HG23      -53.0300   -7.0020  -42.1400 H       219 ILE    0.0900
   3466 HD1       -54.6200   -6.1480  -41.3930 H       219 ILE    0.0900
   3467 HD2       -55.3690   -5.3570  -42.8320 H       219 ILE    0.5100
   3468 HD3       -55.5140   -4.5940  -41.1880 H       219 ILE   -0.5100
   3469 N         -50.4170   -5.1300  -45.2660 N.am    220 PHE   -0.4700
   3470 CA        -49.4210   -5.8460  -46.0410 C.3     220 PHE    0.3100
   3471 C         -48.1630   -5.0770  -46.1760 C.2     220 PHE    0.0700
   3472 O         -47.0790   -5.6110  -45.9390 O.2     220 PHE    0.0900
   3473 CB        -49.9640   -6.1570  -47.4130 C.3     220 PHE   -0.1800
   3474 CG        -50.8010   -7.3520  -47.4180 C.ar    220 PHE    0.0900
   3475 CD1       -50.2610   -8.5590  -47.0110 C.ar    220 PHE    0.0900
   3476 CD2       -52.1370   -7.2770  -47.7450 C.ar    220 PHE    0.0000
   3477 CE1       -51.0410   -9.6770  -46.9210 C.ar    220 PHE   -0.1150
   3478 CE2       -52.9320   -8.3920  -47.6580 C.ar    220 PHE    0.1150
   3479 CZ        -52.3840   -9.5970  -47.2460 C.ar    220 PHE   -0.1150
   3480 HN        -51.2090   -4.7900  -45.7670 H       220 PHE    0.1150
   3481 HA        -49.1750   -6.7570  -45.5160 H       220 PHE   -0.1150
   3482 HB1       -49.1210   -6.3340  -48.1160 H       220 PHE    0.1150
   3483 HB2       -50.5870   -5.3090  -47.7690 H       220 PHE   -0.1150
   3484 HD1       -49.2120   -8.6180  -46.7620 H       220 PHE    0.1150
   3485 HD2       -52.5590   -6.3380  -48.0730 H       220 PHE   -0.1150
   3486 HE1       -50.6130  -10.6150  -46.6000 H       220 PHE    0.1150
   3487 HE2       -53.9810   -8.3310  -47.9090 H       220 PHE    0.5100
   3488 HZ        -53.0070  -10.4760  -47.1770 H       220 PHE   -0.5100
   3489 N         -48.2790   -3.8250  -46.5840 N.am    221 PHE   -0.4700
   3490 CA        -47.0970   -3.0260  -46.7100 C.3     221 PHE    0.3100
   3491 C         -46.3620   -3.0570  -45.4000 C.2     221 PHE    0.0700
   3492 O         -45.2090   -3.4610  -45.3570 O.2     221 PHE    0.0900
   3493 CB        -47.4510   -1.5990  -47.0580 C.3     221 PHE   -0.1800
   3494 CG        -46.2590   -0.7210  -47.1350 C.ar    221 PHE    0.0900
   3495 CD1       -46.0040    0.2160  -46.1350 C.ar    221 PHE    0.0900
   3496 CD2       -45.3370   -0.8790  -48.1740 C.ar    221 PHE    0.0000
   3497 CE1       -44.8430    0.9880  -46.1610 C.ar    221 PHE   -0.1150
   3498 CE2       -44.1730   -0.1170  -48.2140 C.ar    221 PHE    0.1150
   3499 CZ        -43.9250    0.8210  -47.2030 C.ar    221 PHE   -0.1150
   3500 HN        -49.1510   -3.3980  -46.8120 H       221 PHE    0.1150
   3501 HA        -46.4820   -3.4590  -47.4850 H       221 PHE   -0.1150
   3502 HB1       -48.1240   -1.1830  -46.2790 H       221 PHE    0.1150
   3503 HB2       -47.9520   -1.5720  -48.0500 H       221 PHE   -0.1150
   3504 HD1       -46.7140    0.3460  -45.3310 H       221 PHE    0.1150
   3505 HD2       -45.5290   -1.6020  -48.9540 H       221 PHE   -0.1150
   3506 HE1       -44.6540    1.7110  -45.3820 H       221 PHE    0.1150
   3507 HE2       -43.4660   -0.2470  -49.0200 H       221 PHE    0.5100
   3508 HZ        -43.0240    1.4160  -47.2270 H       221 PHE   -0.5100
   3509 N         -47.0340   -2.6610  -44.3240 N.am    222 CYS   -0.4700
   3510 CA        -46.4300   -2.6570  -43.0030 C.3     222 CYS    0.3100
   3511 C         -45.6590   -3.9430  -42.7430 C.2     222 CYS    0.0700
   3512 O         -44.6460   -3.9160  -42.0670 O.2     222 CYS    0.0900
   3513 CB        -47.5020   -2.4880  -41.9370 C.3     222 CYS   -0.1100
   3514 SG        -46.8580   -2.7210  -40.2810 S.3     222 CYS    0.0900
   3515 HN        -47.9790   -2.3490  -44.3760 H       222 CYS    0.0900
   3516 HA        -45.7230   -1.8430  -42.9580 H       222 CYS   -0.2300
   3517 HB1       -48.3100   -3.2260  -42.1280 H       222 CYS    0.1600
   3518 HB2       -47.9330   -1.4690  -42.0270 H       222 CYS    0.5100
   3519 HG1       -46.4560   -3.9660  -40.4880 H       222 CYS   -0.5100
   3520 N         -46.1350   -5.0660  -43.2720 N.am    223 TYR   -0.4700
   3521 CA        -45.4640   -6.3400  -43.0750 C.3     223 TYR    0.3100
   3522 C         -44.1750   -6.3430  -43.8210 C.2     223 TYR    0.0700
   3523 O         -43.1530   -6.7730  -43.3000 O.2     223 TYR    0.0900
   3524 CB        -46.3370   -7.4690  -43.5920 C.3     223 TYR   -0.1800
   3525 CG        -45.6450   -8.8090  -43.6630 C.ar    223 TYR    0.0900
   3526 CD1       -45.2930   -9.4980  -42.5090 C.ar    223 TYR    0.0900
   3527 CD2       -45.4010   -9.4210  -44.8900 C.ar    223 TYR    0.0000
   3528 CE1       -44.7220  -10.7810  -42.5790 C.ar    223 TYR   -0.1150
   3529 CE2       -44.8330  -10.7010  -44.9690 C.ar    223 TYR    0.1150
   3530 CZ        -44.5000  -11.3780  -43.8130 C.ar    223 TYR   -0.1150
   3531 OH        -43.9870  -12.6580  -43.8910 O.3     223 TYR    0.1150
   3532 HN        -46.9660   -5.0840  -43.8220 H       223 TYR    0.1100
   3533 HA        -45.2740   -6.4620  -42.0190 H       223 TYR   -0.5400
   3534 HB1       -46.6770   -7.2230  -44.6200 H       223 TYR    0.4300
   3535 HB2       -47.2120   -7.5890  -42.9180 H       223 TYR   -0.1150
   3536 HD1       -45.4590   -9.0430  -41.5450 H       223 TYR    0.1150
   3537 HD2       -45.6550   -8.8990  -45.8000 H       223 TYR   -0.1150
   3538 HE1       -44.4550  -11.3040  -41.6720 H       223 TYR    0.1150
   3539 HE2       -44.6570  -11.1560  -45.9330 H       223 TYR    0.5100
   3540 HH        -43.9940  -13.0360  -43.0090 H       223 TYR   -0.5100
   3541 N         -44.2230   -5.8720  -45.0620 N.am    224 GLY   -0.4700
   3542 CA        -43.0300   -5.8120  -45.8720 C.3     224 GLY    0.3100
   3543 C         -41.9590   -5.0090  -45.1680 C.2     224 GLY   -0.0200
   3544 O         -40.8470   -4.9070  -45.6630 O.2     224 GLY    0.0900
   3545 HN        -45.0660   -5.5450  -45.4810 H       224 GLY    0.0900
   3546 HA1       -43.2760   -5.3430  -46.8130 H       224 GLY    0.5100
   3547 HA2       -42.6770   -6.8190  -46.0390 H       224 GLY   -0.5100
   3548 N         -42.3030   -4.4230  -44.0170 N.am    225 GLN   -0.4700
   3549 CA        -41.3690   -3.6350  -43.2120 C.3     225 GLN    0.3100
   3550 C         -40.7630   -4.5410  -42.1850 C.2     225 GLN    0.0700
   3551 O         -39.5410   -4.6250  -42.0540 O.2     225 GLN    0.0900
   3552 CB        -42.0940   -2.4870  -42.4970 C.3     225 GLN   -0.1800
   3553 CG        -42.8650   -1.6140  -43.4440 C.3     225 GLN    0.0900
   3554 CD        -42.0210   -1.2300  -44.6420 C.2     225 GLN    0.0900
   3555 NE2       -41.3040   -0.2190  -44.6010 N.am    225 GLN   -0.1800
   3556 OE1       -42.0740   -2.0240  -45.6920 O.2     225 GLN    0.0900
   3557 HN        -43.2260   -4.4990  -43.6510 H       225 GLN    0.0900
   3558 HA        -40.6090   -3.2430  -43.8720 H       225 GLN    0.5500
   3559 HB1       -41.3440   -1.8640  -41.9650 H       225 GLN   -0.5500
   3560 HB2       -42.7980   -2.9160  -41.7530 H       225 GLN   -0.6200
   3561 HG1       -43.1830   -0.6900  -42.9180 H       225 GLN    0.3200
   3562 HG2       -43.7640   -2.1600  -43.7990 H       225 GLN    0.3000
   3563 HE21      -40.7490    0.0320  -45.3940 H       225 GLN    0.5100
   3564 HE22      -41.2830    0.3450  -43.7770 H       225 GLN   -0.5100
   3565 N         -41.6320   -5.2230  -41.4490 N.am    226 LEU   -0.4700
   3566 CA        -41.1980   -6.1620  -40.4430 C.3     226 LEU    0.3100
   3567 C         -40.7910   -7.4390  -41.1500 C.2     226 LEU    0.0700
   3568 O         -41.1090   -8.5490  -40.7280 O.2     226 LEU    0.0900
   3569 CB        -42.3210   -6.4030  -39.4290 C.3     226 LEU   -0.1800
   3570 CG        -42.4800   -5.2920  -38.3800 C.3     226 LEU    0.0900
   3571 CD1       -42.7370   -3.9500  -39.0500 C.3     226 LEU    0.0900
   3572 CD2       -43.6090   -5.6530  -37.4340 C.3     226 LEU   -0.0900
   3573 HN        -42.6170   -5.1180  -41.5580 H       226 LEU    0.0900
   3574 HA        -40.3270   -5.7520  -39.9530 H       226 LEU   -0.2700
   3575 HB1       -42.1140   -7.3570  -38.8990 H       226 LEU    0.0900
   3576 HB2       -43.2780   -6.5010  -39.9830 H       226 LEU    0.0900
   3577 HG        -41.5530   -5.2270  -37.7710 H       226 LEU    0.0900
   3578 HD11      -43.6670   -3.9990  -39.6560 H       226 LEU   -0.2700
   3579 HD12      -41.8900   -3.6940  -39.7210 H       226 LEU    0.0900
   3580 HD13      -42.8570   -3.1600  -38.2790 H       226 LEU    0.0900
   3581 HD21      -43.3850   -6.6130  -36.9200 H       226 LEU    0.0900
   3582 HD22      -44.5570   -5.7690  -38.0030 H       226 LEU    0.5100
   3583 HD23      -43.7280   -4.8600  -36.6670 H       226 LEU   -0.5100
   3584 N         -40.1000   -7.2550  -42.2700 N.am    227 VAL   -0.4700
   3585 CA        -39.5830   -8.3550  -43.0580 C.3     227 VAL    0.3100
   3586 C         -38.0780   -8.3850  -42.8090 C.2     227 VAL    0.0700
   3587 O         -37.5460   -9.4200  -42.3890 O.2     227 VAL    0.0900
   3588 CB        -39.8860   -8.1700  -44.5880 C.3     227 VAL   -0.0900
   3589 CG1       -39.1000   -6.9860  -45.1690 C.3     227 VAL    0.0900
   3590 CG2       -39.5500   -9.4500  -45.3460 C.3     227 VAL   -0.2700
   3591 HN        -39.9060   -6.3430  -42.6200 H       227 VAL    0.0900
   3592 HA        -40.0410   -9.2630  -42.6980 H       227 VAL    0.0900
   3593 HB        -40.9740   -7.9890  -44.7270 H       227 VAL    0.0900
   3594 HG11      -38.0540   -7.2910  -45.3810 H       227 VAL   -0.2700
   3595 HG12      -39.0860   -6.1490  -44.4380 H       227 VAL    0.0900
   3596 HG13      -39.5710   -6.6490  -46.1170 H       227 VAL    0.0900
   3597 HG21      -40.1590  -10.2940  -44.9590 H       227 VAL    0.0900
   3598 HG22      -38.4750   -9.6980  -45.2120 H       227 VAL    0.5100
   3599 HG23      -39.7720   -9.3200  -46.4270 H       227 VAL   -0.5100
   3600 N         -37.4090   -7.2410  -43.0360 N.am    228 PHE   -0.4700
   3601 CA        -35.9670   -7.1110  -42.8200 C.3     228 PHE    0.3100
   3602 C         -35.7020   -7.0460  -41.3260 C.2     228 PHE    0.0700
   3603 O         -34.6820   -7.5510  -40.8470 O.2     228 PHE    0.0900
   3604 CB        -35.4110   -5.8450  -43.5050 C.3     228 PHE   -0.1800
   3605 CG        -33.9030   -5.7110  -43.4050 C.ar    228 PHE    0.0900
   3606 CD1       -33.0620   -6.7120  -43.9010 C.ar    228 PHE    0.0900
   3607 CD2       -33.3230   -4.5880  -42.8120 C.ar    228 PHE    0.0000
   3608 CE1       -31.6670   -6.5980  -43.8090 C.ar    228 PHE   -0.1150
   3609 CE2       -31.9300   -4.4640  -42.7150 C.ar    228 PHE    0.1150
   3610 CZ        -31.1020   -5.4720  -43.2160 C.ar    228 PHE   -0.1150
   3611 HN        -37.8730   -6.4220  -43.3640 H       228 PHE    0.1150
   3612 HA        -35.4900   -7.9920  -43.2230 H       228 PHE   -0.1150
   3613 HB1       -35.8540   -4.9460  -43.0280 H       228 PHE    0.1150
   3614 HB2       -35.6670   -5.8700  -44.5860 H       228 PHE   -0.1150
   3615 HD1       -33.4940   -7.5880  -44.3630 H       228 PHE    0.1150
   3616 HD2       -33.9560   -3.8030  -42.4230 H       228 PHE   -0.1150
   3617 HE1       -31.0330   -7.3810  -44.1980 H       228 PHE    0.1150
   3618 HE2       -31.4970   -3.5890  -42.2520 H       228 PHE    0.5100
   3619 HZ        -30.0290   -5.3780  -43.1440 H       228 PHE   -0.5100
   3620 N         -36.6220   -6.4220  -40.5920 N.am    229 THR   -0.4700
   3621 CA        -36.4860   -6.3230  -39.1460 C.3     229 THR    0.3100
   3622 C         -36.9750   -7.6530  -38.5360 C.2     229 THR    0.0700
   3623 O         -36.6300   -8.7170  -39.0720 O.2     229 THR    0.0900
   3624 CB        -37.2900   -5.1030  -38.5880 C.3     229 THR    0.1400
   3625 CG2       -36.7830   -4.7280  -37.1950 C.3     229 THR    0.0900
   3626 OG1       -37.1120   -3.9670  -39.4510 O.3     229 THR   -0.6600
   3627 HN        -37.4320   -6.0030  -40.9920 H       229 THR    0.4300
   3628 HA        -35.4370   -6.2160  -38.9170 H       229 THR   -0.2700
   3629 HB        -38.3700   -5.3530  -38.5400 H       229 THR    0.0900
   3630 HG1       -37.7430   -3.3080  -39.1530 H       229 THR    0.0900
   3631 HG21      -35.7060   -4.4560  -37.2400 H       229 THR    0.0900
   3632 HG22      -36.9020   -5.5890  -36.5040 H       229 THR    0.5100
   3633 HG23      -37.3520   -3.8550  -36.8080 H       229 THR   -0.5100
   3634 N         -37.7670   -7.6070  -37.4530 N.am    230 VAL   -0.4700
   3635 CA        -38.2710   -8.8200  -36.7830 C.3     230 VAL    0.3100
   3636 C         -38.8200   -9.8280  -37.8100 C.2     230 VAL    0.0700
   3637 O         -39.6420   -9.4710  -38.6600 O.2     230 VAL    0.0900
   3638 CB        -39.3670   -8.4620  -35.7030 C.3     230 VAL   -0.0900
   3639 CG1       -40.7050   -8.1800  -36.3660 C.3     230 VAL    0.0900
   3640 CG2       -39.4990   -9.5780  -34.6760 C.3     230 VAL   -0.2700
   3641 HN        -38.0520   -6.7420  -37.0500 H       230 VAL    0.0900
   3642 HA        -37.4330   -9.3130  -36.3140 H       230 VAL    0.0900
   3643 HB        -39.0420   -7.5650  -35.1340 H       230 VAL    0.0900
   3644 HG11      -41.1320   -9.1180  -36.7790 H       230 VAL   -0.2700
   3645 HG12      -40.5700   -7.4550  -37.1970 H       230 VAL    0.0900
   3646 HG13      -41.4160   -7.7640  -35.6190 H       230 VAL    0.0900
   3647 HG21      -38.8020   -9.4020  -33.8290 H       230 VAL    0.0900
   3648 HG22      -39.2490  -10.5550  -35.1430 H       230 VAL    0.5100
   3649 HG23      -40.5370   -9.6080  -34.2810 H       230 VAL   -0.5100
   3650 N         -38.3420  -11.0730  -37.7410 N.am    231 LYS   -0.4700
   3651 CA        -38.7760  -12.1170  -38.6670 C.3     231 LYS    0.3100
   3652 C         -39.4570  -13.2510  -37.9270 C.2     231 LYS    0.0700
   3653 O         -39.3610  -13.3430  -36.7030 O.2     231 LYS    0.0900
   3654 CB        -37.5910  -12.6860  -39.4550 C.3     231 LYS   -0.1800
   3655 CG        -36.8770  -11.6860  -40.3420 C.3     231 LYS    0.0900
   3656 CD        -35.7970  -12.3630  -41.1820 C.3     231 LYS    0.0900
   3657 CE        -34.7560  -13.0940  -40.3250 C.3     231 LYS   -0.1800
   3658 NZ        -35.2790  -14.3370  -39.6930 N.4     231 LYS    0.0900
   3659 HN        -37.6710  -11.3470  -37.0560 H       231 LYS    0.0900
   3660 HA        -39.4980  -11.6830  -39.3430 H       231 LYS   -0.1800
   3661 HB1       -37.9630  -13.5130  -40.0940 H       231 LYS    0.0900
   3662 HB2       -36.8560  -13.0930  -38.7290 H       231 LYS    0.0900
   3663 HG1       -36.4080  -10.9040  -39.7070 H       231 LYS    0.2100
   3664 HG2       -37.6160  -11.2050  -41.0180 H       231 LYS    0.0500
   3665 HD1       -35.2810  -11.5930  -41.7920 H       231 LYS    0.0500
   3666 HD2       -36.2790  -13.0980  -41.8610 H       231 LYS   -0.3000
   3667 HE1       -34.4170  -12.4240  -39.5060 H       231 LYS    0.3300
   3668 HE2       -33.8930  -13.3840  -40.9620 H       231 LYS    0.3300
   3669 HZ1       -35.5940  -14.9970  -40.4320 H       231 LYS    0.3300
   3670 HZ2       -36.0820  -14.1000  -39.0750 H       231 LYS    0.5100
   3671 HZ3       -34.5270  -14.7820  -39.1280 H       231 LYS   -0.5100
   3672 N         -40.1340  -14.1140  -38.6870 N.am    232 GLU   -0.4700
   3673 CA        -40.8470  -15.2680  -38.1470 C.3     232 GLU    0.3100
   3674 C         -39.8620  -16.1690  -37.4430 C.2     232 GLU    0.0700
   3675 O         -40.2380  -16.9130  -36.5280 O.2     232 GLU    0.0900
   3676 CB        -41.5330  -16.0350  -39.2790 C.3     232 GLU   -0.1800
   3677 CG        -42.3210  -15.1380  -40.2090 C.3     232 GLU    0.0900
   3678 CD        -42.9270  -15.8990  -41.3610 C.2     232 GLU    0.0900
   3679 OE1       -42.1760  -16.5860  -42.0890 O.co2   232 GLU   -0.2800
   3680 OE2       -44.1590  -15.8010  -41.5350 O.co2   232 GLU    0.0900
   3681 HN        -40.1830  -14.0060  -39.6770 H       232 GLU    0.0900
   3682 HA        -41.5780  -14.9120  -37.4350 H       232 GLU    0.6200
   3683 HB1       -42.2240  -16.7830  -38.8350 H       232 GLU   -0.7600
   3684 HB2       -40.7570  -16.5660  -39.8690 H       232 GLU   -0.7600
   3685 HG1       -41.6470  -14.3550  -40.6170 H       232 GLU    0.5100
   3686 HG2       -43.1400  -14.6510  -39.6360 H       232 GLU   -0.5100
   3687 N         -38.6000  -16.1080  -37.8840 N.am    233 ALA   -0.4700
   3688 CA        -37.5350  -16.8920  -37.2780 C.3     233 ALA    0.3100
   3689 C         -37.4060  -16.4330  -35.8340 C.2     233 ALA    0.0700
   3690 O         -36.7200  -15.4400  -35.5560 O.2     233 ALA    0.0900
   3691 CB        -36.2130  -16.6740  -38.0360 C.3     233 ALA   -0.2700
   3692 HN        -38.3350  -15.5240  -38.6480 H       233 ALA    0.0900
   3693 HA        -37.8210  -17.9320  -37.3120 H       233 ALA    0.0900
   3694 HB1       -35.7440  -15.7190  -37.7170 H       233 ALA    0.0900
   3695 HB2       -36.4070  -16.6260  -39.1290 H       233 ALA    0.5100
   3696 HB3       -35.5100  -17.5060  -37.8170 H       233 ALA   -0.5100
   3697 N         -38.0870  -17.1390  -34.9280 N.am    234 ALA   -0.4700
   3698 CA        -38.0800  -16.8150  -33.5020 C.3     234 ALA    0.3100
   3699 C         -37.3100  -17.8820  -32.7390 C.2     234 ALA    0.0700
   3700 O         -37.6850  -19.0630  -32.8000 O.2     234 ALA    0.0900
   3701 CB        -39.5230  -16.7250  -32.9790 C.3     234 ALA   -0.2700
   3702 HN        -38.6370  -17.9280  -35.1870 H       234 ALA    0.0900
   3703 HA        -37.5720  -15.8710  -33.3720 H       234 ALA    0.0900
   3704 HB1       -39.9850  -17.7340  -32.9580 H       234 ALA    0.0900
   3705 HB2       -40.1270  -16.0720  -33.6440 H       234 ALA    0.5100
   3706 HB3       -39.5260  -16.3120  -31.9470 H       234 ALA   -0.5100
   3707 N         -36.2520  -17.4690  -32.0250 N.am    235 ALA   -0.4700
   3708 CA        -35.4080  -18.3870  -31.2470 C.3     235 ALA    0.3100
   3709 C         -35.8680  -18.4800  -29.7910 C.2     235 ALA    0.0700
   3710 O         -37.0550  -18.2820  -29.4970 O.2     235 ALA    0.0900
   3711 CB        -33.9180  -17.9560  -31.3160 C.3     235 ALA   -0.2700
   3712 HN        -35.9900  -16.5080  -31.9890 H       235 ALA    0.0900
   3713 HA        -35.5290  -19.3800  -31.6560 H       235 ALA    0.0900
   3714 HB1       -33.6850  -17.2550  -30.4850 H       235 ALA    0.0900
   3715 HB2       -33.7170  -17.4420  -32.2800 H       235 ALA    0.5100
   3716 HB3       -33.2610  -18.8470  -31.2220 H       235 ALA   -0.5100
   3717 N         -34.9220  -18.7540  -28.8920 N.am    236 GLN   -0.4700
   3718 CA        -35.1810  -18.9470  -27.4570 C.3     236 GLN    0.3100
   3719 C         -34.9930  -17.6800  -26.5790 C.2     236 GLN    0.0700
   3720 O         -34.9420  -16.5560  -27.0930 O.2     236 GLN    0.0900
   3721 CB        -34.2800  -20.0970  -26.9670 C.3     236 GLN   -0.1800
   3722 CG        -32.8370  -20.0070  -27.4980 C.3     236 GLN    0.0900
   3723 CD        -32.1990  -21.3650  -27.7680 C.2     236 GLN    0.0900
   3724 NE2       -32.0390  -22.1810  -26.8420 N.am    236 GLN   -0.1800
   3725 OE1       -31.8310  -21.6150  -29.0090 O.2     236 GLN    0.0900
   3726 HN        -33.9670  -18.8430  -29.1630 H       236 GLN    0.0900
   3727 HA        -36.2240  -19.1890  -27.3220 H       236 GLN    0.5500
   3728 HB1       -34.7210  -21.0610  -27.2990 H       236 GLN   -0.5500
   3729 HB2       -34.2520  -20.0790  -25.8560 H       236 GLN   -0.6200
   3730 HG1       -32.2150  -19.4730  -26.7480 H       236 GLN    0.3200
   3731 HG2       -32.8420  -19.4280  -28.4460 H       236 GLN    0.3000
   3732 HE21      -31.6200  -23.0700  -27.0260 H       236 GLN    0.5100
   3733 HE22      -32.3300  -21.9480  -25.9150 H       236 GLN   -0.5100
   3734 N         -34.9080  -17.8860  -25.2560 N.am    237 GLN   -0.4700
   3735 CA        -34.7470  -16.8210  -24.2530 C.3     237 GLN    0.3100
   3736 C         -33.7070  -15.8160  -24.6990 C.2     237 GLN    0.0700
   3737 O         -32.5460  -16.1770  -24.9480 O.2     237 GLN    0.0900
   3738 CB        -34.3420  -17.4090  -22.8850 C.3     237 GLN   -0.1800
   3739 CG        -35.0270  -18.7330  -22.5390 C.3     237 GLN    0.0900
   3740 CD        -34.4100  -19.9130  -23.2910 C.2     237 GLN    0.0900
   3741 NE2       -35.0800  -20.9400  -23.5060 N.am    237 GLN   -0.1800
   3742 OE1       -33.1560  -19.7870  -23.6810 O.2     237 GLN    0.0900
   3743 HN        -34.9520  -18.8080  -24.8810 H       237 GLN    0.0900
   3744 HA        -35.6870  -16.2960  -24.1710 H       237 GLN    0.5500
   3745 HB1       -34.5950  -16.6680  -22.0970 H       237 GLN   -0.5500
   3746 HB2       -33.2440  -17.5720  -22.8850 H       237 GLN   -0.6200
   3747 HG1       -36.1040  -18.6660  -22.8040 H       237 GLN    0.3200
   3748 HG2       -34.9310  -18.9170  -21.4480 H       237 GLN    0.3000
   3749 HE21      -34.6730  -21.7090  -23.9980 H       237 GLN    0.5100
   3750 HE22      -36.0270  -20.9960  -23.1870 H       237 GLN   -0.5100
   3751 N         -34.1240  -14.5550  -24.7730 N.am    238 GLN   -0.4700
   3752 CA        -33.2640  -13.4810  -25.2330 C.3     238 GLN    0.3100
   3753 C         -33.0140  -13.6770  -26.7070 C.2     238 GLN    0.0700
   3754 O         -32.5800  -14.7560  -27.1320 O.2     238 GLN    0.0900
   3755 CB        -31.9100  -13.4710  -24.5140 C.3     238 GLN   -0.1800
   3756 CG        -30.9370  -12.4450  -25.1070 C.3     238 GLN    0.0900
   3757 CD        -29.4720  -12.7640  -24.8480 C.2     238 GLN    0.0900
   3758 NE2       -29.0560  -12.8930  -23.6860 N.am    238 GLN   -0.1800
   3759 OE1       -28.6900  -12.8820  -25.9030 O.2     238 GLN    0.0900
   3760 HN        -35.0500  -14.2900  -24.5130 H       238 GLN    0.0900
   3761 HA        -33.7810  -12.5500  -25.0580 H       238 GLN    0.5500
   3762 HB1       -31.4570  -14.4810  -24.5890 H       238 GLN   -0.5500
   3763 HB2       -32.0760  -13.2300  -23.4410 H       238 GLN   -0.6200
   3764 HG1       -31.1590  -11.4500  -24.6660 H       238 GLN    0.3200
   3765 HG2       -31.0930  -12.4010  -26.2060 H       238 GLN    0.3000
   3766 HE21      -28.0920  -13.1030  -23.5200 H       238 GLN    0.5100
   3767 HE22      -29.6850  -12.7890  -22.9150 H       238 GLN   -0.5100
   3768 N         -33.2960  -12.6420  -27.4890 N.am    239 GLU   -0.4700
   3769 CA        -33.0790  -12.6810  -28.9270 C.3     239 GLU    0.3100
   3770 C         -32.0700  -11.5880  -29.2170 C.2     239 GLU    0.0700
   3771 O         -31.4870  -11.5130  -30.3020 O.2     239 GLU    0.0900
   3772 CB        -34.3940  -12.3990  -29.6360 C.3     239 GLU   -0.1800
   3773 CG        -34.4600  -12.8860  -31.0630 C.3     239 GLU    0.0900
   3774 CD        -34.9020  -14.3280  -31.1380 C.2     239 GLU    0.0900
   3775 OE1       -34.2850  -15.1690  -30.4500 O.co2   239 GLU   -0.2800
   3776 OE2       -35.8640  -14.6140  -31.8810 O.co2   239 GLU    0.0900
   3777 HN        -33.6690  -11.7910  -27.1260 H       239 GLU    0.0900
   3778 HA        -32.7050  -13.6600  -29.1890 H       239 GLU    0.6200
   3779 HB1       -34.5610  -11.3010  -29.6360 H       239 GLU   -0.7600
   3780 HB2       -35.2100  -12.8870  -29.0630 H       239 GLU   -0.7600
   3781 HG1       -33.4560  -12.7950  -31.5280 H       239 GLU    0.5100
   3782 HG2       -35.1830  -12.2610  -31.6300 H       239 GLU   -0.5100
   3783 N         -31.8820  -10.7630  -28.1840 N.am    240 SER   -0.4700
   3784 CA        -30.9910   -9.6000  -28.0870 C.3     240 SER    0.3100
   3785 C         -31.4640   -8.9220  -26.8170 C.2     240 SER    0.0700
   3786 O         -31.1930   -7.7560  -26.5420 O.2     240 SER    0.0900
   3787 CB        -31.1520   -8.6440  -29.2870 C.3     240 SER    0.0500
   3788 OG        -30.4190   -9.0750  -30.4350 O.3     240 SER    0.0900
   3789 HN        -32.3940  -10.9230  -27.3480 H       240 SER    0.0900
   3790 HA        -29.9770   -9.9660  -28.0400 H       240 SER   -0.6600
   3791 HB1       -30.7850   -7.6340  -29.0000 H       240 SER    0.4300
   3792 HB2       -32.2250   -8.5830  -29.5630 H       240 SER    0.5100
   3793 HG1       -30.6510   -9.9980  -30.5650 H       240 SER   -0.5100
   3794 N         -32.2020   -9.7280  -26.0600 N.am    241 ALA   -0.4700
   3795 CA        -32.8350   -9.3880  -24.8070 C.3     241 ALA    0.3100
   3796 C         -34.0820  -10.2470  -24.7820 C.2     241 ALA    0.0700
   3797 O         -34.7720  -10.3120  -25.8000 O.2     241 ALA    0.0900
   3798 CB        -33.2140   -7.8980  -24.7770 C.3     241 ALA   -0.2700
   3799 HN        -32.3600  -10.6690  -26.3480 H       241 ALA    0.0900
   3800 HA        -32.1430   -9.6160  -24.0100 H       241 ALA    0.0900
   3801 HB1       -33.7700   -7.6260  -25.7000 H       241 ALA    0.0900
   3802 HB2       -32.2960   -7.2760  -24.7200 H       241 ALA    0.5100
   3803 HB3       -33.8610   -7.6900  -23.8990 H       241 ALA   -0.5100
   3804 N         -34.3680  -10.9410  -23.6790 N.am    242 THR   -0.4700
   3805 CA        -35.5860  -11.7440  -23.6280 C.3     242 THR    0.3100
   3806 C         -36.7440  -10.8230  -23.9520 C.2     242 THR    0.0700
   3807 O         -37.8280  -11.2740  -24.3010 O.2     242 THR    0.0900
   3808 CB        -35.7940  -12.3930  -22.2390 C.3     242 THR    0.1400
   3809 CG2       -37.1920  -13.0040  -22.1190 C.3     242 THR    0.0900
   3810 OG1       -34.8190  -13.4240  -22.0480 O.3     242 THR   -0.6600
   3811 HN        -33.7860  -10.9410  -22.8690 H       242 THR    0.4300
   3812 HA        -35.5060  -12.5110  -24.3840 H       242 THR   -0.2700
   3813 HB        -35.6750  -11.6280  -21.4410 H       242 THR    0.0900
   3814 HG1       -34.9900  -13.7920  -21.1780 H       242 THR    0.0900
   3815 HG21      -37.4020  -13.6530  -22.9970 H       242 THR    0.0900
   3816 HG22      -37.9560  -12.1980  -22.0850 H       242 THR    0.5100
   3817 HG23      -37.2580  -13.6220  -21.1990 H       242 THR   -0.5100
   3818 N         -36.4900   -9.5200  -23.8280 N.am    243 THR   -0.4700
   3819 CA        -37.4610   -8.4870  -24.1540 C.3     243 THR    0.3100
   3820 C         -37.7090   -8.6000  -25.6270 C.2     243 THR    0.0700
   3821 O         -38.8030   -8.9560  -26.0510 O.2     243 THR    0.0900
   3822 CB        -36.8980   -7.0750  -23.8650 C.3     243 THR    0.1400
   3823 CG2       -37.7190   -5.9990  -24.5700 C.3     243 THR    0.0900
   3824 OG1       -36.9060   -6.8370  -22.4540 O.3     243 THR   -0.6600
   3825 HN        -35.6080   -9.1910  -23.5000 H       243 THR    0.4300
   3826 HA        -38.3450   -8.6640  -23.5600 H       243 THR   -0.2700
   3827 HB        -35.8550   -7.0000  -24.2380 H       243 THR    0.0900
   3828 HG1       -37.8290   -6.7490  -22.2060 H       243 THR    0.0900
   3829 HG21      -38.8000   -6.1440  -24.3610 H       243 THR    0.0900
   3830 HG22      -37.5590   -6.0600  -25.6680 H       243 THR    0.5100
   3831 HG23      -37.4190   -4.9930  -24.2040 H       243 THR   -0.5100
   3832 N         -36.6680   -8.3080  -26.4020 N.am    244 GLN   -0.4700
   3833 CA        -36.7210   -8.3860  -27.8520 C.3     244 GLN    0.3100
   3834 C         -37.2730   -9.7460  -28.2610 C.2     244 GLN    0.0700
   3835 O         -38.0890   -9.8380  -29.1800 O.2     244 GLN    0.0900
   3836 CB        -35.3100   -8.1630  -28.4080 C.3     244 GLN   -0.1800
   3837 CG        -35.1930   -8.2500  -29.9150 C.3     244 GLN    0.0900
   3838 CD        -35.1270   -9.6730  -30.4270 C.2     244 GLN    0.0900
   3839 NE2       -34.0180  -10.0150  -31.0870 N.am    244 GLN   -0.1800
   3840 OE1       -36.0450  -10.4690  -30.2360 O.2     244 GLN    0.0900
   3841 HN        -35.7950   -8.0190  -26.0180 H       244 GLN    0.0900
   3842 HA        -37.3990   -7.6270  -28.2130 H       244 GLN    0.5500
   3843 HB1       -34.6380   -8.9280  -27.9640 H       244 GLN   -0.5500
   3844 HB2       -34.9670   -7.1560  -28.0900 H       244 GLN   -0.6200
   3845 HG1       -34.2700   -7.7200  -30.2330 H       244 GLN    0.3200
   3846 HG2       -36.0750   -7.7540  -30.3710 H       244 GLN    0.3000
   3847 HE21      -33.3560   -9.3130  -31.3510 H       244 GLN    0.5100
   3848 HE22      -33.8490  -10.9730  -31.3180 H       244 GLN   -0.5100
   3849 N         -36.8250  -10.8040  -27.5910 N.am    245 LYS   -0.4700
   3850 CA        -37.2860  -12.1520  -27.8810 C.3     245 LYS    0.3100
   3851 C         -38.8020  -12.2140  -27.9170 C.2     245 LYS    0.0700
   3852 O         -39.3790  -12.4570  -28.9630 O.2     245 LYS    0.0900
   3853 CB        -36.7590  -13.1210  -26.8240 C.3     245 LYS   -0.1800
   3854 CG        -37.5060  -14.4380  -26.7320 C.3     245 LYS    0.0900
   3855 CD        -37.2660  -15.3480  -27.9340 C.3     245 LYS    0.0900
   3856 CE        -38.1470  -15.0330  -29.1390 C.3     245 LYS   -0.1800
   3857 NZ        -37.6730  -13.8720  -29.9380 N.4     245 LYS    0.0900
   3858 HN        -36.1540  -10.7210  -26.8590 H       245 LYS    0.0900
   3859 HA        -36.9260  -12.4280  -28.8610 H       245 LYS   -0.1800
   3860 HB1       -36.8150  -12.6200  -25.8350 H       245 LYS    0.0900
   3861 HB2       -35.6950  -13.3410  -27.0560 H       245 LYS    0.0900
   3862 HG1       -38.5930  -14.2260  -26.6580 H       245 LYS    0.2100
   3863 HG2       -37.1800  -14.9690  -25.8130 H       245 LYS    0.0500
   3864 HD1       -37.4570  -16.3970  -27.6240 H       245 LYS    0.0500
   3865 HD2       -36.2030  -15.2510  -28.2410 H       245 LYS   -0.3000
   3866 HE1       -39.1740  -14.7950  -28.7900 H       245 LYS    0.3300
   3867 HE2       -38.1690  -15.9130  -29.8180 H       245 LYS    0.3300
   3868 HZ1       -36.8070  -13.4870  -29.5090 H       245 LYS    0.3300
   3869 HZ2       -38.4080  -13.1380  -29.9530 H       245 LYS    0.5100
   3870 HZ3       -37.4700  -14.1800  -30.9110 H       245 LYS   -0.5100
   3871 N         -39.4420  -11.9880  -26.7790 N.am    246 ALA   -0.4700
   3872 CA        -40.8920  -12.0390  -26.6760 C.3     246 ALA    0.3100
   3873 C         -41.5820  -11.0270  -27.5780 C.2     246 ALA    0.0700
   3874 O         -42.8090  -10.9990  -27.6360 O.2     246 ALA    0.0900
   3875 CB        -41.2960  -11.8030  -25.2460 C.3     246 ALA   -0.2700
   3876 HN        -38.9540  -11.7740  -25.9380 H       246 ALA    0.0900
   3877 HA        -41.2250  -13.0110  -27.0100 H       246 ALA    0.0900
   3878 HB1       -40.9390  -10.8060  -24.9090 H       246 ALA    0.0900
   3879 HB2       -40.8470  -12.5810  -24.5930 H       246 ALA    0.5100
   3880 HB3       -42.4020  -11.8320  -25.1560 H       246 ALA   -0.5100
   3881 N         -40.8160  -10.1960  -28.2770 N.am    247 GLU   -0.4700
   3882 CA        -41.3940   -9.2000  -29.1710 C.3     247 GLU    0.3100
   3883 C         -41.6970   -9.8630  -30.4720 C.2     247 GLU    0.0700
   3884 O         -42.6310   -9.5130  -31.1950 O.2     247 GLU    0.0900
   3885 CB        -40.3980   -8.0710  -29.4170 C.3     247 GLU   -0.1800
   3886 CG        -41.0790   -6.8100  -29.8250 C.3     247 GLU    0.0900
   3887 CD        -42.3820   -6.6630  -29.0790 C.2     247 GLU    0.0900
   3888 OE1       -43.3880   -7.2720  -29.5210 O.co2   247 GLU   -0.2800
   3889 OE2       -42.4010   -5.9720  -28.0370 O.co2   247 GLU    0.0900
   3890 HN        -39.8200  -10.2160  -28.2210 H       247 GLU    0.0900
   3891 HA        -42.2920   -8.8170  -28.7110 H       247 GLU    0.6200
   3892 HB1       -39.6940   -8.3780  -30.2190 H       247 GLU   -0.7600
   3893 HB2       -39.8230   -7.8860  -28.4850 H       247 GLU   -0.7600
   3894 HG1       -41.2820   -6.8320  -30.9160 H       247 GLU    0.5100
   3895 HG2       -40.4260   -5.9420  -29.5930 H       247 GLU   -0.5100
   3896 N         -40.8500  -10.8370  -30.7610 N.am    248 LYS   -0.4700
   3897 CA        -40.9300  -11.6400  -31.9510 C.3     248 LYS    0.3100
   3898 C         -42.1870  -12.4870  -31.8660 C.2     248 LYS    0.0700
   3899 O         -42.7620  -12.8280  -32.8960 O.2     248 LYS    0.0900
   3900 CB        -39.6790  -12.5240  -32.0110 C.3     248 LYS   -0.1800
   3901 CG        -39.2880  -13.0340  -33.3860 C.3     248 LYS    0.0900
   3902 CD        -37.7590  -13.0750  -33.5130 C.3     248 LYS    0.0900
   3903 CE        -37.1430  -11.6860  -33.2430 C.3     248 LYS   -0.1800
   3904 NZ        -35.6560  -11.6380  -33.3810 N.4     248 LYS    0.0900
   3905 HN        -40.0970  -11.0640  -30.1500 H       248 LYS    0.0900
   3906 HA        -40.9830  -10.9850  -32.8080 H       248 LYS   -0.1800
   3907 HB1       -39.8500  -13.4040  -31.3560 H       248 LYS    0.0900
   3908 HB2       -38.8260  -11.9360  -31.6100 H       248 LYS    0.0900
   3909 HG1       -39.7070  -12.3610  -34.1640 H       248 LYS    0.2100
   3910 HG2       -39.7000  -14.0560  -33.5340 H       248 LYS    0.0500
   3911 HD1       -37.4860  -13.4020  -34.5390 H       248 LYS    0.0500
   3912 HD2       -37.3500  -13.8040  -32.7830 H       248 LYS   -0.3000
   3913 HE1       -37.3850  -11.3760  -32.2040 H       248 LYS    0.3300
   3914 HE2       -37.5620  -10.9540  -33.9670 H       248 LYS    0.3300
   3915 HZ1       -35.4020  -11.5690  -34.3870 H       248 LYS    0.3300
   3916 HZ2       -35.2430  -12.5020  -32.9780 H       248 LYS    0.5100
   3917 HZ3       -35.2870  -10.8090  -32.8720 H       248 LYS   -0.5100
   3918 N         -42.6250  -12.8070  -30.6440 N.am    249 GLU   -0.4700
   3919 CA        -43.8040  -13.6450  -30.4570 C.3     249 GLU    0.3100
   3920 C         -45.0770  -12.9190  -30.8020 C.2     249 GLU    0.0700
   3921 O         -45.8940  -13.4370  -31.5590 O.2     249 GLU    0.0900
   3922 CB        -43.8980  -14.1550  -29.0200 C.3     249 GLU   -0.1800
   3923 CG        -45.1960  -14.9310  -28.7680 C.3     249 GLU    0.0900
   3924 CD        -45.5030  -15.1340  -27.2860 C.2     249 GLU    0.0900
   3925 OE1       -45.2030  -14.2070  -26.4900 O.co2   249 GLU   -0.2800
   3926 OE2       -46.0560  -16.2030  -26.9170 O.co2   249 GLU    0.0900
   3927 HN        -42.1720  -12.4910  -29.8150 H       249 GLU    0.0900
   3928 HA        -43.7330  -14.4750  -31.1440 H       249 GLU    0.6200
   3929 HB1       -43.8540  -13.2890  -28.3270 H       249 GLU   -0.7600
   3930 HB2       -43.0330  -14.8210  -28.8170 H       249 GLU   -0.7600
   3931 HG1       -45.1150  -15.9300  -29.2470 H       249 GLU    0.5100
   3932 HG2       -46.0410  -14.3740  -29.2270 H       249 GLU   -0.5100
   3933 N         -45.2740  -11.7320  -30.2480 N.am    250 VAL   -0.4700
   3934 CA        -46.4860  -11.0010  -30.5410 C.3     250 VAL    0.3100
   3935 C         -46.6340  -10.8030  -32.0320 C.2     250 VAL    0.0700
   3936 O         -47.7330  -10.9420  -32.5550 O.2     250 VAL    0.0900
   3937 CB        -46.4900   -9.6370  -29.8590 C.3     250 VAL   -0.0900
   3938 CG1       -47.6130   -8.7880  -30.4150 C.3     250 VAL    0.0900
   3939 CG2       -46.6680   -9.8070  -28.3670 C.3     250 VAL   -0.2700
   3940 HN        -44.6220  -11.3040  -29.6280 H       250 VAL    0.0900
   3941 HA        -47.3210  -11.5910  -30.1960 H       250 VAL    0.0900
   3942 HB        -45.5180   -9.1300  -30.0360 H       250 VAL    0.0900
   3943 HG11      -48.5660   -9.3590  -30.4000 H       250 VAL   -0.2700
   3944 HG12      -47.3870   -8.5020  -31.4630 H       250 VAL    0.0900
   3945 HG13      -47.7380   -7.8740  -29.7950 H       250 VAL    0.0900
   3946 HG21      -45.8380  -10.4170  -27.9510 H       250 VAL    0.0900
   3947 HG22      -47.6280  -10.3260  -28.1570 H       250 VAL    0.5100
   3948 HG23      -46.6640   -8.8140  -27.8700 H       250 VAL   -0.5100
   3949 N         -45.5370  -10.4790  -32.7170 N.am    251 THR   -0.4700
   3950 CA        -45.5700  -10.2610  -34.1620 C.3     251 THR    0.3100
   3951 C         -45.9720  -11.5680  -34.8820 C.2     251 THR    0.0700
   3952 O         -46.7830  -11.5140  -35.8020 O.2     251 THR    0.0900
   3953 CB        -44.1840   -9.7240  -34.6910 C.3     251 THR    0.1400
   3954 CG2       -44.3220   -9.1520  -36.1030 C.3     251 THR    0.0900
   3955 OG1       -43.7030   -8.6760  -33.8390 O.3     251 THR   -0.6600
   3956 HN        -44.6490  -10.3740  -32.2780 H       251 THR    0.4300
   3957 HA        -46.3510   -9.5460  -34.3700 H       251 THR   -0.2700
   3958 HB        -43.4400  -10.5490  -34.7010 H       251 THR    0.0900
   3959 HG1       -43.1750   -9.1060  -33.1630 H       251 THR    0.0900
   3960 HG21      -45.0470   -8.3110  -36.1050 H       251 THR    0.0900
   3961 HG22      -44.6890   -9.9380  -36.7960 H       251 THR    0.5100
   3962 HG23      -43.3390   -8.7730  -36.4550 H       251 THR   -0.5100
   3963 N         -45.4400  -12.7240  -34.4550 N.am    252 ARG   -0.4700
   3964 CA        -45.7610  -14.0150  -35.0750 C.3     252 ARG    0.3100
   3965 C         -47.2460  -14.2210  -35.0040 C.2     252 ARG    0.0700
   3966 O         -47.8510  -14.7310  -35.9290 O.2     252 ARG    0.0900
   3967 CB        -45.0870  -15.1750  -34.3310 C.3     252 ARG   -0.1800
   3968 CG        -44.3160  -16.2280  -35.1840 C.3     252 ARG    0.0900
   3969 CD        -45.0660  -16.7220  -36.4550 C.3     252 ARG    0.0900
   3970 NE        -44.7600  -18.1260  -36.8050 N.pl3   252 ARG   -0.1800
   3971 CZ        -44.7620  -18.6190  -38.0490 C.cat   252 ARG    0.0900
   3972 NH1       -45.0390  -17.8170  -39.0740 N.pl3   252 ARG    0.0900
   3973 NH2       -44.5210  -19.9160  -38.2660 N.pl3   252 ARG    0.2000
   3974 HN        -44.7990  -12.7560  -33.6920 H       252 ARG    0.0900
   3975 HA        -45.4210  -13.9830  -36.1000 H       252 ARG    0.0900
   3976 HB1       -45.8760  -15.7140  -33.7680 H       252 ARG   -0.7000
   3977 HB2       -44.3650  -14.7360  -33.6120 H       252 ARG    0.4400
   3978 HG1       -44.1070  -17.1090  -34.5410 H       252 ARG    0.6400
   3979 HG2       -43.3530  -15.7780  -35.5040 H       252 ARG   -0.8000
   3980 HD1       -44.7750  -16.0930  -37.3220 H       252 ARG    0.4600
   3981 HD2       -46.1620  -16.6550  -36.2840 H       252 ARG    0.4600
   3982 HE        -44.5350  -18.7510  -36.0600 H       252 ARG   -0.8000
   3983 HH11      -45.2430  -16.8520  -38.9120 H       252 ARG    0.4600
   3984 HH12      -45.0420  -18.1800  -40.0060 H       252 ARG    0.4600
   3985 HH21      -44.3370  -20.5250  -37.4950 H       252 ARG    0.5100
   3986 HH22      -44.5240  -20.2770  -39.1980 H       252 ARG   -0.5100
   3987 N         -47.8400  -13.8190  -33.8930 N.am    253 MET   -0.4700
   3988 CA        -49.2660  -13.9790  -33.7110 C.3     253 MET    0.3100
   3989 C         -50.0620  -12.9820  -34.5310 C.2     253 MET    0.0700
   3990 O         -51.0360  -13.3680  -35.1830 O.2     253 MET    0.0900
   3991 CB        -49.6220  -13.8160  -32.2440 C.3     253 MET   -0.1800
   3992 CG        -51.0980  -13.7290  -32.0160 C.3     253 MET    0.0900
   3993 SD        -51.4260  -13.8270  -30.2770 S.3     253 MET    0.0900
   3994 CE        -52.0100  -12.2100  -29.9090 C.3     253 MET   -0.1400
   3995 HN        -47.3410  -13.3950  -33.1420 H       253 MET    0.0900
   3996 HA        -49.5440  -14.9630  -34.0600 H       253 MET    0.0900
   3997 HB1       -49.1450  -12.8890  -31.8610 H       253 MET   -0.0900
   3998 HB2       -49.2230  -14.6860  -31.6800 H       253 MET   -0.2200
   3999 HG1       -51.6040  -14.5600  -32.5510 H       253 MET    0.0900
   4000 HG2       -51.4790  -12.7700  -32.4260 H       253 MET    0.0900
   4001 HE1       -52.9220  -11.9680  -30.4950 H       253 MET    0.0900
   4002 HE2       -51.2330  -11.4570  -30.1570 H       253 MET    0.5100
   4003 HE3       -52.2620  -12.1300  -28.8300 H       253 MET   -0.5100
   4004 N         -49.6720  -11.7070  -34.4890 N.am    254 VAL   -0.4700
   4005 CA        -50.3730  -10.6860  -35.2470 C.3     254 VAL    0.3100
   4006 C         -50.3730  -11.0790  -36.6980 C.2     254 VAL    0.0700
   4007 O         -51.2770  -10.7110  -37.4410 O.2     254 VAL    0.0900
   4008 CB        -49.7170   -9.3060  -35.0720 C.3     254 VAL   -0.0900
   4009 CG1       -50.2730   -8.3220  -36.0620 C.3     254 VAL    0.0900
   4010 CG2       -50.0020   -8.7910  -33.6880 C.3     254 VAL   -0.2700
   4011 HN        -48.8930  -11.4020  -33.9450 H       254 VAL    0.0900
   4012 HA        -51.3950  -10.6580  -34.8980 H       254 VAL    0.0900
   4013 HB        -48.6200   -9.3990  -35.2240 H       254 VAL    0.0900
   4014 HG11      -51.3830   -8.3440  -36.0400 H       254 VAL   -0.2700
   4015 HG12      -49.9320   -8.5840  -37.0860 H       254 VAL    0.0900
   4016 HG13      -49.9320   -7.2960  -35.8060 H       254 VAL    0.0900
   4017 HG21      -49.5910   -9.4920  -32.9290 H       254 VAL    0.0900
   4018 HG22      -51.0980   -8.7060  -33.5340 H       254 VAL    0.5100
   4019 HG23      -49.5250   -7.7980  -33.5480 H       254 VAL   -0.5100
   4020 N         -49.3710  -11.8530  -37.1020 N.am    255 ILE   -0.4700
   4021 CA        -49.2740  -12.3030  -38.4790 C.3     255 ILE    0.3100
   4022 C         -50.2220  -13.4890  -38.6920 C.2     255 ILE    0.0700
   4023 O         -50.8830  -13.5610  -39.7230 O.2     255 ILE    0.0900
   4024 CB        -47.8010  -12.6760  -38.8370 C.3     255 ILE   -0.0900
   4025 CG1       -46.8940  -11.4430  -38.6890 C.3     255 ILE    0.0900
   4026 CG2       -47.7040  -13.1920  -40.2710 C.3     255 ILE   -0.2700
   4027 CD        -45.3990  -11.7410  -38.8930 C.3     255 ILE    0.0900
   4028 HN        -48.6480  -12.1560  -36.4850 H       255 ILE    0.0900
   4029 HA        -49.6240  -11.5050  -39.1160 H       255 ILE    0.0900
   4030 HB        -47.4420  -13.4630  -38.1400 H       255 ILE   -0.1800
   4031 HG11      -47.0330  -11.0220  -37.6710 H       255 ILE    0.0900
   4032 HG12      -47.2060  -10.6840  -39.4380 H       255 ILE    0.0900
   4033 HG21      -48.0510  -12.4120  -40.9820 H       255 ILE   -0.2700
   4034 HG22      -48.3430  -14.0930  -40.3930 H       255 ILE    0.0900
   4035 HG23      -46.6500  -13.4470  -40.5110 H       255 ILE    0.0900
   4036 HD1       -45.2260  -12.1490  -39.9120 H       255 ILE    0.0900
   4037 HD2       -45.0590  -12.4920  -38.1480 H       255 ILE    0.5100
   4038 HD3       -44.8090  -10.8070  -38.7790 H       255 ILE   -0.5100
   4039 N         -50.3120  -14.4050  -37.7270 N.am    256 ILE   -0.4700
   4040 CA        -51.2270  -15.5320  -37.8580 C.3     256 ILE    0.3100
   4041 C         -52.6450  -15.0130  -37.8990 C.2     256 ILE    0.0700
   4042 O         -53.4520  -15.5020  -38.6730 O.2     256 ILE    0.0900
   4043 CB        -51.0940  -16.4960  -36.6790 C.3     256 ILE   -0.0900
   4044 CG1       -49.7920  -17.2660  -36.8140 C.3     256 ILE    0.0900
   4045 CG2       -52.2920  -17.4530  -36.6390 C.3     256 ILE   -0.2700
   4046 CD        -49.7840  -18.1620  -38.0030 C.3     256 ILE    0.0900
   4047 HN        -49.7690  -14.3610  -36.8910 H       256 ILE    0.0900
   4048 HA        -50.9960  -16.0410  -38.7820 H       256 ILE    0.0900
   4049 HB        -51.0520  -15.9170  -35.7320 H       256 ILE   -0.1800
   4050 HG11      -49.6410  -17.8800  -35.9010 H       256 ILE    0.0900
   4051 HG12      -48.9530  -16.5430  -36.9030 H       256 ILE    0.0900
   4052 HG21      -52.4500  -17.9090  -37.6390 H       256 ILE   -0.2700
   4053 HG22      -53.2110  -16.8970  -36.3540 H       256 ILE    0.0900
   4054 HG23      -52.1030  -18.2640  -35.9040 H       256 ILE    0.0900
   4055 HD1       -49.9200  -17.5670  -38.9310 H       256 ILE    0.0900
   4056 HD2       -50.6130  -18.8980  -37.9270 H       256 ILE    0.5100
   4057 HD3       -48.8130  -18.6990  -38.0650 H       256 ILE   -0.5100
   4058 N         -52.9330  -14.0170  -37.0640 N.am    257 MET   -0.4700
   4059 CA        -54.2490  -13.3970  -36.9790 C.3     257 MET    0.3100
   4060 C         -54.6780  -12.8410  -38.3090 C.2     257 MET    0.0700
   4061 O         -55.8800  -12.7650  -38.5910 O.2     257 MET    0.0900
   4062 CB        -54.2340  -12.2480  -35.9750 C.3     257 MET   -0.1800
   4063 CG        -54.3070  -12.6500  -34.5290 C.3     257 MET    0.0900
   4064 SD        -54.2700  -11.1360  -33.5700 S.3     257 MET    0.0900
   4065 CE        -55.9510  -10.5300  -33.6830 C.3     257 MET   -0.1400
   4066 HN        -52.2440  -13.6420  -36.4490 H       257 MET    0.0900
   4067 HA        -54.9570  -14.1530  -36.6720 H       257 MET    0.0900
   4068 HB1       -55.0990  -11.5890  -36.1940 H       257 MET   -0.0900
   4069 HB2       -53.2960  -11.6730  -36.1250 H       257 MET   -0.2200
   4070 HG1       -53.4460  -13.3040  -34.2720 H       257 MET    0.0900
   4071 HG2       -55.2440  -13.2170  -34.3390 H       257 MET    0.0900
   4072 HE1       -56.6740  -11.2630  -33.2640 H       257 MET    0.0900
   4073 HE2       -56.2240  -10.3490  -34.7460 H       257 MET    0.5100
   4074 HE3       -56.0560   -9.5810  -33.1160 H       257 MET   -0.5100
   4075 N         -53.7050  -12.4270  -39.1150 N.am    258 VAL   -0.4700
   4076 CA        -53.9860  -11.8750  -40.4340 C.3     258 VAL    0.3100
   4077 C         -54.3320  -12.9950  -41.4110 C.2     258 VAL    0.0700
   4078 O         -55.2610  -12.8600  -42.2090 O.2     258 VAL    0.0900
   4079 CB        -52.7770  -11.0890  -40.9630 C.3     258 VAL   -0.0900
   4080 CG1       -53.0580  -10.5980  -42.3660 C.3     258 VAL    0.0900
   4081 CG2       -52.4670   -9.9220  -40.0250 C.3     258 VAL   -0.2700
   4082 HN        -52.7440  -12.4750  -38.8540 H       258 VAL    0.0900
   4083 HA        -54.8460  -11.2260  -40.3490 H       258 VAL    0.0900
   4084 HB        -51.8820  -11.7450  -40.9710 H       258 VAL    0.0900
   4085 HG11      -54.0430  -10.0850  -42.4010 H       258 VAL   -0.2700
   4086 HG12      -53.0800  -11.4570  -43.0710 H       258 VAL    0.0900
   4087 HG13      -52.2730   -9.8770  -42.6800 H       258 VAL    0.0900
   4088 HG21      -52.7610  -10.1790  -38.9850 H       258 VAL    0.0900
   4089 HG22      -53.0370   -9.0210  -40.3410 H       258 VAL    0.5100
   4090 HG23      -51.3790   -9.7000  -40.0430 H       258 VAL   -0.5100
   4091 N         -53.5940  -14.1010  -41.3530 N.am    259 ILE   -0.4700
   4092 CA        -53.8540  -15.2370  -42.2280 C.3     259 ILE    0.3100
   4093 C         -55.2350  -15.7880  -41.9350 C.2     259 ILE    0.0700
   4094 O         -55.9670  -16.1430  -42.8570 O.2     259 ILE    0.0900
   4095 CB        -52.8070  -16.3630  -41.9950 C.3     259 ILE   -0.0900
   4096 CG1       -51.4230  -15.8850  -42.4220 C.3     259 ILE    0.0900
   4097 CG2       -53.1590  -17.6020  -42.7820 C.3     259 ILE   -0.2700
   4098 CD        -51.4000  -15.3780  -43.8360 C.3     259 ILE    0.0900
   4099 HN        -52.8350  -14.2010  -40.7130 H       259 ILE    0.0900
   4100 HA        -53.8090  -14.8900  -43.2500 H       259 ILE    0.0900
   4101 HB        -52.7760  -16.6150  -40.9140 H       259 ILE   -0.1800
   4102 HG11      -50.7080  -16.7300  -42.3320 H       259 ILE    0.0900
   4103 HG12      -51.1000  -15.0680  -41.7420 H       259 ILE    0.0900
   4104 HG21      -53.3620  -17.3360  -43.8420 H       259 ILE   -0.2700
   4105 HG22      -54.0680  -18.0760  -42.3540 H       259 ILE    0.0900
   4106 HG23      -52.3120  -18.3210  -42.7530 H       259 ILE    0.0900
   4107 HD1       -51.9550  -14.4180  -43.9060 H       259 ILE    0.0900
   4108 HD2       -51.8820  -16.1170  -44.5110 H       259 ILE    0.5100
   4109 HD3       -50.3510  -15.2040  -44.1590 H       259 ILE   -0.5100
   4110 N         -55.5890  -15.8570  -40.6500 N.am    260 ALA   -0.4700
   4111 CA        -56.8810  -16.3860  -40.2330 C.3     260 ALA    0.3100
   4112 C         -57.9910  -15.5180  -40.7600 C.2     260 ALA    0.0700
   4113 O         -59.0340  -16.0320  -41.1430 O.2     260 ALA    0.0900
   4114 CB        -56.9570  -16.4870  -38.6970 C.3     260 ALA   -0.2700
   4115 HN        -54.9860  -15.5500  -39.9190 H       260 ALA    0.0900
   4116 HA        -57.0030  -17.3630  -40.6790 H       260 ALA    0.0900
   4117 HB1       -56.8220  -15.4820  -38.2420 H       260 ALA    0.0900
   4118 HB2       -56.1540  -17.1570  -38.3230 H       260 ALA    0.5100
   4119 HB3       -57.9480  -16.8850  -38.3930 H       260 ALA   -0.5100
   4120 N         -57.7770  -14.2060  -40.7940 N.am    261 PHE   -0.4700
   4121 CA        -58.7940  -13.2890  -41.2890 C.3     261 PHE    0.3100
   4122 C         -59.0730  -13.5230  -42.7700 C.2     261 PHE    0.0700
   4123 O         -60.2300  -13.6540  -43.1710 O.2     261 PHE    0.0900
   4124 CB        -58.3450  -11.8350  -41.0900 C.3     261 PHE   -0.1800
   4125 CG        -59.3750  -10.8210  -41.5170 C.ar    261 PHE    0.0900
   4126 CD1       -60.3210  -10.3490  -40.6110 C.ar    261 PHE    0.0900
   4127 CD2       -59.4260  -10.3670  -42.8380 C.ar    261 PHE    0.0000
   4128 CE1       -61.3050   -9.4420  -41.0160 C.ar    261 PHE   -0.1150
   4129 CE2       -60.4060   -9.4640  -43.2570 C.ar    261 PHE    0.1150
   4130 CZ        -61.3460   -8.9980  -42.3500 C.ar    261 PHE   -0.1150
   4131 HN        -56.9210  -13.7960  -40.4880 H       261 PHE    0.1150
   4132 HA        -59.7080  -13.4770  -40.7470 H       261 PHE   -0.1150
   4133 HB1       -57.4300  -11.6480  -41.6900 H       261 PHE    0.1150
   4134 HB2       -58.1390  -11.6600  -40.0120 H       261 PHE   -0.1150
   4135 HD1       -60.2940  -10.6870  -39.5840 H       261 PHE    0.1150
   4136 HD2       -58.6940  -10.7210  -43.5490 H       261 PHE   -0.1150
   4137 HE1       -62.0340   -9.0820  -40.3050 H       261 PHE    0.1150
   4138 HE2       -60.4300   -9.1290  -44.2840 H       261 PHE    0.5100
   4139 HZ        -62.1060   -8.2990  -42.6670 H       261 PHE   -0.5100
   4140 N         -58.0190  -13.5690  -43.5780 N.am    262 LEU   -0.4700
   4141 CA        -58.1520  -13.7540  -45.0200 C.3     262 LEU    0.3100
   4142 C         -58.8260  -15.0560  -45.3700 C.2     262 LEU    0.0700
   4143 O         -59.7020  -15.0760  -46.2430 O.2     262 LEU    0.0900
   4144 CB        -56.7760  -13.6860  -45.6500 C.3     262 LEU   -0.1800
   4145 CG        -56.1370  -12.3490  -45.3010 C.3     262 LEU    0.0900
   4146 CD1       -54.6460  -12.4870  -45.3580 C.3     262 LEU    0.0900
   4147 CD2       -56.6400  -11.2670  -46.2340 C.3     262 LEU   -0.0900
   4148 HN        -57.0880  -13.4800  -43.2350 H       262 LEU    0.0900
   4149 HA        -58.7890  -12.9740  -45.4080 H       262 LEU   -0.2700
   4150 HB1       -56.8630  -13.7840  -46.7530 H       262 LEU    0.0900
   4151 HB2       -56.1460  -14.5160  -45.2640 H       262 LEU    0.0900
   4152 HG        -56.4460  -12.0410  -44.2790 H       262 LEU    0.0900
   4153 HD11      -54.3300  -12.7910  -46.3790 H       262 LEU   -0.2700
   4154 HD12      -54.3110  -13.2640  -44.6370 H       262 LEU    0.0900
   4155 HD13      -54.1660  -11.5170  -45.1130 H       262 LEU    0.0900
   4156 HD21      -57.7430  -11.1690  -46.1460 H       262 LEU    0.0900
   4157 HD22      -56.3900  -11.5270  -47.2850 H       262 LEU    0.5100
   4158 HD23      -56.1750  -10.2930  -45.9690 H       262 LEU   -0.5100
   4159 N         -58.4150  -16.1410  -44.7110 N.am    263 ILE   -0.4700
   4160 CA        -59.0060  -17.4550  -44.9300 C.3     263 ILE    0.3100
   4161 C         -60.5130  -17.3430  -44.7230 C.2     263 ILE    0.0700
   4162 O         -61.3220  -17.8360  -45.5060 O.2     263 ILE    0.0900
   4163 CB        -58.4490  -18.4530  -43.9140 C.3     263 ILE   -0.0900
   4164 CG1       -56.9820  -18.6950  -44.1920 C.3     263 ILE    0.0900
   4165 CG2       -59.2160  -19.7420  -43.9650 C.3     263 ILE   -0.2700
   4166 CD        -56.3750  -19.6740  -43.2440 C.3     263 ILE    0.0900
   4167 HN        -57.6810  -16.1010  -44.0370 H       263 ILE    0.0900
   4168 HA        -58.7710  -17.7680  -45.9360 H       263 ILE    0.0900
   4169 HB        -58.5240  -18.0210  -42.8940 H       263 ILE   -0.1800
   4170 HG11      -56.4370  -17.7300  -44.1080 H       263 ILE    0.0900
   4171 HG12      -56.8720  -19.0820  -45.2270 H       263 ILE    0.0900
   4172 HG21      -59.1430  -20.1900  -44.9790 H       263 ILE   -0.2700
   4173 HG22      -60.2870  -19.5550  -43.7370 H       263 ILE    0.0900
   4174 HG23      -58.7970  -20.4610  -43.2280 H       263 ILE    0.0900
   4175 HD1       -56.7700  -20.6930  -43.4420 H       263 ILE    0.0900
   4176 HD2       -56.6260  -19.3940  -42.1990 H       263 ILE    0.5100
   4177 HD3       -55.2720  -19.6900  -43.3720 H       263 ILE   -0.5100
   4178 N         -60.8650  -16.6410  -43.6590 N.am    264 CYS   -0.4700
   4179 CA        -62.2300  -16.4490  -43.2500 C.3     264 CYS    0.3100
   4180 C         -62.9850  -15.5070  -44.1370 C.2     264 CYS    0.0700
   4181 O         -64.1670  -15.7250  -44.3330 O.2     264 CYS    0.0900
   4182 CB        -62.2220  -15.9020  -41.8360 C.3     264 CYS   -0.1100
   4183 SG        -63.6840  -16.2260  -40.8900 S.3     264 CYS    0.0900
   4184 HN        -60.1820  -16.2040  -43.0800 H       264 CYS    0.0900
   4185 HA        -62.7420  -17.3990  -43.2940 H       264 CYS   -0.2300
   4186 HB1       -62.0750  -14.8050  -41.8980 H       264 CYS    0.1600
   4187 HB2       -61.3520  -16.3440  -41.3070 H       264 CYS    0.5100
   4188 HG1       -63.4600  -17.5260  -40.7730 H       264 CYS   -0.5100
   4189 N         -62.3490  -14.4790  -44.6980 N.am    265 TRP   -0.4700
   4190 CA        -63.1280  -13.5170  -45.4800 C.3     265 TRP    0.3100
   4191 C         -62.9000  -13.4790  -46.9750 C.2     265 TRP    0.0700
   4192 O         -63.7630  -12.9370  -47.6860 O.2     265 TRP    0.0900
   4193 CB        -62.9430  -12.1140  -44.8970 C.3     265 TRP   -0.1800
   4194 CG        -63.5340  -12.0200  -43.5440 C.ar    265 TRP    0.0900
   4195 CD1       -62.8820  -12.1050  -42.3450 C.ar    265 TRP    0.0900
   4196 CD2       -64.9230  -11.8950  -43.2410 C.ar    265 TRP   -0.0300
   4197 CE2       -65.0420  -11.9090  -41.8260 C.ar    265 TRP   -0.1500
   4198 CE3       -66.0830  -11.7790  -44.0220 C.ar    265 TRP    0.2200
   4199 NE1       -63.7820  -12.0380  -41.3060 N.ar    265 TRP   -0.5100
   4200 CZ2       -66.2780  -11.8030  -41.1820 C.ar    265 TRP    0.3700
   4201 CZ3       -67.2990  -11.6790  -43.3870 C.ar    265 TRP    0.2400
   4202 CH2       -67.3910  -11.6900  -41.9790 C.ar    265 TRP    0.1100
   4203 HN        -61.3680  -14.3240  -44.6170 H       265 TRP   -0.2500
   4204 HA        -64.1660  -13.8110  -45.4430 H       265 TRP    0.1700
   4205 HB1       -63.4380  -11.3710  -45.5590 H       265 TRP   -0.2000
   4206 HB2       -61.8590  -11.8800  -44.8330 H       265 TRP    0.1400
   4207 HD1       -61.8130  -12.2090  -42.2300 H       265 TRP   -0.2700
   4208 HE1       -63.5590  -12.0750  -40.3570 H       265 TRP    0.1600
   4209 HE3       -66.0410  -11.7640  -45.1020 H       265 TRP   -0.1400
   4210 HZ2       -66.3740  -11.8070  -40.1070 H       265 TRP    0.1400
   4211 HZ3       -68.2000  -11.5920  -43.9770 H       265 TRP    0.5100
   4212 HH2       -68.3640  -11.6080  -41.5150 H       265 TRP   -0.5100
   4213 N         -61.7970  -14.0220  -47.4740 N.am    266 LEU   -0.4700
   4214 CA        -61.5650  -13.9720  -48.9050 C.3     266 LEU    0.3100
   4215 C         -62.6450  -14.6990  -49.6720 C.2     266 LEU    0.0700
   4216 O         -63.1780  -14.1730  -50.6380 O.2     266 LEU    0.0900
   4217 CB        -60.1820  -14.5300  -49.2380 C.3     266 LEU   -0.1800
   4218 CG        -59.0950  -13.4780  -49.5200 C.3     266 LEU    0.0900
   4219 CD1       -59.5480  -12.0880  -49.1200 C.3     266 LEU    0.0900
   4220 CD2       -57.8430  -13.8560  -48.7840 C.3     266 LEU   -0.0900
   4221 HN        -61.1050  -14.4720  -46.9140 H       266 LEU    0.0900
   4222 HA        -61.6420  -12.9420  -49.2230 H       266 LEU   -0.2700
   4223 HB1       -60.2780  -15.1760  -50.1360 H       266 LEU    0.0900
   4224 HB2       -59.8460  -15.1510  -48.3810 H       266 LEU    0.0900
   4225 HG        -58.8570  -13.4840  -50.6060 H       266 LEU    0.0900
   4226 HD11      -59.9510  -12.1010  -48.0840 H       266 LEU   -0.2700
   4227 HD12      -60.3480  -11.7390  -49.8060 H       266 LEU    0.0900
   4228 HD13      -58.6890  -11.3850  -49.1570 H       266 LEU    0.0900
   4229 HD21      -57.2060  -14.5040  -49.4240 H       266 LEU    0.0900
   4230 HD22      -58.1030  -14.4150  -47.8600 H       266 LEU    0.5100
   4231 HD23      -57.2690  -12.9430  -48.5200 H       266 LEU   -0.5100
   4232 N         -63.0100  -15.9090  -49.2550 N.am    267 PRO   -0.2900
   4233 CA        -64.0600  -16.5790  -50.0200 C.3     267 PRO    0.0000
   4234 C         -65.3750  -15.7990  -50.0900 C.2     267 PRO    0.0900
   4235 O         -65.9950  -15.6910  -51.1630 O.2     267 PRO    0.0900
   4236 CB        -64.1770  -17.9360  -49.3250 C.3     267 PRO    0.0200
   4237 CG        -63.5610  -17.7110  -47.9580 C.3     267 PRO    0.0900
   4238 CD        -62.4360  -16.7890  -48.2260 C.3     267 PRO   -0.1800
   4239 HA        -63.7930  -16.6280  -51.0640 H       267 PRO    0.0900
   4240 HB1       -63.6220  -18.7190  -49.8850 H       267 PRO    0.0900
   4241 HB2       -65.2400  -18.2450  -49.2350 H       267 PRO   -0.1800
   4242 HG1       -64.2950  -17.2520  -47.2610 H       267 PRO    0.0900
   4243 HG2       -63.2000  -18.6660  -47.5220 H       267 PRO    0.0900
   4244 HD1       -62.1550  -16.2040  -47.3260 H       267 PRO    0.5100
   4245 HD2       -61.5470  -17.3230  -48.6250 H       267 PRO   -0.5100
   4246 N         -65.8010  -15.2410  -48.9640 N.am    268 TYR   -0.4700
   4247 CA        -67.0290  -14.4670  -48.9320 C.3     268 TYR    0.3100
   4248 C         -66.8880  -13.2860  -49.8470 C.2     268 TYR    0.0700
   4249 O         -67.6470  -13.1420  -50.8030 O.2     268 TYR    0.0900
   4250 CB        -67.2970  -13.9410  -47.5220 C.3     268 TYR   -0.1800
   4251 CG        -68.4980  -13.0340  -47.4800 C.ar    268 TYR    0.0900
   4252 CD1       -69.7710  -13.5470  -47.7010 C.ar    268 TYR    0.0900
   4253 CD2       -68.3560  -11.6530  -47.2890 C.ar    268 TYR    0.0000
   4254 CE1       -70.8650  -12.7260  -47.7380 C.ar    268 TYR   -0.1150
   4255 CE2       -69.4480  -10.8250  -47.3300 C.ar    268 TYR    0.1150
   4256 CZ        -70.6980  -11.3720  -47.5540 C.ar    268 TYR   -0.1150
   4257 OH        -71.8140  -10.5780  -47.6010 O.3     268 TYR    0.1150
   4258 HN        -65.3070  -15.3290  -48.1010 H       268 TYR    0.1100
   4259 HA        -67.8370  -15.1060  -49.2540 H       268 TYR   -0.5400
   4260 HB1       -66.4200  -13.3600  -47.1670 H       268 TYR    0.4300
   4261 HB2       -67.4930  -14.7930  -46.8370 H       268 TYR   -0.1150
   4262 HD1       -69.8990  -14.6090  -47.8460 H       268 TYR    0.1150
   4263 HD2       -67.3770  -11.2380  -47.1080 H       268 TYR   -0.1150
   4264 HE1       -71.8480  -13.1360  -47.9100 H       268 TYR    0.1150
   4265 HE2       -69.3330   -9.7600  -47.1890 H       268 TYR    0.5100
   4266 HH        -72.5850  -11.1490  -47.6070 H       268 TYR   -0.5100
   4267 N         -65.9150  -12.4330  -49.5330 N.am    269 ALA   -0.4700
   4268 CA        -65.6460  -11.2370  -50.3040 C.3     269 ALA    0.3100
   4269 C         -65.5290  -11.5880  -51.7680 C.2     269 ALA    0.0700
   4270 O         -66.0090  -10.8420  -52.6180 O.2     269 ALA    0.0900
   4271 CB        -64.3620  -10.5810  -49.8090 C.3     269 ALA   -0.2700
   4272 HN        -65.3230  -12.5810  -48.7450 H       269 ALA    0.0900
   4273 HA        -66.4820  -10.5640  -50.1890 H       269 ALA    0.0900
   4274 HB1       -63.5070  -11.2830  -49.9200 H       269 ALA    0.0900
   4275 HB2       -64.4630  -10.3130  -48.7350 H       269 ALA    0.5100
   4276 HB3       -64.1500   -9.6670  -50.4040 H       269 ALA   -0.5100
   4277 N         -64.9070  -12.7220  -52.0700 N.am    270 GLY   -0.4700
   4278 CA        -64.7590  -13.1360  -53.4560 C.3     270 GLY    0.3100
   4279 C         -66.0820  -13.4090  -54.1610 C.2     270 GLY   -0.0200
   4280 O         -66.3440  -12.9030  -55.2510 O.2     270 GLY    0.0900
   4281 HN        -64.5220  -13.3260  -51.3760 H       270 GLY    0.0900
   4282 HA1       -64.1660  -14.0390  -53.4670 H       270 GLY    0.5100
   4283 HA2       -64.2430  -12.3450  -53.9800 H       270 GLY   -0.5100
   4284 N         -66.9270  -14.2230  -53.5310 N.am    271 VAL   -0.4700
   4285 CA        -68.2190  -14.5160  -54.1040 C.3     271 VAL    0.3100
   4286 C         -68.9770  -13.2230  -54.2120 C.2     271 VAL    0.0700
   4287 O         -69.5850  -12.9840  -55.2330 O.2     271 VAL    0.0900
   4288 CB        -69.0100  -15.4890  -53.2400 C.3     271 VAL   -0.0900
   4289 CG1       -70.4310  -15.6460  -53.7820 C.3     271 VAL    0.0900
   4290 CG2       -68.3030  -16.8210  -53.2200 C.3     271 VAL   -0.2700
   4291 HN        -66.7140  -14.6540  -52.6570 H       271 VAL    0.0900
   4292 HA        -68.0550  -14.9400  -55.0840 H       271 VAL    0.0900
   4293 HB        -69.0540  -15.1060  -52.1970 H       271 VAL    0.0900
   4294 HG11      -70.4140  -15.6810  -54.8930 H       271 VAL   -0.2700
   4295 HG12      -71.0540  -14.7830  -53.4640 H       271 VAL    0.0900
   4296 HG13      -70.8780  -16.5900  -53.4060 H       271 VAL    0.0900
   4297 HG21      -67.3580  -16.7430  -52.6410 H       271 VAL    0.0900
   4298 HG22      -68.0580  -17.1340  -54.2580 H       271 VAL    0.5100
   4299 HG23      -68.9500  -17.5860  -52.7410 H       271 VAL   -0.5100
   4300 N         -68.9060  -12.3820  -53.1790 N.am    272 ALA   -0.4700
   4301 CA        -69.6120  -11.1020  -53.1410 C.3     272 ALA    0.3100
   4302 C         -69.1970  -10.1850  -54.2840 C.2     272 ALA    0.0700
   4303 O         -70.0470   -9.5340  -54.9090 O.2     272 ALA    0.0900
   4304 CB        -69.3630  -10.4200  -51.8110 C.3     272 ALA   -0.2700
   4305 HN        -68.3580  -12.5930  -52.3740 H       272 ALA    0.0900
   4306 HA        -70.6660  -11.2920  -53.2780 H       272 ALA    0.0900
   4307 HB1       -68.2760  -10.2390  -51.6730 H       272 ALA    0.0900
   4308 HB2       -69.7230  -11.0660  -50.9820 H       272 ALA    0.5100
   4309 HB3       -69.8920   -9.4440  -51.7820 H       272 ALA   -0.5100
   4310 N         -67.9050  -10.1160  -54.5730 N.am    273 PHE   -0.4700
   4311 CA        -67.4800   -9.2480  -55.6500 C.3     273 PHE    0.3100
   4312 C         -67.9800   -9.7800  -56.9720 C.2     273 PHE    0.0700
   4313 O         -68.4410   -9.0160  -57.8290 O.2     273 PHE    0.0900
   4314 CB        -65.9660   -9.1470  -55.7040 C.3     273 PHE   -0.1800
   4315 CG        -65.4950   -8.1120  -56.6640 C.ar    273 PHE    0.0900
   4316 CD1       -65.6590   -6.7560  -56.3710 C.ar    273 PHE    0.0900
   4317 CD2       -64.9660   -8.4830  -57.8950 C.ar    273 PHE    0.0000
   4318 CE1       -65.3090   -5.7800  -57.2920 C.ar    273 PHE   -0.1150
   4319 CE2       -64.6120   -7.5200  -58.8250 C.ar    273 PHE    0.1150
   4320 CZ        -64.7860   -6.1610  -58.5250 C.ar    273 PHE   -0.1150
   4321 HN        -67.2010  -10.6310  -54.0910 H       273 PHE    0.1150
   4322 HA        -67.9140   -8.2740  -55.4820 H       273 PHE   -0.1150
   4323 HB1       -65.5410  -10.1210  -56.0280 H       273 PHE    0.1150
   4324 HB2       -65.5760   -8.8750  -54.7010 H       273 PHE   -0.1150
   4325 HD1       -66.0620   -6.4640  -55.4130 H       273 PHE    0.1150
   4326 HD2       -64.8310   -9.5290  -58.1270 H       273 PHE   -0.1150
   4327 HE1       -65.4410   -4.7340  -57.0550 H       273 PHE    0.1150
   4328 HE2       -64.2010   -7.8150  -59.7800 H       273 PHE    0.5100
   4329 HZ        -64.5130   -5.4090  -59.2520 H       273 PHE   -0.5100
   4330 N         -67.8780  -11.0950  -57.1390 N.am    274 TYR   -0.4700
   4331 CA        -68.3210  -11.7600  -58.3560 C.3     274 TYR    0.3100
   4332 C         -69.7300  -11.3410  -58.6760 C.2     274 TYR    0.0700
   4333 O         -69.9880  -10.7340  -59.7060 O.2     274 TYR    0.0900
   4334 CB        -68.2920  -13.2690  -58.1580 C.3     274 TYR   -0.1800
   4335 CG        -68.7870  -14.0140  -59.3600 C.ar    274 TYR    0.0900
   4336 CD1       -67.9220  -14.3550  -60.3860 C.ar    274 TYR    0.0900
   4337 CD2       -70.1280  -14.3510  -59.4910 C.ar    274 TYR    0.0000
   4338 CE1       -68.3770  -15.0200  -61.5250 C.ar    274 TYR   -0.1150
   4339 CE2       -70.6000  -15.0160  -60.6240 C.ar    274 TYR    0.1150
   4340 CZ        -69.7140  -15.3500  -61.6410 C.ar    274 TYR   -0.1150
   4341 OH        -70.1580  -16.0290  -62.7670 O.3     274 TYR    0.1150
   4342 HN        -67.4920  -11.6860  -56.4360 H       274 TYR    0.1100
   4343 HA        -67.6590  -11.4710  -59.1600 H       274 TYR   -0.5400
   4344 HB1       -68.9450  -13.5450  -57.3020 H       274 TYR    0.4300
   4345 HB2       -67.2490  -13.6000  -57.9660 H       274 TYR   -0.1150
   4346 HD1       -66.8750  -14.1030  -60.3020 H       274 TYR    0.1150
   4347 HD2       -70.8190  -14.0930  -58.7010 H       274 TYR   -0.1150
   4348 HE1       -67.6860  -15.2750  -62.3160 H       274 TYR    0.1150
   4349 HE2       -71.6460  -15.2690  -60.7100 H       274 TYR    0.5100
   4350 HH        -70.9970  -16.4430  -62.5520 H       274 TYR   -0.5100
   4351 N         -70.6390  -11.6830  -57.7720 N.am    275 ILE   -0.4700
   4352 CA        -72.0530  -11.3750  -57.8870 C.3     275 ILE    0.3100
   4353 C         -72.2460   -9.9290  -58.2420 C.2     275 ILE    0.0700
   4354 O         -73.0800   -9.6120  -59.0850 O.2     275 ILE    0.0900
   4355 CB        -72.7910  -11.6810  -56.5520 C.3     275 ILE   -0.0900
   4356 CG1       -72.8600  -13.1960  -56.3390 C.3     275 ILE    0.0900
   4357 CG2       -74.1820  -11.0430  -56.5520 C.3     275 ILE   -0.2700
   4358 CD        -73.0670  -13.6040  -54.9060 C.3     275 ILE    0.0900
   4359 HN        -70.3820  -12.1820  -56.9500 H       275 ILE    0.0900
   4360 HA        -72.4630  -11.9730  -58.6880 H       275 ILE    0.0900
   4361 HB        -72.2000  -11.2750  -55.7040 H       275 ILE   -0.1800
   4362 HG11      -71.9120  -13.6450  -56.6990 H       275 ILE    0.0900
   4363 HG12      -73.7010  -13.5970  -56.9430 H       275 ILE    0.0900
   4364 HG21      -74.7220  -11.3040  -57.4880 H       275 ILE   -0.2700
   4365 HG22      -74.0920   -9.9370  -56.4930 H       275 ILE    0.0900
   4366 HG23      -74.7700  -11.4180  -55.6870 H       275 ILE    0.0900
   4367 HD1       -74.0200  -13.1830  -54.5220 H       275 ILE    0.0900
   4368 HD2       -72.2320  -13.2240  -54.2800 H       275 ILE    0.5100
   4369 HD3       -73.1130  -14.7120  -54.8330 H       275 ILE   -0.5100
   4370 N         -71.4860   -9.0420  -57.6050 N.am    276 PHE   -0.4700
   4371 CA        -71.6340   -7.6230  -57.8800 C.3     276 PHE    0.3100
   4372 C         -71.3140   -7.3870  -59.3280 C.2     276 PHE    0.0700
   4373 O         -72.0070   -6.6450  -60.0270 O.2     276 PHE    0.0900
   4374 CB        -70.6930   -6.8000  -56.9940 C.3     276 PHE   -0.1800
   4375 CG        -70.8010   -5.3160  -57.2160 C.ar    276 PHE    0.0900
   4376 CD1       -71.9770   -4.6380  -56.9100 C.ar    276 PHE    0.0900
   4377 CD2       -69.7310   -4.5970  -57.7360 C.ar    276 PHE    0.0000
   4378 CE1       -72.0790   -3.2620  -57.1160 C.ar    276 PHE   -0.1150
   4379 CE2       -69.8360   -3.2270  -57.9420 C.ar    276 PHE    0.1150
   4380 CZ        -71.0090   -2.5610  -57.6320 C.ar    276 PHE   -0.1150
   4381 HN        -70.8010   -9.3030  -56.9300 H       276 PHE    0.1150
   4382 HA        -72.6620   -7.3510  -57.6910 H       276 PHE   -0.1150
   4383 HB1       -69.6410   -7.0900  -57.2060 H       276 PHE    0.1150
   4384 HB2       -70.9330   -6.9920  -55.9260 H       276 PHE   -0.1150
   4385 HD1       -72.8180   -5.1810  -56.5060 H       276 PHE    0.1150
   4386 HD2       -68.8110   -5.1070  -57.9820 H       276 PHE   -0.1150
   4387 HE1       -72.9950   -2.7460  -56.8730 H       276 PHE    0.1150
   4388 HE2       -68.9980   -2.6800  -58.3470 H       276 PHE    0.5100
   4389 HZ        -71.0870   -1.4960  -57.7920 H       276 PHE   -0.5100
   4390 N         -70.2800   -8.0630  -59.7910 N.am    277 THR   -0.4700
   4391 CA        -69.8520   -7.9120  -61.1560 C.3     277 THR    0.3100
   4392 C         -70.6070   -8.8480  -62.0830 C.2     277 THR    0.0700
   4393 O         -70.3460   -8.8630  -63.2710 O.2     277 THR    0.0900
   4394 CB        -68.3500   -8.1480  -61.2520 C.3     277 THR    0.1400
   4395 CG2       -67.6230   -7.1260  -60.3920 C.3     277 THR    0.0900
   4396 OG1       -68.0370   -9.4610  -60.7830 O.3     277 THR   -0.6600
   4397 HN        -69.7560   -8.6970  -59.2270 H       277 THR    0.4300
   4398 HA        -70.1010   -6.9120  -61.4800 H       277 THR   -0.2700
   4399 HB        -68.0210   -8.0540  -62.3090 H       277 THR    0.0900
   4400 HG1       -68.1840   -9.4450  -59.8350 H       277 THR    0.0900
   4401 HG21      -67.8010   -7.3370  -59.3160 H       277 THR    0.0900
   4402 HG22      -67.9980   -6.1060  -60.6200 H       277 THR    0.5100
   4403 HG23      -66.5310   -7.1760  -60.5880 H       277 THR   -0.5100
   4404 N         -71.5450   -9.6320  -61.5680 N.am    278 HSP   -0.4700
   4405 CA        -72.3140  -10.5280  -62.4290 C.3     278 HSP    0.3100
   4406 C         -73.7440  -10.5820  -61.9240 C.2     278 HSP    0.0700
   4407 O         -74.3230  -11.6580  -61.7790 O.2     278 HSP    0.0900
   4408 CB        -71.7080  -11.9340  -62.4300 C.3     278 HSP   -0.0500
   4409 CG        -70.3540  -12.0140  -63.0640 C.ar    278 HSP    0.0900
   4410 CD2       -69.9380  -12.6280  -64.2010 C.ar    278 HSP    0.0900
   4411 ND1       -69.2400  -11.4090  -62.5290 N.ar    278 HSP    0.1900
   4412 CE1       -68.1970  -11.6410  -63.3070 C.ar    278 HSP    0.1300
   4413 NE2       -68.5930  -12.3790  -64.3290 N.ar    278 HSP    0.1900
   4414 HN        -71.7630   -9.6460  -60.5960 H       278 HSP   -0.5100
   4415 HA        -72.3090  -10.1180  -63.4270 H       278 HSP    0.4400
   4416 HB1       -72.3900  -12.6140  -62.9840 H       278 HSP   -0.5100
   4417 HB2       -71.6190  -12.2830  -61.3800 H       278 HSP    0.4400
   4418 HD1       -69.2230  -10.8760  -61.6830 H       278 HSP    0.3200
   4419 HD2       -70.4910  -13.2160  -64.9240 H       278 HSP    0.1800
   4420 HE1       -67.2000  -11.2910  -63.1380 H       278 HSP    0.5100
   4421 HE2       -68.0100  -12.7040  -65.0730 H       278 HSP   -0.5100
   4422 N         -74.3150   -9.4160  -61.6570 N.am    279 GLN   -0.4700
   4423 CA        -75.6600   -9.3190  -61.1370 C.3     279 GLN    0.3100
   4424 C         -76.6320   -9.9410  -62.1250 C.2     279 GLN    0.0700
   4425 O         -76.4710   -9.7630  -63.3130 O.2     279 GLN    0.0900
   4426 CB        -75.9660   -7.8400  -60.8910 C.3     279 GLN   -0.1800
   4427 CG        -74.7730   -7.1250  -60.2700 C.3     279 GLN    0.0900
   4428 CD        -74.9530   -5.6280  -60.1270 C.2     279 GLN    0.0900
   4429 NE2       -75.4160   -5.1430  -59.0760 N.am    279 GLN   -0.1800
   4430 OE1       -74.6020   -4.8930  -61.1550 O.2     279 GLN    0.0900
   4431 HN        -73.8410   -8.5520  -61.8040 H       279 GLN    0.0900
   4432 HA        -75.7180   -9.8840  -60.2190 H       279 GLN    0.5500
   4433 HB1       -76.8380   -7.7570  -60.2070 H       279 GLN   -0.5500
   4434 HB2       -76.2210   -7.3540  -61.8570 H       279 GLN   -0.6200
   4435 HG1       -73.8810   -7.3060  -60.9070 H       279 GLN    0.3200
   4436 HG2       -74.5930   -7.5490  -59.2600 H       279 GLN    0.3000
   4437 HE21      -75.5330   -4.1530  -58.9890 H       279 GLN    0.5100
   4438 HE22      -75.6710   -5.7440  -58.3180 H       279 GLN   -0.5100
   4439 N         -77.6110  -10.7070  -61.6490 N.am    280 GLY   -0.4700
   4440 CA        -78.5900  -11.2950  -62.5540 C.3     280 GLY    0.3100
   4441 C         -78.2160  -12.5740  -63.2810 C.2     280 GLY   -0.0200
   4442 O         -79.0550  -13.1800  -63.9570 O.2     280 GLY    0.0900
   4443 HN        -77.7160  -10.9090  -60.6780 H       280 GLY    0.0900
   4444 HA1       -78.8070  -10.5450  -63.2990 H       280 GLY    0.5100
   4445 HA2       -79.4700  -11.5000  -61.9620 H       280 GLY   -0.5100
   4446 N         -76.9560  -12.9820  -63.1540 N.am    281 SER   -0.4700
   4447 CA        -76.4810  -14.1970  -63.7870 C.3     281 SER    0.3100
   4448 C         -77.0430  -15.3880  -63.0660 C.2     281 SER    0.0700
   4449 O         -77.7500  -15.2330  -62.0700 O.2     281 SER    0.0900
   4450 CB        -74.9590  -14.2540  -63.7820 C.3     281 SER    0.0500
   4451 OG        -74.4430  -14.0560  -62.4800 O.3     281 SER    0.0900
   4452 HN        -76.2840  -12.4730  -62.6210 H       281 SER    0.0900
   4453 HA        -76.8520  -14.2100  -64.8020 H       281 SER   -0.6600
   4454 HB1       -74.5560  -13.4600  -64.4460 H       281 SER    0.4300
   4455 HB2       -74.6240  -15.2480  -64.1470 H       281 SER    0.5100
   4456 HG1       -74.6080  -13.1340  -62.2670 H       281 SER   -0.5100
   4457 N         -76.6900  -16.5780  -63.5350 N.am    282 ASP   -0.4700
   4458 CA        -77.2490  -17.7860  -62.9730 C.3     282 ASP    0.3100
   4459 C         -76.4580  -18.4650  -61.8570 C.2     282 ASP    0.0700
   4460 O         -75.8260  -19.4910  -62.0950 O.2     282 ASP    0.0900
   4461 CB        -77.4940  -18.7810  -64.1060 C.3     282 ASP   -0.2800
   4462 CG        -78.4050  -19.9320  -63.6870 C.2     282 ASP    0.0900
   4463 OD1       -78.9890  -19.8490  -62.5800 O.co2   282 ASP    0.0900
   4464 OD2       -78.5470  -20.9080  -64.4730 O.co2   282 ASP    0.6200
   4465 HN        -76.0360  -16.6920  -64.2790 H       282 ASP   -0.7600
   4466 HA        -78.1740  -17.5380  -62.4730 H       282 ASP   -0.7600
   4467 HB1       -76.5210  -19.2020  -64.4350 H       282 ASP    0.5100
   4468 HB2       -77.9680  -18.2490  -64.9570 H       282 ASP   -0.5100
   4469 N         -76.4840  -17.9230  -60.6430 N.am    283 PHE   -0.4700
   4470 CA        -75.8310  -18.5930  -59.5240 C.3     283 PHE    0.3100
   4471 C         -76.9350  -19.1510  -58.6490 C.2     283 PHE    0.0700
   4472 O         -78.0620  -18.6770  -58.7390 O.2     283 PHE    0.0900
   4473 CB        -74.9210  -17.6390  -58.7220 C.3     283 PHE   -0.1800
   4474 CG        -75.5030  -16.2860  -58.4820 C.ar    283 PHE    0.0900
   4475 CD1       -75.1990  -15.2330  -59.3300 C.ar    283 PHE    0.0900
   4476 CD2       -76.3630  -16.0630  -57.4130 C.ar    283 PHE    0.0000
   4477 CE1       -75.7460  -13.9700  -59.1220 C.ar    283 PHE   -0.1150
   4478 CE2       -76.9170  -14.8040  -57.1950 C.ar    283 PHE    0.1150
   4479 CZ        -76.6080  -13.7520  -58.0530 C.ar    283 PHE   -0.1150
   4480 HN        -76.9380  -17.0580  -60.4460 H       283 PHE    0.1150
   4481 HA        -75.2470  -19.4070  -59.9270 H       283 PHE   -0.1150
   4482 HB1       -73.9720  -17.4910  -59.2780 H       283 PHE    0.1150
   4483 HB2       -74.7160  -18.0860  -57.7260 H       283 PHE   -0.1150
   4484 HD1       -74.5310  -15.3950  -60.1620 H       283 PHE    0.1150
   4485 HD2       -76.6050  -16.8760  -56.7450 H       283 PHE   -0.1150
   4486 HE1       -75.4990  -13.1580  -59.7920 H       283 PHE    0.1150
   4487 HE2       -77.5850  -14.6440  -56.3600 H       283 PHE    0.5100
   4488 HZ        -77.0360  -12.7740  -57.8900 H       283 PHE   -0.5100
   4489 N         -76.6440  -20.1520  -57.8150 N.am    284 GLY   -0.4700
   4490 CA        -77.6910  -20.7240  -56.9760 C.3     284 GLY    0.3100
   4491 C         -77.5890  -20.3700  -55.5090 C.2     284 GLY   -0.0200
   4492 O         -76.6650  -19.6600  -55.1140 O.2     284 GLY    0.0900
   4493 HN        -75.7290  -20.5400  -57.7300 H       284 GLY    0.0900
   4494 HA1       -77.6330  -21.7980  -57.0760 H       284 GLY    0.5100
   4495 HA2       -78.6380  -20.3660  -57.3520 H       284 GLY   -0.5100
   4496 N         -78.5130  -20.8690  -54.6660 N.am    285 PRO   -0.2900
   4497 CA        -78.5030  -20.5790  -53.2240 C.3     285 PRO    0.0000
   4498 C         -77.2760  -21.0450  -52.4440 C.2     285 PRO    0.0900
   4499 O         -76.8680  -20.3900  -51.4890 O.2     285 PRO    0.0900
   4500 CB        -79.7980  -21.2440  -52.7240 C.3     285 PRO    0.0200
   4501 CG        -79.9820  -22.3760  -53.6580 C.3     285 PRO    0.0900
   4502 CD        -79.6340  -21.7590  -55.0100 C.3     285 PRO   -0.1800
   4503 HA        -78.4460  -19.5160  -53.0530 H       285 PRO    0.0900
   4504 HB1       -80.6550  -20.5380  -52.7750 H       285 PRO    0.0900
   4505 HB2       -79.6880  -21.6010  -51.6770 H       285 PRO   -0.1800
   4506 HG1       -79.3000  -23.2170  -53.4110 H       285 PRO    0.0900
   4507 HG2       -81.0290  -22.7450  -53.6420 H       285 PRO    0.0900
   4508 HD1       -79.3070  -22.5270  -55.7420 H       285 PRO    0.5100
   4509 HD2       -80.4790  -21.1740  -55.4270 H       285 PRO   -0.5100
   4510 N         -76.6770  -22.1600  -52.8450 N.am    286 ILE   -0.4700
   4511 CA        -75.5220  -22.6900  -52.1260 C.3     286 ILE    0.3100
   4512 C         -74.3060  -21.8240  -52.3690 C.2     286 ILE    0.0700
   4513 O         -73.4780  -21.6580  -51.4740 O.2     286 ILE    0.0900
   4514 CB        -75.2170  -24.1510  -52.5630 C.3     286 ILE   -0.0900
   4515 CG1       -76.5070  -24.9980  -52.5610 C.3     286 ILE    0.0900
   4516 CG2       -74.1800  -24.7590  -51.6360 C.3     286 ILE   -0.2700
   4517 CD        -77.2220  -25.1290  -51.2230 C.3     286 ILE    0.0900
   4518 HN        -76.9830  -22.6760  -53.6410 H       286 ILE    0.0900
   4519 HA        -75.7430  -22.6540  -51.0690 H       286 ILE    0.0900
   4520 HB        -74.8310  -24.1540  -53.6040 H       286 ILE   -0.1800
   4521 HG11      -76.2460  -26.0190  -52.9090 H       286 ILE    0.0900
   4522 HG12      -77.2160  -24.5420  -53.2840 H       286 ILE    0.0900
   4523 HG21      -74.4770  -24.6030  -50.5760 H       286 ILE   -0.2700
   4524 HG22      -73.1940  -24.2740  -51.8020 H       286 ILE    0.0900
   4525 HG23      -74.0970  -25.8510  -51.8240 H       286 ILE    0.0900
   4526 HD1       -77.5200  -24.1260  -50.8510 H       286 ILE    0.0900
   4527 HD2       -76.5450  -25.5960  -50.4770 H       286 ILE    0.5100
   4528 HD3       -78.1360  -25.7490  -51.3410 H       286 ILE   -0.5100
   4529 N         -74.2160  -21.2690  -53.5730 N.am    287 PHE   -0.4700
   4530 CA        -73.1070  -20.4230  -53.9690 C.3     287 PHE    0.3100
   4531 C         -72.6040  -19.5720  -52.8130 C.2     287 PHE    0.0700
   4532 O         -71.4450  -19.7150  -52.4060 O.2     287 PHE    0.0900
   4533 CB        -73.5380  -19.5300  -55.1410 C.3     287 PHE   -0.1800
   4534 CG        -72.4110  -18.7410  -55.7690 C.ar    287 PHE    0.0900
   4535 CD1       -71.1490  -19.3060  -55.9440 C.ar    287 PHE    0.0900
   4536 CD2       -72.6360  -17.4600  -56.2650 C.ar    287 PHE    0.0000
   4537 CE1       -70.1360  -18.6080  -56.6090 C.ar    287 PHE   -0.1150
   4538 CE2       -71.6350  -16.7530  -56.9330 C.ar    287 PHE    0.1150
   4539 CZ        -70.3890  -17.3280  -57.1030 C.ar    287 PHE   -0.1150
   4540 HN        -74.9170  -21.4110  -54.2680 H       287 PHE    0.1150
   4541 HA        -72.2820  -21.0570  -54.2590 H       287 PHE   -0.1150
   4542 HB1       -74.2900  -18.7950  -54.7810 H       287 PHE    0.1150
   4543 HB2       -73.9770  -20.1640  -55.9410 H       287 PHE   -0.1150
   4544 HD1       -70.9500  -20.2970  -55.5610 H       287 PHE    0.1150
   4545 HD2       -73.6050  -17.0020  -56.1290 H       287 PHE   -0.1150
   4546 HE1       -69.1630  -19.0580  -56.7390 H       287 PHE    0.1150
   4547 HE2       -71.8330  -15.7620  -57.3160 H       287 PHE    0.5100
   4548 HZ        -69.6100  -16.7850  -57.6190 H       287 PHE   -0.5100
   4549 N         -73.4620  -18.7230  -52.2490 N.am    288 MET   -0.4700
   4550 CA        -73.0350  -17.8200  -51.1740 C.3     288 MET    0.3100
   4551 C         -73.2860  -18.3450  -49.7640 C.2     288 MET    0.0700
   4552 O         -72.7450  -17.8140  -48.7990 O.2     288 MET    0.0900
   4553 CB        -73.7070  -16.4510  -51.3630 C.3     288 MET   -0.1800
   4554 CG        -73.3650  -15.4230  -50.3020 C.3     288 MET    0.0900
   4555 SD        -71.6030  -15.1000  -50.0840 S.3     288 MET    0.0900
   4556 CE        -71.4700  -13.4260  -50.7550 C.3     288 MET   -0.1400
   4557 HN        -74.4180  -18.6650  -52.5260 H       288 MET    0.0900
   4558 HA        -71.9600  -17.7250  -51.2160 H       288 MET    0.0900
   4559 HB1       -74.8070  -16.6010  -51.3610 H       288 MET   -0.0900
   4560 HB2       -73.4000  -16.0480  -52.3510 H       288 MET   -0.2200
   4561 HG1       -73.7840  -15.7780  -49.3380 H       288 MET    0.0900
   4562 HG2       -73.8710  -14.4730  -50.5750 H       288 MET    0.0900
   4563 HE1       -72.1110  -12.7150  -50.1920 H       288 MET    0.0900
   4564 HE2       -71.7930  -13.4120  -51.8180 H       288 MET    0.5100
   4565 HE3       -70.4200  -13.0690  -50.6900 H       288 MET   -0.5100
   4566 N         -74.0790  -19.3880  -49.6180 N.am    289 THR   -0.4700
   4567 CA        -74.3160  -19.8810  -48.2820 C.3     289 THR    0.3100
   4568 C         -73.0150  -20.3740  -47.6540 C.2     289 THR    0.0700
   4569 O         -72.7250  -20.0650  -46.4940 O.2     289 THR    0.0900
   4570 CB        -75.3490  -21.0120  -48.2990 C.3     289 THR    0.1400
   4571 CG2       -75.5460  -21.5740  -46.9150 C.3     289 THR    0.0900
   4572 OG1       -76.5960  -20.5040  -48.7800 O.3     289 THR   -0.6600
   4573 HN        -74.5260  -19.8590  -50.3750 H       289 THR    0.4300
   4574 HA        -74.6690  -19.0580  -47.6790 H       289 THR   -0.2700
   4575 HB        -75.0080  -21.8290  -48.9700 H       289 THR    0.0900
   4576 HG1       -76.5180  -20.4740  -49.7350 H       289 THR    0.0900
   4577 HG21      -75.3690  -20.7850  -46.1540 H       289 THR    0.0900
   4578 HG22      -74.8290  -22.4050  -46.7400 H       289 THR    0.5100
   4579 HG23      -76.5860  -21.9480  -46.8040 H       289 THR   -0.5100
   4580 N         -72.2150  -21.1100  -48.4150 N.am    290 ILE   -0.4700
   4581 CA        -70.9900  -21.6680  -47.8710 C.3     290 ILE    0.3100
   4582 C         -69.9940  -20.6400  -47.3370 C.2     290 ILE    0.0700
   4583 O         -69.5990  -20.7400  -46.1840 O.2     290 ILE    0.0900
   4584 CB        -70.2680  -22.5550  -48.8940 C.3     290 ILE   -0.0900
   4585 CG1       -71.2500  -23.5330  -49.5470 C.3     290 ILE    0.0900
   4586 CG2       -69.1360  -23.2970  -48.1870 C.3     290 ILE   -0.2700
   4587 CD        -71.7390  -24.5800  -48.6240 C.3     290 ILE    0.0900
   4588 HN        -72.4120  -21.3080  -49.3720 H       290 ILE    0.0900
   4589 HA        -71.2510  -22.2470  -46.9980 H       290 ILE    0.0900
   4590 HB        -69.8540  -21.9260  -49.7110 H       290 ILE   -0.1800
   4591 HG11      -70.7420  -24.0250  -50.4030 H       290 ILE    0.0900
   4592 HG12      -72.1220  -22.9600  -49.9250 H       290 ILE    0.0900
   4593 HG21      -69.5170  -23.7850  -47.2640 H       290 ILE   -0.2700
   4594 HG22      -68.3330  -22.5830  -47.9050 H       290 ILE    0.0900
   4595 HG23      -68.7210  -24.0810  -48.8560 H       290 ILE    0.0900
   4596 HD1       -72.1030  -24.1190  -47.6810 H       290 ILE    0.0900
   4597 HD2       -70.9140  -25.2830  -48.3790 H       290 ILE    0.5100
   4598 HD3       -72.5780  -25.1360  -49.0940 H       290 ILE   -0.5100
   4599 N         -69.5650  -19.6510  -48.1400 N.am    291 PRO   -0.2900
   4600 CA        -68.6000  -18.6990  -47.5800 C.3     291 PRO    0.0000
   4601 C         -69.2300  -17.7740  -46.5680 C.2     291 PRO    0.0900
   4602 O         -68.5640  -17.3540  -45.6360 O.2     291 PRO    0.0900
   4603 CB        -68.0870  -17.9560  -48.8090 C.3     291 PRO    0.0200
   4604 CG        -69.2540  -17.9230  -49.6800 C.3     291 PRO    0.0900
   4605 CD        -69.8320  -19.3360  -49.5540 C.3     291 PRO   -0.1800
   4606 HA        -67.8400  -19.2200  -47.0190 H       291 PRO    0.0900
   4607 HB1       -67.2430  -18.4990  -49.2860 H       291 PRO    0.0900
   4608 HB2       -67.7500  -16.9300  -48.5480 H       291 PRO   -0.1800
   4609 HG1       -69.9870  -17.1600  -49.3410 H       291 PRO    0.0900
   4610 HG2       -68.9650  -17.7020  -50.7300 H       291 PRO    0.0900
   4611 HD1       -70.9240  -19.3560  -49.7560 H       291 PRO    0.5100
   4612 HD2       -69.3090  -20.0570  -50.2170 H       291 PRO   -0.5100
   4613 N         -70.5110  -17.4600  -46.7480 N.am    292 ALA   -0.4700
   4614 CA        -71.2380  -16.5830  -45.8420 C.3     292 ALA    0.3100
   4615 C         -71.2820  -17.1880  -44.4540 C.2     292 ALA    0.0700
   4616 O         -70.9850  -16.5000  -43.4720 O.2     292 ALA    0.0900
   4617 CB        -72.6480  -16.3610  -46.3540 C.3     292 ALA   -0.2700
   4618 HN        -71.0340  -17.8160  -47.5180 H       292 ALA    0.0900
   4619 HA        -70.7060  -15.6460  -45.7800 H       292 ALA    0.0900
   4620 HB1       -73.1860  -17.3310  -46.4240 H       292 ALA    0.0900
   4621 HB2       -72.6140  -15.9000  -47.3640 H       292 ALA    0.5100
   4622 HB3       -73.2030  -15.6980  -45.6580 H       292 ALA   -0.5100
   4623 N         -71.6480  -18.4680  -44.3580 N.am    293 PHE   -0.4700
   4624 CA        -71.7290  -19.1290  -43.0530 C.3     293 PHE    0.3100
   4625 C         -70.3490  -19.5200  -42.5220 C.2     293 PHE    0.0700
   4626 O         -70.1720  -19.5260  -41.3070 O.2     293 PHE    0.0900
   4627 CB        -72.6750  -20.3600  -43.1010 C.3     293 PHE   -0.1800
   4628 CG        -74.1380  -20.0280  -42.8120 C.ar    293 PHE    0.0900
   4629 CD1       -74.9030  -19.2980  -43.7320 C.ar    293 PHE    0.0900
   4630 CD2       -74.7260  -20.3870  -41.5860 C.ar    293 PHE    0.0000
   4631 CE1       -76.2220  -18.9260  -43.4320 C.ar    293 PHE   -0.1150
   4632 CE2       -76.0430  -20.0190  -41.2770 C.ar    293 PHE    0.1150
   4633 CZ        -76.7900  -19.2880  -42.1950 C.ar    293 PHE   -0.1150
   4634 HN        -71.8800  -19.0220  -45.1540 H       293 PHE    0.1150
   4635 HA        -72.0940  -18.4080  -42.3380 H       293 PHE   -0.1150
   4636 HB1       -72.3490  -21.1010  -42.3400 H       293 PHE    0.1150
   4637 HB2       -72.6360  -20.8120  -44.1150 H       293 PHE   -0.1150
   4638 HD1       -74.4720  -19.0200  -44.6820 H       293 PHE    0.1150
   4639 HD2       -74.1540  -20.9570  -40.8690 H       293 PHE   -0.1150
   4640 HE1       -76.8010  -18.3620  -44.1480 H       293 PHE    0.1150
   4641 HE2       -76.4750  -20.3020  -40.3290 H       293 PHE    0.5100
   4642 HZ        -77.8040  -18.9990  -41.9610 H       293 PHE   -0.5100
   4643 N         -69.3860  -19.8240  -43.3970 N.am    294 PHE   -0.4700
   4644 CA        -68.0520  -20.2020  -42.9450 C.3     294 PHE    0.3100
   4645 C         -67.3760  -19.0230  -42.2950 C.2     294 PHE    0.0700
   4646 O         -66.6520  -19.1860  -41.3240 O.2     294 PHE    0.0900
   4647 CB        -67.1840  -20.6770  -44.1080 C.3     294 PHE   -0.1800
   4648 CG        -65.7220  -20.7320  -43.7710 C.ar    294 PHE    0.0900
   4649 CD1       -65.2570  -21.5790  -42.7800 C.ar    294 PHE    0.0900
   4650 CD2       -64.8180  -19.9060  -44.4080 C.ar    294 PHE    0.0000
   4651 CE1       -63.9110  -21.6010  -42.4250 C.ar    294 PHE   -0.1150
   4652 CE2       -63.4620  -19.9220  -44.0560 C.ar    294 PHE    0.1150
   4653 CZ        -63.0140  -20.7720  -43.0640 C.ar    294 PHE   -0.1150
   4654 HN        -69.5330  -19.8070  -44.3830 H       294 PHE    0.1150
   4655 HA        -68.1600  -20.9900  -42.2150 H       294 PHE   -0.1150
   4656 HB1       -67.3010  -19.9780  -44.9640 H       294 PHE    0.1150
   4657 HB2       -67.4950  -21.7010  -44.4050 H       294 PHE   -0.1150
   4658 HD1       -65.9510  -22.2340  -42.2730 H       294 PHE    0.1150
   4659 HD2       -65.1600  -19.2390  -45.1860 H       294 PHE   -0.1150
   4660 HE1       -63.5690  -22.2680  -41.6480 H       294 PHE    0.1150
   4661 HE2       -62.7650  -19.2690  -44.5610 H       294 PHE    0.5100
   4662 HZ        -61.9700  -20.7860  -42.7910 H       294 PHE   -0.5100
   4663 N         -67.6170  -17.8360  -42.8460 N.am    295 ALA   -0.4700
   4664 CA        -67.0300  -16.5970  -42.3520 C.3     295 ALA    0.3100
   4665 C         -67.4890  -16.2840  -40.9440 C.2     295 ALA    0.0700
   4666 O         -66.8020  -15.5330  -40.2490 O.2     295 ALA    0.0900
   4667 CB        -67.3830  -15.4490  -43.2760 C.3     295 ALA   -0.2700
   4668 HN        -68.2190  -17.7400  -43.6340 H       295 ALA    0.0900
   4669 HA        -65.9590  -16.7280  -42.3040 H       295 ALA    0.0900
   4670 HB1       -68.4860  -15.3270  -43.3300 H       295 ALA    0.0900
   4671 HB2       -67.0000  -15.6540  -44.2990 H       295 ALA    0.5100
   4672 HB3       -66.9400  -14.5050  -42.8930 H       295 ALA   -0.5100
   4673 N         -68.6200  -16.8490  -40.5040 N.am    296 LYS   -0.4700
   4674 CA        -69.1230  -16.5880  -39.1490 C.3     296 LYS    0.3100
   4675 C         -68.2260  -17.2040  -38.1010 C.2     296 LYS    0.0700
   4676 O         -68.4800  -17.0000  -36.9310 O.2     296 LYS    0.0900
   4677 CB        -70.5140  -17.1160  -38.9780 C.3     296 LYS   -0.1800
   4678 CG        -71.4210  -16.4270  -39.9740 C.3     296 LYS    0.0900
   4679 CD        -72.8230  -16.9950  -39.8840 C.3     296 LYS    0.0900
   4680 CE        -73.9940  -16.2800  -40.5500 C.3     296 LYS   -0.1800
   4681 NZ        -73.9260  -14.9510  -41.1970 N.4     296 LYS    0.0900
   4682 HN        -69.1650  -17.4640  -41.0670 H       296 LYS    0.0900
   4683 HA        -69.1070  -15.5200  -38.9900 H       296 LYS   -0.1800
   4684 HB1       -70.8690  -16.9150  -37.9440 H       296 LYS    0.0900
   4685 HB2       -70.5260  -18.2130  -39.1540 H       296 LYS    0.0900
   4686 HG1       -71.0240  -16.5780  -41.0000 H       296 LYS    0.2100
   4687 HG2       -71.4480  -15.3380  -39.7570 H       296 LYS    0.0500
   4688 HD1       -73.0680  -17.0720  -38.8060 H       296 LYS    0.0500
   4689 HD2       -72.7830  -18.0130  -40.3220 H       296 LYS   -0.3000
   4690 HE1       -74.7700  -16.1590  -39.7670 H       296 LYS    0.3300
   4691 HE2       -74.3550  -16.9530  -41.3530 H       296 LYS    0.3300
   4692 HZ1       -73.6860  -15.0670  -42.2020 H       296 LYS    0.3300
   4693 HZ2       -73.1950  -14.3760  -40.7300 H       296 LYS    0.5100
   4694 HZ3       -74.8460  -14.4760  -41.1120 H       296 LYS   -0.5100
   4695 N         -67.2050  -17.9710  -38.4840 N.am    297 THR   -0.4700
   4696 CA        -66.3090  -18.5380  -37.4860 C.3     297 THR    0.3100
   4697 C         -65.3780  -17.4330  -37.0120 C.2     297 THR    0.0700
   4698 O         -64.5940  -17.6120  -36.0730 O.2     297 THR    0.0900
   4699 CB        -65.4980  -19.7280  -38.0480 C.3     297 THR    0.1400
   4700 CG2       -66.4050  -20.9140  -38.2690 C.3     297 THR    0.0900
   4701 OG1       -64.8620  -19.3560  -39.2780 O.3     297 THR   -0.6600
   4702 HN        -67.0140  -18.1850  -39.4390 H       297 THR    0.4300
   4703 HA        -66.9120  -18.8620  -36.6500 H       297 THR   -0.2700
   4704 HB        -64.7190  -20.0300  -37.3160 H       297 THR    0.0900
   4705 HG1       -65.5380  -19.4210  -39.9560 H       297 THR    0.0900
   4706 HG21      -67.2060  -20.6530  -38.9930 H       297 THR    0.0900
   4707 HG22      -66.8780  -21.2130  -37.3090 H       297 THR    0.5100
   4708 HG23      -65.8210  -21.7650  -38.6800 H       297 THR   -0.5100
   4709 N         -65.5030  -16.2700  -37.6560 N.am    298 SER   -0.4700
   4710 CA        -64.7090  -15.0860  -37.3360 C.3     298 SER    0.3100
   4711 C         -65.0000  -14.5960  -35.9250 C.2     298 SER    0.0700
   4712 O         -64.2380  -13.7870  -35.3770 O.2     298 SER    0.0900
   4713 CB        -65.0370  -13.9660  -38.3130 C.3     298 SER    0.0500
   4714 OG        -66.3720  -13.5260  -38.1330 O.3     298 SER    0.0900
   4715 HN        -66.1580  -16.1570  -38.3980 H       298 SER    0.0900
   4716 HA        -63.6650  -15.3520  -37.4010 H       298 SER   -0.6600
   4717 HB1       -64.9180  -14.3310  -39.3550 H       298 SER    0.4300
   4718 HB2       -64.3530  -13.1070  -38.1410 H       298 SER    0.5100
   4719 HG1       -66.8850  -13.9500  -38.8250 H       298 SER   -0.5100
   4720 N         -66.1040  -15.0690  -35.3470 N.am    299 ALA   -0.4700
   4721 CA        -66.4890  -14.6620  -34.0080 C.3     299 ALA    0.3100
   4722 C         -65.8110  -15.5260  -32.9940 C.2     299 ALA    0.0700
   4723 O         -66.0070  -15.3140  -31.7920 O.2     299 ALA    0.0900
   4724 CB        -68.0080  -14.7520  -33.8310 C.3     299 ALA   -0.2700
   4725 HN        -66.7100  -15.7170  -35.8030 H       299 ALA    0.0900
   4726 HA        -66.1540  -13.6460  -33.8580 H       299 ALA    0.0900
   4727 HB1       -68.3290  -15.8160  -33.8150 H       299 ALA    0.0900
   4728 HB2       -68.5190  -14.2410  -34.6740 H       299 ALA    0.5100
   4729 HB3       -68.3060  -14.2780  -32.8710 H       299 ALA   -0.5100
   4730 N         -64.9950  -16.4910  -33.4330 N.am    300 VAL   -0.4700
   4731 CA        -64.3450  -17.3810  -32.4720 C.3     300 VAL    0.3100
   4732 C         -62.8500  -17.6170  -32.6850 C.2     300 VAL    0.0700
   4733 O         -62.1290  -17.7690  -31.7070 O.2     300 VAL    0.0900
   4734 CB        -65.0300  -18.7530  -32.4580 C.3     300 VAL   -0.0900
   4735 CG1       -66.5020  -18.5970  -32.2210 C.3     300 VAL    0.0900
   4736 CG2       -64.8180  -19.4470  -33.7800 C.3     300 VAL   -0.2700
   4737 HN        -64.8000  -16.6420  -34.3990 H       300 VAL    0.0900
   4738 HA        -64.4050  -16.9220  -31.4970 H       300 VAL    0.0900
   4739 HB        -64.5900  -19.3770  -31.6510 H       300 VAL    0.0900
   4740 HG11      -66.9850  -18.1380  -33.1110 H       300 VAL   -0.2700
   4741 HG12      -66.6750  -17.9370  -31.3440 H       300 VAL    0.0900
   4742 HG13      -66.9640  -19.5900  -32.0400 H       300 VAL    0.0900
   4743 HG21      -63.7410  -19.4280  -34.0510 H       300 VAL    0.0900
   4744 HG22      -65.3930  -18.9280  -34.5760 H       300 VAL    0.5100
   4745 HG23      -65.1470  -20.5050  -33.7080 H       300 VAL   -0.5100
   4746 N         -62.3580  -17.6410  -33.9170 N.am    301 TYR   -0.4700
   4747 CA        -60.9520  -17.9710  -34.0800 C.3     301 TYR    0.3100
   4748 C         -60.0110  -17.0040  -33.4230 C.2     301 TYR    0.0700
   4749 O         -58.9650  -17.4470  -33.0010 O.2     301 TYR    0.0900
   4750 CB        -60.5840  -18.1590  -35.5550 C.3     301 TYR   -0.1800
   4751 CG        -60.4230  -16.8900  -36.3330 C.ar    301 TYR    0.0900
   4752 CD1       -59.2910  -16.0900  -36.1870 C.ar    301 TYR    0.0900
   4753 CD2       -61.4270  -16.4630  -37.1880 C.ar    301 TYR    0.0000
   4754 CE1       -59.1750  -14.8790  -36.8700 C.ar    301 TYR   -0.1150
   4755 CE2       -61.3240  -15.2690  -37.8780 C.ar    301 TYR    0.1150
   4756 CZ        -60.2060  -14.4720  -37.7160 C.ar    301 TYR   -0.1150
   4757 OH        -60.1770  -13.2500  -38.3580 O.3     301 TYR    0.1150
   4758 HN        -62.8920  -17.4480  -34.7360 H       301 TYR    0.1100
   4759 HA        -60.7610  -18.8810  -33.5300 H       301 TYR   -0.5400
   4760 HB1       -61.3850  -18.7450  -36.0540 H       301 TYR    0.4300
   4761 HB2       -59.6170  -18.7020  -35.6180 H       301 TYR   -0.1150
   4762 HD1       -58.4920  -16.4120  -35.5360 H       301 TYR    0.1150
   4763 HD2       -62.3070  -17.0750  -37.3190 H       301 TYR   -0.1150
   4764 HE1       -58.2960  -14.2630  -36.7460 H       301 TYR    0.1150
   4765 HE2       -62.1160  -14.9580  -38.5440 H       301 TYR    0.5100
   4766 HH        -59.3650  -12.8040  -38.1090 H       301 TYR   -0.5100
   4767 N         -60.3440  -15.7210  -33.3020 N.am    302 ASN   -0.4700
   4768 CA        -59.3960  -14.7750  -32.6960 C.3     302 ASN    0.3100
   4769 C         -58.9280  -15.1930  -31.3110 C.2     302 ASN    0.0700
   4770 O         -57.7150  -15.2740  -31.0880 O.2     302 ASN    0.0900
   4771 CB        -59.9790  -13.3660  -32.6480 C.3     302 ASN   -0.1800
   4772 CG        -59.8440  -12.6530  -33.9770 C.2     302 ASN    0.0900
   4773 ND2       -60.8650  -12.2220  -34.5880 N.am    302 ASN    0.0900
   4774 OD1       -58.6180  -12.5220  -34.4470 O.2     302 ASN    0.5500
   4775 HN        -61.2210  -15.3540  -33.6050 H       302 ASN   -0.5500
   4776 HA        -58.4940  -14.7840  -33.2880 H       302 ASN   -0.6200
   4777 HB1       -59.4450  -12.7770  -31.8720 H       302 ASN    0.3200
   4778 HB2       -61.0550  -13.4260  -32.3830 H       302 ASN    0.3000
   4779 HD21      -61.7750  -12.3510  -34.1940 H       302 ASN    0.5100
   4780 HD22      -60.7610  -11.7540  -35.4650 H       302 ASN   -0.5100
   4781 N         -59.8530  -15.4590  -30.3630 N.am    303 PRO   -0.2900
   4782 CA        -59.4710  -15.8800  -29.0040 C.3     303 PRO    0.0000
   4783 C         -58.6690  -17.1720  -28.9750 C.2     303 PRO    0.0900
   4784 O         -57.8000  -17.3420  -28.1190 O.2     303 PRO    0.0900
   4785 CB        -60.8180  -16.0370  -28.2990 C.3     303 PRO    0.0200
   4786 CG        -61.6690  -15.0440  -28.9850 C.3     303 PRO    0.0900
   4787 CD        -61.3070  -15.2240  -30.4380 C.3     303 PRO   -0.1800
   4788 HA        -58.8110  -15.1540  -28.5580 H       303 PRO    0.0900
   4789 HB1       -60.7310  -15.8120  -27.2140 H       303 PRO    0.0900
   4790 HB2       -61.2180  -17.0650  -28.4220 H       303 PRO   -0.1800
   4791 HG1       -62.7470  -15.2530  -28.8110 H       303 PRO    0.0900
   4792 HG2       -61.4440  -14.0130  -28.6390 H       303 PRO    0.0900
   4793 HD1       -61.8190  -16.1000  -30.8870 H       303 PRO    0.5100
   4794 HD2       -61.5200  -14.3120  -31.0340 H       303 PRO   -0.5100
   4795 N         -58.9510  -18.0820  -29.9020 N.am    304 VAL   -0.4700
   4796 CA        -58.2350  -19.3440  -29.9350 C.3     304 VAL    0.3100
   4797 C         -56.7790  -19.1000  -30.2680 C.2     304 VAL    0.0700
   4798 O         -55.8950  -19.6170  -29.6080 O.2     304 VAL    0.0900
   4799 CB        -58.8670  -20.3190  -30.9660 C.3     304 VAL   -0.0900
   4800 CG1       -58.1430  -21.6520  -30.9560 C.3     304 VAL    0.0900
   4801 CG2       -60.3200  -20.5400  -30.6240 C.3     304 VAL   -0.2700
   4802 HN        -59.6500  -17.9440  -30.6000 H       304 VAL    0.0900
   4803 HA        -58.2710  -19.7740  -28.9460 H       304 VAL    0.0900
   4804 HB        -58.8020  -19.8730  -31.9820 H       304 VAL    0.0900
   4805 HG11      -58.0480  -22.0280  -29.9150 H       304 VAL   -0.2700
   4806 HG12      -57.1230  -21.5310  -31.3830 H       304 VAL    0.0900
   4807 HG13      -58.7120  -22.3960  -31.5530 H       304 VAL    0.0900
   4808 HG21      -60.8710  -19.5750  -30.6500 H       304 VAL    0.0900
   4809 HG22      -60.4090  -20.9700  -29.6030 H       304 VAL    0.5100
   4810 HG23      -60.7820  -21.2310  -31.3620 H       304 VAL   -0.5100
   4811 N         -56.5320  -18.2850  -31.2840 N.am    305 ILE   -0.4700
   4812 CA        -55.1760  -17.9880  -31.7050 C.3     305 ILE    0.3100
   4813 C         -54.4390  -17.3260  -30.5660 C.2     305 ILE    0.0700
   4814 O         -53.2640  -17.5880  -30.3270 O.2     305 ILE    0.0900
   4815 CB        -55.1880  -17.0590  -32.9370 C.3     305 ILE   -0.0900
   4816 CG1       -55.8900  -17.7600  -34.1060 C.3     305 ILE    0.0900
   4817 CG2       -53.7770  -16.7050  -33.3330 C.3     305 ILE   -0.2700
   4818 CD        -55.9140  -16.9510  -35.3600 C.3     305 ILE    0.0900
   4819 HN        -57.2620  -17.8440  -31.8010 H       305 ILE    0.0900
   4820 HA        -54.6850  -18.9200  -31.9410 H       305 ILE    0.0900
   4821 HB        -55.7490  -16.1310  -32.6960 H       305 ILE   -0.1800
   4822 HG11      -56.9370  -17.9810  -33.8090 H       305 ILE    0.0900
   4823 HG12      -55.3650  -18.7160  -34.3120 H       305 ILE    0.0900
   4824 HG21      -53.2090  -17.6270  -33.5840 H       305 ILE   -0.2700
   4825 HG22      -53.2660  -16.1910  -32.4920 H       305 ILE    0.0900
   4826 HG23      -53.7900  -16.0430  -34.2250 H       305 ILE    0.0900
   4827 HD1       -54.8910  -16.8800  -35.7880 H       305 ILE    0.0900
   4828 HD2       -56.2780  -15.9240  -35.1410 H       305 ILE    0.5100
   4829 HD3       -56.5790  -17.4320  -36.1070 H       305 ILE   -0.5100
   4830 N         -55.1600  -16.4840  -29.8430 N.am    306 TYR   -0.4700
   4831 CA        -54.6310  -15.7160  -28.7300 C.3     306 TYR    0.3100
   4832 C         -54.1810  -16.6110  -27.5890 C.2     306 TYR    0.0700
   4833 O         -53.0500  -16.5150  -27.1330 O.2     306 TYR    0.0900
   4834 CB        -55.7380  -14.7640  -28.2830 C.3     306 TYR   -0.1800
   4835 CG        -55.4080  -13.7750  -27.1850 C.ar    306 TYR    0.0900
   4836 CD1       -54.1830  -13.1040  -27.1430 C.ar    306 TYR    0.0900
   4837 CD2       -56.3790  -13.4350  -26.2430 C.ar    306 TYR    0.0000
   4838 CE1       -53.9440  -12.1130  -26.1770 C.ar    306 TYR   -0.1150
   4839 CE2       -56.1620  -12.4540  -25.2900 C.ar    306 TYR    0.1150
   4840 CZ        -54.9520  -11.7940  -25.2550 C.ar    306 TYR   -0.1150
   4841 OH        -54.7860  -10.8060  -24.3020 O.3     306 TYR    0.1150
   4842 HN        -56.1260  -16.3350  -30.0380 H       306 TYR    0.1100
   4843 HA        -53.7590  -15.1730  -29.0600 H       306 TYR   -0.5400
   4844 HB1       -56.5900  -15.3700  -27.9090 H       306 TYR    0.4300
   4845 HB2       -56.0540  -14.1600  -29.1600 H       306 TYR   -0.1150
   4846 HD1       -53.4120  -13.3500  -27.8590 H       306 TYR    0.1150
   4847 HD2       -57.3260  -13.9520  -26.2570 H       306 TYR   -0.1150
   4848 HE1       -52.9930  -11.6000  -26.1450 H       306 TYR    0.1150
   4849 HE2       -56.9370  -12.2070  -24.5790 H       306 TYR    0.5100
   4850 HH        -55.5910  -10.7560  -23.7830 H       306 TYR   -0.5100
   4851 N         -55.0610  -17.4850  -27.1300 N.am    307 ILE   -0.4700
   4852 CA        -54.7440  -18.3670  -26.0330 C.3     307 ILE    0.3100
   4853 C         -53.6580  -19.3650  -26.4120 C.2     307 ILE    0.0700
   4854 O         -52.8370  -19.7320  -25.5640 O.2     307 ILE    0.0900
   4855 CB        -56.0010  -19.0790  -25.6010 C.3     307 ILE   -0.0900
   4856 CG1       -57.0480  -18.0230  -25.2840 C.3     307 ILE    0.0900
   4857 CG2       -55.7290  -19.9530  -24.4010 C.3     307 ILE   -0.2700
   4858 CD        -58.4270  -18.5540  -25.1830 C.3     307 ILE    0.0900
   4859 HN        -55.9760  -17.5720  -27.5180 H       307 ILE    0.0900
   4860 HA        -54.3420  -17.7760  -25.2220 H       307 ILE    0.0900
   4861 HB        -56.3730  -19.7070  -26.4380 H       307 ILE   -0.1800
   4862 HG11      -57.0250  -17.2530  -26.0840 H       307 ILE    0.0900
   4863 HG12      -56.7830  -17.5450  -24.3170 H       307 ILE    0.0900
   4864 HG21      -55.3640  -19.3350  -23.5530 H       307 ILE   -0.2700
   4865 HG22      -54.9540  -20.7080  -24.6510 H       307 ILE    0.0900
   4866 HG23      -56.6640  -20.4670  -24.0890 H       307 ILE    0.0900
   4867 HD1       -58.4850  -19.3170  -24.3770 H       307 ILE    0.0900
   4868 HD2       -58.7210  -19.0310  -26.1430 H       307 ILE    0.5100
   4869 HD3       -59.1340  -17.7300  -24.9430 H       307 ILE   -0.5100
   4870 N         -53.6240  -19.7970  -27.6690 N.am    308 MET   -0.4700
   4871 CA        -52.6080  -20.7530  -28.0890 C.3     308 MET    0.3100
   4872 C         -51.2720  -20.0750  -28.3720 C.2     308 MET    0.0700
   4873 O         -50.2140  -20.7190  -28.2620 O.2     308 MET    0.0900
   4874 CB        -53.0590  -21.5010  -29.3530 C.3     308 MET   -0.1800
   4875 CG        -54.4500  -22.0940  -29.2730 C.3     308 MET    0.0900
   4876 SD        -54.7950  -22.9310  -27.7110 S.3     308 MET    0.0900
   4877 CE        -53.4830  -24.0390  -27.6910 C.3     308 MET   -0.1400
   4878 HN        -54.2740  -19.4950  -28.3620 H       308 MET    0.0900
   4879 HA        -52.4480  -21.4490  -27.2800 H       308 MET    0.0900
   4880 HB1       -52.3390  -22.3240  -29.5450 H       308 MET   -0.0900
   4881 HB2       -53.0310  -20.7910  -30.2060 H       308 MET   -0.2200
   4882 HG1       -54.5670  -22.8170  -30.1070 H       308 MET    0.0900
   4883 HG2       -55.1850  -21.2750  -29.4160 H       308 MET    0.0900
   4884 HE1       -52.5160  -23.5180  -27.5260 H       308 MET    0.0900
   4885 HE2       -53.4210  -24.5780  -28.6610 H       308 MET    0.5100
   4886 HE3       -53.6180  -24.7790  -26.8740 H       308 MET   -0.5100
   4887 N         -51.3010  -18.7890  -28.7290 N.am    309 MET   -0.4700
   4888 CA        -50.0620  -18.0840  -29.0720 C.3     309 MET    0.3100
   4889 C         -49.6570  -17.0210  -28.0500 C.2     309 MET    0.0700
   4890 O         -48.9330  -16.0860  -28.3890 O.2     309 MET    0.0900
   4891 CB        -50.1770  -17.4470  -30.4660 C.3     309 MET   -0.1800
   4892 CG        -50.3970  -18.4480  -31.5930 C.3     309 MET    0.0900
   4893 SD        -50.2850  -17.6730  -33.2140 S.3     309 MET    0.0900
   4894 CE        -48.5210  -17.6280  -33.4190 C.3     309 MET   -0.1400
   4895 HN        -52.1450  -18.2620  -28.7780 H       309 MET    0.0900
   4896 HA        -49.2510  -18.7970  -29.0500 H       309 MET    0.0900
   4897 HB1       -49.2420  -16.8850  -30.6730 H       309 MET   -0.0900
   4898 HB2       -51.0300  -16.7370  -30.4580 H       309 MET   -0.2200
   4899 HG1       -51.4000  -18.9080  -31.4690 H       309 MET    0.0900
   4900 HG2       -49.6330  -19.2500  -31.5100 H       309 MET    0.0900
   4901 HE1       -48.0860  -18.6500  -33.3910 H       309 MET    0.0900
   4902 HE2       -48.0550  -17.0340  -32.6040 H       309 MET    0.5100
   4903 HE3       -48.2610  -17.1700  -34.3970 H       309 MET   -0.5100
   4904 N         -50.1040  -17.1570  -26.8070 N.am    310 ASN   -0.4700
   4905 CA        -49.7290  -16.1810  -25.8140 C.3     310 ASN    0.3100
   4906 C         -49.6070  -16.8420  -24.4830 C.2     310 ASN    0.0700
   4907 O         -50.6020  -16.9660  -23.7610 O.2     310 ASN    0.0900
   4908 CB        -50.7600  -15.0890  -25.7610 C.3     310 ASN   -0.1800
   4909 CG        -50.1530  -13.7770  -25.4270 C.2     310 ASN    0.0900
   4910 ND2       -49.5800  -13.1330  -26.4410 N.am    310 ASN    0.0900
   4911 OD1       -50.1710  -13.3350  -24.2740 O.2     310 ASN    0.5500
   4912 HN        -50.6940  -17.9060  -26.5150 H       310 ASN   -0.5500
   4913 HA        -48.7640  -15.7780  -26.0830 H       310 ASN   -0.6200
   4914 HB1       -51.5170  -15.3400  -24.9880 H       310 ASN    0.3200
   4915 HB2       -51.2600  -15.0110  -26.7490 H       310 ASN    0.3000
   4916 HD21      -49.5770  -13.5390  -27.3550 H       310 ASN    0.5100
   4917 HD22      -49.1510  -12.2420  -26.2890 H       310 ASN   -0.5100
   4918 N         -48.3840  -17.2610  -24.1510 N.am    311 LYS   -0.4700
   4919 CA        -48.1000  -17.9570  -22.9070 C.3     311 LYS    0.3100
   4920 C         -48.6150  -17.1730  -21.7200 C.2     311 LYS    0.0700
   4921 O         -49.1330  -17.7810  -20.7850 O.2     311 LYS    0.0900
   4922 CB        -46.5880  -18.1920  -22.7660 C.3     311 LYS   -0.1800
   4923 CG        -46.1800  -19.4410  -21.9530 C.3     311 LYS    0.0900
   4924 CD        -45.8160  -20.6600  -22.8530 C.3     311 LYS    0.0900
   4925 CE        -45.1450  -21.8290  -22.0800 C.3     311 LYS   -0.1800
   4926 NZ        -46.0110  -22.3970  -21.0040 N.4     311 LYS    0.0900
   4927 HN        -47.6020  -17.1140  -24.7500 H       311 LYS    0.0900
   4928 HA        -48.6280  -18.8990  -22.9190 H       311 LYS   -0.1800
   4929 HB1       -46.1460  -17.3010  -22.2730 H       311 LYS    0.0900
   4930 HB2       -46.1590  -18.2910  -23.7850 H       311 LYS    0.0900
   4931 HG1       -47.0240  -19.7260  -21.2890 H       311 LYS    0.2100
   4932 HG2       -45.2990  -19.1850  -21.3260 H       311 LYS    0.0500
   4933 HD1       -45.1200  -20.3180  -23.6470 H       311 LYS    0.0500
   4934 HD2       -46.7460  -21.0390  -23.3270 H       311 LYS   -0.3000
   4935 HE1       -44.2130  -21.4640  -21.5980 H       311 LYS    0.3300
   4936 HE2       -44.9120  -22.6520  -22.7880 H       311 LYS    0.3300
   4937 HZ1       -46.9530  -22.6060  -21.3920 H       311 LYS    0.3300
   4938 HZ2       -46.0990  -21.7080  -20.2300 H       311 LYS    0.5100
   4939 HZ3       -45.5830  -23.2720  -20.6420 H       311 LYS   -0.5100
   4940 N         -48.5060  -15.8410  -21.7510 N.am    312 GLN   -0.4700
   4941 CA        -48.9590  -15.0310  -20.6260 C.3     312 GLN    0.3100
   4942 C         -50.4530  -14.9920  -20.4700 C.2     312 GLN    0.0700
   4943 O         -50.9310  -15.0770  -19.3490 O.2     312 GLN    0.0900
   4944 CB        -48.4620  -13.5940  -20.7150 C.3     312 GLN   -0.1800
   4945 CG        -49.0380  -12.7370  -19.5650 C.3     312 GLN    0.0900
   4946 CD        -48.5890  -11.2640  -19.5690 C.2     312 GLN    0.0900
   4947 NE2       -48.8600  -10.5110  -20.5360 N.am    312 GLN   -0.1800
   4948 OE1       -47.9270  -10.8450  -18.5120 O.2     312 GLN    0.0900
   4949 HN        -48.1180  -15.3510  -22.5280 H       312 GLN    0.0900
   4950 HA        -48.5890  -15.4930  -19.7220 H       312 GLN    0.5500
   4951 HB1       -48.7760  -13.1580  -21.6880 H       312 GLN   -0.5500
   4952 HB2       -47.3530  -13.5850  -20.6580 H       312 GLN   -0.6200
   4953 HG1       -48.7240  -13.1870  -18.6000 H       312 GLN    0.3200
   4954 HG2       -50.1460  -12.7560  -19.6340 H       312 GLN    0.3000
   4955 HE21      -48.5620   -9.5560  -20.5250 H       312 GLN    0.5100
   4956 HE22      -49.3750  -10.8640  -21.3170 H       312 GLN   -0.5100
   4957 N         -51.2070  -14.8310  -21.5560 N.am    313 PHE   -0.4700
   4958 CA        -52.6530  -14.7850  -21.4300 C.3     313 PHE    0.3100
   4959 C         -53.1910  -16.1480  -21.0890 C.2     313 PHE    0.0700
   4960 O         -54.1110  -16.2580  -20.2970 O.2     313 PHE    0.0900
   4961 CB        -53.2810  -14.3010  -22.7190 C.3     313 PHE   -0.1800
   4962 CG        -54.7500  -14.1210  -22.6150 C.ar    313 PHE    0.0900
   4963 CD1       -55.2760  -13.0310  -21.9360 C.ar    313 PHE    0.0900
   4964 CD2       -55.6160  -15.0700  -23.1560 C.ar    313 PHE    0.0000
   4965 CE1       -56.6500  -12.8840  -21.7910 C.ar    313 PHE   -0.1150
   4966 CE2       -56.9940  -14.9370  -23.0190 C.ar    313 PHE    0.1150
   4967 CZ        -57.5140  -13.8430  -22.3360 C.ar    313 PHE   -0.1150
   4968 HN        -50.8280  -14.7400  -22.4730 H       313 PHE    0.1150
   4969 HA        -52.8970  -14.1150  -20.6190 H       313 PHE   -0.1150
   4970 HB1       -53.0930  -15.0430  -23.5240 H       313 PHE    0.1150
   4971 HB2       -52.8450  -13.3180  -22.9970 H       313 PHE   -0.1150
   4972 HD1       -54.6110  -12.2900  -21.5160 H       313 PHE    0.1150
   4973 HD2       -55.2130  -15.9200  -23.6880 H       313 PHE   -0.1150
   4974 HE1       -57.0510  -12.0340  -21.2590 H       313 PHE    0.1150
   4975 HE2       -57.6570  -15.6790  -23.4420 H       313 PHE    0.5100
   4976 HZ        -58.5820  -13.7320  -22.2260 H       313 PHE   -0.5100
   4977 N         -52.6140  -17.1850  -21.6900 N.am    314 ARG   -0.4700
   4978 CA        -53.0240  -18.5610  -21.4390 C.3     314 ARG    0.3100
   4979 C         -52.8850  -18.8800  -19.9580 C.2     314 ARG    0.0700
   4980 O         -53.7540  -19.5030  -19.3610 O.2     314 ARG    0.0900
   4981 CB        -52.1520  -19.5100  -22.2600 C.3     314 ARG   -0.1800
   4982 CG        -52.5500  -20.9600  -22.1620 C.3     314 ARG    0.0900
   4983 CD        -51.8740  -21.7490  -23.2670 C.3     314 ARG    0.0900
   4984 NE        -50.4160  -21.8310  -23.1490 N.pl3   314 ARG   -0.1800
   4985 CZ        -49.5710  -21.4010  -24.0840 C.cat   314 ARG    0.0900
   4986 NH1       -50.0190  -20.8320  -25.1940 N.pl3   314 ARG    0.0900
   4987 NH2       -48.2900  -21.6030  -23.9510 N.pl3   314 ARG    0.2000
   4988 HN        -51.8720  -17.0660  -22.3450 H       314 ARG    0.0900
   4989 HA        -54.0630  -18.6650  -21.7170 H       314 ARG    0.0900
   4990 HB1       -51.1030  -19.4120  -21.9110 H       314 ARG   -0.7000
   4991 HB2       -52.2080  -19.2040  -23.3250 H       314 ARG    0.4400
   4992 HG1       -53.6520  -21.0500  -22.2600 H       314 ARG    0.6400
   4993 HG2       -52.2430  -21.3640  -21.1730 H       314 ARG   -0.8000
   4994 HD1       -52.0970  -21.2680  -24.2430 H       314 ARG    0.4600
   4995 HD2       -52.2610  -22.7910  -23.2560 H       314 ARG    0.4600
   4996 HE        -50.0330  -22.2350  -22.3190 H       314 ARG   -0.8000
   4997 HH11      -50.9860  -20.5860  -25.2750 H       314 ARG    0.4600
   4998 HH12      -49.3920  -20.6490  -25.9510 H       314 ARG    0.4600
   4999 HH21      -47.9530  -22.2080  -23.2290 H       314 ARG    0.5100
   5000 HH22      -47.6450  -21.1540  -24.5700 H       314 ARG   -0.5100
   5001 N         -51.7770  -18.4360  -19.3830 N.am    315 ASN   -0.4700
   5002 CA        -51.4740  -18.6340  -17.9780 C.3     315 ASN    0.3100
   5003 C         -52.4320  -17.8820  -17.1020 C.2     315 ASN    0.0700
   5004 O         -52.8780  -18.4150  -16.0950 O.2     315 ASN    0.0900
   5005 CB        -50.0670  -18.1550  -17.6950 C.3     315 ASN   -0.1800
   5006 CG        -49.0850  -19.2670  -17.7030 C.2     315 ASN    0.0900
   5007 ND2       -48.3430  -19.4070  -18.8020 N.am    315 ASN    0.0900
   5008 OD1       -49.0010  -20.0200  -16.7400 O.2     315 ASN    0.5500
   5009 HN        -51.0880  -17.9360  -19.9000 H       315 ASN   -0.5500
   5010 HA        -51.5690  -19.6870  -17.7540 H       315 ASN   -0.6200
   5011 HB1       -50.0430  -17.6670  -16.6960 H       315 ASN    0.3200
   5012 HB2       -49.7740  -17.4150  -18.4700 H       315 ASN    0.3000
   5013 HD21      -48.5610  -18.8790  -19.6240 H       315 ASN    0.5100
   5014 HD22      -47.5670  -20.0390  -18.8050 H       315 ASN   -0.5100
   5015 N         -52.7310  -16.6350  -17.4630 N.am    316 CYS   -0.4700
   5016 CA        -53.6660  -15.8240  -16.6850 C.3     316 CYS    0.3100
   5017 C         -55.0330  -16.4730  -16.7280 C.2     316 CYS    0.0700
   5018 O         -55.8160  -16.3310  -15.7860 O.2     316 CYS    0.0900
   5019 CB        -53.7530  -14.3830  -17.2310 C.3     316 CYS   -0.1100
   5020 SG        -52.4920  -13.2430  -16.5880 S.3     316 CYS    0.0900
   5021 HN        -52.3350  -16.2040  -18.2700 H       316 CYS    0.0900
   5022 HA        -53.3220  -15.8130  -15.6610 H       316 CYS   -0.2300
   5023 HB1       -54.7580  -13.9830  -16.9810 H       316 CYS    0.1600
   5024 HB2       -53.6610  -14.4320  -18.3360 H       316 CYS    0.5100
   5025 HG1       -51.4830  -13.8130  -17.2300 H       316 CYS   -0.5100
   5026 N         -55.3150  -17.1900  -17.8150 N.am    317 MET   -0.4700
   5027 CA        -56.5840  -17.8770  -17.9780 C.3     317 MET    0.3100
   5028 C         -56.5880  -19.1320  -17.1190 C.2     317 MET    0.0700
   5029 O         -57.5590  -19.3910  -16.4130 O.2     317 MET    0.0900
   5030 CB        -56.7780  -18.2450  -19.4430 C.3     317 MET   -0.1800
   5031 CG        -58.0820  -18.9590  -19.7180 C.3     317 MET    0.0900
   5032 SD        -58.0390  -19.7400  -21.3210 S.3     317 MET    0.0900
   5033 CE        -56.9540  -21.2840  -20.9360 C.3     317 MET   -0.1400
   5034 HN        -54.6660  -17.2870  -18.5660 H       317 MET    0.0900
   5035 HA        -57.3730  -17.2180  -17.6450 H       317 MET    0.0900
   5036 HB1       -55.9410  -18.9040  -19.7560 H       317 MET   -0.0900
   5037 HB2       -56.7500  -17.3150  -20.0490 H       317 MET   -0.2200
   5038 HG1       -58.9140  -18.2250  -19.6760 H       317 MET    0.0900
   5039 HG2       -58.2510  -19.7220  -18.9280 H       317 MET    0.0900
   5040 HE1       -57.4220  -21.9220  -20.1560 H       317 MET    0.0900
   5041 HE2       -55.9550  -20.9680  -20.5690 H       317 MET    0.5100
   5042 HE3       -56.8260  -21.9010  -21.8510 H       317 MET   -0.5100
   5043 N         -55.5060  -19.9120  -17.1840 N.am    318 VAL   -0.4700
   5044 CA        -55.3970  -21.1180  -16.3830 C.3     318 VAL    0.3100
   5045 C         -55.4610  -20.7030  -14.9470 C.2     318 VAL    0.0700
   5046 O         -56.1350  -21.3310  -14.1590 O.2     318 VAL    0.0900
   5047 CB        -54.0840  -21.8400  -16.6120 C.3     318 VAL   -0.0900
   5048 CG1       -54.0000  -23.0280  -15.7100 C.3     318 VAL    0.0900
   5049 CG2       -53.9880  -22.2740  -18.0420 C.3     318 VAL   -0.2700
   5050 HN        -54.7320  -19.7030  -17.7780 H       318 VAL    0.0900
   5051 HA        -56.2230  -21.7620  -16.6500 H       318 VAL    0.0900
   5052 HB        -53.2390  -21.1510  -16.3980 H       318 VAL    0.0900
   5053 HG11      -54.9280  -23.6350  -15.7900 H       318 VAL   -0.2700
   5054 HG12      -53.8840  -22.6960  -14.6560 H       318 VAL    0.0900
   5055 HG13      -53.1360  -23.6630  -15.9990 H       318 VAL    0.0900
   5056 HG21      -54.3890  -21.4820  -18.7090 H       318 VAL    0.0900
   5057 HG22      -54.5820  -23.2010  -18.1960 H       318 VAL    0.5100
   5058 HG23      -52.9280  -22.4610  -18.3100 H       318 VAL   -0.5100
   5059 N         -54.7630  -19.6270  -14.6030 N.am    319 THR   -0.4700
   5060 CA        -54.7810  -19.1250  -13.2390 C.3     319 THR    0.3100
   5061 C         -56.2060  -18.8080  -12.8370 C.2     319 THR    0.0700
   5062 O         -56.6250  -19.1830  -11.7560 O.2     319 THR    0.0900
   5063 CB        -53.9340  -17.8570  -13.1030 C.3     319 THR    0.1400
   5064 CG2       -54.3390  -17.0780  -11.8790 C.3     319 THR    0.0900
   5065 OG1       -52.5530  -18.2100  -13.0130 O.3     319 THR   -0.6600
   5066 HN        -54.2030  -19.1220  -15.2540 H       319 THR    0.4300
   5067 HA        -54.3970  -19.9010  -12.5940 H       319 THR   -0.2700
   5068 HB        -54.0820  -17.2050  -13.9910 H       319 THR    0.0900
   5069 HG1       -52.3060  -18.5340  -13.8820 H       319 THR    0.0900
   5070 HG21      -54.3700  -17.7490  -10.9940 H       319 THR    0.0900
   5071 HG22      -55.3480  -16.6400  -12.0280 H       319 THR    0.5100
   5072 HG23      -53.6030  -16.2690  -11.6840 H       319 THR   -0.5100
   5073 N         -56.9460  -18.1230  -13.7110 N.am    320 THR   -0.4700
   5074 CA        -58.3350  -17.7510  -13.4490 C.3     320 THR    0.3100
   5075 C         -59.2070  -18.9910  -13.3510 C.2     320 THR    0.0700
   5076 O         -59.8580  -19.1890  -12.3330 O.2     320 THR    0.0900
   5077 CB        -58.8840  -16.8350  -14.5690 C.3     320 THR    0.1400
   5078 CG2       -60.3110  -16.4190  -14.2790 C.3     320 THR    0.0900
   5079 OG1       -58.0850  -15.6520  -14.6560 O.3     320 THR   -0.6600
   5080 HN        -56.5790  -17.8320  -14.5900 H       320 THR    0.4300
   5081 HA        -58.3700  -17.2400  -12.4980 H       320 THR   -0.2700
   5082 HB        -58.8490  -17.3670  -15.5430 H       320 THR    0.0900
   5083 HG1       -57.3020  -15.8970  -15.1540 H       320 THR    0.0900
   5084 HG21      -60.3910  -16.0260  -13.2420 H       320 THR    0.0900
   5085 HG22      -60.9890  -17.2940  -14.3800 H       320 THR    0.5100
   5086 HG23      -60.6250  -15.6200  -14.9850 H       320 THR   -0.5100
   5087 N         -59.2250  -19.8170  -14.4020 N.am    321 LEU   -0.4700
   5088 CA        -60.0280  -21.0390  -14.4130 C.3     321 LEU    0.3100
   5089 C         -59.7640  -21.8780  -13.1810 C.2     321 LEU    0.0700
   5090 O         -60.7260  -22.3260  -12.5630 O.2     321 LEU    0.0900
   5091 CB        -59.7350  -21.8810  -15.6620 C.3     321 LEU   -0.1800
   5092 CG        -60.3740  -21.4810  -16.9900 C.3     321 LEU    0.0900
   5093 CD1       -59.9070  -22.4250  -18.0740 C.3     321 LEU    0.0900
   5094 CD2       -61.8680  -21.5390  -16.8810 C.3     321 LEU   -0.0900
   5095 HN        -58.6920  -19.6380  -15.2240 H       321 LEU    0.0900
   5096 HA        -61.0690  -20.7520  -14.3940 H       321 LEU   -0.2700
   5097 HB1       -60.0610  -22.9170  -15.4410 H       321 LEU    0.0900
   5098 HB2       -58.6360  -21.8710  -15.8120 H       321 LEU    0.0900
   5099 HG        -60.0800  -20.4410  -17.2480 H       321 LEU    0.0900
   5100 HD11      -60.2020  -23.4670  -17.8250 H       321 LEU   -0.2700
   5101 HD12      -58.8000  -22.3810  -18.1630 H       321 LEU    0.0900
   5102 HD13      -60.3730  -22.1470  -19.0430 H       321 LEU    0.0900
   5103 HD21      -62.2200  -20.8440  -16.0890 H       321 LEU    0.0900
   5104 HD22      -62.1880  -22.5700  -16.6150 H       321 LEU    0.5100
   5105 HD23      -62.3300  -21.2410  -17.8460 H       321 LEU   -0.5100
   5106 N         -58.4910  -22.0890  -12.8180 N.am    322 CYS   -0.4700
   5107 CA        -58.1330  -22.8880  -11.6410 C.3     322 CYS    0.3100
   5108 C         -58.5630  -22.1890  -10.3850 C.2     322 CYS    0.0700
   5109 O         -57.9000  -22.3170   -9.3660 O.2     322 CYS    0.0900
   5110 CB        -56.6390  -23.2060  -11.5310 C.3     322 CYS   -0.1100
   5111 SG        -55.9040  -23.9560  -13.0100 S.3     322 CYS    0.0900
   5112 HN        -57.7270  -21.7100  -13.3350 H       322 CYS    0.0900
   5113 HA        -58.6930  -23.8090  -11.6990 H       322 CYS   -0.2300
   5114 HB1       -56.4990  -23.8970  -10.6740 H       322 CYS    0.1600
   5115 HB2       -56.1050  -22.2590  -11.3080 H       322 CYS    0.5100
   5116 HG1       -55.3690  -22.8300  -13.4570 H       322 CYS   -0.5100
   5117 N         -59.6660  -21.4440  -10.4880 N.am    323 CYS   -0.4700
   5118 CA        -60.2910  -20.6990   -9.3980 C.3     323 CYS    0.3100
   5119 C         -59.2520  -19.9460   -8.5940 C.2     323 CYS    0.0700
   5120 O         -59.2430  -18.7220   -8.6260 O.2     323 CYS    0.0900
   5121 CB        -61.0930  -21.6410   -8.4990 C.3     323 CYS   -0.1100
   5122 SG        -62.4490  -22.4880   -9.3910 S.3     323 CYS    0.0900
   5123 HN        -60.1350  -21.3610  -11.3620 H       323 CYS    0.0900
   5124 HA        -60.9390  -19.9510   -9.8320 H       323 CYS   -0.2300
   5125 HB1       -61.5170  -21.0500   -7.6600 H       323 CYS    0.1600
   5126 HB2       -60.4010  -22.3980   -8.0760 H       323 CYS    0.5100
   5127 HG1       -61.6880  -22.8960  -10.3950 H       323 CYS   -0.5100
   5128 N         -58.3950  -20.6510   -7.8630 N.am    324 GLY   -0.4700
   5129 CA        -57.3630  -19.9850   -7.1010 C.3     324 GLY    0.3100
   5130 C         -56.2760  -19.4880   -8.0310 C.2     324 GLY   -0.0200
   5131 O         -56.4850  -18.5570   -8.7950 O.2     324 GLY    0.0900
   5132 HN        -58.4230  -21.6460   -7.8090 H       324 GLY    0.0900
   5133 HA1       -56.9470  -20.6900   -6.3960 H       324 GLY    0.5100
   5134 HA2       -57.8050  -19.1510   -6.5770 H       324 GLY   -0.5100
   5135 N         -55.1040  -20.1080   -7.9680 N.am    325 LYS   -0.4700
   5136 CA        -54.0010  -19.7180   -8.8280 C.3     325 LYS    0.3100
   5137 C         -53.3370  -20.9690   -9.3420 C.2     325 LYS    0.0700
   5138 O         -53.9860  -21.7780  -10.0220 O.2     325 LYS    0.0900
   5139 CB        -52.9690  -18.8650   -8.0620 C.3     325 LYS   -0.1800
   5140 CG        -51.8620  -18.2830   -8.9520 C.3     325 LYS    0.0900
   5141 CD        -50.5650  -18.0050   -8.2080 C.3     325 LYS    0.0900
   5142 CE        -49.5050  -17.6210   -9.2140 C.3     325 LYS   -0.1800
   5143 NZ        -48.1520  -17.6430   -8.6500 N.4     325 LYS    0.0900
   5144 HN        -54.9300  -20.8590   -7.3350 H       325 LYS    0.0900
   5145 HA        -54.4080  -19.1560   -9.6560 H       325 LYS   -0.1800
   5146 HB1       -52.4980  -19.4990   -7.2820 H       325 LYS    0.0900
   5147 HB2       -53.5030  -18.0250   -7.5690 H       325 LYS    0.0900
   5148 HG1       -52.2260  -17.3310   -9.3930 H       325 LYS    0.2100
   5149 HG2       -51.6520  -19.0020   -9.7710 H       325 LYS    0.0500
   5150 HD1       -50.2470  -18.9130   -7.6520 H       325 LYS    0.0500
   5151 HD2       -50.7150  -17.1760   -7.4830 H       325 LYS   -0.3000
   5152 HE1       -49.6970  -16.5900   -9.5800 H       325 LYS    0.3300
   5153 HE2       -49.5230  -18.3370  -10.0630 H       325 LYS    0.3300
   5154 HZ1       -47.9950  -18.5460   -8.1590 H       325 LYS    0.3300
   5155 HZ2       -48.0450  -16.8580   -7.9760 H       325 LYS    0.5100
   5156 HZ3       -47.4560  -17.5390   -9.4150 H       325 LYS   -0.5100
   5157 N         -52.0560  -21.1370   -8.9960 N.am    326 ASN   -0.4700
   5158 CA        -51.2800  -22.2830   -9.4290 C.3     326 ASN    0.3100
   5159 C         -51.3710  -22.3400  -10.9420 C.2     326 ASN    0.0700
   5160 O         -52.0680  -23.1920  -11.4940 O.2     326 ASN    0.0900
   5161 CB        -51.8370  -23.5560   -8.7760 C.3     326 ASN   -0.1800
   5162 CG        -51.1460  -24.8130   -9.2520 C.2     326 ASN    0.0900
   5163 ND2       -51.9430  -25.8330   -9.5460 N.am    326 ASN    0.0900
   5164 OD1       -49.9160  -24.8800   -9.3370 O.2     326 ASN    0.5500
   5165 HN        -51.5760  -20.4790   -8.4220 H       326 ASN   -0.5500
   5166 HA        -50.2520  -22.1260   -9.1400 H       326 ASN   -0.6200
   5167 HB1       -52.9190  -23.6380   -9.0130 H       326 ASN    0.3200
   5168 HB2       -51.7100  -23.4800   -7.6750 H       326 ASN    0.3000
   5169 HD21      -51.5530  -26.6970   -9.8670 H       326 ASN    0.5100
   5170 HD22      -52.9330  -25.7380   -9.4470 H       326 ASN   -0.5100
   5171 N         -50.6870  -21.4030  -11.6330 N.am    327 PRO   -0.2900
   5172 CA        -50.6870  -21.3310  -13.0970 C.3     327 PRO    0.0000
   5173 C         -49.9290  -22.4780  -13.7430 C.2     327 PRO    0.0900
   5174 O         -49.4080  -22.3060  -14.8490 O.2     327 PRO    0.0900
   5175 CB        -50.0400  -19.9720  -13.3730 C.3     327 PRO    0.0200
   5176 CG        -49.0330  -19.8670  -12.2750 C.3     327 PRO    0.0900
   5177 CD        -49.8140  -20.3610  -11.0630 C.3     327 PRO   -0.1800
   5178 HA        -51.6890  -21.4400  -13.4810 H       327 PRO    0.0900
   5179 HB1       -50.7850  -19.1490  -13.3190 H       327 PRO    0.0900
   5180 HB2       -49.5530  -19.9500  -14.3710 H       327 PRO   -0.1800
   5181 HG1       -48.1490  -20.5090  -12.4740 H       327 PRO    0.0900
   5182 HG2       -48.6930  -18.8190  -12.1360 H       327 PRO    0.0900
   5183 HD1       -49.1440  -20.8000  -10.2940 H       327 PRO    0.5100
   5184 HD2       -50.4280  -19.5520  -10.6130 H       327 PRO   -0.5100
   5185 N         -49.8780  -23.6310  -13.0590 N.am    328 LEU   -0.4700
   5186 CA        -49.1930  -24.8410  -13.5320 C.3     328 LEU    0.3100
   5187 C         -48.3070  -24.5700  -14.7340 C.2     328 LEU    0.0700
   5188 O         -47.1940  -24.0560  -14.5670 O.2     328 LEU    0.0900
   5189 CB        -50.2020  -25.9350  -13.9030 C.3     328 LEU   -0.1800
   5190 CG        -51.0430  -26.5310  -12.7780 C.3     328 LEU    0.0900
   5191 CD1       -50.1410  -26.7450  -11.5630 C.3     328 LEU    0.0900
   5192 CD2       -52.2110  -25.6170  -12.4530 C.3     328 LEU   -0.0900
   5193 HN        -50.3200  -23.7180  -12.1700 H       328 LEU    0.0900
   5194 HA        -48.5420  -25.1850  -12.7420 H       328 LEU   -0.2700
   5195 HB1       -49.6370  -26.7650  -14.3740 H       328 LEU    0.0900
   5196 HB2       -50.9010  -25.5040  -14.6500 H       328 LEU    0.0900
   5197 HG        -51.4760  -27.5010  -13.1030 H       328 LEU    0.0900
   5198 HD11      -49.8510  -25.7660  -11.1240 H       328 LEU   -0.2700
   5199 HD12      -49.2170  -27.2840  -11.8670 H       328 LEU    0.0900
   5200 HD13      -50.6790  -27.3340  -10.7910 H       328 LEU    0.0900
   5201 HD21      -52.2960  -24.8180  -13.2210 H       328 LEU    0.0900
   5202 HD22      -52.0550  -25.1420  -11.4610 H       328 LEU    0.5100
   5203 HD23      -53.1570  -26.2020  -12.4430 H       328 LEU   -0.5100
   5204 N         -48.8120  -24.9210  -15.9270 N.am    329 GLY   -0.4700
   5205 CA        -48.0990  -24.7370  -17.1830 C.3     329 GLY    0.3100
   5206 C         -46.5960  -24.6200  -17.0510 C.2     329 GLY   -0.0200
   5207 O         -45.9350  -25.3980  -16.3540 O.2     329 GLY    0.0900
   5208 HN        -49.7160  -25.3320  -16.0050 H       329 GLY    0.0900
   5209 HA1       -48.4750  -23.8310  -17.6370 H       329 GLY    0.5100
   5210 HA2       -48.3240  -25.5880  -17.8090 H       329 GLY   -0.5100
   5211 N         -46.0510  -23.6470  -17.7660 N.am    330 ASP   -0.4700
   5212 CA        -44.6360  -23.3440  -17.6970 C.3     330 ASP    0.3100
   5213 C         -44.5620  -21.8800  -17.3040 C.2     330 ASP    0.0700
   5214 O         -43.4760  -21.3030  -17.2630 O.2     330 ASP    0.0900
   5215 CB        -43.9610  -23.5560  -19.0610 C.3     330 ASP   -0.2800
   5216 CG        -43.9490  -25.0060  -19.4890 C.2     330 ASP    0.0900
   5217 OD1       -43.2660  -25.3250  -20.4840 O.co2   330 ASP    0.0900
   5218 OD2       -44.6280  -25.8250  -18.8370 O.co2   330 ASP    0.6200
   5219 HN        -46.5900  -23.0800  -18.3850 H       330 ASP   -0.7600
   5220 HA        -44.1930  -23.9930  -16.9560 H       330 ASP   -0.7600
   5221 HB1       -42.9110  -23.1970  -19.0040 H       330 ASP    0.5100
   5222 HB2       -44.5060  -22.9670  -19.8290 H       330 ASP   -0.5100
   5223 N         -45.7310  -21.3040  -16.9790 N.am    331 ASP   -0.4700
   5224 CA        -45.8820  -19.8780  -16.6480 C.3     331 ASP    0.3100
   5225 C         -45.4560  -19.1350  -17.9270 C.2     331 ASP    0.0700
   5226 O         -45.6340  -19.6930  -19.0270 O.2     331 ASP    0.0900
   5227 CB        -45.0050  -19.4710  -15.4240 C.3     331 ASP   -0.2800
   5228 CG        -45.8380  -19.0350  -14.1740 C.2     331 ASP    0.0900
   5229 OD1       -46.5010  -17.9640  -14.1990 O.co2   331 ASP    0.0900
   5230 OD2       -45.8140  -19.7660  -13.1520 O.co2   331 ASP    0.6200
   5231 HN        -46.5730  -21.8350  -16.9450 H       331 ASP   -0.7600
   5232 HA        -46.9250  -19.6990  -16.4320 H       331 ASP   -0.7600
   5233 HB1       -44.3520  -18.6230  -15.7200 H       331 ASP    0.5100
   5234 HB2       -44.3730  -20.3360  -15.1360 H       331 ASP   -0.5100
   5235 N         -44.9260  -17.9130  -17.8160 N.am    332 GLU   -0.4700
   5236 CA        -44.4470  -17.1810  -18.9930 C.3     332 GLU    0.3100
   5237 C         -42.9280  -17.0510  -18.8570 C.2     332 GLU    0.0700
   5238 O         -42.2540  -16.5330  -19.7560 O.2     332 GLU    0.0900
   5239 CB        -45.0960  -15.7810  -19.0690 C.3     332 GLU   -0.1800
   5240 CG        -45.3150  -15.2080  -20.4950 C.3     332 GLU    0.0900
   5241 CD        -44.0530  -14.6480  -21.1840 C.2     332 GLU    0.0900
   5242 OE1       -43.1830  -15.4330  -21.6150 O.co2   332 GLU   -0.2800
   5243 OE2       -43.9370  -13.4080  -21.3080 O.co2   332 GLU    0.0900
   5244 HN        -44.8350  -17.4490  -16.9390 H       332 GLU    0.0900
   5245 HA        -44.6970  -17.7570  -19.8700 H       332 GLU    0.6200
   5246 HB1       -44.4460  -15.0730  -18.5130 H       332 GLU   -0.7600
   5247 HB2       -46.0840  -15.8350  -18.5660 H       332 GLU   -0.7600
   5248 HG1       -46.0600  -14.3870  -20.4300 H       332 GLU    0.5100
   5249 HG2       -45.7200  -16.0180  -21.1370 H       332 GLU   -0.5100
   5250 N         -42.3910  -17.5450  -17.7290 N.am    333 ALA   -0.4700
   5251 CA        -40.9590  -17.4690  -17.4160 C.3     333 ALA    0.3100
   5252 C         -40.6490  -16.0170  -17.1630 C.2     333 ALA    0.0700
   5253 O         -39.7430  -15.6760  -16.3910 O.2     333 ALA    0.0900
   5254 CB        -40.1130  -17.9980  -18.5830 C.3     333 ALA   -0.2700
   5255 HN        -42.9550  -17.9930  -17.0400 H       333 ALA    0.0900
   5256 HA        -40.7800  -18.0580  -16.5280 H       333 ALA    0.0900
   5257 HB1       -40.1650  -17.2930  -19.4410 H       333 ALA    0.0900
   5258 HB2       -40.4990  -18.9870  -18.9120 H       333 ALA    0.5100
   5259 HB3       -39.0530  -18.0950  -18.2670 H       333 ALA   -0.5100
   5260 N         -41.4310  -15.1700  -17.8320 N.am    334 SER   -0.4700
   5261 CA        -41.3610  -13.7300  -17.7360 C.3     334 SER    0.3100
   5262 C         -42.5820  -13.2480  -16.9380 C.2     334 SER    0.0700
   5263 O         -43.2230  -14.0480  -16.2390 O.2     334 SER    0.0900
   5264 CB        -41.3300  -13.1050  -19.1470 C.3     334 SER    0.0500
   5265 OG        -40.1650  -13.4950  -19.8690 O.3     334 SER    0.0900
   5266 HN        -42.1310  -15.5100  -18.4550 H       334 SER    0.0900
   5267 HA        -40.4660  -13.4720  -17.1900 H       334 SER   -0.6600
   5268 HB1       -41.3360  -11.9980  -19.0600 H       334 SER    0.4300
   5269 HB2       -42.2250  -13.4360  -19.7160 H       334 SER    0.5100
   5270 HG1       -40.4020  -14.3000  -20.3370 H       334 SER   -0.5100
   5271 N         -42.9010  -11.9600  -17.0460 N.am    335 THR   -0.4700
   5272 CA        -44.0090  -11.3430  -16.3160 C.3     335 THR    0.3100
   5273 C         -45.2510  -12.2330  -16.2030 C.2     335 THR    0.0700
   5274 O         -45.4350  -13.1920  -16.9600 O.2     335 THR    0.0900
   5275 CB        -44.4050   -9.9550  -16.9500 C.3     335 THR    0.1400
   5276 CG2       -43.2930   -8.9190  -16.7390 C.3     335 THR    0.0900
   5277 OG1       -44.6320  -10.1010  -18.3580 O.3     335 THR   -0.6600
   5278 HN        -42.3870  -11.3460  -17.6410 H       335 THR    0.4300
   5279 HA        -43.6980  -11.2080  -15.2910 H       335 THR   -0.2700
   5280 HB        -45.3350   -9.5770  -16.4760 H       335 THR    0.0900
   5281 HG1       -45.2320  -10.8450  -18.4540 H       335 THR    0.0900
   5282 HG21      -42.3510   -9.2660  -17.2150 H       335 THR    0.0900
   5283 HG22      -43.1100   -8.7770  -15.6520 H       335 THR    0.5100
   5284 HG23      -43.5850   -7.9500  -17.1980 H       335 THR   -0.5100
   5285 N         -46.0860  -11.9030  -15.2250 N.am    336 THR   -0.4700
   5286 CA        -47.3380  -12.5980  -14.9580 C.3     336 THR    0.3100
   5287 C         -48.3700  -11.5040  -14.6710 C.2     336 THR    0.0700
   5288 O         -48.0410  -10.3360  -14.8600 O.2     336 THR    0.0900
   5289 CB        -47.1760  -13.5580  -13.7480 C.3     336 THR    0.1400
   5290 CG2       -46.8920  -14.9980  -14.2270 C.3     336 THR    0.0900
   5291 OG1       -46.0910  -13.1060  -12.9240 O.3     336 THR   -0.6600
   5292 HN        -45.8850  -11.1440  -14.6120 H       336 THR    0.4300
   5293 HA        -47.6110  -13.1500  -15.8440 H       336 THR   -0.2700
   5294 HB        -48.1090  -13.5700  -13.1460 H       336 THR    0.0900
   5295 HG1       -45.2870  -13.4080  -13.3530 H       336 THR    0.0900
   5296 HG21      -45.9570  -15.0240  -14.8260 H       336 THR    0.0900
   5297 HG22      -47.7300  -15.3570  -14.8630 H       336 THR    0.5100
   5298 HG23      -46.7730  -15.6710  -13.3520 H       336 THR   -0.5100
   5299 N         -49.5940  -11.8450  -14.2530 N.am    337 VAL   -0.4700
   5300 CA        -50.6020  -10.8210  -13.9530 C.3     337 VAL    0.3100
   5301 C         -51.8870  -11.4090  -13.4680 C.2     337 VAL    0.0700
   5302 O         -52.2270  -12.5030  -13.8270 O.2     337 VAL    0.0900
   5303 CB        -50.9070   -9.9260  -15.1610 C.3     337 VAL   -0.0900
   5304 CG1       -50.8860  -10.7240  -16.4400 C.3     337 VAL    0.0900
   5305 CG2       -52.2540   -9.2720  -14.9800 C.3     337 VAL   -0.2700
   5306 HN        -49.8730  -12.7930  -14.1290 H       337 VAL    0.0900
   5307 HA        -50.2240  -10.2220  -13.1380 H       337 VAL    0.0900
   5308 HB        -50.1460   -9.1180  -15.2210 H       337 VAL    0.0900
   5309 HG11      -51.9170  -10.8200  -16.8470 H       337 VAL   -0.2700
   5310 HG12      -50.4860  -11.7420  -16.2450 H       337 VAL    0.0900
   5311 HG13      -50.2530  -10.2120  -17.1960 H       337 VAL    0.0900
   5312 HG21      -52.1380   -8.3000  -14.4530 H       337 VAL    0.0900
   5313 HG22      -52.9140   -9.9270  -14.3740 H       337 VAL    0.5100
   5314 HG23      -52.7200   -9.0840  -15.9720 H       337 VAL   -0.5100
   5315 N         -52.5950  -10.6520  -12.6420 N.am    338 SER   -0.4700
   5316 CA        -53.8490  -11.0890  -12.1210 C.3     338 SER    0.3100
   5317 C         -54.4420   -9.9880  -11.2990 C.2     338 SER    0.0700
   5318 O         -54.2780   -8.8090  -11.6290 O.2     338 SER    0.0900
   5319 CB        -53.6390  -12.3010  -11.2550 C.3     338 SER    0.0500
   5320 OG        -52.6840  -13.1290  -11.8380 O.3     338 SER    0.0900
   5321 HN        -52.2860   -9.7500  -12.3510 H       338 SER    0.0900
   5322 HA        -54.4990  -11.3230  -12.9500 H       338 SER   -0.6600
   5323 HB1       -54.5920  -12.8620  -11.1520 H       338 SER    0.4300
   5324 HB2       -53.2820  -11.9900  -10.2490 H       338 SER    0.5100
   5325 HG1       -52.4740  -13.7950  -11.1790 H       338 SER   -0.5100
   5326 N         -55.1140  -10.3680  -10.2120 N.am    339 LYS   -0.4700
   5327 CA        -55.7850   -9.4170   -9.3210 C.3     339 LYS    0.3100
   5328 C         -55.0720   -9.2400   -7.9380 C.2     339 LYS    0.0700
   5329 O         -54.4830   -8.1740   -7.7110 O.2     339 LYS    0.0900
   5330 CB        -57.2430   -9.8710   -9.1310 C.3     339 LYS   -0.1800
   5331 CG        -58.2160   -8.7920   -8.6370 C.3     339 LYS    0.0900
   5332 CD        -59.5500   -9.4150   -8.2030 C.3     339 LYS    0.0900
   5333 CE        -59.3430  -10.4090   -7.0570 C.3     339 LYS   -0.1800
   5334 NZ        -60.5810  -11.1530   -6.7320 N.4     339 LYS    0.0900
   5335 HN        -55.1910  -11.3280   -9.9560 H       339 LYS    0.0900
   5336 HA        -55.7440   -8.4360   -9.7700 H       339 LYS   -0.1800
   5337 HB1       -57.2520  -10.7020   -8.3960 H       339 LYS    0.0900
   5338 HB2       -57.6150  -10.2480  -10.1060 H       339 LYS    0.0900
   5339 HG1       -58.4010   -8.0630   -9.4550 H       339 LYS    0.2100
   5340 HG2       -57.7630   -8.2570   -7.7760 H       339 LYS    0.0500
   5341 HD1       -60.0070   -9.9420   -9.0680 H       339 LYS    0.0500
   5342 HD2       -60.2380   -8.6090   -7.8690 H       339 LYS   -0.3000
   5343 HE1       -59.0300   -9.8630   -6.1420 H       339 LYS    0.3300
   5344 HE2       -58.5690  -11.1520   -7.3430 H       339 LYS    0.3300
   5345 HZ1       -60.8950  -11.6860   -7.5680 H       339 LYS    0.3300
   5346 HZ2       -61.3250  -10.4840   -6.4480 H       339 LYS    0.5100
   5347 HZ3       -60.3930  -11.8130   -5.9510 H       339 LYS   -0.5100
   5348 N         -55.1210  -10.2390   -7.0360 N.am    340 THR   -0.4700
   5349 CA        -54.4850  -10.1240   -5.7030 C.3     340 THR    0.3100
   5350 C         -53.1880  -10.9490   -5.5700 C.2     340 THR    0.0700
   5351 O         -52.4320  -10.7550   -4.5880 O.2     340 THR    0.0900
   5352 CB        -55.4480  -10.5640   -4.5580 C.3     340 THR    0.1400
   5353 CG2       -55.9060  -12.0130   -4.7700 C.3     340 THR    0.0900
   5354 OG1       -54.7790  -10.4540   -3.2900 O.3     340 THR   -0.6600
   5355 HN        -55.5880  -11.1000   -7.2250 H       340 THR    0.4300
   5356 HA        -54.1940   -9.0930   -5.5660 H       340 THR   -0.2700
   5357 HB        -56.3470   -9.9110   -4.5500 H       340 THR    0.0900
   5358 HG1       -53.8490  -10.6070   -3.4670 H       340 THR    0.0900
   5359 HG21      -55.0280  -12.6940   -4.7780 H       340 THR    0.0900
   5360 HG22      -56.4340  -12.1050   -5.7440 H       340 THR    0.5100
   5361 HG23      -56.5850  -12.3190   -3.9460 H       340 THR   -0.5100
   5362 N         -52.9320  -11.8530   -6.5270 N.am    341 GLU   -0.4700
   5363 CA        -51.7280  -12.6970   -6.5030 C.3     341 GLU    0.3100
   5364 C         -50.4730  -11.8710   -6.7800 C.2     341 GLU    0.0700
   5365 O         -50.1800  -10.8920   -6.0590 O.2     341 GLU    0.0900
   5366 CB        -51.8160  -13.8540   -7.5340 C.3     341 GLU   -0.1800
   5367 CG        -51.7020  -13.4500   -9.0210 C.3     341 GLU    0.0900
   5368 CD        -50.9840  -14.4960   -9.8670 C.2     341 GLU    0.0900
   5369 OE1       -49.8590  -14.8740   -9.5050 O.co2   341 GLU   -0.2800
   5370 OE2       -51.5390  -14.9260  -10.8920 O.co2   341 GLU    0.0900
   5371 HN        -53.5480  -11.9920   -7.2990 H       341 GLU    0.0900
   5372 HA        -51.6260  -13.0970   -5.5060 H       341 GLU    0.6200
   5373 HB1       -52.7930  -14.3630   -7.3930 H       341 GLU   -0.7600
   5374 HB2       -51.0010  -14.5730   -7.3120 H       341 GLU   -0.7600
   5375 HG1       -51.1390  -12.4950   -9.0930 H       341 GLU    0.5100
   5376 HG2       -52.7230  -13.3050   -9.4340 H       341 GLU   -0.5100
   5377 N         -49.7370  -12.2580   -7.8240 N.am    342 THR   -0.4700
   5378 CA        -48.5150  -11.6000   -8.2150 C.3     342 THR    0.3100
   5379 C         -48.7430  -10.5930   -9.3170 C.2     342 THR    0.0700
   5380 O         -47.9850  -10.5500  -10.2770 O.2     342 THR    0.0900
   5381 CB        -47.4670  -12.6240   -8.6610 C.3     342 THR    0.1400
   5382 CG2       -47.8400  -13.2270  -10.0190 C.3     342 THR    0.0900
   5383 OG1       -46.1900  -11.9860   -8.7340 O.3     342 THR   -0.6600
   5384 HN        -50.0060  -13.0330   -8.3890 H       342 THR    0.4300
   5385 HA        -48.1520  -11.0380   -7.3670 H       342 THR   -0.2700
   5386 HB        -47.4160  -13.4580   -7.9290 H       342 THR    0.0900
   5387 HG1       -45.9320  -11.8030   -7.8270 H       342 THR    0.0900
   5388 HG21      -47.2580  -12.7350  -10.8280 H       342 THR    0.0900
   5389 HG22      -48.9230  -13.0730  -10.2170 H       342 THR    0.5100
   5390 HG23      -47.6100  -14.3140  -10.0270 H       342 THR   -0.5100
   5391 N         -49.7880   -9.7770   -9.1800 N.am    343 SER   -0.4700
   5392 CA        -50.0830   -8.7220  -10.1450 C.3     343 SER    0.3100
   5393 C         -49.2740   -7.5100   -9.6830 C.2     343 SER    0.0700
   5394 O         -49.4880   -6.3690  -10.1130 O.2     343 SER    0.0900
   5395 CB        -51.5860   -8.4130  -10.1480 C.3     343 SER    0.0500
   5396 OG        -52.0450   -8.0990  -11.4510 O.3     343 SER    0.0900
   5397 HN        -50.4160   -9.8510   -8.4100 H       343 SER    0.0900
   5398 HA        -49.7670   -9.0590  -11.1210 H       343 SER   -0.6600
   5399 HB1       -51.7870   -7.5440   -9.4840 H       343 SER    0.4300
   5400 HB2       -52.1470   -9.2970   -9.7790 H       343 SER    0.5100
   5401 HG1       -53.0040   -8.0780  -11.3960 H       343 SER   -0.5100
   5402 N         -48.3340   -7.8200   -8.7830 N.am    344 GLN   -0.4700
   5403 CA        -47.3750   -6.9180   -8.1440 C.3     344 GLN    0.3100
   5404 C         -46.6300   -6.0720   -9.1900 C.2     344 GLN    0.0700
   5405 O         -45.7870   -6.5950   -9.8990 O.2     344 GLN    0.0900
   5406 CB        -46.3990   -7.7850   -7.2770 C.3     344 GLN   -0.1800
   5407 CG        -45.7520   -9.0790   -7.9760 C.3     344 GLN    0.0900
   5408 CD        -45.3240  -10.2280   -7.0080 C.2     344 GLN    0.0900
   5409 NE2       -44.0310  -10.3810   -6.7850 N.am    344 GLN   -0.1800
   5410 OE1       -46.1570  -10.9550   -6.4930 O.2     344 GLN    0.0900
   5411 HN        -48.2420   -8.7640   -8.4840 H       344 GLN    0.0900
   5412 HA        -47.9170   -6.2140   -7.5290 H       344 GLN    0.5500
   5413 HB1       -46.9610   -8.1310   -6.3840 H       344 GLN   -0.5500
   5414 HB2       -45.5670   -7.1290   -6.9490 H       344 GLN   -0.6200
   5415 HG1       -44.8490   -8.7560   -8.5360 H       344 GLN    0.3200
   5416 HG2       -46.4940   -9.4970   -8.6880 H       344 GLN    0.3000
   5417 HE21      -43.7110  -11.1030   -6.1720 H       344 GLN    0.5100
   5418 HE22      -43.3720   -9.7730   -7.2300 H       344 GLN   -0.5100
   5419 N         -46.9440   -4.7780   -9.2950 N.am    345 VAL   -0.4700
   5420 CA        -46.3010   -3.8860  -10.2760 C.3     345 VAL    0.3100
   5421 C         -44.7900   -4.0260  -10.2330 C.2     345 VAL    0.0700
   5422 O         -44.2080   -4.0030   -9.1590 O.2     345 VAL    0.0900
   5423 CB        -46.6700   -2.4010  -10.0280 C.3     345 VAL   -0.0900
   5424 CG1       -46.0550   -1.5120  -11.1030 C.3     345 VAL    0.0900
   5425 CG2       -48.1910   -2.2370  -10.0090 C.3     345 VAL   -0.2700
   5426 HN        -47.6320   -4.3560   -8.7110 H       345 VAL    0.0900
   5427 HA        -46.6270   -4.1900  -11.2590 H       345 VAL    0.0900
   5428 HB        -46.2920   -2.0880   -9.0310 H       345 VAL    0.0900
   5429 HG11      -45.7980   -2.1180  -11.9980 H       345 VAL   -0.2700
   5430 HG12      -45.1280   -1.0380  -10.7170 H       345 VAL    0.0900
   5431 HG13      -46.7800   -0.7260  -11.4040 H       345 VAL    0.0900
   5432 HG21      -48.6320   -2.8580   -9.1990 H       345 VAL    0.0900
   5433 HG22      -48.6200   -2.5660  -10.9800 H       345 VAL    0.5100
   5434 HG23      -48.4560   -1.1740   -9.8240 H       345 VAL   -0.5100
   5435 N         -44.1510   -4.1480  -11.3960 N.am    346 ALA   -0.4700
   5436 CA        -42.7040   -4.3250  -11.4400 C.3     346 ALA    0.3100
   5437 C         -42.0650   -3.6600  -12.6500 C.2     346 ALA    0.0700
   5438 O         -41.4440   -4.3610  -13.4590 O.2     346 ALA    0.0900
   5439 CB        -42.3790   -5.8130  -11.4490 C.3     346 ALA   -0.2700
   5440 HN        -44.6240   -4.1240  -12.2730 H       346 ALA    0.0900
   5441 HA        -42.2760   -3.8480  -10.5710 H       346 ALA    0.0900
   5442 HB1       -42.8330   -6.2980  -12.3390 H       346 ALA    0.0900
   5443 HB2       -42.7870   -6.2960  -10.5350 H       346 ALA    0.5100
   5444 HB3       -41.2780   -5.9600  -11.4880 H       346 ALA   -0.5100
   5445 N         -42.2040   -2.3220  -12.8080 N.am    347 PRO   -0.2900
   5446 CA        -41.5870   -1.6580  -13.9680 C.3     347 PRO    0.0000
   5447 C         -40.1280   -1.3820  -13.6520 C.2     347 PRO    0.0900
   5448 O         -39.3030   -2.2970  -13.5880 O.2     347 PRO    0.0900
   5449 CB        -42.3880   -0.3470  -14.1070 C.3     347 PRO    0.0200
   5450 CG        -43.6210   -0.5440  -13.2370 C.3     347 PRO    0.0900
   5451 CD        -43.0960   -1.3890  -12.1010 C.3     347 PRO   -0.1800
   5452 HA        -41.6280   -2.3030  -14.8320 H       347 PRO    0.0900
   5453 HB1       -42.6770   -0.1720  -15.1650 H       347 PRO    0.0900
   5454 HB2       -41.7900    0.5190  -13.7520 H       347 PRO   -0.1800
   5455 HG1       -44.0130    0.4290  -12.8680 H       347 PRO    0.0900
   5456 HG2       -44.4270   -1.0680  -13.7920 H       347 PRO    0.0900
   5457 HD1       -42.5230   -0.7860  -11.3660 H       347 PRO    0.5100
   5458 HD2       -43.9100   -1.9430  -11.5880 H       347 PRO   -0.5100
   5459 N         -39.6500   -0.1410  -13.4340 N.am    348 ALA   -0.4700
   5460 CA        -38.2760    0.1420  -13.1100 C.3     348 ALA    0.3100
   5461 CAT       -37.1070    3.0640  -10.9650 C.3     348 ALA    0.0700
   5462 C         -38.2730    1.4870  -12.4150 C.2     348 ALA    0.0900
   5463 O         -39.2470    2.2350  -12.5070 O.2     348 ALA   -0.2700
   5464 CB        -37.3870    0.1920  -14.3730 C.3     348 ALA    0.0900
   5465 NT        -37.1920    1.8110  -11.6790 N.am    348 ALA    0.0900
   5466 HN        -40.2450    0.6570  -13.4880 H       348 ALA    0.0900
   5467 HNT       -36.4050    1.2040  -11.5960 H       348 ALA    0.5100
   5468 HA        -37.9290   -0.6330  -12.4430 H       348 ALA   -0.5100
   5469 HB1       -37.7470    0.9850  -15.0620 H       348 ALA   -0.4700
   5470 HB2       -37.4300   -0.7840  -14.9030 H       348 ALA    0.3100
   5471 HB3       -36.3380    0.4190  -14.0880 H       348 ALA   -0.1100
   5472 HT1       -37.9380    3.1300  -10.2310 H       348 ALA    0.0900
   5473 HT2       -37.1910    3.9100  -11.6810 H       348 ALA    0.0900
   5474 HT3       -36.1400    3.1220  -10.4210 H       348 ALA    0.0900
@<TRIPOS>BOND
     1    1    2 1
     2    2   13 1
     3    2    6 1
     4    2    4 1
     5    4    5 2
     6    6   15 1
     7    6    7 1
     8    7   17 1
     9    7    8 1
    10    8    9 1
    11    9   18 1
    12    9   19 1
    13    9   20 1
    14    3   10 1
    15    3   21 1
[truncated: 169,584 more chars]
