# Supplementary material for: The pocketome of G-protein-coupled receptors reveals previously untargeted allosteric sites
Source: Nat Commun. 2022 May 10;13:2567. doi: 10.1038/s41467-022-29609-6 (PMC9091257; doi:10.1038/s41467-022-29609-6)
Supplement: Supplementary file 4 — Supplementary Data 1 [file 41467_2022_29609_MOESM4_ESM.zip › docking_files/2g87/mols.mol2]

# TRIPOS MOL2 file generated by SEED

@<TRIPOS>MOLECULE
methanamine
 8 7 0 0 0
****
USER_CHARGES
INVALID_CHARGES
Pose:   1 Cluster:   1 Fr_nu: 1588805 TotEn:   -67.01
@<TRIPOS>ATOM
      1 C1        -71.8590    5.0983  -58.7515 C.3    1 LIG       0.04000
      2 N1        -72.5299    3.9235  -59.3406 N.4    1 LIG      -0.30000
      3 H1        -71.2683    5.5741  -59.5364 H      1 LIG       0.09000
      4 H2        -72.6323    5.7726  -58.3787 H      1 LIG       0.09000
      5 H3        -71.2206    4.7458  -57.9391 H      1 LIG       0.09000
      6 H4        -73.1048    3.4315  -58.6441 H      1 LIG       0.33000
      7 H5        -71.8471    3.2488  -59.7105 H      1 LIG       0.33000
      8 H6        -73.1483    4.1949  -60.1164 H      1 LIG       0.33000
@<TRIPOS>BOND
      1       1       2 1
      2       1       3 1
      3       1       4 1
      4       1       5 1
      5       2       6 1
      6       2       7 1
      7       2       8 1
@<TRIPOS>ALT_TYPE
CGenFF_4.0_ALT_TYPE_SET
CGenFF_4.0 1 CG334 2 NG3P3 3 HGA3 4 HGA3 5 HGA3 6 HGP2 7 HGP2 8 HGP2
@<TRIPOS>MOLECULE
methanamine
 8 7 0 0 0
****
USER_CHARGES
INVALID_CHARGES
Pose:   2 Cluster:   2 Fr_nu: 1589705 TotEn:   -64.91
@<TRIPOS>ATOM
      1 C1        -72.0280    4.8678  -59.1948 C.3    1 LIG       0.04000
      2 N1        -73.3673    4.7058  -58.5972 N.4    1 LIG      -0.30000
      3 H1        -72.0055    4.2955  -60.1240 H      1 LIG       0.09000
      4 H2        -71.8733    5.9316  -59.3850 H      1 LIG       0.09000
      5 H3        -71.2954    4.4860  -58.4811 H      1 LIG       0.09000
      6 H4        -73.4491    5.2258  -57.7136 H      1 LIG       0.33000
      7 H5        -73.5699    3.7179  -58.3947 H      1 LIG       0.33000
      8 H6        -74.1034    5.0498  -59.2280 H      1 LIG       0.33000
@<TRIPOS>BOND
      1       1       2 1
      2       1       3 1
      3       1       4 1
      4       1       5 1
      5       2       6 1
      6       2       7 1
      7       2       8 1
@<TRIPOS>ALT_TYPE
CGenFF_4.0_ALT_TYPE_SET
CGenFF_4.0 1 CG334 2 NG3P3 3 HGA3 4 HGA3 5 HGA3 6 HGP2 7 HGP2 8 HGP2
@<TRIPOS>MOLECULE
methanamine
 8 7 0 0 0
****
USER_CHARGES
INVALID_CHARGES
Pose:   3 Cluster:   3 Fr_nu: 1590033 TotEn:   -62.61
@<TRIPOS>ATOM
      1 C1        -72.1062    4.2709  -59.6160 C.3    1 LIG       0.04000
      2 N1        -72.5840    3.2781  -60.5975 N.4    1 LIG      -0.30000
      3 H1        -72.2290    5.2619  -60.0565 H      1 LIG       0.09000
      4 H2        -72.7100    4.1651  -58.7127 H      1 LIG       0.09000
      5 H3        -71.0547    4.0597  -59.4122 H      1 LIG       0.09000
      6 H4        -72.4925    2.3196  -60.2363 H      1 LIG       0.33000
      7 H5        -72.0485    3.3307  -61.4742 H      1 LIG       0.33000
      8 H6        -73.5746    3.4279  -60.8303 H      1 LIG       0.33000
@<TRIPOS>BOND
      1       1       2 1
      2       1       3 1
      3       1       4 1
      4       1       5 1
      5       2       6 1
      6       2       7 1
      7       2       8 1
@<TRIPOS>ALT_TYPE
CGenFF_4.0_ALT_TYPE_SET
CGenFF_4.0 1 CG334 2 NG3P3 3 HGA3 4 HGA3 5 HGA3 6 HGP2 7 HGP2 8 HGP2
@<TRIPOS>MOLECULE
methanamine
 8 7 0 0 0
****
USER_CHARGES
INVALID_CHARGES
Pose:   4 Cluster:   4 Fr_nu: 1589786 TotEn:   -54.81
@<TRIPOS>ATOM
      1 C1        -71.5552    4.5602  -59.9265 C.3    1 LIG       0.04000
      2 N1        -72.0800    4.5834  -58.5476 N.4    1 LIG      -0.30000
      3 H1        -70.4741    4.7015  -59.8749 H      1 LIG       0.09000
      4 H2        -71.8042    3.5909  -60.3626 H      1 LIG       0.09000
      5 H3        -72.0311    5.3730  -60.4786 H      1 LIG       0.09000
      6 H4        -73.1001    4.4544  -58.5324 H      1 LIG       0.33000
      7 H5        -71.8743    5.4782  -58.0838 H      1 LIG       0.33000
      8 H6        -71.6648    3.8358  -57.9760 H      1 LIG       0.33000
@<TRIPOS>BOND
      1       1       2 1
      2       1       3 1
      3       1       4 1
      4       1       5 1
      5       2       6 1
      6       2       7 1
      7       2       8 1
@<TRIPOS>ALT_TYPE
CGenFF_4.0_ALT_TYPE_SET
CGenFF_4.0 1 CG334 2 NG3P3 3 HGA3 4 HGA3 5 HGA3 6 HGP2 7 HGP2 8 HGP2
@<TRIPOS>MOLECULE
methanamine
 8 7 0 0 0
****
USER_CHARGES
INVALID_CHARGES
Pose:   5 Cluster:   5 Fr_nu: 1558080 TotEn:   -51.14
@<TRIPOS>ATOM
      1 C1        -71.8965   -9.7340  -43.7600 C.3    1 LIG       0.04000
      2 N1        -73.0386   -8.9612  -43.2348 N.4    1 LIG      -0.30000
      3 H1        -71.4821   -9.1838  -44.6068 H      1 LIG       0.09000
      4 H2        -71.1623   -9.8320  -42.9581 H      1 LIG       0.09000
      5 H3        -72.2698  -10.7113  -44.0720 H      1 LIG       0.09000
      6 H4        -73.4725   -9.4330  -42.4306 H      1 LIG       0.33000
      7 H5        -73.7669   -8.8365  -43.9503 H      1 LIG       0.33000
      8 H6        -72.7465   -8.0252  -42.9239 H      1 LIG       0.33000
@<TRIPOS>BOND
      1       1       2 1
      2       1       3 1
      3       1       4 1
      4       1       5 1
      5       2       6 1
      6       2       7 1
      7       2       8 1
@<TRIPOS>ALT_TYPE
CGenFF_4.0_ALT_TYPE_SET
CGenFF_4.0 1 CG334 2 NG3P3 3 HGA3 4 HGA3 5 HGA3 6 HGP2 7 HGP2 8 HGP2
@<TRIPOS>MOLECULE
methanamine
 8 7 0 0 0
****
USER_CHARGES
INVALID_CHARGES
Pose:   6 Cluster:   6 Fr_nu: 131024 TotEn:   -50.12
@<TRIPOS>ATOM
      1 C1        -71.6818   -9.2831  -44.0805 C.3    1 LIG       0.04000
      2 N1        -72.0608   -7.9088  -44.4611 N.4    1 LIG      -0.30000
      3 H1        -72.4554   -9.6707  -43.4150 H      1 LIG       0.09000
      4 H2        -71.6162   -9.8769  -44.9942 H      1 LIG       0.09000
      5 H3        -70.7162   -9.2349  -43.5734 H      1 LIG       0.09000
      6 H4        -71.3652   -7.4890  -45.0917 H      1 LIG       0.33000
      7 H5        -72.1380   -7.2996  -43.6359 H      1 LIG       0.33000
      8 H6        -72.9682   -7.8907  -44.9452 H      1 LIG       0.33000
@<TRIPOS>BOND
      1       1       2 1
      2       1       3 1
      3       1       4 1
      4       1       5 1
      5       2       6 1
      6       2       7 1
      7       2       8 1
@<TRIPOS>ALT_TYPE
CGenFF_4.0_ALT_TYPE_SET
CGenFF_4.0 1 CG334 2 NG3P3 3 HGA3 4 HGA3 5 HGA3 6 HGP2 7 HGP2 8 HGP2
@<TRIPOS>MOLECULE
methanamine
 8 7 0 0 0
****
USER_CHARGES
INVALID_CHARGES
Pose:   7 Cluster:   7 Fr_nu: 234299 TotEn:   -41.24
@<TRIPOS>ATOM
      1 C1        -63.4311    5.0862  -52.8119 C.3    1 LIG       0.04000
      2 N1        -64.3391    4.0461  -53.3326 N.4    1 LIG      -0.30000
      3 H1        -64.0446    5.9042  -52.4297 H      1 LIG       0.09000
      4 H2        -62.8324    4.6393  -52.0160 H      1 LIG       0.09000
      5 H3        -62.7997    5.4218  -53.6369 H      1 LIG       0.09000
      6 H4        -63.8151    3.2450  -53.7086 H      1 LIG       0.33000
      7 H5        -64.9315    4.4113  -54.0900 H      1 LIG       0.33000
      8 H6        -64.9626    3.6900  -52.5961 H      1 LIG       0.33000
@<TRIPOS>BOND
      1       1       2 1
      2       1       3 1
      3       1       4 1
      4       1       5 1
      5       2       6 1
      6       2       7 1
      7       2       8 1
@<TRIPOS>ALT_TYPE
CGenFF_4.0_ALT_TYPE_SET
CGenFF_4.0 1 CG334 2 NG3P3 3 HGA3 4 HGA3 5 HGA3 6 HGP2 7 HGP2 8 HGP2
@<TRIPOS>MOLECULE
methanamine
 8 7 0 0 0
****
USER_CHARGES
INVALID_CHARGES
Pose:   8 Cluster:   8 Fr_nu: 311651 TotEn:   -37.16
@<TRIPOS>ATOM
      1 C1        -74.0720    6.4468  -40.6113 C.3    1 LIG       0.04000
      2 N1        -75.2244    5.9423  -39.8401 N.4    1 LIG      -0.30000
      3 H1        -73.1681    6.2388  -40.0358 H      1 LIG       0.09000
      4 H2        -74.0564    5.9240  -41.5695 H      1 LIG       0.09000
      5 H3        -74.2089    7.5207  -40.7523 H      1 LIG       0.09000
      6 H4        -76.1098    6.1111  -40.3353 H      1 LIG       0.33000
      7 H5        -75.2907    6.4020  -38.9223 H      1 LIG       0.33000
      8 H6        -75.1503    4.9298  -39.6747 H      1 LIG       0.33000
@<TRIPOS>BOND
      1       1       2 1
      2       1       3 1
      3       1       4 1
      4       1       5 1
      5       2       6 1
      6       2       7 1
      7       2       8 1
@<TRIPOS>ALT_TYPE
CGenFF_4.0_ALT_TYPE_SET
CGenFF_4.0 1 CG334 2 NG3P3 3 HGA3 4 HGA3 5 HGA3 6 HGP2 7 HGP2 8 HGP2
@<TRIPOS>MOLECULE
methanamine
 8 7 0 0 0
****
USER_CHARGES
INVALID_CHARGES
Pose:   9 Cluster:   9 Fr_nu: 1591061 TotEn:   -29.16
@<TRIPOS>ATOM
      1 C1        -55.5584    5.8768  -18.9780 C.3    1 LIG       0.04000
      2 N1        -55.8510    4.4311  -19.0187 N.4    1 LIG      -0.30000
      3 H1        -56.2995    6.3494  -18.3308 H      1 LIG       0.09000
      4 H2        -54.5505    6.0026  -18.5780 H      1 LIG       0.09000
      5 H3        -55.6267    6.2601  -19.9979 H      1 LIG       0.09000
      6 H4        -55.1814    3.9297  -19.6169 H      1 LIG       0.33000
      7 H5        -56.7932    4.2501  -19.3896 H      1 LIG       0.33000
      8 H6        -55.8019    4.0122  -18.0805 H      1 LIG       0.33000
@<TRIPOS>BOND
      1       1       2 1
      2       1       3 1
      3       1       4 1
      4       1       5 1
      5       2       6 1
      6       2       7 1
      7       2       8 1
@<TRIPOS>ALT_TYPE
CGenFF_4.0_ALT_TYPE_SET
CGenFF_4.0 1 CG334 2 NG3P3 3 HGA3 4 HGA3 5 HGA3 6 HGP2 7 HGP2 8 HGP2
@<TRIPOS>MOLECULE
methanamine
 8 7 0 0 0
****
USER_CHARGES
INVALID_CHARGES
Pose:  10 Cluster:  10 Fr_nu: 409418 TotEn:   -26.95
@<TRIPOS>ATOM
      1 C1        -48.4594   -7.3756  -39.4730 C.3    1 LIG       0.04000
      2 N1        -47.1914   -6.6254  -39.3929 N.4    1 LIG      -0.30000
      3 H1        -48.6183   -7.6524  -40.5168 H      1 LIG       0.09000
      4 H2        -48.3642   -8.2613  -38.8420 H      1 LIG       0.09000
      5 H3        -49.2572   -6.7222  -39.1146 H      1 LIG       0.09000
      6 H4        -46.9872   -6.3361  -38.4273 H      1 LIG       0.33000
      7 H5        -47.2224   -5.7749  -39.9707 H      1 LIG       0.33000
      8 H6        -46.3986   -7.1932  -39.7200 H      1 LIG       0.33000
@<TRIPOS>BOND
      1       1       2 1
      2       1       3 1
      3       1       4 1
      4       1       5 1
      5       2       6 1
      6       2       7 1
      7       2       8 1
@<TRIPOS>ALT_TYPE
CGenFF_4.0_ALT_TYPE_SET
CGenFF_4.0 1 CG334 2 NG3P3 3 HGA3 4 HGA3 5 HGA3 6 HGP2 7 HGP2 8 HGP2
@<TRIPOS>MOLECULE
methanamine
 8 7 0 0 0
****
USER_CHARGES
INVALID_CHARGES
Pose:  11 Cluster:  11 Fr_nu: 619809 TotEn:   -26.60
@<TRIPOS>ATOM
      1 C1        -74.6564  -26.5403  -46.0179 C.3    1 LIG       0.04000
      2 N1        -76.0394  -26.1921  -45.6392 N.4    1 LIG      -0.30000
      3 H1        -74.4759  -27.5722  -45.7115 H      1 LIG       0.09000
      4 H2        -74.5688  -26.4310  -47.1006 H      1 LIG       0.09000
      5 H3        -73.9850  -25.8537  -45.4986 H      1 LIG       0.09000
      6 H4        -76.2686  -25.2253  -45.9042 H      1 LIG       0.33000
      7 H5        -76.1821  -26.2768  -44.6240 H      1 LIG       0.33000
      8 H6        -76.7209  -26.8094  -46.1002 H      1 LIG       0.33000
@<TRIPOS>BOND
      1       1       2 1
      2       1       3 1
      3       1       4 1
      4       1       5 1
      5       2       6 1
      6       2       7 1
      7       2       8 1
@<TRIPOS>ALT_TYPE
CGenFF_4.0_ALT_TYPE_SET
CGenFF_4.0 1 CG334 2 NG3P3 3 HGA3 4 HGA3 5 HGA3 6 HGP2 7 HGP2 8 HGP2
@<TRIPOS>MOLECULE
methanamine
 8 7 0 0 0
****
USER_CHARGES
INVALID_CHARGES
Pose:  12 Cluster:  12 Fr_nu: 161894 TotEn:   -25.81
@<TRIPOS>ATOM
      1 C1        -61.1800    8.3506  -32.4620 C.3    1 LIG       0.04000
      2 N1        -62.5958    8.0762  -32.1498 N.4    1 LIG      -0.30000
      3 H1        -60.7398    8.8558  -31.6004 H      1 LIG       0.09000
      4 H2        -60.6879    7.3945  -32.6503 H      1 LIG       0.09000
      5 H3        -61.1509    8.9882  -33.3477 H      1 LIG       0.09000
      6 H4        -63.0660    7.5982  -32.9296 H      1 LIG       0.33000
      7 H5        -63.1131    8.9453  -31.9625 H      1 LIG       0.33000
      8 H6        -62.6870    7.4765  -31.3190 H      1 LIG       0.33000
@<TRIPOS>BOND
      1       1       2 1
      2       1       3 1
      3       1       4 1
      4       1       5 1
      5       2       6 1
      6       2       7 1
      7       2       8 1
@<TRIPOS>ALT_TYPE
CGenFF_4.0_ALT_TYPE_SET
CGenFF_4.0 1 CG334 2 NG3P3 3 HGA3 4 HGA3 5 HGA3 6 HGP2 7 HGP2 8 HGP2
@<TRIPOS>MOLECULE
methanamine
 8 7 0 0 0
****
USER_CHARGES
INVALID_CHARGES
Pose:  13 Cluster:  13 Fr_nu: 1590661 TotEn:   -24.42
@<TRIPOS>ATOM
      1 C1        -55.5584    5.8768  -18.9780 C.3    1 LIG       0.04000
      2 N1        -54.3515    5.7444  -19.8165 N.4    1 LIG      -0.30000
      3 H1        -56.1445    4.9627  -19.0896 H      1 LIG       0.09000
      4 H2        -55.2341    6.0116  -17.9444 H      1 LIG       0.09000
      5 H3        -56.1165    6.7461  -19.3309 H      1 LIG       0.09000
      6 H4        -53.7565    6.5807  -19.7519 H      1 LIG       0.33000
      7 H5        -54.5962    5.6146  -20.8071 H      1 LIG       0.33000
      8 H6        -53.7826    4.9369  -19.5297 H      1 LIG       0.33000
@<TRIPOS>BOND
      1       1       2 1
      2       1       3 1
      3       1       4 1
      4       1       5 1
      5       2       6 1
      6       2       7 1
      7       2       8 1
@<TRIPOS>ALT_TYPE
CGenFF_4.0_ALT_TYPE_SET
CGenFF_4.0 1 CG334 2 NG3P3 3 HGA3 4 HGA3 5 HGA3 6 HGP2 7 HGP2 8 HGP2
@<TRIPOS>MOLECULE
methanamine
 8 7 0 0 0
****
USER_CHARGES
INVALID_CHARGES
Pose:  14 Cluster:  14 Fr_nu: 409297 TotEn:   -24.14
@<TRIPOS>ATOM
      1 C1        -48.4594   -7.3756  -39.4730 C.3    1 LIG       0.04000
      2 N1        -48.4408   -6.3416  -40.5255 N.4    1 LIG      -0.30000
      3 H1        -47.5466   -7.9664  -39.5690 H      1 LIG       0.09000
      4 H2        -48.4993   -6.8685  -38.5071 H      1 LIG       0.09000
      5 H3        -49.3453   -7.9944  -39.6284 H      1 LIG       0.09000
      6 H4        -49.2811   -5.7502  -40.4851 H      1 LIG       0.33000
      7 H5        -48.4036   -6.7627  -41.4633 H      1 LIG       0.33000
      8 H6        -47.6232   -5.7247  -40.4305 H      1 LIG       0.33000
@<TRIPOS>BOND
      1       1       2 1
      2       1       3 1
      3       1       4 1
      4       1       5 1
      5       2       6 1
      6       2       7 1
      7       2       8 1
@<TRIPOS>ALT_TYPE
CGenFF_4.0_ALT_TYPE_SET
CGenFF_4.0 1 CG334 2 NG3P3 3 HGA3 4 HGA3 5 HGA3 6 HGP2 7 HGP2 8 HGP2
@<TRIPOS>MOLECULE
methanamine
 8 7 0 0 0
****
USER_CHARGES
INVALID_CHARGES
Pose:  15 Cluster:  15 Fr_nu: 497352 TotEn:   -21.51
@<TRIPOS>ATOM
      1 C1        -62.3352   -2.3902  -25.0998 C.3    1 LIG       0.04000
      2 N1        -61.0774   -3.0220  -25.5428 N.4    1 LIG      -0.30000
      3 H1        -62.0782   -1.4758  -24.5620 H      1 LIG       0.09000
      4 H2        -62.9294   -2.1693  -25.9885 H      1 LIG       0.09000
      5 H3        -62.8521   -3.0968  -24.4476 H      1 LIG       0.09000
      6 H4        -61.2570   -3.8935  -26.0585 H      1 LIG       0.33000
      7 H5        -60.4733   -3.2544  -24.7434 H      1 LIG       0.33000
      8 H6        -60.5436   -2.3994  -26.1636 H      1 LIG       0.33000
@<TRIPOS>BOND
      1       1       2 1
      2       1       3 1
      3       1       4 1
      4       1       5 1
      5       2       6 1
      6       2       7 1
      7       2       8 1
@<TRIPOS>ALT_TYPE
CGenFF_4.0_ALT_TYPE_SET
CGenFF_4.0 1 CG334 2 NG3P3 3 HGA3 4 HGA3 5 HGA3 6 HGP2 7 HGP2 8 HGP2
@<TRIPOS>MOLECULE
methanamine
 8 7 0 0 0
****
USER_CHARGES
INVALID_CHARGES
Pose:  16 Cluster:  16 Fr_nu: 1592030 TotEn:   -17.76
@<TRIPOS>ATOM
      1 C1        -55.1954    6.0958  -19.1277 C.3    1 LIG       0.04000
      2 N1        -54.5255    5.0537  -18.3261 N.4    1 LIG      -0.30000
      3 H1        -55.5843    6.8483  -18.4393 H      1 LIG       0.09000
      4 H2        -54.4534    6.5270  -19.8025 H      1 LIG       0.09000
      5 H3        -56.0038    5.6196  -19.6859 H      1 LIG       0.09000
      6 H4        -54.1366    4.3128  -18.9241 H      1 LIG       0.33000
      7 H5        -55.1795    4.6091  -17.6684 H      1 LIG       0.33000
      8 H6        -53.7503    5.4453  -17.7749 H      1 LIG       0.33000
@<TRIPOS>BOND
      1       1       2 1
      2       1       3 1
      3       1       4 1
      4       1       5 1
      5       2       6 1
      6       2       7 1
      7       2       8 1
@<TRIPOS>ALT_TYPE
CGenFF_4.0_ALT_TYPE_SET
CGenFF_4.0 1 CG334 2 NG3P3 3 HGA3 4 HGA3 5 HGA3 6 HGP2 7 HGP2 8 HGP2
@<TRIPOS>MOLECULE
methanamine
 8 7 0 0 0
****
USER_CHARGES
INVALID_CHARGES
Pose:  17 Cluster:  17 Fr_nu: 496663 TotEn:   -17.41
@<TRIPOS>ATOM
      1 C1        -62.3352   -2.3902  -25.0998 C.3    1 LIG       0.04000
      2 N1        -63.3981   -3.0203  -24.2933 N.4    1 LIG      -0.30000
      3 H1        -61.7923   -1.6976  -24.4541 H      1 LIG       0.09000
      4 H2        -61.6791   -3.1824  -25.4654 H      1 LIG       0.09000
      5 H3        -62.8125   -1.8625  -25.9277 H      1 LIG       0.09000
      6 H4        -63.9469   -3.6873  -24.8516 H      1 LIG       0.33000
      7 H5        -64.0510   -2.3184  -23.9203 H      1 LIG       0.33000
      8 H6        -63.0065   -3.5349  -23.4934 H      1 LIG       0.33000
@<TRIPOS>BOND
      1       1       2 1
      2       1       3 1
      3       1       4 1
      4       1       5 1
      5       2       6 1
      6       2       7 1
      7       2       8 1
@<TRIPOS>ALT_TYPE
CGenFF_4.0_ALT_TYPE_SET
CGenFF_4.0 1 CG334 2 NG3P3 3 HGA3 4 HGA3 5 HGA3 6 HGP2 7 HGP2 8 HGP2
@<TRIPOS>MOLECULE
methanol
 6 5 0 0 0
****
USER_CHARGES
INVALID_CHARGES
Pose:   1 Cluster:   1 Fr_nu: 132944 TotEn:   -21.24
@<TRIPOS>ATOM
      1 C1        -72.5358  -12.9858  -43.6307 C.3    1 LIG      -0.04000
      2 O1        -72.6538  -14.3656  -43.3364 O.3    1 LIG      -0.65000
      3 H1        -72.2919  -12.4373  -42.7175 H      1 LIG       0.09000
      4 H2        -73.4772  -12.6194  -44.0480 H      1 LIG       0.09000
      5 H3        -71.7362  -12.8453  -44.3618 H      1 LIG       0.09000
      6 H4        -72.8704  -14.8178  -44.1697 H      1 LIG       0.42000
@<TRIPOS>BOND
      1       1       2 1
      2       1       3 1
      3       1       4 1
      4       1       5 1
      5       2       6 1
@<TRIPOS>ALT_TYPE
CGenFF_4.0_ALT_TYPE_SET
CGenFF_4.0 1 CG331 2 OG311 3 HGA3 4 HGA3 5 HGA3 6 HGP1
@<TRIPOS>MOLECULE
methanol
 6 5 0 0 0
****
USER_CHARGES
INVALID_CHARGES
Pose:   2 Cluster:   2 Fr_nu: 7230915 TotEn:   -18.20
@<TRIPOS>ATOM
      1 C1        -73.2741  -12.1827  -43.7496 C.3    1 LIG      -0.04000
      2 O1        -72.6440  -13.4502  -43.7801 O.3    1 LIG      -0.65000
      3 H1        -72.9002  -11.6095  -42.8976 H      1 LIG       0.09000
      4 H2        -74.3559  -12.3145  -43.6670 H      1 LIG       0.09000
      5 H3        -73.0436  -11.6487  -44.6744 H      1 LIG       0.09000
      6 H4        -73.0011  -13.9282  -44.5481 H      1 LIG       0.42000
@<TRIPOS>BOND
      1       1       2 1
      2       1       3 1
      3       1       4 1
      4       1       5 1
      5       2       6 1
@<TRIPOS>ALT_TYPE
CGenFF_4.0_ALT_TYPE_SET
CGenFF_4.0 1 CG331 2 OG311 3 HGA3 4 HGA3 5 HGA3 6 HGP1
@<TRIPOS>MOLECULE
methanol
 6 5 0 0 0
****
USER_CHARGES
INVALID_CHARGES
Pose:   3 Cluster:   3 Fr_nu: 8959816 TotEn:   -14.21
@<TRIPOS>ATOM
      1 C1        -58.4966   -3.2709  -20.0237 C.3    1 LIG      -0.04000
      2 O1        -57.5525   -3.9665  -20.8169 O.3    1 LIG      -0.65000
      3 H1        -58.6180   -3.7840  -19.0665 H      1 LIG       0.09000
      4 H2        -59.4538   -3.2271  -20.5496 H      1 LIG       0.09000
      5 H3        -58.1334   -2.2559  -19.8469 H      1 LIG       0.09000
      6 H4        -57.4723   -3.4819  -21.6562 H      1 LIG       0.42000
@<TRIPOS>BOND
      1       1       2 1
      2       1       3 1
      3       1       4 1
      4       1       5 1
      5       2       6 1
@<TRIPOS>ALT_TYPE
CGenFF_4.0_ALT_TYPE_SET
CGenFF_4.0 1 CG331 2 OG311 3 HGA3 4 HGA3 5 HGA3 6 HGP1
@<TRIPOS>MOLECULE
methanol
 6 5 0 0 0
****
USER_CHARGES
INVALID_CHARGES
Pose:   4 Cluster:   4 Fr_nu: 4192729 TotEn:   -14.12
@<TRIPOS>ATOM
      1 C1        -72.2092  -12.6870  -43.8904 C.3    1 LIG      -0.04000
      2 O1        -71.5374  -13.0961  -42.7133 O.3    1 LIG      -0.65000
      3 H1        -72.3866  -13.5551  -44.5301 H      1 LIG       0.09000
      4 H2        -71.6014  -11.9490  -44.4201 H      1 LIG       0.09000
      5 H3        -73.1665  -12.2381  -43.6156 H      1 LIG       0.09000
      6 H4        -71.3980  -12.2999  -42.1726 H      1 LIG       0.42000
@<TRIPOS>BOND
      1       1       2 1
      2       1       3 1
      3       1       4 1
      4       1       5 1
      5       2       6 1
@<TRIPOS>ALT_TYPE
CGenFF_4.0_ALT_TYPE_SET
CGenFF_4.0 1 CG331 2 OG311 3 HGA3 4 HGA3 5 HGA3 6 HGP1
@<TRIPOS>MOLECULE
methanol
 6 5 0 0 0
****
USER_CHARGES
INVALID_CHARGES
Pose:   5 Cluster:   5 Fr_nu: 814329 TotEn:   -13.91
@<TRIPOS>ATOM
      1 C1        -73.2933  -12.1507  -44.1562 C.3    1 LIG      -0.04000
      2 O1        -73.6482  -12.0864  -42.7871 O.3    1 LIG      -0.65000
      3 H1        -72.5893  -12.9718  -44.3126 H      1 LIG       0.09000
      4 H2        -72.8391  -11.2044  -44.4607 H      1 LIG       0.09000
      5 H3        -74.1938  -12.3279  -44.7489 H      1 LIG       0.09000
      6 H4        -74.2724  -11.3472  -42.6884 H      1 LIG       0.42000
@<TRIPOS>BOND
      1       1       2 1
      2       1       3 1
      3       1       4 1
      4       1       5 1
      5       2       6 1
@<TRIPOS>ALT_TYPE
CGenFF_4.0_ALT_TYPE_SET
CGenFF_4.0 1 CG331 2 OG311 3 HGA3 4 HGA3 5 HGA3 6 HGP1
@<TRIPOS>MOLECULE
methanol
 6 5 0 0 0
****
USER_CHARGES
INVALID_CHARGES
Pose:   6 Cluster:   6 Fr_nu: 1062623 TotEn:   -13.72
@<TRIPOS>ATOM
      1 C1        -47.7624   -7.2110  -39.5861 C.3    1 LIG      -0.04000
      2 O1        -46.9836   -8.0755  -38.7795 O.3    1 LIG      -0.65000
      3 H1        -48.1950   -7.7764  -40.4152 H      1 LIG       0.09000
      4 H2        -47.1331   -6.4043  -39.9704 H      1 LIG       0.09000
      5 H3        -48.5657   -6.7864  -38.9794 H      1 LIG       0.09000
      6 H4        -46.6173   -7.5383  -38.0563 H      1 LIG       0.42000
@<TRIPOS>BOND
      1       1       2 1
      2       1       3 1
      3       1       4 1
      4       1       5 1
      5       2       6 1
@<TRIPOS>ALT_TYPE
CGenFF_4.0_ALT_TYPE_SET
CGenFF_4.0 1 CG331 2 OG311 3 HGA3 4 HGA3 5 HGA3 6 HGP1
@<TRIPOS>MOLECULE
methanol
 6 5 0 0 0
****
USER_CHARGES
INVALID_CHARGES
Pose:   7 Cluster:   7 Fr_nu: 686200 TotEn:   -13.32
@<TRIPOS>ATOM
      1 C1        -75.4780  -26.5070  -46.1999 C.3    1 LIG      -0.04000
      2 O1        -75.9937  -27.8008  -46.4536 O.3    1 LIG      -0.65000
      3 H1        -74.4873  -26.5912  -45.7466 H      1 LIG       0.09000
      4 H2        -76.1530  -25.9699  -45.5286 H      1 LIG       0.09000
      5 H3        -75.3989  -25.9642  -47.1447 H      1 LIG       0.09000
      6 H4        -76.8720  -27.6846  -46.8548 H      1 LIG       0.42000
@<TRIPOS>BOND
      1       1       2 1
      2       1       3 1
      3       1       4 1
      4       1       5 1
      5       2       6 1
@<TRIPOS>ALT_TYPE
CGenFF_4.0_ALT_TYPE_SET
CGenFF_4.0 1 CG331 2 OG311 3 HGA3 4 HGA3 5 HGA3 6 HGP1
@<TRIPOS>MOLECULE
methanol
 6 5 0 0 0
****
USER_CHARGES
INVALID_CHARGES
Pose:   8 Cluster:   8 Fr_nu: 5663383 TotEn:   -12.36
@<TRIPOS>ATOM
      1 C1        -72.0248  -12.4375  -44.0600 C.3    1 LIG      -0.04000
      2 O1        -71.5881  -13.7816  -43.9752 O.3    1 LIG      -0.65000
      3 H1        -71.5771  -11.8563  -43.2501 H      1 LIG       0.09000
      4 H2        -73.1148  -12.4024  -43.9884 H      1 LIG       0.09000
      5 H3        -71.7110  -12.0217  -45.0203 H      1 LIG       0.09000
      6 H4        -72.0058  -14.2644  -44.7087 H      1 LIG       0.42000
@<TRIPOS>BOND
      1       1       2 1
      2       1       3 1
      3       1       4 1
      4       1       5 1
      5       2       6 1
@<TRIPOS>ALT_TYPE
CGenFF_4.0_ALT_TYPE_SET
CGenFF_4.0 1 CG331 2 OG311 3 HGA3 4 HGA3 5 HGA3 6 HGP1
@<TRIPOS>MOLECULE
methanol
 6 5 0 0 0
****
USER_CHARGES
INVALID_CHARGES
Pose:   9 Cluster:   9 Fr_nu: 1062650 TotEn:   -12.24
@<TRIPOS>ATOM
      1 C1        -47.7624   -7.2110  -39.5861 C.3    1 LIG      -0.04000
      2 O1        -48.2534   -8.4543  -40.0526 O.3    1 LIG      -0.65000
      3 H1        -46.8269   -7.3682  -39.0436 H      1 LIG       0.09000
      4 H2        -48.5037   -6.7489  -38.9291 H      1 LIG       0.09000
      5 H3        -47.5792   -6.5574  -40.4421 H      1 LIG       0.09000
      6 H4        -49.0825   -8.2739  -40.5276 H      1 LIG       0.42000
@<TRIPOS>BOND
      1       1       2 1
      2       1       3 1
      3       1       4 1
      4       1       5 1
      5       2       6 1
@<TRIPOS>ALT_TYPE
CGenFF_4.0_ALT_TYPE_SET
CGenFF_4.0 1 CG331 2 OG311 3 HGA3 4 HGA3 5 HGA3 6 HGP1
@<TRIPOS>MOLECULE
methanol
 6 5 0 0 0
****
USER_CHARGES
INVALID_CHARGES
Pose:  10 Cluster:  10 Fr_nu: 2571714 TotEn:   -12.24
@<TRIPOS>ATOM
      1 C1        -75.1560  -27.7090  -46.1999 C.3    1 LIG      -0.04000
      2 O1        -75.9537  -28.8780  -46.2377 O.3    1 LIG      -0.65000
      3 H1        -74.6582  -27.6379  -45.2296 H      1 LIG       0.09000
      4 H2        -75.7863  -26.8311  -46.3631 H      1 LIG       0.09000
      5 H3        -74.4032  -27.7666  -46.9896 H      1 LIG       0.09000
      6 H4        -76.3783  -28.9058  -47.1122 H      1 LIG       0.42000
@<TRIPOS>BOND
      1       1       2 1
      2       1       3 1
      3       1       4 1
      4       1       5 1
      5       2       6 1
@<TRIPOS>ALT_TYPE
CGenFF_4.0_ALT_TYPE_SET
CGenFF_4.0 1 CG331 2 OG311 3 HGA3 4 HGA3 5 HGA3 6 HGP1
@<TRIPOS>MOLECULE
methanol
 6 5 0 0 0
****
USER_CHARGES
INVALID_CHARGES
Pose:  11 Cluster:  11 Fr_nu: 8934687 TotEn:   -11.96
@<TRIPOS>ATOM
      1 C1        -47.2026  -16.8840  -41.2543 C.3    1 LIG      -0.04000
      2 O1        -46.6860  -16.1648  -40.1496 O.3    1 LIG      -0.65000
      3 H1        -46.4263  -17.5377  -41.6597 H      1 LIG       0.09000
      4 H2        -47.5402  -16.1824  -42.0214 H      1 LIG       0.09000
      5 H3        -48.0480  -17.4900  -40.9200 H      1 LIG       0.09000
      6 H4        -47.4027  -15.5971  -39.8181 H      1 LIG       0.42000
@<TRIPOS>BOND
      1       1       2 1
      2       1       3 1
      3       1       4 1
      4       1       5 1
      5       2       6 1
@<TRIPOS>ALT_TYPE
CGenFF_4.0_ALT_TYPE_SET
CGenFF_4.0 1 CG331 2 OG311 3 HGA3 4 HGA3 5 HGA3 6 HGP1
@<TRIPOS>MOLECULE
methanol
 6 5 0 0 0
****
USER_CHARGES
INVALID_CHARGES
Pose:  12 Cluster:  12 Fr_nu: 118306 TotEn:   -11.80
@<TRIPOS>ATOM
      1 C1        -48.7741   -7.5910  -39.5836 C.3    1 LIG      -0.04000
      2 O1        -48.9030   -8.9868  -39.3852 O.3    1 LIG      -0.65000
      3 H1        -47.7720   -7.2711  -39.2875 H      1 LIG       0.09000
      4 H2        -49.5262   -7.0665  -38.9886 H      1 LIG       0.09000
      5 H3        -48.9279   -7.3666  -40.6417 H      1 LIG       0.09000
      6 H4        -49.8034   -9.2322  -39.6585 H      1 LIG       0.42000
@<TRIPOS>BOND
      1       1       2 1
      2       1       3 1
      3       1       4 1
      4       1       5 1
      5       2       6 1
@<TRIPOS>ALT_TYPE
CGenFF_4.0_ALT_TYPE_SET
CGenFF_4.0 1 CG331 2 OG311 3 HGA3 4 HGA3 5 HGA3 6 HGP1
@<TRIPOS>MOLECULE
methanol
 6 5 0 0 0
****
USER_CHARGES
INVALID_CHARGES
Pose:  13 Cluster:  13 Fr_nu: 381606 TotEn:   -11.58
@<TRIPOS>ATOM
      1 C1        -65.1330   -7.8200  -43.7820 C.3    1 LIG      -0.04000
      2 O1        -66.5025   -8.0387  -43.4974 O.3    1 LIG      -0.65000
      3 H1        -64.6866   -8.7432  -44.1597 H      1 LIG       0.09000
      4 H2        -64.6178   -7.4990  -42.8731 H      1 LIG       0.09000
      5 H3        -65.0480   -7.0395  -44.5417 H      1 LIG       0.09000
      6 H4        -66.8629   -7.1988  -43.1653 H      1 LIG       0.42000
@<TRIPOS>BOND
      1       1       2 1
      2       1       3 1
      3       1       4 1
      4       1       5 1
      5       2       6 1
@<TRIPOS>ALT_TYPE
CGenFF_4.0_ALT_TYPE_SET
CGenFF_4.0 1 CG331 2 OG311 3 HGA3 4 HGA3 5 HGA3 6 HGP1
@<TRIPOS>MOLECULE
methanol
 6 5 0 0 0
****
USER_CHARGES
INVALID_CHARGES
Pose:  14 Cluster:  14 Fr_nu: 816808 TotEn:   -11.58
@<TRIPOS>ATOM
      1 C1        -72.8864  -11.4295  -43.9005 C.3    1 LIG      -0.04000
      2 O1        -72.3718  -12.3720  -42.9778 O.3    1 LIG      -0.65000
      3 H1        -73.1719  -11.9404  -44.8233 H      1 LIG       0.09000
      4 H2        -72.1271  -10.6721  -44.1108 H      1 LIG       0.09000
      5 H3        -73.7661  -10.9498  -43.4652 H      1 LIG       0.09000
      6 H4        -72.1300  -11.8816  -42.1736 H      1 LIG       0.42000
@<TRIPOS>BOND
      1       1       2 1
      2       1       3 1
      3       1       4 1
      4       1       5 1
      5       2       6 1
@<TRIPOS>ALT_TYPE
CGenFF_4.0_ALT_TYPE_SET
CGenFF_4.0 1 CG331 2 OG311 3 HGA3 4 HGA3 5 HGA3 6 HGP1
@<TRIPOS>MOLECULE
methanol
 6 5 0 0 0
****
USER_CHARGES
INVALID_CHARGES
Pose:  15 Cluster:  15 Fr_nu: 297089 TotEn:   -11.52
@<TRIPOS>ATOM
      1 C1        -71.0981  -13.2033  -43.3859 C.3    1 LIG      -0.04000
      2 O1        -70.6001  -13.7328  -42.1710 O.3    1 LIG      -0.65000
      3 H1        -71.8228  -13.8983  -43.8172 H      1 LIG       0.09000
      4 H2        -70.2704  -13.0450  -44.0819 H      1 LIG       0.09000
      5 H3        -71.5887  -12.2485  -43.1829 H      1 LIG       0.09000
      6 H4        -69.9614  -13.0892  -41.8196 H      1 LIG       0.42000
@<TRIPOS>BOND
      1       1       2 1
      2       1       3 1
      3       1       4 1
      4       1       5 1
      5       2       6 1
@<TRIPOS>ALT_TYPE
CGenFF_4.0_ALT_TYPE_SET
CGenFF_4.0 1 CG331 2 OG311 3 HGA3 4 HGA3 5 HGA3 6 HGP1
@<TRIPOS>MOLECULE
methanol
 6 5 0 0 0
****
USER_CHARGES
INVALID_CHARGES
Pose:  16 Cluster:  16 Fr_nu: 6952076 TotEn:   -11.04
@<TRIPOS>ATOM
      1 C1        -72.0332  -11.3330  -43.7084 C.3    1 LIG      -0.04000
      2 O1        -71.1889  -12.1997  -42.9733 O.3    1 LIG      -0.65000
      3 H1        -72.4161  -11.8559  -44.5883 H      1 LIG       0.09000
      4 H2        -71.4703  -10.4473  -44.0141 H      1 LIG       0.09000
      5 H3        -72.8699  -11.0298  -43.0748 H      1 LIG       0.09000
      6 H4        -70.8694  -11.7008  -42.2021 H      1 LIG       0.42000
@<TRIPOS>BOND
      1       1       2 1
      2       1       3 1
      3       1       4 1
      4       1       5 1
      5       2       6 1
@<TRIPOS>ALT_TYPE
CGenFF_4.0_ALT_TYPE_SET
CGenFF_4.0 1 CG331 2 OG311 3 HGA3 4 HGA3 5 HGA3 6 HGP1
@<TRIPOS>MOLECULE
methanol
 6 5 0 0 0
****
USER_CHARGES
INVALID_CHARGES
Pose:  17 Cluster:  17 Fr_nu: 9023725 TotEn:   -10.99
@<TRIPOS>ATOM
      1 C1        -47.3512  -16.9747  -41.8353 C.3    1 LIG      -0.04000
      2 O1        -47.0085  -17.5359  -40.5815 O.3    1 LIG      -0.65000
      3 H1        -46.6115  -16.2192  -42.1115 H      1 LIG       0.09000
      4 H2        -48.3442  -16.5222  -41.7739 H      1 LIG       0.09000
      5 H3        -47.3593  -17.7658  -42.5887 H      1 LIG       0.09000
      6 H4        -47.6868  -18.2003  -40.3711 H      1 LIG       0.42000
@<TRIPOS>BOND
      1       1       2 1
      2       1       3 1
      3       1       4 1
      4       1       5 1
      5       2       6 1
@<TRIPOS>ALT_TYPE
CGenFF_4.0_ALT_TYPE_SET
CGenFF_4.0 1 CG331 2 OG311 3 HGA3 4 HGA3 5 HGA3 6 HGP1
@<TRIPOS>MOLECULE
methanol
 6 5 0 0 0
****
USER_CHARGES
INVALID_CHARGES
Pose:  18 Cluster:  18 Fr_nu: 206067 TotEn:   -10.99
@<TRIPOS>ATOM
      1 C1        -52.4425    2.4189  -30.6900 C.3    1 LIG      -0.04000
      2 O1        -52.2924    1.1000  -30.1976 O.3    1 LIG      -0.65000
      3 H1        -52.9972    3.0187  -29.9643 H      1 LIG       0.09000
      4 H2        -52.9771    2.3944  -31.6430 H      1 LIG       0.09000
      5 H3        -51.4530    2.8568  -30.8407 H      1 LIG       0.09000
      6 H4        -51.7965    0.5996  -30.8679 H      1 LIG       0.42000
@<TRIPOS>BOND
      1       1       2 1
      2       1       3 1
      3       1       4 1
      4       1       5 1
      5       2       6 1
@<TRIPOS>ALT_TYPE
CGenFF_4.0_ALT_TYPE_SET
CGenFF_4.0 1 CG331 2 OG311 3 HGA3 4 HGA3 5 HGA3 6 HGP1
@<TRIPOS>MOLECULE
methanol
 6 5 0 0 0
****
USER_CHARGES
INVALID_CHARGES
Pose:  19 Cluster:  19 Fr_nu: 158472 TotEn:   -10.82
@<TRIPOS>ATOM
      1 C1        -65.7623   -6.9515  -48.2897 C.3    1 LIG      -0.04000
      2 O1        -66.8905   -7.7759  -48.5179 O.3    1 LIG      -0.65000
      3 H1        -65.0687   -7.4602  -47.6157 H      1 LIG       0.09000
      4 H2        -66.0850   -6.0041  -47.8505 H      1 LIG       0.09000
      5 H3        -65.2647   -6.7582  -49.2429 H      1 LIG       0.09000
      6 H4        -67.4815   -7.2911  -49.1190 H      1 LIG       0.42000
@<TRIPOS>BOND
      1       1       2 1
      2       1       3 1
      3       1       4 1
      4       1       5 1
      5       2       6 1
@<TRIPOS>ALT_TYPE
CGenFF_4.0_ALT_TYPE_SET
CGenFF_4.0 1 CG331 2 OG311 3 HGA3 4 HGA3 5 HGA3 6 HGP1
@<TRIPOS>MOLECULE
methanol
 6 5 0 0 0
****
USER_CHARGES
INVALID_CHARGES
Pose:  20 Cluster:  20 Fr_nu: 412857 TotEn:   -10.59
@<TRIPOS>ATOM
      1 C1        -61.2265  -20.0224  -39.6671 C.3    1 LIG      -0.04000
      2 O1        -60.5498  -19.4574  -40.7749 O.3    1 LIG      -0.65000
      3 H1        -60.8115  -19.6179  -38.7406 H      1 LIG       0.09000
      4 H2        -61.1132  -21.1094  -39.6854 H      1 LIG       0.09000
      5 H3        -62.2869  -19.7675  -39.7305 H      1 LIG       0.09000
      6 H4        -60.9453  -19.8402  -41.5766 H      1 LIG       0.42000
@<TRIPOS>BOND
      1       1       2 1
      2       1       3 1
      3       1       4 1
      4       1       5 1
      5       2       6 1
@<TRIPOS>ALT_TYPE
CGenFF_4.0_ALT_TYPE_SET
CGenFF_4.0 1 CG331 2 OG311 3 HGA3 4 HGA3 5 HGA3 6 HGP1
@<TRIPOS>MOLECULE
methanol
 6 5 0 0 0
****
USER_CHARGES
INVALID_CHARGES
Pose:  21 Cluster:  21 Fr_nu: 1318376 TotEn:   -10.58
@<TRIPOS>ATOM
      1 C1        -51.7780    1.7920  -30.0611 C.3    1 LIG      -0.04000
      2 O1        -52.3476    3.0360  -30.4251 O.3    1 LIG      -0.65000
      3 H1        -51.4048    1.8474  -29.0356 H      1 LIG       0.09000
      4 H2        -50.9605    1.5505  -30.7451 H      1 LIG       0.09000
      5 H3        -52.5455    1.0172  -30.1257 H      1 LIG       0.09000
      6 H4        -52.6667    2.9474  -31.3394 H      1 LIG       0.42000
@<TRIPOS>BOND
      1       1       2 1
      2       1       3 1
      3       1       4 1
      4       1       5 1
      5       2       6 1
@<TRIPOS>ALT_TYPE
CGenFF_4.0_ALT_TYPE_SET
CGenFF_4.0 1 CG331 2 OG311 3 HGA3 4 HGA3 5 HGA3 6 HGP1
@<TRIPOS>MOLECULE
methanol
 6 5 0 0 0
****
USER_CHARGES
INVALID_CHARGES
Pose:  22 Cluster:  22 Fr_nu: 9111476 TotEn:   -10.53
@<TRIPOS>ATOM
      1 C1        -47.2728  -17.1855  -41.3655 C.3    1 LIG      -0.04000
      2 O1        -46.0007  -17.8039  -41.4253 O.3    1 LIG      -0.65000
      3 H1        -47.2934  -16.4720  -40.5380 H      1 LIG       0.09000
      4 H2        -48.0431  -17.9476  -41.2226 H      1 LIG       0.09000
      5 H3        -47.4556  -16.6569  -42.3040 H      1 LIG       0.09000
      6 H4        -46.0216  -18.4288  -42.1701 H      1 LIG       0.42000
@<TRIPOS>BOND
      1       1       2 1
      2       1       3 1
      3       1       4 1
      4       1       5 1
      5       2       6 1
@<TRIPOS>ALT_TYPE
CGenFF_4.0_ALT_TYPE_SET
CGenFF_4.0 1 CG331 2 OG311 3 HGA3 4 HGA3 5 HGA3 6 HGP1
@<TRIPOS>MOLECULE
methanol
 6 5 0 0 0
****
USER_CHARGES
INVALID_CHARGES
Pose:  23 Cluster:  23 Fr_nu: 337897 TotEn:   -10.52
@<TRIPOS>ATOM
      1 C1        -48.3532   -7.4807  -39.2893 C.3    1 LIG      -0.04000
      2 O1        -47.1120   -7.7525  -39.9137 O.3    1 LIG      -0.65000
      3 H1        -48.9659   -8.3855  -39.2854 H      1 LIG       0.09000
      4 H2        -48.8672   -6.6822  -39.8304 H      1 LIG       0.09000
      5 H3        -48.1712   -7.1622  -38.2602 H      1 LIG       0.09000
      6 H4        -46.5976   -6.9273  -39.8979 H      1 LIG       0.42000
@<TRIPOS>BOND
      1       1       2 1
      2       1       3 1
      3       1       4 1
      4       1       5 1
      5       2       6 1
@<TRIPOS>ALT_TYPE
CGenFF_4.0_ALT_TYPE_SET
CGenFF_4.0 1 CG331 2 OG311 3 HGA3 4 HGA3 5 HGA3 6 HGP1
@<TRIPOS>MOLECULE
methanol
 6 5 0 0 0
****
USER_CHARGES
INVALID_CHARGES
Pose:  24 Cluster:  24 Fr_nu: 8954680 TotEn:   -10.37
@<TRIPOS>ATOM
      1 C1        -73.2497  -11.9008  -43.9838 C.3    1 LIG      -0.04000
      2 O1        -72.1609  -12.4401  -44.7105 O.3    1 LIG      -0.65000
      3 H1        -73.1690  -12.1938  -42.9341 H      1 LIG       0.09000
      4 H2        -74.1884  -12.2695  -44.4049 H      1 LIG       0.09000
      5 H3        -73.2221  -10.8112  -44.0587 H      1 LIG       0.09000
      6 H4        -72.2676  -12.1590  -45.6353 H      1 LIG       0.42000
@<TRIPOS>BOND
      1       1       2 1
      2       1       3 1
      3       1       4 1
      4       1       5 1
      5       2       6 1
@<TRIPOS>ALT_TYPE
CGenFF_4.0_ALT_TYPE_SET
CGenFF_4.0 1 CG331 2 OG311 3 HGA3 4 HGA3 5 HGA3 6 HGP1
@<TRIPOS>MOLECULE
methanol
 6 5 0 0 0
****
USER_CHARGES
INVALID_CHARGES
Pose:  25 Cluster:  25 Fr_nu: 459597 TotEn:    -9.90
@<TRIPOS>ATOM
      1 C1        -47.9196   -7.3050  -39.7292 C.3    1 LIG      -0.04000
      2 O1        -48.3768   -6.6510  -38.5597 O.3    1 LIG      -0.65000
      3 H1        -48.7418   -7.8678  -40.1779 H      1 LIG       0.09000
      4 H2        -47.0990   -7.9800  -39.4730 H      1 LIG       0.09000
      5 H3        -47.5637   -6.5552  -40.4397 H      1 LIG       0.09000
      6 H4        -47.6205   -6.1634  -38.1909 H      1 LIG       0.42000
@<TRIPOS>BOND
      1       1       2 1
      2       1       3 1
      3       1       4 1
      4       1       5 1
      5       2       6 1
@<TRIPOS>ALT_TYPE
CGenFF_4.0_ALT_TYPE_SET
CGenFF_4.0 1 CG331 2 OG311 3 HGA3 4 HGA3 5 HGA3 6 HGP1
@<TRIPOS>MOLECULE
methanol
 6 5 0 0 0
****
USER_CHARGES
INVALID_CHARGES
Pose:  26 Cluster:  26 Fr_nu: 1062359 TotEn:    -9.67
@<TRIPOS>ATOM
      1 C1        -47.7624   -7.2110  -39.5861 C.3    1 LIG      -0.04000
      2 O1        -48.5420   -6.3511  -40.3968 O.3    1 LIG      -0.65000
      3 H1        -48.2531   -8.1844  -39.5091 H      1 LIG       0.09000
      4 H2        -47.6460   -6.7703  -38.5927 H      1 LIG       0.09000
      5 H3        -46.7787   -7.3367  -40.0445 H      1 LIG       0.09000
      6 H4        -48.0749   -5.4993  -40.4410 H      1 LIG       0.42000
@<TRIPOS>BOND
      1       1       2 1
      2       1       3 1
      3       1       4 1
      4       1       5 1
      5       2       6 1
@<TRIPOS>ALT_TYPE
CGenFF_4.0_ALT_TYPE_SET
CGenFF_4.0 1 CG331 2 OG311 3 HGA3 4 HGA3 5 HGA3 6 HGP1
@<TRIPOS>MOLECULE
methanol
 6 5 0 0 0
****
USER_CHARGES
INVALID_CHARGES
Pose:  27 Cluster:  27 Fr_nu: 8850467 TotEn:    -9.18
@<TRIPOS>ATOM
      1 C1        -72.0586   -9.7184  -43.5842 C.3    1 LIG      -0.04000
      2 O1        -71.3355   -8.6275  -44.1241 O.3    1 LIG      -0.65000
      3 H1        -71.8787  -10.6107  -44.1888 H      1 LIG       0.09000
      4 H2        -73.1254   -9.4807  -43.5749 H      1 LIG       0.09000
      5 H3        -71.7187   -9.8992  -42.5618 H      1 LIG       0.09000
      6 H4        -71.5205   -7.8560  -43.5617 H      1 LIG       0.42000
@<TRIPOS>BOND
      1       1       2 1
      2       1       3 1
      3       1       4 1
      4       1       5 1
      5       2       6 1
@<TRIPOS>ALT_TYPE
CGenFF_4.0_ALT_TYPE_SET
CGenFF_4.0 1 CG331 2 OG311 3 HGA3 4 HGA3 5 HGA3 6 HGP1
@<TRIPOS>MOLECULE
methanol
 6 5 0 0 0
****
USER_CHARGES
INVALID_CHARGES
Pose:  28 Cluster:  28 Fr_nu: 426656 TotEn:    -9.04
@<TRIPOS>ATOM
      1 C1        -64.8934   -7.9269  -44.8063 C.3    1 LIG      -0.04000
      2 O1        -64.8783   -8.2905  -43.4381 O.3    1 LIG      -0.65000
      3 H1        -65.9046   -8.0436  -45.2039 H      1 LIG       0.09000
      4 H2        -64.1971   -8.5614  -45.3606 H      1 LIG       0.09000
      5 H3        -64.5857   -6.8829  -44.9001 H      1 LIG       0.09000
      6 H4        -63.9661   -8.1740  -43.1217 H      1 LIG       0.42000
@<TRIPOS>BOND
      1       1       2 1
      2       1       3 1
      3       1       4 1
      4       1       5 1
      5       2       6 1
@<TRIPOS>ALT_TYPE
CGenFF_4.0_ALT_TYPE_SET
CGenFF_4.0 1 CG331 2 OG311 3 HGA3 4 HGA3 5 HGA3 6 HGP1
@<TRIPOS>MOLECULE
methanol
 6 5 0 0 0
****
USER_CHARGES
INVALID_CHARGES
Pose:  29 Cluster:  29 Fr_nu: 244487 TotEn:    -8.06
@<TRIPOS>ATOM
      1 C1        -45.0118    1.8441  -42.4047 C.3    1 LIG      -0.04000
      2 O1        -44.1226    0.8632  -42.9063 O.3    1 LIG      -0.65000
      3 H1        -45.8388    1.3551  -41.8840 H      1 LIG       0.09000
      4 H2        -45.3940    2.4478  -43.2317 H      1 LIG       0.09000
      5 H3        -44.4733    2.4875  -41.7049 H      1 LIG       0.09000
      6 H4        -43.4038    1.3350  -43.3608 H      1 LIG       0.42000
@<TRIPOS>BOND
      1       1       2 1
      2       1       3 1
      3       1       4 1
      4       1       5 1
      5       2       6 1
@<TRIPOS>ALT_TYPE
CGenFF_4.0_ALT_TYPE_SET
CGenFF_4.0 1 CG331 2 OG311 3 HGA3 4 HGA3 5 HGA3 6 HGP1
@<TRIPOS>MOLECULE
methanol
 6 5 0 0 0
****
USER_CHARGES
INVALID_CHARGES
Pose:  30 Cluster:  30 Fr_nu: 9075418 TotEn:    -6.56
@<TRIPOS>ATOM
      1 C1        -54.0210  -24.4095  -23.1506 C.3    1 LIG      -0.04000
      2 O1        -52.7256  -24.0706  -23.6105 O.3    1 LIG      -0.65000
      3 H1        -54.4699  -23.5456  -22.6543 H      1 LIG       0.09000
      4 H2        -53.9532  -25.2488  -22.4538 H      1 LIG       0.09000
      5 H3        -54.6377  -24.6970  -24.0053 H      1 LIG       0.09000
      6 H4        -52.3606  -24.8609  -24.0440 H      1 LIG       0.42000
@<TRIPOS>BOND
      1       1       2 1
      2       1       3 1
      3       1       4 1
      4       1       5 1
      5       2       6 1
@<TRIPOS>ALT_TYPE
CGenFF_4.0_ALT_TYPE_SET
CGenFF_4.0 1 CG331 2 OG311 3 HGA3 4 HGA3 5 HGA3 6 HGP1
@<TRIPOS>MOLECULE
methanol
 6 5 0 0 0
****
USER_CHARGES
INVALID_CHARGES
Pose:  31 Cluster:  31 Fr_nu: 702593 TotEn:    -6.49
@<TRIPOS>ATOM
      1 C1        -48.3769   -7.1215  -39.4415 C.3    1 LIG      -0.04000
      2 O1        -49.7527   -6.9835  -39.1374 O.3    1 LIG      -0.65000
      3 H1        -47.7809   -6.6306  -38.6681 H      1 LIG       0.09000
      4 H2        -48.1711   -6.6709  -40.4158 H      1 LIG       0.09000
      5 H3        -48.1246   -8.1840  -39.4730 H      1 LIG       0.09000
      6 H4        -50.2478   -7.4307  -39.8449 H      1 LIG       0.42000
@<TRIPOS>BOND
      1       1       2 1
      2       1       3 1
      3       1       4 1
      4       1       5 1
      5       2       6 1
@<TRIPOS>ALT_TYPE
CGenFF_4.0_ALT_TYPE_SET
CGenFF_4.0 1 CG331 2 OG311 3 HGA3 4 HGA3 5 HGA3 6 HGP1
@<TRIPOS>MOLECULE
furan
 9 9 0 0 0
****
USER_CHARGES
INVALID_CHARGES
Pose:   1 Cluster:   1 Fr_nu:  28824 TotEn:   -12.10
@<TRIPOS>ATOM
      1 C1        -73.2016  -25.0983  -42.8607 C.2    1 LIG      -0.26000
      2 C2        -71.8523  -24.7912  -42.5638 C.2    1 LIG      -0.26000
      3 C3        -73.4110  -24.6861  -44.1562 C.2    1 LIG       0.09300
      4 C4        -71.3333  -24.2133  -43.6991 C.2    1 LIG       0.09300
      5 O1        -72.2770  -24.1457  -44.6744 O.3    1 LIG      -0.29200
      6 H1        -73.9305  -25.5616  -42.2116 H      1 LIG       0.17500
      7 H2        -71.3241  -24.9690  -41.6382 H      1 LIG       0.17500
      8 H3        -74.2641  -24.7068  -44.8187 H      1 LIG       0.13800
      9 H4        -70.3623  -23.8181  -43.9597 H      1 LIG       0.13800
@<TRIPOS>BOND
      1       1       2 1
      2       1       3 2
      3       2       4 2
      4       3       5 1
      5       4       5 1
      6       1       6 1
      7       2       7 1
      8       3       8 1
      9       4       9 1
@<TRIPOS>ALT_TYPE
CGenFF_4.0_ALT_TYPE_SET
CGenFF_4.0 1 CG2R51 2 CG2R51 3 CG2R51 4 CG2R51 5 OG2R50 6 HGR51 7 HGR51 8 HGR52 9 HGR52
@<TRIPOS>MOLECULE
furan
 9 9 0 0 0
****
USER_CHARGES
INVALID_CHARGES
Pose:   2 Cluster:   2 Fr_nu:   6876 TotEn:   -12.09
@<TRIPOS>ATOM
      1 C1        -71.3426  -23.9680  -43.9885 C.2    1 LIG      -0.26000
      2 C2        -72.5729  -24.6489  -44.1500 C.2    1 LIG      -0.26000
      3 C3        -71.2134  -23.7273  -42.6404 C.2    1 LIG       0.09300
      4 C4        -73.1077  -24.7758  -42.8891 C.2    1 LIG       0.09300
      5 O1        -72.2851  -24.2166  -41.9632 O.3    1 LIG      -0.29200
      6 H1        -70.6385  -23.6874  -44.7583 H      1 LIG       0.17500
      7 H2        -73.0144  -25.0031  -45.0703 H      1 LIG       0.17500
      8 H3        -70.4583  -23.2463  -42.0358 H      1 LIG       0.13800
      9 H4        -74.0162  -25.2147  -42.5032 H      1 LIG       0.13800
@<TRIPOS>BOND
      1       1       2 1
      2       1       3 2
      3       2       4 2
      4       3       5 1
      5       4       5 1
      6       1       6 1
      7       2       7 1
      8       3       8 1
      9       4       9 1
@<TRIPOS>ALT_TYPE
CGenFF_4.0_ALT_TYPE_SET
CGenFF_4.0 1 CG2R51 2 CG2R51 3 CG2R51 4 CG2R51 5 OG2R50 6 HGR51 7 HGR51 8 HGR52 9 HGR52
@<TRIPOS>MOLECULE
furan
 9 9 0 0 0
****
USER_CHARGES
INVALID_CHARGES
Pose:   3 Cluster:   3 Fr_nu: 2439459 TotEn:   -10.56
@<TRIPOS>ATOM
      1 C1        -65.1519   -7.5756  -45.4077 C.2    1 LIG      -0.26000
      2 C2        -66.4577   -7.0344  -45.3357 C.2    1 LIG      -0.26000
      3 C3        -64.8953   -8.1198  -44.1708 C.2    1 LIG       0.09300
      4 C4        -66.9060   -7.2867  -44.0600 C.2    1 LIG       0.09300
      5 O1        -65.9595   -7.9481  -43.3435 O.3    1 LIG      -0.29200
      6 H1        -64.4815   -7.5692  -46.2549 H      1 LIG       0.17500
      7 H2        -67.0039   -6.5245  -46.1161 H      1 LIG       0.17500
      8 H3        -64.0493   -8.6378  -43.7428 H      1 LIG       0.13800
      9 H4        -67.8253   -7.0722  -43.5346 H      1 LIG       0.13800
@<TRIPOS>BOND
      1       1       2 1
      2       1       3 2
      3       2       4 2
      4       3       5 1
      5       4       5 1
      6       1       6 1
      7       2       7 1
      8       3       8 1
      9       4       9 1
@<TRIPOS>ALT_TYPE
CGenFF_4.0_ALT_TYPE_SET
CGenFF_4.0 1 CG2R51 2 CG2R51 3 CG2R51 4 CG2R51 5 OG2R50 6 HGR51 7 HGR51 8 HGR52 9 HGR52
@<TRIPOS>MOLECULE
furan
 9 9 0 0 0
****
USER_CHARGES
INVALID_CHARGES
Pose:   4 Cluster:   4 Fr_nu: 1335738 TotEn:   -10.38
@<TRIPOS>ATOM
      1 C1        -66.1174   -7.6032  -44.5308 C.2    1 LIG      -0.26000
      2 C2        -66.3419   -7.3390  -45.9030 C.2    1 LIG      -0.26000
      3 C3        -64.7725   -7.8644  -44.4072 C.2    1 LIG       0.09300
      4 C4        -65.1183   -7.4574  -46.5201 C.2    1 LIG       0.09300
      5 O1        -64.1563   -7.7774  -45.6151 O.3    1 LIG      -0.29200
      6 H1        -66.8448   -7.6038  -43.7320 H      1 LIG       0.17500
      7 H2        -67.2784   -7.0928  -46.3823 H      1 LIG       0.17500
      8 H3        -64.1330   -8.1140  -43.5731 H      1 LIG       0.13800
      9 H4        -64.7826   -7.3505  -47.5413 H      1 LIG       0.13800
@<TRIPOS>BOND
      1       1       2 1
      2       1       3 2
      3       2       4 2
      4       3       5 1
      5       4       5 1
      6       1       6 1
      7       2       7 1
      8       3       8 1
      9       4       9 1
@<TRIPOS>ALT_TYPE
CGenFF_4.0_ALT_TYPE_SET
CGenFF_4.0 1 CG2R51 2 CG2R51 3 CG2R51 4 CG2R51 5 OG2R50 6 HGR51 7 HGR51 8 HGR52 9 HGR52
@<TRIPOS>MOLECULE
furan
 9 9 0 0 0
****
USER_CHARGES
INVALID_CHARGES
Pose:   5 Cluster:   5 Fr_nu:  77329 TotEn:    -9.94
@<TRIPOS>ATOM
      1 C1        -72.4280  -11.4765  -44.2953 C.2    1 LIG      -0.26000
      2 C2        -71.4100  -11.6952  -43.3366 C.2    1 LIG      -0.26000
      3 C3        -72.6003  -12.6743  -44.9493 C.2    1 LIG       0.09300
      4 C4        -71.0330  -13.0110  -43.4730 C.2    1 LIG       0.09300
      5 O1        -71.7539  -13.6148  -44.4539 O.3    1 LIG      -0.29200
      6 H1        -72.9680  -10.5605  -44.4861 H      1 LIG       0.17500
      7 H2        -71.0023  -10.9829  -42.6339 H      1 LIG       0.17500
      8 H3        -73.2504  -13.0039  -45.7468 H      1 LIG       0.13800
      9 H4        -70.3062  -13.6359  -42.9747 H      1 LIG       0.13800
@<TRIPOS>BOND
      1       1       2 1
      2       1       3 2
      3       2       4 2
      4       3       5 1
      5       4       5 1
      6       1       6 1
      7       2       7 1
      8       3       8 1
      9       4       9 1
@<TRIPOS>ALT_TYPE
CGenFF_4.0_ALT_TYPE_SET
CGenFF_4.0 1 CG2R51 2 CG2R51 3 CG2R51 4 CG2R51 5 OG2R50 6 HGR51 7 HGR51 8 HGR52 9 HGR52
@<TRIPOS>MOLECULE
furan
 9 9 0 0 0
****
USER_CHARGES
INVALID_CHARGES
Pose:   6 Cluster:   6 Fr_nu:  47091 TotEn:    -9.91
@<TRIPOS>ATOM
      1 C1        -66.4558   -6.6255  -46.8037 C.2    1 LIG      -0.26000
      2 C2        -66.0200   -6.9446  -45.4955 C.2    1 LIG      -0.26000
      3 C3        -65.4296   -6.9844  -47.6464 C.2    1 LIG       0.09300
      4 C4        -64.7586   -7.4759  -45.6320 C.2    1 LIG       0.09300
      5 O1        -64.3914   -7.5037  -46.9400 O.3    1 LIG      -0.29200
      6 H1        -67.3995   -6.1881  -47.0958 H      1 LIG       0.17500
      7 H2        -66.5581   -6.8051  -44.5690 H      1 LIG       0.17500
      8 H3        -65.2903   -6.9386  -48.7167 H      1 LIG       0.13800
      9 H4        -64.0300   -7.8608  -44.9335 H      1 LIG       0.13800
@<TRIPOS>BOND
      1       1       2 1
      2       1       3 2
      3       2       4 2
      4       3       5 1
      5       4       5 1
      6       1       6 1
      7       2       7 1
      8       3       8 1
      9       4       9 1
@<TRIPOS>ALT_TYPE
CGenFF_4.0_ALT_TYPE_SET
CGenFF_4.0 1 CG2R51 2 CG2R51 3 CG2R51 4 CG2R51 5 OG2R50 6 HGR51 7 HGR51 8 HGR52 9 HGR52
@<TRIPOS>MOLECULE
furan
 9 9 0 0 0
****
USER_CHARGES
INVALID_CHARGES
Pose:   7 Cluster:   7 Fr_nu:  51881 TotEn:    -9.43
@<TRIPOS>ATOM
      1 C1        -64.5348   -7.8700  -45.0647 C.2    1 LIG      -0.26000
      2 C2        -65.1330   -7.8700  -43.7820 C.2    1 LIG      -0.26000
      3 C3        -65.5710   -7.8700  -45.9694 C.2    1 LIG       0.09300
      4 C4        -66.4920   -7.8699  -43.9942 C.2    1 LIG       0.09300
      5 O1        -66.7673   -7.8698  -45.3249 O.3    1 LIG      -0.29200
      6 H1        -63.4805   -7.8705  -45.3005 H      1 LIG       0.17500
      7 H2        -64.6357   -7.8699  -42.8228 H      1 LIG       0.17500
      8 H3        -65.6214   -7.8689  -47.0485 H      1 LIG       0.13800
      9 H4        -67.3509   -7.8696  -43.3390 H      1 LIG       0.13800
@<TRIPOS>BOND
      1       1       2 1
      2       1       3 2
      3       2       4 2
      4       3       5 1
      5       4       5 1
      6       1       6 1
      7       2       7 1
      8       3       8 1
      9       4       9 1
@<TRIPOS>ALT_TYPE
CGenFF_4.0_ALT_TYPE_SET
CGenFF_4.0 1 CG2R51 2 CG2R51 3 CG2R51 4 CG2R51 5 OG2R50 6 HGR51 7 HGR51 8 HGR52 9 HGR52
@<TRIPOS>MOLECULE
furan
 9 9 0 0 0
****
USER_CHARGES
INVALID_CHARGES
Pose:   8 Cluster:   8 Fr_nu: 3094531 TotEn:    -9.30
@<TRIPOS>ATOM
      1 C1        -72.7770  -10.8622  -43.8330 C.2    1 LIG      -0.26000
      2 C2        -73.3956  -12.0143  -44.3745 C.2    1 LIG      -0.26000
      3 C3        -71.5830  -11.2859  -43.2973 C.2    1 LIG       0.09300
      4 C4        -72.5355  -13.0598  -44.1313 C.2    1 LIG       0.09300
      5 O1        -71.4282  -12.6241  -43.4751 O.3    1 LIG      -0.29200
      6 H1        -73.1544   -9.8499  -43.8326 H      1 LIG       0.17500
      7 H2        -74.3490  -12.0749  -44.8792 H      1 LIG       0.17500
      8 H3        -70.7744  -10.7858  -42.7843 H      1 LIG       0.13800
      9 H4        -72.5638  -14.1173  -44.3499 H      1 LIG       0.13800
@<TRIPOS>BOND
      1       1       2 1
      2       1       3 2
      3       2       4 2
      4       3       5 1
      5       4       5 1
      6       1       6 1
      7       2       7 1
      8       3       8 1
      9       4       9 1
@<TRIPOS>ALT_TYPE
CGenFF_4.0_ALT_TYPE_SET
CGenFF_4.0 1 CG2R51 2 CG2R51 3 CG2R51 4 CG2R51 5 OG2R50 6 HGR51 7 HGR51 8 HGR52 9 HGR52
@<TRIPOS>MOLECULE
furan
 9 9 0 0 0
****
USER_CHARGES
INVALID_CHARGES
Pose:   9 Cluster:   9 Fr_nu: 196991 TotEn:    -9.08
@<TRIPOS>ATOM
      1 C1        -65.9871   -7.5014  -44.3573 C.2    1 LIG      -0.26000
      2 C2        -67.0930   -6.8673  -44.9723 C.2    1 LIG      -0.26000
      3 C3        -65.1402   -7.8666  -45.3778 C.2    1 LIG       0.09300
      4 C4        -66.8429   -6.8901  -46.3247 C.2    1 LIG       0.09300
      5 O1        -65.6545   -7.4975  -46.5802 O.3    1 LIG      -0.29200
      6 H1        -65.8276   -7.6715  -43.3024 H      1 LIG       0.17500
      7 H2        -67.9633   -6.4460  -44.4901 H      1 LIG       0.17500
      8 H3        -64.1840   -8.3681  -45.4125 H      1 LIG       0.13800
      9 H4        -67.3822   -6.5348  -47.1907 H      1 LIG       0.13800
@<TRIPOS>BOND
      1       1       2 1
      2       1       3 2
      3       2       4 2
      4       3       5 1
      5       4       5 1
      6       1       6 1
      7       2       7 1
      8       3       8 1
      9       4       9 1
@<TRIPOS>ALT_TYPE
CGenFF_4.0_ALT_TYPE_SET
CGenFF_4.0 1 CG2R51 2 CG2R51 3 CG2R51 4 CG2R51 5 OG2R50 6 HGR51 7 HGR51 8 HGR52 9 HGR52
@<TRIPOS>MOLECULE
furan
 9 9 0 0 0
****
USER_CHARGES
INVALID_CHARGES
Pose:  10 Cluster:  10 Fr_nu: 1336218 TotEn:    -8.77
@<TRIPOS>ATOM
      1 C1        -64.1625   -7.6473  -46.2660 C.2    1 LIG      -0.26000
      2 C2        -65.3439   -7.0975  -46.8183 C.2    1 LIG      -0.26000
      3 C3        -64.5227   -8.1854  -45.0524 C.2    1 LIG       0.09300
      4 C4        -66.3419   -7.3390  -45.9030 C.2    1 LIG       0.09300
      5 O1        -65.8495   -8.0018  -44.8238 O.3    1 LIG      -0.29200
      6 H1        -63.1722   -7.6505  -46.6980 H      1 LIG       0.17500
      7 H2        -65.4543   -6.5891  -47.7653 H      1 LIG       0.17500
      8 H3        -63.9820   -8.7060  -44.2754 H      1 LIG       0.13800
      9 H4        -67.3983   -7.1155  -45.8726 H      1 LIG       0.13800
@<TRIPOS>BOND
      1       1       2 1
      2       1       3 2
      3       2       4 2
      4       3       5 1
      5       4       5 1
      6       1       6 1
      7       2       7 1
      8       3       8 1
      9       4       9 1
@<TRIPOS>ALT_TYPE
CGenFF_4.0_ALT_TYPE_SET
CGenFF_4.0 1 CG2R51 2 CG2R51 3 CG2R51 4 CG2R51 5 OG2R50 6 HGR51 7 HGR51 8 HGR52 9 HGR52
@<TRIPOS>MOLECULE
furan
 9 9 0 0 0
****
USER_CHARGES
INVALID_CHARGES
Pose:  11 Cluster:  11 Fr_nu:  62372 TotEn:    -8.75
@<TRIPOS>ATOM
      1 C1        -66.4327   -6.2817  -46.0502 C.2    1 LIG      -0.26000
      2 C2        -65.1573   -6.8550  -45.8312 C.2    1 LIG      -0.26000
      3 C3        -66.7189   -6.4835  -47.3804 C.2    1 LIG       0.09300
      4 C4        -64.7551   -7.3663  -47.0432 C.2    1 LIG       0.09300
      5 O1        -65.7015   -7.1441  -47.9927 O.3    1 LIG      -0.29200
      6 H1        -67.0641   -5.7833  -45.3289 H      1 LIG       0.17500
      7 H2        -64.6009   -6.8911  -44.9057 H      1 LIG       0.17500
      8 H3        -67.5595   -6.2323  -48.0107 H      1 LIG       0.13800
      9 H4        -63.8711   -7.8894  -47.3775 H      1 LIG       0.13800
@<TRIPOS>BOND
      1       1       2 1
      2       1       3 2
      3       2       4 2
      4       3       5 1
      5       4       5 1
      6       1       6 1
      7       2       7 1
      8       3       8 1
      9       4       9 1
@<TRIPOS>ALT_TYPE
CGenFF_4.0_ALT_TYPE_SET
CGenFF_4.0 1 CG2R51 2 CG2R51 3 CG2R51 4 CG2R51 5 OG2R50 6 HGR51 7 HGR51 8 HGR52 9 HGR52
@<TRIPOS>MOLECULE
furan
 9 9 0 0 0
****
USER_CHARGES
INVALID_CHARGES
Pose:  12 Cluster:  12 Fr_nu: 108199 TotEn:    -8.75
@<TRIPOS>ATOM
      1 C1        -65.1691   -7.4940  -44.5037 C.2    1 LIG      -0.26000
      2 C2        -64.7297   -7.8468  -45.8020 C.2    1 LIG      -0.26000
      3 C3        -66.2866   -6.7111  -44.6782 C.2    1 LIG       0.09300
      4 C4        -65.6101   -7.2545  -46.6774 C.2    1 LIG       0.09300
      5 O1        -66.5621   -6.5604  -46.0003 O.3    1 LIG      -0.29200
      6 H1        -64.7265   -7.7747  -43.5590 H      1 LIG       0.17500
      7 H2        -63.8781   -8.4568  -46.0667 H      1 LIG       0.17500
      8 H3        -66.9634   -6.2124  -43.9998 H      1 LIG       0.13800
      9 H4        -65.6923   -7.2323  -47.7543 H      1 LIG       0.13800
@<TRIPOS>BOND
      1       1       2 1
      2       1       3 2
      3       2       4 2
      4       3       5 1
      5       4       5 1
      6       1       6 1
      7       2       7 1
      8       3       8 1
      9       4       9 1
@<TRIPOS>ALT_TYPE
CGenFF_4.0_ALT_TYPE_SET
CGenFF_4.0 1 CG2R51 2 CG2R51 3 CG2R51 4 CG2R51 5 OG2R50 6 HGR51 7 HGR51 8 HGR52 9 HGR52
@<TRIPOS>MOLECULE
furan
 9 9 0 0 0
****
USER_CHARGES
INVALID_CHARGES
Pose:  13 Cluster:  13 Fr_nu: 108135 TotEn:    -8.74
@<TRIPOS>ATOM
      1 C1        -67.4751   -6.1242  -46.2079 C.2    1 LIG      -0.26000
      2 C2        -66.7087   -6.6713  -47.2645 C.2    1 LIG      -0.26000
      3 C3        -66.7902   -6.4122  -45.0503 C.2    1 LIG       0.09300
      4 C4        -65.6101   -7.2545  -46.6774 C.2    1 LIG       0.09300
      5 O1        -65.6521   -7.1009  -45.3278 O.3    1 LIG      -0.29200
      6 H1        -68.4100   -5.5876  -46.2808 H      1 LIG       0.17500
      7 H2        -66.9295   -6.6438  -48.3218 H      1 LIG       0.17500
      8 H3        -66.9692   -6.2069  -44.0049 H      1 LIG       0.13800
      9 H4        -64.7533   -7.7895  -47.0606 H      1 LIG       0.13800
@<TRIPOS>BOND
      1       1       2 1
      2       1       3 2
      3       2       4 2
      4       3       5 1
      5       4       5 1
      6       1       6 1
      7       2       7 1
      8       3       8 1
      9       4       9 1
@<TRIPOS>ALT_TYPE
CGenFF_4.0_ALT_TYPE_SET
CGenFF_4.0 1 CG2R51 2 CG2R51 3 CG2R51 4 CG2R51 5 OG2R50 6 HGR51 7 HGR51 8 HGR52 9 HGR52
@<TRIPOS>MOLECULE
furan
 9 9 0 0 0
****
USER_CHARGES
INVALID_CHARGES
Pose:  14 Cluster:  14 Fr_nu:  21298 TotEn:    -8.46
@<TRIPOS>ATOM
      1 C1        -65.6454   -6.3556  -45.7423 C.2    1 LIG      -0.26000
      2 C2        -64.5090   -6.9460  -46.3451 C.2    1 LIG      -0.26000
      3 C3        -65.7898   -6.9671  -44.5187 C.2    1 LIG       0.09300
      4 C4        -64.0399   -7.8761  -45.4468 C.2    1 LIG       0.09300
      5 O1        -64.8151   -7.8951  -44.3308 O.3    1 LIG      -0.29200
      6 H1        -66.2801   -5.5817  -46.1491 H      1 LIG       0.17500
      7 H2        -64.0848   -6.7215  -47.3131 H      1 LIG       0.17500
      8 H3        -66.4957   -6.8599  -43.7080 H      1 LIG       0.13800
      9 H4        -63.2100   -8.5676  -45.4515 H      1 LIG       0.13800
@<TRIPOS>BOND
      1       1       2 1
      2       1       3 2
      3       2       4 2
      4       3       5 1
      5       4       5 1
      6       1       6 1
      7       2       7 1
      8       3       8 1
      9       4       9 1
@<TRIPOS>ALT_TYPE
CGenFF_4.0_ALT_TYPE_SET
CGenFF_4.0 1 CG2R51 2 CG2R51 3 CG2R51 4 CG2R51 5 OG2R50 6 HGR51 7 HGR51 8 HGR52 9 HGR52
@<TRIPOS>MOLECULE
furan
 9 9 0 0 0
****
USER_CHARGES
INVALID_CHARGES
Pose:  15 Cluster:  15 Fr_nu:   8757 TotEn:    -7.99
@<TRIPOS>ATOM
      1 C1        -65.9123   -7.6602  -44.0740 C.2    1 LIG      -0.26000
      2 C2        -64.6520   -8.1843  -44.4486 C.2    1 LIG      -0.26000
      3 C3        -66.1814   -6.6427  -44.9596 C.2    1 LIG       0.09300
      4 C4        -64.2410   -7.4498  -45.5365 C.2    1 LIG       0.09300
      5 O1        -65.1677   -6.5081  -45.8544 O.3    1 LIG      -0.29200
      6 H1        -66.5450   -7.9833  -43.2600 H      1 LIG       0.17500
      7 H2        -64.1111   -8.9960  -43.9839 H      1 LIG       0.17500
      8 H3        -67.0069   -5.9566  -45.0816 H      1 LIG       0.13800
      9 H4        -63.3622   -7.4718  -46.1645 H      1 LIG       0.13800
@<TRIPOS>BOND
      1       1       2 1
      2       1       3 2
      3       2       4 2
      4       3       5 1
      5       4       5 1
      6       1       6 1
      7       2       7 1
      8       3       8 1
      9       4       9 1
@<TRIPOS>ALT_TYPE
CGenFF_4.0_ALT_TYPE_SET
CGenFF_4.0 1 CG2R51 2 CG2R51 3 CG2R51 4 CG2R51 5 OG2R50 6 HGR51 7 HGR51 8 HGR52 9 HGR52
@<TRIPOS>MOLECULE
furan
 9 9 0 0 0
****
USER_CHARGES
INVALID_CHARGES
Pose:  16 Cluster:  16 Fr_nu: 344263 TotEn:    -7.77
@<TRIPOS>ATOM
      1 C1        -66.1395   -7.4388  -46.0735 C.2    1 LIG      -0.26000
      2 C2        -67.3987   -6.8178  -45.8948 C.2    1 LIG      -0.26000
      3 C3        -65.8663   -8.0943  -44.8955 C.2    1 LIG       0.09300
      4 C4        -67.8053   -7.1382  -44.6204 C.2    1 LIG       0.09300
      5 O1        -66.8768   -7.9161  -44.0046 O.3    1 LIG      -0.29200
      6 H1        -65.5096   -7.4115  -46.9509 H      1 LIG       0.17500
      7 H2        -67.9421   -6.2125  -46.6061 H      1 LIG       0.17500
      8 H3        -65.0409   -8.7002  -44.5511 H      1 LIG       0.13800
      9 H4        -68.6820   -6.9037  -44.0344 H      1 LIG       0.13800
@<TRIPOS>BOND
      1       1       2 1
      2       1       3 2
      3       2       4 2
      4       3       5 1
      5       4       5 1
      6       1       6 1
      7       2       7 1
      8       3       8 1
      9       4       9 1
@<TRIPOS>ALT_TYPE
CGenFF_4.0_ALT_TYPE_SET
CGenFF_4.0 1 CG2R51 2 CG2R51 3 CG2R51 4 CG2R51 5 OG2R50 6 HGR51 7 HGR51 8 HGR52 9 HGR52
@<TRIPOS>MOLECULE
furan
 9 9 0 0 0
****
USER_CHARGES
INVALID_CHARGES
Pose:  17 Cluster:  17 Fr_nu: 761812 TotEn:    -7.51
@<TRIPOS>ATOM
      1 C1        -66.1494   -7.4116  -46.6010 C.2    1 LIG      -0.26000
      2 C2        -66.0260   -7.4116  -45.1910 C.2    1 LIG      -0.26000
      3 C3        -67.2476   -6.6349  -46.8883 C.2    1 LIG       0.09300
      4 C4        -67.0576   -6.6348  -44.7173 C.2    1 LIG       0.09300
      5 O1        -67.8068   -6.1575  -45.7456 O.3    1 LIG      -0.29200
      6 H1        -65.5172   -7.9151  -47.3180 H      1 LIG       0.17500
      7 H2        -65.2785   -7.9147  -44.5947 H      1 LIG       0.17500
      8 H3        -67.7347   -6.3391  -47.8061 H      1 LIG       0.13800
      9 H4        -67.3782   -6.3398  -43.7287 H      1 LIG       0.13800
@<TRIPOS>BOND
      1       1       2 1
      2       1       3 2
      3       2       4 2
      4       3       5 1
      5       4       5 1
      6       1       6 1
      7       2       7 1
      8       3       8 1
      9       4       9 1
@<TRIPOS>ALT_TYPE
CGenFF_4.0_ALT_TYPE_SET
CGenFF_4.0 1 CG2R51 2 CG2R51 3 CG2R51 4 CG2R51 5 OG2R50 6 HGR51 7 HGR51 8 HGR52 9 HGR52
@<TRIPOS>MOLECULE
furan
 9 9 0 0 0
****
USER_CHARGES
INVALID_CHARGES
Pose:  18 Cluster:  18 Fr_nu: 695992 TotEn:    -6.95
@<TRIPOS>ATOM
      1 C1        -65.1231   -6.9635  -47.8793 C.2    1 LIG      -0.26000
      2 C2        -65.1221   -6.9642  -46.4639 C.2    1 LIG      -0.26000
      3 C3        -66.4376   -6.8252  -48.2602 C.2    1 LIG       0.09300
      4 C4        -66.4360   -6.8261  -46.0809 C.2    1 LIG       0.09300
      5 O1        -67.2442   -6.7406  -47.1700 O.3    1 LIG      -0.29200
      6 H1        -64.2723   -7.0532  -48.5391 H      1 LIG       0.17500
      7 H2        -64.2703   -7.0539  -45.8053 H      1 LIG       0.17500
      8 H3        -66.9370   -6.7712  -49.2166 H      1 LIG       0.13800
      9 H4        -66.9341   -6.7739  -45.1237 H      1 LIG       0.13800
@<TRIPOS>BOND
      1       1       2 1
      2       1       3 2
      3       2       4 2
      4       3       5 1
      5       4       5 1
      6       1       6 1
      7       2       7 1
      8       3       8 1
      9       4       9 1
@<TRIPOS>ALT_TYPE
CGenFF_4.0_ALT_TYPE_SET
CGenFF_4.0 1 CG2R51 2 CG2R51 3 CG2R51 4 CG2R51 5 OG2R50 6 HGR51 7 HGR51 8 HGR52 9 HGR52
@<TRIPOS>MOLECULE
furan
 9 9 0 0 0
****
USER_CHARGES
INVALID_CHARGES
Pose:  19 Cluster:  19 Fr_nu: 3094523 TotEn:    -5.29
@<TRIPOS>ATOM
      1 C1        -71.8627  -10.9737  -43.7161 C.2    1 LIG      -0.26000
      2 C2        -71.4198  -12.2554  -44.1217 C.2    1 LIG      -0.26000
      3 C3        -73.2176  -11.0863  -43.5070 C.2    1 LIG       0.09300
      4 C4        -72.5355  -13.0598  -44.1313 C.2    1 LIG       0.09300
      5 O1        -73.6355  -12.3548  -43.7578 O.3    1 LIG      -0.29200
      6 H1        -71.2689  -10.0797  -43.5923 H      1 LIG       0.17500
      7 H2        -70.4132  -12.5553  -44.3750 H      1 LIG       0.17500
      8 H3        -73.9858  -10.3943  -43.1940 H      1 LIG       0.13800
      9 H4        -72.7049  -14.1003  -44.3674 H      1 LIG       0.13800
@<TRIPOS>BOND
      1       1       2 1
      2       1       3 2
      3       2       4 2
      4       3       5 1
      5       4       5 1
      6       1       6 1
      7       2       7 1
      8       3       8 1
      9       4       9 1
@<TRIPOS>ALT_TYPE
CGenFF_4.0_ALT_TYPE_SET
CGenFF_4.0 1 CG2R51 2 CG2R51 3 CG2R51 4 CG2R51 5 OG2R50 6 HGR51 7 HGR51 8 HGR52 9 HGR52
@<TRIPOS>MOLECULE
furan
 9 9 0 0 0
****
USER_CHARGES
INVALID_CHARGES
Pose:  20 Cluster:  20 Fr_nu: 3030344 TotEn:    -5.20
@<TRIPOS>ATOM
      1 C1        -72.8437  -10.3725  -43.4603 C.2    1 LIG      -0.26000
      2 C2        -73.1690  -11.7471  -43.5490 C.2    1 LIG      -0.26000
      3 C3        -71.6364  -10.2235  -44.1024 C.2    1 LIG       0.09300
      4 C4        -72.1374  -12.3400  -44.2390 C.2    1 LIG       0.09300
      5 O1        -71.1991  -11.4181  -44.5800 O.3    1 LIG      -0.29200
      6 H1        -73.4172   -9.5885  -42.9871 H      1 LIG       0.17500
      7 H2        -74.0458  -12.2435  -43.1589 H      1 LIG       0.17500
      8 H3        -70.9920   -9.3783  -44.2962 H      1 LIG       0.13800
      9 H4        -71.9325  -13.3535  -44.5520 H      1 LIG       0.13800
@<TRIPOS>BOND
      1       1       2 1
      2       1       3 2
      3       2       4 2
      4       3       5 1
      5       4       5 1
      6       1       6 1
      7       2       7 1
      8       3       8 1
      9       4       9 1
@<TRIPOS>ALT_TYPE
CGenFF_4.0_ALT_TYPE_SET
CGenFF_4.0 1 CG2R51 2 CG2R51 3 CG2R51 4 CG2R51 5 OG2R50 6 HGR51 7 HGR51 8 HGR52 9 HGR52
@<TRIPOS>MOLECULE
pyrimidine
 10 10 0 0 0
****
USER_CHARGES
INVALID_CHARGES
Pose:   1 Cluster:   1 Fr_nu: 3436381 TotEn:   -18.52
@<TRIPOS>ATOM
      1 C1        -73.0442  -10.1592  -43.2530 C.ar   1 LIG      -0.13100
      2 C2        -71.7985  -10.3173  -43.8256 C.ar   1 LIG       0.28900
      3 C3        -73.7157  -11.3266  -42.9526 C.ar   1 LIG       0.28900
      4 C4        -71.9956  -12.5806  -43.7500 C.ar   1 LIG       0.50700
      5 N1        -71.2416  -11.5176  -44.0890 N.ar   1 LIG      -0.71900
      6 N2        -73.2196  -12.5589  -43.1885 N.ar   1 LIG      -0.71900
      7 H1        -73.4667   -9.1837  -43.0529 H      1 LIG       0.11500
      8 H2        -71.1961   -9.4571  -44.0966 H      1 LIG       0.11400
      9 H3        -74.7015  -11.3027  -42.5009 H      1 LIG       0.11400
     10 H4        -71.5733  -13.5575  -43.9513 H      1 LIG       0.14100
@<TRIPOS>BOND
      1       1       2 ar
      2       1       3 ar
      3       2       5 ar
      4       3       6 ar
      5       4       5 ar
      6       4       6 ar
      7       1       7 1
      8       2       8 1
      9       3       9 1
     10       4      10 1
@<TRIPOS>ALT_TYPE
CGenFF_4.0_ALT_TYPE_SET
CGenFF_4.0 1 CG2R61 2 CG2R61 3 CG2R61 4 CG2R64 5 NG2R62 6 NG2R62 7 HGR61 8 HGR62 9 HGR62 10 HGR62
@<TRIPOS>MOLECULE
pyrimidine
 10 10 0 0 0
****
USER_CHARGES
INVALID_CHARGES
Pose:   2 Cluster:   2 Fr_nu: 133290 TotEn:   -14.77
@<TRIPOS>ATOM
      1 C1        -75.7588  -26.5816  -46.1219 C.ar   1 LIG      -0.13100
      2 C2        -75.4060  -27.7649  -46.7383 C.ar   1 LIG       0.28900
      3 C3        -74.7657  -25.9757  -45.3799 C.ar   1 LIG       0.28900
      4 C4        -73.3001  -27.6359  -45.8925 C.ar   1 LIG       0.50700
      5 N1        -74.1811  -28.3227  -46.6445 N.ar   1 LIG      -0.71900
      6 N2        -73.5205  -26.4769  -45.2430 N.ar   1 LIG      -0.71900
      7 H1        -76.7494  -26.1569  -46.2142 H      1 LIG       0.11500
      8 H2        -76.1203  -28.3135  -47.3426 H      1 LIG       0.11400
      9 H3        -74.9494  -25.0425  -44.8586 H      1 LIG       0.11400
     10 H4        -72.3085  -28.0616  -45.7990 H      1 LIG       0.14100
@<TRIPOS>BOND
      1       1       2 ar
      2       1       3 ar
      3       2       5 ar
      4       3       6 ar
      5       4       5 ar
      6       4       6 ar
      7       1       7 1
      8       2       8 1
      9       3       9 1
     10       4      10 1
@<TRIPOS>ALT_TYPE
CGenFF_4.0_ALT_TYPE_SET
CGenFF_4.0 1 CG2R61 2 CG2R61 3 CG2R61 4 CG2R64 5 NG2R62 6 NG2R62 7 HGR61 8 HGR62 9 HGR62 10 HGR62
@<TRIPOS>MOLECULE
pyrimidine
 10 10 0 0 0
****
USER_CHARGES
INVALID_CHARGES
Pose:   3 Cluster:   3 Fr_nu:   7107 TotEn:   -14.37
@<TRIPOS>ATOM
      1 C1        -70.9218  -23.7941  -42.9086 C.ar   1 LIG      -0.13100
      2 C2        -71.0129  -23.7977  -44.2856 C.ar   1 LIG       0.28900
      3 C3        -72.0131  -24.3057  -42.2367 C.ar   1 LIG       0.28900
      4 C4        -73.0816  -24.7356  -44.1965 C.ar   1 LIG       0.50700
      5 N1        -72.0819  -24.2626  -44.9648 N.ar   1 LIG      -0.71900
      6 N2        -73.1139  -24.7865  -42.8511 N.ar   1 LIG      -0.71900
      7 H1        -70.0518  -23.4147  -42.3897 H      1 LIG       0.11500
      8 H2        -70.2043  -23.4152  -44.8990 H      1 LIG       0.11400
      9 H3        -72.0334  -24.3437  -41.1530 H      1 LIG       0.11400
     10 H4        -73.9533  -25.1145  -44.7158 H      1 LIG       0.14100
@<TRIPOS>BOND
      1       1       2 ar
      2       1       3 ar
      3       2       5 ar
      4       3       6 ar
      5       4       5 ar
      6       4       6 ar
      7       1       7 1
      8       2       8 1
      9       3       9 1
     10       4      10 1
@<TRIPOS>ALT_TYPE
CGenFF_4.0_ALT_TYPE_SET
CGenFF_4.0 1 CG2R61 2 CG2R61 3 CG2R61 4 CG2R64 5 NG2R62 6 NG2R62 7 HGR61 8 HGR62 9 HGR62 10 HGR62
@<TRIPOS>MOLECULE
pyrimidine
 10 10 0 0 0
****
USER_CHARGES
INVALID_CHARGES
Pose:   4 Cluster:   4 Fr_nu: 2086420 TotEn:   -14.08
@<TRIPOS>ATOM
      1 C1        -66.6429   -6.6818  -46.1072 C.ar   1 LIG      -0.13100
      2 C2        -65.3749   -6.9154  -46.5994 C.ar   1 LIG       0.28900
      3 C3        -66.9070   -7.2134  -44.8615 C.ar   1 LIG       0.28900
      4 C4        -64.8094   -8.0793  -44.7306 C.ar   1 LIG       0.50700
      5 N1        -64.4298   -7.6126  -45.9354 N.ar   1 LIG      -0.71900
      6 N2        -66.0104   -7.9202  -44.1426 N.ar   1 LIG      -0.71900
      7 H1        -67.3816   -6.1189  -46.6618 H      1 LIG       0.11500
      8 H2        -65.0753   -6.5369  -47.5707 H      1 LIG       0.11400
      9 H3        -67.8765   -7.0823  -44.3932 H      1 LIG       0.11400
     10 H4        -64.0702   -8.6439  -44.1756 H      1 LIG       0.14100
@<TRIPOS>BOND
      1       1       2 ar
      2       1       3 ar
      3       2       5 ar
      4       3       6 ar
      5       4       5 ar
      6       4       6 ar
      7       1       7 1
      8       2       8 1
      9       3       9 1
     10       4      10 1
@<TRIPOS>ALT_TYPE
CGenFF_4.0_ALT_TYPE_SET
CGenFF_4.0 1 CG2R61 2 CG2R61 3 CG2R61 4 CG2R64 5 NG2R62 6 NG2R62 7 HGR61 8 HGR62 9 HGR62 10 HGR62
@<TRIPOS>MOLECULE
pyrimidine
 10 10 0 0 0
****
USER_CHARGES
INVALID_CHARGES
Pose:   5 Cluster:   5 Fr_nu:  48122 TotEn:   -13.55
@<TRIPOS>ATOM
      1 C1        -65.1330   -7.7624  -43.7820 C.ar   1 LIG      -0.13100
      2 C2        -66.5078   -7.7624  -43.9023 C.ar   1 LIG       0.28900
      3 C3        -64.4298   -7.7624  -44.9692 C.ar   1 LIG       0.28900
      4 C4        -66.3595   -7.7621  -46.1705 C.ar   1 LIG       0.50700
      5 N1        -67.1566   -7.7622  -45.0852 N.ar   1 LIG      -0.71900
      6 N2        -65.0129   -7.7624  -46.1859 N.ar   1 LIG      -0.71900
      7 H1        -64.6388   -7.7627  -42.8197 H      1 LIG       0.11500
      8 H2        -67.1444   -7.7627  -43.0242 H      1 LIG       0.11400
      9 H3        -63.3452   -7.7631  -44.9752 H      1 LIG       0.11400
     10 H4        -66.8541   -7.7630  -47.1342 H      1 LIG       0.14100
@<TRIPOS>BOND
      1       1       2 ar
      2       1       3 ar
      3       2       5 ar
      4       3       6 ar
      5       4       5 ar
      6       4       6 ar
      7       1       7 1
      8       2       8 1
      9       3       9 1
     10       4      10 1
@<TRIPOS>ALT_TYPE
CGenFF_4.0_ALT_TYPE_SET
CGenFF_4.0 1 CG2R61 2 CG2R61 3 CG2R61 4 CG2R64 5 NG2R62 6 NG2R62 7 HGR61 8 HGR62 9 HGR62 10 HGR62
@<TRIPOS>MOLECULE
pyrimidine
 10 10 0 0 0
****
USER_CHARGES
INVALID_CHARGES
Pose:   6 Cluster:   6 Fr_nu: 1382166 TotEn:   -13.39
@<TRIPOS>ATOM
      1 C1        -51.3939    2.9719  -33.1500 C.ar   1 LIG      -0.13100
      2 C2        -51.7500    2.7178  -31.8412 C.ar   1 LIG       0.28900
      3 C3        -52.2339    3.8189  -33.8436 C.ar   1 LIG       0.28900
      4 C4        -53.5788    4.0551  -32.0263 C.ar   1 LIG       0.50700
      5 N1        -52.8398    3.2445  -31.2452 N.ar   1 LIG      -0.71900
      6 N2        -53.3391    4.3803  -33.3111 N.ar   1 LIG      -0.71900
      7 H1        -50.5137    2.5354  -33.6028 H      1 LIG       0.11500
      8 H2        -51.1507    2.0638  -31.2171 H      1 LIG       0.11400
      9 H3        -52.0359    4.0767  -34.8784 H      1 LIG       0.11400
     10 H4        -54.4607    4.4914  -31.5735 H      1 LIG       0.14100
@<TRIPOS>BOND
      1       1       2 ar
      2       1       3 ar
      3       2       5 ar
      4       3       6 ar
      5       4       5 ar
      6       4       6 ar
      7       1       7 1
      8       2       8 1
      9       3       9 1
     10       4      10 1
@<TRIPOS>ALT_TYPE
CGenFF_4.0_ALT_TYPE_SET
CGenFF_4.0 1 CG2R61 2 CG2R61 3 CG2R61 4 CG2R64 5 NG2R62 6 NG2R62 7 HGR61 8 HGR62 9 HGR62 10 HGR62
@<TRIPOS>MOLECULE
pyrimidine
 10 10 0 0 0
****
USER_CHARGES
INVALID_CHARGES
Pose:   7 Cluster:   7 Fr_nu: 354587 TotEn:   -12.86
@<TRIPOS>ATOM
      1 C1        -67.9877   -6.1789  -44.9904 C.ar   1 LIG      -0.13100
      2 C2        -67.8375   -7.3289  -44.2423 C.ar   1 LIG       0.28900
      3 C3        -66.8717   -5.7741  -45.6936 C.ar   1 LIG       0.28900
      4 C4        -65.6746   -7.5400  -44.9090 C.ar   1 LIG       0.50700
      5 N1        -66.6909   -8.0371  -44.1785 N.ar   1 LIG      -0.71900
      6 N2        -65.6944   -6.4330  -45.6757 N.ar   1 LIG      -0.71900
      7 H1        -68.9196   -5.6305  -45.0231 H      1 LIG       0.11500
      8 H2        -68.6599   -7.7241  -43.6559 H      1 LIG       0.11400
      9 H3        -66.8936   -4.8814  -46.3092 H      1 LIG       0.11400
     10 H4        -64.7411   -8.0884  -44.8755 H      1 LIG       0.14100
@<TRIPOS>BOND
      1       1       2 ar
      2       1       3 ar
      3       2       5 ar
      4       3       6 ar
      5       4       5 ar
      6       4       6 ar
      7       1       7 1
      8       2       8 1
      9       3       9 1
     10       4      10 1
@<TRIPOS>ALT_TYPE
CGenFF_4.0_ALT_TYPE_SET
CGenFF_4.0 1 CG2R61 2 CG2R61 3 CG2R61 4 CG2R64 5 NG2R62 6 NG2R62 7 HGR61 8 HGR62 9 HGR62 10 HGR62
@<TRIPOS>MOLECULE
pyrimidine
 10 10 0 0 0
****
USER_CHARGES
INVALID_CHARGES
Pose:   8 Cluster:   8 Fr_nu:  64086 TotEn:   -11.66
@<TRIPOS>ATOM
      1 C1        -73.3805  -25.0555  -43.5543 C.ar   1 LIG      -0.13100
      2 C2        -72.9501  -24.7364  -42.2826 C.ar   1 LIG       0.28900
      3 C3        -72.5471  -24.6649  -44.5823 C.ar   1 LIG       0.28900
      4 C4        -71.0717  -23.7592  -43.1093 C.ar   1 LIG       0.50700
      5 N1        -71.7967  -24.0864  -42.0228 N.ar   1 LIG      -0.71900
      6 N2        -71.3810  -24.0125  -44.3953 N.ar   1 LIG      -0.71900
      7 H1        -74.3108  -25.5777  -43.7337 H      1 LIG       0.11500
      8 H2        -73.5388  -25.0025  -41.4114 H      1 LIG       0.11400
      9 H3        -72.8019  -24.8714  -45.6162 H      1 LIG       0.11400
     10 H4        -70.1407  -23.2354  -42.9301 H      1 LIG       0.14100
@<TRIPOS>BOND
      1       1       2 ar
      2       1       3 ar
      3       2       5 ar
      4       3       6 ar
      5       4       5 ar
      6       4       6 ar
      7       1       7 1
      8       2       8 1
      9       3       9 1
     10       4      10 1
@<TRIPOS>ALT_TYPE
CGenFF_4.0_ALT_TYPE_SET
CGenFF_4.0 1 CG2R61 2 CG2R61 3 CG2R61 4 CG2R64 5 NG2R62 6 NG2R62 7 HGR61 8 HGR62 9 HGR62 10 HGR62
@<TRIPOS>MOLECULE
pyrimidine
 10 10 0 0 0
****
USER_CHARGES
INVALID_CHARGES
Pose:   9 Cluster:   9 Fr_nu: 155093 TotEn:   -11.06
@<TRIPOS>ATOM
      1 C1        -67.5522   -6.1879  -45.7719 C.ar   1 LIG      -0.13100
      2 C2        -66.8127   -6.3038  -46.9314 C.ar   1 LIG       0.28900
      3 C3        -67.2005   -7.0471  -44.7511 C.ar   1 LIG       0.28900
      4 C4        -65.5588   -7.9689  -46.0248 C.ar   1 LIG       0.50700
      5 N1        -65.8054   -7.1866  -47.0927 N.ar   1 LIG      -0.71900
      6 N2        -66.2055   -7.9536  -44.8435 N.ar   1 LIG      -0.71900
      7 H1        -68.3554   -5.4705  -45.6701 H      1 LIG       0.11500
      8 H2        -67.0163   -5.6708  -47.7882 H      1 LIG       0.11400
      9 H3        -67.7254   -7.0304  -43.8021 H      1 LIG       0.11400
     10 H4        -64.7554   -8.6881  -46.1269 H      1 LIG       0.14100
@<TRIPOS>BOND
      1       1       2 ar
      2       1       3 ar
      3       2       5 ar
      4       3       6 ar
      5       4       5 ar
      6       4       6 ar
      7       1       7 1
      8       2       8 1
      9       3       9 1
     10       4      10 1
@<TRIPOS>ALT_TYPE
CGenFF_4.0_ALT_TYPE_SET
CGenFF_4.0 1 CG2R61 2 CG2R61 3 CG2R61 4 CG2R64 5 NG2R62 6 NG2R62 7 HGR61 8 HGR62 9 HGR62 10 HGR62
@<TRIPOS>MOLECULE
pyrimidine
 10 10 0 0 0
****
USER_CHARGES
INVALID_CHARGES
Pose:  10 Cluster:  10 Fr_nu:   2610 TotEn:   -10.47
@<TRIPOS>ATOM
      1 C1        -65.5284   -6.9160  -48.0404 C.ar   1 LIG      -0.13100
      2 C2        -66.5551   -6.8329  -47.1220 C.ar   1 LIG       0.28900
      3 C3        -64.3184   -7.3569  -47.5449 C.ar   1 LIG       0.28900
      4 C4        -65.1934   -7.5700  -45.4578 C.ar   1 LIG       0.50700
      5 N1        -66.4221   -7.1532  -45.8181 N.ar   1 LIG      -0.71900
      6 N2        -64.1146   -7.6936  -46.2544 N.ar   1 LIG      -0.71900
      7 H1        -65.6633   -6.6524  -49.0808 H      1 LIG       0.11500
      8 H2        -67.5426   -6.4963  -47.4184 H      1 LIG       0.11400
      9 H3        -63.4529   -7.4540  -48.1914 H      1 LIG       0.11400
     10 H4        -65.0578   -7.8329  -44.4159 H      1 LIG       0.14100
@<TRIPOS>BOND
      1       1       2 ar
      2       1       3 ar
      3       2       5 ar
      4       3       6 ar
      5       4       5 ar
      6       4       6 ar
      7       1       7 1
      8       2       8 1
      9       3       9 1
     10       4      10 1
@<TRIPOS>ALT_TYPE
CGenFF_4.0_ALT_TYPE_SET
CGenFF_4.0 1 CG2R61 2 CG2R61 3 CG2R61 4 CG2R64 5 NG2R62 6 NG2R62 7 HGR61 8 HGR62 9 HGR62 10 HGR62
@<TRIPOS>MOLECULE
pyrimidine
 10 10 0 0 0
****
USER_CHARGES
INVALID_CHARGES
Pose:  11 Cluster:  11 Fr_nu:  23761 TotEn:   -10.30
@<TRIPOS>ATOM
      1 C1        -68.5048   -5.4099  -45.0164 C.ar   1 LIG      -0.13100
      2 C2        -68.9930   -6.6748  -44.7590 C.ar   1 LIG       0.28900
      3 C3        -67.1983   -5.3524  -45.4566 C.ar   1 LIG       0.28900
      4 C4        -67.0100   -7.6152  -45.3506 C.ar   1 LIG       0.50700
      5 N1        -68.2705   -7.8033  -44.9158 N.ar   1 LIG      -0.71900
      6 N2        -66.4189   -6.4390  -45.6354 N.ar   1 LIG      -0.71900
      7 H1        -69.1070   -4.5214  -44.8817 H      1 LIG       0.11500
      8 H2        -70.0093   -6.8197  -44.4088 H      1 LIG       0.11400
      9 H3        -66.7276   -4.4020  -45.6840 H      1 LIG       0.11400
     10 H4        -66.4065   -8.5046  -45.4845 H      1 LIG       0.14100
@<TRIPOS>BOND
      1       1       2 ar
      2       1       3 ar
      3       2       5 ar
      4       3       6 ar
      5       4       5 ar
      6       4       6 ar
      7       1       7 1
      8       2       8 1
      9       3       9 1
     10       4      10 1
@<TRIPOS>ALT_TYPE
CGenFF_4.0_ALT_TYPE_SET
CGenFF_4.0 1 CG2R61 2 CG2R61 3 CG2R61 4 CG2R64 5 NG2R62 6 NG2R62 7 HGR61 8 HGR62 9 HGR62 10 HGR62
@<TRIPOS>MOLECULE
pyrimidine
 10 10 0 0 0
****
USER_CHARGES
INVALID_CHARGES
Pose:  12 Cluster:  12 Fr_nu: 184921 TotEn:    -9.65
@<TRIPOS>ATOM
      1 C1        -65.9279   -7.0011  -44.3152 C.ar   1 LIG      -0.13100
      2 C2        -67.1278   -6.4694  -44.7418 C.ar   1 LIG       0.28900
      3 C3        -65.0857   -7.4498  -45.3119 C.ar   1 LIG       0.28900
      4 C4        -66.5808   -6.8492  -46.9152 C.ar   1 LIG       0.50700
      5 N1        -67.4879   -6.3776  -46.0388 N.ar   1 LIG      -0.71900
      6 N2        -65.3813   -7.3892  -46.6269 N.ar   1 LIG      -0.71900
      7 H1        -65.6649   -7.0625  -43.2677 H      1 LIG       0.11500
      8 H2        -67.8544   -6.0913  -44.0309 H      1 LIG       0.11400
      9 H3        -64.1209   -7.8842  -45.0733 H      1 LIG       0.11400
     10 H4        -66.8444   -6.7889  -47.9640 H      1 LIG       0.14100
@<TRIPOS>BOND
      1       1       2 ar
      2       1       3 ar
      3       2       5 ar
      4       3       6 ar
      5       4       5 ar
      6       4       6 ar
      7       1       7 1
      8       2       8 1
      9       3       9 1
     10       4      10 1
@<TRIPOS>ALT_TYPE
CGenFF_4.0_ALT_TYPE_SET
CGenFF_4.0 1 CG2R61 2 CG2R61 3 CG2R61 4 CG2R64 5 NG2R62 6 NG2R62 7 HGR61 8 HGR62 9 HGR62 10 HGR62
@<TRIPOS>MOLECULE
pyrimidine
 10 10 0 0 0
****
USER_CHARGES
INVALID_CHARGES
Pose:  13 Cluster:  13 Fr_nu:  43149 TotEn:    -9.46
@<TRIPOS>ATOM
      1 C1        -64.7836   -7.0893  -46.9210 C.ar   1 LIG      -0.13100
      2 C2        -65.8536   -6.2630  -47.1984 C.ar   1 LIG       0.28900
      3 C3        -64.7254   -7.5782  -45.6320 C.ar   1 LIG       0.28900
      4 C4        -66.6317   -6.4735  -45.0731 C.ar   1 LIG       0.50700
      5 N1        -66.7996   -5.9330  -46.2950 N.ar   1 LIG      -0.71900
      6 N2        -65.6356   -7.2897  -44.6789 N.ar   1 LIG      -0.71900
      7 H1        -64.0390   -7.3373  -47.6654 H      1 LIG       0.11500
      8 H2        -65.9832   -5.8306  -48.1846 H      1 LIG       0.11400
      9 H3        -63.9204   -8.2349  -45.3203 H      1 LIG       0.11400
     10 H4        -67.3766   -6.2244  -44.3272 H      1 LIG       0.14100
@<TRIPOS>BOND
      1       1       2 ar
      2       1       3 ar
      3       2       5 ar
      4       3       6 ar
      5       4       5 ar
      6       4       6 ar
      7       1       7 1
      8       2       8 1
      9       3       9 1
     10       4      10 1
@<TRIPOS>ALT_TYPE
CGenFF_4.0_ALT_TYPE_SET
CGenFF_4.0 1 CG2R61 2 CG2R61 3 CG2R61 4 CG2R64 5 NG2R62 6 NG2R62 7 HGR61 8 HGR62 9 HGR62 10 HGR62
@<TRIPOS>MOLECULE
pyrimidine
 10 10 0 0 0
****
USER_CHARGES
INVALID_CHARGES
Pose:  14 Cluster:  14 Fr_nu: 2944821 TotEn:    -9.31
@<TRIPOS>ATOM
      1 C1        -67.9904   -6.3716  -44.7267 C.ar   1 LIG      -0.13100
      2 C2        -67.6241   -5.2527  -45.4467 C.ar   1 LIG       0.28900
      3 C3        -67.1351   -7.4501  -44.8233 C.ar   1 LIG       0.28900
      4 C4        -65.7587   -6.2980  -46.2180 C.ar   1 LIG       0.50700
      5 N1        -66.5108   -5.1810  -46.2056 N.ar   1 LIG      -0.71900
      6 N2        -66.0065   -7.4481  -45.5626 N.ar   1 LIG      -0.71900
      7 H1        -68.8895   -6.4013  -44.1260 H      1 LIG       0.11500
      8 H2        -68.2342   -4.3561  -45.4327 H      1 LIG       0.11400
      9 H3        -67.3403   -8.3740  -44.2934 H      1 LIG       0.11400
     10 H4        -64.8590   -6.2688  -46.8203 H      1 LIG       0.14100
@<TRIPOS>BOND
      1       1       2 ar
      2       1       3 ar
      3       2       5 ar
      4       3       6 ar
      5       4       5 ar
      6       4       6 ar
      7       1       7 1
      8       2       8 1
      9       3       9 1
     10       4      10 1
@<TRIPOS>ALT_TYPE
CGenFF_4.0_ALT_TYPE_SET
CGenFF_4.0 1 CG2R61 2 CG2R61 3 CG2R61 4 CG2R64 5 NG2R62 6 NG2R62 7 HGR61 8 HGR62 9 HGR62 10 HGR62
@<TRIPOS>MOLECULE
pyrimidine
 10 10 0 0 0
****
USER_CHARGES
INVALID_CHARGES
Pose:  15 Cluster:  15 Fr_nu: 3388385 TotEn:    -9.04
@<TRIPOS>ATOM
      1 C1        -46.1665  -17.7549  -43.7932 C.ar   1 LIG      -0.13100
      2 C2        -45.4639  -18.2510  -42.7140 C.ar   1 LIG       0.28900
      3 C3        -47.4674  -17.3744  -43.5348 C.ar   1 LIG       0.28900
      4 C4        -47.2596  -17.9655  -41.3498 C.ar   1 LIG       0.50700
      5 N1        -45.9813  -18.3706  -41.4737 N.ar   1 LIG      -0.71900
      6 N2        -48.0483  -17.4664  -42.3206 N.ar   1 LIG      -0.71900
      7 H1        -45.7262  -17.6702  -44.7777 H      1 LIG       0.11500
      8 H2        -44.4346  -18.5758  -42.8203 H      1 LIG       0.11400
      9 H3        -48.0980  -16.9734  -44.3210 H      1 LIG       0.11400
     10 H4        -47.7010  -18.0513  -40.3644 H      1 LIG       0.14100
@<TRIPOS>BOND
      1       1       2 ar
      2       1       3 ar
      3       2       5 ar
      4       3       6 ar
      5       4       5 ar
      6       4       6 ar
      7       1       7 1
      8       2       8 1
      9       3       9 1
     10       4      10 1
@<TRIPOS>ALT_TYPE
CGenFF_4.0_ALT_TYPE_SET
CGenFF_4.0 1 CG2R61 2 CG2R61 3 CG2R61 4 CG2R64 5 NG2R62 6 NG2R62 7 HGR61 8 HGR62 9 HGR62 10 HGR62
@<TRIPOS>MOLECULE
pyrimidine
 10 10 0 0 0
****
USER_CHARGES
INVALID_CHARGES
Pose:  16 Cluster:  16 Fr_nu:  76837 TotEn:    -7.34
@<TRIPOS>ATOM
      1 C1        -66.4364   -7.5414  -43.8083 C.ar   1 LIG      -0.13100
      2 C2        -67.0620   -7.0110  -44.9181 C.ar   1 LIG       0.28900
      3 C3        -65.0957   -7.8302  -43.9596 C.ar   1 LIG       0.28900
      4 C4        -65.1297   -7.0999  -46.1119 C.ar   1 LIG       0.50700
      5 N1        -66.4367   -6.7763  -46.0903 N.ar   1 LIG      -0.71900
      6 N2        -64.4081   -7.6216  -45.1016 N.ar   1 LIG      -0.71900
      7 H1        -66.9629   -7.7194  -42.8802 H      1 LIG       0.11500
      8 H2        -68.1151   -6.7525  -44.8944 H      1 LIG       0.11400
      9 H3        -64.5199   -8.2507  -43.1423 H      1 LIG       0.11400
     10 H4        -64.6026   -6.9227  -47.0414 H      1 LIG       0.14100
@<TRIPOS>BOND
      1       1       2 ar
      2       1       3 ar
      3       2       5 ar
      4       3       6 ar
      5       4       5 ar
      6       4       6 ar
      7       1       7 1
      8       2       8 1
      9       3       9 1
     10       4      10 1
@<TRIPOS>ALT_TYPE
CGenFF_4.0_ALT_TYPE_SET
CGenFF_4.0 1 CG2R61 2 CG2R61 3 CG2R61 4 CG2R64 5 NG2R62 6 NG2R62 7 HGR61 8 HGR62 9 HGR62 10 HGR62
@<TRIPOS>MOLECULE
pyrimidine
 10 10 0 0 0
****
USER_CHARGES
INVALID_CHARGES
Pose:  17 Cluster:  17 Fr_nu:  76804 TotEn:    -7.01
@<TRIPOS>ATOM
      1 C1        -64.9222   -7.4349  -45.2702 C.ar   1 LIG      -0.13100
      2 C2        -66.0467   -6.9395  -45.8984 C.ar   1 LIG       0.28900
      3 C3        -65.0957   -7.8302  -43.9596 C.ar   1 LIG       0.28900
      4 C4        -67.2932   -7.2526  -44.0235 C.ar   1 LIG       0.50700
      5 N1        -67.2527   -6.8340  -45.3027 N.ar   1 LIG      -0.71900
      6 N2        -66.2715   -7.7527  -43.3026 N.ar   1 LIG      -0.71900
      7 H1        -63.9668   -7.5082  -45.7724 H      1 LIG       0.11500
      8 H2        -66.0075   -6.6038  -46.9289 H      1 LIG       0.11400
      9 H3        -64.2688   -8.2318  -43.3840 H      1 LIG       0.11400
     10 H4        -68.2494   -7.1783  -43.5201 H      1 LIG       0.14100
@<TRIPOS>BOND
      1       1       2 ar
      2       1       3 ar
      3       2       5 ar
      4       3       6 ar
      5       4       5 ar
      6       4       6 ar
      7       1       7 1
      8       2       8 1
      9       3       9 1
     10       4      10 1
@<TRIPOS>ALT_TYPE
CGenFF_4.0_ALT_TYPE_SET
CGenFF_4.0 1 CG2R61 2 CG2R61 3 CG2R61 4 CG2R64 5 NG2R62 6 NG2R62 7 HGR61 8 HGR62 9 HGR62 10 HGR62
@<TRIPOS>MOLECULE
naphtalene
 18 19 0 0 0
****
USER_CHARGES
INVALID_CHARGES
Pose:   1 Cluster:   1 Fr_nu: 155491 TotEn:   -18.70
@<TRIPOS>ATOM
      1 C1        -64.9969   -7.0081  -48.4509 C.ar   1 LIG      -0.11500
      2 C2        -66.3789   -7.0413  -48.6120 C.ar   1 LIG      -0.11500
      3 C3        -65.5251   -8.0046  -43.7180 C.ar   1 LIG      -0.11500
      4 C4        -66.9070   -8.0377  -43.8792 C.ar   1 LIG      -0.11500
      5 C5        -64.4344   -7.2388  -47.1952 C.ar   1 LIG      -0.11700
      6 C6        -67.2036   -7.3053  -47.5183 C.ar   1 LIG      -0.11700
      7 C7        -64.7003   -7.7406  -44.8119 C.ar   1 LIG      -0.11700
      8 C8        -67.4697   -7.8070  -45.1349 C.ar   1 LIG      -0.11700
      9 C9        -65.2494   -7.5060  -46.0831 C.ar   1 LIG       0.00400
     10 C10       -66.6547   -7.5397  -46.2470 C.ar   1 LIG       0.00400
     11 H1        -64.3554   -6.8019  -49.3027 H      1 LIG       0.11500
     12 H2        -66.8158   -6.8618  -49.5901 H      1 LIG       0.11500
     13 H3        -65.0874   -8.1841  -42.7400 H      1 LIG       0.11500
     14 H4        -67.5481   -8.2425  -43.0268 H      1 LIG       0.11500
     15 H5        -63.3516   -7.2075  -47.0925 H      1 LIG       0.11500
     16 H6        -68.2812   -7.3269  -47.6674 H      1 LIG       0.11500
     17 H7        -63.6228   -7.7199  -44.6627 H      1 LIG       0.11500
     18 H8        -68.5525   -7.8374  -45.2377 H      1 LIG       0.11500
@<TRIPOS>BOND
      1       1       2 ar
      2       1       5 ar
      3       2       6 ar
      4       3       4 ar
      5       3       7 ar
      6       4       8 ar
      7       5       9 ar
      8       6      10 ar
      9       7       9 ar
     10       8      10 ar
     11       9      10 ar
     12       1      11 1
     13       2      12 1
     14       3      13 1
     15       4      14 1
     16       5      15 1
     17       6      16 1
     18       7      17 1
     19       8      18 1
@<TRIPOS>ALT_TYPE
CGenFF_4.0_ALT_TYPE_SET
CGenFF_4.0 1 CG2R61 2 CG2R61 3 CG2R61 4 CG2R61 5 CG2R61 6 CG2R61 7 CG2R61 8 CG2R61 9 CG2R61 10 CG2R61 11 HGR61 12 HGR61 13 HGR61 14 HGR61 15 HGR61 16 HGR61 17 HGR61 18 HGR61
@<TRIPOS>MOLECULE
naphtalene
 18 19 0 0 0
****
USER_CHARGES
INVALID_CHARGES
Pose:   2 Cluster:   2 Fr_nu: 238935 TotEn:   -14.28
@<TRIPOS>ATOM
      1 C1        -72.8019  -24.2495  -43.6393 C.ar   1 LIG      -0.11500
      2 C2        -73.4022  -25.2907  -42.9378 C.ar   1 LIG      -0.11500
      3 C3        -68.4658  -25.5469  -41.8537 C.ar   1 LIG      -0.11500
      4 C4        -69.0663  -26.5881  -41.1522 C.ar   1 LIG      -0.11500
      5 C5        -71.4242  -24.0489  -43.5482 C.ar   1 LIG      -0.11700
      6 C6        -72.6275  -26.1354  -42.1425 C.ar   1 LIG      -0.11700
      7 C7        -69.2407  -24.7022  -42.6491 C.ar   1 LIG      -0.11700
      8 C8        -70.4440  -26.7888  -41.2432 C.ar   1 LIG      -0.11700
      9 C9        -70.6288  -24.8894  -42.7524 C.ar   1 LIG       0.00400
     10 C10       -71.2394  -25.9482  -42.0390 C.ar   1 LIG       0.00400
     11 H1        -73.4056  -23.5919  -44.2578 H      1 LIG       0.11500
     12 H2        -74.4748  -25.4462  -43.0096 H      1 LIG       0.11500
     13 H3        -67.3931  -25.3910  -41.7824 H      1 LIG       0.11500
     14 H4        -68.4623  -27.2445  -40.5327 H      1 LIG       0.11500
     15 H5        -70.9763  -23.2283  -44.1050 H      1 LIG       0.11500
     16 H6        -73.1178  -26.9433  -41.6033 H      1 LIG       0.11500
     17 H7        -68.7500  -23.8950  -43.1888 H      1 LIG       0.11500
     18 H8        -70.8922  -27.6088  -40.6859 H      1 LIG       0.11500
@<TRIPOS>BOND
      1       1       2 ar
      2       1       5 ar
      3       2       6 ar
      4       3       4 ar
      5       3       7 ar
      6       4       8 ar
      7       5       9 ar
      8       6      10 ar
      9       7       9 ar
     10       8      10 ar
     11       9      10 ar
     12       1      11 1
     13       2      12 1
     14       3      13 1
     15       4      14 1
     16       5      15 1
     17       6      16 1
     18       7      17 1
     19       8      18 1
@<TRIPOS>ALT_TYPE
CGenFF_4.0_ALT_TYPE_SET
CGenFF_4.0 1 CG2R61 2 CG2R61 3 CG2R61 4 CG2R61 5 CG2R61 6 CG2R61 7 CG2R61 8 CG2R61 9 CG2R61 10 CG2R61 11 HGR61 12 HGR61 13 HGR61 14 HGR61 15 HGR61 16 HGR61 17 HGR61 18 HGR61
@<TRIPOS>MOLECULE
naphtalene
 18 19 0 0 0
****
USER_CHARGES
INVALID_CHARGES
Pose:   3 Cluster:   3 Fr_nu:  74981 TotEn:   -13.03
@<TRIPOS>ATOM
      1 C1        -71.1004  -25.9959  -43.7139 C.ar   1 LIG      -0.11500
      2 C2        -71.9686  -24.9128  -43.8131 C.ar   1 LIG      -0.11500
      3 C3        -74.3216  -28.7922  -46.0541 C.ar   1 LIG      -0.11500
      4 C4        -75.1898  -27.7090  -46.1533 C.ar   1 LIG      -0.11500
      5 C5        -71.4642  -27.2336  -44.2450 C.ar   1 LIG      -0.11700
      6 C6        -73.2039  -25.0631  -44.4437 C.ar   1 LIG      -0.11700
      7 C7        -73.0862  -28.6418  -45.4235 C.ar   1 LIG      -0.11700
      8 C8        -74.8261  -26.4712  -45.6221 C.ar   1 LIG      -0.11700
      9 C9        -72.7037  -27.4032  -44.8832 C.ar   1 LIG       0.00400
     10 C10       -73.5866  -26.3017  -44.9840 C.ar   1 LIG       0.00400
     11 H1        -70.1391  -25.8784  -43.2223 H      1 LIG       0.11500
     12 H2        -71.6843  -23.9495  -43.3995 H      1 LIG       0.11500
     13 H3        -74.6053  -29.7559  -46.4677 H      1 LIG       0.11500
     14 H4        -76.1516  -27.8274  -46.6437 H      1 LIG       0.11500
     15 H5        -70.7699  -28.0666  -44.1555 H      1 LIG       0.11500
     16 H6        -73.8666  -24.2027  -44.5103 H      1 LIG       0.11500
     17 H7        -72.4234  -29.5020  -45.3577 H      1 LIG       0.11500
     18 H8        -75.5207  -25.6383  -45.7108 H      1 LIG       0.11500
@<TRIPOS>BOND
      1       1       2 ar
      2       1       5 ar
      3       2       6 ar
      4       3       4 ar
      5       3       7 ar
      6       4       8 ar
      7       5       9 ar
      8       6      10 ar
      9       7       9 ar
     10       8      10 ar
     11       9      10 ar
     12       1      11 1
     13       2      12 1
     14       3      13 1
     15       4      14 1
     16       5      15 1
     17       6      16 1
     18       7      17 1
     19       8      18 1
@<TRIPOS>ALT_TYPE
CGenFF_4.0_ALT_TYPE_SET
CGenFF_4.0 1 CG2R61 2 CG2R61 3 CG2R61 4 CG2R61 5 CG2R61 6 CG2R61 7 CG2R61 8 CG2R61 9 CG2R61 10 CG2R61 11 HGR61 12 HGR61 13 HGR61 14 HGR61 15 HGR61 16 HGR61 17 HGR61 18 HGR61
@<TRIPOS>MOLECULE
naphtalene
 18 19 0 0 0
****
USER_CHARGES
INVALID_CHARGES
Pose:   4 Cluster:   4 Fr_nu:  26280 TotEn:   -12.91
@<TRIPOS>ATOM
      1 C1        -54.2992  -11.0007  -50.6129 C.ar   1 LIG      -0.11500
      2 C2        -53.2729  -10.1527  -51.0183 C.ar   1 LIG      -0.11500
      3 C3        -57.4979   -7.3690  -51.1152 C.ar   1 LIG      -0.11500
      4 C4        -56.4714   -6.5211  -51.5205 C.ar   1 LIG      -0.11500
      5 C5        -55.6084  -10.5249  -50.5341 C.ar   1 LIG      -0.11700
      6 C6        -53.5515   -8.8258  -51.3464 C.ar   1 LIG      -0.11700
      7 C7        -57.2191   -8.6961  -50.7871 C.ar   1 LIG      -0.11700
      8 C8        -55.1622   -6.9968  -51.5993 C.ar   1 LIG      -0.11700
      9 C9        -55.9072   -9.1920  -50.8606 C.ar   1 LIG       0.00400
     10 C10       -54.8634   -8.3297  -51.2728 C.ar   1 LIG       0.00400
     11 H1        -54.0816  -12.0336  -50.3570 H      1 LIG       0.11500
     12 H2        -52.2541  -10.5243  -51.0795 H      1 LIG       0.11500
     13 H3        -58.5171   -6.9981  -51.0538 H      1 LIG       0.11500
     14 H4        -56.6894   -5.4880  -51.7749 H      1 LIG       0.11500
     15 H5        -56.3948  -11.2055  -50.2144 H      1 LIG       0.11500
     16 H6        -52.7338   -8.1808  -51.6613 H      1 LIG       0.11500
     17 H7        -58.0371   -9.3411  -50.4730 H      1 LIG       0.11500
     18 H8        -54.3755   -6.3162  -51.9183 H      1 LIG       0.11500
@<TRIPOS>BOND
      1       1       2 ar
      2       1       5 ar
      3       2       6 ar
      4       3       4 ar
      5       3       7 ar
      6       4       8 ar
      7       5       9 ar
      8       6      10 ar
      9       7       9 ar
     10       8      10 ar
     11       9      10 ar
     12       1      11 1
     13       2      12 1
     14       3      13 1
     15       4      14 1
     16       5      15 1
     17       6      16 1
     18       7      17 1
     19       8      18 1
@<TRIPOS>ALT_TYPE
CGenFF_4.0_ALT_TYPE_SET
CGenFF_4.0 1 CG2R61 2 CG2R61 3 CG2R61 4 CG2R61 5 CG2R61 6 CG2R61 7 CG2R61 8 CG2R61 9 CG2R61 10 CG2R61 11 HGR61 12 HGR61 13 HGR61 14 HGR61 15 HGR61 16 HGR61 17 HGR61 18 HGR61
@<TRIPOS>MOLECULE
naphtalene
 18 19 0 0 0
****
USER_CHARGES
INVALID_CHARGES
Pose:   5 Cluster:   5 Fr_nu:  62921 TotEn:   -12.83
@<TRIPOS>ATOM
      1 C1        -73.8925  -26.7540  -45.6459 C.ar   1 LIG      -0.11500
      2 C2        -72.7224  -27.3922  -46.0462 C.ar   1 LIG      -0.11500
      3 C3        -71.2988  -23.7919  -42.7873 C.ar   1 LIG      -0.11500
      4 C4        -70.1287  -24.4302  -43.1876 C.ar   1 LIG      -0.11500
      5 C5        -73.8360  -25.6984  -44.7354 C.ar   1 LIG      -0.11700
      6 C6        -71.4913  -26.9774  -45.5377 C.ar   1 LIG      -0.11700
      7 C7        -72.5300  -24.2067  -43.2959 C.ar   1 LIG      -0.11700
      8 C8        -70.1851  -25.4859  -44.0981 C.ar   1 LIG      -0.11700
      9 C9        -72.6055  -25.2676  -44.2132 C.ar   1 LIG       0.00400
     10 C10       -71.4156  -25.9167  -44.6203 C.ar   1 LIG       0.00400
     11 H1        -74.8507  -27.0777  -46.0417 H      1 LIG       0.11500
     12 H2        -72.7674  -28.2137  -46.7552 H      1 LIG       0.11500
     13 H3        -71.2545  -22.9701  -42.0782 H      1 LIG       0.11500
     14 H4        -69.1710  -24.1070  -42.7904 H      1 LIG       0.11500
     15 H5        -74.7635  -25.2144  -44.4363 H      1 LIG       0.11500
     16 H6        -70.5893  -27.4904  -45.8649 H      1 LIG       0.11500
     17 H7        -73.4317  -23.6931  -42.9692 H      1 LIG       0.11500
     18 H8        -69.2578  -25.9706  -44.3968 H      1 LIG       0.11500
@<TRIPOS>BOND
      1       1       2 ar
      2       1       5 ar
      3       2       6 ar
      4       3       4 ar
      5       3       7 ar
      6       4       8 ar
      7       5       9 ar
      8       6      10 ar
      9       7       9 ar
     10       8      10 ar
     11       9      10 ar
     12       1      11 1
     13       2      12 1
     14       3      13 1
     15       4      14 1
     16       5      15 1
     17       6      16 1
     18       7      17 1
     19       8      18 1
@<TRIPOS>ALT_TYPE
CGenFF_4.0_ALT_TYPE_SET
CGenFF_4.0 1 CG2R61 2 CG2R61 3 CG2R61 4 CG2R61 5 CG2R61 6 CG2R61 7 CG2R61 8 CG2R61 9 CG2R61 10 CG2R61 11 HGR61 12 HGR61 13 HGR61 14 HGR61 15 HGR61 16 HGR61 17 HGR61 18 HGR61
@<TRIPOS>MOLECULE
naphtalene
 18 19 0 0 0
****
USER_CHARGES
INVALID_CHARGES
Pose:   6 Cluster:   6 Fr_nu:  34522 TotEn:   -12.63
@<TRIPOS>ATOM
      1 C1        -69.7160  -25.4532  -41.7130 C.ar   1 LIG      -0.11500
      2 C2        -69.7347  -24.1787  -42.2717 C.ar   1 LIG      -0.11500
      3 C3        -73.4507  -26.7509  -44.5486 C.ar   1 LIG      -0.11500
      4 C4        -73.4694  -25.4764  -45.1072 C.ar   1 LIG      -0.11500
      5 C5        -70.6336  -26.4151  -42.1365 C.ar   1 LIG      -0.11700
      6 C6        -70.6710  -23.8611  -43.2559 C.ar   1 LIG      -0.11700
      7 C7        -72.5143  -27.0686  -43.5643 C.ar   1 LIG      -0.11700
      8 C8        -72.5519  -24.5144  -44.6838 C.ar   1 LIG      -0.11700
      9 C9        -71.5832  -26.1128  -43.1261 C.ar   1 LIG       0.00400
     10 C10       -71.6023  -24.8167  -43.6941 C.ar   1 LIG       0.00400
     11 H1        -68.9872  -25.6998  -40.9465 H      1 LIG       0.11500
     12 H2        -69.0197  -23.4307  -41.9416 H      1 LIG       0.11500
     13 H3        -74.1655  -27.4996  -44.8785 H      1 LIG       0.11500
     14 H4        -74.1994  -25.2300  -45.8727 H      1 LIG       0.11500
     15 H5        -70.6009  -27.4047  -41.6855 H      1 LIG       0.11500
     16 H6        -70.6671  -22.8587  -43.6791 H      1 LIG       0.11500
     17 H7        -72.5179  -28.0712  -43.1419 H      1 LIG       0.11500
     18 H8        -72.5850  -23.5244  -45.1341 H      1 LIG       0.11500
@<TRIPOS>BOND
      1       1       2 ar
      2       1       5 ar
      3       2       6 ar
      4       3       4 ar
      5       3       7 ar
      6       4       8 ar
      7       5       9 ar
      8       6      10 ar
      9       7       9 ar
     10       8      10 ar
     11       9      10 ar
     12       1      11 1
     13       2      12 1
     14       3      13 1
     15       4      14 1
     16       5      15 1
     17       6      16 1
     18       7      17 1
     19       8      18 1
@<TRIPOS>ALT_TYPE
CGenFF_4.0_ALT_TYPE_SET
CGenFF_4.0 1 CG2R61 2 CG2R61 3 CG2R61 4 CG2R61 5 CG2R61 6 CG2R61 7 CG2R61 8 CG2R61 9 CG2R61 10 CG2R61 11 HGR61 12 HGR61 13 HGR61 14 HGR61 15 HGR61 16 HGR61 17 HGR61 18 HGR61
@<TRIPOS>MOLECULE
naphtalene
 18 19 0 0 0
****
USER_CHARGES
INVALID_CHARGES
Pose:   7 Cluster:   7 Fr_nu:  11292 TotEn:   -12.21
@<TRIPOS>ATOM
      1 C1        -71.6119  -29.0573  -48.1574 C.ar   1 LIG      -0.11500
      2 C2        -72.7122  -29.3521  -48.9569 C.ar   1 LIG      -0.11500
      3 C3        -74.4071  -26.2290  -45.3537 C.ar   1 LIG      -0.11500
      4 C4        -75.5074  -26.5239  -46.1533 C.ar   1 LIG      -0.11500
      5 C5        -71.7535  -28.2072  -47.0602 C.ar   1 LIG      -0.11700
      6 C6        -73.9583  -28.7982  -48.6623 C.ar   1 LIG      -0.11700
      7 C7        -73.1610  -26.7831  -45.6483 C.ar   1 LIG      -0.11700
      8 C8        -75.3659  -27.3739  -47.2506 C.ar   1 LIG      -0.11700
      9 C9        -73.0003  -27.6406  -46.7488 C.ar   1 LIG       0.00400
     10 C10       -74.1191  -27.9405  -47.5619 C.ar   1 LIG       0.00400
     11 H1        -70.6420  -29.4884  -48.3875 H      1 LIG       0.11500
     12 H2        -72.6010  -30.0142  -49.8107 H      1 LIG       0.11500
     13 H3        -74.5177  -25.5670  -44.4995 H      1 LIG       0.11500
     14 H4        -76.4767  -26.0914  -45.9235 H      1 LIG       0.11500
     15 H5        -70.8795  -27.9904  -46.4493 H      1 LIG       0.11500
     16 H6        -74.8048  -29.0429  -49.3006 H      1 LIG       0.11500
     17 H7        -72.3148  -26.5389  -45.0095 H      1 LIG       0.11500
     18 H8        -76.2396  -27.5903  -47.8620 H      1 LIG       0.11500
@<TRIPOS>BOND
      1       1       2 ar
      2       1       5 ar
      3       2       6 ar
      4       3       4 ar
      5       3       7 ar
      6       4       8 ar
      7       5       9 ar
      8       6      10 ar
      9       7       9 ar
     10       8      10 ar
     11       9      10 ar
     12       1      11 1
     13       2      12 1
     14       3      13 1
     15       4      14 1
     16       5      15 1
     17       6      16 1
     18       7      17 1
     19       8      18 1
@<TRIPOS>ALT_TYPE
CGenFF_4.0_ALT_TYPE_SET
CGenFF_4.0 1 CG2R61 2 CG2R61 3 CG2R61 4 CG2R61 5 CG2R61 6 CG2R61 7 CG2R61 8 CG2R61 9 CG2R61 10 CG2R61 11 HGR61 12 HGR61 13 HGR61 14 HGR61 15 HGR61 16 HGR61 17 HGR61 18 HGR61
@<TRIPOS>MOLECULE
naphtalene
 18 19 0 0 0
****
USER_CHARGES
INVALID_CHARGES
Pose:   8 Cluster:   8 Fr_nu:  20066 TotEn:   -12.14
@<TRIPOS>ATOM
      1 C1        -64.2445  -19.1544  -11.4350 C.ar   1 LIG      -0.11500
      2 C2        -64.5329  -17.7970  -11.3293 C.ar   1 LIG      -0.11500
      3 C3        -65.0785  -18.9582  -16.2245 C.ar   1 LIG      -0.11500
      4 C4        -65.3669  -17.6009  -16.1186 C.ar   1 LIG      -0.11500
      5 C5        -64.3068  -19.7870  -12.6770 C.ar   1 LIG      -0.11700
      6 C6        -64.8846  -17.0670  -12.4649 C.ar   1 LIG      -0.11700
      7 C7        -64.7267  -19.6883  -15.0888 C.ar   1 LIG      -0.11700
      8 C8        -65.3047  -16.9681  -14.8767 C.ar   1 LIG      -0.11700
      9 C9        -64.6591  -19.0677  -13.8307 C.ar   1 LIG       0.00400
     10 C10       -64.9524  -17.6874  -13.7231 C.ar   1 LIG       0.00400
     11 H1        -63.9713  -19.7223  -10.5505 H      1 LIG       0.11500
     12 H2        -64.4839  -17.3054  -10.3621 H      1 LIG       0.11500
     13 H3        -65.1272  -19.4505  -17.1917 H      1 LIG       0.11500
     14 H4        -65.6415  -17.0338  -17.0032 H      1 LIG       0.11500
     15 H5        -64.0777  -20.8490  -12.7360 H      1 LIG       0.11500
     16 H6        -65.1054  -16.0068  -12.3590 H      1 LIG       0.11500
     17 H7        -64.5051  -20.7481  -15.1951 H      1 LIG       0.11500
     18 H8        -65.5345  -15.9062  -14.8174 H      1 LIG       0.11500
@<TRIPOS>BOND
      1       1       2 ar
      2       1       5 ar
      3       2       6 ar
      4       3       4 ar
      5       3       7 ar
      6       4       8 ar
      7       5       9 ar
      8       6      10 ar
      9       7       9 ar
     10       8      10 ar
     11       9      10 ar
     12       1      11 1
     13       2      12 1
     14       3      13 1
     15       4      14 1
     16       5      15 1
     17       6      16 1
     18       7      17 1
     19       8      18 1
@<TRIPOS>ALT_TYPE
CGenFF_4.0_ALT_TYPE_SET
CGenFF_4.0 1 CG2R61 2 CG2R61 3 CG2R61 4 CG2R61 5 CG2R61 6 CG2R61 7 CG2R61 8 CG2R61 9 CG2R61 10 CG2R61 11 HGR61 12 HGR61 13 HGR61 14 HGR61 15 HGR61 16 HGR61 17 HGR61 18 HGR61
@<TRIPOS>MOLECULE
naphtalene
 18 19 0 0 0
****
USER_CHARGES
INVALID_CHARGES
Pose:   9 Cluster:   9 Fr_nu: 185057 TotEn:   -11.82
@<TRIPOS>ATOM
      1 C1        -71.0014    0.3789  -29.0120 C.ar   1 LIG      -0.11500
      2 C2        -71.0116    1.2836  -30.0695 C.ar   1 LIG      -0.11500
      3 C3        -75.0807   -1.6553  -30.7134 C.ar   1 LIG      -0.11500
      4 C4        -75.0908   -0.7505  -31.7708 C.ar   1 LIG      -0.11500
      5 C5        -72.0089   -0.5802  -28.9036 C.ar   1 LIG      -0.11700
      6 C6        -72.0291    1.2329  -31.0225 C.ar   1 LIG      -0.11700
      7 C7        -74.0630   -1.6045  -29.7603 C.ar   1 LIG      -0.11700
      8 C8        -74.0834    0.2087  -31.8793 C.ar   1 LIG      -0.11700
      9 C9        -73.0410   -0.6458  -29.8538 C.ar   1 LIG       0.00400
     10 C10       -73.0513    0.2743  -30.9291 C.ar   1 LIG       0.00400
     11 H1        -70.2093    0.4192  -28.2701 H      1 LIG       0.11500
     12 H2        -70.2267    2.0297  -30.1531 H      1 LIG       0.11500
     13 H3        -75.8654   -2.4018  -30.6293 H      1 LIG       0.11500
     14 H4        -75.8839   -0.7903  -32.5116 H      1 LIG       0.11500
     15 H5        -71.9810   -1.2771  -28.0685 H      1 LIG       0.11500
     16 H6        -72.0169    1.9497  -31.8410 H      1 LIG       0.11500
     17 H7        -74.0750   -2.3219  -28.9424 H      1 LIG       0.11500
     18 H8        -74.1115    0.9062  -32.7140 H      1 LIG       0.11500
@<TRIPOS>BOND
      1       1       2 ar
      2       1       5 ar
      3       2       6 ar
      4       3       4 ar
      5       3       7 ar
      6       4       8 ar
      7       5       9 ar
      8       6      10 ar
      9       7       9 ar
     10       8      10 ar
     11       9      10 ar
     12       1      11 1
     13       2      12 1
     14       3      13 1
     15       4      14 1
     16       5      15 1
     17       6      16 1
     18       7      17 1
     19       8      18 1
@<TRIPOS>ALT_TYPE
CGenFF_4.0_ALT_TYPE_SET
CGenFF_4.0 1 CG2R61 2 CG2R61 3 CG2R61 4 CG2R61 5 CG2R61 6 CG2R61 7 CG2R61 8 CG2R61 9 CG2R61 10 CG2R61 11 HGR61 12 HGR61 13 HGR61 14 HGR61 15 HGR61 16 HGR61 17 HGR61 18 HGR61
@<TRIPOS>MOLECULE
naphtalene
 18 19 0 0 0
****
USER_CHARGES
INVALID_CHARGES
Pose:  10 Cluster:  10 Fr_nu: 112558 TotEn:   -11.36
@<TRIPOS>ATOM
      1 C1        -51.5602   -6.4591  -51.3842 C.ar   1 LIG      -0.11500
      2 C2        -52.4579   -5.3957  -51.4043 C.ar   1 LIG      -0.11500
      3 C3        -55.2786   -9.5958  -51.2969 C.ar   1 LIG      -0.11500
      4 C4        -56.1761   -8.5324  -51.3170 C.ar   1 LIG      -0.11500
      5 C5        -52.0327   -7.7715  -51.3525 C.ar   1 LIG      -0.11700
      6 C6        -53.8312   -5.6405  -51.3928 C.ar   1 LIG      -0.11700
      7 C7        -53.9051   -9.3510  -51.3086 C.ar   1 LIG      -0.11700
      8 C8        -55.7037   -7.2200  -51.3487 C.ar   1 LIG      -0.11700
      9 C9        -53.4119   -8.0364  -51.3404 C.ar   1 LIG       0.00400
     10 C10       -54.3246   -6.9550  -51.3608 C.ar   1 LIG       0.00400
     11 H1        -50.4912   -6.2679  -51.3927 H      1 LIG       0.11500
     12 H2        -52.0890   -4.3745  -51.4293 H      1 LIG       0.11500
     13 H3        -55.6468  -10.6176  -51.2721 H      1 LIG       0.11500
     14 H4        -57.2450   -8.7241  -51.3072 H      1 LIG       0.11500
     15 H5        -51.3128   -8.5872  -51.3367 H      1 LIG       0.11500
     16 H6        -54.5147   -4.7940  -51.4095 H      1 LIG       0.11500
     17 H7        -53.2219  -10.1976  -51.2927 H      1 LIG       0.11500
     18 H8        -56.4235   -6.4041  -51.3637 H      1 LIG       0.11500
@<TRIPOS>BOND
      1       1       2 ar
      2       1       5 ar
      3       2       6 ar
      4       3       4 ar
      5       3       7 ar
      6       4       8 ar
      7       5       9 ar
      8       6      10 ar
      9       7       9 ar
     10       8      10 ar
     11       9      10 ar
     12       1      11 1
     13       2      12 1
     14       3      13 1
     15       4      14 1
     16       5      15 1
     17       6      16 1
     18       7      17 1
     19       8      18 1
@<TRIPOS>ALT_TYPE
CGenFF_4.0_ALT_TYPE_SET
CGenFF_4.0 1 CG2R61 2 CG2R61 3 CG2R61 4 CG2R61 5 CG2R61 6 CG2R61 7 CG2R61 8 CG2R61 9 CG2R61 10 CG2R61 11 HGR61 12 HGR61 13 HGR61 14 HGR61 15 HGR61 16 HGR61 17 HGR61 18 HGR61
@<TRIPOS>MOLECULE
naphtalene
 18 19 0 0 0
****
USER_CHARGES
INVALID_CHARGES
Pose:  11 Cluster:  11 Fr_nu:   1562 TotEn:   -11.22
@<TRIPOS>ATOM
      1 C1        -69.3231  -27.7827  -44.7527 C.ar   1 LIG      -0.11500
      2 C2        -68.5760  -26.6097  -44.8052 C.ar   1 LIG      -0.11500
      3 C3        -72.9699  -25.3648  -42.6251 C.ar   1 LIG      -0.11500
      4 C4        -72.2228  -24.1918  -42.6776 C.ar   1 LIG      -0.11500
      5 C5        -70.6033  -27.7713  -44.1983 C.ar   1 LIG      -0.11700
      6 C6        -69.1061  -25.4208  -44.3036 C.ar   1 LIG      -0.11700
      7 C7        -72.4397  -26.5537  -43.1269 C.ar   1 LIG      -0.11700
      8 C8        -70.9425  -24.2031  -43.2320 C.ar   1 LIG      -0.11700
      9 C9        -71.1528  -26.5836  -43.6885 C.ar   1 LIG       0.00400
     10 C10       -70.3930  -25.3908  -43.7418 C.ar   1 LIG       0.00400
     11 H1        -68.9096  -28.7081  -45.1430 H      1 LIG       0.11500
     12 H2        -67.5796  -26.6196  -45.2373 H      1 LIG       0.11500
     13 H3        -73.9667  -25.3555  -42.1932 H      1 LIG       0.11500
     14 H4        -72.6362  -23.2670  -42.2860 H      1 LIG       0.11500
     15 H5        -71.1691  -28.7002  -44.1673 H      1 LIG       0.11500
     16 H6        -68.5046  -24.5156  -44.3554 H      1 LIG       0.11500
     17 H7        -73.0417  -27.4586  -43.0757 H      1 LIG       0.11500
     18 H8        -70.3762  -23.2745  -43.2624 H      1 LIG       0.11500
@<TRIPOS>BOND
      1       1       2 ar
      2       1       5 ar
      3       2       6 ar
      4       3       4 ar
      5       3       7 ar
      6       4       8 ar
      7       5       9 ar
      8       6      10 ar
      9       7       9 ar
     10       8      10 ar
     11       9      10 ar
     12       1      11 1
     13       2      12 1
     14       3      13 1
     15       4      14 1
     16       5      15 1
     17       6      16 1
     18       7      17 1
     19       8      18 1
@<TRIPOS>ALT_TYPE
CGenFF_4.0_ALT_TYPE_SET
CGenFF_4.0 1 CG2R61 2 CG2R61 3 CG2R61 4 CG2R61 5 CG2R61 6 CG2R61 7 CG2R61 8 CG2R61 9 CG2R61 10 CG2R61 11 HGR61 12 HGR61 13 HGR61 14 HGR61 15 HGR61 16 HGR61 17 HGR61 18 HGR61
@<TRIPOS>MOLECULE
naphtalene
 18 19 0 0 0
****
USER_CHARGES
INVALID_CHARGES
Pose:  12 Cluster:  12 Fr_nu:   2296 TotEn:   -11.18
@<TRIPOS>ATOM
      1 C1        -74.0769  -28.5897  -44.9165 C.ar   1 LIG      -0.11500
      2 C2        -74.7346  -27.4408  -45.3457 C.ar   1 LIG      -0.11500
      3 C3        -71.2261  -25.8852  -42.0474 C.ar   1 LIG      -0.11500
      4 C4        -71.8839  -24.7364  -42.4768 C.ar   1 LIG      -0.11500
      5 C5        -73.0391  -28.4950  -43.9888 C.ar   1 LIG      -0.11700
      6 C6        -74.3573  -26.1930  -44.8491 C.ar   1 LIG      -0.11700
      7 C7        -71.6035  -27.1332  -42.5441 C.ar   1 LIG      -0.11700
      8 C8        -72.9217  -24.8310  -43.4044 C.ar   1 LIG      -0.11700
      9 C9        -72.6459  -27.2471  -43.4783 C.ar   1 LIG       0.00400
     10 C10       -73.3148  -26.0789  -43.9149 C.ar   1 LIG       0.00400
     11 H1        -74.3707  -29.5609  -45.3039 H      1 LIG       0.11500
     12 H2        -75.5426  -27.5157  -46.0677 H      1 LIG       0.11500
     13 H3        -70.4179  -25.8111  -41.3252 H      1 LIG       0.11500
     14 H4        -71.5887  -23.7654  -42.0901 H      1 LIG       0.11500
     15 H5        -72.5387  -29.4063  -43.6678 H      1 LIG       0.11500
     16 H6        -74.8857  -25.3082  -45.1983 H      1 LIG       0.11500
     17 H7        -71.0755  -28.0178  -42.1942 H      1 LIG       0.11500
     18 H8        -73.4217  -23.9197  -43.7263 H      1 LIG       0.11500
@<TRIPOS>BOND
      1       1       2 ar
      2       1       5 ar
      3       2       6 ar
      4       3       4 ar
      5       3       7 ar
      6       4       8 ar
      7       5       9 ar
      8       6      10 ar
      9       7       9 ar
     10       8      10 ar
     11       9      10 ar
     12       1      11 1
     13       2      12 1
     14       3      13 1
     15       4      14 1
     16       5      15 1
     17       6      16 1
     18       7      17 1
     19       8      18 1
@<TRIPOS>ALT_TYPE
CGenFF_4.0_ALT_TYPE_SET
CGenFF_4.0 1 CG2R61 2 CG2R61 3 CG2R61 4 CG2R61 5 CG2R61 6 CG2R61 7 CG2R61 8 CG2R61 9 CG2R61 10 CG2R61 11 HGR61 12 HGR61 13 HGR61 14 HGR61 15 HGR61 16 HGR61 17 HGR61 18 HGR61
@<TRIPOS>MOLECULE
naphtalene
 18 19 0 0 0
****
USER_CHARGES
INVALID_CHARGES
Pose:  13 Cluster:  13 Fr_nu:  65517 TotEn:   -10.85
@<TRIPOS>ATOM
      1 C1        -55.1746    4.5720  -40.0561 C.ar   1 LIG      -0.11500
      2 C2        -54.3915    3.5194  -39.5916 C.ar   1 LIG      -0.11500
      3 C3        -55.9324    6.0288  -35.4761 C.ar   1 LIG      -0.11500
      4 C4        -55.1494    4.9761  -35.0117 C.ar   1 LIG      -0.11500
      5 C5        -55.7557    5.4620  -39.1523 C.ar   1 LIG      -0.11700
      6 C6        -54.1866    3.3526  -38.2218 C.ar   1 LIG      -0.11700
      7 C7        -56.1373    6.1956  -36.8460 C.ar   1 LIG      -0.11700
      8 C8        -54.5683    4.0861  -35.9154 C.ar   1 LIG      -0.11700
      9 C9        -55.5601    5.3093  -37.7699 C.ar   1 LIG       0.00400
     10 C10       -54.7639    4.2388  -37.2978 C.ar   1 LIG       0.00400
     11 H1        -55.3342    4.7011  -41.1226 H      1 LIG       0.11500
     12 H2        -53.9394    2.8273  -40.2961 H      1 LIG       0.11500
     13 H3        -56.3849    6.7215  -34.7720 H      1 LIG       0.11500
     14 H4        -54.9912    4.8468  -33.9451 H      1 LIG       0.11500
     15 H5        -56.3644    6.2773  -39.5379 H      1 LIG       0.11500
     16 H6        -53.5704    2.5231  -37.8812 H      1 LIG       0.11500
     17 H7        -56.7528    7.0257  -37.1864 H      1 LIG       0.11500
     18 H8        -53.9602    3.2702  -35.5300 H      1 LIG       0.11500
@<TRIPOS>BOND
      1       1       2 ar
      2       1       5 ar
      3       2       6 ar
      4       3       4 ar
      5       3       7 ar
      6       4       8 ar
      7       5       9 ar
      8       6      10 ar
      9       7       9 ar
     10       8      10 ar
     11       9      10 ar
     12       1      11 1
     13       2      12 1
     14       3      13 1
     15       4      14 1
     16       5      15 1
     17       6      16 1
     18       7      17 1
     19       8      18 1
@<TRIPOS>ALT_TYPE
CGenFF_4.0_ALT_TYPE_SET
CGenFF_4.0 1 CG2R61 2 CG2R61 3 CG2R61 4 CG2R61 5 CG2R61 6 CG2R61 7 CG2R61 8 CG2R61 9 CG2R61 10 CG2R61 11 HGR61 12 HGR61 13 HGR61 14 HGR61 15 HGR61 16 HGR61 17 HGR61 18 HGR61
@<TRIPOS>MOLECULE
naphtalene
 18 19 0 0 0
****
USER_CHARGES
INVALID_CHARGES
Pose:  14 Cluster:  14 Fr_nu:  70947 TotEn:   -10.79
@<TRIPOS>ATOM
      1 C1        -54.7619    4.1423  -37.9721 C.ar   1 LIG      -0.11500
      2 C2        -53.8506    3.2109  -37.4831 C.ar   1 LIG      -0.11500
      3 C3        -54.7130    6.4408  -33.6840 C.ar   1 LIG      -0.11500
      4 C4        -53.8018    5.5093  -33.1952 C.ar   1 LIG      -0.11500
      5 C5        -55.2071    5.1803  -37.1530 C.ar   1 LIG      -0.11700
      6 C6        -53.3811    3.3139  -36.1735 C.ar   1 LIG      -0.11700
      7 C7        -55.1825    6.3378  -34.9938 C.ar   1 LIG      -0.11700
      8 C8        -53.3565    4.4712  -34.0141 C.ar   1 LIG      -0.11700
      9 C9        -54.7451    5.2994  -35.8321 C.ar   1 LIG       0.00400
     10 C10       -53.8185    4.3522  -35.3350 C.ar   1 LIG       0.00400
     11 H1        -55.1275    4.0613  -38.9915 H      1 LIG       0.11500
     12 H2        -53.5045    2.4034  -38.1216 H      1 LIG       0.11500
     13 H3        -55.0595    7.2488  -33.0459 H      1 LIG       0.11500
     14 H4        -53.4376    5.5900  -32.1752 H      1 LIG       0.11500
     15 H5        -55.9199    5.8967  -37.5562 H      1 LIG       0.11500
     16 H6        -52.6687    2.5750  -35.8125 H      1 LIG       0.11500
     17 H7        -55.8942    7.0772  -35.3548 H      1 LIG       0.11500
     18 H8        -52.6442    3.7542  -33.6109 H      1 LIG       0.11500
@<TRIPOS>BOND
      1       1       2 ar
      2       1       5 ar
      3       2       6 ar
      4       3       4 ar
      5       3       7 ar
      6       4       8 ar
      7       5       9 ar
      8       6      10 ar
      9       7       9 ar
     10       8      10 ar
     11       9      10 ar
     12       1      11 1
     13       2      12 1
     14       3      13 1
     15       4      14 1
     16       5      15 1
     17       6      16 1
     18       7      17 1
     19       8      18 1
@<TRIPOS>ALT_TYPE
CGenFF_4.0_ALT_TYPE_SET
CGenFF_4.0 1 CG2R61 2 CG2R61 3 CG2R61 4 CG2R61 5 CG2R61 6 CG2R61 7 CG2R61 8 CG2R61 9 CG2R61 10 CG2R61 11 HGR61 12 HGR61 13 HGR61 14 HGR61 15 HGR61 16 HGR61 17 HGR61 18 HGR61
@<TRIPOS>MOLECULE
naphtalene
 18 19 0 0 0
****
USER_CHARGES
INVALID_CHARGES
Pose:  15 Cluster:  15 Fr_nu:  40764 TotEn:   -10.71
@<TRIPOS>ATOM
      1 C1        -72.4892  -30.8617  -44.7269 C.ar   1 LIG      -0.11500
      2 C2        -72.0138  -29.9034  -43.8366 C.ar   1 LIG      -0.11500
      3 C3        -75.0079  -27.4269  -47.0788 C.ar   1 LIG      -0.11500
      4 C4        -74.5324  -26.4687  -46.1885 C.ar   1 LIG      -0.11500
      5 C5        -73.3531  -30.4901  -45.7575 C.ar   1 LIG      -0.11700
      6 C6        -72.4002  -28.5699  -43.9735 C.ar   1 LIG      -0.11700
      7 C7        -74.6214  -28.7605  -46.9419 C.ar   1 LIG      -0.11700
      8 C8        -73.6687  -26.8402  -45.1578 C.ar   1 LIG      -0.11700
      9 C9        -73.7526  -29.1523  -45.9103 C.ar   1 LIG       0.00400
     10 C10       -73.2691  -28.1779  -45.0050 C.ar   1 LIG       0.00400
     11 H1        -72.1885  -31.8997  -44.6195 H      1 LIG       0.11500
     12 H2        -71.3412  -30.1937  -43.0348 H      1 LIG       0.11500
     13 H3        -75.6806  -27.1372  -47.8811 H      1 LIG       0.11500
     14 H4        -74.8347  -25.4311  -46.2955 H      1 LIG       0.11500
     15 H5        -73.7126  -31.2561  -46.4415 H      1 LIG       0.11500
     16 H6        -72.0159  -27.8376  -43.2665 H      1 LIG       0.11500
     17 H7        -75.0051  -29.4925  -47.6494 H      1 LIG       0.11500
     18 H8        -73.3096  -26.0745  -44.4732 H      1 LIG       0.11500
@<TRIPOS>BOND
      1       1       2 ar
      2       1       5 ar
      3       2       6 ar
      4       3       4 ar
      5       3       7 ar
      6       4       8 ar
      7       5       9 ar
      8       6      10 ar
      9       7       9 ar
     10       8      10 ar
     11       9      10 ar
     12       1      11 1
     13       2      12 1
     14       3      13 1
     15       4      14 1
     16       5      15 1
     17       6      16 1
     18       7      17 1
     19       8      18 1
@<TRIPOS>ALT_TYPE
CGenFF_4.0_ALT_TYPE_SET
CGenFF_4.0 1 CG2R61 2 CG2R61 3 CG2R61 4 CG2R61 5 CG2R61 6 CG2R61 7 CG2R61 8 CG2R61 9 CG2R61 10 CG2R61 11 HGR61 12 HGR61 13 HGR61 14 HGR61 15 HGR61 16 HGR61 17 HGR61 18 HGR61
@<TRIPOS>MOLECULE
naphtalene
 18 19 0 0 0
****
USER_CHARGES
INVALID_CHARGES
Pose:  16 Cluster:  16 Fr_nu:  68173 TotEn:   -10.62
@<TRIPOS>ATOM
      1 C1        -63.3349   -0.9473  -24.9546 C.ar   1 LIG      -0.11500
      2 C2        -64.2169   -1.5809  -25.8249 C.ar   1 LIG      -0.11500
      3 C3        -64.4559    3.3479  -26.9464 C.ar   1 LIG      -0.11500
      4 C4        -65.3379    2.7141  -27.8166 C.ar   1 LIG      -0.11500
      5 C5        -63.1704    0.4370  -25.0123 C.ar   1 LIG      -0.11700
      6 C6        -64.9379   -0.8330  -26.7560 C.ar   1 LIG      -0.11700
      7 C7        -63.7350    2.5999  -26.0152 C.ar   1 LIG      -0.11700
      8 C8        -65.5024    1.3299  -27.7592 C.ar   1 LIG      -0.11700
      9 C9        -63.8880    1.2057  -25.9432 C.ar   1 LIG       0.00400
     10 C10       -64.7849    0.5612  -26.8282 C.ar   1 LIG       0.00400
     11 H1        -62.7735   -1.5301  -24.2303 H      1 LIG       0.11500
     12 H2        -64.3444   -2.6586  -25.7790 H      1 LIG       0.11500
     13 H3        -64.3281    4.4258  -26.9917 H      1 LIG       0.11500
     14 H4        -65.8980    3.2973  -28.5417 H      1 LIG       0.11500
     15 H5        -62.4752    0.9111  -24.3225 H      1 LIG       0.11500
     16 H6        -65.6222   -1.3492  -27.4261 H      1 LIG       0.11500
     17 H7        -63.0513    3.1164  -25.3447 H      1 LIG       0.11500
     18 H8        -66.1971    0.8555  -28.4493 H      1 LIG       0.11500
@<TRIPOS>BOND
      1       1       2 ar
      2       1       5 ar
      3       2       6 ar
      4       3       4 ar
      5       3       7 ar
      6       4       8 ar
      7       5       9 ar
      8       6      10 ar
      9       7       9 ar
     10       8      10 ar
     11       9      10 ar
     12       1      11 1
     13       2      12 1
     14       3      13 1
     15       4      14 1
     16       5      15 1
     17       6      16 1
     18       7      17 1
     19       8      18 1
@<TRIPOS>ALT_TYPE
CGenFF_4.0_ALT_TYPE_SET
CGenFF_4.0 1 CG2R61 2 CG2R61 3 CG2R61 4 CG2R61 5 CG2R61 6 CG2R61 7 CG2R61 8 CG2R61 9 CG2R61 10 CG2R61 11 HGR61 12 HGR61 13 HGR61 14 HGR61 15 HGR61 16 HGR61 17 HGR61 18 HGR61
@<TRIPOS>MOLECULE
naphtalene
 18 19 0 0 0
****
USER_CHARGES
INVALID_CHARGES
Pose:  17 Cluster:  17 Fr_nu:  86258 TotEn:   -10.33
@<TRIPOS>ATOM
      1 C1        -62.0085  -21.2482  -49.3369 C.ar   1 LIG      -0.11500
      2 C2        -61.0872  -21.4588  -48.3152 C.ar   1 LIG      -0.11500
      3 C3        -65.5018  -23.2387  -46.5970 C.ar   1 LIG      -0.11500
      4 C4        -64.5805  -23.4494  -45.5754 C.ar   1 LIG      -0.11500
      5 C5        -63.3380  -21.6365  -49.1695 C.ar   1 LIG      -0.11700
      6 C6        -61.4918  -22.0586  -47.1224 C.ar   1 LIG      -0.11700
      7 C7        -65.0972  -22.6388  -47.7898 C.ar   1 LIG      -0.11700
      8 C8        -63.2509  -23.0611  -45.7426 C.ar   1 LIG      -0.11700
      9 C9        -63.7629  -22.2417  -47.9755 C.ar   1 LIG       0.00400
     10 C10       -62.8260  -22.4559  -46.9367 C.ar   1 LIG       0.00400
     11 H1        -61.6928  -20.7817  -50.2655 H      1 LIG       0.11500
     12 H2        -60.0525  -21.1559  -48.4464 H      1 LIG       0.11500
     13 H3        -66.5370  -23.5413  -46.4663 H      1 LIG       0.11500
     14 H4        -64.8964  -23.9171  -44.6476 H      1 LIG       0.11500
     15 H5        -64.0408  -21.4624  -49.9817 H      1 LIG       0.11500
     16 H6        -60.7548  -22.2131  -46.3371 H      1 LIG       0.11500
     17 H7        -65.8345  -22.4837  -48.5747 H      1 LIG       0.11500
     18 H8        -62.5477  -23.2358  -44.9308 H      1 LIG       0.11500
@<TRIPOS>BOND
      1       1       2 ar
      2       1       5 ar
      3       2       6 ar
      4       3       4 ar
      5       3       7 ar
      6       4       8 ar
      7       5       9 ar
      8       6      10 ar
      9       7       9 ar
     10       8      10 ar
     11       9      10 ar
     12       1      11 1
     13       2      12 1
     14       3      13 1
     15       4      14 1
     16       5      15 1
     17       6      16 1
     18       7      17 1
     19       8      18 1
@<TRIPOS>ALT_TYPE
CGenFF_4.0_ALT_TYPE_SET
CGenFF_4.0 1 CG2R61 2 CG2R61 3 CG2R61 4 CG2R61 5 CG2R61 6 CG2R61 7 CG2R61 8 CG2R61 9 CG2R61 10 CG2R61 11 HGR61 12 HGR61 13 HGR61 14 HGR61 15 HGR61 16 HGR61 17 HGR61 18 HGR61
@<TRIPOS>MOLECULE
naphtalene
 18 19 0 0 0
****
USER_CHARGES
INVALID_CHARGES
Pose:  18 Cluster:  18 Fr_nu:  98164 TotEn:   -10.17
@<TRIPOS>ATOM
      1 C1        -76.0212  -20.4795  -25.5162 C.ar   1 LIG      -0.11500
      2 C2        -75.9774  -21.5470  -26.4080 C.ar   1 LIG      -0.11500
      3 C3        -80.1593  -18.9411  -27.5611 C.ar   1 LIG      -0.11500
      4 C4        -80.1154  -20.0086  -28.4529 C.ar   1 LIG      -0.11500
      5 C5        -77.0704  -19.5618  -25.5761 C.ar   1 LIG      -0.11700
      6 C6        -76.9825  -21.7011  -27.3631 C.ar   1 LIG      -0.11700
      7 C7        -79.1542  -18.7871  -26.6059 C.ar   1 LIG      -0.11700
      8 C8        -79.0663  -20.9263  -28.3931 C.ar   1 LIG      -0.11700
      9 C9        -78.0907  -19.7013  -26.5312 C.ar   1 LIG       0.00400
     10 C10       -78.0460  -20.7869  -27.4380 C.ar   1 LIG       0.00400
     11 H1        -75.2382  -20.3598  -24.7731 H      1 LIG       0.11500
     12 H2        -75.1603  -22.2610  -26.3603 H      1 LIG       0.11500
     13 H3        -80.9764  -18.2267  -27.6082 H      1 LIG       0.11500
     14 H4        -80.8980  -20.1270  -29.1967 H      1 LIG       0.11500
     15 H5        -77.0840  -18.7348  -24.8693 H      1 LIG       0.11500
     16 H6        -76.9283  -22.5432  -28.0499 H      1 LIG       0.11500
     17 H7        -79.2090  -17.9454  -25.9187 H      1 LIG       0.11500
     18 H8        -79.0521  -21.7531  -29.1004 H      1 LIG       0.11500
@<TRIPOS>BOND
      1       1       2 ar
      2       1       5 ar
      3       2       6 ar
      4       3       4 ar
      5       3       7 ar
      6       4       8 ar
      7       5       9 ar
      8       6      10 ar
      9       7       9 ar
     10       8      10 ar
     11       9      10 ar
     12       1      11 1
     13       2      12 1
     14       3      13 1
     15       4      14 1
     16       5      15 1
     17       6      16 1
     18       7      17 1
     19       8      18 1
@<TRIPOS>ALT_TYPE
CGenFF_4.0_ALT_TYPE_SET
CGenFF_4.0 1 CG2R61 2 CG2R61 3 CG2R61 4 CG2R61 5 CG2R61 6 CG2R61 7 CG2R61 8 CG2R61 9 CG2R61 10 CG2R61 11 HGR61 12 HGR61 13 HGR61 14 HGR61 15 HGR61 16 HGR61 17 HGR61 18 HGR61
@<TRIPOS>MOLECULE
naphtalene
 18 19 0 0 0
****
USER_CHARGES
INVALID_CHARGES
Pose:  19 Cluster:  19 Fr_nu: 397434 TotEn:   -10.08
@<TRIPOS>ATOM
      1 C1        -73.7547  -29.6236  -47.8615 C.ar   1 LIG      -0.11500
      2 C2        -72.6160  -30.0394  -47.1779 C.ar   1 LIG      -0.11500
      3 C3        -73.7971  -25.4988  -45.2815 C.ar   1 LIG      -0.11500
      4 C4        -72.6585  -25.9147  -44.5979 C.ar   1 LIG      -0.11500
      5 C5        -74.3368  -28.3910  -47.5642 C.ar   1 LIG      -0.11700
      6 C6        -72.0549  -29.2244  -46.1945 C.ar   1 LIG      -0.11700
      7 C7        -74.3582  -26.3139  -46.2650 C.ar   1 LIG      -0.11700
      8 C8        -72.0763  -27.1473  -44.8951 C.ar   1 LIG      -0.11700
      9 C9        -73.7855  -27.5577  -46.5772 C.ar   1 LIG       0.00400
     10 C10       -72.6276  -27.9806  -45.8821 C.ar   1 LIG       0.00400
     11 H1        -74.1913  -30.2588  -48.6267 H      1 LIG       0.11500
     12 H2        -72.1635  -30.9990  -47.4103 H      1 LIG       0.11500
     13 H3        -74.2502  -24.5390  -45.0496 H      1 LIG       0.11500
     14 H4        -72.2231  -25.2797  -43.8319 H      1 LIG       0.11500
     15 H5        -75.2268  -28.0865  -48.1110 H      1 LIG       0.11500
     16 H6        -71.1644  -29.5693  -45.6731 H      1 LIG       0.11500
     17 H7        -75.2482  -25.9684  -46.7868 H      1 LIG       0.11500
     18 H8        -71.1867  -27.4523  -44.3479 H      1 LIG       0.11500
@<TRIPOS>BOND
      1       1       2 ar
      2       1       5 ar
      3       2       6 ar
      4       3       4 ar
      5       3       7 ar
      6       4       8 ar
      7       5       9 ar
      8       6      10 ar
      9       7       9 ar
     10       8      10 ar
     11       9      10 ar
     12       1      11 1
     13       2      12 1
     14       3      13 1
     15       4      14 1
     16       5      15 1
     17       6      16 1
     18       7      17 1
     19       8      18 1
@<TRIPOS>ALT_TYPE
CGenFF_4.0_ALT_TYPE_SET
CGenFF_4.0 1 CG2R61 2 CG2R61 3 CG2R61 4 CG2R61 5 CG2R61 6 CG2R61 7 CG2R61 8 CG2R61 9 CG2R61 10 CG2R61 11 HGR61 12 HGR61 13 HGR61 14 HGR61 15 HGR61 16 HGR61 17 HGR61 18 HGR61
@<TRIPOS>MOLECULE
naphtalene
 18 19 0 0 0
****
USER_CHARGES
INVALID_CHARGES
Pose:  20 Cluster:  20 Fr_nu:   1836 TotEn:   -10.07
@<TRIPOS>ATOM
      1 C1        -64.5072   -8.0992  -44.5507 C.ar   1 LIG      -0.11500
      2 C2        -64.1439   -7.1661  -45.5171 C.ar   1 LIG      -0.11500
      3 C3        -69.0479   -6.3515  -44.5706 C.ar   1 LIG      -0.11500
      4 C4        -68.6845   -5.4184  -45.5370 C.ar   1 LIG      -0.11500
      5 C5        -65.8167   -8.1338  -44.0705 C.ar   1 LIG      -0.11700
      6 C6        -65.0885   -6.2639  -46.0072 C.ar   1 LIG      -0.11700
      7 C7        -68.1033   -7.2538  -44.0805 C.ar   1 LIG      -0.11700
      8 C8        -67.3750   -5.3837  -46.0172 C.ar   1 LIG      -0.11700
      9 C9        -66.7807   -7.2332  -44.5525 C.ar   1 LIG       0.00400
     10 C10       -66.4111   -6.2843  -45.5352 C.ar   1 LIG       0.00400
     11 H1        -63.7713   -8.8009  -44.1691 H      1 LIG       0.11500
     12 H2        -63.1243   -7.1402  -45.8904 H      1 LIG       0.11500
     13 H3        -70.0677   -6.3781  -44.1969 H      1 LIG       0.11500
     14 H4        -69.4204   -4.7160  -45.9172 H      1 LIG       0.11500
     15 H5        -66.0783   -8.8715  -43.3147 H      1 LIG       0.11500
     16 H6        -64.7824   -5.5434  -46.7629 H      1 LIG       0.11500
     17 H7        -68.4097   -7.9747  -43.3255 H      1 LIG       0.11500
     18 H8        -67.1130   -4.6456  -46.7725 H      1 LIG       0.11500
@<TRIPOS>BOND
      1       1       2 ar
      2       1       5 ar
      3       2       6 ar
      4       3       4 ar
      5       3       7 ar
      6       4       8 ar
      7       5       9 ar
      8       6      10 ar
      9       7       9 ar
     10       8      10 ar
     11       9      10 ar
     12       1      11 1
     13       2      12 1
     14       3      13 1
     15       4      14 1
     16       5      15 1
     17       6      16 1
     18       7      17 1
     19       8      18 1
@<TRIPOS>ALT_TYPE
CGenFF_4.0_ALT_TYPE_SET
CGenFF_4.0 1 CG2R61 2 CG2R61 3 CG2R61 4 CG2R61 5 CG2R61 6 CG2R61 7 CG2R61 8 CG2R61 9 CG2R61 10 CG2R61 11 HGR61 12 HGR61 13 HGR61 14 HGR61 15 HGR61 16 HGR61 17 HGR61 18 HGR61
@<TRIPOS>MOLECULE
naphtalene
 18 19 0 0 0
****
USER_CHARGES
INVALID_CHARGES
Pose:  21 Cluster:  21 Fr_nu: 183301 TotEn:   -10.06
@<TRIPOS>ATOM
      1 C1        -53.8105    3.5173  -39.5153 C.ar   1 LIG      -0.11500
      2 C2        -54.2964    4.3721  -38.5304 C.ar   1 LIG      -0.11500
      3 C3        -57.0062    5.3579  -42.6890 C.ar   1 LIG      -0.11500
      4 C4        -57.4921    6.2127  -41.7040 C.ar   1 LIG      -0.11500
      5 C5        -54.3599    3.5452  -40.7975 C.ar   1 LIG      -0.11700
      6 C6        -55.3334    5.2580  -38.8237 C.ar   1 LIG      -0.11700
      7 C7        -55.9691    4.4720  -42.3957 C.ar   1 LIG      -0.11700
      8 C8        -56.9428    6.1849  -40.4218 C.ar   1 LIG      -0.11700
      9 C9        -55.4043    4.4304  -41.1105 C.ar   1 LIG       0.00400
     10 C10       -55.8984    5.2996  -40.1088 C.ar   1 LIG       0.00400
     11 H1        -53.0035    2.8275  -39.2862 H      1 LIG       0.11500
     12 H2        -53.8679    4.3498  -37.5326 H      1 LIG       0.11500
     13 H3        -57.4343    5.3799  -43.6872 H      1 LIG       0.11500
     14 H4        -58.3000    6.9013  -41.9332 H      1 LIG       0.11500
     15 H5        -53.9646    2.8677  -41.5516 H      1 LIG       0.11500
     16 H6        -55.6973    5.9175  -38.0385 H      1 LIG       0.11500
     17 H7        -55.6049    3.8133  -43.1812 H      1 LIG       0.11500
     18 H8        -57.3385    6.8618  -39.6673 H      1 LIG       0.11500
@<TRIPOS>BOND
      1       1       2 ar
      2       1       5 ar
      3       2       6 ar
      4       3       4 ar
      5       3       7 ar
      6       4       8 ar
      7       5       9 ar
      8       6      10 ar
      9       7       9 ar
     10       8      10 ar
     11       9      10 ar
     12       1      11 1
     13       2      12 1
     14       3      13 1
     15       4      14 1
     16       5      15 1
     17       6      16 1
     18       7      17 1
     19       8      18 1
@<TRIPOS>ALT_TYPE
CGenFF_4.0_ALT_TYPE_SET
CGenFF_4.0 1 CG2R61 2 CG2R61 3 CG2R61 4 CG2R61 5 CG2R61 6 CG2R61 7 CG2R61 8 CG2R61 9 CG2R61 10 CG2R61 11 HGR61 12 HGR61 13 HGR61 14 HGR61 15 HGR61 16 HGR61 17 HGR61 18 HGR61
@<TRIPOS>MOLECULE
naphtalene
 18 19 0 0 0
****
USER_CHARGES
INVALID_CHARGES
Pose:  22 Cluster:  22 Fr_nu: 340667 TotEn:   -10.03
@<TRIPOS>ATOM
      1 C1        -53.2247    5.5042  -32.4468 C.ar   1 LIG      -0.11500
      2 C2        -51.9668    5.6063  -33.0334 C.ar   1 LIG      -0.11500
      3 C3        -55.1815    4.5793  -36.8044 C.ar   1 LIG      -0.11500
      4 C4        -53.9235    4.6814  -37.3909 C.ar   1 LIG      -0.11500
      5 C5        -54.3418    5.2234  -33.2341 C.ar   1 LIG      -0.11700
      6 C6        -51.8210    5.4279  -34.4093 C.ar   1 LIG      -0.11700
      7 C7        -55.3272    4.7577  -35.4283 C.ar   1 LIG      -0.11700
      8 C8        -52.8064    4.9623  -36.6037 C.ar   1 LIG      -0.11700
      9 C9        -54.2137    5.0409  -34.6207 C.ar   1 LIG       0.00400
     10 C10       -52.9345    5.1448  -35.2171 C.ar   1 LIG       0.00400
     11 H1        -53.3376    5.6437  -31.3757 H      1 LIG       0.11500
     12 H2        -51.0977    5.8246  -32.4196 H      1 LIG       0.11500
     13 H3        -56.0511    4.3608  -37.4177 H      1 LIG       0.11500
     14 H4        -53.8114    4.5432  -38.4622 H      1 LIG       0.11500
     15 H5        -55.3155    5.1487  -32.7541 H      1 LIG       0.11500
     16 H6        -50.8282    5.5117  -34.8465 H      1 LIG       0.11500
     17 H7        -56.3200    4.6731  -34.9913 H      1 LIG       0.11500
     18 H8        -51.8327    5.0378  -37.0836 H      1 LIG       0.11500
@<TRIPOS>BOND
      1       1       2 ar
      2       1       5 ar
      3       2       6 ar
      4       3       4 ar
      5       3       7 ar
      6       4       8 ar
      7       5       9 ar
      8       6      10 ar
      9       7       9 ar
     10       8      10 ar
     11       9      10 ar
     12       1      11 1
     13       2      12 1
     14       3      13 1
     15       4      14 1
     16       5      15 1
     17       6      16 1
     18       7      17 1
     19       8      18 1
@<TRIPOS>ALT_TYPE
CGenFF_4.0_ALT_TYPE_SET
CGenFF_4.0 1 CG2R61 2 CG2R61 3 CG2R61 4 CG2R61 5 CG2R61 6 CG2R61 7 CG2R61 8 CG2R61 9 CG2R61 10 CG2R61 11 HGR61 12 HGR61 13 HGR61 14 HGR61 15 HGR61 16 HGR61 17 HGR61 18 HGR61
@<TRIPOS>MOLECULE
naphtalene
 18 19 0 0 0
****
USER_CHARGES
INVALID_CHARGES
Pose:  23 Cluster:  23 Fr_nu:  33400 TotEn:    -9.94
@<TRIPOS>ATOM
      1 C1        -49.5144    7.8996  -31.5615 C.ar   1 LIG      -0.11500
      2 C2        -50.6116    8.0396  -30.7169 C.ar   1 LIG      -0.11500
      3 C3        -51.8783    4.4592  -34.0613 C.ar   1 LIG      -0.11500
      4 C4        -52.9754    4.5993  -33.2166 C.ar   1 LIG      -0.11500
      5 C5        -49.5505    6.9753  -32.6060 C.ar   1 LIG      -0.11700
      6 C6        -51.7490    7.2561  -30.9134 C.ar   1 LIG      -0.11700
      7 C7        -50.7408    5.2428  -33.8648 C.ar   1 LIG      -0.11700
      8 C8        -52.9394    5.5235  -32.1721 C.ar   1 LIG      -0.11700
      9 C9        -50.6872    6.1782  -32.8185 C.ar   1 LIG       0.00400
     10 C10       -51.8028    6.3206  -31.9596 C.ar   1 LIG       0.00400
     11 H1        -48.6290    8.5094  -31.4078 H      1 LIG       0.11500
     12 H2        -50.5826    8.7597  -29.9043 H      1 LIG       0.11500
     13 H3        -51.9067    3.7393  -34.8744 H      1 LIG       0.11500
     14 H4        -53.8600    3.9882  -33.3700 H      1 LIG       0.11500
     15 H5        -48.6811    6.8824  -33.2536 H      1 LIG       0.11500
     16 H6        -52.5953    7.3828  -30.2413 H      1 LIG       0.11500
     17 H7        -49.8951    5.1166  -34.5375 H      1 LIG       0.11500
     18 H8        -53.8085    5.6160  -31.5239 H      1 LIG       0.11500
@<TRIPOS>BOND
      1       1       2 ar
      2       1       5 ar
      3       2       6 ar
      4       3       4 ar
      5       3       7 ar
      6       4       8 ar
      7       5       9 ar
      8       6      10 ar
      9       7       9 ar
     10       8      10 ar
     11       9      10 ar
     12       1      11 1
     13       2      12 1
     14       3      13 1
     15       4      14 1
     16       5      15 1
     17       6      16 1
     18       7      17 1
     19       8      18 1
@<TRIPOS>ALT_TYPE
CGenFF_4.0_ALT_TYPE_SET
CGenFF_4.0 1 CG2R61 2 CG2R61 3 CG2R61 4 CG2R61 5 CG2R61 6 CG2R61 7 CG2R61 8 CG2R61 9 CG2R61 10 CG2R61 11 HGR61 12 HGR61 13 HGR61 14 HGR61 15 HGR61 16 HGR61 17 HGR61 18 HGR61
@<TRIPOS>MOLECULE
naphtalene
 18 19 0 0 0
****
USER_CHARGES
INVALID_CHARGES
Pose:  24 Cluster:  24 Fr_nu: 462690 TotEn:    -9.79
@<TRIPOS>ATOM
      1 C1        -68.4255    1.9503  -29.0640 C.ar   1 LIG      -0.11500
      2 C2        -69.3743    0.9900  -28.7255 C.ar   1 LIG      -0.11500
      3 C3        -65.0220   -0.5679  -26.6666 C.ar   1 LIG      -0.11500
      4 C4        -65.9708   -1.5281  -26.3282 C.ar   1 LIG      -0.11500
      5 C5        -67.1045    1.8072  -28.6388 C.ar   1 LIG      -0.11700
      6 C6        -69.0058   -0.1170  -27.9607 C.ar   1 LIG      -0.11700
      7 C7        -65.3905    0.5392  -27.4316 C.ar   1 LIG      -0.11700
      8 C8        -67.2919   -1.3851  -26.7533 C.ar   1 LIG      -0.11700
      9 C9        -66.7158    0.6993  -27.8681 C.ar   1 LIG       0.00400
     10 C10       -67.6806   -0.2771  -27.5240 C.ar   1 LIG       0.00400
     11 H1        -68.7131    2.8122  -29.6590 H      1 LIG       0.11500
     12 H2        -70.4024    1.1022  -29.0573 H      1 LIG       0.11500
     13 H3        -63.9934   -0.6796  -26.3353 H      1 LIG       0.11500
     14 H4        -65.6830   -2.3890  -25.7321 H      1 LIG       0.11500
     15 H5        -66.3797    2.5704  -28.9147 H      1 LIG       0.11500
     16 H6        -69.7639   -0.8555  -27.7083 H      1 LIG       0.11500
     17 H7        -64.6321    1.2771  -27.6845 H      1 LIG       0.11500
     18 H8        -68.0170   -2.1478  -26.4768 H      1 LIG       0.11500
@<TRIPOS>BOND
      1       1       2 ar
      2       1       5 ar
      3       2       6 ar
      4       3       4 ar
      5       3       7 ar
      6       4       8 ar
      7       5       9 ar
      8       6      10 ar
      9       7       9 ar
     10       8      10 ar
     11       9      10 ar
     12       1      11 1
     13       2      12 1
     14       3      13 1
     15       4      14 1
     16       5      15 1
     17       6      16 1
     18       7      17 1
     19       8      18 1
@<TRIPOS>ALT_TYPE
CGenFF_4.0_ALT_TYPE_SET
CGenFF_4.0 1 CG2R61 2 CG2R61 3 CG2R61 4 CG2R61 5 CG2R61 6 CG2R61 7 CG2R61 8 CG2R61 9 CG2R61 10 CG2R61 11 HGR61 12 HGR61 13 HGR61 14 HGR61 15 HGR61 16 HGR61 17 HGR61 18 HGR61
@<TRIPOS>MOLECULE
naphtalene
 18 19 0 0 0
****
USER_CHARGES
INVALID_CHARGES
Pose:  25 Cluster:  25 Fr_nu:   4837 TotEn:    -9.54
@<TRIPOS>ATOM
      1 C1        -66.3262    0.0174  -26.1706 C.ar   1 LIG      -0.11500
      2 C2        -66.4037   -1.3651  -26.3113 C.ar   1 LIG      -0.11500
      3 C3        -61.7393   -0.3993  -24.6024 C.ar   1 LIG      -0.11500
      4 C4        -61.8169   -1.7818  -24.7431 C.ar   1 LIG      -0.11500
      5 C5        -65.1487    0.6078  -25.7108 C.ar   1 LIG      -0.11700
      6 C6        -65.3041   -2.1624  -25.9927 C.ar   1 LIG      -0.11700
      7 C7        -62.8390    0.3980  -24.9211 C.ar   1 LIG      -0.11700
      8 C8        -62.9943   -2.3723  -25.2029 C.ar   1 LIG      -0.11700
      9 C9        -64.0321   -0.1794  -25.3853 C.ar   1 LIG       0.00400
     10 C10       -64.1110   -1.5851  -25.5283 C.ar   1 LIG       0.00400
     11 H1        -67.1827    0.6375  -26.4183 H      1 LIG       0.11500
     12 H2        -67.3207   -1.8237  -26.6696 H      1 LIG       0.11500
     13 H3        -60.8223    0.0600  -24.2442 H      1 LIG       0.11500
     14 H4        -60.9605   -2.4015  -24.4939 H      1 LIG       0.11500
     15 H5        -65.1110    1.6903  -25.6082 H      1 LIG       0.11500
     16 H6        -65.3869   -3.2408  -26.1107 H      1 LIG       0.11500
     17 H7        -62.7557    1.4764  -24.8038 H      1 LIG       0.11500
     18 H8        -63.0326   -3.4550  -25.3048 H      1 LIG       0.11500
@<TRIPOS>BOND
      1       1       2 ar
      2       1       5 ar
      3       2       6 ar
      4       3       4 ar
      5       3       7 ar
      6       4       8 ar
      7       5       9 ar
      8       6      10 ar
      9       7       9 ar
     10       8      10 ar
     11       9      10 ar
     12       1      11 1
     13       2      12 1
     14       3      13 1
     15       4      14 1
     16       5      15 1
     17       6      16 1
     18       7      17 1
     19       8      18 1
@<TRIPOS>ALT_TYPE
CGenFF_4.0_ALT_TYPE_SET
CGenFF_4.0 1 CG2R61 2 CG2R61 3 CG2R61 4 CG2R61 5 CG2R61 6 CG2R61 7 CG2R61 8 CG2R61 9 CG2R61 10 CG2R61 11 HGR61 12 HGR61 13 HGR61 14 HGR61 15 HGR61 16 HGR61 17 HGR61 18 HGR61
@<TRIPOS>MOLECULE
naphtalene
 18 19 0 0 0
****
USER_CHARGES
INVALID_CHARGES
Pose:  26 Cluster:  26 Fr_nu:   5202 TotEn:    -9.33
@<TRIPOS>ATOM
      1 C1        -58.6969  -22.3759  -35.9758 C.ar   1 LIG      -0.11500
      2 C2        -60.0456  -22.5775  -35.6982 C.ar   1 LIG      -0.11500
      3 C3        -59.8956  -19.7777  -39.9109 C.ar   1 LIG      -0.11500
      4 C4        -61.2443  -19.9794  -39.6332 C.ar   1 LIG      -0.11500
      5 C5        -58.3175  -21.6297  -37.0920 C.ar   1 LIG      -0.11700
      6 C6        -61.0201  -22.0338  -36.5354 C.ar   1 LIG      -0.11700
      7 C7        -58.9210  -20.3213  -39.0735 C.ar   1 LIG      -0.11700
      8 C8        -61.6238  -20.7256  -38.5171 C.ar   1 LIG      -0.11700
      9 C9        -59.2849  -21.0751  -37.9457 C.ar   1 LIG       0.00400
     10 C10       -60.6564  -21.2802  -37.6633 C.ar   1 LIG       0.00400
     11 H1        -57.9387  -22.7998  -35.3239 H      1 LIG       0.11500
     12 H2        -60.3399  -23.1583  -34.8288 H      1 LIG       0.11500
     13 H3        -59.6006  -19.1967  -40.7802 H      1 LIG       0.11500
     14 H4        -62.0020  -19.5564  -40.2862 H      1 LIG       0.11500
     15 H5        -57.2573  -21.4853  -37.2898 H      1 LIG       0.11500
     16 H6        -62.0685  -22.2037  -36.2989 H      1 LIG       0.11500
     17 H7        -57.8728  -20.1507  -39.3098 H      1 LIG       0.11500
     18 H8        -62.6840  -20.8708  -38.3195 H      1 LIG       0.11500
@<TRIPOS>BOND
      1       1       2 ar
      2       1       5 ar
      3       2       6 ar
      4       3       4 ar
      5       3       7 ar
      6       4       8 ar
      7       5       9 ar
      8       6      10 ar
      9       7       9 ar
     10       8      10 ar
     11       9      10 ar
     12       1      11 1
     13       2      12 1
     14       3      13 1
     15       4      14 1
     16       5      15 1
     17       6      16 1
     18       7      17 1
     19       8      18 1
@<TRIPOS>ALT_TYPE
CGenFF_4.0_ALT_TYPE_SET
CGenFF_4.0 1 CG2R61 2 CG2R61 3 CG2R61 4 CG2R61 5 CG2R61 6 CG2R61 7 CG2R61 8 CG2R61 9 CG2R61 10 CG2R61 11 HGR61 12 HGR61 13 HGR61 14 HGR61 15 HGR61 16 HGR61 17 HGR61 18 HGR61
@<TRIPOS>MOLECULE
naphtalene
 18 19 0 0 0
****
USER_CHARGES
INVALID_CHARGES
Pose:  27 Cluster:  27 Fr_nu:   8076 TotEn:    -8.32
@<TRIPOS>ATOM
      1 C1        -55.2434    7.8225  -34.3024 C.ar   1 LIG      -0.11500
      2 C2        -55.6967    6.5559  -34.6590 C.ar   1 LIG      -0.11500
      3 C3        -51.8621    5.8069  -31.4428 C.ar   1 LIG      -0.11500
      4 C4        -52.3155    4.5404  -31.7995 C.ar   1 LIG      -0.11500
      5 C5        -54.1766    7.9579  -33.4135 C.ar   1 LIG      -0.11700
      6 C6        -55.0850    5.4200  -34.1284 C.ar   1 LIG      -0.11700
      7 C7        -52.4739    6.9430  -31.9736 C.ar   1 LIG      -0.11700
      8 C8        -53.3824    4.4049  -32.6883 C.ar   1 LIG      -0.11700
      9 C9        -53.5490    6.8254  -32.8695 C.ar   1 LIG       0.00400
     10 C10       -54.0100    5.5375  -33.2323 C.ar   1 LIG       0.00400
     11 H1        -55.7204    8.7065  -34.7154 H      1 LIG       0.11500
     12 H2        -56.5271    6.4516  -35.3513 H      1 LIG       0.11500
     13 H3        -51.0315    5.9120  -30.7505 H      1 LIG       0.11500
     14 H4        -51.8391    3.6568  -31.3851 H      1 LIG       0.11500
     15 H5        -53.8392    8.9578  -33.1485 H      1 LIG       0.11500
     16 H6        -55.4554    4.4398  -34.4215 H      1 LIG       0.11500
     17 H7        -52.1028    7.9230  -31.6809 H      1 LIG       0.11500
     18 H8        -53.7204    3.4050  -32.9529 H      1 LIG       0.11500
@<TRIPOS>BOND
      1       1       2 ar
      2       1       5 ar
      3       2       6 ar
      4       3       4 ar
      5       3       7 ar
      6       4       8 ar
      7       5       9 ar
      8       6      10 ar
      9       7       9 ar
     10       8      10 ar
     11       9      10 ar
     12       1      11 1
     13       2      12 1
     14       3      13 1
     15       4      14 1
     16       5      15 1
     17       6      16 1
     18       7      17 1
     19       8      18 1
@<TRIPOS>ALT_TYPE
CGenFF_4.0_ALT_TYPE_SET
CGenFF_4.0 1 CG2R61 2 CG2R61 3 CG2R61 4 CG2R61 5 CG2R61 6 CG2R61 7 CG2R61 8 CG2R61 9 CG2R61 10 CG2R61 11 HGR61 12 HGR61 13 HGR61 14 HGR61 15 HGR61 16 HGR61 17 HGR61 18 HGR61
# TRIPOS MOL2 file generated by SEED

@<TRIPOS>MOLECULE
pyrazole
 9 9 0 0 0
****
USER_CHARGES
INVALID_CHARGES
Pose:   1 Cluster:   1 Fr_nu: 200621 TotEn:   -22.86
@<TRIPOS>ATOM
      1 C1        -72.9176  -11.0913  -43.4609 C.2    1 LIG      -0.25100
      2 C2        -71.7895  -11.7842  -42.9825 C.2    1 LIG       0.13200
      3 C3        -73.5498  -11.9910  -44.2838 C.2    1 LIG      -0.03800
      4 N1        -71.7071  -13.0283  -43.4615 N.2    1 LIG      -0.57800
      5 N2        -72.7916  -13.1243  -44.2494 N.pl3  1 LIG      -0.05900
      6 H1        -73.2300  -10.0813  -43.2401 H      1 LIG       0.15700
      7 H2        -71.0236  -11.4343  -42.3052 H      1 LIG       0.15600
      8 H3        -74.4492  -11.9277  -44.8792 H      1 LIG       0.15900
      9 H4        -72.9533  -13.9958  -44.7383 H      1 LIG       0.32200
@<TRIPOS>BOND
      1       1       2 1
      2       1       3 2
      3       2       4 2
      4       3       5 1
      5       4       5 1
      6       1       6 1
      7       2       7 1
      8       3       8 1
      9       5       9 1
@<TRIPOS>ALT_TYPE
CGenFF_4.0_ALT_TYPE_SET
CGenFF_4.0 1 CG2R51 2 CG2R52 3 CG2R51 4 NG2R50 5 NG2R51 6 HGR51 7 HGR52 8 HGR52 9 HGP1
@<TRIPOS>MOLECULE
pyrazole
 9 9 0 0 0
****
USER_CHARGES
INVALID_CHARGES
Pose:   2 Cluster:   2 Fr_nu: 595999 TotEn:   -19.66
@<TRIPOS>ATOM
      1 C1        -72.4276  -12.2692  -44.0968 C.2    1 LIG      -0.25100
      2 C2        -72.0571  -13.5826  -43.7514 C.2    1 LIG       0.13200
      3 C3        -71.6196  -11.4703  -43.3252 C.2    1 LIG      -0.03800
      4 N1        -71.0890  -13.6204  -42.8320 N.2    1 LIG      -0.57800
      5 N2        -70.8441  -12.3208  -42.5932 N.pl3  1 LIG      -0.05900
      6 H1        -73.1750  -11.9458  -44.8062 H      1 LIG       0.15700
      7 H2        -72.4526  -14.5139  -44.1309 H      1 LIG       0.15600
      8 H3        -71.5302  -10.3977  -43.2314 H      1 LIG       0.15900
      9 H4        -70.1323  -12.0840  -41.9135 H      1 LIG       0.32200
@<TRIPOS>BOND
      1       1       2 1
      2       1       3 2
      3       2       4 2
      4       3       5 1
      5       4       5 1
      6       1       6 1
      7       2       7 1
      8       3       8 1
      9       5       9 1
@<TRIPOS>ALT_TYPE
CGenFF_4.0_ALT_TYPE_SET
CGenFF_4.0 1 CG2R51 2 CG2R52 3 CG2R51 4 NG2R50 5 NG2R51 6 HGR51 7 HGR52 8 HGR52 9 HGP1
@<TRIPOS>MOLECULE
pyrazole
 9 9 0 0 0
****
USER_CHARGES
INVALID_CHARGES
Pose:   3 Cluster:   3 Fr_nu: 2666559 TotEn:   -18.68
@<TRIPOS>ATOM
      1 C1        -73.9675  -26.3843  -45.7151 C.2    1 LIG      -0.25100
      2 C2        -74.0751  -27.7818  -45.8465 C.2    1 LIG       0.13200
      3 C3        -75.2402  -25.9194  -45.9396 C.2    1 LIG      -0.03800
      4 N1        -75.3180  -28.1787  -46.1321 N.2    1 LIG      -0.57800
      5 N2        -76.0032  -27.0237  -46.1820 N.pl3  1 LIG      -0.05900
      6 H1        -73.0907  -25.7958  -45.4886 H      1 LIG       0.15700
      7 H2        -73.2994  -28.5276  -45.7465 H      1 LIG       0.15600
      8 H3        -75.6617  -24.9246  -45.9507 H      1 LIG       0.15900
      9 H4        -76.9932  -27.0622  -46.3895 H      1 LIG       0.32200
@<TRIPOS>BOND
      1       1       2 1
      2       1       3 2
      3       2       4 2
      4       3       5 1
      5       4       5 1
      6       1       6 1
      7       2       7 1
      8       3       8 1
      9       5       9 1
@<TRIPOS>ALT_TYPE
CGenFF_4.0_ALT_TYPE_SET
CGenFF_4.0 1 CG2R51 2 CG2R52 3 CG2R51 4 NG2R50 5 NG2R51 6 HGR51 7 HGR52 8 HGR52 9 HGP1
@<TRIPOS>MOLECULE
pyrazole
 9 9 0 0 0
****
USER_CHARGES
INVALID_CHARGES
Pose:   4 Cluster:   4 Fr_nu: 9001032 TotEn:   -18.25
@<TRIPOS>ATOM
      1 C1        -73.0930  -12.6293  -44.5989 C.2    1 LIG      -0.25100
      2 C2        -71.7750  -13.1215  -44.5502 C.2    1 LIG       0.13200
      3 C3        -73.1690  -11.7471  -43.5490 C.2    1 LIG      -0.03800
      4 N1        -71.0648  -12.5955  -43.5488 N.2    1 LIG      -0.57800
      5 N2        -71.9396  -11.7635  -42.9585 N.pl3  1 LIG      -0.05900
      6 H1        -73.8784  -12.8781  -45.2972 H      1 LIG       0.15700
      7 H2        -71.3025  -13.8421  -45.2024 H      1 LIG       0.15600
      8 H3        -73.9697  -11.1249  -43.1759 H      1 LIG       0.15900
      9 H4        -71.6301  -11.2361  -42.1517 H      1 LIG       0.32200
@<TRIPOS>BOND
      1       1       2 1
      2       1       3 2
      3       2       4 2
      4       3       5 1
      5       4       5 1
      6       1       6 1
      7       2       7 1
      8       3       8 1
      9       5       9 1
@<TRIPOS>ALT_TYPE
CGenFF_4.0_ALT_TYPE_SET
CGenFF_4.0 1 CG2R51 2 CG2R52 3 CG2R51 4 NG2R50 5 NG2R51 6 HGR51 7 HGR52 8 HGR52 9 HGP1
@<TRIPOS>MOLECULE
pyrazole
 9 9 0 0 0
****
USER_CHARGES
INVALID_CHARGES
Pose:   5 Cluster:   5 Fr_nu: 1264943 TotEn:   -18.20
@<TRIPOS>ATOM
      1 C1        -74.4961  -27.6634  -46.4993 C.2    1 LIG      -0.25100
      2 C2        -73.4282  -26.9741  -45.8942 C.2    1 LIG       0.13200
      3 C3        -75.5620  -26.8031  -46.3971 C.2    1 LIG      -0.03800
      4 N1        -73.7832  -25.7687  -45.4413 N.2    1 LIG      -0.57800
      5 N2        -75.0861  -25.6938  -45.7621 N.pl3  1 LIG      -0.05900
      6 H1        -74.4943  -28.6459  -46.9477 H      1 LIG       0.15700
      7 H2        -72.4062  -27.3000  -45.7639 H      1 LIG       0.15600
      8 H3        -76.5933  -26.8796  -46.7098 H      1 LIG       0.15900
      9 H4        -75.5931  -24.8532  -45.5149 H      1 LIG       0.32200
@<TRIPOS>BOND
      1       1       2 1
      2       1       3 2
      3       2       4 2
      4       3       5 1
      5       4       5 1
      6       1       6 1
      7       2       7 1
      8       3       8 1
      9       5       9 1
@<TRIPOS>ALT_TYPE
CGenFF_4.0_ALT_TYPE_SET
CGenFF_4.0 1 CG2R51 2 CG2R52 3 CG2R51 4 NG2R50 5 NG2R51 6 HGR51 7 HGR52 8 HGR52 9 HGP1
@<TRIPOS>MOLECULE
pyrazole
 9 9 0 0 0
****
USER_CHARGES
INVALID_CHARGES
Pose:   6 Cluster:   6 Fr_nu: 596542 TotEn:   -16.19
@<TRIPOS>ATOM
      1 C1        -51.6116    4.2895  -33.1646 C.2    1 LIG      -0.25100
      2 C2        -52.2659    4.2773  -31.9182 C.2    1 LIG       0.13200
      3 C3        -51.1085    3.0188  -33.3008 C.2    1 LIG      -0.03800
      4 N1        -52.1874    3.0927  -31.3062 N.2    1 LIG      -0.57800
      5 N2        -51.4780    2.3486  -32.1717 N.pl3  1 LIG      -0.05900
      6 H1        -51.5179    5.1046  -33.8669 H      1 LIG       0.15700
      7 H2        -52.7962    5.0824  -31.4300 H      1 LIG       0.15600
      8 H3        -50.5320    2.5425  -34.0806 H      1 LIG       0.15900
      9 H4        -51.2794    1.3868  -31.9264 H      1 LIG       0.32200
@<TRIPOS>BOND
      1       1       2 1
      2       1       3 2
      3       2       4 2
      4       3       5 1
      5       4       5 1
      6       1       6 1
      7       2       7 1
      8       3       8 1
      9       5       9 1
@<TRIPOS>ALT_TYPE
CGenFF_4.0_ALT_TYPE_SET
CGenFF_4.0 1 CG2R51 2 CG2R52 3 CG2R51 4 NG2R50 5 NG2R51 6 HGR51 7 HGR52 8 HGR52 9 HGP1
@<TRIPOS>MOLECULE
pyrazole
 9 9 0 0 0
****
USER_CHARGES
INVALID_CHARGES
Pose:   7 Cluster:   7 Fr_nu: 233605 TotEn:   -15.32
@<TRIPOS>ATOM
      1 C1        -71.7899  -24.3907  -42.9277 C.2    1 LIG      -0.25100
      2 C2        -71.5723  -24.0140  -44.2665 C.2    1 LIG       0.13200
      3 C3        -73.1077  -24.7758  -42.8891 C.2    1 LIG      -0.03800
      4 N1        -72.6644  -24.1478  -45.0238 N.2    1 LIG      -0.57800
      5 N2        -73.5809  -24.6130  -44.1580 N.pl3  1 LIG      -0.05900
      6 H1        -71.0898  -24.3850  -42.1053 H      1 LIG       0.15700
      7 H2        -70.6636  -23.6470  -44.7219 H      1 LIG       0.15600
      8 H3        -73.7377  -25.1405  -42.0907 H      1 LIG       0.15900
      9 H4        -74.5151  -24.7971  -44.5016 H      1 LIG       0.32200
@<TRIPOS>BOND
      1       1       2 1
      2       1       3 2
      3       2       4 2
      4       3       5 1
      5       4       5 1
      6       1       6 1
      7       2       7 1
      8       3       8 1
      9       5       9 1
@<TRIPOS>ALT_TYPE
CGenFF_4.0_ALT_TYPE_SET
CGenFF_4.0 1 CG2R51 2 CG2R52 3 CG2R51 4 NG2R50 5 NG2R51 6 HGR51 7 HGR52 8 HGR52 9 HGP1
@<TRIPOS>MOLECULE
pyrazole
 9 9 0 0 0
****
USER_CHARGES
INVALID_CHARGES
Pose:   8 Cluster:   8 Fr_nu: 180791 TotEn:   -14.86
@<TRIPOS>ATOM
      1 C1        -65.9190   -7.0832  -45.6856 C.2    1 LIG      -0.25100
      2 C2        -64.8259   -7.2610  -46.5546 C.2    1 LIG       0.13200
      3 C3        -65.4002   -7.2999  -44.4324 C.2    1 LIG      -0.03800
      4 N1        -63.6978   -7.5670  -45.9083 N.2    1 LIG      -0.57800
      5 N2        -64.0791   -7.5830  -44.6197 N.pl3  1 LIG      -0.05900
      6 H1        -66.9401   -6.8322  -45.9321 H      1 LIG       0.15700
      7 H2        -64.8043   -7.1809  -47.6321 H      1 LIG       0.15600
      8 H3        -65.8425   -7.2809  -43.4468 H      1 LIG       0.15900
      9 H4        -63.3834   -7.7977  -43.9165 H      1 LIG       0.32200
@<TRIPOS>BOND
      1       1       2 1
      2       1       3 2
      3       2       4 2
      4       3       5 1
      5       4       5 1
      6       1       6 1
      7       2       7 1
      8       3       8 1
      9       5       9 1
@<TRIPOS>ALT_TYPE
CGenFF_4.0_ALT_TYPE_SET
CGenFF_4.0 1 CG2R51 2 CG2R52 3 CG2R51 4 NG2R50 5 NG2R51 6 HGR51 7 HGR52 8 HGR52 9 HGP1
@<TRIPOS>MOLECULE
pyrazole
 9 9 0 0 0
****
USER_CHARGES
INVALID_CHARGES
Pose:   9 Cluster:   9 Fr_nu: 823046 TotEn:   -14.73
@<TRIPOS>ATOM
      1 C1        -62.8897   -2.4252  -23.9611 C.2    1 LIG      -0.25100
      2 C2        -62.0833   -1.4494  -23.3453 C.2    1 LIG       0.13200
      3 C3        -62.0682   -3.0117  -24.8926 C.2    1 LIG      -0.03800
      4 N1        -60.8445   -1.4150  -23.8434 N.2    1 LIG      -0.57800
      5 N2        -60.8662   -2.3765  -24.7820 N.pl3  1 LIG      -0.05900
      6 H1        -63.9218   -2.6703  -23.7584 H      1 LIG       0.15700
      7 H2        -62.3468   -0.7615  -22.5546 H      1 LIG       0.15600
      8 H3        -62.2276   -3.8042  -25.6094 H      1 LIG       0.15900
      9 H4        -60.0220   -2.5461  -25.3143 H      1 LIG       0.32200
@<TRIPOS>BOND
      1       1       2 1
      2       1       3 2
      3       2       4 2
      4       3       5 1
      5       4       5 1
      6       1       6 1
      7       2       7 1
      8       3       8 1
      9       5       9 1
@<TRIPOS>ALT_TYPE
CGenFF_4.0_ALT_TYPE_SET
CGenFF_4.0 1 CG2R51 2 CG2R52 3 CG2R51 4 NG2R50 5 NG2R51 6 HGR51 7 HGR52 8 HGR52 9 HGP1
@<TRIPOS>MOLECULE
pyrazole
 9 9 0 0 0
****
USER_CHARGES
INVALID_CHARGES
Pose:  10 Cluster:  10 Fr_nu: 379209 TotEn:   -14.55
@<TRIPOS>ATOM
      1 C1        -71.3390  -24.0970  -44.1001 C.2    1 LIG      -0.25100
      2 C2        -71.5548  -23.8469  -42.7316 C.2    1 LIG       0.13200
      3 C3        -72.4855  -24.7265  -44.5191 C.2    1 LIG      -0.03800
      4 N1        -72.7450  -24.2818  -42.3094 N.2    1 LIG      -0.57800
      5 N2        -73.2875  -24.8115  -43.4190 N.pl3  1 LIG      -0.05900
      6 H1        -70.4740  -23.8546  -44.6997 H      1 LIG       0.15700
      7 H2        -70.8942  -23.3663  -42.0242 H      1 LIG       0.15600
      8 H3        -72.7951  -25.1148  -45.4786 H      1 LIG       0.15900
      9 H4        -74.2122  -25.2182  -43.3535 H      1 LIG       0.32200
@<TRIPOS>BOND
      1       1       2 1
      2       1       3 2
      3       2       4 2
      4       3       5 1
      5       4       5 1
      6       1       6 1
      7       2       7 1
      8       3       8 1
      9       5       9 1
@<TRIPOS>ALT_TYPE
CGenFF_4.0_ALT_TYPE_SET
CGenFF_4.0 1 CG2R51 2 CG2R52 3 CG2R51 4 NG2R50 5 NG2R51 6 HGR51 7 HGR52 8 HGR52 9 HGP1
@<TRIPOS>MOLECULE
pyrazole
 9 9 0 0 0
****
USER_CHARGES
INVALID_CHARGES
Pose:  11 Cluster:  11 Fr_nu: 1019053 TotEn:   -14.29
@<TRIPOS>ATOM
      1 C1        -67.1276   -6.6798  -46.0869 C.2    1 LIG      -0.25100
      2 C2        -66.5612   -7.8664  -45.5841 C.2    1 LIG       0.13200
      3 C3        -67.9237   -6.2201  -45.0664 C.2    1 LIG      -0.03800
      4 N1        -66.9631   -8.1432  -44.3408 N.2    1 LIG      -0.57800
      5 N2        -67.7906   -7.1239  -44.0536 N.pl3  1 LIG      -0.05900
      6 H1        -66.9796   -6.2209  -47.0533 H      1 LIG       0.15700
      7 H2        -65.8726   -8.5414  -46.0720 H      1 LIG       0.15600
      8 H3        -68.5603   -5.3521  -44.9727 H      1 LIG       0.15900
      9 H4        -68.2347   -7.1085  -43.1441 H      1 LIG       0.32200
@<TRIPOS>BOND
      1       1       2 1
      2       1       3 2
      3       2       4 2
      4       3       5 1
      5       4       5 1
      6       1       6 1
      7       2       7 1
      8       3       8 1
      9       5       9 1
@<TRIPOS>ALT_TYPE
CGenFF_4.0_ALT_TYPE_SET
CGenFF_4.0 1 CG2R51 2 CG2R52 3 CG2R51 4 NG2R50 5 NG2R51 6 HGR51 7 HGR52 8 HGR52 9 HGP1
@<TRIPOS>MOLECULE
pyrazole
 9 9 0 0 0
****
USER_CHARGES
INVALID_CHARGES
Pose:  12 Cluster:  12 Fr_nu: 9249476 TotEn:   -14.09
@<TRIPOS>ATOM
      1 C1        -73.2237    6.3005  -57.9082 C.2    1 LIG      -0.25100
      2 C2        -71.9214    6.1253  -58.4133 C.2    1 LIG       0.13200
      3 C3        -73.7352    5.0282  -57.8288 C.2    1 LIG      -0.03800
      4 N1        -71.6239    4.8429  -58.6387 N.2    1 LIG      -0.57800
      5 N2        -72.7464    4.2006  -58.2735 N.pl3  1 LIG      -0.05900
      6 H1        -73.7224    7.2197  -57.6384 H      1 LIG       0.15700
      7 H2        -71.1768    6.8788  -58.6270 H      1 LIG       0.15600
      8 H3        -74.6927    4.6461  -57.5055 H      1 LIG       0.15900
      9 H4        -72.7700    3.1919  -58.3559 H      1 LIG       0.32200
@<TRIPOS>BOND
      1       1       2 1
      2       1       3 2
      3       2       4 2
      4       3       5 1
      5       4       5 1
      6       1       6 1
      7       2       7 1
      8       3       8 1
      9       5       9 1
@<TRIPOS>ALT_TYPE
CGenFF_4.0_ALT_TYPE_SET
CGenFF_4.0 1 CG2R51 2 CG2R52 3 CG2R51 4 NG2R50 5 NG2R51 6 HGR51 7 HGR52 8 HGR52 9 HGP1
@<TRIPOS>MOLECULE
pyrazole
 9 9 0 0 0
****
USER_CHARGES
INVALID_CHARGES
Pose:  13 Cluster:  13 Fr_nu: 8454156 TotEn:   -14.02
@<TRIPOS>ATOM
      1 C1        -71.8274  -11.1604  -44.1091 C.2    1 LIG      -0.25100
      2 C2        -71.9625  -12.5006  -43.7000 C.2    1 LIG       0.13200
      3 C3        -72.9222  -10.5262  -43.5747 C.2    1 LIG      -0.03800
      4 N1        -73.0567  -12.7068  -42.9624 N.2    1 LIG      -0.57800
      5 N2        -73.6192  -11.4877  -42.9036 N.pl3  1 LIG      -0.05900
      6 H1        -71.0458  -10.7154  -44.7071 H      1 LIG       0.15700
      7 H2        -71.3094  -13.3358  -43.9090 H      1 LIG       0.15600
      8 H3        -73.2617   -9.5012  -43.6124 H      1 LIG       0.15900
      9 H4        -74.4838  -11.3829  -42.3876 H      1 LIG       0.32200
@<TRIPOS>BOND
      1       1       2 1
      2       1       3 2
      3       2       4 2
      4       3       5 1
      5       4       5 1
      6       1       6 1
      7       2       7 1
      8       3       8 1
      9       5       9 1
@<TRIPOS>ALT_TYPE
CGenFF_4.0_ALT_TYPE_SET
CGenFF_4.0 1 CG2R51 2 CG2R52 3 CG2R51 4 NG2R50 5 NG2R51 6 HGR51 7 HGR52 8 HGR52 9 HGP1
@<TRIPOS>MOLECULE
pyrazole
 9 9 0 0 0
****
USER_CHARGES
INVALID_CHARGES
Pose:  14 Cluster:  14 Fr_nu: 8452155 TotEn:   -13.14
@<TRIPOS>ATOM
      1 C1        -46.7965  -16.7837  -43.1346 C.2    1 LIG      -0.25100
      2 C2        -46.9382  -17.3018  -41.8333 C.2    1 LIG       0.13200
      3 C3        -45.6704  -17.3965  -43.6274 C.2    1 LIG      -0.03800
      4 N1        -45.9789  -18.1764  -41.5193 N.2    1 LIG      -0.57800
      5 N2        -45.2236  -18.2129  -42.6302 N.pl3  1 LIG      -0.05900
      6 H1        -47.4229  -16.0671  -43.6449 H      1 LIG       0.15700
      7 H2        -47.7002  -17.0780  -41.1005 H      1 LIG       0.15600
      8 H3        -45.1570  -17.3250  -44.5754 H      1 LIG       0.15900
      9 H4        -44.4124  -18.8184  -42.6389 H      1 LIG       0.32200
@<TRIPOS>BOND
      1       1       2 1
      2       1       3 2
      3       2       4 2
      4       3       5 1
      5       4       5 1
      6       1       6 1
      7       2       7 1
      8       3       8 1
      9       5       9 1
@<TRIPOS>ALT_TYPE
CGenFF_4.0_ALT_TYPE_SET
CGenFF_4.0 1 CG2R51 2 CG2R52 3 CG2R51 4 NG2R50 5 NG2R51 6 HGR51 7 HGR52 8 HGR52 9 HGP1
@<TRIPOS>MOLECULE
pyrazole
 9 9 0 0 0
****
USER_CHARGES
INVALID_CHARGES
Pose:  15 Cluster:  15 Fr_nu: 7153081 TotEn:   -12.86
@<TRIPOS>ATOM
      1 C1        -47.4624  -18.3663  -43.2334 C.2    1 LIG      -0.25100
      2 C2        -46.3349  -17.8541  -42.5640 C.2    1 LIG       0.13200
      3 C3        -48.2076  -18.9614  -42.2450 C.2    1 LIG      -0.03800
      4 N1        -46.3576  -18.1019  -41.2518 N.2    1 LIG      -0.57800
      5 N2        -47.5085  -18.7763  -41.0885 N.pl3  1 LIG      -0.05900
      6 H1        -47.7025  -18.3117  -44.2850 H      1 LIG       0.15700
      7 H2        -45.4973  -17.3109  -42.9778 H      1 LIG       0.15600
      8 H3        -49.1498  -19.4901  -42.2603 H      1 LIG       0.15900
      9 H4        -47.7558  -19.0840  -40.1564 H      1 LIG       0.32200
@<TRIPOS>BOND
      1       1       2 1
      2       1       3 2
      3       2       4 2
      4       3       5 1
      5       4       5 1
      6       1       6 1
      7       2       7 1
      8       3       8 1
      9       5       9 1
@<TRIPOS>ALT_TYPE
CGenFF_4.0_ALT_TYPE_SET
CGenFF_4.0 1 CG2R51 2 CG2R52 3 CG2R51 4 NG2R50 5 NG2R51 6 HGR51 7 HGR52 8 HGR52 9 HGP1
@<TRIPOS>MOLECULE
pyrazole
 9 9 0 0 0
****
USER_CHARGES
INVALID_CHARGES
Pose:  16 Cluster:  16 Fr_nu: 750362 TotEn:   -12.69
@<TRIPOS>ATOM
      1 C1        -74.7210  -26.7334  -45.4365 C.2    1 LIG      -0.25100
      2 C2        -73.9074  -27.8270  -45.0845 C.2    1 LIG       0.13200
      3 C3        -75.4873  -27.1967  -46.4779 C.2    1 LIG      -0.03800
      4 N1        -74.1357  -28.9040  -45.8407 N.2    1 LIG      -0.57800
      5 N2        -75.1015  -28.4895  -46.6783 N.pl3  1 LIG      -0.05900
      6 H1        -74.7491  -25.7472  -44.9971 H      1 LIG       0.15700
      7 H2        -73.1573  -27.8839  -44.3087 H      1 LIG       0.15600
      8 H3        -76.2534  -26.7328  -47.0823 H      1 LIG       0.15900
      9 H4        -75.4519  -29.1434  -47.3671 H      1 LIG       0.32200
@<TRIPOS>BOND
      1       1       2 1
      2       1       3 2
      3       2       4 2
      4       3       5 1
      5       4       5 1
      6       1       6 1
      7       2       7 1
      8       3       8 1
      9       5       9 1
@<TRIPOS>ALT_TYPE
CGenFF_4.0_ALT_TYPE_SET
CGenFF_4.0 1 CG2R51 2 CG2R52 3 CG2R51 4 NG2R50 5 NG2R51 6 HGR51 7 HGR52 8 HGR52 9 HGP1
@<TRIPOS>MOLECULE
pyrazole
 9 9 0 0 0
****
USER_CHARGES
INVALID_CHARGES
Pose:  17 Cluster:  17 Fr_nu: 9000639 TotEn:   -12.65
@<TRIPOS>ATOM
      1 C1        -73.1690  -11.7471  -43.5490 C.2    1 LIG      -0.25100
      2 C2        -71.9617  -11.8231  -44.2690 C.2    1 LIG       0.13200
      3 C3        -73.1541  -10.4948  -42.9850 C.2    1 LIG      -0.03800
      4 N1        -71.2330  -10.7080  -44.1731 N.2    1 LIG      -0.57800
      5 N2        -71.9844   -9.9192  -43.3862 N.pl3  1 LIG      -0.05900
      6 H1        -73.9426  -12.4945  -43.4524 H      1 LIG       0.15700
      7 H2        -71.5823  -12.6450  -44.8593 H      1 LIG       0.15600
      8 H3        -73.8534   -9.9741  -42.3469 H      1 LIG       0.15900
      9 H4        -71.6360   -8.9960  -43.1600 H      1 LIG       0.32200
@<TRIPOS>BOND
      1       1       2 1
      2       1       3 2
      3       2       4 2
      4       3       5 1
      5       4       5 1
      6       1       6 1
      7       2       7 1
      8       3       8 1
      9       5       9 1
@<TRIPOS>ALT_TYPE
CGenFF_4.0_ALT_TYPE_SET
CGenFF_4.0 1 CG2R51 2 CG2R52 3 CG2R51 4 NG2R50 5 NG2R51 6 HGR51 7 HGR52 8 HGR52 9 HGP1
@<TRIPOS>MOLECULE
pyrazole
 9 9 0 0 0
****
USER_CHARGES
INVALID_CHARGES
Pose:  18 Cluster:  18 Fr_nu: 3592810 TotEn:   -12.65
@<TRIPOS>ATOM
      1 C1        -66.5525   -6.9432  -44.5356 C.2    1 LIG      -0.25100
      2 C2        -66.2668   -7.2806  -45.8721 C.2    1 LIG       0.13200
      3 C3        -65.5374   -7.5194  -43.8116 C.2    1 LIG      -0.03800
      4 N1        -65.1572   -8.0140  -45.9930 N.2    1 LIG      -0.57800
      5 N2        -64.7364   -8.1423  -44.7231 N.pl3  1 LIG      -0.05900
      6 H1        -67.3779   -6.3631  -44.1501 H      1 LIG       0.15700
      7 H2        -66.8213   -7.0229  -46.7632 H      1 LIG       0.15600
      8 H3        -65.3191   -7.5438  -42.7537 H      1 LIG       0.15900
      9 H4        -63.8917   -8.6724  -44.5491 H      1 LIG       0.32200
@<TRIPOS>BOND
      1       1       2 1
      2       1       3 2
      3       2       4 2
      4       3       5 1
      5       4       5 1
      6       1       6 1
      7       2       7 1
      8       3       8 1
      9       5       9 1
@<TRIPOS>ALT_TYPE
CGenFF_4.0_ALT_TYPE_SET
CGenFF_4.0 1 CG2R51 2 CG2R52 3 CG2R51 4 NG2R50 5 NG2R51 6 HGR51 7 HGR52 8 HGR52 9 HGP1
@<TRIPOS>MOLECULE
pyrazole
 9 9 0 0 0
****
USER_CHARGES
INVALID_CHARGES
Pose:  19 Cluster:  19 Fr_nu: 3385074 TotEn:   -12.63
@<TRIPOS>ATOM
      1 C1        -52.3490    3.7421  -33.3612 C.2    1 LIG      -0.25100
      2 C2        -52.0192    3.1650  -32.1203 C.2    1 LIG       0.13200
      3 C3        -53.5352    4.3954  -33.1316 C.2    1 LIG      -0.03800
      4 N1        -52.9226    3.4286  -31.1726 N.2    1 LIG      -0.57800
      5 N2        -53.8319    4.1787  -31.8181 N.pl3  1 LIG      -0.05900
      6 H1        -51.8036    3.6925  -34.2921 H      1 LIG       0.15700
      7 H2        -51.1583    2.5628  -31.8671 H      1 LIG       0.15600
      8 H3        -54.1814    4.9797  -33.7706 H      1 LIG       0.15900
      9 H4        -54.6358    4.5095  -31.2994 H      1 LIG       0.32200
@<TRIPOS>BOND
      1       1       2 1
      2       1       3 2
      3       2       4 2
      4       3       5 1
      5       4       5 1
      6       1       6 1
      7       2       7 1
      8       3       8 1
      9       5       9 1
@<TRIPOS>ALT_TYPE
CGenFF_4.0_ALT_TYPE_SET
CGenFF_4.0 1 CG2R51 2 CG2R52 3 CG2R51 4 NG2R50 5 NG2R51 6 HGR51 7 HGR52 8 HGR52 9 HGP1
@<TRIPOS>MOLECULE
pyrazole
 9 9 0 0 0
****
USER_CHARGES
INVALID_CHARGES
Pose:  20 Cluster:  20 Fr_nu: 595744 TotEn:   -12.40
@<TRIPOS>ATOM
      1 C1        -72.3478  -13.0903  -43.7610 C.2    1 LIG      -0.25100
      2 C2        -71.3008  -12.3260  -43.2119 C.2    1 LIG       0.13200
      3 C3        -73.3018  -12.1656  -44.1092 C.2    1 LIG      -0.03800
      4 N1        -71.5645  -11.0167  -43.2094 N.2    1 LIG      -0.57800
      5 N2        -72.7881  -10.9508  -43.7614 N.pl3  1 LIG      -0.05900
      6 H1        -72.4037  -14.1613  -43.8877 H      1 LIG       0.15700
      7 H2        -70.3568  -12.6686  -42.8129 H      1 LIG       0.15600
      8 H3        -74.2788  -12.2605  -44.5607 H      1 LIG       0.15900
      9 H4        -73.2169  -10.0402  -43.8696 H      1 LIG       0.32200
@<TRIPOS>BOND
      1       1       2 1
      2       1       3 2
      3       2       4 2
      4       3       5 1
      5       4       5 1
      6       1       6 1
      7       2       7 1
      8       3       8 1
      9       5       9 1
@<TRIPOS>ALT_TYPE
CGenFF_4.0_ALT_TYPE_SET
CGenFF_4.0 1 CG2R51 2 CG2R52 3 CG2R51 4 NG2R50 5 NG2R51 6 HGR51 7 HGR52 8 HGR52 9 HGP1
@<TRIPOS>MOLECULE
pyrazole
 9 9 0 0 0
****
USER_CHARGES
INVALID_CHARGES
Pose:  21 Cluster:  21 Fr_nu: 337004 TotEn:   -12.37
@<TRIPOS>ATOM
      1 C1        -64.8074   -8.2008  -45.0747 C.2    1 LIG      -0.25100
      2 C2        -65.9546   -7.8721  -45.8216 C.2    1 LIG       0.13200
      3 C3        -65.1330   -7.8700  -43.7820 C.2    1 LIG      -0.03800
      4 N1        -66.9356   -7.3712  -45.0663 N.2    1 LIG      -0.57800
      5 N2        -66.4060   -7.3826  -43.8312 N.pl3  1 LIG      -0.05900
      6 H1        -63.8751   -8.6196  -45.4235 H      1 LIG       0.15700
      7 H2        -66.1164   -7.9763  -46.8850 H      1 LIG       0.15600
      8 H3        -64.5851   -7.9338  -42.8529 H      1 LIG       0.15900
      9 H4        -66.9707   -7.0400  -43.0642 H      1 LIG       0.32200
@<TRIPOS>BOND
      1       1       2 1
      2       1       3 2
      3       2       4 2
      4       3       5 1
      5       4       5 1
      6       1       6 1
      7       2       7 1
      8       3       8 1
      9       5       9 1
@<TRIPOS>ALT_TYPE
CGenFF_4.0_ALT_TYPE_SET
CGenFF_4.0 1 CG2R51 2 CG2R52 3 CG2R51 4 NG2R50 5 NG2R51 6 HGR51 7 HGR52 8 HGR52 9 HGP1
@<TRIPOS>MOLECULE
pyrazole
 9 9 0 0 0
****
USER_CHARGES
INVALID_CHARGES
Pose:  22 Cluster:  22 Fr_nu: 435987 TotEn:   -12.31
@<TRIPOS>ATOM
      1 C1        -65.9942   -6.8977  -45.1520 C.2    1 LIG      -0.25100
      2 C2        -64.7305   -7.5168  -45.1910 C.2    1 LIG       0.13200
      3 C3        -66.2533   -6.5636  -46.4588 C.2    1 LIG      -0.03800
      4 N1        -64.2222   -7.5741  -46.4248 N.2    1 LIG      -0.57800
      5 N2        -65.1713   -6.9869  -47.1734 N.pl3  1 LIG      -0.05900
      6 H1        -66.6293   -6.7189  -44.2970 H      1 LIG       0.15700
      7 H2        -64.1584   -7.9282  -44.3716 H      1 LIG       0.15600
      8 H3        -67.0901   -6.0719  -46.9336 H      1 LIG       0.15900
      9 H4        -65.0140   -6.9059  -48.1701 H      1 LIG       0.32200
@<TRIPOS>BOND
      1       1       2 1
      2       1       3 2
      3       2       4 2
      4       3       5 1
      5       4       5 1
      6       1       6 1
      7       2       7 1
      8       3       8 1
      9       5       9 1
@<TRIPOS>ALT_TYPE
CGenFF_4.0_ALT_TYPE_SET
CGenFF_4.0 1 CG2R51 2 CG2R52 3 CG2R51 4 NG2R50 5 NG2R51 6 HGR51 7 HGR52 8 HGR52 9 HGP1
@<TRIPOS>MOLECULE
pyrazole
 9 9 0 0 0
****
USER_CHARGES
INVALID_CHARGES
Pose:  23 Cluster:  23 Fr_nu: 670466 TotEn:   -12.00
@<TRIPOS>ATOM
      1 C1        -67.0240   -6.6802  -46.8427 C.2    1 LIG      -0.25100
      2 C2        -65.8093   -7.1238  -46.2863 C.2    1 LIG       0.13200
      3 C3        -67.7352   -6.1956  -45.7724 C.2    1 LIG      -0.03800
      4 N1        -65.7488   -6.9374  -44.9651 N.2    1 LIG      -0.57800
      5 N2        -66.9344   -6.3711  -44.6823 N.pl3  1 LIG      -0.05900
      6 H1        -67.3401   -6.7069  -47.8751 H      1 LIG       0.15700
      7 H2        -64.9658   -7.5756  -46.7884 H      1 LIG       0.15600
      8 H3        -68.7177   -5.7537  -45.6896 H      1 LIG       0.15900
      9 H4        -67.1332   -6.1305  -43.7194 H      1 LIG       0.32200
@<TRIPOS>BOND
      1       1       2 1
      2       1       3 2
      3       2       4 2
      4       3       5 1
      5       4       5 1
      6       1       6 1
      7       2       7 1
      8       3       8 1
      9       5       9 1
@<TRIPOS>ALT_TYPE
CGenFF_4.0_ALT_TYPE_SET
CGenFF_4.0 1 CG2R51 2 CG2R52 3 CG2R51 4 NG2R50 5 NG2R51 6 HGR51 7 HGR52 8 HGR52 9 HGP1
@<TRIPOS>MOLECULE
pyrazole
 9 9 0 0 0
****
USER_CHARGES
INVALID_CHARGES
Pose:  24 Cluster:  24 Fr_nu: 436450 TotEn:   -11.80
@<TRIPOS>ATOM
      1 C1        -66.0717   -7.2977  -45.4571 C.2    1 LIG      -0.25100
      2 C2        -66.7443   -7.5366  -44.2437 C.2    1 LIG       0.13200
      3 C3        -64.7614   -7.6119  -45.1910 C.2    1 LIG      -0.03800
      4 N1        -65.9287   -7.9693  -43.2786 N.2    1 LIG      -0.57800
      5 N2        -64.7300   -8.0050  -43.8853 N.pl3  1 LIG      -0.05900
      6 H1        -66.4790   -6.9475  -46.3941 H      1 LIG       0.15700
      7 H2        -67.7947   -7.4129  -44.0223 H      1 LIG       0.15600
      8 H3        -63.8683   -7.5895  -45.7987 H      1 LIG       0.15900
      9 H4        -63.9285   -8.3071  -43.3459 H      1 LIG       0.32200
@<TRIPOS>BOND
      1       1       2 1
      2       1       3 2
      3       2       4 2
      4       3       5 1
      5       4       5 1
      6       1       6 1
      7       2       7 1
      8       3       8 1
      9       5       9 1
@<TRIPOS>ALT_TYPE
CGenFF_4.0_ALT_TYPE_SET
CGenFF_4.0 1 CG2R51 2 CG2R52 3 CG2R51 4 NG2R50 5 NG2R51 6 HGR51 7 HGR52 8 HGR52 9 HGP1
@<TRIPOS>MOLECULE
pyrazole
 9 9 0 0 0
****
USER_CHARGES
INVALID_CHARGES
Pose:  25 Cluster:  25 Fr_nu: 1826928 TotEn:   -11.34
@<TRIPOS>ATOM
      1 C1        -63.2554  -23.2437  -35.3745 C.2    1 LIG      -0.25100
      2 C2        -63.1434  -22.1738  -36.2826 C.2    1 LIG       0.13200
      3 C3        -62.5273  -22.8435  -34.2809 C.2    1 LIG      -0.03800
      4 N1        -62.4025  -21.1694  -35.8071 N.2    1 LIG      -0.57800
      5 N2        -62.0425  -21.6062  -34.5882 N.pl3  1 LIG      -0.05900
      6 H1        -63.7896  -24.1746  -35.4947 H      1 LIG       0.15700
      7 H2        -63.5703  -22.0845  -37.2713 H      1 LIG       0.15600
      8 H3        -62.3133  -23.3179  -33.3340 H      1 LIG       0.15900
      9 H4        -61.4605  -21.0067  -34.0167 H      1 LIG       0.32200
@<TRIPOS>BOND
      1       1       2 1
      2       1       3 2
      3       2       4 2
      4       3       5 1
      5       4       5 1
      6       1       6 1
      7       2       7 1
      8       3       8 1
      9       5       9 1
@<TRIPOS>ALT_TYPE
CGenFF_4.0_ALT_TYPE_SET
CGenFF_4.0 1 CG2R51 2 CG2R52 3 CG2R51 4 NG2R50 5 NG2R51 6 HGR51 7 HGR52 8 HGR52 9 HGP1
@<TRIPOS>MOLECULE
pyrazole
 9 9 0 0 0
****
USER_CHARGES
INVALID_CHARGES
Pose:  26 Cluster:  26 Fr_nu: 351068 TotEn:   -11.16
@<TRIPOS>ATOM
      1 C1        -83.5593   -5.5769  -46.7039 C.2    1 LIG      -0.25100
      2 C2        -83.5755   -4.9828  -47.9801 C.2    1 LIG       0.13200
      3 C3        -83.2435   -4.5482  -45.8503 C.2    1 LIG      -0.03800
      4 N1        -83.2927   -3.6779  -47.9450 N.2    1 LIG      -0.57800
      5 N2        -83.0959   -3.4434  -46.6365 N.pl3  1 LIG      -0.05900
      6 H1        -83.7504   -6.6063  -46.4389 H      1 LIG       0.15700
      7 H2        -83.7811   -5.4464  -48.9343 H      1 LIG       0.15600
      8 H3        -83.1112   -4.5043  -44.7789 H      1 LIG       0.15900
      9 H4        -82.8606   -2.5020  -46.3482 H      1 LIG       0.32200
@<TRIPOS>BOND
      1       1       2 1
      2       1       3 2
      3       2       4 2
      4       3       5 1
      5       4       5 1
      6       1       6 1
      7       2       7 1
      8       3       8 1
      9       5       9 1
@<TRIPOS>ALT_TYPE
CGenFF_4.0_ALT_TYPE_SET
CGenFF_4.0 1 CG2R51 2 CG2R52 3 CG2R51 4 NG2R50 5 NG2R51 6 HGR51 7 HGR52 8 HGR52 9 HGP1
@<TRIPOS>MOLECULE
pyrazole
 9 9 0 0 0
****
USER_CHARGES
INVALID_CHARGES
Pose:  27 Cluster:  27 Fr_nu: 180416 TotEn:   -10.50
@<TRIPOS>ATOM
      1 C1        -60.2402  -21.2034  -39.3717 C.2    1 LIG      -0.25100
      2 C2        -61.0965  -20.2381  -39.9345 C.2    1 LIG       0.13200
      3 C3        -59.2077  -20.4745  -38.8338 C.2    1 LIG      -0.03800
      4 N1        -60.6472  -18.9912  -39.7694 N.2    1 LIG      -0.57800
      5 N2        -59.4974  -19.1678  -39.0965 N.pl3  1 LIG      -0.05900
      6 H1        -60.3548  -22.2772  -39.3569 H      1 LIG       0.15700
      7 H2        -62.0290  -20.3914  -40.4587 H      1 LIG       0.15600
      8 H3        -58.3122  -20.7616  -38.3018 H      1 LIG       0.15900
      9 H4        -58.9562  -18.3490  -38.8489 H      1 LIG       0.32200
@<TRIPOS>BOND
      1       1       2 1
      2       1       3 2
      3       2       4 2
      4       3       5 1
      5       4       5 1
      6       1       6 1
      7       2       7 1
      8       3       8 1
      9       5       9 1
@<TRIPOS>ALT_TYPE
CGenFF_4.0_ALT_TYPE_SET
CGenFF_4.0 1 CG2R51 2 CG2R52 3 CG2R51 4 NG2R50 5 NG2R51 6 HGR51 7 HGR52 8 HGR52 9 HGP1
@<TRIPOS>MOLECULE
pyrazole
 9 9 0 0 0
****
USER_CHARGES
INVALID_CHARGES
Pose:  28 Cluster:  28 Fr_nu: 693304 TotEn:   -10.37
@<TRIPOS>ATOM
      1 C1        -67.0236   -6.7061  -45.1024 C.2    1 LIG      -0.25100
      2 C2        -66.0553   -7.4781  -45.7718 C.2    1 LIG       0.13200
      3 C3        -67.8922   -6.3123  -46.0908 C.2    1 LIG      -0.03800
      4 N1        -66.2866   -7.5707  -47.0840 N.2    1 LIG      -0.57800
      5 N2        -67.4103   -6.8518  -47.2472 N.pl3  1 LIG      -0.05900
      6 H1        -67.0847   -6.4684  -44.0506 H      1 LIG       0.15700
      7 H2        -65.1904   -7.9767  -45.3582 H      1 LIG       0.15600
      8 H3        -68.7881   -5.7086  -46.0763 H      1 LIG       0.15900
      9 H4        -67.7950   -6.7685  -48.1798 H      1 LIG       0.32200
@<TRIPOS>BOND
      1       1       2 1
      2       1       3 2
      3       2       4 2
      4       3       5 1
      5       4       5 1
      6       1       6 1
      7       2       7 1
      8       3       8 1
      9       5       9 1
@<TRIPOS>ALT_TYPE
CGenFF_4.0_ALT_TYPE_SET
CGenFF_4.0 1 CG2R51 2 CG2R52 3 CG2R51 4 NG2R50 5 NG2R51 6 HGR51 7 HGR52 8 HGR52 9 HGP1
@<TRIPOS>MOLECULE
pyrazole
 9 9 0 0 0
****
USER_CHARGES
INVALID_CHARGES
Pose:  29 Cluster:  29 Fr_nu: 216724 TotEn:    -2.76
@<TRIPOS>ATOM
      1 C1        -53.2619  -25.8426  -21.9631 C.2    1 LIG      -0.25100
      2 C2        -52.6946  -24.5572  -22.0507 C.2    1 LIG       0.13200
      3 C3        -53.6237  -26.1468  -23.2527 C.2    1 LIG      -0.03800
      4 N1        -52.6936  -24.0779  -23.2974 N.2    1 LIG      -0.57800
      5 N2        -53.2647  -25.0673  -24.0051 N.pl3  1 LIG      -0.05900
      6 H1        -53.3903  -26.4627  -21.0882 H      1 LIG       0.15700
      7 H2        -52.2822  -23.9494  -21.2580 H      1 LIG       0.15600
      8 H3        -54.0957  -27.0136  -23.6923 H      1 LIG       0.15900
      9 H4        -53.3810  -24.9381  -25.0024 H      1 LIG       0.32200
@<TRIPOS>BOND
      1       1       2 1
      2       1       3 2
      3       2       4 2
      4       3       5 1
      5       4       5 1
      6       1       6 1
      7       2       7 1
      8       3       8 1
      9       5       9 1
@<TRIPOS>ALT_TYPE
CGenFF_4.0_ALT_TYPE_SET
CGenFF_4.0 1 CG2R51 2 CG2R52 3 CG2R51 4 NG2R50 5 NG2R51 6 HGR51 7 HGR52 8 HGR52 9 HGP1
@<TRIPOS>MOLECULE
pyrazole
 9 9 0 0 0
****
USER_CHARGES
INVALID_CHARGES
Pose:  30 Cluster:  30 Fr_nu: 351108 TotEn:    -0.22
@<TRIPOS>ATOM
      1 C1        -83.5970   -3.8024  -46.0447 C.2    1 LIG      -0.25100
      2 C2        -83.3795   -4.1791  -47.3836 C.2    1 LIG       0.13200
      3 C3        -84.1904   -2.5665  -46.1279 C.2    1 LIG      -0.03800
      4 N1        -83.8006   -3.2573  -48.2536 N.2    1 LIG      -0.57800
      5 N2        -84.2888   -2.2891  -47.4597 N.pl3  1 LIG      -0.05900
      6 H1        -83.3581   -4.3497  -45.1448 H      1 LIG       0.15700
      7 H2        -82.9312   -5.0868  -47.7616 H      1 LIG       0.15600
      8 H3        -84.5415   -1.8741  -45.3764 H      1 LIG       0.15900
      9 H4        -84.6745   -1.4608  -47.8955 H      1 LIG       0.32200
@<TRIPOS>BOND
      1       1       2 1
      2       1       3 2
      3       2       4 2
      4       3       5 1
      5       4       5 1
      6       1       6 1
      7       2       7 1
      8       3       8 1
      9       5       9 1
@<TRIPOS>ALT_TYPE
CGenFF_4.0_ALT_TYPE_SET
CGenFF_4.0 1 CG2R51 2 CG2R52 3 CG2R51 4 NG2R50 5 NG2R51 6 HGR51 7 HGR52 8 HGR52 9 HGP1
@<TRIPOS>MOLECULE
4_lactone
 9 9 0 0 0
****
USER_CHARGES
INVALID_CHARGES
Pose:   1 Cluster:   1 Fr_nu:   6238 TotEn:   -31.54
@<TRIPOS>ATOM
      1 C1        -72.3411  -12.8634  -43.4372 C.2    1 LIG       0.04000
      2 C2        -73.5264  -12.2068  -44.1673 C.3    1 LIG       0.11000
      3 C3        -72.5841  -11.0090  -44.2400 C.3    1 LIG       0.08100
      4 O1        -72.0866  -13.9312  -42.9278 O.2    1 LIG      -0.32000
      5 O2        -71.5547  -11.7582  -43.5367 O.3    1 LIG      -0.27100
      6 H1        -73.7749  -12.6727  -45.1221 H      1 LIG       0.09000
      7 H2        -74.4141  -12.0751  -43.5464 H      1 LIG       0.09000
      8 H3        -72.2592  -10.7223  -45.2439 H      1 LIG       0.09000
      9 H4        -72.8972  -10.1276  -43.6737 H      1 LIG       0.09000
@<TRIPOS>BOND
      1       1       2 1
      2       1       4 2
      3       1       5 1
      4       2       3 1
      5       3       5 1
      6       2       6 1
      7       2       7 1
      8       3       8 1
      9       3       9 1
@<TRIPOS>ALT_TYPE
CGenFF_4.0_ALT_TYPE_SET
CGenFF_4.0 1 CG2O4 2 CG3C41 3 CG3C41 4 OG2D1 5 OG3C51 6 HGA2 7 HGA2 8 HGA2 9 HGA2
@<TRIPOS>MOLECULE
4_lactone
 9 9 0 0 0
****
USER_CHARGES
INVALID_CHARGES
Pose:   2 Cluster:   2 Fr_nu:  64452 TotEn:   -25.24
@<TRIPOS>ATOM
      1 C1        -72.0609  -12.7675  -43.5641 C.2    1 LIG       0.04000
      2 C2        -72.9335  -11.9305  -44.5167 C.3    1 LIG       0.11000
      3 C3        -73.7444  -11.6672  -43.2514 C.3    1 LIG       0.08100
      4 O1        -71.0629  -13.4483  -43.6334 O.2    1 LIG      -0.32000
      5 O2        -72.8303  -12.4920  -42.4770 O.3    1 LIG      -0.27100
      6 H1        -72.4243  -11.0642  -44.9418 H      1 LIG       0.09000
      7 H2        -73.4360  -12.5148  -45.2893 H      1 LIG       0.09000
      8 H3        -73.7501  -10.6320  -42.8994 H      1 LIG       0.09000
      9 H4        -74.7579  -12.0776  -43.2468 H      1 LIG       0.09000
@<TRIPOS>BOND
      1       1       2 1
      2       1       4 2
      3       1       5 1
      4       2       3 1
      5       3       5 1
      6       2       6 1
      7       2       7 1
      8       3       8 1
      9       3       9 1
@<TRIPOS>ALT_TYPE
CGenFF_4.0_ALT_TYPE_SET
CGenFF_4.0 1 CG2O4 2 CG3C41 3 CG3C41 4 OG2D1 5 OG3C51 6 HGA2 7 HGA2 8 HGA2 9 HGA2
@<TRIPOS>MOLECULE
4_lactone
 9 9 0 0 0
****
USER_CHARGES
INVALID_CHARGES
Pose:   3 Cluster:   3 Fr_nu: 325395 TotEn:   -24.08
@<TRIPOS>ATOM
      1 C1        -71.5733  -12.0183  -43.2839 C.2    1 LIG       0.04000
      2 C2        -72.9219  -11.5309  -43.8434 C.3    1 LIG       0.11000
      3 C3        -72.2230  -10.1747  -43.8510 C.3    1 LIG       0.08100
      4 O1        -71.0827  -13.0627  -42.9194 O.2    1 LIG      -0.32000
      5 O2        -71.0129  -10.7795  -43.3167 O.3    1 LIG      -0.27100
      6 H1        -73.1719  -11.9404  -44.8233 H      1 LIG       0.09000
      7 H2        -73.7555  -11.6312  -43.1464 H      1 LIG       0.09000
      8 H3        -72.0524   -9.7353  -44.8375 H      1 LIG       0.09000
      9 H4        -72.6349   -9.4281  -43.1665 H      1 LIG       0.09000
@<TRIPOS>BOND
      1       1       2 1
      2       1       4 2
      3       1       5 1
      4       2       3 1
      5       3       5 1
      6       2       6 1
      7       2       7 1
      8       3       8 1
      9       3       9 1
@<TRIPOS>ALT_TYPE
CGenFF_4.0_ALT_TYPE_SET
CGenFF_4.0 1 CG2O4 2 CG3C41 3 CG3C41 4 OG2D1 5 OG3C51 6 HGA2 7 HGA2 8 HGA2 9 HGA2
@<TRIPOS>MOLECULE
4_lactone
 9 9 0 0 0
****
USER_CHARGES
INVALID_CHARGES
Pose:   4 Cluster:   4 Fr_nu: 6403485 TotEn:   -22.90
@<TRIPOS>ATOM
      1 C1        -59.2244   -3.1760  -17.2728 C.2    1 LIG       0.04000
      2 C2        -59.3977   -1.8714  -18.0710 C.3    1 LIG       0.11000
      3 C3        -59.0894   -2.7723  -19.2631 C.3    1 LIG       0.08100
      4 O1        -59.2785   -3.5296  -16.1168 O.2    1 LIG      -0.32000
      5 O2        -58.9555   -3.9197  -18.3793 O.3    1 LIG      -0.27100
      6 H1        -60.4074   -1.4593  -18.0373 H      1 LIG       0.09000
      7 H2        -58.6497   -1.1092  -17.8463 H      1 LIG       0.09000
      8 H3        -59.9054   -2.9073  -19.9783 H      1 LIG       0.09000
      9 H4        -58.1541   -2.5575  -19.7872 H      1 LIG       0.09000
@<TRIPOS>BOND
      1       1       2 1
      2       1       4 2
      3       1       5 1
      4       2       3 1
      5       3       5 1
      6       2       6 1
      7       2       7 1
      8       3       8 1
      9       3       9 1
@<TRIPOS>ALT_TYPE
CGenFF_4.0_ALT_TYPE_SET
CGenFF_4.0 1 CG2O4 2 CG3C41 3 CG3C41 4 OG2D1 5 OG3C51 6 HGA2 7 HGA2 8 HGA2 9 HGA2
@<TRIPOS>MOLECULE
4_lactone
 9 9 0 0 0
****
USER_CHARGES
INVALID_CHARGES
Pose:   5 Cluster:   5 Fr_nu: 6310153 TotEn:   -22.75
@<TRIPOS>ATOM
      1 C1        -59.1898   -3.3502  -19.5782 C.2    1 LIG       0.04000
      2 C2        -59.4202   -2.1095  -20.4595 C.3    1 LIG       0.11000
      3 C3        -60.7651   -2.0716  -19.7400 C.3    1 LIG       0.08100
      4 O1        -58.3170   -4.1691  -19.3994 O.2    1 LIG      -0.32000
      5 O2        -60.4063   -3.2569  -18.9771 O.3    1 LIG      -0.27100
      6 H1        -58.7451   -1.2794  -20.2456 H      1 LIG       0.09000
      7 H2        -59.4600   -2.3239  -21.5287 H      1 LIG       0.09000
      8 H3        -60.9303   -1.2083  -19.0897 H      1 LIG       0.09000
      9 H4        -61.6417   -2.2489  -20.3691 H      1 LIG       0.09000
@<TRIPOS>BOND
      1       1       2 1
      2       1       4 2
      3       1       5 1
      4       2       3 1
      5       3       5 1
      6       2       6 1
      7       2       7 1
      8       3       8 1
      9       3       9 1
@<TRIPOS>ALT_TYPE
CGenFF_4.0_ALT_TYPE_SET
CGenFF_4.0 1 CG2O4 2 CG3C41 3 CG3C41 4 OG2D1 5 OG3C51 6 HGA2 7 HGA2 8 HGA2 9 HGA2
@<TRIPOS>MOLECULE
4_lactone
 9 9 0 0 0
****
USER_CHARGES
INVALID_CHARGES
Pose:   6 Cluster:   6 Fr_nu: 5809985 TotEn:   -22.49
@<TRIPOS>ATOM
      1 C1        -58.2989   -3.0305  -19.8880 C.2    1 LIG       0.04000
      2 C2        -59.3954   -2.0707  -20.3838 C.3    1 LIG       0.11000
      3 C3        -60.0471   -2.4140  -19.0475 C.3    1 LIG       0.08100
      4 O1        -57.2427   -3.4634  -20.2895 O.2    1 LIG      -0.32000
      5 O2        -58.9364   -3.2924  -18.7155 O.3    1 LIG      -0.27100
      6 H1        -59.0647   -1.0373  -20.4978 H      1 LIG       0.09000
      7 H2        -59.9237   -2.4193  -21.2727 H      1 LIG       0.09000
      8 H3        -60.1340   -1.5876  -18.3368 H      1 LIG       0.09000
      9 H4        -60.9898   -2.9645  -19.1102 H      1 LIG       0.09000
@<TRIPOS>BOND
      1       1       2 1
      2       1       4 2
      3       1       5 1
      4       2       3 1
      5       3       5 1
      6       2       6 1
      7       2       7 1
      8       3       8 1
      9       3       9 1
@<TRIPOS>ALT_TYPE
CGenFF_4.0_ALT_TYPE_SET
CGenFF_4.0 1 CG2O4 2 CG3C41 3 CG3C41 4 OG2D1 5 OG3C51 6 HGA2 7 HGA2 8 HGA2 9 HGA2
@<TRIPOS>MOLECULE
4_lactone
 9 9 0 0 0
****
USER_CHARGES
INVALID_CHARGES
Pose:   7 Cluster:   7 Fr_nu: 4189418 TotEn:   -21.61
@<TRIPOS>ATOM
      1 C1        -71.5160  -12.7466  -44.0730 C.2    1 LIG       0.04000
      2 C2        -72.0239  -11.3330  -43.7370 C.3    1 LIG       0.11000
      3 C3        -73.2621  -12.0871  -43.2616 C.3    1 LIG       0.08100
      4 O1        -70.5221  -13.2495  -44.5459 O.2    1 LIG      -0.32000
      5 O2        -72.6503  -13.3536  -43.6320 O.3    1 LIG      -0.27100
      6 H1        -71.4501  -10.8266  -42.9593 H      1 LIG       0.09000
      7 H2        -72.1645  -10.6915  -44.6085 H      1 LIG       0.09000
      8 H3        -73.4649  -12.0359  -42.1884 H      1 LIG       0.09000
      9 H4        -74.1760  -11.9004  -43.8322 H      1 LIG       0.09000
@<TRIPOS>BOND
      1       1       2 1
      2       1       4 2
      3       1       5 1
      4       2       3 1
      5       3       5 1
      6       2       6 1
      7       2       7 1
      8       3       8 1
      9       3       9 1
@<TRIPOS>ALT_TYPE
CGenFF_4.0_ALT_TYPE_SET
CGenFF_4.0 1 CG2O4 2 CG3C41 3 CG3C41 4 OG2D1 5 OG3C51 6 HGA2 7 HGA2 8 HGA2 9 HGA2
@<TRIPOS>MOLECULE
4_lactone
 9 9 0 0 0
****
USER_CHARGES
INVALID_CHARGES
Pose:   8 Cluster:   8 Fr_nu: 1587973 TotEn:   -21.44
@<TRIPOS>ATOM
      1 C1        -71.3514  -12.9061  -42.8857 C.2    1 LIG       0.04000
      2 C2        -72.2507  -11.6822  -43.1359 C.3    1 LIG       0.11000
      3 C3        -72.7666  -12.5254  -44.2981 C.3    1 LIG       0.08100
      4 O1        -70.4944  -13.2387  -42.0988 O.2    1 LIG      -0.32000
      5 O2        -71.8563  -13.6017  -43.9397 O.3    1 LIG      -0.27100
      6 H1        -72.9684  -11.4861  -42.3378 H      1 LIG       0.09000
      7 H2        -71.7056  -10.7778  -43.4111 H      1 LIG       0.09000
      8 H3        -73.8112  -12.8405  -44.2276 H      1 LIG       0.09000
      9 H4        -72.5525  -12.1338  -45.2963 H      1 LIG       0.09000
@<TRIPOS>BOND
      1       1       2 1
      2       1       4 2
      3       1       5 1
      4       2       3 1
      5       3       5 1
      6       2       6 1
      7       2       7 1
      8       3       8 1
      9       3       9 1
@<TRIPOS>ALT_TYPE
CGenFF_4.0_ALT_TYPE_SET
CGenFF_4.0 1 CG2O4 2 CG3C41 3 CG3C41 4 OG2D1 5 OG3C51 6 HGA2 7 HGA2 8 HGA2 9 HGA2
@<TRIPOS>MOLECULE
4_lactone
 9 9 0 0 0
****
USER_CHARGES
INVALID_CHARGES
Pose:   9 Cluster:   9 Fr_nu: 4051880 TotEn:   -20.55
@<TRIPOS>ATOM
      1 C1        -46.7215  -16.7265  -40.8511 C.2    1 LIG       0.04000
      2 C2        -46.8135  -16.3078  -42.3294 C.3    1 LIG       0.11000
      3 C3        -46.3934  -17.7534  -42.5774 C.3    1 LIG       0.08100
      4 O1        -46.8881  -16.2166  -39.7664 O.2    1 LIG      -0.32000
      5 O2        -46.3485  -18.0010  -41.1449 O.3    1 LIG      -0.27100
      6 H1        -47.8207  -16.0445  -42.6560 H      1 LIG       0.09000
      7 H2        -46.0889  -15.5462  -42.6224 H      1 LIG       0.09000
      8 H3        -47.1366  -18.3843  -43.0725 H      1 LIG       0.09000
      9 H4        -45.4112  -17.8865  -43.0391 H      1 LIG       0.09000
@<TRIPOS>BOND
      1       1       2 1
      2       1       4 2
      3       1       5 1
      4       2       3 1
      5       3       5 1
      6       2       6 1
      7       2       7 1
      8       3       8 1
      9       3       9 1
@<TRIPOS>ALT_TYPE
CGenFF_4.0_ALT_TYPE_SET
CGenFF_4.0 1 CG2O4 2 CG3C41 3 CG3C41 4 OG2D1 5 OG3C51 6 HGA2 7 HGA2 8 HGA2 9 HGA2
@<TRIPOS>MOLECULE
4_lactone
 9 9 0 0 0
****
USER_CHARGES
INVALID_CHARGES
Pose:  10 Cluster:  10 Fr_nu: 5447395 TotEn:   -20.05
@<TRIPOS>ATOM
      1 C1        -59.4785   -3.3273  -19.2231 C.2    1 LIG       0.04000
      2 C2        -60.7514   -2.4772  -19.0609 C.3    1 LIG       0.11000
      3 C3        -60.2770   -1.8442  -20.3656 C.3    1 LIG       0.08100
      4 O1        -58.9151   -4.2149  -18.6239 O.2    1 LIG      -0.32000
      5 O2        -59.1146   -2.7183  -20.3834 O.3    1 LIG      -0.27100
      6 H1        -61.6792   -3.0482  -19.1214 H      1 LIG       0.09000
      7 H2        -60.7427   -1.8248  -18.1863 H      1 LIG       0.09000
      8 H3        -60.9200   -2.0108  -21.2341 H      1 LIG       0.09000
      9 H4        -59.9874   -0.7918  -20.3012 H      1 LIG       0.09000
@<TRIPOS>BOND
      1       1       2 1
      2       1       4 2
      3       1       5 1
      4       2       3 1
      5       3       5 1
      6       2       6 1
      7       2       7 1
      8       3       8 1
      9       3       9 1
@<TRIPOS>ALT_TYPE
CGenFF_4.0_ALT_TYPE_SET
CGenFF_4.0 1 CG2O4 2 CG3C41 3 CG3C41 4 OG2D1 5 OG3C51 6 HGA2 7 HGA2 8 HGA2 9 HGA2
@<TRIPOS>MOLECULE
4_lactone
 9 9 0 0 0
****
USER_CHARGES
INVALID_CHARGES
Pose:  11 Cluster:  11 Fr_nu: 4397001 TotEn:   -19.61
@<TRIPOS>ATOM
      1 C1        -70.8408  -13.1746  -43.9767 C.2    1 LIG       0.04000
      2 C2        -71.9879  -12.4825  -44.7345 C.3    1 LIG       0.11000
      3 C3        -72.6901  -12.5667  -43.3826 C.3    1 LIG       0.08100
      4 O1        -69.7246  -13.5750  -44.2180 O.2    1 LIG      -0.32000
      5 O2        -71.5258  -13.2176  -42.8026 O.3    1 LIG      -0.27100
      6 H1        -71.7488  -11.4763  -45.0822 H      1 LIG       0.09000
      7 H2        -72.4221  -13.0862  -45.5331 H      1 LIG       0.09000
      8 H3        -72.9002  -11.6095  -42.8976 H      1 LIG       0.09000
      9 H4        -73.5709  -13.2137  -43.3481 H      1 LIG       0.09000
@<TRIPOS>BOND
      1       1       2 1
      2       1       4 2
      3       1       5 1
      4       2       3 1
      5       3       5 1
      6       2       6 1
      7       2       7 1
      8       3       8 1
      9       3       9 1
@<TRIPOS>ALT_TYPE
CGenFF_4.0_ALT_TYPE_SET
CGenFF_4.0 1 CG2O4 2 CG3C41 3 CG3C41 4 OG2D1 5 OG3C51 6 HGA2 7 HGA2 8 HGA2 9 HGA2
@<TRIPOS>MOLECULE
4_lactone
 9 9 0 0 0
****
USER_CHARGES
INVALID_CHARGES
Pose:  12 Cluster:  12 Fr_nu: 4396976 TotEn:   -19.13
@<TRIPOS>ATOM
      1 C1        -71.3138  -11.4888  -44.4466 C.2    1 LIG       0.04000
      2 C2        -72.6926  -11.1376  -43.8593 C.3    1 LIG       0.11000
      3 C3        -72.1057   -9.7307  -43.7950 C.3    1 LIG       0.08100
      4 O1        -70.7429  -12.4730  -44.8584 O.2    1 LIG      -0.32000
      5 O2        -70.8544  -10.2116  -44.3594 O.3    1 LIG      -0.27100
      6 H1        -73.5213  -11.2738  -44.5559 H      1 LIG       0.09000
      7 H2        -72.9002  -11.6095  -42.8976 H      1 LIG       0.09000
      8 H3        -72.5814   -8.9891  -44.4425 H      1 LIG       0.09000
      9 H4        -71.9632   -9.3247  -42.7898 H      1 LIG       0.09000
@<TRIPOS>BOND
      1       1       2 1
      2       1       4 2
      3       1       5 1
      4       2       3 1
      5       3       5 1
      6       2       6 1
      7       2       7 1
      8       3       8 1
      9       3       9 1
@<TRIPOS>ALT_TYPE
CGenFF_4.0_ALT_TYPE_SET
CGenFF_4.0 1 CG2O4 2 CG3C41 3 CG3C41 4 OG2D1 5 OG3C51 6 HGA2 7 HGA2 8 HGA2 9 HGA2
@<TRIPOS>MOLECULE
4_lactone
 9 9 0 0 0
****
USER_CHARGES
INVALID_CHARGES
Pose:  13 Cluster:  13 Fr_nu: 3017894 TotEn:   -19.13
@<TRIPOS>ATOM
      1 C1        -72.6579  -13.3057  -43.2826 C.2    1 LIG       0.04000
      2 C2        -71.8001  -12.3240  -44.1010 C.3    1 LIG       0.11000
      3 C3        -72.8553  -11.3150  -43.6577 C.3    1 LIG       0.08100
      4 O1        -72.6413  -14.4811  -42.9956 O.2    1 LIG      -0.32000
      5 O2        -73.5623  -12.3545  -42.9261 O.3    1 LIG      -0.27100
      6 H1        -70.7974  -12.1676  -43.7003 H      1 LIG       0.09000
      7 H2        -71.7715  -12.5419  -45.1698 H      1 LIG       0.09000
      8 H3        -72.5027  -10.5223  -42.9922 H      1 LIG       0.09000
      9 H4        -73.4724  -10.8959  -44.4572 H      1 LIG       0.09000
@<TRIPOS>BOND
      1       1       2 1
      2       1       4 2
      3       1       5 1
      4       2       3 1
      5       3       5 1
      6       2       6 1
      7       2       7 1
      8       3       8 1
      9       3       9 1
@<TRIPOS>ALT_TYPE
CGenFF_4.0_ALT_TYPE_SET
CGenFF_4.0 1 CG2O4 2 CG3C41 3 CG3C41 4 OG2D1 5 OG3C51 6 HGA2 7 HGA2 8 HGA2 9 HGA2
@<TRIPOS>MOLECULE
4_lactone
 9 9 0 0 0
****
USER_CHARGES
INVALID_CHARGES
Pose:  14 Cluster:  14 Fr_nu: 866594 TotEn:   -18.23
@<TRIPOS>ATOM
      1 C1        -62.8365   -9.0521  -11.0983 C.2    1 LIG       0.04000
      2 C2        -64.0423  -10.0037  -10.9987 C.3    1 LIG       0.11000
      3 C3        -64.4645   -9.3125  -12.2917 C.3    1 LIG       0.08100
      4 O1        -61.8336   -8.8121  -10.4651 O.2    1 LIG      -0.32000
      5 O2        -63.2737   -8.4782  -12.2511 O.3    1 LIG      -0.27100
      6 H1        -63.7847  -11.0601  -11.0886 H      1 LIG       0.09000
      7 H2        -64.6819   -9.8229  -10.1333 H      1 LIG       0.09000
      8 H3        -64.4830   -9.9456  -13.1830 H      1 LIG       0.09000
      9 H4        -65.3771   -8.7133  -12.2300 H      1 LIG       0.09000
@<TRIPOS>BOND
      1       1       2 1
      2       1       4 2
      3       1       5 1
      4       2       3 1
      5       3       5 1
      6       2       6 1
      7       2       7 1
      8       3       8 1
      9       3       9 1
@<TRIPOS>ALT_TYPE
CGenFF_4.0_ALT_TYPE_SET
CGenFF_4.0 1 CG2O4 2 CG3C41 3 CG3C41 4 OG2D1 5 OG3C51 6 HGA2 7 HGA2 8 HGA2 9 HGA2
@<TRIPOS>MOLECULE
4_lactone
 9 9 0 0 0
****
USER_CHARGES
INVALID_CHARGES
Pose:  15 Cluster:  15 Fr_nu: 4396904 TotEn:   -17.17
@<TRIPOS>ATOM
      1 C1        -71.6803  -12.5315  -43.8014 C.2    1 LIG       0.04000
      2 C2        -73.0053  -11.7915  -43.5443 C.3    1 LIG       0.11000
      3 C3        -73.4460  -12.5143  -44.8137 C.3    1 LIG       0.08100
      4 O1        -70.5903  -12.6175  -43.2830 O.2    1 LIG      -0.32000
      5 O2        -72.1389  -13.1423  -44.9267 O.3    1 LIG      -0.27100
      6 H1        -73.5133  -12.0931  -42.6269 H      1 LIG       0.09000
      7 H2        -72.9304  -10.7054  -43.6184 H      1 LIG       0.09000
      8 H3        -74.2396  -13.2554  -44.6855 H      1 LIG       0.09000
      9 H4        -73.6587  -11.8718  -45.6725 H      1 LIG       0.09000
@<TRIPOS>BOND
      1       1       2 1
      2       1       4 2
      3       1       5 1
      4       2       3 1
      5       3       5 1
      6       2       6 1
      7       2       7 1
      8       3       8 1
      9       3       9 1
@<TRIPOS>ALT_TYPE
CGenFF_4.0_ALT_TYPE_SET
CGenFF_4.0 1 CG2O4 2 CG3C41 3 CG3C41 4 OG2D1 5 OG3C51 6 HGA2 7 HGA2 8 HGA2 9 HGA2
@<TRIPOS>MOLECULE
4_lactone
 9 9 0 0 0
****
USER_CHARGES
INVALID_CHARGES
Pose:  16 Cluster:  16 Fr_nu: 2722244 TotEn:   -16.13
@<TRIPOS>ATOM
      1 C1        -63.9544   -8.2623  -13.3805 C.2    1 LIG       0.04000
      2 C2        -64.0829   -9.5263  -14.2494 C.3    1 LIG       0.11000
      3 C3        -65.3752   -8.8588  -14.7101 C.3    1 LIG       0.08100
      4 O1        -63.1755   -7.8092  -12.5728 O.2    1 LIG      -0.32000
      5 O2        -65.1189   -7.7260  -13.8345 O.3    1 LIG      -0.27100
      6 H1        -63.3051   -9.6265  -15.0079 H      1 LIG       0.09000
      7 H2        -64.2027  -10.4487  -13.6786 H      1 LIG       0.09000
      8 H3        -65.4043   -8.5576  -15.7608 H      1 LIG       0.09000
      9 H4        -66.2978   -9.3777  -14.4360 H      1 LIG       0.09000
@<TRIPOS>BOND
      1       1       2 1
      2       1       4 2
      3       1       5 1
      4       2       3 1
      5       3       5 1
      6       2       6 1
      7       2       7 1
      8       3       8 1
      9       3       9 1
@<TRIPOS>ALT_TYPE
CGenFF_4.0_ALT_TYPE_SET
CGenFF_4.0 1 CG2O4 2 CG3C41 3 CG3C41 4 OG2D1 5 OG3C51 6 HGA2 7 HGA2 8 HGA2 9 HGA2
@<TRIPOS>MOLECULE
4_lactone
 9 9 0 0 0
****
USER_CHARGES
INVALID_CHARGES
Pose:  17 Cluster:  17 Fr_nu:  86860 TotEn:   -16.04
@<TRIPOS>ATOM
      1 C1        -69.4674   -7.4856  -44.6412 C.2    1 LIG       0.04000
      2 C2        -70.2935   -6.5077  -45.4959 C.3    1 LIG       0.11000
      3 C3        -71.3968   -7.5406  -45.2867 C.3    1 LIG       0.08100
      4 O1        -68.3411   -7.5584  -44.2046 O.2    1 LIG      -0.32000
      5 O2        -70.4955   -8.3641  -44.4962 O.3    1 LIG      -0.27100
      6 H1        -70.4588   -5.5365  -45.0271 H      1 LIG       0.09000
      7 H2        -69.9339   -6.3984  -46.5203 H      1 LIG       0.09000
      8 H3        -72.2554   -7.2041  -44.6991 H      1 LIG       0.09000
      9 H4        -71.7316   -8.0622  -46.1876 H      1 LIG       0.09000
@<TRIPOS>BOND
      1       1       2 1
      2       1       4 2
      3       1       5 1
      4       2       3 1
      5       3       5 1
      6       2       6 1
      7       2       7 1
      8       3       8 1
      9       3       9 1
@<TRIPOS>ALT_TYPE
CGenFF_4.0_ALT_TYPE_SET
CGenFF_4.0 1 CG2O4 2 CG3C41 3 CG3C41 4 OG2D1 5 OG3C51 6 HGA2 7 HGA2 8 HGA2 9 HGA2
@<TRIPOS>MOLECULE
4_lactone
 9 9 0 0 0
****
USER_CHARGES
INVALID_CHARGES
Pose:  18 Cluster:  18 Fr_nu: 6528690 TotEn:   -15.95
@<TRIPOS>ATOM
      1 C1        -46.6369  -17.6240  -41.2617 C.2    1 LIG       0.04000
      2 C2        -47.0775  -18.8267  -42.1152 C.3    1 LIG       0.11000
      3 C3        -45.5892  -18.9108  -42.4403 C.3    1 LIG       0.08100
      4 O1        -47.1556  -16.8046  -40.5380 O.2    1 LIG      -0.32000
      5 O2        -45.3251  -17.7568  -41.5952 O.3    1 LIG      -0.27100
      6 H1        -47.4838  -19.6582  -41.5372 H      1 LIG       0.09000
      7 H2        -47.7313  -18.5655  -42.9489 H      1 LIG       0.09000
      8 H3        -45.0744  -19.8038  -42.0756 H      1 LIG       0.09000
      9 H4        -45.3223  -18.7151  -43.4824 H      1 LIG       0.09000
@<TRIPOS>BOND
      1       1       2 1
      2       1       4 2
      3       1       5 1
      4       2       3 1
      5       3       5 1
      6       2       6 1
      7       2       7 1
      8       3       8 1
      9       3       9 1
@<TRIPOS>ALT_TYPE
CGenFF_4.0_ALT_TYPE_SET
CGenFF_4.0 1 CG2O4 2 CG3C41 3 CG3C41 4 OG2D1 5 OG3C51 6 HGA2 7 HGA2 8 HGA2 9 HGA2
@<TRIPOS>MOLECULE
4_lactone
 9 9 0 0 0
****
USER_CHARGES
INVALID_CHARGES
Pose:  19 Cluster:  19 Fr_nu: 314450 TotEn:   -15.73
@<TRIPOS>ATOM
      1 C1        -68.0531   -7.2889  -44.5558 C.2    1 LIG       0.04000
      2 C2        -68.1610   -5.8962  -45.2021 C.3    1 LIG       0.11000
      3 C3        -69.6206   -6.2972  -45.3935 C.3    1 LIG       0.08100
      4 O1        -67.1968   -7.9690  -44.0374 O.2    1 LIG      -0.32000
      5 O2        -69.3656   -7.5813  -44.7596 O.3    1 LIG      -0.27100
      6 H1        -67.9834   -5.0698  -44.5121 H      1 LIG       0.09000
      7 H2        -67.5762   -5.7830  -46.1165 H      1 LIG       0.09000
      8 H3        -70.3512   -5.7084  -44.8321 H      1 LIG       0.09000
      9 H4        -69.9443   -6.4186  -46.4309 H      1 LIG       0.09000
@<TRIPOS>BOND
      1       1       2 1
      2       1       4 2
      3       1       5 1
      4       2       3 1
      5       3       5 1
      6       2       6 1
      7       2       7 1
      8       3       8 1
      9       3       9 1
@<TRIPOS>ALT_TYPE
CGenFF_4.0_ALT_TYPE_SET
CGenFF_4.0 1 CG2O4 2 CG3C41 3 CG3C41 4 OG2D1 5 OG3C51 6 HGA2 7 HGA2 8 HGA2 9 HGA2
@<TRIPOS>MOLECULE
4_lactone
 9 9 0 0 0
****
USER_CHARGES
INVALID_CHARGES
Pose:  20 Cluster:  20 Fr_nu: 1770446 TotEn:   -14.45
@<TRIPOS>ATOM
      1 C1        -74.7647  -28.0080  -45.7640 C.2    1 LIG       0.04000
      2 C2        -75.6660  -26.7951  -46.0569 C.3    1 LIG       0.11000
      3 C3        -74.4250  -26.0043  -45.6536 C.3    1 LIG       0.08100
      4 O1        -74.8540  -29.2145  -45.7923 O.2    1 LIG      -0.32000
      5 O2        -73.6970  -27.2408  -45.4158 O.3    1 LIG      -0.27100
      6 H1        -75.9661  -26.7051  -47.1020 H      1 LIG       0.09000
      7 H2        -76.5236  -26.7058  -45.3880 H      1 LIG       0.09000
      8 H3        -73.9631  -25.4107  -46.4472 H      1 LIG       0.09000
      9 H4        -74.5198  -25.4117  -44.7395 H      1 LIG       0.09000
@<TRIPOS>BOND
      1       1       2 1
      2       1       4 2
      3       1       5 1
      4       2       3 1
      5       3       5 1
      6       2       6 1
      7       2       7 1
      8       3       8 1
      9       3       9 1
@<TRIPOS>ALT_TYPE
CGenFF_4.0_ALT_TYPE_SET
CGenFF_4.0 1 CG2O4 2 CG3C41 3 CG3C41 4 OG2D1 5 OG3C51 6 HGA2 7 HGA2 8 HGA2 9 HGA2
@<TRIPOS>MOLECULE
4_lactone
 9 9 0 0 0
****
USER_CHARGES
INVALID_CHARGES
Pose:  21 Cluster:  21 Fr_nu: 115523 TotEn:   -14.27
@<TRIPOS>ATOM
      1 C1        -83.4924   -4.8585  -47.2586 C.2    1 LIG       0.04000
      2 C2        -83.2559   -4.5268  -45.7742 C.3    1 LIG       0.11000
      3 C3        -83.5442   -6.0128  -45.5831 C.3    1 LIG       0.08100
      4 O1        -83.4899   -4.2708  -48.3164 O.2    1 LIG      -0.32000
      5 O2        -83.7404   -6.1734  -47.0153 O.3    1 LIG      -0.27100
      6 H1        -82.2375   -4.2087  -45.5456 H      1 LIG       0.09000
      7 H2        -83.9911   -3.8422  -45.3483 H      1 LIG       0.09000
      8 H3        -82.7065   -6.6151  -45.2209 H      1 LIG       0.09000
      9 H4        -84.4538   -6.2487  -45.0240 H      1 LIG       0.09000
@<TRIPOS>BOND
      1       1       2 1
      2       1       4 2
      3       1       5 1
      4       2       3 1
      5       3       5 1
      6       2       6 1
      7       2       7 1
      8       3       8 1
      9       3       9 1
@<TRIPOS>ALT_TYPE
CGenFF_4.0_ALT_TYPE_SET
CGenFF_4.0 1 CG2O4 2 CG3C41 3 CG3C41 4 OG2D1 5 OG3C51 6 HGA2 7 HGA2 8 HGA2 9 HGA2
@<TRIPOS>MOLECULE
4_lactone
 9 9 0 0 0
****
USER_CHARGES
INVALID_CHARGES
Pose:  22 Cluster:  22 Fr_nu: 3524745 TotEn:   -13.38
@<TRIPOS>ATOM
      1 C1        -45.8200  -17.4399  -42.3795 C.2    1 LIG       0.04000
      2 C2        -45.7681  -17.0908  -43.8777 C.3    1 LIG       0.11000
      3 C3        -46.7674  -16.0102  -43.4754 C.3    1 LIG       0.08100
      4 O1        -45.3153  -18.2472  -41.6326 O.2    1 LIG      -0.32000
      5 O2        -46.7136  -16.4558  -42.0919 O.3    1 LIG      -0.27100
      6 H1        -44.7952  -16.7330  -44.2183 H      1 LIG       0.09000
      7 H2        -46.1544  -17.8746  -44.5312 H      1 LIG       0.09000
      8 H3        -46.4184  -14.9794  -43.5809 H      1 LIG       0.09000
      9 H4        -47.7721  -16.1178  -43.8933 H      1 LIG       0.09000
@<TRIPOS>BOND
      1       1       2 1
      2       1       4 2
      3       1       5 1
      4       2       3 1
      5       3       5 1
      6       2       6 1
      7       2       7 1
      8       3       8 1
      9       3       9 1
@<TRIPOS>ALT_TYPE
CGenFF_4.0_ALT_TYPE_SET
CGenFF_4.0 1 CG2O4 2 CG3C41 3 CG3C41 4 OG2D1 5 OG3C51 6 HGA2 7 HGA2 8 HGA2 9 HGA2
@<TRIPOS>MOLECULE
4_lactone
 9 9 0 0 0
****
USER_CHARGES
INVALID_CHARGES
Pose:  23 Cluster:  23 Fr_nu: 656143 TotEn:   -13.34
@<TRIPOS>ATOM
      1 C1        -67.6478   -7.3778  -45.4910 C.2    1 LIG       0.04000
      2 C2        -68.6340   -6.8138  -44.4525 C.3    1 LIG       0.11000
      3 C3        -68.8145   -5.7100  -45.4904 C.3    1 LIG       0.08100
      4 O1        -66.9157   -8.3351  -45.5995 O.2    1 LIG      -0.32000
      5 O2        -67.8564   -6.3611  -46.3700 O.3    1 LIG      -0.27100
      6 H1        -69.5058   -7.4458  -44.2769 H      1 LIG       0.09000
      7 H2        -68.1673   -6.5107  -43.5139 H      1 LIG       0.09000
      8 H3        -69.8053   -5.6482  -45.9487 H      1 LIG       0.09000
      9 H4        -68.4714   -4.7170  -45.1873 H      1 LIG       0.09000
@<TRIPOS>BOND
      1       1       2 1
      2       1       4 2
      3       1       5 1
      4       2       3 1
      5       3       5 1
      6       2       6 1
      7       2       7 1
      8       3       8 1
      9       3       9 1
@<TRIPOS>ALT_TYPE
CGenFF_4.0_ALT_TYPE_SET
CGenFF_4.0 1 CG2O4 2 CG3C41 3 CG3C41 4 OG2D1 5 OG3C51 6 HGA2 7 HGA2 8 HGA2 9 HGA2
@<TRIPOS>MOLECULE
4_lactone
 9 9 0 0 0
****
USER_CHARGES
INVALID_CHARGES
Pose:  24 Cluster:  24 Fr_nu: 1535910 TotEn:   -13.24
@<TRIPOS>ATOM
      1 C1        -66.8882   -7.4349  -44.9515 C.2    1 LIG       0.04000
      2 C2        -67.6968   -6.1395  -45.1449 C.3    1 LIG       0.11000
      3 C3        -67.7925   -6.6286  -46.5869 C.3    1 LIG       0.08100
      4 O1        -66.3160   -8.0043  -44.0500 O.2    1 LIG      -0.32000
      5 O2        -67.0121   -7.8098  -46.2529 O.3    1 LIG      -0.27100
      6 H1        -68.6360   -6.1135  -44.5902 H      1 LIG       0.09000
      7 H2        -67.1189   -5.2267  -44.9908 H      1 LIG       0.09000
      8 H3        -68.7959   -6.8926  -46.9319 H      1 LIG       0.09000
      9 H4        -67.2841   -6.0082  -47.3301 H      1 LIG       0.09000
@<TRIPOS>BOND
      1       1       2 1
      2       1       4 2
      3       1       5 1
      4       2       3 1
      5       3       5 1
      6       2       6 1
      7       2       7 1
      8       3       8 1
      9       3       9 1
@<TRIPOS>ALT_TYPE
CGenFF_4.0_ALT_TYPE_SET
CGenFF_4.0 1 CG2O4 2 CG3C41 3 CG3C41 4 OG2D1 5 OG3C51 6 HGA2 7 HGA2 8 HGA2 9 HGA2
@<TRIPOS>MOLECULE
4_lactone
 9 9 0 0 0
****
USER_CHARGES
INVALID_CHARGES
Pose:  25 Cluster:  25 Fr_nu: 118045 TotEn:   -13.10
@<TRIPOS>ATOM
      1 C1        -59.2034  -19.8949  -39.6210 C.2    1 LIG       0.04000
      2 C2        -60.1686  -21.0224  -40.0286 C.3    1 LIG       0.11000
      3 C3        -61.2358  -20.0000  -39.6494 C.3    1 LIG       0.08100
      4 O1        -58.0073  -19.7208  -39.5625 O.2    1 LIG      -0.32000
      5 O2        -60.2061  -19.0339  -39.2999 O.3    1 LIG      -0.27100
      6 H1        -60.1219  -21.2885  -41.0857 H      1 LIG       0.09000
      7 H2        -60.1127  -21.9078  -39.3932 H      1 LIG       0.09000
      8 H3        -61.8621  -19.6422  -40.4711 H      1 LIG       0.09000
      9 H4        -61.8524  -20.2604  -38.7848 H      1 LIG       0.09000
@<TRIPOS>BOND
      1       1       2 1
      2       1       4 2
      3       1       5 1
      4       2       3 1
      5       3       5 1
      6       2       6 1
      7       2       7 1
      8       3       8 1
      9       3       9 1
@<TRIPOS>ALT_TYPE
CGenFF_4.0_ALT_TYPE_SET
CGenFF_4.0 1 CG2O4 2 CG3C41 3 CG3C41 4 OG2D1 5 OG3C51 6 HGA2 7 HGA2 8 HGA2 9 HGA2
@<TRIPOS>MOLECULE
4_lactone
 9 9 0 0 0
****
USER_CHARGES
INVALID_CHARGES
Pose:  26 Cluster:  26 Fr_nu: 182672 TotEn:   -13.09
@<TRIPOS>ATOM
      1 C1        -66.7969   -7.6145  -46.2887 C.2    1 LIG       0.04000
      2 C2        -66.3301   -6.2072  -46.7021 C.3    1 LIG       0.11000
      3 C3        -66.0582   -6.8877  -48.0404 C.3    1 LIG       0.08100
      4 O1        -67.2431   -8.1532  -45.3012 O.2    1 LIG      -0.32000
      5 O2        -66.5296   -8.1562  -47.5072 O.3    1 LIG      -0.27100
      6 H1        -67.1229   -5.4576  -46.7043 H      1 LIG       0.09000
      7 H2        -65.4502   -5.8534  -46.1623 H      1 LIG       0.09000
      8 H3        -66.6739   -6.5486  -48.8779 H      1 LIG       0.09000
      9 H4        -65.0071   -6.9422  -48.3368 H      1 LIG       0.09000
@<TRIPOS>BOND
      1       1       2 1
      2       1       4 2
      3       1       5 1
      4       2       3 1
      5       3       5 1
      6       2       6 1
      7       2       7 1
      8       3       8 1
      9       3       9 1
@<TRIPOS>ALT_TYPE
CGenFF_4.0_ALT_TYPE_SET
CGenFF_4.0 1 CG2O4 2 CG3C41 3 CG3C41 4 OG2D1 5 OG3C51 6 HGA2 7 HGA2 8 HGA2 9 HGA2
@<TRIPOS>MOLECULE
4_lactone
 9 9 0 0 0
****
USER_CHARGES
INVALID_CHARGES
Pose:  27 Cluster:  27 Fr_nu: 444738 TotEn:   -12.90
@<TRIPOS>ATOM
      1 C1        -74.2985  -27.8425  -45.2131 C.2    1 LIG       0.04000
      2 C2        -74.4233  -26.3117  -45.1120 C.3    1 LIG       0.11000
      3 C3        -75.7238  -26.5485  -45.8739 C.3    1 LIG       0.08100
      4 O1        -73.5171  -28.6996  -44.8680 O.2    1 LIG      -0.32000
      5 O2        -75.4690  -27.9804  -45.8918 O.3    1 LIG      -0.27100
      6 H1        -74.5328  -25.9400  -44.0920 H      1 LIG       0.09000
      7 H2        -73.6491  -25.7651  -45.6531 H      1 LIG       0.09000
      8 H3        -76.6417  -26.3090  -45.3301 H      1 LIG       0.09000
      9 H4        -75.7600  -26.1342  -46.8852 H      1 LIG       0.09000
@<TRIPOS>BOND
      1       1       2 1
      2       1       4 2
      3       1       5 1
      4       2       3 1
      5       3       5 1
      6       2       6 1
      7       2       7 1
      8       3       8 1
      9       3       9 1
@<TRIPOS>ALT_TYPE
CGenFF_4.0_ALT_TYPE_SET
CGenFF_4.0 1 CG2O4 2 CG3C41 3 CG3C41 4 OG2D1 5 OG3C51 6 HGA2 7 HGA2 8 HGA2 9 HGA2
@<TRIPOS>MOLECULE
4_lactone
 9 9 0 0 0
****
USER_CHARGES
INVALID_CHARGES
Pose:  28 Cluster:  28 Fr_nu: 1390908 TotEn:   -12.89
@<TRIPOS>ATOM
      1 C1        -74.2780  -29.1133  -45.0058 C.2    1 LIG       0.04000
      2 C2        -73.9081  -27.6536  -45.3250 C.3    1 LIG       0.11000
      3 C3        -75.1736  -27.7090  -46.1756 C.3    1 LIG       0.08100
      4 O1        -73.8336  -30.0226  -44.3425 O.2    1 LIG      -0.32000
      5 O2        -75.3931  -29.0925  -45.7842 O.3    1 LIG      -0.27100
      6 H1        -73.9457  -26.9858  -44.4630 H      1 LIG       0.09000
      7 H2        -72.9719  -27.5414  -45.8742 H      1 LIG       0.09000
      8 H3        -75.9927  -27.0627  -45.8487 H      1 LIG       0.09000
      9 H4        -75.0212  -27.6160  -47.2544 H      1 LIG       0.09000
@<TRIPOS>BOND
      1       1       2 1
      2       1       4 2
      3       1       5 1
      4       2       3 1
      5       3       5 1
      6       2       6 1
      7       2       7 1
      8       3       8 1
      9       3       9 1
@<TRIPOS>ALT_TYPE
CGenFF_4.0_ALT_TYPE_SET
CGenFF_4.0 1 CG2O4 2 CG3C41 3 CG3C41 4 OG2D1 5 OG3C51 6 HGA2 7 HGA2 8 HGA2 9 HGA2
@<TRIPOS>MOLECULE
4_lactone
 9 9 0 0 0
****
USER_CHARGES
INVALID_CHARGES
Pose:  29 Cluster:  29 Fr_nu: 6426625 TotEn:   -12.79
@<TRIPOS>ATOM
      1 C1        -83.7904   -2.0440  -47.3978 C.2    1 LIG       0.04000
      2 C2        -84.4354   -0.8292  -46.7067 C.3    1 LIG       0.11000
      3 C3        -83.4388   -1.1585  -45.5993 C.3    1 LIG       0.08100
      4 O1        -83.9130   -2.6483  -48.4390 O.2    1 LIG      -0.32000
      5 O2        -82.9297   -2.2808  -46.3717 O.3    1 LIG      -0.27100
      6 H1        -84.2720    0.1169  -47.2250 H      1 LIG       0.09000
      7 H2        -85.4880   -0.9675  -46.4543 H      1 LIG       0.09000
      8 H3        -82.6643   -0.4077  -45.4205 H      1 LIG       0.09000
      9 H4        -83.8770   -1.4878  -44.6531 H      1 LIG       0.09000
@<TRIPOS>BOND
      1       1       2 1
      2       1       4 2
      3       1       5 1
      4       2       3 1
      5       3       5 1
      6       2       6 1
      7       2       7 1
      8       3       8 1
      9       3       9 1
@<TRIPOS>ALT_TYPE
CGenFF_4.0_ALT_TYPE_SET
CGenFF_4.0 1 CG2O4 2 CG3C41 3 CG3C41 4 OG2D1 5 OG3C51 6 HGA2 7 HGA2 8 HGA2 9 HGA2
@<TRIPOS>MOLECULE
4_lactone
 9 9 0 0 0
****
USER_CHARGES
INVALID_CHARGES
Pose:  30 Cluster:  30 Fr_nu: 444620 TotEn:   -12.56
@<TRIPOS>ATOM
      1 C1        -74.5316  -26.1240  -45.0738 C.2    1 LIG       0.04000
      2 C2        -75.6728  -26.7588  -45.8885 C.3    1 LIG       0.11000
      3 C3        -74.7310  -26.5084  -47.0625 C.3    1 LIG       0.08100
      4 O1        -74.3053  -25.8501  -43.9170 O.2    1 LIG      -0.32000
      5 O2        -73.7436  -25.9293  -46.1651 O.3    1 LIG      -0.27100
      6 H1        -75.8625  -27.8061  -45.6486 H      1 LIG       0.09000
      7 H2        -76.5964  -26.1776  -45.8889 H      1 LIG       0.09000
      8 H3        -74.3473  -27.4027  -47.5611 H      1 LIG       0.09000
      9 H4        -75.0797  -25.7801  -47.7998 H      1 LIG       0.09000
@<TRIPOS>BOND
      1       1       2 1
      2       1       4 2
      3       1       5 1
      4       2       3 1
      5       3       5 1
      6       2       6 1
      7       2       7 1
      8       3       8 1
      9       3       9 1
@<TRIPOS>ALT_TYPE
CGenFF_4.0_ALT_TYPE_SET
CGenFF_4.0 1 CG2O4 2 CG3C41 3 CG3C41 4 OG2D1 5 OG3C51 6 HGA2 7 HGA2 8 HGA2 9 HGA2
@<TRIPOS>MOLECULE
4_lactone
 9 9 0 0 0
****
USER_CHARGES
INVALID_CHARGES
Pose:  31 Cluster:  31 Fr_nu: 2533750 TotEn:   -12.53
@<TRIPOS>ATOM
      1 C1        -73.8730  -27.0513  -45.2941 C.2    1 LIG       0.04000
      2 C2        -75.0591  -26.3607  -45.9908 C.3    1 LIG       0.11000
      3 C3        -74.9404  -27.5346  -46.9582 C.3    1 LIG       0.08100
      4 O1        -73.1735  -26.8625  -44.3248 O.2    1 LIG      -0.32000
      5 O2        -73.8233  -28.0688  -46.1951 O.3    1 LIG      -0.27100
      6 H1        -75.9710  -26.3304  -45.3925 H      1 LIG       0.09000
      7 H2        -74.8224  -25.3791  -46.4046 H      1 LIG       0.09000
      8 H3        -75.7875  -28.2258  -46.9704 H      1 LIG       0.09000
      9 H4        -74.6432  -27.2768  -47.9784 H      1 LIG       0.09000
@<TRIPOS>BOND
      1       1       2 1
      2       1       4 2
      3       1       5 1
      4       2       3 1
      5       3       5 1
      6       2       6 1
      7       2       7 1
      8       3       8 1
      9       3       9 1
@<TRIPOS>ALT_TYPE
CGenFF_4.0_ALT_TYPE_SET
CGenFF_4.0 1 CG2O4 2 CG3C41 3 CG3C41 4 OG2D1 5 OG3C51 6 HGA2 7 HGA2 8 HGA2 9 HGA2
@<TRIPOS>MOLECULE
4_lactone
 9 9 0 0 0
****
USER_CHARGES
INVALID_CHARGES
Pose:  32 Cluster:  32 Fr_nu:  46353 TotEn:   -12.44
@<TRIPOS>ATOM
      1 C1        -71.8076  -24.2345  -42.4871 C.2    1 LIG       0.04000
      2 C2        -70.6472  -23.7399  -43.3693 C.3    1 LIG       0.11000
      3 C3        -69.8196  -24.6707  -42.4881 C.3    1 LIG       0.08100
      4 O1        -73.0000  -24.0505  -42.3942 O.2    1 LIG      -0.32000
      5 O2        -71.0097  -25.0435  -41.7397 O.3    1 LIG      -0.27100
      6 H1        -70.7299  -24.0298  -44.4179 H      1 LIG       0.09000
      7 H2        -70.4328  -22.6748  -43.2671 H      1 LIG       0.09000
      8 H3        -69.3756  -25.5320  -42.9947 H      1 LIG       0.09000
      9 H4        -69.0800  -24.1809  -41.8487 H      1 LIG       0.09000
@<TRIPOS>BOND
      1       1       2 1
      2       1       4 2
      3       1       5 1
      4       2       3 1
      5       3       5 1
      6       2       6 1
      7       2       7 1
      8       3       8 1
      9       3       9 1
@<TRIPOS>ALT_TYPE
CGenFF_4.0_ALT_TYPE_SET
CGenFF_4.0 1 CG2O4 2 CG3C41 3 CG3C41 4 OG2D1 5 OG3C51 6 HGA2 7 HGA2 8 HGA2 9 HGA2
@<TRIPOS>MOLECULE
4_lactone
 9 9 0 0 0
****
USER_CHARGES
INVALID_CHARGES
Pose:  33 Cluster:  33 Fr_nu: 769253 TotEn:   -12.36
@<TRIPOS>ATOM
      1 C1        -52.2910    3.9771  -30.7528 C.2    1 LIG       0.04000
      2 C2        -52.9121    4.3331  -32.1154 C.3    1 LIG       0.11000
      3 C3        -52.2181    5.6711  -31.8786 C.3    1 LIG       0.08100
      4 O1        -52.2660    3.0272  -30.0036 O.2    1 LIG      -0.32000
      5 O2        -51.7004    5.1934  -30.6061 O.3    1 LIG      -0.27100
      6 H1        -52.5286    3.7415  -32.9481 H      1 LIG       0.09000
      7 H2        -54.0031    4.3578  -32.1147 H      1 LIG       0.09000
      8 H3        -51.4119    5.9164  -32.5754 H      1 LIG       0.09000
      9 H4        -52.8820    6.5297  -31.7453 H      1 LIG       0.09000
@<TRIPOS>BOND
      1       1       2 1
      2       1       4 2
      3       1       5 1
      4       2       3 1
      5       3       5 1
      6       2       6 1
      7       2       7 1
      8       3       8 1
      9       3       9 1
@<TRIPOS>ALT_TYPE
CGenFF_4.0_ALT_TYPE_SET
CGenFF_4.0 1 CG2O4 2 CG3C41 3 CG3C41 4 OG2D1 5 OG3C51 6 HGA2 7 HGA2 8 HGA2 9 HGA2
@<TRIPOS>MOLECULE
4_lactone
 9 9 0 0 0
****
USER_CHARGES
INVALID_CHARGES
Pose:  34 Cluster:  34 Fr_nu: 6274119 TotEn:   -12.36
@<TRIPOS>ATOM
      1 C1        -72.6358  -10.9693  -43.6178 C.2    1 LIG       0.04000
      2 C2        -72.5080   -9.5039  -43.1646 C.3    1 LIG       0.11000
      3 C3        -71.6703   -9.3739  -44.4332 C.3    1 LIG       0.08100
      4 O1        -73.1690  -11.9822  -43.2254 O.2    1 LIG      -0.32000
      5 O2        -71.8782  -10.7821  -44.7317 O.3    1 LIG      -0.27100
      6 H1        -73.4508   -8.9547  -43.1613 H      1 LIG       0.09000
      7 H2        -71.9690   -9.3738  -42.2247 H      1 LIG       0.09000
      8 H3        -72.0877   -8.7306  -45.2126 H      1 LIG       0.09000
      9 H4        -70.6116   -9.1481  -44.2782 H      1 LIG       0.09000
@<TRIPOS>BOND
      1       1       2 1
      2       1       4 2
      3       1       5 1
      4       2       3 1
      5       3       5 1
      6       2       6 1
      7       2       7 1
      8       3       8 1
      9       3       9 1
@<TRIPOS>ALT_TYPE
CGenFF_4.0_ALT_TYPE_SET
CGenFF_4.0 1 CG2O4 2 CG3C41 3 CG3C41 4 OG2D1 5 OG3C51 6 HGA2 7 HGA2 8 HGA2 9 HGA2
@<TRIPOS>MOLECULE
4_lactone
 9 9 0 0 0
****
USER_CHARGES
INVALID_CHARGES
Pose:  35 Cluster:  35 Fr_nu:   6774 TotEn:   -12.34
@<TRIPOS>ATOM
      1 C1        -64.9016   -7.3863  -46.7270 C.2    1 LIG       0.04000
      2 C2        -65.3731   -6.5461  -47.9274 C.3    1 LIG       0.11000
      3 C3        -66.6523   -7.3617  -47.7647 C.3    1 LIG       0.08100
      4 O1        -63.9086   -7.4876  -46.0428 O.2    1 LIG      -0.32000
      5 O2        -66.0699   -8.0770  -46.6401 O.3    1 LIG      -0.27100
      6 H1        -65.4617   -5.4791  -47.7171 H      1 LIG       0.09000
      7 H2        -64.8098   -6.7249  -48.8447 H      1 LIG       0.09000
      8 H3        -67.5397   -6.7965  -47.4671 H      1 LIG       0.09000
      9 H4        -66.8893   -8.0372  -48.5913 H      1 LIG       0.09000
@<TRIPOS>BOND
      1       1       2 1
      2       1       4 2
      3       1       5 1
      4       2       3 1
      5       3       5 1
      6       2       6 1
      7       2       7 1
      8       3       8 1
      9       3       9 1
@<TRIPOS>ALT_TYPE
CGenFF_4.0_ALT_TYPE_SET
CGenFF_4.0 1 CG2O4 2 CG3C41 3 CG3C41 4 OG2D1 5 OG3C51 6 HGA2 7 HGA2 8 HGA2 9 HGA2
@<TRIPOS>MOLECULE
4_lactone
 9 9 0 0 0
****
USER_CHARGES
INVALID_CHARGES
Pose:  36 Cluster:  36 Fr_nu: 4006296 TotEn:   -12.18
@<TRIPOS>ATOM
      1 C1        -54.1891    2.9898  -36.8964 C.2    1 LIG       0.04000
      2 C2        -53.2941    3.6114  -35.8093 C.3    1 LIG       0.11000
      3 C3        -54.5490    4.4196  -35.4933 C.3    1 LIG       0.08100
      4 O1        -54.0884    2.1548  -37.7664 O.2    1 LIG      -0.32000
      5 O2        -55.2696    3.7448  -36.5615 O.3    1 LIG      -0.27100
      6 H1        -52.9768    2.9083  -35.0377 H      1 LIG       0.09000
      7 H2        -52.4490    4.1806  -36.2000 H      1 LIG       0.09000
      8 H3        -55.0026    4.2278  -34.5171 H      1 LIG       0.09000
      9 H4        -54.4755    5.4953  -35.6754 H      1 LIG       0.09000
@<TRIPOS>BOND
      1       1       2 1
      2       1       4 2
      3       1       5 1
      4       2       3 1
      5       3       5 1
      6       2       6 1
      7       2       7 1
      8       3       8 1
      9       3       9 1
@<TRIPOS>ALT_TYPE
CGenFF_4.0_ALT_TYPE_SET
CGenFF_4.0 1 CG2O4 2 CG3C41 3 CG3C41 4 OG2D1 5 OG3C51 6 HGA2 7 HGA2 8 HGA2 9 HGA2
@<TRIPOS>MOLECULE
4_lactone
 9 9 0 0 0
****
USER_CHARGES
INVALID_CHARGES
Pose:  37 Cluster:  37 Fr_nu: 1772509 TotEn:   -12.18
@<TRIPOS>ATOM
      1 C1        -74.6594  -28.3493  -46.9291 C.2    1 LIG       0.04000
      2 C2        -75.3898  -27.0958  -47.4432 C.3    1 LIG       0.11000
      3 C3        -75.5185  -26.7819  -45.9557 C.3    1 LIG       0.08100
      4 O1        -74.1207  -29.3252  -47.4001 O.2    1 LIG      -0.32000
      5 O2        -74.8111  -28.0080  -45.6214 O.3    1 LIG      -0.27100
      6 H1        -74.7583  -26.4164  -48.0178 H      1 LIG       0.09000
      7 H2        -76.3240  -27.3077  -47.9660 H      1 LIG       0.09000
      8 H3        -74.9773  -25.8970  -45.6097 H      1 LIG       0.09000
      9 H4        -76.5376  -26.7853  -45.5594 H      1 LIG       0.09000
@<TRIPOS>BOND
      1       1       2 1
      2       1       4 2
      3       1       5 1
      4       2       3 1
      5       3       5 1
      6       2       6 1
      7       2       7 1
      8       3       8 1
      9       3       9 1
@<TRIPOS>ALT_TYPE
CGenFF_4.0_ALT_TYPE_SET
CGenFF_4.0 1 CG2O4 2 CG3C41 3 CG3C41 4 OG2D1 5 OG3C51 6 HGA2 7 HGA2 8 HGA2 9 HGA2
@<TRIPOS>MOLECULE
4_lactone
 9 9 0 0 0
****
USER_CHARGES
INVALID_CHARGES
Pose:  38 Cluster:  38 Fr_nu: 697935 TotEn:   -12.08
@<TRIPOS>ATOM
      1 C1        -67.2164   -7.1371  -45.2670 C.2    1 LIG       0.04000
      2 C2        -68.1914   -6.0531  -45.7605 C.3    1 LIG       0.11000
      3 C3        -66.9160   -5.4007  -46.2854 C.3    1 LIG       0.08100
      4 O1        -67.2766   -8.1857  -44.6660 O.2    1 LIG      -0.32000
      5 O2        -66.1209   -6.4996  -45.7601 O.3    1 LIG      -0.27100
      6 H1        -68.8941   -6.3984  -46.5203 H      1 LIG       0.09000
      7 H2        -68.7037   -5.5170  -44.9598 H      1 LIG       0.09000
      8 H3        -66.8343   -5.3281  -47.3734 H      1 LIG       0.09000
      9 H4        -66.6457   -4.4499  -45.8179 H      1 LIG       0.09000
@<TRIPOS>BOND
      1       1       2 1
      2       1       4 2
      3       1       5 1
      4       2       3 1
      5       3       5 1
      6       2       6 1
      7       2       7 1
      8       3       8 1
      9       3       9 1
@<TRIPOS>ALT_TYPE
CGenFF_4.0_ALT_TYPE_SET
CGenFF_4.0 1 CG2O4 2 CG3C41 3 CG3C41 4 OG2D1 5 OG3C51 6 HGA2 7 HGA2 8 HGA2 9 HGA2
@<TRIPOS>MOLECULE
4_lactone
 9 9 0 0 0
****
USER_CHARGES
INVALID_CHARGES
Pose:  39 Cluster:  39 Fr_nu: 5121825 TotEn:   -11.97
@<TRIPOS>ATOM
      1 C1        -84.6681   -1.9725  -47.7621 C.2    1 LIG       0.04000
      2 C2        -85.3797   -1.3855  -46.5300 C.3    1 LIG       0.11000
      3 C3        -84.4981   -2.3752  -45.7742 C.3    1 LIG       0.08100
      4 O1        -84.6858   -1.8172  -48.9620 O.2    1 LIG      -0.32000
      5 O2        -83.9136   -2.8316  -47.0255 O.3    1 LIG      -0.27100
      6 H1        -85.1664   -0.3302  -46.3530 H      1 LIG       0.09000
      7 H2        -86.4521   -1.5849  -46.4981 H      1 LIG       0.09000
      8 H3        -83.7459   -1.9325  -45.1157 H      1 LIG       0.09000
      9 H4        -85.0280   -3.1820  -45.2605 H      1 LIG       0.09000
@<TRIPOS>BOND
      1       1       2 1
      2       1       4 2
      3       1       5 1
      4       2       3 1
      5       3       5 1
      6       2       6 1
      7       2       7 1
      8       3       8 1
      9       3       9 1
@<TRIPOS>ALT_TYPE
CGenFF_4.0_ALT_TYPE_SET
CGenFF_4.0 1 CG2O4 2 CG3C41 3 CG3C41 4 OG2D1 5 OG3C51 6 HGA2 7 HGA2 8 HGA2 9 HGA2
@<TRIPOS>MOLECULE
4_lactone
 9 9 0 0 0
****
USER_CHARGES
INVALID_CHARGES
Pose:  40 Cluster:  40 Fr_nu: 184913 TotEn:   -11.82
@<TRIPOS>ATOM
      1 C1        -64.8541   -7.8972  -45.1910 C.2    1 LIG       0.04000
      2 C2        -65.0344   -7.7115  -43.6737 C.3    1 LIG       0.11000
      3 C3        -66.5178   -7.7367  -44.0297 C.3    1 LIG       0.08100
      4 O1        -63.9386   -8.0025  -45.9753 O.2    1 LIG      -0.32000
      5 O2        -66.1917   -7.9096  -45.4365 O.3    1 LIG      -0.27100
      6 H1        -64.6763   -8.5515  -43.0764 H      1 LIG       0.09000
      7 H2        -64.6538   -6.7623  -43.2929 H      1 LIG       0.09000
      8 H3        -67.0841   -8.5868  -43.6396 H      1 LIG       0.09000
      9 H4        -67.0607   -6.8037  -43.8548 H      1 LIG       0.09000
@<TRIPOS>BOND
      1       1       2 1
      2       1       4 2
      3       1       5 1
      4       2       3 1
      5       3       5 1
      6       2       6 1
      7       2       7 1
      8       3       8 1
      9       3       9 1
@<TRIPOS>ALT_TYPE
CGenFF_4.0_ALT_TYPE_SET
CGenFF_4.0 1 CG2O4 2 CG3C41 3 CG3C41 4 OG2D1 5 OG3C51 6 HGA2 7 HGA2 8 HGA2 9 HGA2
@<TRIPOS>MOLECULE
4_lactone
 9 9 0 0 0
****
USER_CHARGES
INVALID_CHARGES
Pose:  41 Cluster:  41 Fr_nu: 258675 TotEn:   -11.66
@<TRIPOS>ATOM
      1 C1        -67.8262   -6.7251  -46.1918 C.2    1 LIG       0.04000
      2 C2        -68.0060   -6.0125  -44.8393 C.3    1 LIG       0.11000
      3 C3        -69.4861   -6.0867  -45.2021 C.3    1 LIG       0.08100
      4 O1        -66.9127   -7.1430  -46.8665 O.2    1 LIG      -0.32000
      5 O2        -69.1608   -6.7560  -46.4518 O.3    1 LIG      -0.27100
      6 H1        -67.6991   -6.6077  -43.9779 H      1 LIG       0.09000
      7 H2        -67.5759   -5.0103  -44.8034 H      1 LIG       0.09000
      8 H3        -70.1014   -6.7178  -44.5550 H      1 LIG       0.09000
      9 H4        -69.9775   -5.1257  -45.3772 H      1 LIG       0.09000
@<TRIPOS>BOND
      1       1       2 1
      2       1       4 2
      3       1       5 1
      4       2       3 1
      5       3       5 1
      6       2       6 1
      7       2       7 1
      8       3       8 1
      9       3       9 1
@<TRIPOS>ALT_TYPE
CGenFF_4.0_ALT_TYPE_SET
CGenFF_4.0 1 CG2O4 2 CG3C41 3 CG3C41 4 OG2D1 5 OG3C51 6 HGA2 7 HGA2 8 HGA2 9 HGA2
@<TRIPOS>MOLECULE
4_lactone
 9 9 0 0 0
****
USER_CHARGES
INVALID_CHARGES
Pose:  42 Cluster:  42 Fr_nu: 3079988 TotEn:   -11.52
@<TRIPOS>ATOM
      1 C1        -73.3597  -25.2789  -45.0199 C.2    1 LIG       0.04000
      2 C2        -74.6720  -25.9709  -45.4302 C.3    1 LIG       0.11000
      3 C3        -73.7739  -27.1976  -45.5579 C.3    1 LIG       0.08100
      4 O1        -72.9995  -24.1725  -44.6877 O.2    1 LIG      -0.32000
      5 O2        -72.6185  -26.4112  -45.1554 O.3    1 LIG      -0.27100
      6 H1        -75.4206  -26.0123  -44.6374 H      1 LIG       0.09000
      7 H2        -75.1001  -25.5971  -46.3617 H      1 LIG       0.09000
      8 H3        -73.9758  -28.0080  -44.8521 H      1 LIG       0.09000
      9 H4        -73.6574  -27.5935  -46.5705 H      1 LIG       0.09000
@<TRIPOS>BOND
      1       1       2 1
      2       1       4 2
      3       1       5 1
      4       2       3 1
      5       3       5 1
      6       2       6 1
      7       2       7 1
      8       3       8 1
      9       3       9 1
@<TRIPOS>ALT_TYPE
CGenFF_4.0_ALT_TYPE_SET
CGenFF_4.0 1 CG2O4 2 CG3C41 3 CG3C41 4 OG2D1 5 OG3C51 6 HGA2 7 HGA2 8 HGA2 9 HGA2
@<TRIPOS>MOLECULE
4_lactone
 9 9 0 0 0
****
USER_CHARGES
INVALID_CHARGES
Pose:  43 Cluster:  43 Fr_nu: 271141 TotEn:   -11.15
@<TRIPOS>ATOM
      1 C1        -75.4246  -27.8517  -46.3782 C.2    1 LIG       0.04000
      2 C2        -75.4206  -26.4116  -45.8347 C.3    1 LIG       0.11000
      3 C3        -74.5066  -26.1559  -47.0293 C.3    1 LIG       0.08100
      4 O1        -75.9193  -28.9161  -46.0837 O.2    1 LIG      -0.32000
      5 O2        -74.6046  -27.5531  -47.4214 O.3    1 LIG      -0.27100
      6 H1        -76.3939  -25.9197  -45.8691 H      1 LIG       0.09000
      7 H2        -74.9574  -26.3078  -44.8521 H      1 LIG       0.09000
      8 H3        -74.9084  -25.4919  -47.7995 H      1 LIG       0.09000
      9 H4        -73.4775  -25.8785  -46.7850 H      1 LIG       0.09000
@<TRIPOS>BOND
      1       1       2 1
      2       1       4 2
      3       1       5 1
      4       2       3 1
      5       3       5 1
      6       2       6 1
      7       2       7 1
      8       3       8 1
      9       3       9 1
@<TRIPOS>ALT_TYPE
CGenFF_4.0_ALT_TYPE_SET
CGenFF_4.0 1 CG2O4 2 CG3C41 3 CG3C41 4 OG2D1 5 OG3C51 6 HGA2 7 HGA2 8 HGA2 9 HGA2
@<TRIPOS>MOLECULE
4_lactone
 9 9 0 0 0
****
USER_CHARGES
INVALID_CHARGES
Pose:  44 Cluster:  44 Fr_nu: 2442013 TotEn:   -10.93
@<TRIPOS>ATOM
      1 C1        -66.5670   -7.5142  -45.9957 C.2    1 LIG       0.04000
      2 C2        -67.1127   -6.3590  -46.8542 C.3    1 LIG       0.11000
      3 C3        -67.8938   -6.0261  -45.5865 C.3    1 LIG       0.08100
      4 O1        -65.7955   -8.4372  -46.1269 O.2    1 LIG      -0.32000
      5 O2        -67.2941   -7.1607  -44.9021 O.3    1 LIG      -0.27100
      6 H1        -66.3578   -5.6292  -47.1508 H      1 LIG       0.09000
      7 H2        -67.7099   -6.6825  -47.7083 H      1 LIG       0.09000
      8 H3        -67.6328   -5.0802  -45.1040 H      1 LIG       0.09000
      9 H4        -68.9798   -6.1299  -45.6608 H      1 LIG       0.09000
@<TRIPOS>BOND
      1       1       2 1
      2       1       4 2
      3       1       5 1
      4       2       3 1
      5       3       5 1
      6       2       6 1
      7       2       7 1
      8       3       8 1
      9       3       9 1
@<TRIPOS>ALT_TYPE
CGenFF_4.0_ALT_TYPE_SET
CGenFF_4.0 1 CG2O4 2 CG3C41 3 CG3C41 4 OG2D1 5 OG3C51 6 HGA2 7 HGA2 8 HGA2 9 HGA2
@<TRIPOS>MOLECULE
4_lactone
 9 9 0 0 0
****
USER_CHARGES
INVALID_CHARGES
Pose:  45 Cluster:  45 Fr_nu:  20652 TotEn:   -10.34
@<TRIPOS>ATOM
      1 C1        -65.8194   -8.1596  -46.0746 C.2    1 LIG       0.04000
      2 C2        -64.3480   -7.8832  -45.7173 C.3    1 LIG       0.11000
      3 C3        -64.8516   -8.0541  -44.2872 C.3    1 LIG       0.08100
      4 O1        -66.4947   -8.2447  -47.0751 O.2    1 LIG      -0.32000
      5 O2        -66.1996   -8.2982  -44.7761 O.3    1 LIG      -0.27100
      6 H1        -63.6530   -8.6471  -46.0692 H      1 LIG       0.09000
      7 H2        -64.0057   -6.8817  -45.9833 H      1 LIG       0.09000
      8 H3        -64.4565   -8.9181  -43.7460 H      1 LIG       0.09000
      9 H4        -64.8073   -7.1586  -43.6614 H      1 LIG       0.09000
@<TRIPOS>BOND
      1       1       2 1
      2       1       4 2
      3       1       5 1
      4       2       3 1
      5       3       5 1
      6       2       6 1
      7       2       7 1
      8       3       8 1
      9       3       9 1
@<TRIPOS>ALT_TYPE
CGenFF_4.0_ALT_TYPE_SET
CGenFF_4.0 1 CG2O4 2 CG3C41 3 CG3C41 4 OG2D1 5 OG3C51 6 HGA2 7 HGA2 8 HGA2 9 HGA2
@<TRIPOS>MOLECULE
4_lactone
 9 9 0 0 0
****
USER_CHARGES
INVALID_CHARGES
Pose:  46 Cluster:  46 Fr_nu: 179063 TotEn:   -10.33
@<TRIPOS>ATOM
      1 C1        -48.5398  -11.6274  -44.5082 C.2    1 LIG       0.04000
      2 C2        -49.8816  -11.7766  -43.7690 C.3    1 LIG       0.11000
      3 C3        -49.6136  -10.3297  -43.3657 C.3    1 LIG       0.08100
      4 O1        -47.8207  -12.3115  -45.2005 O.2    1 LIG      -0.32000
      5 O2        -48.3641  -10.3388  -44.1101 O.3    1 LIG      -0.27100
      6 H1        -50.7376  -11.9341  -44.4269 H      1 LIG       0.09000
      7 H2        -49.8644  -12.5062  -42.9577 H      1 LIG       0.09000
      8 H3        -50.3140   -9.5898  -43.7627 H      1 LIG       0.09000
      9 H4        -49.4443  -10.1611  -42.2987 H      1 LIG       0.09000
@<TRIPOS>BOND
      1       1       2 1
      2       1       4 2
      3       1       5 1
      4       2       3 1
      5       3       5 1
      6       2       6 1
      7       2       7 1
      8       3       8 1
      9       3       9 1
@<TRIPOS>ALT_TYPE
CGenFF_4.0_ALT_TYPE_SET
CGenFF_4.0 1 CG2O4 2 CG3C41 3 CG3C41 4 OG2D1 5 OG3C51 6 HGA2 7 HGA2 8 HGA2 9 HGA2
@<TRIPOS>MOLECULE
4_lactone
 9 9 0 0 0
****
USER_CHARGES
INVALID_CHARGES
Pose:  47 Cluster:  47 Fr_nu: 5121802 TotEn:    -9.12
@<TRIPOS>ATOM
      1 C1        -84.2531   -2.9493  -47.7115 C.2    1 LIG       0.04000
      2 C2        -84.3473   -1.5602  -47.0552 C.3    1 LIG       0.11000
      3 C3        -84.4981   -2.3752  -45.7742 C.3    1 LIG       0.08100
      4 O1        -84.1118   -3.4036  -48.8241 O.2    1 LIG      -0.32000
      5 O2        -84.3940   -3.6122  -46.5323 O.3    1 LIG      -0.27100
      6 H1        -83.4349   -0.9671  -47.1346 H      1 LIG       0.09000
      7 H2        -85.2234   -0.9837  -47.3568 H      1 LIG       0.09000
      8 H3        -83.6841   -2.2758  -45.0510 H      1 LIG       0.09000
      9 H4        -85.4664   -2.2914  -45.2732 H      1 LIG       0.09000
@<TRIPOS>BOND
      1       1       2 1
      2       1       4 2
      3       1       5 1
      4       2       3 1
      5       3       5 1
      6       2       6 1
      7       2       7 1
      8       3       8 1
      9       3       9 1
@<TRIPOS>ALT_TYPE
CGenFF_4.0_ALT_TYPE_SET
CGenFF_4.0 1 CG2O4 2 CG3C41 3 CG3C41 4 OG2D1 5 OG3C51 6 HGA2 7 HGA2 8 HGA2 9 HGA2
@<TRIPOS>MOLECULE
4_lactone
 9 9 0 0 0
****
USER_CHARGES
INVALID_CHARGES
Pose:  48 Cluster:  48 Fr_nu: 388386 TotEn:    -9.09
@<TRIPOS>ATOM
      1 C1        -65.6855   -7.4227  -46.5214 C.2    1 LIG       0.04000
      2 C2        -66.7960   -6.9643  -47.4836 C.3    1 LIG       0.11000
      3 C3        -65.6188   -6.4667  -48.3170 C.3    1 LIG       0.08100
      4 O1        -65.6056   -7.9853  -45.4530 O.2    1 LIG      -0.32000
      5 O2        -64.6847   -6.9537  -47.3140 O.3    1 LIG      -0.27100
      6 H1        -67.3731   -7.7813  -47.9195 H      1 LIG       0.09000
      7 H2        -67.4483   -6.1910  -47.0746 H      1 LIG       0.09000
      8 H3        -65.4744   -6.9664  -49.2787 H      1 LIG       0.09000
      9 H4        -65.5506   -5.3819  -48.4363 H      1 LIG       0.09000
@<TRIPOS>BOND
      1       1       2 1
      2       1       4 2
      3       1       5 1
      4       2       3 1
      5       3       5 1
      6       2       6 1
      7       2       7 1
      8       3       8 1
      9       3       9 1
@<TRIPOS>ALT_TYPE
CGenFF_4.0_ALT_TYPE_SET
CGenFF_4.0 1 CG2O4 2 CG3C41 3 CG3C41 4 OG2D1 5 OG3C51 6 HGA2 7 HGA2 8 HGA2 9 HGA2
@<TRIPOS>MOLECULE
4_lactone
 9 9 0 0 0
****
USER_CHARGES
INVALID_CHARGES
Pose:  49 Cluster:  49 Fr_nu: 376574 TotEn:    -8.59
@<TRIPOS>ATOM
      1 C1        -66.6927   -7.8097  -44.6747 C.2    1 LIG       0.04000
      2 C2        -65.4584   -7.3789  -45.4871 C.3    1 LIG       0.11000
      3 C3        -64.7014   -7.8753  -44.2588 C.3    1 LIG       0.08100
      4 O1        -67.8947   -7.8188  -44.8138 O.2    1 LIG      -0.32000
      5 O2        -65.9549   -8.2325  -43.6133 O.3    1 LIG      -0.27100
      6 H1        -65.3047   -7.9529  -46.4021 H      1 LIG       0.09000
      7 H2        -65.4027   -6.3058  -45.6770 H      1 LIG       0.09000
      8 H3        -64.0653   -8.7506  -44.4163 H      1 LIG       0.09000
      9 H4        -64.1632   -7.1086  -43.6948 H      1 LIG       0.09000
@<TRIPOS>BOND
      1       1       2 1
      2       1       4 2
      3       1       5 1
      4       2       3 1
      5       3       5 1
      6       2       6 1
      7       2       7 1
      8       3       8 1
      9       3       9 1
@<TRIPOS>ALT_TYPE
CGenFF_4.0_ALT_TYPE_SET
CGenFF_4.0 1 CG2O4 2 CG3C41 3 CG3C41 4 OG2D1 5 OG3C51 6 HGA2 7 HGA2 8 HGA2 9 HGA2
@<TRIPOS>MOLECULE
4_lactone
 9 9 0 0 0
****
USER_CHARGES
INVALID_CHARGES
Pose:  50 Cluster:  50 Fr_nu: 3081090 TotEn:    -1.53
@<TRIPOS>ATOM
      1 C1        -83.7650   -2.6215  -47.3101 C.2    1 LIG       0.04000
      2 C2        -84.1839   -2.4608  -45.8377 C.3    1 LIG       0.11000
      3 C3        -84.5185   -1.0384  -46.2764 C.3    1 LIG       0.08100
      4 O1        -83.3147   -3.4913  -48.0206 O.2    1 LIG      -0.32000
      5 O2        -84.0839   -1.3390  -47.6315 O.3    1 LIG      -0.27100
      6 H1        -85.0344   -3.0791  -45.5464 H      1 LIG       0.09000
      7 H2        -83.3609   -2.5572  -45.1275 H      1 LIG       0.09000
      8 H3        -85.5777   -0.7692  -46.2430 H      1 LIG       0.09000
      9 H4        -83.9098   -0.2501  -45.8249 H      1 LIG       0.09000
@<TRIPOS>BOND
      1       1       2 1
      2       1       4 2
      3       1       5 1
      4       2       3 1
      5       3       5 1
      6       2       6 1
      7       2       7 1
      8       3       8 1
      9       3       9 1
@<TRIPOS>ALT_TYPE
CGenFF_4.0_ALT_TYPE_SET
CGenFF_4.0 1 CG2O4 2 CG3C41 3 CG3C41 4 OG2D1 5 OG3C51 6 HGA2 7 HGA2 8 HGA2 9 HGA2
@<TRIPOS>MOLECULE
pyridine
 11 11 0 0 0
****
USER_CHARGES
INVALID_CHARGES
Pose:   1 Cluster:   1 Fr_nu: 145495 TotEn:   -18.35
@<TRIPOS>ATOM
      1 C1        -72.4348  -11.0947  -43.8450 C.ar   1 LIG      -0.11300
      2 C2        -71.2609  -11.3735  -43.1540 C.ar   1 LIG      -0.11700
      3 C3        -73.2834  -12.1337  -44.2103 C.ar   1 LIG      -0.11700
      4 C4        -70.9835  -12.6976  -42.8546 C.ar   1 LIG       0.17700
      5 C5        -72.9154  -13.4238  -43.8639 C.ar   1 LIG       0.17700
      6 N1        -71.7833  -13.7336  -43.1930 N.ar   1 LIG      -0.60000
      7 H1        -72.6874  -10.0695  -44.0989 H      1 LIG       0.11500
      8 H2        -70.5847  -10.5796  -42.8588 H      1 LIG       0.11500
      9 H3        -74.2035  -11.9399  -44.7498 H      1 LIG       0.11500
     10 H4        -70.0803  -12.9672  -42.3173 H      1 LIG       0.12400
     11 H5        -73.5420  -14.2699  -44.1260 H      1 LIG       0.12400
@<TRIPOS>BOND
      1       1       2 ar
      2       1       3 ar
      3       2       4 ar
      4       3       5 ar
      5       4       6 ar
      6       5       6 ar
      7       1       7 1
      8       2       8 1
      9       3       9 1
     10       4      10 1
     11       5      11 1
@<TRIPOS>ALT_TYPE
CGenFF_4.0_ALT_TYPE_SET
CGenFF_4.0 1 CG2R61 2 CG2R61 3 CG2R61 4 CG2R61 5 CG2R61 6 NG2R60 7 HGR61 8 HGR61 9 HGR61 10 HGR62 11 HGR62
@<TRIPOS>MOLECULE
pyridine
 11 11 0 0 0
****
USER_CHARGES
INVALID_CHARGES
Pose:   2 Cluster:   2 Fr_nu: 2189589 TotEn:   -16.01
@<TRIPOS>ATOM
      1 C1        -51.5427    4.2560  -33.3121 C.ar   1 LIG      -0.11300
      2 C2        -51.3196    2.9397  -32.9237 C.ar   1 LIG      -0.11700
      3 C3        -52.1782    5.1338  -32.4410 C.ar   1 LIG      -0.11700
      4 C4        -51.7480    2.5538  -31.6638 C.ar   1 LIG       0.17700
      5 C5        -52.5684    4.6497  -31.2028 C.ar   1 LIG       0.17700
      6 N1        -52.3689    3.3778  -30.7902 N.ar   1 LIG      -0.60000
      7 H1        -51.2224    4.5969  -34.2921 H      1 LIG       0.11500
      8 H2        -50.8259    2.2381  -33.5860 H      1 LIG       0.11500
      9 H3        -52.3630    6.1642  -32.7227 H      1 LIG       0.11500
     10 H4        -51.5978    1.5378  -31.3140 H      1 LIG       0.12400
     11 H5        -53.0686    5.2934  -30.4868 H      1 LIG       0.12400
@<TRIPOS>BOND
      1       1       2 ar
      2       1       3 ar
      3       2       4 ar
      4       3       5 ar
      5       4       6 ar
      6       5       6 ar
      7       1       7 1
      8       2       8 1
      9       3       9 1
     10       4      10 1
     11       5      11 1
@<TRIPOS>ALT_TYPE
CGenFF_4.0_ALT_TYPE_SET
CGenFF_4.0 1 CG2R61 2 CG2R61 3 CG2R61 4 CG2R61 5 CG2R61 6 NG2R60 7 HGR61 8 HGR61 9 HGR61 10 HGR62 11 HGR62
@<TRIPOS>MOLECULE
pyridine
 11 11 0 0 0
****
USER_CHARGES
INVALID_CHARGES
Pose:   3 Cluster:   3 Fr_nu:  57117 TotEn:   -14.79
@<TRIPOS>ATOM
      1 C1        -72.5471  -24.6649  -44.5823 C.ar   1 LIG      -0.11300
      2 C2        -73.3835  -25.3850  -43.7368 C.ar   1 LIG      -0.11700
      3 C3        -71.4936  -23.9307  -44.0490 C.ar   1 LIG      -0.11700
      4 C4        -73.1261  -25.3385  -42.3761 C.ar   1 LIG       0.17700
      5 C5        -71.3210  -23.9491  -42.6744 C.ar   1 LIG       0.17700
      6 N1        -72.1129  -24.6366  -41.8211 N.ar   1 LIG      -0.60000
      7 H1        -72.7163  -24.6753  -45.6549 H      1 LIG       0.11500
      8 H2        -74.2105  -25.9645  -44.1302 H      1 LIG       0.11500
      9 H3        -70.8292  -23.3614  -44.6891 H      1 LIG       0.11500
     10 H4        -73.7499  -25.8827  -41.6747 H      1 LIG       0.12400
     11 H5        -70.5147  -23.3925  -42.2080 H      1 LIG       0.12400
@<TRIPOS>BOND
      1       1       2 ar
      2       1       3 ar
      3       2       4 ar
      4       3       5 ar
      5       4       6 ar
      6       5       6 ar
      7       1       7 1
      8       2       8 1
      9       3       9 1
     10       4      10 1
     11       5      11 1
@<TRIPOS>ALT_TYPE
CGenFF_4.0_ALT_TYPE_SET
CGenFF_4.0 1 CG2R61 2 CG2R61 3 CG2R61 4 CG2R61 5 CG2R61 6 NG2R60 7 HGR61 8 HGR61 9 HGR61 10 HGR62 11 HGR62
@<TRIPOS>MOLECULE
pyridine
 11 11 0 0 0
****
USER_CHARGES
INVALID_CHARGES
Pose:   4 Cluster:   4 Fr_nu:    711 TotEn:   -13.67
@<TRIPOS>ATOM
      1 C1        -66.2761   -6.6681  -44.9431 C.ar   1 LIG      -0.11300
      2 C2        -65.9602   -6.4317  -46.2763 C.ar   1 LIG      -0.11700
      3 C3        -65.4897   -7.5336  -44.1910 C.ar   1 LIG      -0.11700
      4 C4        -64.8564   -7.0803  -46.8062 C.ar   1 LIG       0.17700
      5 C5        -64.4071   -8.1331  -44.8142 C.ar   1 LIG       0.17700
      6 N1        -64.0689   -7.9280  -46.1070 N.ar   1 LIG      -0.60000
      7 H1        -67.1340   -6.1793  -44.4913 H      1 LIG       0.11500
      8 H2        -66.5588   -5.7609  -46.8815 H      1 LIG       0.11500
      9 H3        -65.7174   -7.7332  -43.1501 H      1 LIG       0.11500
     10 H4        -64.5685   -6.9296  -47.8413 H      1 LIG       0.12400
     11 H5        -63.7624   -8.8170  -44.2720 H      1 LIG       0.12400
@<TRIPOS>BOND
      1       1       2 ar
      2       1       3 ar
      3       2       4 ar
      4       3       5 ar
      5       4       6 ar
      6       5       6 ar
      7       1       7 1
      8       2       8 1
      9       3       9 1
     10       4      10 1
     11       5      11 1
@<TRIPOS>ALT_TYPE
CGenFF_4.0_ALT_TYPE_SET
CGenFF_4.0 1 CG2R61 2 CG2R61 3 CG2R61 4 CG2R61 5 CG2R61 6 NG2R60 7 HGR61 8 HGR61 9 HGR61 10 HGR62 11 HGR62
@<TRIPOS>MOLECULE
pyridine
 11 11 0 0 0
****
USER_CHARGES
INVALID_CHARGES
Pose:   5 Cluster:   5 Fr_nu: 2534103 TotEn:   -13.48
@<TRIPOS>ATOM
      1 C1        -65.8363   -6.9617  -46.1232 C.ar   1 LIG      -0.11300
      2 C2        -64.7344   -7.6611  -45.6440 C.ar   1 LIG      -0.11700
      3 C3        -66.9638   -6.8184  -45.3224 C.ar   1 LIG      -0.11700
      4 C4        -64.8095   -8.1938  -44.3671 C.ar   1 LIG       0.17700
      5 C5        -66.9393   -7.3890  -44.0600 C.ar   1 LIG       0.17700
      6 N1        -65.8874   -8.0755  -43.5599 N.ar   1 LIG      -0.60000
      7 H1        -65.8168   -6.5298  -47.1194 H      1 LIG       0.11500
      8 H2        -63.8448   -7.7851  -46.2505 H      1 LIG       0.11500
      9 H3        -67.8346   -6.2777  -45.6754 H      1 LIG       0.11500
     10 H4        -63.9766   -8.7482  -43.9476 H      1 LIG       0.12400
     11 H5        -67.7936   -7.3066  -43.3961 H      1 LIG       0.12400
@<TRIPOS>BOND
      1       1       2 ar
      2       1       3 ar
      3       2       4 ar
      4       3       5 ar
      5       4       6 ar
      6       5       6 ar
      7       1       7 1
      8       2       8 1
      9       3       9 1
     10       4      10 1
     11       5      11 1
@<TRIPOS>ALT_TYPE
CGenFF_4.0_ALT_TYPE_SET
CGenFF_4.0 1 CG2R61 2 CG2R61 3 CG2R61 4 CG2R61 5 CG2R61 6 NG2R60 7 HGR61 8 HGR61 9 HGR61 10 HGR62 11 HGR62
@<TRIPOS>MOLECULE
pyridine
 11 11 0 0 0
****
USER_CHARGES
INVALID_CHARGES
Pose:   6 Cluster:   6 Fr_nu:  43029 TotEn:   -13.07
@<TRIPOS>ATOM
      1 C1        -64.4323   -7.7624  -44.9829 C.ar   1 LIG      -0.11300
      2 C2        -65.1275   -7.7624  -46.1870 C.ar   1 LIG      -0.11700
      3 C3        -65.1330   -7.7624  -43.7820 C.ar   1 LIG      -0.11700
      4 C4        -66.5121   -7.7623  -46.1365 C.ar   1 LIG       0.17700
      5 C5        -66.5174   -7.7621  -43.8391 C.ar   1 LIG       0.17700
      6 N1        -67.2276   -7.7621  -44.9895 N.ar   1 LIG      -0.60000
      7 H1        -63.3464   -7.7617  -44.9804 H      1 LIG       0.11500
      8 H2        -64.6022   -7.7627  -47.1351 H      1 LIG       0.11500
      9 H3        -64.6120   -7.7619  -42.8314 H      1 LIG       0.11500
     10 H4        -67.1004   -7.7620  -47.0481 H      1 LIG       0.12400
     11 H5        -67.1111   -7.7613  -42.9309 H      1 LIG       0.12400
@<TRIPOS>BOND
      1       1       2 ar
      2       1       3 ar
      3       2       4 ar
      4       3       5 ar
      5       4       6 ar
      6       5       6 ar
      7       1       7 1
      8       2       8 1
      9       3       9 1
     10       4      10 1
     11       5      11 1
@<TRIPOS>ALT_TYPE
CGenFF_4.0_ALT_TYPE_SET
CGenFF_4.0 1 CG2R61 2 CG2R61 3 CG2R61 4 CG2R61 5 CG2R61 6 NG2R60 7 HGR61 8 HGR61 9 HGR61 10 HGR62 11 HGR62
@<TRIPOS>MOLECULE
pyridine
 11 11 0 0 0
****
USER_CHARGES
INVALID_CHARGES
Pose:   7 Cluster:   7 Fr_nu: 2649717 TotEn:   -12.45
@<TRIPOS>ATOM
      1 C1        -67.1351   -7.4501  -44.8233 C.ar   1 LIG      -0.11300
      2 C2        -67.0738   -6.4850  -45.8223 C.ar   1 LIG      -0.11700
      3 C3        -65.9596   -7.9496  -44.2739 C.ar   1 LIG      -0.11700
      4 C4        -65.8222   -6.0559  -46.2337 C.ar   1 LIG       0.17700
      5 C5        -64.7579   -7.4552  -44.7548 C.ar   1 LIG       0.17700
      6 N1        -64.6585   -6.5178  -45.7239 N.ar   1 LIG      -0.60000
      7 H1        -68.0972   -7.8128  -44.4741 H      1 LIG       0.11500
      8 H2        -67.9771   -6.0811  -46.2647 H      1 LIG       0.11500
      9 H3        -65.9832   -8.7028  -43.4946 H      1 LIG       0.11500
     10 H4        -65.7209   -5.3048  -47.0101 H      1 LIG       0.12400
     11 H5        -63.8122   -7.8124  -44.3603 H      1 LIG       0.12400
@<TRIPOS>BOND
      1       1       2 ar
      2       1       3 ar
      3       2       4 ar
      4       3       5 ar
      5       4       6 ar
      6       5       6 ar
      7       1       7 1
      8       2       8 1
      9       3       9 1
     10       4      10 1
     11       5      11 1
@<TRIPOS>ALT_TYPE
CGenFF_4.0_ALT_TYPE_SET
CGenFF_4.0 1 CG2R61 2 CG2R61 3 CG2R61 4 CG2R61 5 CG2R61 6 NG2R60 7 HGR61 8 HGR61 9 HGR61 10 HGR62 11 HGR62
@<TRIPOS>MOLECULE
pyridine
 11 11 0 0 0
****
USER_CHARGES
INVALID_CHARGES
Pose:   8 Cluster:   8 Fr_nu: 313836 TotEn:   -12.36
@<TRIPOS>ATOM
      1 C1        -67.3863   -6.7715  -44.5960 C.ar   1 LIG      -0.11300
      2 C2        -66.4750   -7.4757  -43.8171 C.ar   1 LIG      -0.11700
      3 C3        -67.2439   -6.7552  -45.9790 C.ar   1 LIG      -0.11700
      4 C4        -65.4470   -8.1419  -44.4645 C.ar   1 LIG       0.17700
      5 C5        -66.1814   -7.4535  -46.5297 C.ar   1 LIG       0.17700
      6 N1        -65.2760   -8.1490  -45.8055 N.ar   1 LIG      -0.60000
      7 H1        -68.2057   -6.2357  -44.1261 H      1 LIG       0.11500
      8 H2        -66.5666   -7.5025  -42.7375 H      1 LIG       0.11500
      9 H3        -67.9421   -6.2125  -46.6061 H      1 LIG       0.11500
     10 H4        -64.7101   -8.7053  -43.9017 H      1 LIG       0.12400
     11 H5        -66.0251   -7.4720  -47.6033 H      1 LIG       0.12400
@<TRIPOS>BOND
      1       1       2 ar
      2       1       3 ar
      3       2       4 ar
      4       3       5 ar
      5       4       6 ar
      6       5       6 ar
      7       1       7 1
      8       2       8 1
      9       3       9 1
     10       4      10 1
     11       5      11 1
@<TRIPOS>ALT_TYPE
CGenFF_4.0_ALT_TYPE_SET
CGenFF_4.0 1 CG2R61 2 CG2R61 3 CG2R61 4 CG2R61 5 CG2R61 6 NG2R60 7 HGR61 8 HGR61 9 HGR61 10 HGR62 11 HGR62
@<TRIPOS>MOLECULE
pyridine
 11 11 0 0 0
****
USER_CHARGES
INVALID_CHARGES
Pose:   9 Cluster:   9 Fr_nu:   2099 TotEn:   -12.28
@<TRIPOS>ATOM
      1 C1        -64.0759   -7.6549  -46.2147 C.ar   1 LIG      -0.11300
      2 C2        -64.8448   -7.3140  -47.3218 C.ar   1 LIG      -0.11700
      3 C3        -64.6979   -8.1011  -45.0540 C.ar   1 LIG      -0.11700
      4 C4        -66.2211   -7.4359  -47.2180 C.ar   1 LIG       0.17700
      5 C5        -66.0808   -8.1876  -45.0516 C.ar   1 LIG       0.17700
      6 N1        -66.8612   -7.8654  -46.1075 N.ar   1 LIG      -0.60000
      7 H1        -62.9939   -7.5723  -46.2561 H      1 LIG       0.11500
      8 H2        -64.3815   -6.9642  -48.2371 H      1 LIG       0.11500
      9 H3        -64.1186   -8.3718  -44.1786 H      1 LIG       0.11500
     10 H4        -66.8649   -7.1822  -48.0536 H      1 LIG       0.12400
     11 H5        -66.6148   -8.5291  -44.1709 H      1 LIG       0.12400
@<TRIPOS>BOND
      1       1       2 ar
      2       1       3 ar
      3       2       4 ar
      4       3       5 ar
      5       4       6 ar
      6       5       6 ar
      7       1       7 1
      8       2       8 1
      9       3       9 1
     10       4      10 1
     11       5      11 1
@<TRIPOS>ALT_TYPE
CGenFF_4.0_ALT_TYPE_SET
CGenFF_4.0 1 CG2R61 2 CG2R61 3 CG2R61 4 CG2R61 5 CG2R61 6 NG2R60 7 HGR61 8 HGR61 9 HGR61 10 HGR62 11 HGR62
@<TRIPOS>MOLECULE
pyridine
 11 11 0 0 0
****
USER_CHARGES
INVALID_CHARGES
Pose:  10 Cluster:  10 Fr_nu: 2362559 TotEn:   -12.19
@<TRIPOS>ATOM
      1 C1        -66.7689   -6.3793  -46.9028 C.ar   1 LIG      -0.11300
      2 C2        -65.7629   -7.3389  -46.9176 C.ar   1 LIG      -0.11700
      3 C3        -67.6349   -6.3045  -45.8176 C.ar   1 LIG      -0.11700
      4 C4        -65.6658   -8.1935  -45.8313 C.ar   1 LIG       0.17700
      5 C5        -67.4542   -7.2056  -44.7807 C.ar   1 LIG       0.17700
      6 N1        -66.4885   -8.1515  -44.7594 N.ar   1 LIG      -0.60000
      7 H1        -66.8783   -5.6913  -47.7359 H      1 LIG       0.11500
      8 H2        -65.0763   -7.4153  -47.7527 H      1 LIG       0.11500
      9 H3        -68.4267   -5.5649  -45.7848 H      1 LIG       0.11500
     10 H4        -64.8983   -8.9595  -45.7951 H      1 LIG       0.12400
     11 H5        -68.1034   -7.1900  -43.9113 H      1 LIG       0.12400
@<TRIPOS>BOND
      1       1       2 ar
      2       1       3 ar
      3       2       4 ar
      4       3       5 ar
      5       4       6 ar
      6       5       6 ar
      7       1       7 1
      8       2       8 1
      9       3       9 1
     10       4      10 1
     11       5      11 1
@<TRIPOS>ALT_TYPE
CGenFF_4.0_ALT_TYPE_SET
CGenFF_4.0 1 CG2R61 2 CG2R61 3 CG2R61 4 CG2R61 5 CG2R61 6 NG2R60 7 HGR61 8 HGR61 9 HGR61 10 HGR62 11 HGR62
@<TRIPOS>MOLECULE
pyridine
 11 11 0 0 0
****
USER_CHARGES
INVALID_CHARGES
Pose:  11 Cluster:  11 Fr_nu: 313986 TotEn:   -12.12
@<TRIPOS>ATOM
      1 C1        -66.7709   -5.9833  -45.6341 C.ar   1 LIG      -0.11300
      2 C2        -65.7175   -6.8597  -45.3989 C.ar   1 LIG      -0.11700
      3 C3        -67.9877   -6.1789  -44.9904 C.ar   1 LIG      -0.11700
      4 C4        -65.9302   -7.9079  -44.5181 C.ar   1 LIG       0.17700
      5 C5        -68.0989   -7.2578  -44.1281 C.ar   1 LIG       0.17700
      6 N1        -67.0979   -8.1304  -43.8744 N.ar   1 LIG      -0.60000
      7 H1        -66.6441   -5.1496  -46.3183 H      1 LIG       0.11500
      8 H2        -64.7601   -6.7264  -45.8892 H      1 LIG       0.11500
      9 H3        -68.8229   -5.5087  -45.1589 H      1 LIG       0.11500
     10 H4        -65.1401   -8.6192  -44.3012 H      1 LIG       0.12400
     11 H5        -69.0270   -7.4552  -43.6017 H      1 LIG       0.12400
@<TRIPOS>BOND
      1       1       2 ar
      2       1       3 ar
      3       2       4 ar
      4       3       5 ar
      5       4       6 ar
      6       5       6 ar
      7       1       7 1
      8       2       8 1
      9       3       9 1
     10       4      10 1
     11       5      11 1
@<TRIPOS>ALT_TYPE
CGenFF_4.0_ALT_TYPE_SET
CGenFF_4.0 1 CG2R61 2 CG2R61 3 CG2R61 4 CG2R61 5 CG2R61 6 NG2R60 7 HGR61 8 HGR61 9 HGR61 10 HGR62 11 HGR62
@<TRIPOS>MOLECULE
pyridine
 11 11 0 0 0
****
USER_CHARGES
INVALID_CHARGES
Pose:  12 Cluster:  12 Fr_nu:  38106 TotEn:   -11.82
@<TRIPOS>ATOM
      1 C1        -65.8830   -5.9480  -46.9198 C.ar   1 LIG      -0.11300
      2 C2        -66.7922   -5.8138  -45.8764 C.ar   1 LIG      -0.11700
      3 C3        -64.8271   -6.8450  -46.8033 C.ar   1 LIG      -0.11700
      4 C4        -66.6027   -6.5933  -44.7467 C.ar   1 LIG       0.17700
      5 C5        -64.7254   -7.5782  -45.6320 C.ar   1 LIG       0.17700
      6 N1        -65.5891   -7.4752  -44.5970 N.ar   1 LIG      -0.60000
      7 H1        -65.9968   -5.3542  -47.8217 H      1 LIG       0.11500
      8 H2        -67.6230   -5.1212  -45.9454 H      1 LIG       0.11500
      9 H3        -64.1060   -6.9659  -47.6036 H      1 LIG       0.11500
     10 H4        -67.2842   -6.5253  -43.9053 H      1 LIG       0.12400
     11 H5        -63.9195   -8.2910  -45.4906 H      1 LIG       0.12400
@<TRIPOS>BOND
      1       1       2 ar
      2       1       3 ar
      3       2       4 ar
      4       3       5 ar
      5       4       6 ar
      6       5       6 ar
      7       1       7 1
      8       2       8 1
      9       3       9 1
     10       4      10 1
     11       5      11 1
@<TRIPOS>ALT_TYPE
CGenFF_4.0_ALT_TYPE_SET
CGenFF_4.0 1 CG2R61 2 CG2R61 3 CG2R61 4 CG2R61 5 CG2R61 6 NG2R60 7 HGR61 8 HGR61 9 HGR61 10 HGR62 11 HGR62
@<TRIPOS>MOLECULE
pyridine
 11 11 0 0 0
****
USER_CHARGES
INVALID_CHARGES
Pose:  13 Cluster:  13 Fr_nu:  78572 TotEn:   -10.99
@<TRIPOS>ATOM
      1 C1        -66.0211   -7.0916  -45.3944 C.ar   1 LIG      -0.11300
      2 C2        -66.3185   -6.5433  -46.6370 C.ar   1 LIG      -0.11700
      3 C3        -64.7946   -7.7142  -45.1910 C.ar   1 LIG      -0.11700
      4 C4        -65.3629   -6.6431  -47.6354 C.ar   1 LIG       0.17700
      5 C5        -63.9074   -7.7619  -46.2542 C.ar   1 LIG       0.17700
      6 N1        -64.1608   -7.2404  -47.4755 N.ar   1 LIG      -0.60000
      7 H1        -66.7441   -7.0345  -44.5863 H      1 LIG       0.11500
      8 H2        -67.2679   -6.0530  -46.8183 H      1 LIG       0.11500
      9 H3        -64.5415   -8.1491  -44.2308 H      1 LIG       0.11500
     10 H4        -65.5469   -6.2316  -48.6223 H      1 LIG       0.12400
     11 H5        -62.9376   -8.2369  -46.1480 H      1 LIG       0.12400
@<TRIPOS>BOND
      1       1       2 ar
      2       1       3 ar
      3       2       4 ar
      4       3       5 ar
      5       4       6 ar
      6       5       6 ar
      7       1       7 1
      8       2       8 1
      9       3       9 1
     10       4      10 1
     11       5      11 1
@<TRIPOS>ALT_TYPE
CGenFF_4.0_ALT_TYPE_SET
CGenFF_4.0 1 CG2R61 2 CG2R61 3 CG2R61 4 CG2R61 5 CG2R61 6 NG2R60 7 HGR61 8 HGR61 9 HGR61 10 HGR62 11 HGR62
@<TRIPOS>MOLECULE
pyridine
 11 11 0 0 0
****
USER_CHARGES
INVALID_CHARGES
Pose:  14 Cluster:  14 Fr_nu: 1481697 TotEn:   -10.56
@<TRIPOS>ATOM
      1 C1        -67.1758   -6.7861  -45.1567 C.ar   1 LIG      -0.11300
      2 C2        -65.9062   -7.2444  -44.8232 C.ar   1 LIG      -0.11700
      3 C3        -67.5273   -6.6404  -46.4940 C.ar   1 LIG      -0.11700
      4 C4        -65.0316   -7.5407  -45.8562 C.ar   1 LIG       0.17700
      5 C5        -66.5801   -6.9635  -47.4522 C.ar   1 LIG       0.17700
      6 N1        -65.3369   -7.4116  -47.1668 N.ar   1 LIG      -0.60000
      7 H1        -67.8899   -6.5424  -44.3757 H      1 LIG       0.11500
      8 H2        -65.6106   -7.3660  -43.7876 H      1 LIG       0.11500
      9 H3        -68.5112   -6.2843  -46.7773 H      1 LIG       0.11500
     10 H4        -64.0296   -7.9011  -45.6484 H      1 LIG       0.12400
     11 H5        -66.8037   -6.8668  -48.5096 H      1 LIG       0.12400
@<TRIPOS>BOND
      1       1       2 ar
      2       1       3 ar
      3       2       4 ar
      4       3       5 ar
      5       4       6 ar
      6       5       6 ar
      7       1       7 1
      8       2       8 1
      9       3       9 1
     10       4      10 1
     11       5      11 1
@<TRIPOS>ALT_TYPE
CGenFF_4.0_ALT_TYPE_SET
CGenFF_4.0 1 CG2R61 2 CG2R61 3 CG2R61 4 CG2R61 5 CG2R61 6 NG2R60 7 HGR61 8 HGR61 9 HGR61 10 HGR62 11 HGR62
@<TRIPOS>MOLECULE
pyridine
 11 11 0 0 0
****
USER_CHARGES
INVALID_CHARGES
Pose:  15 Cluster:  15 Fr_nu: 1846108 TotEn:   -10.45
@<TRIPOS>ATOM
      1 C1        -64.7108   -7.2780  -46.6592 C.ar   1 LIG      -0.11300
      2 C2        -65.5899   -7.1162  -47.7242 C.ar   1 LIG      -0.11700
      3 C3        -65.1671   -7.1100  -45.3566 C.ar   1 LIG      -0.11700
      4 C4        -66.9050   -6.7890  -47.4356 C.ar   1 LIG       0.17700
      5 C5        -66.5011   -6.7827  -45.1740 C.ar   1 LIG       0.17700
      6 N1        -67.3850   -6.6174  -46.1836 N.ar   1 LIG      -0.60000
      7 H1        -63.6718   -7.5338  -46.8441 H      1 LIG       0.11500
      8 H2        -65.2564   -7.2426  -48.7476 H      1 LIG       0.11500
      9 H3        -64.4996   -7.2306  -44.5110 H      1 LIG       0.11500
     10 H4        -67.6297   -6.6516  -48.2313 H      1 LIG       0.12400
     11 H5        -66.9070   -6.6398  -44.1779 H      1 LIG       0.12400
@<TRIPOS>BOND
      1       1       2 ar
      2       1       3 ar
      3       2       4 ar
      4       3       5 ar
      5       4       6 ar
      6       5       6 ar
      7       1       7 1
      8       2       8 1
      9       3       9 1
     10       4      10 1
     11       5      11 1
@<TRIPOS>ALT_TYPE
CGenFF_4.0_ALT_TYPE_SET
CGenFF_4.0 1 CG2R61 2 CG2R61 3 CG2R61 4 CG2R61 5 CG2R61 6 NG2R60 7 HGR61 8 HGR61 9 HGR61 10 HGR62 11 HGR62
@<TRIPOS>MOLECULE
pyridine
 11 11 0 0 0
****
USER_CHARGES
INVALID_CHARGES
Pose:  16 Cluster:  16 Fr_nu:  68735 TotEn:    -8.72
@<TRIPOS>ATOM
      1 C1        -65.0957   -7.8302  -43.9596 C.ar   1 LIG      -0.11300
      2 C2        -64.3126   -7.5377  -45.0706 C.ar   1 LIG      -0.11700
      3 C3        -66.3362   -7.2202  -43.8103 C.ar   1 LIG      -0.11700
      4 C4        -64.8114   -6.6354  -45.9963 C.ar   1 LIG       0.17700
      5 C5        -66.7443   -6.3319  -44.7922 C.ar   1 LIG       0.17700
      6 N1        -66.0113   -6.0227  -45.8853 N.ar   1 LIG      -0.60000
      7 H1        -64.7396   -8.5317  -43.2112 H      1 LIG       0.11500
      8 H2        -63.3426   -8.0014  -45.2079 H      1 LIG       0.11500
      9 H3        -66.9634   -7.4327  -42.9520 H      1 LIG       0.11500
     10 H4        -64.2387   -6.3736  -46.8799 H      1 LIG       0.12400
     11 H5        -67.7031   -5.8287  -44.7228 H      1 LIG       0.12400
@<TRIPOS>BOND
      1       1       2 ar
      2       1       3 ar
      3       2       4 ar
      4       3       5 ar
      5       4       6 ar
      6       5       6 ar
      7       1       7 1
      8       2       8 1
      9       3       9 1
     10       4      10 1
     11       5      11 1
@<TRIPOS>ALT_TYPE
CGenFF_4.0_ALT_TYPE_SET
CGenFF_4.0 1 CG2R61 2 CG2R61 3 CG2R61 4 CG2R61 5 CG2R61 6 NG2R60 7 HGR61 8 HGR61 9 HGR61 10 HGR62 11 HGR62
@<TRIPOS>MOLECULE
pyridine
 11 11 0 0 0
****
USER_CHARGES
INVALID_CHARGES
Pose:  17 Cluster:  17 Fr_nu: 2791707 TotEn:    -7.06
@<TRIPOS>ATOM
      1 C1        -83.9697   -4.4432  -46.0959 C.ar   1 LIG      -0.11300
      2 C2        -83.7355   -5.0855  -47.3065 C.ar   1 LIG      -0.11700
      3 C3        -84.2113   -3.0740  -46.0770 C.ar   1 LIG      -0.11700
      4 C4        -83.7535   -4.3197  -48.4611 C.ar   1 LIG       0.17700
      5 C5        -84.2078   -2.3983  -47.2865 C.ar   1 LIG       0.17700
      6 N1        -83.9843   -2.9879  -48.4824 N.ar   1 LIG      -0.60000
      7 H1        -83.9632   -5.0084  -45.1687 H      1 LIG       0.11500
      8 H2        -83.5452   -6.1518  -47.3453 H      1 LIG       0.11500
      9 H3        -84.3959   -2.5523  -45.1448 H      1 LIG       0.11500
     10 H4        -83.5762   -4.7736  -49.4305 H      1 LIG       0.12400
     11 H5        -84.3901   -1.3294  -47.3266 H      1 LIG       0.12400
@<TRIPOS>BOND
      1       1       2 ar
      2       1       3 ar
      3       2       4 ar
      4       3       5 ar
      5       4       6 ar
      6       5       6 ar
      7       1       7 1
      8       2       8 1
      9       3       9 1
     10       4      10 1
     11       5      11 1
@<TRIPOS>ALT_TYPE
CGenFF_4.0_ALT_TYPE_SET
CGenFF_4.0 1 CG2R61 2 CG2R61 3 CG2R61 4 CG2R61 5 CG2R61 6 NG2R60 7 HGR61 8 HGR61 9 HGR61 10 HGR62 11 HGR62
@<TRIPOS>MOLECULE
cyclopropane
 9 9 0 0 0
****
USER_CHARGES
INVALID_CHARGES
Pose:   1 Cluster:   1 Fr_nu:   6283 TotEn:    -8.35
@<TRIPOS>ATOM
      1 C1        -72.7472  -24.1384  -42.6526 C.3    1 LIG      -0.18000
      2 C2        -71.7721  -24.4294  -43.7554 C.3    1 LIG      -0.18000
      3 C3        -71.2771  -23.9421  -42.4252 C.3    1 LIG      -0.18000
      4 H1        -73.3661  -23.2548  -42.7455 H      1 LIG       0.09000
      5 H2        -73.2251  -24.9792  -42.1663 H      1 LIG       0.09000
      6 H3        -71.5935  -25.4663  -44.0114 H      1 LIG       0.09000
      7 H4        -71.7341  -23.7420  -44.5910 H      1 LIG       0.09000
      8 H5        -70.9064  -22.9267  -42.3654 H      1 LIG       0.09000
      9 H6        -70.7661  -24.6512  -41.7860 H      1 LIG       0.09000
@<TRIPOS>BOND
      1       1       2 1
      2       1       3 1
      3       2       3 1
      4       1       4 1
      5       1       5 1
      6       2       6 1
      7       2       7 1
      8       3       8 1
      9       3       9 1
@<TRIPOS>ALT_TYPE
CGenFF_4.0_ALT_TYPE_SET
CGenFF_4.0 1 CG3C31 2 CG3C31 3 CG3C31 4 HGA2 5 HGA2 6 HGA2 7 HGA2 8 HGA2 9 HGA2
@<TRIPOS>MOLECULE
cyclopropane
 9 9 0 0 0
****
USER_CHARGES
INVALID_CHARGES
Pose:   2 Cluster:   2 Fr_nu:   2148 TotEn:    -6.83
@<TRIPOS>ATOM
      1 C1        -66.0919   -6.0859  -47.0983 C.3    1 LIG      -0.18000
      2 C2        -65.3458   -7.3788  -46.9447 C.3    1 LIG      -0.18000
      3 C3        -65.7870   -6.9240  -48.3050 C.3    1 LIG      -0.18000
      4 H1        -67.1180   -6.0507  -46.7542 H      1 LIG       0.09000
      5 H2        -65.5377   -5.1649  -46.9706 H      1 LIG       0.09000
      6 H3        -64.2892   -7.3280  -46.7136 H      1 LIG       0.09000
      7 H4        -65.8692   -8.2144  -46.4972 H      1 LIG       0.09000
      8 H5        -66.6076   -7.4532  -48.7730 H      1 LIG       0.09000
      9 H6        -65.0274   -6.5667  -48.9889 H      1 LIG       0.09000
@<TRIPOS>BOND
      1       1       2 1
      2       1       3 1
      3       2       3 1
      4       1       4 1
      5       1       5 1
      6       2       6 1
      7       2       7 1
      8       3       8 1
      9       3       9 1
@<TRIPOS>ALT_TYPE
CGenFF_4.0_ALT_TYPE_SET
CGenFF_4.0 1 CG3C31 2 CG3C31 3 CG3C31 4 HGA2 5 HGA2 6 HGA2 7 HGA2 8 HGA2 9 HGA2
@<TRIPOS>MOLECULE
cyclopropane
 9 9 0 0 0
****
USER_CHARGES
INVALID_CHARGES
Pose:   3 Cluster:   3 Fr_nu:  35794 TotEn:    -6.82
@<TRIPOS>ATOM
      1 C1        -65.2607   -7.8535  -43.5641 C.3    1 LIG      -0.18000
      2 C2        -66.3705   -7.6103  -44.5444 C.3    1 LIG      -0.18000
      3 C3        -64.9416   -7.4480  -44.9730 C.3    1 LIG      -0.18000
      4 H1        -65.1086   -7.1212  -42.7811 H      1 LIG       0.09000
      5 H2        -65.0574   -8.8768  -43.2753 H      1 LIG       0.09000
      6 H3        -66.9143   -8.4700  -44.9155 H      1 LIG       0.09000
      7 H4        -66.9659   -6.7142  -44.4218 H      1 LIG       0.09000
      8 H5        -64.5750   -6.4428  -45.1386 H      1 LIG       0.09000
      9 H6        -64.5238   -8.1987  -45.6320 H      1 LIG       0.09000
@<TRIPOS>BOND
      1       1       2 1
      2       1       3 1
      3       2       3 1
      4       1       4 1
      5       1       5 1
      6       2       6 1
      7       2       7 1
      8       3       8 1
      9       3       9 1
@<TRIPOS>ALT_TYPE
CGenFF_4.0_ALT_TYPE_SET
CGenFF_4.0 1 CG3C31 2 CG3C31 3 CG3C31 4 HGA2 5 HGA2 6 HGA2 7 HGA2 8 HGA2 9 HGA2
@<TRIPOS>MOLECULE
cyclopropane
 9 9 0 0 0
****
USER_CHARGES
INVALID_CHARGES
Pose:   4 Cluster:   4 Fr_nu: 511216 TotEn:    -6.74
@<TRIPOS>ATOM
      1 C1        -72.8155  -24.7254  -44.4534 C.3    1 LIG      -0.18000
      2 C2        -72.7094  -24.3968  -42.9931 C.3    1 LIG      -0.18000
      3 C3        -73.4903  -25.5989  -43.4370 C.3    1 LIG      -0.18000
      4 H1        -73.4410  -24.0920  -45.0698 H      1 LIG       0.09000
      5 H2        -71.9351  -25.1150  -44.9485 H      1 LIG       0.09000
      6 H3        -71.7576  -24.5652  -42.5051 H      1 LIG       0.09000
      7 H4        -73.2635  -23.5422  -42.6258 H      1 LIG       0.09000
      8 H5        -74.5699  -25.5533  -43.3689 H      1 LIG       0.09000
      9 H6        -73.0636  -26.5761  -43.2483 H      1 LIG       0.09000
@<TRIPOS>BOND
      1       1       2 1
      2       1       3 1
      3       2       3 1
      4       1       4 1
      5       1       5 1
      6       2       6 1
      7       2       7 1
      8       3       8 1
      9       3       9 1
@<TRIPOS>ALT_TYPE
CGenFF_4.0_ALT_TYPE_SET
CGenFF_4.0 1 CG3C31 2 CG3C31 3 CG3C31 4 HGA2 5 HGA2 6 HGA2 7 HGA2 8 HGA2 9 HGA2
@<TRIPOS>MOLECULE
cyclopropane
 9 9 0 0 0
****
USER_CHARGES
INVALID_CHARGES
Pose:   5 Cluster:   5 Fr_nu: 505207 TotEn:    -6.73
@<TRIPOS>ATOM
      1 C1        -74.4610  -26.2886  -46.3213 C.3    1 LIG      -0.18000
      2 C2        -75.3639  -26.2175  -45.1249 C.3    1 LIG      -0.18000
      3 C3        -75.0909  -27.5389  -45.7815 C.3    1 LIG      -0.18000
      4 H1        -74.8348  -25.8998  -47.2603 H      1 LIG       0.09000
      5 H2        -73.3994  -26.1491  -46.1618 H      1 LIG       0.09000
      6 H3        -74.9099  -26.0300  -44.1598 H      1 LIG       0.09000
      7 H4        -76.3457  -25.7808  -45.2578 H      1 LIG       0.09000
      8 H5        -75.8887  -27.9915  -46.3566 H      1 LIG       0.09000
      9 H6        -74.4528  -28.2403  -45.2586 H      1 LIG       0.09000
@<TRIPOS>BOND
      1       1       2 1
      2       1       3 1
      3       2       3 1
      4       1       4 1
      5       1       5 1
      6       2       6 1
      7       2       7 1
      8       3       8 1
      9       3       9 1
@<TRIPOS>ALT_TYPE
CGenFF_4.0_ALT_TYPE_SET
CGenFF_4.0 1 CG3C31 2 CG3C31 3 CG3C31 4 HGA2 5 HGA2 6 HGA2 7 HGA2 8 HGA2 9 HGA2
@<TRIPOS>MOLECULE
cyclopropane
 9 9 0 0 0
****
USER_CHARGES
INVALID_CHARGES
Pose:   6 Cluster:   6 Fr_nu:   2687 TotEn:    -6.66
@<TRIPOS>ATOM
      1 C1        -65.5801   -7.7833  -46.2967 C.3    1 LIG      -0.18000
      2 C2        -64.8831   -7.8739  -44.9709 C.3    1 LIG      -0.18000
      3 C3        -64.0860   -7.6650  -46.2250 C.3    1 LIG      -0.18000
      4 H1        -65.9951   -8.6929  -46.7125 H      1 LIG       0.09000
      5 H2        -66.1476   -6.8862  -46.5085 H      1 LIG       0.09000
      6 H3        -64.9815   -7.0375  -44.2902 H      1 LIG       0.09000
      7 H4        -64.8286   -8.8442  -44.4937 H      1 LIG       0.09000
      8 H5        -63.4953   -8.4947  -46.5922 H      1 LIG       0.09000
      9 H6        -63.6486   -6.6880  -46.3884 H      1 LIG       0.09000
@<TRIPOS>BOND
      1       1       2 1
      2       1       3 1
      3       2       3 1
      4       1       4 1
      5       1       5 1
      6       2       6 1
      7       2       7 1
      8       3       8 1
      9       3       9 1
@<TRIPOS>ALT_TYPE
CGenFF_4.0_ALT_TYPE_SET
CGenFF_4.0 1 CG3C31 2 CG3C31 3 CG3C31 4 HGA2 5 HGA2 6 HGA2 7 HGA2 8 HGA2 9 HGA2
@<TRIPOS>MOLECULE
cyclopropane
 9 9 0 0 0
****
USER_CHARGES
INVALID_CHARGES
Pose:   7 Cluster:   7 Fr_nu: 890338 TotEn:    -6.42
@<TRIPOS>ATOM
      1 C1        -60.1616  -20.4104  -39.3658 C.3    1 LIG      -0.18000
      2 C2        -60.4652  -18.9784  -39.6963 C.3    1 LIG      -0.18000
      3 C3        -61.5814  -19.9248  -39.3637 C.3    1 LIG      -0.18000
      4 H1        -59.8516  -21.0607  -40.1741 H      1 LIG       0.09000
      5 H2        -59.6990  -20.6207  -38.4100 H      1 LIG       0.09000
      6 H3        -60.2070  -18.2249  -38.9629 H      1 LIG       0.09000
      7 H4        -60.3598  -18.6643  -40.7271 H      1 LIG       0.09000
      8 H5        -62.2269  -20.2479  -40.1706 H      1 LIG       0.09000
      9 H6        -62.0736  -19.8084  -38.4064 H      1 LIG       0.09000
@<TRIPOS>BOND
      1       1       2 1
      2       1       3 1
      3       2       3 1
      4       1       4 1
      5       1       5 1
      6       2       6 1
      7       2       7 1
      8       3       8 1
      9       3       9 1
@<TRIPOS>ALT_TYPE
CGenFF_4.0_ALT_TYPE_SET
CGenFF_4.0 1 CG3C31 2 CG3C31 3 CG3C31 4 HGA2 5 HGA2 6 HGA2 7 HGA2 8 HGA2 9 HGA2
@<TRIPOS>MOLECULE
cyclopropane
 9 9 0 0 0
****
USER_CHARGES
INVALID_CHARGES
Pose:   8 Cluster:   8 Fr_nu:  34244 TotEn:    -6.21
@<TRIPOS>ATOM
      1 C1        -69.5365   -5.9472  -45.6201 C.3    1 LIG      -0.18000
      2 C2        -68.1354   -5.4117  -45.6654 C.3    1 LIG      -0.18000
      3 C3        -68.4337   -6.6699  -44.9038 C.3    1 LIG      -0.18000
      4 H1        -70.2626   -5.4127  -45.0206 H      1 LIG       0.09000
      5 H2        -69.9339   -6.3984  -46.5203 H      1 LIG       0.09000
      6 H3        -67.5897   -5.5025  -46.5963 H      1 LIG       0.09000
      7 H4        -67.9178   -4.5166  -45.0965 H      1 LIG       0.09000
      8 H5        -68.4172   -6.6216  -43.8224 H      1 LIG       0.09000
      9 H6        -68.0892   -7.6072  -45.3225 H      1 LIG       0.09000
@<TRIPOS>BOND
      1       1       2 1
      2       1       3 1
      3       2       3 1
      4       1       4 1
      5       1       5 1
      6       2       6 1
      7       2       7 1
      8       3       8 1
      9       3       9 1
@<TRIPOS>ALT_TYPE
CGenFF_4.0_ALT_TYPE_SET
CGenFF_4.0 1 CG3C31 2 CG3C31 3 CG3C31 4 HGA2 5 HGA2 6 HGA2 7 HGA2 8 HGA2 9 HGA2
@<TRIPOS>MOLECULE
cyclopropane
 9 9 0 0 0
****
USER_CHARGES
INVALID_CHARGES
Pose:   9 Cluster:   9 Fr_nu:  97980 TotEn:    -5.43
@<TRIPOS>ATOM
      1 C1        -52.2795    5.0695  -31.1772 C.3    1 LIG      -0.18000
      2 C2        -53.2472    4.3924  -32.1030 C.3    1 LIG      -0.18000
      3 C3        -52.6061    3.6171  -30.9895 C.3    1 LIG      -0.18000
      4 H1        -51.3004    5.3208  -31.5653 H      1 LIG       0.09000
      5 H2        -52.6777    5.7733  -30.4575 H      1 LIG       0.09000
      6 H3        -54.2967    4.6404  -32.0064 H      1 LIG       0.09000
      7 H4        -52.9198    4.1875  -33.1146 H      1 LIG       0.09000
      8 H5        -51.8472    2.8908  -31.2514 H      1 LIG       0.09000
      9 H6        -53.2242    3.3440  -30.1434 H      1 LIG       0.09000
@<TRIPOS>BOND
      1       1       2 1
      2       1       3 1
      3       2       3 1
      4       1       4 1
      5       1       5 1
      6       2       6 1
      7       2       7 1
      8       3       8 1
      9       3       9 1
@<TRIPOS>ALT_TYPE
CGenFF_4.0_ALT_TYPE_SET
CGenFF_4.0 1 CG3C31 2 CG3C31 3 CG3C31 4 HGA2 5 HGA2 6 HGA2 7 HGA2 8 HGA2 9 HGA2
@<TRIPOS>MOLECULE
cyclopropane
 9 9 0 0 0
****
USER_CHARGES
INVALID_CHARGES
Pose:  10 Cluster:  10 Fr_nu: 1117602 TotEn:    -4.95
@<TRIPOS>ATOM
      1 C1        -72.3507  -11.1991  -43.9763 C.3    1 LIG      -0.18000
      2 C2        -73.4565  -12.2089  -43.8799 C.3    1 LIG      -0.18000
      3 C3        -72.0255  -12.6526  -43.7950 C.3    1 LIG      -0.18000
      4 H1        -72.1551  -10.7548  -44.9442 H      1 LIG       0.09000
      5 H2        -72.1954  -10.5384  -43.1330 H      1 LIG       0.09000
      6 H3        -74.0456  -12.2279  -42.9715 H      1 LIG       0.09000
      7 H4        -74.0056  -12.4449  -44.7827 H      1 LIG       0.09000
      8 H5        -71.6113  -13.1869  -44.6407 H      1 LIG       0.09000
      9 H6        -71.6516  -12.9696  -42.8295 H      1 LIG       0.09000
@<TRIPOS>BOND
      1       1       2 1
      2       1       3 1
      3       2       3 1
      4       1       4 1
      5       1       5 1
      6       2       6 1
      7       2       7 1
      8       3       8 1
      9       3       9 1
@<TRIPOS>ALT_TYPE
CGenFF_4.0_ALT_TYPE_SET
CGenFF_4.0 1 CG3C31 2 CG3C31 3 CG3C31 4 HGA2 5 HGA2 6 HGA2 7 HGA2 8 HGA2 9 HGA2
@<TRIPOS>MOLECULE
cyclopropane
 9 9 0 0 0
****
USER_CHARGES
INVALID_CHARGES
Pose:  11 Cluster:  11 Fr_nu: 1139480 TotEn:    -3.94
@<TRIPOS>ATOM
      1 C1        -71.8095  -11.6431  -43.4137 C.3    1 LIG      -0.18000
      2 C2        -73.0505  -10.8006  -43.4584 C.3    1 LIG      -0.18000
      3 C3        -71.6994  -10.1505  -43.5200 C.3    1 LIG      -0.18000
      4 H1        -71.5447  -12.1030  -42.4698 H      1 LIG       0.09000
      5 H2        -71.5663  -12.2306  -44.2897 H      1 LIG       0.09000
      6 H3        -73.6426  -10.8210  -44.3648 H      1 LIG       0.09000
      7 H4        -73.6215  -10.6929  -42.5449 H      1 LIG       0.09000
      8 H5        -71.3609   -9.6055  -42.6479 H      1 LIG       0.09000
      9 H6        -71.3822   -9.7340  -44.4679 H      1 LIG       0.09000
@<TRIPOS>BOND
      1       1       2 1
      2       1       3 1
      3       2       3 1
      4       1       4 1
      5       1       5 1
      6       2       6 1
      7       2       7 1
      8       3       8 1
      9       3       9 1
@<TRIPOS>ALT_TYPE
CGenFF_4.0_ALT_TYPE_SET
CGenFF_4.0 1 CG3C31 2 CG3C31 3 CG3C31 4 HGA2 5 HGA2 6 HGA2 7 HGA2 8 HGA2 9 HGA2
@<TRIPOS>MOLECULE
pyrrole
 10 10 0 0 0
****
USER_CHARGES
INVALID_CHARGES
Pose:   1 Cluster:   1 Fr_nu: 1293016 TotEn:   -17.53
@<TRIPOS>ATOM
      1 C1        -73.8356  -27.6946  -46.2375 C.2    1 LIG      -0.25700
      2 C2        -73.9675  -26.3843  -45.7151 C.2    1 LIG      -0.25700
      3 C3        -75.0744  -28.0794  -46.7008 C.2    1 LIG      -0.04700
      4 C4        -75.2829  -26.0084  -45.8750 C.2    1 LIG      -0.04700
      5 N1        -75.9464  -27.0466  -46.4750 N.pl3  1 LIG      -0.36000
      6 H1        -72.9355  -28.2921  -46.2725 H      1 LIG       0.15400
      7 H2        -73.1901  -25.7796  -45.2700 H      1 LIG       0.15400
      8 H3        -75.4125  -28.9931  -47.1689 H      1 LIG       0.14000
      9 H4        -75.8038  -25.0968  -45.6175 H      1 LIG       0.14000
     10 H5        -76.9282  -27.0500  -46.7147 H      1 LIG       0.38000
@<TRIPOS>BOND
      1       1       2 1
      2       1       3 2
      3       2       4 2
      4       3       5 1
      5       4       5 1
      6       1       6 1
      7       2       7 1
      8       3       8 1
      9       4       9 1
     10       5      10 1
@<TRIPOS>ALT_TYPE
CGenFF_4.0_ALT_TYPE_SET
CGenFF_4.0 1 CG2R51 2 CG2R51 3 CG2R51 4 CG2R51 5 NG2R51 6 HGR51 7 HGR51 8 HGR52 9 HGR52 10 HGP1
@<TRIPOS>MOLECULE
pyrrole
 10 10 0 0 0
****
USER_CHARGES
INVALID_CHARGES
Pose:   2 Cluster:   2 Fr_nu: 3537884 TotEn:   -15.56
@<TRIPOS>ATOM
      1 C1        -73.1993    6.6238  -58.0158 C.2    1 LIG      -0.25700
      2 C2        -71.9274    6.3822  -58.5913 C.2    1 LIG      -0.25700
      3 C3        -73.7952    5.3997  -57.8063 C.2    1 LIG      -0.04700
      4 C4        -71.7849    5.0178  -58.7160 C.2    1 LIG      -0.04700
      5 N1        -72.9265    4.4308  -58.2359 N.pl3  1 LIG      -0.36000
      6 H1        -73.6330    7.5853  -57.7795 H      1 LIG       0.15400
      7 H2        -71.1944    7.1206  -58.8840 H      1 LIG       0.15400
      8 H3        -74.7570    5.1324  -57.3919 H      1 LIG       0.14000
      9 H4        -70.9748    4.4145  -59.1009 H      1 LIG       0.14000
     10 H5        -73.1008    3.4358  -58.2032 H      1 LIG       0.38000
@<TRIPOS>BOND
      1       1       2 1
      2       1       3 2
      3       2       4 2
      4       3       5 1
      5       4       5 1
      6       1       6 1
      7       2       7 1
      8       3       8 1
      9       4       9 1
     10       5      10 1
@<TRIPOS>ALT_TYPE
CGenFF_4.0_ALT_TYPE_SET
CGenFF_4.0 1 CG2R51 2 CG2R51 3 CG2R51 4 CG2R51 5 NG2R51 6 HGR51 7 HGR51 8 HGR52 9 HGR52 10 HGP1
@<TRIPOS>MOLECULE
pyrrole
 10 10 0 0 0
****
USER_CHARGES
INVALID_CHARGES
Pose:   3 Cluster:   3 Fr_nu: 390315 TotEn:   -15.07
@<TRIPOS>ATOM
      1 C1        -71.3665  -12.5503  -43.2765 C.2    1 LIG      -0.25700
      2 C2        -71.5853  -11.1514  -43.2274 C.2    1 LIG      -0.25700
      3 C3        -72.4166  -13.1067  -43.9730 C.2    1 LIG      -0.04700
      4 C4        -72.7625  -10.8956  -43.8953 C.2    1 LIG      -0.04700
      5 N1        -73.2591  -12.0915  -44.3441 N.pl3  1 LIG      -0.36000
      6 H1        -70.5340  -13.0926  -42.8509 H      1 LIG       0.15400
      7 H2        -70.9553  -10.4101  -42.7566 H      1 LIG       0.15400
      8 H3        -72.6393  -14.1310  -44.2365 H      1 LIG       0.14000
      9 H4        -73.2883   -9.9719  -44.0919 H      1 LIG       0.14000
     10 H5        -74.1151  -12.2071  -44.8687 H      1 LIG       0.38000
@<TRIPOS>BOND
      1       1       2 1
      2       1       3 2
      3       2       4 2
      4       3       5 1
      5       4       5 1
      6       1       6 1
      7       2       7 1
      8       3       8 1
      9       4       9 1
     10       5      10 1
@<TRIPOS>ALT_TYPE
CGenFF_4.0_ALT_TYPE_SET
CGenFF_4.0 1 CG2R51 2 CG2R51 3 CG2R51 4 CG2R51 5 NG2R51 6 HGR51 7 HGR51 8 HGR52 9 HGR52 10 HGP1
@<TRIPOS>MOLECULE
pyrrole
 10 10 0 0 0
****
USER_CHARGES
INVALID_CHARGES
Pose:   4 Cluster:   4 Fr_nu: 355860 TotEn:   -14.52
@<TRIPOS>ATOM
      1 C1        -73.3977  -26.9310  -45.4313 C.2    1 LIG      -0.25700
      2 C2        -74.3886  -27.3604  -46.3483 C.2    1 LIG      -0.25700
      3 C3        -73.8864  -25.8137  -44.7908 C.2    1 LIG      -0.04700
      4 C4        -75.4526  -26.4923  -46.2403 C.2    1 LIG      -0.04700
      5 N1        -75.1361  -25.5561  -45.2909 N.pl3  1 LIG      -0.36000
      6 H1        -72.4333  -27.3870  -45.2567 H      1 LIG       0.15400
      7 H2        -74.3342  -28.2089  -47.0156 H      1 LIG       0.15400
      8 H3        -73.4578  -25.1804  -44.0270 H      1 LIG       0.14000
      9 H4        -76.4043  -26.4586  -46.7519 H      1 LIG       0.14000
     10 H5        -75.7330  -24.7930  -45.0031 H      1 LIG       0.38000
@<TRIPOS>BOND
      1       1       2 1
      2       1       3 2
      3       2       4 2
      4       3       5 1
      5       4       5 1
      6       1       6 1
      7       2       7 1
      8       3       8 1
      9       4       9 1
     10       5      10 1
@<TRIPOS>ALT_TYPE
CGenFF_4.0_ALT_TYPE_SET
CGenFF_4.0 1 CG2R51 2 CG2R51 3 CG2R51 4 CG2R51 5 NG2R51 6 HGR51 7 HGR51 8 HGR52 9 HGR52 10 HGP1
@<TRIPOS>MOLECULE
pyrrole
 10 10 0 0 0
****
USER_CHARGES
INVALID_CHARGES
Pose:   5 Cluster:   5 Fr_nu: 1654131 TotEn:   -14.34
@<TRIPOS>ATOM
      1 C1        -65.1220   -7.8901  -45.4390 C.2    1 LIG      -0.25700
      2 C2        -66.3419   -7.3390  -45.9030 C.2    1 LIG      -0.25700
      3 C3        -65.0463   -7.6412  -44.0864 C.2    1 LIG      -0.04700
      4 C4        -66.9744   -6.7700  -44.8197 C.2    1 LIG      -0.04700
      5 N1        -66.1776   -6.9595  -43.7210 N.pl3  1 LIG      -0.36000
      6 H1        -64.3801   -8.4120  -46.0269 H      1 LIG       0.15400
      7 H2        -66.7195   -7.3537  -46.9157 H      1 LIG       0.15400
      8 H3        -64.2907   -7.8868  -43.3536 H      1 LIG       0.14000
      9 H4        -67.9182   -6.2502  -44.7331 H      1 LIG       0.14000
     10 H5        -66.3916   -6.6452  -42.7846 H      1 LIG       0.38000
@<TRIPOS>BOND
      1       1       2 1
      2       1       3 2
      3       2       4 2
      4       3       5 1
      5       4       5 1
      6       1       6 1
      7       2       7 1
      8       3       8 1
      9       4       9 1
     10       5      10 1
@<TRIPOS>ALT_TYPE
CGenFF_4.0_ALT_TYPE_SET
CGenFF_4.0 1 CG2R51 2 CG2R51 3 CG2R51 4 CG2R51 5 NG2R51 6 HGR51 7 HGR51 8 HGR52 9 HGR52 10 HGP1
@<TRIPOS>MOLECULE
pyrrole
 10 10 0 0 0
****
USER_CHARGES
INVALID_CHARGES
Pose:   6 Cluster:   6 Fr_nu: 3295339 TotEn:   -13.53
@<TRIPOS>ATOM
      1 C1        -61.2102   -1.5750  -23.8644 C.2    1 LIG      -0.25700
      2 C2        -62.5880   -1.3068  -23.6726 C.2    1 LIG      -0.25700
      3 C3        -61.1110   -2.5380  -24.8443 C.2    1 LIG      -0.04700
      4 C4        -63.2889   -2.1141  -24.5411 C.2    1 LIG      -0.04700
      5 N1        -62.3809   -2.8583  -25.2481 N.pl3  1 LIG      -0.36000
      6 H1        -60.3808   -1.1158  -23.3450 H      1 LIG       0.15400
      7 H2        -63.0236   -0.6030  -22.9775 H      1 LIG       0.15400
      8 H3        -60.2533   -3.0229  -25.2886 H      1 LIG       0.14000
      9 H4        -64.3494   -2.2236  -24.7195 H      1 LIG       0.14000
     10 H5        -62.6121   -3.5387  -25.9588 H      1 LIG       0.38000
@<TRIPOS>BOND
      1       1       2 1
      2       1       3 2
      3       2       4 2
      4       3       5 1
      5       4       5 1
      6       1       6 1
      7       2       7 1
      8       3       8 1
      9       4       9 1
     10       5      10 1
@<TRIPOS>ALT_TYPE
CGenFF_4.0_ALT_TYPE_SET
CGenFF_4.0 1 CG2R51 2 CG2R51 3 CG2R51 4 CG2R51 5 NG2R51 6 HGR51 7 HGR51 8 HGR52 9 HGR52 10 HGP1
@<TRIPOS>MOLECULE
pyrrole
 10 10 0 0 0
****
USER_CHARGES
INVALID_CHARGES
Pose:   7 Cluster:   7 Fr_nu: 214401 TotEn:   -12.44
@<TRIPOS>ATOM
      1 C1        -65.5131   -6.8313  -46.9706 C.2    1 LIG      -0.25700
      2 C2        -64.5622   -7.4512  -46.1230 C.2    1 LIG      -0.25700
      3 C3        -66.5310   -6.3595  -46.1713 C.2    1 LIG      -0.04700
      4 C4        -65.0280   -7.3394  -44.8315 C.2    1 LIG      -0.04700
      5 N1        -66.2255   -6.6743  -44.8730 N.pl3  1 LIG      -0.36000
      6 H1        -65.4612   -6.7385  -48.0463 H      1 LIG       0.15400
      7 H2        -63.6387   -7.9280  -46.4196 H      1 LIG       0.15400
      8 H3        -67.4427   -5.8302  -46.4096 H      1 LIG       0.14000
      9 H4        -64.6143   -7.6716  -43.8896 H      1 LIG       0.14000
     10 H5        -66.7957   -6.4499  -44.0693 H      1 LIG       0.38000
@<TRIPOS>BOND
      1       1       2 1
      2       1       3 2
      3       2       4 2
      4       3       5 1
      5       4       5 1
      6       1       6 1
      7       2       7 1
      8       3       8 1
      9       4       9 1
     10       5      10 1
@<TRIPOS>ALT_TYPE
CGenFF_4.0_ALT_TYPE_SET
CGenFF_4.0 1 CG2R51 2 CG2R51 3 CG2R51 4 CG2R51 5 NG2R51 6 HGR51 7 HGR51 8 HGR52 9 HGR52 10 HGP1
@<TRIPOS>MOLECULE
pyrrole
 10 10 0 0 0
****
USER_CHARGES
INVALID_CHARGES
Pose:   8 Cluster:   8 Fr_nu: 495447 TotEn:   -11.93
@<TRIPOS>ATOM
      1 C1        -65.4867   -7.7554  -46.1754 C.2    1 LIG      -0.25700
      2 C2        -66.3927   -7.7705  -45.0863 C.2    1 LIG      -0.25700
      3 C3        -64.2156   -7.8567  -45.6544 C.2    1 LIG      -0.04700
      4 C4        -65.6476   -7.8804  -43.9330 C.2    1 LIG      -0.04700
      5 N1        -64.3256   -7.9317  -44.2904 N.pl3  1 LIG      -0.36000
      6 H1        -65.7342   -7.6796  -47.2248 H      1 LIG       0.15400
      7 H2        -67.4706   -7.7076  -45.1352 H      1 LIG       0.15400
      8 H3        -63.2456   -7.8812  -46.1307 H      1 LIG       0.14000
      9 H4        -65.9397   -7.9281  -42.8933 H      1 LIG       0.14000
     10 H5        -63.5506   -8.0130  -43.6469 H      1 LIG       0.38000
@<TRIPOS>BOND
      1       1       2 1
      2       1       3 2
      3       2       4 2
      4       3       5 1
      5       4       5 1
      6       1       6 1
      7       2       7 1
      8       3       8 1
      9       4       9 1
     10       5      10 1
@<TRIPOS>ALT_TYPE
CGenFF_4.0_ALT_TYPE_SET
CGenFF_4.0 1 CG2R51 2 CG2R51 3 CG2R51 4 CG2R51 5 NG2R51 6 HGR51 7 HGR51 8 HGR52 9 HGR52 10 HGP1
@<TRIPOS>MOLECULE
pyrrole
 10 10 0 0 0
****
USER_CHARGES
INVALID_CHARGES
Pose:   9 Cluster:   9 Fr_nu: 425674 TotEn:   -11.78
@<TRIPOS>ATOM
      1 C1        -65.5814   -7.8963  -44.5454 C.2    1 LIG      -0.25700
      2 C2        -66.0784   -7.6359  -45.8463 C.2    1 LIG      -0.25700
      3 C3        -66.5919   -7.6105  -43.6541 C.2    1 LIG      -0.04700
      4 C4        -67.3775   -7.1988  -45.7102 C.2    1 LIG      -0.04700
      5 N1        -67.6789   -7.1871  -44.3734 N.pl3  1 LIG      -0.36000
      6 H1        -64.5945   -8.2536  -44.2868 H      1 LIG       0.15400
      7 H2        -65.5487   -7.7530  -46.7811 H      1 LIG       0.15400
      8 H3        -66.6345   -7.6696  -42.5757 H      1 LIG       0.14000
      9 H4        -68.1124   -6.8976  -46.4435 H      1 LIG       0.14000
     10 H5        -68.5667   -6.9093  -43.9784 H      1 LIG       0.38000
@<TRIPOS>BOND
      1       1       2 1
      2       1       3 2
      3       2       4 2
      4       3       5 1
      5       4       5 1
      6       1       6 1
      7       2       7 1
      8       3       8 1
      9       4       9 1
     10       5      10 1
@<TRIPOS>ALT_TYPE
CGenFF_4.0_ALT_TYPE_SET
CGenFF_4.0 1 CG2R51 2 CG2R51 3 CG2R51 4 CG2R51 5 NG2R51 6 HGR51 7 HGR51 8 HGR52 9 HGR52 10 HGP1
@<TRIPOS>MOLECULE
pyrrole
 10 10 0 0 0
****
USER_CHARGES
INVALID_CHARGES
Pose:  10 Cluster:  10 Fr_nu: 459948 TotEn:   -11.44
@<TRIPOS>ATOM
      1 C1        -73.6499  -27.6597  -45.3900 C.2    1 LIG      -0.25700
      2 C2        -74.6944  -26.7077  -45.4898 C.2    1 LIG      -0.25700
      3 C3        -73.9949  -28.7333  -46.1811 C.2    1 LIG      -0.04700
      4 C4        -75.6458  -27.2286  -46.3387 C.2    1 LIG      -0.04700
      5 N1        -75.2102  -28.4603  -46.7526 N.pl3  1 LIG      -0.36000
      6 H1        -72.7449  -27.5717  -44.8056 H      1 LIG       0.15400
      7 H2        -74.7491  -25.7472  -44.9971 H      1 LIG       0.15400
      8 H3        -73.4863  -29.6644  -46.3872 H      1 LIG       0.14000
      9 H4        -76.5903  -26.8330  -46.6852 H      1 LIG       0.14000
     10 H5        -75.7084  -29.0732  -47.3831 H      1 LIG       0.38000
@<TRIPOS>BOND
      1       1       2 1
      2       1       3 2
      3       2       4 2
      4       3       5 1
      5       4       5 1
      6       1       6 1
      7       2       7 1
      8       3       8 1
      9       4       9 1
     10       5      10 1
@<TRIPOS>ALT_TYPE
CGenFF_4.0_ALT_TYPE_SET
CGenFF_4.0 1 CG2R51 2 CG2R51 3 CG2R51 4 CG2R51 5 NG2R51 6 HGR51 7 HGR51 8 HGR52 9 HGR52 10 HGP1
@<TRIPOS>MOLECULE
pyrrole
 10 10 0 0 0
****
USER_CHARGES
INVALID_CHARGES
Pose:  11 Cluster:  11 Fr_nu: 1476195 TotEn:   -11.29
@<TRIPOS>ATOM
      1 C1        -65.8588   -7.5944  -46.1434 C.2    1 LIG      -0.25700
      2 C2        -66.7221   -7.1824  -45.0984 C.2    1 LIG      -0.25700
      3 C3        -66.4816   -7.2929  -47.3345 C.2    1 LIG      -0.04700
      4 C4        -67.8462   -6.6417  -45.6827 C.2    1 LIG      -0.04700
      5 N1        -67.6891   -6.7144  -47.0422 N.pl3  1 LIG      -0.36000
      6 H1        -64.8887   -8.0596  -46.0389 H      1 LIG       0.15400
      7 H2        -66.5458   -7.2698  -44.0357 H      1 LIG       0.15400
      8 H3        -66.1748   -7.4384  -48.3607 H      1 LIG       0.14000
      9 H4        -68.7403   -6.2118  -45.2535 H      1 LIG       0.14000
     10 H5        -68.3605   -6.3906  -47.7247 H      1 LIG       0.38000
@<TRIPOS>BOND
      1       1       2 1
      2       1       3 2
      3       2       4 2
      4       3       5 1
      5       4       5 1
      6       1       6 1
      7       2       7 1
      8       3       8 1
      9       4       9 1
     10       5      10 1
@<TRIPOS>ALT_TYPE
CGenFF_4.0_ALT_TYPE_SET
CGenFF_4.0 1 CG2R51 2 CG2R51 3 CG2R51 4 CG2R51 5 NG2R51 6 HGR51 7 HGR51 8 HGR52 9 HGR52 10 HGP1
@<TRIPOS>MOLECULE
pyrrole
 10 10 0 0 0
****
USER_CHARGES
INVALID_CHARGES
Pose:  12 Cluster:  12 Fr_nu: 300014 TotEn:   -10.90
@<TRIPOS>ATOM
      1 C1        -65.7507   -7.6466  -45.4984 C.2    1 LIG      -0.25700
      2 C2        -66.1452   -7.0710  -46.7314 C.2    1 LIG      -0.25700
      3 C3        -66.4501   -7.0030  -44.5014 C.2    1 LIG      -0.04700
      4 C4        -67.0737   -6.0931  -46.4502 C.2    1 LIG      -0.04700
      5 N1        -67.2510   -6.0605  -45.0917 N.pl3  1 LIG      -0.36000
      6 H1        -65.0351   -8.4437  -45.3535 H      1 LIG       0.15400
      7 H2        -65.7920   -7.3382  -47.7173 H      1 LIG       0.15400
      8 H3        -66.4491   -7.1305  -43.4281 H      1 LIG       0.14000
      9 H4        -67.6233   -5.4208  -47.0940 H      1 LIG       0.14000
     10 H5        -67.8768   -5.4373  -44.6003 H      1 LIG       0.38000
@<TRIPOS>BOND
      1       1       2 1
      2       1       3 2
      3       2       4 2
      4       3       5 1
      5       4       5 1
      6       1       6 1
      7       2       7 1
      8       3       8 1
      9       4       9 1
     10       5      10 1
@<TRIPOS>ALT_TYPE
CGenFF_4.0_ALT_TYPE_SET
CGenFF_4.0 1 CG2R51 2 CG2R51 3 CG2R51 4 CG2R51 5 NG2R51 6 HGR51 7 HGR51 8 HGR52 9 HGR52 10 HGP1
@<TRIPOS>MOLECULE
pyrrole
 10 10 0 0 0
****
USER_CHARGES
INVALID_CHARGES
Pose:  13 Cluster:  13 Fr_nu: 416126 TotEn:   -10.75
@<TRIPOS>ATOM
      1 C1        -64.8720   -7.2055  -47.4405 C.2    1 LIG      -0.25700
      2 C2        -65.4792   -6.8377  -46.2144 C.2    1 LIG      -0.25700
      3 C3        -65.8307   -7.0961  -48.4235 C.2    1 LIG      -0.04700
      4 C4        -66.7905   -6.5148  -46.4856 C.2    1 LIG      -0.04700
      5 N1        -66.9930   -6.6757  -47.8314 N.pl3  1 LIG      -0.36000
      6 H1        -63.8474   -7.5158  -47.5903 H      1 LIG       0.15400
      7 H2        -65.0134   -6.8110  -45.2395 H      1 LIG       0.15400
      8 H3        -65.7902   -7.2798  -49.4878 H      1 LIG       0.14000
      9 H4        -67.5944   -6.1844  -45.8429 H      1 LIG       0.14000
     10 H5        -67.8655   -6.5095  -48.3135 H      1 LIG       0.38000
@<TRIPOS>BOND
      1       1       2 1
      2       1       3 2
      3       2       4 2
      4       3       5 1
      5       4       5 1
      6       1       6 1
      7       2       7 1
      8       3       8 1
      9       4       9 1
     10       5      10 1
@<TRIPOS>ALT_TYPE
CGenFF_4.0_ALT_TYPE_SET
CGenFF_4.0 1 CG2R51 2 CG2R51 3 CG2R51 4 CG2R51 5 NG2R51 6 HGR51 7 HGR51 8 HGR52 9 HGR52 10 HGP1
@<TRIPOS>MOLECULE
pyrrole
 10 10 0 0 0
****
USER_CHARGES
INVALID_CHARGES
Pose:  14 Cluster:  14 Fr_nu: 213710 TotEn:    -9.96
@<TRIPOS>ATOM
      1 C1        -65.7578   -7.3241  -44.4351 C.2    1 LIG      -0.25700
      2 C2        -64.6260   -8.1406  -44.6788 C.2    1 LIG      -0.25700
      3 C3        -66.0279   -6.6375  -45.5984 C.2    1 LIG      -0.04700
      4 C4        -64.2388   -7.9280  -45.9835 C.2    1 LIG      -0.04700
      5 N1        -65.0980   -7.0123  -46.5327 N.pl3  1 LIG      -0.36000
      6 H1        -66.3154   -7.2457  -43.5124 H      1 LIG       0.15400
      7 H2        -64.1440   -8.8104  -43.9808 H      1 LIG       0.15400
      8 H3        -66.7958   -5.9175  -45.8439 H      1 LIG       0.14000
      9 H4        -63.4320   -8.3467  -46.5686 H      1 LIG       0.14000
     10 H5        -65.0531   -6.6668  -47.4813 H      1 LIG       0.38000
@<TRIPOS>BOND
      1       1       2 1
      2       1       3 2
      3       2       4 2
      4       3       5 1
      5       4       5 1
      6       1       6 1
      7       2       7 1
      8       3       8 1
      9       4       9 1
     10       5      10 1
@<TRIPOS>ALT_TYPE
CGenFF_4.0_ALT_TYPE_SET
CGenFF_4.0 1 CG2R51 2 CG2R51 3 CG2R51 4 CG2R51 5 NG2R51 6 HGR51 7 HGR51 8 HGR52 9 HGR52 10 HGP1
@<TRIPOS>MOLECULE
pyrrole
 10 10 0 0 0
****
USER_CHARGES
INVALID_CHARGES
Pose:  15 Cluster:  15 Fr_nu: 249345 TotEn:    -9.71
@<TRIPOS>ATOM
      1 C1        -72.7670  -12.5360  -44.6948 C.2    1 LIG      -0.25700
      2 C2        -71.6166  -12.7812  -43.9051 C.2    1 LIG      -0.25700
      3 C3        -73.1920  -11.2557  -44.4162 C.2    1 LIG      -0.04700
      4 C4        -71.3737  -11.6432  -43.1679 C.2    1 LIG      -0.04700
      5 N1        -72.3378  -10.7227  -43.4866 N.pl3  1 LIG      -0.36000
      6 H1        -73.2342  -13.2184  -45.3909 H      1 LIG       0.15400
      7 H2        -71.0285  -13.6875  -43.8751 H      1 LIG       0.15400
      8 H3        -74.0237  -10.6784  -44.7947 H      1 LIG       0.14000
      9 H4        -70.6023  -11.4068  -42.4485 H      1 LIG       0.14000
     10 H5        -72.4078   -9.7931  -43.0963 H      1 LIG       0.38000
@<TRIPOS>BOND
      1       1       2 1
      2       1       3 2
      3       2       4 2
      4       3       5 1
      5       4       5 1
      6       1       6 1
      7       2       7 1
      8       3       8 1
      9       4       9 1
     10       5      10 1
@<TRIPOS>ALT_TYPE
CGenFF_4.0_ALT_TYPE_SET
CGenFF_4.0 1 CG2R51 2 CG2R51 3 CG2R51 4 CG2R51 5 NG2R51 6 HGR51 7 HGR51 8 HGR52 9 HGR52 10 HGP1
# TRIPOS MOL2 file generated by SEED

@<TRIPOS>MOLECULE
morpholine
 16 16 0 0 0
****
USER_CHARGES
INVALID_CHARGES
Pose:   1 Cluster:   1 Fr_nu: 1260413 TotEn:   -72.65
@<TRIPOS>ATOM
      1 C1        -74.2092    5.4799  -57.9968 C.3    1 LIG       0.20900
      2 C2        -72.3254    4.1938  -58.9808 C.3    1 LIG       0.20900
      3 C3        -73.2303    6.6161  -57.7613 C.3    1 LIG      -0.03300
      4 C4        -71.4391    5.3934  -58.6978 C.3    1 LIG      -0.03300
      5 N1        -73.7267    4.6801  -59.1633 N.4    1 LIG      -0.45600
      6 O1        -71.9108    6.1075  -57.5530 O.3    1 LIG      -0.27400
      7 H1        -74.2529    4.7947  -57.1439 H      1 LIG       0.09000
      8 H2        -75.2124    5.8410  -58.2388 H      1 LIG       0.09000
      9 H3        -72.0370    3.6718  -59.8968 H      1 LIG       0.09000
     10 H4        -72.3443    3.4930  -58.1402 H      1 LIG       0.09000
     11 H5        -73.2236    7.3262  -58.5968 H      1 LIG       0.09000
     12 H6        -73.5164    7.1700  -56.8617 H      1 LIG       0.09000
     13 H7        -70.4200    5.0580  -58.4811 H      1 LIG       0.09000
     14 H8        -71.3879    6.0711  -59.5585 H      1 LIG       0.09000
     15 H9        -74.3533    3.8777  -59.3138 H      1 LIG       0.32900
     16 H10       -73.7868    5.2477  -60.0204 H      1 LIG       0.32900
@<TRIPOS>BOND
      1       1       3 1
      2       1       5 1
      3       2       4 1
      4       2       5 1
      5       3       6 1
      6       4       6 1
      7       1       7 1
      8       1       8 1
      9       2       9 1
     10       2      10 1
     11       3      11 1
     12       3      12 1
     13       4      13 1
     14       4      14 1
     15       5      15 1
     16       5      16 1
@<TRIPOS>ALT_TYPE
CGenFF_4.0_ALT_TYPE_SET
CGenFF_4.0 1 CG324 2 CG324 3 CG321 4 CG321 5 NG3P2 6 OG3C61 7 HGA2 8 HGA2 9 HGA2 10 HGA2 11 HGA2 12 HGA2 13 HGA2 14 HGA2 15 HGP2 16 HGP2
@<TRIPOS>MOLECULE
morpholine
 16 16 0 0 0
****
USER_CHARGES
INVALID_CHARGES
Pose:   2 Cluster:   2 Fr_nu: 1261747 TotEn:   -72.64
@<TRIPOS>ATOM
      1 C1        -71.8663    4.1823  -59.9876 C.3    1 LIG       0.20900
      2 C2        -74.2613    4.8415  -60.0063 C.3    1 LIG       0.20900
      3 C3        -71.7270    4.9549  -58.6882 C.3    1 LIG      -0.03300
      4 C4        -74.0047    5.5810  -58.7055 C.3    1 LIG      -0.03300
      5 N1        -73.2816    3.7175  -60.1066 N.4    1 LIG      -0.45600
      6 O1        -72.6532    6.0429  -58.6486 O.3    1 LIG      -0.27400
      7 H1        -71.6692    4.8126  -60.8609 H      1 LIG       0.09000
      8 H2        -71.2265    3.2962  -60.0131 H      1 LIG       0.09000
      9 H3        -75.2640    4.4078  -60.0461 H      1 LIG       0.09000
     10 H4        -74.0947    5.4808  -60.8789 H      1 LIG       0.09000
     11 H5        -71.8784    4.3103  -57.8141 H      1 LIG       0.09000
     12 H6        -70.7195    5.3763  -58.6149 H      1 LIG       0.09000
     13 H7        -74.6564    6.4582  -58.6434 H      1 LIG       0.09000
     14 H8        -74.2150    4.9507  -57.8331 H      1 LIG       0.09000
     15 H9        -73.4092    3.2278  -61.0028 H      1 LIG       0.32900
     16 H10       -73.4793    3.0202  -59.3751 H      1 LIG       0.32900
@<TRIPOS>BOND
      1       1       3 1
      2       1       5 1
      3       2       4 1
      4       2       5 1
      5       3       6 1
      6       4       6 1
      7       1       7 1
      8       1       8 1
      9       2       9 1
     10       2      10 1
     11       3      11 1
     12       3      12 1
     13       4      13 1
     14       4      14 1
     15       5      15 1
     16       5      16 1
@<TRIPOS>ALT_TYPE
CGenFF_4.0_ALT_TYPE_SET
CGenFF_4.0 1 CG324 2 CG324 3 CG321 4 CG321 5 NG3P2 6 OG3C61 7 HGA2 8 HGA2 9 HGA2 10 HGA2 11 HGA2 12 HGA2 13 HGA2 14 HGA2 15 HGP2 16 HGP2
@<TRIPOS>MOLECULE
morpholine
 16 16 0 0 0
****
USER_CHARGES
INVALID_CHARGES
Pose:   3 Cluster:   3 Fr_nu: 1261879 TotEn:   -69.07
@<TRIPOS>ATOM
      1 C1        -74.0528    5.1294  -58.2017 C.3    1 LIG       0.20900
      2 C2        -71.9378    4.7035  -59.4332 C.3    1 LIG       0.20900
      3 C3        -74.7893    4.8942  -59.5082 C.3    1 LIG      -0.03300
      4 C4        -72.7782    4.4884  -60.6791 C.3    1 LIG      -0.03300
      5 N1        -72.7718    4.3608  -58.2414 N.4    1 LIG      -0.45600
      6 O1        -73.9733    5.2703  -60.6199 O.3    1 LIG      -0.27400
      7 H1        -73.7825    6.1821  -58.0687 H      1 LIG       0.09000
      8 H2        -74.6208    4.7764  -57.3368 H      1 LIG       0.09000
      9 H3        -71.0547    4.0597  -59.4122 H      1 LIG       0.09000
     10 H4        -71.6410    5.7506  -59.3169 H      1 LIG       0.09000
     11 H5        -75.1002    3.8483  -59.6167 H      1 LIG       0.09000
     12 H6        -75.6934    5.5106  -59.5390 H      1 LIG       0.09000
     13 H7        -72.2179    4.8079  -61.5634 H      1 LIG       0.09000
     14 H8        -73.0366    3.4315  -60.8157 H      1 LIG       0.09000
     15 H9        -72.2352    4.5408  -57.3817 H      1 LIG       0.32900
     16 H10       -72.9740    3.3511  -58.2397 H      1 LIG       0.32900
@<TRIPOS>BOND
      1       1       3 1
      2       1       5 1
      3       2       4 1
      4       2       5 1
      5       3       6 1
      6       4       6 1
      7       1       7 1
      8       1       8 1
      9       2       9 1
     10       2      10 1
     11       3      11 1
     12       3      12 1
     13       4      13 1
     14       4      14 1
     15       5      15 1
     16       5      16 1
@<TRIPOS>ALT_TYPE
CGenFF_4.0_ALT_TYPE_SET
CGenFF_4.0 1 CG324 2 CG324 3 CG321 4 CG321 5 NG3P2 6 OG3C61 7 HGA2 8 HGA2 9 HGA2 10 HGA2 11 HGA2 12 HGA2 13 HGA2 14 HGA2 15 HGP2 16 HGP2
@<TRIPOS>MOLECULE
morpholine
 16 16 0 0 0
****
USER_CHARGES
INVALID_CHARGES
Pose:   4 Cluster:   4 Fr_nu: 1261678 TotEn:   -68.29
@<TRIPOS>ATOM
      1 C1        -71.8333    5.0703  -58.7391 C.3    1 LIG       0.20900
      2 C2        -73.2882    3.9514  -60.4130 C.3    1 LIG       0.20900
      3 C3        -73.0056    5.9799  -58.4185 C.3    1 LIG      -0.03300
      4 C4        -74.3895    4.9154  -60.0097 C.3    1 LIG      -0.03300
      5 N1        -72.3727    3.7719  -59.2456 N.4    1 LIG      -0.45600
      6 O1        -73.8340    6.1568  -59.5699 O.3    1 LIG      -0.27400
      7 H1        -71.2040    5.4801  -59.5359 H      1 LIG       0.09000
      8 H2        -71.2255    4.8516  -57.8571 H      1 LIG       0.09000
      9 H3        -73.6773    2.9653  -60.6800 H      1 LIG       0.09000
     10 H4        -72.6784    4.3476  -61.2311 H      1 LIG       0.09000
     11 H5        -73.6070    5.5903  -57.5885 H      1 LIG       0.09000
     12 H6        -72.6373    6.9672  -58.1222 H      1 LIG       0.09000
     13 H7        -75.0303    5.1270  -60.8715 H      1 LIG       0.09000
     14 H8        -75.0251    4.4966  -59.2202 H      1 LIG       0.09000
     15 H9        -71.5929    3.1547  -59.5105 H      1 LIG       0.32900
     16 H10       -72.8709    3.2850  -58.4872 H      1 LIG       0.32900
@<TRIPOS>BOND
      1       1       3 1
      2       1       5 1
      3       2       4 1
      4       2       5 1
      5       3       6 1
      6       4       6 1
      7       1       7 1
      8       1       8 1
      9       2       9 1
     10       2      10 1
     11       3      11 1
     12       3      12 1
     13       4      13 1
     14       4      14 1
     15       5      15 1
     16       5      16 1
@<TRIPOS>ALT_TYPE
CGenFF_4.0_ALT_TYPE_SET
CGenFF_4.0 1 CG324 2 CG324 3 CG321 4 CG321 5 NG3P2 6 OG3C61 7 HGA2 8 HGA2 9 HGA2 10 HGA2 11 HGA2 12 HGA2 13 HGA2 14 HGA2 15 HGP2 16 HGP2
@<TRIPOS>MOLECULE
morpholine
 16 16 0 0 0
****
USER_CHARGES
INVALID_CHARGES
Pose:   5 Cluster:   5 Fr_nu: 1261844 TotEn:   -64.98
@<TRIPOS>ATOM
      1 C1        -71.5324    4.5374  -59.9030 C.3    1 LIG       0.20900
      2 C2        -73.3326    5.0324  -58.2644 C.3    1 LIG       0.20900
      3 C3        -70.9302    5.8873  -59.5570 C.3    1 LIG      -0.03300
      4 C4        -72.6418    6.3578  -57.9982 C.3    1 LIG      -0.03300
      5 N1        -72.3017    4.0501  -58.7181 N.4    1 LIG      -0.45600
      6 O1        -71.9516    6.8078  -59.1662 O.3    1 LIG      -0.27400
      7 H1        -72.2447    4.6078  -60.7315 H      1 LIG       0.09000
      8 H2        -70.7682    3.7887  -60.1287 H      1 LIG       0.09000
      9 H3        -73.8042    4.6228  -57.3673 H      1 LIG       0.09000
     10 H4        -74.0676    5.1102  -59.0718 H      1 LIG       0.09000
     11 H5        -70.1826    5.8062  -58.7590 H      1 LIG       0.09000
     12 H6        -70.4287    6.3046  -60.4359 H      1 LIG       0.09000
     13 H7        -73.3858    7.1180  -57.7407 H      1 LIG       0.09000
     14 H8        -71.9383    6.2865  -57.1600 H      1 LIG       0.09000
     15 H9        -72.7552    3.1548  -58.9461 H      1 LIG       0.32900
     16 H10       -71.6533    3.8473  -57.9443 H      1 LIG       0.32900
@<TRIPOS>BOND
      1       1       3 1
      2       1       5 1
      3       2       4 1
      4       2       5 1
      5       3       6 1
      6       4       6 1
      7       1       7 1
      8       1       8 1
      9       2       9 1
     10       2      10 1
     11       3      11 1
     12       3      12 1
     13       4      13 1
     14       4      14 1
     15       5      15 1
     16       5      16 1
@<TRIPOS>ALT_TYPE
CGenFF_4.0_ALT_TYPE_SET
CGenFF_4.0 1 CG324 2 CG324 3 CG321 4 CG321 5 NG3P2 6 OG3C61 7 HGA2 8 HGA2 9 HGA2 10 HGA2 11 HGA2 12 HGA2 13 HGA2 14 HGA2 15 HGP2 16 HGP2
@<TRIPOS>MOLECULE
morpholine
 16 16 0 0 0
****
USER_CHARGES
INVALID_CHARGES
Pose:   6 Cluster:   6 Fr_nu: 1261776 TotEn:   -64.76
@<TRIPOS>ATOM
      1 C1        -72.0410    5.2125  -58.8153 C.3    1 LIG       0.20900
      2 C2        -74.4930    5.6108  -58.8108 C.3    1 LIG       0.20900
      3 C3        -71.8831    6.5564  -58.1271 C.3    1 LIG      -0.03300
      4 C4        -74.2149    6.9349  -58.1221 C.3    1 LIG      -0.03300
      5 N1        -73.3877    4.6646  -58.4695 N.4    1 LIG      -0.45600
      6 O1        -72.9365    7.4437  -58.5095 O.3    1 LIG      -0.27400
      7 H1        -72.0113    5.3058  -59.9058 H      1 LIG       0.09000
      8 H2        -71.2954    4.4860  -58.4811 H      1 LIG       0.09000
      9 H3        -75.4291    5.1571  -58.4750 H      1 LIG       0.09000
     10 H4        -74.4946    5.7102  -59.9008 H      1 LIG       0.09000
     11 H5        -71.8657    6.4543  -57.0355 H      1 LIG       0.09000
     12 H6        -70.9374    7.0175  -58.4290 H      1 LIG       0.09000
     13 H7        -74.9676    7.6720  -58.4189 H      1 LIG       0.09000
     14 H8        -74.2575    6.8402  -57.0303 H      1 LIG       0.09000
     15 H9        -73.5333    3.7724  -58.9614 H      1 LIG       0.32900
     16 H10       -73.4224    4.4403  -57.4651 H      1 LIG       0.32900
@<TRIPOS>BOND
      1       1       3 1
      2       1       5 1
      3       2       4 1
      4       2       5 1
      5       3       6 1
      6       4       6 1
      7       1       7 1
      8       1       8 1
      9       2       9 1
     10       2      10 1
     11       3      11 1
     12       3      12 1
     13       4      13 1
     14       4      14 1
     15       5      15 1
     16       5      16 1
@<TRIPOS>ALT_TYPE
CGenFF_4.0_ALT_TYPE_SET
CGenFF_4.0 1 CG324 2 CG324 3 CG321 4 CG321 5 NG3P2 6 OG3C61 7 HGA2 8 HGA2 9 HGA2 10 HGA2 11 HGA2 12 HGA2 13 HGA2 14 HGA2 15 HGP2 16 HGP2
@<TRIPOS>MOLECULE
morpholine
 16 16 0 0 0
****
USER_CHARGES
INVALID_CHARGES
Pose:   7 Cluster:   7 Fr_nu: 1261827 TotEn:   -61.19
@<TRIPOS>ATOM
      1 C1        -75.0110    5.4335  -58.7414 C.3    1 LIG       0.20900
      2 C2        -72.9358    4.6541  -59.8625 C.3    1 LIG       0.20900
      3 C3        -74.1444    5.8644  -57.5718 C.3    1 LIG      -0.03300
      4 C4        -72.1708    5.1240  -58.6382 C.3    1 LIG      -0.03300
      5 N1        -74.1784    5.4757  -59.9817 N.4    1 LIG      -0.45600
      6 O1        -72.9880    5.0305  -57.4691 O.3    1 LIG      -0.27400
      7 H1        -75.3597    4.4013  -58.6332 H      1 LIG       0.09000
      8 H2        -75.8622    6.1023  -58.8946 H      1 LIG       0.09000
      9 H3        -72.3644    4.7870  -60.7848 H      1 LIG       0.09000
     10 H4        -73.2573    3.6121  -59.7678 H      1 LIG       0.09000
     11 H5        -73.8358    6.9129  -57.6594 H      1 LIG       0.09000
     12 H6        -74.7072    5.7646  -56.6382 H      1 LIG       0.09000
     13 H7        -71.2954    4.4860  -58.4811 H      1 LIG       0.09000
     14 H8        -71.8126    6.1538  -58.7551 H      1 LIG       0.09000
     15 H9        -74.7350    5.1451  -60.7817 H      1 LIG       0.32900
     16 H10       -73.9285    6.4511  -60.1976 H      1 LIG       0.32900
@<TRIPOS>BOND
      1       1       3 1
      2       1       5 1
      3       2       4 1
      4       2       5 1
      5       3       6 1
      6       4       6 1
      7       1       7 1
      8       1       8 1
      9       2       9 1
     10       2      10 1
     11       3      11 1
     12       3      12 1
     13       4      13 1
     14       4      14 1
     15       5      15 1
     16       5      16 1
@<TRIPOS>ALT_TYPE
CGenFF_4.0_ALT_TYPE_SET
CGenFF_4.0 1 CG324 2 CG324 3 CG321 4 CG321 5 NG3P2 6 OG3C61 7 HGA2 8 HGA2 9 HGA2 10 HGA2 11 HGA2 12 HGA2 13 HGA2 14 HGA2 15 HGP2 16 HGP2
@<TRIPOS>MOLECULE
morpholine
 16 16 0 0 0
****
USER_CHARGES
INVALID_CHARGES
Pose:   8 Cluster:   8 Fr_nu: 1261752 TotEn:   -60.37
@<TRIPOS>ATOM
      1 C1        -73.0308    4.2076  -61.1201 C.3    1 LIG       0.20900
      2 C2        -72.9918    5.6766  -59.1173 C.3    1 LIG       0.20900
      3 C3        -71.7637    3.5585  -60.5932 C.3    1 LIG      -0.03300
      4 C4        -71.7270    4.9549  -58.6882 C.3    1 LIG      -0.03300
      5 N1        -73.8016    4.7425  -59.9569 N.4    1 LIG      -0.45600
      6 O1        -70.9998    4.4945  -59.8294 O.3    1 LIG      -0.27400
      7 H1        -72.8128    5.0610  -61.7705 H      1 LIG       0.09000
      8 H2        -73.6754    3.4947  -61.6412 H      1 LIG       0.09000
      9 H3        -73.6099    5.9724  -58.2656 H      1 LIG       0.09000
     10 H4        -72.7723    6.5484  -59.7417 H      1 LIG       0.09000
     11 H5        -71.9837    2.6759  -59.9808 H      1 LIG       0.09000
     12 H6        -71.1407    3.2299  -61.4311 H      1 LIG       0.09000
     13 H7        -71.0771    5.6422  -58.1375 H      1 LIG       0.09000
     14 H8        -71.9483    4.1083  -58.0271 H      1 LIG       0.09000
     15 H9        -74.6448    5.2259  -60.2953 H      1 LIG       0.32900
     16 H10       -74.1395    3.9613  -59.3773 H      1 LIG       0.32900
@<TRIPOS>BOND
      1       1       3 1
      2       1       5 1
      3       2       4 1
      4       2       5 1
      5       3       6 1
      6       4       6 1
      7       1       7 1
      8       1       8 1
      9       2       9 1
     10       2      10 1
     11       3      11 1
     12       3      12 1
     13       4      13 1
     14       4      14 1
     15       5      15 1
     16       5      16 1
@<TRIPOS>ALT_TYPE
CGenFF_4.0_ALT_TYPE_SET
CGenFF_4.0 1 CG324 2 CG324 3 CG321 4 CG321 5 NG3P2 6 OG3C61 7 HGA2 8 HGA2 9 HGA2 10 HGA2 11 HGA2 12 HGA2 13 HGA2 14 HGA2 15 HGP2 16 HGP2
@<TRIPOS>MOLECULE
morpholine
 16 16 0 0 0
****
USER_CHARGES
INVALID_CHARGES
Pose:   9 Cluster:   9 Fr_nu: 1261838 TotEn:   -57.78
@<TRIPOS>ATOM
      1 C1        -74.1987    5.1090  -59.8709 C.3    1 LIG       0.20900
      2 C2        -72.6037    6.2182  -58.3227 C.3    1 LIG       0.20900
      3 C3        -73.0119    4.3776  -60.4719 C.3    1 LIG      -0.03300
      4 C4        -71.4952    5.4317  -58.9992 C.3    1 LIG      -0.03300
      5 N1        -73.8738    5.4410  -58.4505 N.4    1 LIG      -0.45600
      6 O1        -71.8267    5.1695  -60.3646 O.3    1 LIG      -0.27400
      7 H1        -74.3926    6.0597  -60.3783 H      1 LIG       0.09000
      8 H2        -75.1037    4.4957  -59.8658 H      1 LIG       0.09000
      9 H3        -72.4155    6.3669  -57.2563 H      1 LIG       0.09000
     10 H4        -72.7763    7.1825  -58.8108 H      1 LIG       0.09000
     11 H5        -72.8493    3.4047  -59.9930 H      1 LIG       0.09000
     12 H6        -73.1910    4.1942  -61.5360 H      1 LIG       0.09000
     13 H7        -70.5689    6.0148  -58.9902 H      1 LIG       0.09000
     14 H8        -71.2954    4.4860  -58.4811 H      1 LIG       0.09000
     15 H9        -74.6488    5.9764  -58.0358 H      1 LIG       0.32900
     16 H10       -73.8054    4.5738  -57.8995 H      1 LIG       0.32900
@<TRIPOS>BOND
      1       1       3 1
      2       1       5 1
      3       2       4 1
      4       2       5 1
      5       3       6 1
      6       4       6 1
      7       1       7 1
      8       1       8 1
      9       2       9 1
     10       2      10 1
     11       3      11 1
     12       3      12 1
     13       4      13 1
     14       4      14 1
     15       5      15 1
     16       5      16 1
@<TRIPOS>ALT_TYPE
CGenFF_4.0_ALT_TYPE_SET
CGenFF_4.0 1 CG324 2 CG324 3 CG321 4 CG321 5 NG3P2 6 OG3C61 7 HGA2 8 HGA2 9 HGA2 10 HGA2 11 HGA2 12 HGA2 13 HGA2 14 HGA2 15 HGP2 16 HGP2
@<TRIPOS>MOLECULE
morpholine
 16 16 0 0 0
****
USER_CHARGES
INVALID_CHARGES
Pose:  10 Cluster:  10 Fr_nu: 1260399 TotEn:   -53.24
@<TRIPOS>ATOM
      1 C1        -73.0318    4.8501  -58.5402 C.3    1 LIG       0.20900
      2 C2        -70.7390    5.7852  -58.7391 C.3    1 LIG       0.20900
      3 C3        -73.5013    6.2434  -58.1622 C.3    1 LIG      -0.03300
      4 C4        -71.3211    7.1329  -58.3522 C.3    1 LIG      -0.03300
      5 N1        -71.8144    4.9824  -59.3968 N.4    1 LIG      -0.45600
      6 O1        -72.4577    6.9635  -57.5022 O.3    1 LIG      -0.27400
      7 H1        -72.7353    4.2666  -57.6625 H      1 LIG       0.09000
      8 H2        -73.7816    4.3030  -59.1178 H      1 LIG       0.09000
      9 H3        -69.9159    5.8783  -59.4524 H      1 LIG       0.09000
     10 H4        -70.4135    5.2147  -57.8636 H      1 LIG       0.09000
     11 H5        -73.8421    6.8087  -59.0378 H      1 LIG       0.09000
     12 H6        -74.3444    6.1737  -57.4677 H      1 LIG       0.09000
     13 H7        -70.5767    7.7121  -57.7969 H      1 LIG       0.09000
     14 H8        -71.6055    7.7194  -59.2341 H      1 LIG       0.09000
     15 H9        -71.4533    4.0471  -59.6291 H      1 LIG       0.32900
     16 H10       -72.0691    5.4161  -60.2953 H      1 LIG       0.32900
@<TRIPOS>BOND
      1       1       3 1
      2       1       5 1
      3       2       4 1
      4       2       5 1
      5       3       6 1
      6       4       6 1
      7       1       7 1
      8       1       8 1
      9       2       9 1
     10       2      10 1
     11       3      11 1
     12       3      12 1
     13       4      13 1
     14       4      14 1
     15       5      15 1
     16       5      16 1
@<TRIPOS>ALT_TYPE
CGenFF_4.0_ALT_TYPE_SET
CGenFF_4.0 1 CG324 2 CG324 3 CG321 4 CG321 5 NG3P2 6 OG3C61 7 HGA2 8 HGA2 9 HGA2 10 HGA2 11 HGA2 12 HGA2 13 HGA2 14 HGA2 15 HGP2 16 HGP2
@<TRIPOS>MOLECULE
morpholine
 16 16 0 0 0
****
USER_CHARGES
INVALID_CHARGES
Pose:  11 Cluster:  11 Fr_nu: 1261835 TotEn:   -49.99
@<TRIPOS>ATOM
      1 C1        -74.6139    4.4398  -60.4192 C.3    1 LIG       0.20900
      2 C2        -72.1418    4.1972  -60.4375 C.3    1 LIG       0.20900
      3 C3        -74.4776    5.1037  -59.0608 C.3    1 LIG      -0.03300
      4 C4        -72.1266    4.8737  -59.0785 C.3    1 LIG      -0.03300
      5 N1        -73.3490    4.6687  -61.1815 N.4    1 LIG      -0.45600
      6 O1        -73.3350    4.5979  -58.3667 O.3    1 LIG      -0.27400
      7 H1        -74.7361    3.3551  -60.3335 H      1 LIG       0.09000
      8 H2        -75.4326    4.8636  -61.0069 H      1 LIG       0.09000
      9 H3        -71.2651    4.4532  -61.0382 H      1 LIG       0.09000
     10 H4        -72.2322    3.1098  -60.3510 H      1 LIG       0.09000
     11 H5        -74.4029    6.1943  -59.1473 H      1 LIG       0.09000
     12 H6        -75.3590    4.8821  -58.4509 H      1 LIG       0.09000
     13 H7        -71.2954    4.4860  -58.4811 H      1 LIG       0.09000
     14 H8        -71.9917    5.9584  -59.1677 H      1 LIG       0.09000
     15 H9        -73.4030    4.1891  -62.0905 H      1 LIG       0.32900
     16 H10       -73.2522    5.6707  -61.3980 H      1 LIG       0.32900
@<TRIPOS>BOND
      1       1       3 1
      2       1       5 1
      3       2       4 1
      4       2       5 1
      5       3       6 1
      6       4       6 1
      7       1       7 1
      8       1       8 1
      9       2       9 1
     10       2      10 1
     11       3      11 1
     12       3      12 1
     13       4      13 1
     14       4      14 1
     15       5      15 1
     16       5      16 1
@<TRIPOS>ALT_TYPE
CGenFF_4.0_ALT_TYPE_SET
CGenFF_4.0 1 CG324 2 CG324 3 CG321 4 CG321 5 NG3P2 6 OG3C61 7 HGA2 8 HGA2 9 HGA2 10 HGA2 11 HGA2 12 HGA2 13 HGA2 14 HGA2 15 HGP2 16 HGP2
@<TRIPOS>MOLECULE
morpholine
 16 16 0 0 0
****
USER_CHARGES
INVALID_CHARGES
Pose:  12 Cluster:  12 Fr_nu: 1261948 TotEn:   -48.30
@<TRIPOS>ATOM
      1 C1        -71.2571    1.9044  -61.4554 C.3    1 LIG       0.20900
      2 C2        -71.9651    3.8725  -60.1152 C.3    1 LIG       0.20900
      3 C3        -72.6247    1.9374  -62.1136 C.3    1 LIG      -0.03300
      4 C4        -73.2977    3.8095  -60.8397 C.3    1 LIG      -0.03300
      5 N1        -70.9186    3.2899  -61.0090 N.4    1 LIG      -0.45600
      6 O1        -73.6027    2.4642  -61.2139 O.3    1 LIG      -0.27400
      7 H1        -71.2500    1.2759  -60.5589 H      1 LIG       0.09000
      8 H2        -70.4732    1.5812  -62.1456 H      1 LIG       0.09000
      9 H3        -71.6662    4.8985  -59.8850 H      1 LIG       0.09000
     10 H4        -71.9681    3.2692  -59.2020 H      1 LIG       0.09000
     11 H5        -72.6171    2.5290  -63.0368 H      1 LIG       0.09000
     12 H6        -72.9327    0.9207  -62.3773 H      1 LIG       0.09000
     13 H7        -74.0963    4.1571  -60.1768 H      1 LIG       0.09000
     14 H8        -73.3052    4.4496  -61.7301 H      1 LIG       0.09000
     15 H9        -70.0128    3.2828  -60.5204 H      1 LIG       0.32900
     16 H10       -70.7893    3.8963  -61.8311 H      1 LIG       0.32900
@<TRIPOS>BOND
      1       1       3 1
      2       1       5 1
      3       2       4 1
      4       2       5 1
      5       3       6 1
      6       4       6 1
      7       1       7 1
      8       1       8 1
      9       2       9 1
     10       2      10 1
     11       3      11 1
     12       3      12 1
     13       4      13 1
     14       4      14 1
     15       5      15 1
     16       5      16 1
@<TRIPOS>ALT_TYPE
CGenFF_4.0_ALT_TYPE_SET
CGenFF_4.0 1 CG324 2 CG324 3 CG321 4 CG321 5 NG3P2 6 OG3C61 7 HGA2 8 HGA2 9 HGA2 10 HGA2 11 HGA2 12 HGA2 13 HGA2 14 HGA2 15 HGP2 16 HGP2
@<TRIPOS>MOLECULE
morpholine
 16 16 0 0 0
****
USER_CHARGES
INVALID_CHARGES
Pose:  13 Cluster:  13 Fr_nu: 247551 TotEn:   -45.46
@<TRIPOS>ATOM
      1 C1        -72.7796  -10.3016  -43.5034 C.3    1 LIG       0.20900
      2 C2        -72.7623  -12.5813  -44.4902 C.3    1 LIG       0.20900
      3 C3        -71.3090  -10.4965  -43.1808 C.3    1 LIG      -0.03300
      4 C4        -71.2924  -12.6641  -44.1198 C.3    1 LIG      -0.03300
      5 N1        -73.1136  -11.1429  -44.6925 N.4    1 LIG      -0.45600
      6 O1        -71.0227  -11.8788  -42.9563 O.3    1 LIG      -0.27400
      7 H1        -73.4256  -10.6419  -42.6875 H      1 LIG       0.09000
      8 H2        -73.0136   -9.2647  -43.7588 H      1 LIG       0.09000
      9 H3        -72.9858  -13.1081  -45.4215 H      1 LIG       0.09000
     10 H4        -73.4071  -12.9509  -43.6866 H      1 LIG       0.09000
     11 H5        -70.6634  -10.1116  -43.9792 H      1 LIG       0.09000
     12 H6        -71.0566   -9.9542  -42.2641 H      1 LIG       0.09000
     13 H7        -71.0267  -13.7002  -43.8880 H      1 LIG       0.09000
     14 H8        -70.6481  -12.3341  -44.9436 H      1 LIG       0.09000
     15 H9        -74.1177  -11.0594  -44.9025 H      1 LIG       0.32900
     16 H10       -72.6224  -10.7804  -45.5217 H      1 LIG       0.32900
@<TRIPOS>BOND
      1       1       3 1
      2       1       5 1
      3       2       4 1
      4       2       5 1
      5       3       6 1
      6       4       6 1
      7       1       7 1
      8       1       8 1
      9       2       9 1
     10       2      10 1
     11       3      11 1
     12       3      12 1
     13       4      13 1
     14       4      14 1
     15       5      15 1
     16       5      16 1
@<TRIPOS>ALT_TYPE
CGenFF_4.0_ALT_TYPE_SET
CGenFF_4.0 1 CG324 2 CG324 3 CG321 4 CG321 5 NG3P2 6 OG3C61 7 HGA2 8 HGA2 9 HGA2 10 HGA2 11 HGA2 12 HGA2 13 HGA2 14 HGA2 15 HGP2 16 HGP2
@<TRIPOS>MOLECULE
morpholine
 16 16 0 0 0
****
USER_CHARGES
INVALID_CHARGES
Pose:  14 Cluster:  14 Fr_nu: 603151 TotEn:   -42.92
@<TRIPOS>ATOM
      1 C1        -63.3386    5.2037  -52.8594 C.3    1 LIG       0.20900
      2 C2        -65.4422    5.3536  -54.1721 C.3    1 LIG       0.20900
      3 C3        -63.8624    6.3439  -52.0049 C.3    1 LIG      -0.03300
      4 C4        -65.8633    6.4859  -53.2527 C.3    1 LIG      -0.03300
      5 N1        -64.5090    4.4618  -53.4191 N.4    1 LIG      -0.45600
      6 O1        -64.7187    7.1940  -52.7714 O.3    1 LIG      -0.27400
      7 H1        -62.7596    5.5667  -53.7150 H      1 LIG       0.09000
      8 H2        -62.7447    4.4913  -52.2805 H      1 LIG       0.09000
      9 H3        -66.2903    4.7440  -54.4948 H      1 LIG       0.09000
     10 H4        -64.8905    5.7194  -55.0439 H      1 LIG       0.09000
     11 H5        -64.4014    5.9765  -51.1235 H      1 LIG       0.09000
     12 H6        -63.0259    6.9531  -51.6483 H      1 LIG       0.09000
     13 H7        -66.4849    7.1986  -53.8037 H      1 LIG       0.09000
     14 H8        -66.4532    6.1201  -52.4038 H      1 LIG       0.09000
     15 H9        -64.1763    3.7096  -54.0378 H      1 LIG       0.32900
     16 H10       -65.0183    3.9933  -52.6565 H      1 LIG       0.32900
@<TRIPOS>BOND
      1       1       3 1
      2       1       5 1
      3       2       4 1
      4       2       5 1
      5       3       6 1
      6       4       6 1
      7       1       7 1
      8       1       8 1
      9       2       9 1
     10       2      10 1
     11       3      11 1
     12       3      12 1
     13       4      13 1
     14       4      14 1
     15       5      15 1
     16       5      16 1
@<TRIPOS>ALT_TYPE
CGenFF_4.0_ALT_TYPE_SET
CGenFF_4.0 1 CG324 2 CG324 3 CG321 4 CG321 5 NG3P2 6 OG3C61 7 HGA2 8 HGA2 9 HGA2 10 HGA2 11 HGA2 12 HGA2 13 HGA2 14 HGA2 15 HGP2 16 HGP2
@<TRIPOS>MOLECULE
morpholine
 16 16 0 0 0
****
USER_CHARGES
INVALID_CHARGES
Pose:  15 Cluster:  15 Fr_nu: 731618 TotEn:   -40.42
@<TRIPOS>ATOM
      1 C1        -66.1006    5.5988  -54.2965 C.3    1 LIG       0.20900
      2 C2        -63.8066    5.3453  -53.3777 C.3    1 LIG       0.20900
      3 C3        -65.4718    5.6971  -55.6748 C.3    1 LIG      -0.03300
      4 C4        -63.2904    5.4553  -54.8012 C.3    1 LIG      -0.03300
      5 N1        -65.1940    4.7918  -53.4246 N.4    1 LIG      -0.45600
      6 O1        -64.1633    6.2663  -55.5906 O.3    1 LIG      -0.27400
      7 H1        -66.2000    6.5803  -53.8216 H      1 LIG       0.09000
      8 H2        -67.0700    5.0936  -54.3187 H      1 LIG       0.09000
      9 H3        -63.2030    4.6674  -52.7687 H      1 LIG       0.09000
     10 H4        -63.8762    6.3238  -52.8921 H      1 LIG       0.09000
     11 H5        -65.4170    4.7188  -56.1670 H      1 LIG       0.09000
     12 H6        -66.0761    6.3516  -56.3109 H      1 LIG       0.09000
     13 H7        -62.3054    5.9325  -54.8020 H      1 LIG       0.09000
     14 H8        -63.1805    4.4697  -55.2693 H      1 LIG       0.09000
     15 H9        -65.5806    4.7490  -52.4717 H      1 LIG       0.32900
     16 H10       -65.1669    3.8188  -53.7605 H      1 LIG       0.32900
@<TRIPOS>BOND
      1       1       3 1
      2       1       5 1
      3       2       4 1
      4       2       5 1
      5       3       6 1
      6       4       6 1
      7       1       7 1
      8       1       8 1
      9       2       9 1
     10       2      10 1
     11       3      11 1
     12       3      12 1
     13       4      13 1
     14       4      14 1
     15       5      15 1
     16       5      16 1
@<TRIPOS>ALT_TYPE
CGenFF_4.0_ALT_TYPE_SET
CGenFF_4.0 1 CG324 2 CG324 3 CG321 4 CG321 5 NG3P2 6 OG3C61 7 HGA2 8 HGA2 9 HGA2 10 HGA2 11 HGA2 12 HGA2 13 HGA2 14 HGA2 15 HGP2 16 HGP2
@<TRIPOS>MOLECULE
morpholine
 16 16 0 0 0
****
USER_CHARGES
INVALID_CHARGES
Pose:  16 Cluster:  16 Fr_nu: 1168090 TotEn:   -38.76
@<TRIPOS>ATOM
      1 C1        -63.8684    5.2429  -55.0003 C.3    1 LIG       0.20900
      2 C2        -63.7902    5.4951  -52.5302 C.3    1 LIG       0.20900
      3 C3        -62.3702    5.4878  -55.0115 C.3    1 LIG      -0.03300
      4 C4        -62.2957    5.7268  -52.6625 C.3    1 LIG      -0.03300
      5 N1        -64.2361    4.6495  -53.6789 N.4    1 LIG      -0.45600
      6 O1        -61.9907    6.3310  -53.9215 O.3    1 LIG      -0.27400
      7 H1        -64.4355    6.1748  -55.0938 H      1 LIG       0.09000
      8 H2        -64.1783    4.5365  -55.7750 H      1 LIG       0.09000
      9 H3        -64.0477    4.9626  -51.6110 H      1 LIG       0.09000
     10 H4        -64.3553    6.4305  -52.5922 H      1 LIG       0.09000
     11 H5        -61.8048    4.5494  -54.9653 H      1 LIG       0.09000
     12 H6        -62.0859    5.9975  -55.9375 H      1 LIG       0.09000
     13 H7        -61.9559    6.4096  -51.8774 H      1 LIG       0.09000
     14 H8        -61.7302    4.7933  -52.5560 H      1 LIG       0.09000
     15 H9        -65.2554    4.5154  -53.6331 H      1 LIG       0.32900
     16 H10       -63.8252    3.7089  -53.5958 H      1 LIG       0.32900
@<TRIPOS>BOND
      1       1       3 1
      2       1       5 1
      3       2       4 1
      4       2       5 1
      5       3       6 1
      6       4       6 1
      7       1       7 1
      8       1       8 1
      9       2       9 1
     10       2      10 1
     11       3      11 1
     12       3      12 1
     13       4      13 1
     14       4      14 1
     15       5      15 1
     16       5      16 1
@<TRIPOS>ALT_TYPE
CGenFF_4.0_ALT_TYPE_SET
CGenFF_4.0 1 CG324 2 CG324 3 CG321 4 CG321 5 NG3P2 6 OG3C61 7 HGA2 8 HGA2 9 HGA2 10 HGA2 11 HGA2 12 HGA2 13 HGA2 14 HGA2 15 HGP2 16 HGP2
@<TRIPOS>MOLECULE
morpholine
 16 16 0 0 0
****
USER_CHARGES
INVALID_CHARGES
Pose:  17 Cluster:  17 Fr_nu: 893031 TotEn:   -38.21
@<TRIPOS>ATOM
      1 C1        -64.5137    5.3995  -54.1324 C.3    1 LIG       0.20900
      2 C2        -65.6869    6.8521  -52.4940 C.3    1 LIG       0.20900
      3 C3        -63.3308    5.3858  -53.1810 C.3    1 LIG      -0.03300
      4 C4        -64.4467    6.7666  -51.6225 C.3    1 LIG      -0.03300
      5 N1        -65.7566    5.6162  -53.3313 N.4    1 LIG      -0.45600
      6 O1        -63.2777    6.5996  -52.4279 O.3    1 LIG      -0.27400
      7 H1        -64.4537    6.2265  -54.8474 H      1 LIG       0.09000
      8 H2        -64.6277    4.4515  -54.6650 H      1 LIG       0.09000
      9 H3        -66.6058    6.9014  -51.9040 H      1 LIG       0.09000
     10 H4        -65.6409    7.6978  -53.1873 H      1 LIG       0.09000
     11 H5        -63.3693    4.5295  -52.4972 H      1 LIG       0.09000
     12 H6        -62.3992    5.3098  -53.7506 H      1 LIG       0.09000
     13 H7        -64.3275    7.6954  -51.0558 H      1 LIG       0.09000
     14 H8        -64.5157    5.9448  -50.8996 H      1 LIG       0.09000
     15 H9        -66.5677    5.6725  -53.9622 H      1 LIG       0.32900
     16 H10       -65.9262    4.7991  -52.7282 H      1 LIG       0.32900
@<TRIPOS>BOND
      1       1       3 1
      2       1       5 1
      3       2       4 1
      4       2       5 1
      5       3       6 1
      6       4       6 1
      7       1       7 1
      8       1       8 1
      9       2       9 1
     10       2      10 1
     11       3      11 1
     12       3      12 1
     13       4      13 1
     14       4      14 1
     15       5      15 1
     16       5      16 1
@<TRIPOS>ALT_TYPE
CGenFF_4.0_ALT_TYPE_SET
CGenFF_4.0 1 CG324 2 CG324 3 CG321 4 CG321 5 NG3P2 6 OG3C61 7 HGA2 8 HGA2 9 HGA2 10 HGA2 11 HGA2 12 HGA2 13 HGA2 14 HGA2 15 HGP2 16 HGP2
@<TRIPOS>MOLECULE
morpholine
 16 16 0 0 0
****
USER_CHARGES
INVALID_CHARGES
Pose:  18 Cluster:  18 Fr_nu: 920373 TotEn:   -37.88
@<TRIPOS>ATOM
      1 C1        -69.8201   -5.6190  -45.3006 C.3    1 LIG       0.20900
      2 C2        -67.4218   -5.3126  -45.8708 C.3    1 LIG       0.20900
      3 C3        -69.4755   -7.0356  -44.8773 C.3    1 LIG      -0.03300
      4 C4        -67.1946   -6.7440  -45.4188 C.3    1 LIG      -0.03300
      5 N1        -68.6018   -4.7702  -45.1314 N.4    1 LIG      -0.45600
      6 O1        -68.3684   -7.5308  -45.6340 O.3    1 LIG      -0.27400
      7 H1        -70.0956   -5.5642  -46.3588 H      1 LIG       0.09000
      8 H2        -70.6115   -5.1837  -44.6845 H      1 LIG       0.09000
      9 H3        -66.5688   -4.6667  -45.6472 H      1 LIG       0.09000
     10 H4        -67.6664   -5.2550  -46.9361 H      1 LIG       0.09000
     11 H5        -69.2460   -7.0953  -43.8068 H      1 LIG       0.09000
     12 H6        -70.3273   -7.6960  -45.0681 H      1 LIG       0.09000
     13 H7        -66.3847   -7.1926  -46.0027 H      1 LIG       0.09000
     14 H8        -66.9070   -6.7941  -44.3618 H      1 LIG       0.09000
     15 H9        -68.8010   -3.8134  -45.4542 H      1 LIG       0.32900
     16 H10       -68.3744   -4.6871  -44.1306 H      1 LIG       0.32900
@<TRIPOS>BOND
      1       1       3 1
      2       1       5 1
      3       2       4 1
      4       2       5 1
      5       3       6 1
      6       4       6 1
      7       1       7 1
      8       1       8 1
      9       2       9 1
     10       2      10 1
     11       3      11 1
     12       3      12 1
     13       4      13 1
     14       4      14 1
     15       5      15 1
     16       5      16 1
@<TRIPOS>ALT_TYPE
CGenFF_4.0_ALT_TYPE_SET
CGenFF_4.0 1 CG324 2 CG324 3 CG321 4 CG321 5 NG3P2 6 OG3C61 7 HGA2 8 HGA2 9 HGA2 10 HGA2 11 HGA2 12 HGA2 13 HGA2 14 HGA2 15 HGP2 16 HGP2
@<TRIPOS>MOLECULE
morpholine
 16 16 0 0 0
****
USER_CHARGES
INVALID_CHARGES
Pose:  19 Cluster:  19 Fr_nu: 230196 TotEn:   -37.83
@<TRIPOS>ATOM
      1 C1        -75.4277    6.5260  -38.5569 C.3    1 LIG       0.20900
      2 C2        -74.0607    6.4122  -40.6279 C.3    1 LIG       0.20900
      3 C3        -75.3646    8.0385  -38.6713 C.3    1 LIG      -0.03300
      4 C4        -74.0654    7.9303  -40.6413 C.3    1 LIG      -0.03300
      5 N1        -75.2965    5.9467  -39.9282 N.4    1 LIG      -0.45600
      6 O1        -74.1519    8.4439  -39.3102 O.3    1 LIG      -0.27400
      7 H1        -74.5967    6.1258  -37.9669 H      1 LIG       0.09000
      8 H2        -76.3798    6.1813  -38.1447 H      1 LIG       0.09000
      9 H3        -74.0745    5.9885  -41.6355 H      1 LIG       0.09000
     10 H4        -73.2122    6.0116  -40.0645 H      1 LIG       0.09000
     11 H5        -76.2233    8.4404  -39.2223 H      1 LIG       0.09000
     12 H6        -75.3768    8.4856  -37.6723 H      1 LIG       0.09000
     13 H7        -73.1321    8.2996  -41.0778 H      1 LIG       0.09000
     14 H8        -74.8917    8.3274  -41.2431 H      1 LIG       0.09000
     15 H9        -75.2930    4.9192  -39.8692 H      1 LIG       0.32900
     16 H10       -76.1246    6.1929  -40.4884 H      1 LIG       0.32900
@<TRIPOS>BOND
      1       1       3 1
      2       1       5 1
      3       2       4 1
      4       2       5 1
      5       3       6 1
      6       4       6 1
      7       1       7 1
      8       1       8 1
      9       2       9 1
     10       2      10 1
     11       3      11 1
     12       3      12 1
     13       4      13 1
     14       4      14 1
     15       5      15 1
     16       5      16 1
@<TRIPOS>ALT_TYPE
CGenFF_4.0_ALT_TYPE_SET
CGenFF_4.0 1 CG324 2 CG324 3 CG321 4 CG321 5 NG3P2 6 OG3C61 7 HGA2 8 HGA2 9 HGA2 10 HGA2 11 HGA2 12 HGA2 13 HGA2 14 HGA2 15 HGP2 16 HGP2
@<TRIPOS>MOLECULE
morpholine
 16 16 0 0 0
****
USER_CHARGES
INVALID_CHARGES
Pose:  20 Cluster:  20 Fr_nu: 731783 TotEn:   -37.57
@<TRIPOS>ATOM
      1 C1        -63.4113    5.2326  -54.7797 C.3    1 LIG       0.20900
      2 C2        -65.7169    5.6517  -55.6038 C.3    1 LIG       0.20900
      3 C3        -63.9919    5.1524  -53.3793 C.3    1 LIG      -0.03300
      4 C4        -66.1846    5.5503  -54.1630 C.3    1 LIG      -0.03300
      5 N1        -64.4747    4.8341  -55.7512 N.4    1 LIG      -0.45600
      6 O1        -65.1541    5.9773  -53.2693 O.3    1 LIG      -0.27400
      7 H1        -63.1146    6.2535  -55.0414 H      1 LIG       0.09000
      8 H2        -62.5681    4.5505  -54.9180 H      1 LIG       0.09000
      9 H3        -66.4546    5.2583  -56.3080 H      1 LIG       0.09000
     10 H4        -65.4502    6.6781  -55.8749 H      1 LIG       0.09000
     11 H5        -64.2442    4.1219  -53.1025 H      1 LIG       0.09000
     12 H6        -63.2583    5.5174  -52.6536 H      1 LIG       0.09000
     13 H7        -67.0487    6.2038  -54.0073 H      1 LIG       0.09000
     14 H8        -66.4925    4.5290  -53.9082 H      1 LIG       0.09000
     15 H9        -64.1151    4.9232  -56.7114 H      1 LIG       0.32900
     16 H10       -64.7003    3.8371  -55.6273 H      1 LIG       0.32900
@<TRIPOS>BOND
      1       1       3 1
      2       1       5 1
      3       2       4 1
      4       2       5 1
      5       3       6 1
      6       4       6 1
      7       1       7 1
      8       1       8 1
      9       2       9 1
     10       2      10 1
     11       3      11 1
     12       3      12 1
     13       4      13 1
     14       4      14 1
     15       5      15 1
     16       5      16 1
@<TRIPOS>ALT_TYPE
CGenFF_4.0_ALT_TYPE_SET
CGenFF_4.0 1 CG324 2 CG324 3 CG321 4 CG321 5 NG3P2 6 OG3C61 7 HGA2 8 HGA2 9 HGA2 10 HGA2 11 HGA2 12 HGA2 13 HGA2 14 HGA2 15 HGP2 16 HGP2
@<TRIPOS>MOLECULE
morpholine
 16 16 0 0 0
****
USER_CHARGES
INVALID_CHARGES
Pose:  21 Cluster:  21 Fr_nu: 1112043 TotEn:   -37.18
@<TRIPOS>ATOM
      1 C1        -73.4964    6.8063  -40.9461 C.3    1 LIG       0.20900
      2 C2        -74.8981    6.7345  -38.8965 C.3    1 LIG       0.20900
      3 C3        -72.2793    6.8301  -40.0391 C.3    1 LIG      -0.03300
      4 C4        -73.6122    6.7610  -38.0900 C.3    1 LIG      -0.03300
      5 N1        -74.6055    6.1127  -40.2235 N.4    1 LIG      -0.45600
      6 O1        -72.5902    7.4666  -38.7975 O.3    1 LIG      -0.27400
      7 H1        -73.8549    7.8151  -41.1756 H      1 LIG       0.09000
      8 H2        -73.3123    6.2547  -41.8718 H      1 LIG       0.09000
      9 H3        -75.6762    6.1347  -38.4171 H      1 LIG       0.09000
     10 H4        -75.2736    7.7425  -39.0991 H      1 LIG       0.09000
     11 H5        -71.8942    5.8211  -39.8494 H      1 LIG       0.09000
     12 H6        -71.4767    7.4044  -40.5125 H      1 LIG       0.09000
     13 H7        -73.7796    7.2839  -37.1431 H      1 LIG       0.09000
     14 H8        -73.2629    5.7492  -37.8515 H      1 LIG       0.09000
     15 H9        -75.4550    6.1236  -40.8043 H      1 LIG       0.32900
     16 H10       -74.3664    5.1194  -40.0947 H      1 LIG       0.32900
@<TRIPOS>BOND
      1       1       3 1
      2       1       5 1
      3       2       4 1
      4       2       5 1
      5       3       6 1
      6       4       6 1
      7       1       7 1
      8       1       8 1
      9       2       9 1
     10       2      10 1
     11       3      11 1
     12       3      12 1
     13       4      13 1
     14       4      14 1
     15       5      15 1
     16       5      16 1
@<TRIPOS>ALT_TYPE
CGenFF_4.0_ALT_TYPE_SET
CGenFF_4.0 1 CG324 2 CG324 3 CG321 4 CG321 5 NG3P2 6 OG3C61 7 HGA2 8 HGA2 9 HGA2 10 HGA2 11 HGA2 12 HGA2 13 HGA2 14 HGA2 15 HGP2 16 HGP2
@<TRIPOS>MOLECULE
morpholine
 16 16 0 0 0
****
USER_CHARGES
INVALID_CHARGES
Pose:  22 Cluster:  22 Fr_nu: 168999 TotEn:   -36.69
@<TRIPOS>ATOM
      1 C1        -74.6577    6.4557  -40.0621 C.3    1 LIG       0.20900
      2 C2        -76.0131    6.5260  -37.9816 C.3    1 LIG       0.20900
      3 C3        -73.4240    6.6100  -39.1909 C.3    1 LIG      -0.03300
      4 C4        -74.7129    6.6761  -37.2123 C.3    1 LIG      -0.03300
      5 N1        -75.7237    5.7928  -39.2512 N.4    1 LIG      -0.45600
      6 O1        -73.7340    7.3490  -38.0072 O.3    1 LIG      -0.27400
      7 H1        -75.0599    7.4244  -40.3763 H      1 LIG       0.09000
      8 H2        -74.4711    5.8263  -40.9363 H      1 LIG       0.09000
      9 H3        -76.7571    5.9457  -37.4295 H      1 LIG       0.09000
     10 H4        -76.4318    7.4957  -38.2685 H      1 LIG       0.09000
     11 H5        -72.9960    5.6384  -38.9170 H      1 LIG       0.09000
     12 H6        -72.6544    7.1664  -39.7352 H      1 LIG       0.09000
     13 H7        -74.8812    7.2794  -36.3148 H      1 LIG       0.09000
     14 H8        -74.3195    5.7049  -36.8887 H      1 LIG       0.09000
     15 H9        -76.5848    5.7175  -39.8099 H      1 LIG       0.32900
     16 H10       -75.4434    4.8257  -39.0358 H      1 LIG       0.32900
@<TRIPOS>BOND
      1       1       3 1
      2       1       5 1
      3       2       4 1
      4       2       5 1
      5       3       6 1
      6       4       6 1
      7       1       7 1
      8       1       8 1
      9       2       9 1
     10       2      10 1
     11       3      11 1
     12       3      12 1
     13       4      13 1
     14       4      14 1
     15       5      15 1
     16       5      16 1
@<TRIPOS>ALT_TYPE
CGenFF_4.0_ALT_TYPE_SET
CGenFF_4.0 1 CG324 2 CG324 3 CG321 4 CG321 5 NG3P2 6 OG3C61 7 HGA2 8 HGA2 9 HGA2 10 HGA2 11 HGA2 12 HGA2 13 HGA2 14 HGA2 15 HGP2 16 HGP2
@<TRIPOS>MOLECULE
morpholine
 16 16 0 0 0
****
USER_CHARGES
INVALID_CHARGES
Pose:  23 Cluster:  23 Fr_nu: 1222089 TotEn:   -36.43
@<TRIPOS>ATOM
      1 C1        -62.5857    5.8294  -54.5261 C.3    1 LIG       0.20900
      2 C2        -64.8925    5.2936  -53.7762 C.3    1 LIG       0.20900
      3 C3        -62.3282    6.3836  -53.1365 C.3    1 LIG      -0.03300
      4 C4        -64.5216    5.8734  -52.4230 C.3    1 LIG      -0.03300
      5 N1        -63.6465    4.7818  -54.4233 N.4    1 LIG      -0.45600
      6 O1        -63.5352    6.8975  -52.5688 O.3    1 LIG      -0.27400
      7 H1        -62.9679    6.5963  -55.2077 H      1 LIG       0.09000
      8 H2        -61.6979    5.3565  -54.9544 H      1 LIG       0.09000
      9 H3        -65.5873    4.4539  -53.6913 H      1 LIG       0.09000
     10 H4        -65.3041    6.0542  -54.4471 H      1 LIG       0.09000
     11 H5        -61.9012    5.6253  -52.4694 H      1 LIG       0.09000
     12 H6        -61.6129    7.2101  -53.1948 H      1 LIG       0.09000
     13 H7        -65.4035    6.3276  -51.9604 H      1 LIG       0.09000
     14 H8        -64.1509    5.1004  -51.7391 H      1 LIG       0.09000
     15 H9        -63.8681    4.4225  -55.3620 H      1 LIG       0.32900
     16 H10       -63.2868    3.9762  -53.8922 H      1 LIG       0.32900
@<TRIPOS>BOND
      1       1       3 1
      2       1       5 1
      3       2       4 1
      4       2       5 1
      5       3       6 1
      6       4       6 1
      7       1       7 1
      8       1       8 1
      9       2       9 1
     10       2      10 1
     11       3      11 1
     12       3      12 1
     13       4      13 1
     14       4      14 1
     15       5      15 1
     16       5      16 1
@<TRIPOS>ALT_TYPE
CGenFF_4.0_ALT_TYPE_SET
CGenFF_4.0 1 CG324 2 CG324 3 CG321 4 CG321 5 NG3P2 6 OG3C61 7 HGA2 8 HGA2 9 HGA2 10 HGA2 11 HGA2 12 HGA2 13 HGA2 14 HGA2 15 HGP2 16 HGP2
@<TRIPOS>MOLECULE
morpholine
 16 16 0 0 0
****
USER_CHARGES
INVALID_CHARGES
Pose:  24 Cluster:  24 Fr_nu: 174960 TotEn:   -36.13
@<TRIPOS>ATOM
      1 C1        -74.8681    8.6249  -40.9764 C.3    1 LIG       0.20900
      2 C2        -74.7249    6.5736  -39.5826 C.3    1 LIG       0.20900
      3 C3        -73.9483    7.9397  -41.9709 C.3    1 LIG      -0.03300
      4 C4        -73.8128    5.9886  -40.6460 C.3    1 LIG      -0.03300
      5 N1        -75.6259    7.5709  -40.2361 N.4    1 LIG      -0.45600
      6 O1        -73.0778    7.0242  -41.3021 O.3    1 LIG      -0.27400
      7 H1        -74.3083    9.1933  -40.2264 H      1 LIG       0.09000
      8 H2        -75.6001    9.2720  -41.4671 H      1 LIG       0.09000
      9 H3        -75.3585    5.8146  -39.1163 H      1 LIG       0.09000
     10 H4        -74.1626    7.1152  -38.8155 H      1 LIG       0.09000
     11 H5        -74.5125    7.4105  -42.7481 H      1 LIG       0.09000
     12 H6        -73.3220    8.6858  -42.4701 H      1 LIG       0.09000
     13 H7        -73.0881    5.3128  -40.1812 H      1 LIG       0.09000
     14 H8        -74.3755    5.4100  -41.3884 H      1 LIG       0.09000
     15 H9        -76.2249    8.0124  -39.5251 H      1 LIG       0.32900
     16 H10       -76.2662    7.0875  -40.8816 H      1 LIG       0.32900
@<TRIPOS>BOND
      1       1       3 1
      2       1       5 1
      3       2       4 1
      4       2       5 1
      5       3       6 1
      6       4       6 1
      7       1       7 1
      8       1       8 1
      9       2       9 1
     10       2      10 1
     11       3      11 1
     12       3      12 1
     13       4      13 1
     14       4      14 1
     15       5      15 1
     16       5      16 1
@<TRIPOS>ALT_TYPE
CGenFF_4.0_ALT_TYPE_SET
CGenFF_4.0 1 CG324 2 CG324 3 CG321 4 CG321 5 NG3P2 6 OG3C61 7 HGA2 8 HGA2 9 HGA2 10 HGA2 11 HGA2 12 HGA2 13 HGA2 14 HGA2 15 HGP2 16 HGP2
@<TRIPOS>MOLECULE
morpholine
 16 16 0 0 0
****
USER_CHARGES
INVALID_CHARGES
Pose:  25 Cluster:  25 Fr_nu: 269252 TotEn:   -35.99
@<TRIPOS>ATOM
      1 C1        -68.9101   -6.5418  -44.9143 C.3    1 LIG       0.20900
      2 C2        -66.8017   -5.7279  -45.9453 C.3    1 LIG       0.20900
      3 C3        -68.0915   -7.6333  -44.2485 C.3    1 LIG      -0.03300
      4 C4        -66.0863   -6.8589  -45.2283 C.3    1 LIG      -0.03300
      5 N1        -68.0175   -5.3676  -45.1546 N.4    1 LIG      -0.45600
      6 O1        -66.9612   -7.9757  -45.0537 O.3    1 LIG      -0.27400
      7 H1        -69.2877   -6.8538  -45.8935 H      1 LIG       0.09000
      8 H2        -69.7371   -6.2022  -44.2849 H      1 LIG       0.09000
      9 H3        -66.1833   -4.8300  -46.0243 H      1 LIG       0.09000
     10 H4        -67.1517   -6.0304  -46.9373 H      1 LIG       0.09000
     11 H5        -67.7546   -7.3356  -43.2484 H      1 LIG       0.09000
     12 H6        -68.7011   -8.5353  -44.1349 H      1 LIG       0.09000
     13 H7        -65.2347   -7.1968  -45.8270 H      1 LIG       0.09000
     14 H8        -65.6990   -6.5393  -44.2534 H      1 LIG       0.09000
     15 H9        -68.5422   -4.6307  -45.6454 H      1 LIG       0.32900
     16 H10       -67.7349   -4.9578  -44.2532 H      1 LIG       0.32900
@<TRIPOS>BOND
      1       1       3 1
      2       1       5 1
      3       2       4 1
      4       2       5 1
      5       3       6 1
      6       4       6 1
      7       1       7 1
      8       1       8 1
      9       2       9 1
     10       2      10 1
     11       3      11 1
     12       3      12 1
     13       4      13 1
     14       4      14 1
     15       5      15 1
     16       5      16 1
@<TRIPOS>ALT_TYPE
CGenFF_4.0_ALT_TYPE_SET
CGenFF_4.0 1 CG324 2 CG324 3 CG321 4 CG321 5 NG3P2 6 OG3C61 7 HGA2 8 HGA2 9 HGA2 10 HGA2 11 HGA2 12 HGA2 13 HGA2 14 HGA2 15 HGP2 16 HGP2
@<TRIPOS>MOLECULE
morpholine
 16 16 0 0 0
****
USER_CHARGES
INVALID_CHARGES
Pose:  26 Cluster:  26 Fr_nu: 229928 TotEn:   -35.97
@<TRIPOS>ATOM
      1 C1        -75.6245    6.8643  -38.7515 C.3    1 LIG       0.20900
      2 C2        -74.0607    6.4122  -40.6279 C.3    1 LIG       0.20900
      3 C3        -74.4081    7.0352  -37.8595 C.3    1 LIG      -0.03300
      4 C4        -72.9209    6.6061  -39.6441 C.3    1 LIG      -0.03300
      5 N1        -75.2311    7.2099  -40.1512 N.4    1 LIG      -0.45600
      6 O1        -73.3251    6.2274  -38.3264 O.3    1 LIG      -0.27400
      7 H1        -75.9742    5.8270  -38.7714 H      1 LIG       0.09000
      8 H2        -76.4435    7.5303  -38.4668 H      1 LIG       0.09000
      9 H3        -73.8081    6.7669  -41.6306 H      1 LIG       0.09000
     10 H4        -74.3896    5.3691  -40.6712 H      1 LIG       0.09000
     11 H5        -74.0889    8.0827  -37.8040 H      1 LIG       0.09000
     12 H6        -74.6473    6.7104  -36.8419 H      1 LIG       0.09000
     13 H7        -72.0761    5.9698  -39.9261 H      1 LIG       0.09000
     14 H8        -72.5652    7.6434  -39.6358 H      1 LIG       0.09000
     15 H9        -76.0309    7.0589  -40.7811 H      1 LIG       0.32900
     16 H10       -75.0124    8.2143  -40.2110 H      1 LIG       0.32900
@<TRIPOS>BOND
      1       1       3 1
      2       1       5 1
      3       2       4 1
      4       2       5 1
      5       3       6 1
      6       4       6 1
      7       1       7 1
      8       1       8 1
      9       2       9 1
     10       2      10 1
     11       3      11 1
     12       3      12 1
     13       4      13 1
     14       4      14 1
     15       5      15 1
     16       5      16 1
@<TRIPOS>ALT_TYPE
CGenFF_4.0_ALT_TYPE_SET
CGenFF_4.0 1 CG324 2 CG324 3 CG321 4 CG321 5 NG3P2 6 OG3C61 7 HGA2 8 HGA2 9 HGA2 10 HGA2 11 HGA2 12 HGA2 13 HGA2 14 HGA2 15 HGP2 16 HGP2
@<TRIPOS>MOLECULE
morpholine
 16 16 0 0 0
****
USER_CHARGES
INVALID_CHARGES
Pose:  27 Cluster:  27 Fr_nu: 731997 TotEn:   -35.97
@<TRIPOS>ATOM
      1 C1        -64.1926    6.6197  -51.6970 C.3    1 LIG       0.20900
      2 C2        -64.3779    5.0046  -53.5753 C.3    1 LIG       0.20900
      3 C3        -65.4256    7.3111  -52.2504 C.3    1 LIG      -0.03300
      4 C4        -65.6023    5.7748  -54.0362 C.3    1 LIG      -0.03300
      5 N1        -64.2432    5.1808  -52.0974 N.4    1 LIG      -0.45600
      6 O1        -65.4966    7.1522  -53.6692 O.3    1 LIG      -0.27400
      7 H1        -63.2696    7.0301  -52.1194 H      1 LIG       0.09000
      8 H2        -64.1530    6.6553  -50.6050 H      1 LIG       0.09000
      9 H3        -64.4638    3.9327  -53.7718 H      1 LIG       0.09000
     10 H4        -63.4581    5.3949  -54.0222 H      1 LIG       0.09000
     11 H5        -66.3455    6.9306  -51.7907 H      1 LIG       0.09000
     12 H6        -65.3731    8.3841  -52.0408 H      1 LIG       0.09000
     13 H7        -65.6799    5.7285  -55.1270 H      1 LIG       0.09000
     14 H8        -66.5257    5.3534  -53.6210 H      1 LIG       0.09000
     15 H9        -63.3935    4.7017  -51.7691 H      1 LIG       0.32900
     16 H10       -65.0291    4.7165  -51.6208 H      1 LIG       0.32900
@<TRIPOS>BOND
      1       1       3 1
      2       1       5 1
      3       2       4 1
      4       2       5 1
      5       3       6 1
      6       4       6 1
      7       1       7 1
      8       1       8 1
      9       2       9 1
     10       2      10 1
     11       3      11 1
     12       3      12 1
     13       4      13 1
     14       4      14 1
     15       5      15 1
     16       5      16 1
@<TRIPOS>ALT_TYPE
CGenFF_4.0_ALT_TYPE_SET
CGenFF_4.0 1 CG324 2 CG324 3 CG321 4 CG321 5 NG3P2 6 OG3C61 7 HGA2 8 HGA2 9 HGA2 10 HGA2 11 HGA2 12 HGA2 13 HGA2 14 HGA2 15 HGP2 16 HGP2
@<TRIPOS>MOLECULE
morpholine
 16 16 0 0 0
****
USER_CHARGES
INVALID_CHARGES
Pose:  28 Cluster:  28 Fr_nu: 716758 TotEn:   -35.78
@<TRIPOS>ATOM
      1 C1        -65.4776    5.7968  -53.7854 C.3    1 LIG       0.20900
      2 C2        -63.9487    6.4292  -51.9325 C.3    1 LIG       0.20900
      3 C3        -64.3258    5.0113  -54.3862 C.3    1 LIG      -0.03300
      4 C4        -62.8720    5.6120  -52.6237 C.3    1 LIG      -0.03300
      5 N1        -65.2795    5.8607  -52.3055 N.4    1 LIG      -0.45600
      6 O1        -63.0747    5.6089  -54.0386 O.3    1 LIG      -0.27400
      7 H1        -65.4977    6.8312  -54.1437 H      1 LIG       0.09000
      8 H2        -66.4440    5.3187  -53.9668 H      1 LIG       0.09000
      9 H3        -63.8669    6.3863  -50.8433 H      1 LIG       0.09000
     10 H4        -63.9484    7.4712  -52.2675 H      1 LIG       0.09000
     11 H5        -64.3360    3.9637  -54.0625 H      1 LIG       0.09000
     12 H6        -64.4030    5.0186  -55.4780 H      1 LIG       0.09000
     13 H7        -61.8900    6.0554  -52.4316 H      1 LIG       0.09000
     14 H8        -62.8468    4.5800  -52.2536 H      1 LIG       0.09000
     15 H9        -66.0274    6.4268  -51.8819 H      1 LIG       0.32900
     16 H10       -65.3782    4.9183  -51.9023 H      1 LIG       0.32900
@<TRIPOS>BOND
      1       1       3 1
      2       1       5 1
      3       2       4 1
      4       2       5 1
      5       3       6 1
      6       4       6 1
      7       1       7 1
      8       1       8 1
      9       2       9 1
     10       2      10 1
     11       3      11 1
     12       3      12 1
     13       4      13 1
     14       4      14 1
     15       5      15 1
     16       5      16 1
@<TRIPOS>ALT_TYPE
CGenFF_4.0_ALT_TYPE_SET
CGenFF_4.0 1 CG324 2 CG324 3 CG321 4 CG321 5 NG3P2 6 OG3C61 7 HGA2 8 HGA2 9 HGA2 10 HGA2 11 HGA2 12 HGA2 13 HGA2 14 HGA2 15 HGP2 16 HGP2
@<TRIPOS>MOLECULE
morpholine
 16 16 0 0 0
****
USER_CHARGES
INVALID_CHARGES
Pose:  29 Cluster:  29 Fr_nu: 230667 TotEn:   -35.08
@<TRIPOS>ATOM
      1 C1        -73.3978    7.1681  -41.6747 C.3    1 LIG       0.20900
      2 C2        -73.4640    6.2619  -39.3627 C.3    1 LIG       0.20900
      3 C3        -71.8838    7.0868  -41.5978 C.3    1 LIG      -0.03300
      4 C4        -71.9467    6.2243  -39.3995 C.3    1 LIG      -0.03300
      5 N1        -73.9694    6.1311  -40.7630 N.4    1 LIG      -0.45600
      6 O1        -71.4394    7.2552  -40.2497 O.3    1 LIG      -0.27400
      7 H1        -73.7735    8.1349  -41.3240 H      1 LIG       0.09000
      8 H2        -73.7729    6.9632  -42.6809 H      1 LIG       0.09000
      9 H3        -73.8855    5.4366  -38.7829 H      1 LIG       0.09000
     10 H4        -73.8394    7.2171  -38.9823 H      1 LIG       0.09000
     11 H5        -71.5074    6.1360  -41.9936 H      1 LIG       0.09000
     12 H6        -71.4397    7.8899  -42.1944 H      1 LIG       0.09000
     13 H7        -71.5476    6.3981  -38.3953 H      1 LIG       0.09000
     14 H8        -71.5740    5.2506  -39.7394 H      1 LIG       0.09000
     15 H9        -74.9964    6.1975  -40.7665 H      1 LIG       0.32900
     16 H10       -73.7476    5.1927  -41.1243 H      1 LIG       0.32900
@<TRIPOS>BOND
      1       1       3 1
      2       1       5 1
      3       2       4 1
      4       2       5 1
      5       3       6 1
      6       4       6 1
      7       1       7 1
      8       1       8 1
      9       2       9 1
     10       2      10 1
     11       3      11 1
     12       3      12 1
     13       4      13 1
     14       4      14 1
     15       5      15 1
     16       5      16 1
@<TRIPOS>ALT_TYPE
CGenFF_4.0_ALT_TYPE_SET
CGenFF_4.0 1 CG324 2 CG324 3 CG321 4 CG321 5 NG3P2 6 OG3C61 7 HGA2 8 HGA2 9 HGA2 10 HGA2 11 HGA2 12 HGA2 13 HGA2 14 HGA2 15 HGP2 16 HGP2
@<TRIPOS>MOLECULE
morpholine
 16 16 0 0 0
****
USER_CHARGES
INVALID_CHARGES
Pose:  30 Cluster:  30 Fr_nu: 170315 TotEn:   -35.06
@<TRIPOS>ATOM
      1 C1        -74.1396    6.0055  -40.4583 C.3    1 LIG       0.20900
      2 C2        -74.0211    7.4023  -42.5091 C.3    1 LIG       0.20900
      3 C3        -72.7194    6.4449  -40.1507 C.3    1 LIG      -0.03300
      4 C4        -72.6069    7.7738  -42.1005 C.3    1 LIG      -0.03300
      5 N1        -74.7942    7.0737  -41.2731 N.4    1 LIG      -0.45600
      6 O1        -72.0032    6.7117  -41.3586 O.3    1 LIG      -0.27400
      7 H1        -74.1632    5.0923  -41.0619 H      1 LIG       0.09000
      8 H2        -74.7369    5.8713  -39.5525 H      1 LIG       0.09000
      9 H3        -74.5376    8.2249  -43.0106 H      1 LIG       0.09000
     10 H4        -74.0421    6.5072  -43.1388 H      1 LIG       0.09000
     11 H5        -72.6991    7.3323  -39.5069 H      1 LIG       0.09000
     12 H6        -72.1908    5.6444  -39.6236 H      1 LIG       0.09000
     13 H7        -71.9959    7.9425  -42.9928 H      1 LIG       0.09000
     14 H8        -72.5860    8.6955  -41.5066 H      1 LIG       0.09000
     15 H9        -75.7455    6.7766  -41.5302 H      1 LIG       0.32900
     16 H10       -74.9100    7.9225  -40.7018 H      1 LIG       0.32900
@<TRIPOS>BOND
      1       1       3 1
      2       1       5 1
      3       2       4 1
      4       2       5 1
      5       3       6 1
      6       4       6 1
      7       1       7 1
      8       1       8 1
      9       2       9 1
     10       2      10 1
     11       3      11 1
     12       3      12 1
     13       4      13 1
     14       4      14 1
     15       5      15 1
     16       5      16 1
@<TRIPOS>ALT_TYPE
CGenFF_4.0_ALT_TYPE_SET
CGenFF_4.0 1 CG324 2 CG324 3 CG321 4 CG321 5 NG3P2 6 OG3C61 7 HGA2 8 HGA2 9 HGA2 10 HGA2 11 HGA2 12 HGA2 13 HGA2 14 HGA2 15 HGP2 16 HGP2
@<TRIPOS>MOLECULE
morpholine
 16 16 0 0 0
****
USER_CHARGES
INVALID_CHARGES
Pose:  31 Cluster:  31 Fr_nu: 308357 TotEn:   -33.62
@<TRIPOS>ATOM
      1 C1        -74.8715    6.8748  -39.5721 C.3    1 LIG       0.20900
      2 C2        -72.6696    6.5902  -38.4578 C.3    1 LIG       0.20900
      3 C3        -74.2022    6.4512  -40.8672 C.3    1 LIG      -0.03300
      4 C4        -72.1085    6.1798  -39.8075 C.3    1 LIG      -0.03300
      5 N1        -74.1258    6.2549  -38.4350 N.4    1 LIG      -0.45600
      6 O1        -72.8223    6.8241  -40.8650 O.3    1 LIG      -0.27400
      7 H1        -74.8250    7.9586  -39.4234 H      1 LIG       0.09000
      8 H2        -75.9080    6.5325  -39.5104 H      1 LIG       0.09000
      9 H3        -72.1962    6.0539  -37.6313 H      1 LIG       0.09000
     10 H4        -72.5945    7.6701  -38.2959 H      1 LIG       0.09000
     11 H5        -74.2917    5.3716  -41.0365 H      1 LIG       0.09000
     12 H6        -74.6794    6.9570  -41.7125 H      1 LIG       0.09000
     13 H7        -71.0604    6.4865  -39.8815 H      1 LIG       0.09000
     14 H8        -72.1454    5.0927  -39.9477 H      1 LIG       0.09000
     15 H9        -74.5370    6.5645  -37.5437 H      1 LIG       0.32900
     16 H10       -74.2456    5.2325  -38.4592 H      1 LIG       0.32900
@<TRIPOS>BOND
      1       1       3 1
      2       1       5 1
      3       2       4 1
      4       2       5 1
      5       3       6 1
      6       4       6 1
      7       1       7 1
      8       1       8 1
      9       2       9 1
     10       2      10 1
     11       3      11 1
     12       3      12 1
     13       4      13 1
     14       4      14 1
     15       5      15 1
     16       5      16 1
@<TRIPOS>ALT_TYPE
CGenFF_4.0_ALT_TYPE_SET
CGenFF_4.0 1 CG324 2 CG324 3 CG321 4 CG321 5 NG3P2 6 OG3C61 7 HGA2 8 HGA2 9 HGA2 10 HGA2 11 HGA2 12 HGA2 13 HGA2 14 HGA2 15 HGP2 16 HGP2
@<TRIPOS>MOLECULE
morpholine
 16 16 0 0 0
****
USER_CHARGES
INVALID_CHARGES
Pose:  32 Cluster:  32 Fr_nu: 214285 TotEn:   -32.54
@<TRIPOS>ATOM
      1 C1        -68.2865  -20.8795  -53.4730 C.3    1 LIG       0.20900
      2 C2        -66.4040  -20.9816  -51.8554 C.3    1 LIG       0.20900
      3 C3        -68.6100  -22.3134  -53.0936 C.3    1 LIG      -0.03300
      4 C4        -66.8203  -22.4103  -51.5548 C.3    1 LIG      -0.03300
      5 N1        -67.6120  -20.2280  -52.3095 N.4    1 LIG      -0.45600
      6 O1        -67.4242  -23.0096  -52.7033 O.3    1 LIG      -0.27400
      7 H1        -67.5846  -20.8271  -54.3117 H      1 LIG       0.09000
      8 H2        -69.1845  -20.2985  -53.6994 H      1 LIG       0.09000
      9 H3        -66.0100  -20.4700  -50.9735 H      1 LIG       0.09000
     10 H4        -65.6781  -20.9315  -52.6732 H      1 LIG       0.09000
     11 H5        -69.3491  -22.3629  -52.2851 H      1 LIG       0.09000
     12 H6        -69.0317  -22.8380  -53.9568 H      1 LIG       0.09000
     13 H7        -65.9393  -23.0060  -51.2960 H      1 LIG       0.09000
     14 H8        -67.5137  -22.4600  -50.7066 H      1 LIG       0.09000
     15 H9        -67.3443  -19.2664  -52.5606 H      1 LIG       0.32900
     16 H10       -68.2778  -20.1392  -51.5290 H      1 LIG       0.32900
@<TRIPOS>BOND
      1       1       3 1
      2       1       5 1
      3       2       4 1
      4       2       5 1
      5       3       6 1
      6       4       6 1
      7       1       7 1
      8       1       8 1
      9       2       9 1
     10       2      10 1
     11       3      11 1
     12       3      12 1
     13       4      13 1
     14       4      14 1
     15       5      15 1
     16       5      16 1
@<TRIPOS>ALT_TYPE
CGenFF_4.0_ALT_TYPE_SET
CGenFF_4.0 1 CG324 2 CG324 3 CG321 4 CG321 5 NG3P2 6 OG3C61 7 HGA2 8 HGA2 9 HGA2 10 HGA2 11 HGA2 12 HGA2 13 HGA2 14 HGA2 15 HGP2 16 HGP2
@<TRIPOS>MOLECULE
morpholine
 16 16 0 0 0
****
USER_CHARGES
INVALID_CHARGES
Pose:  33 Cluster:  33 Fr_nu: 769554 TotEn:   -31.34
@<TRIPOS>ATOM
      1 C1        -66.3632  -20.0883  -52.1102 C.3    1 LIG       0.20900
      2 C2        -66.4190  -22.2630  -50.9108 C.3    1 LIG       0.20900
      3 C3        -67.2218  -20.7290  -53.1858 C.3    1 LIG      -0.03300
      4 C4        -67.2756  -22.7968  -52.0449 C.3    1 LIG      -0.03300
      5 N1        -66.6336  -20.7870  -50.8171 N.4    1 LIG      -0.45600
      6 O1        -66.9587  -22.1315  -53.2696 O.3    1 LIG      -0.27400
      7 H1        -65.2943  -20.2097  -52.3143 H      1 LIG       0.09000
      8 H2        -66.5994  -19.0304  -51.9674 H      1 LIG       0.09000
      9 H3        -66.6921  -22.6965  -49.9452 H      1 LIG       0.09000
     10 H4        -65.3514  -22.4127  -51.1003 H      1 LIG       0.09000
     11 H5        -68.2906  -20.5651  -53.0037 H      1 LIG       0.09000
     12 H6        -66.9833  -20.2898  -54.1596 H      1 LIG       0.09000
     13 H7        -67.0777  -23.8638  -52.1877 H      1 LIG       0.09000
     14 H8        -68.3454  -22.6847  -51.8316 H      1 LIG       0.09000
     15 H9        -66.0289  -20.3966  -50.0815 H      1 LIG       0.32900
     16 H10       -67.5999  -20.5965  -50.5166 H      1 LIG       0.32900
@<TRIPOS>BOND
      1       1       3 1
      2       1       5 1
      3       2       4 1
      4       2       5 1
      5       3       6 1
      6       4       6 1
      7       1       7 1
      8       1       8 1
      9       2       9 1
     10       2      10 1
     11       3      11 1
     12       3      12 1
     13       4      13 1
     14       4      14 1
     15       5      15 1
     16       5      16 1
@<TRIPOS>ALT_TYPE
CGenFF_4.0_ALT_TYPE_SET
CGenFF_4.0 1 CG324 2 CG324 3 CG321 4 CG321 5 NG3P2 6 OG3C61 7 HGA2 8 HGA2 9 HGA2 10 HGA2 11 HGA2 12 HGA2 13 HGA2 14 HGA2 15 HGP2 16 HGP2
@<TRIPOS>MOLECULE
morpholine
 16 16 0 0 0
****
USER_CHARGES
INVALID_CHARGES
Pose:  34 Cluster:  34 Fr_nu: 214236 TotEn:   -31.25
@<TRIPOS>ATOM
      1 C1        -68.8967  -21.0569  -53.5668 C.3    1 LIG       0.20900
      2 C2        -66.7470  -20.3249  -52.5601 C.3    1 LIG       0.20900
      3 C3        -68.0943  -21.5987  -54.7361 C.3    1 LIG      -0.03300
      4 C4        -66.0499  -20.9033  -53.7784 C.3    1 LIG      -0.03300
      5 N1        -68.0246  -21.0720  -52.3533 N.4    1 LIG      -0.45600
      6 O1        -66.9014  -20.8340  -54.9243 O.3    1 LIG      -0.27400
      7 H1        -69.1963  -20.0156  -53.7243 H      1 LIG       0.09000
      8 H2        -69.7748  -21.6702  -53.3476 H      1 LIG       0.09000
      9 H3        -66.1513  -20.4348  -51.6501 H      1 LIG       0.09000
     10 H4        -67.0185  -19.2746  -52.7056 H      1 LIG       0.09000
     11 H5        -67.8362  -22.6553  -54.5968 H      1 LIG       0.09000
     12 H6        -68.6834  -21.5229  -55.6555 H      1 LIG       0.09000
     13 H7        -65.1493  -20.3223  -54.0004 H      1 LIG       0.09000
     14 H8        -65.7404  -21.9423  -53.6126 H      1 LIG       0.09000
     15 H9        -68.5356  -20.6674  -51.5568 H      1 LIG       0.32900
     16 H10       -67.8171  -22.0452  -52.0886 H      1 LIG       0.32900
@<TRIPOS>BOND
      1       1       3 1
      2       1       5 1
      3       2       4 1
      4       2       5 1
      5       3       6 1
      6       4       6 1
      7       1       7 1
      8       1       8 1
      9       2       9 1
     10       2      10 1
     11       3      11 1
     12       3      12 1
     13       4      13 1
     14       4      14 1
     15       5      15 1
     16       5      16 1
@<TRIPOS>ALT_TYPE
CGenFF_4.0_ALT_TYPE_SET
CGenFF_4.0 1 CG324 2 CG324 3 CG321 4 CG321 5 NG3P2 6 OG3C61 7 HGA2 8 HGA2 9 HGA2 10 HGA2 11 HGA2 12 HGA2 13 HGA2 14 HGA2 15 HGP2 16 HGP2
@<TRIPOS>MOLECULE
morpholine
 16 16 0 0 0
****
USER_CHARGES
INVALID_CHARGES
Pose:  35 Cluster:  35 Fr_nu: 611376 TotEn:   -31.09
@<TRIPOS>ATOM
      1 C1        -66.9322   -7.7011  -44.4684 C.3    1 LIG       0.20900
      2 C2        -68.0239   -5.8567  -45.7243 C.3    1 LIG       0.20900
      3 C3        -65.6647   -7.3995  -45.2476 C.3    1 LIG      -0.03300
      4 C4        -66.7026   -5.6450  -46.4414 C.3    1 LIG      -0.03300
      5 N1        -67.7380   -6.4456  -44.3808 N.4    1 LIG      -0.45600
      6 O1        -65.9816   -6.8754  -46.5392 O.3    1 LIG      -0.27400
      7 H1        -67.5588   -8.4406  -44.9775 H      1 LIG       0.09000
      8 H2        -66.7221   -8.0282  -43.4465 H      1 LIG       0.09000
      9 H3        -68.5637   -4.9198  -45.5641 H      1 LIG       0.09000
     10 H4        -68.6635   -6.5725  -46.2502 H      1 LIG       0.09000
     11 H5        -65.0171   -6.6945  -44.7128 H      1 LIG       0.09000
     12 H6        -65.0941   -8.3216  -45.3966 H      1 LIG       0.09000
     13 H7        -66.8869   -5.2883  -47.4596 H      1 LIG       0.09000
     14 H8        -66.0830   -4.8949  -45.9355 H      1 LIG       0.09000
     15 H9        -68.6237   -6.6380  -43.8931 H      1 LIG       0.32900
     16 H10       -67.2416   -5.7557  -43.7995 H      1 LIG       0.32900
@<TRIPOS>BOND
      1       1       3 1
      2       1       5 1
      3       2       4 1
      4       2       5 1
      5       3       6 1
      6       4       6 1
      7       1       7 1
      8       1       8 1
      9       2       9 1
     10       2      10 1
     11       3      11 1
     12       3      12 1
     13       4      13 1
     14       4      14 1
     15       5      15 1
     16       5      16 1
@<TRIPOS>ALT_TYPE
CGenFF_4.0_ALT_TYPE_SET
CGenFF_4.0 1 CG324 2 CG324 3 CG321 4 CG321 5 NG3P2 6 OG3C61 7 HGA2 8 HGA2 9 HGA2 10 HGA2 11 HGA2 12 HGA2 13 HGA2 14 HGA2 15 HGP2 16 HGP2
@<TRIPOS>MOLECULE
morpholine
 16 16 0 0 0
****
USER_CHARGES
INVALID_CHARGES
Pose:  36 Cluster:  36 Fr_nu: 214935 TotEn:   -31.07
@<TRIPOS>ATOM
      1 C1        -66.6727  -20.0833  -52.4955 C.3    1 LIG       0.20900
      2 C2        -66.3255  -21.7155  -50.6554 C.3    1 LIG       0.20900
      3 C3        -65.4858  -20.7165  -53.1990 C.3    1 LIG      -0.03300
      4 C4        -65.1561  -22.2692  -51.4494 C.3    1 LIG      -0.03300
      5 N1        -67.3007  -21.1151  -51.6156 N.4    1 LIG      -0.45600
      6 O1        -64.5595  -21.2433  -52.2462 O.3    1 LIG      -0.27400
      7 H1        -66.3687  -19.2582  -51.8431 H      1 LIG       0.09000
      8 H2        -67.4372  -19.7424  -53.1988 H      1 LIG       0.09000
      9 H3        -66.8520  -22.4929  -50.0956 H      1 LIG       0.09000
     10 H4        -66.0161  -20.9117  -49.9798 H      1 LIG       0.09000
     11 H5        -65.7979  -21.5109  -53.8873 H      1 LIG       0.09000
     12 H6        -64.9584  -19.9596  -53.7882 H      1 LIG       0.09000
     13 H7        -64.3885  -22.6444  -50.7653 H      1 LIG       0.09000
     14 H8        -65.4619  -23.1032  -52.0925 H      1 LIG       0.09000
     15 H9        -68.0826  -20.6944  -51.0952 H      1 LIG       0.32900
     16 H10       -67.7166  -21.8574  -52.1954 H      1 LIG       0.32900
@<TRIPOS>BOND
      1       1       3 1
      2       1       5 1
      3       2       4 1
      4       2       5 1
      5       3       6 1
      6       4       6 1
      7       1       7 1
      8       1       8 1
      9       2       9 1
     10       2      10 1
     11       3      11 1
     12       3      12 1
     13       4      13 1
     14       4      14 1
     15       5      15 1
     16       5      16 1
@<TRIPOS>ALT_TYPE
CGenFF_4.0_ALT_TYPE_SET
CGenFF_4.0 1 CG324 2 CG324 3 CG321 4 CG321 5 NG3P2 6 OG3C61 7 HGA2 8 HGA2 9 HGA2 10 HGA2 11 HGA2 12 HGA2 13 HGA2 14 HGA2 15 HGP2 16 HGP2
@<TRIPOS>MOLECULE
morpholine
 16 16 0 0 0
****
USER_CHARGES
INVALID_CHARGES
Pose:  37 Cluster:  37 Fr_nu: 904194 TotEn:   -30.99
@<TRIPOS>ATOM
      1 C1        -66.1865  -20.8665  -51.7872 C.3    1 LIG       0.20900
      2 C2        -68.0491  -22.1558  -52.8067 C.3    1 LIG       0.20900
      3 C3        -66.5761  -19.7085  -52.6882 C.3    1 LIG      -0.03300
      4 C4        -68.3479  -20.9343  -53.6571 C.3    1 LIG      -0.03300
      5 N1        -67.4038  -21.6971  -51.5392 N.4    1 LIG      -0.45600
      6 O1        -67.1529  -20.1899  -53.9042 O.3    1 LIG      -0.27400
      7 H1        -65.4503  -21.5237  -52.2616 H      1 LIG       0.09000
      8 H2        -65.8160  -20.5288  -50.8156 H      1 LIG       0.09000
      9 H3        -68.9551  -22.7035  -52.5345 H      1 LIG       0.09000
     10 H4        -67.3369  -22.8286  -53.2948 H      1 LIG       0.09000
     11 H5        -67.2773  -19.0264  -52.1928 H      1 LIG       0.09000
     12 H6        -65.6855  -19.1295  -52.9520 H      1 LIG       0.09000
     13 H7        -68.7487  -21.2469  -54.6264 H      1 LIG       0.09000
     14 H8        -69.0946  -20.2848  -53.1846 H      1 LIG       0.09000
     15 H9        -67.1528  -22.5135  -50.9649 H      1 LIG       0.32900
     16 H10       -68.0817  -21.1592  -50.9811 H      1 LIG       0.32900
@<TRIPOS>BOND
      1       1       3 1
      2       1       5 1
      3       2       4 1
      4       2       5 1
      5       3       6 1
      6       4       6 1
      7       1       7 1
      8       1       8 1
      9       2       9 1
     10       2      10 1
     11       3      11 1
     12       3      12 1
     13       4      13 1
     14       4      14 1
     15       5      15 1
     16       5      16 1
@<TRIPOS>ALT_TYPE
CGenFF_4.0_ALT_TYPE_SET
CGenFF_4.0 1 CG324 2 CG324 3 CG321 4 CG321 5 NG3P2 6 OG3C61 7 HGA2 8 HGA2 9 HGA2 10 HGA2 11 HGA2 12 HGA2 13 HGA2 14 HGA2 15 HGP2 16 HGP2
@<TRIPOS>MOLECULE
morpholine
 16 16 0 0 0
****
USER_CHARGES
INVALID_CHARGES
Pose:  38 Cluster:  38 Fr_nu: 1219561 TotEn:   -30.20
@<TRIPOS>ATOM
      1 C1        -72.8300  -13.2272  -43.7805 C.3    1 LIG       0.20900
      2 C2        -73.0928  -10.7598  -43.6624 C.3    1 LIG       0.20900
      3 C3        -71.3492  -12.9966  -44.0229 C.3    1 LIG      -0.03300
      4 C4        -71.5989  -10.6503  -43.9098 C.3    1 LIG      -0.03300
      5 N1        -73.3620  -12.0708  -42.9974 N.4    1 LIG      -0.45600
      6 O1        -71.1377  -11.7525  -44.6942 O.3    1 LIG      -0.27400
      7 H1        -73.3972  -13.2592  -44.7164 H      1 LIG       0.09000
      8 H2        -73.0181  -14.1327  -43.1974 H      1 LIG       0.09000
      9 H3        -73.4622   -9.9732  -42.9993 H      1 LIG       0.09000
     10 H4        -73.6623  -10.7601  -44.5971 H      1 LIG       0.09000
     11 H5        -70.7772  -13.0123  -43.0875 H      1 LIG       0.09000
     12 H6        -70.9518  -13.7895  -44.6643 H      1 LIG       0.09000
     13 H7        -71.3822   -9.7340  -44.4679 H      1 LIG       0.09000
     14 H8        -71.0351  -10.6061  -42.9702 H      1 LIG       0.09000
     15 H9        -74.3754  -12.1855  -42.8590 H      1 LIG       0.32900
     16 H10       -72.9481  -12.0718  -42.0546 H      1 LIG       0.32900
@<TRIPOS>BOND
      1       1       3 1
      2       1       5 1
      3       2       4 1
      4       2       5 1
      5       3       6 1
      6       4       6 1
      7       1       7 1
      8       1       8 1
      9       2       9 1
     10       2      10 1
     11       3      11 1
     12       3      12 1
     13       4      13 1
     14       4      14 1
     15       5      15 1
     16       5      16 1
@<TRIPOS>ALT_TYPE
CGenFF_4.0_ALT_TYPE_SET
CGenFF_4.0 1 CG324 2 CG324 3 CG321 4 CG321 5 NG3P2 6 OG3C61 7 HGA2 8 HGA2 9 HGA2 10 HGA2 11 HGA2 12 HGA2 13 HGA2 14 HGA2 15 HGP2 16 HGP2
@<TRIPOS>MOLECULE
morpholine
 16 16 0 0 0
****
USER_CHARGES
INVALID_CHARGES
Pose:  39 Cluster:  39 Fr_nu: 145743 TotEn:   -27.12
@<TRIPOS>ATOM
      1 C1        -63.0561    9.4963  -32.0807 C.3    1 LIG       0.20900
      2 C2        -61.1145    7.9642  -32.3125 C.3    1 LIG       0.20900
      3 C3        -62.5554   10.2194  -33.3180 C.3    1 LIG      -0.03300
      4 C4        -60.7094    8.7621  -33.5389 C.3    1 LIG      -0.03300
      5 N1        -62.5958    8.0762  -32.1498 N.4    1 LIG      -0.45600
      6 O1        -61.1326   10.1218  -33.4158 O.3    1 LIG      -0.27400
      7 H1        -62.6347    9.9178  -31.1623 H      1 LIG       0.09000
      8 H2        -64.1477    9.4849  -32.0210 H      1 LIG       0.09000
      9 H3        -60.8741    6.9024  -32.4103 H      1 LIG       0.09000
     10 H4        -60.6678    8.3668  -31.3979 H      1 LIG       0.09000
     11 H5        -63.0152    9.8261  -34.2324 H      1 LIG       0.09000
     12 H6        -62.8095   11.2821  -33.2533 H      1 LIG       0.09000
     13 H7        -59.6192    8.7630  -33.6366 H      1 LIG       0.09000
     14 H8        -61.1231    8.3299  -34.4579 H      1 LIG       0.09000
     15 H9        -62.8878    7.5775  -31.2981 H      1 LIG       0.32900
     16 H10       -63.0666    7.5976  -32.9306 H      1 LIG       0.32900
@<TRIPOS>BOND
      1       1       3 1
      2       1       5 1
      3       2       4 1
      4       2       5 1
      5       3       6 1
      6       4       6 1
      7       1       7 1
      8       1       8 1
      9       2       9 1
     10       2      10 1
     11       3      11 1
     12       3      12 1
     13       4      13 1
     14       4      14 1
     15       5      15 1
     16       5      16 1
@<TRIPOS>ALT_TYPE
CGenFF_4.0_ALT_TYPE_SET
CGenFF_4.0 1 CG324 2 CG324 3 CG321 4 CG321 5 NG3P2 6 OG3C61 7 HGA2 8 HGA2 9 HGA2 10 HGA2 11 HGA2 12 HGA2 13 HGA2 14 HGA2 15 HGP2 16 HGP2
@<TRIPOS>MOLECULE
morpholine
 16 16 0 0 0
****
USER_CHARGES
INVALID_CHARGES
Pose:  40 Cluster:  40 Fr_nu: 497020 TotEn:   -25.15
@<TRIPOS>ATOM
      1 C1        -60.8598    8.4644  -32.7559 C.3    1 LIG       0.20900
      2 C2        -62.4620    9.4180  -31.1144 C.3    1 LIG       0.20900
      3 C3        -59.8061    8.5141  -31.6642 C.3    1 LIG      -0.03300
      4 C4        -61.3299    9.4203  -30.1029 C.3    1 LIG      -0.03300
      5 N1        -62.1999    8.3326  -32.1076 N.4    1 LIG      -0.45600
      6 O1        -60.0709    9.5880  -30.7587 O.3    1 LIG      -0.27400
      7 H1        -60.8850    9.3888  -33.3421 H      1 LIG       0.09000
      8 H2        -60.7296    7.6043  -33.4181 H      1 LIG       0.09000
      9 H3        -63.4310    9.2130  -30.6519 H      1 LIG       0.09000
     10 H4        -62.5069   10.3547  -31.6788 H      1 LIG       0.09000
     11 H5        -59.7509    7.5699  -31.1095 H      1 LIG       0.09000
     12 H6        -58.8217    8.6923  -32.1084 H      1 LIG       0.09000
     13 H7        -61.4550   10.2574  -29.4089 H      1 LIG       0.09000
     14 H8        -61.3153    8.4982  -29.5094 H      1 LIG       0.09000
     15 H9        -62.9339    8.3407  -32.8290 H      1 LIG       0.32900
     16 H10       -62.2715    7.4156  -31.6447 H      1 LIG       0.32900
@<TRIPOS>BOND
      1       1       3 1
      2       1       5 1
      3       2       4 1
      4       2       5 1
      5       3       6 1
      6       4       6 1
      7       1       7 1
      8       1       8 1
      9       2       9 1
     10       2      10 1
     11       3      11 1
     12       3      12 1
     13       4      13 1
     14       4      14 1
     15       5      15 1
     16       5      16 1
@<TRIPOS>ALT_TYPE
CGenFF_4.0_ALT_TYPE_SET
CGenFF_4.0 1 CG324 2 CG324 3 CG321 4 CG321 5 NG3P2 6 OG3C61 7 HGA2 8 HGA2 9 HGA2 10 HGA2 11 HGA2 12 HGA2 13 HGA2 14 HGA2 15 HGP2 16 HGP2
@<TRIPOS>MOLECULE
morpholine
 16 16 0 0 0
****
USER_CHARGES
INVALID_CHARGES
Pose:  41 Cluster:  41 Fr_nu: 218531 TotEn:   -24.14
@<TRIPOS>ATOM
      1 C1        -61.6390  -22.0005  -34.8879 C.3    1 LIG       0.20900
      2 C2        -63.0759  -23.2591  -33.2999 C.3    1 LIG       0.20900
      3 C3        -62.5430  -22.4951  -36.0028 C.3    1 LIG      -0.03300
      4 C4        -63.9100  -23.6914  -34.4925 C.3    1 LIG      -0.03300
      5 N1        -62.4377  -21.9478  -33.6259 N.4    1 LIG      -0.45600
      6 O1        -63.1020  -23.7677  -35.6691 O.3    1 LIG      -0.27400
      7 H1        -60.8057  -22.6862  -34.7029 H      1 LIG       0.09000
      8 H2        -61.2597  -20.9930  -35.0787 H      1 LIG       0.09000
      9 H3        -63.6809  -23.1155  -32.4009 H      1 LIG       0.09000
     10 H4        -62.2616  -23.9614  -33.0953 H      1 LIG       0.09000
     11 H5        -63.3492  -21.7837  -36.2178 H      1 LIG       0.09000
     12 H6        -61.9618  -22.6206  -36.9217 H      1 LIG       0.09000
     13 H7        -64.3257  -24.6877  -34.3121 H      1 LIG       0.09000
     14 H8        -64.7506  -23.0092  -34.6673 H      1 LIG       0.09000
     15 H9        -61.8319  -21.6559  -32.8468 H      1 LIG       0.32900
     16 H10       -63.1625  -21.2207  -33.7054 H      1 LIG       0.32900
@<TRIPOS>BOND
      1       1       3 1
      2       1       5 1
      3       2       4 1
      4       2       5 1
      5       3       6 1
      6       4       6 1
      7       1       7 1
      8       1       8 1
      9       2       9 1
     10       2      10 1
     11       3      11 1
     12       3      12 1
     13       4      13 1
     14       4      14 1
     15       5      15 1
     16       5      16 1
@<TRIPOS>ALT_TYPE
CGenFF_4.0_ALT_TYPE_SET
CGenFF_4.0 1 CG324 2 CG324 3 CG321 4 CG321 5 NG3P2 6 OG3C61 7 HGA2 8 HGA2 9 HGA2 10 HGA2 11 HGA2 12 HGA2 13 HGA2 14 HGA2 15 HGP2 16 HGP2
@<TRIPOS>MOLECULE
morpholine
 16 16 0 0 0
****
USER_CHARGES
INVALID_CHARGES
Pose:  42 Cluster:  42 Fr_nu: 217024 TotEn:   -24.13
@<TRIPOS>ATOM
      1 C1        -61.3333  -19.8678  -39.4618 C.3    1 LIG       0.20900
      2 C2        -60.5193  -22.1639  -39.9478 C.3    1 LIG       0.20900
      3 C3        -59.9969  -19.3532  -39.9657 C.3    1 LIG      -0.03300
      4 C4        -59.2231  -21.5366  -40.4287 C.3    1 LIG      -0.03300
      5 N1        -61.6188  -21.1697  -40.1377 N.4    1 LIG      -0.45600
      6 O1        -58.9668  -20.3159  -39.7306 O.3    1 LIG      -0.27400
      7 H1        -61.3138  -20.0709  -38.3861 H      1 LIG       0.09000
      8 H2        -62.1554  -19.1873  -39.6996 H      1 LIG       0.09000
      9 H3        -60.7835  -23.0586  -40.5175 H      1 LIG       0.09000
     10 H4        -60.4883  -22.3960  -38.8786 H      1 LIG       0.09000
     11 H5        -60.0332  -19.1059  -41.0333 H      1 LIG       0.09000
     12 H6        -59.7250  -18.4405  -39.4261 H      1 LIG       0.09000
     13 H7        -58.3871  -22.2138  -40.2277 H      1 LIG       0.09000
     14 H8        -59.2417  -21.3459  -41.5084 H      1 LIG       0.09000
     15 H9        -62.5012  -21.5585  -39.7778 H      1 LIG       0.32900
     16 H10       -61.7717  -21.0111  -41.1435 H      1 LIG       0.32900
@<TRIPOS>BOND
      1       1       3 1
      2       1       5 1
      3       2       4 1
      4       2       5 1
      5       3       6 1
      6       4       6 1
      7       1       7 1
      8       1       8 1
      9       2       9 1
     10       2      10 1
     11       3      11 1
     12       3      12 1
     13       4      13 1
     14       4      14 1
     15       5      15 1
     16       5      16 1
@<TRIPOS>ALT_TYPE
CGenFF_4.0_ALT_TYPE_SET
CGenFF_4.0 1 CG324 2 CG324 3 CG321 4 CG321 5 NG3P2 6 OG3C61 7 HGA2 8 HGA2 9 HGA2 10 HGA2 11 HGA2 12 HGA2 13 HGA2 14 HGA2 15 HGP2 16 HGP2
@<TRIPOS>MOLECULE
morpholine
 16 16 0 0 0
****
USER_CHARGES
INVALID_CHARGES
Pose:  43 Cluster:  43 Fr_nu: 955550 TotEn:   -24.00
@<TRIPOS>ATOM
      1 C1        -62.1466    9.1509  -31.9879 C.3    1 LIG       0.20900
      2 C2        -60.1883    7.6337  -31.8035 C.3    1 LIG       0.20900
      3 C3        -61.2831   10.0620  -32.8418 C.3    1 LIG      -0.03300
      4 C4        -59.4211    8.6188  -32.6671 C.3    1 LIG      -0.03300
      5 N1        -61.6405    7.7525  -32.1355 N.4    1 LIG      -0.45600
      6 O1        -59.9084    9.9476  -32.4671 O.3    1 LIG      -0.27400
      7 H1        -62.0750    9.3992  -30.9240 H      1 LIG       0.09000
      8 H2        -63.1931    9.1563  -32.3042 H      1 LIG       0.09000
      9 H3        -59.8919    6.5985  -31.9918 H      1 LIG       0.09000
     10 H4        -60.0910    7.8634  -30.7377 H      1 LIG       0.09000
     11 H5        -61.3932    9.8417  -33.9103 H      1 LIG       0.09000
     12 H6        -61.5813   11.1040  -32.6887 H      1 LIG       0.09000
     13 H7        -58.3627    8.6097  -32.3882 H      1 LIG       0.09000
     14 H8        -59.4848    8.3599  -33.7308 H      1 LIG       0.09000
     15 H9        -62.1853    7.1233  -31.5301 H      1 LIG       0.32900
     16 H10       -61.8029    7.4257  -33.0984 H      1 LIG       0.32900
@<TRIPOS>BOND
      1       1       3 1
      2       1       5 1
      3       2       4 1
      4       2       5 1
      5       3       6 1
      6       4       6 1
      7       1       7 1
      8       1       8 1
      9       2       9 1
     10       2      10 1
     11       3      11 1
     12       3      12 1
     13       4      13 1
     14       4      14 1
     15       5      15 1
     16       5      16 1
@<TRIPOS>ALT_TYPE
CGenFF_4.0_ALT_TYPE_SET
CGenFF_4.0 1 CG324 2 CG324 3 CG321 4 CG321 5 NG3P2 6 OG3C61 7 HGA2 8 HGA2 9 HGA2 10 HGA2 11 HGA2 12 HGA2 13 HGA2 14 HGA2 15 HGP2 16 HGP2
@<TRIPOS>MOLECULE
morpholine
 16 16 0 0 0
****
USER_CHARGES
INVALID_CHARGES
Pose:  44 Cluster:  44 Fr_nu: 143206 TotEn:   -23.95
@<TRIPOS>ATOM
      1 C1        -61.1873    8.6805  -31.6046 C.3    1 LIG       0.20900
      2 C2        -63.6058    9.1086  -31.2327 C.3    1 LIG       0.20900
      3 C3        -60.9432    9.1881  -30.1948 C.3    1 LIG      -0.03300
      4 C4        -63.2432    9.5944  -29.8408 C.3    1 LIG      -0.03300
      5 N1        -62.5717    8.1214  -31.6679 N.4    1 LIG      -0.45600
      6 O1        -61.9293   10.1571  -29.8319 O.3    1 LIG      -0.27400
      7 H1        -61.1413    9.4875  -32.3432 H      1 LIG       0.09000
      8 H2        -60.4968    7.8795  -31.8817 H      1 LIG       0.09000
      9 H3        -64.5741    8.6018  -31.2560 H      1 LIG       0.09000
     10 H4        -63.5906    9.9215  -31.9655 H      1 LIG       0.09000
     11 H5        -60.9429    8.3712  -29.4634 H      1 LIG       0.09000
     12 H6        -59.9652    9.6768  -30.1420 H      1 LIG       0.09000
     13 H7        -63.9405   10.3783  -29.5289 H      1 LIG       0.09000
     14 H8        -63.3023    8.7863  -29.1018 H      1 LIG       0.09000
     15 H9        -62.7742    7.8105  -32.6279 H      1 LIG       0.32900
     16 H10       -62.6310    7.2772  -31.0812 H      1 LIG       0.32900
@<TRIPOS>BOND
      1       1       3 1
      2       1       5 1
      3       2       4 1
      4       2       5 1
      5       3       6 1
      6       4       6 1
      7       1       7 1
      8       1       8 1
      9       2       9 1
     10       2      10 1
     11       3      11 1
     12       3      12 1
     13       4      13 1
     14       4      14 1
     15       5      15 1
     16       5      16 1
@<TRIPOS>ALT_TYPE
CGenFF_4.0_ALT_TYPE_SET
CGenFF_4.0 1 CG324 2 CG324 3 CG321 4 CG321 5 NG3P2 6 OG3C61 7 HGA2 8 HGA2 9 HGA2 10 HGA2 11 HGA2 12 HGA2 13 HGA2 14 HGA2 15 HGP2 16 HGP2
@<TRIPOS>MOLECULE
morpholine
 16 16 0 0 0
****
USER_CHARGES
INVALID_CHARGES
Pose:  45 Cluster:  45 Fr_nu: 350149 TotEn:   -23.76
@<TRIPOS>ATOM
      1 C1        -61.0785  -19.4148  -39.8976 C.3    1 LIG       0.20900
      2 C2        -61.9712  -21.2105  -38.4315 C.3    1 LIG       0.20900
      3 C3        -59.7044  -20.0343  -39.7168 C.3    1 LIG      -0.03300
      4 C4        -60.5534  -21.7425  -38.3232 C.3    1 LIG      -0.03300
      5 N1        -62.1026  -20.4909  -39.7347 N.4    1 LIG      -0.45600
      6 O1        -59.6071  -20.6781  -38.4442 O.3    1 LIG      -0.27400
      7 H1        -61.2912  -18.6615  -39.1321 H      1 LIG       0.09000
      8 H2        -61.2107  -18.9840  -40.8938 H      1 LIG       0.09000
      9 H3        -62.7162  -22.0103  -38.4213 H      1 LIG       0.09000
     10 H4        -62.1942  -20.4805  -37.6470 H      1 LIG       0.09000
     11 H5        -59.4753  -20.7537  -40.5119 H      1 LIG       0.09000
     12 H6        -58.9391  -19.2525  -39.7505 H      1 LIG       0.09000
     13 H7        -60.4057  -22.2059  -37.3426 H      1 LIG       0.09000
     14 H8        -60.3480  -22.5054  -39.0836 H      1 LIG       0.09000
     15 H9        -63.0449  -20.0841  -39.8104 H      1 LIG       0.32900
     16 H10       -62.0241  -21.1634  -40.5105 H      1 LIG       0.32900
@<TRIPOS>BOND
      1       1       3 1
      2       1       5 1
      3       2       4 1
      4       2       5 1
      5       3       6 1
      6       4       6 1
      7       1       7 1
      8       1       8 1
      9       2       9 1
     10       2      10 1
     11       3      11 1
     12       3      12 1
     13       4      13 1
     14       4      14 1
     15       5      15 1
     16       5      16 1
@<TRIPOS>ALT_TYPE
CGenFF_4.0_ALT_TYPE_SET
CGenFF_4.0 1 CG324 2 CG324 3 CG321 4 CG321 5 NG3P2 6 OG3C61 7 HGA2 8 HGA2 9 HGA2 10 HGA2 11 HGA2 12 HGA2 13 HGA2 14 HGA2 15 HGP2 16 HGP2
@<TRIPOS>MOLECULE
morpholine
 16 16 0 0 0
****
USER_CHARGES
INVALID_CHARGES
Pose:  46 Cluster:  46 Fr_nu: 311154 TotEn:   -23.22
@<TRIPOS>ATOM
      1 C1        -75.1968  -27.2792  -47.2941 C.3    1 LIG       0.20900
      2 C2        -74.4067  -25.9355  -45.3600 C.3    1 LIG       0.20900
      3 C3        -74.1145  -28.2888  -46.9566 C.3    1 LIG      -0.03300
      4 C4        -73.3636  -27.0114  -45.1169 C.3    1 LIG      -0.03300
      5 N1        -75.5798  -26.5658  -46.0381 N.4    1 LIG      -0.45600
      6 O1        -72.9959  -27.6412  -46.3462 O.3    1 LIG      -0.27400
      7 H1        -74.8395  -26.5149  -47.9920 H      1 LIG       0.09000
      8 H2        -76.0983  -27.7551  -47.6893 H      1 LIG       0.09000
      9 H3        -74.7663  -25.4885  -44.4295 H      1 LIG       0.09000
     10 H4        -74.0385  -25.1547  -46.0329 H      1 LIG       0.09000
     11 H5        -74.4884  -29.0794  -46.2952 H      1 LIG       0.09000
     12 H6        -73.7579  -28.7689  -47.8734 H      1 LIG       0.09000
     13 H7        -72.4601  -26.5622  -44.6927 H      1 LIG       0.09000
     14 H8        -73.7204  -27.7684  -44.4081 H      1 LIG       0.09000
     15 H9        -76.2828  -25.8450  -46.2519 H      1 LIG       0.32900
     16 H10       -76.0397  -27.2237  -45.3931 H      1 LIG       0.32900
@<TRIPOS>BOND
      1       1       3 1
      2       1       5 1
      3       2       4 1
      4       2       5 1
      5       3       6 1
      6       4       6 1
      7       1       7 1
      8       1       8 1
      9       2       9 1
     10       2      10 1
     11       3      11 1
     12       3      12 1
     13       4      13 1
     14       4      14 1
     15       5      15 1
     16       5      16 1
@<TRIPOS>ALT_TYPE
CGenFF_4.0_ALT_TYPE_SET
CGenFF_4.0 1 CG324 2 CG324 3 CG321 4 CG321 5 NG3P2 6 OG3C61 7 HGA2 8 HGA2 9 HGA2 10 HGA2 11 HGA2 12 HGA2 13 HGA2 14 HGA2 15 HGP2 16 HGP2
@<TRIPOS>MOLECULE
morpholine
 16 16 0 0 0
****
USER_CHARGES
INVALID_CHARGES
Pose:  47 Cluster:  47 Fr_nu: 1262038 TotEn:   -22.78
@<TRIPOS>ATOM
      1 C1        -55.5788    5.8650  -19.0104 C.3    1 LIG       0.20900
      2 C2        -53.3085    6.7480  -19.4970 C.3    1 LIG       0.20900
      3 C3        -56.1251    7.2275  -19.3975 C.3    1 LIG      -0.03300
      4 C4        -53.9662    8.0670  -19.8611 C.3    1 LIG      -0.03300
      5 N1        -54.2932    5.6509  -19.7417 N.4    1 LIG      -0.45600
      6 O1        -55.1696    8.2516  -19.1121 O.3    1 LIG      -0.27400
      7 H1        -55.3450    5.8068  -17.9423 H      1 LIG       0.09000
      8 H2        -56.2550    5.0529  -19.2905 H      1 LIG       0.09000
      9 H3        -52.4271    6.5410  -20.1097 H      1 LIG       0.09000
     10 H4        -53.0460    6.7021  -18.4354 H      1 LIG       0.09000
     11 H5        -56.4025    7.2677  -20.4575 H      1 LIG       0.09000
     12 H6        -57.0253    7.4442  -18.8138 H      1 LIG       0.09000
     13 H7        -53.2944    8.8957  -19.6164 H      1 LIG       0.09000
     14 H8        -54.1877    8.1266  -20.9335 H      1 LIG       0.09000
     15 H9        -53.8827    4.7500  -19.4603 H      1 LIG       0.32900
     16 H10       -54.4788    5.5716  -20.7514 H      1 LIG       0.32900
@<TRIPOS>BOND
      1       1       3 1
      2       1       5 1
      3       2       4 1
      4       2       5 1
      5       3       6 1
      6       4       6 1
      7       1       7 1
      8       1       8 1
      9       2       9 1
     10       2      10 1
     11       3      11 1
     12       3      12 1
     13       4      13 1
     14       4      14 1
     15       5      15 1
     16       5      16 1
@<TRIPOS>ALT_TYPE
CGenFF_4.0_ALT_TYPE_SET
CGenFF_4.0 1 CG324 2 CG324 3 CG321 4 CG321 5 NG3P2 6 OG3C61 7 HGA2 8 HGA2 9 HGA2 10 HGA2 11 HGA2 12 HGA2 13 HGA2 14 HGA2 15 HGP2 16 HGP2
@<TRIPOS>MOLECULE
morpholine
 16 16 0 0 0
****
USER_CHARGES
INVALID_CHARGES
Pose:  48 Cluster:  48 Fr_nu: 1260305 TotEn:   -22.78
@<TRIPOS>ATOM
      1 C1        -56.6817    5.0811  -17.8690 C.3    1 LIG       0.20900
      2 C2        -55.0532    6.0093  -19.4991 C.3    1 LIG       0.20900
      3 C3        -57.4965    6.3486  -18.0540 C.3    1 LIG      -0.03300
      4 C4        -55.9482    7.2310  -19.6048 C.3    1 LIG      -0.03300
      5 N1        -55.9017    4.8388  -19.1206 N.4    1 LIG      -0.45600
      6 O1        -56.6452    7.4507  -18.3763 O.3    1 LIG      -0.27400
      7 H1        -55.9517    5.1791  -17.0590 H      1 LIG       0.09000
      8 H2        -57.3126    4.2042  -17.7005 H      1 LIG       0.09000
      9 H3        -54.5660    5.7687  -20.4476 H      1 LIG       0.09000
     10 H4        -54.3028    6.1202  -18.7099 H      1 LIG       0.09000
     11 H5        -58.2585    6.2315  -18.8338 H      1 LIG       0.09000
     12 H6        -58.0153    6.5939  -17.1220 H      1 LIG       0.09000
     13 H7        -55.3404    8.1193  -19.8031 H      1 LIG       0.09000
     14 H8        -56.6699    7.1344  -20.4248 H      1 LIG       0.09000
     15 H9        -55.3080    4.0068  -19.0009 H      1 LIG       0.32900
     16 H10       -56.5462    4.6152  -19.8919 H      1 LIG       0.32900
@<TRIPOS>BOND
      1       1       3 1
      2       1       5 1
      3       2       4 1
      4       2       5 1
      5       3       6 1
      6       4       6 1
      7       1       7 1
      8       1       8 1
      9       2       9 1
     10       2      10 1
     11       3      11 1
     12       3      12 1
     13       4      13 1
     14       4      14 1
     15       5      15 1
     16       5      16 1
@<TRIPOS>ALT_TYPE
CGenFF_4.0_ALT_TYPE_SET
CGenFF_4.0 1 CG324 2 CG324 3 CG321 4 CG321 5 NG3P2 6 OG3C61 7 HGA2 8 HGA2 9 HGA2 10 HGA2 11 HGA2 12 HGA2 13 HGA2 14 HGA2 15 HGP2 16 HGP2
@<TRIPOS>MOLECULE
morpholine
 16 16 0 0 0
****
USER_CHARGES
INVALID_CHARGES
Pose:  49 Cluster:  49 Fr_nu: 218191 TotEn:   -22.71
@<TRIPOS>ATOM
      1 C1        -62.9460  -23.7359  -32.7433 C.3    1 LIG       0.20900
      2 C2        -62.4271  -22.1178  -34.5553 C.3    1 LIG       0.20900
      3 C3        -61.6808  -24.4808  -33.1295 C.3    1 LIG      -0.03300
      4 C4        -61.1869  -22.9416  -34.8521 C.3    1 LIG      -0.03300
      5 N1        -62.7744  -22.2982  -33.1130 N.4    1 LIG      -0.45600
      6 O1        -61.4056  -24.3151  -34.5224 O.3    1 LIG      -0.27400
      7 H1        -63.8189  -24.0993  -33.2954 H      1 LIG       0.09000
      8 H2        -63.1391  -23.7776  -31.6680 H      1 LIG       0.09000
      9 H3        -62.2657  -21.0498  -34.7232 H      1 LIG       0.09000
     10 H4        -63.2925  -22.4611  -35.1309 H      1 LIG       0.09000
     11 H5        -60.8176  -24.1474  -32.5413 H      1 LIG       0.09000
     12 H6        -61.8110  -25.5516  -32.9440 H      1 LIG       0.09000
     13 H7        -60.9559  -22.8911  -35.9208 H      1 LIG       0.09000
     14 H8        -60.3121  -22.5672  -34.3069 H      1 LIG       0.09000
     15 H9        -63.6387  -21.7819  -32.8993 H      1 LIG       0.32900
     16 H10       -62.0422  -21.8750  -32.5255 H      1 LIG       0.32900
@<TRIPOS>BOND
      1       1       3 1
      2       1       5 1
      3       2       4 1
      4       2       5 1
      5       3       6 1
      6       4       6 1
      7       1       7 1
      8       1       8 1
      9       2       9 1
     10       2      10 1
     11       3      11 1
     12       3      12 1
     13       4      13 1
     14       4      14 1
     15       5      15 1
     16       5      16 1
@<TRIPOS>ALT_TYPE
CGenFF_4.0_ALT_TYPE_SET
CGenFF_4.0 1 CG324 2 CG324 3 CG321 4 CG321 5 NG3P2 6 OG3C61 7 HGA2 8 HGA2 9 HGA2 10 HGA2 11 HGA2 12 HGA2 13 HGA2 14 HGA2 15 HGP2 16 HGP2
@<TRIPOS>MOLECULE
morpholine
 16 16 0 0 0
****
USER_CHARGES
INVALID_CHARGES
Pose:  50 Cluster:  50 Fr_nu: 1057912 TotEn:   -21.65
@<TRIPOS>ATOM
      1 C1        -60.0771  -22.3530  -34.9744 C.3    1 LIG       0.20900
      2 C2        -62.5386  -22.5607  -34.7124 C.3    1 LIG       0.20900
      3 C3        -60.3011  -22.3208  -36.4756 C.3    1 LIG      -0.03300
      4 C4        -62.6420  -22.5176  -36.2264 C.3    1 LIG      -0.03300
      5 N1        -61.3042  -21.8227  -34.3064 N.4    1 LIG      -0.45600
      6 O1        -61.4675  -23.0693  -36.8258 O.3    1 LIG      -0.27400
      7 H1        -59.9352  -23.3736  -34.6042 H      1 LIG       0.09000
      8 H2        -59.2380  -21.7231  -34.6674 H      1 LIG       0.09000
      9 H3        -63.3875  -22.0744  -34.2246 H      1 LIG       0.09000
     10 H4        -62.4283  -23.5840  -34.3398 H      1 LIG       0.09000
     11 H5        -60.3957  -21.2947  -36.8503 H      1 LIG       0.09000
     12 H6        -59.4488  -22.7799  -36.9864 H      1 LIG       0.09000
     13 H7        -63.4949  -23.1188  -36.5566 H      1 LIG       0.09000
     14 H8        -62.7964  -21.4955  -36.5927 H      1 LIG       0.09000
     15 H9        -61.1908  -21.8761  -33.2849 H      1 LIG       0.32900
     16 H10       -61.4120  -20.8222  -34.5248 H      1 LIG       0.32900
@<TRIPOS>BOND
      1       1       3 1
      2       1       5 1
      3       2       4 1
      4       2       5 1
      5       3       6 1
      6       4       6 1
      7       1       7 1
      8       1       8 1
      9       2       9 1
     10       2      10 1
     11       3      11 1
     12       3      12 1
     13       4      13 1
     14       4      14 1
     15       5      15 1
     16       5      16 1
@<TRIPOS>ALT_TYPE
CGenFF_4.0_ALT_TYPE_SET
CGenFF_4.0 1 CG324 2 CG324 3 CG321 4 CG321 5 NG3P2 6 OG3C61 7 HGA2 8 HGA2 9 HGA2 10 HGA2 11 HGA2 12 HGA2 13 HGA2 14 HGA2 15 HGP2 16 HGP2
@<TRIPOS>MOLECULE
morpholine
 16 16 0 0 0
****
USER_CHARGES
INVALID_CHARGES
Pose:  51 Cluster:  51 Fr_nu: 365920 TotEn:   -21.42
@<TRIPOS>ATOM
      1 C1        -62.2894   -2.7859  -24.8280 C.3    1 LIG       0.20900
      2 C2        -64.5343   -2.3087  -23.8774 C.3    1 LIG       0.20900
      3 C3        -61.7639   -1.6164  -24.0150 C.3    1 LIG      -0.03300
      4 C4        -63.8986   -1.1631  -23.1104 C.3    1 LIG      -0.03300
      5 N1        -63.4856   -3.3437  -24.1270 N.4    1 LIG      -0.45600
      6 O1        -62.7847   -0.6326  -23.8321 O.3    1 LIG      -0.27400
      7 H1        -62.6261   -2.4741  -25.8221 H      1 LIG       0.09000
      8 H2        -61.5556   -3.5915  -24.9167 H      1 LIG       0.09000
      9 H3        -65.3407   -2.7871  -23.3154 H      1 LIG       0.09000
     10 H4        -64.8993   -1.9899  -24.8588 H      1 LIG       0.09000
     11 H5        -61.3839   -1.9388  -23.0383 H      1 LIG       0.09000
     12 H6        -60.9362   -1.1380  -24.5480 H      1 LIG       0.09000
     13 H7        -64.6251   -0.3545  -22.9830 H      1 LIG       0.09000
     14 H8        -63.5737   -1.4761  -22.1108 H      1 LIG       0.09000
     15 H9        -63.8845   -4.1115  -24.6842 H      1 LIG       0.32900
     16 H10       -63.1970   -3.7661  -23.2333 H      1 LIG       0.32900
@<TRIPOS>BOND
      1       1       3 1
      2       1       5 1
      3       2       4 1
      4       2       5 1
      5       3       6 1
      6       4       6 1
      7       1       7 1
      8       1       8 1
      9       2       9 1
     10       2      10 1
     11       3      11 1
     12       3      12 1
     13       4      13 1
     14       4      14 1
     15       5      15 1
     16       5      16 1
@<TRIPOS>ALT_TYPE
CGenFF_4.0_ALT_TYPE_SET
CGenFF_4.0 1 CG324 2 CG324 3 CG321 4 CG321 5 NG3P2 6 OG3C61 7 HGA2 8 HGA2 9 HGA2 10 HGA2 11 HGA2 12 HGA2 13 HGA2 14 HGA2 15 HGP2 16 HGP2
@<TRIPOS>MOLECULE
morpholine
 16 16 0 0 0
****
USER_CHARGES
INVALID_CHARGES
Pose:  52 Cluster:  52 Fr_nu: 1055467 TotEn:   -21.36
@<TRIPOS>ATOM
      1 C1        -61.1297  -22.2240  -39.1767 C.3    1 LIG       0.20900
      2 C2        -59.8150  -20.2822  -39.9964 C.3    1 LIG       0.20900
      3 C3        -62.0748  -21.2309  -38.5246 C.3    1 LIG      -0.03300
      4 C4        -60.8251  -19.3843  -39.3049 C.3    1 LIG      -0.03300
      5 N1        -60.4967  -21.5621  -40.3576 N.4    1 LIG      -0.45600
      6 O1        -61.3769  -20.0380  -38.1598 O.3    1 LIG      -0.27400
      7 H1        -60.3144  -22.5135  -38.5056 H      1 LIG       0.09000
      8 H2        -61.6502  -23.1144  -39.5393 H      1 LIG       0.09000
      9 H3        -59.4327  -19.8415  -40.9209 H      1 LIG       0.09000
     10 H4        -58.9835  -20.5461  -39.3353 H      1 LIG       0.09000
     11 H5        -62.9159  -20.9792  -39.1815 H      1 LIG       0.09000
     12 H6        -62.4909  -21.6630  -37.6090 H      1 LIG       0.09000
     13 H7        -60.3321  -18.4707  -38.9581 H      1 LIG       0.09000
     14 H8        -61.6335  -19.0866  -39.9835 H      1 LIG       0.09000
     15 H9        -59.8183  -22.2042  -40.7898 H      1 LIG       0.32900
     16 H10       -61.2109  -21.3824  -41.0773 H      1 LIG       0.32900
@<TRIPOS>BOND
      1       1       3 1
      2       1       5 1
      3       2       4 1
      4       2       5 1
      5       3       6 1
      6       4       6 1
      7       1       7 1
      8       1       8 1
      9       2       9 1
     10       2      10 1
     11       3      11 1
     12       3      12 1
     13       4      13 1
[truncated: 3,454,398 more chars]
