# Supplementary material for: The pocketome of G-protein-coupled receptors reveals previously untargeted allosteric sites
Source: Nat Commun. 2022 May 10;13:2567. doi: 10.1038/s41467-022-29609-6 (PMC9091257; doi:10.1038/s41467-022-29609-6)
Supplement: Supplementary file 4 — Supplementary Data 1 [file 41467_2022_29609_MOESM4_ESM.zip › docking_files/2g87/rec.mol2]

@<TRIPOS>MOLECULE
2g87_align.pdb
5474 5558 348 0 0
PROTEIN
NO_CHARGES


@<TRIPOS>ATOM
      1 N         -85.9840  -13.8340  -66.1540 N.4       1 MET   -0.2700
      2 CA        -84.9480  -13.7050  -65.1480 C.3       1 MET    0.0900
      3 CAY       -86.9750  -14.5510  -68.2160 C.3       1 MET    0.0900
      4 C         -84.3740  -14.9970  -64.5760 C.2       1 MET    0.0900
      5 O         -85.0790  -15.9750  -64.3230 O.2       1 MET    0.5100
      6 CB        -85.3690  -12.7490  -63.9970 C.3       1 MET   -0.5100
      7 CG        -85.2340  -11.2570  -64.3570 C.3       1 MET   -0.4700
      8 SD        -83.5110  -10.6940  -64.5590 S.3       1 MET    0.3100
      9 CE        -83.0510  -10.6570  -62.7990 C.3       1 MET    0.0700
     10 CY        -85.7860  -14.4100  -67.3460 C.2       1 MET    0.0900
     11 OY        -84.6840  -14.7900  -67.7140 O.2       1 MET   -0.1800
     12 HN        -86.8730  -13.4600  -65.9010 H         1 MET    0.0900
     13 HA        -84.0620  -13.3260  -65.6360 H         1 MET    0.0900
     14 HB1       -84.7320  -12.9600  -63.1120 H         1 MET   -0.1400
     15 HB2       -86.4280  -12.9560  -63.7360 H         1 MET    0.0900
     16 HG1       -85.7170  -10.6630  -63.5530 H         1 MET    0.0900
     17 HG2       -85.7860  -11.0780  -65.3020 H         1 MET   -0.0900
     18 HE1       -83.1520  -11.6620  -62.3350 H         1 MET   -0.2200
     19 HE2       -83.7090   -9.9560  -62.2450 H         1 MET    0.0900
     20 HE3       -81.9950  -10.3310  -62.6850 H         1 MET    0.0900
     21 HY1       -86.6790  -15.0270  -69.1760 H         1 MET    0.0900
     22 HY2       -87.4060  -13.5500  -68.4290 H         1 MET    0.5100
     23 HY3       -87.7320  -15.1920  -67.7150 H         1 MET   -0.5100
     24 N         -83.0490  -14.9750  -64.3000 N.am      2 ASN   -0.4700
     25 CA        -82.3510  -16.0350  -63.5580 C.3       2 ASN    0.3100
     26 C         -82.7200  -16.0810  -62.1000 C.2       2 ASN    0.0700
     27 O         -82.5750  -17.1330  -61.4780 O.2       2 ASN    0.0900
     28 CB        -80.8400  -15.8590  -63.6490 C.3       2 ASN   -0.1800
     29 CG        -80.3110  -16.1560  -65.0140 C.2       2 ASN    0.0900
     30 ND2       -79.6060  -15.1820  -65.5810 N.am      2 ASN    0.0900
     31 OD1       -80.5320  -17.2380  -65.5570 O.2       2 ASN    0.5500
     32 HN        -82.4740  -14.2170  -64.5970 H         2 ASN   -0.5500
     33 HA        -82.6440  -16.9850  -63.9820 H         2 ASN   -0.6200
     34 HB1       -80.3520  -16.5450  -62.9230 H         2 ASN    0.3200
     35 HB2       -80.5820  -14.8100  -63.3890 H         2 ASN    0.3000
     36 HD21      -79.4610  -14.3210  -65.0930 H         2 ASN    0.5100
     37 HD22      -79.2210  -15.3090  -66.4960 H         2 ASN   -0.5100
     38 N         -83.1580  -14.9570  -61.5350 N.am      3 GLY   -0.4700
     39 CA        -83.5320  -14.9440  -60.1350 C.3       3 GLY    0.3100
     40 C         -84.8800  -14.2940  -59.9510 C.2       3 GLY   -0.0200
     41 O         -85.5840  -14.0330  -60.9150 O.2       3 GLY    0.0900
     42 HN        -83.2460  -14.0980  -62.0350 H         3 GLY    0.0900
     43 HA1       -82.7850  -14.3900  -59.5860 H         3 GLY    0.5100
     44 HA2       -83.5710  -15.9640  -59.7830 H         3 GLY   -0.5100
     45 N         -85.2430  -14.0280  -58.6990 N.am      4 THR   -0.4700
     46 CA        -86.5100  -13.3870  -58.4060 C.3       4 THR    0.3100
     47 C         -86.2730  -12.1640  -57.5540 C.2       4 THR    0.0700
     48 O         -86.2200  -12.2670  -56.3280 O.2       4 THR    0.0900
     49 CB        -87.4710  -14.3220  -57.6630 C.3       4 THR    0.1400
     50 CG2       -88.7840  -13.6160  -57.4230 C.3       4 THR    0.0900
     51 OG1       -87.7110  -15.4970  -58.4390 O.3       4 THR   -0.6600
     52 HN        -84.6680  -14.2540  -57.9160 H         4 THR    0.4300
     53 HA        -86.9470  -13.0810  -59.3460 H         4 THR   -0.2700
     54 HB        -87.0270  -14.6190  -56.6880 H         4 THR    0.0900
     55 HG1       -86.8900  -15.9950  -58.4270 H         4 THR    0.0900
     56 HG21      -89.1540  -13.1650  -58.3690 H         4 THR    0.0900
     57 HG22      -88.6480  -12.8070  -56.6740 H         4 THR    0.5100
     58 HG23      -89.5420  -14.3410  -57.0570 H         4 THR   -0.5100
     59 N         -86.1130  -11.0100  -58.2020 N.am      5 GLU   -0.4700
     60 CA        -85.9130   -9.7670  -57.4840 C.3       5 GLU    0.3100
     61 C         -87.2210   -9.3790  -56.8350 C.2       5 GLU    0.0700
     62 O         -88.2800   -9.5440  -57.4440 O.2       5 GLU    0.0900
     63 CB        -85.4490   -8.6360  -58.4280 C.3       5 GLU   -0.1800
     64 CG        -85.4190   -7.2620  -57.7560 C.3       5 GLU    0.0900
     65 CD        -85.0180   -6.1270  -58.6790 C.2       5 GLU    0.0900
     66 OE1       -85.4710   -6.1260  -59.8430 O.co2     5 GLU   -0.2800
     67 OE2       -84.2690   -5.2200  -58.2400 O.co2     5 GLU    0.0900
     68 HN        -86.1230  -10.9510  -59.1970 H         5 GLU    0.0900
     69 HA        -85.1690   -9.9420  -56.7210 H         5 GLU    0.6200
     70 HB1       -86.1400   -8.5920  -59.2970 H         5 GLU   -0.7600
     71 HB2       -84.4280   -8.8750  -58.7940 H         5 GLU   -0.7600
     72 HG1       -84.6950   -7.2950  -56.9140 H         5 GLU    0.5100
     73 HG2       -86.4320   -7.0420  -57.3560 H         5 GLU   -0.5100
     74 N         -87.1410   -8.8980  -55.5920 N.am      6 GLY   -0.4700
     75 CA        -88.3010   -8.4400  -54.8410 C.3       6 GLY    0.3100
     76 C         -88.0280   -6.9870  -54.4810 C.2       6 GLY   -0.0200
     77 O         -86.9330   -6.4680  -54.7590 O.2       6 GLY    0.0900
     78 HN        -86.2680   -8.8310  -55.1160 H         6 GLY    0.0900
     79 HA1       -88.4140   -9.0380  -53.9490 H         6 GLY    0.5100
     80 HA2       -89.1840   -8.5190  -55.4580 H         6 GLY   -0.5100
     81 N         -88.9800   -6.2870  -53.8580 N.am      7 PRO   -0.2900
     82 CA        -88.7150   -4.8770  -53.5130 C.3       7 PRO    0.0000
     83 C         -87.7870   -4.7280  -52.3200 C.2       7 PRO    0.0900
     84 O         -87.2470   -3.6420  -52.0390 O.2       7 PRO    0.0900
     85 CB        -90.1100   -4.3380  -53.2160 C.3       7 PRO    0.0200
     86 CG        -90.8220   -5.5590  -52.6470 C.3       7 PRO    0.0900
     87 CD        -90.3590   -6.6930  -53.5270 C.3       7 PRO   -0.1800
     88 HA        -88.1990   -4.3790  -54.3190 H         7 PRO    0.0900
     89 HB1       -90.6080   -3.9730  -54.1390 H         7 PRO    0.0900
     90 HB2       -90.0740   -3.5110  -52.4750 H         7 PRO   -0.1800
     91 HG1       -90.5320   -5.7340  -51.5890 H         7 PRO    0.0900
     92 HG2       -91.9240   -5.4390  -52.7020 H         7 PRO    0.0900
     93 HD1       -90.3580   -7.6610  -52.9850 H         7 PRO    0.5100
     94 HD2       -90.9690   -6.7740  -54.4500 H         7 PRO   -0.5100
     95 N         -87.5680   -5.8690  -51.6790 N.am      8 ASN   -0.4700
     96 CA        -86.8290   -5.9970  -50.4430 C.3       8 ASN    0.3100
     97 C         -85.8110   -7.1220  -50.4880 C.2       8 ASN    0.0700
     98 O         -84.9990   -7.2350  -49.5620 O.2       8 ASN    0.0900
     99 CB        -87.8450   -6.3700  -49.3910 C.3       8 ASN   -0.1800
    100 CG        -87.6170   -5.6570  -48.1380 C.2       8 ASN    0.0900
    101 ND2       -88.2320   -5.9980  -47.1200 N.am      8 ASN    0.0900
    102 OD1       -86.7570   -4.6630  -48.1660 O.2       8 ASN    0.5500
    103 HN        -87.9210   -6.7270  -52.0390 H         8 ASN   -0.5500
    104 HA        -86.3490   -5.0580  -50.2150 H         8 ASN   -0.6200
    105 HB1       -87.7860   -7.4620  -49.1960 H         8 ASN    0.3200
    106 HB2       -88.8620   -6.1210  -49.7620 H         8 ASN    0.3000
    107 HD21      -88.0800   -5.5140  -46.2580 H         8 ASN    0.5100
    108 HD22      -88.8820   -6.7580  -47.1590 H         8 ASN   -0.5100
    109 N         -85.8780   -7.9700  -51.5220 N.am      9 PHE   -0.4700
    110 CA        -84.9990   -9.1420  -51.6440 C.3       9 PHE    0.3100
    111 C         -84.5780   -9.4380  -53.0780 C.2       9 PHE    0.0700
    112 O         -84.7760   -8.6330  -53.9860 O.2       9 PHE    0.0900
    113 CB        -85.7340  -10.3660  -51.1270 C.3       9 PHE   -0.1800
    114 CG        -87.0610  -10.5810  -51.7930 C.ar      9 PHE    0.0900
    115 CD1       -88.1960   -9.8910  -51.3570 C.ar      9 PHE    0.0900
    116 CD2       -87.1840  -11.4560  -52.8650 C.ar      9 PHE    0.0000
    117 CE1       -89.4450  -10.0790  -51.9860 C.ar      9 PHE   -0.1150
    118 CE2       -88.4260  -11.6480  -53.4980 C.ar      9 PHE    0.1150
    119 CZ        -89.5550  -10.9600  -53.0560 C.ar      9 PHE   -0.1150
    120 HN        -86.5330   -7.8410  -52.2620 H         9 PHE    0.1150
    121 HA        -84.1050   -8.9610  -51.0670 H         9 PHE   -0.1150
    122 HB1       -85.9240  -10.2500  -50.0380 H         9 PHE    0.1150
    123 HB2       -85.1190  -11.2720  -51.3130 H         9 PHE   -0.1150
    124 HD1       -88.1180   -9.2050  -50.5260 H         9 PHE    0.1150
    125 HD2       -86.3160  -11.9940  -53.2170 H         9 PHE   -0.1150
    126 HE1       -90.3130   -9.5410  -51.6380 H         9 PHE    0.1150
    127 HE2       -88.5050  -12.3320  -54.3300 H         9 PHE    0.5100
    128 HZ        -90.5080  -11.1100  -53.5420 H         9 PHE   -0.5100
    129 N         -83.9920  -10.6250  -53.2510 N.am     10 TYR   -0.4700
    130 CA        -83.5290  -11.1290  -54.5390 C.3      10 TYR    0.3100
    131 C         -83.1870  -12.5840  -54.3600 C.2      10 TYR    0.0700
    132 O         -82.0600  -12.9250  -54.0100 O.2      10 TYR    0.0900
    133 CB        -82.2790  -10.3750  -55.0540 C.3      10 TYR   -0.1800
    134 CG        -81.8310  -10.8510  -56.4260 C.ar     10 TYR    0.0900
    135 CD1       -82.4850  -10.4120  -57.5880 C.ar     10 TYR    0.0900
    136 CD2       -80.8270  -11.8220  -56.5660 C.ar     10 TYR    0.0000
    137 CE1       -82.1580  -10.9360  -58.8580 C.ar     10 TYR   -0.1150
    138 CE2       -80.4930  -12.3490  -57.8270 C.ar     10 TYR    0.1150
    139 CZ        -81.1650  -11.9020  -58.9690 C.ar     10 TYR   -0.1150
    140 OH        -80.8660  -12.4250  -60.2120 O.3      10 TYR    0.1150
    141 HN        -83.8400  -11.2390  -52.4800 H        10 TYR    0.1100
    142 HA        -84.3400  -11.0170  -55.2440 H        10 TYR   -0.5400
    143 HB1       -81.4330  -10.5360  -54.3510 H        10 TYR    0.4300
    144 HB2       -82.5060   -9.2900  -55.1340 H        10 TYR   -0.1150
    145 HD1       -83.2550   -9.6580  -57.5080 H        10 TYR    0.1150
    146 HD2       -80.3000  -12.1690  -55.6900 H        10 TYR   -0.1150
    147 HE1       -82.6760  -10.5860  -59.7400 H        10 TYR    0.1150
    148 HE2       -79.7190  -13.0970  -57.9130 H        10 TYR    0.5100
    149 HH        -80.2830  -13.1780  -60.0840 H        10 TYR   -0.5100
    150 N         -84.1530  -13.4580  -54.5890 N.am     11 VAL   -0.4700
    151 CA        -83.8720  -14.8640  -54.4230 C.3      11 VAL    0.3100
    152 C         -83.1790  -15.4020  -55.6690 C.2      11 VAL    0.0700
    153 O         -83.6550  -15.1980  -56.7780 O.2      11 VAL    0.0900
    154 CB        -85.1570  -15.6680  -54.1260 C.3      11 VAL   -0.0900
    155 CG1       -84.7910  -17.1010  -53.7690 C.3      11 VAL    0.0900
    156 CG2       -85.9260  -15.0330  -52.9730 C.3      11 VAL   -0.2700
    157 HN        -85.0740  -13.2000  -54.8740 H        11 VAL    0.0900
    158 HA        -83.1730  -14.9660  -53.6070 H        11 VAL    0.0900
    159 HB        -85.8150  -15.6640  -55.0210 H        11 VAL    0.0900
    160 HG11      -84.1370  -17.1160  -52.8710 H        11 VAL   -0.2700
    161 HG12      -84.2440  -17.5730  -54.6140 H        11 VAL    0.0900
    162 HG13      -85.7100  -17.6830  -53.5480 H        11 VAL    0.0900
    163 HG21      -86.3650  -14.0640  -53.2950 H        11 VAL    0.0900
    164 HG22      -85.2410  -14.8450  -52.1190 H        11 VAL    0.5100
    165 HG23      -86.7500  -15.7050  -52.6520 H        11 VAL   -0.5100
    166 N         -82.0270  -16.0730  -55.4920 N.am     12 PRO   -0.2900
    167 CA        -81.2160  -16.6690  -56.5650 C.3      12 PRO    0.0000
    168 C         -81.8780  -17.9450  -57.1130 C.2      12 PRO    0.0900
    169 O         -81.2620  -19.0200  -57.1780 O.2      12 PRO    0.0900
    170 CB        -79.8790  -16.9300  -55.8600 C.3      12 PRO    0.0200
    171 CG        -80.2920  -17.2310  -54.4590 C.3      12 PRO    0.0900
    172 CD        -81.3720  -16.2380  -54.1770 C.3      12 PRO   -0.1800
    173 HA        -81.1600  -16.0060  -57.4130 H        12 PRO    0.0900
    174 HB1       -79.2210  -16.0360  -55.9030 H        12 PRO    0.0900
    175 HB2       -79.3460  -17.7910  -56.3160 H        12 PRO   -0.1800
    176 HG1       -80.6730  -18.2700  -54.3720 H        12 PRO    0.0900
    177 HG2       -79.4400  -17.1010  -53.7570 H        12 PRO    0.0900
    178 HD1       -82.1000  -16.6260  -53.4340 H        12 PRO    0.5100
    179 HD2       -80.9570  -15.2680  -53.8320 H        12 PRO   -0.5100
    180 N         -83.1370  -17.7950  -57.5180 N.am     13 PHE   -0.4700
    181 CA        -83.9420  -18.8970  -58.0180 C.3      13 PHE    0.3100
    182 C         -84.9820  -18.3590  -58.9620 C.2      13 PHE    0.0700
    183 O         -85.6020  -17.3490  -58.6850 O.2      13 PHE    0.0900
    184 CB        -84.6530  -19.5620  -56.8460 C.3      13 PHE   -0.1800
    185 CG        -85.1790  -20.9200  -57.1390 C.ar     13 PHE    0.0900
    186 CD1       -84.3470  -22.0330  -57.0400 C.ar     13 PHE    0.0900
    187 CD2       -86.5110  -21.1030  -57.4530 C.ar     13 PHE    0.0000
    188 CE1       -84.8370  -23.3100  -57.2400 C.ar     13 PHE   -0.1150
    189 CE2       -87.0110  -22.3720  -57.6560 C.ar     13 PHE    0.1150
    190 CZ        -86.1720  -23.4820  -57.5470 C.ar     13 PHE   -0.1150
    191 HN        -83.5880  -16.9070  -57.4970 H        13 PHE    0.1150
    192 HA        -83.2920  -19.5980  -58.5190 H        13 PHE   -0.1150
    193 HB1       -85.5190  -18.9350  -56.5430 H        13 PHE    0.1150
    194 HB2       -83.9410  -19.6640  -56.0000 H        13 PHE   -0.1150
    195 HD1       -83.3030  -21.8960  -56.8030 H        13 PHE    0.1150
    196 HD2       -87.1660  -20.2470  -57.5390 H        13 PHE   -0.1150
    197 HE1       -84.1820  -24.1650  -57.1580 H        13 PHE    0.1150
    198 HE2       -88.0540  -22.5070  -57.9000 H        13 PHE    0.5100
    199 HZ        -86.5680  -24.4750  -57.7030 H        13 PHE   -0.5100
    200 N         -85.1870  -19.0500  -60.0700 N.am     14 SER   -0.4700
    201 CA        -86.1670  -18.6190  -61.0470 C.3      14 SER    0.3100
    202 C         -87.5600  -18.8440  -60.4790 C.2      14 SER    0.0700
    203 O         -87.7510  -19.7560  -59.6820 O.2      14 SER    0.0900
    204 CB        -85.9820  -19.4310  -62.3340 C.3      14 SER    0.0500
    205 OG        -86.7780  -18.9280  -63.3930 O.3      14 SER    0.0900
    206 HN        -84.6840  -19.8840  -60.2810 H        14 SER    0.0900
    207 HA        -86.0220  -17.5660  -61.2350 H        14 SER   -0.6600
    208 HB1       -86.2730  -20.4870  -62.1480 H        14 SER    0.4300
    209 HB2       -84.9170  -19.3900  -62.6450 H        14 SER    0.5100
    210 HG1       -86.3040  -18.1690  -63.7430 H        14 SER   -0.5100
    211 N         -88.5240  -18.0140  -60.8710 N.am     15 ASN   -0.4700
    212 CA        -89.8950  -18.1710  -60.4050 C.3      15 ASN    0.3100
    213 C         -90.7450  -18.5970  -61.5800 C.2      15 ASN    0.0700
    214 O         -91.9290  -18.2660  -61.6370 O.2      15 ASN    0.0900
    215 CB        -90.4390  -16.8570  -59.8290 C.3      15 ASN   -0.1800
    216 CG        -91.7210  -17.0610  -59.0460 C.2      15 ASN    0.0900
    217 ND2       -92.7170  -16.1960  -59.2320 N.am     15 ASN    0.0900
    218 OD1       -91.8100  -17.9960  -58.2690 O.2      15 ASN    0.5500
    219 HN        -88.3530  -17.2540  -61.4930 H        15 ASN   -0.5500
    220 HA        -89.9030  -18.9420  -59.6490 H        15 ASN   -0.6200
    221 HB1       -90.6400  -16.1510  -60.6620 H        15 ASN    0.3200
    222 HB2       -89.6760  -16.4170  -59.1520 H        15 ASN    0.3000
    223 HD21      -93.5740  -16.3050  -58.7290 H        15 ASN    0.5100
    224 HD22      -92.6060  -15.4370  -59.8740 H        15 ASN   -0.5100
    225 N         -90.1320  -19.3180  -62.5240 N.am     16 LYS   -0.4700
    226 CA        -90.8260  -19.8000  -63.7150 C.3      16 LYS    0.3100
    227 C         -91.9340  -20.7380  -63.3050 C.2      16 LYS    0.0700
    228 O         -92.9620  -20.8280  -63.9810 O.2      16 LYS    0.0900
    229 CB        -89.8680  -20.5420  -64.6590 C.3      16 LYS   -0.1800
    230 CG        -90.5920  -21.1150  -65.8790 C.3      16 LYS    0.0900
    231 CD        -89.7410  -21.9980  -66.7980 C.3      16 LYS    0.0900
    232 CE        -90.6000  -22.4850  -67.9790 C.3      16 LYS   -0.1800
    233 NZ        -89.8350  -23.1210  -69.0880 N.4      16 LYS    0.0900
    234 HN        -89.1680  -19.5620  -62.4550 H        16 LYS    0.0900
    235 HA        -91.2530  -18.9440  -64.2170 H        16 LYS   -0.1800
    236 HB1       -89.3860  -21.3740  -64.1020 H        16 LYS    0.0900
    237 HB2       -89.0820  -19.8380  -65.0030 H        16 LYS    0.0900
    238 HG1       -90.9780  -20.2650  -66.4790 H        16 LYS    0.2100
    239 HG2       -91.4490  -21.7210  -65.5170 H        16 LYS    0.0500
    240 HD1       -89.3610  -22.8720  -66.2280 H        16 LYS    0.0500
    241 HD2       -88.8770  -21.4140  -67.1800 H        16 LYS   -0.3000
    242 HE1       -91.1400  -21.6180  -68.4150 H        16 LYS    0.3300
    243 HE2       -91.3250  -23.2410  -67.6110 H        16 LYS    0.3300
    244 HZ1       -89.3250  -23.9520  -68.7260 H        16 LYS    0.3300
    245 HZ2       -89.1530  -22.4380  -69.4760 H        16 LYS    0.5100
    246 HZ3       -90.4920  -23.4170  -69.8370 H        16 LYS   -0.5100
    247 N         -91.7350  -21.4440  -62.1990 N.am     17 THR   -0.4700
    248 CA        -92.7480  -22.3590  -61.7120 C.3      17 THR    0.3100
    249 C         -93.5490  -21.6760  -60.6390 C.2      17 THR    0.0700
    250 O         -94.3420  -22.3170  -59.9580 O.2      17 THR    0.0900
    251 CB        -92.1130  -23.5750  -61.1210 C.3      17 THR    0.1400
    252 CG2       -91.1790  -24.2100  -62.1540 C.3      17 THR    0.0900
    253 OG1       -91.3750  -23.1910  -59.9500 O.3      17 THR   -0.6600
    254 HN        -90.8970  -21.3790  -61.6640 H        17 THR    0.4300
    255 HA        -93.3800  -22.6320  -62.5450 H        17 THR   -0.2700
    256 HB        -92.8940  -24.3110  -60.8340 H        17 THR    0.0900
    257 HG1       -91.9890  -23.2600  -59.2150 H        17 THR    0.0900
    258 HG21      -90.2900  -23.5640  -62.3130 H        17 THR    0.0900
    259 HG22      -91.7100  -24.3270  -63.1220 H        17 THR    0.5100
    260 HG23      -90.8360  -25.2030  -61.7930 H        17 THR   -0.5100
    261 N         -93.3150  -20.3750  -60.4830 N.am     18 GLY   -0.4700
    262 CA        -94.0160  -19.5810  -59.4910 C.3      18 GLY    0.3100
    263 C         -93.9350  -20.1350  -58.0840 C.2      18 GLY   -0.0200
    264 O         -94.8180  -19.8920  -57.2680 O.2      18 GLY    0.0900
    265 HN        -92.6480  -19.8880  -61.0390 H        18 GLY    0.0900
    266 HA1       -95.0550  -19.5360  -59.7860 H        18 GLY    0.5100
    267 HA2       -93.5840  -18.5920  -59.5000 H        18 GLY   -0.5100
    268 N         -92.8630  -20.8640  -57.7900 N.am     19 VAL   -0.4700
    269 CA        -92.6840  -21.4690  -56.4850 C.3      19 VAL    0.3100
    270 C         -91.9390  -20.5310  -55.5250 C.2      19 VAL    0.0700
    271 O         -91.9170  -20.7910  -54.3420 O.2      19 VAL    0.0900
    272 CB        -91.9300  -22.8380  -56.6380 C.3      19 VAL   -0.0900
    273 CG1       -90.4770  -22.6100  -56.9680 C.3      19 VAL    0.0900
    274 CG2       -92.0440  -23.6510  -55.3860 C.3      19 VAL   -0.2700
    275 HN        -92.1350  -21.0260  -58.4510 H        19 VAL    0.0900
    276 HA        -93.6590  -21.6200  -56.0450 H        19 VAL    0.0900
    277 HB        -92.4030  -23.4290  -57.4490 H        19 VAL    0.0900
    278 HG11      -89.9460  -22.1870  -56.0880 H        19 VAL   -0.2700
    279 HG12      -90.3890  -21.8940  -57.8130 H        19 VAL    0.0900
    280 HG13      -89.9960  -23.5730  -57.2430 H        19 VAL    0.0900
    281 HG21      -93.1050  -23.7100  -55.0640 H        19 VAL    0.0900
    282 HG22      -91.4510  -23.1800  -54.5730 H        19 VAL    0.5100
    283 HG23      -91.6720  -24.6830  -55.5700 H        19 VAL   -0.5100
    284 N         -91.3640  -19.4370  -56.0120 N.am     20 VAL   -0.4700
    285 CA        -90.5900  -18.5210  -55.1680 C.3      20 VAL    0.3100
    286 C         -91.4750  -17.6820  -54.2770 C.2      20 VAL    0.0700
    287 O         -92.5450  -17.2910  -54.7070 O.2      20 VAL    0.0900
    288 CB        -89.7010  -17.5990  -56.0330 C.3      20 VAL   -0.0900
    289 CG1       -88.9750  -16.5930  -55.1540 C.3      20 VAL    0.0900
    290 CG2       -88.6860  -18.4370  -56.8290 C.3      20 VAL   -0.2700
    291 HN        -91.4330  -19.1900  -56.9760 H        20 VAL    0.0900
    292 HA        -89.9790  -19.1140  -54.5040 H        20 VAL    0.0900
    293 HB        -90.3340  -17.0580  -56.7690 H        20 VAL    0.0900
    294 HG11      -88.4770  -17.1140  -54.3080 H        20 VAL   -0.2700
    295 HG12      -89.7010  -15.8600  -54.7410 H        20 VAL    0.0900
    296 HG13      -88.2020  -16.0610  -55.7480 H        20 VAL    0.0900
    297 HG21      -89.2190  -19.1490  -57.4960 H        20 VAL    0.0900
    298 HG22      -88.0440  -19.0170  -56.1320 H        20 VAL    0.5100
    299 HG23      -88.0530  -17.7720  -57.4550 H        20 VAL   -0.5100
    300 N         -91.0160  -17.3900  -53.0500 N.am     21 ARG   -0.4700
    301 CA        -91.7730  -16.6140  -52.0430 C.3      21 ARG    0.3100
    302 C         -90.8730  -15.7310  -51.1720 C.2      21 ARG    0.0700
    303 O         -89.8410  -16.2140  -50.7250 O.2      21 ARG    0.0900
    304 CB        -92.5110  -17.5760  -51.1230 C.3      21 ARG   -0.1800
    305 CG        -93.4920  -18.4690  -51.8550 C.3      21 ARG    0.0900
    306 CD        -94.8050  -18.5170  -51.0960 C.3      21 ARG    0.0900
    307 NE        -95.2650  -17.1590  -50.7600 N.pl3    21 ARG   -0.1800
    308 CZ        -96.1640  -16.8800  -49.8120 C.cat    21 ARG    0.0900
    309 NH1       -96.7130  -17.8720  -49.0990 N.pl3    21 ARG    0.0900
    310 NH2       -96.5060  -15.6110  -49.5700 N.pl3    21 ARG    0.2000
    311 HN        -90.1150  -17.6950  -52.7560 H        21 ARG    0.0900
    312 HA        -92.4690  -15.9710  -52.5600 H        21 ARG    0.0900
    313 HB1       -93.0650  -16.9860  -50.3620 H        21 ARG   -0.7000
    314 HB2       -91.7650  -18.2160  -50.6070 H        21 ARG    0.4400
    315 HG1       -93.0730  -19.4940  -51.9370 H        21 ARG    0.6400
    316 HG2       -93.6680  -18.0700  -52.8770 H        21 ARG   -0.8000
    317 HD1       -94.6750  -19.0800  -50.1470 H        21 ARG    0.4600
    318 HD2       -95.5880  -18.9990  -51.7210 H        21 ARG    0.4600
    319 HE        -94.8780  -16.3950  -51.2750 H        21 ARG   -0.8000
    320 HH11      -96.4490  -18.8200  -49.2750 H        21 ARG    0.4600
    321 HH12      -97.3870  -17.6630  -48.3890 H        21 ARG    0.4600
    322 HH21      -96.0880  -14.8720  -50.0980 H        21 ARG    0.5100
    323 HH22      -97.1790  -15.4010  -48.8610 H        21 ARG   -0.5100
    324 N         -91.2810  -14.4780  -50.8950 N.am     22 SER   -0.4700
    325 CA        -90.5110  -13.5060  -50.0740 C.3      22 SER    0.3100
    326 C         -89.8930  -14.1530  -48.8650 C.2      22 SER    0.0700
    327 O         -90.6250  -14.7030  -48.0490 O.2      22 SER    0.0900
    328 CB        -91.4170  -12.3650  -49.5780 C.3      22 SER    0.0500
    329 OG        -90.7240  -11.4820  -48.7010 O.3      22 SER    0.0900
    330 HN        -92.1500  -14.1350  -51.2430 H        22 SER    0.0900
    331 HA        -89.7140  -13.1110  -50.6860 H        22 SER   -0.6600
    332 HB1       -92.2830  -12.7940  -49.0310 H        22 SER    0.4300
    333 HB2       -91.7820  -11.7800  -50.4490 H        22 SER    0.5100
    334 HG1       -91.3920  -10.9070  -48.3220 H        22 SER   -0.5100
    335 N         -88.5550  -14.0830  -48.7040 N.am     23 PRO   -0.2900
    336 CA        -87.8890  -14.6940  -47.5470 C.3      23 PRO    0.0000
    337 C         -88.1540  -13.9360  -46.2540 C.2      23 PRO    0.0900
    338 O         -87.4070  -14.0600  -45.2950 O.2      23 PRO    0.0900
    339 CB        -86.4200  -14.6990  -47.9550 C.3      23 PRO    0.0200
    340 CG        -86.2970  -13.4340  -48.7320 C.3      23 PRO    0.0900
    341 CD        -87.5730  -13.4090  -49.5720 C.3      23 PRO   -0.1800
    342 HA        -88.3040  -15.6690  -47.3450 H        23 PRO    0.0900
    343 HB1       -86.1780  -15.5830  -48.5820 H        23 PRO    0.0900
    344 HB2       -85.7540  -14.6940  -47.0660 H        23 PRO   -0.1800
    345 HG1       -86.2430  -12.5540  -48.0570 H        23 PRO    0.0900
    346 HG2       -85.3920  -13.4480  -49.3770 H        23 PRO    0.0900
    347 HD1       -87.9020  -12.3700  -49.7870 H        23 PRO    0.5100
    348 HD2       -87.4500  -13.9710  -50.5210 H        23 PRO   -0.5100
    349 N         -89.2220  -13.1410  -46.2550 N.am     24 PHE   -0.4700
    350 CA        -89.6730  -12.3890  -45.0980 C.3      24 PHE    0.3100
    351 C         -91.1040  -12.7780  -44.8860 C.2      24 PHE    0.0700
    352 O         -91.8180  -12.0890  -44.1770 O.2      24 PHE    0.0900
    353 CB        -89.6410  -10.8870  -45.3600 C.3      24 PHE   -0.1800
    354 CG        -88.2700  -10.3190  -45.4750 C.ar     24 PHE    0.0900
    355 CD1       -87.3330  -10.5200  -44.4710 C.ar     24 PHE    0.0900
    356 CD2       -87.9230   -9.5420  -46.5710 C.ar     24 PHE    0.0000
    357 CE1       -86.0670   -9.9510  -44.5500 C.ar     24 PHE   -0.1150
    358 CE2       -86.6540   -8.9690  -46.6610 C.ar     24 PHE    0.1150
    359 CZ        -85.7260   -9.1760  -45.6430 C.ar     24 PHE   -0.1150
    360 HN        -89.7740  -13.0250  -47.0750 H        24 PHE    0.1150
    361 HA        -89.0240  -12.6360  -44.2710 H        24 PHE   -0.1150
    362 HB1       -90.1430  -10.3600  -44.5210 H        24 PHE    0.1150
    363 HB2       -90.1650  -10.6730  -46.3160 H        24 PHE   -0.1150
    364 HD1       -87.5920  -11.1260  -43.6170 H        24 PHE    0.1150
    365 HD2       -88.6400   -9.3790  -47.3620 H        24 PHE   -0.1150
    366 HE1       -85.3510  -10.1140  -43.7580 H        24 PHE    0.1150
    367 HE2       -86.3910   -8.3660  -47.5180 H        24 PHE    0.5100
    368 HZ        -84.7430   -8.7340  -45.7080 H        24 PHE   -0.5100
    369 N         -91.5300  -13.8760  -45.5060 N.am     25 GLU   -0.4700
    370 CA        -92.9070  -14.2990  -45.3990 C.3      25 GLU    0.3100
    371 C         -93.1090  -15.8140  -45.4790 C.2      25 GLU    0.0700
    372 O         -94.1650  -16.2800  -45.0600 O.2      25 GLU    0.0900
    373 CB        -93.7160  -13.6220  -46.5000 C.3      25 GLU   -0.1800
    374 CG        -93.9950  -12.1530  -46.2890 C.3      25 GLU    0.0900
    375 CD        -94.2790  -11.4430  -47.6090 C.2      25 GLU    0.0900
    376 OE1       -94.7580  -12.1050  -48.5670 O.co2    25 GLU   -0.2800
    377 OE2       -94.0230  -10.2180  -47.6900 O.co2    25 GLU    0.0900
    378 HN        -90.9300  -14.4470  -46.0600 H        25 GLU    0.0900
    379 HA        -93.2780  -14.0190  -44.4250 H        25 GLU    0.6200
    380 HB1       -94.6890  -14.1480  -46.5840 H        25 GLU   -0.7600
    381 HB2       -93.1600  -13.7340  -47.4540 H        25 GLU   -0.7600
    382 HG1       -93.1130  -11.6780  -45.8090 H        25 GLU    0.5100
    383 HG2       -94.8770  -12.0400  -45.6240 H        25 GLU   -0.5100
    384 N         -92.1590  -16.5930  -46.0020 N.am     26 ALA   -0.4700
    385 CA        -92.3790  -18.0500  -46.0660 C.3      26 ALA    0.3100
    386 C         -91.0910  -18.8670  -46.1910 C.2      26 ALA    0.0700
    387 O         -90.1070  -18.3660  -46.7170 O.2      26 ALA    0.0900
    388 CB        -93.3010  -18.3800  -47.2190 C.3      26 ALA   -0.2700
    389 HN        -91.2960  -16.2430  -46.3590 H        26 ALA    0.0900
    390 HA        -92.8120  -18.3680  -45.1300 H        26 ALA    0.0900
    391 HB1       -92.8530  -18.0400  -48.1770 H        26 ALA    0.0900
    392 HB2       -94.2770  -17.8660  -47.0810 H        26 ALA    0.5100
    393 HB3       -93.4620  -19.4790  -47.2720 H        26 ALA   -0.5100
    394 N         -91.0870  -20.1380  -45.7130 N.am     27 PRO   -0.2900
    395 CA        -89.9120  -21.0070  -45.7860 C.3      27 PRO    0.0000
    396 C         -89.3980  -21.0540  -47.1990 C.2      27 PRO    0.0900
    397 O         -90.2000  -20.9420  -48.1250 O.2      27 PRO    0.0900
    398 CB        -90.4540  -22.3620  -45.3310 C.3      27 PRO    0.0200
    399 CG        -91.4740  -21.9900  -44.3580 C.3      27 PRO    0.0900
    400 CD        -92.1920  -20.8530  -45.0560 C.3      27 PRO   -0.1800
    401 HA        -89.1140  -20.6140  -45.1780 H        27 PRO    0.0900
    402 HB1       -89.6580  -22.9790  -44.8640 H        27 PRO    0.0900
    403 HB2       -90.8940  -22.9260  -46.1810 H        27 PRO   -0.1800
    404 HG1       -92.1630  -22.8360  -44.1510 H        27 PRO    0.0900
    405 HG2       -91.0180  -21.6550  -43.4030 H        27 PRO    0.0900
    406 HD1       -92.9160  -21.2230  -45.8120 H        27 PRO    0.5100
    407 HD2       -92.7080  -20.1860  -44.3330 H        27 PRO   -0.5100
    408 N         -88.0840  -21.2330  -47.3620 N.am     28 GLN   -0.4700
    409 CA        -87.4190  -21.2830  -48.6670 C.3      28 GLN    0.3100
    410 C         -86.9640  -22.7050  -48.9940 C.2      28 GLN    0.0700
    411 O         -85.9550  -22.8710  -49.6710 O.2      28 GLN    0.0900
    412 CB        -86.1920  -20.3620  -48.6480 C.3      28 GLN   -0.1800
    413 CG        -86.4550  -18.9510  -48.1540 C.3      28 GLN    0.0900
    414 CD        -87.2830  -18.1250  -49.1280 C.2      28 GLN    0.0900
    415 NE2       -88.3900  -17.5710  -48.6460 N.am     28 GLN   -0.1800
    416 OE1       -86.9290  -17.9800  -50.2940 O.2      28 GLN    0.0900
    417 HN        -87.4790  -21.3440  -46.5770 H        28 GLN    0.0900
    418 HA        -88.1240  -20.9620  -49.4200 H        28 GLN    0.5500
    419 HB1       -85.7900  -20.2990  -49.6800 H        28 GLN   -0.5500
    420 HB2       -85.4250  -20.8220  -47.9900 H        28 GLN   -0.6200
    421 HG1       -85.4830  -18.4380  -47.9980 H        28 GLN    0.3200
    422 HG2       -87.0000  -19.0040  -47.1870 H        28 GLN    0.3000
    423 HE21      -88.8930  -16.9010  -49.1920 H        28 GLN    0.5100
    424 HE22      -88.7210  -17.8250  -47.7370 H        28 GLN   -0.5100
    425 N         -87.7060  -23.7200  -48.5500 N.am     29 TYR   -0.4700
    426 CA        -87.3070  -25.1100  -48.7650 C.3      29 TYR    0.3100
    427 C         -87.3440  -25.5030  -50.1890 C.2      29 TYR    0.0700
    428 O         -86.9610  -26.6080  -50.5190 O.2      29 TYR    0.0900
    429 CB        -88.1740  -26.0600  -47.9340 C.3      29 TYR   -0.1800
    430 CG        -88.0430  -25.7430  -46.4750 C.ar     29 TYR    0.0900
    431 CD1       -86.8080  -25.3880  -45.9450 C.ar     29 TYR    0.0900
    432 CD2       -89.1440  -25.7310  -45.6370 C.ar     29 TYR    0.0000
    433 CE1       -86.6680  -25.0220  -44.6270 C.ar     29 TYR   -0.1150
    434 CE2       -89.0130  -25.3670  -44.3020 C.ar     29 TYR    0.1150
    435 CZ        -87.7680  -25.0160  -43.8060 C.ar     29 TYR   -0.1150
    436 OH        -87.6030  -24.6960  -42.4750 O.3      29 TYR    0.1150
    437 HN        -88.5590  -23.5770  -48.0560 H        29 TYR    0.1100
    438 HA        -86.2700  -25.2080  -48.4830 H        29 TYR   -0.5400
    439 HB1       -87.8480  -27.1100  -48.0900 H        29 TYR    0.4300
    440 HB2       -89.2430  -25.9470  -48.2180 H        29 TYR   -0.1150
    441 HD1       -85.9370  -25.4000  -46.5830 H        29 TYR    0.1150
    442 HD2       -90.1140  -26.0060  -46.0230 H        29 TYR   -0.1150
    443 HE1       -85.7000  -24.7410  -44.2410 H        29 TYR    0.1150
    444 HE2       -89.8770  -25.3600  -43.6540 H        29 TYR    0.5100
    445 HH        -86.6610  -24.6680  -42.2920 H        29 TYR   -0.5100
    446 N         -87.7960  -24.6100  -51.0520 N.am     30 TYR   -0.4700
    447 CA        -87.8260  -24.9310  -52.4570 C.3      30 TYR    0.3100
    448 C         -86.4870  -24.5580  -53.0650 C.2      30 TYR    0.0700
    449 O         -86.2770  -24.7710  -54.2480 O.2      30 TYR    0.0900
    450 CB        -88.9650  -24.1630  -53.1260 C.3      30 TYR   -0.1800
    451 CG        -88.8040  -22.6840  -53.0400 C.ar     30 TYR    0.0900
    452 CD1       -87.9430  -22.0130  -53.9030 C.ar     30 TYR    0.0900
    453 CD2       -89.4710  -21.9540  -52.0630 C.ar     30 TYR    0.0000
    454 CE1       -87.7410  -20.6430  -53.7940 C.ar     30 TYR   -0.1150
    455 CE2       -89.2830  -20.5740  -51.9430 C.ar     30 TYR    0.1150
    456 CZ        -88.4130  -19.9270  -52.8110 C.ar     30 TYR   -0.1150
    457 OH        -88.2030  -18.5750  -52.6890 O.3      30 TYR    0.1150
    458 HN        -88.1240  -23.7080  -50.7830 H        30 TYR    0.1100
    459 HA        -87.9730  -25.9960  -52.5590 H        30 TYR   -0.5400
    460 HB1       -89.9250  -24.4220  -52.6320 H        30 TYR    0.4300
    461 HB2       -89.0060  -24.4310  -54.2040 H        30 TYR   -0.1150
    462 HD1       -87.4220  -22.5680  -54.6690 H        30 TYR    0.1150
    463 HD2       -90.1470  -22.4610  -51.3900 H        30 TYR   -0.1150
    464 HE1       -87.0670  -20.1370  -54.4700 H        30 TYR    0.1150
    465 HE2       -89.8080  -20.0170  -51.1810 H        30 TYR    0.5100
    466 HH        -87.8590  -18.4070  -51.8080 H        30 TYR   -0.5100
    467 N         -85.5910  -23.9940  -52.2540 N.am     31 LEU   -0.4700
    468 CA        -84.2570  -23.5860  -52.6940 C.3      31 LEU    0.3100
    469 C         -83.2930  -24.6810  -52.3740 C.2      31 LEU    0.0700
    470 O         -82.2380  -24.8080  -53.0080 O.2      31 LEU    0.0900
    471 CB        -83.7650  -22.3690  -51.9240 C.3      31 LEU   -0.1800
    472 CG        -84.4090  -21.0110  -52.0390 C.3      31 LEU    0.0900
    473 CD1       -83.6700  -20.0630  -51.1220 C.3      31 LEU    0.0900
    474 CD2       -84.3400  -20.5360  -53.4620 C.3      31 LEU   -0.0900
    475 HN        -85.7950  -23.8210  -51.2930 H        31 LEU    0.0900
    476 HA        -84.3110  -23.3620  -53.7490 H        31 LEU   -0.2700
    477 HB1       -82.7050  -22.2310  -52.2140 H        31 LEU    0.0900
    478 HB2       -83.8180  -22.6430  -50.8520 H        31 LEU    0.0900
    479 HG        -85.4790  -21.0700  -51.7430 H        31 LEU    0.0900
    480 HD11      -82.6530  -19.8610  -51.5210 H        31 LEU   -0.2700
    481 HD12      -83.5710  -20.5150  -50.1120 H        31 LEU    0.0900
    482 HD13      -84.2210  -19.1010  -51.0490 H        31 LEU    0.0900
    483 HD21      -84.7110  -21.3270  -54.1480 H        31 LEU    0.0900
    484 HD22      -83.2890  -20.2980  -53.7310 H        31 LEU    0.5100
    485 HD23      -84.9730  -19.6310  -53.5900 H        31 LEU   -0.5100
    486 N         -83.6600  -25.4500  -51.3520 N.am     32 ALA   -0.4700
    487 CA        -82.8360  -26.5310  -50.8540 C.3      32 ALA    0.3100
    488 C         -83.6370  -27.4310  -49.9190 C.2      32 ALA    0.0700
    489 O         -84.7070  -27.0520  -49.4350 O.2      32 ALA    0.0900
    490 CB        -81.6340  -25.9380  -50.1160 C.3      32 ALA   -0.2700
    491 HN        -84.5280  -25.3140  -50.8790 H        32 ALA    0.0900
    492 HA        -82.5130  -27.1290  -51.6930 H        32 ALA    0.0900
    493 HB1       -81.9750  -25.1760  -49.3830 H        32 ALA    0.0900
    494 HB2       -80.9480  -25.4510  -50.8410 H        32 ALA    0.5100
    495 HB3       -81.0930  -26.7400  -49.5690 H        32 ALA   -0.5100
    496 N         -83.0970  -28.6200  -49.6600 N.am     33 GLU   -0.4700
    497 CA        -83.7070  -29.6100  -48.7880 C.3      33 GLU    0.3100
    498 C         -83.8840  -29.0560  -47.4080 C.2      33 GLU    0.0700
    499 O         -83.0600  -28.2640  -46.9420 O.2      33 GLU    0.0900
    500 CB        -82.8110  -30.8290  -48.7080 C.3      33 GLU   -0.1800
    501 CG        -82.3720  -31.2680  -50.0520 C.3      33 GLU    0.0900
    502 CD        -83.5650  -31.4890  -50.9370 C.2      33 GLU    0.0900
    503 OE1       -84.2890  -32.4650  -50.6580 O.co2    33 GLU   -0.2800
    504 OE2       -83.7950  -30.6900  -51.8800 O.co2    33 GLU    0.0900
    505 HN        -82.2280  -28.8910  -50.0650 H        33 GLU    0.0900
    506 HA        -84.6730  -29.8750  -49.1940 H        33 GLU    0.6200
    507 HB1       -83.3650  -31.6570  -48.2180 H        33 GLU   -0.7600
    508 HB2       -81.9170  -30.5830  -48.0950 H        33 GLU   -0.7600
    509 HG1       -81.8000  -32.2170  -49.9680 H        33 GLU    0.5100
    510 HG2       -81.7220  -30.4890  -50.5050 H        33 GLU   -0.5100
    511 N         -84.9530  -29.4540  -46.7130 N.am     34 PRO   -0.2900
    512 CA        -85.1270  -28.9200  -45.3620 C.3      34 PRO    0.0000
    513 C         -84.0400  -29.3350  -44.3700 C.2      34 PRO    0.0900
    514 O         -83.7630  -28.5970  -43.4180 O.2      34 PRO    0.0900
    515 CB        -86.5180  -29.4140  -44.9910 C.3      34 PRO    0.0200
    516 CG        -87.2320  -29.3060  -46.3090 C.3      34 PRO    0.0900
    517 CD        -86.2370  -29.9400  -47.2520 C.3      34 PRO   -0.1800
    518 HA        -85.0100  -27.8480  -45.3580 H        34 PRO    0.0900
    519 HB1       -86.9870  -28.7700  -44.2170 H        34 PRO    0.0900
    520 HB2       -86.4940  -30.4610  -44.6230 H        34 PRO   -0.1800
    521 HG1       -88.1940  -29.8610  -46.2980 H        34 PRO    0.0900
    522 HG2       -87.4320  -28.2470  -46.5790 H        34 PRO    0.0900
    523 HD1       -86.2780  -31.0490  -47.2130 H        34 PRO    0.5100
    524 HD2       -86.3760  -29.5920  -48.2970 H        34 PRO   -0.5100
    525 N         -83.3990  -30.4820  -44.5890 N.am     35 TRP   -0.4700
    526 CA        -82.3490  -30.9280  -43.6700 C.3      35 TRP    0.3100
    527 C         -81.1450  -30.0080  -43.7100 C.2      35 TRP    0.0700
    528 O         -80.4600  -29.8490  -42.7060 O.2      35 TRP    0.0900
    529 CB        -81.9040  -32.3650  -43.9980 C.3      35 TRP   -0.1800
    530 CG        -81.2010  -32.5540  -45.3110 C.ar     35 TRP    0.0900
    531 CD1       -81.7620  -32.9310  -46.4920 C.ar     35 TRP    0.0900
    532 CD2       -79.8000  -32.3890  -45.5630 C.ar     35 TRP   -0.0300
    533 CE2       -79.5830  -32.6860  -46.9270 C.ar     35 TRP   -0.1500
    534 CE3       -78.7070  -32.0180  -44.7680 C.ar     35 TRP    0.2200
    535 NE1       -80.7970  -33.0130  -47.4700 N.ar     35 TRP   -0.5100
    536 CZ2       -78.3190  -32.6270  -47.5120 C.ar     35 TRP    0.3700
    537 CZ3       -77.4480  -31.9600  -45.3520 C.ar     35 TRP    0.2400
    538 CH2       -77.2670  -32.2620  -46.7120 C.ar     35 TRP    0.1100
    539 HN        -83.5990  -31.0740  -45.3660 H        35 TRP   -0.2500
    540 HA        -82.7410  -30.8790  -42.6650 H        35 TRP    0.1700
    541 HB1       -82.8060  -33.0120  -44.0040 H        35 TRP   -0.2000
    542 HB2       -81.2150  -32.7040  -43.1960 H        35 TRP    0.1400
    543 HD1       -82.8120  -33.1350  -46.6410 H        35 TRP   -0.2700
    544 HE1       -80.9510  -33.2640  -48.4010 H        35 TRP    0.1600
    545 HE3       -78.8220  -31.7800  -43.7200 H        35 TRP   -0.1400
    546 HZ2       -78.1560  -32.8550  -48.5550 H        35 TRP    0.1400
    547 HZ3       -76.5950  -31.6780  -44.7520 H        35 TRP    0.5100
    548 HH2       -76.2760  -32.2080  -47.1380 H        35 TRP   -0.5100
    549 N         -80.8930  -29.4140  -44.8730 N.am     36 GLN   -0.4700
    550 CA        -79.7710  -28.5200  -45.0630 C.3      36 GLN    0.3100
    551 C         -79.9890  -27.2730  -44.2710 C.2      36 GLN    0.0700
    552 O         -79.0230  -26.6330  -43.8730 O.2      36 GLN    0.0900
    553 CB        -79.6040  -28.2110  -46.5470 C.3      36 GLN   -0.1800
    554 CG        -79.4190  -29.4890  -47.3640 C.3      36 GLN    0.0900
    555 CD        -79.2040  -29.2560  -48.8560 C.2      36 GLN    0.0900
    556 NE2       -77.9970  -29.5570  -49.3210 N.am     36 GLN   -0.1800
    557 OE1       -80.1030  -28.8240  -49.5840 O.2      36 GLN    0.0900
    558 HN        -81.4710  -29.5600  -45.6720 H        36 GLN    0.0900
    559 HA        -78.8860  -29.0020  -44.6750 H        36 GLN    0.5500
    560 HB1       -78.7170  -27.5580  -46.6860 H        36 GLN   -0.5500
    561 HB2       -80.5060  -27.6730  -46.9110 H        36 GLN   -0.6200
    562 HG1       -80.3230  -30.1220  -47.2400 H        36 GLN    0.3200
    563 HG2       -78.5350  -30.0350  -46.9700 H        36 GLN    0.3000
    564 HE21      -77.7880  -29.4290  -50.2900 H        36 GLN    0.5100
    565 HE22      -77.2970  -29.9120  -48.7010 H        36 GLN   -0.5100
    566 N         -81.2470  -26.9040  -44.0350 N.am     37 PHE   -0.4700
    567 CA        -81.4890  -25.7440  -43.2090 C.3      37 PHE    0.3100
    568 C         -81.2040  -26.1510  -41.7950 C.2      37 PHE    0.0700
    569 O         -80.6530  -25.3610  -41.0480 O.2      37 PHE    0.0900
    570 CB        -82.9210  -25.2490  -43.3120 C.3      37 PHE   -0.1800
    571 CG        -83.1900  -24.4550  -44.5460 C.ar     37 PHE    0.0900
    572 CD1       -83.3670  -25.0870  -45.7700 C.ar     37 PHE    0.0900
    573 CD2       -83.2760  -23.0710  -44.4900 C.ar     37 PHE    0.0000
    574 CE1       -83.6260  -24.3540  -46.9210 C.ar     37 PHE   -0.1150
    575 CE2       -83.5310  -22.3300  -45.6310 C.ar     37 PHE    0.1150
    576 CZ        -83.7080  -22.9700  -46.8460 C.ar     37 PHE   -0.1150
    577 HN        -82.0410  -27.3860  -44.3990 H        37 PHE    0.1150
    578 HA        -80.8090  -24.9680  -43.5290 H        37 PHE   -0.1150
    579 HB1       -83.1480  -24.5960  -42.4430 H        37 PHE    0.1150
    580 HB2       -83.6090  -26.1210  -43.3240 H        37 PHE   -0.1150
    581 HD1       -83.3020  -26.1640  -45.8280 H        37 PHE    0.1150
    582 HD2       -83.1400  -22.5660  -43.5450 H        37 PHE   -0.1150
    583 HE1       -83.7640  -24.8570  -47.8660 H        37 PHE    0.1150
    584 HE2       -83.5920  -21.2530  -45.5740 H        37 PHE    0.5100
    585 HZ        -83.9100  -22.3930  -47.7380 H        37 PHE   -0.5100
    586 N         -81.5510  -27.3940  -41.4340 N.am     38 SER   -0.4700
    587 CA        -81.3120  -27.9390  -40.0890 C.3      38 SER    0.3100
    588 C         -79.8300  -27.9070  -39.7890 C.2      38 SER    0.0700
    589 O         -79.4150  -27.7160  -38.6470 O.2      38 SER    0.0900
    590 CB        -81.8100  -29.3800  -40.0190 C.3      38 SER    0.0500
    591 OG        -83.1590  -29.4630  -40.4510 O.3      38 SER    0.0900
    592 HN        -81.9940  -28.0160  -42.0740 H        38 SER    0.0900
    593 HA        -81.8370  -27.3210  -39.3750 H        38 SER   -0.6600
    594 HB1       -81.7470  -29.7460  -38.9710 H        38 SER    0.4300
    595 HB2       -81.1850  -30.0240  -40.6740 H        38 SER    0.5100
    596 HG1       -83.1660  -29.1450  -41.3570 H        38 SER   -0.5100
    597 N         -79.0420  -28.1230  -40.8380 N.am     39 MET   -0.4700
    598 CA        -77.5920  -28.0910  -40.7720 C.3      39 MET    0.3100
    599 C         -77.1840  -26.7300  -40.3120 C.2      39 MET    0.0700
    600 O         -76.4660  -26.6030  -39.3250 O.2      39 MET    0.0900
    601 CB        -77.0010  -28.3320  -42.1600 C.3      39 MET   -0.1800
    602 CG        -77.0560  -29.7620  -42.6170 C.3      39 MET    0.0900
    603 SD        -75.6500  -30.6310  -41.9490 S.3      39 MET    0.0900
    604 CE        -76.1960  -31.0140  -40.1360 C.3      39 MET   -0.1400
    605 HN        -79.4220  -28.3200  -41.7380 H        39 MET    0.0900
    606 HA        -77.2680  -28.8600  -40.0860 H        39 MET    0.0900
    607 HB1       -75.9390  -28.0080  -42.1500 H        39 MET   -0.0900
    608 HB2       -77.5600  -27.7090  -42.8910 H        39 MET   -0.2200
    609 HG1       -77.0420  -29.7990  -43.7270 H        39 MET    0.0900
    610 HG2       -78.0020  -30.2280  -42.2660 H        39 MET    0.0900
    611 HE1       -77.2980  -31.1370  -40.0640 H        39 MET    0.0900
    612 HE2       -75.8990  -30.1830  -39.4620 H        39 MET    0.5100
    613 HE3       -75.7240  -31.9560  -39.7830 H        39 MET   -0.5100
    614 N         -77.6430  -25.7120  -41.0420 N.am     40 LEU   -0.4700
    615 CA        -77.3450  -24.3310  -40.7180 C.3      40 LEU    0.3100
    616 C         -77.7250  -24.0860  -39.2880 C.2      40 LEU    0.0700
    617 O         -76.9370  -23.5460  -38.5340 O.2      40 LEU    0.0900
    618 CB        -78.1440  -23.3820  -41.6130 C.3      40 LEU   -0.1800
    619 CG        -77.9020  -23.4380  -43.1200 C.3      40 LEU    0.0900
    620 CD1       -78.8020  -22.4660  -43.8560 C.3      40 LEU    0.0900
    621 CD2       -76.4650  -23.0990  -43.3760 C.3      40 LEU   -0.0900
    622 HN        -78.2130  -25.8560  -41.8470 H        40 LEU    0.0900
    623 HA        -76.2850  -24.1750  -40.8570 H        40 LEU   -0.2700
    624 HB1       -77.9210  -22.3470  -41.2820 H        40 LEU    0.0900
    625 HB2       -79.2200  -23.5930  -41.4430 H        40 LEU    0.0900
    626 HG        -78.1040  -24.4680  -43.4840 H        40 LEU    0.0900
    627 HD11      -78.6070  -21.4280  -43.5120 H        40 LEU   -0.2700
    628 HD12      -79.8670  -22.7110  -43.6570 H        40 LEU    0.0900
    629 HD13      -78.6040  -22.5200  -44.9480 H        40 LEU    0.0900
    630 HD21      -75.8050  -23.8290  -42.8600 H        40 LEU    0.0900
    631 HD22      -76.2410  -22.0830  -42.9880 H        40 LEU    0.5100
    632 HD23      -76.2550  -23.1390  -44.4660 H        40 LEU   -0.5100
    633 N         -78.9330  -24.5040  -38.9160 N.am     41 ALA   -0.4700
    634 CA        -79.4410  -24.3230  -37.5650 C.3      41 ALA    0.3100
    635 C         -78.5380  -25.0130  -36.5740 C.2      41 ALA    0.0700
    636 O         -78.0950  -24.3870  -35.6120 O.2      41 ALA    0.0900
    637 CB        -80.8480  -24.8730  -37.4620 C.3      41 ALA   -0.2700
    638 HN        -79.5480  -24.9630  -39.5500 H        41 ALA    0.0900
    639 HA        -79.4310  -23.2670  -37.3390 H        41 ALA    0.0900
    640 HB1       -80.8530  -25.9570  -37.7060 H        41 ALA    0.0900
    641 HB2       -81.5140  -24.3460  -38.1790 H        41 ALA    0.5100
    642 HB3       -81.2310  -24.7400  -36.4280 H        41 ALA   -0.5100
    643 N         -78.2660  -26.2980  -36.7970 N.am     42 ALA   -0.4700
    644 CA        -77.3790  -27.0560  -35.9220 C.3      42 ALA    0.3100
    645 C         -76.0620  -26.2840  -35.7730 C.2      42 ALA    0.0700
    646 O         -75.6210  -25.9860  -34.6610 O.2      42 ALA    0.0900
    647 CB        -77.1160  -28.4300  -36.5280 C.3      42 ALA   -0.2700
    648 HN        -78.6540  -26.7970  -37.5680 H        42 ALA    0.0900
    649 HA        -77.8550  -27.1520  -34.9570 H        42 ALA    0.0900
    650 HB1       -76.6380  -28.3230  -37.5260 H        42 ALA    0.0900
    651 HB2       -78.0740  -28.9800  -36.6530 H        42 ALA    0.5100
    652 HB3       -76.4360  -29.0100  -35.8690 H        42 ALA   -0.5100
    653 N         -75.4590  -25.9490  -36.9130 N.am     43 TYR   -0.4700
    654 CA        -74.2120  -25.2070  -37.0070 C.3      43 TYR    0.3100
    655 C         -74.2330  -23.8910  -36.2030 C.2      43 TYR    0.0700
    656 O         -73.3500  -23.6470  -35.3630 O.2      43 TYR    0.0900
    657 CB        -73.9680  -24.9180  -38.4730 C.3      43 TYR   -0.1800
    658 CG        -72.8260  -23.9860  -38.7460 C.ar     43 TYR    0.0900
    659 CD1       -71.5100  -24.3980  -38.5660 C.ar     43 TYR    0.0900
    660 CD2       -73.0550  -22.7080  -39.2530 C.ar     43 TYR    0.0000
    661 CE1       -70.4440  -23.5650  -38.9010 C.ar     43 TYR   -0.1150
    662 CE2       -71.9970  -21.8650  -39.5900 C.ar     43 TYR    0.1150
    663 CZ        -70.6930  -22.3040  -39.4190 C.ar     43 TYR   -0.1150
    664 OH        -69.6360  -21.5040  -39.8320 O.3      43 TYR    0.1150
    665 HN        -75.8560  -26.2030  -37.7910 H        43 TYR    0.1100
    666 HA        -73.4160  -25.8070  -36.5910 H        43 TYR   -0.5400
    667 HB1       -74.8780  -24.4510  -38.9070 H        43 TYR    0.4300
    668 HB2       -73.7400  -25.8710  -38.9970 H        43 TYR   -0.1150
    669 HD1       -71.3110  -25.3780  -38.1590 H        43 TYR    0.1150
    670 HD2       -74.0700  -22.3650  -39.3850 H        43 TYR   -0.1150
    671 HE1       -69.4270  -23.9020  -38.7560 H        43 TYR    0.1150
    672 HE2       -72.1920  -20.8770  -39.9820 H        43 TYR    0.5100
    673 HH        -70.0010  -20.7490  -40.3000 H        43 TYR   -0.5100
    674 N         -75.2200  -23.0350  -36.4650 N.am     44 MET   -0.4700
    675 CA        -75.3230  -21.7640  -35.7640 C.3      44 MET    0.3100
    676 C         -75.4120  -21.9760  -34.2880 C.2      44 MET    0.0700
    677 O         -74.9860  -21.1320  -33.5120 O.2      44 MET    0.0900
    678 CB        -76.5550  -20.9960  -36.2240 C.3      44 MET   -0.1800
    679 CG        -76.4300  -20.4300  -37.6110 C.3      44 MET    0.0900
    680 SD        -74.7820  -19.7240  -37.8910 S.3      44 MET    0.0900
    681 CE        -74.5200  -18.6730  -36.3830 C.3      44 MET   -0.1400
    682 HN        -75.9240  -23.2250  -37.1450 H        44 MET    0.0900
    683 HA        -74.4290  -21.1950  -35.9700 H        44 MET    0.0900
    684 HB1       -76.7360  -20.1610  -35.5160 H        44 MET   -0.0900
    685 HB2       -77.4280  -21.6830  -36.2000 H        44 MET   -0.2200
    686 HG1       -77.2030  -19.6450  -37.7480 H        44 MET    0.0900
    687 HG2       -76.6210  -21.2400  -38.3470 H        44 MET    0.0900
    688 HE1       -74.3780  -19.2970  -35.4750 H        44 MET    0.0900
    689 HE2       -75.4000  -18.0160  -36.2150 H        44 MET    0.5100
    690 HE3       -73.6150  -18.0390  -36.5090 H        44 MET   -0.5100
    691 N         -75.9830  -23.1070  -33.8980 N.am     45 PHE   -0.4700
    692 CA        -76.1380  -23.4320  -32.5040 C.3      45 PHE    0.3100
    693 C         -74.7790  -23.7080  -31.8770 C.2      45 PHE    0.0700
    694 O         -74.4360  -23.1250  -30.8410 O.2      45 PHE    0.0900
    695 CB        -77.0530  -24.6610  -32.3590 C.3      45 PHE   -0.1800
    696 CG        -77.1110  -25.2120  -30.9570 C.ar     45 PHE    0.0900
    697 CD1       -77.9610  -24.6620  -30.0130 C.ar     45 PHE    0.0900
    698 CD2       -76.2750  -26.2580  -30.5720 C.ar     45 PHE    0.0000
    699 CE1       -77.9720  -25.1460  -28.7010 C.ar     45 PHE   -0.1150
    700 CE2       -76.2850  -26.7420  -29.2640 C.ar     45 PHE    0.1150
    701 CZ        -77.1320  -26.1870  -28.3300 C.ar     45 PHE   -0.1150
    702 HN        -76.3290  -23.7790  -34.5490 H        45 PHE    0.1150
    703 HA        -76.5670  -22.5780  -32.0030 H        45 PHE   -0.1150
    704 HB1       -76.6820  -25.4750  -33.0170 H        45 PHE    0.1150
    705 HB2       -78.0900  -24.3810  -32.6430 H        45 PHE   -0.1150
    706 HD1       -78.6190  -23.8520  -30.2900 H        45 PHE    0.1150
    707 HD2       -75.6100  -26.7030  -31.2960 H        45 PHE   -0.1150
    708 HE1       -78.6400  -24.7090  -27.9740 H        45 PHE    0.1150
    709 HE2       -75.6280  -27.5510  -28.9830 H        45 PHE    0.5100
    710 HZ        -77.1420  -26.5590  -27.3160 H        45 PHE   -0.5100
    711 N         -74.0020  -24.5930  -32.4970 N.am     46 LEU   -0.4700
    712 CA        -72.6970  -24.9490  -31.9620 C.3      46 LEU    0.3100
    713 C         -71.8110  -23.7560  -31.9080 C.2      46 LEU    0.0700
    714 O         -71.0110  -23.6600  -30.9950 O.2      46 LEU    0.0900
    715 CB        -72.0460  -26.0330  -32.8060 C.3      46 LEU   -0.1800
    716 CG        -72.8320  -27.3410  -32.8690 C.3      46 LEU    0.0900
    717 CD1       -72.0990  -28.3240  -33.7850 C.3      46 LEU    0.0900
    718 CD2       -73.0070  -27.9100  -31.4630 C.3      46 LEU   -0.0900
    719 HN        -74.2750  -25.0470  -33.3420 H        46 LEU    0.0900
    720 HA        -72.8350  -25.2960  -30.9480 H        46 LEU   -0.2700
    721 HB1       -71.0420  -26.2470  -32.3840 H        46 LEU    0.0900
    722 HB2       -71.9270  -25.6460  -33.8400 H        46 LEU    0.0900
    723 HG        -73.8510  -27.1470  -33.2670 H        46 LEU    0.0900
    724 HD11      -71.0800  -28.5260  -33.3910 H        46 LEU   -0.2700
    725 HD12      -72.0050  -27.8930  -34.8050 H        46 LEU    0.0900
    726 HD13      -72.6570  -29.2830  -33.8340 H        46 LEU    0.0900
    727 HD21      -73.5600  -27.1870  -30.8240 H        46 LEU    0.0900
    728 HD22      -72.0120  -28.1000  -31.0050 H        46 LEU    0.5100
    729 HD23      -73.5850  -28.8570  -31.5080 H        46 LEU   -0.5100
    730 N         -71.9410  -22.8530  -32.8800 N.am     47 LEU   -0.4700
    731 CA        -71.1340  -21.6320  -32.9110 C.3      47 LEU    0.3100
    732 C         -71.4650  -20.7250  -31.7140 C.2      47 LEU    0.0700
    733 O         -70.5760  -20.0830  -31.1520 O.2      47 LEU    0.0900
    734 CB        -71.3830  -20.8470  -34.2030 C.3      47 LEU   -0.1800
    735 CG        -70.4970  -21.0460  -35.4270 C.3      47 LEU    0.0900
    736 CD1       -70.8290  -19.9560  -36.4260 C.3      47 LEU    0.0900
    737 CD2       -69.0350  -20.9490  -35.0590 C.3      47 LEU   -0.0900
    738 HN        -72.5910  -22.9680  -33.6260 H        47 LEU    0.0900
    739 HA        -70.0940  -21.9170  -32.8400 H        47 LEU   -0.2700
    740 HB1       -71.3190  -19.7730  -33.9370 H        47 LEU    0.0900
    741 HB2       -72.4180  -21.0820  -34.5200 H        47 LEU    0.0900
    742 HG        -70.6870  -22.0440  -35.8750 H        47 LEU    0.0900
    743 HD11      -70.6390  -18.9570  -35.9790 H        47 LEU   -0.2700
    744 HD12      -71.9010  -20.0180  -36.7110 H        47 LEU    0.0900
    745 HD13      -70.1950  -20.0660  -37.3310 H        47 LEU    0.0900
    746 HD21      -68.7340  -21.8300  -34.4540 H        47 LEU    0.0900
    747 HD22      -68.8560  -20.0290  -34.4620 H        47 LEU    0.5100
    748 HD23      -68.4150  -20.9220  -35.9810 H        47 LEU   -0.5100
    749 N         -72.7400  -20.6550  -31.3340 N.am     48 ILE   -0.4700
    750 CA        -73.1500  -19.8170  -30.2140 C.3      48 ILE    0.3100
    751 C         -72.7060  -20.4560  -28.9280 C.2      48 ILE    0.0700
    752 O         -72.3870  -19.7660  -27.9730 O.2      48 ILE    0.0900
    753 CB        -74.6830  -19.6290  -30.2030 C.3      48 ILE   -0.0900
    754 CG1       -75.1090  -18.7940  -31.4190 C.3      48 ILE    0.0900
    755 CG2       -75.1180  -18.9770  -28.9020 C.3      48 ILE   -0.2700
    756 CD        -76.6020  -18.7290  -31.6500 C.3      48 ILE    0.0900
    757 HN        -73.4630  -21.1670  -31.7930 H        48 ILE    0.0900
    758 HA        -72.6560  -18.8620  -30.3140 H        48 ILE    0.0900
    759 HB        -75.1780  -20.6180  -30.3050 H        48 ILE   -0.1800
    760 HG11      -74.6360  -19.2320  -32.3240 H        48 ILE    0.0900
    761 HG12      -74.7320  -17.7590  -31.2810 H        48 ILE    0.0900
    762 HG21      -74.5020  -18.0740  -28.7040 H        48 ILE   -0.2700
    763 HG22      -74.9850  -19.6890  -28.0600 H        48 ILE    0.0900
    764 HG23      -76.1840  -18.6730  -28.9720 H        48 ILE    0.0900
    765 HD1       -77.0850  -18.1200  -30.8560 H        48 ILE    0.0900
    766 HD2       -77.0340  -19.7530  -31.6230 H        48 ILE    0.5100
    767 HD3       -76.8130  -18.2600  -32.6350 H        48 ILE   -0.5100
    768 N         -72.6620  -21.7780  -28.9080 N.am     49 MET   -0.4700
    769 CA        -72.2650  -22.5010  -27.7160 C.3      49 MET    0.3100
    770 C         -70.7620  -22.4130  -27.4830 C.2      49 MET    0.0700
    771 O         -70.2900  -22.5990  -26.3570 O.2      49 MET    0.0900
    772 CB        -72.6970  -23.9510  -27.8470 C.3      49 MET   -0.1800
    773 CG        -72.3230  -24.7540  -26.6630 C.3      49 MET    0.0900
    774 SD        -73.4090  -26.1050  -26.5150 S.3      49 MET    0.0900
    775 CE        -74.8680  -25.2560  -25.9270 C.3      49 MET   -0.1400
    776 HN        -72.8980  -22.3320  -29.7040 H        49 MET    0.0900
    777 HA        -72.7370  -22.0380  -26.8620 H        49 MET    0.0900
    778 HB1       -72.2150  -24.3900  -28.7470 H        49 MET   -0.0900
    779 HB2       -73.7990  -23.9880  -27.9740 H        49 MET   -0.2200
    780 HG1       -72.3770  -24.1160  -25.7550 H        49 MET    0.0900
    781 HG2       -71.2770  -25.1110  -26.7750 H        49 MET    0.0900
    782 HE1       -75.3150  -24.6230  -26.7230 H        49 MET    0.0900
    783 HE2       -74.6100  -24.5990  -25.0690 H        49 MET    0.5100
    784 HE3       -75.6350  -25.9910  -25.6020 H        49 MET   -0.5100
    785 N         -70.0160  -22.1370  -28.5510 N.am     50 LEU   -0.4700
    786 CA        -68.5650  -22.0110  -28.4840 C.3      50 LEU    0.3100
    787 C         -68.1910  -20.5610  -28.3450 C.2      50 LEU    0.0700
    788 O         -67.4010  -20.2160  -27.4870 O.2      50 LEU    0.0900
    789 CB        -67.9190  -22.5680  -29.7610 C.3      50 LEU   -0.1800
    790 CG        -67.3370  -23.9830  -29.7600 C.3      50 LEU    0.0900
    791 CD1       -67.0090  -24.4170  -31.1700 C.3      50 LEU    0.0900
    792 CD2       -66.0930  -23.9970  -28.8840 C.3      50 LEU   -0.0900
    793 HN        -70.4210  -22.0020  -29.4510 H        50 LEU    0.0900
    794 HA        -68.2200  -22.5580  -27.6190 H        50 LEU   -0.2700
    795 HB1       -67.0930  -21.8790  -30.0320 H        50 LEU    0.0900
    796 HB2       -68.6930  -22.5370  -30.5540 H        50 LEU    0.0900
    797 HG        -68.0760  -24.6860  -29.3190 H        50 LEU    0.0900
    798 HD11      -66.2650  -23.7260  -31.6190 H        50 LEU   -0.2700
    799 HD12      -67.9280  -24.4020  -31.7930 H        50 LEU    0.0900
    800 HD13      -66.5810  -25.4420  -31.1600 H        50 LEU    0.0900
    801 HD21      -66.3540  -23.7020  -27.8450 H        50 LEU    0.0900
    802 HD22      -65.3430  -23.2780  -29.2790 H        50 LEU    0.5100
    803 HD23      -65.6570  -25.0180  -28.8630 H        50 LEU   -0.5100
    804 N         -68.7790  -19.7180  -29.1920 N.am     51 GLY   -0.4700
    805 CA        -68.4930  -18.2980  -29.1960 C.3      51 GLY    0.3100
    806 C         -68.8340  -17.5250  -27.9490 C.2      51 GLY   -0.0200
    807 O         -68.1810  -16.5270  -27.6550 O.2      51 GLY    0.0900
    808 HN        -69.4460  -20.0280  -29.8650 H        51 GLY    0.0900
    809 HA1       -69.0510  -17.8700  -30.0160 H        51 GLY    0.5100
    810 HA2       -67.4330  -18.1930  -29.3710 H        51 GLY   -0.5100
    811 N         -69.8590  -17.9550  -27.2160 N.am     52 PHE   -0.4700
    812 CA        -70.2270  -17.2540  -25.9960 C.3      52 PHE    0.3100
    813 C         -69.1680  -17.4810  -24.9300 C.2      52 PHE    0.0700
    814 O         -68.5310  -16.5130  -24.4880 O.2      52 PHE    0.0900
    815 CB        -71.6000  -17.6950  -25.4720 C.3      52 PHE   -0.1800
    816 CG        -71.8870  -17.2030  -24.0790 C.ar     52 PHE    0.0900
    817 CD1       -71.5350  -15.8940  -23.7010 C.ar     52 PHE    0.0900
    818 CD2       -72.4460  -18.0490  -23.1220 C.ar     52 PHE    0.0000
    819 CE1       -71.7240  -15.4430  -22.3900 C.ar     52 PHE   -0.1150
    820 CE2       -72.6380  -17.6030  -21.8100 C.ar     52 PHE    0.1150
    821 CZ        -72.2730  -16.2970  -21.4460 C.ar     52 PHE   -0.1150
    822 HN        -70.4050  -18.7530  -27.4620 H        52 PHE    0.1150
    823 HA        -70.2380  -16.1970  -26.2150 H        52 PHE   -0.1150
    824 HB1       -71.6470  -18.8050  -25.4480 H        52 PHE    0.1150
    825 HB2       -72.3950  -17.2940  -26.1360 H        52 PHE   -0.1150
    826 HD1       -71.1100  -15.2250  -24.4360 H        52 PHE    0.1150
    827 HD2       -72.7330  -19.0540  -23.3950 H        52 PHE   -0.1150
    828 HE1       -71.4460  -14.4370  -22.1160 H        52 PHE    0.1150
    829 HE2       -73.0680  -18.2670  -21.0740 H        52 PHE    0.5100
    830 HZ        -72.4190  -15.9590  -20.4300 H        52 PHE   -0.5100
    831 N         -68.9570  -18.7490  -24.4980 N.am     53 PRO   -0.2900
    832 CA        -67.9400  -19.0200  -23.4740 C.3      53 PRO    0.0000
    833 C         -66.5300  -18.5070  -23.7880 C.2      53 PRO    0.0900
    834 O         -65.9480  -17.8050  -22.9710 O.2      53 PRO    0.0900
    835 CB        -67.9940  -20.5500  -23.3240 C.3      53 PRO    0.0200
    836 CG        -68.5500  -21.0380  -24.6370 C.3      53 PRO    0.0900
    837 CD        -69.6200  -20.0040  -24.9140 C.3      53 PRO   -0.1800
    838 HA        -68.1580  -18.4700  -22.5720 H        53 PRO    0.0900
    839 HB1       -68.6570  -20.8410  -22.4820 H        53 PRO    0.0900
    840 HB2       -66.9800  -20.9660  -23.1430 H        53 PRO   -0.1800
    841 HG1       -67.7730  -21.0450  -25.4310 H        53 PRO    0.0900
    842 HG2       -68.9800  -22.0570  -24.5450 H        53 PRO    0.0900
    843 HD1       -69.8840  -19.9630  -25.9910 H        53 PRO    0.5100
    844 HD2       -70.5310  -20.1810  -24.3060 H        53 PRO   -0.5100
    845 N         -65.9960  -18.8360  -24.9630 N.am     54 ILE   -0.4700
    846 CA        -64.6480  -18.4240  -25.3640 C.3      54 ILE    0.3100
    847 C         -64.4600  -16.9250  -25.3750 C.2      54 ILE    0.0700
    848 O         -63.4140  -16.4480  -24.9800 O.2      54 ILE    0.0900
    849 CB        -64.2830  -18.9860  -26.7590 C.3      54 ILE   -0.0900
    850 CG1       -64.0540  -20.5060  -26.6630 C.3      54 ILE    0.0900
    851 CG2       -63.0620  -18.2530  -27.3060 C.3      54 ILE   -0.2700
    852 CD        -63.9780  -21.2580  -27.9830 C.3      54 ILE    0.0900
    853 HN        -66.4960  -19.3830  -25.6290 H        54 ILE    0.0900
    854 HA        -63.9550  -18.7920  -24.6220 H        54 ILE    0.0900
    855 HB        -65.1410  -18.8470  -27.4520 H        54 ILE   -0.1800
    856 HG11      -64.8870  -20.9400  -26.0700 H        54 ILE    0.0900
    857 HG12      -63.0990  -20.6730  -26.1200 H        54 ILE    0.0900
    858 HG21      -62.2540  -18.2380  -26.5440 H        54 ILE   -0.2700
    859 HG22      -63.3310  -17.2060  -27.5600 H        54 ILE    0.0900
    860 HG23      -62.6840  -18.7730  -28.2130 H        54 ILE    0.0900
    861 HD1       -63.1390  -20.8660  -28.5990 H        54 ILE    0.0900
    862 HD2       -64.9250  -21.1250  -28.5490 H        54 ILE    0.5100
    863 HD3       -63.8040  -22.3390  -27.7940 H        54 ILE   -0.5100
    864 N         -65.4560  -16.1770  -25.8310 N.am     55 ASN   -0.4700
    865 CA        -65.3330  -14.7320  -25.8860 C.3      55 ASN    0.3100
    866 C         -65.6180  -14.0890  -24.5330 C.2      55 ASN    0.0700
    867 O         -65.0440  -13.0220  -24.2460 O.2      55 ASN    0.0900
    868 CB        -66.2600  -14.1680  -26.9700 C.3      55 ASN   -0.1800
    869 CG        -65.6760  -14.3140  -28.3720 C.2      55 ASN    0.0900
    870 ND2       -66.3370  -15.1070  -29.2190 N.am     55 ASN    0.0900
    871 OD1       -64.6470  -13.7130  -28.6850 O.2      55 ASN    0.5500
    872 HN        -66.3180  -16.5650  -26.1510 H        55 ASN   -0.5500
    873 HA        -64.3050  -14.4890  -26.1050 H        55 ASN   -0.6200
    874 HB1       -66.4350  -13.0890  -26.7710 H        55 ASN    0.3200
    875 HB2       -67.2310  -14.7070  -26.9330 H        55 ASN    0.3000
    876 HD21      -66.0880  -15.1230  -30.1860 H        55 ASN    0.5100
    877 HD22      -67.0810  -15.6860  -28.8840 H        55 ASN   -0.5100
    878 N         -66.4750  -14.7030  -23.7040 N.am     56 PHE   -0.4700
    879 CA        -66.7680  -14.1410  -22.3800 C.3      56 PHE    0.3100
    880 C         -65.6160  -14.4270  -21.4220 C.2      56 PHE    0.0700
    881 O         -65.2650  -13.5780  -20.5870 O.2      56 PHE    0.0900
    882 CB        -68.0570  -14.7100  -21.7690 C.3      56 PHE   -0.1800
    883 CG        -68.3690  -14.1310  -20.4030 C.ar     56 PHE    0.0900
    884 CD1       -68.9370  -12.8580  -20.2780 C.ar     56 PHE    0.0900
    885 CD2       -68.0060  -14.8130  -19.2360 C.ar     56 PHE    0.0000
    886 CE1       -69.1340  -12.2780  -19.0110 C.ar     56 PHE   -0.1150
    887 CE2       -68.1990  -14.2380  -17.9640 C.ar     56 PHE    0.1150
    888 CZ        -68.7590  -12.9770  -17.8530 C.ar     56 PHE   -0.1150
    889 HN        -66.9420  -15.5510  -23.9430 H        56 PHE    0.1150
    890 HA        -66.8580  -13.0700  -22.4940 H        56 PHE   -0.1150
    891 HB1       -67.9550  -15.8100  -21.6480 H        56 PHE    0.1150
    892 HB2       -68.9160  -14.4760  -22.4340 H        56 PHE   -0.1150
    893 HD1       -69.2290  -12.3150  -21.1650 H        56 PHE    0.1150
    894 HD2       -67.5710  -15.7980  -19.3110 H        56 PHE   -0.1150
    895 HE1       -69.5740  -11.2950  -18.9310 H        56 PHE    0.1150
    896 HE2       -67.9100  -14.7820  -17.0760 H        56 PHE    0.5100
    897 HZ        -68.9060  -12.5320  -16.8790 H        56 PHE   -0.5100
    898 N         -65.0450  -15.6280  -21.5380 N.am     57 LEU   -0.4700
    899 CA        -63.9200  -16.0580  -20.7140 C.3      57 LEU    0.3100
    900 C         -62.7260  -15.1560  -21.0050 C.2      57 LEU    0.0700
    901 O         -62.0500  -14.7010  -20.0910 O.2      57 LEU    0.0900
    902 CB        -63.5800  -17.5110  -21.0450 C.3      57 LEU   -0.1800
    903 CG        -62.7230  -18.3240  -20.0880 C.3      57 LEU    0.0900
    904 CD1       -61.5580  -18.8720  -20.8630 C.3      57 LEU    0.0900
    905 CD2       -62.2480  -17.4790  -18.9290 C.3      57 LEU   -0.0900
    906 HN        -65.3680  -16.2960  -22.2030 H        57 LEU    0.0900
    907 HA        -64.1980  -15.9590  -19.6750 H        57 LEU   -0.2700
    908 HB1       -63.0570  -17.5060  -22.0230 H        57 LEU    0.0900
    909 HB2       -64.5430  -18.0510  -21.1520 H        57 LEU    0.0900
    910 HG        -63.3190  -19.1570  -19.6580 H        57 LEU    0.0900
    911 HD11      -60.9610  -18.0400  -21.2940 H        57 LEU   -0.2700
    912 HD12      -61.9230  -19.5130  -21.6930 H        57 LEU    0.0900
    913 HD13      -60.9030  -19.4680  -20.1910 H        57 LEU    0.0900
    914 HD21      -63.1060  -16.9370  -18.4750 H        57 LEU    0.0900
    915 HD22      -61.5050  -16.7320  -19.2840 H        57 LEU    0.5100
    916 HD23      -61.7870  -18.1260  -18.1530 H        57 LEU   -0.5100
    917 N         -62.4790  -14.9090  -22.2900 N.am     58 THR   -0.4700
    918 CA        -61.4050  -14.0430  -22.7440 C.3      58 THR    0.3100
    919 C         -61.5630  -12.6760  -22.1000 C.2      58 THR    0.0700
    920 O         -60.6190  -12.1150  -21.5310 O.2      58 THR    0.0900
    921 CB        -61.4890  -13.8640  -24.2550 C.3      58 THR    0.1400
    922 CG2       -60.5460  -12.7710  -24.7150 C.3      58 THR    0.0900
    923 OG1       -61.1730  -15.0980  -24.9050 O.3      58 THR   -0.6600
    924 HN        -63.0340  -15.3150  -23.0120 H        58 THR    0.4300
    925 HA        -60.4650  -14.4970  -22.4680 H        58 THR   -0.2700
    926 HB        -62.5160  -13.5560  -24.5420 H        58 THR    0.0900
    927 HG1       -62.0060  -15.5650  -25.0030 H        58 THR    0.0900
    928 HG21      -59.5310  -12.9390  -24.2940 H        58 THR    0.0900
    929 HG22      -60.9140  -11.7820  -24.3680 H        58 THR    0.5100
    930 HG23      -60.4740  -12.7750  -25.8240 H        58 THR   -0.5100
    931 N         -62.7750  -12.1410  -22.2060 N.am     59 LEU   -0.4700
    932 CA        -63.1350  -10.8460  -21.6520 C.3      59 LEU    0.3100
    933 C         -62.9210  -10.8200  -20.1510 C.2      59 LEU    0.0700
    934 O         -62.2930   -9.9030  -19.6340 O.2      59 LEU    0.0900
    935 CB        -64.6040  -10.5740  -21.9680 C.3      59 LEU   -0.1800
    936 CG        -65.3440   -9.4970  -21.1830 C.3      59 LEU    0.0900
    937 CD1       -64.7980   -8.1100  -21.5230 C.3      59 LEU    0.0900
    938 CD2       -66.8220   -9.6010  -21.5270 C.3      59 LEU   -0.0900
    939 HN        -63.5100  -12.6180  -22.6820 H        59 LEU    0.0900
    940 HA        -62.5010  -10.0930  -22.0960 H        59 LEU   -0.2700
    941 HB1       -65.1520  -11.5260  -21.8130 H        59 LEU    0.0900
    942 HB2       -64.6610  -10.2930  -23.0400 H        59 LEU    0.0900
    943 HG        -65.2190   -9.6850  -20.0950 H        59 LEU    0.0900
    944 HD11      -64.5880   -8.0390  -22.6120 H        59 LEU   -0.2700
    945 HD12      -63.8540   -7.9290  -20.9660 H        59 LEU    0.0900
    946 HD13      -65.5460   -7.3330  -21.2550 H        59 LEU    0.0900
    947 HD21      -67.2090  -10.6050  -21.2500 H        59 LEU    0.0900
    948 HD22      -66.9680   -9.4530  -22.6180 H        59 LEU    0.5100
    949 HD23      -67.3970   -8.8330  -20.9650 H        59 LEU   -0.5100
    950 N         -63.4400  -11.8280  -19.4590 N.am     60 TYR   -0.4700
    951 CA        -63.3250  -11.9070  -18.0160 C.3      60 TYR    0.3100
    952 C         -61.8750  -12.0170  -17.5810 C.2      60 TYR    0.0700
    953 O         -61.5080  -11.4470  -16.5670 O.2      60 TYR    0.0900
    954 CB        -64.1320  -13.0980  -17.5020 C.3      60 TYR   -0.1800
    955 CG        -64.2520  -13.1640  -15.9940 C.ar     60 TYR    0.0900
    956 CD1       -63.1650  -13.5370  -15.1980 C.ar     60 TYR    0.0900
    957 CD2       -65.4590  -12.8500  -15.3550 C.ar     60 TYR    0.0000
    958 CE1       -63.2730  -13.5950  -13.8000 C.ar     60 TYR   -0.1150
    959 CE2       -65.5830  -12.9060  -13.9560 C.ar     60 TYR    0.1150
    960 CZ        -64.4830  -13.2780  -13.1830 C.ar     60 TYR   -0.1150
    961 OH        -64.5840  -13.3190  -11.8010 O.3      60 TYR    0.1150
    962 HN        -63.9320  -12.5740  -19.9000 H        60 TYR    0.1100
    963 HA        -63.6970  -10.9850  -17.5950 H        60 TYR   -0.5400
    964 HB1       -63.6410  -14.0380  -17.8310 H        60 TYR    0.4300
    965 HB2       -65.1630  -13.0400  -17.9090 H        60 TYR   -0.1150
    966 HD1       -62.2260  -13.7860  -15.6680 H        60 TYR    0.1150
    967 HD2       -66.3120  -12.5580  -15.9500 H        60 TYR   -0.1150
    968 HE1       -62.4200  -13.8860  -13.2040 H        60 TYR    0.1150
    969 HE2       -66.5220  -12.6640  -13.4830 H        60 TYR    0.5100
    970 HH        -65.5110  -13.2280  -11.5680 H        60 TYR   -0.5100
    971 N         -61.0420  -12.7400  -18.3170 N.am     61 VAL   -0.4700
    972 CA        -59.6520  -12.8540  -17.9160 C.3      61 VAL    0.3100
    973 C         -58.9630  -11.5120  -18.0750 C.2      61 VAL    0.0700
    974 O         -58.3440  -11.0150  -17.1350 O.2      61 VAL    0.0900
    975 CB        -58.9200  -13.9400  -18.7320 C.3      61 VAL   -0.0900
    976 CG1       -57.4220  -13.8670  -18.4890 C.3      61 VAL    0.0900
    977 CG2       -59.4270  -15.3150  -18.3180 C.3      61 VAL   -0.2700
    978 HN        -61.3190  -13.2190  -19.1460 H        61 VAL    0.0900
    979 HA        -59.6310  -13.1000  -16.8640 H        61 VAL    0.0900
    980 HB        -59.1250  -13.7890  -19.8140 H        61 VAL    0.0900
    981 HG11      -57.2130  -13.8430  -17.3990 H        61 VAL   -0.2700
    982 HG12      -57.0080  -12.9440  -18.9510 H        61 VAL    0.0900
    983 HG13      -56.9240  -14.7590  -18.9260 H        61 VAL    0.0900
    984 HG21      -60.5380  -15.3320  -18.3350 H        61 VAL    0.0900
    985 HG22      -59.0860  -15.5500  -17.2870 H        61 VAL    0.5100
    986 HG23      -59.0490  -16.0860  -19.0220 H        61 VAL   -0.5100
    987 N         -59.1000  -10.9010  -19.2480 N.am     62 THR   -0.4700
    988 CA        -58.4590   -9.6180  -19.5310 C.3      62 THR    0.3100
    989 C         -58.6870   -8.6020  -18.4360 C.2      62 THR    0.0700
    990 O         -57.7480   -7.9500  -17.9830 O.2      62 THR    0.0900
    991 CB        -58.9860   -9.0100  -20.8380 C.3      62 THR    0.1400
    992 CG2       -58.2460   -7.7120  -21.1660 C.3      62 THR    0.0900
    993 OG1       -58.8030   -9.9500  -21.9030 O.3      62 THR   -0.6600
    994 HN        -59.6460  -11.2890  -19.9860 H        62 THR    0.4300
    995 HA        -57.3950   -9.7870  -19.6010 H        62 THR   -0.2700
    996 HB        -60.0690   -8.7800  -20.7400 H        62 THR    0.0900
    997 HG1       -59.5250  -10.5780  -21.8290 H        62 THR    0.0900
    998 HG21      -57.1650   -7.8190  -20.9310 H        62 THR    0.0900
    999 HG22      -58.6590   -6.8780  -20.5600 H        62 THR    0.5100
   1000 HG23      -58.3520   -7.4780  -22.2470 H        62 THR   -0.5100
   1001 N         -59.9360   -8.4610  -18.0120 N.am     63 VAL   -0.4700
   1002 CA        -60.2920   -7.4800  -17.0030 C.3      63 VAL    0.3100
   1003 C         -59.7580   -7.8110  -15.6170 C.2      63 VAL    0.0700
   1004 O         -59.1640   -6.9540  -14.9560 O.2      63 VAL    0.0900
   1005 CB        -61.8190   -7.3270  -16.9370 C.3      63 VAL   -0.0900
   1006 CG1       -62.2040   -6.4610  -15.7610 C.3      63 VAL    0.0900
   1007 CG2       -62.3250   -6.7130  -18.2230 C.3      63 VAL   -0.2700
   1008 HN        -60.6810   -9.0190  -18.3650 H        63 VAL    0.0900
   1009 HA        -59.8290   -6.5410  -17.2670 H        63 VAL    0.0900
   1010 HB        -62.2870   -8.3280  -16.8290 H        63 VAL    0.0900
   1011 HG11      -61.6080   -5.5230  -15.7680 H        63 VAL   -0.2700
   1012 HG12      -62.0040   -7.0020  -14.8110 H        63 VAL    0.0900
   1013 HG13      -63.2810   -6.1980  -15.8220 H        63 VAL    0.0900
   1014 HG21      -62.0630   -7.3630  -19.0860 H        63 VAL    0.0900
   1015 HG22      -61.8580   -5.7160  -18.3760 H        63 VAL    0.5100
   1016 HG23      -63.4300   -6.6060  -18.1820 H        63 VAL   -0.5100
   1017 N         -59.9690   -9.0400  -15.1700 N.am     64 GLN   -0.4700
   1018 CA        -59.5390   -9.4570  -13.8500 C.3      64 GLN    0.3100
   1019 C         -58.0440   -9.3200  -13.6330 C.2      64 GLN    0.0700
   1020 O         -57.6380   -9.0990  -12.5050 O.2      64 GLN    0.0900
   1021 CB        -59.9830  -10.8950  -13.6140 C.3      64 GLN   -0.1800
   1022 CG        -59.2010  -11.6350  -12.5590 C.3      64 GLN    0.0900
   1023 CD        -59.7780  -13.0050  -12.3140 C.2      64 GLN    0.0900
   1024 NE2       -60.8660  -13.1230  -11.7110 N.am     64 GLN   -0.1800
   1025 OE1       -59.0970  -14.0320  -12.7770 O.2      64 GLN    0.0900
   1026 HN        -60.4310   -9.7310  -15.7200 H        64 GLN    0.0900
   1027 HA        -59.9840   -8.7970  -13.1210 H        64 GLN    0.5500
   1028 HB1       -59.8870  -11.4500  -14.5700 H        64 GLN   -0.5500
   1029 HB2       -61.0510  -10.8830  -13.3100 H        64 GLN   -0.6200
   1030 HG1       -59.2270  -11.0580  -11.6100 H        64 GLN    0.3200
   1031 HG2       -58.1460  -11.7430  -12.8920 H        64 GLN    0.3000
   1032 HE21      -61.1790  -14.0250  -11.4140 H        64 GLN    0.5100
   1033 HE22      -61.4260  -12.3150  -11.5250 H        64 GLN   -0.5100
   1034 N         -57.2270   -9.4390  -14.6760 N.am     65 HSP   -0.4700
   1035 CA        -55.7750   -9.3270  -14.5190 C.3      65 HSP    0.3100
   1036 C         -55.2790   -7.9320  -14.8540 C.2      65 HSP    0.0700
   1037 O         -55.0250   -7.5990  -16.0090 O.2      65 HSP    0.0900
   1038 CB        -55.0950  -10.3890  -15.3740 C.3      65 HSP   -0.0500
   1039 CG        -55.3980  -11.7790  -14.9190 C.ar     65 HSP    0.0900
   1040 CD2       -56.5770  -12.4170  -14.7370 C.ar     65 HSP    0.0900
   1041 ND1       -54.4220  -12.6660  -14.5320 N.ar     65 HSP    0.1900
   1042 CE1       -54.9800  -13.7890  -14.1230 C.ar     65 HSP    0.1300
   1043 NE2       -56.2890  -13.6640  -14.2400 N.ar     65 HSP    0.1900
   1044 HN        -57.5610   -9.6080  -15.6010 H        65 HSP   -0.5100
   1045 HA        -55.5330   -9.4650  -13.4770 H        65 HSP    0.4400
   1046 HB1       -53.9960  -10.2360  -15.3330 H        65 HSP   -0.5100
   1047 HB2       -55.4400  -10.2800  -16.4250 H        65 HSP    0.4400
   1048 HD1       -53.4400  -12.4870  -14.5570 H        65 HSP    0.3200
   1049 HD2       -57.5910  -12.0850  -14.9200 H        65 HSP    0.1800
   1050 HE1       -54.4620  -14.6520  -13.7590 H        65 HSP    0.5100
   1051 HE2       -56.9630  -14.3650  -14.0040 H        65 HSP   -0.5100
   1052 N         -55.1050   -7.1340  -13.8070 N.am     66 LYS   -0.4700
   1053 CA        -54.7180   -5.7280  -13.8900 C.3      66 LYS    0.3100
   1054 C         -53.4660   -5.4010  -14.6830 C.2      66 LYS    0.0700
   1055 O         -53.2280   -4.2200  -14.9490 O.2      66 LYS    0.0900
   1056 CB        -54.6190   -5.1450  -12.4710 C.3      66 LYS   -0.1800
   1057 CG        -55.9800   -4.6980  -11.8970 C.3      66 LYS    0.0900
   1058 CD        -57.0370   -5.8140  -11.9180 C.3      66 LYS    0.0900
   1059 CE        -58.4740   -5.2720  -11.7620 C.3      66 LYS   -0.1800
   1060 NZ        -59.5620   -6.3300  -11.8070 N.4      66 LYS    0.0900
   1061 HN        -55.2370   -7.4770  -12.8800 H        66 LYS    0.0900
   1062 HA        -55.4650   -5.2020  -14.4670 H        66 LYS   -0.1800
   1063 HB1       -53.9400   -4.2670  -12.4940 H        66 LYS    0.0900
   1064 HB2       -54.1880   -5.9160  -11.7990 H        66 LYS    0.0900
   1065 HG1       -56.3540   -3.8420  -12.4960 H        66 LYS    0.2100
   1066 HG2       -55.8320   -4.3670  -10.8480 H        66 LYS    0.0500
   1067 HD1       -56.8290   -6.5210  -11.0870 H        66 LYS    0.0500
   1068 HD2       -56.9630   -6.3610  -12.8820 H        66 LYS   -0.3000
   1069 HE1       -58.6830   -4.5580  -12.5870 H        66 LYS    0.3300
   1070 HE2       -58.5620   -4.7570  -10.7810 H        66 LYS    0.3300
   1071 HZ1       -59.3230   -7.1010  -11.1500 H        66 LYS    0.3300
   1072 HZ2       -59.6390   -6.7080  -12.7720 H        66 LYS    0.5100
   1073 HZ3       -60.4700   -5.9080  -11.5280 H        66 LYS   -0.5100
   1074 N         -52.6780   -6.3810  -15.0990 N.am     67 LYS   -0.4700
   1075 CA        -51.4750   -6.0260  -15.8410 C.3      67 LYS    0.3100
   1076 C         -51.6310   -6.3030  -17.3260 C.2      67 LYS    0.0700
   1077 O         -50.8320   -5.8360  -18.1330 O.2      67 LYS    0.0900
   1078 CB        -50.2520   -6.7520  -15.2620 C.3      67 LYS   -0.1800
   1079 CG        -50.1170   -6.6720  -13.7130 C.3      67 LYS    0.0900
   1080 CD        -49.9040   -5.2490  -13.1550 C.3      67 LYS    0.0900
   1081 CE        -48.5700   -4.6420  -13.6010 C.3      67 LYS   -0.1800
   1082 NZ        -47.3930   -5.5060  -13.2540 N.4      67 LYS    0.0900
   1083 HN        -52.8570   -7.3470  -14.9350 H        67 LYS    0.0900
   1084 HA        -51.3440   -4.9550  -15.7740 H        67 LYS   -0.1800
   1085 HB1       -49.3390   -6.3090  -15.7140 H        67 LYS    0.0900
   1086 HB2       -50.3140   -7.8220  -15.5520 H        67 LYS    0.0900
   1087 HG1       -49.2540   -7.2990  -13.4070 H        67 LYS    0.2100
   1088 HG2       -51.0420   -7.0880  -13.2630 H        67 LYS    0.0500
   1089 HD1       -49.9260   -5.2920  -12.0450 H        67 LYS    0.0500
   1090 HD2       -50.7310   -4.5960  -13.5060 H        67 LYS   -0.3000
   1091 HE1       -48.4220   -3.6620  -13.0990 H        67 LYS    0.3300
   1092 HE2       -48.5730   -4.5100  -14.7040 H        67 LYS    0.3300
   1093 HZ1       -47.4920   -6.4310  -13.7190 H        67 LYS    0.3300
   1094 HZ2       -47.3520   -5.6390  -12.2240 H        67 LYS    0.5100
   1095 HZ3       -46.5180   -5.0480  -13.5790 H        67 LYS   -0.5100
   1096 N         -52.6600   -7.0540  -17.7000 N.am     68 LEU   -0.4700
   1097 CA        -52.8910   -7.3230  -19.1060 C.3      68 LEU    0.3100
   1098 C         -53.4080   -6.0180  -19.7120 C.2      68 LEU    0.0700
   1099 O         -54.6030   -5.8700  -19.9810 O.2      68 LEU    0.0900
   1100 CB        -53.9090   -8.4650  -19.2460 C.3      68 LEU   -0.1800
   1101 CG        -53.5010   -9.8550  -18.7330 C.3      68 LEU    0.0900
   1102 CD1       -54.7080  -10.7710  -18.7510 C.3      68 LEU    0.0900
   1103 CD2       -52.4010  -10.4260  -19.5850 C.3      68 LEU   -0.0900
   1104 HN        -53.3020   -7.4570  -17.0520 H        68 LEU    0.0900
   1105 HA        -51.9500   -7.5960  -19.5590 H        68 LEU   -0.2700
   1106 HB1       -54.1490   -8.5660  -20.3250 H        68 LEU    0.0900
   1107 HB2       -54.8250   -8.1630  -18.6980 H        68 LEU    0.0900
   1108 HG        -53.1120   -9.7710  -17.6950 H        68 LEU    0.0900
   1109 HD11      -54.8820  -11.1530  -19.7800 H        68 LEU   -0.2700
   1110 HD12      -55.6110  -10.2140  -18.4230 H        68 LEU    0.0900
   1111 HD13      -54.5370  -11.6370  -18.0750 H        68 LEU    0.0900
   1112 HD21      -51.5110   -9.7600  -19.5560 H        68 LEU    0.0900
   1113 HD22      -52.7430  -10.5130  -20.6370 H        68 LEU    0.5100
   1114 HD23      -52.1070  -11.4260  -19.2030 H        68 LEU   -0.5100
   1115 N         -52.4970   -5.0720  -19.9260 N.am     69 ARG   -0.4700
   1116 CA        -52.8820   -3.7640  -20.4230 C.3      69 ARG    0.3100
   1117 C         -52.0380   -3.2840  -21.5820 C.2      69 ARG    0.0700
   1118 O         -51.9000   -2.0770  -21.7710 O.2      69 ARG    0.0900
   1119 CB        -52.7910   -2.7620  -19.2810 C.3      69 ARG   -0.1800
   1120 CG        -53.6680   -3.1280  -18.1030 C.3      69 ARG    0.0900
   1121 CD        -55.1120   -2.8990  -18.4690 C.3      69 ARG    0.0900
   1122 NE        -56.0420   -3.2490  -17.3990 N.pl3    69 ARG   -0.1800
   1123 CZ        -56.4820   -4.4800  -17.1780 C.cat    69 ARG    0.0900
   1124 NH1       -57.3510   -4.6980  -16.1940 N.pl3    69 ARG    0.0900
   1125 NH2       -56.0760   -5.4900  -17.9450 N.pl3    69 ARG    0.2000
   1126 HN        -51.5250   -5.2150  -19.7590 H        69 ARG    0.0900
   1127 HA        -53.8930   -3.8250  -20.8000 H        69 ARG    0.0900
   1128 HB1       -53.0970   -1.7630  -19.6570 H        69 ARG   -0.7000
   1129 HB2       -51.7350   -2.7090  -18.9370 H        69 ARG    0.4400
   1130 HG1       -53.3990   -2.5010  -17.2260 H        69 ARG    0.6400
   1131 HG2       -53.5130   -4.1970  -17.8400 H        69 ARG   -0.8000
   1132 HD1       -55.3710   -3.5230  -19.3510 H        69 ARG    0.4600
   1133 HD2       -55.2650   -1.8240  -18.7030 H        69 ARG    0.4600
   1134 HE        -56.3650   -2.5180  -16.7990 H        69 ARG   -0.8000
   1135 HH11      -57.6660   -3.9360  -15.6290 H        69 ARG    0.4600
   1136 HH12      -57.6880   -5.6240  -16.0200 H        69 ARG    0.4600
   1137 HH21      -55.4350   -5.3220  -18.6940 H        69 ARG    0.5100
   1138 HH22      -56.4110   -6.4150  -17.7730 H        69 ARG   -0.5100
   1139 N         -51.4790   -4.1940  -22.3620 N.am     70 THR   -0.4700
   1140 CA        -50.6780   -3.7820  -23.5030 C.3      70 THR    0.3100
   1141 C         -51.6170   -3.3840  -24.6270 C.2      70 THR    0.0700
   1142 O         -52.8260   -3.5840  -24.5040 O.2      70 THR    0.0900
   1143 CB        -49.7700   -4.9360  -23.9930 C.3      70 THR    0.1400
   1144 CG2       -48.9300   -5.4340  -22.8580 C.3      70 THR    0.0900
   1145 OG1       -50.5580   -6.0290  -24.4750 O.3      70 THR   -0.6600
   1146 HN        -51.5770   -5.1740  -22.2100 H        70 THR    0.4300
   1147 HA        -50.0770   -2.9370  -23.1990 H        70 THR   -0.2700
   1148 HB        -49.1180   -4.5750  -24.8180 H        70 THR    0.0900
   1149 HG1       -50.7130   -6.5980  -23.7170 H        70 THR    0.0900
   1150 HG21      -49.5800   -5.8070  -22.0380 H        70 THR    0.0900
   1151 HG22      -48.2990   -4.6080  -22.4630 H        70 THR    0.5100
   1152 HG23      -48.2820   -6.2670  -23.2040 H        70 THR   -0.5100
   1153 N         -51.0950   -2.8020  -25.7250 N.am     71 PRO   -0.2900
   1154 CA        -52.0030   -2.4370  -26.8100 C.3      71 PRO    0.0000
   1155 C         -52.7040   -3.7020  -27.2790 C.2      71 PRO    0.0900
   1156 O         -53.8870   -3.6610  -27.5940 O.2      71 PRO    0.0900
   1157 CB        -51.0580   -1.8690  -27.8740 C.3      71 PRO    0.0200
   1158 CG        -49.9890   -1.2420  -27.0610 C.3      71 PRO    0.0900
   1159 CD        -49.7300   -2.3230  -26.0180 C.3      71 PRO   -0.1800
   1160 HA        -52.7540   -1.7470  -26.4580 H        71 PRO    0.0900
   1161 HB1       -51.5720   -1.1180  -28.5100 H        71 PRO    0.0900
   1162 HB2       -50.6520   -2.6720  -28.5230 H        71 PRO   -0.1800
   1163 HG1       -49.0830   -1.0350  -27.6680 H        71 PRO    0.0900
   1164 HG2       -50.3320   -0.2960  -26.5920 H        71 PRO    0.0900
   1165 HD1       -49.1090   -3.1490  -26.4230 H        71 PRO    0.5100
   1166 HD2       -49.2600   -1.9100  -25.1020 H        71 PRO   -0.5100
   1167 N         -51.9690   -4.8210  -27.3000 N.am     72 LEU   -0.4700
   1168 CA        -52.4910   -6.1160  -27.7260 C.3      72 LEU    0.3100
   1169 C         -53.5980   -6.6180  -26.8040 C.2      72 LEU    0.0700
   1170 O         -54.6190   -7.1270  -27.2800 O.2      72 LEU    0.0900
   1171 CB        -51.3670   -7.1490  -27.7770 C.3      72 LEU   -0.1800
   1172 CG        -51.8590   -8.5400  -28.1710 C.3      72 LEU    0.0900
   1173 CD1       -52.4330   -8.4850  -29.5600 C.3      72 LEU    0.0900
   1174 CD2       -50.7330   -9.5380  -28.1230 C.3      72 LEU   -0.0900
   1175 HN        -51.0130   -4.8180  -27.0200 H        72 LEU    0.0900
   1176 HA        -52.9350   -5.9950  -28.7030 H        72 LEU   -0.2700
   1177 HB1       -50.8920   -7.2090  -26.7750 H        72 LEU    0.0900
   1178 HB2       -50.6080   -6.8160  -28.5160 H        72 LEU    0.0900
   1179 HG        -52.6400   -8.8780  -27.4560 H        72 LEU    0.0900
   1180 HD11      -51.7190   -7.9840  -30.2480 H        72 LEU   -0.2700
   1181 HD12      -53.3830   -7.9090  -29.5530 H        72 LEU    0.0900
   1182 HD13      -52.6220   -9.5140  -29.9320 H        72 LEU    0.0900
   1183 HD21      -50.0900   -9.3450  -27.2380 H        72 LEU    0.0900
   1184 HD22      -50.1120   -9.4520  -29.0400 H        72 LEU    0.5100
   1185 HD23      -51.1440  -10.5680  -28.0450 H        72 LEU   -0.5100
   1186 N         -53.4010   -6.4980  -25.4920 N.am     73 ASN   -0.4700
   1187 CA        -54.4140   -6.9350  -24.5410 C.3      73 ASN    0.3100
   1188 C         -55.7050   -6.1370  -24.7560 C.2      73 ASN    0.0700
   1189 O         -56.7960   -6.6310  -24.4480 O.2      73 ASN    0.0900
   1190 CB        -53.9300   -6.7460  -23.0900 C.3      73 ASN   -0.1800
   1191 CG        -52.7460   -7.6340  -22.7300 C.2      73 ASN    0.0900
   1192 ND2       -52.7480   -8.8390  -23.0290 N.am     73 ASN    0.0900
   1193 OD1       -51.7540   -7.0670  -22.0740 O.2      73 ASN    0.5500
   1194 HN        -52.5670   -6.1100  -25.1080 H        73 ASN   -0.5500
   1195 HA        -54.6220   -7.9770  -24.7310 H        73 ASN   -0.6200
   1196 HB1       -54.7680   -6.9810  -22.4000 H        73 ASN    0.3200
   1197 HB2       -53.6280   -5.6860  -22.9490 H        73 ASN    0.3000
   1198 HD21      -53.5300   -9.2340  -23.5110 H        73 ASN    0.5100
   1199 HD22      -51.9660   -9.4160  -22.7890 H        73 ASN   -0.5100
   1200 N         -55.5910   -4.9110  -25.2710 N.am     74 TYR   -0.4700
   1201 CA        -56.7630   -4.0820  -25.5250 C.3      74 TYR    0.3100
   1202 C         -57.5130   -4.5810  -26.7350 C.2      74 TYR    0.0700
   1203 O         -58.6850   -4.9400  -26.6250 O.2      74 TYR    0.0900
   1204 CB        -56.3450   -2.6340  -25.7490 C.3      74 TYR   -0.1800
   1205 CG        -56.2460   -1.9040  -24.4650 C.ar     74 TYR    0.0900
   1206 CD1       -57.3340   -1.2070  -23.9620 C.ar     74 TYR    0.0900
   1207 CD2       -55.0890   -1.9770  -23.7000 C.ar     74 TYR    0.0000
   1208 CE1       -57.2780   -0.6020  -22.7240 C.ar     74 TYR   -0.1150
   1209 CE2       -55.0190   -1.3800  -22.4560 C.ar     74 TYR    0.1150
   1210 CZ        -56.1170   -0.6940  -21.9780 C.ar     74 TYR   -0.1150
   1211 OH        -56.0550   -0.1000  -20.7490 O.3      74 TYR    0.1150
   1212 HN        -54.7070   -4.5110  -25.5030 H        74 TYR    0.1100
   1213 HA        -57.4200   -4.1570  -24.6710 H        74 TYR   -0.5400
   1214 HB1       -57.0980   -2.1150  -26.3790 H        74 TYR    0.4300
   1215 HB2       -55.3480   -2.6000  -26.2390 H        74 TYR   -0.1150
   1216 HD1       -58.2380   -1.1380  -24.5480 H        74 TYR    0.1150
   1217 HD2       -54.2310   -2.5090  -24.0840 H        74 TYR   -0.1150
   1218 HE1       -58.1320   -0.0630  -22.3420 H        74 TYR    0.1150
   1219 HE2       -54.1170   -1.4490  -21.8670 H        74 TYR    0.5100
   1220 HH        -55.1290    0.0130  -20.5210 H        74 TYR   -0.5100
   1221 N         -56.8270   -4.6030  -27.8800 N.am     75 ILE   -0.4700
   1222 CA        -57.3740   -5.0310  -29.1570 C.3      75 ILE    0.3100
   1223 C         -58.0790   -6.3420  -29.0470 C.2      75 ILE    0.0700
   1224 O         -59.1100   -6.5360  -29.6790 O.2      75 ILE    0.0900
   1225 CB        -56.2540   -5.1360  -30.2200 C.3      75 ILE   -0.0900
   1226 CG1       -55.8190   -3.7300  -30.6280 C.3      75 ILE    0.0900
   1227 CG2       -56.7140   -5.9590  -31.4180 C.3      75 ILE   -0.2700
   1228 CD        -56.9920   -2.7850  -30.8390 C.3      75 ILE    0.0900
   1229 HN        -55.8730   -4.3170  -27.9080 H        75 ILE    0.0900
   1230 HA        -58.1140   -4.3060  -29.4630 H        75 ILE    0.0900
   1231 HB        -55.3620   -5.6190  -29.7650 H        75 ILE   -0.1800
   1232 HG11      -55.2400   -3.7950  -31.5730 H        75 ILE    0.0900
   1233 HG12      -55.1660   -3.3140  -29.8330 H        75 ILE    0.0900
   1234 HG21      -57.7690   -5.7150  -31.6670 H        75 ILE   -0.2700
   1235 HG22      -56.6480   -7.0430  -31.1820 H        75 ILE    0.0900
   1236 HG23      -56.0790   -5.7290  -32.3010 H        75 ILE    0.0900
   1237 HD1       -57.3590   -2.4080  -29.8610 H        75 ILE    0.0900
   1238 HD2       -57.8230   -3.3210  -31.3470 H        75 ILE    0.5100
   1239 HD3       -56.6730   -1.9180  -31.4570 H        75 ILE   -0.5100
   1240 N         -57.5500   -7.2650  -28.2590 N.am     76 LEU   -0.4700
   1241 CA        -58.2290   -8.5350  -28.1580 C.3      76 LEU    0.3100
   1242 C         -59.3730   -8.4740  -27.1870 C.2      76 LEU    0.0700
   1243 O         -60.2460   -9.3340  -27.2400 O.2      76 LEU    0.0900
   1244 CB        -57.2560   -9.6740  -27.8390 C.3      76 LEU   -0.1800
   1245 CG        -56.7760  -10.2230  -29.1910 C.3      76 LEU    0.0900
   1246 CD1       -55.4090   -9.6680  -29.5150 C.3      76 LEU    0.0900
   1247 CD2       -56.7680  -11.7210  -29.1830 C.3      76 LEU   -0.0900
   1248 HN        -56.7130   -7.1370  -27.7330 H        76 LEU    0.0900
   1249 HA        -58.7220   -8.7210  -29.1000 H        76 LEU   -0.2700
   1250 HB1       -57.7680  -10.4690  -27.2570 H        76 LEU    0.0900
   1251 HB2       -56.3960   -9.2950  -27.2480 H        76 LEU    0.0900
   1252 HG        -57.4940   -9.9300  -29.9860 H        76 LEU    0.0900
   1253 HD11      -54.6820   -9.9600  -28.7280 H        76 LEU   -0.2700
   1254 HD12      -55.4520   -8.5590  -29.5630 H        76 LEU    0.0900
   1255 HD13      -55.0590  -10.0710  -30.4900 H        76 LEU    0.0900
   1256 HD21      -57.5590  -12.1040  -28.5030 H        76 LEU    0.0900
   1257 HD22      -55.7840  -12.0930  -28.8270 H        76 LEU    0.5100
   1258 HD23      -56.9660  -12.1060  -30.2070 H        76 LEU   -0.5100
   1259 N         -59.4000   -7.4850  -26.3020 N.am     77 LEU   -0.4700
   1260 CA        -60.5400   -7.3640  -25.4000 C.3      77 LEU    0.3100
   1261 C         -61.6580   -6.8410  -26.2560 C.2      77 LEU    0.0700
   1262 O         -62.8180   -7.2300  -26.1230 O.2      77 LEU    0.0900
   1263 CB        -60.2610   -6.3760  -24.2590 C.3      77 LEU   -0.1800
   1264 CG        -61.4990   -6.1100  -23.4020 C.3      77 LEU    0.0900
   1265 CD1       -62.1230   -7.4130  -22.9360 C.3      77 LEU    0.0900
   1266 CD2       -61.1080   -5.2570  -22.2300 C.3      77 LEU   -0.0900
   1267 HN        -58.6740   -6.8060  -26.2150 H        77 LEU    0.0900
   1268 HA        -60.7460   -8.3450  -24.9970 H        77 LEU   -0.2700
   1269 HB1       -59.9130   -5.4150  -24.6940 H        77 LEU    0.0900
   1270 HB2       -59.4590   -6.7900  -23.6130 H        77 LEU    0.0900
   1271 HG        -62.2430   -5.5410  -23.9990 H        77 LEU    0.0900
   1272 HD11      -61.3790   -8.2370  -23.0000 H        77 LEU   -0.2700
   1273 HD12      -62.9910   -7.6690  -23.5800 H        77 LEU    0.0900
   1274 HD13      -62.4560   -7.3170  -21.8810 H        77 LEU    0.0900
   1275 HD21      -60.6890   -4.2900  -22.5860 H        77 LEU    0.0900
   1276 HD22      -60.3340   -5.7770  -21.6260 H        77 LEU    0.5100
   1277 HD23      -61.9980   -5.0480  -21.6000 H        77 LEU   -0.5100
   1278 N         -61.2730   -5.9490  -27.1610 N.am     78 ASN   -0.4700
   1279 CA        -62.1680   -5.3230  -28.1190 C.3      78 ASN    0.3100
   1280 C         -62.7970   -6.4250  -28.9780 C.2      78 ASN    0.0700
   1281 O         -64.0180   -6.5190  -29.0580 O.2      78 ASN    0.0900
   1282 CB        -61.3320   -4.3340  -28.9640 C.3      78 ASN   -0.1800
   1283 CG        -62.1370   -3.6000  -30.0280 C.2      78 ASN    0.0900
   1284 ND2       -61.5650   -3.5140  -31.2340 N.am     78 ASN    0.0900
   1285 OD1       -63.2330   -3.0950  -29.7740 O.2      78 ASN    0.5500
   1286 HN        -60.3200   -5.6620  -27.2250 H        78 ASN   -0.5500
   1287 HA        -62.9500   -4.8070  -27.5800 H        78 ASN   -0.6200
   1288 HB1       -60.5190   -4.8970  -29.4700 H        78 ASN    0.3200
   1289 HB2       -60.8830   -3.5770  -28.2860 H        78 ASN    0.3000
   1290 HD21      -61.9640   -2.9220  -31.9350 H        78 ASN    0.5100
   1291 HD22      -60.7390   -4.0400  -31.4350 H        78 ASN   -0.5100
   1292 N         -61.9600   -7.2680  -29.5850 N.am     79 LEU   -0.4700
   1293 CA        -62.4180   -8.3560  -30.4330 C.3      79 LEU    0.3100
   1294 C         -63.3790   -9.2830  -29.7040 C.2      79 LEU    0.0700
   1295 O         -64.3080   -9.8020  -30.3260 O.2      79 LEU    0.0900
   1296 CB        -61.2110   -9.1360  -30.9450 C.3      79 LEU   -0.1800
   1297 CG        -60.6140   -8.6950  -32.2810 C.3      79 LEU    0.0900
   1298 CD1       -61.1140   -7.3140  -32.6580 C.3      79 LEU    0.0900
   1299 CD2       -59.0940   -8.7540  -32.1990 C.3      79 LEU   -0.0900
   1300 HN        -60.9720   -7.1890  -29.4820 H        79 LEU    0.0900
   1301 HA        -62.9760   -7.9340  -31.2560 H        79 LEU   -0.2700
   1302 HB1       -61.5140  -10.1980  -31.0460 H        79 LEU    0.0900
   1303 HB2       -60.4110   -9.0600  -30.1780 H        79 LEU    0.0900
   1304 HG        -60.9050   -9.4200  -33.0710 H        79 LEU    0.0900
   1305 HD11      -60.9850   -6.6150  -31.8040 H        79 LEU   -0.2700
   1306 HD12      -62.1940   -7.3610  -32.9170 H        79 LEU    0.0900
   1307 HD13      -60.5390   -6.9260  -33.5250 H        79 LEU    0.0900
   1308 HD21      -58.7630   -9.7900  -31.9750 H        79 LEU    0.0900
   1309 HD22      -58.7320   -8.0830  -31.3900 H        79 LEU    0.5100
   1310 HD23      -58.6500   -8.4410  -33.1690 H        79 LEU   -0.5100
   1311 N         -63.1660   -9.5000  -28.4050 N.am     80 ALA   -0.4700
   1312 CA        -64.0290  -10.3760  -27.6200 C.3      80 ALA    0.3100
   1313 C         -65.4050   -9.7460  -27.4600 C.2      80 ALA    0.0700
   1314 O         -66.4230  -10.4260  -27.4970 O.2      80 ALA    0.0900
   1315 CB        -63.3930  -10.6510  -26.2460 C.3      80 ALA   -0.2700
   1316 HN        -62.4110   -9.0740  -27.9130 H        80 ALA    0.0900
   1317 HA        -64.1600  -11.2980  -28.1670 H        80 ALA    0.0900
   1318 HB1       -63.2530   -9.6970  -25.6930 H        80 ALA    0.0900
   1319 HB2       -62.4020  -11.1340  -26.3770 H        80 ALA    0.5100
   1320 HB3       -64.0560  -11.3120  -25.6480 H        80 ALA   -0.5100
   1321 N         -65.4420   -8.4360  -27.2820 N.am     81 VAL   -0.4700
   1322 CA        -66.7060   -7.7360  -27.1340 C.3      81 VAL    0.3100
   1323 C         -67.4810   -7.7690  -28.4620 C.2      81 VAL    0.0700
   1324 O         -68.6500   -8.1460  -28.4960 O.2      81 VAL    0.0900
   1325 CB        -66.4300   -6.2890  -26.6790 C.3      81 VAL   -0.0900
   1326 CG1       -67.7210   -5.5070  -26.5400 C.3      81 VAL    0.0900
   1327 CG2       -65.6830   -6.3210  -25.3630 C.3      81 VAL   -0.2700
   1328 HN        -64.6160   -7.8790  -27.2420 H        81 VAL    0.0900
   1329 HA        -67.3030   -8.2580  -26.4020 H        81 VAL    0.0900
   1330 HB        -65.7770   -5.7880  -27.4250 H        81 VAL    0.0900
   1331 HG11      -68.4520   -6.0810  -25.9290 H        81 VAL   -0.2700
   1332 HG12      -68.1640   -5.3240  -27.5430 H        81 VAL    0.0900
   1333 HG13      -67.5250   -4.5360  -26.0360 H        81 VAL    0.0900
   1334 HG21      -64.9270   -7.1360  -25.3730 H        81 VAL    0.0900
   1335 HG22      -66.3930   -6.5070  -24.5300 H        81 VAL    0.5100
   1336 HG23      -65.1600   -5.3550  -25.2010 H        81 VAL   -0.5100
   1337 N         -66.8170   -7.3830  -29.5490 N.am     82 ALA   -0.4700
   1338 CA        -67.4210   -7.3770  -30.8630 C.3      82 ALA    0.3100
   1339 C         -67.8850   -8.7790  -31.2070 C.2      82 ALA    0.0700
   1340 O         -68.9070   -8.9200  -31.8620 O.2      82 ALA    0.0900
   1341 CB        -66.4220   -6.8770  -31.8960 C.3      82 ALA   -0.2700
   1342 HN        -65.8680   -7.0800  -29.5050 H        82 ALA    0.0900
   1343 HA        -68.2870   -6.7330  -30.8330 H        82 ALA    0.0900
   1344 HB1       -65.5300   -7.5380  -31.9150 H        82 ALA    0.0900
   1345 HB2       -66.0960   -5.8470  -31.6380 H        82 ALA    0.5100
   1346 HB3       -66.8880   -6.8810  -32.9040 H        82 ALA   -0.5100
   1347 N         -67.1550   -9.8060  -30.7640 N.am     83 ASP   -0.4700
   1348 CA        -67.5310  -11.2000  -31.0450 C.3      83 ASP    0.3100
   1349 C         -68.7580  -11.5850  -30.2230 C.2      83 ASP    0.0700
   1350 O         -69.5410  -12.4390  -30.6530 O.2      83 ASP    0.0900
   1351 CB        -66.3920  -12.1880  -30.7220 C.3      83 ASP   -0.2800
   1352 CG        -65.1890  -12.0410  -31.6350 C.2      83 ASP    0.0900
   1353 OD1       -65.2710  -11.3600  -32.6720 O.co2    83 ASP    0.0900
   1354 OD2       -64.1420  -12.6280  -31.3140 O.co2    83 ASP    0.6200
   1355 HN        -66.3280   -9.6750  -30.2240 H        83 ASP   -0.7600
   1356 HA        -67.7870  -11.2640  -32.0930 H        83 ASP   -0.7600
   1357 HB1       -66.7800  -13.2240  -30.8190 H        83 ASP    0.5100
   1358 HB2       -66.0590  -12.0200  -29.6760 H        83 ASP   -0.5100
   1359 N         -68.9240  -10.9810  -29.0420 N.am     84 LEU   -0.4700
   1360 CA        -70.0900  -11.2650  -28.2100 C.3      84 LEU    0.3100
   1361 C         -71.3010  -10.5640  -28.8050 C.2      84 LEU    0.0700
   1362 O         -72.4220  -11.0330  -28.6250 O.2      84 LEU    0.0900
   1363 CB        -69.8570  -10.8160  -26.7560 C.3      84 LEU   -0.1800
   1364 CG        -69.0050  -11.7470  -25.8710 C.3      84 LEU    0.0900
   1365 CD1       -68.5290  -10.9950  -24.6420 C.3      84 LEU    0.0900
   1366 CD2       -69.8000  -12.9740  -25.4680 C.3      84 LEU   -0.0900
   1367 HN        -68.2700  -10.3210  -28.6820 H        84 LEU    0.0900
   1368 HA        -70.2730  -12.3290  -28.2460 H        84 LEU   -0.2700
   1369 HB1       -70.8510  -10.7060  -26.2730 H        84 LEU    0.0900
   1370 HB2       -69.3580   -9.8250  -26.7840 H        84 LEU    0.0900
   1371 HG        -68.1270  -12.1070  -26.4500 H        84 LEU    0.0900
   1372 HD11      -69.4000  -10.6350  -24.0530 H        84 LEU   -0.2700
   1373 HD12      -67.9200  -10.1170  -24.9470 H        84 LEU    0.0900
   1374 HD13      -67.9210  -11.6670  -23.9990 H        84 LEU    0.0900
   1375 HD21      -70.1180  -13.5380  -26.3720 H        84 LEU    0.0900
   1376 HD22      -70.7060  -12.6690  -24.9030 H        84 LEU    0.5100
   1377 HD23      -69.1730  -13.6410  -24.8370 H        84 LEU   -0.5100
   1378 N         -71.0830   -9.4480  -29.5080 N.am     85 PHE   -0.4700
   1379 CA        -72.1770   -8.7500  -30.1790 C.3      85 PHE    0.3100
   1380 C         -72.6100   -9.5910  -31.3570 C.2      85 PHE    0.0700
   1381 O         -73.7770   -9.6540  -31.6890 O.2      85 PHE    0.0900
   1382 CB        -71.7340   -7.3720  -30.6630 C.3      85 PHE   -0.1800
   1383 CG        -71.8880   -6.3030  -29.6320 C.ar     85 PHE    0.0900
   1384 CD1       -73.1360   -6.0430  -29.0680 C.ar     85 PHE    0.0900
   1385 CD2       -70.7930   -5.5560  -29.2160 C.ar     85 PHE    0.0000
   1386 CE1       -73.2930   -5.0420  -28.0910 C.ar     85 PHE   -0.1150
   1387 CE2       -70.9300   -4.5590  -28.2480 C.ar     85 PHE    0.1150
   1388 CZ        -72.1830   -4.2980  -27.6800 C.ar     85 PHE   -0.1150
   1389 HN        -70.1760   -9.0470  -29.6060 H        85 PHE    0.1150
   1390 HA        -72.9910   -8.6550  -29.4750 H        85 PHE   -0.1150
   1391 HB1       -72.3480   -7.0760  -31.5400 H        85 PHE    0.1150
   1392 HB2       -70.6590   -7.4080  -30.9430 H        85 PHE   -0.1150
   1393 HD1       -73.9950   -6.6160  -29.3840 H        85 PHE    0.1150
   1394 HD2       -69.8210   -5.7490  -29.6480 H        85 PHE   -0.1150
   1395 HE1       -74.2650   -4.8490  -27.6610 H        85 PHE    0.1150
   1396 HE2       -70.0690   -3.9870  -27.9360 H        85 PHE    0.5100
   1397 HZ        -72.2910   -3.5290  -26.9290 H        85 PHE   -0.5100
   1398 N         -71.6460  -10.2360  -31.9920 N.am     86 MET   -0.4700
   1399 CA        -71.9420  -11.1160  -33.0990 C.3      86 MET    0.3100
   1400 C         -72.8400  -12.2370  -32.6070 C.2      86 MET    0.0700
   1401 O         -73.9160  -12.4340  -33.1490 O.2      86 MET    0.0900
   1402 CB        -70.6460  -11.7120  -33.6650 C.3      86 MET   -0.1800
   1403 CG        -69.6970  -10.6720  -34.2260 C.3      86 MET    0.0900
   1404 SD        -68.2830  -11.3630  -35.0960 S.3      86 MET    0.0900
   1405 CE        -69.0350  -11.7940  -36.6320 C.3      86 MET   -0.1400
   1406 HN        -70.6860  -10.1470  -31.7410 H        86 MET    0.0900
   1407 HA        -72.4550  -10.5420  -33.8560 H        86 MET    0.0900
   1408 HB1       -70.9090  -12.4250  -34.4740 H        86 MET   -0.0900
   1409 HB2       -70.1260  -12.2630  -32.8540 H        86 MET   -0.2200
   1410 HG1       -69.3340  -10.0470  -33.3840 H        86 MET    0.0900
   1411 HG2       -70.2690  -10.0240  -34.9220 H        86 MET    0.0900
   1412 HE1       -69.3030  -10.8900  -37.2180 H        86 MET    0.0900
   1413 HE2       -69.9630  -12.3770  -36.4530 H        86 MET    0.5100
   1414 HE3       -68.3350  -12.4040  -37.2440 H        86 MET   -0.5100
   1415 N         -72.4030  -12.9500  -31.5710 N.am     87 VAL   -0.4700
   1416 CA        -73.1380  -14.0800  -31.0100 C.3      87 VAL    0.3100
   1417 C         -74.5410  -13.7110  -30.6050 C.2      87 VAL    0.0700
   1418 O         -75.5060  -14.3000  -31.0780 O.2      87 VAL    0.0900
   1419 CB        -72.4180  -14.6480  -29.7750 C.3      87 VAL   -0.0900
   1420 CG1       -73.1910  -15.8060  -29.2170 C.3      87 VAL    0.0900
   1421 CG2       -71.0180  -15.0770  -30.1370 C.3      87 VAL   -0.2700
   1422 HN        -71.5380  -12.7390  -31.1240 H        87 VAL    0.0900
   1423 HA        -73.2190  -14.8360  -31.7760 H        87 VAL    0.0900
   1424 HB        -72.3270  -13.8560  -29.0030 H        87 VAL    0.0900
   1425 HG11      -73.4390  -16.5260  -30.0260 H        87 VAL   -0.2700
   1426 HG12      -74.1380  -15.4440  -28.7620 H        87 VAL    0.0900
   1427 HG13      -72.5840  -16.3310  -28.4480 H        87 VAL    0.0900
   1428 HG21      -70.6270  -14.4470  -30.9640 H        87 VAL    0.0900
   1429 HG22      -71.0210  -16.1370  -30.4680 H        87 VAL    0.5100
   1430 HG23      -70.3490  -14.9610  -29.2570 H        87 VAL   -0.5100
   1431 N         -74.6720  -12.7340  -29.7220 N.am     88 PHE   -0.4700
   1432 CA        -75.9880  -12.3410  -29.2390 C.3      88 PHE    0.3100
   1433 C         -76.6890  -11.3990  -30.1960 C.2      88 PHE    0.0700
   1434 O         -77.9080  -11.4830  -30.3530 O.2      88 PHE    0.0900
   1435 CB        -75.8670  -11.7040  -27.8520 C.3      88 PHE   -0.1800
   1436 CG        -75.4180  -12.6660  -26.7840 C.ar     88 PHE    0.0900
   1437 CD1       -76.1970  -13.7700  -26.4540 C.ar     88 PHE    0.0900
   1438 CD2       -74.1860  -12.5000  -26.1440 C.ar     88 PHE    0.0000
   1439 CE1       -75.7510  -14.7060  -25.4990 C.ar     88 PHE   -0.1150
   1440 CE2       -73.7330  -13.4290  -25.1910 C.ar     88 PHE    0.1150
   1441 CZ        -74.5140  -14.5310  -24.8700 C.ar     88 PHE   -0.1150
   1442 HN        -73.8920  -12.2340  -29.3540 H        88 PHE    0.1150
   1443 HA        -76.6110  -13.2210  -29.1990 H        88 PHE   -0.1150
   1444 HB1       -76.8580  -11.3080  -27.5430 H        88 PHE    0.1150
   1445 HB2       -75.1210  -10.8820  -27.8900 H        88 PHE   -0.1150
   1446 HD1       -77.1530  -13.9110  -26.9340 H        88 PHE    0.1150
   1447 HD2       -73.5710  -11.6450  -26.3860 H        88 PHE   -0.1150
   1448 HE1       -76.3660  -15.5590  -25.2540 H        88 PHE    0.1150
   1449 HE2       -72.7780  -13.2850  -24.7080 H        88 PHE    0.5100
   1450 HZ        -74.1700  -15.2480  -24.1390 H        88 PHE   -0.5100
   1451 N         -75.9330  -10.5230  -30.8470 N.am     89 GLY   -0.4700
   1452 CA        -76.5320   -9.5850  -31.7790 C.3      89 GLY    0.3100
   1453 C         -77.1640  -10.1740  -33.0280 C.2      89 GLY   -0.0200
   1454 O         -78.3340   -9.9480  -33.2970 O.2      89 GLY    0.0900
   1455 HN        -74.9450  -10.4700  -30.7300 H        89 GLY    0.0900
   1456 HA1       -75.7500   -8.9080  -32.0870 H        89 GLY    0.5100
   1457 HA2       -77.2970   -9.0510  -31.2360 H        89 GLY   -0.5100
   1458 N         -76.4100  -10.9360  -33.8080 N.am     90 GLY   -0.4700
   1459 CA        -76.9890  -11.4750  -35.0170 C.3      90 GLY    0.3100
   1460 C         -77.1260  -12.9690  -35.0830 C.2      90 GLY   -0.0200
   1461 O         -78.0270  -13.4420  -35.7340 O.2      90 GLY    0.0900
   1462 HN        -75.4600  -11.1630  -33.6070 H        90 GLY    0.0900
   1463 HA1       -76.3590  -11.1590  -35.8360 H        90 GLY    0.5100
   1464 HA2       -77.9740  -11.0420  -35.1160 H        90 GLY   -0.5100
   1465 N         -76.2520  -13.7090  -34.4070 N.am     91 PHE   -0.4700
   1466 CA        -76.2740  -15.1720  -34.4440 C.3      91 PHE    0.3100
   1467 C         -77.5260  -15.7250  -33.8820 C.2      91 PHE    0.0700
   1468 O         -77.9400  -16.8200  -34.2410 O.2      91 PHE    0.0900
   1469 CB        -75.0780  -15.7510  -33.7070 C.3      91 PHE   -0.1800
   1470 CG        -73.7990  -15.6160  -34.4650 C.ar     91 PHE    0.0900
   1471 CD1       -73.7010  -14.7220  -35.5270 C.ar     91 PHE    0.0900
   1472 CD2       -72.6920  -16.3870  -34.1290 C.ar     91 PHE    0.0000
   1473 CE1       -72.5270  -14.6010  -36.2400 C.ar     91 PHE   -0.1150
   1474 CE2       -71.5070  -16.2730  -34.8420 C.ar     91 PHE    0.1150
   1475 CZ        -71.4210  -15.3800  -35.9000 C.ar     91 PHE   -0.1150
   1476 HN        -75.5420  -13.2980  -33.8410 H        91 PHE    0.1150
   1477 HA        -76.2590  -15.4790  -35.4800 H        91 PHE   -0.1150
   1478 HB1       -75.2450  -16.8360  -33.5280 H        91 PHE    0.1150
   1479 HB2       -74.9490  -15.2190  -32.7400 H        91 PHE   -0.1150
   1480 HD1       -74.5540  -14.1160  -35.7960 H        91 PHE    0.1150
   1481 HD2       -72.7560  -17.0820  -33.3050 H        91 PHE   -0.1150
   1482 HE1       -72.4640  -13.9040  -37.0620 H        91 PHE    0.1150
   1483 HE2       -70.6540  -16.8780  -34.5730 H        91 PHE    0.5100
   1484 HZ        -70.5010  -15.2870  -36.4580 H        91 PHE   -0.5100
   1485 N         -78.1420  -14.9750  -32.9900 N.am     92 THR   -0.4700
   1486 CA        -79.3870  -15.3990  -32.4030 C.3      92 THR    0.3100
   1487 C         -80.4700  -15.3690  -33.4870 C.2      92 THR    0.0700
   1488 O         -81.3160  -16.2570  -33.5790 O.2      92 THR    0.0900
   1489 CB        -79.7090  -14.4590  -31.2490 C.3      92 THR    0.1400
   1490 CG2       -78.7760  -14.7410  -30.0750 C.3      92 THR    0.0900
   1491 OG1       -79.4930  -13.1090  -31.6720 O.3      92 THR   -0.6600
   1492 HN        -77.7810  -14.0960  -32.6880 H        92 THR    0.4300
   1493 HA        -79.2770  -16.4150  -32.0530 H        92 THR   -0.2700
   1494 HB        -80.7700  -14.5810  -30.9450 H        92 THR    0.0900
   1495 HG1       -79.0850  -12.6610  -30.9270 H        92 THR    0.0900
   1496 HG21      -77.7190  -14.5870  -30.3820 H        92 THR    0.0900
   1497 HG22      -78.8990  -15.7930  -29.7390 H        92 THR    0.5100
   1498 HG23      -79.0070  -14.0510  -29.2360 H        92 THR   -0.5100
   1499 N         -80.4250  -14.3520  -34.3350 N.am     93 THR   -0.4700
   1500 CA        -81.3920  -14.2410  -35.4030 C.3      93 THR    0.3100
   1501 C         -81.0670  -15.2270  -36.5040 C.2      93 THR    0.0700
   1502 O         -81.9850  -15.7980  -37.0810 O.2      93 THR    0.0900
   1503 CB        -81.4140  -12.8250  -36.0110 C.3      93 THR    0.1400
   1504 CG2       -82.1960  -12.8140  -37.3240 C.3      93 THR    0.0900
   1505 OG1       -82.0320  -11.9220  -35.0920 O.3      93 THR   -0.6600
   1506 HN        -79.7380  -13.6320  -34.2770 H        93 THR    0.4300
   1507 HA        -82.3610  -14.4840  -34.9970 H        93 THR   -0.2700
   1508 HB        -80.3760  -12.4840  -36.2120 H        93 THR    0.0900
   1509 HG1       -81.4170  -11.8260  -34.3620 H        93 THR    0.0900
   1510 HG21      -83.0970  -13.4580  -37.2380 H        93 THR    0.0900
   1511 HG22      -81.5590  -13.2030  -38.1480 H        93 THR    0.5100
   1512 HG23      -82.5210  -11.7780  -37.5610 H        93 THR   -0.5100
   1513 N         -79.7900  -15.4440  -36.8140 N.am     94 THR   -0.4700
   1514 CA        -79.4640  -16.3730  -37.8860 C.3      94 THR    0.3100
   1515 C         -79.8020  -17.8090  -37.5210 C.2      94 THR    0.0700
   1516 O         -80.0860  -18.6100  -38.3950 O.2      94 THR    0.0900
   1517 CB        -77.9930  -16.2600  -38.3240 C.3      94 THR    0.1400
   1518 CG2       -77.1180  -15.9080  -37.1810 C.3      94 THR    0.0900
   1519 OG1       -77.5730  -17.4980  -38.9150 O.3      94 THR   -0.6600
   1520 HN        -79.0300  -15.0010  -36.3470 H        94 THR    0.4300
   1521 HA        -80.1140  -16.1520  -38.7200 H        94 THR   -0.2700
   1522 HB        -77.8820  -15.4460  -39.0730 H        94 THR    0.0900
   1523 HG1       -78.1500  -17.6390  -39.6690 H        94 THR    0.0900
   1524 HG21      -77.4390  -16.4570  -36.2700 H        94 THR    0.0900
   1525 HG22      -77.1810  -14.8170  -36.9780 H        94 THR    0.5100
   1526 HG23      -76.0660  -16.1860  -37.4100 H        94 THR   -0.5100
   1527 N         -79.7700  -18.1630  -36.2480 N.am     95 LEU   -0.4700
   1528 CA        -80.1510  -19.5210  -35.8840 C.3      95 LEU    0.3100
   1529 C         -81.6510  -19.5810  -35.9120 C.2      95 LEU    0.0700
   1530 O         -82.2260  -20.5610  -36.3550 O.2      95 LEU    0.0900
   1531 CB        -79.6730  -19.8760  -34.4800 C.3      95 LEU   -0.1800
   1532 CG        -80.2980  -21.1420  -33.8930 C.3      95 LEU    0.0900
   1533 CD1       -79.9620  -22.3380  -34.7600 C.3      95 LEU    0.0900
   1534 CD2       -79.7810  -21.3380  -32.4750 C.3      95 LEU   -0.0900
   1535 HN        -79.4980  -17.5490  -35.5120 H        95 LEU    0.0900
   1536 HA        -79.7110  -20.1920  -36.6060 H        95 LEU   -0.2700
   1537 HB1       -79.9110  -19.0250  -33.8060 H        95 LEU    0.0900
   1538 HB2       -78.5720  -20.0130  -34.5110 H        95 LEU    0.0900
   1539 HG        -81.4020  -21.0200  -33.8400 H        95 LEU    0.0900
   1540 HD11      -78.8610  -22.4730  -34.8140 H        95 LEU   -0.2700
   1541 HD12      -80.3510  -22.1800  -35.7890 H        95 LEU    0.0900
   1542 HD13      -80.4120  -23.2560  -34.3280 H        95 LEU    0.0900
   1543 HD21      -80.0550  -20.4650  -31.8440 H        95 LEU    0.0900
   1544 HD22      -78.6750  -21.4360  -32.4850 H        95 LEU    0.5100
   1545 HD23      -80.2320  -22.2510  -32.0310 H        95 LEU   -0.5100
   1546 N         -82.2880  -18.5170  -35.4350 N.am     96 TYR   -0.4700
   1547 CA        -83.7290  -18.4690  -35.4090 C.3      96 TYR    0.3100
   1548 C         -84.2710  -18.5410  -36.8170 C.2      96 TYR    0.0700
   1549 O         -85.2700  -19.2070  -37.0470 O.2      96 TYR    0.0900
   1550 CB        -84.2000  -17.1820  -34.7560 C.3      96 TYR   -0.1800
   1551 CG        -85.6880  -17.1690  -34.5530 C.ar     96 TYR    0.0900
   1552 CD1       -86.2610  -17.8930  -33.5100 C.ar     96 TYR    0.0900
   1553 CD2       -86.5300  -16.4490  -35.4050 C.ar     96 TYR    0.0000
   1554 CE1       -87.6460  -17.9080  -33.3060 C.ar     96 TYR   -0.1150
   1555 CE2       -87.9210  -16.4530  -35.2150 C.ar     96 TYR    0.1150
   1556 CZ        -88.4780  -17.1870  -34.1560 C.ar     96 TYR   -0.1150
   1557 OH        -89.8500  -17.2040  -33.9300 O.3      96 TYR    0.1150
   1558 HN        -81.8080  -17.7180  -35.0800 H        96 TYR    0.1100
   1559 HA        -84.0840  -19.3240  -34.8530 H        96 TYR   -0.5400
   1560 HB1       -83.9400  -16.3170  -35.4050 H        96 TYR    0.4300
   1561 HB2       -83.7210  -17.0700  -33.7610 H        96 TYR   -0.1150
   1562 HD1       -85.6230  -18.4560  -32.8440 H        96 TYR    0.1150
   1563 HD2       -86.1050  -15.8830  -36.2210 H        96 TYR   -0.1150
   1564 HE1       -88.0670  -18.4780  -32.4900 H        96 TYR    0.1150
   1565 HE2       -88.5600  -15.8930  -35.8820 H        96 TYR    0.5100
   1566 HH        -90.2340  -16.4450  -34.3730 H        96 TYR   -0.5100
   1567 N         -83.6150  -17.8520  -37.7490 N.am     97 THR   -0.4700
   1568 CA        -84.0120  -17.7970  -39.1470 C.3      97 THR    0.3100
   1569 C         -83.7850  -19.1290  -39.8370 C.2      97 THR    0.0700
   1570 O         -84.6200  -19.5560  -40.6250 O.2      97 THR    0.0900
   1571 CB        -83.2160  -16.7080  -39.8650 C.3      97 THR    0.1400
   1572 CG2       -83.3980  -16.7870  -41.3650 C.3      97 THR    0.0900
   1573 OG1       -83.6400  -15.4270  -39.3930 O.3      97 THR   -0.6600
   1574 HN        -82.7990  -17.3270  -37.5210 H        97 THR    0.4300
   1575 HA        -85.0700  -17.5840  -39.1910 H        97 THR   -0.2700
   1576 HB        -82.1310  -16.8310  -39.6580 H        97 THR    0.0900
   1577 HG1       -83.1920  -15.2910  -38.5550 H        97 THR    0.0900
   1578 HG21      -84.4800  -16.8420  -41.6150 H        97 THR    0.0900
   1579 HG22      -82.8960  -17.6970  -41.7590 H        97 THR    0.5100
   1580 HG23      -82.9680  -15.8840  -41.8470 H        97 THR   -0.5100
   1581 N         -82.6600  -19.7870  -39.5650 N.am     98 SER   -0.4700
   1582 CA        -82.3730  -21.0800  -40.1780 C.3      98 SER    0.3100
   1583 C         -83.4040  -22.0810  -39.7130 C.2      98 SER    0.0700
   1584 O         -83.8020  -22.9650  -40.4920 O.2      98 SER    0.0900
   1585 CB        -80.9850  -21.5700  -39.7790 C.3      98 SER    0.0500
   1586 OG        -79.9810  -20.7420  -40.3170 O.3      98 SER    0.0900
   1587 HN        -81.9720  -19.4320  -38.9370 H        98 SER    0.0900
   1588 HA        -82.4350  -20.9620  -41.2500 H        98 SER   -0.6600
   1589 HB1       -80.8320  -22.6030  -40.1570 H        98 SER    0.4300
   1590 HB2       -80.8930  -21.5640  -38.6710 H        98 SER    0.5100
   1591 HG1       -79.9340  -19.9750  -39.7420 H        98 SER   -0.5100
   1592 N         -83.8430  -21.9320  -38.4490 N.am     99 LEU   -0.4700
   1593 CA        -84.8370  -22.8180  -37.8100 C.3      99 LEU    0.3100
   1594 C         -86.1860  -22.7290  -38.4460 C.2      99 LEU    0.0700
   1595 O         -86.9670  -23.6510  -38.2940 O.2      99 LEU    0.0900
   1596 CB        -85.0080  -22.5060  -36.3140 C.3      99 LEU   -0.1800
   1597 CG        -83.9800  -23.1270  -35.3690 C.3      99 LEU    0.0900
   1598 CD1       -84.1690  -22.5570  -34.0060 C.3      99 LEU    0.0900
   1599 CD2       -84.1000  -24.6470  -35.3620 C.3      99 LEU   -0.0900
   1600 HN        -83.5030  -21.1940  -37.8730 H        99 LEU    0.0900
   1601 HA        -84.5000  -23.8360  -37.9390 H        99 LEU   -0.2700
   1602 HB1       -86.0130  -22.8630  -36.0050 H        99 LEU    0.0900
   1603 HB2       -84.9630  -21.4040  -36.1890 H        99 LEU    0.0900
   1604 HG        -82.9540  -22.9030  -35.7320 H        99 LEU    0.0900
   1605 HD11      -85.1920  -22.7810  -33.6360 H        99 LEU   -0.2700
   1606 HD12      -84.0360  -21.4540  -34.0360 H        99 LEU    0.0900
   1607 HD13      -83.4320  -23.0030  -33.3040 H        99 LEU    0.0900
   1608 HD21      -83.9270  -25.0480  -36.3830 H        99 LEU    0.0900
   1609 HD22      -85.1170  -24.9440  -35.0310 H        99 LEU    0.5100
   1610 HD23      -83.3420  -25.0830  -34.6770 H        99 LEU   -0.5100
   1611 N         -86.4740  -21.6320  -39.1370 N.am    100 HSP   -0.4700
   1612 CA        -87.7650  -21.4630  -39.7760 C.3     100 HSP    0.3100
   1613 C         -87.6490  -21.4360  -41.2870 C.2     100 HSP    0.0700
   1614 O         -88.6710  -21.4190  -41.9530 O.2     100 HSP    0.0900
   1615 CB        -88.4390  -20.1920  -39.2550 C.3     100 HSP   -0.0500
   1616 CG        -88.7450  -20.2350  -37.7850 C.ar    100 HSP    0.0900
   1617 CD2       -88.2450  -19.5220  -36.7490 C.ar    100 HSP    0.0900
   1618 ND1       -89.6430  -21.1280  -37.2340 N.ar    100 HSP    0.1900
   1619 CE1       -89.6780  -20.9630  -35.9230 C.ar    100 HSP    0.1300
   1620 NE2       -88.8420  -19.9950  -35.6040 N.ar    100 HSP    0.1900
   1621 HN        -85.8250  -20.8830  -39.2450 H       100 HSP   -0.5100
   1622 HA        -88.3700  -22.3310  -39.5530 H       100 HSP    0.4400
   1623 HB1       -89.3930  -20.0410  -39.8050 H       100 HSP   -0.5100
   1624 HB2       -87.7680  -19.3270  -39.4450 H       100 HSP    0.4400
   1625 HD1       -90.1830  -21.7950  -37.7470 H       100 HSP    0.3200
   1626 HD2       -87.5170  -18.7190  -36.7360 H       100 HSP    0.1800
   1627 HE1       -90.2820  -21.5210  -35.2380 H       100 HSP    0.5100
   1628 HE2       -88.6690  -19.6590  -34.6780 H       100 HSP   -0.5100
   1629 N         -86.4310  -21.4550  -41.8290 N.am    101 GLY   -0.4700
   1630 CA        -86.2600  -21.4320  -43.2750 C.3     101 GLY    0.3100
   1631 C         -86.4070  -20.0590  -43.9270 C.2     101 GLY   -0.0200
   1632 O         -86.3890  -19.9540  -45.1510 O.2     101 GLY    0.0900
   1633 HN        -85.5990  -21.4840  -41.2810 H       101 GLY    0.0900
   1634 HA1       -87.0040  -22.0910  -43.6960 H       101 GLY    0.5100
   1635 HA2       -85.2690  -21.8050  -43.4850 H       101 GLY   -0.5100
   1636 N         -86.5480  -19.0080  -43.1150 N.am    102 TYR   -0.4700
   1637 CA        -86.7100  -17.6300  -43.6040 C.3     102 TYR    0.3100
   1638 C         -86.6530  -16.6320  -42.4320 C.2     102 TYR    0.0700
   1639 O         -86.7240  -17.0370  -41.2600 O.2     102 TYR    0.0900
   1640 CB        -88.0600  -17.4590  -44.3710 C.3     102 TYR   -0.1800
   1641 CG        -89.3310  -17.2750  -43.5110 C.ar    102 TYR    0.0900
   1642 CD1       -89.9750  -18.3600  -42.9010 C.ar    102 TYR    0.0900
   1643 CD2       -89.8640  -16.0000  -43.2900 C.ar    102 TYR    0.0000
   1644 CE1       -91.1020  -18.1810  -42.0900 C.ar    102 TYR   -0.1150
   1645 CE2       -90.9910  -15.8090  -42.4840 C.ar    102 TYR    0.1150
   1646 CZ        -91.6020  -16.8950  -41.8810 C.ar    102 TYR   -0.1150
   1647 OH        -92.6770  -16.6490  -41.0320 O.3     102 TYR    0.1150
   1648 HN        -86.5500  -19.1130  -42.1240 H       102 TYR    0.1100
   1649 HA        -85.8790  -17.4090  -44.2560 H       102 TYR   -0.5400
   1650 HB1       -88.2280  -18.3660  -44.9910 H       102 TYR    0.4300
   1651 HB2       -87.9850  -16.5610  -45.0190 H       102 TYR   -0.1150
   1652 HD1       -89.5940  -19.3580  -43.0610 H       102 TYR    0.1150
   1653 HD2       -89.3950  -15.1440  -43.7520 H       102 TYR   -0.1150
   1654 HE1       -91.5810  -19.0320  -41.6290 H       102 TYR    0.1150
   1655 HE2       -91.3860  -14.8150  -42.3340 H       102 TYR    0.5100
   1656 HH        -92.9520  -15.7370  -41.1570 H       102 TYR   -0.5100
   1657 N         -86.5350  -15.3390  -42.7640 N.am    103 PHE   -0.4700
   1658 CA        -86.4740  -14.2420  -41.8040 C.3     103 PHE    0.3100
   1659 C         -87.8480  -13.8780  -41.2820 C.2     103 PHE    0.0700
   1660 O         -88.4450  -12.9070  -41.7640 O.2     103 PHE    0.0900
   1661 CB        -85.8360  -13.0210  -42.4660 C.3     103 PHE   -0.1800
   1662 CG        -84.3500  -13.0290  -42.4060 C.ar    103 PHE    0.0900
   1663 CD1       -83.6930  -12.7000  -41.2230 C.ar    103 PHE    0.0900
   1664 CD2       -83.6040  -13.4150  -43.5050 C.ar    103 PHE    0.0000
   1665 CE1       -82.3180  -12.7580  -41.1300 C.ar    103 PHE   -0.1150
   1666 CE2       -82.2150  -13.4780  -43.4210 C.ar    103 PHE    0.1150
   1667 CZ        -81.5720  -13.1470  -42.2240 C.ar    103 PHE   -0.1150
   1668 HN        -86.4830  -15.0610  -43.7190 H       103 PHE    0.1150
   1669 HA        -85.8880  -14.5650  -40.9550 H       103 PHE   -0.1150
   1670 HB1       -86.1830  -12.1000  -41.9510 H       103 PHE    0.1150
   1671 HB2       -86.1240  -12.9920  -43.5380 H       103 PHE   -0.1150
   1672 HD1       -84.2690  -12.3950  -40.3630 H       103 PHE    0.1150
   1673 HD2       -84.1000  -13.6670  -44.4300 H       103 PHE   -0.1150
   1674 HE1       -81.8270  -12.4990  -40.2030 H       103 PHE    0.1150
   1675 HE2       -81.6340  -13.7830  -44.2800 H       103 PHE    0.5100
   1676 HZ        -80.4960  -13.1960  -42.1560 H       103 PHE   -0.5100
   1677 N         -88.3390  -14.6340  -40.2920 N.am    104 VAL   -0.4700
   1678 CA        -89.6550  -14.3750  -39.7000 C.3     104 VAL    0.3100
   1679 C         -89.7280  -12.9190  -39.2330 C.2     104 VAL    0.0700
   1680 O         -90.7250  -12.2430  -39.4780 O.2     104 VAL    0.0900
   1681 CB        -89.9910  -15.3290  -38.4810 C.3     104 VAL   -0.0900
   1682 CG1       -89.4670  -16.7250  -38.7200 C.3     104 VAL    0.0900
   1683 CG2       -89.4390  -14.7640  -37.2110 C.3     104 VAL   -0.2700
   1684 HN        -87.8320  -15.4040  -39.9130 H       104 VAL    0.0900
   1685 HA        -90.3910  -14.5070  -40.4790 H       104 VAL    0.0900
   1686 HB        -91.0920  -15.3710  -38.3430 H       104 VAL    0.0900
   1687 HG11      -88.3560  -16.7300  -38.6720 H       104 VAL   -0.2700
   1688 HG12      -89.7780  -17.0800  -39.7270 H       104 VAL    0.0900
   1689 HG13      -89.8590  -17.4150  -37.9430 H       104 VAL    0.0900
   1690 HG21      -89.5810  -13.6620  -37.1890 H       104 VAL    0.0900
   1691 HG22      -88.3520  -14.9820  -37.1410 H       104 VAL    0.5100
   1692 HG23      -89.9660  -15.2070  -36.3390 H       104 VAL   -0.5100
   1693 N         -88.6810  -12.4160  -38.5870 N.am    105 PHE   -0.4700
   1694 CA        -88.7020  -11.0360  -38.1220 C.3     105 PHE    0.3100
   1695 C         -88.5480  -10.0760  -39.2820 C.2     105 PHE    0.0700
   1696 O         -88.2140   -8.9000  -39.0590 O.2     105 PHE    0.0900
   1697 CB        -87.5630  -10.7780  -37.1370 C.3     105 PHE   -0.1800
   1698 CG        -87.5720  -11.6930  -35.9560 C.ar    105 PHE    0.0900
   1699 CD1       -88.7380  -11.8540  -35.2000 C.ar    105 PHE    0.0900
   1700 CD2       -86.4100  -12.3880  -35.5860 C.ar    105 PHE    0.0000
   1701 CE1       -88.7580  -12.6980  -34.0820 C.ar    105 PHE   -0.1150
   1702 CE2       -86.4060  -13.2360  -34.4710 C.ar    105 PHE    0.1150
   1703 CZ        -87.5840  -13.3950  -33.7140 C.ar    105 PHE   -0.1150
   1704 HN        -87.8580  -12.9440  -38.3960 H       105 PHE    0.1150
   1705 HA        -89.6550  -10.8580  -37.6470 H       105 PHE   -0.1150
   1706 HB1       -87.6420   -9.7410  -36.7490 H       105 PHE    0.1150
   1707 HB2       -86.5900  -10.9210  -37.6550 H       105 PHE   -0.1150
   1708 HD1       -89.6340  -11.3200  -35.4810 H       105 PHE    0.1150
   1709 HD2       -85.5090  -12.2680  -36.1680 H       105 PHE   -0.1150
   1710 HE1       -89.6630  -12.8160  -33.5050 H       105 PHE    0.1150
   1711 HE2       -85.5070  -13.7650  -34.1930 H       105 PHE    0.5100
   1712 HZ        -87.5910  -14.0470  -32.8540 H       105 PHE   -0.5100
   1713 N         -88.7650  -10.5510  -40.5060 N.am    106 GLY   -0.4700
   1714 CA        -88.6320   -9.6760  -41.6510 C.3     106 GLY    0.3100
   1715 C         -87.3280   -8.8830  -41.7170 C.2     106 GLY   -0.0200
   1716 O         -86.3200   -9.2800  -41.1470 O.2     106 GLY    0.0900
   1717 HN        -89.0200  -11.4980  -40.6850 H       106 GLY    0.0900
   1718 HA1       -89.4540   -8.9770  -41.6170 H       106 GLY    0.5100
   1719 HA2       -88.7020  -10.2910  -42.5350 H       106 GLY   -0.5100
   1720 N         -87.3150   -7.7570  -42.4330 N.am    107 PRO   -0.2900
   1721 CA        -86.1240   -6.9210  -42.5650 C.3     107 PRO    0.0000
   1722 C         -85.4170   -6.5430  -41.2900 C.2     107 PRO    0.0900
   1723 O         -84.1970   -6.3520  -41.3160 O.2     107 PRO    0.0900
   1724 CB        -86.6390   -5.6960  -43.3300 C.3     107 PRO    0.0200
   1725 CG        -88.1180   -5.7610  -43.1870 C.3     107 PRO    0.0900
   1726 CD        -88.3960   -7.2200  -43.2650 C.3     107 PRO   -0.1800
   1727 HA        -85.3350   -7.4630  -43.0600 H       107 PRO    0.0900
   1728 HB1       -86.3430   -5.7450  -44.4000 H       107 PRO    0.0900
   1729 HB2       -86.2400   -4.7570  -42.8900 H       107 PRO   -0.1800
   1730 HG1       -88.4460   -5.3400  -42.2130 H       107 PRO    0.0900
   1731 HG2       -88.6270   -5.2100  -44.0060 H       107 PRO    0.0900
   1732 HD1       -89.3860   -7.4800  -42.8360 H       107 PRO    0.5100
   1733 HD2       -88.3190   -7.6040  -44.3040 H       107 PRO   -0.5100
   1734 N         -86.1450   -6.4250  -40.1820 N.am    108 THR   -0.4700
   1735 CA        -85.4900   -6.0620  -38.9310 C.3     108 THR    0.3100
   1736 C         -84.4980   -7.1570  -38.5660 C.2     108 THR    0.0700
   1737 O         -83.3190   -6.8560  -38.3100 O.2     108 THR    0.0900
   1738 CB        -86.5050   -5.8460  -37.7750 C.3     108 THR    0.1400
   1739 CG2       -85.7760   -5.4620  -36.5130 C.3     108 THR    0.0900
   1740 OG1       -87.3930   -4.7710  -38.0960 O.3     108 THR   -0.6600
   1741 HN        -87.1310   -6.5750  -40.1560 H       108 THR    0.4300
   1742 HA        -84.9330   -5.1540  -39.1060 H       108 THR   -0.2700
   1743 HB        -87.1000   -6.7720  -37.6200 H       108 THR    0.0900
   1744 HG1       -87.9900   -4.6890  -37.3490 H       108 THR    0.0900
   1745 HG21      -85.0690   -4.6290  -36.7180 H       108 THR    0.0900
   1746 HG22      -85.1990   -6.3300  -36.1290 H       108 THR    0.5100
   1747 HG23      -86.5040   -5.1270  -35.7420 H       108 THR   -0.5100
   1748 N         -84.9560   -8.4160  -38.5730 N.am    109 GLY   -0.4700
   1749 CA        -84.0760   -9.5310  -38.2620 C.3     109 GLY    0.3100
   1750 C         -82.9150   -9.6210  -39.2370 C.2     109 GLY   -0.0200
   1751 O         -81.8200  -10.0620  -38.8940 O.2     109 GLY    0.0900
   1752 HN        -85.9030   -8.6420  -38.7880 H       109 GLY    0.0900
   1753 HA1       -84.6550  -10.4410  -38.3130 H       109 GLY    0.5100
   1754 HA2       -83.6920   -9.3890  -37.2620 H       109 GLY   -0.5100
   1755 N         -83.1680   -9.1770  -40.4660 N.am    110 CYS   -0.4700
   1756 CA        -82.1740   -9.2040  -41.5220 C.3     110 CYS    0.3100
   1757 C         -81.1630   -8.1300  -41.3020 C.2     110 CYS    0.0700
   1758 O         -80.0080   -8.2590  -41.7350 O.2     110 CYS    0.0900
   1759 CB        -82.8410   -8.9980  -42.8510 C.3     110 CYS   -0.1000
   1760 SG        -81.6900   -8.7500  -44.2270 S.3     110 CYS    0.0900
   1761 HN        -84.0580   -8.8050  -40.7160 H       110 CYS    0.0900
   1762 HA        -81.6760  -10.1620  -41.4940 H       110 CYS   -0.0800
   1763 HB1       -83.5040   -8.1090  -42.7710 H       110 CYS    0.5100
   1764 HB2       -83.4710   -9.8870  -43.0650 H       110 CYS   -0.5100
   1765 N         -81.5980   -7.0500  -40.6550 N.am    111 ASN   -0.4700
   1766 CA        -80.6900   -5.9630  -40.3320 C.3     111 ASN    0.3100
   1767 C         -79.8150   -6.3550  -39.1650 C.2     111 ASN    0.0700
   1768 O         -78.6300   -6.0590  -39.1740 O.2     111 ASN    0.0900
   1769 CB        -81.4690   -4.6880  -40.0090 C.3     111 ASN   -0.1800
   1770 CG        -82.0980   -4.0660  -41.2410 C.2     111 ASN    0.0900
   1771 ND2       -83.3960   -3.8580  -41.1750 N.am    111 ASN    0.0900
   1772 OD1       -81.4310   -3.7700  -42.2310 O.2     111 ASN    0.5500
   1773 HN        -82.5460   -6.9400  -40.3690 H       111 ASN   -0.5500
   1774 HA        -80.0440   -5.8030  -41.1820 H       111 ASN   -0.6200
   1775 HB1       -80.7770   -3.9480  -39.5540 H       111 ASN    0.3200
   1776 HB2       -82.2740   -4.9300  -39.2840 H       111 ASN    0.3000
   1777 HD21      -83.8770   -3.4510  -41.9510 H       111 ASN    0.5100
   1778 HD22      -83.9020   -4.1070  -40.3480 H       111 ASN   -0.5100
   1779 N         -80.3860   -7.0250  -38.1630 N.am    112 LEU   -0.4700
   1780 CA        -79.6100   -7.4630  -37.0050 C.3     112 LEU    0.3100
   1781 C         -78.5650   -8.4180  -37.4780 C.2     112 LEU    0.0700
   1782 O         -77.3880   -8.2540  -37.1840 O.2     112 LEU    0.0900
   1783 CB        -80.5130   -8.1740  -35.9910 C.3     112 LEU   -0.1800
   1784 CG        -81.5600   -7.2940  -35.2990 C.3     112 LEU    0.0900
   1785 CD1       -82.4930   -8.1830  -34.5000 C.3     112 LEU    0.0900
   1786 CD2       -80.8740   -6.2320  -34.4180 C.3     112 LEU   -0.0900
   1787 HN        -81.3560   -7.2550  -38.1600 H       112 LEU    0.0900
   1788 HA        -79.1580   -6.5900  -36.5560 H       112 LEU   -0.2700
   1789 HB1       -79.8630   -8.6160  -35.2060 H       112 LEU    0.0900
   1790 HB2       -81.0460   -8.9900  -36.5210 H       112 LEU    0.0900
   1791 HG        -82.1380   -6.7280  -36.0600 H       112 LEU    0.0900
   1792 HD11      -81.9200   -8.7490  -33.7350 H       112 LEU   -0.2700
   1793 HD12      -82.9950   -8.9090  -35.1760 H       112 LEU    0.0900
   1794 HD13      -83.2570   -7.5630  -33.9840 H       112 LEU    0.0900
   1795 HD21      -80.2210   -5.5830  -35.0400 H       112 LEU    0.0900
   1796 HD22      -80.2500   -6.7280  -33.6450 H       112 LEU    0.5100
   1797 HD23      -81.6410   -5.5960  -33.9270 H       112 LEU   -0.5100
   1798 N         -79.0410   -9.4170  -38.2030 N.am    113 GLU   -0.4700
   1799 CA        -78.2260  -10.4320  -38.8050 C.3     113 GLU    0.3100
   1800 C         -77.0580   -9.7360  -39.5560 C.2     113 GLU    0.0700
   1801 O         -75.9090   -9.8800  -39.1550 O.2     113 GLU    0.0900
   1802 CB        -79.1310  -11.2320  -39.7520 C.3     113 GLU   -0.1800
   1803 CG        -79.0710  -12.7130  -39.5940 C.3     113 GLU    0.0900
   1804 CD        -77.7140  -13.2030  -39.9400 C.2     113 GLU    0.0900
   1805 OE1       -77.2170  -12.7600  -41.0030 O.co2   113 GLU   -0.2800
   1806 OE2       -77.1310  -13.9820  -39.1640 O.co2   113 GLU    0.0900
   1807 HN        -80.0190   -9.5100  -38.3670 H       113 GLU    0.0900
   1808 HA        -77.8200  -11.0620  -38.0280 H       113 GLU    0.6200
   1809 HB1       -78.8430  -10.9840  -40.7960 H       113 GLU   -0.7600
   1810 HB2       -80.1800  -10.9100  -39.5820 H       113 GLU   -0.7600
   1811 HG1       -79.8150  -13.1920  -40.2660 H       113 GLU    0.5100
   1812 HG2       -79.3000  -12.9870  -38.5420 H       113 GLU   -0.5100
   1813 N         -77.3630   -8.9270  -40.5740 N.am    114 GLY   -0.4700
   1814 CA        -76.3370   -8.2820  -41.3760 C.3     114 GLY    0.3100
   1815 C         -75.4120   -7.3420  -40.6280 C.2     114 GLY   -0.0200
   1816 O         -74.1980   -7.4660  -40.7180 O.2     114 GLY    0.0900
   1817 HN        -78.3060   -8.7290  -40.8290 H       114 GLY    0.0900
   1818 HA1       -76.8430   -7.7190  -42.1470 H       114 GLY    0.5100
   1819 HA2       -75.7390   -9.0650  -41.8180 H       114 GLY   -0.5100
   1820 N         -75.9880   -6.4070  -39.8710 N.am    115 PHE   -0.4700
   1821 CA        -75.2280   -5.4030  -39.1190 C.3     115 PHE    0.3100
   1822 C         -74.1880   -5.9950  -38.1870 C.2     115 PHE    0.0700
   1823 O         -73.0210   -5.6350  -38.2550 O.2     115 PHE    0.0900
   1824 CB        -76.1700   -4.5000  -38.2930 C.3     115 PHE   -0.1800
   1825 CG        -75.4510   -3.4690  -37.4630 C.ar    115 PHE    0.0900
   1826 CD1       -74.8420   -2.3700  -38.0660 C.ar    115 PHE    0.0900
   1827 CD2       -75.3350   -3.6200  -36.0820 C.ar    115 PHE    0.0000
   1828 CE1       -74.1220   -1.4370  -37.3120 C.ar    115 PHE   -0.1150
   1829 CE2       -74.6150   -2.6920  -35.3160 C.ar    115 PHE    0.1150
   1830 CZ        -74.0090   -1.6000  -35.9370 C.ar    115 PHE   -0.1150
   1831 HN        -76.9780   -6.3490  -39.7820 H       115 PHE    0.1150
   1832 HA        -74.6670   -4.8100  -39.8250 H       115 PHE   -0.1150
   1833 HB1       -76.7620   -5.1300  -37.5940 H       115 PHE    0.1150
   1834 HB2       -76.8480   -3.9520  -38.9820 H       115 PHE   -0.1150
   1835 HD1       -74.9270   -2.2360  -39.1350 H       115 PHE    0.1150
   1836 HD2       -75.8060   -4.4630  -35.5970 H       115 PHE   -0.1150
   1837 HE1       -73.6570   -0.5920  -37.7980 H       115 PHE    0.1150
   1838 HE2       -74.5300   -2.8230  -34.2470 H       115 PHE    0.5100
   1839 HZ        -73.4520   -0.8850  -35.3490 H       115 PHE   -0.5100
   1840 N         -74.5850   -6.9030  -37.3150 N.am    116 PHE   -0.4700
   1841 CA        -73.6250   -7.4300  -36.3770 C.3     116 PHE    0.3100
   1842 C         -72.5460   -8.2620  -36.9820 C.2     116 PHE    0.0700
   1843 O         -71.4460   -8.2690  -36.4430 O.2     116 PHE    0.0900
   1844 CB        -74.3410   -8.1710  -35.2640 C.3     116 PHE   -0.1800
   1845 CG        -74.9480   -7.2480  -34.2780 C.ar    116 PHE    0.0900
   1846 CD1       -74.1420   -6.3460  -33.5790 C.ar    116 PHE    0.0900
   1847 CD2       -76.3270   -7.2160  -34.0890 C.ar    116 PHE    0.0000
   1848 CE1       -74.7040   -5.4200  -32.7020 C.ar    116 PHE   -0.1150
   1849 CE2       -76.8960   -6.2920  -33.2170 C.ar    116 PHE    0.1150
   1850 CZ        -76.0850   -5.3910  -32.5220 C.ar    116 PHE   -0.1150
   1851 HN        -75.5180   -7.2500  -37.2650 H       116 PHE    0.1150
   1852 HA        -73.0560   -6.6040  -35.9760 H       116 PHE   -0.1150
   1853 HB1       -73.6180   -8.8160  -34.7200 H       116 PHE    0.1150
   1854 HB2       -75.1570   -8.7890  -35.6940 H       116 PHE   -0.1150
   1855 HD1       -73.0700   -6.3670  -33.7180 H       116 PHE    0.1150
   1856 HD2       -76.9590   -7.9110  -34.6220 H       116 PHE   -0.1150
   1857 HE1       -74.0720   -4.7270  -32.1650 H       116 PHE    0.1150
   1858 HE2       -77.9670   -6.2730  -33.0770 H       116 PHE    0.5100
   1859 HZ        -76.5280   -4.6740  -31.8470 H       116 PHE   -0.5100
   1860 N         -72.8140   -8.9610  -38.0780 N.am    117 ALA   -0.4700
   1861 CA        -71.7710   -9.7630  -38.6960 C.3     117 ALA    0.3100
   1862 C         -70.7830   -8.8360  -39.3940 C.2     117 ALA    0.0700
   1863 O         -69.5740   -9.0830  -39.4250 O.2     117 ALA    0.0900
   1864 CB        -72.3780  -10.7050  -39.6830 C.3     117 ALA   -0.2700
   1865 HN        -73.7110   -8.9680  -38.5120 H       117 ALA    0.0900
   1866 HA        -71.2560  -10.3080  -37.9190 H       117 ALA    0.0900
   1867 HB1       -72.9150  -10.1370  -40.4730 H       117 ALA    0.0900
   1868 HB2       -73.1030  -11.3730  -39.1700 H       117 ALA    0.5100
   1869 HB3       -71.5830  -11.3150  -40.1620 H       117 ALA   -0.5100
   1870 N         -71.3240   -7.7390  -39.9270 N.am    118 THR   -0.4700
   1871 CA        -70.5450   -6.7080  -40.6110 C.3     118 THR    0.3100
   1872 C         -69.6850   -5.9920  -39.6000 C.2     118 THR    0.0700
   1873 O         -68.4480   -5.8860  -39.7380 O.2     118 THR    0.0900
   1874 CB        -71.4660   -5.6560  -41.2430 C.3     118 THR    0.1400
   1875 CG2       -70.6500   -4.5130  -41.8480 C.3     118 THR    0.0900
   1876 OG1       -72.2670   -6.2800  -42.2550 O.3     118 THR   -0.6600
   1877 HN        -72.3050   -7.5700  -39.8800 H       118 THR    0.4300
   1878 HA        -69.9490   -7.1900  -41.3710 H       118 THR   -0.2700
   1879 HB        -72.1320   -5.2190  -40.4690 H       118 THR    0.0900
   1880 HG1       -72.9830   -6.7210  -41.7920 H       118 THR    0.0900
   1881 HG21      -69.9700   -4.9050  -42.6340 H       118 THR    0.0900
   1882 HG22      -70.0370   -4.0270  -41.0590 H       118 THR    0.5100
   1883 HG23      -71.3300   -3.7650  -42.3080 H       118 THR   -0.5100
   1884 N         -70.3630   -5.4960  -38.5720 N.am    119 LEU   -0.4700
   1885 CA        -69.7140   -4.7750  -37.4870 C.3     119 LEU    0.3100
   1886 C         -68.5480   -5.6190  -36.9640 C.2     119 LEU    0.0700
   1887 O         -67.4360   -5.1250  -36.7880 O.2     119 LEU    0.0900
   1888 CB        -70.7300   -4.5340  -36.3630 C.3     119 LEU   -0.1800
   1889 CG        -70.7820   -3.1460  -35.7360 C.3     119 LEU    0.0900
   1890 CD1       -71.3450   -3.2560  -34.3290 C.3     119 LEU    0.0900
   1891 CD2       -69.3810   -2.5620  -35.7050 C.3     119 LEU   -0.0900
   1892 HN        -71.3510   -5.5970  -38.4960 H       119 LEU    0.0900
   1893 HA        -69.3440   -3.8370  -37.8740 H       119 LEU   -0.2700
   1894 HB1       -70.5060   -5.2560  -35.5530 H       119 LEU    0.0900
   1895 HB2       -71.7370   -4.7500  -36.7750 H       119 LEU    0.0900
   1896 HG        -71.4290   -2.4820  -36.3480 H       119 LEU    0.0900
   1897 HD11      -70.6140   -3.7630  -33.6630 H       119 LEU   -0.2700
   1898 HD12      -72.2830   -3.8520  -34.3430 H       119 LEU    0.0900
   1899 HD13      -71.5510   -2.2430  -33.9240 H       119 LEU    0.0900
   1900 HD21      -69.1170   -2.1500  -36.7030 H       119 LEU    0.0900
   1901 HD22      -68.6470   -3.3520  -35.4410 H       119 LEU    0.5100
   1902 HD23      -69.3310   -1.7400  -34.9590 H       119 LEU   -0.5100
   1903 N         -68.8180   -6.9050  -36.7480 N.am    120 GLY   -0.4700
   1904 CA        -67.8100   -7.8170  -36.2380 C.3     120 GLY    0.3100
   1905 C         -66.6250   -8.0640  -37.1450 C.2     120 GLY   -0.0200
   1906 O         -65.4740   -7.9980  -36.7130 O.2     120 GLY    0.0900
   1907 HN        -69.7180   -7.2970  -36.9260 H       120 GLY    0.0900
   1908 HA1       -68.3000   -8.7630  -36.0550 H       120 GLY    0.5100
   1909 HA2       -67.4460   -7.4010  -35.3100 H       120 GLY   -0.5100
   1910 N         -66.8870   -8.3670  -38.4090 N.am    121 GLY   -0.4700
   1911 CA        -65.7920   -8.6050  -39.3240 C.3     121 GLY    0.3100
   1912 C         -64.9550   -7.3530  -39.5360 C.2     121 GLY   -0.0200
   1913 O         -63.7130   -7.4290  -39.5750 O.2     121 GLY    0.0900
   1914 HN        -67.8120   -8.4420  -38.7720 H       121 GLY    0.0900
   1915 HA1       -66.2060   -8.9220  -40.2700 H       121 GLY    0.5100
   1916 HA2       -65.1690   -9.3850  -38.9110 H       121 GLY   -0.5100
   1917 N         -65.6400   -6.2090  -39.6560 N.am    122 GLU   -0.4700
   1918 CA        -64.9980   -4.9230  -39.8910 C.3     122 GLU    0.3100
   1919 C         -64.2060   -4.4190  -38.6780 C.2     122 GLU    0.0700
   1920 O         -63.2110   -3.6970  -38.8300 O.2     122 GLU    0.0900
   1921 CB        -66.0400   -3.8910  -40.3130 C.3     122 GLU   -0.1800
   1922 CG        -66.3580   -3.9040  -41.7950 C.3     122 GLU    0.0900
   1923 CD        -65.1140   -3.8370  -42.6780 C.2     122 GLU    0.0900
   1924 OE1       -64.1190   -3.1860  -42.2860 O.co2   122 GLU   -0.2800
   1925 OE2       -65.1330   -4.4300  -43.7820 O.co2   122 GLU    0.0900
   1926 HN        -66.6340   -6.1870  -39.5890 H       122 GLU    0.0900
   1927 HA        -64.2570   -5.0520  -40.6650 H       122 GLU    0.6200
   1928 HB1       -65.6620   -2.8810  -40.0440 H       122 GLU   -0.7600
   1929 HB2       -66.9770   -4.0860  -39.7500 H       122 GLU   -0.7600
   1930 HG1       -67.0030   -3.0320  -42.0310 H       122 GLU    0.5100
   1931 HG2       -66.9070   -4.8400  -42.0330 H       122 GLU   -0.5100
   1932 N         -64.6360   -4.7660  -37.4730 N.am    123 ILE   -0.4700
   1933 CA        -63.8900   -4.3520  -36.2920 C.3     123 ILE    0.3100
   1934 C         -62.6190   -5.2200  -36.2280 C.2     123 ILE    0.0700
   1935 O         -61.5650   -4.7880  -35.7330 O.2     123 ILE    0.0900
   1936 CB        -64.7360   -4.5090  -35.0020 C.3     123 ILE   -0.0900
   1937 CG1       -65.7350   -3.3530  -34.8820 C.3     123 ILE    0.0900
   1938 CG2       -63.8270   -4.5560  -33.7890 C.3     123 ILE   -0.2700
   1939 CD        -66.6890   -3.4800  -33.7260 C.3     123 ILE    0.0900
   1940 HN        -65.4610   -5.3080  -37.3230 H       123 ILE    0.0900
   1941 HA        -63.6040   -3.3200  -36.4270 H       123 ILE    0.0900
   1942 HB        -65.3290   -5.4460  -35.0590 H       123 ILE   -0.1800
   1943 HG11      -66.3270   -3.3010  -35.8200 H       123 ILE    0.0900
   1944 HG12      -65.1650   -2.4080  -34.7630 H       123 ILE    0.0900
   1945 HG21      -63.1090   -3.7090  -33.8160 H       123 ILE   -0.2700
   1946 HG22      -63.2530   -5.5080  -33.7830 H       123 ILE    0.0900
   1947 HG23      -64.4320   -4.4790  -32.8600 H       123 ILE    0.0900
   1948 HD1       -66.1260   -3.5170  -32.7690 H       123 ILE    0.0900
   1949 HD2       -67.2800   -4.4140  -33.8260 H       123 ILE    0.5100
   1950 HD3       -67.3730   -2.6050  -33.7030 H       123 ILE   -0.5100
   1951 N         -62.7220   -6.4450  -36.7480 N.am    124 ALA   -0.4700
   1952 CA        -61.5870   -7.3480  -36.7930 C.3     124 ALA    0.3100
   1953 C         -60.6100   -6.8140  -37.8230 C.2     124 ALA    0.0700
   1954 O         -59.4280   -6.7390  -37.5470 O.2     124 ALA    0.0900
   1955 CB        -62.0430   -8.7390  -37.1680 C.3     124 ALA   -0.2700
   1956 HN        -63.5770   -6.7930  -37.1260 H       124 ALA    0.0900
   1957 HA        -61.1220   -7.3540  -35.8180 H       124 ALA    0.0900
   1958 HB1       -62.5300   -8.7250  -38.1670 H       124 ALA    0.0900
   1959 HB2       -62.7780   -9.1120  -36.4230 H       124 ALA    0.5100
   1960 HB3       -61.1700   -9.4250  -37.2080 H       124 ALA   -0.5100
   1961 N         -61.1050   -6.4190  -38.9980 N.am    125 LEU   -0.4700
   1962 CA        -60.2500   -5.8750  -40.0640 C.3     125 LEU    0.3100
   1963 C         -59.5190   -4.6300  -39.6300 C.2     125 LEU    0.0700
   1964 O         -58.3210   -4.5240  -39.8530 O.2     125 LEU    0.0900
   1965 CB        -61.0630   -5.5310  -41.3200 C.3     125 LEU   -0.1800
   1966 CG        -60.3410   -4.7200  -42.4030 C.3     125 LEU    0.0900
   1967 CD1       -59.1190   -5.4740  -42.8850 C.3     125 LEU    0.0900
   1968 CD2       -61.2890   -4.4330  -43.5500 C.3     125 LEU   -0.0900
   1969 HN        -62.0780   -6.4740  -39.2060 H       125 LEU    0.0900
   1970 HA        -59.5020   -6.6190  -40.2980 H       125 LEU   -0.2700
   1971 HB1       -61.9530   -4.9510  -40.9990 H       125 LEU    0.0900
   1972 HB2       -61.3990   -6.4850  -41.7770 H       125 LEU    0.0900
   1973 HG        -60.0300   -3.7380  -41.9860 H       125 LEU    0.0900
   1974 HD11      -59.3930   -6.5190  -43.1430 H       125 LEU   -0.2700
   1975 HD12      -58.3480   -5.4960  -42.0850 H       125 LEU    0.0900
   1976 HD13      -58.7040   -4.9820  -43.7910 H       125 LEU    0.0900
   1977 HD21      -62.0650   -3.7040  -43.2310 H       125 LEU    0.0900
   1978 HD22      -61.7920   -5.3710  -43.8680 H       125 LEU    0.5100
   1979 HD23      -60.7270   -4.0000  -44.4050 H       125 LEU   -0.5100
   1980 N         -60.2210   -3.6780  -39.0300 N.am    126 TRP   -0.4700
   1981 CA        -59.5560   -2.4650  -38.6200 C.3     126 TRP    0.3100
   1982 C         -58.6780   -2.6960  -37.4220 C.2     126 TRP    0.0700
   1983 O         -57.7090   -1.9640  -37.2440 O.2     126 TRP    0.0900
   1984 CB        -60.5760   -1.3710  -38.3390 C.3     126 TRP   -0.1800
   1985 CG        -61.2030   -0.8630  -39.5830 C.ar    126 TRP    0.0900
   1986 CD1       -62.4810   -1.0750  -40.0030 C.ar    126 TRP    0.0900
   1987 CD2       -60.5710   -0.0800  -40.5960 C.ar    126 TRP   -0.0300
   1988 CE2       -61.5300    0.1450  -41.6090 C.ar    126 TRP   -0.1500
   1989 CE3       -59.2860    0.4470  -40.7500 C.ar    126 TRP    0.2200
   1990 NE1       -62.6870   -0.4710  -41.2180 N.ar    126 TRP   -0.5100
   1991 CZ2       -61.2440    0.8810  -42.7650 C.ar    126 TRP    0.3700
   1992 CZ3       -58.9980    1.1810  -41.9060 C.ar    126 TRP    0.2400
   1993 CH2       -59.9780    1.3900  -42.8950 C.ar    126 TRP    0.1100
   1994 HN        -61.1970   -3.7520  -38.8420 H       126 TRP   -0.2500
   1995 HA        -58.8900   -2.1620  -39.4140 H       126 TRP    0.1700
   1996 HB1       -60.0710   -0.5260  -37.8230 H       126 TRP   -0.2000
   1997 HB2       -61.3730   -1.7770  -37.6790 H       126 TRP    0.1400
   1998 HD1       -63.2250   -1.6370  -39.4580 H       126 TRP   -0.2700
   1999 HE1       -63.5240   -0.4790  -41.7210 H       126 TRP    0.1600
   2000 HE3       -58.5190    0.3020  -40.0040 H       126 TRP   -0.1400
   2001 HZ2       -61.9800    1.0500  -43.5370 H       126 TRP    0.1400
   2002 HZ3       -58.0090    1.5950  -42.0410 H       126 TRP    0.5100
   2003 HH2       -59.7270    1.9650  -43.7750 H       126 TRP   -0.5100
   2004 N         -58.9840   -3.6920  -36.5940 N.am    127 SER   -0.4700
   2005 CA        -58.1300   -3.9480  -35.4420 C.3     127 SER    0.3100
   2006 C         -56.8010   -4.4990  -35.9300 C.2     127 SER    0.0700
   2007 O         -55.7940   -4.3880  -35.2310 O.2     127 SER    0.0900
   2008 CB        -58.7890   -4.9320  -34.4740 C.3     127 SER    0.0500
   2009 OG        -59.7630   -4.2870  -33.6820 O.3     127 SER    0.0900
   2010 HN        -59.7760   -4.2840  -36.7190 H       127 SER    0.0900
   2011 HA        -57.9480   -3.0050  -34.9480 H       127 SER   -0.6600
   2012 HB1       -58.0180   -5.3670  -33.8030 H       127 SER    0.4300
   2013 HB2       -59.2810   -5.7440  -35.0490 H       127 SER    0.5100
   2014 HG1       -60.5470   -4.2170  -34.2320 H       127 SER   -0.5100
   2015 N         -56.8000   -5.0860  -37.1290 N.am    128 LEU   -0.4700
   2016 CA        -55.5850   -5.6360  -37.7290 C.3     128 LEU    0.3100
   2017 C         -54.6680   -4.5260  -38.2130 C.2     128 LEU    0.0700
   2018 O         -53.4550   -4.6760  -38.1640 O.2     128 LEU    0.0900
   2019 CB        -55.9330   -6.5470  -38.8970 C.3     128 LEU   -0.1800
   2020 CG        -56.3710   -7.9060  -38.3990 C.3     128 LEU    0.0900
   2021 CD1       -56.7350   -8.8130  -39.5690 C.3     128 LEU    0.0900
   2022 CD2       -55.2330   -8.4900  -37.5720 C.3     128 LEU   -0.0900
   2023 HN        -57.6310   -5.1760  -37.6700 H       128 LEU    0.0900
   2024 HA        -55.0550   -6.1880  -36.9660 H       128 LEU   -0.2700
   2025 HB1       -55.0430   -6.6620  -39.5510 H       128 LEU    0.0900
   2026 HB2       -56.7550   -6.0890  -39.4870 H       128 LEU    0.0900
   2027 HG        -57.2540   -7.7890  -37.7360 H       128 LEU    0.0900
   2028 HD11      -55.8570   -8.9450  -40.2380 H       128 LEU   -0.2700
   2029 HD12      -57.5610   -8.3600  -40.1560 H       128 LEU    0.0900
   2030 HD13      -57.0470   -9.8110  -39.1920 H       128 LEU    0.0900
   2031 HD21      -55.2410   -8.0520  -36.5510 H       128 LEU    0.0900
   2032 HD22      -54.2590   -8.2550  -38.0520 H       128 LEU    0.5100
   2033 HD23      -55.3530   -9.5900  -37.4870 H       128 LEU   -0.5100
   2034 N         -55.2440   -3.4210  -38.6880 N.am    129 VAL   -0.4700
   2035 CA        -54.4470   -2.2940  -39.1590 C.3     129 VAL    0.3100
   2036 C         -53.7570   -1.6360  -37.9530 C.2     129 VAL    0.0700
   2037 O         -52.5760   -1.2630  -38.0560 O.2     129 VAL    0.0900
   2038 CB        -55.3230   -1.2480  -39.9370 C.3     129 VAL   -0.0900
   2039 CG1       -54.4470   -0.1150  -40.4540 C.3     129 VAL    0.0900
   2040 CG2       -56.0390   -1.9160  -41.1100 C.3     129 VAL   -0.2700
   2041 HN        -56.2340   -3.3170  -38.7430 H       129 VAL    0.0900
   2042 HA        -53.6760   -2.6840  -39.8050 H       129 VAL    0.0900
   2043 HB        -56.0980   -0.8350  -39.2560 H       129 VAL    0.0900
   2044 HG11      -53.5670   -0.5270  -40.9920 H       129 VAL   -0.2700
   2045 HG12      -54.0840    0.5010  -39.6030 H       129 VAL    0.0900
   2046 HG13      -55.0260    0.5210  -41.1560 H       129 VAL    0.0900
   2047 HG21      -56.5580   -2.8370  -40.7670 H       129 VAL    0.0900
   2048 HG22      -55.3020   -2.1950  -41.8940 H       129 VAL    0.5100
   2049 HG23      -56.7950   -1.2220  -41.5370 H       129 VAL   -0.5100
   2050 N         -54.4810   -1.5140  -36.8280 N.am    130 VAL   -0.4700
   2051 CA        -53.9520   -0.9290  -35.5850 C.3     130 VAL    0.3100
   2052 C         -52.7970   -1.7840  -35.0910 C.2     130 VAL    0.0700
   2053 O         -51.7830   -1.2580  -34.6220 O.2     130 VAL    0.0900
   2054 CB        -55.0280   -0.8730  -34.4480 C.3     130 VAL   -0.0900
   2055 CG1       -54.4180   -0.3500  -33.1700 C.3     130 VAL    0.0900
   2056 CG2       -56.1870    0.0090  -34.8560 C.3     130 VAL   -0.2700
   2057 HN        -55.4280   -1.8220  -36.7860 H       130 VAL    0.0900
   2058 HA        -53.6080    0.0680  -35.8140 H       130 VAL    0.0900
   2059 HB        -55.4320   -1.8940  -34.2730 H       130 VAL    0.0900
   2060 HG11      -53.8600    0.5900  -33.3700 H       130 VAL   -0.2700
   2061 HG12      -53.7120   -1.0990  -32.7530 H       130 VAL    0.0900
   2062 HG13      -55.2170   -0.1360  -32.4290 H       130 VAL    0.0900
   2063 HG21      -56.6640   -0.3890  -35.7770 H       130 VAL    0.0900
   2064 HG22      -55.8230    1.0380  -35.0630 H       130 VAL    0.5100
   2065 HG23      -56.9460    0.0350  -34.0460 H       130 VAL   -0.5100
   2066 N         -52.9500   -3.1020  -35.1930 N.am    131 LEU   -0.4700
   2067 CA        -51.9050   -4.0100  -34.7740 C.3     131 LEU    0.3100
   2068 C         -50.7280   -3.8650  -35.7280 C.2     131 LEU    0.0700
   2069 O         -49.5790   -3.8020  -35.2830 O.2     131 LEU    0.0900
   2070 CB        -52.4430   -5.4500  -34.7430 C.3     131 LEU   -0.1800
   2071 CG        -53.0830   -5.9600  -33.4360 C.3     131 LEU    0.0900
   2072 CD1       -53.8160   -4.8590  -32.7180 C.3     131 LEU    0.0900
   2073 CD2       -54.0410   -7.0870  -33.7550 C.3     131 LEU   -0.0900
   2074 HN        -53.7820   -3.5180  -35.5550 H       131 LEU    0.0900
   2075 HA        -51.5700   -3.7100  -33.7920 H       131 LEU   -0.2700
   2076 HB1       -51.5950   -6.1240  -34.9820 H       131 LEU    0.0900
   2077 HB2       -53.2080   -5.5340  -35.5420 H       131 LEU    0.0900
   2078 HG        -52.2870   -6.3600  -32.7730 H       131 LEU    0.0900
   2079 HD11      -54.7300   -4.5770  -33.2830 H       131 LEU   -0.2700
   2080 HD12      -53.1630   -3.9640  -32.6300 H       131 LEU    0.0900
   2081 HD13      -54.1170   -5.2030  -31.7050 H       131 LEU    0.0900
   2082 HD21      -53.4970   -7.9230  -34.2470 H       131 LEU    0.0900
   2083 HD22      -54.8340   -6.7270  -34.4450 H       131 LEU    0.5100
   2084 HD23      -54.5030   -7.4680  -32.8200 H       131 LEU   -0.5100
   2085 N         -51.0030   -3.7760  -37.0300 N.am    132 ALA   -0.4700
   2086 CA        -49.9450   -3.6210  -38.0250 C.3     132 ALA    0.3100
   2087 C         -49.0880   -2.4170  -37.6650 C.2     132 ALA    0.0700
   2088 O         -47.8710   -2.4790  -37.7400 O.2     132 ALA    0.0900
   2089 CB        -50.5500   -3.4490  -39.4150 C.3     132 ALA   -0.2700
   2090 HN        -51.9360   -3.8120  -37.3790 H       132 ALA    0.0900
   2091 HA        -49.3210   -4.5020  -37.9920 H       132 ALA    0.0900
   2092 HB1       -51.0500   -2.4590  -39.4940 H       132 ALA    0.0900
   2093 HB2       -51.3050   -4.2430  -39.6000 H       132 ALA    0.5100
   2094 HB3       -49.7510   -3.5050  -40.1860 H       132 ALA   -0.5100
   2095 N         -49.7330   -1.3270  -37.2620 N.am    133 ILE   -0.4700
   2096 CA        -49.0350   -0.1180  -36.8720 C.3     133 ILE    0.3100
   2097 C         -48.2810   -0.3690  -35.5990 C.2     133 ILE    0.0700
   2098 O         -47.0630   -0.3750  -35.6200 O.2     133 ILE    0.0900
   2099 CB        -50.0190    1.0390  -36.6530 C.3     133 ILE   -0.0900
   2100 CG1       -50.7910    1.2940  -37.9470 C.3     133 ILE    0.0900
   2101 CG2       -49.2880    2.2810  -36.1760 C.3     133 ILE   -0.2700
   2102 CD        -49.9310    1.2540  -39.2060 C.3     133 ILE    0.0900
   2103 HN        -50.7290   -1.2910  -37.2100 H       133 ILE    0.0900
   2104 HA        -48.3360    0.1320  -37.6580 H       133 ILE    0.0900
   2105 HB        -50.7720    0.7410  -35.8920 H       133 ILE   -0.1800
   2106 HG11      -51.2670    2.2960  -37.8790 H       133 ILE    0.0900
   2107 HG12      -51.5850    0.5240  -38.0400 H       133 ILE    0.0900
   2108 HG21      -48.4210    2.4910  -36.8370 H       133 ILE   -0.2700
   2109 HG22      -48.9140    2.1260  -35.1410 H       133 ILE    0.0900
   2110 HG23      -49.9730    3.1550  -36.2000 H       133 ILE    0.0900
   2111 HD1       -49.6000    0.2140  -39.4110 H       133 ILE    0.0900
   2112 HD2       -49.0320    1.8920  -39.0710 H       133 ILE    0.5100
   2113 HD3       -50.5180    1.6160  -40.0770 H       133 ILE   -0.5100
   2114 N         -48.9900   -0.5890  -34.4910 N.am    134 GLU   -0.4700
   2115 CA        -48.3440   -0.8490  -33.2080 C.3     134 GLU    0.3100
   2116 C         -47.2180   -1.8330  -33.4000 C.2     134 GLU    0.0700
   2117 O         -46.1510   -1.6740  -32.8220 O.2     134 GLU    0.0900
   2118 CB        -49.3480   -1.4130  -32.1920 C.3     134 GLU   -0.1800
   2119 CG        -48.8150   -1.5030  -30.7520 C.3     134 GLU    0.0900
   2120 CD        -48.2830   -2.8780  -30.3620 C.2     134 GLU    0.0900
   2121 OE1       -47.5320   -3.4880  -31.1540 O.co2   134 GLU   -0.2800
   2122 OE2       -48.6140   -3.3440  -29.2420 O.co2   134 GLU    0.0900
   2123 HN        -49.9870   -0.5870  -34.4890 H       134 GLU    0.0900
   2124 HA        -47.9320    0.0830  -32.8480 H       134 GLU    0.6200
   2125 HB1       -49.6400   -2.4340  -32.5200 H       134 GLU   -0.7600
   2126 HB2       -50.2490   -0.7630  -32.1920 H       134 GLU   -0.7600
   2127 HG1       -49.6390   -1.2410  -30.0540 H       134 GLU    0.5100
   2128 HG2       -47.9900   -0.7680  -30.6340 H       134 GLU   -0.5100
   2129 N         -47.4440   -2.8480  -34.2270 N.am    135 ARG   -0.4700
   2130 CA        -46.4220   -3.8420  -34.4650 C.3     135 ARG    0.3100
   2131 C         -45.2180   -3.1740  -35.0730 C.2     135 ARG    0.0700
   2132 O         -44.0900   -3.4450  -34.6810 O.2     135 ARG    0.0900
   2133 CB        -46.9350   -4.9170  -35.4140 C.3     135 ARG   -0.1800
   2134 CG        -46.1440   -6.1860  -35.3160 C.3     135 ARG    0.0900
   2135 CD        -46.5750   -7.0150  -34.1030 C.3     135 ARG    0.0900
   2136 NE        -46.5820   -6.2960  -32.8220 N.pl3   135 ARG   -0.1800
   2137 CZ        -45.6230   -6.3720  -31.8970 C.cat   135 ARG    0.0900
   2138 NH1       -44.5480   -7.1270  -32.0870 N.pl3   135 ARG    0.0900
   2139 NH2       -45.7590   -5.7070  -30.7580 N.pl3   135 ARG    0.2000
   2140 HN        -48.3080   -2.9680  -34.7100 H       135 ARG    0.0900
   2141 HA        -46.1490   -4.2780  -33.5150 H       135 ARG    0.0900
   2142 HB1       -46.8750   -4.5360  -36.4560 H       135 ARG   -0.7000
   2143 HB2       -47.9970   -5.1340  -35.1720 H       135 ARG    0.4400
   2144 HG1       -45.0650   -5.9380  -35.2230 H       135 ARG    0.6400
   2145 HG2       -46.2960   -6.7840  -36.2390 H       135 ARG   -0.8000
   2146 HD1       -45.8790   -7.8710  -33.9880 H       135 ARG    0.4600
   2147 HD2       -47.6100   -7.3820  -34.2700 H       135 ARG    0.4600
   2148 HE        -47.3640   -5.7060  -32.6280 H       135 ARG   -0.8000
   2149 HH11      -44.3740   -7.5310  -32.9860 H       135 ARG    0.4600
   2150 HH12      -43.9140   -7.2920  -31.3330 H       135 ARG    0.4600
   2151 HH21      -45.1240   -5.8740  -30.0030 H       135 ARG    0.5100
   2152 HH22      -46.4960   -5.0400  -30.6540 H       135 ARG   -0.5100
   2153 N         -45.4660   -2.2870  -36.0290 N.am    136 TYR   -0.4700
   2154 CA        -44.4230   -1.5620  -36.7330 C.3     136 TYR    0.3100
   2155 C         -43.7120   -0.5940  -35.8150 C.2     136 TYR    0.0700
   2156 O         -42.4910   -0.5920  -35.7730 O.2     136 TYR    0.0900
   2157 CB        -45.0300   -0.7900  -37.9070 C.3     136 TYR   -0.1800
   2158 CG        -44.0230    0.0320  -38.6690 C.ar    136 TYR    0.0900
   2159 CD1       -43.1610   -0.5680  -39.5920 C.ar    136 TYR    0.0900
   2160 CD2       -43.8760    1.4010  -38.4130 C.ar    136 TYR    0.0000
   2161 CE1       -42.1730    0.1700  -40.2350 C.ar    136 TYR   -0.1150
   2162 CE2       -42.8890    2.1480  -39.0470 C.ar    136 TYR    0.1150
   2163 CZ        -42.0370    1.5220  -39.9530 C.ar    136 TYR   -0.1150
   2164 OH        -41.0130    2.2280  -40.5450 O.3     136 TYR    0.1150
   2165 HN        -46.3980   -2.0770  -36.3120 H       136 TYR    0.1100
   2166 HA        -43.6940   -2.2760  -37.0860 H       136 TYR   -0.5400
   2167 HB1       -45.8050   -0.0920  -37.5250 H       136 TYR    0.4300
   2168 HB2       -45.4810   -1.5070  -38.6250 H       136 TYR   -0.1150
   2169 HD1       -43.2640   -1.6200  -39.8100 H       136 TYR    0.1150
   2170 HD2       -44.5400    1.8850  -37.7120 H       136 TYR   -0.1150
   2171 HE1       -41.5170   -0.3060  -40.9490 H       136 TYR    0.1150
   2172 HE2       -42.7850    3.2040  -38.8400 H       136 TYR    0.5100
   2173 HH        -40.9670    3.0910  -40.1270 H       136 TYR   -0.5100
   2174 N         -44.4610    0.2280  -35.0860 N.am    137 VAL   -0.4700
   2175 CA        -43.8710    1.2240  -34.1930 C.3     137 VAL    0.3100
   2176 C         -42.9340    0.6040  -33.1640 C.2     137 VAL    0.0700
   2177 O         -42.0040    1.2640  -32.7210 O.2     137 VAL    0.0900
   2178 CB        -44.9680    2.0570  -33.4760 C.3     137 VAL   -0.0900
   2179 CG1       -44.3680    2.9410  -32.4060 C.3     137 VAL    0.0900
   2180 CG2       -45.6780    2.9250  -34.4830 C.3     137 VAL   -0.2700
   2181 HN        -45.4570    0.2020  -35.1160 H       137 VAL    0.0900
   2182 HA        -43.2410    1.8710  -34.7870 H       137 VAL    0.0900
   2183 HB        -45.7040    1.3670  -33.0100 H       137 VAL    0.0900
   2184 HG11      -43.5130    3.5160  -32.8210 H       137 VAL   -0.2700
   2185 HG12      -44.0000    2.3190  -31.5620 H       137 VAL    0.0900
   2186 HG13      -45.1320    3.6600  -32.0350 H       137 VAL    0.0900
   2187 HG21      -46.2990    2.2970  -35.1570 H       137 VAL    0.0900
   2188 HG22      -44.9340    3.4770  -35.0960 H       137 VAL    0.5100
   2189 HG23      -46.3410    3.6460  -33.9590 H       137 VAL   -0.5100
   2190 N         -43.1510   -0.6510  -32.7840 N.am    138 VAL   -0.4700
   2191 CA        -42.2770   -1.2670  -31.7920 C.3     138 VAL    0.3100
   2192 C         -41.0860   -1.9100  -32.4620 C.2     138 VAL    0.0700
   2193 O         -39.9730   -1.7460  -31.9810 O.2     138 VAL    0.0900
   2194 CB        -43.0280   -2.3210  -30.9440 C.3     138 VAL   -0.0900
   2195 CG1       -44.2210   -1.6730  -30.2580 C.3     138 VAL    0.0900
   2196 CG2       -43.4860   -3.4800  -31.8210 C.3     138 VAL   -0.2700
   2197 HN        -43.8940   -1.2100  -33.1450 H       138 VAL    0.0900
   2198 HA        -41.8970   -0.4830  -31.1550 H       138 VAL    0.0900
   2199 HB        -42.3420   -2.7410  -30.1780 H       138 VAL    0.0900
   2200 HG11      -44.8230   -1.1010  -30.9970 H       138 VAL   -0.2700
   2201 HG12      -43.8700   -0.9730  -29.4690 H       138 VAL    0.0900
   2202 HG13      -44.8670   -2.4540  -29.8040 H       138 VAL    0.0900
   2203 HG21      -42.6100   -3.9670  -32.2990 H       138 VAL    0.0900
   2204 HG22      -44.1620   -3.1060  -32.6190 H       138 VAL    0.5100
   2205 HG23      -44.0180   -4.2350  -31.2030 H       138 VAL   -0.5100
   2206 N         -41.3140   -2.6200  -33.5700 N.am    139 VAL   -0.4700
   2207 CA        -40.2480   -3.3060  -34.3060 C.3     139 VAL    0.3100
   2208 C         -39.3310   -2.3140  -35.0220 C.2     139 VAL    0.0700
   2209 O         -38.1740   -2.1680  -34.6350 O.2     139 VAL    0.0900
   2210 CB        -40.8360   -4.3200  -35.3270 C.3     139 VAL   -0.0900
   2211 CG1       -39.7590   -4.8020  -36.2810 C.3     139 VAL    0.0900
   2212 CG2       -41.4460   -5.5080  -34.5790 C.3     139 VAL   -0.2700
   2213 HN        -42.2300   -2.7150  -33.9490 H       139 VAL    0.0900
   2214 HA        -39.6250   -3.8200  -33.5880 H       139 VAL    0.0900
   2215 HB        -41.6490   -3.8300  -35.9060 H       139 VAL    0.0900
   2216 HG11      -38.8080   -4.9660  -35.7300 H       139 VAL   -0.2700
   2217 HG12      -39.5850   -4.0390  -37.0710 H       139 VAL    0.0900
   2218 HG13      -40.0680   -5.7600  -36.7480 H       139 VAL    0.0900
   2219 HG21      -41.9800   -5.1540  -33.6720 H       139 VAL    0.0900
   2220 HG22      -40.6420   -6.2100  -34.2680 H       139 VAL    0.5100
   2221 HG23      -42.1710   -6.0350  -35.2350 H       139 VAL   -0.5100
   2222 N         -39.8300   -1.6360  -36.0500 N.am    140 CYS   -0.4700
   2223 CA        -39.0220   -0.6670  -36.7820 C.3     140 CYS    0.3100
   2224 C         -38.8520    0.6150  -35.9690 C.2     140 CYS    0.0700
   2225 O         -38.1910    1.5600  -36.4210 O.2     140 CYS    0.0900
   2226 CB        -39.6830   -0.3730  -38.1260 C.3     140 CYS   -0.1100
   2227 SG        -40.0370   -1.8910  -39.0270 S.3     140 CYS    0.0900
   2228 HN        -40.7690   -1.7570  -36.3640 H       140 CYS    0.0900
   2229 HA        -38.0360   -1.0840  -36.9270 H       140 CYS   -0.2300
   2230 HB1       -39.0040    0.2700  -38.7260 H       140 CYS    0.1600
   2231 HB2       -40.6250    0.1860  -37.9480 H       140 CYS    0.5100
   2232 HG1       -41.2480   -2.0500  -38.5140 H       140 CYS   -0.5100
   2233 N         -39.4410    0.6220  -34.7680 N.am    141 LYS   -0.4700
   2234 CA        -39.4030    1.7390  -33.8160 C.3     141 LYS    0.3100
   2235 C         -39.0490    3.0830  -34.4680 C.2     141 LYS    0.0700
   2236 O         -37.8640    3.4410  -34.5300 O.2     141 LYS    0.0900
   2237 CB        -38.4150    1.4220  -32.6830 C.3     141 LYS   -0.1800
   2238 CG        -38.6600    2.2120  -31.4010 C.3     141 LYS    0.0900
   2239 CD        -37.8960    1.5980  -30.2440 C.3     141 LYS    0.0900
   2240 CE        -38.3240    2.1920  -28.9130 C.3     141 LYS   -0.1800
   2241 NZ        -37.6840    1.4740  -27.7690 N.4     141 LYS    0.0900
   2242 HN        -39.9560   -0.1700  -34.4530 H       141 LYS    0.0900
   2243 HA        -40.3990    1.8830  -33.4230 H       141 LYS   -0.1800
   2244 HB1       -37.3880    1.6440  -33.0410 H       141 LYS    0.0900
   2245 HB2       -38.4880    0.3400  -32.4470 H       141 LYS    0.0900
   2246 HG1       -39.7460    2.2080  -31.1690 H       141 LYS    0.2100
   2247 HG2       -38.3270    3.2610  -31.5470 H       141 LYS    0.0500
   2248 HD1       -36.8090    1.7790  -30.3880 H       141 LYS    0.0500
   2249 HD2       -38.0780    0.5020  -30.2270 H       141 LYS   -0.3000
   2250 HE1       -39.4250    2.1030  -28.7980 H       141 LYS    0.3300
   2251 HE2       -38.0190    3.2580  -28.8610 H       141 LYS    0.3300
   2252 HZ1       -36.6500    1.5490  -27.8480 H       141 LYS    0.3300
   2253 HZ2       -37.9620    0.4720  -27.7900 H       141 LYS    0.5100
   2254 HZ3       -37.9960    1.9020  -26.8740 H       141 LYS   -0.5100
   2255 N         -40.0680    3.8390  -34.9560 N.am    142 PRO   -0.2900
   2256 CA        -39.9250    5.1510  -35.6120 C.3     142 PRO    0.0000
   2257 C         -39.3950    6.2360  -34.6850 C.2     142 PRO    0.0900
   2258 O         -38.6330    7.1030  -35.1230 O.2     142 PRO    0.0900
   2259 CB        -41.3530    5.4640  -36.0870 C.3     142 PRO    0.0200
   2260 CG        -41.9510    4.1110  -36.3020 C.3     142 PRO    0.0900
   2261 CD        -41.4570    3.3590  -35.0830 C.3     142 PRO   -0.1800
   2262 HA        -39.1890    5.1010  -36.3980 H       142 PRO    0.0900
   2263 HB1       -41.3410    6.0500  -37.0300 H       142 PRO    0.0900
   2264 HB2       -41.9160    6.0340  -35.3170 H       142 PRO   -0.1800
   2265 HG1       -43.0600    4.1560  -36.3300 H       142 PRO    0.0900
   2266 HG2       -41.5840    3.6480  -37.2420 H       142 PRO    0.0900
   2267 HD1       -42.0390    3.6200  -34.1740 H       142 PRO    0.5100
   2268 HD2       -41.4730    2.2610  -35.2420 H       142 PRO   -0.5100
   2269 N         -39.8120    6.1980  -33.4170 N.am    143 MET   -0.4700
   2270 CA        -39.3730    7.1740  -32.4320 C.3     143 MET    0.3100
   2271 C         -38.1460    6.6700  -31.7310 C.2     143 MET    0.0700
   2272 O         -37.7630    5.5160  -31.9040 O.2     143 MET    0.0900
   2273 CB        -40.4620    7.4370  -31.3930 C.3     143 MET   -0.1800
   2274 CG        -41.5540    8.3930  -31.8470 C.3     143 MET    0.0900
   2275 SD        -42.4880    7.7840  -33.2540 S.3     143 MET    0.0900
   2276 CE        -41.9280    8.9230  -34.5390 C.3     143 MET   -0.1400
   2277 HN        -40.4430    5.4980  -33.0900 H       143 MET    0.0900
   2278 HA        -39.1270    8.0860  -32.9540 H       143 MET    0.0900
   2279 HB1       -39.9830    7.8610  -30.4860 H       143 MET   -0.0900
   2280 HB2       -40.9350    6.4680  -31.1310 H       143 MET   -0.2200
   2281 HG1       -41.0810    9.3620  -32.1130 H       143 MET    0.0900
   2282 HG2       -42.2460    8.5640  -30.9960 H       143 MET    0.0900
   2283 HE1       -40.8280    8.8570  -34.6860 H       143 MET    0.0900
   2284 HE2       -42.1740    9.9690  -34.2590 H       143 MET    0.5100
   2285 HE3       -42.4170    8.6810  -35.5060 H       143 MET   -0.5100
   2286 N         -37.5330    7.5290  -30.9260 N.am    144 SER   -0.4700
   2287 CA        -36.3340    7.1470  -30.2060 C.3     144 SER    0.3100
   2288 C         -36.6190    7.0950  -28.7220 C.2     144 SER    0.0700
   2289 O         -35.7010    6.8900  -27.9250 O.2     144 SER    0.0900
   2290 CB        -35.2040    8.1430  -30.5040 C.3     144 SER    0.0500
   2291 OG        -34.8600    8.1280  -31.8820 O.3     144 SER    0.0900
   2292 HN        -37.8630    8.4600  -30.7830 H       144 SER    0.0900
   2293 HA        -36.0530    6.1530  -30.5200 H       144 SER   -0.6600
   2294 HB1       -34.3040    7.8720  -29.9100 H       144 SER    0.4300
   2295 HB2       -35.5310    9.1690  -30.2300 H       144 SER    0.5100
   2296 HG1       -34.5760    7.2310  -32.0740 H       144 SER   -0.5100
   2297 N         -37.8880    7.2560  -28.3490 N.am    145 ASN   -0.4700
   2298 CA        -38.2680    7.2370  -26.9410 C.3     145 ASN    0.3100
   2299 C         -39.7820    7.1500  -26.7920 C.2     145 ASN    0.0700
   2300 O         -40.3210    7.6470  -25.7930 O.2     145 ASN    0.0900
   2301 CB        -37.7630    8.5110  -26.2620 C.3     145 ASN   -0.1800
   2302 CG        -38.2470    9.7670  -26.9690 C.2     145 ASN    0.0900
   2303 ND2       -38.9890   10.6070  -26.2460 N.am    145 ASN    0.0900
   2304 OD1       -37.9690    9.9760  -28.1580 O.2     145 ASN    0.5500
   2305 HN        -38.6250    7.3960  -29.0060 H       145 ASN   -0.5500
   2306 HA        -37.8310    6.3630  -26.4820 H       145 ASN   -0.6200
   2307 HB1       -36.6520    8.5080  -26.2640 H       145 ASN    0.3200
   2308 HB2       -38.1250    8.5320  -25.2120 H       145 ASN    0.3000
   2309 HD21      -39.3350   11.4500  -26.6580 H       145 ASN    0.5100
   2310 HD22      -39.1980   10.3940  -25.2920 H       145 ASN   -0.5100
   2311 N         -40.4590    6.5160  -27.7600 N.am    146 PHE   -0.4700
   2312 CA        -41.9220    6.3910  -27.7280 C.3     146 PHE    0.3100
   2313 C         -42.4220    5.0150  -27.2630 C.2     146 PHE    0.0700
   2314 O         -41.7730    3.9850  -27.5080 O.2     146 PHE    0.0900
   2315 CB        -42.5170    6.6720  -29.1070 C.3     146 PHE   -0.1800
   2316 CG        -44.0200    6.5930  -29.1340 C.ar    146 PHE    0.0900
   2317 CD1       -44.7970    7.6040  -28.5600 C.ar    146 PHE    0.0900
   2318 CD2       -44.6620    5.4940  -29.7080 C.ar    146 PHE    0.0000
   2319 CE1       -46.1910    7.5210  -28.5540 C.ar    146 PHE   -0.1150
   2320 CE2       -46.0560    5.4020  -29.7060 C.ar    146 PHE    0.1150
   2321 CZ        -46.8210    6.4180  -29.1290 C.ar    146 PHE   -0.1150
   2322 HN        -40.0010    6.1010  -28.5410 H       146 PHE    0.1150
   2323 HA        -42.3020    7.0960  -27.0040 H       146 PHE   -0.1150
   2324 HB1       -42.1330    5.9230  -29.8330 H       146 PHE    0.1150
   2325 HB2       -42.2330    7.6960  -29.4280 H       146 PHE   -0.1150
   2326 HD1       -44.3120    8.4600  -28.1140 H       146 PHE    0.1150
   2327 HD2       -44.0750    4.7070  -30.1590 H       146 PHE   -0.1150
   2328 HE1       -46.7790    8.3080  -28.1060 H       146 PHE    0.1150
   2329 HE2       -46.5420    4.5460  -30.1500 H       146 PHE    0.5100
   2330 HZ        -47.8990    6.3500  -29.1280 H       146 PHE   -0.5100
   2331 N         -43.6010    5.0140  -26.6230 N.am    147 ARG   -0.4700
   2332 CA        -44.2520    3.8010  -26.1060 C.3     147 ARG    0.3100
   2333 C         -45.7850    3.9910  -26.0610 C.2     147 ARG    0.0700
   2334 O         -46.2640    5.0470  -25.6150 O.2     147 ARG    0.0900
   2335 CB        -43.7280    3.4840  -24.6970 C.3     147 ARG   -0.1800
   2336 CG        -44.1270    2.1150  -24.1510 C.3     147 ARG    0.0900
   2337 CD        -43.8380    2.0360  -22.6580 C.3     147 ARG    0.0900
   2338 NE        -44.6930    2.9530  -21.9000 N.pl3   147 ARG   -0.1800
   2339 CZ        -44.6050    3.1650  -20.5870 C.cat   147 ARG    0.0900
   2340 NH1       -43.6910    2.5330  -19.8540 N.pl3   147 ARG    0.0900
   2341 NH2       -45.4430    4.0100  -19.9980 N.pl3   147 ARG    0.2000
   2342 HN        -44.1020    5.8620  -26.4660 H       147 ARG    0.0900
   2343 HA        -44.0330    2.9860  -26.7810 H       147 ARG    0.0900
   2344 HB1       -44.1140    4.2600  -24.0020 H       147 ARG   -0.7000
   2345 HB2       -42.6200    3.5390  -24.7180 H       147 ARG    0.4400
   2346 HG1       -43.5530    1.3250  -24.6810 H       147 ARG    0.6400
   2347 HG2       -45.2120    1.9490  -24.3260 H       147 ARG   -0.8000
   2348 HD1       -42.7800    2.3150  -22.4630 H       147 ARG    0.4600
   2349 HD2       -44.0340    1.0060  -22.2910 H       147 ARG    0.4600
   2350 HE        -45.3930    3.4580  -22.4050 H       147 ARG   -0.8000
   2351 HH11      -43.0590    1.8900  -20.2880 H       147 ARG    0.4600
   2352 HH12      -43.6360    2.7010  -18.8700 H       147 ARG    0.4600
   2353 HH21      -46.1370    4.4840  -20.5400 H       147 ARG    0.5100
   2354 HH22      -45.3810    4.1710  -19.0130 H       147 ARG   -0.5100
   2355 N         -46.5350    2.9740  -26.5080 N.am    148 PHE   -0.4700
   2356 CA        -48.0010    3.0150  -26.5340 C.3     148 PHE    0.3100
   2357 C         -48.5820    2.8940  -25.1580 C.2     148 PHE    0.0700
   2358 O         -48.4990    1.8330  -24.5460 O.2     148 PHE    0.0900
   2359 CB        -48.5780    1.8800  -27.3900 C.3     148 PHE   -0.1800
   2360 CG        -48.3960    2.0930  -28.8530 C.ar    148 PHE    0.0900
   2361 CD1       -49.0690    3.1230  -29.5060 C.ar    148 PHE    0.0900
   2362 CD2       -47.5020    1.3040  -29.5730 C.ar    148 PHE    0.0000
   2363 CE1       -48.8480    3.3670  -30.8600 C.ar    148 PHE   -0.1150
   2364 CE2       -47.2730    1.5420  -30.9310 C.ar    148 PHE    0.1150
   2365 CZ        -47.9450    2.5750  -31.5730 C.ar    148 PHE   -0.1150
   2366 HN        -46.1230    2.1320  -26.8470 H       148 PHE    0.1150
   2367 HA        -48.3000    3.9720  -26.9360 H       148 PHE   -0.1150
   2368 HB1       -49.6690    1.7950  -27.2000 H       148 PHE    0.1150
   2369 HB2       -48.0690    0.9280  -27.1280 H       148 PHE   -0.1150
   2370 HD1       -49.7690    3.7380  -28.9580 H       148 PHE    0.1150
   2371 HD2       -46.9790    0.5000  -29.0760 H       148 PHE   -0.1150
   2372 HE1       -49.3740    4.1690  -31.3580 H       148 PHE    0.1150
   2373 HE2       -46.5750    0.9260  -31.4780 H       148 PHE    0.5100
   2374 HZ        -47.7700    2.7650  -32.6210 H       148 PHE   -0.5100
   2375 N         -49.1750    3.9770  -24.6650 N.am    149 GLY   -0.4700
   2376 CA        -49.7960    3.9260  -23.3630 C.3     149 GLY    0.3100
   2377 C         -51.1540    3.2830  -23.5500 C.2     149 GLY   -0.0200
   2378 O         -51.5530    2.9510  -24.6670 O.2     149 GLY    0.0900
   2379 HN        -49.2180    4.8440  -25.1540 H       149 GLY    0.0900
   2380 HA1       -49.9040    4.9300  -22.9780 H       149 GLY    0.5100
   2381 HA2       -49.1870    3.3350  -22.6970 H       149 GLY   -0.5100
   2382 N         -51.8750    3.0920  -22.4550 N.am    150 GLU   -0.4700
   2383 CA        -53.1950    2.4960  -22.5260 C.3     150 GLU    0.3100
   2384 C         -54.0970    3.4380  -23.2720 C.2     150 GLU    0.0700
   2385 O         -55.0230    3.0290  -23.9550 O.2     150 GLU    0.0900
   2386 CB        -53.7200    2.2250  -21.1120 C.3     150 GLU   -0.1800
   2387 CG        -53.3040    0.8490  -20.5790 C.3     150 GLU    0.0900
   2388 CD        -53.3310    0.7430  -19.0630 C.2     150 GLU    0.0900
   2389 OE1       -54.2820    1.2560  -18.4320 O.co2   150 GLU   -0.2800
   2390 OE2       -52.3940    0.1280  -18.5030 O.co2   150 GLU    0.0900
   2391 HN        -51.5490    3.3460  -21.5470 H       150 GLU    0.0900
   2392 HA        -53.1200    1.5750  -23.0850 H       150 GLU    0.6200
   2393 HB1       -54.8290    2.2840  -21.1250 H       150 GLU   -0.7600
   2394 HB2       -53.3270    3.0070  -20.4280 H       150 GLU   -0.7600
   2395 HG1       -52.2710    0.6320  -20.9250 H       150 GLU    0.5100
   2396 HG2       -53.9950    0.0840  -20.9920 H       150 GLU   -0.5100
   2397 N         -53.7920    4.7180  -23.1520 N.am    151 ASN   -0.4700
   2398 CA        -54.5510    5.7480  -23.8180 C.3     151 ASN    0.3100
   2399 C         -54.5680    5.4620  -25.3030 C.2     151 ASN    0.0700
   2400 O         -55.6350    5.4020  -25.9070 O.2     151 ASN    0.0900
   2401 CB        -53.9100    7.1040  -23.5250 C.3     151 ASN   -0.1800
   2402 CG        -52.4040    7.0930  -23.7450 C.2     151 ASN    0.0900
   2403 ND2       -51.9050    8.1200  -24.4260 N.am    151 ASN    0.0900
   2404 OD1       -51.6990    6.1840  -23.3060 O.2     151 ASN    0.5500
   2405 HN        -53.0240    5.0300  -22.5960 H       151 ASN   -0.5500
   2406 HA        -55.5660    5.7180  -23.4500 H       151 ASN   -0.6200
   2407 HB1       -54.1100    7.3790  -22.4680 H       151 ASN    0.3200
   2408 HB2       -54.3590    7.8700  -24.1920 H       151 ASN    0.3000
   2409 HD21      -50.9220    8.1700  -24.6040 H       151 ASN    0.5100
   2410 HD22      -52.5110    8.8410  -24.7600 H       151 ASN   -0.5100
   2411 N         -53.3840    5.2610  -25.8800 N.am    152 HSE   -0.4700
   2412 CA        -53.2630    4.9700  -27.3000 C.3     152 HSE    0.3100
   2413 C         -54.1090    3.7780  -27.6190 C.2     152 HSE    0.0700
   2414 O         -54.8860    3.8300  -28.5620 O.2     152 HSE    0.0900
   2415 CB        -51.8090    4.6790  -27.6680 C.3     152 HSE   -0.0800
   2416 CG        -50.8650    5.7740  -27.2830 C.ar    152 HSE    0.0900
   2417 CD2       -51.0990    7.0520  -26.9080 C.ar    152 HSE    0.0900
   2418 ND1       -49.5030    5.5970  -27.2230 N.ar    152 HSE   -0.7000
   2419 CE1       -48.9330    6.7170  -26.8200 C.ar    152 HSE    0.2200
   2420 NE2       -49.8790    7.6190  -26.6220 N.ar    152 HSE    0.2500
   2421 HN        -52.5300    5.3000  -25.3660 H       152 HSE    0.1300
   2422 HA        -53.6240    5.8280  -27.8490 H       152 HSE   -0.3600
   2423 HB1       -51.7400    4.5320  -28.7660 H       152 HSE    0.3200
   2424 HB2       -51.4900    3.7470  -27.1550 H       152 HSE   -0.0500
   2425 HD2       -52.0370    7.5850  -26.8280 H       152 HSE    0.0900
   2426 HE1       -47.8690    6.8950  -26.6690 H       152 HSE    0.5100
   2427 HE2       -49.7440    8.5610  -26.3150 H       152 HSE   -0.5100
   2428 N         -53.9740    2.7160  -26.8230 N.am    153 ALA   -0.4700
   2429 CA        -54.7440    1.4990  -27.0320 C.3     153 ALA    0.3100
   2430 C         -56.2370    1.8130  -27.0530 C.2     153 ALA    0.0700
   2431 O         -56.9840    1.2360  -27.8440 O.2     153 ALA    0.0900
   2432 CB        -54.4240    0.4840  -25.9360 C.3     153 ALA   -0.2700
   2433 HN        -53.3430    2.7080  -26.0510 H       153 ALA    0.0900
   2434 HA        -54.4880    1.1000  -28.0020 H       153 ALA    0.0900
   2435 HB1       -54.8410    0.8260  -24.9650 H       153 ALA    0.0900
   2436 HB2       -53.3230    0.3760  -25.8300 H       153 ALA    0.5100
   2437 HB3       -54.8740   -0.4990  -26.1880 H       153 ALA   -0.5100
   2438 N         -56.6750    2.7330  -26.2040 N.am    154 ILE   -0.4700
   2439 CA        -58.0760    3.0970  -26.1710 C.3     154 ILE    0.3100
   2440 C         -58.3950    3.9640  -27.3790 C.2     154 ILE    0.0700
   2441 O         -59.5490    4.1220  -27.7640 O.2     154 ILE    0.0900
   2442 CB        -58.3890    3.8200  -24.8700 C.3     154 ILE   -0.0900
   2443 CG1       -57.8770    2.9740  -23.7090 C.3     154 ILE    0.0900
   2444 CG2       -59.8810    4.0250  -24.7340 C.3     154 ILE   -0.2700
   2445 CD        -58.0750    3.5910  -22.3790 C.3     154 ILE    0.0900
   2446 HN        -56.0730    3.2050  -25.5650 H       154 ILE    0.0900
   2447 HA        -58.6620    2.1940  -26.2540 H       154 ILE    0.0900
   2448 HB        -57.8790    4.8070  -24.8620 H       154 ILE   -0.1800
   2449 HG11      -56.7910    2.7980  -23.8570 H       154 ILE    0.0900
   2450 HG12      -58.4050    1.9980  -23.7250 H       154 ILE    0.0900
   2451 HG21      -60.4030    3.0430  -24.7320 H       154 ILE   -0.2700
   2452 HG22      -60.2610    4.6270  -25.5870 H       154 ILE    0.0900
   2453 HG23      -60.1050    4.5470  -23.7790 H       154 ILE    0.0900
   2454 HD1       -59.1540    3.6000  -22.1190 H       154 ILE    0.0900
   2455 HD2       -57.7040    4.6380  -22.3880 H       154 ILE    0.5100
   2456 HD3       -57.5290    3.0080  -21.6070 H       154 ILE   -0.5100
   2457 N         -57.3650    4.5310  -27.9880 N.am    155 MET   -0.4700
   2458 CA        -57.5610    5.3440  -29.1680 C.3     155 MET    0.3100
   2459 C         -57.7490    4.4380  -30.3270 C.2     155 MET    0.0700
   2460 O         -58.6370    4.6500  -31.1400 O.2     155 MET    0.0900
   2461 CB        -56.3460    6.2250  -29.4260 C.3     155 MET   -0.1800
   2462 CG        -56.1850    7.3070  -28.3880 C.3     155 MET    0.0900
   2463 SD        -57.7060    8.2850  -28.2570 S.3     155 MET    0.0900
   2464 CE        -58.6770    7.3270  -27.0130 C.3     155 MET   -0.1400
   2465 HN        -56.4260    4.4260  -27.6680 H       155 MET    0.0900
   2466 HA        -58.4390    5.9530  -29.0120 H       155 MET    0.0900
   2467 HB1       -56.4520    6.6990  -30.4250 H       155 MET   -0.0900
   2468 HB2       -55.4350    5.5900  -29.4260 H       155 MET   -0.2200
   2469 HG1       -55.3350    7.9620  -28.6760 H       155 MET    0.0900
   2470 HG2       -55.9490    6.8390  -27.4100 H       155 MET    0.0900
   2471 HE1       -58.0200    6.6630  -26.4130 H       155 MET    0.0900
   2472 HE2       -59.4320    6.6920  -27.5220 H       155 MET    0.5100
   2473 HE3       -59.1960    8.0190  -26.3160 H       155 MET   -0.5100
   2474 N         -56.8920    3.4220  -30.3990 N.am    156 GLY   -0.4700
   2475 CA        -56.9520    2.4570  -31.4720 C.3     156 GLY    0.3100
   2476 C         -58.2720    1.7440  -31.3940 C.2     156 GLY   -0.0200
   2477 O         -58.9050    1.5070  -32.4080 O.2     156 GLY    0.0900
   2478 HN        -56.1740    3.2830  -29.7210 H       156 GLY    0.0900
   2479 HA1       -56.1420    1.7520  -31.3560 H       156 GLY    0.5100
   2480 HA2       -56.8640    2.9740  -32.4160 H       156 GLY   -0.5100
   2481 N         -58.7090    1.4200  -30.1820 N.am    157 VAL   -0.4700
   2482 CA        -59.9790    0.7340  -30.0070 C.3     157 VAL    0.3100
   2483 C         -61.1380    1.6110  -30.4100 C.2     157 VAL    0.0700
   2484 O         -62.0920    1.1200  -30.9740 O.2     157 VAL    0.0900
   2485 CB        -60.1660    0.2670  -28.5610 C.3     157 VAL   -0.0900
   2486 CG1       -61.6250   -0.0940  -28.3070 C.3     157 VAL    0.0900
   2487 CG2       -59.2750   -0.9380  -28.3090 C.3     157 VAL   -0.2700
   2488 HN        -58.1970    1.6280  -29.3520 H       157 VAL    0.0900
   2489 HA        -59.9930   -0.1140  -30.6760 H       157 VAL    0.0900
   2490 HB        -59.8600    1.0800  -27.8690 H       157 VAL    0.0900
   2491 HG11      -61.9930   -0.7780  -29.1010 H       157 VAL   -0.2700
   2492 HG12      -62.2490    0.8250  -28.3130 H       157 VAL    0.0900
   2493 HG13      -61.7220   -0.6040  -27.3250 H       157 VAL    0.0900
   2494 HG21      -58.2100   -0.6660  -28.4730 H       157 VAL    0.0900
   2495 HG22      -59.5430   -1.7600  -29.0060 H       157 VAL    0.5100
   2496 HG23      -59.3940   -1.2840  -27.2600 H       157 VAL   -0.5100
   2497 N         -61.0660    2.9020  -30.1280 N.am    158 ALA   -0.4700
   2498 CA        -62.1420    3.8110  -30.4950 C.3     158 ALA    0.3100
   2499 C         -62.1880    3.9720  -32.0150 C.2     158 ALA    0.0700
   2500 O         -63.2570    4.1290  -32.5890 O.2     158 ALA    0.0900
   2501 CB        -61.9160    5.1640  -29.8210 C.3     158 ALA   -0.2700
   2502 HN        -60.2830    3.3050  -29.6600 H       158 ALA    0.0900
   2503 HA        -63.0770    3.3780  -30.1730 H       158 ALA    0.0900
   2504 HB1       -60.9460    5.5970  -30.1480 H       158 ALA    0.0900
   2505 HB2       -61.8940    5.0390  -28.7170 H       158 ALA    0.5100
   2506 HB3       -62.7300    5.8670  -30.1010 H       158 ALA   -0.5100
   2507 N         -61.0190    3.9180  -32.6480 N.am    159 PHE   -0.4700
   2508 CA        -60.8600    4.0670  -34.0900 C.3     159 PHE    0.3100
   2509 C         -61.5090    2.9300  -34.8650 C.2     159 PHE    0.0700
   2510 O         -62.0960    3.1550  -35.9350 O.2     159 PHE    0.0900
   2511 CB        -59.3590    4.1280  -34.4110 C.3     159 PHE   -0.1800
   2512 CG        -59.0140    3.8060  -35.8430 C.ar    159 PHE    0.0900
   2513 CD1       -59.3430    4.6770  -36.8680 C.ar    159 PHE    0.0900
   2514 CD2       -58.3490    2.6300  -36.1600 C.ar    159 PHE    0.0000
   2515 CE1       -59.0120    4.3800  -38.1940 C.ar    159 PHE   -0.1150
   2516 CE2       -58.0140    2.3210  -37.4830 C.ar    159 PHE    0.1150
   2517 CZ        -58.3460    3.1980  -38.5000 C.ar    159 PHE   -0.1150
   2518 HN        -60.1720    3.7650  -32.1460 H       159 PHE    0.1150
   2519 HA        -61.3550    4.9760  -34.3980 H       159 PHE   -0.1150
   2520 HB1       -58.8210    3.3930  -33.7740 H       159 PHE    0.1150
   2521 HB2       -58.9850    5.1540  -34.2080 H       159 PHE   -0.1150
   2522 HD1       -59.8610    5.5980  -36.6400 H       159 PHE    0.1150
   2523 HD2       -58.0870    1.9400  -35.3720 H       159 PHE   -0.1150
   2524 HE1       -59.2740    5.0710  -38.9820 H       159 PHE    0.1150
   2525 HE2       -57.4970    1.4010  -37.7110 H       159 PHE    0.5100
   2526 HZ        -58.0900    2.9680  -39.5240 H       159 PHE   -0.5100
   2527 N         -61.3980    1.7080  -34.3460 N.am    160 THR   -0.4700
   2528 CA        -61.9570    0.5470  -35.0260 C.3     160 THR    0.3100
   2529 C         -63.4740    0.6050  -35.0570 C.2     160 THR    0.0700
   2530 O         -64.0690    0.1120  -36.0190 O.2     160 THR    0.0900
   2531 CB        -61.5200   -0.7800  -34.3540 C.3     160 THR    0.1400
   2532 CG2       -60.0000   -0.9210  -34.3710 C.3     160 THR    0.0900
   2533 OG1       -61.9790   -0.8140  -33.0020 O.3     160 THR   -0.6600
   2534 HN        -60.9330    1.5350  -33.4820 H       160 THR    0.4300
   2535 HA        -61.6210    0.5730  -36.0510 H       160 THR   -0.2700
   2536 HB        -61.9550   -1.6420  -34.9050 H       160 THR    0.0900
   2537 HG1       -61.7100    0.0210  -32.6110 H       160 THR    0.0900
   2538 HG21      -59.5260    0.0060  -33.9810 H       160 THR    0.0900
   2539 HG22      -59.6470   -1.0890  -35.4110 H       160 THR    0.5100
   2540 HG23      -59.6920   -1.7740  -33.7290 H       160 THR   -0.5100
   2541 N         -64.1030    1.1940  -34.0290 N.am    161 TRP   -0.4700
   2542 CA        -65.5670    1.3100  -33.9600 C.3     161 TRP    0.3100
   2543 C         -66.0910    2.4370  -34.8370 C.2     161 TRP    0.0700
   2544 O         -67.2450    2.4200  -35.2440 O.2     161 TRP    0.0900
   2545 CB        -66.0430    1.5470  -32.5280 C.3     161 TRP   -0.1800
   2546 CG        -66.0590    0.3280  -31.6830 C.ar    161 TRP    0.0900
   2547 CD1       -65.0380   -0.1490  -30.9020 C.ar    161 TRP    0.0900
   2548 CD2       -67.1590   -0.5760  -31.5010 C.ar    161 TRP   -0.0300
   2549 CE2       -66.7360   -1.5750  -30.5930 C.ar    161 TRP   -0.1500
   2550 CE3       -68.4620   -0.6390  -32.0200 C.ar    161 TRP    0.2200
   2551 NE1       -65.4400   -1.2890  -30.2430 N.ar    161 TRP   -0.5100
   2552 CZ2       -67.5780   -2.6290  -30.1900 C.ar    161 TRP    0.3700
   2553 CZ3       -69.2950   -1.6830  -31.6190 C.ar    161 TRP    0.2400
   2554 CH2       -68.8500   -2.6640  -30.7110 C.ar    161 TRP    0.1100
   2555 HN        -63.6000    1.5820  -33.2610 H       161 TRP   -0.2500
   2556 HA        -65.9900    0.3940  -34.3450 H       161 TRP    0.1700
   2557 HB1       -67.0740    1.9580  -32.5610 H       161 TRP   -0.2000
   2558 HB2       -65.3680    2.2900  -32.0500 H       161 TRP    0.1400
   2559 HD1       -64.0610    0.3040  -30.8150 H       161 TRP   -0.2700
   2560 HE1       -64.8910   -1.8110  -29.6270 H       161 TRP    0.1600
   2561 HE3       -68.8290    0.0980  -32.7180 H       161 TRP   -0.1400
   2562 HZ2       -67.2530   -3.3910  -29.4980 H       161 TRP    0.1400
   2563 HZ3       -70.3000   -1.7400  -32.0100 H       161 TRP    0.5100
   2564 HH2       -69.5200   -3.4590  -30.4190 H       161 TRP   -0.5100
   2565 N         -65.2670    3.4370  -35.1150 N.am    162 VAL   -0.4700
   2566 CA        -65.7050    4.5050  -35.9880 C.3     162 VAL    0.3100
   2567 C         -65.6480    3.9720  -37.4130 C.2     162 VAL    0.0700
   2568 O         -66.5900    4.1610  -38.1830 O.2     162 VAL    0.0900
   2569 CB        -64.7940    5.7310  -35.8570 C.3     162 VAL   -0.0900
   2570 CG1       -65.2880    6.8460  -36.7510 C.3     162 VAL    0.0900
   2571 CG2       -64.7560    6.1770  -34.4150 C.3     162 VAL   -0.2700
   2572 HN        -64.3410    3.4990  -34.7500 H       162 VAL    0.0900
   2573 HA        -66.7180    4.7620  -35.7180 H       162 VAL    0.0900
   2574 HB        -63.7570    5.4550  -36.1470 H       162 VAL    0.0900
   2575 HG11      -66.3740    7.0120  -36.5890 H       162 VAL   -0.2700
   2576 HG12      -65.1260    6.5750  -37.8170 H       162 VAL    0.0900
   2577 HG13      -64.7450    7.7860  -36.5170 H       162 VAL    0.0900
   2578 HG21      -64.7180    5.2930  -33.7430 H       162 VAL    0.0900
   2579 HG22      -65.6690    6.7640  -34.1770 H       162 VAL    0.5100
   2580 HG23      -63.8530    6.7980  -34.2350 H       162 VAL   -0.5100
   2581 N         -64.5540    3.2730  -37.7390 N.am    163 MET   -0.4700
   2582 CA        -64.3510    2.7030  -39.0720 C.3     163 MET    0.3100
   2583 C         -65.3380    1.6100  -39.3930 C.2     163 MET    0.0700
   2584 O         -65.8600    1.5760  -40.5070 O.2     163 MET    0.0900
   2585 CB        -62.9370    2.1480  -39.2080 C.3     163 MET   -0.1800
   2586 CG        -61.8790    3.1950  -39.0340 C.3     163 MET    0.0900
   2587 SD        -62.2890    4.6660  -40.0080 S.3     163 MET    0.0900
   2588 CE        -61.8030    4.1230  -41.6830 C.3     163 MET   -0.1400
   2589 HN        -63.8230    3.1080  -37.0830 H       163 MET    0.0900
   2590 HA        -64.5200    3.4830  -39.7990 H       163 MET    0.0900
   2591 HB1       -62.8260    1.6950  -40.2160 H       163 MET   -0.0900
   2592 HB2       -62.7870    1.3600  -38.4410 H       163 MET   -0.2200
   2593 HG1       -60.9010    2.7820  -39.3600 H       163 MET    0.0900
   2594 HG2       -61.8020    3.4590  -37.9580 H       163 MET    0.0900
   2595 HE1       -62.3750    3.2250  -41.9970 H       163 MET    0.0900
   2596 HE2       -60.7220    3.8660  -41.7040 H       163 MET    0.5100
   2597 HE3       -61.9990    4.9300  -42.4190 H       163 MET   -0.5100
   2598 N         -65.5780    0.7110  -38.4370 N.am    164 ALA   -0.4700
   2599 CA        -66.5120   -0.3900  -38.6200 C.3     164 ALA    0.3100
   2600 C         -67.9230    0.1400  -38.7060 C.2     164 ALA    0.0700
   2601 O         -68.7010   -0.3350  -39.5290 O.2     164 ALA    0.0900
   2602 CB        -66.3930   -1.3730  -37.4710 C.3     164 ALA   -0.2700
   2603 HN        -65.1250    0.7530  -37.5500 H       164 ALA    0.0900
   2604 HA        -66.2810   -0.8760  -39.5570 H       164 ALA    0.0900
   2605 HB1       -66.6220   -0.8660  -36.5100 H       164 ALA    0.0900
   2606 HB2       -65.3580   -1.7750  -37.4240 H       164 ALA    0.5100
   2607 HB3       -67.1130   -2.2070  -37.6120 H       164 ALA   -0.5100
   2608 N         -68.2600    1.1170  -37.8580 N.am    165 LEU   -0.4700
   2609 CA        -69.5950    1.7130  -37.8690 C.3     165 LEU    0.3100
   2610 C         -69.7830    2.4720  -39.1710 C.2     165 LEU    0.0700
   2611 O         -70.8960    2.4970  -39.7140 O.2     165 LEU    0.0900
   2612 CB        -69.7920    2.6780  -36.6790 C.3     165 LEU   -0.1800
   2613 CG        -70.4690    2.2450  -35.3650 C.3     165 LEU    0.0900
   2614 CD1       -71.8700    1.7580  -35.6340 C.3     165 LEU    0.0900
   2615 CD2       -69.6860    1.1620  -34.7080 C.3     165 LEU   -0.0900
   2616 HN        -67.6210    1.4810  -37.1860 H       165 LEU    0.0900
   2617 HA        -70.3160    0.9110  -37.8200 H       165 LEU   -0.2700
   2618 HB1       -70.3860    3.5280  -37.0670 H       165 LEU    0.0900
   2619 HB2       -68.7800    3.0340  -36.4010 H       165 LEU    0.0900
   2620 HG        -70.5070    3.1090  -34.6670 H       165 LEU    0.0900
   2621 HD11      -71.8460    0.8880  -36.3250 H       165 LEU   -0.2700
   2622 HD12      -72.4680    2.5670  -36.1040 H       165 LEU    0.0900
   2623 HD13      -72.3500    1.4410  -34.6830 H       165 LEU    0.0900
   2624 HD21      -68.9320    1.6000  -34.0190 H       165 LEU    0.0900
   2625 HD22      -69.1550    0.5600  -35.4760 H       165 LEU    0.5100
   2626 HD23      -70.3630    0.5070  -34.1210 H       165 LEU   -0.5100
   2627 N         -68.7010    3.0780  -39.6690 N.am    166 ALA   -0.4700
   2628 CA        -68.7270    3.8420  -40.9160 C.3     166 ALA    0.3100
   2629 C         -69.1460    2.9470  -42.0550 C.2     166 ALA    0.0700
   2630 O         -69.6740    3.4050  -43.0620 O.2     166 ALA    0.0900
   2631 CB        -67.3550    4.4160  -41.1970 C.3     166 ALA   -0.2700
   2632 HN        -67.8180    3.0350  -39.2070 H       166 ALA    0.0900
   2633 HA        -69.4540    4.6330  -40.8130 H       166 ALA    0.0900
   2634 HB1       -66.6100    3.5970  -41.2920 H       166 ALA    0.0900
   2635 HB2       -67.0450    5.0830  -40.3640 H       166 ALA    0.5100
   2636 HB3       -67.3730    4.9900  -42.1480 H       166 ALA   -0.5100
   2637 N         -68.9190    1.6530  -41.8870 N.am    167 CYS   -0.4700
   2638 CA        -69.2650    0.7090  -42.9150 C.3     167 CYS    0.3100
   2639 C         -70.5250   -0.0600  -42.5670 C.2     167 CYS    0.0700
   2640 O         -71.3230   -0.3430  -43.4500 O.2     167 CYS    0.0900
   2641 CB        -68.1160   -0.2660  -43.1070 C.3     167 CYS   -0.1100
   2642 SG        -68.4070   -1.4050  -44.4550 S.3     167 CYS    0.0900
   2643 HN        -68.5060    1.2820  -41.0590 H       167 CYS    0.0900
   2644 HA        -69.4590    1.2540  -43.8270 H       167 CYS   -0.2300
   2645 HB1       -67.9750   -0.8360  -42.1640 H       167 CYS    0.1600
   2646 HB2       -67.1890    0.3140  -43.3050 H       167 CYS    0.5100
   2647 HG1       -67.3750   -2.1860  -44.1710 H       167 CYS   -0.5100
   2648 N         -70.7360   -0.3660  -41.2930 N.am    168 ALA   -0.4700
   2649 CA        -71.8890   -1.1730  -40.9090 C.3     168 ALA    0.3100
   2650 C         -73.1840   -0.4110  -40.6960 C.2     168 ALA    0.0700
   2651 O         -74.2600   -0.9620  -40.9580 O.2     168 ALA    0.0900
   2652 CB        -71.5480   -1.9750  -39.6570 C.3     168 ALA   -0.2700
   2653 HN        -70.1310   -0.0670  -40.5580 H       168 ALA    0.0900
   2654 HA        -72.1320   -1.8310  -41.7290 H       168 ALA    0.0900
   2655 HB1       -71.4630   -1.2980  -38.7800 H       168 ALA    0.0900
   2656 HB2       -70.5780   -2.4990  -39.7950 H       168 ALA    0.5100
   2657 HB3       -72.3490   -2.7180  -39.4550 H       168 ALA   -0.5100
   2658 N         -73.1170    0.8350  -40.2470 N.am    169 ALA   -0.4700
   2659 CA        -74.3410    1.5750  -39.9660 C.3     169 ALA    0.3100
   2660 C         -75.0460    2.2090  -41.2020 C.2     169 ALA    0.0700
   2661 O         -76.2930    2.3200  -41.2050 O.2     169 ALA    0.0900
   2662 CB        -74.0520    2.6330  -38.8960 C.3     169 ALA   -0.2700
   2663 HN        -72.2540    1.3080  -40.0850 H       169 ALA    0.0900
   2664 HA        -75.0910    0.8780  -39.6210 H       169 ALA    0.0900
   2665 HB1       -73.2700    3.3360  -39.2550 H       169 ALA    0.0900
   2666 HB2       -73.6870    2.1420  -37.9680 H       169 ALA    0.5100
   2667 HB3       -74.9750    3.2100  -38.6760 H       169 ALA   -0.5100
   2668 N         -74.3010    2.6280  -42.2510 N.am    170 PRO   -0.2900
   2669 CA        -74.9860    3.2220  -43.4060 C.3     170 PRO    0.0000
   2670 C         -76.1950    2.4670  -43.9390 C.2     170 PRO    0.0900
   2671 O         -77.2340    3.0790  -44.1290 O.2     170 PRO    0.0900
   2672 CB        -73.8740    3.3540  -44.4380 C.3     170 PRO    0.0200
   2673 CG        -72.6730    3.6080  -43.5910 C.3     170 PRO    0.0900
   2674 CD        -72.8380    2.6490  -42.4350 C.3     170 PRO   -0.1800
   2675 HA        -75.4550    4.1520  -43.1280 H       170 PRO    0.0900
   2676 HB1       -74.0650    4.2000  -45.1320 H       170 PRO    0.0900
   2677 HB2       -73.7600    2.4220  -45.0310 H       170 PRO   -0.1800
   2678 HG1       -71.7380    3.3980  -44.1530 H       170 PRO    0.0900
   2679 HG2       -72.6510    4.6610  -43.2360 H       170 PRO    0.0900
   2680 HD1       -72.4650    1.6330  -42.6840 H       170 PRO    0.5100
   2681 HD2       -72.3380    3.0210  -41.5160 H       170 PRO   -0.5100
   2682 N         -76.0860    1.1440  -44.1870 N.am    171 PRO   -0.2900
   2683 CA        -77.1960    0.3150  -44.7040 C.3     171 PRO    0.0000
   2684 C         -78.5050    0.2960  -43.9010 C.2     171 PRO    0.0900
   2685 O         -79.5300   -0.2000  -44.3960 O.2     171 PRO    0.0900
   2686 CB        -76.5650   -1.0760  -44.7980 C.3     171 PRO    0.0200
   2687 CG        -75.1480   -0.7650  -45.1610 C.3     171 PRO    0.0900
   2688 CD        -74.8270    0.3750  -44.2070 C.3     171 PRO   -0.1800
   2689 HA        -77.5610    0.7110  -45.6390 H       171 PRO    0.0900
   2690 HB1       -77.0560   -1.6920  -45.5810 H       171 PRO    0.0900
   2691 HB2       -76.6250   -1.6130  -43.8280 H       171 PRO   -0.1800
   2692 HG1       -74.4820   -1.6370  -44.9910 H       171 PRO    0.0900
   2693 HG2       -75.0590   -0.4450  -46.2210 H       171 PRO    0.0900
   2694 HD1       -74.5870    0.0030  -43.1890 H       171 PRO    0.5100
   2695 HD2       -73.9970    1.0070  -44.5860 H       171 PRO   -0.5100
   2696 N         -78.4680    0.8260  -42.6760 N.am    172 LEU   -0.4700
   2697 CA        -79.6350    0.8750  -41.7890 C.3     172 LEU    0.3100
   2698 C         -80.3410    2.2050  -41.9210 C.2     172 LEU    0.0700
   2699 O         -81.4560    2.3700  -41.4020 O.2     172 LEU    0.0900
   2700 CB        -79.2000    0.7470  -40.3320 C.3     172 LEU   -0.1800
   2701 CG        -78.4140   -0.4800  -39.9220 C.3     172 LEU    0.0900
   2702 CD1       -77.9040   -0.2610  -38.5130 C.3     172 LEU    0.0900
   2703 CD2       -79.2890   -1.7030  -40.0090 C.3     172 LEU   -0.0900
   2704 HN        -77.6310    1.2190  -42.3040 H       172 LEU    0.0900
   2705 HA        -80.2950    0.0630  -42.0570 H       172 LEU   -0.2700
   2706 HB1       -80.1170    0.7740  -39.7090 H       172 LEU    0.0900
   2707 HB2       -78.5750    1.6330  -40.0950 H       172 LEU    0.0900
   2708 HG        -77.5600   -0.6340  -40.6170 H       172 LEU    0.0900
   2709 HD11      -78.7570   -0.1080  -37.8180 H       172 LEU   -0.2700
   2710 HD12      -77.2550    0.6410  -38.4800 H       172 LEU    0.0900
   2711 HD13      -77.3260   -1.1490  -38.1770 H       172 LEU    0.0900
   2712 HD21      -79.6530   -1.8400  -41.0500 H       172 LEU    0.0900
   2713 HD22      -80.1660   -1.5880  -39.3380 H       172 LEU    0.5100
   2714 HD23      -78.7090   -2.6040  -39.7160 H       172 LEU   -0.5100
   2715 N         -79.6980    3.1450  -42.6140 N.am    173 VAL   -0.4700
   2716 CA        -80.2220    4.5010  -42.7550 C.3     173 VAL    0.3100
   2717 C         -80.2970    4.9980  -44.2100 C.2     173 VAL    0.0700
   2718 O         -80.1300    6.1920  -44.4430 O.2     173 VAL    0.0900
   2719 CB        -79.3460    5.4630  -41.9170 C.3     173 VAL   -0.0900
   2720 CG1       -79.3520    5.0190  -40.4740 C.3     173 VAL    0.0900
   2721 CG2       -77.9130    5.4580  -42.4350 C.3     173 VAL   -0.2700
   2722 HN        -78.8280    2.9640  -43.0680 H       173 VAL    0.0900
   2723 HA        -81.2440    4.5110  -42.4070 H       173 VAL    0.0900
   2724 HB        -79.7490    6.4950  -41.9900 H       173 VAL    0.0900
   2725 HG11      -78.7840    4.0700  -40.3640 H       173 VAL   -0.2700
   2726 HG12      -80.3960    4.8490  -40.1350 H       173 VAL    0.0900
   2727 HG13      -78.8720    5.7940  -39.8380 H       173 VAL    0.0900
   2728 HG21      -77.9050    5.6100  -43.5360 H       173 VAL    0.0900
   2729 HG22      -77.4310    4.4830  -42.2080 H       173 VAL    0.5100
   2730 HG23      -77.3360    6.2800  -41.9600 H       173 VAL   -0.5100
   2731 N         -80.5190    4.1200  -45.1870 N.am    174 GLY   -0.4700
   2732 CA        -80.6360    4.6130  -46.5480 C.3     174 GLY    0.3100
   2733 C         -79.4950    4.4990  -47.5380 C.2     174 GLY   -0.0200
   2734 O         -79.6980    4.7970  -48.7180 O.2     174 GLY    0.0900
   2735 HN        -80.6100    3.1380  -45.0400 H       174 GLY    0.0900
   2736 HA1       -80.8620    5.6640  -46.4550 H       174 GLY    0.5100
   2737 HA2       -81.4720    4.0850  -46.9760 H       174 GLY   -0.5100
   2738 N         -78.2960    4.1220  -47.1000 N.am    175 TRP   -0.4700
   2739 CA        -77.2210    3.9540  -48.0620 C.3     175 TRP    0.3100
   2740 C         -76.9820    2.4790  -48.1750 C.2     175 TRP    0.0700
   2741 O         -76.4490    1.8810  -47.2400 O.2     175 TRP    0.0900
   2742 CB        -75.9450    4.6700  -47.6290 C.3     175 TRP   -0.1800
   2743 CG        -74.9840    4.8030  -48.7960 C.ar    175 TRP    0.0900
   2744 CD1       -75.3010    4.7210  -50.1220 C.ar    175 TRP    0.0900
   2745 CD2       -73.5740    5.0870  -48.7440 C.ar    175 TRP   -0.0300
   2746 CE2       -73.1160    5.1660  -50.0750 C.ar    175 TRP   -0.1500
   2747 CE3       -72.6600    5.2820  -47.7010 C.ar    175 TRP    0.2200
   2748 NE1       -74.1900    4.9380  -50.8910 N.ar    175 TRP   -0.5100
   2749 CZ2       -71.7860    5.4320  -50.3960 C.ar    175 TRP    0.3700
   2750 CZ3       -71.3340    5.5440  -48.0210 C.ar    175 TRP    0.2400
   2751 CH2       -70.9090    5.6180  -49.3590 C.ar    175 TRP    0.1100
   2752 HN        -78.0890    3.9470  -46.1410 H       175 TRP   -0.2500
   2753 HA        -77.5620    4.3490  -49.0060 H       175 TRP    0.1700
   2754 HB1       -75.4530    4.0910  -46.8180 H       175 TRP   -0.2000
   2755 HB2       -76.1990    5.6830  -47.2510 H       175 TRP    0.1400
   2756 HD1       -76.2880    4.5130  -50.5090 H       175 TRP   -0.2700
   2757 HE1       -74.1670    4.9310  -51.8670 H       175 TRP    0.1600
   2758 HE3       -72.9610    5.2340  -46.6650 H       175 TRP   -0.1400
   2759 HZ2       -71.4400    5.4920  -51.4170 H       175 TRP    0.1400
   2760 HZ3       -70.6170    5.6950  -47.2280 H       175 TRP    0.5100
   2761 HH2       -69.8710    5.8250  -49.5750 H       175 TRP   -0.5100
   2762 N         -77.3500    1.8980  -49.3210 N.am    176 SER   -0.4700
   2763 CA        -77.2840    0.4560  -49.5220 C.3     176 SER    0.3100
   2764 C         -78.2810   -0.1250  -48.5440 C.2     176 SER    0.0700
   2765 O         -79.1260    0.6110  -48.0310 O.2     176 SER    0.0900
   2766 CB        -75.8940   -0.1230  -49.2360 C.3     176 SER    0.0500
   2767 OG        -75.9030   -1.5490  -49.3420 O.3     176 SER    0.0900
   2768 HN        -77.6860    2.4290  -50.0950 H       176 SER    0.0900
   2769 HA        -77.5580    0.2600  -50.5480 H       176 SER   -0.6600
   2770 HB1       -75.5800    0.1540  -48.2080 H       176 SER    0.4300
   2771 HB2       -75.1640    0.2820  -49.9680 H       176 SER    0.5100
   2772 HG1       -76.0120   -1.7440  -50.2750 H       176 SER   -0.5100
   2773 N         -78.1990   -1.4180  -48.2580 N.am    177 ARG   -0.4700
   2774 CA        -79.1480   -2.0290  -47.3380 C.3     177 ARG    0.3100
   2775 C         -78.7670   -3.4810  -47.1380 C.2     177 ARG    0.0700
   2776 O         -77.9770   -4.0180  -47.9260 O.2     177 ARG    0.0900
   2777 CB        -80.5870   -1.9340  -47.9080 C.3     177 ARG   -0.1800
   2778 CG        -80.7520   -2.6430  -49.2500 C.3     177 ARG    0.0900
   2779 CD        -82.1620   -2.5800  -49.8250 C.3     177 ARG    0.0900
   2780 NE        -82.2330   -3.2530  -51.1330 N.pl3   177 ARG   -0.1800
   2781 CZ        -83.3350   -3.3570  -51.8880 C.cat   177 ARG    0.0900
   2782 NH1       -84.4880   -2.8250  -51.4790 N.pl3   177 ARG    0.0900
   2783 NH2       -83.2950   -4.0090  -53.0520 N.pl3   177 ARG    0.2000
   2784 HN        -77.5030   -2.0160  -48.6500 H       177 ARG    0.0900
   2785 HA        -79.0820   -1.5080  -46.3940 H       177 ARG    0.0900
   2786 HB1       -80.8480   -0.8630  -48.0380 H       177 ARG   -0.7000
   2787 HB2       -81.2890   -2.3890  -47.1770 H       177 ARG    0.4400
   2788 HG1       -80.4750   -3.7100  -49.1180 H       177 ARG    0.6400
   2789 HG2       -80.0560   -2.1770  -49.9790 H       177 ARG   -0.8000
   2790 HD1       -82.4650   -1.5210  -49.9690 H       177 ARG    0.4600
   2791 HD2       -82.8720   -3.0900  -49.1390 H       177 ARG    0.4600
   2792 HE        -81.3940   -3.6650  -51.4850 H       177 ARG   -0.8000
   2793 HH11      -84.5050   -2.2200  -50.6840 H       177 ARG    0.4600
   2794 HH12      -85.3350   -3.0320  -51.9690 H       177 ARG    0.4600
   2795 HH21      -82.4410   -4.4230  -53.3650 H       177 ARG    0.5100
   2796 HH22      -84.1200   -4.0830  -53.6130 H       177 ARG   -0.5100
   2797 N         -79.2930   -4.1080  -46.0810 N.am    178 TYR   -0.4700
   2798 CA        -79.0270   -5.5110  -45.8300 C.3     178 TYR    0.3100
   2799 C         -80.1100   -6.2990  -46.5160 C.2     178 TYR    0.0700
   2800 O         -81.2780   -5.9070  -46.4970 O.2     178 TYR    0.0900
   2801 CB        -78.9930   -5.8050  -44.3330 C.3     178 TYR   -0.1800
   2802 CG        -77.7730   -5.2450  -43.6700 C.ar    178 TYR    0.0900
   2803 CD1       -76.5140   -5.7750  -43.9320 C.ar    178 TYR    0.0900
   2804 CD2       -77.8630   -4.1360  -42.8320 C.ar    178 TYR    0.0000
   2805 CE1       -75.3700   -5.2130  -43.3880 C.ar    178 TYR   -0.1150
   2806 CE2       -76.7190   -3.5600  -42.2780 C.ar    178 TYR    0.1150
   2807 CZ        -75.4780   -4.1070  -42.5640 C.ar    178 TYR   -0.1150
   2808 OH        -74.3480   -3.5350  -42.0270 O.3     178 TYR    0.1150
   2809 HN        -79.8860   -3.6450  -45.4260 H       178 TYR    0.1100
   2810 HA        -78.0750   -5.7540  -46.2800 H       178 TYR   -0.5400
   2811 HB1       -78.9890   -6.9050  -44.1700 H       178 TYR    0.4300
   2812 HB2       -79.8800   -5.3510  -43.8440 H       178 TYR   -0.1150
   2813 HD1       -76.4260   -6.6400  -44.5710 H       178 TYR    0.1150
   2814 HD2       -78.8330   -3.7160  -42.6090 H       178 TYR   -0.1150
   2815 HE1       -74.4010   -5.6360  -43.6060 H       178 TYR    0.1150
   2816 HE2       -76.8000   -2.6980  -41.6330 H       178 TYR    0.5100
   2817 HH        -74.5660   -2.6380  -41.7630 H       178 TYR   -0.5100
   2818 N         -79.7160   -7.4050  -47.1270 N.am    179 ILE   -0.4700
   2819 CA        -80.6240   -8.2420  -47.8950 C.3     179 ILE    0.3100
   2820 C         -80.2470   -9.6960  -47.6430 C.2     179 ILE    0.0700
   2821 O         -79.0800  -10.0130  -47.4570 O.2     179 ILE    0.0900
   2822 CB        -80.5020   -7.8540  -49.4130 C.3     179 ILE   -0.0900
   2823 CG1       -81.7240   -8.2880  -50.2090 C.3     179 ILE    0.0900
   2824 CG2       -79.2440   -8.4550  -50.0200 C.3     179 ILE   -0.2700
   2825 CD        -81.7330   -7.7410  -51.6710 C.3     179 ILE    0.0900
   2826 HN        -78.7700   -7.7170  -47.0890 H       179 ILE    0.0900
   2827 HA        -81.6300   -8.0760  -47.5370 H       179 ILE    0.0900
   2828 HB        -80.4630   -6.7480  -49.5070 H       179 ILE   -0.1800
   2829 HG11      -82.6350   -7.9250  -49.6870 H       179 ILE    0.0900
   2830 HG12      -81.7490   -9.3980  -50.2450 H       179 ILE    0.0900
   2831 HG21      -79.3500   -9.5580  -50.1040 H       179 ILE   -0.2700
   2832 HG22      -78.3670   -8.2310  -49.3740 H       179 ILE    0.0900
   2833 HG23      -79.0770   -8.0360  -51.0360 H       179 ILE    0.0900
   2834 HD1       -81.0740   -8.3610  -52.3150 H       179 ILE    0.0900
   2835 HD2       -81.3610   -6.6940  -51.6860 H       179 ILE    0.5100
   2836 HD3       -82.7650   -7.7760  -52.0820 H       179 ILE   -0.5100
   2837 N         -81.2230  -10.6020  -47.5930 N.am    180 PRO   -0.2900
   2838 CA        -80.8630  -12.0050  -47.3500 C.3     180 PRO    0.0000
   2839 C         -80.0160  -12.6390  -48.4560 C.2     180 PRO    0.0900
   2840 O         -80.1420  -12.2400  -49.6060 O.2     180 PRO    0.0900
   2841 CB        -82.2250  -12.6720  -47.1530 C.3     180 PRO    0.0200
   2842 CG        -83.2150  -11.7020  -47.8230 C.3     180 PRO    0.0900
   2843 CD        -82.6730  -10.3740  -47.4770 C.3     180 PRO   -0.1800
   2844 HA        -80.1930  -12.0850  -46.5080 H       180 PRO    0.0900
   2845 HB1       -82.4570  -12.7940  -46.0720 H       180 PRO    0.0900
   2846 HB2       -82.2550  -13.6690  -47.6400 H       180 PRO   -0.1800
   2847 HG1       -83.2400  -11.8510  -48.9230 H       180 PRO    0.0900
   2848 HG2       -84.2420  -11.8340  -47.4180 H       180 PRO    0.0900
   2849 HD1       -83.0000   -9.5940  -48.1960 H       180 PRO    0.5100
   2850 HD2       -82.9370  -10.0740  -46.4420 H       180 PRO   -0.5100
   2851 N         -79.1620  -13.6140  -48.1210 N.am    181 GLU   -0.4700
   2852 CA        -78.2840  -14.2500  -49.1290 C.3     181 GLU    0.3100
   2853 C         -78.2640  -15.7940  -49.0470 C.2     181 GLU    0.0700
   2854 O         -78.5620  -16.3700  -47.9940 O.2     181 GLU    0.0900
   2855 CB        -76.8280  -13.7860  -48.9710 C.3     181 GLU   -0.1800
   2856 CG        -76.5730  -12.3030  -48.8320 C.3     181 GLU    0.0900
   2857 CD        -75.0940  -12.0200  -48.6890 C.2     181 GLU    0.0900
   2858 OE1       -74.3700  -12.1090  -49.6960 O.co2   181 GLU   -0.2800
   2859 OE2       -74.6440  -11.7340  -47.5670 O.co2   181 GLU    0.0900
   2860 HN        -79.0790  -13.9500  -47.1870 H       181 GLU    0.0900
   2861 HA        -78.6550  -13.9850  -50.1080 H       181 GLU    0.6200
   2862 HB1       -76.2680  -14.1370  -49.8630 H       181 GLU   -0.7600
   2863 HB2       -76.4160  -14.2800  -48.0670 H       181 GLU   -0.7600
   2864 HG1       -77.1010  -11.9200  -47.9330 H       181 GLU    0.5100
   2865 HG2       -76.9550  -11.7770  -49.7320 H       181 GLU   -0.5100
   2866 N         -77.8590  -16.4460  -50.1440 N.am    182 GLY   -0.4700
   2867 CA        -77.7810  -17.8950  -50.1710 C.3     182 GLY    0.3100
   2868 C         -79.1310  -18.5350  -49.9540 C.2     182 GLY   -0.0200
   2869 O         -80.0620  -18.2720  -50.7020 O.2     182 GLY    0.0900
   2870 HN        -77.5960  -15.9730  -50.9810 H       182 GLY    0.0900
   2871 HA1       -77.1080  -18.2090  -49.3860 H       182 GLY    0.5100
   2872 HA2       -77.3950  -18.1930  -51.1340 H       182 GLY   -0.5100
   2873 N         -79.2530  -19.3760  -48.9290 N.am    183 MET   -0.4700
   2874 CA        -80.5370  -20.0190  -48.6370 C.3     183 MET    0.3100
   2875 C         -81.4930  -19.0470  -47.9710 C.2     183 MET    0.0700
   2876 O         -82.5710  -19.4450  -47.5120 O.2     183 MET    0.0900
   2877 CB        -80.3340  -21.2580  -47.7630 C.3     183 MET   -0.1800
   2878 CG        -79.9610  -22.4850  -48.5880 C.3     183 MET    0.0900
   2879 SD        -79.3480  -23.8470  -47.6200 S.3     183 MET    0.0900
   2880 CE        -77.6620  -23.7840  -48.0540 C.3     183 MET   -0.1400
   2881 HN        -78.4940  -19.6000  -48.3230 H       183 MET    0.0900
   2882 HA        -80.9940  -20.2940  -49.5770 H       183 MET    0.0900
   2883 HB1       -81.2730  -21.4680  -47.2090 H       183 MET   -0.0900
   2884 HB2       -79.5230  -21.0550  -47.0310 H       183 MET   -0.2200
   2885 HG1       -79.1850  -22.1840  -49.3230 H       183 MET    0.0900
   2886 HG2       -80.8620  -22.8130  -49.1470 H       183 MET    0.0900
   2887 HE1       -77.4270  -22.8600  -48.6230 H       183 MET    0.0900
   2888 HE2       -77.3980  -24.6560  -48.6890 H       183 MET    0.5100
   2889 HE3       -77.0300  -23.7950  -47.1400 H       183 MET   -0.5100
   2890 N         -81.0720  -17.7790  -47.9180 N.am    184 GLN   -0.4700
   2891 CA        -81.8430  -16.6730  -47.3650 C.3     184 GLN    0.3100
   2892 C         -81.9610  -16.7130  -45.8490 C.2     184 GLN    0.0700
   2893 O         -82.9510  -16.2310  -45.3180 O.2     184 GLN    0.0900
   2894 CB        -83.2330  -16.6570  -48.0110 C.3     184 GLN   -0.1800
   2895 CG        -83.2180  -16.7640  -49.5530 C.3     184 GLN    0.0900
   2896 CD        -82.7180  -15.5100  -50.2370 C.2     184 GLN    0.0900
   2897 NE2       -81.5340  -15.5970  -50.8290 N.am    184 GLN   -0.1800
   2898 OE1       -83.3830  -14.4780  -50.2320 O.2     184 GLN    0.0900
   2899 HN        -80.1750  -17.5260  -48.2690 H       184 GLN    0.0900
   2900 HA        -81.3160  -15.7530  -47.5710 H       184 GLN    0.5500
   2901 HB1       -83.7380  -15.7080  -47.7310 H       184 GLN   -0.5500
   2902 HB2       -83.8170  -17.5090  -47.6050 H       184 GLN   -0.6200
   2903 HG1       -84.2520  -16.9670  -49.9070 H       184 GLN    0.3200
   2904 HG2       -82.5600  -17.6100  -49.8460 H       184 GLN    0.3000
   2905 HE21      -81.1500  -14.8020  -51.2980 H       184 GLN    0.5100
   2906 HE22      -81.0260  -16.4580  -50.8080 H       184 GLN   -0.5100
   2907 N         -80.9600  -17.2540  -45.1520 N.am    185 CYS   -0.4700
   2908 CA        -81.0060  -17.3280  -43.7010 C.3     185 CYS    0.3100
   2909 C         -79.9760  -16.4350  -43.0850 C.2     185 CYS    0.0700
   2910 O         -79.8610  -16.3700  -41.8550 O.2     185 CYS    0.0900
   2911 CB        -80.8300  -18.7660  -43.2580 C.3     185 CYS   -0.1100
   2912 SG        -82.3170  -19.7120  -43.6500 S.3     185 CYS    0.0900
   2913 HN        -80.1440  -17.6250  -45.5890 H       185 CYS    0.0900
   2914 HA        -81.9600  -16.9440  -43.3720 H       185 CYS   -0.2300
   2915 HB1       -80.6380  -18.7920  -42.1640 H       185 CYS    0.1600
   2916 HB2       -79.9500  -19.2040  -43.7770 H       185 CYS    0.5100
   2917 HG1       -82.2520  -19.4940  -44.9550 H       185 CYS   -0.5100
   2918 N         -79.2340  -15.7400  -43.9500 N.am    186 SER   -0.4700
   2919 CA        -78.2140  -14.7730  -43.5470 C.3     186 SER    0.3100
   2920 C         -78.4820  -13.4810  -44.3060 C.2     186 SER    0.0700
   2921 O         -79.2340  -13.4830  -45.2860 O.2     186 SER    0.0900
   2922 CB        -76.7840  -15.2870  -43.8360 C.3     186 SER    0.0500
   2923 OG        -76.5060  -15.4560  -45.2180 O.3     186 SER    0.0900
   2924 HN        -79.3460  -15.8540  -44.9340 H       186 SER    0.0900
   2925 HA        -78.3350  -14.5890  -42.4900 H       186 SER   -0.6600
   2926 HB1       -76.6490  -16.2710  -43.3380 H       186 SER    0.4300
   2927 HB2       -76.0520  -14.5600  -43.4260 H       186 SER    0.5100
   2928 HG1       -76.4600  -14.5720  -45.5890 H       186 SER   -0.5100
   2929 N         -77.8530  -12.3930  -43.8760 N.am    187 CYS   -0.4700
   2930 CA        -78.0360  -11.1140  -44.5250 C.3     187 CYS    0.3100
   2931 C         -76.7360  -10.4100  -44.7450 C.2     187 CYS    0.0700
   2932 O         -75.8640  -10.4330  -43.8930 O.2     187 CYS    0.0900
   2933 CB        -78.9830  -10.2320  -43.7030 C.3     187 CYS   -0.1000
   2934 SG        -80.6390  -10.4900  -44.3790 S.3     187 CYS    0.0900
   2935 HN        -77.2330  -12.4070  -43.0960 H       187 CYS    0.0900
   2936 HA        -78.4450  -11.2910  -45.5090 H       187 CYS   -0.0800
   2937 HB1       -78.6840   -9.1660  -43.7870 H       187 CYS    0.5100
   2938 HB2       -78.9440  -10.5230  -42.6320 H       187 CYS   -0.5100
   2939 N         -76.5920   -9.8060  -45.9100 N.am    188 GLY   -0.4700
   2940 CA        -75.3970   -9.0340  -46.2050 C.3     188 GLY    0.3100
   2941 C         -75.7210   -7.7330  -46.9260 C.2     188 GLY   -0.0200
   2942 O         -76.8700   -7.3070  -46.9500 O.2     188 GLY    0.0900
   2943 HN        -77.2830   -9.8500  -46.6270 H       188 GLY    0.0900
   2944 HA1       -74.7550   -9.6360  -46.8310 H       188 GLY    0.5100
   2945 HA2       -74.9030   -8.8090  -45.2720 H       188 GLY   -0.5100
   2946 N         -74.7130   -7.0940  -47.5200 N.am    189 ILE   -0.4700
   2947 CA        -74.9170   -5.8280  -48.2430 C.3     189 ILE    0.3100
   2948 C         -75.5980   -6.1210  -49.5720 C.2     189 ILE    0.0700
   2949 O         -75.7380   -7.2870  -49.9240 O.2     189 ILE    0.0900
   2950 CB        -73.5530   -5.0830  -48.4750 C.3     189 ILE   -0.0900
   2951 CG1       -72.9510   -4.6580  -47.1280 C.3     189 ILE    0.0900
   2952 CG2       -73.7460   -3.8580  -49.3720 C.3     189 ILE   -0.2700
   2953 CD        -73.8010   -3.6580  -46.3550 C.3     189 ILE    0.0900
   2954 HN        -73.7800   -7.4420  -47.5010 H       189 ILE    0.0900
   2955 HA        -75.5830   -5.2130  -47.6550 H       189 ILE    0.0900
   2956 HB        -72.8320   -5.7790  -48.9550 H       189 ILE   -0.1800
   2957 HG11      -71.9560   -4.2020  -47.3160 H       189 ILE    0.0900
   2958 HG12      -72.8200   -5.5650  -46.5010 H       189 ILE    0.0900
   2959 HG21      -74.6890   -3.3350  -49.1070 H       189 ILE   -0.2700
   2960 HG22      -73.8020   -4.1730  -50.4360 H       189 ILE    0.0900
   2961 HG23      -72.8990   -3.1520  -49.2350 H       189 ILE    0.0900
   2962 HD1       -74.7990   -4.0930  -46.1370 H       189 ILE    0.0900
   2963 HD2       -73.9400   -2.7360  -46.9580 H       189 ILE    0.5100
   2964 HD3       -73.3060   -3.4050  -45.3940 H       189 ILE   -0.5100
   2965 N         -76.0210   -5.1040  -50.3240 N.am    190 ASP   -0.4700
   2966 CA        -76.6750   -5.3870  -51.5940 C.3     190 ASP    0.3100
   2967 C         -75.7270   -5.3050  -52.8070 C.2     190 ASP    0.0700
   2968 O         -75.4080   -4.1990  -53.2750 O.2     190 ASP    0.0900
   2969 CB        -77.8510   -4.4420  -51.8040 C.3     190 ASP   -0.2800
   2970 CG        -78.9110   -5.0460  -52.7070 C.2     190 ASP    0.0900
   2971 OD1       -78.5480   -5.9020  -53.5500 O.co2   190 ASP    0.0900
   2972 OD2       -80.0970   -4.6550  -52.5850 O.co2   190 ASP    0.6200
   2973 HN        -75.9150   -4.1470  -50.0650 H       190 ASP   -0.7600
   2974 HA        -77.0140   -6.4110  -51.5770 H       190 ASP   -0.7600
   2975 HB1       -77.4840   -3.5000  -52.2650 H       190 ASP    0.5100
   2976 HB2       -78.3120   -4.2110  -50.8200 H       190 ASP   -0.5100
   2977 N         -75.3040   -6.4780  -53.3040 N.am    191 TYR   -0.4700
   2978 CA        -74.4190   -6.6140  -54.4670 C.3     191 TYR    0.3100
   2979 C         -75.2560   -7.1300  -55.5800 C.2     191 TYR    0.0700
   2980 O         -74.7860   -7.2520  -56.6930 O.2     191 TYR    0.0900
   2981 CB        -73.3540   -7.6880  -54.2550 C.3     191 TYR   -0.1800
   2982 CG        -72.8890   -7.8630  -52.8340 C.ar    191 TYR    0.0900
   2983 CD1       -72.0840   -6.9010  -52.2210 C.ar    191 TYR    0.0900
   2984 CD2       -73.2570   -8.9890  -52.0950 C.ar    191 TYR    0.0000
   2985 CE1       -71.6620   -7.0520  -50.9100 C.ar    191 TYR   -0.1150
   2986 CE2       -72.8350   -9.1490  -50.7810 C.ar    191 TYR    0.1150
   2987 CZ        -72.0390   -8.1710  -50.1910 C.ar    191 TYR   -0.1150
   2988 OH        -71.6350   -8.2900  -48.8760 O.3     191 TYR    0.1150
   2989 HN        -75.5840   -7.3380  -52.8890 H       191 TYR    0.1100
   2990 HA        -73.9490   -5.6570  -54.6350 H       191 TYR   -0.5400
   2991 HB1       -72.4570   -7.4280  -54.8560 H       191 TYR    0.4300
   2992 HB2       -73.7620   -8.6670  -54.5820 H       191 TYR   -0.1150
   2993 HD1       -71.7850   -6.0260  -52.7770 H       191 TYR    0.1150
   2994 HD2       -73.8780   -9.7460  -52.5510 H       191 TYR   -0.1150
   2995 HE1       -71.0390   -6.2970  -50.4510 H       191 TYR    0.1150
   2996 HE2       -73.1230  -10.0260  -50.2200 H       191 TYR    0.5100
   2997 HH        -71.8430   -9.1810  -48.5810 H       191 TYR   -0.5100
   2998 N         -76.5060   -7.4330  -55.2560 N.am    192 TYR   -0.4700
   2999 CA        -77.4470   -8.0360  -56.1800 C.3     192 TYR    0.3100
   3000 C         -78.1850   -7.0760  -57.0970 C.2     192 TYR    0.0700
   3001 O         -78.1560   -7.2850  -58.3130 O.2     192 TYR    0.0900
   3002 CB        -78.4600   -8.8730  -55.3880 C.3     192 TYR   -0.1800
   3003 CG        -77.8120   -9.9210  -54.5080 C.ar    192 TYR    0.0900
   3004 CD1       -77.3640   -9.6030  -53.2300 C.ar    192 TYR    0.0900
   3005 CD2       -77.5840  -11.2110  -54.9790 C.ar    192 TYR    0.0000
   3006 CE1       -76.6990  -10.5330  -52.4530 C.ar    192 TYR   -0.1150
   3007 CE2       -76.9220  -12.1500  -54.2110 C.ar    192 TYR    0.1150
   3008 CZ        -76.4770  -11.8040  -52.9540 C.ar    192 TYR   -0.1150
   3009 OH        -75.7750  -12.7220  -52.2010 O.3     192 TYR    0.1150
   3010 HN        -76.8620   -7.2540  -54.3420 H       192 TYR    0.1100
   3011 HA        -76.8960   -8.6570  -56.8710 H       192 TYR   -0.5400
   3012 HB1       -79.1320   -9.4030  -56.0950 H       192 TYR    0.4300
   3013 HB2       -79.0520   -8.2040  -54.7270 H       192 TYR   -0.1150
   3014 HD1       -77.5380   -8.6120  -52.8380 H       192 TYR    0.1150
   3015 HD2       -77.9320  -11.4850  -55.9650 H       192 TYR   -0.1150
   3016 HE1       -76.3550  -10.2700  -51.4650 H       192 TYR    0.1150
   3017 HE2       -76.7530  -13.1470  -54.5930 H       192 TYR    0.5100
   3018 HH        -75.3930  -12.2600  -51.4510 H       192 TYR   -0.5100
   3019 N         -78.8570   -6.0590  -56.5480 N.am    193 THR   -0.4700
   3020 CA        -79.6460   -5.1160  -57.3580 C.3     193 THR    0.3100
   3021 C         -79.0250   -3.7230  -57.3960 C.2     193 THR    0.0700
   3022 O         -78.3180   -3.3150  -56.4600 O.2     193 THR    0.0900
   3023 CB        -81.0910   -4.9920  -56.8050 C.3     193 THR    0.1400
   3024 CG2       -81.6800   -6.3720  -56.5440 C.3     193 THR    0.0900
   3025 OG1       -81.0800   -4.2790  -55.5640 O.3     193 THR   -0.6600
   3026 HN        -78.8540   -5.8940  -55.5650 H       193 THR    0.4300
   3027 HA        -79.6640   -5.4810  -58.3740 H       193 THR   -0.2700
   3028 HB        -81.7260   -4.4410  -57.5310 H       193 THR    0.0900
   3029 HG1       -80.5270   -4.7910  -54.9690 H       193 THR    0.0900
   3030 HG21      -81.1730   -6.8460  -55.6760 H       193 THR    0.0900
   3031 HG22      -81.5370   -7.0190  -57.4360 H       193 THR    0.5100
   3032 HG23      -82.7640   -6.2840  -56.3160 H       193 THR   -0.5100
   3033 N         -79.2650   -2.9660  -58.4830 N.am    194 PRO   -0.2900
   3034 CA        -78.6600   -1.6340  -58.4790 C.3     194 PRO    0.0000
   3035 C         -79.4830   -0.6460  -57.6540 C.2     194 PRO    0.0900
   3036 O         -79.0080    0.4700  -57.4360 O.2     194 PRO    0.0900
   3037 CB        -78.6050   -1.2660  -59.9730 C.3     194 PRO    0.0200
   3038 CG        -78.6370   -2.5950  -60.6760 C.3     194 PRO    0.0900
   3039 CD        -79.6480   -3.3540  -59.8520 C.3     194 PRO   -0.1800
   3040 HA        -77.7020   -1.6580  -57.9860 H       194 PRO    0.0900
   3041 HB1       -77.6720   -0.7120  -60.2120 H       194 PRO    0.0900
   3042 HB2       -79.4770   -0.6430  -60.2620 H       194 PRO   -0.1800
   3043 HG1       -78.9660   -2.4910  -61.7310 H       194 PRO    0.0900
   3044 HG2       -77.6420   -3.0890  -60.6570 H       194 PRO    0.0900
   3045 HD1       -80.6870   -3.0320  -60.0700 H       194 PRO    0.5100
   3046 HD2       -79.5540   -4.4520  -59.9860 H       194 PRO   -0.5100
   3047 N         -80.6840   -1.0590  -57.2060 N.am    195 HSE   -0.4700
   3048 CA        -81.6340   -0.2460  -56.3930 C.3     195 HSE    0.3100
   3049 C         -81.1040    1.1760  -56.1890 C.2     195 HSE    0.0700
   3050 O         -80.5220    1.4820  -55.1340 O.2     195 HSE    0.0900
   3051 CB        -81.8920   -0.9110  -55.0100 C.3     195 HSE   -0.0800
   3052 CG        -83.0920   -0.3880  -54.2550 C.ar    195 HSE    0.0900
   3053 CD2       -84.3850   -0.2330  -54.6240 C.ar    195 HSE    0.0900
   3054 ND1       -83.0410   -0.0660  -52.9120 N.ar    195 HSE   -0.7000
   3055 CE1       -84.2490    0.2610  -52.4880 C.ar    195 HSE    0.2200
   3056 NE2       -85.0850    0.1670  -53.5080 N.ar    195 HSE    0.2500
   3057 HN        -81.0070   -1.9790  -57.4120 H       195 HSE    0.1300
   3058 HA        -82.5570   -0.1600  -56.9440 H       195 HSE   -0.3600
   3059 HB1       -80.9960   -0.7530  -54.3750 H       195 HSE    0.3200
   3060 HB2       -82.0400   -2.0000  -55.1700 H       195 HSE   -0.0500
   3061 HD2       -84.8440   -0.3790  -55.5940 H       195 HSE    0.0900
   3062 HE1       -84.5320    0.5590  -51.4810 H       195 HSE    0.5100
   3063 HE2       -86.0680    0.3520  -53.4870 H       195 HSE   -0.5100
   3064 N         -81.2990    2.0280  -57.2000 N.am    196 GLU   -0.4700
   3065 CA        -80.8440    3.4100  -57.1720 C.3     196 GLU    0.3100
   3066 C         -81.4950    4.1700  -56.0240 C.2     196 GLU    0.0700
   3067 O         -80.8940    5.0850  -55.4740 O.2     196 GLU    0.0900
   3068 CB        -81.1850    4.0880  -58.5040 C.3     196 GLU   -0.1800
   3069 CG        -80.4920    3.5040  -59.7260 C.3     196 GLU    0.0900
   3070 CD        -81.0350    4.0820  -61.0350 C.2     196 GLU    0.0900
   3071 OE1       -81.3810    5.2940  -61.0680 O.co2   196 GLU   -0.2800
   3072 OE2       -81.1050    3.3290  -62.0420 O.co2   196 GLU    0.0900
   3073 HN        -81.7720    1.7500  -58.0320 H       196 GLU    0.0900
   3074 HA        -79.7760    3.4140  -57.0060 H       196 GLU    0.6200
   3075 HB1       -80.9050    5.1590  -58.4280 H       196 GLU   -0.7600
   3076 HB2       -82.2820    4.0120  -58.6590 H       196 GLU   -0.7600
   3077 HG1       -80.6430    2.4030  -59.7360 H       196 GLU    0.5100
   3078 HG2       -79.4050    3.7230  -59.6650 H       196 GLU   -0.5100
   3079 N         -82.7170    3.7800  -55.6680 N.am    197 GLU   -0.4700
   3080 CA        -83.5070    4.4090  -54.6040 C.3     197 GLU    0.3100
   3081 C         -82.7610    4.5020  -53.2630 C.2     197 GLU    0.0700
   3082 O         -83.0630    5.3540  -52.4430 O.2     197 GLU    0.0900
   3083 CB        -84.7970    3.5940  -54.4280 C.3     197 GLU   -0.1800
   3084 CG        -85.8490    4.1950  -53.4950 C.3     197 GLU    0.0900
   3085 CD        -86.9220    3.1670  -53.0740 C.2     197 GLU    0.0900
   3086 OE1       -87.4040    2.3840  -53.9420 O.co2   197 GLU   -0.2800
   3087 OE2       -87.2830    3.1560  -51.8680 O.co2   197 GLU    0.0900
   3088 HN        -83.1620    3.0150  -56.1250 H       197 GLU    0.0900
   3089 HA        -83.7300    5.4250  -54.8920 H       197 GLU    0.6200
   3090 HB1       -84.5180    2.5960  -54.0310 H       197 GLU   -0.7600
   3091 HB2       -85.2590    3.4680  -55.4290 H       197 GLU   -0.7600
   3092 HG1       -86.3530    5.0390  -54.0120 H       197 GLU    0.5100
   3093 HG2       -85.3470    4.5760  -52.5800 H       197 GLU   -0.5100
   3094 N         -81.7840    3.6280  -53.0550 N.am    198 THR   -0.4700
   3095 CA        -81.0480    3.5630  -51.8100 C.3     198 THR    0.3100
   3096 C         -79.5200    3.6560  -52.0630 C.2     198 THR    0.0700
   3097 O         -78.7230    3.5340  -51.1280 O.2     198 THR    0.0900
   3098 CB        -81.4620    2.2520  -51.0780 C.3     198 THR    0.1400
   3099 CG2       -80.7040    1.0680  -51.6110 C.3     198 THR    0.0900
   3100 OG1       -81.2190    2.3780  -49.6820 O.3     198 THR   -0.6600
   3101 HN        -81.5120    2.9710  -53.7530 H       198 THR    0.4300
   3102 HA        -81.2910    4.4310  -51.2160 H       198 THR   -0.2700
   3103 HB        -82.5440    2.0580  -51.2390 H       198 THR    0.0900
   3104 HG1       -80.3830    2.8420  -49.6000 H       198 THR    0.0900
   3105 HG21      -79.6880    1.0320  -51.1650 H       198 THR    0.0900
   3106 HG22      -80.6040    1.1490  -52.7150 H       198 THR    0.5100
   3107 HG23      -81.2380    0.1300  -51.3520 H       198 THR   -0.5100
   3108 N         -79.1340    3.8750  -53.3270 N.am    199 ASN   -0.4700
   3109 CA        -77.7380    4.0460  -53.7750 C.3     199 ASN    0.3100
   3110 C         -76.8300    2.8940  -53.4460 C.2     199 ASN    0.0700
   3111 O         -75.8220    3.0900  -52.7810 O.2     199 ASN    0.0900
   3112 CB        -77.1420    5.3200  -53.1860 C.3     199 ASN   -0.1800
   3113 CG        -77.8440    6.5590  -53.6900 C.2     199 ASN    0.0900
   3114 ND2       -77.3980    7.0490  -54.8410 N.am    199 ASN    0.0900
   3115 OD1       -78.7870    7.0600  -53.0740 O.2     199 ASN    0.5500
   3116 HN        -79.8100    3.9350  -54.0580 H       199 ASN   -0.5500
   3117 HA        -77.7330    4.0920  -54.8540 H       199 ASN   -0.6200
   3118 HB1       -76.0690    5.3830  -53.4640 H       199 ASN    0.3200
   3119 HB2       -77.2320    5.2860  -52.0800 H       199 ASN    0.3000
   3120 HD21      -77.8190    7.8680  -55.2310 H       199 ASN    0.5100
   3121 HD22      -76.6430    6.6000  -55.3180 H       199 ASN   -0.5100
   3122 N         -77.1480    1.7100  -53.9630 N.am    200 ASN   -0.4700
   3123 CA        -76.3840    0.4970  -53.6880 C.3     200 ASN    0.3100
   3124 C         -75.0490    0.4200  -54.4110 C.2     200 ASN    0.0700
   3125 O         -74.0290    0.1690  -53.7700 O.2     200 ASN    0.0900
   3126 CB        -77.2130   -0.7450  -54.0560 C.3     200 ASN   -0.1800
   3127 CG        -78.3540   -1.0000  -53.0950 C.2     200 ASN    0.0900
   3128 ND2       -79.0550   -2.1030  -53.3150 N.am    200 ASN    0.0900
   3129 OD1       -78.6030   -0.2330  -52.1780 O.2     200 ASN    0.5500
   3130 HN        -77.9310    1.5990  -54.5700 H       200 ASN   -0.5500
   3131 HA        -76.1360    0.4870  -52.6370 H       200 ASN   -0.6200
   3132 HB1       -76.5470   -1.6350  -54.0540 H       200 ASN    0.3200
   3133 HB2       -77.6350   -0.6070  -55.0730 H       200 ASN    0.3000
   3134 HD21      -79.8230   -2.3340  -52.7190 H       200 ASN    0.5100
   3135 HD22      -78.8150   -2.7040  -54.0770 H       200 ASN   -0.5100
   3136 N         -75.0430    0.6100  -55.7270 N.am    201 GLU   -0.4700
   3137 CA        -73.8070    0.4870  -56.4990 C.3     201 GLU    0.3100
   3138 C         -72.5990    1.2830  -55.9020 C.2     201 GLU    0.0700
   3139 O         -71.4690    0.7580  -55.8530 O.2     201 GLU    0.0900
   3140 CB        -74.0910    0.8790  -57.9560 C.3     201 GLU   -0.1800
   3141 CG        -75.1450    0.0080  -58.6620 C.3     201 GLU    0.0900
   3142 CD        -74.5590   -1.2230  -59.3520 C.2     201 GLU    0.0900
   3143 OE1       -73.4840   -1.1020  -59.9860 O.co2   201 GLU   -0.2800
   3144 OE2       -75.1890   -2.3060  -59.2800 O.co2   201 GLU    0.0900
   3145 HN        -75.8660    0.8430  -56.2390 H       201 GLU    0.0900
   3146 HA        -73.4650   -0.5350  -56.4370 H       201 GLU    0.6200
   3147 HB1       -73.1420    0.8080  -58.5270 H       201 GLU   -0.7600
   3148 HB2       -74.4430    1.9320  -57.9720 H       201 GLU   -0.7600
   3149 HG1       -75.6610    0.6230  -59.4280 H       201 GLU    0.5100
   3150 HG2       -75.8860   -0.3360  -57.9090 H       201 GLU   -0.5100
   3151 N         -72.8310    2.5110  -55.4290 N.am    202 SER   -0.4700
   3152 CA        -71.7700    3.3580  -54.8580 C.3     202 SER    0.3100
   3153 C         -71.2570    2.8630  -53.4990 C.2     202 SER    0.0700
   3154 O         -70.0490    2.9030  -53.2610 O.2     202 SER    0.0900
   3155 CB        -72.2770    4.7870  -54.7190 C.3     202 SER    0.0500
   3156 OG        -73.5230    4.7850  -54.0540 O.3     202 SER    0.0900
   3157 HN        -73.7430    2.9130  -55.4420 H       202 SER    0.0900
   3158 HA        -70.9150    3.3210  -55.5160 H       202 SER   -0.6600
   3159 HB1       -72.4040    5.2430  -55.7240 H       202 SER    0.4300
   3160 HB2       -71.5530    5.3900  -54.1290 H       202 SER    0.5100
   3161 HG1       -73.7930    5.7040  -53.9940 H       202 SER   -0.5100
   3162 N         -72.1520    2.4170  -52.6160 N.am    203 PHE   -0.4700
   3163 CA        -71.7740    1.9190  -51.2990 C.3     203 PHE    0.3100
   3164 C         -70.8880    0.7030  -51.4140 C.2     203 PHE    0.0700
   3165 O         -69.9430    0.5670  -50.6420 O.2     203 PHE    0.0900
   3166 CB        -73.0150    1.5400  -50.4890 C.3     203 PHE   -0.1800
   3167 CG        -72.6960    1.0410  -49.1140 C.ar    203 PHE    0.0900
   3168 CD1       -72.6560    1.9200  -48.0370 C.ar    203 PHE    0.0900
   3169 CD2       -72.3830   -0.2940  -48.9040 C.ar    203 PHE    0.0000
   3170 CE1       -72.3040    1.4760  -46.7670 C.ar    203 PHE   -0.1150
   3171 CE2       -72.0310   -0.7470  -47.6450 C.ar    203 PHE    0.1150
   3172 CZ        -71.9900    0.1410  -46.5700 C.ar    203 PHE   -0.1150
   3173 HN        -73.1280    2.4030  -52.8210 H       203 PHE    0.1150
   3174 HA        -71.2220    2.6970  -50.7940 H       203 PHE   -0.1150
   3175 HB1       -73.5650    0.7300  -51.0140 H       203 PHE    0.1150
   3176 HB2       -73.6680    2.4320  -50.3740 H       203 PHE   -0.1150
   3177 HD1       -72.9020    2.9610  -48.1880 H       203 PHE    0.1150
   3178 HD2       -72.4130   -0.9870  -49.7330 H       203 PHE   -0.1150
   3179 HE1       -72.2750    2.1690  -45.9390 H       203 PHE    0.1150
   3180 HE2       -71.7900   -1.7880  -47.4940 H       203 PHE    0.5100
   3181 HZ        -71.7150   -0.2120  -45.5870 H       203 PHE   -0.5100
   3182 N         -71.2030   -0.1870  -52.3580 N.am    204 VAL   -0.4700
   3183 CA        -70.4320   -1.4180  -52.5830 C.3     204 VAL    0.3100
   3184 C         -68.9860   -1.0800  -52.9960 C.2     204 VAL    0.0700
   3185 O         -68.0370   -1.7650  -52.6070 O.2     204 VAL    0.0900
   3186 CB        -71.1370   -2.3390  -53.6660 C.3     204 VAL   -0.0900
   3187 CG1       -70.2400   -3.5040  -54.0590 C.3     204 VAL    0.0900
   3188 CG2       -72.4550   -2.9000  -53.1170 C.3     204 VAL   -0.2700
   3189 HN        -71.9860   -0.0540  -52.9610 H       204 VAL    0.0900
   3190 HA        -70.3570   -1.9410  -51.6400 H       204 VAL    0.0900
   3191 HB        -71.3660   -1.7330  -54.5690 H       204 VAL    0.0900
   3192 HG11      -69.8620   -4.0190  -53.1500 H       204 VAL   -0.2700
   3193 HG12      -69.3700   -3.1320  -54.6420 H       204 VAL    0.0900
   3194 HG13      -70.8130   -4.2350  -54.6690 H       204 VAL    0.0900
   3195 HG21      -73.1440   -2.0680  -52.8550 H       204 VAL    0.0900
   3196 HG22      -72.2590   -3.4990  -52.2020 H       204 VAL    0.5100
   3197 HG23      -72.9440   -3.5370  -53.8840 H       204 VAL   -0.5100
   3198 N         -68.8090   -0.0190  -53.7730 N.am    205 ILE   -0.4700
   3199 CA        -67.4760    0.3710  -54.1830 C.3     205 ILE    0.3100
   3200 C         -66.8130    1.0960  -53.0240 C.2     205 ILE    0.0700
   3201 O         -65.5930    1.0230  -52.8640 O.2     205 ILE    0.0900
   3202 CB        -67.5500    1.2730  -55.4220 C.3     205 ILE   -0.0900
   3203 CG1       -68.1410    0.4660  -56.5800 C.3     205 ILE    0.0900
   3204 CG2       -66.1650    1.8020  -55.7750 C.3     205 ILE   -0.2700
   3205 CD        -68.5270    1.2820  -57.7690 C.3     205 ILE    0.0900
   3206 HN        -69.5640    0.5440  -54.1000 H       205 ILE    0.0900
   3207 HA        -66.9150   -0.5240  -54.4000 H       205 ILE    0.0900
   3208 HB        -68.2310    2.1270  -55.2170 H       205 ILE   -0.1800
   3209 HG11      -69.0470   -0.0620  -56.2120 H       205 ILE    0.0900
   3210 HG12      -67.3920   -0.2860  -56.9010 H       205 ILE    0.0900
   3211 HG21      -65.4340    0.9660  -55.8130 H       205 ILE   -0.2700
   3212 HG22      -65.8310    2.5310  -55.0060 H       205 ILE    0.0900
   3213 HG23      -66.1910    2.2950  -56.7700 H       205 ILE    0.0900
   3214 HD1       -67.6170    1.6650  -58.2790 H       205 ILE    0.0900
   3215 HD2       -69.1440    2.1490  -57.4490 H       205 ILE    0.5100
   3216 HD3       -69.1000    0.6590  -58.4870 H       205 ILE   -0.5100
   3217 N         -67.6230    1.7830  -52.2150 N.am    206 TYR   -0.4700
   3218 CA        -67.1320    2.5040  -51.0490 C.3     206 TYR    0.3100
   3219 C         -66.6440    1.5090  -50.0080 C.2     206 TYR    0.0700
   3220 O         -65.6810    1.7810  -49.2920 O.2     206 TYR    0.0900
   3221 CB        -68.2500    3.3690  -50.4520 C.3     206 TYR   -0.1800
   3222 CG        -68.1500    3.5830  -48.9460 C.ar    206 TYR    0.0900
   3223 CD1       -67.1720    4.4220  -48.3890 C.ar    206 TYR    0.0900
   3224 CD2       -69.0450    2.9460  -48.0750 C.ar    206 TYR    0.0000
   3225 CE1       -67.0980    4.6220  -47.0120 C.ar    206 TYR   -0.1150
   3226 CE2       -68.9770    3.1360  -46.7020 C.ar    206 TYR    0.1150
   3227 CZ        -68.0060    3.9720  -46.1820 C.ar    206 TYR   -0.1150
   3228 OH        -67.9540    4.1580  -44.8270 O.3     206 TYR    0.1150
   3229 HN        -68.6040    1.8330  -52.3750 H       206 TYR    0.1100
   3230 HA        -66.3020    3.1210  -51.3600 H       206 TYR   -0.5400
   3231 HB1       -69.2290    2.8830  -50.6480 H       206 TYR    0.4300
   3232 HB2       -68.2220    4.3740  -50.9250 H       206 TYR   -0.1150
   3233 HD1       -66.4670    4.9210  -49.0380 H       206 TYR    0.1150
   3234 HD2       -69.8030    2.2930  -48.4820 H       206 TYR   -0.1150
   3235 HE1       -66.3440    5.2720  -46.5930 H       206 TYR    0.1150
   3236 HE2       -69.6750    2.6350  -46.0470 H       206 TYR    0.5100
   3237 HH        -68.7410    3.7650  -44.4440 H       206 TYR   -0.5100
   3238 N         -67.2750    0.3470  -49.9330 N.am    207 MET   -0.4700
   3239 CA        -66.8980   -0.6340  -48.9420 C.3     207 MET    0.3100
   3240 C         -65.7120   -1.5010  -49.3720 C.2     207 MET    0.0700
   3241 O         -64.8870   -1.8690  -48.5440 O.2     207 MET    0.0900
   3242 CB        -68.1050   -1.4950  -48.6260 C.3     207 MET   -0.1800
   3243 CG        -67.8320   -2.5260  -47.5910 C.3     207 MET    0.0900
   3244 SD        -69.1480   -3.7350  -47.5780 S.3     207 MET    0.0900
   3245 CE        -68.9320   -4.4980  -49.3310 C.3     207 MET   -0.1400
   3246 HN        -68.0240    0.1010  -50.5440 H       207 MET    0.0900
   3247 HA        -66.5550   -0.1160  -48.0590 H       207 MET    0.0900
   3248 HB1       -68.4310   -2.0030  -49.5590 H       207 MET   -0.0900
   3249 HB2       -68.9240   -0.8380  -48.2680 H       207 MET   -0.2200
   3250 HG1       -67.7540   -2.0350  -46.5980 H       207 MET    0.0900
   3251 HG2       -66.8630   -3.0200  -47.8130 H       207 MET    0.0900
   3252 HE1       -67.8580   -4.6240  -49.5870 H       207 MET    0.0900
   3253 HE2       -69.3910   -3.8380  -50.0970 H       207 MET    0.5100
   3254 HE3       -69.4140   -5.4980  -49.3770 H       207 MET   -0.5100
   3255 N         -65.6240   -1.8430  -50.6480 N.am    208 PHE   -0.4700
   3256 CA        -64.5200   -2.6470  -51.1390 C.3     208 PHE    0.3100
   3257 C         -63.2530   -1.8610  -51.2220 C.2     208 PHE    0.0700
   3258 O         -62.2020   -2.4600  -51.2770 O.2     208 PHE    0.0900
   3259 CB        -64.8390   -3.2040  -52.5140 C.3     208 PHE   -0.1800
   3260 CG        -65.5790   -4.5040  -52.4870 C.ar    208 PHE    0.0900
   3261 CD1       -64.9690   -5.6520  -51.9970 C.ar    208 PHE    0.0900
   3262 CD2       -66.8820   -4.5950  -52.9740 C.ar    208 PHE    0.0000
   3263 CE1       -65.6460   -6.8720  -51.9930 C.ar    208 PHE   -0.1150
   3264 CE2       -67.5660   -5.8130  -52.9750 C.ar    208 PHE    0.1150
   3265 CZ        -66.9460   -6.9510  -52.4830 C.ar    208 PHE   -0.1150
   3266 HN        -66.3040   -1.5680  -51.3220 H       208 PHE    0.1150
   3267 HA        -64.3530   -3.4510  -50.4370 H       208 PHE   -0.1150
   3268 HB1       -63.8920   -3.3780  -53.0670 H       208 PHE    0.1150
   3269 HB2       -65.4740   -2.4770  -53.0640 H       208 PHE   -0.1150
   3270 HD1       -63.9610   -5.5990  -51.6170 H       208 PHE    0.1150
   3271 HD2       -67.3700   -3.7100  -53.3560 H       208 PHE   -0.1150
   3272 HE1       -65.1600   -7.7570  -51.6080 H       208 PHE    0.1150
   3273 HE2       -68.5750   -5.8680  -53.3570 H       208 PHE    0.5100
   3274 HZ        -67.4700   -7.8960  -52.4800 H       208 PHE   -0.5100
   3275 N         -63.3240   -0.5300  -51.2410 N.am    209 VAL   -0.4700
   3276 CA        -62.1010    0.2770  -51.3280 C.3     209 VAL    0.3100
   3277 C         -61.6950    0.7860  -49.9610 C.2     209 VAL    0.0700
   3278 O         -60.5690    0.5260  -49.5270 O.2     209 VAL    0.0900
   3279 CB        -62.2500    1.4980  -52.2970 C.3     209 VAL   -0.0900
   3280 CG1       -60.9250    2.2670  -52.3620 C.3     209 VAL    0.0900
   3281 CG2       -62.6540    1.0280  -53.7170 C.3     209 VAL   -0.2700
   3282 HN        -64.1880   -0.0330  -51.1980 H       209 VAL    0.0900
   3283 HA        -61.3100   -0.3700  -51.6740 H       209 VAL    0.0900
   3284 HB        -63.0530    2.1710  -51.9280 H       209 VAL    0.0900
   3285 HG11      -60.0860    1.5650  -52.5600 H       209 VAL   -0.2700
   3286 HG12      -60.7370    2.7800  -51.3940 H       209 VAL    0.0900
   3287 HG13      -60.9620    3.0170  -53.1810 H       209 VAL    0.0900
   3288 HG21      -63.5240    0.3380  -53.6570 H       209 VAL    0.0900
   3289 HG22      -61.8070    0.4900  -54.1920 H       209 VAL    0.5100
   3290 HG23      -62.9380    1.9040  -54.3380 H       209 VAL   -0.5100
   3291 N         -62.5970    1.4960  -49.2860 N.am    210 VAL   -0.4700
   3292 CA        -62.3210    2.0430  -47.9630 C.3     210 VAL    0.3100
   3293 C         -62.2320    0.9660  -46.9110 C.2     210 VAL    0.0700
   3294 O         -61.3930    1.0530  -46.0130 O.2     210 VAL    0.0900
   3295 CB        -63.4210    3.0240  -47.5030 C.3     210 VAL   -0.0900
   3296 CG1       -63.2270    3.4000  -46.0260 C.3     210 VAL    0.0900
   3297 CG2       -63.4080    4.2560  -48.3890 C.3     210 VAL   -0.2700
   3298 HN        -63.5040    1.6840  -49.6560 H       210 VAL    0.0900
   3299 HA        -61.3690    2.5510  -48.0100 H       210 VAL    0.0900
   3300 HB        -64.4160    2.5470  -47.6340 H       210 VAL    0.0900
   3301 HG11      -62.1770    3.7180  -45.8480 H       210 VAL   -0.2700
   3302 HG12      -63.4460    2.5240  -45.3800 H       210 VAL    0.0900
   3303 HG13      -63.9020    4.2410  -45.7590 H       210 VAL    0.0900
   3304 HG21      -63.5950    3.9690  -49.4470 H       210 VAL    0.0900
   3305 HG22      -62.4170    4.7550  -48.3280 H       210 VAL    0.5100
   3306 HG23      -64.2030    4.9620  -48.0670 H       210 VAL   -0.5100
   3307 N         -63.0810   -0.0480  -47.0050 N.am    211 HSE   -0.4700
   3308 CA        -63.0820   -1.0770  -45.9890 C.3     211 HSE    0.3100
   3309 C         -62.6660   -2.4160  -46.5110 C.2     211 HSE    0.0700
   3310 O         -63.3780   -3.3920  -46.3150 O.2     211 HSE    0.0900
   3311 CB        -64.4640   -1.1400  -45.3760 C.3     211 HSE   -0.0800
   3312 CG        -64.9390    0.1870  -44.8900 C.ar    211 HSE    0.0900
   3313 CD2       -65.8520    1.0450  -45.3980 C.ar    211 HSE    0.0900
   3314 ND1       -64.3970    0.8010  -43.7850 N.ar    211 HSE   -0.7000
   3315 CE1       -64.9550    1.9880  -43.6320 C.ar    211 HSE    0.2200
   3316 NE2       -65.8420    2.1620  -44.5970 N.ar    211 HSE    0.2500
   3317 HN        -63.7340   -0.1460  -47.7530 H       211 HSE    0.1300
   3318 HA        -62.3420   -0.8280  -45.2440 H       211 HSE   -0.3600
   3319 HB1       -64.4460   -1.8430  -44.5160 H       211 HSE    0.3200
   3320 HB2       -65.1810   -1.5140  -46.1380 H       211 HSE   -0.0500
   3321 HD2       -66.4960    0.9340  -46.2610 H       211 HSE    0.0900
   3322 HE1       -64.7400    2.7180  -42.8530 H       211 HSE    0.5100
   3323 HE2       -66.4180    2.9690  -44.7340 H       211 HSE   -0.5100
   3324 N         -61.4720   -2.4480  -47.0840 N.am    212 PHE   -0.4700
   3325 CA        -60.9560   -3.6780  -47.6110 C.3     212 PHE    0.3100
   3326 C         -59.6500   -3.4540  -48.3640 C.2     212 PHE    0.0700
   3327 O         -58.6000   -3.5830  -47.7570 O.2     212 PHE    0.0900
   3328 CB        -62.0150   -4.3300  -48.4990 C.3     212 PHE   -0.1800
   3329 CG        -61.6680   -5.7000  -48.9230 C.ar    212 PHE    0.0900
   3330 CD1       -61.2380   -6.6310  -47.9990 C.ar    212 PHE    0.0900
   3331 CD2       -61.7830   -6.0740  -50.2510 C.ar    212 PHE    0.0000
   3332 CE1       -60.9280   -7.9280  -48.3890 C.ar    212 PHE   -0.1150
   3333 CE2       -61.4770   -7.3700  -50.6670 C.ar    212 PHE    0.1150
   3334 CZ        -61.0470   -8.3030  -49.7370 C.ar    212 PHE   -0.1150
   3335 HN        -60.8930   -1.6410  -47.1740 H       212 PHE    0.1150
   3336 HA        -60.7020   -4.3240  -46.7830 H       212 PHE   -0.1150
   3337 HB1       -62.1470   -3.7230  -49.4200 H       212 PHE    0.1150
   3338 HB2       -62.9740   -4.3910  -47.9420 H       212 PHE   -0.1150
   3339 HD1       -61.1430   -6.3490  -46.9610 H       212 PHE    0.1150
   3340 HD2       -62.1180   -5.3480  -50.9780 H       212 PHE   -0.1150
   3341 HE1       -60.5960   -8.6480  -47.6560 H       212 PHE    0.1150
   3342 HE2       -61.5730   -7.6440  -51.7070 H       212 PHE    0.5100
   3343 HZ        -60.8070   -9.3100  -50.0460 H       212 PHE   -0.5100
   3344 N         -59.6870   -3.1050  -49.6540 N.am    213 ILE   -0.4700
   3345 CA        -58.4460   -2.9250  -50.3960 C.3     213 ILE    0.3100
   3346 C         -57.4750   -2.0870  -49.6200 C.2     213 ILE    0.0700
   3347 O         -56.3220   -2.4690  -49.4870 O.2     213 ILE    0.0900
   3348 CB        -58.6740   -2.2330  -51.7390 C.3     213 ILE   -0.0900
   3349 CG1       -59.5040   -3.1290  -52.6460 C.3     213 ILE    0.0900
   3350 CG2       -57.3380   -1.9310  -52.3990 C.3     213 ILE   -0.2700
   3351 CD        -59.8070   -2.4870  -53.9790 C.3     213 ILE    0.0900
   3352 HN        -60.5370   -2.9570  -50.1530 H       213 ILE    0.0900
   3353 HA        -58.0140   -3.9020  -50.5530 H       213 ILE    0.0900
   3354 HB        -59.2310   -1.2860  -51.5790 H       213 ILE   -0.1800
   3355 HG11      -60.4620   -3.3650  -52.1360 H       213 ILE    0.0900
   3356 HG12      -58.9470   -4.0740  -52.8210 H       213 ILE    0.0900
   3357 HG21      -56.7010   -2.8410  -52.4070 H       213 ILE   -0.2700
   3358 HG22      -56.8090   -1.1330  -51.8360 H       213 ILE    0.0900
   3359 HG23      -57.5010   -1.6020  -53.4480 H       213 ILE    0.0900
   3360 HD1       -58.8810   -2.4180  -54.5890 H       213 ILE    0.0900
   3361 HD2       -60.2060   -1.4620  -53.8230 H       213 ILE    0.5100
   3362 HD3       -60.5510   -3.0980  -54.5320 H       213 ILE   -0.5100
   3363 N         -57.9390   -0.9550  -49.1020 N.am    214 ILE   -0.4700
   3364 CA        -57.0680   -0.0620  -48.3690 C.3     214 ILE    0.3100
   3365 C         -56.4880   -0.6630  -47.0990 C.2     214 ILE    0.0700
   3366 O         -55.2770   -0.8010  -47.0180 O.2     214 ILE    0.0900
   3367 CB        -57.7880    1.2440  -48.0730 C.3     214 ILE   -0.0900
   3368 CG1       -57.8590    2.0520  -49.3670 C.3     214 ILE    0.0900
   3369 CG2       -57.0870    1.9970  -46.9440 C.3     214 ILE   -0.2700
   3370 CD        -58.4860    3.4040  -49.2170 C.3     214 ILE    0.0900
   3371 HN        -58.8910   -0.6730  -49.1930 H       214 ILE    0.0900
   3372 HA        -56.1880    0.1190  -48.9680 H       214 ILE    0.0900
   3373 HB        -58.8360    1.0280  -47.7750 H       214 ILE   -0.1800
   3374 HG11      -58.4490    1.4730  -50.1090 H       214 ILE    0.0900
   3375 HG12      -56.8270    2.1850  -49.7530 H       214 ILE    0.0900
   3376 HG21      -55.9980    2.0680  -47.1520 H       214 ILE   -0.2700
   3377 HG22      -57.2310    1.4570  -45.9840 H       214 ILE    0.0900
   3378 HG23      -57.5010    3.0240  -46.8610 H       214 ILE    0.0900
   3379 HD1       -57.8140    4.0740  -48.6370 H       214 ILE    0.0900
   3380 HD2       -59.4510    3.3150  -48.6740 H       214 ILE    0.5100
   3381 HD3       -58.6580    3.8540  -50.2170 H       214 ILE   -0.5100
   3382 N         -57.3080   -1.0230  -46.1010 N.am    215 PRO   -0.2900
   3383 CA        -56.7460   -1.5990  -44.8770 C.3     215 PRO    0.0000
   3384 C         -55.7830   -2.7380  -45.1360 C.2     215 PRO    0.0900
   3385 O         -54.8180   -2.9030  -44.3940 O.2     215 PRO    0.0900
   3386 CB        -57.9770   -2.0640  -44.1240 C.3     215 PRO    0.0200
   3387 CG        -59.0070   -1.1100  -44.5560 C.3     215 PRO    0.0900
   3388 CD        -58.7750   -1.0050  -46.0320 C.3     215 PRO   -0.1800
   3389 HA        -56.1470   -0.8680  -44.3560 H       215 PRO    0.0900
   3390 HB1       -57.8190   -2.0150  -43.0260 H       215 PRO    0.0900
   3391 HB2       -58.2500   -3.1030  -44.4020 H       215 PRO   -0.1800
   3392 HG1       -60.0270   -1.4930  -44.3360 H       215 PRO    0.0900
   3393 HG2       -58.8780   -0.1260  -44.0570 H       215 PRO    0.0900
   3394 HD1       -59.2010   -1.8700  -46.5830 H       215 PRO    0.5100
   3395 HD2       -59.1710   -0.0560  -46.4490 H       215 PRO   -0.5100
   3396 N         -56.0490   -3.5210  -46.1820 N.am    216 LEU   -0.4700
   3397 CA        -55.2030   -4.6510  -46.5690 C.3     216 LEU    0.3100
   3398 C         -53.8350   -4.1600  -47.0190 C.2     216 LEU    0.0700
   3399 O         -52.8130   -4.7390  -46.6560 O.2     216 LEU    0.0900
   3400 CB        -55.8530   -5.4500  -47.7140 C.3     216 LEU   -0.1800
   3401 CG        -56.7620   -6.6250  -47.3570 C.3     216 LEU    0.0900
   3402 CD1       -56.0730   -7.4870  -46.3430 C.3     216 LEU    0.0900
   3403 CD2       -58.0310   -6.1430  -46.7730 C.3     216 LEU   -0.0900
   3404 HN        -56.8480   -3.3680  -46.7570 H       216 LEU    0.0900
   3405 HA        -55.0700   -5.2810  -45.7010 H       216 LEU   -0.2700
   3406 HB1       -55.0330   -5.8460  -48.3460 H       216 LEU    0.0900
   3407 HB2       -56.4580   -4.7350  -48.3110 H       216 LEU    0.0900
   3408 HG        -56.9790   -7.2200  -48.2700 H       216 LEU    0.0900
   3409 HD11      -56.3250   -7.1450  -45.3170 H       216 LEU   -0.2700
   3410 HD12      -54.9730   -7.4250  -46.4790 H       216 LEU    0.0900
   3411 HD13      -56.4040   -8.5410  -46.4560 H       216 LEU    0.0900
   3412 HD21      -58.7200   -5.8090  -47.5780 H       216 LEU    0.0900
   3413 HD22      -57.8340   -5.2840  -46.0970 H       216 LEU    0.5100
   3414 HD23      -58.5200   -6.9620  -46.2040 H       216 LEU   -0.5100
   3415 N         -53.8160   -3.1020  -47.8210 N.am    217 ILE   -0.4700
   3416 CA        -52.5690   -2.5240  -48.3090 C.3     217 ILE    0.3100
   3417 C         -51.7070   -2.1040  -47.1280 C.2     217 ILE    0.0700
   3418 O         -50.5640   -2.5390  -47.0110 O.2     217 ILE    0.0900
   3419 CB        -52.8670   -1.3100  -49.1960 C.3     217 ILE   -0.0900
   3420 CG1       -53.5900   -1.7710  -50.4590 C.3     217 ILE    0.0900
   3421 CG2       -51.5780   -0.5860  -49.5250 C.3     217 ILE   -0.2700
   3422 CD        -54.2250   -0.6520  -51.2200 C.3     217 ILE    0.0900
   3423 HN        -54.6530   -2.6540  -48.1240 H       217 ILE    0.0900
   3424 HA        -52.0430   -3.2820  -48.8710 H       217 ILE    0.0900
   3425 HB        -53.5540   -0.6200  -48.6620 H       217 ILE   -0.1800
   3426 HG11      -54.3810   -2.4960  -50.1710 H       217 ILE    0.0900
   3427 HG12      -52.8600   -2.2800  -51.1220 H       217 ILE    0.0900
   3428 HG21      -50.8200   -1.3070  -49.8990 H       217 ILE   -0.2700
   3429 HG22      -51.1780   -0.0930  -48.6130 H       217 ILE    0.0900
   3430 HG23      -51.7630    0.1760  -50.3120 H       217 ILE    0.0900
   3431 HD1       -53.4520    0.0820  -51.5330 H       217 ILE    0.0900
   3432 HD2       -54.9680   -0.1320  -50.5780 H       217 ILE    0.5100
   3433 HD3       -54.7270   -1.0490  -52.1280 H       217 ILE   -0.5100
   3434 N         -52.2590   -1.2510  -46.2680 N.am    218 VAL   -0.4700
   3435 CA        -51.5720   -0.7910  -45.0730 C.3     218 VAL    0.3100
   3436 C         -50.9440   -1.9750  -44.4020 C.2     218 VAL    0.0700
   3437 O         -49.7260   -2.0570  -44.2680 O.2     218 VAL    0.0900
   3438 CB        -52.5600   -0.1880  -44.0680 C.3     218 VAL   -0.0900
   3439 CG1       -51.8900   -0.0260  -42.7170 C.3     218 VAL    0.0900
   3440 CG2       -53.0920    1.1240  -44.5830 C.3     218 VAL   -0.2700
   3441 HN        -53.1770   -0.8880  -46.4050 H       218 VAL    0.0900
   3442 HA        -50.8450   -0.0500  -45.3720 H       218 VAL    0.0900
   3443 HB        -53.4410   -0.8570  -43.9680 H       218 VAL    0.0900
   3444 HG11      -50.8450    0.3270  -42.8490 H       218 VAL   -0.2700
   3445 HG12      -51.8700   -1.0020  -42.1850 H       218 VAL    0.0900
   3446 HG13      -52.4430    0.7200  -42.1070 H       218 VAL    0.0900
   3447 HG21      -53.6150    0.9700  -45.5510 H       218 VAL    0.0900
   3448 HG22      -52.2530    1.8360  -44.7410 H       218 VAL    0.5100
   3449 HG23      -53.8120    1.5520  -43.8540 H       218 VAL   -0.5100
   3450 N         -51.8080   -2.8960  -43.9870 N.am    219 ILE   -0.4700
   3451 CA        -51.4240   -4.1120  -43.2940 C.3     219 ILE    0.3100
   3452 C         -50.3510   -4.8780  -44.0390 C.2     219 ILE    0.0700
   3453 O         -49.3790   -5.3030  -43.4280 O.2     219 ILE    0.0900
   3454 CB        -52.6450   -5.0170  -43.0890 C.3     219 ILE   -0.0900
   3455 CG1       -53.6070   -4.3600  -42.1000 C.3     219 ILE    0.0900
   3456 CG2       -52.2080   -6.3600  -42.5750 C.3     219 ILE   -0.2700
   3457 CD        -54.8550   -5.1600  -41.8090 C.3     219 ILE    0.0900
   3458 HN        -52.7870   -2.7870  -44.1380 H       219 ILE    0.0900
   3459 HA        -50.9960   -3.8350  -42.3420 H       219 ILE    0.0900
   3460 HB        -53.1790   -5.1440  -44.0550 H       219 ILE   -0.1800
   3461 HG11      -53.9120   -3.3760  -42.5120 H       219 ILE    0.0900
   3462 HG12      -53.0670   -4.1990  -41.1430 H       219 ILE    0.0900
   3463 HG21      -51.6790   -6.2440  -41.6050 H       219 ILE   -0.2700
   3464 HG22      -51.5150   -6.8360  -43.3020 H       219 ILE    0.0900
   3465 HG23      -53.0940   -7.0120  -42.4210 H       219 ILE    0.0900
   3466 HD1       -54.5850   -6.1460  -41.3770 H       219 ILE    0.0900
   3467 HD2       -55.4240   -5.3270  -42.7480 H       219 ILE    0.5100
   3468 HD3       -55.4920   -4.6160  -41.0790 H       219 ILE   -0.5100
   3469 N         -50.5150   -5.0680  -45.3410 N.am    220 PHE   -0.4700
   3470 CA        -49.5370   -5.8010  -46.1250 C.3     220 PHE    0.3100
   3471 C         -48.2670   -5.0420  -46.2640 C.2     220 PHE    0.0700
   3472 O         -47.1840   -5.5940  -46.0860 O.2     220 PHE    0.0900
   3473 CB        -50.0980   -6.1070  -47.4970 C.3     220 PHE   -0.1800
   3474 CG        -50.8850   -7.3480  -47.5200 C.ar    220 PHE    0.0900
   3475 CD1       -50.2760   -8.5570  -47.2020 C.ar    220 PHE    0.0900
   3476 CD2       -52.2390   -7.3200  -47.7820 C.ar    220 PHE    0.0000
   3477 CE1       -51.0100   -9.7230  -47.1390 C.ar    220 PHE   -0.1150
   3478 CE2       -52.9880   -8.4840  -47.7220 C.ar    220 PHE    0.1150
   3479 CZ        -52.3730   -9.6890  -47.3970 C.ar    220 PHE   -0.1150
   3480 HN        -51.3090   -4.7220  -45.8360 H       220 PHE    0.1150
   3481 HA        -49.3000   -6.7140  -45.6000 H       220 PHE   -0.1150
   3482 HB1       -49.2640   -6.2250  -48.2210 H       220 PHE    0.1150
   3483 HB2       -50.7670   -5.2800  -47.8180 H       220 PHE   -0.1150
   3484 HD1       -49.2150   -8.5850  -47.0030 H       220 PHE    0.1150
   3485 HD2       -52.7170   -6.3860  -48.0370 H       220 PHE   -0.1150
   3486 HE1       -50.5280  -10.6570  -46.8900 H       220 PHE    0.1150
   3487 HE2       -54.0490   -8.4550  -47.9260 H       220 PHE    0.5100
   3488 HZ        -52.9560  -10.5960  -47.3460 H       220 PHE   -0.5100
   3489 N         -48.3740   -3.7720  -46.6070 N.am    221 PHE   -0.4700
   3490 CA        -47.1850   -2.9830  -46.7270 C.3     221 PHE    0.3100
   3491 C         -46.4520   -3.0000  -45.3960 C.2     221 PHE    0.0700
   3492 O         -45.2920   -3.3600  -45.3680 O.2     221 PHE    0.0900
   3493 CB        -47.5380   -1.5650  -47.1240 C.3     221 PHE   -0.1800
   3494 CG        -46.3600   -0.6700  -47.1750 C.ar    221 PHE    0.0900
   3495 CD1       -46.1640    0.2970  -46.1940 C.ar    221 PHE    0.0900
   3496 CD2       -45.4040   -0.8250  -48.1780 C.ar    221 PHE    0.0000
   3497 CE1       -45.0280    1.1030  -46.2030 C.ar    221 PHE   -0.1150
   3498 CE2       -44.2630   -0.0280  -48.2020 C.ar    221 PHE    0.1150
   3499 CZ        -44.0730    0.9410  -47.2090 C.ar    221 PHE   -0.1150
   3500 HN        -49.2450   -3.3240  -46.7900 H       221 PHE    0.1150
   3501 HA        -46.5530   -3.4370  -47.4750 H       221 PHE   -0.1150
   3502 HB1       -48.2460   -1.1390  -46.3820 H       221 PHE    0.1150
   3503 HB2       -47.9980   -1.5680  -48.1350 H       221 PHE   -0.1150
   3504 HD1       -46.9030    0.4250  -45.4150 H       221 PHE    0.1150
   3505 HD2       -45.5510   -1.5720  -48.9450 H       221 PHE   -0.1150
   3506 HE1       -44.8870    1.8500  -45.4350 H       221 PHE    0.1150
   3507 HE2       -43.5260   -0.1560  -48.9820 H       221 PHE    0.5100
   3508 HZ        -43.1890    1.5620  -47.2210 H       221 PHE   -0.5100
   3509 N         -47.1220   -2.6480  -44.2970 N.am    222 CYS   -0.4700
   3510 CA        -46.4870   -2.6550  -42.9830 C.3     222 CYS    0.3100
   3511 C         -45.7560   -3.9710  -42.7070 C.2     222 CYS    0.0700
   3512 O         -44.7810   -3.9850  -41.9680 O.2     222 CYS    0.0900
   3513 CB        -47.5220   -2.4220  -41.8870 C.3     222 CYS   -0.1100
   3514 SG        -46.9000   -2.8890  -40.2580 S.3     222 CYS    0.0900
   3515 HN        -48.0770   -2.3660  -44.3240 H       222 CYS    0.0900
   3516 HA        -45.7410   -1.8740  -42.9670 H       222 CYS   -0.2300
   3517 HB1       -48.4300   -3.0170  -42.1230 H       222 CYS    0.1600
   3518 HB2       -47.8020   -1.3470  -41.8840 H       222 CYS    0.5100
   3519 HG1       -46.6840   -4.1560  -40.5750 H       222 CYS   -0.5100
   3520 N         -46.2290   -5.0760  -43.2740 N.am    223 TYR   -0.4700
   3521 CA        -45.5860   -6.3650  -43.0740 C.3     223 TYR    0.3100
   3522 C         -44.3000   -6.3780  -43.8220 C.2     223 TYR    0.0700
   3523 O         -43.3040   -6.8550  -43.3160 O.2     223 TYR    0.0900
   3524 CB        -46.4630   -7.4890  -43.6020 C.3     223 TYR   -0.1800
   3525 CG        -45.7700   -8.8330  -43.6860 C.ar    223 TYR    0.0900
   3526 CD1       -45.5010   -9.5720  -42.5410 C.ar    223 TYR    0.0900
   3527 CD2       -45.4290   -9.3910  -44.9240 C.ar    223 TYR    0.0000
   3528 CE1       -44.9170  -10.8490  -42.6190 C.ar    223 TYR   -0.1150
   3529 CE2       -44.8440  -10.6670  -45.0100 C.ar    223 TYR    0.1150
   3530 CZ        -44.5960  -11.3900  -43.8550 C.ar    223 TYR   -0.1150
   3531 OH        -44.0550  -12.6560  -43.9230 O.3     223 TYR    0.1150
   3532 HN        -47.0380   -5.0710  -43.8570 H       223 TYR    0.1100
   3533 HA        -45.4120   -6.4910  -42.0160 H       223 TYR   -0.5400
   3534 HB1       -46.8040   -7.2330  -44.6280 H       223 TYR    0.4300
   3535 HB2       -47.3380   -7.6140  -42.9290 H       223 TYR   -0.1150
   3536 HD1       -45.7450   -9.1590  -41.5730 H       223 TYR    0.1150
   3537 HD2       -45.6200   -8.8310  -45.8280 H       223 TYR   -0.1150
   3538 HE1       -44.7180  -11.4090  -41.7170 H       223 TYR    0.1150
   3539 HE2       -44.5890  -11.0820  -45.9740 H       223 TYR    0.5100
   3540 HH        -44.1250  -13.0550  -43.0530 H       223 TYR   -0.5100
   3541 N         -44.3280   -5.8680  -45.0470 N.am    224 GLY   -0.4700
   3542 CA        -43.1250   -5.8180  -45.8500 C.3     224 GLY    0.3100
   3543 C         -42.0360   -5.0350  -45.1440 C.2     224 GLY   -0.0200
   3544 O         -40.8860   -5.0480  -45.5650 O.2     224 GLY    0.0900
   3545 HN        -45.1580   -5.5030  -45.4610 H       224 GLY    0.0900
   3546 HA1       -43.3620   -5.3400  -46.7890 H       224 GLY    0.5100
   3547 HA2       -42.7880   -6.8290  -46.0210 H       224 GLY   -0.5100
   3548 N         -42.4080   -4.3390  -44.0670 N.am    225 GLN   -0.4700
   3549 CA        -41.4670   -3.5530  -43.2720 C.3     225 GLN    0.3100
   3550 C         -40.8170   -4.4620  -42.2750 C.2     225 GLN    0.0700
   3551 O         -39.5860   -4.5370  -42.1920 O.2     225 GLN    0.0900
   3552 CB        -42.1970   -2.4250  -42.5330 C.3     225 GLN   -0.1800
   3553 CG        -42.9300   -1.5290  -43.4830 C.3     225 GLN    0.0900
   3554 CD        -42.0690   -1.1980  -44.6900 C.2     225 GLN    0.0900
   3555 NE2       -41.3000   -0.2270  -44.6600 N.am    225 GLN   -0.1800
   3556 OE1       -42.1640   -1.9980  -45.7340 O.2     225 GLN    0.0900
   3557 HN        -43.3550   -4.3250  -43.7550 H       225 GLN    0.0900
   3558 HA        -40.7230   -3.1440  -43.9390 H       225 GLN    0.5500
   3559 HB1       -41.4560   -1.8230  -41.9650 H       225 GLN   -0.5500
   3560 HB2       -42.9240   -2.8690  -41.8190 H       225 GLN   -0.6200
   3561 HG1       -43.2010   -0.5850  -42.9640 H       225 GLN    0.3200
   3562 HG2       -43.8560   -2.0350  -43.8280 H       225 GLN    0.3000
   3563 HE21      -40.7350   -0.0120  -45.4560 H       225 GLN    0.5100
   3564 HE22      -41.2450    0.3410  -43.8390 H       225 GLN   -0.5100
   3565 N         -41.6520   -5.1680  -41.5170 N.am    226 LEU   -0.4700
   3566 CA        -41.1770   -6.1090  -40.5220 C.3     226 LEU    0.3100
   3567 C         -40.7520   -7.4080  -41.2150 C.2     226 LEU    0.0700
   3568 O         -41.0660   -8.5130  -40.7580 O.2     226 LEU    0.0900
   3569 CB        -42.2720   -6.3610  -39.4700 C.3     226 LEU   -0.1800
   3570 CG        -42.4830   -5.2420  -38.4360 C.3     226 LEU    0.0900
   3571 CD1       -42.8380   -3.9260  -39.1200 C.3     226 LEU    0.0900
   3572 CD2       -43.5760   -5.6600  -37.4640 C.3     226 LEU   -0.0900
   3573 HN        -42.6410   -5.0810  -41.6000 H       226 LEU    0.0900
   3574 HA        -40.2950   -5.6920  -40.0570 H       226 LEU   -0.2700
   3575 HB1       -42.0110   -7.2890  -38.9200 H       226 LEU    0.0900
   3576 HB2       -43.2320   -6.5170  -40.0060 H       226 LEU    0.0900
   3577 HG        -41.5520   -5.1080  -37.8460 H       226 LEU    0.0900
   3578 HD11      -43.7730   -4.0430  -39.7090 H       226 LEU   -0.2700
   3579 HD12      -42.0200   -3.6270  -39.8100 H       226 LEU    0.0900
   3580 HD13      -42.9930   -3.1330  -38.3580 H       226 LEU    0.0900
   3581 HD21      -43.2830   -6.5940  -36.9400 H       226 LEU    0.0900
   3582 HD22      -44.5220   -5.8440  -38.0160 H       226 LEU    0.5100
   3583 HD23      -43.7330   -4.8620  -36.7060 H       226 LEU   -0.5100
   3584 N         -40.0470   -7.2560  -42.3370 N.am    227 VAL   -0.4700
   3585 CA        -39.5280   -8.3860  -43.1010 C.3     227 VAL    0.3100
   3586 C         -38.0230   -8.4290  -42.8650 C.2     227 VAL    0.0700
   3587 O         -37.4720   -9.4810  -42.5030 O.2     227 VAL    0.0900
   3588 CB        -39.8180   -8.2420  -44.6360 C.3     227 VAL   -0.0900
   3589 CG1       -39.0590   -7.0510  -45.2260 C.3     227 VAL    0.0900
   3590 CG2       -39.4310   -9.5270  -45.3690 C.3     227 VAL   -0.2700
   3591 HN        -39.8410   -6.3540  -42.7070 H       227 VAL    0.0900
   3592 HA        -39.9940   -9.2820  -42.7190 H       227 VAL    0.0900
   3593 HB        -40.9080   -8.0940  -44.7910 H       227 VAL    0.0900
   3594 HG11      -38.0020   -7.3310  -45.4180 H       227 VAL   -0.2700
   3595 HG12      -39.0770   -6.2010  -44.5120 H       227 VAL    0.0900
   3596 HG13      -39.5260   -6.7430  -46.1860 H       227 VAL    0.0900
   3597 HG21      -40.0170  -10.3840  -44.9720 H       227 VAL    0.0900
   3598 HG22      -38.3510   -9.7380  -45.2190 H       227 VAL    0.5100
   3599 HG23      -39.6450   -9.4240  -46.4540 H       227 VAL   -0.5100
   3600 N         -37.3640   -7.2780  -43.0540 N.am    228 PHE   -0.4700
   3601 CA        -35.9250   -7.1580  -42.8430 C.3     228 PHE    0.3100
   3602 C         -35.6640   -7.1250  -41.3370 C.2     228 PHE    0.0700
   3603 O         -34.6520   -7.6750  -40.8760 O.2     228 PHE    0.0900
   3604 CB        -35.3800   -5.8830  -43.5280 C.3     228 PHE   -0.1800
   3605 CG        -33.8730   -5.7330  -43.4490 C.ar    228 PHE    0.0900
   3606 CD1       -33.0240   -6.7570  -43.8860 C.ar    228 PHE    0.0900
   3607 CD2       -33.3040   -4.5540  -42.9570 C.ar    228 PHE    0.0000
   3608 CE1       -31.6270   -6.6090  -43.8350 C.ar    228 PHE   -0.1150
   3609 CE2       -31.9080   -4.3950  -42.9030 C.ar    228 PHE    0.1150
   3610 CZ        -31.0700   -5.4240  -43.3430 C.ar    228 PHE   -0.1150
   3611 HN        -37.8310   -6.4480  -43.3490 H       228 PHE    0.1150
   3612 HA        -35.4510   -8.0370  -43.2560 H       228 PHE   -0.1150
   3613 HB1       -35.8240   -4.9890  -43.0390 H       228 PHE    0.1150
   3614 HB2       -35.6510   -5.9040  -44.6050 H       228 PHE   -0.1150
   3615 HD1       -33.4490   -7.6730  -44.2670 H       228 PHE    0.1150
   3616 HD2       -33.9440   -3.7550  -42.6150 H       228 PHE   -0.1150
   3617 HE1       -30.9850   -7.4080  -44.1770 H       228 PHE    0.1150
   3618 HE2       -31.4830   -3.4790  -42.5210 H       228 PHE    0.5100
   3619 HZ        -29.9970   -5.3050  -43.3020 H       228 PHE   -0.5100
   3620 N         -36.5800   -6.5050  -40.5810 N.am    229 THR   -0.4700
   3621 CA        -36.4680   -6.4210  -39.1160 C.3     229 THR    0.3100
   3622 C         -36.9920   -7.7450  -38.4910 C.2     229 THR    0.0700
   3623 O         -36.6710   -8.8220  -39.0230 O.2     229 THR    0.0900
   3624 CB        -37.2530   -5.1820  -38.5450 C.3     229 THR    0.1400
   3625 CG2       -36.7260   -4.8120  -37.1520 C.3     229 THR    0.0900
   3626 OG1       -37.0780   -4.0450  -39.4060 O.3     229 THR   -0.6600
   3627 HN        -37.3840   -6.0710  -40.9800 H       229 THR    0.4300
   3628 HA        -35.4190   -6.3400  -38.8700 H       229 THR   -0.2700
   3629 HB        -38.3360   -5.4210  -38.4820 H       229 THR    0.0900
   3630 HG1       -37.7000   -3.3810  -39.0960 H       229 THR    0.0900
   3631 HG21      -35.6460   -4.5540  -37.2080 H       229 THR    0.0900
   3632 HG22      -36.8500   -5.6720  -36.4600 H       229 THR    0.5100
   3633 HG23      -37.2800   -3.9330  -36.7590 H       229 THR   -0.5100
   3634 N         -37.7780   -7.6800  -37.3980 N.am    230 VAL   -0.4700
   3635 CA        -38.3140   -8.8820  -36.7190 C.3     230 VAL    0.3100
   3636 C         -38.8670   -9.8840  -37.7410 C.2     230 VAL    0.0700
   3637 O         -39.7780   -9.5540  -38.5120 O.2     230 VAL    0.0900
   3638 CB        -39.4370   -8.5130  -35.6600 C.3     230 VAL   -0.0900
   3639 CG1       -40.7550   -8.2030  -36.3520 C.3     230 VAL    0.0900
   3640 CG2       -39.6310   -9.6450  -34.6570 C.3     230 VAL   -0.2700
   3641 HN        -38.0370   -6.8060  -36.9950 H       230 VAL    0.0900
   3642 HA        -37.4900   -9.3750  -36.2260 H       230 VAL    0.0900
   3643 HB        -39.1130   -7.6270  -35.0760 H       230 VAL    0.0900
   3644 HG11      -41.1880   -9.1310  -36.7820 H       230 VAL   -0.2700
   3645 HG12      -40.5880   -7.4740  -37.1740 H       230 VAL    0.0900
   3646 HG13      -41.4760   -7.7810  -35.6180 H       230 VAL    0.0900
   3647 HG21      -38.9570   -9.5040  -33.7870 H       230 VAL    0.0900
   3648 HG22      -39.3940  -10.6190  -35.1360 H       230 VAL    0.5100
   3649 HG23      -40.6810   -9.6520  -34.2950 H       230 VAL   -0.5100
   3650 N         -38.3020  -11.0960  -37.7580 N.am    231 LYS   -0.4700
   3651 CA        -38.7420  -12.1230  -38.6950 C.3     231 LYS    0.3100
   3652 C         -39.4430  -13.2310  -37.9610 C.2     231 LYS    0.0700
   3653 O         -39.4140  -13.2840  -36.7300 O.2     231 LYS    0.0900
   3654 CB        -37.5610  -12.7070  -39.4830 C.3     231 LYS   -0.1800
   3655 CG        -36.8840  -11.7230  -40.4200 C.3     231 LYS    0.0900
   3656 CD        -35.8320  -12.3920  -41.2900 C.3     231 LYS    0.0900
   3657 CE        -34.7750  -13.1200  -40.4650 C.3     231 LYS   -0.1800
   3658 NZ        -35.2890  -14.3800  -39.8690 N.4     231 LYS    0.0900
   3659 HN        -37.5630  -11.3500  -37.1390 H       231 LYS    0.0900
   3660 HA        -39.4530  -11.6720  -39.3720 H       231 LYS   -0.1800
   3661 HB1       -37.9320  -13.5640  -40.0830 H       231 LYS    0.0900
   3662 HB2       -36.8060  -13.0750  -38.7560 H       231 LYS    0.0900
   3663 HG1       -36.4000  -10.9260  -39.8170 H       231 LYS    0.2100
   3664 HG2       -37.6530  -11.2620  -41.0750 H       231 LYS    0.0500
   3665 HD1       -35.3330  -11.6180  -41.9110 H       231 LYS    0.0500
   3666 HD2       -36.3320  -13.1230  -41.9600 H       231 LYS   -0.3000
   3667 HE1       -34.4370  -12.4670  -39.6320 H       231 LYS    0.3300
   3668 HE2       -33.9140  -13.3840  -41.1160 H       231 LYS    0.3300
   3669 HZ1       -35.6020  -15.0200  -40.6260 H       231 LYS    0.3300
   3670 HZ2       -36.0910  -14.1650  -39.2420 H       231 LYS    0.5100
   3671 HZ3       -34.5340  -14.8360  -39.3180 H       231 LYS   -0.5100
   3672 N         -40.0780  -14.1100  -38.7300 N.am    232 GLU   -0.4700
   3673 CA        -40.7920  -15.2480  -38.1800 C.3     232 GLU    0.3100
   3674 C         -39.7850  -16.1400  -37.4740 C.2     232 GLU    0.0700
   3675 O         -40.1370  -16.8560  -36.5240 O.2     232 GLU    0.0900
   3676 CB        -41.4950  -15.9950  -39.3150 C.3     232 GLU   -0.1800
   3677 CG        -42.3550  -15.0780  -40.1770 C.3     232 GLU    0.0900
   3678 CD        -43.0300  -15.8080  -41.3170 C.2     232 GLU    0.0900
   3679 OE1       -42.3170  -16.4660  -42.1040 O.co2   232 GLU   -0.2800
   3680 OE2       -44.2720  -15.7190  -41.4280 O.co2   232 GLU    0.0900
   3681 HN        -40.0910  -14.0270  -39.7230 H       232 GLU    0.0900
   3682 HA        -41.5090  -14.8850  -37.4600 H       232 GLU    0.6200
   3683 HB1       -42.1430  -16.7850  -38.8780 H       232 GLU   -0.7600
   3684 HB2       -40.7280  -16.4740  -39.9580 H       232 GLU   -0.7600
   3685 HG1       -41.7140  -14.2760  -40.6020 H       232 GLU    0.5100
   3686 HG2       -43.1400  -14.6170  -39.5400 H       232 GLU   -0.5100
   3687 N         -38.5290  -16.0810  -37.9390 N.am    233 ALA   -0.4700
   3688 CA        -37.4430  -16.8490  -37.3500 C.3     233 ALA    0.3100
   3689 C         -37.2950  -16.3870  -35.9220 C.2     233 ALA    0.0700
   3690 O         -36.6640  -15.3550  -35.6800 O.2     233 ALA    0.0900
   3691 CB        -36.1420  -16.6090  -38.1240 C.3     233 ALA   -0.2700
   3692 HN        -38.2830  -15.5040  -38.7130 H       233 ALA    0.0900
   3693 HA        -37.7140  -17.8950  -37.3840 H       233 ALA    0.0900
   3694 HB1       -35.7780  -15.5740  -37.9460 H       233 ALA    0.0900
   3695 HB2       -36.3200  -16.7400  -39.2120 H       233 ALA    0.5100
   3696 HB3       -35.3620  -17.3230  -37.7840 H       233 ALA   -0.5100
   3697 N         -37.8920  -17.1370  -34.9900 N.am    234 ALA   -0.4700
   3698 CA        -37.8660  -16.8060  -33.5660 C.3     234 ALA    0.3100
   3699 C         -37.1450  -17.8970  -32.7840 C.2     234 ALA    0.0700
   3700 O         -37.6240  -19.0330  -32.7460 O.2     234 ALA    0.0900
   3701 CB        -39.3090  -16.6390  -33.0400 C.3     234 ALA   -0.2700
   3702 HN        -38.3880  -17.9670  -35.2280 H       234 ALA    0.0900
   3703 HA        -37.3100  -15.8890  -33.4410 H       234 ALA    0.0900
   3704 HB1       -39.7600  -17.6350  -32.8430 H       234 ALA    0.0900
   3705 HB2       -39.9280  -16.1130  -33.7970 H       234 ALA    0.5100
   3706 HB3       -39.3010  -16.0590  -32.0930 H       234 ALA   -0.5100
   3707 N         -36.0120  -17.5540  -32.1600 N.am    235 ALA   -0.4700
   3708 CA        -35.2190  -18.5090  -31.3800 C.3     235 ALA    0.3100
   3709 C         -35.7550  -18.6320  -29.9560 C.2     235 ALA    0.0700
   3710 O         -36.9370  -18.3610  -29.7090 O.2     235 ALA    0.0900
   3711 CB        -33.7280  -18.0960  -31.3630 C.3     235 ALA   -0.2700
   3712 HN        -35.6540  -16.6250  -32.1980 H       235 ALA    0.0900
   3713 HA        -35.3330  -19.4840  -31.8300 H       235 ALA    0.0900
   3714 HB1       -33.5250  -17.4290  -30.4980 H       235 ALA    0.0900
   3715 HB2       -33.4760  -17.5510  -32.2980 H       235 ALA    0.5100
   3716 HB3       -33.0860  -18.9990  -31.2730 H       235 ALA   -0.5100
   3717 N         -34.8770  -19.0200  -29.0280 N.am    236 GLN   -0.4700
   3718 CA        -35.2120  -19.2450  -27.6140 C.3     236 GLN    0.3100
   3719 C         -35.0700  -17.9830  -26.7160 C.2     236 GLN    0.0700
   3720 O         -35.1000  -16.8540  -27.2180 O.2     236 GLN    0.0900
   3721 CB        -34.3260  -20.3940  -27.1040 C.3     236 GLN   -0.1800
   3722 CG        -32.8690  -20.2740  -27.5810 C.3     236 GLN    0.0900
   3723 CD        -32.1930  -21.6160  -27.8090 C.2     236 GLN    0.0900
   3724 NE2       -32.0460  -22.4180  -26.8670 N.am    236 GLN   -0.1800
   3725 OE1       -31.7790  -21.8690  -29.0340 O.2     236 GLN    0.0900
   3726 HN        -33.9220  -19.1790  -29.2640 H       236 GLN    0.0900
   3727 HA        -36.2590  -19.5010  -27.5410 H       236 GLN    0.5500
   3728 HB1       -34.7430  -21.3580  -27.4670 H       236 GLN   -0.5500
   3729 HB2       -34.3400  -20.3920  -25.9930 H       236 GLN   -0.6200
   3730 HG1       -32.2880  -19.7160  -26.8150 H       236 GLN    0.3200
   3731 HG2       -32.8520  -19.7070  -28.5360 H       236 GLN    0.3000
   3732 HE21      -31.6000  -23.3000  -27.0260 H       236 GLN    0.5100
   3733 HE22      -32.3740  -22.1810  -25.9530 H       236 GLN   -0.5100
   3734 N         -34.9360  -18.1920  -25.3960 N.am    237 GLN   -0.4700
   3735 CA        -34.7980  -17.1170  -24.3950 C.3     237 GLN    0.3100
   3736 C         -33.7620  -16.0990  -24.8340 C.2     237 GLN    0.0700
   3737 O         -32.5780  -16.4210  -24.9690 O.2     237 GLN    0.0900
   3738 CB        -34.4000  -17.6940  -23.0250 C.3     237 GLN   -0.1800
   3739 CG        -35.0470  -19.0390  -22.6960 C.3     237 GLN    0.0900
   3740 CD        -34.4060  -20.1900  -23.4680 C.2     237 GLN    0.0900
   3741 NE2       -35.0650  -21.2110  -23.7320 N.am    237 GLN   -0.1800
   3742 OE1       -33.1440  -20.0500  -23.8230 O.2     237 GLN    0.0900
   3743 HN        -34.9230  -19.1150  -25.0230 H       237 GLN    0.0900
   3744 HA        -35.7460  -16.6040  -24.3240 H       237 GLN    0.5500
   3745 HB1       -34.6900  -16.9640  -22.2400 H       237 GLN   -0.5500
   3746 HB2       -33.2970  -17.8220  -23.0060 H       237 GLN   -0.6200
   3747 HG1       -36.1270  -18.9950  -22.9550 H       237 GLN    0.3200
   3748 HG2       -34.9400  -19.2370  -21.6080 H       237 GLN    0.3000
   3749 HE21      -34.6420  -21.9620  -24.2380 H       237 GLN    0.5100
   3750 HE22      -36.0190  -21.2800  -23.4390 H       237 GLN   -0.5100
   3751 N         -34.2100  -14.8630  -25.0300 N.am    238 GLN   -0.4700
   3752 CA        -33.3430  -13.7940  -25.4960 C.3     238 GLN    0.3100
   3753 C         -33.1140  -13.9950  -26.9750 C.2     238 GLN    0.0700
   3754 O         -32.8520  -15.1150  -27.4200 O.2     238 GLN    0.0900
   3755 CB        -31.9830  -13.7960  -24.7870 C.3     238 GLN   -0.1800
   3756 CG        -31.0160  -12.7450  -25.3490 C.3     238 GLN    0.0900
   3757 CD        -29.5420  -13.0160  -25.0460 C.2     238 GLN    0.0900
   3758 NE2       -29.1470  -13.0820  -23.8740 N.am    238 GLN   -0.1800
   3759 OE1       -28.7360  -13.1630  -26.0770 O.2     238 GLN    0.0900
   3760 HN        -35.1600  -14.6140  -24.8670 H       238 GLN    0.0900
   3761 HA        -33.8520  -12.8590  -25.3140 H       238 GLN    0.5500
   3762 HB1       -31.5230  -14.8010  -24.8980 H       238 GLN   -0.5500
   3763 HB2       -32.1430  -13.5910  -23.7060 H       238 GLN   -0.6200
   3764 HG1       -31.2790  -11.7560  -24.9180 H       238 GLN    0.3200
   3765 HG2       -31.1390  -12.7080  -26.4520 H       238 GLN    0.3000
   3766 HE21      -28.1820  -13.2600  -23.6820 H       238 GLN    0.5100
   3767 HE22      -29.7930  -12.9570  -23.1210 H       238 GLN   -0.5100
   3768 N         -33.2200  -12.9060  -27.7280 N.am    239 GLU   -0.4700
   3769 CA        -33.0060  -12.9160  -29.1700 C.3     239 GLU    0.3100
   3770 C         -31.9530  -11.8490  -29.4380 C.2     239 GLU    0.0700
   3771 O         -31.2630  -11.8470  -30.4650 O.2     239 GLU    0.0900
   3772 CB        -34.3160  -12.5620  -29.8670 C.3     239 GLU   -0.1800
   3773 CG        -34.4410  -13.0600  -31.2920 C.3     239 GLU    0.0900
   3774 CD        -34.9070  -14.5000  -31.3490 C.2     239 GLU    0.0900
   3775 OE1       -34.2600  -15.3610  -30.7100 O.co2   239 GLU   -0.2800
   3776 OE2       -35.9240  -14.7620  -32.0320 O.co2   239 GLU    0.0900
   3777 HN        -33.4520  -12.0200  -27.3360 H       239 GLU    0.0900
   3778 HA        -32.6740  -13.9030  -29.4590 H       239 GLU    0.6200
   3779 HB1       -34.4130  -11.4560  -29.8770 H       239 GLU   -0.7600
   3780 HB2       -35.1510  -12.9920  -29.2750 H       239 GLU   -0.7600
   3781 HG1       -33.4510  -12.9860  -31.7910 H       239 GLU    0.5100
   3782 HG2       -35.1730  -12.4270  -31.8360 H       239 GLU   -0.5100
   3783 N         -31.8570  -10.9570  -28.4510 N.am    240 SER   -0.4700
   3784 CA        -30.9550   -9.8030  -28.3470 C.3     240 SER    0.3100
   3785 C         -31.4210   -9.1090  -27.0660 C.2     240 SER    0.0700
   3786 O         -31.1080   -7.9520  -26.7890 O.2     240 SER    0.0900
   3787 CB        -31.0910   -8.8550  -29.5640 C.3     240 SER    0.0500
   3788 OG        -30.3390   -9.2930  -30.6960 O.3     240 SER    0.0900
   3789 HN        -32.4560  -11.0480  -27.6630 H       240 SER    0.0900
   3790 HA        -29.9440  -10.1800  -28.2840 H       240 SER   -0.6600
   3791 HB1       -30.7300   -7.8430  -29.2790 H       240 SER    0.4300
   3792 HB2       -32.1600   -8.7960  -29.8620 H       240 SER    0.5100
   3793 HG1       -30.4420  -10.2460  -30.7290 H       240 SER   -0.5100
   3794 N         -32.1910   -9.8890  -26.3030 N.am    241 ALA   -0.4700
   3795 CA        -32.8150   -9.5280  -25.0390 C.3     241 ALA    0.3100
   3796 C         -34.0970  -10.3520  -24.9650 C.2     241 ALA    0.0700
   3797 O         -34.8190  -10.4230  -25.9590 O.2     241 ALA    0.0900
   3798 CB        -33.1510   -8.0240  -25.0110 C.3     241 ALA   -0.2700
   3799 HN        -32.3850  -10.8230  -26.5910 H       241 ALA    0.0900
   3800 HA        -32.1280   -9.7720  -24.2440 H       241 ALA    0.0900
   3801 HB1       -33.7020   -7.7380  -25.9330 H       241 ALA    0.0900
   3802 HB2       -32.2150   -7.4270  -24.9590 H       241 ALA    0.5100
   3803 HB3       -33.7900   -7.7940  -24.1310 H       241 ALA   -0.5100
   3804 N         -34.3820  -10.9970  -23.8350 N.am    242 THR   -0.4700
   3805 CA        -35.6190  -11.7730  -23.7330 C.3     242 THR    0.3100
   3806 C         -36.7770  -10.8730  -24.0940 C.2     242 THR    0.0700
   3807 O         -37.8560  -11.3380  -24.4510 O.2     242 THR    0.0900
   3808 CB        -35.8240  -12.3350  -22.3120 C.3     242 THR    0.1400
   3809 CG2       -37.2220  -12.9410  -22.1560 C.3     242 THR    0.0900
   3810 OG1       -34.8460  -13.3500  -22.0660 O.3     242 THR   -0.6600
   3811 HN        -33.7890  -10.9810  -23.0340 H       242 THR    0.4300
   3812 HA        -35.5590  -12.5830  -24.4450 H       242 THR   -0.2700
   3813 HB        -35.7030  -11.5240  -21.5610 H       242 THR    0.0900
   3814 HG1       -35.0130  -13.6680  -21.1750 H       242 THR    0.0900
   3815 HG21      -37.4300  -13.6430  -22.9930 H       242 THR    0.0900
   3816 HG22      -37.9870  -12.1350  -22.1700 H       242 THR    0.5100
   3817 HG23      -37.2860  -13.5030  -21.1990 H       242 THR   -0.5100
   3818 N         -36.5340   -9.5660  -23.9890 N.am    243 THR   -0.4700
   3819 CA        -37.5070   -8.5410  -24.3330 C.3     243 THR    0.3100
   3820 C         -37.7770   -8.6720  -25.8060 C.2     243 THR    0.0700
   3821 O         -38.8700   -9.0640  -26.2180 O.2     243 THR    0.0900
   3822 CB        -36.9380   -7.1210  -24.0650 C.3     243 THR    0.1400
   3823 CG2       -37.7850   -6.0510  -24.7410 C.3     243 THR    0.0900
   3824 OG1       -36.8920   -6.8780  -22.6550 O.3     243 THR   -0.6600
   3825 HN        -35.6560   -9.2280  -23.6620 H       243 THR    0.4300
   3826 HA        -38.3920   -8.7070  -23.7380 H       243 THR   -0.2700
   3827 HB        -35.9100   -7.0410  -24.4790 H       243 THR    0.0900
   3828 HG1       -37.8050   -6.7930  -22.3700 H       243 THR    0.0900
   3829 HG21      -38.8580   -6.2000  -24.4940 H       243 THR    0.0900
   3830 HG22      -37.6630   -6.1130  -25.8440 H       243 THR    0.5100
   3831 HG23      -37.4760   -5.0430  -24.3870 H       243 THR   -0.5100
   3832 N         -36.7560   -8.3470  -26.5950 N.am    244 GLN   -0.4700
   3833 CA        -36.8210   -8.4280  -28.0400 C.3     244 GLN    0.3100
   3834 C         -37.3980   -9.7790  -28.4470 C.2     244 GLN    0.0700
   3835 O         -38.2330   -9.8500  -29.3490 O.2     244 GLN    0.0900
   3836 CB        -35.4070   -8.2330  -28.6000 C.3     244 GLN   -0.1800
   3837 CG        -35.2810   -8.3500  -30.1070 C.3     244 GLN    0.0900
   3838 CD        -35.1990   -9.7880  -30.6020 C.2     244 GLN    0.0900
   3839 NE2       -34.1190  -10.1070  -31.3240 N.am    244 GLN   -0.1800
   3840 OE1       -36.0840  -10.6060  -30.3520 O.2     244 GLN    0.0900
   3841 HN        -35.8890   -8.0280  -26.2210 H       244 GLN    0.0900
   3842 HA        -37.4860   -7.6580  -28.4000 H       244 GLN    0.5500
   3843 HB1       -34.7450   -8.9970  -28.1380 H       244 GLN   -0.5500
   3844 HB2       -35.0540   -7.2240  -28.3010 H       244 GLN   -0.6200
   3845 HG1       -34.3610   -7.8170  -30.4290 H       244 GLN    0.3200
   3846 HG2       -36.1640   -7.8700  -30.5770 H       244 GLN    0.3000
   3847 HE21      -33.4980   -9.3900  -31.6390 H       244 GLN    0.5100
   3848 HE22      -33.9330  -11.0640  -31.5500 H       244 GLN   -0.5100
   3849 N         -36.9530  -10.8500  -27.7890 N.am    245 LYS   -0.4700
   3850 CA        -37.4240  -12.2000  -28.0790 C.3     245 LYS    0.3100
   3851 C         -38.9360  -12.2700  -28.0440 C.2     245 LYS    0.0700
   3852 O         -39.5660  -12.6110  -29.0350 O.2     245 LYS    0.0900
   3853 CB        -36.8430  -13.1870  -27.0610 C.3     245 LYS   -0.1800
   3854 CG        -37.5080  -14.5610  -27.0350 C.3     245 LYS    0.0900
   3855 CD        -37.2050  -15.4160  -28.2700 C.3     245 LYS    0.0900
   3856 CE        -38.1490  -15.1610  -29.4400 C.3     245 LYS   -0.1800
   3857 NZ        -37.8210  -13.9330  -30.2170 N.4     245 LYS    0.0900
   3858 HN        -36.2730  -10.7750  -27.0640 H       245 LYS    0.0900
   3859 HA        -37.1090  -12.4590  -29.0780 H       245 LYS   -0.1800
   3860 HB1       -36.9390  -12.7380  -26.0500 H       245 LYS    0.0900
   3861 HB2       -35.7670  -13.3280  -27.2920 H       245 LYS    0.0900
   3862 HG1       -38.6080  -14.4200  -26.9660 H       245 LYS    0.2100
   3863 HG2       -37.1580  -15.1060  -26.1350 H       245 LYS    0.0500
   3864 HD1       -37.2780  -16.4860  -27.9840 H       245 LYS    0.0500
   3865 HD2       -36.1670  -15.2020  -28.6010 H       245 LYS   -0.3000
   3866 HE1       -39.1840  -15.0400  -29.0550 H       245 LYS    0.3300
   3867 HE2       -38.1010  -16.0190  -30.1430 H       245 LYS    0.3300
   3868 HZ1       -36.8970  -13.5660  -29.9130 H       245 LYS    0.3300
   3869 HZ2       -38.5510  -13.2120  -30.0520 H       245 LYS    0.5100
   3870 HZ3       -37.7850  -14.1640  -31.2300 H       245 LYS   -0.5100
   3871 N         -39.5190  -11.9420  -26.9000 N.am    246 ALA   -0.4700
   3872 CA        -40.9610  -11.9720  -26.7250 C.3     246 ALA    0.3100
   3873 C         -41.6620  -10.9680  -27.6340 C.2     246 ALA    0.0700
   3874 O         -42.8890  -10.8850  -27.6320 O.2     246 ALA    0.0900
   3875 CB        -41.2900  -11.6810  -25.2880 C.3     246 ALA   -0.2700
   3876 HN        -38.9900  -11.6580  -26.1030 H       246 ALA    0.0900
   3877 HA        -41.3180  -12.9510  -27.0080 H       246 ALA    0.0900
   3878 HB1       -40.9070  -10.6770  -25.0050 H       246 ALA    0.0900
   3879 HB2       -40.8170  -12.4410  -24.6300 H       246 ALA    0.5100
   3880 HB3       -42.3910  -11.6940  -25.1430 H       246 ALA   -0.5100
   3881 N         -40.8940  -10.2030  -28.4030 N.am    247 GLU   -0.4700
   3882 CA        -41.4650   -9.2200  -29.3080 C.3     247 GLU    0.3100
   3883 C         -41.7490   -9.8760  -30.6200 C.2     247 GLU    0.0700
   3884 O         -42.6510   -9.4900  -31.3690 O.2     247 GLU    0.0900
   3885 CB        -40.4810   -8.0850  -29.5440 C.3     247 GLU   -0.1800
   3886 CG        -41.1970   -6.8440  -29.9040 C.3     247 GLU    0.0900
   3887 CD        -42.4650   -6.7420  -29.1000 C.2     247 GLU    0.0900
   3888 OE1       -43.4700   -7.3970  -29.4730 O.co2   247 GLU   -0.2800
   3889 OE2       -42.4470   -6.0370  -28.0760 O.co2   247 GLU    0.0900
   3890 HN        -39.8990  -10.2700  -28.3950 H       247 GLU    0.0900
   3891 HA        -42.3750   -8.8440  -28.8640 H       247 GLU    0.6200
   3892 HB1       -39.7890   -8.3640  -30.3670 H       247 GLU   -0.7600
   3893 HB2       -39.8900   -7.9130  -28.6190 H       247 GLU   -0.7600
   3894 HG1       -41.4480   -6.8560  -30.9870 H       247 GLU    0.5100
   3895 HG2       -40.5550   -5.9640  -29.6900 H       247 GLU   -0.5100
   3896 N         -40.9260  -10.8750  -30.8880 N.am    248 LYS   -0.4700
   3897 CA        -40.9920  -11.6700  -32.0830 C.3     248 LYS    0.3100
   3898 C         -42.2190  -12.5330  -32.0080 C.2     248 LYS    0.0700
   3899 O         -42.7150  -12.9760  -33.0400 O.2     248 LYS    0.0900
   3900 CB        -39.7510  -12.5470  -32.1460 C.3     248 LYS   -0.1800
   3901 CG        -39.4270  -13.1040  -33.5040 C.3     248 LYS    0.0900
   3902 CD        -37.9130  -13.1430  -33.6670 C.3     248 LYS    0.0900
   3903 CE        -37.3050  -11.7560  -33.4180 C.3     248 LYS   -0.1800
   3904 NZ        -35.8240  -11.7170  -33.5560 N.4     248 LYS    0.0900
   3905 HN        -40.2010  -11.1280  -30.2530 H       248 LYS    0.0900
   3906 HA        -41.0390  -11.0080  -32.9350 H       248 LYS   -0.1800
   3907 HB1       -39.8940  -13.3980  -31.4480 H       248 LYS    0.0900
   3908 HB2       -38.8840  -11.9430  -31.8050 H       248 LYS    0.0900
   3909 HG1       -39.8740  -12.4610  -34.2930 H       248 LYS    0.2100
   3910 HG2       -39.8420  -14.1300  -33.6000 H       248 LYS    0.0500
   3911 HD1       -37.6630  -13.4740  -34.6980 H       248 LYS    0.0500
   3912 HD2       -37.4840  -13.8680  -32.9430 H       248 LYS   -0.3000
   3913 HE1       -37.5480  -11.4310  -32.3840 H       248 LYS    0.3300
   3914 HE2       -37.7230  -11.0360  -34.1530 H       248 LYS    0.3300
   3915 HZ1       -35.5730  -11.4950  -34.5410 H       248 LYS    0.3300
   3916 HZ2       -35.4270  -12.6430  -33.2970 H       248 LYS    0.5100
   3917 HZ3       -35.4370  -10.9850  -32.9260 H       248 LYS   -0.5100
   3918 N         -42.7100  -12.7690  -30.7920 N.am    249 GLU   -0.4700
   3919 CA        -43.8870  -13.6010  -30.5890 C.3     249 GLU    0.3100
   3920 C         -45.1600  -12.8450  -30.9490 C.2     249 GLU    0.0700
   3921 O         -45.9410  -13.3040  -31.7730 O.2     249 GLU    0.0900
   3922 CB        -43.9470  -14.0800  -29.1360 C.3     249 GLU   -0.1800
   3923 CG        -45.2500  -14.7970  -28.7840 C.3     249 GLU    0.0900
   3924 CD        -45.4230  -15.0310  -27.2800 C.2     249 GLU    0.0900
   3925 OE1       -45.0760  -14.1120  -26.4940 O.co2   249 GLU   -0.2800
   3926 OE2       -45.9210  -16.1240  -26.8850 O.co2   249 GLU    0.0900
   3927 HN        -42.2950  -12.3870  -29.9700 H       249 GLU    0.0900
   3928 HA        -43.8240  -14.4440  -31.2620 H       249 GLU    0.6200
   3929 HB1       -43.8350  -13.2000  -28.4680 H       249 GLU   -0.7600
   3930 HB2       -43.1000  -14.7770  -28.9580 H       249 GLU   -0.7600
   3931 HG1       -45.2670  -15.7820  -29.2960 H       249 GLU    0.5100
   3932 HG2       -46.1040  -14.1840  -29.1430 H       249 GLU   -0.5100
   3933 N         -45.3680  -11.6860  -30.3380 N.am    250 VAL   -0.4700
   3934 CA        -46.5500  -10.9050  -30.6230 C.3     250 VAL    0.3100
   3935 C         -46.6750  -10.7010  -32.1100 C.2     250 VAL    0.0700
   3936 O         -47.7550  -10.8620  -32.6480 O.2     250 VAL    0.0900
   3937 CB        -46.4890   -9.5430  -29.9300 C.3     250 VAL   -0.0900
   3938 CG1       -47.5270   -8.6220  -30.5170 C.3     250 VAL    0.0900
   3939 CG2       -46.7390   -9.7050  -28.4500 C.3     250 VAL   -0.2700
   3940 HN        -44.7330  -11.3090  -29.6690 H       250 VAL    0.0900
   3941 HA        -47.4070  -11.4620  -30.2770 H       250 VAL    0.0900
   3942 HB        -45.4800   -9.1000  -30.0680 H       250 VAL    0.0900
   3943 HG11      -48.5160   -9.1280  -30.5420 H       250 VAL   -0.2700
   3944 HG12      -47.2440   -8.3460  -31.5550 H       250 VAL    0.0900
   3945 HG13      -47.6130   -7.7050  -29.8960 H       250 VAL    0.0900
   3946 HG21      -45.9680  -10.3710  -28.0030 H       250 VAL    0.0900
   3947 HG22      -47.7390  -10.1600  -28.2820 H       250 VAL    0.5100
   3948 HG23      -46.6890   -8.7170  -27.9460 H       250 VAL   -0.5100
   3949 N         -45.5790  -10.3570  -32.7800 N.am    251 THR   -0.4700
   3950 CA        -45.6010  -10.1470  -34.2250 C.3     251 THR    0.3100
   3951 C         -45.9870  -11.4470  -34.9520 C.2     251 THR    0.0700
   3952 O         -46.7810  -11.3870  -35.8750 O.2     251 THR    0.0900
   3953 CB        -44.2190   -9.6420  -34.7500 C.3     251 THR    0.1400
   3954 CG2       -44.3510   -9.0920  -36.1680 C.3     251 THR    0.0900
   3955 OG1       -43.7200   -8.6050  -33.8980 O.3     251 THR   -0.6600
   3956 HN        -44.6990  -10.2270  -32.3290 H       251 THR    0.4300
   3957 HA        -46.3700   -9.4210  -34.4420 H       251 THR   -0.2700
   3958 HB        -43.4900  -10.4810  -34.7600 H       251 THR    0.0900
   3959 HG1       -43.1990   -9.0450  -33.2230 H       251 THR    0.0900
   3960 HG21      -44.7580   -8.0580  -36.1400 H       251 THR    0.0900
   3961 HG22      -45.0430   -9.7300  -36.7580 H       251 THR    0.5100
   3962 HG23      -43.3540   -9.0670  -36.6590 H       251 THR   -0.5100
   3963 N         -45.4430  -12.6020  -34.5380 N.am    252 ARG   -0.4700
   3964 CA        -45.7480  -13.8950  -35.1730 C.3     252 ARG    0.3100
   3965 C         -47.2250  -14.1060  -35.1050 C.2     252 ARG    0.0700
   3966 O         -47.8360  -14.5950  -36.0490 O.2     252 ARG    0.0900
   3967 CB        -45.0770  -15.0540  -34.4300 C.3     252 ARG   -0.1800
   3968 CG        -44.3110  -16.1010  -35.2870 C.3     252 ARG    0.0900
   3969 CD        -45.0510  -16.5740  -36.5690 C.3     252 ARG    0.0900
   3970 NE        -44.7310  -17.9700  -36.9460 N.pl3   252 ARG   -0.1800
   3971 CZ        -44.7780  -18.4580  -38.1930 C.cat   252 ARG    0.0900
   3972 NH1       -45.1140  -17.6620  -39.2040 N.pl3   252 ARG    0.0900
   3973 NH2       -44.5250  -19.7490  -38.4260 N.pl3   252 ARG    0.2000
   3974 HN        -44.8020  -12.6360  -33.7750 H       252 ARG    0.0900
   3975 HA        -45.3950  -13.8530  -36.1940 H       252 ARG    0.0900
   3976 HB1       -45.8670  -15.5940  -33.8680 H       252 ARG   -0.7000
   3977 HB2       -44.3540  -14.6170  -33.7110 H       252 ARG    0.4400
   3978 HG1       -44.1160  -16.9910  -34.6530 H       252 ARG    0.6400
   3979 HG2       -43.3410  -15.6560  -35.5920 H       252 ARG   -0.8000
   3980 HD1       -44.7590  -15.9240  -37.4220 H       252 ARG    0.4600
   3981 HD2       -46.1470  -16.5170  -36.4030 H       252 ARG    0.4600
   3982 HE        -44.4610  -18.5970  -36.2160 H       252 ARG   -0.8000
   3983 HH11      -45.3310  -16.7000  -39.0330 H       252 ARG    0.4600
   3984 HH12      -45.1500  -18.0230  -40.1350 H       252 ARG    0.4600
   3985 HH21      -44.3000  -20.3590  -37.6660 H       252 ARG    0.5100
   3986 HH22      -44.5630  -20.1050  -39.3590 H       252 ARG   -0.5100
   3987 N         -47.7990  -13.7420  -33.9650 N.am    253 MET   -0.4700
   3988 CA        -49.2230  -13.8800  -33.7600 C.3     253 MET    0.3100
   3989 C         -49.9700  -12.9030  -34.6360 C.2     253 MET    0.0700
   3990 O         -50.8510  -13.3130  -35.3900 O.2     253 MET    0.0900
   3991 CB        -49.5730  -13.6350  -32.2950 C.3     253 MET   -0.1800
   3992 CG        -51.0650  -13.6180  -32.0500 C.3     253 MET    0.0900
   3993 SD        -51.4960  -13.8990  -30.3280 S.3     253 MET    0.0900
   3994 CE        -51.8930  -12.2470  -29.7610 C.3     253 MET   -0.1400
   3995 HN        -47.2790  -13.3610  -33.2060 H       253 MET    0.0900
   3996 HA        -49.5100  -14.8800  -34.0540 H       253 MET    0.0900
   3997 HB1       -49.1480  -12.6580  -31.9840 H       253 MET   -0.0900
   3998 HB2       -49.1170  -14.4390  -31.6780 H       253 MET   -0.2200
   3999 HG1       -51.5320  -14.4060  -32.6780 H       253 MET    0.0900
   4000 HG2       -51.4610  -12.6330  -32.3720 H       253 MET    0.0900
   4001 HE1       -52.8410  -11.8830  -30.2110 H       253 MET    0.0900
   4002 HE2       -51.0840  -11.5410  -30.0450 H       253 MET    0.5100
   4003 HE3       -52.0110  -12.2390  -28.6570 H       253 MET   -0.5100
   4004 N         -49.6230  -11.6190  -34.5460 N.am    254 VAL   -0.4700
   4005 CA        -50.2730  -10.5890  -35.3460 C.3     254 VAL    0.3100
   4006 C         -50.2440  -10.9630  -36.7980 C.2     254 VAL    0.0700
   4007 O         -51.0610  -10.4770  -37.5650 O.2     254 VAL    0.0900
   4008 CB        -49.6040   -9.2250  -35.1650 C.3     254 VAL   -0.0900
   4009 CG1       -50.1340   -8.2360  -36.1710 C.3     254 VAL    0.0900
   4010 CG2       -49.9030   -8.7170  -33.7890 C.3     254 VAL   -0.2700
   4011 HN        -48.9050  -11.3060  -33.9290 H       254 VAL    0.0900
   4012 HA        -51.3070  -10.5380  -35.0400 H       254 VAL    0.0900
   4013 HB        -48.5070   -9.3320  -35.2970 H       254 VAL    0.0900
   4014 HG11      -51.2450   -8.2450  -36.1680 H       254 VAL   -0.2700
   4015 HG12      -49.7790   -8.5070  -37.1890 H       254 VAL    0.0900
   4016 HG13      -49.7860   -7.2120  -35.9140 H       254 VAL    0.0900
   4017 HG21      -49.3600   -9.3230  -33.0320 H       254 VAL    0.0900
   4018 HG22      -50.9920   -8.7910  -33.5870 H       254 VAL    0.5100
   4019 HG23      -49.5760   -7.6590  -33.6970 H       254 VAL   -0.5100
   4020 N         -49.3180  -11.8300  -37.1840 N.am    255 ILE   -0.4700
   4021 CA        -49.2260  -12.2630  -38.5680 C.3     255 ILE    0.3100
   4022 C         -50.1860  -13.4290  -38.8000 C.2     255 ILE    0.0700
   4023 O         -50.8150  -13.4930  -39.8560 O.2     255 ILE    0.0900
   4024 CB        -47.7650  -12.6410  -38.9250 C.3     255 ILE   -0.0900
   4025 CG1       -46.8580  -11.4220  -38.7030 C.3     255 ILE    0.0900
   4026 CG2       -47.6670  -13.1090  -40.3810 C.3     255 ILE   -0.2700
   4027 CD        -45.3830  -11.7360  -38.7860 C.3     255 ILE    0.0900
   4028 HN        -48.6520  -12.2200  -36.5520 H       255 ILE    0.0900
   4029 HA        -49.5670  -11.4530  -39.1950 H       255 ILE    0.0900
   4030 HB        -47.4220  -13.4570  -38.2530 H       255 ILE   -0.1800
   4031 HG11      -47.0720  -11.0010  -37.6980 H       255 ILE    0.0900
   4032 HG12      -47.0990  -10.6600  -39.4730 H       255 ILE    0.0900
   4033 HG21      -48.0000  -12.3000  -41.0650 H       255 ILE   -0.2700
   4034 HG22      -48.3190  -13.9960  -40.5380 H       255 ILE    0.0900
   4035 HG23      -46.6160  -13.3700  -40.6250 H       255 ILE    0.0900
   4036 HD1       -45.1350  -12.1450  -39.7890 H       255 ILE    0.0900
   4037 HD2       -45.1130  -12.4920  -38.0180 H       255 ILE    0.5100
   4038 HD3       -44.7900  -10.8100  -38.6240 H       255 ILE   -0.5100
   4039 N         -50.3240  -14.3340  -37.8280 N.am    256 ILE   -0.4700
   4040 CA        -51.2560  -15.4580  -37.9610 C.3     256 ILE    0.3100
   4041 C         -52.6730  -14.9340  -37.9940 C.2     256 ILE    0.0700
   4042 O         -53.4930  -15.3920  -38.7770 O.2     256 ILE    0.0900
   4043 CB        -51.1340  -16.4310  -36.7930 C.3     256 ILE   -0.0900
   4044 CG1       -49.8180  -17.1720  -36.9110 C.3     256 ILE    0.0900
   4045 CG2       -52.3010  -17.4360  -36.8060 C.3     256 ILE   -0.2700
   4046 CD        -49.7960  -18.0760  -38.0930 C.3     256 ILE    0.0900
   4047 HN        -49.8060  -14.2880  -36.9780 H       256 ILE    0.0900
   4048 HA        -51.0340  -15.9640  -38.8890 H       256 ILE    0.0900
   4049 HB        -51.1470  -15.8640  -35.8370 H       256 ILE   -0.1800
   4050 HG11      -49.6590  -17.7750  -35.9920 H       256 ILE    0.0900
   4051 HG12      -48.9940  -16.4340  -37.0050 H       256 ILE    0.0900
   4052 HG21      -52.5230  -17.7500  -37.8490 H       256 ILE   -0.2700
   4053 HG22      -53.2120  -16.9650  -36.3770 H       256 ILE    0.0900
   4054 HG23      -52.0310  -18.3370  -36.2140 H       256 ILE    0.0900
   4055 HD1       -49.9430  -17.4900  -39.0250 H       256 ILE    0.0900
   4056 HD2       -50.6120  -18.8250  -38.0120 H       256 ILE    0.5100
   4057 HD3       -48.8160  -18.5970  -38.1530 H       256 ILE   -0.5100
   4058 N         -52.9470  -13.9630  -37.1240 N.am    257 MET   -0.4700
   4059 CA        -54.2460  -13.3120  -37.0250 C.3     257 MET    0.3100
   4060 C         -54.6620  -12.7640  -38.3720 C.2     257 MET    0.0700
   4061 O         -55.8590  -12.6620  -38.6680 O.2     257 MET    0.0900
   4062 CB        -54.1770  -12.1480  -36.0340 C.3     257 MET   -0.1800
   4063 CG        -54.2820  -12.5280  -34.5730 C.3     257 MET    0.0900
   4064 SD        -54.2620  -11.0400  -33.5630 S.3     257 MET    0.0900
   4065 CE        -55.9220  -10.4070  -33.6970 C.3     257 MET   -0.1400
   4066 HN        -52.2560  -13.6300  -36.4880 H       257 MET    0.0900
   4067 HA        -54.9670  -14.0450  -36.6960 H       257 MET    0.0900
   4068 HB1       -55.0070  -11.4480  -36.2680 H       257 MET   -0.0900
   4069 HB2       -53.2100  -11.6250  -36.1850 H       257 MET   -0.2200
   4070 HG1       -53.4310  -13.1880  -34.3020 H       257 MET    0.0900
   4071 HG2       -55.2250  -13.0920  -34.4070 H       257 MET    0.0900
   4072 HE1       -56.6660  -11.1420  -33.3200 H       257 MET    0.0900
   4073 HE2       -56.1640  -10.1880  -34.7590 H       257 MET    0.5100
   4074 HE3       -56.0270   -9.4760  -33.1000 H       257 MET   -0.5100
   4075 N         -53.6830  -12.3850  -39.1840 N.am    258 VAL   -0.4700
   4076 CA        -53.9950  -11.8480  -40.4880 C.3     258 VAL    0.3100
   4077 C         -54.3540  -12.9740  -41.4320 C.2     258 VAL    0.0700
   4078 O         -55.3210  -12.8560  -42.1810 O.2     258 VAL    0.0900
   4079 CB        -52.8150  -11.0500  -41.0460 C.3     258 VAL   -0.0900
   4080 CG1       -53.1540  -10.5280  -42.4310 C.3     258 VAL    0.0900
   4081 CG2       -52.4880   -9.9010  -40.0970 C.3     258 VAL   -0.2700
   4082 HN        -52.7190  -12.4520  -38.9410 H       258 VAL    0.0900
   4083 HA        -54.8630  -11.2140  -40.3880 H       258 VAL    0.0900
   4084 HB        -51.9190  -11.7040  -41.1040 H       258 VAL    0.0900
   4085 HG11      -54.1410  -10.0190  -42.4180 H       258 VAL   -0.2700
   4086 HG12      -53.2000  -11.3720  -43.1530 H       258 VAL    0.0900
   4087 HG13      -52.3830   -9.7980  -42.7600 H       258 VAL    0.0900
   4088 HG21      -52.7460  -10.1820  -39.0540 H       258 VAL    0.0900
   4089 HG22      -53.0760   -9.0000  -40.3770 H       258 VAL    0.5100
   4090 HG23      -51.4030   -9.6680  -40.1440 H       258 VAL   -0.5100
   4091 N         -53.6000  -14.0710  -41.3880 N.am    259 ILE   -0.4700
   4092 CA        -53.8680  -15.2010  -42.2740 C.3     259 ILE    0.3100
   4093 C         -55.2380  -15.7970  -41.9730 C.2     259 ILE    0.0700
   4094 O         -55.9180  -16.2670  -42.8920 O.2     259 ILE    0.0900
   4095 CB        -52.7860  -16.3110  -42.1210 C.3     259 ILE   -0.0900
   4096 CG1       -51.4050  -15.7670  -42.5030 C.3     259 ILE    0.0900
   4097 CG2       -53.1170  -17.5110  -43.0060 C.3     259 ILE   -0.2700
   4098 CD        -51.2710  -15.4310  -43.9690 C.3     259 ILE    0.0900
   4099 HN        -52.8320  -14.1690  -40.7600 H       259 ILE    0.0900
   4100 HA        -53.8800  -14.8310  -43.2880 H       259 ILE    0.0900
   4101 HB        -52.7410  -16.6380  -41.0600 H       259 ILE   -0.1800
   4102 HG11      -50.6400  -16.5290  -42.2450 H       259 ILE    0.0900
   4103 HG12      -51.2110  -14.8470  -41.9110 H       259 ILE    0.0900
   4104 HG21      -53.3350  -17.1730  -44.0410 H       259 ILE   -0.2700
   4105 HG22      -54.0120  -18.0370  -42.6100 H       259 ILE    0.0900
   4106 HG23      -52.2550  -18.2100  -43.0350 H       259 ILE    0.0900
   4107 HD1       -52.0150  -14.6560  -44.2530 H       259 ILE    0.0900
   4108 HD2       -51.4520  -16.3390  -44.5830 H       259 ILE    0.5100
   4109 HD3       -50.2530  -15.0370  -44.1760 H       259 ILE   -0.5100
   4110 N         -55.6380  -15.7760  -40.6950 N.am    260 ALA   -0.4700
   4111 CA        -56.9270  -16.3210  -40.2560 C.3     260 ALA    0.3100
   4112 C         -58.0560  -15.4440  -40.7670 C.2     260 ALA    0.0700
   4113 O         -59.1500  -15.9290  -41.0600 O.2     260 ALA    0.0900
   4114 CB        -56.9670  -16.4160  -38.7150 C.3     260 ALA   -0.2700
   4115 HN        -55.0700  -15.3850  -39.9770 H       260 ALA    0.0900
   4116 HA        -57.0470  -17.2990  -40.6970 H       260 ALA    0.0900
   4117 HB1       -56.8330  -15.4080  -38.2670 H       260 ALA    0.0900
   4118 HB2       -56.1490  -17.0760  -38.3550 H       260 ALA    0.5100
   4119 HB3       -57.9470  -16.8220  -38.3870 H       260 ALA   -0.5100
   4120 N         -57.7900  -14.1500  -40.8810 N.am    261 PHE   -0.4700
   4121 CA        -58.7950  -13.2260  -41.3620 C.3     261 PHE    0.3100
   4122 C         -59.0960  -13.5110  -42.8280 C.2     261 PHE    0.0700
   4123 O         -60.2530  -13.7670  -43.1850 O.2     261 PHE    0.0900
   4124 CB        -58.3050  -11.7780  -41.1930 C.3     261 PHE   -0.1800
   4125 CG        -59.3330  -10.7450  -41.5620 C.ar    261 PHE    0.0900
   4126 CD1       -60.2840  -10.3260  -40.6320 C.ar    261 PHE    0.0900
   4127 CD2       -59.3850  -10.2320  -42.8630 C.ar    261 PHE    0.0000
   4128 CE1       -61.2770   -9.4080  -40.9960 C.ar    261 PHE   -0.1150
   4129 CE2       -60.3720   -9.3150  -43.2480 C.ar    261 PHE    0.1150
   4130 CZ        -61.3190   -8.9020  -42.3190 C.ar    261 PHE   -0.1150
   4131 HN        -56.9020  -13.7620  -40.6480 H       261 PHE    0.1150
   4132 HA        -59.7000  -13.3870  -40.7930 H       261 PHE   -0.1150
   4133 HB1       -57.4220  -11.6110  -41.8470 H       261 PHE    0.1150
   4134 HB2       -58.0310  -11.6040  -40.1310 H       261 PHE   -0.1150
   4135 HD1       -60.2550  -10.7120  -39.6230 H       261 PHE    0.1150
   4136 HD2       -58.6480  -10.5490  -43.5870 H       261 PHE   -0.1150
   4137 HE1       -62.0090   -9.0850  -40.2710 H       261 PHE    0.1150
   4138 HE2       -60.3970   -8.9330  -44.2570 H       261 PHE    0.5100
   4139 HZ        -62.0860   -8.1980  -42.6050 H       261 PHE   -0.5100
   4140 N         -58.0570  -13.4900  -43.6630 N.am    262 LEU   -0.4700
   4141 CA        -58.1720  -13.7090  -45.1030 C.3     262 LEU    0.3100
   4142 C         -58.8850  -14.9960  -45.4280 C.2     262 LEU    0.0700
   4143 O         -59.8270  -14.9920  -46.2360 O.2     262 LEU    0.0900
   4144 CB        -56.7770  -13.7050  -45.7120 C.3     262 LEU   -0.1800
   4145 CG        -56.1100  -12.3760  -45.3670 C.3     262 LEU    0.0900
   4146 CD1       -54.6250  -12.5110  -45.4490 C.3     262 LEU    0.0900
   4147 CD2       -56.6300  -11.3010  -46.2900 C.3     262 LEU   -0.0900
   4148 HN        -57.1330  -13.3210  -43.3330 H       262 LEU    0.0900
   4149 HA        -58.7750  -12.9180  -45.5230 H       262 LEU   -0.2700
   4150 HB1       -56.8450  -13.8210  -46.8140 H       262 LEU    0.0900
   4151 HB2       -56.1810  -14.5460  -45.2980 H       262 LEU    0.0900
   4152 HG        -56.3980  -12.0720  -44.3380 H       262 LEU    0.0900
   4153 HD11      -54.3260  -12.8090  -46.4780 H       262 LEU   -0.2700
   4154 HD12      -54.2770  -13.2920  -44.7390 H       262 LEU    0.0900
   4155 HD13      -54.1430  -11.5410  -45.2050 H       262 LEU    0.0900
   4156 HD21      -57.7300  -11.1980  -46.1750 H       262 LEU    0.0900
   4157 HD22      -56.4060  -11.5690  -47.3450 H       262 LEU    0.5100
   4158 HD23      -56.1540  -10.3280  -46.0420 H       262 LEU   -0.5100
   4159 N         -58.4340  -16.0900  -44.8130 N.am    263 ILE   -0.4700
   4160 CA        -59.0450  -17.4020  -44.9980 C.3     263 ILE    0.3100
   4161 C         -60.5470  -17.2950  -44.7460 C.2     263 ILE    0.0700
   4162 O         -61.3680  -17.8260  -45.4940 O.2     263 ILE    0.0900
   4163 CB        -58.4670  -18.4110  -43.9940 C.3     263 ILE   -0.0900
   4164 CG1       -56.9980  -18.6540  -44.2920 C.3     263 ILE    0.0900
   4165 CG2       -59.2460  -19.7020  -44.0480 C.3     263 ILE   -0.2700
   4166 CD        -56.3590  -19.6650  -43.3820 C.3     263 ILE    0.0900
   4167 HN        -57.6530  -16.0610  -44.1940 H       263 ILE    0.0900
   4168 HA        -58.8490  -17.7230  -46.0090 H       263 ILE    0.0900
   4169 HB        -58.5230  -17.9880  -42.9690 H       263 ILE   -0.1800
   4170 HG11      -56.4530  -17.6910  -44.1880 H       263 ILE    0.0900
   4171 HG12      -56.9040  -19.0100  -45.3400 H       263 ILE    0.0900
   4172 HG21      -59.1910  -20.1390  -45.0680 H       263 ILE   -0.2700
   4173 HG22      -60.3120  -19.5110  -43.8010 H       263 ILE    0.0900
   4174 HG23      -58.8200  -20.4310  -43.3260 H       263 ILE    0.0900
   4175 HD1       -56.7520  -20.6810  -43.6050 H       263 ILE    0.0900
   4176 HD2       -56.5890  -19.4210  -42.3240 H       263 ILE    0.5100
   4177 HD3       -55.2590  -19.6700  -43.5350 H       263 ILE   -0.5100
   4178 N         -60.8870  -16.5750  -43.6860 N.am    264 CYS   -0.4700
   4179 CA        -62.2510  -16.3930  -43.2590 C.3     264 CYS    0.3100
   4180 C         -63.0240  -15.4640  -44.1540 C.2     264 CYS    0.0700
   4181 O         -64.2070  -15.7000  -44.3500 O.2     264 CYS    0.0900
   4182 CB        -62.2510  -15.8290  -41.8440 C.3     264 CYS   -0.1100
   4183 SG        -63.6700  -16.2700  -40.8570 S.3     264 CYS    0.0900
   4184 HN        -60.1990  -16.1190  -43.1270 H       264 CYS    0.0900
   4185 HA        -62.7510  -17.3500  -43.2900 H       264 CYS   -0.2300
   4186 HB1       -62.1980  -14.7230  -41.9190 H       264 CYS    0.1600
   4187 HB2       -61.3350  -16.1900  -41.3340 H       264 CYS    0.5100
   4188 HG1       -64.5250  -15.5240  -41.5420 H       264 CYS   -0.5100
   4189 N         -62.4010  -14.4530  -44.7600 N.am    265 TRP   -0.4700
   4190 CA        -63.1910  -13.5080  -45.5410 C.3     265 TRP    0.3100
   4191 C         -62.9770  -13.4810  -47.0220 C.2     265 TRP    0.0700
   4192 O         -63.8630  -13.0030  -47.7430 O.2     265 TRP    0.0900
   4193 CB        -62.9950  -12.1110  -44.9750 C.3     265 TRP   -0.1800
   4194 CG        -63.5690  -12.0310  -43.6380 C.ar    265 TRP    0.0900
   4195 CD1       -62.9280  -12.2190  -42.4450 C.ar    265 TRP    0.0900
   4196 CD2       -64.9380  -11.8030  -43.3330 C.ar    265 TRP   -0.0300
   4197 CE2       -65.0660  -11.8630  -41.9190 C.ar    265 TRP   -0.1500
   4198 CE3       -66.0760  -11.5560  -44.1130 C.ar    265 TRP    0.2200
   4199 NE1       -63.8230  -12.1190  -41.4010 N.ar    265 TRP   -0.5100
   4200 CZ2       -66.2880  -11.6790  -41.2750 C.ar    265 TRP    0.3700
   4201 CZ3       -67.2860  -11.3760  -43.4730 C.ar    265 TRP    0.2400
   4202 CH2       -67.3850  -11.4360  -42.0690 C.ar    265 TRP    0.1100
   4203 HN        -61.4160  -14.3040  -44.7120 H       265 TRP   -0.2500
   4204 HA        -64.2290  -13.8000  -45.4860 H       265 TRP    0.1700
   4205 HB1       -63.4940  -11.3680  -45.6320 H       265 TRP   -0.2000
   4206 HB2       -61.9100  -11.8790  -44.9220 H       265 TRP    0.1400
   4207 HD1       -61.8720  -12.4170  -42.3350 H       265 TRP   -0.2700
   4208 HE1       -63.6070  -12.2150  -40.4550 H       265 TRP    0.1600
   4209 HE3       -66.0260  -11.5040  -45.1910 H       265 TRP   -0.1400
   4210 HZ2       -66.3880  -11.7200  -40.2010 H       265 TRP    0.1400
   4211 HZ3       -68.1730  -11.1860  -44.0600 H       265 TRP    0.5100
   4212 HH2       -68.3480  -11.2890  -41.6020 H       265 TRP   -0.5100
   4213 N         -61.8500  -13.9800  -47.5040 N.am    266 LEU   -0.4700
   4214 CA        -61.6220  -13.9300  -48.9350 C.3     266 LEU    0.3100
   4215 C         -62.7080  -14.6540  -49.7000 C.2     266 LEU    0.0700
   4216 O         -63.2420  -14.1240  -50.6630 O.2     266 LEU    0.0900
   4217 CB        -60.2430  -14.4910  -49.2730 C.3     266 LEU   -0.1800
   4218 CG        -59.1550  -13.4430  -49.5580 C.3     266 LEU    0.0900
   4219 CD1       -59.6010  -12.0510  -49.1560 C.3     266 LEU    0.0900
   4220 CD2       -57.9010  -13.8250  -48.8250 C.3     266 LEU   -0.0900
   4221 HN        -61.1420  -14.3930  -46.9370 H       266 LEU    0.0900
   4222 HA        -61.6970  -12.9000  -49.2530 H       266 LEU   -0.2700
   4223 HB1       -60.3430  -15.1370  -50.1700 H       266 LEU    0.0900
   4224 HB2       -59.9060  -15.1130  -48.4180 H       266 LEU    0.0900
   4225 HG        -58.9200  -13.4490  -50.6440 H       266 LEU    0.0900
   4226 HD11      -60.0000  -12.0630  -48.1190 H       266 LEU   -0.2700
   4227 HD12      -60.4010  -11.6980  -49.8390 H       266 LEU    0.0900
   4228 HD13      -58.7400  -11.3510  -49.1960 H       266 LEU    0.0900
   4229 HD21      -57.2670  -14.4750  -49.4660 H       266 LEU    0.0900
   4230 HD22      -58.1590  -14.3840  -47.9000 H       266 LEU    0.5100
   4231 HD23      -57.3230  -12.9130  -48.5630 H       266 LEU   -0.5100
   4232 N         -63.0740  -15.8620  -49.2810 N.am    267 PRO   -0.2900
   4233 CA        -64.1290  -16.5280  -50.0430 C.3     267 PRO    0.0000
   4234 C         -65.4430  -15.7430  -50.1080 C.2     267 PRO    0.0900
   4235 O         -66.0660  -15.6340  -51.1790 O.2     267 PRO    0.0900
   4236 CB        -64.2490  -17.8860  -49.3480 C.3     267 PRO    0.0200
   4237 CG        -63.6270  -17.6630  -47.9830 C.3     267 PRO    0.0900
   4238 CD        -62.5010  -16.7450  -48.2550 C.3     267 PRO   -0.1800
   4239 HA        -63.8660  -16.5770  -51.0880 H       267 PRO    0.0900
   4240 HB1       -63.6990  -18.6710  -49.9110 H       267 PRO    0.0900
   4241 HB2       -65.3130  -18.1920  -49.2540 H       267 PRO   -0.1800
   4242 HG1       -64.3570  -17.2020  -47.2840 H       267 PRO    0.0900
   4243 HG2       -63.2670  -18.6190  -47.5480 H       267 PRO    0.0900
   4244 HD1       -62.2150  -16.1610  -47.3550 H       267 PRO    0.5100
   4245 HD2       -61.6160  -17.2830  -48.6560 H       267 PRO   -0.5100
   4246 N         -65.8700  -15.1830  -48.9790 N.am    268 TYR   -0.4700
   4247 CA        -67.1000  -14.4080  -48.9390 C.3     268 TYR    0.3100
   4248 C         -66.9620  -13.2110  -49.8340 C.2     268 TYR    0.0700
   4249 O         -67.7450  -13.0380  -50.7540 O.2     268 TYR    0.0900
   4250 CB        -67.3830  -13.9140  -47.5240 C.3     268 TYR   -0.1800
   4251 CG        -68.5950  -13.0140  -47.4620 C.ar    268 TYR    0.0900
   4252 CD1       -69.8690  -13.5200  -47.6870 C.ar    268 TYR    0.0900
   4253 CD2       -68.4550  -11.6360  -47.2710 C.ar    268 TYR    0.0000
   4254 CE1       -70.9600  -12.6870  -47.7350 C.ar    268 TYR   -0.1150
   4255 CE2       -69.5400  -10.7970  -47.3170 C.ar    268 TYR    0.1150
   4256 CZ        -70.7840  -11.3330  -47.5530 C.ar    268 TYR   -0.1150
   4257 OH        -71.8610  -10.4990  -47.6440 O.3     268 TYR    0.1150
   4258 HN        -65.3740  -15.2690  -48.1190 H       268 TYR    0.1100
   4259 HA        -67.9060  -15.0400  -49.2830 H       268 TYR   -0.5400
   4260 HB1       -66.5130  -13.3320  -47.1510 H       268 TYR    0.4300
   4261 HB2       -67.5750  -14.7820  -46.8580 H       268 TYR   -0.1150
   4262 HD1       -70.0040  -14.5820  -47.8270 H       268 TYR    0.1150
   4263 HD2       -67.4740  -11.2250  -47.0840 H       268 TYR   -0.1150
   4264 HE1       -71.9460  -13.0890  -47.9130 H       268 TYR    0.1150
   4265 HE2       -69.4190   -9.7340  -47.1700 H       268 TYR    0.5100
   4266 HH        -72.6520  -11.0400  -47.6800 H       268 TYR   -0.5100
   4267 N         -65.9700  -12.3770  -49.5490 N.am    269 ALA   -0.4700
   4268 CA        -65.7000  -11.1810  -50.3190 C.3     269 ALA    0.3100
   4269 C         -65.5900  -11.5330  -51.7850 C.2     269 ALA    0.0700
   4270 O         -66.0720  -10.7850  -52.6330 O.2     269 ALA    0.0900
   4271 CB        -64.4120  -10.5300  -49.8290 C.3     269 ALA   -0.2700
   4272 HN        -65.3580  -12.5400  -48.7800 H       269 ALA    0.0900
   4273 HA        -66.5350  -10.5060  -50.1990 H       269 ALA    0.0900
   4274 HB1       -63.5610  -11.2340  -49.9440 H       269 ALA    0.0900
   4275 HB2       -64.5090  -10.2630  -48.7550 H       269 ALA    0.5100
   4276 HB3       -64.2000   -9.6150  -50.4240 H       269 ALA   -0.5100
   4277 N         -64.9720  -12.6690  -52.0890 N.am    270 GLY   -0.4700
   4278 CA        -64.8300  -13.0830  -53.4750 C.3     270 GLY    0.3100
   4279 C         -66.1540  -13.3520  -54.1760 C.2     270 GLY   -0.0200
   4280 O         -66.4200  -12.8430  -55.2640 O.2     270 GLY    0.0900
   4281 HN        -64.5870  -13.2750  -51.3970 H       270 GLY    0.0900
   4282 HA1       -64.2410  -13.9890  -53.4870 H       270 GLY    0.5100
   4283 HA2       -64.3120  -12.2940  -54.0010 H       270 GLY   -0.5100
   4284 N         -66.9970  -14.1710  -53.5630 N.am    271 VAL   -0.4700
   4285 CA        -68.2750  -14.4360  -54.1530 C.3     271 VAL    0.3100
   4286 C         -69.0200  -13.1340  -54.2490 C.2     271 VAL    0.0700
   4287 O         -69.5670  -12.8550  -55.2950 O.2     271 VAL    0.0900
   4288 CB        -69.0540  -15.4200  -53.3080 C.3     271 VAL   -0.0900
   4289 CG1       -70.4910  -15.5320  -53.7990 C.3     271 VAL    0.0900
   4290 CG2       -68.3640  -16.7600  -53.3670 C.3     271 VAL   -0.2700
   4291 HN        -66.7900  -14.6240  -52.6990 H       271 VAL    0.0900
   4292 HA        -68.1100  -14.8380  -55.1420 H       271 VAL    0.0900
   4293 HB        -69.0530  -15.0770  -52.2510 H       271 VAL    0.0900
   4294 HG11      -70.5170  -15.5250  -54.9100 H       271 VAL   -0.2700
   4295 HG12      -71.0880  -14.6720  -53.4250 H       271 VAL    0.0900
   4296 HG13      -70.9400  -16.4830  -53.4400 H       271 VAL    0.0900
   4297 HG21      -67.4010  -16.7170  -52.8170 H       271 VAL    0.0900
   4298 HG22      -68.1580  -17.0320  -54.4250 H       271 VAL    0.5100
   4299 HG23      -69.0070  -17.5360  -52.9000 H       271 VAL   -0.5100
   4300 N         -69.0080  -12.3310  -53.1750 N.am    272 ALA   -0.4700
   4301 CA        -69.7070  -11.0380  -53.1070 C.3     272 ALA    0.3100
   4302 C         -69.3050  -10.1000  -54.2450 C.2     272 ALA    0.0700
   4303 O         -70.1570   -9.4520  -54.8680 O.2     272 ALA    0.0900
   4304 CB        -69.4250  -10.3820  -51.7830 C.3     272 ALA   -0.2700
   4305 HN        -68.5090  -12.5830  -52.3510 H       272 ALA    0.0900
   4306 HA        -70.7650  -11.2180  -53.2230 H       272 ALA    0.0900
   4307 HB1       -68.3330  -10.2110  -51.6660 H       272 ALA    0.0900
   4308 HB2       -69.7720  -11.0350  -50.9540 H       272 ALA    0.5100
   4309 HB3       -69.9450   -9.4010  -51.7280 H       272 ALA   -0.5100
   4310 N         -68.0140  -10.0070  -54.5290 N.am    273 PHE   -0.4700
   4311 CA        -67.5940   -9.1460  -55.6070 C.3     273 PHE    0.3100
   4312 C         -68.0920   -9.6930  -56.9210 C.2     273 PHE    0.0700
   4313 O         -68.5880   -8.9460  -57.7600 O.2     273 PHE    0.0900
   4314 CB        -66.0840   -9.0660  -55.6670 C.3     273 PHE   -0.1800
   4315 CG        -65.5980   -8.0780  -56.6700 C.ar    273 PHE    0.0900
   4316 CD1       -65.7380   -6.7100  -56.4300 C.ar    273 PHE    0.0900
   4317 CD2       -65.0570   -8.5020  -57.8790 C.ar    273 PHE    0.0000
   4318 CE1       -65.3470   -5.7730  -57.3850 C.ar    273 PHE   -0.1150
   4319 CE2       -64.6610   -7.5750  -58.8450 C.ar    273 PHE    0.1150
   4320 CZ        -64.8070   -6.2070  -58.5980 C.ar    273 PHE   -0.1150
   4321 HN        -67.3060  -10.5040  -54.0360 H       273 PHE    0.1150
   4322 HA        -68.0140   -8.1650  -55.4350 H       273 PHE   -0.1150
   4323 HB1       -65.6720  -10.0580  -55.9490 H       273 PHE    0.1150
   4324 HB2       -65.6900   -8.7550  -54.6760 H       273 PHE   -0.1150
   4325 HD1       -66.1550   -6.3720  -55.4920 H       273 PHE    0.1150
   4326 HD2       -64.9420   -9.5580  -58.0730 H       273 PHE   -0.1150
   4327 HE1       -65.4610   -4.7170  -57.1890 H       273 PHE    0.1150
   4328 HE2       -64.2430   -7.9130  -59.7810 H       273 PHE    0.5100
   4329 HZ        -64.5020   -5.4870  -59.3440 H       273 PHE   -0.5100
   4330 N         -67.9370  -11.0020  -57.1070 N.am    274 TYR   -0.4700
   4331 CA        -68.3650  -11.6650  -58.3290 C.3     274 TYR    0.3100
   4332 C         -69.7670  -11.2360  -58.6500 C.2     274 TYR    0.0700
   4333 O         -70.0230  -10.6300  -59.6950 O.2     274 TYR    0.0900
   4334 CB        -68.3420  -13.1820  -58.1430 C.3     274 TYR   -0.1800
   4335 CG        -68.8330  -13.9300  -59.3520 C.ar    274 TYR    0.0900
   4336 CD1       -67.9600  -14.2660  -60.3830 C.ar    274 TYR    0.0900
   4337 CD2       -70.1820  -14.2560  -59.4980 C.ar    274 TYR    0.0000
   4338 CE1       -68.4190  -14.9080  -61.5410 C.ar    274 TYR   -0.1150
   4339 CE2       -70.6560  -14.8930  -60.6440 C.ar    274 TYR    0.1150
   4340 CZ        -69.7660  -15.2170  -61.6650 C.ar    274 TYR   -0.1150
   4341 OH        -70.2090  -15.8410  -62.8150 O.3     274 TYR    0.1150
   4342 HN        -67.5190  -11.5870  -56.4170 H       274 TYR    0.1100
   4343 HA        -67.6950  -11.3740  -59.1230 H       274 TYR   -0.5400
   4344 HB1       -68.9990  -13.4600  -57.2910 H       274 TYR    0.4300
   4345 HB2       -67.3000  -13.5140  -57.9460 H       274 TYR   -0.1150
   4346 HD1       -66.9110  -14.0290  -60.2880 H       274 TYR    0.1150
   4347 HD2       -70.8750  -14.0100  -58.7060 H       274 TYR   -0.1150
   4348 HE1       -67.7280  -15.1610  -62.3330 H       274 TYR    0.1150
   4349 HE2       -71.7040  -15.1340  -60.7400 H       274 TYR    0.5100
   4350 HH        -71.0520  -16.2570  -62.6210 H       274 TYR   -0.5100
   4351 N         -70.6680  -11.5610  -57.7240 N.am    275 ILE   -0.4700
   4352 CA        -72.0880  -11.2580  -57.8110 C.3     275 ILE    0.3100
   4353 C         -72.2970   -9.8100  -58.1370 C.2     275 ILE    0.0700
   4354 O         -73.1990   -9.4680  -58.8920 O.2     275 ILE    0.0900
   4355 CB        -72.7930  -11.5790  -56.4750 C.3     275 ILE   -0.0900
   4356 CG1       -72.8170  -13.1020  -56.2660 C.3     275 ILE    0.0900
   4357 CG2       -74.1980  -10.9420  -56.4530 C.3     275 ILE   -0.2700
   4358 CD        -73.1400  -13.5470  -54.8570 C.3     275 ILE    0.0900
   4359 HN        -70.3960  -12.0470  -56.8980 H       275 ILE    0.0900
   4360 HA        -72.5090  -11.8500  -58.6100 H       275 ILE    0.0900
   4361 HB        -72.1910  -11.1770  -55.6320 H       275 ILE   -0.1800
   4362 HG11      -71.8190  -13.5060  -56.5380 H       275 ILE    0.0900
   4363 HG12      -73.5800  -13.5340  -56.9490 H       275 ILE    0.0900
   4364 HG21      -74.7480  -11.2010  -57.3830 H       275 ILE   -0.2700
   4365 HG22      -74.1120   -9.8370  -56.3880 H       275 ILE    0.0900
   4366 HG23      -74.7730  -11.3250  -55.5830 H       275 ILE    0.0900
   4367 HD1       -74.1440  -13.1740  -54.5600 H       275 ILE    0.0900
   4368 HD2       -72.3860  -13.1390  -54.1500 H       275 ILE    0.5100
   4369 HD3       -73.1430  -14.6560  -54.8010 H       275 ILE   -0.5100
   4370 N         -71.4770   -8.9420  -57.5640 N.am    276 PHE   -0.4700
   4371 CA        -71.6350   -7.5280  -57.8450 C.3     276 PHE    0.3100
   4372 C         -71.3270   -7.3070  -59.3050 C.2     276 PHE    0.0700
   4373 O         -72.0240   -6.5690  -59.9930 O.2     276 PHE    0.0900
   4374 CB        -70.6960   -6.6930  -56.9670 C.3     276 PHE   -0.1800
   4375 CG        -70.8170   -5.2250  -57.2030 C.ar    276 PHE    0.0900
   4376 CD1       -71.9980   -4.5640  -56.9040 C.ar    276 PHE    0.0900
   4377 CD2       -69.7650   -4.5080  -57.7560 C.ar    276 PHE    0.0000
   4378 CE1       -72.1260   -3.2020  -57.1560 C.ar    276 PHE   -0.1150
   4379 CE2       -69.8870   -3.1510  -58.0080 C.ar    276 PHE    0.1150
   4380 CZ        -71.0680   -2.4960  -57.7090 C.ar    276 PHE   -0.1150
   4381 HN        -70.7470   -9.2070  -56.9400 H       276 PHE    0.1150
   4382 HA        -72.6630   -7.2620  -57.6530 H       276 PHE   -0.1150
   4383 HB1       -69.6430   -6.9760  -57.1790 H       276 PHE    0.1150
   4384 HB2       -70.9320   -6.8770  -55.8960 H       276 PHE   -0.1150
   4385 HD1       -72.8240   -5.1080  -56.4720 H       276 PHE    0.1150
   4386 HD2       -68.8400   -5.0130  -57.9930 H       276 PHE   -0.1150
   4387 HE1       -73.0500   -2.6960  -56.9200 H       276 PHE    0.1150
   4388 HE2       -69.0600   -2.6050  -58.4390 H       276 PHE    0.5100
   4389 HZ        -71.1670   -1.4380  -57.9050 H       276 PHE   -0.5100
   4390 N         -70.3000   -7.9920  -59.7850 N.am    277 THR   -0.4700
   4391 CA        -69.8820   -7.8430  -61.1620 C.3     277 THR    0.3100
   4392 C         -70.6290   -8.7770  -62.0920 C.2     277 THR    0.0700
   4393 O         -70.3330   -8.8180  -63.2810 O.2     277 THR    0.0900
   4394 CB        -68.3870   -8.0750  -61.2780 C.3     277 THR    0.1400
   4395 CG2       -67.6510   -7.0570  -60.4270 C.3     277 THR    0.0900
   4396 OG1       -68.0690   -9.3890  -60.8120 O.3     277 THR   -0.6600
   4397 HN        -69.7750   -8.6310  -59.2280 H       277 THR    0.4300
   4398 HA        -70.1350   -6.8440  -61.4850 H       277 THR   -0.2700
   4399 HB        -68.0710   -7.9820  -62.3400 H       277 THR    0.0900
   4400 HG1       -68.3530   -9.4210  -59.8960 H       277 THR    0.0900
   4401 HG21      -67.8130   -7.2720  -59.3490 H       277 THR    0.0900
   4402 HG22      -68.0300   -6.0360  -60.6460 H       277 THR    0.5100
   4403 HG23      -66.5610   -7.1050  -60.6370 H       277 THR   -0.5100
   4404 N         -71.5880   -9.5330  -61.5760 N.am    278 HSP   -0.4700
   4405 CA        -72.3640  -10.4220  -62.4320 C.3     278 HSP    0.3100
   4406 C         -73.7970  -10.4790  -61.9040 C.2     278 HSP    0.0700
   4407 O         -74.3650  -11.5640  -61.7400 O.2     278 HSP    0.0900
   4408 CB        -71.7530  -11.8310  -62.4530 C.3     278 HSP   -0.0500
   4409 CG        -70.4160  -11.9080  -63.1200 C.ar    278 HSP    0.0900
   4410 CD2       -70.0390  -12.4590  -64.3000 C.ar    278 HSP    0.0900
   4411 ND1       -69.2700  -11.3970  -62.5550 N.ar    278 HSP    0.1900
   4412 CE1       -68.2430  -11.6260  -63.3580 C.ar    278 HSP    0.1300
   4413 NE2       -68.6830  -12.2700  -64.4230 N.ar    278 HSP    0.1900
   4414 HN        -71.8180   -9.5300  -60.6060 H       278 HSP   -0.5100
   4415 HA        -72.3740  -10.0030  -63.4270 H       278 HSP    0.4400
   4416 HB1       -72.4480  -12.5100  -62.9930 H       278 HSP   -0.5100
   4417 HB2       -71.6380  -12.1840  -61.4060 H       278 HSP    0.4400
   4418 HD1       -69.2210  -10.9250  -61.6750 H       278 HSP    0.3200
   4419 HD2       -70.6250  -12.9670  -65.0560 H       278 HSP    0.1800
   4420 HE1       -67.2290  -11.3390  -63.1740 H       278 HSP    0.5100
   4421 HE2       -68.1210  -12.5710  -65.1940 H       278 HSP   -0.5100
   4422 N         -74.3780   -9.3090  -61.6410 N.am    279 GLN   -0.4700
   4423 CA        -75.7280   -9.2070  -61.0950 C.3     279 GLN    0.3100
   4424 C         -76.7330   -9.8040  -62.0650 C.2     279 GLN    0.0700
   4425 O         -76.6190   -9.6000  -63.2600 O.2     279 GLN    0.0900
   4426 CB        -76.0370   -7.7260  -60.8060 C.3     279 GLN   -0.1800
   4427 CG        -74.8550   -7.0090  -60.1360 C.3     279 GLN    0.0900
   4428 CD        -74.9760   -5.4800  -60.0780 C.2     279 GLN    0.0900
   4429 NE2       -75.4670   -4.9150  -59.0800 N.am    279 GLN   -0.1800
   4430 OE1       -74.5280   -4.8160  -61.1160 O.2     279 GLN    0.0900
   4431 HN        -73.9130   -8.4440  -61.8070 H       279 GLN    0.0900
   4432 HA        -75.7760   -9.7920  -60.1880 H       279 GLN    0.5500
   4433 HB1       -76.9220   -7.6670  -60.1370 H       279 GLN   -0.5500
   4434 HB2       -76.2750   -7.2140  -61.7630 H       279 GLN   -0.6200
   4435 HG1       -73.9300   -7.2580  -60.6980 H       279 GLN    0.3200
   4436 HG2       -74.7620   -7.3840  -59.0950 H       279 GLN    0.3000
   4437 HE21      -75.5400   -3.9180  -59.0550 H       279 GLN    0.5100
   4438 HE22      -75.7880   -5.4590  -58.3050 H       279 GLN   -0.5100
   4439 N         -77.6940  -10.5740  -61.5630 N.am    280 GLY   -0.4700
   4440 CA        -78.7050  -11.1380  -62.4340 C.3     280 GLY    0.3100
   4441 C         -78.3200  -12.3840  -63.1910 C.2     280 GLY   -0.0200
   4442 O         -79.1540  -12.9580  -63.8890 O.2     280 GLY    0.0900
   4443 HN        -77.7600  -10.7930  -60.5930 H       280 GLY    0.0900
   4444 HA1       -78.9630  -10.3750  -63.1530 H       280 GLY    0.5100
   4445 HA2       -79.5590  -11.3710  -61.8160 H       280 GLY   -0.5100
   4446 N         -77.0640  -12.8050  -63.0740 N.am    281 SER   -0.4700
   4447 CA        -76.6140  -14.0110  -63.7510 C.3     281 SER    0.3100
   4448 C         -77.1950  -15.2350  -63.0600 C.2     281 SER    0.0700
   4449 O         -77.9530  -15.1010  -62.0870 O.2     281 SER    0.0900
   4450 CB        -75.0840  -14.0880  -63.7970 C.3     281 SER    0.0500
   4451 OG        -74.5130  -13.8720  -62.5230 O.3     281 SER    0.0900
   4452 HN        -76.3850  -12.3220  -62.5260 H       281 SER    0.0900
   4453 HA        -77.0160  -13.9980  -64.7530 H       281 SER   -0.6600
   4454 HB1       -74.6960  -13.3130  -64.4920 H       281 SER    0.4300
   4455 HB2       -74.7760  -15.0930  -64.1550 H       281 SER    0.5100
   4456 HG1       -74.6570  -12.9450  -62.3220 H       281 SER   -0.5100
   4457 N         -76.8230  -16.4210  -63.5350 N.am    282 ASP   -0.4700
   4458 CA        -77.3970  -17.6410  -63.0080 C.3     282 ASP    0.3100
   4459 C         -76.6190  -18.3380  -61.8870 C.2     282 ASP    0.0700
   4460 O         -76.0260  -19.3940  -62.1240 O.2     282 ASP    0.0900
   4461 CB        -77.6410  -18.6160  -64.1650 C.3     282 ASP   -0.2800
   4462 CG        -78.5600  -19.7680  -63.7820 C.2     282 ASP    0.0900
   4463 OD1       -79.2280  -19.6820  -62.7220 O.co2   282 ASP    0.0900
   4464 OD2       -78.6250  -20.7560  -64.5500 O.co2   282 ASP    0.6200
   4465 HN        -76.1460  -16.5220  -64.2600 H       282 ASP   -0.7600
   4466 HA        -78.3240  -17.3970  -62.5110 H       282 ASP   -0.7600
   4467 HB1       -76.6680  -19.0360  -64.4950 H       282 ASP    0.5100
   4468 HB2       -78.1040  -18.0620  -65.0110 H       282 ASP   -0.5100
   4469 N         -76.6200  -17.7800  -60.6720 N.am    283 PHE   -0.4700
   4470 CA        -75.9840  -18.4620  -59.5430 C.3     283 PHE    0.3100
   4471 C         -77.0950  -19.0160  -58.6510 C.2     283 PHE    0.0700
   4472 O         -78.2480  -18.5670  -58.7680 O.2     283 PHE    0.0900
   4473 CB        -75.0370  -17.5410  -58.7480 C.3     283 PHE   -0.1800
   4474 CG        -75.5800  -16.1750  -58.4810 C.ar    283 PHE    0.0900
   4475 CD1       -75.3040  -15.1260  -59.3490 C.ar    283 PHE    0.0900
   4476 CD2       -76.3750  -15.9380  -57.3670 C.ar    283 PHE    0.0000
   4477 CE1       -75.8160  -13.8610  -59.1150 C.ar    283 PHE   -0.1150
   4478 CE2       -76.8960  -14.6760  -57.1210 C.ar    283 PHE    0.1150
   4479 CZ        -76.6150  -13.6310  -58.0030 C.ar    283 PHE   -0.1150
   4480 HN        -77.0430  -16.8980  -60.4840 H       283 PHE    0.1150
   4481 HA        -75.4330  -19.3000  -59.9400 H       283 PHE   -0.1150
   4482 HB1       -74.0940  -17.4100  -59.3200 H       283 PHE    0.1150
   4483 HB2       -74.8240  -18.0040  -57.7610 H       283 PHE   -0.1150
   4484 HD1       -74.6830  -15.2990  -60.2150 H       283 PHE    0.1150
   4485 HD2       -76.5910  -16.7460  -56.6830 H       283 PHE   -0.1150
   4486 HE1       -75.5940  -13.0530  -59.7980 H       283 PHE    0.1150
   4487 HE2       -77.5150  -14.5020  -56.2530 H       283 PHE    0.5100
   4488 HZ        -77.0190  -12.6450  -57.8200 H       283 PHE   -0.5100
   4489 N         -76.7850  -19.9870  -57.7830 N.am    284 GLY   -0.4700
   4490 CA        -77.8260  -20.5680  -56.9400 C.3     284 GLY    0.3100
   4491 C         -77.7270  -20.2260  -55.4730 C.2     284 GLY   -0.0200
   4492 O         -76.8310  -19.4830  -55.0720 O.2     284 GLY    0.0900
   4493 HN        -75.8620  -20.3470  -57.6760 H       284 GLY    0.0900
   4494 HA1       -77.7630  -21.6410  -57.0460 H       284 GLY    0.5100
   4495 HA2       -78.7760  -20.2110  -57.3110 H       284 GLY   -0.5100
   4496 N         -78.6300  -20.7690  -54.6380 N.am    285 PRO   -0.2900
   4497 CA        -78.6010  -20.4840  -53.2010 C.3     285 PRO    0.0000
   4498 C         -77.3520  -20.9510  -52.4540 C.2     285 PRO    0.0900
   4499 O         -76.9100  -20.3040  -51.5040 O.2     285 PRO    0.0900
   4500 CB        -79.8810  -21.1590  -52.6850 C.3     285 PRO    0.0200
   4501 CG        -80.0660  -22.2910  -53.6150 C.3     285 PRO    0.0900
   4502 CD        -79.7440  -21.6760  -54.9700 C.3     285 PRO   -0.1800
   4503 HA        -78.5500  -19.4220  -53.0280 H       285 PRO    0.0900
   4504 HB1       -80.7450  -20.4610  -52.7240 H       285 PRO    0.0900
   4505 HB2       -79.7540  -21.5150  -51.6410 H       285 PRO   -0.1800
   4506 HG1       -79.3730  -23.1250  -53.3760 H       285 PRO    0.0900
   4507 HG2       -81.1100  -22.6710  -53.5830 H       285 PRO    0.0900
   4508 HD1       -79.4150  -22.4420  -55.7030 H       285 PRO    0.5100
   4509 HD2       -80.6030  -21.1030  -55.3780 H       285 PRO   -0.5100
   4510 N         -76.7720  -22.0620  -52.8810 N.am    286 ILE   -0.4700
   4511 CA        -75.6110  -22.5960  -52.1920 C.3     286 ILE    0.3100
   4512 C         -74.4040  -21.7290  -52.4320 C.2     286 ILE    0.0700
   4513 O         -73.5910  -21.5690  -51.5420 O.2     286 ILE    0.0900
   4514 CB        -75.3340  -24.0460  -52.6480 C.3     286 ILE   -0.0900
   4515 CG1       -76.6380  -24.8670  -52.6090 C.3     286 ILE    0.0900
   4516 CG2       -74.2800  -24.6810  -51.7580 C.3     286 ILE   -0.2700
   4517 CD        -77.2810  -25.0380  -51.2390 C.3     286 ILE    0.0900
   4518 HN        -77.0950  -22.5710  -53.6760 H       286 ILE    0.0900
   4519 HA        -75.8080  -22.5670  -51.1300 H       286 ILE    0.0900
   4520 HB        -74.9750  -24.0410  -53.7000 H       286 ILE   -0.1800
   4521 HG11      -76.4180  -25.8780  -53.0110 H       286 ILE    0.0900
   4522 HG12      -77.3750  -24.3680  -53.2720 H       286 ILE    0.0900
   4523 HG21      -74.5470  -24.5370  -50.6890 H       286 ILE   -0.2700
   4524 HG22      -73.2920  -24.2070  -51.9440 H       286 ILE    0.0900
   4525 HG23      -74.2160  -25.7700  -51.9630 H       286 ILE    0.0900
   4526 HD1       -77.5370  -24.0450  -50.8110 H       286 ILE    0.0900
   4527 HD2       -76.5740  -25.5490  -50.5510 H       286 ILE    0.5100
   4528 HD3       -78.2120  -25.6360  -51.3320 H       286 ILE   -0.5100
   4529 N         -74.3070  -21.1560  -53.6250 N.am    287 PHE   -0.4700
   4530 CA        -73.1880  -20.3120  -54.0050 C.3     287 PHE    0.3100
   4531 C         -72.6560  -19.4610  -52.8400 C.2     287 PHE    0.0700
   4532 O         -71.4870  -19.6240  -52.4490 O.2     287 PHE    0.0900
   4533 CB        -73.6120  -19.4200  -55.1850 C.3     287 PHE   -0.1800
   4534 CG        -72.4700  -18.6530  -55.8440 C.ar    287 PHE    0.0900
   4535 CD1       -71.2150  -19.2370  -56.0320 C.ar    287 PHE    0.0900
   4536 CD2       -72.6810  -17.3590  -56.3390 C.ar    287 PHE    0.0000
   4537 CE1       -70.2000  -18.5430  -56.7000 C.ar    287 PHE   -0.1150
   4538 CE2       -71.6750  -16.6590  -57.0100 C.ar    287 PHE    0.1150
   4539 CZ        -70.4390  -17.2500  -57.1900 C.ar    287 PHE   -0.1150
   4540 HN        -75.0080  -21.2800  -54.3230 H       287 PHE    0.1150
   4541 HA        -72.3590  -20.9460  -54.2840 H       287 PHE   -0.1150
   4542 HB1       -74.3450  -18.6670  -54.8250 H       287 PHE    0.1150
   4543 HB2       -74.0730  -20.0550  -55.9720 H       287 PHE   -0.1150
   4544 HD1       -71.0260  -20.2330  -55.6590 H       287 PHE    0.1150
   4545 HD2       -73.6440  -16.8910  -56.1970 H       287 PHE   -0.1150
   4546 HE1       -69.2320  -19.0020  -56.8380 H       287 PHE    0.1150
   4547 HE2       -71.8630  -15.6630  -57.3840 H       287 PHE    0.5100
   4548 HZ        -69.6570  -16.7170  -57.7110 H       287 PHE   -0.5100
   4549 N         -73.4930  -18.5880  -52.2680 N.am    288 MET   -0.4700
   4550 CA        -73.0500  -17.6840  -51.1940 C.3     288 MET    0.3100
   4551 C         -73.3230  -18.2070  -49.7990 C.2     288 MET    0.0700
   4552 O         -72.8170  -17.6440  -48.8300 O.2     288 MET    0.0900
   4553 CB        -73.7010  -16.3010  -51.3830 C.3     288 MET   -0.1800
   4554 CG        -73.3470  -15.2590  -50.3330 C.3     288 MET    0.0900
   4555 SD        -71.5910  -14.8840  -50.1450 S.3     288 MET    0.0900
   4556 CE        -71.4710  -13.2490  -50.8410 C.3     288 MET   -0.1400
   4557 HN        -74.4480  -18.5100  -52.5420 H       288 MET    0.0900
   4558 HA        -71.9740  -17.6060  -51.2390 H       288 MET    0.0900
   4559 HB1       -74.8030  -16.4360  -51.3750 H       288 MET   -0.0900
   4560 HB2       -73.3930  -15.9080  -52.3740 H       288 MET   -0.2200
   4561 HG1       -73.7360  -15.6200  -49.3580 H       288 MET    0.0900
   4562 HG2       -73.8810  -14.3220  -50.5970 H       288 MET    0.0900
   4563 HE1       -71.9660  -12.4960  -50.1910 H       288 MET    0.0900
   4564 HE2       -71.9610  -13.2190  -51.8370 H       288 MET    0.5100
   4565 HE3       -70.4050  -12.9570  -50.9520 H       288 MET   -0.5100
   4566 N         -74.0990  -19.2710  -49.6670 N.am    289 THR   -0.4700
   4567 CA        -74.3650  -19.7840  -48.3420 C.3     289 THR    0.3100
   4568 C         -73.0930  -20.3180  -47.7090 C.2     289 THR    0.0700
   4569 O         -72.8380  -20.0720  -46.5320 O.2     289 THR    0.0900
   4570 CB        -75.4180  -20.8950  -48.3670 C.3     289 THR    0.1400
   4571 CG2       -75.5430  -21.5310  -47.0150 C.3     289 THR    0.0900
   4572 OG1       -76.6860  -20.3490  -48.7390 O.3     289 THR   -0.6600
   4573 HN        -74.5150  -19.7460  -50.4380 H       289 THR    0.4300
   4574 HA        -74.7090  -18.9610  -47.7330 H       289 THR   -0.2700
   4575 HB        -75.1290  -21.6720  -49.1060 H       289 THR    0.0900
   4576 HG1       -76.6650  -20.2600  -49.6950 H       289 THR    0.0900
   4577 HG21      -75.3070  -20.7910  -46.2210 H       289 THR    0.0900
   4578 HG22      -74.8310  -22.3810  -46.9290 H       289 THR    0.5100
   4579 HG23      -76.5810  -21.8970  -46.8630 H       289 THR   -0.5100
   4580 N         -72.2790  -21.0300  -48.4790 N.am    290 ILE   -0.4700
   4581 CA        -71.0610  -21.6260  -47.9350 C.3     290 ILE    0.3100
   4582 C         -70.0440  -20.6210  -47.3770 C.2     290 ILE    0.0700
   4583 O         -69.5960  -20.8010  -46.2480 O.2     290 ILE    0.0900
   4584 CB        -70.3550  -22.5080  -48.9650 C.3     290 ILE   -0.0900
   4585 CG1       -71.3200  -23.5540  -49.5320 C.3     290 ILE    0.0900
   4586 CG2       -69.1690  -23.1810  -48.2980 C.3     290 ILE   -0.2700
   4587 CD        -71.7780  -24.5660  -48.5340 C.3     290 ILE    0.0900
   4588 HN        -72.4580  -21.1870  -49.4470 H       290 ILE    0.0900
   4589 HA        -71.3390  -22.2130  -47.0720 H       290 ILE    0.0900
   4590 HB        -70.0050  -21.8880  -49.8170 H       290 ILE   -0.1800
   4591 HG11      -70.8110  -24.0860  -50.3640 H       290 ILE    0.0900
   4592 HG12      -72.2110  -23.0280  -49.9340 H       290 ILE    0.0900
   4593 HG21      -69.4860  -23.6570  -47.3460 H       290 ILE   -0.2700
   4594 HG22      -68.3840  -22.4270  -48.0740 H       290 ILE    0.0900
   4595 HG23      -68.7550  -23.9650  -48.9660 H       290 ILE    0.0900
   4596 HD1       -72.3060  -24.0640  -47.6970 H       290 ILE    0.0900
   4597 HD2       -70.9030  -25.1150  -48.1250 H       290 ILE    0.5100
   4598 HD3       -72.4770  -25.2820  -49.0170 H       290 ILE   -0.5100
   4599 N         -69.6370  -19.5850  -48.1460 N.am    291 PRO   -0.2900
   4600 CA        -68.6680  -18.6360  -47.5880 C.3     291 PRO    0.0000
   4601 C         -69.2920  -17.7100  -46.5750 C.2     291 PRO    0.0900
   4602 O         -68.6210  -17.2930  -45.6450 O.2     291 PRO    0.0900
   4603 CB        -68.1560  -17.8930  -48.8190 C.3     291 PRO    0.0200
   4604 CG        -69.3270  -17.8580  -49.6880 C.3     291 PRO    0.0900
   4605 CD        -69.9080  -19.2680  -49.5600 C.3     291 PRO   -0.1800
   4606 HA        -67.9080  -19.1600  -47.0300 H       291 PRO    0.0900
   4607 HB1       -67.3160  -18.4390  -49.2980 H       291 PRO    0.0900
   4608 HB2       -67.8170  -16.8690  -48.5590 H       291 PRO   -0.1800
   4609 HG1       -70.0560  -17.0920  -49.3470 H       291 PRO    0.0900
   4610 HG2       -69.0390  -17.6370  -50.7380 H       291 PRO    0.0900
   4611 HD1       -71.0000  -19.2850  -49.7590 H       291 PRO    0.5100
   4612 HD2       -69.3900  -19.9910  -50.2250 H       291 PRO   -0.5100
   4613 N         -70.5730  -17.3920  -46.7500 N.am    292 ALA   -0.4700
   4614 CA        -71.2920  -16.5130  -45.8420 C.3     292 ALA    0.3100
   4615 C         -71.3360  -17.1180  -44.4550 C.2     292 ALA    0.0700
   4616 O         -71.0330  -16.4310  -43.4730 O.2     292 ALA    0.0900
   4617 CB        -72.7050  -16.2860  -46.3480 C.3     292 ALA   -0.2700
   4618 HN        -71.1000  -17.7440  -47.5200 H       292 ALA    0.0900
   4619 HA        -70.7570  -15.5760  -45.7830 H       292 ALA    0.0900
   4620 HB1       -73.2450  -17.2540  -46.4170 H       292 ALA    0.0900
   4621 HB2       -72.6750  -15.8250  -47.3600 H       292 ALA    0.5100
   4622 HB3       -73.2550  -15.6210  -45.6500 H       292 ALA   -0.5100
   4623 N         -71.7060  -18.3970  -44.3560 N.am    293 PHE   -0.4700
   4624 CA        -71.7820  -19.0580  -43.0530 C.3     293 PHE    0.3100
   4625 C         -70.4040  -19.4540  -42.5260 C.2     293 PHE    0.0700
   4626 O         -70.2210  -19.4610  -41.3130 O.2     293 PHE    0.0900
   4627 CB        -72.7330  -20.2870  -43.0990 C.3     293 PHE   -0.1800
   4628 CG        -74.1930  -19.9500  -42.8040 C.ar    293 PHE    0.0900
   4629 CD1       -74.9600  -19.2170  -43.7210 C.ar    293 PHE    0.0900
   4630 CD2       -74.7810  -20.3070  -41.5750 C.ar    293 PHE    0.0000
   4631 CE1       -76.2780  -18.8410  -43.4160 C.ar    293 PHE   -0.1150
   4632 CE2       -76.0930  -19.9360  -41.2630 C.ar    293 PHE    0.1150
   4633 CZ        -76.8430  -19.2020  -42.1780 C.ar    293 PHE   -0.1150
   4634 HN        -71.9430  -18.9500  -45.1510 H       293 PHE    0.1150
   4635 HA        -72.1430  -18.3370  -42.3350 H       293 PHE   -0.1150
   4636 HB1       -72.4080  -21.0290  -42.3390 H       293 PHE    0.1150
   4637 HB2       -72.6980  -20.7380  -44.1140 H       293 PHE   -0.1150
   4638 HD1       -74.5320  -18.9390  -44.6730 H       293 PHE    0.1150
   4639 HD2       -74.2070  -20.8790  -40.8610 H       293 PHE   -0.1150
   4640 HE1       -76.8590  -18.2750  -44.1300 H       293 PHE    0.1150
   4641 HE2       -76.5240  -20.2180  -40.3130 H       293 PHE    0.5100
   4642 HZ        -77.8550  -18.9100  -41.9400 H       293 PHE   -0.5100
   4643 N         -69.4430  -19.7610  -43.4040 N.am    294 PHE   -0.4700
   4644 CA        -68.1100  -20.1420  -42.9570 C.3     294 PHE    0.3100
   4645 C         -67.4290  -18.9650  -42.3090 C.2     294 PHE    0.0700
   4646 O         -66.7020  -19.1330  -41.3400 O.2     294 PHE    0.0900
   4647 CB        -67.2470  -20.6190  -44.1230 C.3     294 PHE   -0.1800
   4648 CG        -65.7860  -20.6790  -43.7910 C.ar    294 PHE    0.0900
   4649 CD1       -65.3190  -21.5280  -42.8010 C.ar    294 PHE    0.0900
   4650 CD2       -64.8800  -19.8550  -44.4300 C.ar    294 PHE    0.0000
   4651 CE1       -63.9700  -21.5550  -42.4510 C.ar    294 PHE   -0.1150
   4652 CE2       -63.5230  -19.8770  -44.0820 C.ar    294 PHE    0.1150
   4653 CZ        -63.0730  -20.7280  -43.0930 C.ar    294 PHE   -0.1150
   4654 HN        -69.5940  -19.7440  -44.3900 H       294 PHE    0.1150
   4655 HA        -68.2180  -20.9300  -42.2270 H       294 PHE   -0.1150
   4656 HB1       -67.3640  -19.9200  -44.9770 H       294 PHE    0.1150
   4657 HB2       -67.5620  -21.6420  -44.4190 H       294 PHE   -0.1150
   4658 HD1       -66.0120  -22.1800  -42.2920 H       294 PHE    0.1150
   4659 HD2       -65.2220  -19.1870  -45.2070 H       294 PHE   -0.1150
   4660 HE1       -63.6280  -22.2240  -41.6750 H       294 PHE    0.1150
   4661 HE2       -62.8260  -19.2260  -44.5900 H       294 PHE    0.5100
   4662 HZ        -62.0270  -20.7460  -42.8240 H       294 PHE   -0.5100
   4663 N         -67.6670  -17.7780  -42.8580 N.am    295 ALA   -0.4700
   4664 CA        -67.0750  -16.5410  -42.3650 C.3     295 ALA    0.3100
   4665 C         -67.5280  -16.2270  -40.9550 C.2     295 ALA    0.0700
   4666 O         -66.8360  -15.4790  -40.2640 O.2     295 ALA    0.0900
   4667 CB        -67.4280  -15.3910  -43.2880 C.3     295 ALA   -0.2700
   4668 HN        -68.2720  -17.6800  -43.6440 H       295 ALA    0.0900
   4669 HA        -66.0050  -16.6740  -42.3210 H       295 ALA    0.0900
   4670 HB1       -68.5310  -15.2650  -43.3380 H       295 ALA    0.0900
   4671 HB2       -67.0490  -15.5960  -44.3110 H       295 ALA    0.5100
   4672 HB3       -66.9810  -14.4480  -42.9050 H       295 ALA   -0.5100
   4673 N         -68.6590  -16.7820  -40.5150 N.am    296 LYS   -0.4700
   4674 CA        -69.1240  -16.4860  -39.1650 C.3     296 LYS    0.3100
   4675 C         -68.2200  -17.0870  -38.1240 C.2     296 LYS    0.0700
   4676 O         -68.4380  -16.8160  -36.9620 O.2     296 LYS    0.0900
   4677 CB        -70.5030  -16.9930  -38.9400 C.3     296 LYS   -0.1800
   4678 CG        -71.4120  -16.3550  -39.9450 C.3     296 LYS    0.0900
   4679 CD        -72.8190  -16.8770  -39.7560 C.3     296 LYS    0.0900
   4680 CE        -73.9570  -16.0550  -40.2930 C.3     296 LYS   -0.1800
   4681 NZ        -73.7470  -14.7320  -40.8770 N.4     296 LYS    0.0900
   4682 HN        -69.2170  -17.3980  -41.0660 H       296 LYS    0.0900
   4683 HA        -69.0960  -15.4140  -39.0340 H       296 LYS   -0.1800
   4684 HB1       -70.8370  -16.7370  -37.9120 H       296 LYS    0.0900
   4685 HB2       -70.5240  -18.0980  -39.0600 H       296 LYS    0.0900
   4686 HG1       -71.0600  -16.5940  -40.9710 H       296 LYS    0.2100
   4687 HG2       -71.4020  -15.2530  -39.8100 H       296 LYS    0.0500
   4688 HD1       -72.9830  -16.9990  -38.6660 H       296 LYS    0.0500
   4689 HD2       -72.8710  -17.8710  -40.2440 H       296 LYS   -0.3000
   4690 HE1       -74.6650  -15.8890  -39.4540 H       296 LYS    0.3300
   4691 HE2       -74.4430  -16.6500  -41.0930 H       296 LYS    0.3300
   4692 HZ1       -73.2540  -14.8310  -41.7880 H       296 LYS    0.3300
   4693 HZ2       -73.1690  -14.1570  -40.2320 H       296 LYS    0.5100
   4694 HZ3       -74.6650  -14.2690  -41.0280 H       296 LYS   -0.5100
   4695 N         -67.2410  -17.9160  -38.4980 N.am    297 THR   -0.4700
   4696 CA        -66.3440  -18.4860  -37.5030 C.3     297 THR    0.3100
   4697 C         -65.4070  -17.3840  -37.0320 C.2     297 THR    0.0700
   4698 O         -64.6210  -17.5660  -36.0940 O.2     297 THR    0.0900
   4699 CB        -65.5390  -19.6790  -38.0680 C.3     297 THR    0.1400
   4700 CG2       -66.4490  -20.8620  -38.2870 C.3     297 THR    0.0900
   4701 OG1       -64.9050  -19.3080  -39.2990 O.3     297 THR   -0.6600
   4702 HN        -67.0840  -18.1750  -39.4480 H       297 THR    0.4300
   4703 HA        -66.9440  -18.8090  -36.6660 H       297 THR   -0.2700
   4704 HB        -64.7590  -19.9850  -37.3390 H       297 THR    0.0900
   4705 HG1       -65.5830  -19.3690  -39.9760 H       297 THR    0.0900
   4706 HG21      -67.2520  -20.5970  -39.0090 H       297 THR    0.0900
   4707 HG22      -66.9200  -21.1610  -37.3270 H       297 THR    0.5100
   4708 HG23      -65.8700  -21.7140  -38.7000 H       297 THR   -0.5100
   4709 N         -65.5300  -16.2210  -37.6740 N.am    298 SER   -0.4700
   4710 CA        -64.7330  -15.0410  -37.3570 C.3     298 SER    0.3100
   4711 C         -65.0190  -14.5500  -35.9460 C.2     298 SER    0.0700
   4712 O         -64.2510  -13.7430  -35.3990 O.2     298 SER    0.0900
   4713 CB        -65.0610  -13.9160  -38.3330 C.3     298 SER    0.0500
   4714 OG        -66.3930  -13.4750  -38.1470 O.3     298 SER    0.0900
   4715 HN        -66.1870  -16.1050  -38.4140 H       298 SER    0.0900
   4716 HA        -63.6900  -15.3090  -37.4270 H       298 SER   -0.6600
   4717 HB1       -64.9470  -14.2800  -39.3760 H       298 SER    0.4300
   4718 HB2       -64.3740  -13.0600  -38.1620 H       298 SER    0.5100
   4719 HG1       -66.4060  -13.0210  -37.3020 H       298 SER   -0.5100
   4720 N         -66.1220  -15.0190  -35.3630 N.am    299 ALA   -0.4700
   4721 CA        -66.5010  -14.6100  -34.0220 C.3     299 ALA    0.3100
   4722 C         -65.8230  -15.4770  -33.0110 C.2     299 ALA    0.0700
   4723 O         -66.0140  -15.2660  -31.8090 O.2     299 ALA    0.0900
   4724 CB        -68.0200  -14.6960  -33.8400 C.3     299 ALA   -0.2700
   4725 HN        -66.7310  -15.6650  -35.8160 H       299 ALA    0.0900
   4726 HA        -66.1630  -13.5960  -33.8730 H       299 ALA    0.0900
   4727 HB1       -68.3430  -15.7590  -33.8220 H       299 ALA    0.0900
   4728 HB2       -68.5310  -14.1830  -34.6820 H       299 ALA    0.5100
   4729 HB3       -68.3130  -14.2210  -32.8790 H       299 ALA   -0.5100
   4730 N         -65.0140  -16.4370  -33.4610 N.am    300 VAL   -0.4700
   4731 CA        -64.3740  -17.3140  -32.4960 C.3     300 VAL    0.3100
   4732 C         -62.8970  -17.5870  -32.7380 C.2     300 VAL    0.0700
   4733 O         -62.1770  -17.8020  -31.7670 O.2     300 VAL    0.0900
   4734 CB        -65.1040  -18.6740  -32.4200 C.3     300 VAL   -0.0900
   4735 CG1       -66.5820  -18.4690  -32.2340 C.3     300 VAL    0.0900
   4736 CG2       -64.8730  -19.4580  -33.6840 C.3     300 VAL   -0.2700
   4737 HN        -64.8200  -16.5900  -34.4270 H       300 VAL    0.0900
   4738 HA        -64.3960  -16.8240  -31.5330 H       300 VAL    0.0900
   4739 HB        -64.7030  -19.2610  -31.5650 H       300 VAL    0.0900
   4740 HG11      -67.0290  -18.0530  -33.1630 H       300 VAL   -0.2700
   4741 HG12      -66.7630  -17.7550  -31.4030 H       300 VAL    0.0900
   4742 HG13      -67.0730  -19.4400  -32.0090 H       300 VAL    0.0900
   4743 HG21      -63.7870  -19.6420  -33.8250 H       300 VAL    0.0900
   4744 HG22      -65.2540  -18.8870  -34.5570 H       300 VAL    0.5100
   4745 HG23      -65.3940  -20.4380  -33.6210 H       300 VAL   -0.5100
   4746 N         -62.4090  -17.5630  -33.9750 N.am    301 TYR   -0.4700
   4747 CA        -61.0150  -17.9370  -34.1570 C.3     301 TYR    0.3100
   4748 C         -60.0430  -17.0080  -33.5020 C.2     301 TYR    0.0700
   4749 O         -59.0090  -17.4800  -33.0830 O.2     301 TYR    0.0900
   4750 CB        -60.6700  -18.1290  -35.6340 C.3     301 TYR   -0.1800
   4751 CG        -60.5370  -16.8620  -36.4020 C.ar    301 TYR    0.0900
   4752 CD1       -59.3870  -16.0870  -36.3040 C.ar    301 TYR    0.0900
   4753 CD2       -61.5800  -16.4080  -37.2020 C.ar    301 TYR    0.0000
   4754 CE1       -59.2790  -14.8750  -36.9830 C.ar    301 TYR   -0.1150
   4755 CE2       -61.4830  -15.2100  -37.8850 C.ar    301 TYR    0.1150
   4756 CZ        -60.3360  -14.4420  -37.7690 C.ar    301 TYR   -0.1150
   4757 OH        -60.2880  -13.2210  -38.4070 O.3     301 TYR    0.1150
   4758 HN        -62.9370  -17.3070  -34.7800 H       301 TYR    0.1100
   4759 HA        -60.8460  -18.8550  -33.6150 H       301 TYR   -0.5400
   4760 HB1       -61.4740  -18.7220  -36.1210 H       301 TYR    0.4300
   4761 HB2       -59.6990  -18.6620  -35.7140 H       301 TYR   -0.1150
   4762 HD1       -58.5630  -16.4300  -35.6940 H       301 TYR    0.1150
   4763 HD2       -62.4780  -17.0010  -37.2910 H       301 TYR   -0.1150
   4764 HE1       -58.3820  -14.2790  -36.8970 H       301 TYR    0.1150
   4765 HE2       -62.3000  -14.8750  -38.5070 H       301 TYR    0.5100
   4766 HH        -59.4480  -12.8090  -38.1930 H       301 TYR   -0.5100
   4767 N         -60.3480  -15.7220  -33.3740 N.am    302 ASN   -0.4700
   4768 CA        -59.3970  -14.7870  -32.7590 C.3     302 ASN    0.3100
   4769 C         -58.9110  -15.2340  -31.3930 C.2     302 ASN    0.0700
   4770 O         -57.7010  -15.4100  -31.2210 O.2     302 ASN    0.0900
   4771 CB        -59.9900  -13.3800  -32.6710 C.3     302 ASN   -0.1800
   4772 CG        -59.8550  -12.6290  -33.9770 C.2     302 ASN    0.0900
   4773 ND2       -60.8760  -12.1800  -34.5890 N.am    302 ASN    0.0900
   4774 OD1       -58.6290  -12.4910  -34.4350 O.2     302 ASN    0.5500
   4775 HN        -61.2160  -15.3410  -33.6820 H       302 ASN   -0.5500
   4776 HA        -58.5010  -14.7780  -33.3620 H       302 ASN   -0.6200
   4777 HB1       -59.4620  -12.8100  -31.8770 H       302 ASN    0.3200
   4778 HB2       -61.0680  -13.4530  -32.4120 H       302 ASN    0.3000
   4779 HD21      -61.7890  -12.3200  -34.2070 H       302 ASN    0.5100
   4780 HD22      -60.7640  -11.6870  -35.4520 H       302 ASN   -0.5100
   4781 N         -59.8170  -15.4300  -30.4120 N.am    303 PRO   -0.2900
   4782 CA        -59.4170  -15.8650  -29.0630 C.3     303 PRO    0.0000
   4783 C         -58.6480  -17.1660  -29.0480 C.2     303 PRO    0.0900
   4784 O         -57.8000  -17.3750  -28.1870 O.2     303 PRO    0.0900
   4785 CB        -60.7490  -15.9830  -28.3220 C.3     303 PRO    0.0200
   4786 CG        -61.5920  -14.9440  -28.9880 C.3     303 PRO    0.0900
   4787 CD        -61.2640  -15.1560  -30.4540 C.3     303 PRO   -0.1800
   4788 HA        -58.7210  -15.1640  -28.6330 H       303 PRO    0.0900
   4789 HB1       -60.6270  -15.7680  -27.2390 H       303 PRO    0.0900
   4790 HB2       -61.1890  -16.9950  -28.4410 H       303 PRO   -0.1800
   4791 HG1       -62.6720  -15.1080  -28.7860 H       303 PRO    0.0900
   4792 HG2       -61.3160  -13.9210  -28.6540 H       303 PRO    0.0900
   4793 HD1       -61.8080  -16.0250  -30.8770 H       303 PRO    0.5100
   4794 HD2       -61.4680  -14.2480  -31.0580 H       303 PRO   -0.5100
   4795 N         -58.9400  -18.0430  -29.9960 N.am    304 VAL   -0.4700
   4796 CA        -58.2520  -19.3250  -30.0580 C.3     304 VAL    0.3100
   4797 C         -56.7950  -19.1110  -30.4070 C.2     304 VAL    0.0700
   4798 O         -55.9180  -19.7020  -29.8050 O.2     304 VAL    0.0900
   4799 CB        -58.8960  -20.2790  -31.1120 C.3     304 VAL   -0.0900
   4800 CG1       -58.1660  -21.6150  -31.1200 C.3     304 VAL    0.0900
   4801 CG2       -60.3600  -20.4940  -30.7900 C.3     304 VAL   -0.2700
   4802 HN        -59.6280  -17.8700  -30.6960 H       304 VAL    0.0900
   4803 HA        -58.3020  -19.7720  -29.0750 H       304 VAL    0.0900
   4804 HB        -58.8310  -19.8150  -32.1190 H       304 VAL    0.0900
   4805 HG11      -58.0730  -22.0060  -30.0840 H       304 VAL   -0.2700
   4806 HG12      -57.1460  -21.4870  -31.5430 H       304 VAL    0.0900
   4807 HG13      -58.7320  -22.3530  -31.7270 H       304 VAL    0.0900
   4808 HG21      -60.9020  -19.5240  -30.8050 H       304 VAL    0.0900
   4809 HG22      -60.4630  -20.9410  -29.7780 H       304 VAL    0.5100
   4810 HG23      -60.8190  -21.1680  -31.5440 H       304 VAL   -0.5100
   4811 N         -56.5440  -18.2510  -31.3880 N.am    305 ILE   -0.4700
   4812 CA        -55.1880  -17.9710  -31.8200 C.3     305 ILE    0.3100
   4813 C         -54.4580  -17.2940  -30.6740 C.2     305 ILE    0.0700
   4814 O         -53.2670  -17.5060  -30.4630 O.2     305 ILE    0.0900
   4815 CB        -55.1840  -17.0600  -33.0880 C.3     305 ILE   -0.0900
   4816 CG1       -55.9090  -17.7480  -34.2500 C.3     305 ILE    0.0900
   4817 CG2       -53.7650  -16.7700  -33.5250 C.3     305 ILE   -0.2700
   4818 CD        -55.8540  -16.9730  -35.5430 C.3     305 ILE    0.0900
   4819 HN        -57.2700  -17.7640  -31.8680 H       305 ILE    0.0900
   4820 HA        -54.7050  -18.9130  -32.0350 H       305 ILE    0.0900
   4821 HB        -55.7010  -16.1040  -32.8580 H       305 ILE   -0.1800
   4822 HG11      -56.9750  -17.8900  -33.9680 H       305 ILE    0.0900
   4823 HG12      -55.4470  -18.7440  -34.4150 H       305 ILE    0.0900
   4824 HG21      -53.2390  -17.7190  -33.7660 H       305 ILE   -0.2700
   4825 HG22      -53.2160  -16.2570  -32.7060 H       305 ILE    0.0900
   4826 HG23      -53.7720  -16.1290  -34.4310 H       305 ILE    0.0900
   4827 HD1       -54.9580  -17.2700  -36.1290 H       305 ILE    0.0900
   4828 HD2       -55.7920  -15.8840  -35.3290 H       305 ILE    0.5100
   4829 HD3       -56.7600  -17.1830  -36.1510 H       305 ILE   -0.5100
   4830 N         -55.1950  -16.5080  -29.9020 N.am    306 TYR   -0.4700
   4831 CA        -54.6500  -15.7580  -28.7770 C.3     306 TYR    0.3100
   4832 C         -54.2140  -16.6720  -27.6310 C.2     306 TYR    0.0700
   4833 O         -53.1100  -16.5410  -27.1130 O.2     306 TYR    0.0900
   4834 CB        -55.7360  -14.7770  -28.3200 C.3     306 TYR   -0.1800
   4835 CG        -55.3760  -13.7830  -27.2340 C.ar    306 TYR    0.0900
   4836 CD1       -54.1280  -13.1370  -27.2020 C.ar    306 TYR    0.0900
   4837 CD2       -56.3330  -13.4120  -26.2830 C.ar    306 TYR    0.0000
   4838 CE1       -53.8500  -12.1350  -26.2360 C.ar    306 TYR   -0.1150
   4839 CE2       -56.0740  -12.4220  -25.3320 C.ar    306 TYR    0.1150
   4840 CZ        -54.8410  -11.7890  -25.3120 C.ar    306 TYR   -0.1150
   4841 OH        -54.6360  -10.7960  -24.3680 O.3     306 TYR    0.1150
   4842 HN        -56.1730  -16.3950  -30.0590 H       306 TYR    0.1100
   4843 HA        -53.7630  -15.2350  -29.1030 H       306 TYR   -0.5400
   4844 HB1       -56.5940  -15.3640  -27.9290 H       306 TYR    0.4300
   4845 HB2       -56.0530  -14.1750  -29.1970 H       306 TYR   -0.1150
   4846 HD1       -53.3690  -13.4080  -27.9210 H       306 TYR    0.1150
   4847 HD2       -57.2940  -13.9040  -26.2840 H       306 TYR   -0.1150
   4848 HE1       -52.8870  -11.6460  -26.2150 H       306 TYR    0.1150
   4849 HE2       -56.8340  -12.1490  -24.6150 H       306 TYR    0.5100
   4850 HH        -55.4330  -10.7200  -23.8400 H       306 TYR   -0.5100
   4851 N         -55.0680  -17.6060  -27.2410 N.am    307 ILE   -0.4700
   4852 CA        -54.7460  -18.4760  -26.1360 C.3     307 ILE    0.3100
   4853 C         -53.6860  -19.4850  -26.5200 C.2     307 ILE    0.0700
   4854 O         -52.9300  -19.9230  -25.6690 O.2     307 ILE    0.0900
   4855 CB        -56.0250  -19.1340  -25.6390 C.3     307 ILE   -0.0900
   4856 CG1       -57.0160  -18.0230  -25.3210 C.3     307 ILE    0.0900
   4857 CG2       -55.7650  -19.9520  -24.3820 C.3     307 ILE   -0.2700
   4858 CD        -58.3820  -18.5020  -25.0770 C.3     307 ILE    0.0900
   4859 HN        -55.9510  -17.7470  -27.6800 H       307 ILE    0.0900
   4860 HA        -54.2920  -17.8850  -25.3550 H       307 ILE    0.0900
   4861 HB        -56.4250  -19.8000  -26.4330 H       307 ILE   -0.1800
   4862 HG11      -57.0380  -17.3150  -26.1760 H       307 ILE    0.0900
   4863 HG12      -56.6640  -17.4850  -24.4170 H       307 ILE    0.0900
   4864 HG21      -55.3720  -19.2960  -23.5750 H       307 ILE   -0.2700
   4865 HG22      -55.0140  -20.7430  -24.5930 H       307 ILE    0.0900
   4866 HG23      -56.7110  -20.4170  -24.0310 H       307 ILE    0.0900
   4867 HD1       -58.3940  -19.2020  -24.2150 H       307 ILE    0.0900
   4868 HD2       -58.7620  -19.0370  -25.9730 H       307 ILE    0.5100
   4869 HD3       -59.0480  -17.6430  -24.8460 H       307 ILE   -0.5100
   4870 N         -53.5890  -19.8350  -27.7930 N.am    308 MET   -0.4700
   4871 CA        -52.5750  -20.7970  -28.2160 C.3     308 MET    0.3100
   4872 C         -51.2430  -20.1120  -28.5450 C.2     308 MET    0.0700
   4873 O         -50.2010  -20.7890  -28.5660 O.2     308 MET    0.0900
   4874 CB        -53.0500  -21.5700  -29.4480 C.3     308 MET   -0.1800
   4875 CG        -54.4650  -22.0850  -29.3350 C.3     308 MET    0.0900
   4876 SD        -54.7920  -22.8680  -27.7480 S.3     308 MET    0.0900
   4877 CE        -53.4710  -23.9840  -27.7050 C.3     308 MET   -0.1400
   4878 HN        -54.1850  -19.4680  -28.5030 H       308 MET    0.0900
   4879 HA        -52.3920  -21.4740  -27.3950 H       308 MET    0.0900
   4880 HB1       -52.3720  -22.4360  -29.6040 H       308 MET   -0.0900
   4881 HB2       -52.9870  -20.9010  -30.3320 H       308 MET   -0.2200
   4882 HG1       -54.6400  -22.8170  -30.1510 H       308 MET    0.0900
   4883 HG2       -55.1610  -21.2320  -29.4760 H       308 MET    0.0900
   4884 HE1       -52.5020  -23.4590  -27.5670 H       308 MET    0.0900
   4885 HE2       -53.4200  -24.5540  -28.6570 H       308 MET    0.5100
   4886 HE3       -53.5980  -24.6970  -26.8620 H       308 MET   -0.5100
   4887 N         -51.2620  -18.7970  -28.7950 N.am    309 MET   -0.4700
   4888 CA        -50.0350  -18.0560  -29.1490 C.3     309 MET    0.3100
   4889 C         -49.6400  -16.9840  -28.1160 C.2     309 MET    0.0700
   4890 O         -48.9610  -16.0150  -28.4610 O.2     309 MET    0.0900
   4891 CB        -50.1770  -17.3970  -30.5390 C.3     309 MET   -0.1800
   4892 CG        -50.3910  -18.3880  -31.6850 C.3     309 MET    0.0900
   4893 SD        -50.3910  -17.6490  -33.3390 S.3     309 MET    0.0900
   4894 CE        -48.6260  -17.5000  -33.6240 C.3     309 MET   -0.1400
   4895 HN        -52.1020  -18.2610  -28.7530 H       309 MET    0.0900
   4896 HA        -49.2110  -18.7550  -29.1490 H       309 MET    0.0900
   4897 HB1       -49.2550  -16.8140  -30.7470 H       309 MET   -0.0900
   4898 HB2       -51.0430  -16.7020  -30.5110 H       309 MET   -0.2200
   4899 HG1       -51.3620  -18.8970  -31.5190 H       309 MET    0.0900
   4900 HG2       -49.5840  -19.1490  -31.6330 H       309 MET    0.0900
   4901 HE1       -48.1540  -18.4970  -33.7660 H       309 MET    0.0900
   4902 HE2       -48.1370  -17.0110  -32.7540 H       309 MET    0.5100
   4903 HE3       -48.4330  -16.8960  -34.5360 H       309 MET   -0.5100
   4904 N         -50.0490  -17.1440  -26.8610 N.am    310 ASN   -0.4700
   4905 CA        -49.6780  -16.1680  -25.8610 C.3     310 ASN    0.3100
   4906 C         -49.5590  -16.8250  -24.5150 C.2     310 ASN    0.0700
   4907 O         -50.5500  -16.9070  -23.7770 O.2     310 ASN    0.0900
   4908 CB        -50.7100  -15.0660  -25.8050 C.3     310 ASN   -0.1800
   4909 CG        -50.0950  -13.7430  -25.4870 C.2     310 ASN    0.0900
   4910 ND2       -49.4850  -13.1240  -26.5050 N.am    310 ASN    0.0900
   4911 OD1       -50.1380  -13.2750  -24.3490 O.2     310 ASN    0.5500
   4912 HN        -50.6060  -17.9140  -26.5620 H       310 ASN   -0.5500
   4913 HA        -48.7110  -15.7670  -26.1220 H       310 ASN   -0.6200
   4914 HB1       -51.4590  -15.3070  -25.0210 H       310 ASN    0.3200
   4915 HB2       -51.2210  -14.9940  -26.7880 H       310 ASN    0.3000
   4916 HD21      -49.0520  -12.2340  -26.3620 H       310 ASN    0.5100
   4917 HD22      -49.4630  -13.5510  -27.4090 H       310 ASN   -0.5100
   4918 N         -48.3460  -17.2790  -24.1850 N.am    311 LYS   -0.4700
   4919 CA        -48.0650  -17.9680  -22.9220 C.3     311 LYS    0.3100
   4920 C         -48.5980  -17.1900  -21.7250 C.2     311 LYS    0.0700
   4921 O         -49.0780  -17.8150  -20.7780 O.2     311 LYS    0.0900
   4922 CB        -46.5490  -18.1950  -22.7660 C.3     311 LYS   -0.1800
   4923 CG        -46.1240  -19.4630  -21.9670 C.3     311 LYS    0.0900
   4924 CD        -45.8480  -20.6950  -22.8800 C.3     311 LYS    0.0900
   4925 CE        -45.2090  -21.8990  -22.1410 C.3     311 LYS   -0.1800
   4926 NZ        -46.0440  -22.4550  -21.0280 N.4     311 LYS    0.0900
   4927 HN        -47.5660  -17.1670  -24.7940 H       311 LYS    0.0900
   4928 HA        -48.5890  -18.9140  -22.9300 H       311 LYS   -0.1800
   4929 HB1       -46.1220  -17.3090  -22.2510 H       311 LYS    0.0900
   4930 HB2       -46.1080  -18.2690  -23.7820 H       311 LYS    0.0900
   4931 HG1       -46.9340  -19.7210  -21.2540 H       311 LYS    0.2100
   4932 HG2       -45.2010  -19.2300  -21.3950 H       311 LYS    0.0500
   4933 HD1       -45.1650  -20.3810  -23.6970 H       311 LYS    0.0500
   4934 HD2       -46.8110  -21.0270  -23.3220 H       311 LYS   -0.3000
   4935 HE1       -44.2420  -21.5820  -21.6960 H       311 LYS    0.3300
   4936 HE2       -45.0410  -22.7240  -22.8670 H       311 LYS    0.3300
   4937 HZ1       -47.0110  -22.6240  -21.3710 H       311 LYS    0.3300
   4938 HZ2       -46.0680  -21.7760  -20.2410 H       311 LYS    0.5100
   4939 HZ3       -45.6320  -23.3510  -20.6990 H       311 LYS   -0.5100
   4940 N         -48.5410  -15.8540  -21.7630 N.am    312 GLN   -0.4700
   4941 CA        -49.0070  -15.0330  -20.6430 C.3     312 GLN    0.3100
   4942 C         -50.5070  -15.0070  -20.4860 C.2     312 GLN    0.0700
   4943 O         -50.9830  -15.0910  -19.3710 O.2     312 GLN    0.0900
   4944 CB        -48.5170  -13.5900  -20.7500 C.3     312 GLN   -0.1800
   4945 CG        -49.0100  -12.7140  -19.5710 C.3     312 GLN    0.0900
   4946 CD        -48.5270  -11.2400  -19.6010 C.2     312 GLN    0.0900
   4947 NE2       -48.8330  -10.4800  -20.5600 N.am    312 GLN   -0.1800
   4948 OE1       -47.8060  -10.8310  -18.5740 O.2     312 GLN    0.0900
   4949 HN        -48.1810  -15.3610  -22.5500 H       312 GLN    0.0900
   4950 HA        -48.6390  -15.4810  -19.7310 H       312 GLN    0.5500
   4951 HB1       -48.8870  -13.1540  -21.7020 H       312 GLN   -0.5500
   4952 HB2       -47.4060  -13.5860  -20.7610 H       312 GLN   -0.6200
   4953 HG1       -48.6540  -13.1690  -18.6240 H       312 GLN    0.3200
   4954 HG2       -50.1200  -12.7090  -19.5800 H       312 GLN    0.3000
   4955 HE21      -48.5160   -9.5320  -20.5670 H       312 GLN    0.5100
   4956 HE22      -49.3930  -10.8250  -21.3120 H       312 GLN   -0.5100
   4957 N         -51.2610  -14.8690  -21.5710 N.am    313 PHE   -0.4700
   4958 CA        -52.7080  -14.8370  -21.4590 C.3     313 PHE    0.3100
   4959 C         -53.2490  -16.1930  -21.0990 C.2     313 PHE    0.0700
   4960 O         -54.1800  -16.2910  -20.3120 O.2     313 PHE    0.0900
   4961 CB        -53.3300  -14.3990  -22.7650 C.3     313 PHE   -0.1800
   4962 CG        -54.7950  -14.2220  -22.6670 C.ar    313 PHE    0.0900
   4963 CD1       -55.3240  -13.1490  -21.9510 C.ar    313 PHE    0.0900
   4964 CD2       -55.6600  -15.1630  -23.2240 C.ar    313 PHE    0.0000
   4965 CE1       -56.7000  -13.0090  -21.7820 C.ar    313 PHE   -0.1150
   4966 CE2       -57.0350  -15.0390  -23.0650 C.ar    313 PHE    0.1150
   4967 CZ        -57.5590  -13.9570  -22.3390 C.ar    313 PHE   -0.1150
   4968 HN        -50.8790  -14.7840  -22.4870 H       313 PHE    0.1150
   4969 HA        -52.9670  -14.1470  -20.6690 H       313 PHE   -0.1150
   4970 HB1       -53.1370  -15.1660  -23.5440 H       313 PHE    0.1150
   4971 HB2       -52.8970  -13.4230  -23.0730 H       313 PHE   -0.1150
   4972 HD1       -54.6570  -12.4150  -21.5220 H       313 PHE    0.1150
   4973 HD2       -55.2590  -15.9950  -23.7840 H       313 PHE   -0.1150
   4974 HE1       -57.0990  -12.1740  -21.2250 H       313 PHE    0.1150
   4975 HE2       -57.6990  -15.7730  -23.4980 H       313 PHE    0.5100
   4976 HZ        -58.6280  -13.8590  -22.2120 H       313 PHE   -0.5100
   4977 N         -52.6650  -17.2350  -21.6890 N.am    314 ARG   -0.4700
   4978 CA        -53.0590  -18.6160  -21.4500 C.3     314 ARG    0.3100
   4979 C         -52.8840  -18.9670  -19.9930 C.2     314 ARG    0.0700
   4980 O         -53.7130  -19.6450  -19.4100 O.2     314 ARG    0.0900
   4981 CB        -52.2070  -19.5340  -22.3100 C.3     314 ARG   -0.1800
   4982 CG        -52.5420  -20.9870  -22.1790 C.3     314 ARG    0.0900
   4983 CD        -51.8420  -21.7820  -23.2740 C.3     314 ARG    0.0900
   4984 NE        -50.3760  -21.8340  -23.1760 N.pl3   314 ARG   -0.1800
   4985 CZ        -49.5460  -21.3750  -24.1130 C.cat   314 ARG    0.0900
   4986 NH1       -50.0120  -20.8060  -25.2100 N.pl3   314 ARG    0.0900
   4987 NH2       -48.2730  -21.5530  -24.0000 N.pl3   314 ARG    0.2000
   4988 HN        -51.9160  -17.1110  -22.3350 H       314 ARG    0.0900
   4989 HA        -54.1030  -18.7220  -21.7010 H       314 ARG    0.0900
   4990 HB1       -51.1430  -19.3930  -22.0250 H       314 ARG   -0.7000
   4991 HB2       -52.3370  -19.2400  -23.3730 H       314 ARG    0.4400
   4992 HG1       -53.6400  -21.1240  -22.2660 H       314 ARG    0.6400
   4993 HG2       -52.2120  -21.3570  -21.1850 H       314 ARG   -0.8000
   4994 HD1       -52.0820  -21.3260  -24.2570 H       314 ARG    0.4600
   4995 HD2       -52.2030  -22.8320  -23.2420 H       314 ARG    0.4600
   4996 HE        -49.9750  -22.2390  -22.3540 H       314 ARG   -0.8000
   4997 HH11      -50.9830  -20.5780  -25.2840 H       314 ARG    0.4600
   4998 HH12      -49.3920  -20.6030  -25.9690 H       314 ARG    0.4600
   4999 HH21      -47.9140  -22.1610  -23.2910 H       314 ARG    0.5100
   5000 HH22      -47.6450  -21.0820  -24.6200 H       314 ARG   -0.5100
   5001 N         -51.7880  -18.5050  -19.4110 N.am    315 ASN   -0.4700
   5002 CA        -51.4880  -18.7390  -18.0110 C.3     315 ASN    0.3100
   5003 C         -52.4590  -17.9980  -17.1510 C.2     315 ASN    0.0700
   5004 O         -52.9710  -18.5500  -16.1800 O.2     315 ASN    0.0900
   5005 CB        -50.0900  -18.2550  -17.6960 C.3     315 ASN   -0.1800
   5006 CG        -49.0890  -19.3540  -17.7700 C.2     315 ASN    0.0900
   5007 ND2       -48.3130  -19.3810  -18.8520 N.am    315 ASN    0.0900
   5008 OD1       -49.0160  -20.1890  -16.8760 O.2     315 ASN    0.5500
   5009 HN        -51.1130  -17.9700  -19.9130 H       315 ASN   -0.5500
   5010 HA        -51.5740  -19.7990  -17.8180 H       315 ASN   -0.6200
   5011 HB1       -50.0740  -17.8290  -16.6700 H       315 ASN    0.3200
   5012 HB2       -49.8050  -17.4640  -18.4230 H       315 ASN    0.3000
   5013 HD21      -48.5140  -18.7830  -19.6270 H       315 ASN    0.5100
   5014 HD22      -47.5280  -20.0010  -18.8890 H       315 ASN   -0.5100
   5015 N         -52.7080  -16.7320  -17.4960 N.am    316 CYS   -0.4700
   5016 CA        -53.6490  -15.9030  -16.7440 C.3     316 CYS    0.3100
   5017 C         -55.0100  -16.5320  -16.8040 C.2     316 CYS    0.0700
   5018 O         -55.7820  -16.4270  -15.8610 O.2     316 CYS    0.0900
   5019 CB        -53.7040  -14.4740  -17.3020 C.3     316 CYS   -0.1100
   5020 SG        -52.3840  -13.3860  -16.6560 S.3     316 CYS    0.0900
   5021 HN        -52.2650  -16.2980  -18.2760 H       316 CYS    0.0900
   5022 HA        -53.3270  -15.8880  -15.7140 H       316 CYS   -0.2300
   5023 HB1       -54.6930  -14.0390  -17.0460 H       316 CYS    0.1600
   5024 HB2       -53.6220  -14.5290  -18.4080 H       316 CYS    0.5100
   5025 HG1       -51.4030  -13.9960  -17.3040 H       316 CYS   -0.5100
   5026 N         -55.3030  -17.1920  -17.9150 N.am    317 MET   -0.4700
   5027 CA        -56.5700  -17.8650  -18.0770 C.3     317 MET    0.3100
   5028 C         -56.5680  -19.1160  -17.2020 C.2     317 MET    0.0700
   5029 O         -57.5180  -19.3430  -16.4460 O.2     317 MET    0.0900
   5030 CB        -56.7520  -18.2370  -19.5440 C.3     317 MET   -0.1800
   5031 CG        -58.0230  -19.0090  -19.8480 C.3     317 MET    0.0900
   5032 SD        -57.8950  -19.8640  -21.4220 S.3     317 MET    0.0900
   5033 CE        -56.8790  -21.3570  -20.9110 C.3     317 MET   -0.1400
   5034 HN        -54.6690  -17.2540  -18.6810 H       317 MET    0.0900
   5035 HA        -57.3550  -17.1980  -17.7520 H       317 MET    0.0900
   5036 HB1       -55.8850  -18.8570  -19.8560 H       317 MET   -0.0900
   5037 HB2       -56.7610  -17.3020  -20.1430 H       317 MET   -0.2200
   5038 HG1       -58.8780  -18.3010  -19.8710 H       317 MET    0.0900
   5039 HG2       -58.2020  -19.7430  -19.0340 H       317 MET    0.0900
   5040 HE1       -57.4020  -21.9520  -20.1310 H       317 MET    0.0900
   5041 HE2       -55.9020  -21.0320  -20.4970 H       317 MET    0.5100
   5042 HE3       -56.7020  -22.0180  -21.7860 H       317 MET   -0.5100
   5043 N         -55.5040  -19.9210  -17.2970 N.am    318 VAL   -0.4700
   5044 CA        -55.4110  -21.1340  -16.5030 C.3     318 VAL    0.3100
   5045 C         -55.4760  -20.7530  -15.0630 C.2     318 VAL    0.0700
   5046 O         -56.1180  -21.4330  -14.2940 O.2     318 VAL    0.0900
   5047 CB        -54.1140  -21.8780  -16.7310 C.3     318 VAL   -0.0900
   5048 CG1       -54.0990  -23.1160  -15.8870 C.3     318 VAL    0.0900
   5049 CG2       -53.9810  -22.2380  -18.1830 C.3     318 VAL   -0.2700
   5050 HN        -54.7390  -19.7290  -17.9060 H       318 VAL    0.0900
   5051 HA        -56.2470  -21.7640  -16.7700 H       318 VAL    0.0900
   5052 HB        -53.2560  -21.2280  -16.4560 H       318 VAL    0.0900
   5053 HG11      -55.0410  -23.6850  -16.0290 H       318 VAL   -0.2700
   5054 HG12      -54.0080  -22.8400  -14.8150 H       318 VAL    0.0900
   5055 HG13      -53.2450  -23.7630  -16.1800 H       318 VAL    0.0900
   5056 HG21      -54.7680  -21.7240  -18.7760 H       318 VAL    0.0900
   5057 HG22      -54.1000  -23.3360  -18.3130 H       318 VAL    0.5100
   5058 HG23      -52.9860  -21.9220  -18.5620 H       318 VAL   -0.5100
   5059 N         -54.8190  -19.6580  -14.6940 N.am    319 THR   -0.4700
   5060 CA        -54.8470  -19.1910  -13.3150 C.3     319 THR    0.3100
   5061 C         -56.2600  -18.8450  -12.9240 C.2     319 THR    0.0700
   5062 O         -56.7030  -19.2410  -11.8520 O.2     319 THR    0.0900
   5063 CB        -53.9840  -17.9390  -13.1160 C.3     319 THR    0.1400
   5064 CG2       -54.3650  -17.2320  -11.8350 C.3     319 THR    0.0900
   5065 OG1       -52.6040  -18.3060  -13.0660 O.3     319 THR   -0.6600
   5066 HN        -54.2840  -19.1130  -15.3350 H       319 THR    0.4300
   5067 HA        -54.4830  -19.9940  -12.6900 H       319 THR   -0.2700
   5068 HB        -54.1400  -17.2360  -13.9610 H       319 THR    0.0900
   5069 HG1       -52.4120  -18.7270  -13.9070 H       319 THR    0.0900
   5070 HG21      -54.5650  -17.9760  -11.0330 H       319 THR    0.0900
   5071 HG22      -55.2840  -16.6290  -11.9950 H       319 THR    0.5100
   5072 HG23      -53.5360  -16.5710  -11.5060 H       319 THR   -0.5100
   5073 N         -56.9630  -18.1040  -13.7850 N.am    320 THR   -0.4700
   5074 CA        -58.3410  -17.6990  -13.5180 C.3     320 THR    0.3100
   5075 C         -59.1960  -18.9190  -13.3660 C.2     320 THR    0.0700
   5076 O         -59.8190  -19.0990  -12.3210 O.2     320 THR    0.0900
   5077 CB        -58.9260  -16.8590  -14.6680 C.3     320 THR    0.1400
   5078 CG2       -60.3370  -16.4130  -14.3370 C.3     320 THR    0.0900
   5079 OG1       -58.1260  -15.6950  -14.8720 O.3     320 THR   -0.6600
   5080 HN        -56.5780  -17.7950  -14.6500 H       320 THR    0.4300
   5081 HA        -58.3430  -17.1240  -12.6030 H       320 THR   -0.2700
   5082 HB        -58.9380  -17.4570  -15.6040 H       320 THR    0.0900
   5083 HG1       -57.2970  -16.0050  -15.2430 H       320 THR    0.0900
   5084 HG21      -60.3660  -15.9530  -13.3260 H       320 THR    0.0900
   5085 HG22      -61.0230  -17.2870  -14.3480 H       320 THR    0.5100
   5086 HG23      -60.6790  -15.6600  -15.0790 H       320 THR   -0.5100
   5087 N         -59.2240  -19.7530  -14.4100 N.am    321 LEU   -0.4700
   5088 CA        -60.0070  -20.9860  -14.4230 C.3     321 LEU    0.3100
   5089 C         -59.7540  -21.8170  -13.1760 C.2     321 LEU    0.0700
   5090 O         -60.7210  -22.2720  -12.5630 O.2     321 LEU    0.0900
   5091 CB        -59.6770  -21.8160  -15.6710 C.3     321 LEU   -0.1800
   5092 CG        -60.3030  -21.3610  -16.9880 C.3     321 LEU    0.0900
   5093 CD1       -59.8420  -22.2400  -18.1230 C.3     321 LEU    0.0900
   5094 CD2       -61.7930  -21.4330  -16.8670 C.3     321 LEU   -0.0900
   5095 HN        -58.7020  -19.5660  -15.2380 H       321 LEU    0.0900
   5096 HA        -61.0540  -20.7190  -14.4150 H       321 LEU   -0.2700
   5097 HB1       -60.0110  -22.8570  -15.4810 H       321 LEU    0.0900
   5098 HB2       -58.5750  -21.8070  -15.8010 H       321 LEU    0.0900
   5099 HG        -60.0060  -20.3100  -17.1930 H       321 LEU    0.0900
   5100 HD11      -60.1390  -23.2940  -17.9330 H       321 LEU   -0.2700
   5101 HD12      -58.7350  -22.1950  -18.2120 H       321 LEU    0.0900
   5102 HD13      -60.3080  -21.9050  -19.0730 H       321 LEU    0.0900
   5103 HD21      -62.1580  -20.6460  -16.1730 H       321 LEU    0.0900
   5104 HD22      -62.0930  -22.4240  -16.4650 H       321 LEU    0.5100
   5105 HD23      -62.2630  -21.2750  -17.8610 H       321 LEU   -0.5100
   5106 N         -58.4810  -22.0040  -12.7960 N.am    322 CYS   -0.4700
   5107 CA        -58.1150  -22.7950  -11.6140 C.3     322 CYS    0.3100
   5108 C         -58.5490  -22.0940  -10.3460 C.2     322 CYS    0.0700
   5109 O         -57.9160  -22.2580   -9.3110 O.2     322 CYS    0.0900
   5110 CB        -56.6040  -23.0770  -11.5400 C.3     322 CYS   -0.1100
   5111 SG        -55.9050  -23.8280  -13.0410 S.3     322 CYS    0.0900
   5112 HN        -57.7200  -21.6120  -13.3060 H       322 CYS    0.0900
   5113 HA        -58.6600  -23.7270  -11.6620 H       322 CYS   -0.2300
   5114 HB1       -56.4230  -23.7560  -10.6810 H       322 CYS    0.1600
   5115 HB2       -56.0850  -22.1170  -11.3430 H       322 CYS    0.5100
   5116 HG1       -55.2190  -22.7520  -13.3990 H       322 CYS   -0.5100
   5117 N         -59.6340  -21.3220  -10.4440 N.am    323 CYS   -0.4700
   5118 CA        -60.2280  -20.5630   -9.3410 C.3     323 CYS    0.3100
   5119 C         -59.1520  -19.8110   -8.5880 C.2     323 CYS    0.0700
   5120 O         -59.0160  -18.6030   -8.7620 O.2     323 CYS    0.0900
   5121 CB        -61.0010  -21.4780   -8.3820 C.3     323 CYS   -0.1100
   5122 SG        -62.4240  -22.3170   -9.1550 S.3     323 CYS    0.0900
   5123 HN        -60.1090  -21.2260  -11.3140 H       323 CYS    0.0900
   5124 HA        -60.8910  -19.8250   -9.7660 H       323 CYS   -0.2300
   5125 HB1       -61.3610  -20.8630   -7.5310 H       323 CYS    0.1600
   5126 HB2       -60.2980  -22.2410   -7.9890 H       323 CYS    0.5100
   5127 HG1       -61.7420  -22.7630  -10.1990 H       323 CYS   -0.5100
   5128 N         -58.4050  -20.5110   -7.7420 N.am    324 GLY   -0.4700
   5129 CA        -57.3410  -19.8690   -7.0090 C.3     324 GLY    0.3100
   5130 C         -56.2640  -19.4230   -7.9740 C.2     324 GLY   -0.0200
   5131 O         -56.4880  -18.5370   -8.7900 O.2     324 GLY    0.0900
   5132 HN        -58.5410  -21.4850   -7.5780 H       324 GLY    0.0900
   5133 HA1       -56.9310  -20.5760   -6.3020 H       324 GLY    0.5100
   5134 HA2       -57.7450  -19.0140   -6.4890 H       324 GLY   -0.5100
   5135 N         -55.0910  -20.0470   -7.8910 N.am    325 LYS   -0.4700
   5136 CA        -53.9810  -19.6950   -8.7670 C.3     325 LYS    0.3100
   5137 C         -53.3360  -20.9570   -9.3370 C.2     325 LYS    0.0700
   5138 O         -53.9880  -21.7050  -10.0790 O.2     325 LYS    0.0900
   5139 CB        -52.9300  -18.8700   -7.9960 C.3     325 LYS   -0.1800
   5140 CG        -51.8250  -18.2970   -8.8820 C.3     325 LYS    0.0900
   5141 CD        -50.5210  -18.0580   -8.1410 C.3     325 LYS    0.0900
   5142 CE        -49.4410  -17.7270   -9.1510 C.3     325 LYS   -0.1800
   5143 NZ        -48.1040  -17.6580   -8.5490 N.4     325 LYS    0.0900
   5144 HN        -54.9220  -20.7770   -7.2340 H       325 LYS    0.0900
   5145 HA        -54.3740  -19.1250   -9.5950 H       325 LYS   -0.1800
   5146 HB1       -52.4630  -19.5230   -7.2280 H       325 LYS    0.0900
   5147 HB2       -53.4460  -18.0280   -7.4870 H       325 LYS    0.0900
   5148 HG1       -52.1750  -17.3320   -9.3070 H       325 LYS    0.2100
   5149 HG2       -51.6340  -19.0070   -9.7160 H       325 LYS    0.0500
   5150 HD1       -50.2380  -18.9690   -7.5710 H       325 LYS    0.0500
   5151 HD2       -50.6420  -17.2130   -7.4290 H       325 LYS   -0.3000
   5152 HE1       -49.6520  -16.7380   -9.6100 H       325 LYS    0.3300
   5153 HE2       -49.4130  -18.5140   -9.9350 H       325 LYS    0.3300
   5154 HZ1       -47.9370  -18.5100   -7.9770 H       325 LYS    0.3300
   5155 HZ2       -48.0410  -16.8150   -7.9430 H       325 LYS    0.5100
   5156 HZ3       -47.3870  -17.5980   -9.3010 H       325 LYS   -0.5100
   5157 N         -52.0650  -21.1860   -8.9780 N.am    326 ASN   -0.4700
   5158 CA        -51.2950  -22.3310   -9.4500 C.3     326 ASN    0.3100
   5159 C         -51.4230  -22.3950  -10.9540 C.2     326 ASN    0.0700
   5160 O         -52.1570  -23.2260  -11.4810 O.2     326 ASN    0.0900
   5161 CB        -51.8030  -23.6180   -8.7950 C.3     326 ASN   -0.1800
   5162 CG        -51.1320  -24.8530   -9.3420 C.2     326 ASN    0.0900
   5163 ND2       -51.9350  -25.8740   -9.6040 N.am    326 ASN    0.0900
   5164 OD1       -49.9110  -24.8990   -9.5080 O.2     326 ASN    0.5500
   5165 HN        -51.5820  -20.5720   -8.3610 H       326 ASN   -0.5500
   5166 HA        -50.2580  -22.1650   -9.1980 H       326 ASN   -0.6200
   5167 HB1       -52.8970  -23.7050   -8.9710 H       326 ASN    0.3200
   5168 HB2       -51.6120  -23.5680   -7.7030 H       326 ASN    0.3000
   5169 HD21      -51.5490  -26.7700   -9.8240 H       326 ASN    0.5100
   5170 HD22      -52.9270  -25.7490   -9.5820 H       326 ASN   -0.5100
   5171 N         -50.7280  -21.4870  -11.6660 N.am    327 PRO   -0.2900
   5172 CA        -50.7600  -21.4270  -13.1290 C.3     327 PRO    0.0000
   5173 C         -50.0350  -22.5950  -13.7570 C.2     327 PRO    0.0900
   5174 O         -49.6870  -22.5200  -14.9400 O.2     327 PRO    0.0900
   5175 CB        -50.0840  -20.0860  -13.4350 C.3     327 PRO    0.0200
   5176 CG        -49.0540  -19.9940  -12.3670 C.3     327 PRO    0.0900
   5177 CD        -49.8130  -20.4650  -11.1260 C.3     327 PRO   -0.1800
   5178 HA        -51.7730  -21.5140  -13.4870 H       327 PRO    0.0900
   5179 HB1       -50.8070  -19.2450  -13.3730 H       327 PRO    0.0900
   5180 HB2       -49.6220  -20.0870  -14.4450 H       327 PRO   -0.1800
   5181 HG1       -48.1880  -20.6550  -12.5840 H       327 PRO    0.0900
   5182 HG2       -48.6880  -18.9520  -12.2460 H       327 PRO    0.0900
   5183 HD1       -49.1330  -20.9170  -10.3750 H       327 PRO    0.5100
   5184 HD2       -50.3930  -19.6380  -10.6630 H       327 PRO   -0.5100
   5185 N         -49.8200  -23.6600  -12.9750 N.am    328 LEU   -0.4700
   5186 CA        -49.1340  -24.8650  -13.4420 C.3     328 LEU    0.3100
   5187 C         -48.2790  -24.5400  -14.6390 C.2     328 LEU    0.0700
   5188 O         -47.2040  -23.9570  -14.4790 O.2     328 LEU    0.0900
   5189 CB        -50.1410  -25.9560  -13.8380 C.3     328 LEU   -0.1800
   5190 CG        -51.0330  -26.5650  -12.7580 C.3     328 LEU    0.0900
   5191 CD1       -50.1740  -26.8350  -11.5280 C.3     328 LEU    0.0900
   5192 CD2       -52.2010  -25.6460  -12.4410 C.3     328 LEU   -0.0900
   5193 HN        -50.1210  -23.6800  -12.0260 H       328 LEU    0.0900
   5194 HA        -48.4980  -25.2160  -12.6430 H       328 LEU   -0.2700
   5195 HB1       -49.5630  -26.7860  -14.2910 H       328 LEU    0.0900
   5196 HB2       -50.8120  -25.5180  -14.6070 H       328 LEU    0.0900
   5197 HG        -51.4770  -27.5150  -13.1250 H       328 LEU    0.0900
   5198 HD11      -49.7310  -25.8850  -11.1570 H       328 LEU   -0.2700
   5199 HD12      -49.3520  -27.5340  -11.7860 H       328 LEU    0.0900
   5200 HD13      -50.7990  -27.2730  -10.7200 H       328 LEU    0.0900
   5201 HD21      -52.3640  -24.9320  -13.2760 H       328 LEU    0.0900
   5202 HD22      -51.9870  -25.0670  -11.5170 H       328 LEU    0.5100
   5203 HD23      -53.1260  -26.2450  -12.3000 H       328 LEU   -0.5100
   5204 N         -48.7830  -24.8930  -15.8290 N.am    329 GLY   -0.4700
   5205 CA        -48.0880  -24.6480  -17.0810 C.3     329 GLY    0.3100
   5206 C         -46.5840  -24.5200  -16.9440 C.2     329 GLY   -0.0200
   5207 O         -45.9380  -25.2350  -16.1720 O.2     329 GLY    0.0900
   5208 HN        -49.6680  -25.3450  -15.9080 H       329 GLY    0.0900
   5209 HA1       -48.4770  -23.7300  -17.4950 H       329 GLY    0.5100
   5210 HA2       -48.3050  -25.4760  -17.7400 H       329 GLY   -0.5100
   5211 N         -46.0170  -23.6130  -17.7270 N.am    330 ASP   -0.4700
   5212 CA        -44.5980  -23.3360  -17.6530 C.3     330 ASP    0.3100
   5213 C         -44.5020  -21.8850  -17.2490 C.2     330 ASP    0.0700
   5214 O         -43.4040  -21.3370  -17.1220 O.2     330 ASP    0.0900
   5215 CB        -43.9340  -23.5310  -19.0220 C.3     330 ASP   -0.2800
   5216 CG        -43.9650  -24.9680  -19.4870 C.2     330 ASP    0.0900
   5217 OD1       -43.2750  -25.2820  -20.4810 O.co2   330 ASP    0.0900
   5218 OD2       -44.6820  -25.7810  -18.8720 O.co2   330 ASP    0.6200
   5219 HN        -46.5360  -23.0870  -18.3970 H       330 ASP   -0.7600
   5220 HA        -44.1640  -24.0070  -16.9270 H       330 ASP   -0.7600
   5221 HB1       -42.8730  -23.2050  -18.9580 H       330 ASP    0.5100
   5222 HB2       -44.4620  -22.9070  -19.7730 H       330 ASP   -0.5100
   5223 N         -45.6770  -21.2870  -17.0100 N.am    331 ASP   -0.4700
   5224 CA        -45.8060  -19.8650  -16.6940 C.3     331 ASP    0.3100
   5225 C         -45.3740  -19.1470  -17.9760 C.2     331 ASP    0.0700
   5226 O         -45.4610  -19.7530  -19.0590 O.2     331 ASP    0.0900
   5227 CB        -44.9120  -19.4630  -15.4910 C.3     331 ASP   -0.2800
   5228 CG        -45.6790  -19.4210  -14.1510 C.2     331 ASP    0.0900
   5229 OD1       -46.5190  -18.5060  -13.9530 O.co2   331 ASP    0.0900
   5230 OD2       -45.4300  -20.3060  -13.2960 O.co2   331 ASP    0.6200
   5231 HN        -46.5330  -21.7970  -17.0370 H       331 ASP   -0.7600
   5232 HA        -46.8440  -19.6700  -16.4650 H       331 ASP   -0.7600
   5233 HB1       -44.4860  -18.4550  -15.6830 H       331 ASP    0.5100
   5234 HB2       -44.0850  -20.1980  -15.3990 H       331 ASP   -0.5100
   5235 N         -44.9390  -17.8890  -17.8930 N.am    332 GLU   -0.4700
   5236 CA        -44.4590  -17.1860  -19.0860 C.3     332 GLU    0.3100
   5237 C         -42.9420  -17.0800  -18.9410 C.2     332 GLU    0.0700
   5238 O         -42.2520  -16.6140  -19.8520 O.2     332 GLU    0.0900
   5239 CB        -45.0870  -15.7790  -19.1820 C.3     332 GLU   -0.1800
   5240 CG        -45.3120  -15.2230  -20.6180 C.3     332 GLU    0.0900
   5241 CD        -44.0570  -14.6500  -21.3060 C.2     332 GLU    0.0900
   5242 OE1       -43.1940  -15.4330  -21.7630 O.co2   332 GLU   -0.2800
   5243 OE2       -43.9360  -13.4040  -21.3990 O.co2   332 GLU    0.0900
   5244 HN        -44.9210  -17.3800  -17.0360 H       332 GLU    0.0900
   5245 HA        -44.7250  -17.7740  -19.9510 H       332 GLU    0.6200
   5246 HB1       -44.4230  -15.0720  -18.6430 H       332 GLU   -0.7600
   5247 HB2       -46.0720  -15.8110  -18.6710 H       332 GLU   -0.7600
   5248 HG1       -46.0690  -14.4120  -20.5630 H       332 GLU    0.5100
   5249 HG2       -45.7010  -16.0460  -21.2540 H       332 GLU   -0.5100
   5250 N         -42.4310  -17.5410  -17.7900 N.am    333 ALA   -0.4700
   5251 CA        -41.0060  -17.4890  -17.4560 C.3     333 ALA    0.3100
   5252 C         -40.6590  -16.0380  -17.2240 C.2     333 ALA    0.0700
   5253 O         -39.7510  -15.7170  -16.4470 O.2     333 ALA    0.0900
   5254 CB        -40.1620  -18.0600  -18.5940 C.3     333 ALA   -0.2700
   5255 HN        -43.0130  -17.9490  -17.0940 H       333 ALA    0.0900
   5256 HA        -40.8520  -18.0600  -16.5540 H       333 ALA    0.0900
   5257 HB1       -40.1870  -17.3750  -19.4690 H       333 ALA    0.0900
   5258 HB2       -40.5660  -19.0480  -18.9050 H       333 ALA    0.5100
   5259 HB3       -39.1080  -18.1740  -18.2630 H       333 ALA   -0.5100
   5260 N         -41.4060  -15.1720  -17.9070 N.am    334 SER   -0.4700
   5261 CA        -41.2790  -13.7320  -17.8240 C.3     334 SER    0.3100
   5262 C         -42.4450  -13.2040  -16.9970 C.2     334 SER    0.0700
   5263 O         -43.0020  -13.9350  -16.1760 O.2     334 SER    0.0900
   5264 CB        -41.2880  -13.1020  -19.2340 C.3     334 SER    0.0500
   5265 OG        -40.1510  -13.4850  -20.0040 O.3     334 SER    0.0900
   5266 HN        -42.1150  -15.4930  -18.5310 H       334 SER    0.0900
   5267 HA        -40.3510  -13.5060  -17.3180 H       334 SER   -0.6600
   5268 HB1       -41.2870  -11.9940  -19.1410 H       334 SER    0.4300
   5269 HB2       -42.2020  -13.4270  -19.7750 H       334 SER    0.5100
   5270 HG1       -40.4520  -14.1870  -20.5870 H       334 SER   -0.5100
   5271 N         -42.8130  -11.9460  -17.2210 N.am    335 THR   -0.4700
   5272 CA        -43.8970  -11.3020  -16.4900 C.3     335 THR    0.3100
   5273 C         -45.1180  -12.2180  -16.3040 C.2     335 THR    0.0700
   5274 O         -45.2930  -13.2090  -17.0170 O.2     335 THR    0.0900
   5275 CB        -44.3200   -9.9600  -17.1860 C.3     335 THR    0.1400
   5276 CG2       -43.2490   -8.8800  -16.9680 C.3     335 THR    0.0900
   5277 OG1       -44.5050  -10.1650  -18.5950 O.3     335 THR   -0.6600
   5278 HN        -42.3600  -11.3820  -17.9060 H       335 THR    0.4300
   5279 HA        -43.5530  -11.1100  -15.4840 H       335 THR   -0.2700
   5280 HB        -45.2750   -9.5960  -16.7500 H       335 THR    0.0900
   5281 HG1       -45.1960  -10.8260  -18.6780 H       335 THR    0.0900
   5282 HG21      -42.2790   -9.2120  -17.3970 H       335 THR    0.0900
   5283 HG22      -43.1120   -8.6970  -15.8810 H       335 THR    0.5100
   5284 HG23      -43.5550   -7.9370  -17.4700 H       335 THR   -0.5100
   5285 N         -45.9390  -11.8760  -15.3170 N.am    336 THR   -0.4700
   5286 CA        -47.1580  -12.5990  -14.9820 C.3     336 THR    0.3100
   5287 C         -48.2220  -11.5230  -14.7030 C.2     336 THR    0.0700
   5288 O         -47.8890  -10.3510  -14.8520 O.2     336 THR    0.0900
   5289 CB        -46.9050  -13.5010  -13.7460 C.3     336 THR    0.1400
   5290 CG2       -46.5640  -14.9390  -14.1770 C.3     336 THR    0.0900
   5291 OG1       -45.8010  -12.9780  -12.9940 O.3     336 THR   -0.6600
   5292 HN        -45.7500  -11.0830  -14.7450 H       336 THR    0.4300
   5293 HA        -47.4450  -13.1950  -15.8350 H       336 THR   -0.2700
   5294 HB        -47.8080  -13.5210  -13.0990 H       336 THR    0.0900
   5295 HG1       -45.0080  -13.2700  -13.4490 H       336 THR    0.0900
   5296 HG21      -45.6490  -14.9410  -14.8070 H       336 THR    0.0900
   5297 HG22      -47.4020  -15.3660  -14.7680 H       336 THR    0.5100
   5298 HG23      -46.3780  -15.5690  -13.2810 H       336 THR   -0.5100
   5299 N         -49.4670  -11.8730  -14.3440 N.am    337 VAL   -0.4700
   5300 CA        -50.5010  -10.8520  -14.0650 C.3     337 VAL    0.3100
   5301 C         -51.7980  -11.4390  -13.5530 C.2     337 VAL    0.0700
   5302 O         -52.1400  -12.5480  -13.8910 O.2     337 VAL    0.0900
   5303 CB        -50.8300   -9.9840  -15.3100 C.3     337 VAL   -0.0900
   5304 CG1       -50.8990  -10.8360  -16.5570 C.3     337 VAL    0.0900
   5305 CG2       -52.1550   -9.2650  -15.1090 C.3     337 VAL   -0.2700
   5306 HN        -49.7480  -12.8260  -14.2500 H       337 VAL    0.0900
   5307 HA        -50.1320  -10.2250  -13.2670 H       337 VAL    0.0900
   5308 HB        -50.0420   -9.2110  -15.4370 H       337 VAL    0.0900
   5309 HG11      -51.9580  -11.0560  -16.8110 H       337 VAL   -0.2700
   5310 HG12      -50.3670  -11.7970  -16.3880 H       337 VAL    0.0900
   5311 HG13      -50.4340  -10.2970  -17.4100 H       337 VAL    0.0900
   5312 HG21      -51.9840   -8.2770  -14.6290 H       337 VAL    0.0900
   5313 HG22      -52.8180   -9.8670  -14.4530 H       337 VAL    0.5100
   5314 HG23      -52.6480   -9.1000  -16.0910 H       337 VAL   -0.5100
   5315 N         -52.5200  -10.6660  -12.7440 N.am    338 SER   -0.4700
   5316 CA        -53.7870  -11.0920  -12.2050 C.3     338 SER    0.3100
   5317 C         -54.4010   -9.9670  -11.4080 C.2     338 SER    0.0700
   5318 O         -54.2450   -8.7950  -11.7770 O.2     338 SER    0.0900
   5319 CB        -53.5860  -12.2870  -11.3040 C.3     338 SER    0.0500
   5320 OG        -52.6650  -13.1720  -11.8710 O.3     338 SER    0.0900
   5321 HN        -52.2160   -9.7560  -12.4730 H       338 SER    0.0900
   5322 HA        -54.4380  -11.3450  -13.0300 H       338 SER   -0.6600
   5323 HB1       -54.5510  -12.8190  -11.1630 H       338 SER    0.4300
   5324 HB2       -53.2000  -11.9520  -10.3180 H       338 SER    0.5100
   5325 HG1       -52.4630  -13.8170  -11.1900 H       338 SER   -0.5100
   5326 N         -55.0790  -10.3220  -10.3100 N.am    339 LYS   -0.4700
   5327 CA        -55.7620   -9.3640   -9.4240 C.3     339 LYS    0.3100
   5328 C         -55.0340   -9.1550   -8.0520 C.2     339 LYS    0.0700
   5329 O         -54.5230   -8.0480   -7.8200 O.2     339 LYS    0.0900
   5330 CB        -57.2120   -9.8310   -9.1940 C.3     339 LYS   -0.1800
   5331 CG        -58.1500   -8.7930   -8.5490 C.3     339 LYS    0.0900
   5332 CD        -59.4910   -9.4230   -8.1180 C.3     339 LYS    0.0900
   5333 CE        -59.2860  -10.4920   -7.0370 C.3     339 LYS   -0.1800
   5334 NZ        -60.5200  -11.2750   -6.7560 N.4     339 LYS    0.0900
   5335 HN        -55.1530  -11.2780  -10.0380 H       339 LYS    0.0900
   5336 HA        -55.7450   -8.3920   -9.8930 H       339 LYS   -0.1800
   5337 HB1       -57.1860  -10.7250   -8.5370 H       339 LYS    0.0900
   5338 HB2       -57.6410  -10.1180  -10.1770 H       339 LYS    0.0900
   5339 HG1       -58.3500   -7.9810   -9.2800 H       339 LYS    0.2100
   5340 HG2       -57.6510   -8.3580   -7.6570 H       339 LYS    0.0500
   5341 HD1       -59.9750   -9.8880   -9.0030 H       339 LYS    0.0500
   5342 HD2       -60.1560   -8.6270   -7.7210 H       339 LYS   -0.3000
   5343 HE1       -58.9790  -10.0050   -6.0880 H       339 LYS    0.3300
   5344 HE2       -58.5050  -11.2090   -7.3680 H       339 LYS    0.3300
   5345 HZ1       -60.8290  -11.7580   -7.6240 H       339 LYS    0.3300
   5346 HZ2       -61.2710  -10.6330   -6.4290 H       339 LYS    0.5100
   5347 HZ3       -60.3220  -11.9810   -6.0180 H       339 LYS   -0.5100
   5348 N         -54.9910  -10.1700   -7.1650 N.am    340 THR   -0.4700
   5349 CA        -54.3380  -10.0390   -5.8340 C.3     340 THR    0.3100
   5350 C         -53.0280  -10.8460   -5.6950 C.2     340 THR    0.0700
   5351 O         -52.2120  -10.5290   -4.8050 O.2     340 THR    0.0900
   5352 CB        -55.2840  -10.4760   -4.6570 C.3     340 THR    0.1400
   5353 CG2       -55.7640  -11.9220   -4.8570 C.3     340 THR    0.0900
   5354 OG1       -54.5870  -10.3810   -3.4000 O.3     340 THR   -0.6600
   5355 HN        -55.3990  -11.0580   -7.3620 H       340 THR    0.4300
   5356 HA        -54.0520   -9.0050   -5.7110 H       340 THR   -0.2700
   5357 HB        -56.1750   -9.8110   -4.6250 H       340 THR    0.0900
   5358 HG1       -53.6520  -10.3850   -3.6140 H       340 THR    0.0900
   5359 HG21      -54.8940  -12.6120   -4.8870 H       340 THR    0.0900
   5360 HG22      -56.3170  -12.0070   -5.8170 H       340 THR    0.5100
   5361 HG23      -56.4250  -12.2210   -4.0170 H       340 THR   -0.5100
   5362 N         -52.8310  -11.8700   -6.5370 N.am    341 GLU   -0.4700
   5363 CA        -51.6250  -12.7120   -6.4780 C.3     341 GLU    0.3100
   5364 C         -50.3660  -11.9020   -6.7810 C.2     341 GLU    0.0700
   5365 O         -50.0550  -10.9280   -6.0610 O.2     341 GLU    0.0900
   5366 CB        -51.7150  -13.9000   -7.4650 C.3     341 GLU   -0.1800
   5367 CG        -51.6580  -13.5310   -8.9670 C.3     341 GLU    0.0900
   5368 CD        -50.9480  -14.5850   -9.8110 C.2     341 GLU    0.0900
   5369 OE1       -49.8070  -14.9450   -9.4680 O.co2   341 GLU   -0.2800
   5370 OE2       -51.5270  -15.0430  -10.8160 O.co2   341 GLU    0.0900
   5371 HN        -53.4940  -12.1070   -7.2430 H       341 GLU    0.0900
   5372 HA        -51.5250  -13.0760   -5.4650 H       341 GLU    0.6200
   5373 HB1       -52.6740  -14.4280   -7.2790 H       341 GLU   -0.7600
   5374 HB2       -50.8740  -14.5910   -7.2480 H       341 GLU   -0.7600
   5375 HG1       -51.1150  -12.5680   -9.0810 H       341 GLU    0.5100
   5376 HG2       -52.6940  -13.4130   -9.3490 H       341 GLU   -0.5100
   5377 N         -49.6430  -12.2980   -7.8380 N.am    342 THR   -0.4700
   5378 CA        -48.4100  -11.6490   -8.2600 C.3     342 THR    0.3100
   5379 C         -48.6280  -10.6410   -9.4010 C.2     342 THR    0.0700
   5380 O         -47.8930  -10.6500  -10.3860 O.2     342 THR    0.0900
   5381 CB        -47.3480  -12.7100   -8.6630 C.3     342 THR    0.1400
   5382 CG2       -47.6900  -13.3450  -10.0080 C.3     342 THR    0.0900
   5383 OG1       -46.0580  -12.1000   -8.7270 O.3     342 THR   -0.6600
   5384 HN        -49.9260  -13.0750   -8.3940 H       342 THR    0.4300
   5385 HA        -48.0480  -11.0490   -7.4380 H       342 THR   -0.2700
   5386 HB        -47.3250  -13.5260   -7.9080 H       342 THR    0.0900
   5387 HG1       -45.8160  -11.8970   -7.8200 H       342 THR    0.0900
   5388 HG21      -47.0820  -12.8790  -10.8140 H       342 THR    0.0900
   5389 HG22      -48.7650  -13.1860  -10.2390 H       342 THR    0.5100
   5390 HG23      -47.4690  -14.4330   -9.9810 H       342 THR   -0.5100
   5391 N         -49.6400   -9.7750   -9.2560 N.am    343 SER   -0.4700
   5392 CA        -49.9340   -8.7140  -10.2260 C.3     343 SER    0.3100
   5393 C         -49.1220   -7.4990   -9.7620 C.2     343 SER    0.0700
   5394 O         -49.3110   -6.3550  -10.2120 O.2     343 SER    0.0900
   5395 CB        -51.4390   -8.4020  -10.2330 C.3     343 SER    0.0500
   5396 OG        -51.8230   -7.7190  -11.4130 O.3     343 SER    0.0900
   5397 HN        -50.2480   -9.8150   -8.4670 H       343 SER    0.0900
   5398 HA        -49.6160   -9.0510  -11.2010 H       343 SER   -0.6600
   5399 HB1       -51.6870   -7.7610   -9.3590 H       343 SER    0.4300
   5400 HB2       -52.0130   -9.3500  -10.1710 H       343 SER    0.5100
   5401 HG1       -52.7830   -7.7060  -11.4110 H       343 SER   -0.5100
   5402 N         -48.2090   -7.8100   -8.8340 N.am    344 GLN   -0.4700
   5403 CA        -47.2460   -6.9120   -8.2050 C.3     344 GLN    0.3100
   5404 C         -46.5250   -6.0800   -9.2840 C.2     344 GLN    0.0700
   5405 O         -45.6870   -6.6030  -10.0130 O.2     344 GLN    0.0900
   5406 CB        -46.2570   -7.7840   -7.3560 C.3     344 GLN   -0.1800
   5407 CG        -45.6210   -9.0680   -8.0810 C.3     344 GLN    0.0900
   5408 CD        -45.2610  -10.2740   -7.1550 C.2     344 GLN    0.0900
   5409 NE2       -43.9770  -10.5690   -7.0270 N.am    344 GLN   -0.1800
   5410 OE1       -46.1290  -10.9230   -6.5970 O.2     344 GLN    0.0900
   5411 HN        -48.1460   -8.7470   -8.5070 H       344 GLN    0.0900
   5412 HA        -47.7810   -6.2130   -7.5790 H       344 GLN    0.5500
   5413 HB1       -46.8050   -8.1390   -6.4580 H       344 GLN   -0.5500
   5414 HB2       -45.4210   -7.1300   -7.0340 H       344 GLN   -0.6200
   5415 HG1       -44.6910   -8.7490   -8.5940 H       344 GLN    0.3200
   5416 HG2       -46.3500   -9.4330   -8.8370 H       344 GLN    0.3000
   5417 HE21      -43.6950  -11.3320   -6.4450 H       344 GLN    0.5100
   5418 HE22      -43.2900  -10.0280   -7.5100 H       344 GLN   -0.5100
   5419 N         -46.8670   -4.7980   -9.4030 N.am    345 VAL   -0.4700
   5420 CA        -46.2460   -3.9260  -10.4040 C.3     345 VAL    0.3100
   5421 C         -44.7390   -4.0820  -10.3570 C.2     345 VAL    0.0700
   5422 O         -44.1440   -3.9800   -9.2850 O.2     345 VAL    0.0900
   5423 CB        -46.6110   -2.4450  -10.1650 C.3     345 VAL   -0.0900
   5424 CG1       -46.0340   -1.5750  -11.2610 C.3     345 VAL    0.0900
   5425 CG2       -48.1250   -2.2900  -10.1130 C.3     345 VAL   -0.2700
   5426 HN        -47.5560   -4.3760   -8.8190 H       345 VAL    0.0900
   5427 HA        -46.5910   -4.2410  -11.3770 H       345 VAL    0.0900
   5428 HB        -46.2060   -2.1190   -9.1830 H       345 VAL    0.0900
   5429 HG11      -45.8000   -2.1910  -12.1540 H       345 VAL   -0.2700
   5430 HG12      -45.0970   -1.0930  -10.9070 H       345 VAL    0.0900
   5431 HG13      -46.7700   -0.7950  -11.5500 H       345 VAL    0.0900
   5432 HG21      -48.5440   -2.9040   -9.2870 H       345 VAL    0.0900
   5433 HG22      -48.5740   -2.6310  -11.0710 H       345 VAL    0.5100
   5434 HG23      -48.3910   -1.2270   -9.9340 H       345 VAL   -0.5100
   5435 N         -44.1160   -4.3240  -11.5090 N.am    346 ALA   -0.4700
   5436 CA        -42.6770   -4.5210  -11.5360 C.3     346 ALA    0.3100
   5437 C         -42.0080   -3.8190  -12.7080 C.2     346 ALA    0.0700
   5438 O         -41.2910   -4.4800  -13.4610 O.2     346 ALA    0.0900
   5439 CB        -42.3720   -6.0150  -11.5830 C.3     346 ALA   -0.2700
   5440 HN        -44.5930   -4.3790  -12.3820 H       346 ALA    0.0900
   5441 HA        -42.2550   -4.0760  -10.6460 H       346 ALA    0.0900
   5442 HB1       -42.8200   -6.4660  -12.4950 H       346 ALA    0.0900
   5443 HB2       -42.8030   -6.5170  -10.6900 H       346 ALA    0.5100
   5444 HB3       -41.2730   -6.1770  -11.6110 H       346 ALA   -0.5100
   5445 N         -42.2090   -2.4850  -12.8810 N.am    347 PRO   -0.2900
   5446 CA        -41.5830   -1.7580  -13.9970 C.3     347 PRO    0.0000
   5447 C         -40.1110   -1.4920  -13.7050 C.2     347 PRO    0.0900
   5448 O         -39.2910   -2.4170  -13.6640 O.2     347 PRO    0.0900
   5449 CB        -42.3770   -0.4410  -14.0620 C.3     347 PRO    0.0200
   5450 CG        -43.6270   -0.7030  -13.2610 C.3     347 PRO    0.0900
   5451 CD        -43.1280   -1.5970  -12.1540 C.3     347 PRO   -0.1800
   5452 HA        -41.6200   -2.3500  -14.8970 H       347 PRO    0.0900
   5453 HB1       -42.6300   -0.1840  -15.1130 H       347 PRO    0.0900
   5454 HB2       -41.7930    0.3940  -13.6190 H       347 PRO   -0.1800
   5455 HG1       -44.0520    0.2390  -12.8570 H       347 PRO    0.0900
   5456 HG2       -44.3990   -1.2140  -13.8740 H       347 PRO    0.0900
   5457 HD1       -42.5810   -1.0270  -11.3740 H       347 PRO    0.5100
   5458 HD2       -43.9500   -2.1830  -11.6920 H       347 PRO   -0.5100
   5459 N         -39.6220   -0.2520  -13.5120 N.am    348 ALA   -0.4700
   5460 CA        -38.2380    0.0260  -13.2270 C.3     348 ALA    0.3100
   5461 CAT       -36.9930    2.9790  -11.1690 C.3     348 ALA    0.0700
   5462 C         -38.2090    1.3830  -12.5540 C.2     348 ALA    0.0900
   5463 O         -39.1810    2.1330  -12.6310 O.2     348 ALA   -0.2700
   5464 CB        -37.3800    0.0500  -14.5110 C.3     348 ALA    0.0900
   5465 NT        -37.1060    1.7140  -11.8560 N.am    348 ALA    0.0900
   5466 HN        -40.2130    0.5490  -13.5600 H       348 ALA    0.0900
   5467 HNT       -36.3200    1.1030  -11.7840 H       348 ALA    0.5100
   5468 HA        -37.8800   -0.7410  -12.5560 H       348 ALA   -0.5100
   5469 HB1       -37.7500    0.8340  -15.2040 H       348 ALA   -0.4700
   5470 HB2       -37.4400   -0.9340  -15.0240 H       348 ALA    0.3100
   5471 HB3       -36.3220    0.2730  -14.2550 H       348 ALA   -0.1100
   5472 HT1       -37.8030    3.0630  -10.4120 H       348 ALA    0.0900
   5473 HT2       -37.0930    3.8120  -11.8970 H       348 ALA    0.0900
   5474 HT3       -36.0110    3.0410  -10.6540 H       348 ALA    0.0900
@<TRIPOS>BOND
     1    1    2 1
     2    2   13 1
     3    2    6 1
     4    2    4 1
     5    4    5 2
     6    6   15 1
     7    6    7 1
     8    7   17 1
     9    7    8 1
    10    8    9 1
    11    9   18 1
    12    9   19 1
    13    9   20 1
    14    3   10 1
    15    3   21 1
[truncated: 169,584 more chars]
