# Supplementary material for: The pocketome of G-protein-coupled receptors reveals previously untargeted allosteric sites
Source: Nat Commun. 2022 May 10;13:2567. doi: 10.1038/s41467-022-29609-6 (PMC9091257; doi:10.1038/s41467-022-29609-6)
Supplement: Supplementary file 4 — Supplementary Data 1 [file 41467_2022_29609_MOESM4_ESM.zip › docking_files/2hpy/mols.mol2]

# TRIPOS MOL2 file generated by SEED

@<TRIPOS>MOLECULE
methanamine
 8 7 0 0 0
****
USER_CHARGES
INVALID_CHARGES
Pose:   1 Cluster:   1 Fr_nu: 1987756 TotEn:   -60.45
@<TRIPOS>ATOM
      1 C1        -71.7660    5.6263  -58.5965 C.3    1 LIG       0.04000
      2 N1        -73.0500    4.9006  -58.5510 N.4    1 LIG      -0.30000
      3 H1        -71.0425    4.9929  -59.1130 H      1 LIG       0.09000
      4 H2        -71.9287    6.5596  -59.1389 H      1 LIG       0.09000
      5 H3        -71.4548    5.8191  -57.5680 H      1 LIG       0.09000
      6 H4        -73.7752    5.4511  -58.0729 H      1 LIG       0.33000
      7 H5        -72.9578    4.0077  -58.0486 H      1 LIG       0.33000
      8 H6        -73.3949    4.6894  -59.4968 H      1 LIG       0.33000
@<TRIPOS>BOND
      1       1       2 1
      2       1       3 1
      3       1       4 1
      4       1       5 1
      5       2       6 1
      6       2       7 1
      7       2       8 1
@<TRIPOS>ALT_TYPE
CGenFF_4.0_ALT_TYPE_SET
CGenFF_4.0 1 CG334 2 NG3P3 3 HGA3 4 HGA3 5 HGA3 6 HGP2 7 HGP2 8 HGP2
@<TRIPOS>MOLECULE
methanamine
 8 7 0 0 0
****
USER_CHARGES
INVALID_CHARGES
Pose:   2 Cluster:   2 Fr_nu: 1991680 TotEn:   -48.29
@<TRIPOS>ATOM
      1 C1        -56.9498    4.0526  -19.6482 C.3    1 LIG       0.04000
      2 N1        -55.8448    4.3644  -20.5751 N.4    1 LIG      -0.30000
      3 H1        -56.5724    3.3499  -18.9030 H      1 LIG       0.09000
      4 H2        -57.2682    4.9866  -19.1815 H      1 LIG       0.09000
      5 H3        -57.7594    3.6090  -20.2310 H      1 LIG       0.09000
      6 H4        -56.1423    5.0261  -21.3040 H      1 LIG       0.33000
      7 H5        -55.5019    3.5174  -21.0473 H      1 LIG       0.33000
      8 H6        -55.0483    4.7869  -20.0800 H      1 LIG       0.33000
@<TRIPOS>BOND
      1       1       2 1
      2       1       3 1
      3       1       4 1
      4       1       5 1
      5       2       6 1
      6       2       7 1
      7       2       8 1
@<TRIPOS>ALT_TYPE
CGenFF_4.0_ALT_TYPE_SET
CGenFF_4.0 1 CG334 2 NG3P3 3 HGA3 4 HGA3 5 HGA3 6 HGP2 7 HGP2 8 HGP2
@<TRIPOS>MOLECULE
methanamine
 8 7 0 0 0
****
USER_CHARGES
INVALID_CHARGES
Pose:   3 Cluster:   3 Fr_nu: 1992432 TotEn:   -43.01
@<TRIPOS>ATOM
      1 C1        -72.4092  -18.1473  -66.2260 C.3    1 LIG       0.04000
      2 N1        -73.3184  -17.1260  -66.7806 N.4    1 LIG      -0.30000
      3 H1        -72.9392  -19.1015  -66.2256 H      1 LIG       0.09000
      4 H2        -71.5249  -18.1896  -66.8647 H      1 LIG       0.09000
      5 H3        -72.1460  -17.8443  -65.2108 H      1 LIG       0.09000
      6 H4        -72.8714  -16.2002  -66.8062 H      1 LIG       0.33000
      7 H5        -74.1743  -17.0408  -66.2165 H      1 LIG       0.33000
      8 H6        -73.6027  -17.3591  -67.7412 H      1 LIG       0.33000
@<TRIPOS>BOND
      1       1       2 1
      2       1       3 1
      3       1       4 1
      4       1       5 1
      5       2       6 1
      6       2       7 1
      7       2       8 1
@<TRIPOS>ALT_TYPE
CGenFF_4.0_ALT_TYPE_SET
CGenFF_4.0 1 CG334 2 NG3P3 3 HGA3 4 HGA3 5 HGA3 6 HGP2 7 HGP2 8 HGP2
@<TRIPOS>MOLECULE
methanamine
 8 7 0 0 0
****
USER_CHARGES
INVALID_CHARGES
Pose:   4 Cluster:   4 Fr_nu: 1992845 TotEn:   -40.70
@<TRIPOS>ATOM
      1 C1        -57.2910    4.1035  -19.4979 C.3    1 LIG       0.04000
      2 N1        -55.8755    3.7279  -19.3171 N.4    1 LIG      -0.30000
      3 H1        -57.8722    3.1836  -19.5840 H      1 LIG       0.09000
      4 H2        -57.5977    4.6815  -18.6241 H      1 LIG       0.09000
      5 H3        -57.3643    4.7006  -20.4090 H      1 LIG       0.09000
      6 H4        -55.2754    4.5585  -19.2296 H      1 LIG       0.33000
      7 H5        -55.5291    3.1786  -20.1147 H      1 LIG       0.33000
      8 H6        -55.7438    3.1601  -18.4696 H      1 LIG       0.33000
@<TRIPOS>BOND
      1       1       2 1
      2       1       3 1
      3       1       4 1
      4       1       5 1
      5       2       6 1
      6       2       7 1
      7       2       8 1
@<TRIPOS>ALT_TYPE
CGenFF_4.0_ALT_TYPE_SET
CGenFF_4.0 1 CG334 2 NG3P3 3 HGA3 4 HGA3 5 HGA3 6 HGP2 7 HGP2 8 HGP2
@<TRIPOS>MOLECULE
methanamine
 8 7 0 0 0
****
USER_CHARGES
INVALID_CHARGES
Pose:   5 Cluster:   5 Fr_nu: 617724 TotEn:   -39.46
@<TRIPOS>ATOM
      1 C1        -75.5840  -26.9445  -46.1135 C.3    1 LIG       0.04000
      2 N1        -76.8734  -26.2275  -46.1419 N.4    1 LIG      -0.30000
      3 H1        -75.6485  -27.7173  -45.3454 H      1 LIG       0.09000
      4 H2        -75.4241  -27.3837  -47.1000 H      1 LIG       0.09000
      5 H3        -74.8037  -26.2190  -45.8756 H      1 LIG       0.09000
      6 H4        -76.8727  -25.4826  -46.8510 H      1 LIG       0.33000
      7 H5        -77.0785  -25.7900  -45.2338 H      1 LIG       0.33000
      8 H6        -77.6512  -26.8636  -46.3619 H      1 LIG       0.33000
@<TRIPOS>BOND
      1       1       2 1
      2       1       3 1
      3       1       4 1
      4       1       5 1
      5       2       6 1
      6       2       7 1
      7       2       8 1
@<TRIPOS>ALT_TYPE
CGenFF_4.0_ALT_TYPE_SET
CGenFF_4.0 1 CG334 2 NG3P3 3 HGA3 4 HGA3 5 HGA3 6 HGP2 7 HGP2 8 HGP2
@<TRIPOS>MOLECULE
methanamine
 8 7 0 0 0
****
USER_CHARGES
INVALID_CHARGES
Pose:   6 Cluster:   6 Fr_nu: 1997657 TotEn:   -38.34
@<TRIPOS>ATOM
      1 C1        -57.1152    4.2982  -19.6276 C.3    1 LIG       0.04000
      2 N1        -56.8725    2.8452  -19.7129 N.4    1 LIG      -0.30000
      3 H1        -58.1950    4.4553  -19.5989 H      1 LIG       0.09000
      4 H2        -56.6409    4.6632  -18.7147 H      1 LIG       0.09000
      5 H3        -56.6746    4.7628  -20.5118 H      1 LIG       0.09000
      6 H4        -55.8664    2.6343  -19.7433 H      1 LIG       0.33000
      7 H5        -57.2985    2.4434  -20.5585 H      1 LIG       0.33000
      8 H6        -57.2680    2.3509  -18.9021 H      1 LIG       0.33000
@<TRIPOS>BOND
      1       1       2 1
      2       1       3 1
      3       1       4 1
      4       1       5 1
      5       2       6 1
      6       2       7 1
      7       2       8 1
@<TRIPOS>ALT_TYPE
CGenFF_4.0_ALT_TYPE_SET
CGenFF_4.0 1 CG334 2 NG3P3 3 HGA3 4 HGA3 5 HGA3 6 HGP2 7 HGP2 8 HGP2
@<TRIPOS>MOLECULE
methanamine
 8 7 0 0 0
****
USER_CHARGES
INVALID_CHARGES
Pose:   7 Cluster:   7 Fr_nu: 348595 TotEn:   -32.96
@<TRIPOS>ATOM
      1 C1        -48.3361   -7.4256  -39.1694 C.3    1 LIG       0.04000
      2 N1        -47.3275   -6.3552  -39.2893 N.4    1 LIG      -0.30000
      3 H1        -48.8564   -7.5028  -40.1258 H      1 LIG       0.09000
      4 H2        -47.8121   -8.3533  -38.9315 H      1 LIG       0.09000
      5 H3        -49.0248   -7.1475  -38.3694 H      1 LIG       0.09000
      6 H4        -46.8021   -6.2354  -38.4134 H      1 LIG       0.33000
      7 H5        -47.7652   -5.4518  -39.5136 H      1 LIG       0.33000
      8 H6        -46.6473   -6.5627  -40.0324 H      1 LIG       0.33000
@<TRIPOS>BOND
      1       1       2 1
      2       1       3 1
      3       1       4 1
      4       1       5 1
      5       2       6 1
      6       2       7 1
      7       2       8 1
@<TRIPOS>ALT_TYPE
CGenFF_4.0_ALT_TYPE_SET
CGenFF_4.0 1 CG334 2 NG3P3 3 HGA3 4 HGA3 5 HGA3 6 HGP2 7 HGP2 8 HGP2
@<TRIPOS>MOLECULE
methanamine
 8 7 0 0 0
****
USER_CHARGES
INVALID_CHARGES
Pose:   8 Cluster:   8 Fr_nu: 2000511 TotEn:   -32.28
@<TRIPOS>ATOM
      1 C1        -56.7524    4.8613  -19.7834 C.3    1 LIG       0.04000
      2 N1        -55.4773    5.4710  -20.2072 N.4    1 LIG      -0.30000
      3 H1        -56.6419    4.5436  -18.7450 H      1 LIG       0.09000
      4 H2        -57.5334    5.6176  -19.8817 H      1 LIG       0.09000
      5 H3        -56.9478    4.0082  -20.4360 H      1 LIG       0.09000
      6 H4        -55.5211    5.7915  -21.1834 H      1 LIG       0.33000
      7 H5        -54.7000    4.8010  -20.1361 H      1 LIG       0.33000
      8 H6        -55.2390    6.2846  -19.6247 H      1 LIG       0.33000
@<TRIPOS>BOND
      1       1       2 1
      2       1       3 1
      3       1       4 1
      4       1       5 1
      5       2       6 1
      6       2       7 1
      7       2       8 1
@<TRIPOS>ALT_TYPE
CGenFF_4.0_ALT_TYPE_SET
CGenFF_4.0 1 CG334 2 NG3P3 3 HGA3 4 HGA3 5 HGA3 6 HGP2 7 HGP2 8 HGP2
@<TRIPOS>MOLECULE
methanol
 6 5 0 0 0
****
USER_CHARGES
INVALID_CHARGES
Pose:   1 Cluster:   1 Fr_nu: 143243 TotEn:   -20.73
@<TRIPOS>ATOM
      1 C1        -72.5598  -13.2457  -43.3052 C.3    1 LIG      -0.04000
      2 O1        -72.6295  -14.6554  -43.1950 O.3    1 LIG      -0.65000
      3 H1        -72.6113  -12.7986  -42.3093 H      1 LIG       0.09000
      4 H2        -73.3882  -12.8860  -43.9208 H      1 LIG       0.09000
      5 H3        -71.6128  -12.9723  -43.7763 H      1 LIG       0.09000
      6 H4        -72.5811  -15.0151  -44.0973 H      1 LIG       0.42000
@<TRIPOS>BOND
      1       1       2 1
      2       1       3 1
      3       1       4 1
      4       1       5 1
      5       2       6 1
@<TRIPOS>ALT_TYPE
CGenFF_4.0_ALT_TYPE_SET
CGenFF_4.0 1 CG331 2 OG311 3 HGA3 4 HGA3 5 HGA3 6 HGP1
@<TRIPOS>MOLECULE
methanol
 6 5 0 0 0
****
USER_CHARGES
INVALID_CHARGES
Pose:   2 Cluster:   2 Fr_nu: 9358674 TotEn:   -15.43
@<TRIPOS>ATOM
      1 C1        -71.6436  -12.8948  -43.5018 C.3    1 LIG      -0.04000
      2 O1        -71.4868  -14.2846  -43.2819 O.3    1 LIG      -0.65000
      3 H1        -71.3470  -12.3473  -42.6038 H      1 LIG       0.09000
      4 H2        -72.6870  -12.6789  -43.7450 H      1 LIG       0.09000
      5 H3        -71.0069  -12.5929  -44.3367 H      1 LIG       0.09000
      6 H4        -71.7594  -14.7356  -44.0992 H      1 LIG       0.42000
@<TRIPOS>BOND
      1       1       2 1
      2       1       3 1
      3       1       4 1
      4       1       5 1
      5       2       6 1
@<TRIPOS>ALT_TYPE
CGenFF_4.0_ALT_TYPE_SET
CGenFF_4.0 1 CG331 2 OG311 3 HGA3 4 HGA3 5 HGA3 6 HGP1
@<TRIPOS>MOLECULE
methanol
 6 5 0 0 0
****
USER_CHARGES
INVALID_CHARGES
Pose:   3 Cluster:   3 Fr_nu: 8989867 TotEn:   -13.51
@<TRIPOS>ATOM
      1 C1        -72.6102  -12.3272  -43.8693 C.3    1 LIG      -0.04000
      2 O1        -72.4542  -13.5737  -43.2164 O.3    1 LIG      -0.65000
      3 H1        -72.8439  -11.5554  -43.1317 H      1 LIG       0.09000
      4 H2        -73.4151  -12.3984  -44.6052 H      1 LIG       0.09000
      5 H3        -71.6768  -12.0723  -44.3766 H      1 LIG       0.09000
      6 H4        -72.2482  -14.2315  -43.9024 H      1 LIG       0.42000
@<TRIPOS>BOND
      1       1       2 1
      2       1       3 1
      3       1       4 1
      4       1       5 1
      5       2       6 1
@<TRIPOS>ALT_TYPE
CGenFF_4.0_ALT_TYPE_SET
CGenFF_4.0 1 CG331 2 OG311 3 HGA3 4 HGA3 5 HGA3 6 HGP1
@<TRIPOS>MOLECULE
methanol
 6 5 0 0 0
****
USER_CHARGES
INVALID_CHARGES
Pose:   4 Cluster:   4 Fr_nu: 232683 TotEn:   -12.29
@<TRIPOS>ATOM
      1 C1        -48.3303   -7.4563  -39.2056 C.3    1 LIG      -0.04000
      2 O1        -47.5740   -8.3346  -38.3925 O.3    1 LIG      -0.65000
      3 H1        -48.7030   -7.9972  -40.0789 H      1 LIG       0.09000
      4 H2        -47.7021   -6.6200  -39.5226 H      1 LIG       0.09000
      5 H3        -49.1756   -7.0759  -38.6274 H      1 LIG       0.09000
      6 H4        -47.2610   -7.8191  -37.6296 H      1 LIG       0.42000
@<TRIPOS>BOND
      1       1       2 1
      2       1       3 1
      3       1       4 1
      4       1       5 1
      5       2       6 1
@<TRIPOS>ALT_TYPE
CGenFF_4.0_ALT_TYPE_SET
CGenFF_4.0 1 CG331 2 OG311 3 HGA3 4 HGA3 5 HGA3 6 HGP1
@<TRIPOS>MOLECULE
methanol
 6 5 0 0 0
****
USER_CHARGES
INVALID_CHARGES
Pose:   5 Cluster:   5 Fr_nu: 1337111 TotEn:   -12.26
@<TRIPOS>ATOM
      1 C1        -75.5840  -26.8016  -46.0310 C.3    1 LIG      -0.04000
      2 O1        -75.9876  -28.1585  -46.0492 O.3    1 LIG      -0.65000
      3 H1        -75.0061  -26.6047  -45.1247 H      1 LIG       0.09000
      4 H2        -76.4666  -26.1575  -46.0602 H      1 LIG       0.09000
      5 H3        -74.9620  -26.6040  -46.9071 H      1 LIG       0.09000
      6 H4        -76.4968  -28.2940  -46.8666 H      1 LIG       0.42000
@<TRIPOS>BOND
      1       1       2 1
      2       1       3 1
      3       1       4 1
      4       1       5 1
      5       2       6 1
@<TRIPOS>ALT_TYPE
CGenFF_4.0_ALT_TYPE_SET
CGenFF_4.0 1 CG331 2 OG311 3 HGA3 4 HGA3 5 HGA3 6 HGP1
@<TRIPOS>MOLECULE
methanol
 6 5 0 0 0
****
USER_CHARGES
INVALID_CHARGES
Pose:   6 Cluster:   6 Fr_nu: 1337320 TotEn:   -12.04
@<TRIPOS>ATOM
      1 C1        -75.5840  -26.8016  -46.0310 C.3    1 LIG      -0.04000
      2 O1        -75.0179  -25.8119  -46.8703 O.3    1 LIG      -0.65000
      3 H1        -74.7954  -27.2734  -45.4396 H      1 LIG       0.09000
      4 H2        -76.0935  -27.5510  -46.6421 H      1 LIG       0.09000
      5 H3        -76.3057  -26.3289  -45.3607 H      1 LIG       0.09000
      6 H4        -75.7472  -25.4169  -47.3781 H      1 LIG       0.42000
@<TRIPOS>BOND
      1       1       2 1
      2       1       3 1
      3       1       4 1
      4       1       5 1
      5       2       6 1
@<TRIPOS>ALT_TYPE
CGenFF_4.0_ALT_TYPE_SET
CGenFF_4.0 1 CG331 2 OG311 3 HGA3 4 HGA3 5 HGA3 6 HGP1
@<TRIPOS>MOLECULE
methanol
 6 5 0 0 0
****
USER_CHARGES
INVALID_CHARGES
Pose:   7 Cluster:   7 Fr_nu: 2094165 TotEn:   -11.93
@<TRIPOS>ATOM
      1 C1        -65.4955   -7.7535  -43.5200 C.3    1 LIG      -0.04000
      2 O1        -64.9211   -8.6851  -42.6219 O.3    1 LIG      -0.65000
      3 H1        -66.5829   -7.8607  -43.5114 H      1 LIG       0.09000
      4 H2        -65.1092   -7.9310  -44.5269 H      1 LIG       0.09000
      5 H3        -65.2288   -6.7427  -43.2025 H      1 LIG       0.09000
      6 H4        -63.9574   -8.5594  -42.6577 H      1 LIG       0.42000
@<TRIPOS>BOND
      1       1       2 1
      2       1       3 1
      3       1       4 1
      4       1       5 1
      5       2       6 1
@<TRIPOS>ALT_TYPE
CGenFF_4.0_ALT_TYPE_SET
CGenFF_4.0 1 CG331 2 OG311 3 HGA3 4 HGA3 5 HGA3 6 HGP1
@<TRIPOS>MOLECULE
methanol
 6 5 0 0 0
****
USER_CHARGES
INVALID_CHARGES
Pose:   8 Cluster:   8 Fr_nu: 1124921 TotEn:   -11.25
@<TRIPOS>ATOM
      1 C1        -65.5621   -7.3500  -43.6579 C.3    1 LIG      -0.04000
      2 O1        -66.7980   -7.5522  -42.9975 O.3    1 LIG      -0.65000
      3 H1        -65.1410   -8.3157  -43.9482 H      1 LIG       0.09000
      4 H2        -64.8730   -6.8258  -42.9908 H      1 LIG       0.09000
      5 H3        -65.7315   -6.7453  -44.5519 H      1 LIG       0.09000
      6 H4        -67.1396   -6.6743  -42.7559 H      1 LIG       0.42000
@<TRIPOS>BOND
      1       1       2 1
      2       1       3 1
      3       1       4 1
      4       1       5 1
      5       2       6 1
@<TRIPOS>ALT_TYPE
CGenFF_4.0_ALT_TYPE_SET
CGenFF_4.0 1 CG331 2 OG311 3 HGA3 4 HGA3 5 HGA3 6 HGP1
@<TRIPOS>MOLECULE
methanol
 6 5 0 0 0
****
USER_CHARGES
INVALID_CHARGES
Pose:   9 Cluster:   9 Fr_nu: 3756496 TotEn:   -11.15
@<TRIPOS>ATOM
      1 C1        -75.3530  -27.9270  -46.2239 C.3    1 LIG      -0.04000
      2 O1        -75.7005  -29.2686  -45.9346 O.3    1 LIG      -0.65000
      3 H1        -74.9533  -27.4514  -45.3249 H      1 LIG       0.09000
      4 H2        -76.2375  -27.3875  -46.5718 H      1 LIG       0.09000
      5 H3        -74.5915  -27.9180  -47.0073 H      1 LIG       0.09000
      6 H4        -76.0505  -29.6562  -46.7549 H      1 LIG       0.42000
@<TRIPOS>BOND
      1       1       2 1
      2       1       3 1
      3       1       4 1
      4       1       5 1
      5       2       6 1
@<TRIPOS>ALT_TYPE
CGenFF_4.0_ALT_TYPE_SET
CGenFF_4.0 1 CG331 2 OG311 3 HGA3 4 HGA3 5 HGA3 6 HGP1
@<TRIPOS>MOLECULE
methanol
 6 5 0 0 0
****
USER_CHARGES
INVALID_CHARGES
Pose:  10 Cluster:  10 Fr_nu: 2094610 TotEn:   -10.94
@<TRIPOS>ATOM
      1 C1        -65.4955   -7.7535  -43.5200 C.3    1 LIG      -0.04000
      2 O1        -64.3765   -8.4290  -44.0641 O.3    1 LIG      -0.65000
      3 H1        -66.2578   -7.6285  -44.2929 H      1 LIG       0.09000
      4 H2        -65.1835   -6.7774  -43.1398 H      1 LIG       0.09000
      5 H3        -65.9053   -8.3478  -42.7000 H      1 LIG       0.09000
      6 H4        -63.7232   -8.5207  -43.3496 H      1 LIG       0.42000
@<TRIPOS>BOND
      1       1       2 1
      2       1       3 1
      3       1       4 1
      4       1       5 1
      5       2       6 1
@<TRIPOS>ALT_TYPE
CGenFF_4.0_ALT_TYPE_SET
CGenFF_4.0 1 CG331 2 OG311 3 HGA3 4 HGA3 5 HGA3 6 HGP1
@<TRIPOS>MOLECULE
methanol
 6 5 0 0 0
****
USER_CHARGES
INVALID_CHARGES
Pose:  11 Cluster:  11 Fr_nu: 161050 TotEn:   -10.90
@<TRIPOS>ATOM
      1 C1        -47.8185   -6.6815  -39.6100 C.3    1 LIG      -0.04000
      2 O1        -48.3786   -6.7067  -38.3100 O.3    1 LIG      -0.65000
      3 H1        -48.5933   -6.9103  -40.3459 H      1 LIG       0.09000
      4 H2        -47.0117   -7.4160  -39.6744 H      1 LIG       0.09000
      5 H3        -47.4172   -5.6843  -39.8049 H      1 LIG       0.09000
      6 H4        -47.6618   -6.4996  -37.6862 H      1 LIG       0.42000
@<TRIPOS>BOND
      1       1       2 1
      2       1       3 1
      3       1       4 1
      4       1       5 1
      5       2       6 1
@<TRIPOS>ALT_TYPE
CGenFF_4.0_ALT_TYPE_SET
CGenFF_4.0 1 CG331 2 OG311 3 HGA3 4 HGA3 5 HGA3 6 HGP1
@<TRIPOS>MOLECULE
methanol
 6 5 0 0 0
****
USER_CHARGES
INVALID_CHARGES
Pose:  12 Cluster:  12 Fr_nu: 130895 TotEn:   -10.48
@<TRIPOS>ATOM
      1 C1        -49.0288   -8.0328  -39.7149 C.3    1 LIG      -0.04000
      2 O1        -49.3557   -9.4003  -39.8813 O.3    1 LIG      -0.65000
      3 H1        -47.9451   -7.9248  -39.6245 H      1 LIG       0.09000
      4 H2        -49.5201   -7.6463  -38.8183 H      1 LIG       0.09000
      5 H3        -49.3767   -7.4754  -40.5877 H      1 LIG       0.09000
      6 H4        -50.3236   -9.4553  -39.9575 H      1 LIG       0.42000
@<TRIPOS>BOND
      1       1       2 1
      2       1       3 1
      3       1       4 1
      4       1       5 1
      5       2       6 1
@<TRIPOS>ALT_TYPE
CGenFF_4.0_ALT_TYPE_SET
CGenFF_4.0 1 CG331 2 OG311 3 HGA3 4 HGA3 5 HGA3 6 HGP1
@<TRIPOS>MOLECULE
methanol
 6 5 0 0 0
****
USER_CHARGES
INVALID_CHARGES
Pose:  13 Cluster:  13 Fr_nu: 1031968 TotEn:   -10.44
@<TRIPOS>ATOM
      1 C1        -47.8736   -8.2228  -38.7241 C.3    1 LIG      -0.04000
      2 O1        -46.8961   -9.1061  -38.2059 O.3    1 LIG      -0.65000
      3 H1        -48.7180   -8.7988  -39.1108 H      1 LIG       0.09000
      4 H2        -47.4342   -7.6195  -39.5226 H      1 LIG       0.09000
      5 H3        -48.2201   -7.5662  -37.9226 H      1 LIG       0.09000
      6 H4        -46.1644   -8.5588  -37.8731 H      1 LIG       0.42000
@<TRIPOS>BOND
      1       1       2 1
      2       1       3 1
      3       1       4 1
      4       1       5 1
      5       2       6 1
@<TRIPOS>ALT_TYPE
CGenFF_4.0_ALT_TYPE_SET
CGenFF_4.0 1 CG331 2 OG311 3 HGA3 4 HGA3 5 HGA3 6 HGP1
@<TRIPOS>MOLECULE
methanol
 6 5 0 0 0
****
USER_CHARGES
INVALID_CHARGES
Pose:  14 Cluster:  14 Fr_nu: 5304991 TotEn:   -10.21
@<TRIPOS>ATOM
      1 C1        -63.7340   -2.8327  -24.7453 C.3    1 LIG      -0.04000
      2 O1        -64.9054   -3.0830  -25.5000 O.3    1 LIG      -0.65000
      3 H1        -63.4510   -1.7822  -24.8480 H      1 LIG       0.09000
      4 H2        -62.9252   -3.4754  -25.1021 H      1 LIG       0.09000
      5 H3        -63.9347   -3.0525  -23.6941 H      1 LIG       0.09000
      6 H4        -65.1244   -4.0233  -25.3840 H      1 LIG       0.42000
@<TRIPOS>BOND
      1       1       2 1
      2       1       3 1
      3       1       4 1
      4       1       5 1
      5       2       6 1
@<TRIPOS>ALT_TYPE
CGenFF_4.0_ALT_TYPE_SET
CGenFF_4.0 1 CG331 2 OG311 3 HGA3 4 HGA3 5 HGA3 6 HGP1
@<TRIPOS>MOLECULE
methanol
 6 5 0 0 0
****
USER_CHARGES
INVALID_CHARGES
Pose:  15 Cluster:  15 Fr_nu: 154958 TotEn:   -10.08
@<TRIPOS>ATOM
      1 C1        -57.0396   -9.1055  -33.2683 C.3    1 LIG      -0.04000
      2 O1        -55.9055   -9.7431  -32.7100 O.3    1 LIG      -0.65000
      3 H1        -56.7610   -8.1104  -33.6239 H      1 LIG       0.09000
      4 H2        -57.8241   -9.0270  -32.5114 H      1 LIG       0.09000
      5 H3        -57.4047   -9.7010  -34.1083 H      1 LIG       0.09000
      6 H4        -56.1923  -10.6213  -32.4064 H      1 LIG       0.42000
@<TRIPOS>BOND
      1       1       2 1
      2       1       3 1
      3       1       4 1
      4       1       5 1
      5       2       6 1
@<TRIPOS>ALT_TYPE
CGenFF_4.0_ALT_TYPE_SET
CGenFF_4.0 1 CG331 2 OG311 3 HGA3 4 HGA3 5 HGA3 6 HGP1
@<TRIPOS>MOLECULE
methanol
 6 5 0 0 0
****
USER_CHARGES
INVALID_CHARGES
Pose:  16 Cluster:  16 Fr_nu: 330591 TotEn:    -9.93
@<TRIPOS>ATOM
      1 C1        -48.3832   -7.2807  -39.1063 C.3    1 LIG      -0.04000
      2 O1        -48.8517   -8.4806  -39.6937 O.3    1 LIG      -0.65000
      3 H1        -47.2929   -7.3093  -39.0372 H      1 LIG       0.09000
      4 H2        -48.8191   -7.1670  -38.1105 H      1 LIG       0.09000
      5 H3        -48.6843   -6.4373  -39.7322 H      1 LIG       0.09000
      6 H4        -49.8211   -8.4175  -39.7377 H      1 LIG       0.42000
@<TRIPOS>BOND
      1       1       2 1
      2       1       3 1
      3       1       4 1
      4       1       5 1
      5       2       6 1
@<TRIPOS>ALT_TYPE
CGenFF_4.0_ALT_TYPE_SET
CGenFF_4.0 1 CG331 2 OG311 3 HGA3 4 HGA3 5 HGA3 6 HGP1
@<TRIPOS>MOLECULE
methanol
 6 5 0 0 0
****
USER_CHARGES
INVALID_CHARGES
Pose:  17 Cluster:  17 Fr_nu: 1029534 TotEn:    -9.73
@<TRIPOS>ATOM
      1 C1        -47.8295   -7.8477  -38.9787 C.3    1 LIG      -0.04000
      2 O1        -48.0759   -9.2407  -39.0362 O.3    1 LIG      -0.65000
      3 H1        -46.7779   -7.6726  -38.7386 H      1 LIG       0.09000
      4 H2        -48.4685   -7.3948  -38.2164 H      1 LIG       0.09000
      5 H3        -48.0572   -7.4060  -39.9517 H      1 LIG       0.09000
      6 H4        -49.0174   -9.3555  -39.2509 H      1 LIG       0.42000
@<TRIPOS>BOND
      1       1       2 1
      2       1       3 1
      3       1       4 1
      4       1       5 1
      5       2       6 1
@<TRIPOS>ALT_TYPE
CGenFF_4.0_ALT_TYPE_SET
CGenFF_4.0 1 CG331 2 OG311 3 HGA3 4 HGA3 5 HGA3 6 HGP1
@<TRIPOS>MOLECULE
methanol
 6 5 0 0 0
****
USER_CHARGES
INVALID_CHARGES
Pose:  18 Cluster:  18 Fr_nu: 566837 TotEn:    -9.13
@<TRIPOS>ATOM
      1 C1        -75.9510  -26.7990  -46.3049 C.3    1 LIG      -0.04000
      2 O1        -75.0775  -26.5135  -45.2279 O.3    1 LIG      -0.65000
      3 H1        -75.9551  -27.8749  -46.4963 H      1 LIG       0.09000
      4 H2        -75.6196  -26.2608  -47.1966 H      1 LIG       0.09000
      5 H3        -76.9600  -26.4746  -46.0398 H      1 LIG       0.09000
      6 H4        -75.1008  -25.5513  -45.0887 H      1 LIG       0.42000
@<TRIPOS>BOND
      1       1       2 1
      2       1       3 1
      3       1       4 1
      4       1       5 1
      5       2       6 1
@<TRIPOS>ALT_TYPE
CGenFF_4.0_ALT_TYPE_SET
CGenFF_4.0 1 CG331 2 OG311 3 HGA3 4 HGA3 5 HGA3 6 HGP1
@<TRIPOS>MOLECULE
methanol
 6 5 0 0 0
****
USER_CHARGES
INVALID_CHARGES
Pose:  19 Cluster:  19 Fr_nu: 187394 TotEn:    -9.11
@<TRIPOS>ATOM
      1 C1        -48.3436   -6.4942  -39.0304 C.3    1 LIG      -0.04000
      2 O1        -47.3538   -7.5064  -39.0223 O.3    1 LIG      -0.65000
      3 H1        -49.0364   -6.6677  -39.8575 H      1 LIG       0.09000
      4 H2        -47.8660   -5.5172  -39.1401 H      1 LIG       0.09000
      5 H3        -48.8920   -6.5256  -38.0861 H      1 LIG       0.09000
      6 H4        -46.7591   -7.3183  -38.2762 H      1 LIG       0.42000
@<TRIPOS>BOND
      1       1       2 1
      2       1       3 1
      3       1       4 1
      4       1       5 1
      5       2       6 1
@<TRIPOS>ALT_TYPE
CGenFF_4.0_ALT_TYPE_SET
CGenFF_4.0 1 CG331 2 OG311 3 HGA3 4 HGA3 5 HGA3 6 HGP1
@<TRIPOS>MOLECULE
methanol
 6 5 0 0 0
****
USER_CHARGES
INVALID_CHARGES
Pose:  20 Cluster:  20 Fr_nu: 154527 TotEn:    -8.91
@<TRIPOS>ATOM
      1 C1        -56.7550   -9.5768  -33.5772 C.3    1 LIG      -0.04000
      2 O1        -57.7648   -9.8243  -34.5381 O.3    1 LIG      -0.65000
      3 H1        -57.1918   -9.5944  -32.5757 H      1 LIG       0.09000
      4 H2        -56.2981   -8.6028  -33.7699 H      1 LIG       0.09000
      5 H3        -55.9930  -10.3560  -33.6535 H      1 LIG       0.09000
      6 H4        -57.3392   -9.8006  -35.4122 H      1 LIG       0.42000
@<TRIPOS>BOND
      1       1       2 1
      2       1       3 1
      3       1       4 1
      4       1       5 1
      5       2       6 1
@<TRIPOS>ALT_TYPE
CGenFF_4.0_ALT_TYPE_SET
CGenFF_4.0 1 CG331 2 OG311 3 HGA3 4 HGA3 5 HGA3 6 HGP1
@<TRIPOS>MOLECULE
methanol
 6 5 0 0 0
****
USER_CHARGES
INVALID_CHARGES
Pose:  21 Cluster:  21 Fr_nu:   6515 TotEn:    -8.75
@<TRIPOS>ATOM
      1 C1        -75.0997  -26.3576  -46.0120 C.3    1 LIG      -0.04000
      2 O1        -74.1991  -25.3276  -45.6481 O.3    1 LIG      -0.65000
      3 H1        -74.5780  -27.1007  -46.6201 H      1 LIG       0.09000
      4 H2        -75.9340  -25.9313  -46.5749 H      1 LIG       0.09000
      5 H3        -75.4800  -26.8340  -45.1054 H      1 LIG       0.09000
      6 H4        -74.6979  -24.6888  -45.1107 H      1 LIG       0.42000
@<TRIPOS>BOND
      1       1       2 1
      2       1       3 1
      3       1       4 1
      4       1       5 1
      5       2       6 1
@<TRIPOS>ALT_TYPE
CGenFF_4.0_ALT_TYPE_SET
CGenFF_4.0 1 CG331 2 OG311 3 HGA3 4 HGA3 5 HGA3 6 HGP1
@<TRIPOS>MOLECULE
methanol
 6 5 0 0 0
****
USER_CHARGES
INVALID_CHARGES
Pose:  22 Cluster:  22 Fr_nu: 335311 TotEn:    -8.73
@<TRIPOS>ATOM
      1 C1        -62.7614   -6.6761  -53.6075 C.3    1 LIG      -0.04000
      2 O1        -62.8402   -6.9850  -52.2280 O.3    1 LIG      -0.65000
      3 H1        -62.2159   -5.7387  -53.7411 H      1 LIG       0.09000
      4 H2        -63.7696   -6.5852  -54.0196 H      1 LIG       0.09000
      5 H3        -62.2307   -7.4805  -54.1221 H      1 LIG       0.09000
      6 H4        -63.3303   -7.8214  -52.1502 H      1 LIG       0.42000
@<TRIPOS>BOND
      1       1       2 1
      2       1       3 1
      3       1       4 1
      4       1       5 1
      5       2       6 1
@<TRIPOS>ALT_TYPE
CGenFF_4.0_ALT_TYPE_SET
CGenFF_4.0 1 CG331 2 OG311 3 HGA3 4 HGA3 5 HGA3 6 HGP1
@<TRIPOS>MOLECULE
methanol
 6 5 0 0 0
****
USER_CHARGES
INVALID_CHARGES
Pose:  23 Cluster:  23 Fr_nu: 1340342 TotEn:    -8.62
@<TRIPOS>ATOM
      1 C1        -76.0634  -26.9779  -46.2577 C.3    1 LIG      -0.04000
      2 O1        -75.0986  -27.6156  -47.0742 O.3    1 LIG      -0.65000
      3 H1        -75.5840  -26.1867  -45.6760 H      1 LIG       0.09000
      4 H2        -76.5182  -27.7124  -45.5881 H      1 LIG       0.09000
      5 H3        -76.8359  -26.5413  -46.8951 H      1 LIG       0.09000
      6 H4        -75.5612  -28.3100  -47.5737 H      1 LIG       0.42000
@<TRIPOS>BOND
      1       1       2 1
      2       1       3 1
      3       1       4 1
      4       1       5 1
      5       2       6 1
@<TRIPOS>ALT_TYPE
CGenFF_4.0_ALT_TYPE_SET
CGenFF_4.0 1 CG331 2 OG311 3 HGA3 4 HGA3 5 HGA3 6 HGP1
@<TRIPOS>MOLECULE
methanol
 6 5 0 0 0
****
USER_CHARGES
INVALID_CHARGES
Pose:  24 Cluster:  24 Fr_nu: 464507 TotEn:    -8.45
@<TRIPOS>ATOM
      1 C1        -60.8706  -20.0975  -39.7800 C.3    1 LIG      -0.04000
      2 O1        -60.3682  -18.7779  -39.6771 O.3    1 LIG      -0.65000
      3 H1        -61.6994  -20.1181  -40.4920 H      1 LIG       0.09000
      4 H2        -61.2113  -20.4363  -38.7983 H      1 LIG       0.09000
      5 H3        -60.0730  -20.7550  -40.1337 H      1 LIG       0.09000
      6 H4        -59.6359  -18.8002  -39.0376 H      1 LIG       0.42000
@<TRIPOS>BOND
      1       1       2 1
      2       1       3 1
      3       1       4 1
      4       1       5 1
      5       2       6 1
@<TRIPOS>ALT_TYPE
CGenFF_4.0_ALT_TYPE_SET
CGenFF_4.0 1 CG331 2 OG311 3 HGA3 4 HGA3 5 HGA3 6 HGP1
@<TRIPOS>MOLECULE
methanol
 6 5 0 0 0
****
USER_CHARGES
INVALID_CHARGES
Pose:  25 Cluster:  25 Fr_nu: 2791908 TotEn:    -8.34
@<TRIPOS>ATOM
      1 C1        -60.5961  -20.2940  -39.6950 C.3    1 LIG      -0.04000
      2 O1        -61.5615  -19.2962  -39.9722 O.3    1 LIG      -0.65000
      3 H1        -59.6572  -20.0423  -40.1944 H      1 LIG       0.09000
      4 H2        -60.9602  -21.2624  -40.0473 H      1 LIG       0.09000
      5 H3        -60.4314  -20.3393  -38.6160 H      1 LIG       0.09000
      6 H4        -62.3789  -19.5543  -39.5129 H      1 LIG       0.42000
@<TRIPOS>BOND
      1       1       2 1
      2       1       3 1
      3       1       4 1
      4       1       5 1
      5       2       6 1
@<TRIPOS>ALT_TYPE
CGenFF_4.0_ALT_TYPE_SET
CGenFF_4.0 1 CG331 2 OG311 3 HGA3 4 HGA3 5 HGA3 6 HGP1
@<TRIPOS>MOLECULE
methanol
 6 5 0 0 0
****
USER_CHARGES
INVALID_CHARGES
Pose:  26 Cluster:  26 Fr_nu: 410412 TotEn:    -7.68
@<TRIPOS>ATOM
      1 C1        -75.6324  -26.9569  -46.5186 C.3    1 LIG      -0.04000
      2 O1        -76.7323  -26.3264  -45.8885 O.3    1 LIG      -0.65000
      3 H1        -74.7522  -26.8842  -45.8751 H      1 LIG       0.09000
      4 H2        -75.4356  -26.4740  -47.4791 H      1 LIG       0.09000
      5 H3        -75.8735  -28.0095  -46.6847 H      1 LIG       0.09000
      6 H4        -77.4926  -26.4115  -46.4889 H      1 LIG       0.42000
@<TRIPOS>BOND
      1       1       2 1
      2       1       3 1
      3       1       4 1
      4       1       5 1
      5       2       6 1
@<TRIPOS>ALT_TYPE
CGenFF_4.0_ALT_TYPE_SET
CGenFF_4.0 1 CG331 2 OG311 3 HGA3 4 HGA3 5 HGA3 6 HGP1
@<TRIPOS>MOLECULE
methanol
 6 5 0 0 0
****
USER_CHARGES
INVALID_CHARGES
Pose:  27 Cluster:  27 Fr_nu: 465739 TotEn:    -7.13
@<TRIPOS>ATOM
      1 C1        -60.8706  -20.0975  -39.7800 C.3    1 LIG      -0.04000
      2 O1        -61.5575  -20.3070  -38.5599 O.3    1 LIG      -0.65000
      3 H1        -59.7938  -20.1737  -39.6106 H      1 LIG       0.09000
      4 H2        -61.1191  -19.1087  -40.1740 H      1 LIG       0.09000
      5 H3        -61.1793  -20.8615  -40.4974 H      1 LIG       0.09000
      6 H4        -62.5081  -20.2315  -38.7507 H      1 LIG       0.42000
@<TRIPOS>BOND
      1       1       2 1
      2       1       3 1
      3       1       4 1
      4       1       5 1
      5       2       6 1
@<TRIPOS>ALT_TYPE
CGenFF_4.0_ALT_TYPE_SET
CGenFF_4.0 1 CG331 2 OG311 3 HGA3 4 HGA3 5 HGA3 6 HGP1
@<TRIPOS>MOLECULE
methanol
 6 5 0 0 0
****
USER_CHARGES
INVALID_CHARGES
Pose:  28 Cluster:  28 Fr_nu: 218606 TotEn:    -6.31
@<TRIPOS>ATOM
      1 C1        -47.8614   -6.2486  -39.4650 C.3    1 LIG      -0.04000
      2 O1        -49.0339   -7.0418  -39.4476 O.3    1 LIG      -0.65000
      3 H1        -47.7750   -5.7039  -38.5215 H      1 LIG       0.09000
      4 H2        -47.9083   -5.5457  -40.3007 H      1 LIG       0.09000
      5 H3        -46.9931   -6.9002  -39.5877 H      1 LIG       0.09000
      6 H4        -49.0755   -7.5087  -40.2997 H      1 LIG       0.42000
@<TRIPOS>BOND
      1       1       2 1
      2       1       3 1
      3       1       4 1
      4       1       5 1
      5       2       6 1
@<TRIPOS>ALT_TYPE
CGenFF_4.0_ALT_TYPE_SET
CGenFF_4.0 1 CG331 2 OG311 3 HGA3 4 HGA3 5 HGA3 6 HGP1
@<TRIPOS>MOLECULE
methanol
 6 5 0 0 0
****
USER_CHARGES
INVALID_CHARGES
Pose:  29 Cluster:  29 Fr_nu: 400548 TotEn:    -6.01
@<TRIPOS>ATOM
      1 C1        -48.1578   -7.2143  -38.8607 C.3    1 LIG      -0.04000
      2 O1        -47.6776   -5.9125  -39.1419 O.3    1 LIG      -0.65000
      3 H1        -48.7488   -7.5760  -39.7057 H      1 LIG       0.09000
      4 H2        -48.7719   -7.1898  -37.9569 H      1 LIG       0.09000
      5 H3        -47.3066   -7.8807  -38.7025 H      1 LIG       0.09000
      6 H4        -47.1592   -5.6265  -38.3704 H      1 LIG       0.42000
@<TRIPOS>BOND
      1       1       2 1
      2       1       3 1
      3       1       4 1
      4       1       5 1
      5       2       6 1
@<TRIPOS>ALT_TYPE
CGenFF_4.0_ALT_TYPE_SET
CGenFF_4.0 1 CG331 2 OG311 3 HGA3 4 HGA3 5 HGA3 6 HGP1
@<TRIPOS>MOLECULE
furan
 9 9 0 0 0
****
USER_CHARGES
INVALID_CHARGES
Pose:   1 Cluster:   1 Fr_nu: 264313 TotEn:   -11.46
@<TRIPOS>ATOM
      1 C1        -66.5666   -6.7892  -44.9344 C.2    1 LIG      -0.26000
      2 C2        -65.2811   -7.2796  -45.2663 C.2    1 LIG      -0.26000
      3 C3        -66.8479   -7.2744  -43.6784 C.2    1 LIG       0.09300
      4 C4        -64.8684   -8.0293  -44.1894 C.2    1 LIG       0.09300
      5 O1        -65.8178   -8.0311  -43.2172 O.3    1 LIG      -0.29200
      6 H1        -67.2081   -6.1613  -45.5356 H      1 LIG       0.17500
      7 H2        -64.7248   -7.1078  -46.1765 H      1 LIG       0.17500
      8 H3        -67.6916   -7.1765  -43.0108 H      1 LIG       0.13800
      9 H4        -63.9743   -8.5949  -43.9710 H      1 LIG       0.13800
@<TRIPOS>BOND
      1       1       2 1
      2       1       3 2
      3       2       4 2
      4       3       5 1
      5       4       5 1
      6       1       6 1
      7       2       7 1
      8       3       8 1
      9       4       9 1
@<TRIPOS>ALT_TYPE
CGenFF_4.0_ALT_TYPE_SET
CGenFF_4.0 1 CG2R51 2 CG2R51 3 CG2R51 4 CG2R51 5 OG2R50 6 HGR51 7 HGR51 8 HGR52 9 HGR52
@<TRIPOS>MOLECULE
furan
 9 9 0 0 0
****
USER_CHARGES
INVALID_CHARGES
Pose:   2 Cluster:   2 Fr_nu:  23671 TotEn:   -11.12
@<TRIPOS>ATOM
      1 C1        -69.7481   -6.0126  -45.7970 C.2    1 LIG      -0.26000
      2 C2        -68.3684   -5.8641  -45.5185 C.2    1 LIG      -0.26000
      3 C3        -69.8314   -6.4189  -47.1085 C.2    1 LIG       0.09300
      4 C4        -67.7070   -6.1904  -46.6796 C.2    1 LIG       0.09300
      5 O1        -68.5917   -6.5298  -47.6536 O.3    1 LIG      -0.29200
      6 H1        -70.5779   -5.8441  -45.1260 H      1 LIG       0.17500
      7 H2        -67.9130   -5.5578  -44.5878 H      1 LIG       0.17500
      8 H3        -70.6543   -6.6594  -47.7658 H      1 LIG       0.13800
      9 H4        -66.6646   -6.2293  -46.9604 H      1 LIG       0.13800
@<TRIPOS>BOND
      1       1       2 1
      2       1       3 2
      3       2       4 2
      4       3       5 1
      5       4       5 1
      6       1       6 1
      7       2       7 1
      8       3       8 1
      9       4       9 1
@<TRIPOS>ALT_TYPE
CGenFF_4.0_ALT_TYPE_SET
CGenFF_4.0 1 CG2R51 2 CG2R51 3 CG2R51 4 CG2R51 5 OG2R50 6 HGR51 7 HGR51 8 HGR52 9 HGR52
@<TRIPOS>MOLECULE
furan
 9 9 0 0 0
****
USER_CHARGES
INVALID_CHARGES
Pose:   3 Cluster:   3 Fr_nu:  14218 TotEn:   -10.84
@<TRIPOS>ATOM
      1 C1        -68.8880   -6.2881  -47.4744 C.2    1 LIG      -0.26000
      2 C2        -68.0707   -6.1113  -48.6163 C.2    1 LIG      -0.26000
      3 C3        -68.1095   -5.9510  -46.3916 C.2    1 LIG       0.09300
      4 C4        -66.8511   -5.6786  -48.1500 C.2    1 LIG       0.09300
      5 O1        -66.8665   -5.5782  -46.7949 O.3    1 LIG      -0.29200
      6 H1        -69.9156   -6.6202  -47.4443 H      1 LIG       0.17500
      7 H2        -68.3373   -6.2781  -49.6500 H      1 LIG       0.17500
      8 H3        -68.2830   -5.9234  -45.3257 H      1 LIG       0.13800
      9 H4        -65.9195   -5.4128  -48.6280 H      1 LIG       0.13800
@<TRIPOS>BOND
      1       1       2 1
      2       1       3 2
      3       2       4 2
      4       3       5 1
      5       4       5 1
      6       1       6 1
      7       2       7 1
      8       3       8 1
      9       4       9 1
@<TRIPOS>ALT_TYPE
CGenFF_4.0_ALT_TYPE_SET
CGenFF_4.0 1 CG2R51 2 CG2R51 3 CG2R51 4 CG2R51 5 OG2R50 6 HGR51 7 HGR51 8 HGR52 9 HGR52
@<TRIPOS>MOLECULE
furan
 9 9 0 0 0
****
USER_CHARGES
INVALID_CHARGES
Pose:   4 Cluster:   4 Fr_nu:  63024 TotEn:   -10.69
@<TRIPOS>ATOM
      1 C1        -72.0472  -24.8766  -42.3323 C.2    1 LIG      -0.26000
      2 C2        -70.8222  -24.1686  -42.3689 C.2    1 LIG      -0.26000
      3 C3        -72.4594  -24.9945  -43.6393 C.2    1 LIG       0.09300
      4 C4        -70.5731  -23.9045  -43.6956 C.2    1 LIG       0.09300
      5 O1        -71.5663  -24.4048  -44.4766 O.3    1 LIG      -0.29200
      6 H1        -72.5652  -25.2532  -41.4622 H      1 LIG       0.17500
      7 H2        -70.1987  -23.8863  -41.5328 H      1 LIG       0.17500
      8 H3        -73.3179  -25.4463  -44.1146 H      1 LIG       0.13800
      9 H4        -69.7757  -23.3984  -44.2202 H      1 LIG       0.13800
@<TRIPOS>BOND
      1       1       2 1
      2       1       3 2
      3       2       4 2
      4       3       5 1
      5       4       5 1
      6       1       6 1
      7       2       7 1
      8       3       8 1
      9       4       9 1
@<TRIPOS>ALT_TYPE
CGenFF_4.0_ALT_TYPE_SET
CGenFF_4.0 1 CG2R51 2 CG2R51 3 CG2R51 4 CG2R51 5 OG2R50 6 HGR51 7 HGR51 8 HGR52 9 HGR52
@<TRIPOS>MOLECULE
furan
 9 9 0 0 0
****
USER_CHARGES
INVALID_CHARGES
Pose:   5 Cluster:   5 Fr_nu: 212445 TotEn:   -10.43
@<TRIPOS>ATOM
      1 C1        -65.6971   -7.3390  -43.6284 C.2    1 LIG      -0.26000
      2 C2        -66.1741   -6.5502  -44.7024 C.2    1 LIG      -0.26000
      3 C3        -64.5657   -7.9699  -44.0909 C.2    1 LIG       0.09300
      4 C4        -65.3001   -6.7551  -45.7445 C.2    1 LIG       0.09300
      5 O1        -64.3167   -7.6192  -45.3799 O.3    1 LIG      -0.29200
      6 H1        -66.1248   -7.4361  -42.6410 H      1 LIG       0.17500
      7 H2        -67.0458   -5.9119  -44.7151 H      1 LIG       0.17500
      8 H3        -63.8620   -8.6610  -43.6502 H      1 LIG       0.13800
      9 H4        -65.2419   -6.3802  -46.7560 H      1 LIG       0.13800
@<TRIPOS>BOND
      1       1       2 1
      2       1       3 2
      3       2       4 2
      4       3       5 1
      5       4       5 1
      6       1       6 1
      7       2       7 1
      8       3       8 1
      9       4       9 1
@<TRIPOS>ALT_TYPE
CGenFF_4.0_ALT_TYPE_SET
CGenFF_4.0 1 CG2R51 2 CG2R51 3 CG2R51 4 CG2R51 5 OG2R50 6 HGR51 7 HGR51 8 HGR52 9 HGR52
@<TRIPOS>MOLECULE
furan
 9 9 0 0 0
****
USER_CHARGES
INVALID_CHARGES
Pose:   6 Cluster:   6 Fr_nu: 2033744 TotEn:   -10.14
@<TRIPOS>ATOM
      1 C1        -66.2055   -7.3474  -43.4035 C.2    1 LIG      -0.26000
      2 C2        -67.1816   -7.1879  -44.4160 C.2    1 LIG      -0.26000
      3 C3        -65.1527   -8.0113  -43.9891 C.2    1 LIG       0.09300
      4 C4        -66.6555   -7.7655  -45.5481 C.2    1 LIG       0.09300
      5 O1        -65.4190   -8.2697  -45.2963 O.3    1 LIG      -0.29200
      6 H1        -66.2625   -7.0200  -42.3755 H      1 LIG       0.17500
      7 H2        -68.1475   -6.7113  -44.3312 H      1 LIG       0.17500
      8 H3        -64.1927   -8.3538  -43.6310 H      1 LIG       0.13800
      9 H4        -67.0157   -7.8931  -46.5586 H      1 LIG       0.13800
@<TRIPOS>BOND
      1       1       2 1
      2       1       3 2
      3       2       4 2
      4       3       5 1
      5       4       5 1
      6       1       6 1
      7       2       7 1
      8       3       8 1
      9       4       9 1
@<TRIPOS>ALT_TYPE
CGenFF_4.0_ALT_TYPE_SET
CGenFF_4.0 1 CG2R51 2 CG2R51 3 CG2R51 4 CG2R51 5 OG2R50 6 HGR51 7 HGR51 8 HGR52 9 HGR52
@<TRIPOS>MOLECULE
furan
 9 9 0 0 0
****
USER_CHARGES
INVALID_CHARGES
Pose:   7 Cluster:   7 Fr_nu:   9638 TotEn:   -10.09
@<TRIPOS>ATOM
      1 C1        -65.5560   -6.3252  -45.5823 C.2    1 LIG      -0.26000
      2 C2        -65.0752   -7.2226  -44.5992 C.2    1 LIG      -0.26000
      3 C3        -65.1899   -6.8571  -46.7968 C.2    1 LIG       0.09300
      4 C4        -64.4496   -8.2390  -45.2830 C.2    1 LIG       0.09300
      5 O1        -64.5152   -8.0237  -46.6231 O.3    1 LIG      -0.29200
      6 H1        -66.1008   -5.4055  -45.4254 H      1 LIG       0.17500
      7 H2        -65.1726   -7.1391  -43.5264 H      1 LIG       0.17500
      8 H3        -65.3276   -6.5449  -47.8218 H      1 LIG       0.13800
      9 H4        -63.9366   -9.1396  -44.9786 H      1 LIG       0.13800
@<TRIPOS>BOND
      1       1       2 1
      2       1       3 2
      3       2       4 2
      4       3       5 1
      5       4       5 1
      6       1       6 1
      7       2       7 1
      8       3       8 1
      9       4       9 1
@<TRIPOS>ALT_TYPE
CGenFF_4.0_ALT_TYPE_SET
CGenFF_4.0 1 CG2R51 2 CG2R51 3 CG2R51 4 CG2R51 5 OG2R50 6 HGR51 7 HGR51 8 HGR52 9 HGR52
@<TRIPOS>MOLECULE
furan
 9 9 0 0 0
****
USER_CHARGES
INVALID_CHARGES
Pose:   8 Cluster:   8 Fr_nu: 2289709 TotEn:    -9.94
@<TRIPOS>ATOM
      1 C1        -75.7204  -27.3962  -46.4454 C.2    1 LIG      -0.26000
      2 C2        -74.7410  -28.3651  -46.1210 C.2    1 LIG      -0.26000
      3 C3        -75.3002  -26.2203  -45.8685 C.2    1 LIG       0.09300
      4 C4        -73.7921  -27.7121  -45.3692 C.2    1 LIG       0.09300
      5 O1        -74.1255  -26.4044  -45.2108 O.3    1 LIG      -0.29200
      6 H1        -76.6203  -27.5374  -47.0264 H      1 LIG       0.17500
      7 H2        -74.7282  -29.4087  -46.4004 H      1 LIG       0.17500
      8 H3        -75.7019  -25.2180  -45.8365 H      1 LIG       0.13800
      9 H4        -72.8700  -28.0200  -44.8980 H      1 LIG       0.13800
@<TRIPOS>BOND
      1       1       2 1
      2       1       3 2
      3       2       4 2
      4       3       5 1
      5       4       5 1
      6       1       6 1
      7       2       7 1
      8       3       8 1
      9       4       9 1
@<TRIPOS>ALT_TYPE
CGenFF_4.0_ALT_TYPE_SET
CGenFF_4.0 1 CG2R51 2 CG2R51 3 CG2R51 4 CG2R51 5 OG2R50 6 HGR51 7 HGR51 8 HGR52 9 HGR52
@<TRIPOS>MOLECULE
furan
 9 9 0 0 0
****
USER_CHARGES
INVALID_CHARGES
Pose:   9 Cluster:   9 Fr_nu: 745357 TotEn:    -9.91
@<TRIPOS>ATOM
      1 C1        -71.1715  -25.1270  -43.9327 C.2    1 LIG      -0.26000
      2 C2        -70.0071  -24.4735  -43.4634 C.2    1 LIG      -0.26000
      3 C3        -72.1730  -24.8067  -43.0459 C.2    1 LIG       0.09300
      4 C4        -70.3800  -23.8004  -42.3233 C.2    1 LIG       0.09300
      5 O1        -71.6988  -23.9982  -42.0620 O.3    1 LIG      -0.29200
      6 H1        -71.2685  -25.7535  -44.8076 H      1 LIG       0.17500
      7 H2        -69.0195  -24.4908  -43.9014 H      1 LIG       0.17500
      8 H3        -73.2213  -25.0590  -42.9790 H      1 LIG       0.13800
      9 H4        -69.8537  -23.1699  -41.6215 H      1 LIG       0.13800
@<TRIPOS>BOND
      1       1       2 1
      2       1       3 2
      3       2       4 2
      4       3       5 1
      5       4       5 1
      6       1       6 1
      7       2       7 1
      8       3       8 1
      9       4       9 1
@<TRIPOS>ALT_TYPE
CGenFF_4.0_ALT_TYPE_SET
CGenFF_4.0 1 CG2R51 2 CG2R51 3 CG2R51 4 CG2R51 5 OG2R50 6 HGR51 7 HGR51 8 HGR52 9 HGR52
@<TRIPOS>MOLECULE
furan
 9 9 0 0 0
****
USER_CHARGES
INVALID_CHARGES
Pose:  10 Cluster:  10 Fr_nu: 356521 TotEn:    -9.88
@<TRIPOS>ATOM
      1 C1        -68.4153   -6.0654  -47.7808 C.2    1 LIG      -0.26000
      2 C2        -67.6363   -5.7580  -46.6398 C.2    1 LIG      -0.26000
      3 C3        -67.5815   -6.7397  -48.6423 C.2    1 LIG       0.09300
      4 C4        -66.3820   -6.2664  -46.8854 C.2    1 LIG       0.09300
      5 O1        -66.3403   -6.8665  -48.1039 O.3    1 LIG      -0.29200
      6 H1        -69.4544   -5.8252  -47.9539 H      1 LIG       0.17500
      7 H2        -67.9499   -5.2319  -45.7498 H      1 LIG       0.17500
      8 H3        -67.7120   -7.1729  -49.6233 H      1 LIG       0.13800
      9 H4        -65.4592   -6.2833  -46.3240 H      1 LIG       0.13800
@<TRIPOS>BOND
      1       1       2 1
      2       1       3 2
      3       2       4 2
      4       3       5 1
      5       4       5 1
      6       1       6 1
      7       2       7 1
      8       3       8 1
      9       4       9 1
@<TRIPOS>ALT_TYPE
CGenFF_4.0_ALT_TYPE_SET
CGenFF_4.0 1 CG2R51 2 CG2R51 3 CG2R51 4 CG2R51 5 OG2R50 6 HGR51 7 HGR51 8 HGR52 9 HGR52
@<TRIPOS>MOLECULE
furan
 9 9 0 0 0
****
USER_CHARGES
INVALID_CHARGES
Pose:  11 Cluster:  11 Fr_nu:  20661 TotEn:    -9.76
@<TRIPOS>ATOM
      1 C1        -62.0585   -8.2639  -53.8575 C.2    1 LIG      -0.26000
      2 C2        -61.7409   -7.2865  -54.8306 C.2    1 LIG      -0.26000
      3 C3        -62.6558   -7.5886  -52.8186 C.2    1 LIG       0.09300
      4 C4        -62.1669   -6.0836  -54.3170 C.2    1 LIG       0.09300
      5 O1        -62.7258   -6.2592  -53.0909 O.3    1 LIG      -0.29200
      6 H1        -61.8746   -9.3274  -53.9069 H      1 LIG       0.17500
      7 H2        -61.2617   -7.4396  -55.7867 H      1 LIG       0.17500
      8 H3        -63.0657   -7.8930  -51.8665 H      1 LIG       0.13800
      9 H4        -62.1466   -5.0665  -54.6803 H      1 LIG       0.13800
@<TRIPOS>BOND
      1       1       2 1
      2       1       3 2
      3       2       4 2
      4       3       5 1
      5       4       5 1
      6       1       6 1
      7       2       7 1
      8       3       8 1
      9       4       9 1
@<TRIPOS>ALT_TYPE
CGenFF_4.0_ALT_TYPE_SET
CGenFF_4.0 1 CG2R51 2 CG2R51 3 CG2R51 4 CG2R51 5 OG2R50 6 HGR51 7 HGR51 8 HGR52 9 HGR52
@<TRIPOS>MOLECULE
furan
 9 9 0 0 0
****
USER_CHARGES
INVALID_CHARGES
Pose:  12 Cluster:  12 Fr_nu: 247716 TotEn:    -9.20
@<TRIPOS>ATOM
      1 C1        -70.8480  -23.9845  -43.7009 C.2    1 LIG      -0.26000
      2 C2        -70.3425  -24.3518  -42.4310 C.2    1 LIG      -0.26000
      3 C3        -72.1766  -24.3407  -43.7007 C.2    1 LIG       0.09300
      4 C4        -71.3982  -24.9061  -41.7453 C.2    1 LIG       0.09300
      5 O1        -72.5199  -24.9029  -42.5123 O.3    1 LIG      -0.29200
      6 H1        -70.3111  -23.5190  -44.5148 H      1 LIG       0.17500
      7 H2        -69.3347  -24.2278  -42.0616 H      1 LIG       0.17500
      8 H3        -72.9712  -24.2642  -44.4286 H      1 LIG       0.13800
      9 H4        -71.5090  -25.3269  -40.7565 H      1 LIG       0.13800
@<TRIPOS>BOND
      1       1       2 1
      2       1       3 2
      3       2       4 2
      4       3       5 1
      5       4       5 1
      6       1       6 1
      7       2       7 1
      8       3       8 1
      9       4       9 1
@<TRIPOS>ALT_TYPE
CGenFF_4.0_ALT_TYPE_SET
CGenFF_4.0 1 CG2R51 2 CG2R51 3 CG2R51 4 CG2R51 5 OG2R50 6 HGR51 7 HGR51 8 HGR52 9 HGR52
@<TRIPOS>MOLECULE
furan
 9 9 0 0 0
****
USER_CHARGES
INVALID_CHARGES
Pose:  13 Cluster:  13 Fr_nu: 2290190 TotEn:    -9.18
@<TRIPOS>ATOM
      1 C1        -75.1168  -26.1667  -46.1718 C.2    1 LIG      -0.26000
      2 C2        -74.1226  -27.1581  -46.3504 C.2    1 LIG      -0.26000
      3 C3        -76.2720  -26.8387  -45.8461 C.2    1 LIG       0.09300
      4 C4        -74.7410  -28.3651  -46.1210 C.2    1 LIG       0.09300
      5 O1        -76.0514  -28.1791  -45.8129 O.3    1 LIG      -0.29200
      6 H1        -75.0056  -25.0965  -46.2688 H      1 LIG       0.17500
      7 H2        -73.0849  -27.0111  -46.6132 H      1 LIG       0.17500
      8 H3        -77.2806  -26.5252  -45.6190 H      1 LIG       0.13800
      9 H4        -74.4054  -29.3918  -46.1361 H      1 LIG       0.13800
@<TRIPOS>BOND
      1       1       2 1
      2       1       3 2
      3       2       4 2
      4       3       5 1
      5       4       5 1
      6       1       6 1
      7       2       7 1
      8       3       8 1
      9       4       9 1
@<TRIPOS>ALT_TYPE
CGenFF_4.0_ALT_TYPE_SET
CGenFF_4.0 1 CG2R51 2 CG2R51 3 CG2R51 4 CG2R51 5 OG2R50 6 HGR51 7 HGR51 8 HGR52 9 HGR52
@<TRIPOS>MOLECULE
furan
 9 9 0 0 0
****
USER_CHARGES
INVALID_CHARGES
Pose:  14 Cluster:  14 Fr_nu:  52124 TotEn:    -8.70
@<TRIPOS>ATOM
      1 C1        -66.2904   -6.5927  -44.6417 C.2    1 LIG      -0.26000
      2 C2        -65.1483   -7.4256  -44.5692 C.2    1 LIG      -0.26000
      3 C3        -66.4890   -6.3323  -45.9777 C.2    1 LIG       0.09300
      4 C4        -64.7306   -7.6149  -45.8660 C.2    1 LIG       0.09300
      5 O1        -65.5426   -6.9518  -46.7306 O.3    1 LIG      -0.29200
      6 H1        -66.8929   -6.2274  -43.8227 H      1 LIG       0.17500
      7 H2        -64.6875   -7.8366  -43.6826 H      1 LIG       0.17500
      8 H3        -67.2201   -5.7566  -46.5265 H      1 LIG       0.13800
      9 H4        -63.9172   -8.1647  -46.3166 H      1 LIG       0.13800
@<TRIPOS>BOND
      1       1       2 1
      2       1       3 2
      3       2       4 2
      4       3       5 1
      5       4       5 1
      6       1       6 1
      7       2       7 1
      8       3       8 1
      9       4       9 1
@<TRIPOS>ALT_TYPE
CGenFF_4.0_ALT_TYPE_SET
CGenFF_4.0 1 CG2R51 2 CG2R51 3 CG2R51 4 CG2R51 5 OG2R50 6 HGR51 7 HGR51 8 HGR52 9 HGR52
@<TRIPOS>MOLECULE
furan
 9 9 0 0 0
****
USER_CHARGES
INVALID_CHARGES
Pose:  15 Cluster:  15 Fr_nu: 153699 TotEn:    -8.68
@<TRIPOS>ATOM
      1 C1        -50.6117  -10.2625  -44.0481 C.2    1 LIG      -0.26000
      2 C2        -50.1245  -10.8868  -42.8750 C.2    1 LIG      -0.26000
      3 C3        -51.3255  -11.2244  -44.7243 C.2    1 LIG       0.09300
      4 C4        -50.5754  -12.1856  -42.9180 C.2    1 LIG       0.09300
      5 O1        -51.3084  -12.3994  -44.0421 O.3    1 LIG      -0.29200
      6 H1        -50.4610   -9.2397  -44.3617 H      1 LIG       0.17500
      7 H2        -49.5204  -10.4453  -42.0956 H      1 LIG       0.17500
      8 H3        -51.8768  -11.2312  -45.6533 H      1 LIG       0.13800
      9 H4        -50.4672  -13.0366  -42.2613 H      1 LIG       0.13800
@<TRIPOS>BOND
      1       1       2 1
      2       1       3 2
      3       2       4 2
      4       3       5 1
      5       4       5 1
      6       1       6 1
      7       2       7 1
      8       3       8 1
      9       4       9 1
@<TRIPOS>ALT_TYPE
CGenFF_4.0_ALT_TYPE_SET
CGenFF_4.0 1 CG2R51 2 CG2R51 3 CG2R51 4 CG2R51 5 OG2R50 6 HGR51 7 HGR51 8 HGR52 9 HGR52
@<TRIPOS>MOLECULE
furan
 9 9 0 0 0
****
USER_CHARGES
INVALID_CHARGES
Pose:  16 Cluster:  16 Fr_nu:   9350 TotEn:    -8.60
@<TRIPOS>ATOM
      1 C1        -65.9258   -6.7964  -46.1295 C.2    1 LIG      -0.26000
      2 C2        -64.8764   -7.6842  -46.4670 C.2    1 LIG      -0.26000
      3 C3        -66.0655   -6.8722  -44.7632 C.2    1 LIG       0.09300
      4 C4        -64.4496   -8.2390  -45.2830 C.2    1 LIG       0.09300
      5 O1        -65.1694   -7.7492  -44.2396 O.3    1 LIG      -0.29200
      6 H1        -66.5078   -6.1791  -46.7984 H      1 LIG       0.17500
      7 H2        -64.4804   -7.8932  -47.4504 H      1 LIG       0.17500
      8 H3        -66.7197   -6.3911  -44.0508 H      1 LIG       0.13800
      9 H4        -63.6856   -8.9586  -45.0272 H      1 LIG       0.13800
@<TRIPOS>BOND
      1       1       2 1
      2       1       3 2
      3       2       4 2
      4       3       5 1
      5       4       5 1
      6       1       6 1
      7       2       7 1
      8       3       8 1
      9       4       9 1
@<TRIPOS>ALT_TYPE
CGenFF_4.0_ALT_TYPE_SET
CGenFF_4.0 1 CG2R51 2 CG2R51 3 CG2R51 4 CG2R51 5 OG2R50 6 HGR51 7 HGR51 8 HGR52 9 HGR52
@<TRIPOS>MOLECULE
furan
 9 9 0 0 0
****
USER_CHARGES
INVALID_CHARGES
Pose:  17 Cluster:  17 Fr_nu: 207405 TotEn:    -8.30
@<TRIPOS>ATOM
      1 C1        -62.7057   -6.9475  -52.6700 C.2    1 LIG      -0.26000
      2 C2        -62.5343   -5.9970  -53.7046 C.2    1 LIG      -0.26000
      3 C3        -62.3326   -8.1606  -53.2002 C.2    1 LIG       0.09300
      4 C4        -62.0685   -6.6970  -54.7932 C.2    1 LIG       0.09300
      5 O1        -61.9428   -8.0166  -54.4939 O.3    1 LIG      -0.29200
      6 H1        -63.0577   -6.7706  -51.6640 H      1 LIG       0.17500
      7 H2        -62.7260   -4.9345  -53.6620 H      1 LIG       0.17500
      8 H3        -62.2883   -9.1662  -52.8078 H      1 LIG       0.13800
      9 H4        -61.7932   -6.4174  -55.7997 H      1 LIG       0.13800
@<TRIPOS>BOND
      1       1       2 1
      2       1       3 2
      3       2       4 2
      4       3       5 1
      5       4       5 1
      6       1       6 1
      7       2       7 1
      8       3       8 1
      9       4       9 1
@<TRIPOS>ALT_TYPE
CGenFF_4.0_ALT_TYPE_SET
CGenFF_4.0 1 CG2R51 2 CG2R51 3 CG2R51 4 CG2R51 5 OG2R50 6 HGR51 7 HGR51 8 HGR52 9 HGR52
@<TRIPOS>MOLECULE
furan
 9 9 0 0 0
****
USER_CHARGES
INVALID_CHARGES
Pose:  18 Cluster:  18 Fr_nu: 1137040 TotEn:    -8.29
@<TRIPOS>ATOM
      1 C1        -73.9477  -26.4835  -45.2645 C.2    1 LIG      -0.26000
      2 C2        -75.0899  -26.5822  -46.0944 C.2    1 LIG      -0.26000
      3 C3        -73.5648  -27.7750  -44.9864 C.2    1 LIG       0.09300
      4 C4        -75.3236  -27.9270  -46.2643 C.2    1 LIG       0.09300
      5 O1        -74.3983  -28.6609  -45.5922 O.3    1 LIG      -0.29200
      6 H1        -73.4642  -25.5836  -44.9126 H      1 LIG       0.17500
      7 H2        -75.6701  -25.7742  -46.5161 H      1 LIG       0.17500
      8 H3        -72.7637  -28.2087  -44.4057 H      1 LIG       0.13800
      9 H4        -76.0673  -28.4940  -46.8050 H      1 LIG       0.13800
@<TRIPOS>BOND
      1       1       2 1
      2       1       3 2
      3       2       4 2
      4       3       5 1
      5       4       5 1
      6       1       6 1
      7       2       7 1
      8       3       8 1
      9       4       9 1
@<TRIPOS>ALT_TYPE
CGenFF_4.0_ALT_TYPE_SET
CGenFF_4.0 1 CG2R51 2 CG2R51 3 CG2R51 4 CG2R51 5 OG2R50 6 HGR51 7 HGR51 8 HGR52 9 HGR52
@<TRIPOS>MOLECULE
furan
 9 9 0 0 0
****
USER_CHARGES
INVALID_CHARGES
Pose:  19 Cluster:  19 Fr_nu: 2034667 TotEn:    -8.16
@<TRIPOS>ATOM
      1 C1        -67.1209   -7.5491  -43.5929 C.2    1 LIG      -0.26000
      2 C2        -65.7621   -7.8582  -43.8406 C.2    1 LIG      -0.26000
      3 C3        -67.7619   -7.6456  -44.8061 C.2    1 LIG       0.09300
      4 C4        -65.6697   -8.1217  -45.1875 C.2    1 LIG       0.09300
      5 O1        -66.8844   -7.9944  -45.7832 O.3    1 LIG      -0.29200
      6 H1        -67.5760   -7.2880  -42.6484 H      1 LIG       0.17500
      7 H2        -64.9516   -7.8856  -43.1267 H      1 LIG       0.17500
      8 H3        -68.7848   -7.5061  -45.1244 H      1 LIG       0.13800
      9 H4        -64.8553   -8.3992  -45.8407 H      1 LIG       0.13800
@<TRIPOS>BOND
      1       1       2 1
      2       1       3 2
      3       2       4 2
      4       3       5 1
      5       4       5 1
      6       1       6 1
      7       2       7 1
      8       3       8 1
      9       4       9 1
@<TRIPOS>ALT_TYPE
CGenFF_4.0_ALT_TYPE_SET
CGenFF_4.0 1 CG2R51 2 CG2R51 3 CG2R51 4 CG2R51 5 OG2R50 6 HGR51 7 HGR51 8 HGR52 9 HGR52
@<TRIPOS>MOLECULE
furan
 9 9 0 0 0
****
USER_CHARGES
INVALID_CHARGES
Pose:  20 Cluster:  20 Fr_nu: 153710 TotEn:    -8.01
@<TRIPOS>ATOM
      1 C1        -49.5103  -12.2929  -44.4944 C.2    1 LIG      -0.26000
      2 C2        -50.5863  -11.5112  -44.0103 C.2    1 LIG      -0.26000
      3 C3        -48.4676  -12.0904  -43.6204 C.2    1 LIG       0.09300
      4 C4        -50.1245  -10.8868  -42.8750 C.2    1 LIG       0.09300
      5 O1        -48.8338  -11.2347  -42.6304 O.3    1 LIG      -0.29200
      6 H1        -49.4963  -12.9245  -45.3709 H      1 LIG       0.17500
      7 H2        -51.5749  -11.4150  -44.4356 H      1 LIG       0.17500
      8 H3        -47.4550  -12.4627  -43.5657 H      1 LIG       0.13800
      9 H4        -50.5664  -10.2016  -42.1663 H      1 LIG       0.13800
@<TRIPOS>BOND
      1       1       2 1
      2       1       3 2
      3       2       4 2
      4       3       5 1
      5       4       5 1
      6       1       6 1
      7       2       7 1
      8       3       8 1
      9       4       9 1
@<TRIPOS>ALT_TYPE
CGenFF_4.0_ALT_TYPE_SET
CGenFF_4.0 1 CG2R51 2 CG2R51 3 CG2R51 4 CG2R51 5 OG2R50 6 HGR51 7 HGR51 8 HGR52 9 HGR52
@<TRIPOS>MOLECULE
furan
 9 9 0 0 0
****
USER_CHARGES
INVALID_CHARGES
Pose:  21 Cluster:  21 Fr_nu:  96152 TotEn:    -7.95
@<TRIPOS>ATOM
      1 C1        -66.9010   -7.1515  -45.2782 C.2    1 LIG      -0.26000
      2 C2        -65.6699   -7.6238  -44.7638 C.2    1 LIG      -0.26000
      3 C3        -67.7900   -7.1813  -44.2289 C.2    1 LIG       0.09300
      4 C4        -65.8943   -7.9085  -43.4369 C.2    1 LIG       0.09300
      5 O1        -67.1842   -7.6414  -43.1030 O.3    1 LIG      -0.29200
      6 H1        -67.1139   -6.8300  -46.2874 H      1 LIG       0.17500
      7 H2        -64.7359   -7.7417  -45.2939 H      1 LIG       0.17500
      8 H3        -68.8333   -6.9208  -44.1253 H      1 LIG       0.13800
      9 H4        -65.2733   -8.2872  -42.6382 H      1 LIG       0.13800
@<TRIPOS>BOND
      1       1       2 1
      2       1       3 2
      3       2       4 2
      4       3       5 1
      5       4       5 1
      6       1       6 1
      7       2       7 1
      8       3       8 1
      9       4       9 1
@<TRIPOS>ALT_TYPE
CGenFF_4.0_ALT_TYPE_SET
CGenFF_4.0 1 CG2R51 2 CG2R51 3 CG2R51 4 CG2R51 5 OG2R50 6 HGR51 7 HGR51 8 HGR52 9 HGR52
@<TRIPOS>MOLECULE
furan
 9 9 0 0 0
****
USER_CHARGES
INVALID_CHARGES
Pose:  22 Cluster:  22 Fr_nu: 153913 TotEn:    -7.93
@<TRIPOS>ATOM
      1 C1        -49.4319  -12.4519  -44.3024 C.2    1 LIG      -0.26000
      2 C2        -49.2870  -11.2504  -43.5684 C.2    1 LIG      -0.26000
      3 C3        -50.7053  -12.4308  -44.8221 C.2    1 LIG       0.09300
      4 C4        -50.4821  -10.5808  -43.6920 C.2    1 LIG       0.09300
      5 O1        -51.3520  -11.2936  -44.4547 O.3    1 LIG      -0.29200
      6 H1        -48.7000  -13.2354  -44.4355 H      1 LIG       0.17500
      7 H2        -48.4198  -10.9145  -43.0183 H      1 LIG       0.17500
      8 H3        -51.2714  -13.1113  -45.4412 H      1 LIG       0.13800
      9 H4        -50.8525   -9.6374  -43.3180 H      1 LIG       0.13800
@<TRIPOS>BOND
      1       1       2 1
      2       1       3 2
      3       2       4 2
      4       3       5 1
      5       4       5 1
      6       1       6 1
      7       2       7 1
      8       3       8 1
      9       4       9 1
@<TRIPOS>ALT_TYPE
CGenFF_4.0_ALT_TYPE_SET
CGenFF_4.0 1 CG2R51 2 CG2R51 3 CG2R51 4 CG2R51 5 OG2R50 6 HGR51 7 HGR51 8 HGR52 9 HGR52
@<TRIPOS>MOLECULE
furan
 9 9 0 0 0
****
USER_CHARGES
INVALID_CHARGES
Pose:  23 Cluster:  23 Fr_nu: 263708 TotEn:    -7.91
@<TRIPOS>ATOM
      1 C1        -65.4040   -7.7953  -43.7294 C.2    1 LIG      -0.26000
      2 C2        -64.7064   -7.9747  -44.9477 C.2    1 LIG      -0.26000
      3 C3        -66.4693   -6.9740  -44.0166 C.2    1 LIG       0.09300
      4 C4        -65.3951   -7.2503  -45.8926 C.2    1 LIG       0.09300
      5 O1        -66.4712   -6.6373  -45.3331 O.3    1 LIG      -0.29200
      6 H1        -65.1606   -8.2121  -42.7628 H      1 LIG       0.17500
      7 H2        -63.8133   -8.5591  -45.1161 H      1 LIG       0.17500
      8 H3        -67.2745   -6.5601  -43.4271 H      1 LIG       0.13800
      9 H4        -65.2565   -7.0784  -46.9501 H      1 LIG       0.13800
@<TRIPOS>BOND
      1       1       2 1
      2       1       3 2
      3       2       4 2
      4       3       5 1
      5       4       5 1
      6       1       6 1
      7       2       7 1
      8       3       8 1
      9       4       9 1
@<TRIPOS>ALT_TYPE
CGenFF_4.0_ALT_TYPE_SET
CGenFF_4.0 1 CG2R51 2 CG2R51 3 CG2R51 4 CG2R51 5 OG2R50 6 HGR51 7 HGR51 8 HGR52 9 HGR52
@<TRIPOS>MOLECULE
furan
 9 9 0 0 0
****
USER_CHARGES
INVALID_CHARGES
Pose:  24 Cluster:  24 Fr_nu: 1137897 TotEn:    -7.71
@<TRIPOS>ATOM
      1 C1        -67.2415   -5.6483  -46.1330 C.2    1 LIG      -0.26000
      2 C2        -68.1210   -5.8257  -47.2276 C.2    1 LIG      -0.26000
      3 C3        -67.9688   -5.9516  -45.0056 C.2    1 LIG       0.09300
      4 C4        -69.3230   -6.2250  -46.6910 C.2    1 LIG       0.09300
      5 O1        -69.2385   -6.3042  -45.3371 O.3    1 LIG      -0.29200
      6 H1        -66.2071   -5.3376  -46.1621 H      1 LIG       0.17500
      7 H2        -67.9057   -5.6810  -48.2764 H      1 LIG       0.17500
      8 H3        -67.7401   -5.9660  -43.9498 H      1 LIG       0.13800
      9 H4        -70.2836   -6.4785  -47.1152 H      1 LIG       0.13800
@<TRIPOS>BOND
      1       1       2 1
      2       1       3 2
      3       2       4 2
      4       3       5 1
      5       4       5 1
      6       1       6 1
      7       2       7 1
      8       3       8 1
      9       4       9 1
@<TRIPOS>ALT_TYPE
CGenFF_4.0_ALT_TYPE_SET
CGenFF_4.0 1 CG2R51 2 CG2R51 3 CG2R51 4 CG2R51 5 OG2R50 6 HGR51 7 HGR51 8 HGR52 9 HGR52
@<TRIPOS>MOLECULE
furan
 9 9 0 0 0
****
USER_CHARGES
INVALID_CHARGES
Pose:  25 Cluster:  25 Fr_nu: 808843 TotEn:    -7.30
@<TRIPOS>ATOM
      1 C1        -66.1060   -5.8699  -46.4716 C.2    1 LIG      -0.26000
      2 C2        -66.3661   -6.1329  -47.8378 C.2    1 LIG      -0.26000
      3 C3        -67.3337   -5.8066  -45.8544 C.2    1 LIG       0.09300
      4 C4        -67.7340   -6.2117  -47.9580 C.2    1 LIG       0.09300
      5 O1        -68.3312   -6.0140  -46.7535 O.3    1 LIG      -0.29200
      6 H1        -65.1442   -5.7420  -45.9963 H      1 LIG       0.17500
      7 H2        -65.6464   -6.2505  -48.6350 H      1 LIG       0.17500
      8 H3        -67.6506   -5.6328  -44.8363 H      1 LIG       0.13800
      9 H4        -68.4024   -6.3926  -48.7872 H      1 LIG       0.13800
@<TRIPOS>BOND
      1       1       2 1
      2       1       3 2
      3       2       4 2
      4       3       5 1
      5       4       5 1
      6       1       6 1
      7       2       7 1
      8       3       8 1
      9       4       9 1
@<TRIPOS>ALT_TYPE
CGenFF_4.0_ALT_TYPE_SET
CGenFF_4.0 1 CG2R51 2 CG2R51 3 CG2R51 4 CG2R51 5 OG2R50 6 HGR51 7 HGR51 8 HGR52 9 HGR52
@<TRIPOS>MOLECULE
furan
 9 9 0 0 0
****
USER_CHARGES
INVALID_CHARGES
Pose:  26 Cluster:  26 Fr_nu:  22097 TotEn:    -7.18
@<TRIPOS>ATOM
      1 C1        -67.7652   -6.2509  -47.4475 C.2    1 LIG      -0.26000
      2 C2        -68.7016   -6.2683  -46.3863 C.2    1 LIG      -0.26000
      3 C3        -66.5980   -5.7507  -46.9188 C.2    1 LIG       0.09300
      4 C4        -68.0398   -5.7776  -45.2848 C.2    1 LIG       0.09300
      5 O1        -66.7570   -5.4598  -45.6011 O.3    1 LIG      -0.29200
      6 H1        -67.9216   -6.5634  -48.4698 H      1 LIG       0.17500
      7 H2        -69.7301   -6.5976  -46.4201 H      1 LIG       0.17500
      8 H3        -65.6176   -5.5518  -47.3265 H      1 LIG       0.13800
      9 H4        -68.3257   -5.6015  -44.2580 H      1 LIG       0.13800
@<TRIPOS>BOND
      1       1       2 1
      2       1       3 2
      3       2       4 2
      4       3       5 1
      5       4       5 1
      6       1       6 1
      7       2       7 1
      8       3       8 1
      9       4       9 1
@<TRIPOS>ALT_TYPE
CGenFF_4.0_ALT_TYPE_SET
CGenFF_4.0 1 CG2R51 2 CG2R51 3 CG2R51 4 CG2R51 5 OG2R50 6 HGR51 7 HGR51 8 HGR52 9 HGR52
@<TRIPOS>MOLECULE
furan
 9 9 0 0 0
****
USER_CHARGES
INVALID_CHARGES
Pose:  27 Cluster:  27 Fr_nu:  33854 TotEn:    -7.16
@<TRIPOS>ATOM
      1 C1        -66.3936   -6.0459  -47.8385 C.2    1 LIG      -0.26000
      2 C2        -66.3198   -5.7980  -46.4470 C.2    1 LIG      -0.26000
      3 C3        -65.7754   -7.2574  -48.0440 C.2    1 LIG       0.09300
      4 C4        -65.6618   -6.8757  -45.9014 C.2    1 LIG       0.09300
      5 O1        -65.3266   -7.7698  -46.8682 O.3    1 LIG      -0.29200
      6 H1        -66.8410   -5.4198  -48.5969 H      1 LIG       0.17500
      7 H2        -66.6989   -4.9411  -45.9091 H      1 LIG       0.17500
      8 H3        -65.5839   -7.8600  -48.9200 H      1 LIG       0.13800
      9 H4        -65.3699   -7.1426  -44.8961 H      1 LIG       0.13800
@<TRIPOS>BOND
      1       1       2 1
      2       1       3 2
      3       2       4 2
      4       3       5 1
      5       4       5 1
      6       1       6 1
      7       2       7 1
      8       3       8 1
      9       4       9 1
@<TRIPOS>ALT_TYPE
CGenFF_4.0_ALT_TYPE_SET
CGenFF_4.0 1 CG2R51 2 CG2R51 3 CG2R51 4 CG2R51 5 OG2R50 6 HGR51 7 HGR51 8 HGR52 9 HGR52
@<TRIPOS>MOLECULE
furan
 9 9 0 0 0
****
USER_CHARGES
INVALID_CHARGES
Pose:  28 Cluster:  28 Fr_nu: 235643 TotEn:    -6.59
@<TRIPOS>ATOM
      1 C1        -66.7509   -5.9254  -45.2965 C.2    1 LIG      -0.26000
      2 C2        -65.4804   -6.3122  -45.7860 C.2    1 LIG      -0.26000
      3 C3        -67.1966   -6.9713  -44.5223 C.2    1 LIG       0.09300
      4 C4        -65.2404   -7.5669  -45.2760 C.2    1 LIG       0.09300
      5 O1        -66.2816   -7.9758  -44.5045 O.3    1 LIG      -0.29200
      6 H1        -67.2761   -5.0002  -45.4849 H      1 LIG       0.17500
      7 H2        -64.8221   -5.7471  -46.4299 H      1 LIG       0.17500
      8 H3        -68.0940   -7.1461  -43.9468 H      1 LIG       0.13800
      9 H4        -64.4204   -8.2649  -45.3630 H      1 LIG       0.13800
@<TRIPOS>BOND
      1       1       2 1
      2       1       3 2
      3       2       4 2
      4       3       5 1
      5       4       5 1
      6       1       6 1
      7       2       7 1
      8       3       8 1
      9       4       9 1
@<TRIPOS>ALT_TYPE
CGenFF_4.0_ALT_TYPE_SET
CGenFF_4.0 1 CG2R51 2 CG2R51 3 CG2R51 4 CG2R51 5 OG2R50 6 HGR51 7 HGR51 8 HGR52 9 HGR52
@<TRIPOS>MOLECULE
pyrimidine
 10 10 0 0 0
****
USER_CHARGES
INVALID_CHARGES
Pose:   1 Cluster:   1 Fr_nu: 211534 TotEn:   -16.71
@<TRIPOS>ATOM
      1 C1        -66.2984   -6.3446  -44.9961 C.ar   1 LIG      -0.13100
      2 C2        -66.3986   -7.0445  -43.8109 C.ar   1 LIG       0.28900
      3 C3        -65.2386   -6.6936  -45.8078 C.ar   1 LIG       0.28900
      4 C4        -64.5454   -8.2607  -44.3143 C.ar   1 LIG       0.50700
      5 N1        -65.5364   -8.0125  -43.4370 N.ar   1 LIG      -0.71900
      6 N2        -64.3395   -7.6503  -45.4970 N.ar   1 LIG      -0.71900
      7 H1        -67.0046   -5.5725  -45.2707 H      1 LIG       0.11500
      8 H2        -67.1991   -6.8397  -43.1083 H      1 LIG       0.11400
      9 H3        -65.0777   -6.1980  -46.7591 H      1 LIG       0.11400
     10 H4        -63.8375   -9.0329  -44.0390 H      1 LIG       0.14100
@<TRIPOS>BOND
      1       1       2 ar
      2       1       3 ar
      3       2       5 ar
      4       3       6 ar
      5       4       5 ar
      6       4       6 ar
      7       1       7 1
      8       2       8 1
      9       3       9 1
     10       4      10 1
@<TRIPOS>ALT_TYPE
CGenFF_4.0_ALT_TYPE_SET
CGenFF_4.0 1 CG2R61 2 CG2R61 3 CG2R61 4 CG2R64 5 NG2R62 6 NG2R62 7 HGR61 8 HGR62 9 HGR62 10 HGR62
@<TRIPOS>MOLECULE
pyrimidine
 10 10 0 0 0
****
USER_CHARGES
INVALID_CHARGES
Pose:   2 Cluster:   2 Fr_nu: 3754668 TotEn:   -15.88
@<TRIPOS>ATOM
      1 C1        -72.8603  -10.1389  -43.3231 C.ar   1 LIG      -0.13100
      2 C2        -73.4131  -11.4017  -43.3901 C.ar   1 LIG       0.28900
      3 C3        -71.6484   -9.9830  -43.9642 C.ar   1 LIG       0.28900
      4 C4        -71.6563  -12.1603  -44.6168 C.ar   1 LIG       0.50700
      5 N1        -72.8362  -12.4393  -44.0309 N.ar   1 LIG      -0.71900
      6 N2        -71.0155  -10.9758  -44.6230 N.ar   1 LIG      -0.71900
      7 H1        -73.3453   -9.3246  -42.8018 H      1 LIG       0.11500
      8 H2        -74.3637  -11.6201  -42.9159 H      1 LIG       0.11400
      9 H3        -71.1370   -9.0265  -43.9653 H      1 LIG       0.11400
     10 H4        -71.1699  -12.9759  -45.1379 H      1 LIG       0.14100
@<TRIPOS>BOND
      1       1       2 ar
      2       1       3 ar
      3       2       5 ar
      4       3       6 ar
      5       4       5 ar
      6       4       6 ar
      7       1       7 1
      8       2       8 1
      9       3       9 1
     10       4      10 1
@<TRIPOS>ALT_TYPE
CGenFF_4.0_ALT_TYPE_SET
CGenFF_4.0 1 CG2R61 2 CG2R61 3 CG2R61 4 CG2R64 5 NG2R62 6 NG2R62 7 HGR61 8 HGR62 9 HGR62 10 HGR62
@<TRIPOS>MOLECULE
pyrimidine
 10 10 0 0 0
****
USER_CHARGES
INVALID_CHARGES
Pose:   3 Cluster:   3 Fr_nu: 1123208 TotEn:   -15.69
@<TRIPOS>ATOM
      1 C1        -70.5316   -7.1882  -45.5362 C.ar   1 LIG      -0.13100
      2 C2        -69.8553   -6.4745  -46.5046 C.ar   1 LIG       0.28900
      3 C3        -69.7409   -7.9043  -44.6609 C.ar   1 LIG       0.28900
      4 C4        -67.8519   -7.1926  -45.7060 C.ar   1 LIG       0.50700
      5 N1        -68.5112   -6.4541  -46.6189 N.ar   1 LIG      -0.71900
      6 N2        -68.3931   -7.9293  -44.7171 N.ar   1 LIG      -0.71900
      7 H1        -71.6112   -7.1866  -45.4678 H      1 LIG       0.11500
      8 H2        -70.3921   -5.8817  -47.2373 H      1 LIG       0.11400
      9 H3        -70.1827   -8.4962  -43.8667 H      1 LIG       0.11400
     10 H4        -66.7710   -7.1952  -45.7749 H      1 LIG       0.14100
@<TRIPOS>BOND
      1       1       2 ar
      2       1       3 ar
      3       2       5 ar
      4       3       6 ar
      5       4       5 ar
      6       4       6 ar
      7       1       7 1
      8       2       8 1
      9       3       9 1
     10       4      10 1
@<TRIPOS>ALT_TYPE
CGenFF_4.0_ALT_TYPE_SET
CGenFF_4.0 1 CG2R61 2 CG2R61 3 CG2R61 4 CG2R64 5 NG2R62 6 NG2R62 7 HGR61 8 HGR62 9 HGR62 10 HGR62
@<TRIPOS>MOLECULE
pyrimidine
 10 10 0 0 0
****
USER_CHARGES
INVALID_CHARGES
Pose:   4 Cluster:   4 Fr_nu: 714033 TotEn:   -14.71
@<TRIPOS>ATOM
      1 C1        -75.6620  -26.9036  -46.2328 C.ar   1 LIG      -0.13100
      2 C2        -75.9224  -28.2446  -46.0373 C.ar   1 LIG       0.28900
      3 C3        -74.3603  -26.5083  -46.0022 C.ar   1 LIG       0.28900
      4 C4        -73.7595  -28.6311  -45.4546 C.ar   1 LIG       0.50700
      5 N1        -74.9914  -29.1397  -45.6470 N.ar   1 LIG      -0.71900
      6 N2        -73.3799  -27.3484  -45.6106 N.ar   1 LIG      -0.71900
      7 H1        -76.4286  -26.2075  -46.5462 H      1 LIG       0.11500
      8 H2        -76.9169  -28.6482  -46.1937 H      1 LIG       0.11400
      9 H3        -74.0607  -25.4736  -46.1291 H      1 LIG       0.11400
     10 H4        -72.9921  -29.3276  -45.1397 H      1 LIG       0.14100
@<TRIPOS>BOND
      1       1       2 ar
      2       1       3 ar
      3       2       5 ar
      4       3       6 ar
      5       4       5 ar
      6       4       6 ar
      7       1       7 1
      8       2       8 1
      9       3       9 1
     10       4      10 1
@<TRIPOS>ALT_TYPE
CGenFF_4.0_ALT_TYPE_SET
CGenFF_4.0 1 CG2R61 2 CG2R61 3 CG2R61 4 CG2R64 5 NG2R62 6 NG2R62 7 HGR61 8 HGR62 9 HGR62 10 HGR62
@<TRIPOS>MOLECULE
pyrimidine
 10 10 0 0 0
****
USER_CHARGES
INVALID_CHARGES
Pose:   5 Cluster:   5 Fr_nu: 247674 TotEn:   -14.31
@<TRIPOS>ATOM
      1 C1        -70.2792  -24.2648  -42.4310 C.ar   1 LIG      -0.13100
      2 C2        -70.4721  -24.1246  -43.7903 C.ar   1 LIG       0.28900
      3 C3        -71.3700  -24.7163  -41.7166 C.ar   1 LIG       0.28900
      4 C4        -72.6241  -24.8339  -43.6088 C.ar   1 LIG       0.50700
      5 N1        -71.6358  -24.4012  -44.4146 N.ar   1 LIG      -0.71900
      6 N2        -72.5621  -25.0114  -42.2752 N.ar   1 LIG      -0.71900
      7 H1        -69.3345  -24.0354  -41.9564 H      1 LIG       0.11500
      8 H2        -69.6721  -23.7754  -44.4340 H      1 LIG       0.11400
      9 H3        -71.3140  -24.8569  -40.6426 H      1 LIG       0.11400
     10 H4        -73.5704  -25.0626  -44.0836 H      1 LIG       0.14100
@<TRIPOS>BOND
      1       1       2 ar
      2       1       3 ar
      3       2       5 ar
      4       3       6 ar
      5       4       5 ar
      6       4       6 ar
      7       1       7 1
      8       2       8 1
      9       3       9 1
     10       4      10 1
@<TRIPOS>ALT_TYPE
CGenFF_4.0_ALT_TYPE_SET
CGenFF_4.0 1 CG2R61 2 CG2R61 3 CG2R61 4 CG2R64 5 NG2R62 6 NG2R62 7 HGR61 8 HGR62 9 HGR62 10 HGR62
@<TRIPOS>MOLECULE
pyrimidine
 10 10 0 0 0
****
USER_CHARGES
INVALID_CHARGES
Pose:   6 Cluster:   6 Fr_nu: 3497628 TotEn:   -13.81
@<TRIPOS>ATOM
      1 C1        -75.4011  -27.3596  -46.8233 C.ar   1 LIG      -0.13100
      2 C2        -74.8593  -26.3147  -46.1029 C.ar   1 LIG       0.28900
      3 C3        -74.6952  -28.5445  -46.7792 C.ar   1 LIG       0.28900
      4 C4        -73.1221  -27.6154  -45.4267 C.ar   1 LIG       0.50700
      5 N1        -73.7172  -26.4080  -45.3908 N.ar   1 LIG      -0.71900
      6 N2        -73.5478  -28.7083  -46.0886 N.ar   1 LIG      -0.71900
      7 H1        -76.3192  -27.2566  -47.3860 H      1 LIG       0.11500
      8 H2        -75.3433  -25.3444  -46.0780 H      1 LIG       0.11400
      9 H3        -75.0429  -29.4212  -47.3148 H      1 LIG       0.11400
     10 H4        -72.2022  -27.7185  -44.8643 H      1 LIG       0.14100
@<TRIPOS>BOND
      1       1       2 ar
      2       1       3 ar
      3       2       5 ar
      4       3       6 ar
      5       4       5 ar
      6       4       6 ar
      7       1       7 1
      8       2       8 1
      9       3       9 1
     10       4      10 1
@<TRIPOS>ALT_TYPE
CGenFF_4.0_ALT_TYPE_SET
CGenFF_4.0 1 CG2R61 2 CG2R61 3 CG2R61 4 CG2R64 5 NG2R62 6 NG2R62 7 HGR61 8 HGR62 9 HGR62 10 HGR62
@<TRIPOS>MOLECULE
pyrimidine
 10 10 0 0 0
****
USER_CHARGES
INVALID_CHARGES
Pose:   7 Cluster:   7 Fr_nu: 2258113 TotEn:   -13.72
@<TRIPOS>ATOM
      1 C1        -65.3474   -7.6537  -43.2955 C.ar   1 LIG      -0.13100
      2 C2        -64.5946   -7.8983  -44.4260 C.ar   1 LIG       0.28900
      3 C3        -66.6423   -7.2330  -43.5200 C.ar   1 LIG       0.28900
      4 C4        -66.3379   -7.3322  -45.7704 C.ar   1 LIG       0.50700
      5 N1        -65.0598   -7.7474  -45.6834 N.ar   1 LIG      -0.71900
      6 N2        -67.1723   -7.0608  -44.7487 N.ar   1 LIG      -0.71900
      7 H1        -64.9484   -7.7831  -42.2984 H      1 LIG       0.11500
      8 H2        -63.5656   -8.2324  -44.3492 H      1 LIG       0.11400
      9 H3        -67.3094   -7.0155  -42.6930 H      1 LIG       0.11400
     10 H4        -66.7373   -7.2015  -46.7687 H      1 LIG       0.14100
@<TRIPOS>BOND
      1       1       2 ar
      2       1       3 ar
      3       2       5 ar
      4       3       6 ar
      5       4       5 ar
      6       4       6 ar
      7       1       7 1
      8       2       8 1
      9       3       9 1
     10       4      10 1
@<TRIPOS>ALT_TYPE
CGenFF_4.0_ALT_TYPE_SET
CGenFF_4.0 1 CG2R61 2 CG2R61 3 CG2R61 4 CG2R64 5 NG2R62 6 NG2R62 7 HGR61 8 HGR62 9 HGR62 10 HGR62
@<TRIPOS>MOLECULE
pyrimidine
 10 10 0 0 0
****
USER_CHARGES
INVALID_CHARGES
Pose:   8 Cluster:   8 Fr_nu: 716375 TotEn:   -13.63
@<TRIPOS>ATOM
      1 C1        -75.7360  -26.3565  -46.0347 C.ar   1 LIG      -0.13100
      2 C2        -74.8628  -26.6012  -44.9945 C.ar   1 LIG       0.28900
      3 C3        -75.4409  -26.9913  -47.2239 C.ar   1 LIG       0.28900
      4 C4        -73.6020  -27.9632  -46.3069 C.ar   1 LIG       0.50700
      5 N1        -73.7818  -27.4021  -45.0960 N.ar   1 LIG      -0.71900
      6 N2        -74.3781  -27.8044  -47.3960 N.ar   1 LIG      -0.71900
      7 H1        -76.5957  -25.7091  -45.9252 H      1 LIG       0.11500
      8 H2        -75.0130  -26.1460  -44.0216 H      1 LIG       0.11400
      9 H3        -76.0696  -26.8591  -48.0978 H      1 LIG       0.11400
     10 H4        -72.7407  -28.6106  -46.4172 H      1 LIG       0.14100
@<TRIPOS>BOND
      1       1       2 ar
      2       1       3 ar
      3       2       5 ar
      4       3       6 ar
      5       4       5 ar
      6       4       6 ar
      7       1       7 1
      8       2       8 1
      9       3       9 1
     10       4      10 1
@<TRIPOS>ALT_TYPE
CGenFF_4.0_ALT_TYPE_SET
CGenFF_4.0 1 CG2R61 2 CG2R61 3 CG2R61 4 CG2R64 5 NG2R62 6 NG2R62 7 HGR61 8 HGR62 9 HGR62 10 HGR62
@<TRIPOS>MOLECULE
pyrimidine
 10 10 0 0 0
****
USER_CHARGES
INVALID_CHARGES
Pose:   9 Cluster:   9 Fr_nu: 212597 TotEn:   -13.48
@<TRIPOS>ATOM
      1 C1        -67.4723   -6.1064  -45.0044 C.ar   1 LIG      -0.13100
      2 C2        -67.3130   -7.0069  -43.9708 C.ar   1 LIG       0.28900
      3 C3        -66.4113   -6.0102  -45.8813 C.ar   1 LIG       0.28900
      4 C4        -65.2431   -7.5756  -44.7187 C.ar   1 LIG       0.50700
      5 N1        -66.2075   -7.7606  -43.7972 N.ar   1 LIG      -0.71900
      6 N2        -65.2772   -6.7322  -45.7681 N.ar   1 LIG      -0.71900
      7 H1        -68.3703   -5.5144  -45.1194 H      1 LIG       0.11500
      8 H2        -68.0934   -7.1512  -43.2316 H      1 LIG       0.11400
      9 H3        -66.4445   -5.3287  -46.7244 H      1 LIG       0.11400
     10 H4        -64.3434   -8.1675  -44.6030 H      1 LIG       0.14100
@<TRIPOS>BOND
      1       1       2 ar
      2       1       3 ar
      3       2       5 ar
      4       3       6 ar
      5       4       5 ar
      6       4       6 ar
      7       1       7 1
      8       2       8 1
      9       3       9 1
     10       4      10 1
@<TRIPOS>ALT_TYPE
CGenFF_4.0_ALT_TYPE_SET
CGenFF_4.0 1 CG2R61 2 CG2R61 3 CG2R61 4 CG2R64 5 NG2R62 6 NG2R62 7 HGR61 8 HGR62 9 HGR62 10 HGR62
@<TRIPOS>MOLECULE
pyrimidine
 10 10 0 0 0
****
USER_CHARGES
INVALID_CHARGES
Pose:  10 Cluster:  10 Fr_nu:    269 TotEn:   -13.44
@<TRIPOS>ATOM
      1 C1        -62.4291   -8.6736  -53.4316 C.ar   1 LIG      -0.13100
      2 C2        -62.0693   -8.4122  -54.7380 C.ar   1 LIG       0.28900
      3 C3        -62.6163   -7.5656  -52.6307 C.ar   1 LIG       0.28900
      4 C4        -62.1142   -6.1721  -54.3549 C.ar   1 LIG       0.50700
      5 N1        -61.9025   -7.1690  -55.2350 N.ar   1 LIG      -0.71900
      6 N2        -62.4667   -6.2957  -53.0610 N.ar   1 LIG      -0.71900
      7 H1        -62.5559   -9.6815  -53.0595 H      1 LIG       0.11500
      8 H2        -61.9000   -9.2197  -55.4420 H      1 LIG       0.11400
      9 H3        -62.8998   -7.6716  -51.5892 H      1 LIG       0.11400
     10 H4        -61.9863   -5.1629  -54.7269 H      1 LIG       0.14100
@<TRIPOS>BOND
      1       1       2 ar
      2       1       3 ar
      3       2       5 ar
      4       3       6 ar
      5       4       5 ar
      6       4       6 ar
      7       1       7 1
      8       2       8 1
      9       3       9 1
     10       4      10 1
@<TRIPOS>ALT_TYPE
CGenFF_4.0_ALT_TYPE_SET
CGenFF_4.0 1 CG2R61 2 CG2R61 3 CG2R61 4 CG2R64 5 NG2R62 6 NG2R62 7 HGR61 8 HGR62 9 HGR62 10 HGR62
@<TRIPOS>MOLECULE
pyrimidine
 10 10 0 0 0
****
USER_CHARGES
INVALID_CHARGES
Pose:  11 Cluster:  11 Fr_nu: 3388786 TotEn:   -12.95
@<TRIPOS>ATOM
      1 C1        -68.9419   -6.2522  -45.5916 C.ar   1 LIG      -0.13100
      2 C2        -68.5720   -6.6532  -46.8593 C.ar   1 LIG       0.28900
      3 C3        -68.0728   -6.6004  -44.5780 C.ar   1 LIG       0.28900
      4 C4        -66.6785   -7.6204  -46.0553 C.ar   1 LIG       0.50700
      5 N1        -67.4430   -7.3412  -47.1282 N.ar   1 LIG      -0.71900
      6 N2        -66.9281   -7.2869  -44.7746 N.ar   1 LIG      -0.71900
      7 H1        -69.8538   -5.7012  -45.4048 H      1 LIG       0.11500
      8 H2        -69.1922   -6.4254  -47.7194 H      1 LIG       0.11400
      9 H3        -68.2795   -6.3293  -43.5483 H      1 LIG       0.11400
     10 H4        -65.7660   -8.1731  -46.2420 H      1 LIG       0.14100
@<TRIPOS>BOND
      1       1       2 ar
      2       1       3 ar
      3       2       5 ar
      4       3       6 ar
      5       4       5 ar
      6       4       6 ar
      7       1       7 1
      8       2       8 1
      9       3       9 1
     10       4      10 1
@<TRIPOS>ALT_TYPE
CGenFF_4.0_ALT_TYPE_SET
CGenFF_4.0 1 CG2R61 2 CG2R61 3 CG2R61 4 CG2R64 5 NG2R62 6 NG2R62 7 HGR61 8 HGR62 9 HGR62 10 HGR62
@<TRIPOS>MOLECULE
pyrimidine
 10 10 0 0 0
****
USER_CHARGES
INVALID_CHARGES
Pose:  12 Cluster:  12 Fr_nu: 324108 TotEn:   -12.34
@<TRIPOS>ATOM
      1 C1        -65.1654   -7.3465  -44.2358 C.ar   1 LIG      -0.13100
      2 C2        -66.2696   -6.7276  -44.7855 C.ar   1 LIG       0.28900
      3 C3        -64.2966   -7.9277  -45.1366 C.ar   1 LIG       0.28900
      4 C4        -65.5951   -7.2775  -46.8854 C.ar   1 LIG       0.50700
      5 N1        -66.5165   -6.6740  -46.1108 N.ar   1 LIG      -0.71900
      6 N2        -64.4811   -7.9122  -46.4730 N.ar   1 LIG      -0.71900
      7 H1        -64.9923   -7.3744  -43.1684 H      1 LIG       0.11500
      8 H2        -67.0084   -6.2433  -44.1562 H      1 LIG       0.11400
      9 H3        -63.4012   -8.4379  -44.7984 H      1 LIG       0.11400
     10 H4        -65.7687   -7.2507  -47.9542 H      1 LIG       0.14100
@<TRIPOS>BOND
      1       1       2 ar
      2       1       3 ar
      3       2       5 ar
      4       3       6 ar
      5       4       5 ar
      6       4       6 ar
      7       1       7 1
      8       2       8 1
      9       3       9 1
     10       4      10 1
@<TRIPOS>ALT_TYPE
CGenFF_4.0_ALT_TYPE_SET
CGenFF_4.0 1 CG2R61 2 CG2R61 3 CG2R61 4 CG2R64 5 NG2R62 6 NG2R62 7 HGR61 8 HGR62 9 HGR62 10 HGR62
@<TRIPOS>MOLECULE
pyrimidine
 10 10 0 0 0
****
USER_CHARGES
INVALID_CHARGES
Pose:  13 Cluster:  13 Fr_nu: 1213641 TotEn:   -12.30
@<TRIPOS>ATOM
      1 C1        -69.1973   -6.1138  -45.3660 C.ar   1 LIG      -0.13100
      2 C2        -67.9898   -5.5948  -44.9451 C.ar   1 LIG       0.28900
      3 C3        -69.3146   -6.3270  -46.7243 C.ar   1 LIG       0.28900
      4 C4        -67.2060   -5.5553  -47.0784 C.ar   1 LIG       0.50700
      5 N1        -66.9687   -5.3027  -45.7772 N.ar   1 LIG      -0.71900
      6 N2        -68.3354   -6.0579  -47.6127 N.ar   1 LIG      -0.71900
      7 H1        -69.9996   -6.3387  -44.6762 H      1 LIG       0.11500
      8 H2        -67.8049   -5.3933  -43.8956 H      1 LIG       0.11400
      9 H3        -70.2270   -6.7316  -47.1487 H      1 LIG       0.11400
     10 H4        -66.4032   -5.3292  -47.7695 H      1 LIG       0.14100
@<TRIPOS>BOND
      1       1       2 ar
      2       1       3 ar
      3       2       5 ar
      4       3       6 ar
      5       4       5 ar
      6       4       6 ar
      7       1       7 1
      8       2       8 1
      9       3       9 1
     10       4      10 1
@<TRIPOS>ALT_TYPE
CGenFF_4.0_ALT_TYPE_SET
CGenFF_4.0 1 CG2R61 2 CG2R61 3 CG2R61 4 CG2R64 5 NG2R62 6 NG2R62 7 HGR61 8 HGR62 9 HGR62 10 HGR62
@<TRIPOS>MOLECULE
pyrimidine
 10 10 0 0 0
****
USER_CHARGES
INVALID_CHARGES
Pose:  14 Cluster:  14 Fr_nu: 927165 TotEn:   -12.13
@<TRIPOS>ATOM
      1 C1        -66.8808   -6.1624  -45.1390 C.ar   1 LIG      -0.13100
      2 C2        -66.1148   -6.7619  -44.1601 C.ar   1 LIG       0.28900
      3 C3        -66.7586   -6.6984  -46.4046 C.ar   1 LIG       0.28900
      4 C4        -65.2586   -8.2369  -45.6628 C.ar   1 LIG       0.50700
      5 N1        -65.2898   -7.8049  -44.3878 N.ar   1 LIG      -0.71900
      6 N2        -65.9539   -7.7393  -46.7034 N.ar   1 LIG      -0.71900
      7 H1        -67.5343   -5.3265  -44.9280 H      1 LIG       0.11500
      8 H2        -66.1443   -6.4092  -43.1349 H      1 LIG       0.11400
      9 H3        -67.3209   -6.2931  -47.2388 H      1 LIG       0.11400
     10 H4        -64.6035   -9.0731  -45.8746 H      1 LIG       0.14100
@<TRIPOS>BOND
      1       1       2 ar
      2       1       3 ar
      3       2       5 ar
      4       3       6 ar
      5       4       5 ar
      6       4       6 ar
      7       1       7 1
      8       2       8 1
      9       3       9 1
     10       4      10 1
@<TRIPOS>ALT_TYPE
CGenFF_4.0_ALT_TYPE_SET
CGenFF_4.0 1 CG2R61 2 CG2R61 3 CG2R61 4 CG2R64 5 NG2R62 6 NG2R62 7 HGR61 8 HGR62 9 HGR62 10 HGR62
@<TRIPOS>MOLECULE
pyrimidine
 10 10 0 0 0
****
USER_CHARGES
INVALID_CHARGES
Pose:  15 Cluster:  15 Fr_nu: 105107 TotEn:   -11.32
@<TRIPOS>ATOM
      1 C1        -67.0076   -5.8634  -45.5851 C.ar   1 LIG      -0.13100
      2 C2        -65.7770   -6.3960  -45.2592 C.ar   1 LIG       0.28900
      3 C3        -67.3843   -5.9949  -46.9060 C.ar   1 LIG       0.28900
      4 C4        -65.4480   -7.0769  -47.4029 C.ar   1 LIG       0.50700
      5 N1        -64.9682   -7.0119  -46.1463 N.ar   1 LIG      -0.71900
      6 N2        -66.6264   -6.5980  -47.8452 N.ar   1 LIG      -0.71900
      7 H1        -67.6360   -5.3743  -44.8528 H      1 LIG       0.11500
      8 H2        -65.3960   -6.3403  -44.2453 H      1 LIG       0.11400
      9 H3        -68.3345   -5.6067  -47.2564 H      1 LIG       0.11400
     10 H4        -64.8185   -7.5655  -48.1365 H      1 LIG       0.14100
@<TRIPOS>BOND
      1       1       2 ar
      2       1       3 ar
      3       2       5 ar
      4       3       6 ar
      5       4       5 ar
      6       4       6 ar
      7       1       7 1
      8       2       8 1
      9       3       9 1
     10       4      10 1
@<TRIPOS>ALT_TYPE
CGenFF_4.0_ALT_TYPE_SET
CGenFF_4.0 1 CG2R61 2 CG2R61 3 CG2R61 4 CG2R64 5 NG2R62 6 NG2R62 7 HGR61 8 HGR62 9 HGR62 10 HGR62
@<TRIPOS>MOLECULE
pyrimidine
 10 10 0 0 0
****
USER_CHARGES
INVALID_CHARGES
Pose:  16 Cluster:  16 Fr_nu:  51107 TotEn:   -11.31
@<TRIPOS>ATOM
      1 C1        -68.3749   -6.0780  -45.5721 C.ar   1 LIG      -0.13100
      2 C2        -67.1242   -6.0780  -44.9889 C.ar   1 LIG       0.28900
      3 C3        -68.3903   -6.0780  -46.9519 C.ar   1 LIG       0.28900
      4 C4        -66.1184   -6.0783  -47.0274 C.ar   1 LIG       0.50700
      5 N1        -65.9708   -6.0782  -45.6889 N.ar   1 LIG      -0.71900
      6 N2        -67.2770   -6.0780  -47.7140 N.ar   1 LIG      -0.71900
      7 H1        -69.2840   -6.0777  -44.9858 H      1 LIG       0.11500
      8 H2        -67.0119   -6.0777  -43.9101 H      1 LIG       0.11400
      9 H3        -69.3266   -6.0773  -47.4993 H      1 LIG       0.11400
     10 H4        -65.2083   -6.0774  -47.6146 H      1 LIG       0.14100
@<TRIPOS>BOND
      1       1       2 ar
      2       1       3 ar
      3       2       5 ar
      4       3       6 ar
      5       4       5 ar
      6       4       6 ar
      7       1       7 1
      8       2       8 1
      9       3       9 1
     10       4      10 1
@<TRIPOS>ALT_TYPE
CGenFF_4.0_ALT_TYPE_SET
CGenFF_4.0 1 CG2R61 2 CG2R61 3 CG2R61 4 CG2R64 5 NG2R62 6 NG2R62 7 HGR61 8 HGR62 9 HGR62 10 HGR62
@<TRIPOS>MOLECULE
pyrimidine
 10 10 0 0 0
****
USER_CHARGES
INVALID_CHARGES
Pose:  17 Cluster:  17 Fr_nu: 2257998 TotEn:   -11.26
@<TRIPOS>ATOM
      1 C1        -66.6423   -7.2330  -43.5200 C.ar   1 LIG      -0.13100
      2 C2        -67.3638   -6.4442  -44.3927 C.ar   1 LIG       0.28900
      3 C3        -65.3381   -7.4924  -43.8886 C.ar   1 LIG       0.28900
      4 C4        -65.5776   -6.2658  -45.7873 C.ar   1 LIG       0.50700
      5 N1        -66.8610   -5.9418  -45.5395 N.ar   1 LIG      -0.71900
      6 N2        -64.7712   -7.0233  -45.0195 N.ar   1 LIG      -0.71900
      7 H1        -67.0712   -7.6228  -42.6066 H      1 LIG       0.11500
      8 H2        -68.3973   -6.1869  -44.1876 H      1 LIG       0.11400
      9 H3        -64.6936   -8.1036  -43.2662 H      1 LIG       0.11400
     10 H4        -65.1483   -5.8766  -46.7023 H      1 LIG       0.14100
@<TRIPOS>BOND
      1       1       2 ar
      2       1       3 ar
      3       2       5 ar
      4       3       6 ar
      5       4       5 ar
      6       4       6 ar
      7       1       7 1
      8       2       8 1
      9       3       9 1
     10       4      10 1
@<TRIPOS>ALT_TYPE
CGenFF_4.0_ALT_TYPE_SET
CGenFF_4.0 1 CG2R61 2 CG2R61 3 CG2R61 4 CG2R64 5 NG2R62 6 NG2R62 7 HGR61 8 HGR62 9 HGR62 10 HGR62
@<TRIPOS>MOLECULE
pyrimidine
 10 10 0 0 0
****
USER_CHARGES
INVALID_CHARGES
Pose:  18 Cluster:  18 Fr_nu:  69953 TotEn:   -10.75
@<TRIPOS>ATOM
      1 C1        -54.1115    4.6067  -33.2984 C.ar   1 LIG      -0.13100
      2 C2        -55.3883    4.7083  -33.8123 C.ar   1 LIG       0.28900
      3 C3        -53.0907    4.6304  -34.2266 C.ar   1 LIG       0.28900
      4 C4        -54.5788    4.8358  -35.9326 C.ar   1 LIG       0.50700
      5 N1        -55.6592    4.8246  -35.1289 N.ar   1 LIG      -0.71900
      6 N2        -53.2890    4.7441  -35.5563 N.ar   1 LIG      -0.71900
      7 H1        -53.9232    4.5143  -32.2372 H      1 LIG       0.11500
      8 H2        -56.2545    4.6985  -33.1597 H      1 LIG       0.11400
      9 H3        -52.0538    4.5557  -33.9174 H      1 LIG       0.11400
     10 H4        -54.7672    4.9272  -36.9953 H      1 LIG       0.14100
@<TRIPOS>BOND
      1       1       2 ar
      2       1       3 ar
      3       2       5 ar
      4       3       6 ar
      5       4       5 ar
      6       4       6 ar
      7       1       7 1
      8       2       8 1
      9       3       9 1
     10       4      10 1
@<TRIPOS>ALT_TYPE
CGenFF_4.0_ALT_TYPE_SET
CGenFF_4.0 1 CG2R61 2 CG2R61 3 CG2R61 4 CG2R64 5 NG2R62 6 NG2R62 7 HGR61 8 HGR62 9 HGR62 10 HGR62
@<TRIPOS>MOLECULE
pyrimidine
 10 10 0 0 0
****
USER_CHARGES
INVALID_CHARGES
Pose:  19 Cluster:  19 Fr_nu: 258907 TotEn:   -10.54
@<TRIPOS>ATOM
      1 C1        -66.4171   -5.7454  -47.5079 C.ar   1 LIG      -0.13100
      2 C2        -66.3311   -7.0442  -47.9663 C.ar   1 LIG       0.28900
      3 C3        -65.7076   -5.4702  -46.3569 C.ar   1 LIG       0.28900
      4 C4        -64.9635   -7.6150  -46.2426 C.ar   1 LIG       0.50700
      5 N1        -65.6108   -8.0081  -47.3561 N.ar   1 LIG      -0.71900
      6 N2        -64.9677   -6.3843  -45.6957 N.ar   1 LIG      -0.71900
      7 H1        -67.0029   -4.9921  -48.0176 H      1 LIG       0.11500
      8 H2        -66.8549   -7.3547  -48.8638 H      1 LIG       0.11400
      9 H3        -65.7152   -4.4771  -45.9209 H      1 LIG       0.11400
     10 H4        -64.3779   -8.3693  -45.7315 H      1 LIG       0.14100
@<TRIPOS>BOND
      1       1       2 ar
      2       1       3 ar
      3       2       5 ar
      4       3       6 ar
      5       4       5 ar
      6       4       6 ar
      7       1       7 1
      8       2       8 1
      9       3       9 1
     10       4      10 1
@<TRIPOS>ALT_TYPE
CGenFF_4.0_ALT_TYPE_SET
CGenFF_4.0 1 CG2R61 2 CG2R61 3 CG2R61 4 CG2R64 5 NG2R62 6 NG2R62 7 HGR61 8 HGR62 9 HGR62 10 HGR62
@<TRIPOS>MOLECULE
pyrimidine
 10 10 0 0 0
****
USER_CHARGES
INVALID_CHARGES
Pose:  20 Cluster:  20 Fr_nu: 1547438 TotEn:   -10.14
@<TRIPOS>ATOM
      1 C1        -67.7755   -6.0106  -45.3943 C.ar   1 LIG      -0.13100
      2 C2        -67.1063   -5.9565  -46.6001 C.ar   1 LIG       0.28900
      3 C3        -67.3900   -7.0254  -44.5425 C.ar   1 LIG       0.28900
      4 C4        -65.8489   -7.7656  -46.0406 C.ar   1 LIG       0.50700
      5 N1        -66.1341   -6.8212  -46.9571 N.ar   1 LIG      -0.71900
      6 N2        -66.4269   -7.9240  -44.8345 N.ar   1 LIG      -0.71900
      7 H1        -68.5517   -5.3036  -45.1340 H      1 LIG       0.11500
      8 H2        -67.3408   -5.1935  -47.3343 H      1 LIG       0.11400
      9 H3        -67.8596   -7.1482  -43.5726 H      1 LIG       0.11400
     10 H4        -65.0724   -8.4743  -46.3015 H      1 LIG       0.14100
@<TRIPOS>BOND
      1       1       2 ar
      2       1       3 ar
      3       2       5 ar
      4       3       6 ar
      5       4       5 ar
      6       4       6 ar
      7       1       7 1
      8       2       8 1
      9       3       9 1
     10       4      10 1
@<TRIPOS>ALT_TYPE
CGenFF_4.0_ALT_TYPE_SET
CGenFF_4.0 1 CG2R61 2 CG2R61 3 CG2R61 4 CG2R64 5 NG2R62 6 NG2R62 7 HGR61 8 HGR62 9 HGR62 10 HGR62
@<TRIPOS>MOLECULE
pyrimidine
 10 10 0 0 0
****
USER_CHARGES
INVALID_CHARGES
Pose:  21 Cluster:  21 Fr_nu: 167532 TotEn:    -9.56
@<TRIPOS>ATOM
      1 C1        -66.4388   -7.6052  -44.0155 C.ar   1 LIG      -0.13100
      2 C2        -67.1398   -7.7175  -45.1989 C.ar   1 LIG       0.28900
      3 C3        -65.0843   -7.8555  -44.0978 C.ar   1 LIG       0.28900
      4 C4        -65.2449   -8.2674  -46.3275 C.ar   1 LIG       0.50700
      5 N1        -66.5726   -8.0479  -46.3775 N.ar   1 LIG      -0.71900
      6 N2        -64.4520   -8.1904  -45.2416 N.ar   1 LIG      -0.71900
      7 H1        -66.9198   -7.3385  -43.0839 H      1 LIG       0.11500
      8 H2        -68.2092   -7.5397  -45.2326 H      1 LIG       0.11400
      9 H3        -64.4510   -7.7924  -43.2196 H      1 LIG       0.11400
     10 H4        -64.7632   -8.5355  -47.2599 H      1 LIG       0.14100
@<TRIPOS>BOND
      1       1       2 ar
      2       1       3 ar
      3       2       5 ar
      4       3       6 ar
      5       4       5 ar
      6       4       6 ar
      7       1       7 1
      8       2       8 1
      9       3       9 1
     10       4      10 1
@<TRIPOS>ALT_TYPE
CGenFF_4.0_ALT_TYPE_SET
CGenFF_4.0 1 CG2R61 2 CG2R61 3 CG2R61 4 CG2R64 5 NG2R62 6 NG2R62 7 HGR61 8 HGR62 9 HGR62 10 HGR62
@<TRIPOS>MOLECULE
pyrimidine
 10 10 0 0 0
****
USER_CHARGES
INVALID_CHARGES
Pose:  22 Cluster:  22 Fr_nu: 2260108 TotEn:    -9.32
@<TRIPOS>ATOM
      1 C1        -64.4609   -8.3513  -44.8241 C.ar   1 LIG      -0.13100
      2 C2        -64.9659   -8.4173  -43.5415 C.ar   1 LIG       0.28900
      3 C3        -65.3723   -8.0294  -45.8088 C.ar   1 LIG       0.28900
      4 C4        -67.0483   -7.8835  -44.2801 C.ar   1 LIG       0.50700
      5 N1        -66.2591   -8.1885  -43.2325 N.ar   1 LIG      -0.71900
      6 N2        -66.6784   -7.7884  -45.5716 N.ar   1 LIG      -0.71900
      7 H1        -63.4185   -8.5399  -45.0433 H      1 LIG       0.11500
      8 H2        -64.3250   -8.6636  -42.7018 H      1 LIG       0.11400
      9 H3        -65.0685   -7.9547  -46.8473 H      1 LIG       0.11400
     10 H4        -68.0923   -7.6958  -44.0610 H      1 LIG       0.14100
@<TRIPOS>BOND
      1       1       2 ar
      2       1       3 ar
      3       2       5 ar
      4       3       6 ar
      5       4       5 ar
      6       4       6 ar
      7       1       7 1
      8       2       8 1
      9       3       9 1
     10       4      10 1
@<TRIPOS>ALT_TYPE
CGenFF_4.0_ALT_TYPE_SET
CGenFF_4.0 1 CG2R61 2 CG2R61 3 CG2R61 4 CG2R64 5 NG2R62 6 NG2R62 7 HGR61 8 HGR62 9 HGR62 10 HGR62
@<TRIPOS>MOLECULE
pyrimidine
 10 10 0 0 0
****
USER_CHARGES
INVALID_CHARGES
Pose:  23 Cluster:  23 Fr_nu: 3721728 TotEn:    -2.77
@<TRIPOS>ATOM
      1 C1        -85.3656   -1.9231  -47.2431 C.ar   1 LIG      -0.13100
      2 C2        -85.1653   -2.4361  -48.5085 C.ar   1 LIG       0.28900
      3 C3        -84.6098   -2.4952  -46.2404 C.ar   1 LIG       0.28900
      4 C4        -83.6188   -3.9050  -47.7228 C.ar   1 LIG       0.50700
      5 N1        -84.2967   -3.4306  -48.7852 N.ar   1 LIG      -0.71900
      6 N2        -83.7237   -3.4918  -46.4453 N.ar   1 LIG      -0.71900
      7 H1        -86.0695   -1.1247  -47.0498 H      1 LIG       0.11500
      8 H2        -85.7146   -2.0498  -49.3602 H      1 LIG       0.11400
      9 H3        -84.6990   -2.1584  -45.2133 H      1 LIG       0.11400
     10 H4        -82.9148   -4.7052  -47.9159 H      1 LIG       0.14100
@<TRIPOS>BOND
      1       1       2 ar
      2       1       3 ar
      3       2       5 ar
      4       3       6 ar
      5       4       5 ar
      6       4       6 ar
      7       1       7 1
      8       2       8 1
      9       3       9 1
     10       4      10 1
@<TRIPOS>ALT_TYPE
CGenFF_4.0_ALT_TYPE_SET
CGenFF_4.0 1 CG2R61 2 CG2R61 3 CG2R61 4 CG2R64 5 NG2R62 6 NG2R62 7 HGR61 8 HGR62 9 HGR62 10 HGR62
@<TRIPOS>MOLECULE
naphtalene
 18 19 0 0 0
****
USER_CHARGES
INVALID_CHARGES
Pose:   1 Cluster:   1 Fr_nu:  18312 TotEn:   -20.66
@<TRIPOS>ATOM
      1 C1        -64.3464   -8.2330  -44.6520 C.ar   1 LIG      -0.11500
      2 C2        -65.1743   -7.7010  -43.6680 C.ar   1 LIG      -0.11500
      3 C3        -67.4864   -6.7859  -48.0754 C.ar   1 LIG      -0.11500
      4 C4        -68.3141   -6.2540  -47.0913 C.ar   1 LIG      -0.11500
      5 C5        -64.7103   -8.1409  -45.9958 C.ar   1 LIG      -0.11700
      6 C6        -66.3691   -7.0748  -44.0236 C.ar   1 LIG      -0.11700
      7 C7        -66.2914   -7.4122  -47.7197 C.ar   1 LIG      -0.11700
      8 C8        -67.9504   -6.3461  -45.7475 C.ar   1 LIG      -0.11700
      9 C9        -65.9095   -7.5140  -46.3720 C.ar   1 LIG       0.00400
     10 C10       -66.7513   -6.9730  -45.3712 C.ar   1 LIG       0.00400
     11 H1        -63.4167   -8.7209  -44.3745 H      1 LIG       0.11500
     12 H2        -64.8899   -7.7731  -42.6222 H      1 LIG       0.11500
     13 H3        -67.7701   -6.7141  -49.1216 H      1 LIG       0.11500
     14 H4        -69.2445   -5.7674  -47.3693 H      1 LIG       0.11500
     15 H5        -64.0480   -8.5642  -46.7481 H      1 LIG       0.11500
     16 H6        -67.0006   -6.6655  -43.2378 H      1 LIG       0.11500
     17 H7        -65.6598   -7.8206  -48.5058 H      1 LIG       0.11500
     18 H8        -68.6130   -5.9235  -44.9949 H      1 LIG       0.11500
@<TRIPOS>BOND
      1       1       2 ar
      2       1       5 ar
      3       2       6 ar
      4       3       4 ar
      5       3       7 ar
      6       4       8 ar
      7       5       9 ar
      8       6      10 ar
      9       7       9 ar
     10       8      10 ar
     11       9      10 ar
     12       1      11 1
     13       2      12 1
     14       3      13 1
     15       4      14 1
     16       5      15 1
     17       6      16 1
     18       7      17 1
     19       8      18 1
@<TRIPOS>ALT_TYPE
CGenFF_4.0_ALT_TYPE_SET
CGenFF_4.0 1 CG2R61 2 CG2R61 3 CG2R61 4 CG2R61 5 CG2R61 6 CG2R61 7 CG2R61 8 CG2R61 9 CG2R61 10 CG2R61 11 HGR61 12 HGR61 13 HGR61 14 HGR61 15 HGR61 16 HGR61 17 HGR61 18 HGR61
@<TRIPOS>MOLECULE
naphtalene
 18 19 0 0 0
****
USER_CHARGES
INVALID_CHARGES
Pose:   2 Cluster:   2 Fr_nu: 109922 TotEn:   -18.11
@<TRIPOS>ATOM
      1 C1        -65.8547   -6.8080  -44.3692 C.ar   1 LIG      -0.11500
      2 C2        -67.1046   -7.0888  -43.8255 C.ar   1 LIG      -0.11500
      3 C3        -67.9596   -5.6069  -48.5881 C.ar   1 LIG      -0.11500
      4 C4        -69.2095   -5.8878  -48.0444 C.ar   1 LIG      -0.11500
      5 C5        -65.7498   -6.3689  -45.6893 C.ar   1 LIG      -0.11700
      6 C6        -68.2545   -6.9317  -44.5997 C.ar   1 LIG      -0.11700
      7 C7        -66.8097   -5.7641  -47.8138 C.ar   1 LIG      -0.11700
      8 C8        -69.3146   -6.3270  -46.7243 C.ar   1 LIG      -0.11700
      9 C9        -66.8966   -6.2051  -46.4832 C.ar   1 LIG       0.00400
     10 C10       -68.1677   -6.4908  -45.9303 C.ar   1 LIG       0.00400
     11 H1        -64.9598   -6.9311  -43.7661 H      1 LIG       0.11500
     12 H2        -67.1852   -7.4304  -42.7976 H      1 LIG       0.11500
     13 H3        -67.8783   -5.2652  -49.6161 H      1 LIG       0.11500
     14 H4        -70.1039   -5.7659  -48.6483 H      1 LIG       0.11500
     15 H5        -64.7623   -6.1558  -46.0936 H      1 LIG       0.11500
     16 H6        -69.2213   -7.1565  -44.1540 H      1 LIG       0.11500
     17 H7        -65.8432   -5.5384  -48.2594 H      1 LIG       0.11500
     18 H8        -70.3019   -6.5409  -46.3200 H      1 LIG       0.11500
@<TRIPOS>BOND
      1       1       2 ar
      2       1       5 ar
      3       2       6 ar
      4       3       4 ar
      5       3       7 ar
      6       4       8 ar
      7       5       9 ar
      8       6      10 ar
      9       7       9 ar
     10       8      10 ar
     11       9      10 ar
     12       1      11 1
     13       2      12 1
     14       3      13 1
     15       4      14 1
     16       5      15 1
     17       6      16 1
     18       7      17 1
     19       8      18 1
@<TRIPOS>ALT_TYPE
CGenFF_4.0_ALT_TYPE_SET
CGenFF_4.0 1 CG2R61 2 CG2R61 3 CG2R61 4 CG2R61 5 CG2R61 6 CG2R61 7 CG2R61 8 CG2R61 9 CG2R61 10 CG2R61 11 HGR61 12 HGR61 13 HGR61 14 HGR61 15 HGR61 16 HGR61 17 HGR61 18 HGR61
@<TRIPOS>MOLECULE
naphtalene
 18 19 0 0 0
****
USER_CHARGES
INVALID_CHARGES
Pose:   3 Cluster:   3 Fr_nu: 205009 TotEn:   -14.17
@<TRIPOS>ATOM
      1 C1        -71.8681  -24.3304  -43.9530 C.ar   1 LIG      -0.11500
      2 C2        -70.7073  -23.8947  -43.3210 C.ar   1 LIG      -0.11500
      3 C3        -71.9474  -28.2661  -41.0935 C.ar   1 LIG      -0.11500
      4 C4        -70.7865  -27.8304  -40.4617 C.ar   1 LIG      -0.11500
      5 C5        -72.4705  -25.5261  -43.5604 C.ar   1 LIG      -0.11700
      6 C6        -70.1442  -24.6528  -42.2941 C.ar   1 LIG      -0.11700
      7 C7        -72.5104  -27.5079  -42.1205 C.ar   1 LIG      -0.11700
      8 C8        -70.1840  -26.6348  -40.8542 C.ar   1 LIG      -0.11700
      9 C9        -71.9175  -26.3020  -42.5286 C.ar   1 LIG       0.00400
     10 C10       -70.7370  -25.8588  -41.8860 C.ar   1 LIG       0.00400
     11 H1        -72.3057  -23.7401  -44.7527 H      1 LIG       0.11500
     12 H2        -70.2393  -22.9636  -43.6272 H      1 LIG       0.11500
     13 H3        -72.4160  -29.1973  -40.7876 H      1 LIG       0.11500
     14 H4        -70.3486  -28.4218  -39.6629 H      1 LIG       0.11500
     15 H5        -73.3772  -25.8474  -44.0687 H      1 LIG       0.11500
     16 H6        -69.2368  -24.2928  -41.8138 H      1 LIG       0.11500
     17 H7        -73.4183  -27.8677  -42.6001 H      1 LIG       0.11500
     18 H8        -69.2768  -26.3136  -40.3465 H      1 LIG       0.11500
@<TRIPOS>BOND
      1       1       2 ar
      2       1       5 ar
      3       2       6 ar
      4       3       4 ar
      5       3       7 ar
      6       4       8 ar
      7       5       9 ar
      8       6      10 ar
      9       7       9 ar
     10       8      10 ar
     11       9      10 ar
     12       1      11 1
     13       2      12 1
     14       3      13 1
     15       4      14 1
     16       5      15 1
     17       6      16 1
     18       7      17 1
     19       8      18 1
@<TRIPOS>ALT_TYPE
CGenFF_4.0_ALT_TYPE_SET
CGenFF_4.0 1 CG2R61 2 CG2R61 3 CG2R61 4 CG2R61 5 CG2R61 6 CG2R61 7 CG2R61 8 CG2R61 9 CG2R61 10 CG2R61 11 HGR61 12 HGR61 13 HGR61 14 HGR61 15 HGR61 16 HGR61 17 HGR61 18 HGR61
@<TRIPOS>MOLECULE
naphtalene
 18 19 0 0 0
****
USER_CHARGES
INVALID_CHARGES
Pose:   4 Cluster:   4 Fr_nu:  28422 TotEn:   -13.88
@<TRIPOS>ATOM
      1 C1        -60.7280  -10.9049  -53.8682 C.ar   1 LIG      -0.11500
      2 C2        -60.5547  -10.7262  -55.2374 C.ar   1 LIG      -0.11500
      3 C3        -62.7105   -6.4738  -53.5409 C.ar   1 LIG      -0.11500
      4 C4        -62.5372   -6.2951  -54.9102 C.ar   1 LIG      -0.11500
      5 C5        -61.3071   -9.8947  -53.0997 C.ar   1 LIG      -0.11700
      6 C6        -60.9598   -9.5368  -55.8435 C.ar   1 LIG      -0.11700
      7 C7        -62.3054   -7.6634  -52.9348 C.ar   1 LIG      -0.11700
      8 C8        -61.9580   -7.3053  -55.6788 C.ar   1 LIG      -0.11700
      9 C9        -61.7207   -8.6908  -53.6930 C.ar   1 LIG       0.00400
     10 C10       -61.5444   -8.5092  -55.0854 C.ar   1 LIG       0.00400
     11 H1        -60.4119  -11.8309  -53.3968 H      1 LIG       0.11500
     12 H2        -60.1040  -11.5134  -55.8348 H      1 LIG       0.11500
     13 H3        -63.1614   -5.6868  -52.9428 H      1 LIG       0.11500
     14 H4        -62.8521   -5.3684  -55.3808 H      1 LIG       0.11500
     15 H5        -61.4324  -10.0561  -52.0309 H      1 LIG       0.11500
     16 H6        -60.8151   -9.4189  -56.9154 H      1 LIG       0.11500
     17 H7        -62.4509   -7.7813  -51.8631 H      1 LIG       0.11500
     18 H8        -61.8319   -7.1438  -56.7474 H      1 LIG       0.11500
@<TRIPOS>BOND
      1       1       2 ar
      2       1       5 ar
      3       2       6 ar
      4       3       4 ar
      5       3       7 ar
      6       4       8 ar
      7       5       9 ar
      8       6      10 ar
      9       7       9 ar
     10       8      10 ar
     11       9      10 ar
     12       1      11 1
     13       2      12 1
     14       3      13 1
     15       4      14 1
     16       5      15 1
     17       6      16 1
     18       7      17 1
     19       8      18 1
@<TRIPOS>ALT_TYPE
CGenFF_4.0_ALT_TYPE_SET
CGenFF_4.0 1 CG2R61 2 CG2R61 3 CG2R61 4 CG2R61 5 CG2R61 6 CG2R61 7 CG2R61 8 CG2R61 9 CG2R61 10 CG2R61 11 HGR61 12 HGR61 13 HGR61 14 HGR61 15 HGR61 16 HGR61 17 HGR61 18 HGR61
@<TRIPOS>MOLECULE
naphtalene
 18 19 0 0 0
****
USER_CHARGES
INVALID_CHARGES
Pose:   5 Cluster:   5 Fr_nu:  11590 TotEn:   -13.39
@<TRIPOS>ATOM
      1 C1        -69.6851   -7.5996  -45.0989 C.ar   1 LIG      -0.11500
      2 C2        -69.9504   -6.9695  -46.3111 C.ar   1 LIG      -0.11500
      3 C3        -64.9310   -7.5887  -46.1338 C.ar   1 LIG      -0.11500
      4 C4        -65.1964   -6.9586  -47.3460 C.ar   1 LIG      -0.11500
      5 C5        -68.3719   -7.9132  -44.7474 C.ar   1 LIG      -0.11700
      6 C6        -68.9036   -6.6505  -47.1764 C.ar   1 LIG      -0.11700
      7 C7        -65.9779   -7.9077  -45.2684 C.ar   1 LIG      -0.11700
      8 C8        -66.5096   -6.6451  -47.6976 C.ar   1 LIG      -0.11700
      9 C9        -67.3058   -7.5995  -45.6062 C.ar   1 LIG       0.00400
     10 C10       -67.5756   -6.9588  -46.8388 C.ar   1 LIG       0.00400
     11 H1        -70.5005   -7.8483  -44.4259 H      1 LIG       0.11500
     12 H2        -70.9731   -6.7256  -46.5837 H      1 LIG       0.11500
     13 H3        -63.9083   -7.8328  -45.8604 H      1 LIG       0.11500
     14 H4        -64.3807   -6.7115  -48.0191 H      1 LIG       0.11500
     15 H5        -68.1880   -8.4062  -43.7950 H      1 LIG       0.11500
     16 H6        -69.1341   -6.1575  -48.1186 H      1 LIG       0.11500
     17 H7        -65.7471   -8.3999  -44.3260 H      1 LIG       0.11500
     18 H8        -66.6938   -6.1527  -48.6504 H      1 LIG       0.11500
@<TRIPOS>BOND
      1       1       2 ar
      2       1       5 ar
      3       2       6 ar
      4       3       4 ar
      5       3       7 ar
      6       4       8 ar
      7       5       9 ar
      8       6      10 ar
      9       7       9 ar
     10       8      10 ar
     11       9      10 ar
     12       1      11 1
     13       2      12 1
     14       3      13 1
     15       4      14 1
     16       5      15 1
     17       6      16 1
     18       7      17 1
     19       8      18 1
@<TRIPOS>ALT_TYPE
CGenFF_4.0_ALT_TYPE_SET
CGenFF_4.0 1 CG2R61 2 CG2R61 3 CG2R61 4 CG2R61 5 CG2R61 6 CG2R61 7 CG2R61 8 CG2R61 9 CG2R61 10 CG2R61 11 HGR61 12 HGR61 13 HGR61 14 HGR61 15 HGR61 16 HGR61 17 HGR61 18 HGR61
@<TRIPOS>MOLECULE
naphtalene
 18 19 0 0 0
****
USER_CHARGES
INVALID_CHARGES
Pose:   6 Cluster:   6 Fr_nu: 293678 TotEn:   -13.21
@<TRIPOS>ATOM
      1 C1        -60.7702  -23.7902  -27.3888 C.ar   1 LIG      -0.11500
      2 C2        -62.1619  -23.7922  -27.3988 C.ar   1 LIG      -0.11500
      3 C3        -60.8054  -21.9114  -22.9009 C.ar   1 LIG      -0.11500
      4 C4        -62.1970  -21.9134  -22.9110 C.ar   1 LIG      -0.11500
      5 C5        -60.0804  -23.3228  -26.2698 C.ar   1 LIG      -0.11700
      6 C6        -62.8691  -23.3270  -26.2900 C.ar   1 LIG      -0.11700
      7 C7        -60.0981  -22.3767  -24.0098 C.ar   1 LIG      -0.11700
      8 C8        -62.8869  -22.3807  -24.0300 C.ar   1 LIG      -0.11700
      9 C9        -60.7761  -22.8507  -25.1448 C.ar   1 LIG       0.00400
     10 C10       -62.1913  -22.8528  -25.1550 C.ar   1 LIG       0.00400
     11 H1        -60.2201  -24.1520  -28.2526 H      1 LIG       0.11500
     12 H2        -62.6979  -24.1565  -28.2704 H      1 LIG       0.11500
     13 H3        -60.2686  -21.5472  -22.0294 H      1 LIG       0.11500
     14 H4        -62.7466  -21.5502  -22.0476 H      1 LIG       0.11500
     15 H5        -58.9925  -23.3301  -26.2842 H      1 LIG       0.11500
     16 H6        -63.9567  -23.3382  -26.3195 H      1 LIG       0.11500
     17 H7        -59.0106  -22.3662  -23.9798 H      1 LIG       0.11500
     18 H8        -63.9749  -22.3728  -24.0161 H      1 LIG       0.11500
@<TRIPOS>BOND
      1       1       2 ar
      2       1       5 ar
      3       2       6 ar
      4       3       4 ar
      5       3       7 ar
      6       4       8 ar
      7       5       9 ar
      8       6      10 ar
      9       7       9 ar
     10       8      10 ar
     11       9      10 ar
     12       1      11 1
     13       2      12 1
     14       3      13 1
     15       4      14 1
     16       5      15 1
     17       6      16 1
     18       7      17 1
     19       8      18 1
@<TRIPOS>ALT_TYPE
CGenFF_4.0_ALT_TYPE_SET
CGenFF_4.0 1 CG2R61 2 CG2R61 3 CG2R61 4 CG2R61 5 CG2R61 6 CG2R61 7 CG2R61 8 CG2R61 9 CG2R61 10 CG2R61 11 HGR61 12 HGR61 13 HGR61 14 HGR61 15 HGR61 16 HGR61 17 HGR61 18 HGR61
@<TRIPOS>MOLECULE
naphtalene
 18 19 0 0 0
****
USER_CHARGES
INVALID_CHARGES
Pose:   7 Cluster:   7 Fr_nu:  64399 TotEn:   -12.43
@<TRIPOS>ATOM
      1 C1        -71.8752  -26.6466  -43.1592 C.ar   1 LIG      -0.11500
      2 C2        -70.9082  -27.0749  -44.0637 C.ar   1 LIG      -0.11500
      3 C3        -75.3228  -27.3220  -46.5253 C.ar   1 LIG      -0.11500
      4 C4        -74.3557  -27.7503  -47.4298 C.ar   1 LIG      -0.11500
      5 C5        -73.2164  -26.5993  -43.5407 C.ar   1 LIG      -0.11700
      6 C6        -71.2785  -27.4576  -45.3532 C.ar   1 LIG      -0.11700
      7 C7        -74.9525  -26.9394  -45.2357 C.ar   1 LIG      -0.11700
      8 C8        -73.0145  -27.7976  -47.0484 C.ar   1 LIG      -0.11700
      9 C9        -73.6072  -26.9807  -44.8347 C.ar   1 LIG       0.00400
     10 C10       -72.6237  -27.4162  -45.7544 C.ar   1 LIG       0.00400
     11 H1        -71.5863  -26.3483  -42.1556 H      1 LIG       0.11500
     12 H2        -69.8645  -27.1117  -43.7656 H      1 LIG       0.11500
     13 H3        -76.3670  -27.2852  -46.8228 H      1 LIG       0.11500
     14 H4        -74.6450  -28.0471  -48.4336 H      1 LIG       0.11500
     15 H5        -73.9552  -26.2607  -42.8172 H      1 LIG       0.11500
     16 H6        -70.5059  -27.7896  -46.0436 H      1 LIG       0.11500
     17 H7        -75.7253  -26.6082  -44.5453 H      1 LIG       0.11500
     18 H8        -72.2754  -28.1354  -47.7720 H      1 LIG       0.11500
@<TRIPOS>BOND
      1       1       2 ar
      2       1       5 ar
      3       2       6 ar
      4       3       4 ar
      5       3       7 ar
      6       4       8 ar
      7       5       9 ar
      8       6      10 ar
      9       7       9 ar
     10       8      10 ar
     11       9      10 ar
     12       1      11 1
     13       2      12 1
     14       3      13 1
     15       4      14 1
     16       5      15 1
     17       6      16 1
     18       7      17 1
     19       8      18 1
@<TRIPOS>ALT_TYPE
CGenFF_4.0_ALT_TYPE_SET
CGenFF_4.0 1 CG2R61 2 CG2R61 3 CG2R61 4 CG2R61 5 CG2R61 6 CG2R61 7 CG2R61 8 CG2R61 9 CG2R61 10 CG2R61 11 HGR61 12 HGR61 13 HGR61 14 HGR61 15 HGR61 16 HGR61 17 HGR61 18 HGR61
@<TRIPOS>MOLECULE
naphtalene
 18 19 0 0 0
****
USER_CHARGES
INVALID_CHARGES
Pose:   8 Cluster:   8 Fr_nu: 253646 TotEn:   -12.05
@<TRIPOS>ATOM
      1 C1        -56.8425  -20.9573  -34.8442 C.ar   1 LIG      -0.11500
      2 C2        -56.7389  -21.3953  -36.1612 C.ar   1 LIG      -0.11500
      3 C3        -52.0056  -21.2071  -34.3809 C.ar   1 LIG      -0.11500
      4 C4        -51.9021  -21.6450  -35.6978 C.ar   1 LIG      -0.11500
      5 C5        -55.6939  -20.7995  -34.0682 C.ar   1 LIG      -0.11700
      6 C6        -55.4865  -21.6770  -36.7072 C.ar   1 LIG      -0.11700
      7 C7        -53.2582  -20.9252  -33.8349 C.ar   1 LIG      -0.11700
      8 C8        -53.0507  -21.8029  -36.4739 C.ar   1 LIG      -0.11700
      9 C9        -54.4249  -21.0785  -34.6015 C.ar   1 LIG       0.00400
     10 C10       -54.3197  -21.5239  -35.9407 C.ar   1 LIG       0.00400
     11 H1        -57.8179  -20.7386  -34.4195 H      1 LIG       0.11500
     12 H2        -57.6337  -21.5176  -36.7645 H      1 LIG       0.11500
     13 H3        -51.1110  -21.0844  -33.7769 H      1 LIG       0.11500
     14 H4        -50.9266  -21.8649  -36.1216 H      1 LIG       0.11500
     15 H5        -55.7987  -20.4564  -33.0410 H      1 LIG       0.11500
     16 H6        -55.4290  -22.0176  -37.7390 H      1 LIG       0.11500
     17 H7        -53.3153  -20.5839  -32.8034 H      1 LIG       0.11500
     18 H8        -52.9462  -22.1468  -37.5010 H      1 LIG       0.11500
@<TRIPOS>BOND
      1       1       2 ar
      2       1       5 ar
      3       2       6 ar
      4       3       4 ar
      5       3       7 ar
      6       4       8 ar
      7       5       9 ar
      8       6      10 ar
      9       7       9 ar
     10       8      10 ar
     11       9      10 ar
     12       1      11 1
     13       2      12 1
     14       3      13 1
     15       4      14 1
     16       5      15 1
     17       6      16 1
     18       7      17 1
     19       8      18 1
@<TRIPOS>ALT_TYPE
CGenFF_4.0_ALT_TYPE_SET
CGenFF_4.0 1 CG2R61 2 CG2R61 3 CG2R61 4 CG2R61 5 CG2R61 6 CG2R61 7 CG2R61 8 CG2R61 9 CG2R61 10 CG2R61 11 HGR61 12 HGR61 13 HGR61 14 HGR61 15 HGR61 16 HGR61 17 HGR61 18 HGR61
@<TRIPOS>MOLECULE
naphtalene
 18 19 0 0 0
****
USER_CHARGES
INVALID_CHARGES
Pose:   9 Cluster:   9 Fr_nu: 371629 TotEn:   -12.00
@<TRIPOS>ATOM
      1 C1        -75.8792  -27.6783  -45.9493 C.ar   1 LIG      -0.11500
      2 C2        -75.4911  -26.4385  -45.4502 C.ar   1 LIG      -0.11500
      3 C3        -71.3562  -29.3525  -45.3073 C.ar   1 LIG      -0.11500
      4 C4        -70.9682  -28.1126  -44.8082 C.ar   1 LIG      -0.11500
      5 C5        -74.9513  -28.7161  -46.0405 C.ar   1 LIG      -0.11700
      6 C6        -74.1737  -26.2317  -45.0403 C.ar   1 LIG      -0.11700
      7 C7        -72.6737  -29.5592  -45.7172 C.ar   1 LIG      -0.11700
      8 C8        -71.8960  -27.0747  -44.7171 C.ar   1 LIG      -0.11700
      9 C9        -73.6210  -28.5258  -45.6325 C.ar   1 LIG       0.00400
     10 C10       -73.2264  -27.2650  -45.1250 C.ar   1 LIG       0.00400
     11 H1        -76.9048  -27.8385  -46.2688 H      1 LIG       0.11500
     12 H2        -76.2143  -25.6312  -45.3794 H      1 LIG       0.11500
     13 H3        -70.6334  -30.1603  -45.3783 H      1 LIG       0.11500
     14 H4        -69.9421  -27.9526  -44.4903 H      1 LIG       0.11500
     15 H5        -75.2769  -29.6768  -46.4341 H      1 LIG       0.11500
     16 H6        -73.8926  -25.2546  -44.6528 H      1 LIG       0.11500
     17 H7        -72.9548  -30.5366  -46.1038 H      1 LIG       0.11500
     18 H8        -71.5705  -26.1136  -44.3241 H      1 LIG       0.11500
@<TRIPOS>BOND
      1       1       2 ar
      2       1       5 ar
      3       2       6 ar
      4       3       4 ar
      5       3       7 ar
      6       4       8 ar
      7       5       9 ar
      8       6      10 ar
      9       7       9 ar
     10       8      10 ar
     11       9      10 ar
     12       1      11 1
     13       2      12 1
     14       3      13 1
     15       4      14 1
     16       5      15 1
     17       6      16 1
     18       7      17 1
     19       8      18 1
@<TRIPOS>ALT_TYPE
CGenFF_4.0_ALT_TYPE_SET
CGenFF_4.0 1 CG2R61 2 CG2R61 3 CG2R61 4 CG2R61 5 CG2R61 6 CG2R61 7 CG2R61 8 CG2R61 9 CG2R61 10 CG2R61 11 HGR61 12 HGR61 13 HGR61 14 HGR61 15 HGR61 16 HGR61 17 HGR61 18 HGR61
@<TRIPOS>MOLECULE
naphtalene
 18 19 0 0 0
****
USER_CHARGES
INVALID_CHARGES
Pose:  10 Cluster:  10 Fr_nu: 320594 TotEn:   -11.47
@<TRIPOS>ATOM
      1 C1        -71.7103  -24.4994  -43.4024 C.ar   1 LIG      -0.11500
      2 C2        -70.5312  -23.9472  -43.8939 C.ar   1 LIG      -0.11500
      3 C3        -69.2405  -26.4868  -39.7114 C.ar   1 LIG      -0.11500
      4 C4        -68.0614  -25.9345  -40.2031 C.ar   1 LIG      -0.11500
      5 C5        -71.6890  -25.2699  -42.2394 C.ar   1 LIG      -0.11700
      6 C6        -69.3264  -24.1632  -43.2246 C.ar   1 LIG      -0.11700
      7 C7        -70.4454  -26.2707  -40.3808 C.ar   1 LIG      -0.11700
      8 C8        -68.0826  -25.1641  -41.3660 C.ar   1 LIG      -0.11700
      9 C9        -70.4853  -25.4978  -41.5527 C.ar   1 LIG       0.00400
     10 C10       -69.2863  -24.9362  -42.0527 C.ar   1 LIG       0.00400
     11 H1        -72.6479  -24.3313  -43.9241 H      1 LIG       0.11500
     12 H2        -70.5489  -23.3473  -44.7992 H      1 LIG       0.11500
     13 H3        -69.2235  -27.0868  -38.8059 H      1 LIG       0.11500
     14 H4        -67.1240  -26.1041  -39.6817 H      1 LIG       0.11500
     15 H5        -72.6228  -25.6921  -41.8736 H      1 LIG       0.11500
     16 H6        -68.4169  -23.7215  -43.6266 H      1 LIG       0.11500
     17 H7        -71.3548  -26.7118  -39.9782 H      1 LIG       0.11500
     18 H8        -67.1488  -24.7424  -41.7325 H      1 LIG       0.11500
@<TRIPOS>BOND
      1       1       2 ar
      2       1       5 ar
      3       2       6 ar
      4       3       4 ar
      5       3       7 ar
      6       4       8 ar
      7       5       9 ar
      8       6      10 ar
      9       7       9 ar
     10       8      10 ar
     11       9      10 ar
     12       1      11 1
     13       2      12 1
     14       3      13 1
     15       4      14 1
     16       5      15 1
     17       6      16 1
     18       7      17 1
     19       8      18 1
@<TRIPOS>ALT_TYPE
CGenFF_4.0_ALT_TYPE_SET
CGenFF_4.0 1 CG2R61 2 CG2R61 3 CG2R61 4 CG2R61 5 CG2R61 6 CG2R61 7 CG2R61 8 CG2R61 9 CG2R61 10 CG2R61 11 HGR61 12 HGR61 13 HGR61 14 HGR61 15 HGR61 16 HGR61 17 HGR61 18 HGR61
@<TRIPOS>MOLECULE
naphtalene
 18 19 0 0 0
****
USER_CHARGES
INVALID_CHARGES
Pose:  11 Cluster:  11 Fr_nu: 226772 TotEn:   -11.32
@<TRIPOS>ATOM
      1 C1        -77.4123  -19.7721  -26.1307 C.ar   1 LIG      -0.11500
      2 C2        -77.7297  -20.6752  -27.1409 C.ar   1 LIG      -0.11500
      3 C3        -81.3298  -17.1212  -27.2704 C.ar   1 LIG      -0.11500
      4 C4        -81.6470  -18.0244  -28.2806 C.ar   1 LIG      -0.11500
      5 C5        -78.2255  -18.6608  -25.9066 C.ar   1 LIG      -0.11700
      6 C6        -78.8612  -20.4707  -27.9308 C.ar   1 LIG      -0.11700
      7 C7        -80.1982  -17.3259  -26.4804 C.ar   1 LIG      -0.11700
      8 C8        -80.8339  -19.1357  -28.5049 C.ar   1 LIG      -0.11700
      9 C9        -79.3684  -18.4390  -26.6921 C.ar   1 LIG       0.00400
     10 C10       -79.6910  -19.3575  -27.7194 C.ar   1 LIG       0.00400
     11 H1        -76.5310  -19.9316  -25.5165 H      1 LIG       0.11500
     12 H2        -77.0961  -21.5402  -27.3144 H      1 LIG       0.11500
     13 H3        -81.9632  -16.2559  -27.0963 H      1 LIG       0.11500
     14 H4        -82.5277  -17.8637  -28.8955 H      1 LIG       0.11500
     15 H5        -77.9579  -17.9677  -25.1116 H      1 LIG       0.11500
     16 H6        -79.0904  -21.1898  -28.7145 H      1 LIG       0.11500
     17 H7        -79.9697  -16.6071  -25.6963 H      1 LIG       0.11500
     18 H8        -81.1009  -19.8286  -29.3003 H      1 LIG       0.11500
@<TRIPOS>BOND
      1       1       2 ar
      2       1       5 ar
      3       2       6 ar
      4       3       4 ar
      5       3       7 ar
      6       4       8 ar
      7       5       9 ar
      8       6      10 ar
      9       7       9 ar
     10       8      10 ar
     11       9      10 ar
     12       1      11 1
     13       2      12 1
     14       3      13 1
     15       4      14 1
     16       5      15 1
     17       6      16 1
     18       7      17 1
     19       8      18 1
@<TRIPOS>ALT_TYPE
CGenFF_4.0_ALT_TYPE_SET
CGenFF_4.0 1 CG2R61 2 CG2R61 3 CG2R61 4 CG2R61 5 CG2R61 6 CG2R61 7 CG2R61 8 CG2R61 9 CG2R61 10 CG2R61 11 HGR61 12 HGR61 13 HGR61 14 HGR61 15 HGR61 16 HGR61 17 HGR61 18 HGR61
@<TRIPOS>MOLECULE
naphtalene
 18 19 0 0 0
****
USER_CHARGES
INVALID_CHARGES
Pose:  12 Cluster:  12 Fr_nu:  28026 TotEn:   -11.15
@<TRIPOS>ATOM
      1 C1        -54.9385    5.2944  -39.2485 C.ar   1 LIG      -0.11500
      2 C2        -54.5452    4.1689  -39.9665 C.ar   1 LIG      -0.11500
      3 C3        -58.0075    6.5033  -42.8251 C.ar   1 LIG      -0.11500
      4 C4        -57.6141    5.3778  -43.5430 C.ar   1 LIG      -0.11500
      5 C5        -55.8977    6.1594  -39.7759 C.ar   1 LIG      -0.11700
      6 C6        -55.1095    3.9040  -41.2145 C.ar   1 LIG      -0.11700
      7 C7        -57.4432    6.7682  -41.5770 C.ar   1 LIG      -0.11700
      8 C8        -56.6549    4.5128  -43.0157 C.ar   1 LIG      -0.11700
      9 C9        -56.4763    5.9083  -41.0308 C.ar   1 LIG       0.00400
     10 C10       -56.0763    4.7638  -41.7609 C.ar   1 LIG       0.00400
     11 H1        -54.4984    5.5004  -38.2772 H      1 LIG       0.11500
     12 H2        -53.7986    3.4960  -39.5548 H      1 LIG       0.11500
     13 H3        -58.7544    7.1767  -43.2362 H      1 LIG       0.11500
     14 H4        -58.0535    5.1731  -44.5149 H      1 LIG       0.11500
     15 H5        -56.1897    7.0333  -39.1973 H      1 LIG       0.11500
     16 H6        -54.7875    3.0181  -41.7580 H      1 LIG       0.11500
     17 H7        -57.7659    7.6536  -41.0333 H      1 LIG       0.11500
     18 H8        -56.3622    3.6391  -43.5945 H      1 LIG       0.11500
@<TRIPOS>BOND
      1       1       2 ar
      2       1       5 ar
      3       2       6 ar
      4       3       4 ar
      5       3       7 ar
      6       4       8 ar
      7       5       9 ar
      8       6      10 ar
      9       7       9 ar
     10       8      10 ar
     11       9      10 ar
     12       1      11 1
     13       2      12 1
     14       3      13 1
     15       4      14 1
     16       5      15 1
     17       6      16 1
     18       7      17 1
     19       8      18 1
@<TRIPOS>ALT_TYPE
CGenFF_4.0_ALT_TYPE_SET
CGenFF_4.0 1 CG2R61 2 CG2R61 3 CG2R61 4 CG2R61 5 CG2R61 6 CG2R61 7 CG2R61 8 CG2R61 9 CG2R61 10 CG2R61 11 HGR61 12 HGR61 13 HGR61 14 HGR61 15 HGR61 16 HGR61 17 HGR61 18 HGR61
@<TRIPOS>MOLECULE
naphtalene
 18 19 0 0 0
****
USER_CHARGES
INVALID_CHARGES
Pose:  13 Cluster:  13 Fr_nu: 309144 TotEn:   -11.02
@<TRIPOS>ATOM
      1 C1        -60.1057   -6.9579  -56.5149 C.ar   1 LIG      -0.11500
      2 C2        -61.4281   -6.8037  -56.1096 C.ar   1 LIG      -0.11500
      3 C3        -59.5869  -10.6675  -53.4096 C.ar   1 LIG      -0.11500
      4 C4        -60.9093  -10.5131  -53.0044 C.ar   1 LIG      -0.11500
      5 C5        -59.3131   -7.9561  -55.9475 C.ar   1 LIG      -0.11700
      6 C6        -61.9631   -7.6469  -55.1355 C.ar   1 LIG      -0.11700
      7 C7        -59.0518   -9.8241  -54.3839 C.ar   1 LIG      -0.11700
      8 C8        -61.7019   -9.5149  -53.5717 C.ar   1 LIG      -0.11700
      9 C9        -59.8351   -8.8140  -54.9656 C.ar   1 LIG       0.00400
     10 C10       -61.1799   -8.6570  -54.5535 C.ar   1 LIG       0.00400
     11 H1        -59.6895   -6.3007  -57.2729 H      1 LIG       0.11500
     12 H2        -62.0443   -6.0264  -56.5521 H      1 LIG       0.11500
     13 H3        -58.9700  -11.4448  -52.9675 H      1 LIG       0.11500
     14 H4        -61.3245  -11.1696  -52.2454 H      1 LIG       0.11500
     15 H5        -58.2819   -8.0581  -56.2793 H      1 LIG       0.11500
     16 H6        -62.9994   -7.5086  -54.8343 H      1 LIG       0.11500
     17 H7        -58.0158   -9.9632  -54.6855 H      1 LIG       0.11500
     18 H8        -62.7330   -9.4122  -53.2395 H      1 LIG       0.11500
@<TRIPOS>BOND
      1       1       2 ar
      2       1       5 ar
      3       2       6 ar
      4       3       4 ar
      5       3       7 ar
      6       4       8 ar
      7       5       9 ar
      8       6      10 ar
      9       7       9 ar
     10       8      10 ar
     11       9      10 ar
     12       1      11 1
     13       2      12 1
     14       3      13 1
     15       4      14 1
     16       5      15 1
     17       6      16 1
     18       7      17 1
     19       8      18 1
@<TRIPOS>ALT_TYPE
CGenFF_4.0_ALT_TYPE_SET
CGenFF_4.0 1 CG2R61 2 CG2R61 3 CG2R61 4 CG2R61 5 CG2R61 6 CG2R61 7 CG2R61 8 CG2R61 9 CG2R61 10 CG2R61 11 HGR61 12 HGR61 13 HGR61 14 HGR61 15 HGR61 16 HGR61 17 HGR61 18 HGR61
@<TRIPOS>MOLECULE
naphtalene
 18 19 0 0 0
****
USER_CHARGES
INVALID_CHARGES
Pose:  14 Cluster:  14 Fr_nu:  91479 TotEn:   -10.93
@<TRIPOS>ATOM
      1 C1        -59.3391   -7.5058  -57.6543 C.ar   1 LIG      -0.11500
      2 C2        -59.8463   -6.2103  -57.6879 C.ar   1 LIG      -0.11500
      3 C3        -62.1386   -8.5014  -53.8014 C.ar   1 LIG      -0.11500
      4 C4        -62.6456   -7.2058  -53.8351 C.ar   1 LIG      -0.11500
      5 C5        -59.7795   -8.4032  -56.6810 C.ar   1 LIG      -0.11700
      6 C6        -60.7957   -5.8070  -56.7486 C.ar   1 LIG      -0.11700
      7 C7        -61.1892   -8.9046  -54.7409 C.ar   1 LIG      -0.11700
      8 C8        -62.2053   -6.3083  -54.8083 C.ar   1 LIG      -0.11700
      9 C9        -60.7346   -8.0145  -55.7275 C.ar   1 LIG       0.00400
     10 C10       -61.2502   -6.6970  -55.7618 C.ar   1 LIG       0.00400
     11 H1        -58.5997   -7.8190  -58.3855 H      1 LIG       0.11500
     12 H2        -59.5030   -5.5125  -58.4462 H      1 LIG       0.11500
     13 H3        -62.4816   -9.1998  -53.0433 H      1 LIG       0.11500
     14 H4        -63.3840   -6.8927  -53.1028 H      1 LIG       0.11500
     15 H5        -59.3690   -9.4109  -56.6734 H      1 LIG       0.11500
     16 H6        -61.1788   -4.7897  -56.7940 H      1 LIG       0.11500
     17 H7        -60.8069   -9.9222  -54.6957 H      1 LIG       0.11500
     18 H8        -62.6151   -5.3003  -54.8156 H      1 LIG       0.11500
@<TRIPOS>BOND
      1       1       2 ar
      2       1       5 ar
      3       2       6 ar
      4       3       4 ar
      5       3       7 ar
      6       4       8 ar
      7       5       9 ar
      8       6      10 ar
      9       7       9 ar
     10       8      10 ar
     11       9      10 ar
     12       1      11 1
     13       2      12 1
     14       3      13 1
     15       4      14 1
     16       5      15 1
     17       6      16 1
     18       7      17 1
     19       8      18 1
@<TRIPOS>ALT_TYPE
CGenFF_4.0_ALT_TYPE_SET
CGenFF_4.0 1 CG2R61 2 CG2R61 3 CG2R61 4 CG2R61 5 CG2R61 6 CG2R61 7 CG2R61 8 CG2R61 9 CG2R61 10 CG2R61 11 HGR61 12 HGR61 13 HGR61 14 HGR61 15 HGR61 16 HGR61 17 HGR61 18 HGR61
@<TRIPOS>MOLECULE
naphtalene
 18 19 0 0 0
****
USER_CHARGES
INVALID_CHARGES
Pose:  15 Cluster:  15 Fr_nu:  84663 TotEn:   -10.54
@<TRIPOS>ATOM
      1 C1        -66.4801   -1.4807  -25.9546 C.ar   1 LIG      -0.11500
      2 C2        -66.6708   -0.1198  -25.7347 C.ar   1 LIG      -0.11500
      3 C3        -61.9487   -1.1260  -24.2188 C.ar   1 LIG      -0.11500
      4 C4        -62.1395    0.2350  -23.9989 C.ar   1 LIG      -0.11500
      5 C5        -65.2596   -2.0758  -25.6341 C.ar   1 LIG      -0.11700
      6 C6        -65.6419    0.6513  -25.1935 C.ar   1 LIG      -0.11700
      7 C7        -62.9777   -1.8972  -24.7600 C.ar   1 LIG      -0.11700
      8 C8        -63.3600    0.8301  -24.3195 C.ar   1 LIG      -0.11700
      9 C9        -64.2128   -1.3148  -25.0885 C.ar   1 LIG       0.00400
     10 C10       -64.4068    0.0691  -24.8650 C.ar   1 LIG       0.00400
     11 H1        -67.2813   -2.0805  -26.3765 H      1 LIG       0.11500
     12 H2        -67.6215    0.3424  -25.9844 H      1 LIG       0.11500
     13 H3        -60.9981   -1.5889  -23.9691 H      1 LIG       0.11500
     14 H4        -61.3375    0.8345  -23.5784 H      1 LIG       0.11500
     15 H5        -65.1327   -3.1412  -25.8149 H      1 LIG       0.11500
     16 H6        -65.8133    1.7132  -25.0296 H      1 LIG       0.11500
     17 H7        -62.8064   -2.9591  -24.9230 H      1 LIG       0.11500
     18 H8        -63.4869    1.8957  -24.1394 H      1 LIG       0.11500
@<TRIPOS>BOND
      1       1       2 ar
      2       1       5 ar
      3       2       6 ar
      4       3       4 ar
      5       3       7 ar
      6       4       8 ar
      7       5       9 ar
      8       6      10 ar
      9       7       9 ar
     10       8      10 ar
     11       9      10 ar
     12       1      11 1
     13       2      12 1
     14       3      13 1
     15       4      14 1
     16       5      15 1
     17       6      16 1
     18       7      17 1
     19       8      18 1
@<TRIPOS>ALT_TYPE
CGenFF_4.0_ALT_TYPE_SET
CGenFF_4.0 1 CG2R61 2 CG2R61 3 CG2R61 4 CG2R61 5 CG2R61 6 CG2R61 7 CG2R61 8 CG2R61 9 CG2R61 10 CG2R61 11 HGR61 12 HGR61 13 HGR61 14 HGR61 15 HGR61 16 HGR61 17 HGR61 18 HGR61
@<TRIPOS>MOLECULE
naphtalene
 18 19 0 0 0
****
USER_CHARGES
INVALID_CHARGES
Pose:  16 Cluster:  16 Fr_nu:  15136 TotEn:   -10.20
@<TRIPOS>ATOM
      1 C1        -48.5630  -15.3285  -46.1563 C.ar   1 LIG      -0.11500
      2 C2        -47.4558  -15.0695  -45.3539 C.ar   1 LIG      -0.11500
      3 C3        -50.7955  -11.4047  -44.3417 C.ar   1 LIG      -0.11500
      4 C4        -49.6883  -11.1458  -43.5394 C.ar   1 LIG      -0.11500
      5 C5        -49.6729  -14.4845  -46.1086 C.ar   1 LIG      -0.11700
      6 C6        -47.4541  -13.9656  -44.5008 C.ar   1 LIG      -0.11700
      7 C7        -50.7971  -12.5086  -45.1949 C.ar   1 LIG      -0.11700
      8 C8        -48.5783  -11.9898  -43.5869 C.ar   1 LIG      -0.11700
      9 C9        -49.6886  -13.3688  -45.2557 C.ar   1 LIG       0.00400
     10 C10       -48.5626  -13.1055  -44.4398 C.ar   1 LIG       0.00400
     11 H1        -48.5639  -16.1883  -46.8198 H      1 LIG       0.11500
     12 H2        -46.5921  -15.7270  -45.3920 H      1 LIG       0.11500
     13 H3        -51.6596  -10.7474  -44.3042 H      1 LIG       0.11500
     14 H4        -49.6884  -10.2867  -42.8750 H      1 LIG       0.11500
     15 H5        -50.5275  -14.7065  -46.7444 H      1 LIG       0.11500
     16 H6        -46.5775  -13.7821  -43.8829 H      1 LIG       0.11500
     17 H7        -51.6734  -12.6915  -45.8133 H      1 LIG       0.11500
     18 H8        -47.7239  -11.7684  -42.9506 H      1 LIG       0.11500
@<TRIPOS>BOND
      1       1       2 ar
      2       1       5 ar
      3       2       6 ar
      4       3       4 ar
      5       3       7 ar
      6       4       8 ar
      7       5       9 ar
      8       6      10 ar
      9       7       9 ar
     10       8      10 ar
     11       9      10 ar
     12       1      11 1
     13       2      12 1
     14       3      13 1
     15       4      14 1
     16       5      15 1
     17       6      16 1
     18       7      17 1
     19       8      18 1
@<TRIPOS>ALT_TYPE
CGenFF_4.0_ALT_TYPE_SET
CGenFF_4.0 1 CG2R61 2 CG2R61 3 CG2R61 4 CG2R61 5 CG2R61 6 CG2R61 7 CG2R61 8 CG2R61 9 CG2R61 10 CG2R61 11 HGR61 12 HGR61 13 HGR61 14 HGR61 15 HGR61 16 HGR61 17 HGR61 18 HGR61
@<TRIPOS>MOLECULE
naphtalene
 18 19 0 0 0
****
USER_CHARGES
INVALID_CHARGES
Pose:  17 Cluster:  17 Fr_nu:   5837 TotEn:   -10.15
@<TRIPOS>ATOM
      1 C1        -56.8852  -21.9298  -37.3039 C.ar   1 LIG      -0.11500
      2 C2        -56.3350  -21.1290  -38.3003 C.ar   1 LIG      -0.11500
      3 C3        -61.3480  -20.9247  -38.9611 C.ar   1 LIG      -0.11500
      4 C4        -60.7977  -20.1239  -39.9574 C.ar   1 LIG      -0.11500
      5 C5        -58.2692  -22.0823  -37.2152 C.ar   1 LIG      -0.11700
      6 C6        -57.1664  -20.4776  -39.2117 C.ar   1 LIG      -0.11700
      7 C7        -60.5165  -21.5762  -38.0497 C.ar   1 LIG      -0.11700
      8 C8        -59.4137  -19.9713  -40.0462 C.ar   1 LIG      -0.11700
      9 C9        -59.1213  -21.4340  -38.1241 C.ar   1 LIG       0.00400
     10 C10       -58.5616  -20.6196  -39.1373 C.ar   1 LIG       0.00400
     11 H1        -56.2375  -22.4362  -36.5943 H      1 LIG       0.11500
     12 H2        -55.2574  -21.0112  -38.3687 H      1 LIG       0.11500
     13 H3        -62.4257  -21.0431  -38.8922 H      1 LIG       0.11500
     14 H4        -61.4459  -19.6166  -40.6658 H      1 LIG       0.11500
     15 H5        -58.6774  -22.7128  -36.4280 H      1 LIG       0.11500
     16 H6        -56.7145  -19.8570  -39.9827 H      1 LIG       0.11500
     17 H7        -60.9686  -22.1974  -37.2793 H      1 LIG       0.11500
     18 H8        -59.0054  -19.3402  -40.8329 H      1 LIG       0.11500
@<TRIPOS>BOND
      1       1       2 ar
      2       1       5 ar
      3       2       6 ar
      4       3       4 ar
      5       3       7 ar
      6       4       8 ar
      7       5       9 ar
      8       6      10 ar
      9       7       9 ar
     10       8      10 ar
     11       9      10 ar
     12       1      11 1
     13       2      12 1
     14       3      13 1
     15       4      14 1
     16       5      15 1
     17       6      16 1
     18       7      17 1
     19       8      18 1
@<TRIPOS>ALT_TYPE
CGenFF_4.0_ALT_TYPE_SET
CGenFF_4.0 1 CG2R61 2 CG2R61 3 CG2R61 4 CG2R61 5 CG2R61 6 CG2R61 7 CG2R61 8 CG2R61 9 CG2R61 10 CG2R61 11 HGR61 12 HGR61 13 HGR61 14 HGR61 15 HGR61 16 HGR61 17 HGR61 18 HGR61
@<TRIPOS>MOLECULE
naphtalene
 18 19 0 0 0
****
USER_CHARGES
INVALID_CHARGES
Pose:  18 Cluster:  18 Fr_nu:  12736 TotEn:    -9.68
@<TRIPOS>ATOM
      1 C1        -73.9574  -28.4122  -46.0434 C.ar   1 LIG      -0.11500
      2 C2        -74.2984  -27.1314  -46.4679 C.ar   1 LIG      -0.11500
      3 C3        -71.7113  -26.5273  -42.1608 C.ar   1 LIG      -0.11500
      4 C4        -72.0523  -25.2465  -42.5854 C.ar   1 LIG      -0.11500
      5 C5        -73.2287  -28.5872  -44.8666 C.ar   1 LIG      -0.11700
      6 C6        -73.9121  -26.0207  -45.7173 C.ar   1 LIG      -0.11700
      7 C7        -72.0977  -27.6381  -42.9114 C.ar   1 LIG      -0.11700
      8 C8        -72.7809  -25.0714  -43.7622 C.ar   1 LIG      -0.11700
      9 C9        -72.8314  -27.4805  -44.0985 C.ar   1 LIG       0.00400
     10 C10       -73.1782  -26.1781  -44.5303 C.ar   1 LIG       0.00400
     11 H1        -74.2579  -29.2765  -46.6285 H      1 LIG       0.11500
     12 H2        -74.8659  -26.9963  -47.3840 H      1 LIG       0.11500
     13 H3        -71.1438  -26.6631  -41.2445 H      1 LIG       0.11500
     14 H4        -71.7503  -24.3826  -42.0007 H      1 LIG       0.11500
     15 H5        -72.9729  -29.5976  -44.5542 H      1 LIG       0.11500
     16 H6        -74.1900  -25.0289  -46.0678 H      1 LIG       0.11500
     17 H7        -71.8203  -28.6298  -42.5604 H      1 LIG       0.11500
     18 H8        -73.0362  -24.0611  -44.0752 H      1 LIG       0.11500
@<TRIPOS>BOND
      1       1       2 ar
      2       1       5 ar
      3       2       6 ar
      4       3       4 ar
      5       3       7 ar
      6       4       8 ar
      7       5       9 ar
      8       6      10 ar
      9       7       9 ar
     10       8      10 ar
     11       9      10 ar
     12       1      11 1
     13       2      12 1
     14       3      13 1
     15       4      14 1
     16       5      15 1
     17       6      16 1
     18       7      17 1
     19       8      18 1
@<TRIPOS>ALT_TYPE
CGenFF_4.0_ALT_TYPE_SET
CGenFF_4.0 1 CG2R61 2 CG2R61 3 CG2R61 4 CG2R61 5 CG2R61 6 CG2R61 7 CG2R61 8 CG2R61 9 CG2R61 10 CG2R61 11 HGR61 12 HGR61 13 HGR61 14 HGR61 15 HGR61 16 HGR61 17 HGR61 18 HGR61
@<TRIPOS>MOLECULE
naphtalene
 18 19 0 0 0
****
USER_CHARGES
INVALID_CHARGES
Pose:  19 Cluster:  19 Fr_nu:   8194 TotEn:    -9.67
@<TRIPOS>ATOM
      1 C1        -53.2481    5.3315  -37.9693 C.ar   1 LIG      -0.11500
      2 C2        -54.5717    4.9015  -37.9693 C.ar   1 LIG      -0.11500
      3 C3        -53.2484    5.3314  -33.1039 C.ar   1 LIG      -0.11500
      4 C4        -54.5720    4.9014  -33.1040 C.ar   1 LIG      -0.11500
      5 C5        -52.5838    5.5474  -36.7616 C.ar   1 LIG      -0.11700
      6 C6        -55.2361    4.6856  -36.7618 C.ar   1 LIG      -0.11700
      7 C7        -52.5839    5.5473  -34.3115 C.ar   1 LIG      -0.11700
      8 C8        -55.2364    4.6856  -34.3117 C.ar   1 LIG      -0.11700
      9 C9        -53.2371    5.3351  -35.5366 C.ar   1 LIG       0.00400
     10 C10       -54.5831    4.8978  -35.5367 C.ar   1 LIG       0.00400
     11 H1        -52.7315    5.5000  -38.9097 H      1 LIG       0.11500
     12 H2        -55.0878    4.7335  -38.9101 H      1 LIG       0.11500
     13 H3        -52.7315    5.4995  -32.1632 H      1 LIG       0.11500
     14 H4        -55.0885    4.7345  -32.1633 H      1 LIG       0.11500
     15 H5        -51.5494    5.8839  -36.7855 H      1 LIG       0.11500
     16 H6        -56.2705    4.3489  -36.7856 H      1 LIG       0.11500
     17 H7        -51.5494    5.8831  -34.2875 H      1 LIG       0.11500
     18 H8        -56.2711    4.3497  -34.2880 H      1 LIG       0.11500
@<TRIPOS>BOND
      1       1       2 ar
      2       1       5 ar
      3       2       6 ar
      4       3       4 ar
      5       3       7 ar
      6       4       8 ar
      7       5       9 ar
      8       6      10 ar
      9       7       9 ar
     10       8      10 ar
     11       9      10 ar
     12       1      11 1
     13       2      12 1
     14       3      13 1
     15       4      14 1
     16       5      15 1
     17       6      16 1
     18       7      17 1
     19       8      18 1
@<TRIPOS>ALT_TYPE
CGenFF_4.0_ALT_TYPE_SET
CGenFF_4.0 1 CG2R61 2 CG2R61 3 CG2R61 4 CG2R61 5 CG2R61 6 CG2R61 7 CG2R61 8 CG2R61 9 CG2R61 10 CG2R61 11 HGR61 12 HGR61 13 HGR61 14 HGR61 15 HGR61 16 HGR61 17 HGR61 18 HGR61
@<TRIPOS>MOLECULE
naphtalene
 18 19 0 0 0
****
USER_CHARGES
INVALID_CHARGES
Pose:  20 Cluster:  20 Fr_nu: 289416 TotEn:    -9.51
@<TRIPOS>ATOM
      1 C1        -54.9727    5.4508  -33.7379 C.ar   1 LIG      -0.11500
      2 C2        -55.3768    6.6946  -34.2139 C.ar   1 LIG      -0.11500
      3 C3        -54.4585    3.8684  -38.3101 C.ar   1 LIG      -0.11500
      4 C4        -54.8627    5.1123  -38.7859 C.ar   1 LIG      -0.11500
      5 C5        -54.6422    4.4337  -34.6340 C.ar   1 LIG      -0.11700
      6 C6        -55.4520    6.9262  -35.5875 C.ar   1 LIG      -0.11700
      7 C7        -54.3832    3.6369  -36.9363 C.ar   1 LIG      -0.11700
      8 C8        -55.1932    6.1294  -37.8900 C.ar   1 LIG      -0.11700
      9 C9        -54.7122    4.6491  -36.0200 C.ar   1 LIG       0.00400
     10 C10       -55.1232    5.9140  -36.5039 C.ar   1 LIG       0.00400
     11 H1        -54.9148    5.2709  -32.6684 H      1 LIG       0.11500
     12 H2        -55.6336    7.4858  -33.5155 H      1 LIG       0.11500
     13 H3        -54.2014    3.0767  -39.0081 H      1 LIG       0.11500
     14 H4        -54.9217    5.2911  -39.8555 H      1 LIG       0.11500
     15 H5        -54.3293    3.4692  -34.2394 H      1 LIG       0.11500
     16 H6        -55.7699    7.9062  -35.9372 H      1 LIG       0.11500
     17 H7        -54.0646    2.6571  -36.5869 H      1 LIG       0.11500
     18 H8        -55.5069    7.0938  -38.2843 H      1 LIG       0.11500
@<TRIPOS>BOND
      1       1       2 ar
      2       1       5 ar
      3       2       6 ar
      4       3       4 ar
      5       3       7 ar
      6       4       8 ar
      7       5       9 ar
      8       6      10 ar
      9       7       9 ar
     10       8      10 ar
     11       9      10 ar
     12       1      11 1
     13       2      12 1
     14       3      13 1
     15       4      14 1
     16       5      15 1
     17       6      16 1
     18       7      17 1
     19       8      18 1
@<TRIPOS>ALT_TYPE
CGenFF_4.0_ALT_TYPE_SET
CGenFF_4.0 1 CG2R61 2 CG2R61 3 CG2R61 4 CG2R61 5 CG2R61 6 CG2R61 7 CG2R61 8 CG2R61 9 CG2R61 10 CG2R61 11 HGR61 12 HGR61 13 HGR61 14 HGR61 15 HGR61 16 HGR61 17 HGR61 18 HGR61
@<TRIPOS>MOLECULE
naphtalene
 18 19 0 0 0
****
USER_CHARGES
INVALID_CHARGES
Pose:  21 Cluster:  21 Fr_nu:   1158 TotEn:    -9.19
@<TRIPOS>ATOM
      1 C1        -72.2501  -27.9597  -45.2395 C.ar   1 LIG      -0.11500
      2 C2        -73.2875  -27.3516  -44.5390 C.ar   1 LIG      -0.11500
      3 C3        -69.1782  -24.5300  -43.6666 C.ar   1 LIG      -0.11500
      4 C4        -70.2158  -23.9220  -42.9661 C.ar   1 LIG      -0.11500
      5 C5        -70.9668  -27.4135  -45.2006 C.ar   1 LIG      -0.11700
      6 C6        -73.0459  -26.1952  -43.7970 C.ar   1 LIG      -0.11700
      7 C7        -69.4199  -25.6865  -44.4086 C.ar   1 LIG      -0.11700
      8 C8        -71.4991  -24.4680  -43.0050 C.ar   1 LIG      -0.11700
      9 C9        -70.7054  -26.2499  -44.4589 C.ar   1 LIG       0.00400
     10 C10       -71.7605  -25.6316  -43.7467 C.ar   1 LIG       0.00400
     11 H1        -72.4389  -28.8596  -45.8174 H      1 LIG       0.11500
     12 H2        -74.2861  -27.7777  -44.5696 H      1 LIG       0.11500
     13 H3        -68.1791  -24.1044  -43.6362 H      1 LIG       0.11500
     14 H4        -70.0267  -23.0213  -42.3896 H      1 LIG       0.11500
     15 H5        -70.1711  -27.9055  -45.7562 H      1 LIG       0.11500
     16 H6        -73.8717  -25.7369  -43.2567 H      1 LIG       0.11500
     17 H7        -68.5938  -26.1450  -44.9481 H      1 LIG       0.11500
     18 H8        -72.2952  -23.9757  -42.4500 H      1 LIG       0.11500
@<TRIPOS>BOND
      1       1       2 ar
      2       1       5 ar
      3       2       6 ar
      4       3       4 ar
      5       3       7 ar
      6       4       8 ar
      7       5       9 ar
      8       6      10 ar
      9       7       9 ar
     10       8      10 ar
     11       9      10 ar
     12       1      11 1
     13       2      12 1
     14       3      13 1
     15       4      14 1
     16       5      15 1
     17       6      16 1
     18       7      17 1
     19       8      18 1
@<TRIPOS>ALT_TYPE
CGenFF_4.0_ALT_TYPE_SET
CGenFF_4.0 1 CG2R61 2 CG2R61 3 CG2R61 4 CG2R61 5 CG2R61 6 CG2R61 7 CG2R61 8 CG2R61 9 CG2R61 10 CG2R61 11 HGR61 12 HGR61 13 HGR61 14 HGR61 15 HGR61 16 HGR61 17 HGR61 18 HGR61
# TRIPOS MOL2 file generated by SEED

@<TRIPOS>MOLECULE
pyrazole
 9 9 0 0 0
****
USER_CHARGES
INVALID_CHARGES
Pose:   1 Cluster:   1 Fr_nu: 215360 TotEn:   -23.12
@<TRIPOS>ATOM
      1 C1        -71.4708  -11.2909  -43.3895 C.2    1 LIG      -0.25100
      2 C2        -70.9119  -12.2642  -42.5397 C.2    1 LIG       0.13200
      3 C3        -72.0175  -12.0109  -44.4234 C.2    1 LIG      -0.03800
      4 N1        -71.0876  -13.5077  -42.9943 N.2    1 LIG      -0.57800
      5 N2        -71.7632  -13.3208  -44.1410 N.pl3  1 LIG      -0.05900
      6 H1        -71.4774  -10.2175  -43.2697 H      1 LIG       0.15700
      7 H2        -70.3834  -12.1192  -41.6084 H      1 LIG       0.15600
      8 H3        -72.5506  -11.7157  -45.3157 H      1 LIG       0.15900
      9 H4        -72.0186  -14.1353  -44.6852 H      1 LIG       0.32200
@<TRIPOS>BOND
      1       1       2 1
      2       1       3 2
      3       2       4 2
      4       3       5 1
      5       4       5 1
      6       1       6 1
      7       2       7 1
      8       3       8 1
      9       5       9 1
@<TRIPOS>ALT_TYPE
CGenFF_4.0_ALT_TYPE_SET
CGenFF_4.0 1 CG2R51 2 CG2R52 3 CG2R51 4 NG2R50 5 NG2R51 6 HGR51 7 HGR52 8 HGR52 9 HGP1
@<TRIPOS>MOLECULE
pyrazole
 9 9 0 0 0
****
USER_CHARGES
INVALID_CHARGES
Pose:   2 Cluster:   2 Fr_nu: 4988286 TotEn:   -19.94
@<TRIPOS>ATOM
      1 C1        -74.2415  -27.0735  -45.5371 C.2    1 LIG      -0.25100
      2 C2        -74.5229  -28.4509  -45.6089 C.2    1 LIG       0.13200
      3 C3        -75.4453  -26.4633  -45.7919 C.2    1 LIG      -0.03800
      4 N1        -75.8050  -28.7014  -45.8874 N.2    1 LIG      -0.57800
      5 N2        -76.3399  -27.4731  -45.9927 N.pl3  1 LIG      -0.05900
      6 H1        -73.2985  -26.5897  -45.3290 H      1 LIG       0.15700
      7 H2        -73.8471  -29.2827  -45.4705 H      1 LIG       0.15600
      8 H3        -75.7388  -25.4250  -45.8495 H      1 LIG       0.15900
      9 H4        -77.3264  -27.3965  -46.2066 H      1 LIG       0.32200
@<TRIPOS>BOND
      1       1       2 1
      2       1       3 2
      3       2       4 2
      4       3       5 1
      5       4       5 1
      6       1       6 1
      7       2       7 1
      8       3       8 1
      9       5       9 1
@<TRIPOS>ALT_TYPE
CGenFF_4.0_ALT_TYPE_SET
CGenFF_4.0 1 CG2R51 2 CG2R52 3 CG2R51 4 NG2R50 5 NG2R51 6 HGR51 7 HGR52 8 HGR52 9 HGP1
@<TRIPOS>MOLECULE
pyrazole
 9 9 0 0 0
****
USER_CHARGES
INVALID_CHARGES
Pose:   3 Cluster:   3 Fr_nu: 9423241 TotEn:   -19.40
@<TRIPOS>ATOM
      1 C1        -71.9760  -11.0300  -43.5200 C.2    1 LIG      -0.25100
      2 C2        -72.0866  -12.2209  -42.7775 C.2    1 LIG       0.13200
      3 C3        -72.3600  -11.3810  -44.7911 C.2    1 LIG      -0.03800
      4 N1        -72.5080  -13.2514  -43.5154 N.2    1 LIG      -0.57800
      5 N2        -72.6657  -12.7091  -44.7348 N.pl3  1 LIG      -0.05900
      6 H1        -71.6627  -10.0533  -43.1818 H      1 LIG       0.15700
      7 H2        -71.8771  -12.3810  -41.7295 H      1 LIG       0.15600
      8 H3        -72.4392  -10.8188  -45.7104 H      1 LIG       0.15900
      9 H4        -72.9848  -13.3062  -45.4875 H      1 LIG       0.32200
@<TRIPOS>BOND
      1       1       2 1
      2       1       3 2
      3       2       4 2
      4       3       5 1
      5       4       5 1
      6       1       6 1
      7       2       7 1
      8       3       8 1
      9       5       9 1
@<TRIPOS>ALT_TYPE
CGenFF_4.0_ALT_TYPE_SET
CGenFF_4.0 1 CG2R51 2 CG2R52 3 CG2R51 4 NG2R50 5 NG2R51 6 HGR51 7 HGR52 8 HGR52 9 HGP1
@<TRIPOS>MOLECULE
pyrazole
 9 9 0 0 0
****
USER_CHARGES
INVALID_CHARGES
Pose:   4 Cluster:   4 Fr_nu: 9425604 TotEn:   -18.28
@<TRIPOS>ATOM
      1 C1        -73.2314  -12.2509  -44.7590 C.2    1 LIG      -0.25100
      2 C2        -72.0723  -12.9496  -44.3713 C.2    1 LIG       0.13200
      3 C3        -73.3865  -11.2827  -43.7972 C.2    1 LIG      -0.03800
      4 N1        -71.5295  -12.4662  -43.2507 N.2    1 LIG      -0.57800
      5 N2        -72.3510  -11.4534  -42.9260 N.pl3  1 LIG      -0.05900
      6 H1        -73.8657  -12.4238  -45.6158 H      1 LIG       0.15700
      7 H2        -71.6009  -13.7912  -44.8583 H      1 LIG       0.15600
      8 H3        -74.1250  -10.5068  -43.6562 H      1 LIG       0.15900
      9 H4        -72.1459  -10.9185  -42.0914 H      1 LIG       0.32200
@<TRIPOS>BOND
      1       1       2 1
      2       1       3 2
      3       2       4 2
      4       3       5 1
      5       4       5 1
      6       1       6 1
      7       2       7 1
      8       3       8 1
      9       5       9 1
@<TRIPOS>ALT_TYPE
CGenFF_4.0_ALT_TYPE_SET
CGenFF_4.0 1 CG2R51 2 CG2R52 3 CG2R51 4 NG2R50 5 NG2R51 6 HGR51 7 HGR52 8 HGR52 9 HGP1
@<TRIPOS>MOLECULE
pyrazole
 9 9 0 0 0
****
USER_CHARGES
INVALID_CHARGES
Pose:   5 Cluster:   5 Fr_nu: 6138252 TotEn:   -18.25
@<TRIPOS>ATOM
      1 C1        -71.6519  -11.3026  -44.2643 C.2    1 LIG      -0.25100
      2 C2        -71.2025  -12.5336  -43.7500 C.2    1 LIG       0.13200
      3 C3        -72.9181  -11.1583  -43.7521 C.2    1 LIG      -0.03800
      4 N1        -72.1093  -13.1289  -42.9708 N.2    1 LIG      -0.57800
      5 N2        -73.1413  -12.2683  -42.9914 N.pl3  1 LIG      -0.05900
      6 H1        -71.1313  -10.6152  -44.9145 H      1 LIG       0.15700
      7 H2        -70.2521  -13.0220  -43.9110 H      1 LIG       0.15600
      8 H3        -73.6644  -10.3845  -43.8598 H      1 LIG       0.15900
      9 H4        -73.9721  -12.5031  -42.4629 H      1 LIG       0.32200
@<TRIPOS>BOND
      1       1       2 1
      2       1       3 2
      3       2       4 2
      4       3       5 1
      5       4       5 1
      6       1       6 1
      7       2       7 1
      8       3       8 1
      9       5       9 1
@<TRIPOS>ALT_TYPE
CGenFF_4.0_ALT_TYPE_SET
CGenFF_4.0 1 CG2R51 2 CG2R52 3 CG2R51 4 NG2R50 5 NG2R51 6 HGR51 7 HGR52 8 HGR52 9 HGP1
@<TRIPOS>MOLECULE
pyrazole
 9 9 0 0 0
****
USER_CHARGES
INVALID_CHARGES
Pose:   6 Cluster:   6 Fr_nu: 1426765 TotEn:   -18.14
@<TRIPOS>ATOM
      1 C1        -72.0845  -12.4338  -44.3938 C.2    1 LIG      -0.25100
      2 C2        -70.9257  -13.2253  -44.2817 C.2    1 LIG       0.13200
      3 C3        -72.1335  -11.7282  -43.2164 C.2    1 LIG      -0.03800
      4 N1        -70.2849  -13.0404  -43.1246 N.2    1 LIG      -0.57800
      5 N2        -71.0434  -12.1244  -42.4987 N.pl3  1 LIG      -0.05900
      6 H1        -72.7860  -12.3808  -45.2132 H      1 LIG       0.15700
      7 H2        -70.5218  -13.9297  -44.9948 H      1 LIG       0.15600
      8 H3        -72.8314  -10.9983  -42.8323 H      1 LIG       0.15900
      9 H4        -70.7584  -11.8138  -41.5784 H      1 LIG       0.32200
@<TRIPOS>BOND
      1       1       2 1
      2       1       3 2
      3       2       4 2
      4       3       5 1
      5       4       5 1
      6       1       6 1
      7       2       7 1
      8       3       8 1
      9       5       9 1
@<TRIPOS>ALT_TYPE
CGenFF_4.0_ALT_TYPE_SET
CGenFF_4.0 1 CG2R51 2 CG2R52 3 CG2R51 4 NG2R50 5 NG2R51 6 HGR51 7 HGR52 8 HGR52 9 HGP1
@<TRIPOS>MOLECULE
pyrazole
 9 9 0 0 0
****
USER_CHARGES
INVALID_CHARGES
Pose:   7 Cluster:   7 Fr_nu: 1426310 TotEn:   -16.69
@<TRIPOS>ATOM
      1 C1        -72.8835  -11.7751  -43.4188 C.2    1 LIG      -0.25100
      2 C2        -71.5147  -11.6301  -43.1240 C.2    1 LIG       0.13200
      3 C3        -72.9128  -12.6006  -44.5162 C.2    1 LIG      -0.03800
      4 N1        -70.7311  -12.3091  -43.9659 N.2    1 LIG      -0.57800
      5 N2        -71.6104  -12.8889  -44.8006 N.pl3  1 LIG      -0.05900
      6 H1        -73.7310  -11.3428  -42.9076 H      1 LIG       0.15700
      7 H2        -71.0553  -11.0575  -42.3309 H      1 LIG       0.15600
      8 H3        -73.7246  -12.9979  -45.1083 H      1 LIG       0.15900
      9 H4        -71.2510  -13.4701  -45.5475 H      1 LIG       0.32200
@<TRIPOS>BOND
      1       1       2 1
      2       1       3 2
      3       2       4 2
      4       3       5 1
      5       4       5 1
      6       1       6 1
      7       2       7 1
      8       3       8 1
      9       5       9 1
@<TRIPOS>ALT_TYPE
CGenFF_4.0_ALT_TYPE_SET
CGenFF_4.0 1 CG2R51 2 CG2R52 3 CG2R51 4 NG2R50 5 NG2R51 6 HGR51 7 HGR52 8 HGR52 9 HGP1
@<TRIPOS>MOLECULE
pyrazole
 9 9 0 0 0
****
USER_CHARGES
INVALID_CHARGES
Pose:   8 Cluster:   8 Fr_nu: 337709 TotEn:   -16.16
@<TRIPOS>ATOM
      1 C1        -49.1925   -8.0778  -39.9260 C.2    1 LIG      -0.25100
      2 C2        -48.5346   -9.3170  -40.0406 C.2    1 LIG       0.13200
      3 C3        -48.3689   -7.3246  -39.1254 C.2    1 LIG      -0.03800
      4 N1        -47.3818   -9.3532  -39.3670 N.2    1 LIG      -0.57800
      5 N2        -47.3088   -8.1272  -38.8214 N.pl3  1 LIG      -0.05900
      6 H1        -50.1317   -7.7721  -40.3628 H      1 LIG       0.15700
      7 H2        -48.8473  -10.1956  -40.5866 H      1 LIG       0.15600
      8 H3        -48.4412   -6.3136  -38.7513 H      1 LIG       0.15900
      9 H4        -46.5048   -7.9047  -38.2479 H      1 LIG       0.32200
@<TRIPOS>BOND
      1       1       2 1
      2       1       3 2
      3       2       4 2
      4       3       5 1
      5       4       5 1
      6       1       6 1
      7       2       7 1
      8       3       8 1
      9       5       9 1
@<TRIPOS>ALT_TYPE
CGenFF_4.0_ALT_TYPE_SET
CGenFF_4.0 1 CG2R51 2 CG2R52 3 CG2R51 4 NG2R50 5 NG2R51 6 HGR51 7 HGR52 8 HGR52 9 HGP1
@<TRIPOS>MOLECULE
pyrazole
 9 9 0 0 0
****
USER_CHARGES
INVALID_CHARGES
Pose:   9 Cluster:   9 Fr_nu: 3577379 TotEn:   -16.13
@<TRIPOS>ATOM
      1 C1        -74.9170  -28.4300  -46.0813 C.2    1 LIG      -0.25100
      2 C2        -73.8478  -27.5828  -45.7339 C.2    1 LIG       0.13200
      3 C3        -75.9390  -27.5745  -46.4134 C.2    1 LIG      -0.03800
      4 N1        -74.1612  -26.2885  -45.8360 N.2    1 LIG      -0.57800
      5 N2        -75.4390  -26.3159  -46.2514 N.pl3  1 LIG      -0.05900
      6 H1        -74.9439  -29.5096  -46.0907 H      1 LIG       0.15700
      7 H2        -72.8533  -27.8546  -45.4101 H      1 LIG       0.15600
      8 H3        -76.9546  -27.7441  -46.7407 H      1 LIG       0.15900
      9 H4        -75.9127  -25.4343  -46.4036 H      1 LIG       0.32200
@<TRIPOS>BOND
      1       1       2 1
      2       1       3 2
      3       2       4 2
      4       3       5 1
      5       4       5 1
      6       1       6 1
      7       2       7 1
      8       3       8 1
      9       5       9 1
@<TRIPOS>ALT_TYPE
CGenFF_4.0_ALT_TYPE_SET
CGenFF_4.0 1 CG2R51 2 CG2R52 3 CG2R51 4 NG2R50 5 NG2R51 6 HGR51 7 HGR52 8 HGR52 9 HGP1
@<TRIPOS>MOLECULE
pyrazole
 9 9 0 0 0
****
USER_CHARGES
INVALID_CHARGES
Pose:  10 Cluster:  10 Fr_nu: 9099765 TotEn:   -15.66
@<TRIPOS>ATOM
      1 C1        -84.4811   -2.6272  -46.3591 C.2    1 LIG      -0.25100
      2 C2        -84.6986   -2.2505  -47.6980 C.2    1 LIG       0.13200
      3 C3        -83.8579   -3.8483  -46.4430 C.2    1 LIG      -0.03800
      4 N1        -84.2499   -3.1586  -48.5686 N.2    1 LIG      -0.57800
      5 N2        -83.7441   -4.1181  -47.7752 N.pl3  1 LIG      -0.05900
      6 H1        -84.7389   -2.0893  -45.4588 H      1 LIG       0.15700
      7 H2        -85.1658   -1.3522  -48.0756 H      1 LIG       0.15600
      8 H3        -83.4955   -4.5351  -45.6918 H      1 LIG       0.15900
      9 H4        -83.3359   -4.9352  -48.2115 H      1 LIG       0.32200
@<TRIPOS>BOND
      1       1       2 1
      2       1       3 2
      3       2       4 2
      4       3       5 1
      5       4       5 1
      6       1       6 1
      7       2       7 1
      8       3       8 1
      9       5       9 1
@<TRIPOS>ALT_TYPE
CGenFF_4.0_ALT_TYPE_SET
CGenFF_4.0 1 CG2R51 2 CG2R52 3 CG2R51 4 NG2R50 5 NG2R51 6 HGR51 7 HGR52 8 HGR52 9 HGP1
@<TRIPOS>MOLECULE
pyrazole
 9 9 0 0 0
****
USER_CHARGES
INVALID_CHARGES
Pose:  11 Cluster:  11 Fr_nu: 196226 TotEn:   -14.99
@<TRIPOS>ATOM
      1 C1        -66.6123   -7.3497  -44.2227 C.2    1 LIG      -0.25100
      2 C2        -65.8993   -7.8669  -45.3208 C.2    1 LIG       0.13200
      3 C3        -65.7016   -7.3428  -43.1945 C.2    1 LIG      -0.03800
      4 N1        -64.6333   -8.1667  -45.0187 N.2    1 LIG      -0.57800
      5 N2        -64.5435   -7.8367  -43.7191 N.pl3  1 LIG      -0.05900
      6 H1        -67.6419   -7.0262  -44.1815 H      1 LIG       0.15700
      7 H2        -66.2496   -8.0384  -46.3286 H      1 LIG       0.15600
      8 H3        -65.7724   -7.0400  -42.1598 H      1 LIG       0.15900
      9 H4        -63.6581   -7.9771  -43.2488 H      1 LIG       0.32200
@<TRIPOS>BOND
      1       1       2 1
      2       1       3 2
      3       2       4 2
      4       3       5 1
      5       4       5 1
      6       1       6 1
      7       2       7 1
      8       3       8 1
      9       5       9 1
@<TRIPOS>ALT_TYPE
CGenFF_4.0_ALT_TYPE_SET
CGenFF_4.0 1 CG2R51 2 CG2R52 3 CG2R51 4 NG2R50 5 NG2R51 6 HGR51 7 HGR52 8 HGR52 9 HGP1
@<TRIPOS>MOLECULE
pyrazole
 9 9 0 0 0
****
USER_CHARGES
INVALID_CHARGES
Pose:  12 Cluster:  12 Fr_nu: 9355765 TotEn:   -14.60
@<TRIPOS>ATOM
      1 C1        -81.5991  -29.4588  -34.7390 C.2    1 LIG      -0.25100
      2 C2        -81.7483  -30.4718  -35.7051 C.2    1 LIG       0.13200
      3 C3        -82.0013  -28.3121  -35.3791 C.2    1 LIG      -0.03800
      4 N1        -82.2095  -30.0094  -36.8702 N.2    1 LIG      -0.57800
      5 N2        -82.3537  -28.6932  -36.6404 N.pl3  1 LIG      -0.05900
      6 H1        -81.2498  -29.5467  -33.7209 H      1 LIG       0.15700
      7 H2        -81.5397  -31.5278  -35.6089 H      1 LIG       0.15600
      8 H3        -82.0649  -27.2822  -35.0587 H      1 LIG       0.15900
      9 H4        -82.6973  -28.1099  -37.3931 H      1 LIG       0.32200
@<TRIPOS>BOND
      1       1       2 1
      2       1       3 2
      3       2       4 2
      4       3       5 1
      5       4       5 1
      6       1       6 1
      7       2       7 1
      8       3       8 1
      9       5       9 1
@<TRIPOS>ALT_TYPE
CGenFF_4.0_ALT_TYPE_SET
CGenFF_4.0 1 CG2R51 2 CG2R52 3 CG2R51 4 NG2R50 5 NG2R51 6 HGR51 7 HGR52 8 HGR52 9 HGP1
@<TRIPOS>MOLECULE
pyrazole
 9 9 0 0 0
****
USER_CHARGES
INVALID_CHARGES
Pose:  13 Cluster:  13 Fr_nu: 4988302 TotEn:   -14.55
@<TRIPOS>ATOM
      1 C1        -74.2415  -27.0735  -45.5371 C.2    1 LIG      -0.25100
      2 C2        -73.6562  -28.3259  -45.2715 C.2    1 LIG       0.13200
      3 C3        -75.2987  -27.3575  -46.3665 C.2    1 LIG      -0.03800
      4 N1        -74.2892  -29.3309  -45.8824 N.2    1 LIG      -0.57800
      5 N2        -75.2833  -28.7103  -46.5402 N.pl3  1 LIG      -0.05900
      6 H1        -73.9402  -26.1006  -45.1775 H      1 LIG       0.15700
      7 H2        -72.7944  -28.5482  -44.6585 H      1 LIG       0.15600
      8 H3        -76.0424  -26.7328  -46.8400 H      1 LIG       0.15900
      9 H4        -75.9171  -29.2735  -47.0933 H      1 LIG       0.32200
@<TRIPOS>BOND
      1       1       2 1
      2       1       3 2
      3       2       4 2
      4       3       5 1
      5       4       5 1
      6       1       6 1
      7       2       7 1
      8       3       8 1
      9       5       9 1
@<TRIPOS>ALT_TYPE
CGenFF_4.0_ALT_TYPE_SET
CGenFF_4.0 1 CG2R51 2 CG2R52 3 CG2R51 4 NG2R50 5 NG2R51 6 HGR51 7 HGR52 8 HGR52 9 HGP1
@<TRIPOS>MOLECULE
pyrazole
 9 9 0 0 0
****
USER_CHARGES
INVALID_CHARGES
Pose:  14 Cluster:  14 Fr_nu: 5476412 TotEn:   -14.16
@<TRIPOS>ATOM
      1 C1        -65.3423   -7.6538  -43.6106 C.2    1 LIG      -0.25100
      2 C2        -65.2556   -8.1394  -44.9291 C.2    1 LIG       0.13200
      3 C3        -66.6090   -7.1307  -43.5200 C.2    1 LIG      -0.03800
      4 N1        -66.3779   -7.9425  -45.6260 N.2    1 LIG      -0.57800
      5 N2        -67.1819   -7.3274  -44.7421 N.pl3  1 LIG      -0.05900
      6 H1        -64.5924   -7.6796  -42.8339 H      1 LIG       0.15700
      7 H2        -64.4212   -8.6281  -45.4115 H      1 LIG       0.15600
      8 H3        -67.1415   -6.6450  -42.7150 H      1 LIG       0.15900
      9 H4        -68.1131   -7.0666  -45.0416 H      1 LIG       0.32200
@<TRIPOS>BOND
      1       1       2 1
      2       1       3 2
      3       2       4 2
      4       3       5 1
      5       4       5 1
      6       1       6 1
      7       2       7 1
      8       3       8 1
      9       5       9 1
@<TRIPOS>ALT_TYPE
CGenFF_4.0_ALT_TYPE_SET
CGenFF_4.0 1 CG2R51 2 CG2R52 3 CG2R51 4 NG2R50 5 NG2R51 6 HGR51 7 HGR52 8 HGR52 9 HGP1
@<TRIPOS>MOLECULE
pyrazole
 9 9 0 0 0
****
USER_CHARGES
INVALID_CHARGES
Pose:  15 Cluster:  15 Fr_nu: 311028 TotEn:   -13.39
@<TRIPOS>ATOM
      1 C1        -64.8100   -7.8708  -45.2435 C.2    1 LIG      -0.25100
      2 C2        -64.5987   -8.4757  -43.9900 C.2    1 LIG       0.13200
      3 C3        -65.8215   -6.9682  -45.0230 C.2    1 LIG      -0.03800
      4 N1        -65.4107   -7.9977  -43.0434 N.2    1 LIG      -0.57800
      5 N2        -66.1419   -7.0827  -43.7022 N.pl3  1 LIG      -0.05900
      6 H1        -64.3003   -8.0611  -46.1765 H      1 LIG       0.15700
      7 H2        -63.8873   -9.2454  -43.7270 H      1 LIG       0.15600
      8 H3        -66.3323   -6.2723  -45.6728 H      1 LIG       0.15900
      9 H4        -66.8475   -6.5713  -43.1869 H      1 LIG       0.32200
@<TRIPOS>BOND
      1       1       2 1
      2       1       3 2
      3       2       4 2
      4       3       5 1
      5       4       5 1
      6       1       6 1
      7       2       7 1
      8       3       8 1
      9       5       9 1
@<TRIPOS>ALT_TYPE
CGenFF_4.0_ALT_TYPE_SET
CGenFF_4.0 1 CG2R51 2 CG2R52 3 CG2R51 4 NG2R50 5 NG2R51 6 HGR51 7 HGR52 8 HGR52 9 HGP1
@<TRIPOS>MOLECULE
pyrazole
 9 9 0 0 0
****
USER_CHARGES
INVALID_CHARGES
Pose:  16 Cluster:  16 Fr_nu: 5479837 TotEn:   -13.38
@<TRIPOS>ATOM
      1 C1        -67.4677   -6.7603  -46.0612 C.2    1 LIG      -0.25100
      2 C2        -66.5983   -7.7083  -45.4893 C.2    1 LIG       0.13200
      3 C3        -67.9100   -6.0138  -44.9965 C.2    1 LIG      -0.03800
      4 N1        -66.4930   -7.5781  -44.1642 N.2    1 LIG      -0.57800
      5 N2        -67.3019   -6.5394  -43.8945 N.pl3  1 LIG      -0.05900
      6 H1        -67.7363   -6.6344  -47.0997 H      1 LIG       0.15700
      7 H2        -66.0375   -8.4891  -45.9828 H      1 LIG       0.15600
      8 H3        -68.5890   -5.1764  -44.9250 H      1 LIG       0.15900
      9 H4        -67.3946   -6.2413  -42.9315 H      1 LIG       0.32200
@<TRIPOS>BOND
      1       1       2 1
      2       1       3 2
      3       2       4 2
      4       3       5 1
      5       4       5 1
      6       1       6 1
      7       2       7 1
      8       3       8 1
      9       5       9 1
@<TRIPOS>ALT_TYPE
CGenFF_4.0_ALT_TYPE_SET
CGenFF_4.0 1 CG2R51 2 CG2R52 3 CG2R51 4 NG2R50 5 NG2R51 6 HGR51 7 HGR52 8 HGR52 9 HGP1
@<TRIPOS>MOLECULE
pyrazole
 9 9 0 0 0
****
USER_CHARGES
INVALID_CHARGES
Pose:  17 Cluster:  17 Fr_nu: 9465980 TotEn:   -13.38
@<TRIPOS>ATOM
      1 C1        -71.4532    6.7824  -58.0129 C.2    1 LIG      -0.25100
      2 C2        -72.5127    6.9760  -57.1064 C.2    1 LIG       0.13200
      3 C3        -71.6919    5.5458  -58.5610 C.2    1 LIG      -0.03800
      4 N1        -73.3614    5.9452  -57.0774 N.2    1 LIG      -0.57800
      5 N2        -72.8357    5.0918  -57.9726 N.pl3  1 LIG      -0.05900
      6 H1        -70.6316    7.4460  -58.2386 H      1 LIG       0.15700
      7 H2        -72.7015    7.8252  -56.4653 H      1 LIG       0.15600
      8 H3        -71.1618    4.9603  -59.2982 H      1 LIG       0.15900
      9 H4        -73.3102    4.2120  -58.1324 H      1 LIG       0.32200
@<TRIPOS>BOND
      1       1       2 1
      2       1       3 2
      3       2       4 2
      4       3       5 1
      5       4       5 1
      6       1       6 1
      7       2       7 1
      8       3       8 1
      9       5       9 1
@<TRIPOS>ALT_TYPE
CGenFF_4.0_ALT_TYPE_SET
CGenFF_4.0 1 CG2R51 2 CG2R52 3 CG2R51 4 NG2R50 5 NG2R51 6 HGR51 7 HGR52 8 HGR52 9 HGP1
@<TRIPOS>MOLECULE
pyrazole
 9 9 0 0 0
****
USER_CHARGES
INVALID_CHARGES
Pose:  18 Cluster:  18 Fr_nu: 1592639 TotEn:   -13.37
@<TRIPOS>ATOM
      1 C1        -65.4661   -7.7130  -43.5200 C.2    1 LIG      -0.25100
      2 C2        -64.5617   -8.2334  -44.4650 C.2    1 LIG       0.13200
      3 C3        -66.1532   -6.7391  -44.2025 C.2    1 LIG      -0.03800
      4 N1        -64.6628   -7.6395  -45.6570 N.2    1 LIG      -0.57800
      5 N2        -65.6390   -6.7358  -45.4658 N.pl3  1 LIG      -0.05900
      6 H1        -65.6020   -8.0031  -42.4886 H      1 LIG       0.15700
      7 H2        -63.8327   -9.0204  -44.3346 H      1 LIG       0.15600
      8 H3        -66.9423   -6.0619  -43.9091 H      1 LIG       0.15900
      9 H4        -65.9043   -6.1449  -46.2437 H      1 LIG       0.32200
@<TRIPOS>BOND
      1       1       2 1
      2       1       3 2
      3       2       4 2
      4       3       5 1
      5       4       5 1
      6       1       6 1
      7       2       7 1
      8       3       8 1
      9       5       9 1
@<TRIPOS>ALT_TYPE
CGenFF_4.0_ALT_TYPE_SET
CGenFF_4.0 1 CG2R51 2 CG2R52 3 CG2R51 4 NG2R50 5 NG2R51 6 HGR51 7 HGR52 8 HGR52 9 HGP1
@<TRIPOS>MOLECULE
pyrazole
 9 9 0 0 0
****
USER_CHARGES
INVALID_CHARGES
Pose:  19 Cluster:  19 Fr_nu: 195443 TotEn:   -13.22
@<TRIPOS>ATOM
      1 C1        -47.4575   -7.6530  -39.2057 C.2    1 LIG      -0.25100
      2 C2        -47.2753   -9.0445  -39.0956 C.2    1 LIG       0.13200
      3 C3        -48.7910   -7.5033  -39.4984 C.2    1 LIG      -0.03800
      4 N1        -48.4030   -9.7301  -39.3014 N.2    1 LIG      -0.57800
      5 N2        -49.3066   -8.7653  -39.5437 N.pl3  1 LIG      -0.05900
      6 H1        -46.7254   -6.8676  -39.0887 H      1 LIG       0.15700
      7 H2        -46.3677   -9.5878  -38.8744 H      1 LIG       0.15600
      8 H3        -49.4052   -6.6325  -39.6769 H      1 LIG       0.15900
      9 H4        -50.2618   -9.0403  -39.7354 H      1 LIG       0.32200
@<TRIPOS>BOND
      1       1       2 1
      2       1       3 2
      3       2       4 2
      4       3       5 1
      5       4       5 1
      6       1       6 1
      7       2       7 1
      8       3       8 1
      9       5       9 1
@<TRIPOS>ALT_TYPE
CGenFF_4.0_ALT_TYPE_SET
CGenFF_4.0 1 CG2R51 2 CG2R52 3 CG2R51 4 NG2R50 5 NG2R51 6 HGR51 7 HGR52 8 HGR52 9 HGP1
@<TRIPOS>MOLECULE
pyrazole
 9 9 0 0 0
****
USER_CHARGES
INVALID_CHARGES
Pose:  20 Cluster:  20 Fr_nu: 1973739 TotEn:   -12.91
@<TRIPOS>ATOM
      1 C1        -74.0969  -27.2250  -45.4990 C.2    1 LIG      -0.25100
      2 C2        -74.0710  -27.8817  -46.7439 C.2    1 LIG       0.13200
      3 C3        -75.1508  -26.3494  -45.5945 C.2    1 LIG      -0.03800
      4 N1        -75.0321  -27.4595  -47.5698 N.2    1 LIG      -0.57800
      5 N2        -75.6720  -26.5282  -46.8423 N.pl3  1 LIG      -0.05900
      6 H1        -73.4441  -27.3665  -44.6504 H      1 LIG       0.15700
      7 H2        -73.3914  -28.6499  -47.0841 H      1 LIG       0.15600
      8 H3        -75.5660  -25.6299  -44.9037 H      1 LIG       0.15900
      9 H4        -76.4590  -26.0493  -47.2619 H      1 LIG       0.32200
@<TRIPOS>BOND
      1       1       2 1
      2       1       3 2
      3       2       4 2
      4       3       5 1
      5       4       5 1
      6       1       6 1
      7       2       7 1
      8       3       8 1
      9       5       9 1
@<TRIPOS>ALT_TYPE
CGenFF_4.0_ALT_TYPE_SET
CGenFF_4.0 1 CG2R51 2 CG2R52 3 CG2R51 4 NG2R50 5 NG2R51 6 HGR51 7 HGR52 8 HGR52 9 HGP1
@<TRIPOS>MOLECULE
pyrazole
 9 9 0 0 0
****
USER_CHARGES
INVALID_CHARGES
Pose:  21 Cluster:  21 Fr_nu: 337925 TotEn:   -12.84
@<TRIPOS>ATOM
      1 C1        -62.5901   -6.3869  -53.6091 C.2    1 LIG      -0.25100
      2 C2        -61.6986   -7.0738  -54.4548 C.2    1 LIG       0.13200
      3 C3        -62.8706   -7.2822  -52.6061 C.2    1 LIG      -0.03800
      4 N1        -61.4303   -8.3100  -54.0262 N.2    1 LIG      -0.57800
      5 N2        -62.1575   -8.4071  -52.9002 N.pl3  1 LIG      -0.05900
      6 H1        -62.9754   -5.3831  -53.7112 H      1 LIG       0.15700
      7 H2        -61.2335   -6.7253  -55.3658 H      1 LIG       0.15600
      8 H3        -63.5010   -7.2225  -51.7306 H      1 LIG       0.15900
      9 H4        -62.1219   -9.2746  -52.3798 H      1 LIG       0.32200
@<TRIPOS>BOND
      1       1       2 1
      2       1       3 2
      3       2       4 2
      4       3       5 1
      5       4       5 1
      6       1       6 1
      7       2       7 1
      8       3       8 1
      9       5       9 1
@<TRIPOS>ALT_TYPE
CGenFF_4.0_ALT_TYPE_SET
CGenFF_4.0 1 CG2R51 2 CG2R52 3 CG2R51 4 NG2R50 5 NG2R51 6 HGR51 7 HGR52 8 HGR52 9 HGP1
@<TRIPOS>MOLECULE
pyrazole
 9 9 0 0 0
****
USER_CHARGES
INVALID_CHARGES
Pose:  22 Cluster:  22 Fr_nu: 1836473 TotEn:   -12.81
@<TRIPOS>ATOM
      1 C1        -74.3914  -27.8364  -47.3760 C.2    1 LIG      -0.25100
      2 C2        -74.0627  -28.9283  -46.5505 C.2    1 LIG       0.13200
      3 C3        -75.3552  -27.1537  -46.6749 C.2    1 LIG      -0.03800
      4 N1        -74.7609  -28.9424  -45.4119 N.2    1 LIG      -0.57800
      5 N2        -75.5378  -27.8509  -45.5169 N.pl3  1 LIG      -0.05900
      6 H1        -73.9864  -27.5790  -48.3435 H      1 LIG       0.15700
      7 H2        -73.3439  -29.7147  -46.7313 H      1 LIG       0.15600
      8 H3        -75.9165  -26.2564  -46.8918 H      1 LIG       0.15900
      9 H4        -76.1746  -27.6410  -44.7585 H      1 LIG       0.32200
@<TRIPOS>BOND
      1       1       2 1
      2       1       3 2
      3       2       4 2
      4       3       5 1
      5       4       5 1
      6       1       6 1
      7       2       7 1
      8       3       8 1
      9       5       9 1
@<TRIPOS>ALT_TYPE
CGenFF_4.0_ALT_TYPE_SET
CGenFF_4.0 1 CG2R51 2 CG2R52 3 CG2R51 4 NG2R50 5 NG2R51 6 HGR51 7 HGR52 8 HGR52 9 HGP1
@<TRIPOS>MOLECULE
pyrazole
 9 9 0 0 0
****
USER_CHARGES
INVALID_CHARGES
Pose:  23 Cluster:  23 Fr_nu: 2955577 TotEn:   -12.67
@<TRIPOS>ATOM
      1 C1        -67.9925   -6.0423  -45.0723 C.2    1 LIG      -0.25100
      2 C2        -67.3258   -5.9312  -46.3072 C.2    1 LIG       0.13200
      3 C3        -69.2788   -6.3889  -45.4065 C.2    1 LIG      -0.03800
      4 N1        -68.1227   -6.1867  -47.3482 N.2    1 LIG      -0.57800
      5 N2        -69.3034   -6.4619  -46.7683 N.pl3  1 LIG      -0.05900
      6 H1        -67.5966   -5.8929  -44.0786 H      1 LIG       0.15700
      7 H2        -66.2926   -5.6741  -46.4921 H      1 LIG       0.15600
      8 H3        -70.1595   -6.5835  -44.8116 H      1 LIG       0.15900
      9 H4        -70.0886   -6.6910  -47.3647 H      1 LIG       0.32200
@<TRIPOS>BOND
      1       1       2 1
      2       1       3 2
      3       2       4 2
      4       3       5 1
      5       4       5 1
      6       1       6 1
      7       2       7 1
      8       3       8 1
      9       5       9 1
@<TRIPOS>ALT_TYPE
CGenFF_4.0_ALT_TYPE_SET
CGenFF_4.0 1 CG2R51 2 CG2R52 3 CG2R51 4 NG2R50 5 NG2R51 6 HGR51 7 HGR52 8 HGR52 9 HGP1
@<TRIPOS>MOLECULE
pyrazole
 9 9 0 0 0
****
USER_CHARGES
INVALID_CHARGES
Pose:  24 Cluster:  24 Fr_nu: 2796260 TotEn:   -12.63
@<TRIPOS>ATOM
      1 C1        -55.3660  -20.4701  -35.6913 C.2    1 LIG      -0.25100
      2 C2        -54.7259  -20.7191  -34.4624 C.2    1 LIG       0.13200
      3 C3        -56.7004  -20.3963  -35.3746 C.2    1 LIG      -0.03800
      4 N1        -55.5831  -20.7980  -33.4412 N.2    1 LIG      -0.57800
      5 N2        -56.7756  -20.5974  -34.0276 N.pl3  1 LIG      -0.05900
      6 H1        -54.9229  -20.3588  -36.6699 H      1 LIG       0.15700
      7 H2        -53.6705  -20.8468  -34.2685 H      1 LIG       0.15600
      8 H3        -57.5835  -20.2251  -35.9731 H      1 LIG       0.15900
      9 H4        -57.6043  -20.6127  -33.4465 H      1 LIG       0.32200
@<TRIPOS>BOND
      1       1       2 1
      2       1       3 2
      3       2       4 2
      4       3       5 1
      5       4       5 1
      6       1       6 1
      7       2       7 1
      8       3       8 1
      9       5       9 1
@<TRIPOS>ALT_TYPE
CGenFF_4.0_ALT_TYPE_SET
CGenFF_4.0 1 CG2R51 2 CG2R52 3 CG2R51 4 NG2R50 5 NG2R51 6 HGR51 7 HGR52 8 HGR52 9 HGP1
@<TRIPOS>MOLECULE
pyrazole
 9 9 0 0 0
****
USER_CHARGES
INVALID_CHARGES
Pose:  25 Cluster:  25 Fr_nu: 5749819 TotEn:   -12.49
@<TRIPOS>ATOM
      1 C1        -63.0374  -23.1678  -35.6963 C.2    1 LIG      -0.25100
      2 C2        -62.6565  -22.2126  -36.6578 C.2    1 LIG       0.13200
      3 C3        -62.6243  -22.6343  -34.5000 C.2    1 LIG      -0.03800
      4 N1        -62.0484  -21.1526  -36.1188 N.2    1 LIG      -0.57800
      5 N2        -62.0441  -21.4383  -34.8056 N.pl3  1 LIG      -0.05900
      6 H1        -63.5414  -24.1108  -35.8482 H      1 LIG       0.15700
      7 H2        -62.7962  -22.2451  -37.7288 H      1 LIG       0.15600
      8 H3        -62.6875  -22.9909  -33.4820 H      1 LIG       0.15900
      9 H4        -61.6249  -20.7703  -34.1710 H      1 LIG       0.32200
@<TRIPOS>BOND
      1       1       2 1
      2       1       3 2
      3       2       4 2
      4       3       5 1
      5       4       5 1
      6       1       6 1
      7       2       7 1
      8       3       8 1
      9       5       9 1
@<TRIPOS>ALT_TYPE
CGenFF_4.0_ALT_TYPE_SET
CGenFF_4.0 1 CG2R51 2 CG2R52 3 CG2R51 4 NG2R50 5 NG2R51 6 HGR51 7 HGR52 8 HGR52 9 HGP1
@<TRIPOS>MOLECULE
pyrazole
 9 9 0 0 0
****
USER_CHARGES
INVALID_CHARGES
Pose:  26 Cluster:  26 Fr_nu: 240863 TotEn:   -12.40
@<TRIPOS>ATOM
      1 C1        -61.9963   -7.9495  -54.3016 C.2    1 LIG      -0.25100
      2 C2        -62.6832   -7.4531  -53.1776 C.2    1 LIG       0.13200
      3 C3        -61.4569   -6.8341  -54.8945 C.2    1 LIG      -0.03800
      4 N1        -62.5901   -6.1258  -53.0610 N.2    1 LIG      -0.57800
      5 N2        -61.8383   -5.7786  -54.1194 N.pl3  1 LIG      -0.05900
      6 H1        -61.9040   -8.9723  -54.6357 H      1 LIG       0.15700
      7 H2        -63.2482   -8.0032  -52.4387 H      1 LIG       0.15600
      8 H3        -60.8517   -6.6992  -55.7793 H      1 LIG       0.15900
      9 H4        -61.6240   -4.7985  -54.2544 H      1 LIG       0.32200
@<TRIPOS>BOND
      1       1       2 1
      2       1       3 2
      3       2       4 2
      4       3       5 1
      5       4       5 1
      6       1       6 1
      7       2       7 1
      8       3       8 1
      9       5       9 1
@<TRIPOS>ALT_TYPE
CGenFF_4.0_ALT_TYPE_SET
CGenFF_4.0 1 CG2R51 2 CG2R52 3 CG2R51 4 NG2R50 5 NG2R51 6 HGR51 7 HGR52 8 HGR52 9 HGP1
@<TRIPOS>MOLECULE
pyrazole
 9 9 0 0 0
****
USER_CHARGES
INVALID_CHARGES
Pose:  27 Cluster:  27 Fr_nu: 199969 TotEn:   -12.39
@<TRIPOS>ATOM
      1 C1        -62.0044   -6.9624  -54.5598 C.2    1 LIG      -0.25100
      2 C2        -62.4850   -6.0064  -53.6450 C.2    1 LIG       0.13200
      3 C3        -62.2197   -8.1691  -53.9401 C.2    1 LIG      -0.03800
      4 N1        -62.9693   -6.5581  -52.5292 N.2    1 LIG      -0.57800
      5 N2        -62.7942   -7.8740  -52.7387 N.pl3  1 LIG      -0.05900
      6 H1        -61.5641   -6.8004  -55.5326 H      1 LIG       0.15700
      7 H2        -62.5021   -4.9304  -53.7447 H      1 LIG       0.15600
      8 H3        -62.0182   -9.1879  -54.2380 H      1 LIG       0.15900
      9 H4        -63.0891   -8.5180  -52.0156 H      1 LIG       0.32200
@<TRIPOS>BOND
      1       1       2 1
      2       1       3 2
      3       2       4 2
      4       3       5 1
      5       4       5 1
      6       1       6 1
      7       2       7 1
      8       3       8 1
      9       5       9 1
@<TRIPOS>ALT_TYPE
CGenFF_4.0_ALT_TYPE_SET
CGenFF_4.0 1 CG2R51 2 CG2R52 3 CG2R51 4 NG2R50 5 NG2R51 6 HGR51 7 HGR52 8 HGR52 9 HGP1
@<TRIPOS>MOLECULE
pyrazole
 9 9 0 0 0
****
USER_CHARGES
INVALID_CHARGES
Pose:  28 Cluster:  28 Fr_nu: 712521 TotEn:   -11.81
@<TRIPOS>ATOM
      1 C1        -54.9006    5.1860  -33.8880 C.2    1 LIG      -0.25100
      2 C2        -54.9006    4.6815  -35.2022 C.2    1 LIG       0.13200
      3 C3        -53.8247    4.5793  -33.2873 C.2    1 LIG      -0.03800
      4 N1        -53.9037    3.8208  -35.4242 N.2    1 LIG      -0.57800
      5 N2        -53.2671    3.7797  -34.2414 N.pl3  1 LIG      -0.05900
      6 H1        -55.5839    5.8912  -33.4384 H      1 LIG       0.15700
      7 H2        -55.5858    4.9048  -36.0075 H      1 LIG       0.15600
      8 H3        -53.4163    4.6413  -32.2890 H      1 LIG       0.15900
      9 H4        -52.4562    3.1800  -34.1539 H      1 LIG       0.32200
@<TRIPOS>BOND
      1       1       2 1
      2       1       3 2
      3       2       4 2
      4       3       5 1
      5       4       5 1
      6       1       6 1
      7       2       7 1
      8       3       8 1
      9       5       9 1
@<TRIPOS>ALT_TYPE
CGenFF_4.0_ALT_TYPE_SET
CGenFF_4.0 1 CG2R51 2 CG2R52 3 CG2R51 4 NG2R50 5 NG2R51 6 HGR51 7 HGR52 8 HGR52 9 HGP1
@<TRIPOS>MOLECULE
pyrazole
 9 9 0 0 0
****
USER_CHARGES
INVALID_CHARGES
Pose:  29 Cluster:  29 Fr_nu: 262723 TotEn:   -11.74
@<TRIPOS>ATOM
      1 C1        -65.6848   -6.6862  -45.7326 C.2    1 LIG      -0.25100
      2 C2        -65.0361   -7.3067  -46.8170 C.2    1 LIG       0.13200
      3 C3        -65.1768   -7.3158  -44.6226 C.2    1 LIG      -0.03800
      4 N1        -64.1811   -8.2574  -46.4309 N.2    1 LIG      -0.57800
      5 N2        -64.2889   -8.2390  -45.0915 N.pl3  1 LIG      -0.05900
      6 H1        -66.4176   -5.8930  -45.7518 H      1 LIG       0.15700
      7 H2        -65.1511   -7.1061  -47.8726 H      1 LIG       0.15600
      8 H3        -65.3645   -7.1945  -43.5656 H      1 LIG       0.15900
      9 H4        -63.7259   -8.8881  -44.5562 H      1 LIG       0.32200
@<TRIPOS>BOND
      1       1       2 1
      2       1       3 2
      3       2       4 2
      4       3       5 1
      5       4       5 1
      6       1       6 1
      7       2       7 1
      8       3       8 1
      9       5       9 1
@<TRIPOS>ALT_TYPE
CGenFF_4.0_ALT_TYPE_SET
CGenFF_4.0 1 CG2R51 2 CG2R52 3 CG2R51 4 NG2R50 5 NG2R51 6 HGR51 7 HGR52 8 HGR52 9 HGP1
@<TRIPOS>MOLECULE
pyrazole
 9 9 0 0 0
****
USER_CHARGES
INVALID_CHARGES
Pose:  30 Cluster:  30 Fr_nu: 1802007 TotEn:   -11.71
@<TRIPOS>ATOM
      1 C1        -61.1055  -21.3535  -38.0940 C.2    1 LIG      -0.25100
      2 C2        -59.9910  -20.6470  -38.5841 C.2    1 LIG       0.13200
      3 C3        -61.8884  -21.5709  -39.2014 C.2    1 LIG      -0.03800
      4 N1        -60.0560  -20.4300  -39.9004 N.2    1 LIG      -0.57800
      5 N2        -61.2209  -21.0037  -40.2469 N.pl3  1 LIG      -0.05900
      6 H1        -61.3129  -21.6630  -37.0802 H      1 LIG       0.15700
      7 H2        -59.1342  -20.2806  -38.0369 H      1 LIG       0.15600
      8 H3        -62.8399  -22.0648  -39.3362 H      1 LIG       0.15900
      9 H4        -61.5018  -20.9694  -41.2189 H      1 LIG       0.32200
@<TRIPOS>BOND
      1       1       2 1
      2       1       3 2
      3       2       4 2
      4       3       5 1
      5       4       5 1
      6       1       6 1
      7       2       7 1
      8       3       8 1
      9       5       9 1
@<TRIPOS>ALT_TYPE
CGenFF_4.0_ALT_TYPE_SET
CGenFF_4.0 1 CG2R51 2 CG2R52 3 CG2R51 4 NG2R50 5 NG2R51 6 HGR51 7 HGR52 8 HGR52 9 HGP1
@<TRIPOS>MOLECULE
pyrazole
 9 9 0 0 0
****
USER_CHARGES
INVALID_CHARGES
Pose:  31 Cluster:  31 Fr_nu: 3577781 TotEn:   -11.45
@<TRIPOS>ATOM
      1 C1        -75.7173  -27.3264  -46.4465 C.2    1 LIG      -0.25100
      2 C2        -74.8861  -28.4300  -46.1764 C.2    1 LIG       0.13200
      3 C3        -75.1888  -26.3062  -45.6939 C.2    1 LIG      -0.03800
      4 N1        -73.9041  -28.1384  -45.3194 N.2    1 LIG      -0.57800
      5 N2        -74.1147  -26.8399  -45.0444 N.pl3  1 LIG      -0.05900
      6 H1        -76.5786  -27.2763  -47.0961 H      1 LIG       0.15700
      7 H2        -74.9553  -29.4348  -46.5681 H      1 LIG       0.15600
      8 H3        -75.4751  -25.2726  -45.5632 H      1 LIG       0.15900
      9 H4        -73.4852  -26.3781  -44.4000 H      1 LIG       0.32200
@<TRIPOS>BOND
      1       1       2 1
      2       1       3 2
      3       2       4 2
      4       3       5 1
      5       4       5 1
      6       1       6 1
      7       2       7 1
      8       3       8 1
      9       5       9 1
@<TRIPOS>ALT_TYPE
CGenFF_4.0_ALT_TYPE_SET
CGenFF_4.0 1 CG2R51 2 CG2R52 3 CG2R51 4 NG2R50 5 NG2R51 6 HGR51 7 HGR52 8 HGR52 9 HGP1
@<TRIPOS>MOLECULE
pyrazole
 9 9 0 0 0
****
USER_CHARGES
INVALID_CHARGES
Pose:  32 Cluster:  32 Fr_nu: 195615 TotEn:   -11.13
@<TRIPOS>ATOM
      1 C1        -60.1790  -21.3920  -39.7257 C.2    1 LIG      -0.25100
      2 C2        -61.0758  -20.4229  -40.2139 C.2    1 LIG       0.13200
      3 C3        -59.2099  -20.6669  -39.0765 C.2    1 LIG      -0.03800
      4 N1        -60.7092  -19.1772  -39.9014 N.2    1 LIG      -0.57800
      5 N2        -59.5713  -19.3584  -39.2097 N.pl3  1 LIG      -0.05900
      6 H1        -60.2278  -22.4660  -39.8288 H      1 LIG       0.15700
      7 H2        -61.9811  -20.5725  -40.7848 H      1 LIG       0.15600
      8 H3        -58.3147  -20.9573  -38.5457 H      1 LIG       0.15900
      9 H4        -59.0891  -18.5411  -38.8573 H      1 LIG       0.32200
@<TRIPOS>BOND
      1       1       2 1
      2       1       3 2
      3       2       4 2
      4       3       5 1
      5       4       5 1
      6       1       6 1
      7       2       7 1
      8       3       8 1
      9       5       9 1
@<TRIPOS>ALT_TYPE
CGenFF_4.0_ALT_TYPE_SET
CGenFF_4.0 1 CG2R51 2 CG2R52 3 CG2R51 4 NG2R50 5 NG2R51 6 HGR51 7 HGR52 8 HGR52 9 HGP1
@<TRIPOS>MOLECULE
pyrazole
 9 9 0 0 0
****
USER_CHARGES
INVALID_CHARGES
Pose:  33 Cluster:  33 Fr_nu: 220792 TotEn:   -10.97
@<TRIPOS>ATOM
      1 C1        -59.8902  -21.6287  -39.0636 C.2    1 LIG      -0.25100
      2 C2        -60.2452  -21.4500  -37.7131 C.2    1 LIG       0.13200
      3 C3        -60.9487  -21.1097  -39.7684 C.2    1 LIG      -0.03800
      4 N1        -61.4360  -20.8632  -37.5662 N.2    1 LIG      -0.57800
      5 N2        -61.8385  -20.6685  -38.8336 N.pl3  1 LIG      -0.05900
      6 H1        -58.9927  -22.0710  -39.4701 H      1 LIG       0.15700
      7 H2        -59.6860  -21.7234  -36.8297 H      1 LIG       0.15600
      8 H3        -61.1454  -21.0188  -40.8269 H      1 LIG       0.15900
      9 H4        -62.7368  -20.2285  -38.9891 H      1 LIG       0.32200
@<TRIPOS>BOND
      1       1       2 1
      2       1       3 2
      3       2       4 2
      4       3       5 1
      5       4       5 1
      6       1       6 1
      7       2       7 1
      8       3       8 1
      9       5       9 1
@<TRIPOS>ALT_TYPE
CGenFF_4.0_ALT_TYPE_SET
CGenFF_4.0 1 CG2R51 2 CG2R52 3 CG2R51 4 NG2R50 5 NG2R51 6 HGR51 7 HGR52 8 HGR52 9 HGP1
@<TRIPOS>MOLECULE
pyrazole
 9 9 0 0 0
****
USER_CHARGES
INVALID_CHARGES
Pose:  34 Cluster:  34 Fr_nu: 2954513 TotEn:   -10.54
@<TRIPOS>ATOM
      1 C1        -69.3230   -6.2250  -46.6910 C.2    1 LIG      -0.25100
      2 C2        -67.9803   -5.9064  -46.9692 C.2    1 LIG       0.13200
      3 C3        -69.3877   -6.2722  -45.3199 C.2    1 LIG      -0.03800
      4 N1        -67.2450   -5.7613  -45.8636 N.2    1 LIG      -0.57800
      5 N2        -68.1288   -5.9897  -44.8773 N.pl3  1 LIG      -0.05900
      6 H1        -70.1315   -6.3959  -47.3864 H      1 LIG       0.15700
      7 H2        -67.5067   -5.7744  -47.9315 H      1 LIG       0.15600
      8 H3        -70.1972   -6.4791  -44.6348 H      1 LIG       0.15900
      9 H4        -67.8031   -5.9381  -43.9202 H      1 LIG       0.32200
@<TRIPOS>BOND
      1       1       2 1
      2       1       3 2
      3       2       4 2
      4       3       5 1
      5       4       5 1
      6       1       6 1
      7       2       7 1
      8       3       8 1
      9       5       9 1
@<TRIPOS>ALT_TYPE
CGenFF_4.0_ALT_TYPE_SET
CGenFF_4.0 1 CG2R51 2 CG2R52 3 CG2R51 4 NG2R50 5 NG2R51 6 HGR51 7 HGR52 8 HGR52 9 HGP1
@<TRIPOS>MOLECULE
4_lactone
 9 9 0 0 0
****
USER_CHARGES
INVALID_CHARGES
Pose:   1 Cluster:   1 Fr_nu: 6652337 TotEn:   -26.86
@<TRIPOS>ATOM
      1 C1        -72.0289  -13.3520  -43.2786 C.2    1 LIG       0.04000
      2 C2        -72.8436  -12.1278  -43.7333 C.3    1 LIG       0.11000
      3 C3        -71.4679  -11.4752  -43.8311 C.3    1 LIG       0.08100
      4 O1        -72.2463  -14.4911  -42.9328 O.2    1 LIG      -0.32000
      5 O2        -70.8361  -12.7077  -43.3871 O.3    1 LIG      -0.27100
      6 H1        -73.3693  -12.2688  -44.6790 H      1 LIG       0.09000
      7 H2        -73.5067  -11.7244  -42.9663 H      1 LIG       0.09000
      8 H3        -71.1461  -11.1973  -44.8384 H      1 LIG       0.09000
      9 H4        -71.2843  -10.6550  -43.1317 H      1 LIG       0.09000
@<TRIPOS>BOND
      1       1       2 1
      2       1       4 2
      3       1       5 1
      4       2       3 1
      5       3       5 1
      6       2       6 1
      7       2       7 1
      8       3       8 1
      9       3       9 1
@<TRIPOS>ALT_TYPE
CGenFF_4.0_ALT_TYPE_SET
CGenFF_4.0 1 CG2O4 2 CG3C41 3 CG3C41 4 OG2D1 5 OG3C51 6 HGA2 7 HGA2 8 HGA2 9 HGA2
@<TRIPOS>MOLECULE
4_lactone
 9 9 0 0 0
****
USER_CHARGES
INVALID_CHARGES
Pose:   2 Cluster:   2 Fr_nu: 4009686 TotEn:   -25.88
@<TRIPOS>ATOM
      1 C1        -71.7930  -12.5280  -43.2467 C.2    1 LIG       0.04000
      2 C2        -72.1707  -11.4183  -44.2443 C.3    1 LIG       0.11000
      3 C3        -73.2447  -12.4153  -44.6688 C.3    1 LIG       0.08100
      4 O1        -70.9708  -12.7048  -42.3766 O.2    1 LIG      -0.32000
      5 O2        -72.7727  -13.3679  -43.6761 O.3    1 LIG      -0.27100
      6 H1        -72.5334  -10.5023  -43.7754 H      1 LIG       0.09000
      7 H2        -71.4000  -11.2061  -44.9871 H      1 LIG       0.09000
      8 H3        -74.2769  -12.1103  -44.4760 H      1 LIG       0.09000
      9 H4        -73.1466  -12.8107  -45.6835 H      1 LIG       0.09000
@<TRIPOS>BOND
      1       1       2 1
      2       1       4 2
      3       1       5 1
      4       2       3 1
      5       3       5 1
      6       2       6 1
      7       2       7 1
      8       3       8 1
      9       3       9 1
@<TRIPOS>ALT_TYPE
CGenFF_4.0_ALT_TYPE_SET
CGenFF_4.0 1 CG2O4 2 CG3C41 3 CG3C41 4 OG2D1 5 OG3C51 6 HGA2 7 HGA2 8 HGA2 9 HGA2
@<TRIPOS>MOLECULE
4_lactone
 9 9 0 0 0
****
USER_CHARGES
INVALID_CHARGES
Pose:   3 Cluster:   3 Fr_nu: 4189527 TotEn:   -24.61
@<TRIPOS>ATOM
      1 C1        -71.3351  -12.8536  -43.9500 C.2    1 LIG       0.04000
      2 C2        -72.1886  -11.8509  -44.7470 C.3    1 LIG       0.11000
      3 C3        -72.9813  -11.7681  -43.4460 C.3    1 LIG       0.08100
      4 O1        -70.3591  -13.5438  -44.1387 O.2    1 LIG      -0.32000
      5 O2        -72.0872  -12.7318  -42.8235 O.3    1 LIG      -0.27100
      6 H1        -71.6562  -10.9434  -45.0358 H      1 LIG       0.09000
      7 H2        -72.7148  -12.2902  -45.5961 H      1 LIG       0.09000
      8 H3        -72.9524  -10.8023  -42.9344 H      1 LIG       0.09000
      9 H4        -74.0069  -12.1443  -43.4939 H      1 LIG       0.09000
@<TRIPOS>BOND
      1       1       2 1
      2       1       4 2
      3       1       5 1
      4       2       3 1
      5       3       5 1
      6       2       6 1
      7       2       7 1
      8       3       8 1
      9       3       9 1
@<TRIPOS>ALT_TYPE
CGenFF_4.0_ALT_TYPE_SET
CGenFF_4.0 1 CG2O4 2 CG3C41 3 CG3C41 4 OG2D1 5 OG3C51 6 HGA2 7 HGA2 8 HGA2 9 HGA2
@<TRIPOS>MOLECULE
4_lactone
 9 9 0 0 0
****
USER_CHARGES
INVALID_CHARGES
Pose:   4 Cluster:   4 Fr_nu: 6682882 TotEn:   -23.04
@<TRIPOS>ATOM
      1 C1        -71.7255  -11.6917  -43.5639 C.2    1 LIG       0.04000
      2 C2        -73.0006  -10.9636  -44.0255 C.3    1 LIG       0.11000
      3 C3        -72.0434   -9.7917  -44.2207 C.3    1 LIG       0.08100
      4 O1        -71.4212  -12.7915  -43.1612 O.2    1 LIG      -0.32000
      5 O2        -70.9299  -10.6062  -43.7600 O.3    1 LIG      -0.27100
      6 H1        -73.4417  -11.3716  -44.9362 H      1 LIG       0.09000
      7 H2        -73.7502  -10.8386  -43.2424 H      1 LIG       0.09000
      8 H3        -71.9019   -9.4626  -45.2538 H      1 LIG       0.09000
      9 H4        -72.2104   -8.9322  -43.5657 H      1 LIG       0.09000
@<TRIPOS>BOND
      1       1       2 1
      2       1       4 2
      3       1       5 1
      4       2       3 1
      5       3       5 1
      6       2       6 1
      7       2       7 1
      8       3       8 1
      9       3       9 1
@<TRIPOS>ALT_TYPE
CGenFF_4.0_ALT_TYPE_SET
CGenFF_4.0 1 CG2O4 2 CG3C41 3 CG3C41 4 OG2D1 5 OG3C51 6 HGA2 7 HGA2 8 HGA2 9 HGA2
@<TRIPOS>MOLECULE
4_lactone
 9 9 0 0 0
****
USER_CHARGES
INVALID_CHARGES
Pose:   5 Cluster:   5 Fr_nu: 6373064 TotEn:   -22.87
@<TRIPOS>ATOM
      1 C1        -71.0695  -13.4915  -42.8456 C.2    1 LIG       0.04000
      2 C2        -70.9719  -12.3492  -43.8727 C.3    1 LIG       0.11000
      3 C3        -72.4950  -12.4324  -43.8400 C.3    1 LIG       0.08100
      4 O1        -70.3115  -14.1818  -42.2029 O.2    1 LIG      -0.32000
      5 O2        -72.4293  -13.5114  -42.8669 O.3    1 LIG      -0.27100
      6 H1        -70.5391  -11.4294  -43.4763 H      1 LIG       0.09000
      7 H2        -70.5011  -12.6362  -44.8144 H      1 LIG       0.09000
      8 H3        -73.0087  -11.5558  -43.4359 H      1 LIG       0.09000
      9 H4        -72.9696  -12.7581  -44.7697 H      1 LIG       0.09000
@<TRIPOS>BOND
      1       1       2 1
      2       1       4 2
      3       1       5 1
      4       2       3 1
      5       3       5 1
      6       2       6 1
      7       2       7 1
      8       3       8 1
      9       3       9 1
@<TRIPOS>ALT_TYPE
CGenFF_4.0_ALT_TYPE_SET
CGenFF_4.0 1 CG2O4 2 CG3C41 3 CG3C41 4 OG2D1 5 OG3C51 6 HGA2 7 HGA2 8 HGA2 9 HGA2
@<TRIPOS>MOLECULE
4_lactone
 9 9 0 0 0
****
USER_CHARGES
INVALID_CHARGES
Pose:   6 Cluster:   6 Fr_nu: 6392990 TotEn:   -21.60
@<TRIPOS>ATOM
      1 C1        -69.8067   -7.9966  -45.2461 C.2    1 LIG       0.04000
      2 C2        -70.8493   -6.9622  -45.7065 C.3    1 LIG       0.11000
      3 C3        -71.8170   -8.1293  -45.5353 C.3    1 LIG       0.08100
      4 O1        -68.6144   -8.0332  -45.0427 O.2    1 LIG      -0.32000
      5 O2        -70.7239   -8.9925  -45.1161 O.3    1 LIG      -0.27100
      6 H1        -70.9854   -6.1288  -45.0155 H      1 LIG       0.09000
      7 H2        -70.7061   -6.6107  -46.7296 H      1 LIG       0.09000
      8 H3        -72.5644   -8.0130  -44.7458 H      1 LIG       0.09000
      9 H4        -72.2856   -8.4921  -46.4542 H      1 LIG       0.09000
@<TRIPOS>BOND
      1       1       2 1
      2       1       4 2
      3       1       5 1
      4       2       3 1
      5       3       5 1
      6       2       6 1
      7       2       7 1
      8       3       8 1
      9       3       9 1
@<TRIPOS>ALT_TYPE
CGenFF_4.0_ALT_TYPE_SET
CGenFF_4.0 1 CG2O4 2 CG3C41 3 CG3C41 4 OG2D1 5 OG3C51 6 HGA2 7 HGA2 8 HGA2 9 HGA2
@<TRIPOS>MOLECULE
4_lactone
 9 9 0 0 0
****
USER_CHARGES
INVALID_CHARGES
Pose:   7 Cluster:   7 Fr_nu: 6753857 TotEn:   -20.58
@<TRIPOS>ATOM
      1 C1        -72.6985  -13.4080  -43.4682 C.2    1 LIG       0.04000
      2 C2        -72.1095  -12.6970  -44.6997 C.3    1 LIG       0.11000
      3 C3        -72.1785  -11.4681  -43.7980 C.3    1 LIG       0.08100
      4 O1        -73.0409  -14.5276  -43.1621 O.2    1 LIG      -0.32000
      5 O2        -72.7329  -12.2725  -42.7204 O.3    1 LIG      -0.27100
      6 H1        -71.1064  -13.0308  -44.9695 H      1 LIG       0.09000
      7 H2        -72.7716  -12.6868  -45.5671 H      1 LIG       0.09000
      8 H3        -71.2160  -11.0300  -43.5200 H      1 LIG       0.09000
      9 H4        -72.8753  -10.6880  -44.1165 H      1 LIG       0.09000
@<TRIPOS>BOND
      1       1       2 1
      2       1       4 2
      3       1       5 1
      4       2       3 1
      5       3       5 1
      6       2       6 1
      7       2       7 1
      8       3       8 1
      9       3       9 1
@<TRIPOS>ALT_TYPE
CGenFF_4.0_ALT_TYPE_SET
CGenFF_4.0 1 CG2O4 2 CG3C41 3 CG3C41 4 OG2D1 5 OG3C51 6 HGA2 7 HGA2 8 HGA2 9 HGA2
@<TRIPOS>MOLECULE
4_lactone
 9 9 0 0 0
****
USER_CHARGES
INVALID_CHARGES
Pose:   8 Cluster:   8 Fr_nu: 1217841 TotEn:   -20.29
@<TRIPOS>ATOM
      1 C1        -72.3449  -14.3883  -43.3390 C.2    1 LIG       0.04000
      2 C2        -72.7298  -13.0787  -44.0503 C.3    1 LIG       0.11000
      3 C3        -71.2404  -12.7778  -43.9126 C.3    1 LIG       0.08100
      4 O1        -72.9000  -15.3926  -42.9550 O.2    1 LIG      -0.32000
      5 O2        -71.0294  -14.0548  -43.2490 O.3    1 LIG      -0.27100
      6 H1        -73.0931  -13.2157  -45.0700 H      1 LIG       0.09000
      7 H2        -73.3987  -12.4383  -43.4729 H      1 LIG       0.09000
      8 H3        -70.6815  -12.7134  -44.8502 H      1 LIG       0.09000
      9 H4        -70.9872  -11.9387  -43.2588 H      1 LIG       0.09000
@<TRIPOS>BOND
      1       1       2 1
      2       1       4 2
      3       1       5 1
      4       2       3 1
      5       3       5 1
      6       2       6 1
      7       2       7 1
      8       3       8 1
      9       3       9 1
@<TRIPOS>ALT_TYPE
CGenFF_4.0_ALT_TYPE_SET
CGenFF_4.0 1 CG2O4 2 CG3C41 3 CG3C41 4 OG2D1 5 OG3C51 6 HGA2 7 HGA2 8 HGA2 9 HGA2
@<TRIPOS>MOLECULE
4_lactone
 9 9 0 0 0
****
USER_CHARGES
INVALID_CHARGES
Pose:   9 Cluster:   9 Fr_nu: 6052191 TotEn:   -19.77
@<TRIPOS>ATOM
      1 C1        -70.9984  -11.9316  -44.3079 C.2    1 LIG       0.04000
      2 C2        -72.4805  -11.5433  -44.1606 C.3    1 LIG       0.11000
      3 C3        -71.9908  -10.1930  -44.6753 C.3    1 LIG       0.08100
      4 O1        -70.3087  -12.9089  -44.1247 O.2    1 LIG      -0.32000
      5 O2        -70.6313  -10.7028  -44.7607 O.3    1 LIG      -0.27100
      6 H1        -73.1521  -12.0884  -44.8256 H      1 LIG       0.09000
      7 H2        -72.8439  -11.5554  -43.1317 H      1 LIG       0.09000
      8 H3        -72.3715   -9.8934  -45.6555 H      1 LIG       0.09000
      9 H4        -72.0650   -9.3632  -43.9670 H      1 LIG       0.09000
@<TRIPOS>BOND
      1       1       2 1
      2       1       4 2
      3       1       5 1
      4       2       3 1
      5       3       5 1
      6       2       6 1
      7       2       7 1
      8       3       8 1
      9       3       9 1
@<TRIPOS>ALT_TYPE
CGenFF_4.0_ALT_TYPE_SET
CGenFF_4.0 1 CG2O4 2 CG3C41 3 CG3C41 4 OG2D1 5 OG3C51 6 HGA2 7 HGA2 8 HGA2 9 HGA2
@<TRIPOS>MOLECULE
4_lactone
 9 9 0 0 0
****
USER_CHARGES
INVALID_CHARGES
Pose:  10 Cluster:  10 Fr_nu: 6794714 TotEn:   -19.41
@<TRIPOS>ATOM
      1 C1        -71.8910  -12.2806  -43.9558 C.2    1 LIG       0.04000
      2 C2        -72.5271  -10.9078  -43.6728 C.3    1 LIG       0.11000
      3 C3        -71.3993  -10.4028  -44.5678 C.3    1 LIG       0.08100
      4 O1        -72.0893  -13.4358  -43.6549 O.2    1 LIG      -0.32000
      5 O2        -70.9108  -11.7616  -44.7429 O.3    1 LIG      -0.27100
      6 H1        -73.5360  -10.7934  -44.0721 H      1 LIG       0.09000
      7 H2        -72.4765  -10.6007  -42.6269 H      1 LIG       0.09000
      8 H3        -71.7107   -9.9607  -45.5182 H      1 LIG       0.09000
      9 H4        -70.6558   -9.7687  -44.0772 H      1 LIG       0.09000
@<TRIPOS>BOND
      1       1       2 1
      2       1       4 2
      3       1       5 1
      4       2       3 1
      5       3       5 1
      6       2       6 1
      7       2       7 1
      8       3       8 1
      9       3       9 1
@<TRIPOS>ALT_TYPE
CGenFF_4.0_ALT_TYPE_SET
CGenFF_4.0 1 CG2O4 2 CG3C41 3 CG3C41 4 OG2D1 5 OG3C51 6 HGA2 7 HGA2 8 HGA2 9 HGA2
@<TRIPOS>MOLECULE
4_lactone
 9 9 0 0 0
****
USER_CHARGES
INVALID_CHARGES
Pose:  11 Cluster:  11 Fr_nu: 1910735 TotEn:   -19.04
@<TRIPOS>ATOM
      1 C1        -70.9503  -13.2636  -43.5200 C.2    1 LIG       0.04000
      2 C2        -71.9243  -12.1287  -43.1561 C.3    1 LIG       0.11000
      3 C3        -71.6534  -11.6809  -44.5893 C.3    1 LIG       0.08100
      4 O1        -70.4692  -14.2346  -42.9815 O.2    1 LIG      -0.32000
      5 O2        -70.7538  -12.8069  -44.7859 O.3    1 LIG      -0.27100
      6 H1        -72.9417  -12.4640  -42.9489 H      1 LIG       0.09000
      7 H2        -71.5586  -11.4618  -42.3735 H      1 LIG       0.09000
      8 H3        -72.5088  -11.7248  -45.2689 H      1 LIG       0.09000
      9 H4        -71.1308  -10.7262  -44.6943 H      1 LIG       0.09000
@<TRIPOS>BOND
      1       1       2 1
      2       1       4 2
      3       1       5 1
      4       2       3 1
      5       3       5 1
      6       2       6 1
      7       2       7 1
      8       3       8 1
      9       3       9 1
@<TRIPOS>ALT_TYPE
CGenFF_4.0_ALT_TYPE_SET
CGenFF_4.0 1 CG2O4 2 CG3C41 3 CG3C41 4 OG2D1 5 OG3C51 6 HGA2 7 HGA2 8 HGA2 9 HGA2
@<TRIPOS>MOLECULE
4_lactone
 9 9 0 0 0
****
USER_CHARGES
INVALID_CHARGES
Pose:  12 Cluster:  12 Fr_nu: 6372958 TotEn:   -18.61
@<TRIPOS>ATOM
      1 C1        -71.1017  -12.5311  -43.1934 C.2    1 LIG       0.04000
      2 C2        -72.4950  -12.4324  -43.8400 C.3    1 LIG       0.11000
      3 C3        -72.3739  -10.9629  -43.4477 C.3    1 LIG       0.08100
      4 O1        -70.2709  -13.3867  -42.9883 O.2    1 LIG      -0.32000
      5 O2        -71.0612  -11.2102  -42.8721 O.3    1 LIG      -0.27100
      6 H1        -72.5043  -12.6373  -44.9116 H      1 LIG       0.09000
      7 H2        -73.2684  -13.0001  -43.3201 H      1 LIG       0.09000
      8 H3        -72.3229  -10.2536  -44.2782 H      1 LIG       0.09000
      9 H4        -73.0848  -10.6163  -42.6926 H      1 LIG       0.09000
@<TRIPOS>BOND
      1       1       2 1
      2       1       4 2
      3       1       5 1
      4       2       3 1
      5       3       5 1
      6       2       6 1
      7       2       7 1
      8       3       8 1
      9       3       9 1
@<TRIPOS>ALT_TYPE
CGenFF_4.0_ALT_TYPE_SET
CGenFF_4.0 1 CG2O4 2 CG3C41 3 CG3C41 4 OG2D1 5 OG3C51 6 HGA2 7 HGA2 8 HGA2 9 HGA2
@<TRIPOS>MOLECULE
4_lactone
 9 9 0 0 0
****
USER_CHARGES
INVALID_CHARGES
Pose:  13 Cluster:  13 Fr_nu: 5553692 TotEn:   -18.16
@<TRIPOS>ATOM
      1 C1        -69.9585   -7.7449  -45.9174 C.2    1 LIG       0.04000
      2 C2        -71.4686   -7.8808  -45.6524 C.3    1 LIG       0.11000
      3 C3        -71.0310   -9.0836  -44.8219 C.3    1 LIG       0.08100
      4 O1        -69.2229   -7.0096  -46.5360 O.2    1 LIG      -0.32000
      5 O2        -69.6397   -8.8297  -45.1615 O.3    1 LIG      -0.27100
      6 H1        -71.8992   -7.0496  -45.0919 H      1 LIG       0.09000
      7 H2        -72.0582   -8.1078  -46.5421 H      1 LIG       0.09000
      8 H3        -71.2042   -9.0040  -43.7452 H      1 LIG       0.09000
      9 H4        -71.3634  -10.0577  -45.1910 H      1 LIG       0.09000
@<TRIPOS>BOND
      1       1       2 1
      2       1       4 2
      3       1       5 1
      4       2       3 1
      5       3       5 1
      6       2       6 1
      7       2       7 1
      8       3       8 1
      9       3       9 1
@<TRIPOS>ALT_TYPE
CGenFF_4.0_ALT_TYPE_SET
CGenFF_4.0 1 CG2O4 2 CG3C41 3 CG3C41 4 OG2D1 5 OG3C51 6 HGA2 7 HGA2 8 HGA2 9 HGA2
@<TRIPOS>MOLECULE
4_lactone
 9 9 0 0 0
****
USER_CHARGES
INVALID_CHARGES
Pose:  14 Cluster:  14 Fr_nu: 6766437 TotEn:   -17.96
@<TRIPOS>ATOM
      1 C1        -70.5286  -12.9554  -44.5890 C.2    1 LIG       0.04000
      2 C2        -71.4888  -11.7524  -44.5960 C.3    1 LIG       0.11000
      3 C3        -72.4192  -12.7214  -43.8726 C.3    1 LIG       0.08100
      4 O1        -69.4096  -13.2072  -44.9749 O.2    1 LIG      -0.32000
      5 O2        -71.4090  -13.7656  -43.9424 O.3    1 LIG      -0.27100
      6 H1        -71.1412  -10.9015  -44.0080 H      1 LIG       0.09000
      7 H2        -71.8077  -11.4430  -45.5926 H      1 LIG       0.09000
      8 H3        -72.6610  -12.4628  -42.8381 H      1 LIG       0.09000
      9 H4        -73.3247  -13.0014  -44.4178 H      1 LIG       0.09000
@<TRIPOS>BOND
      1       1       2 1
      2       1       4 2
      3       1       5 1
      4       2       3 1
      5       3       5 1
      6       2       6 1
      7       2       7 1
      8       3       8 1
      9       3       9 1
@<TRIPOS>ALT_TYPE
CGenFF_4.0_ALT_TYPE_SET
CGenFF_4.0 1 CG2O4 2 CG3C41 3 CG3C41 4 OG2D1 5 OG3C51 6 HGA2 7 HGA2 8 HGA2 9 HGA2
@<TRIPOS>MOLECULE
4_lactone
 9 9 0 0 0
****
USER_CHARGES
INVALID_CHARGES
Pose:  15 Cluster:  15 Fr_nu: 587875 TotEn:   -17.88
@<TRIPOS>ATOM
      1 C1        -68.4296   -7.9671  -45.6635 C.2    1 LIG       0.04000
      2 C2        -68.7924   -6.4713  -45.6638 C.3    1 LIG       0.11000
      3 C3        -70.2217   -7.0033  -45.6168 C.3    1 LIG       0.08100
      4 O1        -67.4259   -8.6426  -45.6893 O.2    1 LIG      -0.32000
      5 O2        -69.7276   -8.3713  -45.6227 O.3    1 LIG      -0.27100
      6 H1        -68.4585   -5.9317  -44.7761 H      1 LIG       0.09000
      7 H2        -68.5118   -5.9451  -46.5776 H      1 LIG       0.09000
      8 H3        -70.7804   -6.7803  -44.7038 H      1 LIG       0.09000
      9 H4        -70.8324   -6.7930  -46.4991 H      1 LIG       0.09000
@<TRIPOS>BOND
      1       1       2 1
      2       1       4 2
      3       1       5 1
      4       2       3 1
      5       3       5 1
      6       2       6 1
      7       2       7 1
      8       3       8 1
      9       3       9 1
@<TRIPOS>ALT_TYPE
CGenFF_4.0_ALT_TYPE_SET
CGenFF_4.0 1 CG2O4 2 CG3C41 3 CG3C41 4 OG2D1 5 OG3C51 6 HGA2 7 HGA2 8 HGA2 9 HGA2
@<TRIPOS>MOLECULE
4_lactone
 9 9 0 0 0
****
USER_CHARGES
INVALID_CHARGES
Pose:  16 Cluster:  16 Fr_nu:  30773 TotEn:   -17.78
@<TRIPOS>ATOM
      1 C1        -47.2016   -8.7211  -39.0073 C.2    1 LIG       0.04000
      2 C2        -48.1219   -7.4874  -39.0106 C.3    1 LIG       0.11000
      3 C3        -49.0211   -8.3852  -39.8551 C.3    1 LIG       0.08100
      4 O1        -46.1246   -9.0307  -38.5505 O.2    1 LIG      -0.32000
      5 O2        -48.0512   -9.4653  -39.7650 O.3    1 LIG      -0.27100
      6 H1        -48.5104   -7.2187  -38.0271 H      1 LIG       0.09000
      7 H2        -47.7021   -6.6200  -39.5226 H      1 LIG       0.09000
      8 H3        -49.9761   -8.6619  -39.4000 H      1 LIG       0.09000
      9 H4        -49.1701   -8.0643  -40.8898 H      1 LIG       0.09000
@<TRIPOS>BOND
      1       1       2 1
      2       1       4 2
      3       1       5 1
      4       2       3 1
      5       3       5 1
      6       2       6 1
      7       2       7 1
      8       3       8 1
      9       3       9 1
@<TRIPOS>ALT_TYPE
CGenFF_4.0_ALT_TYPE_SET
CGenFF_4.0 1 CG2O4 2 CG3C41 3 CG3C41 4 OG2D1 5 OG3C51 6 HGA2 7 HGA2 8 HGA2 9 HGA2
@<TRIPOS>MOLECULE
4_lactone
 9 9 0 0 0
****
USER_CHARGES
INVALID_CHARGES
Pose:  17 Cluster:  17 Fr_nu: 3563179 TotEn:   -17.47
@<TRIPOS>ATOM
      1 C1        -74.5729  -27.5350  -45.5115 C.2    1 LIG       0.04000
      2 C2        -74.8877  -26.4045  -46.5075 C.3    1 LIG       0.11000
      3 C3        -76.3255  -26.8742  -46.3079 C.3    1 LIG       0.08100
      4 O1        -73.5955  -28.0095  -44.9788 O.2    1 LIG      -0.32000
      5 O2        -75.8762  -27.9018  -45.3818 O.3    1 LIG      -0.27100
      6 H1        -74.6597  -25.4051  -46.1337 H      1 LIG       0.09000
      7 H2        -74.4716  -26.5604  -47.5042 H      1 LIG       0.09000
      8 H3        -76.9945  -26.1585  -45.8224 H      1 LIG       0.09000
      9 H4        -76.8061  -27.3093  -47.1885 H      1 LIG       0.09000
@<TRIPOS>BOND
      1       1       2 1
      2       1       4 2
      3       1       5 1
      4       2       3 1
      5       3       5 1
      6       2       6 1
      7       2       7 1
      8       3       8 1
      9       3       9 1
@<TRIPOS>ALT_TYPE
CGenFF_4.0_ALT_TYPE_SET
CGenFF_4.0 1 CG2O4 2 CG3C41 3 CG3C41 4 OG2D1 5 OG3C51 6 HGA2 7 HGA2 8 HGA2 9 HGA2
@<TRIPOS>MOLECULE
4_lactone
 9 9 0 0 0
****
USER_CHARGES
INVALID_CHARGES
Pose:  18 Cluster:  18 Fr_nu: 6639252 TotEn:   -17.43
@<TRIPOS>ATOM
      1 C1        -71.7958  -12.6459  -43.3512 C.2    1 LIG       0.04000
      2 C2        -71.1838  -11.2605  -43.6254 C.3    1 LIG       0.11000
      3 C3        -72.6443  -10.8449  -43.7739 C.3    1 LIG       0.08100
      4 O1        -71.4023  -13.7613  -43.0954 O.2    1 LIG      -0.32000
      5 O2        -73.0745  -12.2068  -43.4987 O.3    1 LIG      -0.27100
      6 H1        -70.6534  -10.8313  -42.7739 H      1 LIG       0.09000
      7 H2        -70.5818  -11.2115  -44.5342 H      1 LIG       0.09000
      8 H3        -73.0164  -10.1447  -43.0210 H      1 LIG       0.09000
      9 H4        -72.9438  -10.5236  -44.7752 H      1 LIG       0.09000
@<TRIPOS>BOND
      1       1       2 1
      2       1       4 2
      3       1       5 1
      4       2       3 1
      5       3       5 1
      6       2       6 1
      7       2       7 1
      8       3       8 1
      9       3       9 1
@<TRIPOS>ALT_TYPE
CGenFF_4.0_ALT_TYPE_SET
CGenFF_4.0 1 CG2O4 2 CG3C41 3 CG3C41 4 OG2D1 5 OG3C51 6 HGA2 7 HGA2 8 HGA2 9 HGA2
@<TRIPOS>MOLECULE
4_lactone
 9 9 0 0 0
****
USER_CHARGES
INVALID_CHARGES
Pose:  19 Cluster:  19 Fr_nu: 6771231 TotEn:   -16.23
@<TRIPOS>ATOM
      1 C1        -71.4407  -10.4352  -44.6943 C.2    1 LIG       0.04000
      2 C2        -72.1082   -9.4565  -43.7115 C.3    1 LIG       0.11000
      3 C3        -71.5579   -8.4034  -44.6685 C.3    1 LIG       0.08100
      4 O1        -71.3074  -11.6323  -44.8104 O.2    1 LIG      -0.32000
      5 O2        -70.9790   -9.4443  -45.5034 O.3    1 LIG      -0.27100
      6 H1        -73.1955   -9.5379  -43.6712 H      1 LIG       0.09000
      7 H2        -71.6719   -9.4630  -42.7113 H      1 LIG       0.09000
      8 H3        -72.3061   -7.8201  -45.2121 H      1 LIG       0.09000
      9 H4        -70.7883   -7.7461  -44.2546 H      1 LIG       0.09000
@<TRIPOS>BOND
      1       1       2 1
      2       1       4 2
      3       1       5 1
      4       2       3 1
      5       3       5 1
      6       2       6 1
      7       2       7 1
      8       3       8 1
      9       3       9 1
@<TRIPOS>ALT_TYPE
CGenFF_4.0_ALT_TYPE_SET
CGenFF_4.0 1 CG2O4 2 CG3C41 3 CG3C41 4 OG2D1 5 OG3C51 6 HGA2 7 HGA2 8 HGA2 9 HGA2
@<TRIPOS>MOLECULE
4_lactone
 9 9 0 0 0
****
USER_CHARGES
INVALID_CHARGES
Pose:  20 Cluster:  20 Fr_nu: 1356041 TotEn:   -16.16
@<TRIPOS>ATOM
      1 C1        -74.7129  -28.3027  -46.0329 C.2    1 LIG       0.04000
      2 C2        -75.7649  -27.3905  -46.6888 C.3    1 LIG       0.11000
      3 C3        -75.2753  -26.3841  -45.6519 C.3    1 LIG       0.08100
      4 O1        -74.3004  -29.4321  -46.1694 O.2    1 LIG      -0.32000
      5 O2        -74.3260  -27.3573  -45.1349 O.3    1 LIG      -0.27100
      6 H1        -75.5513  -27.1405  -47.7292 H      1 LIG       0.09000
      7 H2        -76.7927  -27.7362  -46.5662 H      1 LIG       0.09000
      8 H3        -74.7698  -25.5005  -46.0511 H      1 LIG       0.09000
      9 H4        -76.0075  -26.0948  -44.8930 H      1 LIG       0.09000
@<TRIPOS>BOND
      1       1       2 1
      2       1       4 2
      3       1       5 1
      4       2       3 1
      5       3       5 1
      6       2       6 1
      7       2       7 1
      8       3       8 1
      9       3       9 1
@<TRIPOS>ALT_TYPE
CGenFF_4.0_ALT_TYPE_SET
CGenFF_4.0 1 CG2O4 2 CG3C41 3 CG3C41 4 OG2D1 5 OG3C51 6 HGA2 7 HGA2 8 HGA2 9 HGA2
@<TRIPOS>MOLECULE
4_lactone
 9 9 0 0 0
****
USER_CHARGES
INVALID_CHARGES
Pose:  21 Cluster:  21 Fr_nu: 5241191 TotEn:   -15.99
@<TRIPOS>ATOM
      1 C1        -74.1709  -27.0644  -45.8411 C.2    1 LIG       0.04000
      2 C2        -75.3178  -27.0443  -46.8674 C.3    1 LIG       0.11000
      3 C3        -76.0447  -26.2732  -45.7698 C.3    1 LIG       0.08100
      4 O1        -73.0415  -27.4935  -45.7722 O.2    1 LIG      -0.32000
      5 O2        -74.8781  -26.3737  -44.9070 O.3    1 LIG      -0.27100
      6 H1        -75.0944  -26.4801  -47.7742 H      1 LIG       0.09000
      7 H2        -75.7224  -28.0301  -47.1024 H      1 LIG       0.09000
      8 H3        -76.2858  -25.2324  -46.0022 H      1 LIG       0.09000
      9 H4        -76.9114  -26.7777  -45.3338 H      1 LIG       0.09000
@<TRIPOS>BOND
      1       1       2 1
      2       1       4 2
      3       1       5 1
      4       2       3 1
      5       3       5 1
      6       2       6 1
      7       2       7 1
      8       3       8 1
      9       3       9 1
@<TRIPOS>ALT_TYPE
CGenFF_4.0_ALT_TYPE_SET
CGenFF_4.0 1 CG2O4 2 CG3C41 3 CG3C41 4 OG2D1 5 OG3C51 6 HGA2 7 HGA2 8 HGA2 9 HGA2
@<TRIPOS>MOLECULE
4_lactone
 9 9 0 0 0
****
USER_CHARGES
INVALID_CHARGES
Pose:  22 Cluster:  22 Fr_nu: 6393467 TotEn:   -15.77
@<TRIPOS>ATOM
      1 C1        -69.1627   -6.8647  -45.5644 C.2    1 LIG       0.04000
      2 C2        -70.4151   -6.2525  -46.2170 C.3    1 LIG       0.11000
      3 C3        -71.0924   -7.5037  -45.6659 C.3    1 LIG       0.08100
      4 O1        -67.9919   -6.5845  -45.4422 O.2    1 LIG      -0.32000
      5 O2        -69.8299   -7.9565  -45.1034 O.3    1 LIG      -0.27100
      6 H1        -70.7322   -5.3076  -45.7728 H      1 LIG       0.09000
      7 H2        -70.3613   -6.1820  -47.3046 H      1 LIG       0.09000
      8 H3        -71.8421   -7.3330  -44.8884 H      1 LIG       0.09000
      9 H4        -71.4722   -8.2033  -46.4155 H      1 LIG       0.09000
@<TRIPOS>BOND
      1       1       2 1
      2       1       4 2
      3       1       5 1
      4       2       3 1
      5       3       5 1
      6       2       6 1
      7       2       7 1
      8       3       8 1
      9       3       9 1
@<TRIPOS>ALT_TYPE
CGenFF_4.0_ALT_TYPE_SET
CGenFF_4.0 1 CG2O4 2 CG3C41 3 CG3C41 4 OG2D1 5 OG3C51 6 HGA2 7 HGA2 8 HGA2 9 HGA2
@<TRIPOS>MOLECULE
4_lactone
 9 9 0 0 0
****
USER_CHARGES
INVALID_CHARGES
Pose:  23 Cluster:  23 Fr_nu:   1592 TotEn:   -15.69
@<TRIPOS>ATOM
      1 C1        -47.4255   -8.4017  -38.6361 C.2    1 LIG       0.04000
      2 C2        -48.6707   -7.4969  -38.6361 C.3    1 LIG       0.11000
      3 C3        -47.8428   -6.6639  -39.6100 C.3    1 LIG       0.08100
      4 O1        -47.0704   -9.4323  -38.1108 O.2    1 LIG      -0.32000
      5 O2        -46.7436   -7.6110  -39.5076 O.3    1 LIG      -0.27100
      6 H1        -49.5626   -7.9665  -39.0540 H      1 LIG       0.09000
      7 H2        -48.8818   -7.0299  -37.6727 H      1 LIG       0.09000
      8 H3        -48.2302   -6.6046  -40.6308 H      1 LIG       0.09000
      9 H4        -47.5527   -5.6717  -39.2535 H      1 LIG       0.09000
@<TRIPOS>BOND
      1       1       2 1
      2       1       4 2
      3       1       5 1
      4       2       3 1
      5       3       5 1
      6       2       6 1
      7       2       7 1
      8       3       8 1
      9       3       9 1
@<TRIPOS>ALT_TYPE
CGenFF_4.0_ALT_TYPE_SET
CGenFF_4.0 1 CG2O4 2 CG3C41 3 CG3C41 4 OG2D1 5 OG3C51 6 HGA2 7 HGA2 8 HGA2 9 HGA2
@<TRIPOS>MOLECULE
4_lactone
 9 9 0 0 0
****
USER_CHARGES
INVALID_CHARGES
Pose:  24 Cluster:  24 Fr_nu: 6510097 TotEn:   -15.41
@<TRIPOS>ATOM
      1 C1        -67.8568   -7.3899  -44.5477 C.2    1 LIG       0.04000
      2 C2        -68.2941   -5.9697  -44.9490 C.3    1 LIG       0.11000
      3 C3        -69.5483   -6.6889  -45.4366 C.3    1 LIG       0.08100
      4 O1        -66.8993   -7.9159  -44.0273 O.2    1 LIG      -0.32000
      5 O2        -69.0010   -7.9656  -45.0051 O.3    1 LIG      -0.27100
      6 H1        -68.4346   -5.2918  -44.1057 H      1 LIG       0.09000
      7 H2        -67.6755   -5.5158  -45.7249 H      1 LIG       0.09000
      8 H3        -70.4714   -6.4452  -44.9038 H      1 LIG       0.09000
      9 H4        -69.7141   -6.6676  -46.5173 H      1 LIG       0.09000
@<TRIPOS>BOND
      1       1       2 1
      2       1       4 2
      3       1       5 1
      4       2       3 1
      5       3       5 1
      6       2       6 1
      7       2       7 1
      8       3       8 1
      9       3       9 1
@<TRIPOS>ALT_TYPE
CGenFF_4.0_ALT_TYPE_SET
CGenFF_4.0 1 CG2O4 2 CG3C41 3 CG3C41 4 OG2D1 5 OG3C51 6 HGA2 7 HGA2 8 HGA2 9 HGA2
@<TRIPOS>MOLECULE
4_lactone
 9 9 0 0 0
****
USER_CHARGES
INVALID_CHARGES
Pose:  25 Cluster:  25 Fr_nu: 312916 TotEn:   -15.17
@<TRIPOS>ATOM
      1 C1        -66.3277   -7.7410  -45.8674 C.2    1 LIG       0.04000
      2 C2        -66.6237   -6.2806  -45.4817 C.3    1 LIG       0.11000
      3 C3        -66.8913   -6.8876  -44.1077 C.3    1 LIG       0.08100
      4 O1        -65.9936   -8.3534  -46.8562 O.2    1 LIG      -0.32000
      5 O2        -66.5828   -8.2142  -44.6181 O.3    1 LIG      -0.27100
      6 H1        -65.7589   -5.6185  -45.5467 H      1 LIG       0.09000
      7 H2        -67.4905   -5.8531  -45.9884 H      1 LIG       0.09000
      8 H3        -66.1993   -6.5896  -43.3153 H      1 LIG       0.09000
      9 H4        -67.9247   -6.8226  -43.7564 H      1 LIG       0.09000
@<TRIPOS>BOND
      1       1       2 1
      2       1       4 2
      3       1       5 1
      4       2       3 1
      5       3       5 1
      6       2       6 1
      7       2       7 1
      8       3       8 1
      9       3       9 1
@<TRIPOS>ALT_TYPE
CGenFF_4.0_ALT_TYPE_SET
CGenFF_4.0 1 CG2O4 2 CG3C41 3 CG3C41 4 OG2D1 5 OG3C51 6 HGA2 7 HGA2 8 HGA2 9 HGA2
@<TRIPOS>MOLECULE
4_lactone
 9 9 0 0 0
****
USER_CHARGES
INVALID_CHARGES
Pose:  26 Cluster:  26 Fr_nu: 208283 TotEn:   -15.06
@<TRIPOS>ATOM
      1 C1        -67.2750   -7.3970  -45.9244 C.2    1 LIG       0.04000
      2 C2        -67.3717   -5.8615  -45.9688 C.3    1 LIG       0.11000
      3 C3        -68.3922   -6.0742  -44.8546 C.3    1 LIG       0.08100
      4 O1        -66.6633   -8.2702  -46.4968 O.2    1 LIG      -0.32000
      5 O2        -68.1948   -7.5133  -44.9293 O.3    1 LIG      -0.27100
      6 H1        -66.4534   -5.3487  -45.6785 H      1 LIG       0.09000
      7 H2        -67.7678   -5.4671  -46.9060 H      1 LIG       0.09000
      8 H3        -68.1123   -5.6792  -43.8742 H      1 LIG       0.09000
      9 H4        -69.4214   -5.7967  -45.0984 H      1 LIG       0.09000
@<TRIPOS>BOND
      1       1       2 1
      2       1       4 2
      3       1       5 1
      4       2       3 1
      5       3       5 1
      6       2       6 1
      7       2       7 1
      8       3       8 1
      9       3       9 1
@<TRIPOS>ALT_TYPE
CGenFF_4.0_ALT_TYPE_SET
CGenFF_4.0 1 CG2O4 2 CG3C41 3 CG3C41 4 OG2D1 5 OG3C51 6 HGA2 7 HGA2 8 HGA2 9 HGA2
@<TRIPOS>MOLECULE
4_lactone
 9 9 0 0 0
****
USER_CHARGES
INVALID_CHARGES
Pose:  27 Cluster:  27 Fr_nu: 2454977 TotEn:   -14.21
@<TRIPOS>ATOM
      1 C1        -66.3963   -8.0809  -45.1830 C.2    1 LIG       0.04000
      2 C2        -66.5365   -7.2172  -43.9167 C.3    1 LIG       0.11000
      3 C3        -65.0530   -7.5351  -43.7547 C.3    1 LIG       0.08100
      4 O1        -67.1057   -8.4657  -46.0847 O.2    1 LIG      -0.32000
      5 O2        -65.0744   -8.3249  -44.9759 O.3    1 LIG      -0.27100
      6 H1        -66.7779   -6.1718  -44.1150 H      1 LIG       0.09000
      7 H2        -67.1981   -7.6412  -43.1595 H      1 LIG       0.09000
      8 H3        -64.3740   -6.6822  -43.8379 H      1 LIG       0.09000
      9 H4        -64.7938   -8.1461  -42.8856 H      1 LIG       0.09000
@<TRIPOS>BOND
      1       1       2 1
      2       1       4 2
      3       1       5 1
      4       2       3 1
      5       3       5 1
      6       2       6 1
      7       2       7 1
      8       3       8 1
      9       3       9 1
@<TRIPOS>ALT_TYPE
CGenFF_4.0_ALT_TYPE_SET
CGenFF_4.0 1 CG2O4 2 CG3C41 3 CG3C41 4 OG2D1 5 OG3C51 6 HGA2 7 HGA2 8 HGA2 9 HGA2
@<TRIPOS>MOLECULE
4_lactone
 9 9 0 0 0
****
USER_CHARGES
INVALID_CHARGES
Pose:  28 Cluster:  28 Fr_nu: 135439 TotEn:   -14.12
@<TRIPOS>ATOM
      1 C1        -58.8299  -20.0682  -39.8339 C.2    1 LIG       0.04000
      2 C2        -59.8482  -21.2172  -39.9422 C.3    1 LIG       0.11000
      3 C3        -60.8649  -20.0875  -39.8078 C.3    1 LIG       0.08100
      4 O1        -57.6268  -19.9379  -39.8361 O.2    1 LIG      -0.32000
      5 O2        -59.7899  -19.1119  -39.7175 O.3    1 LIG      -0.27100
      6 H1        -59.8375  -21.7329  -40.9037 H      1 LIG       0.09000
      7 H2        -59.8119  -21.9242  -39.1117 H      1 LIG       0.09000
      8 H3        -61.4963  -19.9120  -40.6830 H      1 LIG       0.09000
      9 H4        -61.4702  -20.1037  -38.8973 H      1 LIG       0.09000
@<TRIPOS>BOND
      1       1       2 1
      2       1       4 2
      3       1       5 1
      4       2       3 1
      5       3       5 1
      6       2       6 1
      7       2       7 1
      8       3       8 1
      9       3       9 1
@<TRIPOS>ALT_TYPE
CGenFF_4.0_ALT_TYPE_SET
CGenFF_4.0 1 CG2O4 2 CG3C41 3 CG3C41 4 OG2D1 5 OG3C51 6 HGA2 7 HGA2 8 HGA2 9 HGA2
@<TRIPOS>MOLECULE
4_lactone
 9 9 0 0 0
****
USER_CHARGES
INVALID_CHARGES
Pose:  29 Cluster:  29 Fr_nu: 2811584 TotEn:   -14.10
@<TRIPOS>ATOM
      1 C1        -74.5822  -28.0171  -45.7250 C.2    1 LIG       0.04000
      2 C2        -75.9803  -27.3844  -45.6059 C.3    1 LIG       0.11000
      3 C3        -75.5312  -26.5990  -46.8344 C.3    1 LIG       0.08100
      4 O1        -73.9246  -28.8470  -45.1392 O.2    1 LIG      -0.32000
      5 O2        -74.2471  -27.2820  -46.8191 O.3    1 LIG      -0.27100
      6 H1        -76.8014  -28.0850  -45.7657 H      1 LIG       0.09000
      7 H2        -76.1283  -26.7994  -44.6967 H      1 LIG       0.09000
      8 H3        -76.0850  -26.8022  -47.7550 H      1 LIG       0.09000
      9 H4        -75.4149  -25.5215  -46.6887 H      1 LIG       0.09000
@<TRIPOS>BOND
      1       1       2 1
      2       1       4 2
      3       1       5 1
      4       2       3 1
      5       3       5 1
      6       2       6 1
      7       2       7 1
      8       3       8 1
      9       3       9 1
@<TRIPOS>ALT_TYPE
CGenFF_4.0_ALT_TYPE_SET
CGenFF_4.0 1 CG2O4 2 CG3C41 3 CG3C41 4 OG2D1 5 OG3C51 6 HGA2 7 HGA2 8 HGA2 9 HGA2
@<TRIPOS>MOLECULE
4_lactone
 9 9 0 0 0
****
USER_CHARGES
INVALID_CHARGES
Pose:  30 Cluster:  30 Fr_nu: 6433015 TotEn:   -14.03
@<TRIPOS>ATOM
      1 C1        -84.4812   -2.4396  -48.2102 C.2    1 LIG       0.04000
      2 C2        -85.0349   -1.2119  -47.4651 C.3    1 LIG       0.11000
      3 C3        -84.1827   -1.7489  -46.3192 C.3    1 LIG       0.08100
      4 O1        -84.5848   -2.9404  -49.3070 O.2    1 LIG      -0.32000
      5 O2        -83.7455   -2.8619  -47.1472 O.3    1 LIG      -0.27100
      6 H1        -84.7172   -0.2558  -47.8840 H      1 LIG       0.09000
      7 H2        -86.1142   -1.2370  -47.3060 H      1 LIG       0.09000
      8 H3        -83.3431   -1.1170  -46.0169 H      1 LIG       0.09000
      9 H4        -84.7361   -2.0942  -45.4415 H      1 LIG       0.09000
@<TRIPOS>BOND
      1       1       2 1
      2       1       4 2
      3       1       5 1
      4       2       3 1
      5       3       5 1
      6       2       6 1
      7       2       7 1
      8       3       8 1
      9       3       9 1
@<TRIPOS>ALT_TYPE
CGenFF_4.0_ALT_TYPE_SET
CGenFF_4.0 1 CG2O4 2 CG3C41 3 CG3C41 4 OG2D1 5 OG3C51 6 HGA2 7 HGA2 8 HGA2 9 HGA2
@<TRIPOS>MOLECULE
4_lactone
 9 9 0 0 0
****
USER_CHARGES
INVALID_CHARGES
Pose:  31 Cluster:  31 Fr_nu: 5111594 TotEn:   -13.71
@<TRIPOS>ATOM
      1 C1        -74.3629  -29.3325  -46.1162 C.2    1 LIG       0.04000
      2 C2        -74.1347  -28.1319  -47.0519 C.3    1 LIG       0.11000
      3 C3        -75.3033  -27.5344  -46.2740 C.3    1 LIG       0.08100
      4 O1        -73.8804  -30.4272  -45.9340 O.2    1 LIG      -0.32000
      5 O2        -75.3996  -28.7396  -45.4654 O.3    1 LIG      -0.27100
      6 H1        -73.1720  -27.6370  -46.9149 H      1 LIG       0.09000
      7 H2        -74.3253  -28.3455  -48.1050 H      1 LIG       0.09000
      8 H3        -75.0677  -26.6577  -45.6645 H      1 LIG       0.09000
      9 H4        -76.2162  -27.3640  -46.8513 H      1 LIG       0.09000
@<TRIPOS>BOND
      1       1       2 1
      2       1       4 2
      3       1       5 1
      4       2       3 1
      5       3       5 1
      6       2       6 1
      7       2       7 1
      8       3       8 1
      9       3       9 1
@<TRIPOS>ALT_TYPE
CGenFF_4.0_ALT_TYPE_SET
CGenFF_4.0 1 CG2O4 2 CG3C41 3 CG3C41 4 OG2D1 5 OG3C51 6 HGA2 7 HGA2 8 HGA2 9 HGA2
@<TRIPOS>MOLECULE
4_lactone
 9 9 0 0 0
****
USER_CHARGES
INVALID_CHARGES
Pose:  32 Cluster:  32 Fr_nu:  28606 TotEn:   -13.70
@<TRIPOS>ATOM
      1 C1        -66.0807   -7.0213  -48.2818 C.2    1 LIG       0.04000
      2 C2        -66.7750   -5.6539  -48.1500 C.3    1 LIG       0.11000
      3 C3        -68.0058   -6.4389  -48.5938 C.3    1 LIG       0.08100
      4 O1        -64.9706   -7.4777  -48.1281 O.2    1 LIG      -0.32000
      5 O2        -67.2166   -7.6580  -48.6742 O.3    1 LIG      -0.27100
      6 H1        -66.8033   -5.2650  -47.1309 H      1 LIG       0.09000
      7 H2        -66.4135   -4.9013  -48.8526 H      1 LIG       0.09000
      8 H3        -68.8055   -6.5244  -47.8531 H      1 LIG       0.09000
      9 H4        -68.4162   -6.1610  -49.5685 H      1 LIG       0.09000
@<TRIPOS>BOND
      1       1       2 1
      2       1       4 2
      3       1       5 1
      4       2       3 1
      5       3       5 1
      6       2       6 1
      7       2       7 1
      8       3       8 1
      9       3       9 1
@<TRIPOS>ALT_TYPE
CGenFF_4.0_ALT_TYPE_SET
CGenFF_4.0 1 CG2O4 2 CG3C41 3 CG3C41 4 OG2D1 5 OG3C51 6 HGA2 7 HGA2 8 HGA2 9 HGA2
@<TRIPOS>MOLECULE
4_lactone
 9 9 0 0 0
****
USER_CHARGES
INVALID_CHARGES
Pose:  33 Cluster:  33 Fr_nu: 2055700 TotEn:   -13.58
@<TRIPOS>ATOM
      1 C1        -74.1050  -27.2406  -44.7610 C.2    1 LIG       0.04000
      2 C2        -74.8575  -26.5226  -45.8956 C.3    1 LIG       0.11000
      3 C3        -75.3706  -27.9270  -46.1996 C.3    1 LIG       0.08100
      4 O1        -73.3439  -26.9457  -43.8676 O.2    1 LIG      -0.32000
      5 O2        -74.6002  -28.4641  -45.0890 O.3    1 LIG      -0.27100
      6 H1        -75.6072  -25.8087  -45.5510 H      1 LIG       0.09000
      7 H2        -74.2066  -26.0812  -46.6521 H      1 LIG       0.09000
      8 H3        -76.4438  -28.0803  -46.0573 H      1 LIG       0.09000
      9 H4        -75.0477  -28.3506  -47.1546 H      1 LIG       0.09000
@<TRIPOS>BOND
      1       1       2 1
      2       1       4 2
      3       1       5 1
      4       2       3 1
      5       3       5 1
      6       2       6 1
      7       2       7 1
      8       3       8 1
      9       3       9 1
@<TRIPOS>ALT_TYPE
CGenFF_4.0_ALT_TYPE_SET
CGenFF_4.0 1 CG2O4 2 CG3C41 3 CG3C41 4 OG2D1 5 OG3C51 6 HGA2 7 HGA2 8 HGA2 9 HGA2
@<TRIPOS>MOLECULE
4_lactone
 9 9 0 0 0
****
USER_CHARGES
INVALID_CHARGES
Pose:  34 Cluster:  34 Fr_nu: 415601 TotEn:   -13.28
@<TRIPOS>ATOM
      1 C1        -64.7471   -7.7812  -44.9780 C.2    1 LIG       0.04000
      2 C2        -65.0013   -7.6986  -43.4622 C.3    1 LIG       0.11000
      3 C3        -66.3906   -7.2472  -43.9027 C.3    1 LIG       0.08100
      4 O1        -63.8346   -8.0770  -45.7157 O.2    1 LIG      -0.32000
      5 O2        -66.0036   -7.3717  -45.2992 O.3    1 LIG      -0.27100
      6 H1        -64.9562   -8.6609  -42.9498 H      1 LIG       0.09000
      7 H2        -64.3984   -6.9470  -42.9498 H      1 LIG       0.09000
      8 H3        -67.2110   -7.9243  -43.6498 H      1 LIG       0.09000
      9 H4        -66.6541   -6.2167  -43.6491 H      1 LIG       0.09000
@<TRIPOS>BOND
      1       1       2 1
      2       1       4 2
      3       1       5 1
      4       2       3 1
      5       3       5 1
      6       2       6 1
      7       2       7 1
      8       3       8 1
      9       3       9 1
@<TRIPOS>ALT_TYPE
CGenFF_4.0_ALT_TYPE_SET
CGenFF_4.0 1 CG2O4 2 CG3C41 3 CG3C41 4 OG2D1 5 OG3C51 6 HGA2 7 HGA2 8 HGA2 9 HGA2
@<TRIPOS>MOLECULE
4_lactone
 9 9 0 0 0
****
USER_CHARGES
INVALID_CHARGES
Pose:  35 Cluster:  35 Fr_nu: 1048816 TotEn:   -12.57
@<TRIPOS>ATOM
      1 C1        -54.5049    3.9019  -35.6049 C.2    1 LIG       0.04000
      2 C2        -53.6057    4.0485  -34.3643 C.3    1 LIG       0.11000
      3 C3        -54.9124    4.4535  -33.6886 C.3    1 LIG       0.08100
      4 O1        -54.3791    3.5899  -36.7673 O.2    1 LIG      -0.32000
      5 O2        -55.6317    4.2729  -34.9398 O.3    1 LIG      -0.27100
      6 H1        -53.1651    3.1115  -34.0202 H      1 LIG       0.09000
      7 H2        -52.8528    4.8337  -34.4504 H      1 LIG       0.09000
      8 H3        -55.2752    3.7734  -32.9131 H      1 LIG       0.09000
      9 H4        -54.9628    5.4894  -33.3421 H      1 LIG       0.09000
@<TRIPOS>BOND
      1       1       2 1
      2       1       4 2
      3       1       5 1
      4       2       3 1
      5       3       5 1
      6       2       6 1
      7       2       7 1
      8       3       8 1
      9       3       9 1
@<TRIPOS>ALT_TYPE
CGenFF_4.0_ALT_TYPE_SET
CGenFF_4.0 1 CG2O4 2 CG3C41 3 CG3C41 4 OG2D1 5 OG3C51 6 HGA2 7 HGA2 8 HGA2 9 HGA2
@<TRIPOS>MOLECULE
4_lactone
 9 9 0 0 0
****
USER_CHARGES
INVALID_CHARGES
Pose:  36 Cluster:  36 Fr_nu: 620198 TotEn:   -12.35
@<TRIPOS>ATOM
      1 C1        -74.1045  -26.7455  -45.5925 C.2    1 LIG       0.04000
      2 C2        -75.5840  -26.7756  -46.0160 C.3    1 LIG       0.11000
      3 C3        -75.2865  -28.2457  -46.2960 C.3    1 LIG       0.08100
      4 O1        -73.3129  -25.9337  -45.1697 O.2    1 LIG      -0.32000
      5 O2        -73.9093  -28.0636  -45.8649 O.3    1 LIG      -0.27100
      6 H1        -76.2844  -26.5807  -45.2024 H      1 LIG       0.09000
      7 H2        -75.8096  -26.1623  -46.8900 H      1 LIG       0.09000
      8 H3        -75.8151  -28.9646  -45.6641 H      1 LIG       0.09000
      9 H4        -75.3425  -28.5465  -47.3457 H      1 LIG       0.09000
@<TRIPOS>BOND
      1       1       2 1
      2       1       4 2
      3       1       5 1
      4       2       3 1
      5       3       5 1
      6       2       6 1
      7       2       7 1
      8       3       8 1
      9       3       9 1
@<TRIPOS>ALT_TYPE
CGenFF_4.0_ALT_TYPE_SET
CGenFF_4.0 1 CG2O4 2 CG3C41 3 CG3C41 4 OG2D1 5 OG3C51 6 HGA2 7 HGA2 8 HGA2 9 HGA2
@<TRIPOS>MOLECULE
4_lactone
 9 9 0 0 0
****
USER_CHARGES
INVALID_CHARGES
Pose:  37 Cluster:  37 Fr_nu: 1070449 TotEn:   -12.07
@<TRIPOS>ATOM
      1 C1        -66.4520   -7.6306  -44.3778 C.2    1 LIG       0.04000
      2 C2        -67.3079   -6.3782  -44.6383 C.3    1 LIG       0.11000
      3 C3        -67.6783   -7.1192  -45.9195 C.3    1 LIG       0.08100
      4 O1        -65.7012   -8.0366  -43.5200 O.2    1 LIG      -0.32000
      5 O2        -66.8243   -8.2333  -45.5388 O.3    1 LIG      -0.27100
      6 H1        -68.1187   -6.2358  -43.9222 H      1 LIG       0.09000
      7 H2        -66.7290   -5.4626  -44.7702 H      1 LIG       0.09000
      8 H3        -68.7249   -7.4242  -46.0046 H      1 LIG       0.09000
      9 H4        -67.3398   -6.6528  -46.8488 H      1 LIG       0.09000
@<TRIPOS>BOND
      1       1       2 1
      2       1       4 2
      3       1       5 1
      4       2       3 1
      5       3       5 1
      6       2       6 1
      7       2       7 1
      8       3       8 1
      9       3       9 1
@<TRIPOS>ALT_TYPE
CGenFF_4.0_ALT_TYPE_SET
CGenFF_4.0 1 CG2O4 2 CG3C41 3 CG3C41 4 OG2D1 5 OG3C51 6 HGA2 7 HGA2 8 HGA2 9 HGA2
@<TRIPOS>MOLECULE
4_lactone
 9 9 0 0 0
****
USER_CHARGES
INVALID_CHARGES
Pose:  38 Cluster:  38 Fr_nu: 2481147 TotEn:    -9.83
@<TRIPOS>ATOM
      1 C1        -74.6857  -27.2084  -47.1533 C.2    1 LIG       0.04000
      2 C2        -75.6410  -27.7935  -46.0977 C.3    1 LIG       0.11000
      3 C3        -75.8118  -26.3295  -45.7035 C.3    1 LIG       0.08100
      4 O1        -73.9787  -27.6210  -48.0444 O.2    1 LIG      -0.32000
      5 O2        -74.8841  -25.9253  -46.7482 O.3    1 LIG      -0.27100
      6 H1        -76.5248  -28.2775  -46.5162 H      1 LIG       0.09000
      7 H2        -75.1519  -28.4300  -45.3585 H      1 LIG       0.09000
      8 H3        -76.8082  -25.9088  -45.8642 H      1 LIG       0.09000
      9 H4        -75.4400  -26.0620  -44.7105 H      1 LIG       0.09000
@<TRIPOS>BOND
      1       1       2 1
      2       1       4 2
      3       1       5 1
      4       2       3 1
      5       3       5 1
      6       2       6 1
      7       2       7 1
      8       3       8 1
      9       3       9 1
@<TRIPOS>ALT_TYPE
CGenFF_4.0_ALT_TYPE_SET
CGenFF_4.0 1 CG2O4 2 CG3C41 3 CG3C41 4 OG2D1 5 OG3C51 6 HGA2 7 HGA2 8 HGA2 9 HGA2
@<TRIPOS>MOLECULE
4_lactone
 9 9 0 0 0
****
USER_CHARGES
INVALID_CHARGES
Pose:  39 Cluster:  39 Fr_nu: 5777200 TotEn:    -9.63
@<TRIPOS>ATOM
      1 C1        -52.7145  -24.2825  -23.9182 C.2    1 LIG       0.04000
      2 C2        -53.3452  -25.3387  -24.8432 C.3    1 LIG       0.11000
      3 C3        -54.5085  -24.3521  -24.8767 C.3    1 LIG       0.08100
      4 O1        -51.6820  -24.1351  -23.3045 O.2    1 LIG      -0.32000
      5 O2        -53.7877  -23.4503  -23.9920 O.3    1 LIG      -0.27100
      6 H1        -52.8152  -25.4783  -25.7866 H      1 LIG       0.09000
      7 H2        -53.5471  -26.2940  -24.3558 H      1 LIG       0.09000
      8 H3        -54.7097  -23.8898  -25.8470 H      1 LIG       0.09000
      9 H4        -55.4384  -24.7036  -24.4212 H      1 LIG       0.09000
@<TRIPOS>BOND
      1       1       2 1
      2       1       4 2
      3       1       5 1
      4       2       3 1
      5       3       5 1
      6       2       6 1
      7       2       7 1
      8       3       8 1
      9       3       9 1
@<TRIPOS>ALT_TYPE
CGenFF_4.0_ALT_TYPE_SET
CGenFF_4.0 1 CG2O4 2 CG3C41 3 CG3C41 4 OG2D1 5 OG3C51 6 HGA2 7 HGA2 8 HGA2 9 HGA2
@<TRIPOS>MOLECULE
pyridine
 11 11 0 0 0
****
USER_CHARGES
INVALID_CHARGES
Pose:   1 Cluster:   1 Fr_nu: 2017360 TotEn:   -15.43
@<TRIPOS>ATOM
      1 C1        -66.6423   -7.2330  -43.5200 C.ar   1 LIG      -0.11300
      2 C2        -67.0410   -6.6517  -44.7184 C.ar   1 LIG      -0.11700
      3 C3        -65.4039   -7.8595  -43.4358 C.ar   1 LIG      -0.11700
      4 C4        -66.1716   -6.7235  -45.7949 C.ar   1 LIG       0.17700
      5 C5        -64.6079   -7.8775  -44.5697 C.ar   1 LIG       0.17700
      6 N1        -64.9611   -7.3236  -45.7514 N.ar   1 LIG      -0.60000
      7 H1        -67.2958   -7.1985  -42.6534 H      1 LIG       0.11500
      8 H2        -68.0016   -6.1578  -44.8071 H      1 LIG       0.11500
      9 H3        -65.0725   -8.3198  -42.5119 H      1 LIG       0.11500
     10 H4        -66.4363   -6.2858  -46.7517 H      1 LIG       0.12400
     11 H5        -63.6332   -8.3541  -44.5571 H      1 LIG       0.12400
@<TRIPOS>BOND
      1       1       2 ar
      2       1       3 ar
      3       2       4 ar
      4       3       5 ar
      5       4       6 ar
      6       5       6 ar
      7       1       7 1
      8       2       8 1
      9       3       9 1
     10       4      10 1
     11       5      11 1
@<TRIPOS>ALT_TYPE
CGenFF_4.0_ALT_TYPE_SET
CGenFF_4.0 1 CG2R61 2 CG2R61 3 CG2R61 4 CG2R61 5 CG2R61 6 NG2R60 7 HGR61 8 HGR61 9 HGR61 10 HGR62 11 HGR62
@<TRIPOS>MOLECULE
pyridine
 11 11 0 0 0
****
USER_CHARGES
INVALID_CHARGES
Pose:   2 Cluster:   2 Fr_nu: 149916 TotEn:   -13.33
@<TRIPOS>ATOM
      1 C1        -65.4895   -7.5835  -44.0273 C.ar   1 LIG      -0.11300
      2 C2        -66.8312   -7.2474  -43.8858 C.ar   1 LIG      -0.11700
      3 C3        -65.0343   -8.1133  -45.2296 C.ar   1 LIG      -0.11700
      4 C4        -67.6704   -7.4589  -44.9678 C.ar   1 LIG       0.17700
      5 C5        -65.9540   -8.2863  -46.2513 C.ar   1 LIG       0.17700
      6 N1        -67.2650   -7.9716  -46.1511 N.ar   1 LIG      -0.60000
      7 H1        -64.7999   -7.4334  -43.2020 H      1 LIG       0.11500
      8 H2        -67.2081   -6.8327  -42.9581 H      1 LIG       0.11500
      9 H3        -63.9928   -8.3830  -45.3623 H      1 LIG       0.11500
     10 H4        -68.7255   -7.2134  -44.9076 H      1 LIG       0.12400
     11 H5        -65.6504   -8.6966  -47.2089 H      1 LIG       0.12400
@<TRIPOS>BOND
      1       1       2 ar
      2       1       3 ar
      3       2       4 ar
      4       3       5 ar
      5       4       6 ar
      6       5       6 ar
      7       1       7 1
      8       2       8 1
      9       3       9 1
     10       4      10 1
     11       5      11 1
@<TRIPOS>ALT_TYPE
CGenFF_4.0_ALT_TYPE_SET
CGenFF_4.0 1 CG2R61 2 CG2R61 3 CG2R61 4 CG2R61 5 CG2R61 6 NG2R60 7 HGR61 8 HGR61 9 HGR61 10 HGR62 11 HGR62
@<TRIPOS>MOLECULE
pyridine
 11 11 0 0 0
****
USER_CHARGES
INVALID_CHARGES
Pose:   3 Cluster:   3 Fr_nu: 630577 TotEn:   -13.08
@<TRIPOS>ATOM
      1 C1        -74.3603  -26.5083  -46.0022 C.ar   1 LIG      -0.11300
      2 C2        -73.4197  -27.4654  -45.6383 C.ar   1 LIG      -0.11700
      3 C3        -75.6926  -26.8745  -46.1569 C.ar   1 LIG      -0.11700
      4 C4        -73.8591  -28.7649  -45.4425 C.ar   1 LIG       0.17700
      5 C5        -76.0302  -28.2004  -45.9382 C.ar   1 LIG       0.17700
      6 N1        -75.1446  -29.1585  -45.5837 N.ar   1 LIG      -0.60000
      7 H1        -74.0554  -25.4790  -46.1656 H      1 LIG       0.11500
      8 H2        -72.3759  -27.2027  -45.5117 H      1 LIG       0.11500
      9 H3        -76.4430  -26.1453  -46.4406 H      1 LIG       0.11500
     10 H4        -73.1644  -29.5483  -45.1582 H      1 LIG       0.12400
     11 H5        -77.0558  -28.5380  -46.0465 H      1 LIG       0.12400
@<TRIPOS>BOND
      1       1       2 ar
      2       1       3 ar
      3       2       4 ar
      4       3       5 ar
      5       4       6 ar
      6       5       6 ar
      7       1       7 1
      8       2       8 1
      9       3       9 1
     10       4      10 1
     11       5      11 1
@<TRIPOS>ALT_TYPE
CGenFF_4.0_ALT_TYPE_SET
CGenFF_4.0 1 CG2R61 2 CG2R61 3 CG2R61 4 CG2R61 5 CG2R61 6 NG2R60 7 HGR61 8 HGR61 9 HGR61 10 HGR62 11 HGR62
@<TRIPOS>MOLECULE
pyridine
 11 11 0 0 0
****
USER_CHARGES
INVALID_CHARGES
Pose:   4 Cluster:   4 Fr_nu: 152203 TotEn:   -13.03
@<TRIPOS>ATOM
      1 C1        -66.3422   -7.4849  -44.5601 C.ar   1 LIG      -0.11300
      2 C2        -66.6339   -7.5790  -45.9163 C.ar   1 LIG      -0.11700
      3 C3        -65.0843   -7.8555  -44.0978 C.ar   1 LIG      -0.11700
      4 C4        -65.6410   -8.0461  -46.7623 C.ar   1 LIG       0.17700
      5 C5        -64.1609   -8.3105  -45.0252 C.ar   1 LIG       0.17700
      6 N1        -64.4076   -8.4157  -46.3502 N.ar   1 LIG      -0.60000
      7 H1        -67.0940   -7.1241  -43.8646 H      1 LIG       0.11500
      8 H2        -67.6074   -7.2955  -46.2990 H      1 LIG       0.11500
      9 H3        -64.8349   -7.7910  -43.0448 H      1 LIG       0.11500
     10 H4        -65.8190   -8.1383  -47.8286 H      1 LIG       0.12400
     11 H5        -63.1656   -8.6128  -44.7162 H      1 LIG       0.12400
@<TRIPOS>BOND
      1       1       2 ar
      2       1       3 ar
      3       2       4 ar
      4       3       5 ar
      5       4       6 ar
      6       5       6 ar
      7       1       7 1
      8       2       8 1
      9       3       9 1
     10       4      10 1
     11       5      11 1
@<TRIPOS>ALT_TYPE
CGenFF_4.0_ALT_TYPE_SET
CGenFF_4.0 1 CG2R61 2 CG2R61 3 CG2R61 4 CG2R61 5 CG2R61 6 NG2R60 7 HGR61 8 HGR61 9 HGR61 10 HGR62 11 HGR62
@<TRIPOS>MOLECULE
pyridine
 11 11 0 0 0
****
USER_CHARGES
INVALID_CHARGES
Pose:   5 Cluster:   5 Fr_nu: 320938 TotEn:   -12.76
@<TRIPOS>ATOM
      1 C1        -68.5808   -5.8671  -46.3760 C.ar   1 LIG      -0.11300
      2 C2        -68.9073   -6.1638  -47.6945 C.ar   1 LIG      -0.11700
      3 C3        -67.2505   -5.8921  -45.9725 C.ar   1 LIG      -0.11700
      4 C4        -67.8747   -6.4770  -48.5636 C.ar   1 LIG       0.17700
      5 C5        -66.2920   -6.2177  -46.9186 C.ar   1 LIG       0.17700
      6 N1        -66.5708   -6.5118  -48.2084 N.ar   1 LIG      -0.60000
      7 H1        -69.3617   -5.6174  -45.6640 H      1 LIG       0.11500
      8 H2        -69.9374   -6.1502  -48.0313 H      1 LIG       0.11500
      9 H3        -66.9727   -5.6648  -44.9496 H      1 LIG       0.11500
     10 H4        -68.0773   -6.7163  -49.6023 H      1 LIG       0.12400
     11 H5        -65.2400   -6.2522  -46.6550 H      1 LIG       0.12400
@<TRIPOS>BOND
      1       1       2 ar
      2       1       3 ar
      3       2       4 ar
      4       3       5 ar
      5       4       6 ar
      6       5       6 ar
      7       1       7 1
      8       2       8 1
      9       3       9 1
     10       4      10 1
     11       5      11 1
@<TRIPOS>ALT_TYPE
CGenFF_4.0_ALT_TYPE_SET
CGenFF_4.0 1 CG2R61 2 CG2R61 3 CG2R61 4 CG2R61 5 CG2R61 6 NG2R60 7 HGR61 8 HGR61 9 HGR61 10 HGR62 11 HGR62
@<TRIPOS>MOLECULE
pyridine
 11 11 0 0 0
****
USER_CHARGES
INVALID_CHARGES
Pose:   6 Cluster:   6 Fr_nu: 1073206 TotEn:   -12.30
@<TRIPOS>ATOM
      1 C1        -69.3146   -6.3270  -46.7243 C.ar   1 LIG      -0.11300
      2 C2        -68.8115   -6.2539  -45.4301 C.ar   1 LIG      -0.11700
      3 C3        -68.4648   -6.1285  -47.8068 C.ar   1 LIG      -0.11700
      4 C4        -67.4620   -5.9817  -45.2733 C.ar   1 LIG       0.17700
      5 C5        -67.1309   -5.8617  -47.5435 C.ar   1 LIG       0.17700
      6 N1        -66.6057   -5.7829  -46.3002 N.ar   1 LIG      -0.60000
      7 H1        -70.3670   -6.5375  -46.8889 H      1 LIG       0.11500
      8 H2        -69.4552   -6.4055  -44.5715 H      1 LIG       0.11500
      9 H3        -68.8351   -6.1802  -48.8243 H      1 LIG       0.11500
     10 H4        -67.0212   -5.9140  -44.2842 H      1 LIG       0.12400
     11 H5        -66.4265   -5.6983  -48.3526 H      1 LIG       0.12400
@<TRIPOS>BOND
      1       1       2 ar
      2       1       3 ar
      3       2       4 ar
      4       3       5 ar
      5       4       6 ar
      6       5       6 ar
      7       1       7 1
      8       2       8 1
      9       3       9 1
     10       4      10 1
     11       5      11 1
@<TRIPOS>ALT_TYPE
CGenFF_4.0_ALT_TYPE_SET
CGenFF_4.0 1 CG2R61 2 CG2R61 3 CG2R61 4 CG2R61 5 CG2R61 6 NG2R60 7 HGR61 8 HGR61 9 HGR61 10 HGR62 11 HGR62
@<TRIPOS>MOLECULE
pyridine
 11 11 0 0 0
****
USER_CHARGES
INVALID_CHARGES
Pose:   7 Cluster:   7 Fr_nu:  42014 TotEn:   -12.28
@<TRIPOS>ATOM
      1 C1        -66.0111   -5.7579  -46.1679 C.ar   1 LIG      -0.11300
      2 C2        -65.9455   -5.9625  -47.5416 C.ar   1 LIG      -0.11700
      3 C3        -65.3776   -6.6473  -45.3072 C.ar   1 LIG      -0.11700
      4 C4        -65.2396   -7.0629  -48.0005 C.ar   1 LIG       0.17700
      5 C5        -64.6974   -7.7172  -45.8660 C.ar   1 LIG       0.17700
      6 N1        -64.6117   -7.9488  -47.1952 N.ar   1 LIG      -0.60000
      7 H1        -66.5554   -4.9072  -45.7689 H      1 LIG       0.11500
      8 H2        -66.4313   -5.2820  -48.2313 H      1 LIG       0.11500
      9 H3        -65.4159   -6.5079  -44.2328 H      1 LIG       0.11500
     10 H4        -65.1593   -7.2666  -49.0631 H      1 LIG       0.12400
     11 H5        -64.1870   -8.4404  -45.2383 H      1 LIG       0.12400
@<TRIPOS>BOND
      1       1       2 ar
      2       1       3 ar
      3       2       4 ar
      4       3       5 ar
      5       4       6 ar
      6       5       6 ar
      7       1       7 1
      8       2       8 1
      9       3       9 1
     10       4      10 1
     11       5      11 1
@<TRIPOS>ALT_TYPE
CGenFF_4.0_ALT_TYPE_SET
CGenFF_4.0 1 CG2R61 2 CG2R61 3 CG2R61 4 CG2R61 5 CG2R61 6 NG2R60 7 HGR61 8 HGR61 9 HGR61 10 HGR62 11 HGR62
@<TRIPOS>MOLECULE
pyridine
 11 11 0 0 0
****
USER_CHARGES
INVALID_CHARGES
Pose:   8 Cluster:   8 Fr_nu: 3206495 TotEn:   -12.22
@<TRIPOS>ATOM
      1 C1        -75.0763  -26.4283  -45.7867 C.ar   1 LIG      -0.11300
      2 C2        -75.4491  -27.4234  -46.6832 C.ar   1 LIG      -0.11700
      3 C3        -73.9649  -26.6149  -44.9722 C.ar   1 LIG      -0.11700
      4 C4        -74.6836  -28.5775  -46.7265 C.ar   1 LIG       0.17700
      5 C5        -73.2659  -27.8052  -45.0919 C.ar   1 LIG       0.17700
      6 N1        -73.5978  -28.7948  -45.9511 N.ar   1 LIG      -0.60000
      7 H1        -75.6511  -25.5093  -45.7223 H      1 LIG       0.11500
      8 H2        -76.3115  -27.2996  -47.3280 H      1 LIG       0.11500
      9 H3        -73.6561  -25.8530  -44.2656 H      1 LIG       0.11500
     10 H4        -74.9333  -29.3834  -47.4086 H      1 LIG       0.12400
     11 H5        -72.3920  -28.0006  -44.4790 H      1 LIG       0.12400
@<TRIPOS>BOND
      1       1       2 ar
      2       1       3 ar
      3       2       4 ar
      4       3       5 ar
      5       4       6 ar
      6       5       6 ar
      7       1       7 1
      8       2       8 1
      9       3       9 1
     10       4      10 1
     11       5      11 1
@<TRIPOS>ALT_TYPE
CGenFF_4.0_ALT_TYPE_SET
CGenFF_4.0 1 CG2R61 2 CG2R61 3 CG2R61 4 CG2R61 5 CG2R61 6 NG2R60 7 HGR61 8 HGR61 9 HGR61 10 HGR62 11 HGR62
@<TRIPOS>MOLECULE
pyridine
 11 11 0 0 0
****
USER_CHARGES
INVALID_CHARGES
Pose:   9 Cluster:   9 Fr_nu: 287061 TotEn:   -12.22
@<TRIPOS>ATOM
      1 C1        -66.4061   -6.1454  -46.7152 C.ar   1 LIG      -0.11300
      2 C2        -66.8948   -5.8908  -45.4387 C.ar   1 LIG      -0.11700
      3 C3        -65.5257   -7.2022  -46.9186 C.ar   1 LIG      -0.11700
      4 C4        -66.4758   -6.7158  -44.4074 C.ar   1 LIG       0.17700
      5 C5        -65.1678   -7.9684  -45.8210 C.ar   1 LIG       0.17700
      6 N1        -65.6218   -7.7517  -44.5662 N.ar   1 LIG      -0.60000
      7 H1        -66.7101   -5.5208  -47.5499 H      1 LIG       0.11500
      8 H2        -67.5821   -5.0728  -45.2568 H      1 LIG       0.11500
      9 H3        -65.1316   -7.4189  -47.9050 H      1 LIG       0.11500
     10 H4        -66.8281   -6.5586  -43.3933 H      1 LIG       0.12400
     11 H5        -64.4835   -8.8039  -45.9258 H      1 LIG       0.12400
@<TRIPOS>BOND
      1       1       2 ar
      2       1       3 ar
      3       2       4 ar
      4       3       5 ar
      5       4       6 ar
      6       5       6 ar
      7       1       7 1
      8       2       8 1
      9       3       9 1
     10       4      10 1
     11       5      11 1
@<TRIPOS>ALT_TYPE
CGenFF_4.0_ALT_TYPE_SET
CGenFF_4.0 1 CG2R61 2 CG2R61 3 CG2R61 4 CG2R61 5 CG2R61 6 NG2R60 7 HGR61 8 HGR61 9 HGR61 10 HGR62 11 HGR62
@<TRIPOS>MOLECULE
pyridine
 11 11 0 0 0
****
USER_CHARGES
INVALID_CHARGES
Pose:  10 Cluster:  10 Fr_nu:  83366 TotEn:   -12.17
@<TRIPOS>ATOM
      1 C1        -65.1388   -6.8740  -45.8760 C.ar   1 LIG      -0.11300
      2 C2        -64.3692   -7.8405  -45.2382 C.ar   1 LIG      -0.11700
      3 C3        -66.2532   -6.3456  -45.2341 C.ar   1 LIG      -0.11700
      4 C4        -64.7533   -8.2416  -43.9688 C.ar   1 LIG       0.17700
      5 C5        -66.5532   -6.8138  -43.9651 C.ar   1 LIG       0.17700
      6 N1        -65.8293   -7.7515  -43.3135 N.ar   1 LIG      -0.60000
      7 H1        -64.8709   -6.5337  -46.8719 H      1 LIG       0.11500
      8 H2        -63.4962   -8.2661  -45.7192 H      1 LIG       0.11500
      9 H3        -66.8680   -5.5916  -45.7124 H      1 LIG       0.11500
     10 H4        -64.1863   -8.9929  -43.4293 H      1 LIG       0.12400
     11 H5        -67.4123   -6.4347  -43.4214 H      1 LIG       0.12400
@<TRIPOS>BOND
      1       1       2 ar
      2       1       3 ar
      3       2       4 ar
      4       3       5 ar
      5       4       6 ar
      6       5       6 ar
      7       1       7 1
      8       2       8 1
      9       3       9 1
     10       4      10 1
     11       5      11 1
@<TRIPOS>ALT_TYPE
CGenFF_4.0_ALT_TYPE_SET
CGenFF_4.0 1 CG2R61 2 CG2R61 3 CG2R61 4 CG2R61 5 CG2R61 6 NG2R60 7 HGR61 8 HGR61 9 HGR61 10 HGR62 11 HGR62
@<TRIPOS>MOLECULE
pyridine
 11 11 0 0 0
****
USER_CHARGES
INVALID_CHARGES
Pose:  11 Cluster:  11 Fr_nu:   5629 TotEn:   -11.86
@<TRIPOS>ATOM
      1 C1        -65.8304   -5.7668  -46.8772 C.ar   1 LIG      -0.11300
      2 C2        -65.4742   -6.6753  -45.8867 C.ar   1 LIG      -0.11700
      3 C3        -66.3772   -6.2263  -48.0701 C.ar   1 LIG      -0.11700
      4 C4        -65.6834   -8.0220  -46.1363 C.ar   1 LIG       0.17700
      5 C5        -66.5457   -7.5931  -48.2222 C.ar   1 LIG       0.17700
      6 N1        -66.2117   -8.5061  -47.2827 N.ar   1 LIG      -0.60000
      7 H1        -65.6815   -4.7027  -46.7199 H      1 LIG       0.11500
      8 H2        -65.0467   -6.3399  -44.9490 H      1 LIG       0.11500
      9 H3        -66.6617   -5.5363  -48.8564 H      1 LIG       0.11500
     10 H4        -65.4219   -8.7705  -45.3957 H      1 LIG       0.12400
     11 H5        -66.9672   -8.0031  -49.1341 H      1 LIG       0.12400
@<TRIPOS>BOND
      1       1       2 ar
      2       1       3 ar
      3       2       4 ar
      4       3       5 ar
      5       4       6 ar
      6       5       6 ar
      7       1       7 1
      8       2       8 1
      9       3       9 1
     10       4      10 1
     11       5      11 1
@<TRIPOS>ALT_TYPE
CGenFF_4.0_ALT_TYPE_SET
CGenFF_4.0 1 CG2R61 2 CG2R61 3 CG2R61 4 CG2R61 5 CG2R61 6 NG2R60 7 HGR61 8 HGR61 9 HGR61 10 HGR62 11 HGR62
@<TRIPOS>MOLECULE
pyridine
 11 11 0 0 0
****
USER_CHARGES
INVALID_CHARGES
Pose:  12 Cluster:  12 Fr_nu: 282613 TotEn:   -11.82
@<TRIPOS>ATOM
      1 C1        -61.6712   -8.4916  -54.6245 C.ar   1 LIG      -0.11300
      2 C2        -62.1530   -8.4790  -53.3203 C.ar   1 LIG      -0.11700
      3 C3        -61.8626   -7.3827  -55.4411 C.ar   1 LIG      -0.11700
      4 C4        -62.8143   -7.3422  -52.8841 C.ar   1 LIG       0.17700
      5 C5        -62.5372   -6.2951  -54.9102 C.ar   1 LIG       0.17700
      6 N1        -63.0196   -6.2461  -53.6482 N.ar   1 LIG      -0.60000
      7 H1        -61.1481   -9.3643  -55.0039 H      1 LIG       0.11500
      8 H2        -62.0150   -9.3318  -52.6658 H      1 LIG       0.11500
      9 H3        -61.4962   -7.3705  -56.4613 H      1 LIG       0.11500
     10 H4        -63.2091   -7.2830  -51.8753 H      1 LIG       0.12400
     11 H5        -62.7134   -5.4055  -55.5059 H      1 LIG       0.12400
@<TRIPOS>BOND
      1       1       2 ar
      2       1       3 ar
      3       2       4 ar
      4       3       5 ar
      5       4       6 ar
      6       5       6 ar
      7       1       7 1
      8       2       8 1
      9       3       9 1
     10       4      10 1
     11       5      11 1
@<TRIPOS>ALT_TYPE
CGenFF_4.0_ALT_TYPE_SET
CGenFF_4.0 1 CG2R61 2 CG2R61 3 CG2R61 4 CG2R61 5 CG2R61 6 NG2R60 7 HGR61 8 HGR61 9 HGR61 10 HGR62 11 HGR62
@<TRIPOS>MOLECULE
pyridine
 11 11 0 0 0
****
USER_CHARGES
INVALID_CHARGES
Pose:  13 Cluster:  13 Fr_nu: 1369887 TotEn:   -11.81
@<TRIPOS>ATOM
      1 C1        -67.1463   -5.7365  -46.5263 C.ar   1 LIG      -0.11300
      2 C2        -66.5336   -6.8312  -47.1259 C.ar   1 LIG      -0.11700
      3 C3        -67.5854   -5.8272  -45.2102 C.ar   1 LIG      -0.11700
      4 C4        -66.3851   -7.9845  -46.3724 C.ar   1 LIG       0.17700
      5 C5        -67.3900   -7.0254  -44.5425 C.ar   1 LIG       0.17700
      6 N1        -66.7990   -8.1103  -45.0917 N.ar   1 LIG      -0.60000
      7 H1        -67.2819   -4.8146  -47.0839 H      1 LIG       0.11500
      8 H2        -66.1832   -6.7832  -48.1503 H      1 LIG       0.11500
      9 H3        -68.0661   -4.9867  -44.7227 H      1 LIG       0.11500
     10 H4        -65.9139   -8.8659  -46.7946 H      1 LIG       0.12400
     11 H5        -67.7149   -7.1484  -43.5146 H      1 LIG       0.12400
@<TRIPOS>BOND
      1       1       2 ar
      2       1       3 ar
      3       2       4 ar
      4       3       5 ar
      5       4       6 ar
      6       5       6 ar
      7       1       7 1
      8       2       8 1
      9       3       9 1
     10       4      10 1
     11       5      11 1
@<TRIPOS>ALT_TYPE
CGenFF_4.0_ALT_TYPE_SET
CGenFF_4.0 1 CG2R61 2 CG2R61 3 CG2R61 4 CG2R61 5 CG2R61 6 NG2R60 7 HGR61 8 HGR61 9 HGR61 10 HGR62 11 HGR62
@<TRIPOS>MOLECULE
pyridine
 11 11 0 0 0
****
USER_CHARGES
INVALID_CHARGES
Pose:  14 Cluster:  14 Fr_nu:  51236 TotEn:   -11.63
@<TRIPOS>ATOM
      1 C1        -71.3095  -24.9344  -41.7168 C.ar   1 LIG      -0.11300
      2 C2        -72.4898  -25.2089  -42.3986 C.ar   1 LIG      -0.11700
      3 C3        -70.2926  -24.2318  -42.3535 C.ar   1 LIG      -0.11700
      4 C4        -72.6027  -24.7624  -43.7054 C.ar   1 LIG       0.17700
      5 C5        -70.5037  -23.8292  -43.6624 C.ar   1 LIG       0.17700
      6 N1        -71.6366  -24.0773  -44.3572 N.ar   1 LIG      -0.60000
      7 H1        -71.1822  -25.2682  -40.6913 H      1 LIG       0.11500
      8 H2        -73.2958  -25.7547  -41.9223 H      1 LIG       0.11500
      9 H3        -69.3638  -24.0070  -41.8417 H      1 LIG       0.11500
     10 H4        -73.5032  -24.9514  -44.2802 H      1 LIG       0.12400
     11 H5        -69.7417  -23.2789  -44.2044 H      1 LIG       0.12400
@<TRIPOS>BOND
      1       1       2 ar
      2       1       3 ar
      3       2       4 ar
      4       3       5 ar
      5       4       6 ar
      6       5       6 ar
      7       1       7 1
      8       2       8 1
      9       3       9 1
     10       4      10 1
     11       5      11 1
@<TRIPOS>ALT_TYPE
CGenFF_4.0_ALT_TYPE_SET
CGenFF_4.0 1 CG2R61 2 CG2R61 3 CG2R61 4 CG2R61 5 CG2R61 6 NG2R60 7 HGR61 8 HGR61 9 HGR61 10 HGR62 11 HGR62
@<TRIPOS>MOLECULE
pyridine
 11 11 0 0 0
****
USER_CHARGES
INVALID_CHARGES
Pose:  15 Cluster:  15 Fr_nu:  19611 TotEn:   -10.10
@<TRIPOS>ATOM
      1 C1        -67.7466   -5.9279  -46.7084 C.ar   1 LIG      -0.11300
      2 C2        -66.9063   -6.3539  -47.7309 C.ar   1 LIG      -0.11700
      3 C3        -67.2755   -5.8860  -45.4008 C.ar   1 LIG      -0.11700
      4 C4        -65.6138   -6.7245  -47.3962 C.ar   1 LIG       0.17700
      5 C5        -65.9666   -6.2778  -45.1704 C.ar   1 LIG       0.17700
      6 N1        -65.1206   -6.6974  -46.1378 N.ar   1 LIG      -0.60000
      7 H1        -68.7670   -5.6297  -46.9299 H      1 LIG       0.11500
      8 H2        -67.2518   -6.3943  -48.7573 H      1 LIG       0.11500
      9 H3        -67.9130   -5.5578  -44.5878 H      1 LIG       0.11500
     10 H4        -64.9195   -7.0643  -48.1575 H      1 LIG       0.12400
     11 H5        -65.5507   -6.2644  -44.1683 H      1 LIG       0.12400
@<TRIPOS>BOND
      1       1       2 ar
      2       1       3 ar
      3       2       4 ar
      4       3       5 ar
      5       4       6 ar
      6       5       6 ar
      7       1       7 1
      8       2       8 1
      9       3       9 1
     10       4      10 1
     11       5      11 1
@<TRIPOS>ALT_TYPE
CGenFF_4.0_ALT_TYPE_SET
CGenFF_4.0 1 CG2R61 2 CG2R61 3 CG2R61 4 CG2R61 5 CG2R61 6 NG2R60 7 HGR61 8 HGR61 9 HGR61 10 HGR62 11 HGR62
@<TRIPOS>MOLECULE
pyridine
 11 11 0 0 0
****
USER_CHARGES
INVALID_CHARGES
Pose:  16 Cluster:  16 Fr_nu: 3474752 TotEn:    -9.97
@<TRIPOS>ATOM
      1 C1        -73.3137  -11.5790  -43.3849 C.ar   1 LIG      -0.11300
      2 C2        -72.4941  -12.5763  -43.9016 C.ar   1 LIG      -0.11700
      3 C3        -72.8902  -10.2550  -43.4131 C.ar   1 LIG      -0.11700
      4 C4        -71.2701  -12.2004  -44.4310 C.ar   1 LIG       0.17700
      5 C5        -71.6484   -9.9830  -43.9642 C.ar   1 LIG       0.17700
      6 N1        -70.8245  -10.9249  -44.4758 N.ar   1 LIG      -0.60000
      7 H1        -74.2803  -11.8333  -42.9605 H      1 LIG       0.11500
      8 H2        -72.8037  -13.6149  -43.8905 H      1 LIG       0.11500
      9 H3        -73.5122   -9.4611  -43.0156 H      1 LIG       0.11500
     10 H4        -70.5944  -12.9409  -44.8460 H      1 LIG       0.12400
     11 H5        -71.2711   -8.9666  -44.0097 H      1 LIG       0.12400
@<TRIPOS>BOND
      1       1       2 ar
      2       1       3 ar
      3       2       4 ar
      4       3       5 ar
      5       4       6 ar
      6       5       6 ar
      7       1       7 1
      8       2       8 1
      9       3       9 1
     10       4      10 1
     11       5      11 1
@<TRIPOS>ALT_TYPE
CGenFF_4.0_ALT_TYPE_SET
CGenFF_4.0 1 CG2R61 2 CG2R61 3 CG2R61 4 CG2R61 5 CG2R61 6 NG2R60 7 HGR61 8 HGR61 9 HGR61 10 HGR62 11 HGR62
@<TRIPOS>MOLECULE
pyridine
 11 11 0 0 0
****
USER_CHARGES
INVALID_CHARGES
Pose:  17 Cluster:  17 Fr_nu:  83617 TotEn:    -9.68
@<TRIPOS>ATOM
      1 C1        -64.6949   -8.0762  -44.7896 C.ar   1 LIG      -0.11300
      2 C2        -64.5627   -7.9097  -46.1637 C.ar   1 LIG      -0.11700
      3 C3        -65.5464   -7.2429  -44.0727 C.ar   1 LIG      -0.11700
      4 C4        -65.2980   -6.9032  -46.7687 C.ar   1 LIG       0.17700
      5 C5        -66.2374   -6.2661  -44.7713 C.ar   1 LIG       0.17700
      6 N1        -66.1348   -6.0740  -46.1056 N.ar   1 LIG      -0.60000
      7 H1        -64.1349   -8.8534  -44.2783 H      1 LIG       0.11500
      8 H2        -63.9052   -8.5477  -46.7427 H      1 LIG       0.11500
      9 H3        -65.6647   -7.3540  -43.0009 H      1 LIG       0.11500
     10 H4        -65.2296   -6.7325  -47.8380 H      1 LIG       0.12400
     11 H5        -66.9136   -5.5896  -44.2589 H      1 LIG       0.12400
@<TRIPOS>BOND
      1       1       2 ar
      2       1       3 ar
      3       2       4 ar
      4       3       5 ar
      5       4       6 ar
      6       5       6 ar
      7       1       7 1
      8       2       8 1
      9       3       9 1
     10       4      10 1
     11       5      11 1
@<TRIPOS>ALT_TYPE
CGenFF_4.0_ALT_TYPE_SET
CGenFF_4.0 1 CG2R61 2 CG2R61 3 CG2R61 4 CG2R61 5 CG2R61 6 NG2R60 7 HGR61 8 HGR61 9 HGR61 10 HGR62 11 HGR62
@<TRIPOS>MOLECULE
pyridine
 11 11 0 0 0
****
USER_CHARGES
INVALID_CHARGES
Pose:  18 Cluster:  18 Fr_nu: 190594 TotEn:    -8.51
@<TRIPOS>ATOM
      1 C1        -66.9483   -5.8537  -45.8083 C.ar   1 LIG      -0.11300
      2 C2        -68.0591   -6.1274  -45.0182 C.ar   1 LIG      -0.11700
      3 C3        -65.7546   -6.5283  -45.5775 C.ar   1 LIG      -0.11700
      4 C4        -67.9255   -7.0770  -44.0180 C.ar   1 LIG       0.17700
      5 C5        -65.7240   -7.4597  -44.5521 C.ar   1 LIG       0.17700
      6 N1        -66.7825   -7.7525  -43.7636 N.ar   1 LIG      -0.60000
      7 H1        -67.0125   -5.1154  -46.6020 H      1 LIG       0.11500
      8 H2        -68.9997   -5.6141  -45.1802 H      1 LIG       0.11500
      9 H3        -64.8757   -6.3307  -46.1806 H      1 LIG       0.11500
     10 H4        -68.7626   -7.3261  -43.3743 H      1 LIG       0.12400
     11 H5        -64.8172   -8.0127  -44.3304 H      1 LIG       0.12400
@<TRIPOS>BOND
      1       1       2 ar
      2       1       3 ar
      3       2       4 ar
      4       3       5 ar
      5       4       6 ar
      6       5       6 ar
      7       1       7 1
      8       2       8 1
      9       3       9 1
     10       4      10 1
     11       5      11 1
@<TRIPOS>ALT_TYPE
CGenFF_4.0_ALT_TYPE_SET
CGenFF_4.0 1 CG2R61 2 CG2R61 3 CG2R61 4 CG2R61 5 CG2R61 6 NG2R60 7 HGR61 8 HGR61 9 HGR61 10 HGR62 11 HGR62
@<TRIPOS>MOLECULE
pyridine
 11 11 0 0 0
****
USER_CHARGES
INVALID_CHARGES
Pose:  19 Cluster:  19 Fr_nu: 3440532 TotEn:    -2.21
@<TRIPOS>ATOM
      1 C1        -84.5876   -2.4360  -46.4767 C.ar   1 LIG      -0.11300
      2 C2        -84.6431   -1.5370  -47.5358 C.ar   1 LIG      -0.11700
      3 C3        -84.3384   -3.7810  -46.7261 C.ar   1 LIG      -0.11700
      4 C4        -84.4443   -2.0293  -48.8156 C.ar   1 LIG       0.17700
      5 C5        -84.1535   -4.1730  -48.0421 C.ar   1 LIG       0.17700
      6 N1        -84.2001   -3.3288  -49.0971 N.ar   1 LIG      -0.60000
      7 H1        -84.7389   -2.0893  -45.4588 H      1 LIG       0.11500
      8 H2        -84.8356   -0.4842  -47.3650 H      1 LIG       0.11500
      9 H3        -84.2912   -4.4998  -45.9160 H      1 LIG       0.11500
     10 H4        -84.4781   -1.3686  -49.6755 H      1 LIG       0.12400
     11 H5        -83.9569   -5.2108  -48.2906 H      1 LIG       0.12400
@<TRIPOS>BOND
      1       1       2 ar
      2       1       3 ar
      3       2       4 ar
      4       3       5 ar
      5       4       6 ar
      6       5       6 ar
      7       1       7 1
      8       2       8 1
      9       3       9 1
     10       4      10 1
     11       5      11 1
@<TRIPOS>ALT_TYPE
CGenFF_4.0_ALT_TYPE_SET
CGenFF_4.0 1 CG2R61 2 CG2R61 3 CG2R61 4 CG2R61 5 CG2R61 6 NG2R60 7 HGR61 8 HGR61 9 HGR61 10 HGR62 11 HGR62
@<TRIPOS>MOLECULE
cyclopropane
 9 9 0 0 0
****
USER_CHARGES
INVALID_CHARGES
Pose:   1 Cluster:   1 Fr_nu:  10561 TotEn:    -7.89
@<TRIPOS>ATOM
      1 C1        -68.0900   -6.2123  -48.5765 C.3    1 LIG      -0.18000
      2 C2        -66.9870   -7.1350  -48.1478 C.3    1 LIG      -0.18000
      3 C3        -66.7655   -5.6508  -48.1500 C.3    1 LIG      -0.18000
      4 H1        -68.3380   -6.1764  -49.6299 H      1 LIG       0.09000
      5 H2        -68.9310   -6.0854  -47.9068 H      1 LIG       0.09000
      6 H3        -67.0856   -7.6293  -47.1895 H      1 LIG       0.09000
      7 H4        -66.4921   -7.7205  -48.9124 H      1 LIG       0.09000
      8 H5        -66.1219   -5.2373  -48.9161 H      1 LIG       0.09000
      9 H6        -66.7156   -5.1464  -47.1932 H      1 LIG       0.09000
@<TRIPOS>BOND
      1       1       2 1
      2       1       3 1
      3       2       3 1
      4       1       4 1
      5       1       5 1
      6       2       6 1
      7       2       7 1
      8       3       8 1
      9       3       9 1
@<TRIPOS>ALT_TYPE
CGenFF_4.0_ALT_TYPE_SET
CGenFF_4.0 1 CG3C31 2 CG3C31 3 CG3C31 4 HGA2 5 HGA2 6 HGA2 7 HGA2 8 HGA2 9 HGA2
@<TRIPOS>MOLECULE
cyclopropane
 9 9 0 0 0
****
USER_CHARGES
INVALID_CHARGES
Pose:   2 Cluster:   2 Fr_nu: 110710 TotEn:    -7.63
@<TRIPOS>ATOM
      1 C1        -50.6522  -11.5841  -43.4058 C.3    1 LIG      -0.18000
      2 C2        -50.0611  -10.4515  -42.6186 C.3    1 LIG      -0.18000
      3 C3        -49.2117  -11.2097  -43.5962 C.3    1 LIG      -0.18000
      4 H1        -50.8692  -12.5056  -42.8802 H      1 LIG       0.09000
      5 H2        -51.3463  -11.3391  -44.1995 H      1 LIG       0.09000
      6 H3        -50.3573   -9.4440  -42.8826 H      1 LIG       0.09000
      7 H4        -49.8798  -10.6101  -41.5630 H      1 LIG       0.09000
      8 H5        -48.4591  -11.8788  -43.1986 H      1 LIG       0.09000
      9 H6        -48.9370  -10.7126  -44.5181 H      1 LIG       0.09000
@<TRIPOS>BOND
      1       1       2 1
      2       1       3 1
      3       2       3 1
      4       1       4 1
      5       1       5 1
      6       2       6 1
      7       2       7 1
      8       3       8 1
      9       3       9 1
@<TRIPOS>ALT_TYPE
CGenFF_4.0_ALT_TYPE_SET
CGenFF_4.0 1 CG3C31 2 CG3C31 3 CG3C31 4 HGA2 5 HGA2 6 HGA2 7 HGA2 8 HGA2 9 HGA2
@<TRIPOS>MOLECULE
cyclopropane
 9 9 0 0 0
****
USER_CHARGES
INVALID_CHARGES
Pose:   3 Cluster:   3 Fr_nu: 417930 TotEn:    -7.13
@<TRIPOS>ATOM
      1 C1        -70.4713  -23.8747  -42.3705 C.3    1 LIG      -0.18000
      2 C2        -71.8901  -24.3628  -42.3439 C.3    1 LIG      -0.18000
      3 C3        -71.1575  -24.2560  -43.6492 C.3    1 LIG      -0.18000
      4 H1        -70.2955  -22.8222  -42.1862 H      1 LIG       0.09000
      5 H2        -69.7024  -24.5369  -41.9936 H      1 LIG       0.09000
      6 H3        -72.0761  -25.3537  -41.9491 H      1 LIG       0.09000
      7 H4        -72.6698  -23.6393  -42.1418 H      1 LIG       0.09000
      8 H5        -71.4439  -23.4605  -44.3255 H      1 LIG       0.09000
      9 H6        -70.8502  -25.1750  -44.1323 H      1 LIG       0.09000
@<TRIPOS>BOND
      1       1       2 1
      2       1       3 1
      3       2       3 1
      4       1       4 1
      5       1       5 1
      6       2       6 1
      7       2       7 1
      8       3       8 1
      9       3       9 1
@<TRIPOS>ALT_TYPE
CGenFF_4.0_ALT_TYPE_SET
CGenFF_4.0 1 CG3C31 2 CG3C31 3 CG3C31 4 HGA2 5 HGA2 6 HGA2 7 HGA2 8 HGA2 9 HGA2
@<TRIPOS>MOLECULE
cyclopropane
 9 9 0 0 0
****
USER_CHARGES
INVALID_CHARGES
Pose:   4 Cluster:   4 Fr_nu:    244 TotEn:    -6.72
@<TRIPOS>ATOM
      1 C1        -61.3345   -6.8210  -54.1977 C.3    1 LIG      -0.18000
      2 C2        -62.4996   -6.5209  -55.0945 C.3    1 LIG      -0.18000
      3 C3        -62.7019   -6.6266  -53.6113 C.3    1 LIG      -0.18000
      4 H1        -60.9301   -7.8254  -54.2137 H      1 LIG       0.09000
      5 H2        -60.6028   -6.0387  -54.0417 H      1 LIG       0.09000
      6 H3        -62.5521   -5.5363  -55.5422 H      1 LIG       0.09000
      7 H4        -62.8800   -7.3229  -55.7144 H      1 LIG       0.09000
      8 H5        -63.2181   -7.4999  -53.2329 H      1 LIG       0.09000
      9 H6        -62.8899   -5.7132  -53.0610 H      1 LIG       0.09000
@<TRIPOS>BOND
      1       1       2 1
      2       1       3 1
      3       2       3 1
      4       1       4 1
      5       1       5 1
      6       2       6 1
      7       2       7 1
      8       3       8 1
      9       3       9 1
@<TRIPOS>ALT_TYPE
CGenFF_4.0_ALT_TYPE_SET
CGenFF_4.0 1 CG3C31 2 CG3C31 3 CG3C31 4 HGA2 5 HGA2 6 HGA2 7 HGA2 8 HGA2 9 HGA2
@<TRIPOS>MOLECULE
cyclopropane
 9 9 0 0 0
****
USER_CHARGES
INVALID_CHARGES
Pose:   5 Cluster:   5 Fr_nu:  44681 TotEn:    -6.57
@<TRIPOS>ATOM
      1 C1        -75.9975  -26.8099  -46.0511 C.3    1 LIG      -0.18000
      2 C2        -74.6469  -27.0353  -45.4371 C.3    1 LIG      -0.18000
      3 C3        -74.7562  -26.4803  -46.8271 C.3    1 LIG      -0.18000
      4 H1        -76.5663  -27.6799  -46.3542 H      1 LIG       0.09000
      5 H2        -76.5915  -25.9863  -45.6760 H      1 LIG       0.09000
      6 H3        -74.3318  -26.3633  -44.6487 H      1 LIG       0.09000
      7 H4        -74.3060  -28.0570  -45.3267 H      1 LIG       0.09000
      8 H5        -74.4893  -27.1285  -47.6522 H      1 LIG       0.09000
      9 H6        -74.5153  -25.4349  -46.9737 H      1 LIG       0.09000
@<TRIPOS>BOND
      1       1       2 1
      2       1       3 1
      3       2       3 1
      4       1       4 1
      5       1       5 1
      6       2       6 1
      7       2       7 1
      8       3       8 1
      9       3       9 1
@<TRIPOS>ALT_TYPE
CGenFF_4.0_ALT_TYPE_SET
CGenFF_4.0 1 CG3C31 2 CG3C31 3 CG3C31 4 HGA2 5 HGA2 6 HGA2 7 HGA2 8 HGA2 9 HGA2
@<TRIPOS>MOLECULE
cyclopropane
 9 9 0 0 0
****
USER_CHARGES
INVALID_CHARGES
Pose:   6 Cluster:   6 Fr_nu:   6314 TotEn:    -6.54
@<TRIPOS>ATOM
      1 C1        -65.3718   -8.0844  -46.3396 C.3    1 LIG      -0.18000
      2 C2        -64.9664   -6.8888  -45.5285 C.3    1 LIG      -0.18000
      3 C3        -64.3917   -8.2390  -45.2140 C.3    1 LIG      -0.18000
      4 H1        -66.3709   -8.4768  -46.1967 H      1 LIG       0.09000
      5 H2        -64.9941   -8.1598  -47.3513 H      1 LIG       0.09000
      6 H3        -64.3157   -6.1594  -45.9942 H      1 LIG       0.09000
      7 H4        -65.6921   -6.4760  -44.8392 H      1 LIG       0.09000
      8 H5        -64.7310   -8.7350  -44.3134 H      1 LIG       0.09000
      9 H6        -63.3547   -8.4181  -45.4687 H      1 LIG       0.09000
@<TRIPOS>BOND
      1       1       2 1
      2       1       3 1
      3       2       3 1
      4       1       4 1
      5       1       5 1
      6       2       6 1
      7       2       7 1
      8       3       8 1
      9       3       9 1
@<TRIPOS>ALT_TYPE
CGenFF_4.0_ALT_TYPE_SET
CGenFF_4.0 1 CG3C31 2 CG3C31 3 CG3C31 4 HGA2 5 HGA2 6 HGA2 7 HGA2 8 HGA2 9 HGA2
@<TRIPOS>MOLECULE
cyclopropane
 9 9 0 0 0
****
USER_CHARGES
INVALID_CHARGES
Pose:   7 Cluster:   7 Fr_nu:  39756 TotEn:    -6.46
@<TRIPOS>ATOM
      1 C1        -64.8826   -7.8787  -43.7263 C.3    1 LIG      -0.18000
      2 C2        -66.1402   -7.6835  -44.5215 C.3    1 LIG      -0.18000
      3 C3        -64.8024   -7.5508  -45.1883 C.3    1 LIG      -0.18000
      4 H1        -64.6066   -7.1061  -43.0196 H      1 LIG       0.09000
      5 H2        -64.6299   -8.8860  -43.4205 H      1 LIG       0.09000
      6 H3        -66.7339   -8.5595  -44.7510 H      1 LIG       0.09000
      7 H4        -66.7111   -6.7795  -44.3506 H      1 LIG       0.09000
      8 H5        -64.4727   -6.5576  -45.4658 H      1 LIG       0.09000
      9 H6        -64.4958   -8.3377  -45.8660 H      1 LIG       0.09000
@<TRIPOS>BOND
      1       1       2 1
      2       1       3 1
      3       2       3 1
      4       1       4 1
      5       1       5 1
      6       2       6 1
      7       2       7 1
      8       3       8 1
      9       3       9 1
@<TRIPOS>ALT_TYPE
CGenFF_4.0_ALT_TYPE_SET
CGenFF_4.0 1 CG3C31 2 CG3C31 3 CG3C31 4 HGA2 5 HGA2 6 HGA2 7 HGA2 8 HGA2 9 HGA2
@<TRIPOS>MOLECULE
cyclopropane
 9 9 0 0 0
****
USER_CHARGES
INVALID_CHARGES
Pose:   8 Cluster:   8 Fr_nu: 1025910 TotEn:    -6.34
@<TRIPOS>ATOM
      1 C1        -59.8046  -20.6354  -39.6975 C.3    1 LIG      -0.18000
      2 C2        -61.2636  -20.2851  -39.7172 C.3    1 LIG      -0.18000
      3 C3        -60.2303  -19.1969  -39.7296 C.3    1 LIG      -0.18000
      4 H1        -59.3894  -21.0186  -38.7739 H      1 LIG       0.09000
      5 H2        -59.3738  -21.0542  -40.5980 H      1 LIG       0.09000
      6 H3        -61.8149  -20.4681  -40.6310 H      1 LIG       0.09000
      7 H4        -61.8311  -20.4322  -38.8069 H      1 LIG       0.09000
      8 H5        -60.1020  -18.6120  -38.8276 H      1 LIG       0.09000
      9 H6        -60.0860  -18.6482  -40.6518 H      1 LIG       0.09000
@<TRIPOS>BOND
      1       1       2 1
      2       1       3 1
      3       2       3 1
      4       1       4 1
      5       1       5 1
      6       2       6 1
      7       2       7 1
      8       3       8 1
      9       3       9 1
@<TRIPOS>ALT_TYPE
CGenFF_4.0_ALT_TYPE_SET
CGenFF_4.0 1 CG3C31 2 CG3C31 3 CG3C31 4 HGA2 5 HGA2 6 HGA2 7 HGA2 8 HGA2 9 HGA2
@<TRIPOS>MOLECULE
cyclopropane
 9 9 0 0 0
****
USER_CHARGES
INVALID_CHARGES
Pose:   9 Cluster:   9 Fr_nu:    434 TotEn:    -6.20
@<TRIPOS>ATOM
      1 C1        -47.5441   -8.0670  -39.1951 C.3    1 LIG      -0.18000
      2 C2        -48.6706   -7.3211  -38.5422 C.3    1 LIG      -0.18000
      3 C3        -47.8508   -6.6580  -39.6100 C.3    1 LIG      -0.18000
      4 H1        -46.6471   -8.2381  -38.6133 H      1 LIG       0.09000
      5 H2        -47.7977   -8.8624  -39.8842 H      1 LIG       0.09000
      6 H3        -49.6826   -7.6144  -38.7919 H      1 LIG       0.09000
      7 H4        -48.5325   -6.9897  -37.5207 H      1 LIG       0.09000
      8 H5        -47.1607   -5.8807  -39.3073 H      1 LIG       0.09000
      9 H6        -48.3110   -6.5058  -40.5783 H      1 LIG       0.09000
@<TRIPOS>BOND
      1       1       2 1
      2       1       3 1
      3       2       3 1
      4       1       4 1
      5       1       5 1
      6       2       6 1
      7       2       7 1
      8       3       8 1
      9       3       9 1
@<TRIPOS>ALT_TYPE
CGenFF_4.0_ALT_TYPE_SET
CGenFF_4.0 1 CG3C31 2 CG3C31 3 CG3C31 4 HGA2 5 HGA2 6 HGA2 7 HGA2 8 HGA2 9 HGA2
@<TRIPOS>MOLECULE
cyclopropane
 9 9 0 0 0
****
USER_CHARGES
INVALID_CHARGES
Pose:  10 Cluster:  10 Fr_nu: 923246 TotEn:    -5.95
@<TRIPOS>ATOM
      1 C1        -51.1894  -20.7360  -33.2708 C.3    1 LIG      -0.18000
      2 C2        -52.4649  -19.9584  -33.4129 C.3    1 LIG      -0.18000
      3 C3        -52.2289  -21.1744  -34.2600 C.3    1 LIG      -0.18000
      4 H1        -50.2808  -20.2913  -33.6569 H      1 LIG       0.09000
      5 H2        -51.0592  -21.3336  -32.3776 H      1 LIG       0.09000
      6 H3        -53.1934  -20.0326  -32.6152 H      1 LIG       0.09000
      7 H4        -52.4155  -18.9900  -33.8947 H      1 LIG       0.09000
      8 H5        -52.0204  -21.0245  -35.3118 H      1 LIG       0.09000
      9 H6        -52.7982  -22.0668  -34.0320 H      1 LIG       0.09000
@<TRIPOS>BOND
      1       1       2 1
      2       1       3 1
      3       2       3 1
      4       1       4 1
      5       1       5 1
      6       2       6 1
      7       2       7 1
      8       3       8 1
      9       3       9 1
@<TRIPOS>ALT_TYPE
CGenFF_4.0_ALT_TYPE_SET
CGenFF_4.0 1 CG3C31 2 CG3C31 3 CG3C31 4 HGA2 5 HGA2 6 HGA2 7 HGA2 8 HGA2 9 HGA2
@<TRIPOS>MOLECULE
cyclopropane
 9 9 0 0 0
****
USER_CHARGES
INVALID_CHARGES
Pose:  11 Cluster:  11 Fr_nu:  88331 TotEn:    -5.92
@<TRIPOS>ATOM
      1 C1        -66.0303   -5.7585  -46.7839 C.3    1 LIG      -0.18000
      2 C2        -65.6146   -6.7938  -47.7874 C.3    1 LIG      -0.18000
      3 C3        -66.8185   -5.9367  -48.0482 C.3    1 LIG      -0.18000
      4 H1        -66.4757   -6.1019  -45.8586 H      1 LIG       0.09000
      5 H2        -65.4184   -4.8703  -46.6918 H      1 LIG       0.09000
      6 H3        -64.7227   -6.6024  -48.3709 H      1 LIG       0.09000
      7 H4        -65.7800   -7.8344  -47.5382 H      1 LIG       0.09000
      8 H5        -67.7941   -6.4003  -47.9741 H      1 LIG       0.09000
      9 H6        -66.7365   -5.1683  -48.8067 H      1 LIG       0.09000
@<TRIPOS>BOND
      1       1       2 1
      2       1       3 1
      3       2       3 1
      4       1       4 1
      5       1       5 1
      6       2       6 1
      7       2       7 1
      8       3       8 1
      9       3       9 1
@<TRIPOS>ALT_TYPE
CGenFF_4.0_ALT_TYPE_SET
CGenFF_4.0 1 CG3C31 2 CG3C31 3 CG3C31 4 HGA2 5 HGA2 6 HGA2 7 HGA2 8 HGA2 9 HGA2
@<TRIPOS>MOLECULE
cyclopropane
 9 9 0 0 0
****
USER_CHARGES
INVALID_CHARGES
Pose:  12 Cluster:  12 Fr_nu: 401861 TotEn:    -5.09
@<TRIPOS>ATOM
      1 C1        -74.9415  -28.4170  -46.2006 C.3    1 LIG      -0.18000
      2 C2        -75.4614  -27.0858  -46.6582 C.3    1 LIG      -0.18000
      3 C3        -74.3615  -27.7644  -47.4210 C.3    1 LIG      -0.18000
      4 H1        -74.3344  -28.4414  -45.3044 H      1 LIG       0.09000
      5 H2        -75.5750  -29.2829  -46.3445 H      1 LIG       0.09000
      6 H3        -76.4449  -27.0557  -47.1101 H      1 LIG       0.09000
      7 H4        -75.2045  -26.2136  -46.0703 H      1 LIG       0.09000
      8 H5        -73.3644  -27.3493  -47.3462 H      1 LIG       0.09000
      9 H6        -74.6052  -28.1914  -48.3858 H      1 LIG       0.09000
@<TRIPOS>BOND
      1       1       2 1
      2       1       3 1
      3       2       3 1
      4       1       4 1
      5       1       5 1
      6       2       6 1
      7       2       7 1
      8       3       8 1
      9       3       9 1
@<TRIPOS>ALT_TYPE
CGenFF_4.0_ALT_TYPE_SET
CGenFF_4.0 1 CG3C31 2 CG3C31 3 CG3C31 4 HGA2 5 HGA2 6 HGA2 7 HGA2 8 HGA2 9 HGA2
@<TRIPOS>MOLECULE
cyclopropane
 9 9 0 0 0
****
USER_CHARGES
INVALID_CHARGES
Pose:  13 Cluster:  13 Fr_nu: 1303974 TotEn:    -3.73
@<TRIPOS>ATOM
      1 C1        -72.0418  -12.4946  -43.5982 C.3    1 LIG      -0.18000
      2 C2        -72.9210  -12.0319  -44.7228 C.3    1 LIG      -0.18000
      3 C3        -73.2176  -11.6066  -43.3146 C.3    1 LIG      -0.18000
      4 H1        -72.1093  -13.5328  -43.2983 H      1 LIG       0.09000
      5 H2        -71.0525  -12.0621  -43.5200 H      1 LIG       0.09000
      6 H3        -72.5234  -11.2880  -45.4017 H      1 LIG       0.09000
      7 H4        -73.5807  -12.7584  -45.1804 H      1 LIG       0.09000
      8 H5        -74.0766  -12.0470  -42.8243 H      1 LIG       0.09000
      9 H6        -73.0191  -10.5766  -43.0459 H      1 LIG       0.09000
@<TRIPOS>BOND
      1       1       2 1
      2       1       3 1
      3       2       3 1
      4       1       4 1
      5       1       5 1
      6       2       6 1
      7       2       7 1
      8       3       8 1
      9       3       9 1
@<TRIPOS>ALT_TYPE
CGenFF_4.0_ALT_TYPE_SET
CGenFF_4.0 1 CG3C31 2 CG3C31 3 CG3C31 4 HGA2 5 HGA2 6 HGA2 7 HGA2 8 HGA2 9 HGA2
@<TRIPOS>MOLECULE
pyrrole
 10 10 0 0 0
****
USER_CHARGES
INVALID_CHARGES
Pose:   1 Cluster:   1 Fr_nu: 2250707 TotEn:   -16.92
@<TRIPOS>ATOM
      1 C1        -74.3824  -28.4632  -45.7731 C.2    1 LIG      -0.25700
      2 C2        -74.2415  -27.0735  -45.5371 C.2    1 LIG      -0.25700
      3 C3        -75.6773  -28.6805  -46.1896 C.2    1 LIG      -0.04700
      4 C4        -75.4546  -26.4838  -45.8165 C.2    1 LIG      -0.04700
      5 N1        -76.3198  -27.4703  -46.2120 N.pl3  1 LIG      -0.36000
      6 H1        -73.6225  -29.2226  -45.6530 H      1 LIG       0.15400
      7 H2        -73.3539  -26.5571  -45.1998 H      1 LIG       0.15400
      8 H3        -76.1975  -29.5853  -46.4706 H      1 LIG       0.14000
      9 H4        -75.7775  -25.4532  -45.7707 H      1 LIG       0.14000
     10 H5        -77.2838  -27.3272  -46.4796 H      1 LIG       0.38000
@<TRIPOS>BOND
      1       1       2 1
      2       1       3 2
      3       2       4 2
      4       3       5 1
      5       4       5 1
      6       1       6 1
      7       2       7 1
      8       3       8 1
      9       4       9 1
     10       5      10 1
@<TRIPOS>ALT_TYPE
CGenFF_4.0_ALT_TYPE_SET
CGenFF_4.0 1 CG2R51 2 CG2R51 3 CG2R51 4 CG2R51 5 NG2R51 6 HGR51 7 HGR51 8 HGR52 9 HGR52 10 HGP1
@<TRIPOS>MOLECULE
pyrrole
 10 10 0 0 0
****
USER_CHARGES
INVALID_CHARGES
Pose:   2 Cluster:   2 Fr_nu: 864206 TotEn:   -16.00
@<TRIPOS>ATOM
      1 C1        -65.9152   -7.3866  -45.7021 C.2    1 LIG      -0.25700
      2 C2        -65.0372   -8.0245  -44.7914 C.2    1 LIG      -0.25700
      3 C3        -66.8538   -6.7047  -44.9594 C.2    1 LIG      -0.04700
      4 C4        -65.4661   -7.7130  -43.5200 C.2    1 LIG      -0.04700
      5 N1        -66.5711   -6.9105  -43.6344 N.pl3  1 LIG      -0.36000
      6 H1        -65.8679   -7.4203  -46.7814 H      1 LIG       0.15400
      7 H2        -64.1854   -8.6440  -45.0338 H      1 LIG       0.15400
      8 H3        -67.6953   -6.0939  -45.2544 H      1 LIG       0.14000
      9 H4        -65.0835   -7.9889  -42.5473 H      1 LIG       0.14000
     10 H5        -67.0967   -6.5286  -42.8602 H      1 LIG       0.38000
@<TRIPOS>BOND
      1       1       2 1
      2       1       3 2
      3       2       4 2
      4       3       5 1
      5       4       5 1
      6       1       6 1
      7       2       7 1
      8       3       8 1
      9       4       9 1
     10       5      10 1
@<TRIPOS>ALT_TYPE
CGenFF_4.0_ALT_TYPE_SET
CGenFF_4.0 1 CG2R51 2 CG2R51 3 CG2R51 4 CG2R51 5 NG2R51 6 HGR51 7 HGR51 8 HGR52 9 HGR52 10 HGP1
@<TRIPOS>MOLECULE
pyrrole
 10 10 0 0 0
****
USER_CHARGES
INVALID_CHARGES
Pose:   3 Cluster:   3 Fr_nu: 3705708 TotEn:   -14.66
@<TRIPOS>ATOM
      1 C1        -57.5201    5.7813  -20.1190 C.2    1 LIG      -0.25700
      2 C2        -58.1821    4.7766  -19.3710 C.2    1 LIG      -0.25700
      3 C3        -56.4223    5.1969  -20.7114 C.2    1 LIG      -0.04700
      4 C4        -57.4686    3.6090  -19.5289 C.2    1 LIG      -0.04700
      5 N1        -56.4009    3.8764  -20.3454 N.pl3  1 LIG      -0.36000
      6 H1        -57.8122    6.8175  -20.2157 H      1 LIG       0.15400
      7 H2        -59.0803    4.8900  -18.7806 H      1 LIG       0.15400
      8 H3        -55.6564    5.6015  -21.3579 H      1 LIG       0.14000
      9 H4        -57.6261    2.6146  -19.1354 H      1 LIG       0.14000
     10 H5        -55.7047    3.2030  -20.6338 H      1 LIG       0.38000
@<TRIPOS>BOND
      1       1       2 1
      2       1       3 2
      3       2       4 2
      4       3       5 1
      5       4       5 1
      6       1       6 1
      7       2       7 1
      8       3       8 1
      9       4       9 1
     10       5      10 1
@<TRIPOS>ALT_TYPE
CGenFF_4.0_ALT_TYPE_SET
CGenFF_4.0 1 CG2R51 2 CG2R51 3 CG2R51 4 CG2R51 5 NG2R51 6 HGR51 7 HGR51 8 HGR52 9 HGR52 10 HGP1
@<TRIPOS>MOLECULE
pyrrole
 10 10 0 0 0
****
USER_CHARGES
INVALID_CHARGES
Pose:   4 Cluster:   4 Fr_nu: 349076 TotEn:   -14.10
@<TRIPOS>ATOM
      1 C1        -73.5643  -27.7493  -46.5432 C.2    1 LIG      -0.25700
      2 C2        -73.8375  -27.0923  -45.3181 C.2    1 LIG      -0.25700
      3 C3        -74.5472  -27.3814  -47.4354 C.2    1 LIG      -0.04700
      4 C4        -74.9790  -26.3429  -45.4990 C.2    1 LIG      -0.04700
      5 N1        -75.4018  -26.5266  -46.7896 N.pl3  1 LIG      -0.36000
      6 H1        -72.7406  -28.4173  -46.7521 H      1 LIG       0.15400
      7 H2        -73.2662  -27.1574  -44.4029 H      1 LIG       0.15400
      8 H3        -74.7148  -27.6511  -48.4685 H      1 LIG       0.14000
      9 H4        -75.5254  -25.6963  -44.8267 H      1 LIG       0.14000
     10 H5        -76.2183  -26.0970  -47.2021 H      1 LIG       0.38000
@<TRIPOS>BOND
      1       1       2 1
      2       1       3 2
      3       2       4 2
      4       3       5 1
      5       4       5 1
      6       1       6 1
      7       2       7 1
      8       3       8 1
      9       4       9 1
     10       5      10 1
@<TRIPOS>ALT_TYPE
CGenFF_4.0_ALT_TYPE_SET
CGenFF_4.0 1 CG2R51 2 CG2R51 3 CG2R51 4 CG2R51 5 NG2R51 6 HGR51 7 HGR51 8 HGR52 9 HGR52 10 HGP1
@<TRIPOS>MOLECULE
pyrrole
 10 10 0 0 0
****
USER_CHARGES
INVALID_CHARGES
Pose:   5 Cluster:   5 Fr_nu: 193948 TotEn:   -14.05
@<TRIPOS>ATOM
      1 C1        -66.6661   -7.3020  -44.0937 C.2    1 LIG      -0.25700
      2 C2        -66.1026   -7.7865  -45.2998 C.2    1 LIG      -0.25700
      3 C3        -65.6799   -7.3438  -43.1329 C.2    1 LIG      -0.04700
      4 C4        -64.7892   -8.1097  -45.0394 C.2    1 LIG      -0.04700
      5 N1        -64.5435   -7.8367  -43.7191 N.pl3  1 LIG      -0.36000
      6 H1        -67.6802   -6.9595  -43.9423 H      1 LIG       0.15400
      7 H2        -66.5984   -7.8898  -46.2547 H      1 LIG       0.15400
      8 H3        -65.6854   -7.0684  -42.0877 H      1 LIG       0.14000
      9 H4        -64.0098   -8.5069  -45.6744 H      1 LIG       0.14000
     10 H5        -63.6595   -7.9769  -43.2496 H      1 LIG       0.38000
@<TRIPOS>BOND
      1       1       2 1
      2       1       3 2
      3       2       4 2
      4       3       5 1
      5       4       5 1
      6       1       6 1
      7       2       7 1
      8       3       8 1
      9       4       9 1
     10       5      10 1
@<TRIPOS>ALT_TYPE
CGenFF_4.0_ALT_TYPE_SET
CGenFF_4.0 1 CG2R51 2 CG2R51 3 CG2R51 4 CG2R51 5 NG2R51 6 HGR51 7 HGR51 8 HGR52 9 HGR52 10 HGP1
@<TRIPOS>MOLECULE
pyrrole
 10 10 0 0 0
****
USER_CHARGES
INVALID_CHARGES
Pose:   6 Cluster:   6 Fr_nu: 381335 TotEn:   -13.58
@<TRIPOS>ATOM
      1 C1        -64.3396   -8.0996  -45.6859 C.2    1 LIG      -0.25700
      2 C2        -65.1463   -7.4055  -46.6211 C.2    1 LIG      -0.25700
      3 C3        -64.6709   -7.6351  -44.4322 C.2    1 LIG      -0.04700
      4 C4        -65.9459   -6.5378  -45.9103 C.2    1 LIG      -0.04700
      5 N1        -65.6481   -6.6859  -44.5808 N.pl3  1 LIG      -0.36000
      6 H1        -63.5985   -8.8560  -45.9030 H      1 LIG       0.15400
      7 H2        -65.1456   -7.5233  -47.6955 H      1 LIG       0.15400
      8 H3        -64.2993   -7.8937  -43.4507 H      1 LIG       0.14000
      9 H4        -66.6989   -5.8318  -46.2311 H      1 LIG       0.14000
     10 H5        -66.0828   -6.1739  -43.8256 H      1 LIG       0.38000
@<TRIPOS>BOND
      1       1       2 1
      2       1       3 2
      3       2       4 2
      4       3       5 1
      5       4       5 1
      6       1       6 1
      7       2       7 1
      8       3       8 1
      9       4       9 1
     10       5      10 1
@<TRIPOS>ALT_TYPE
CGenFF_4.0_ALT_TYPE_SET
CGenFF_4.0 1 CG2R51 2 CG2R51 3 CG2R51 4 CG2R51 5 NG2R51 6 HGR51 7 HGR51 8 HGR52 9 HGR52 10 HGP1
@<TRIPOS>MOLECULE
pyrrole
 10 10 0 0 0
****
USER_CHARGES
INVALID_CHARGES
Pose:   7 Cluster:   7 Fr_nu: 2213098 TotEn:   -13.56
@<TRIPOS>ATOM
      1 C1        -60.8789   -8.3226  -54.7637 C.2    1 LIG      -0.25700
      2 C2        -61.3960   -7.0753  -54.3348 C.2    1 LIG      -0.25700
      3 C3        -61.3250   -9.2792  -53.8785 C.2    1 LIG      -0.04700
      4 C4        -62.1423   -7.3076  -53.2006 C.2    1 LIG      -0.04700
      5 N1        -62.0918   -8.6507  -52.9324 N.pl3  1 LIG      -0.36000
      6 H1        -60.2503   -8.5036  -55.6242 H      1 LIG       0.15400
      7 H2        -61.2420   -6.1120  -54.8001 H      1 LIG       0.15400
      8 H3        -61.1653  -10.3473  -53.8370 H      1 LIG       0.14000
      9 H4        -62.7042   -6.6392  -52.5635 H      1 LIG       0.14000
     10 H5        -62.5502   -9.1077  -52.1563 H      1 LIG       0.38000
@<TRIPOS>BOND
      1       1       2 1
      2       1       3 2
      3       2       4 2
      4       3       5 1
      5       4       5 1
      6       1       6 1
      7       2       7 1
      8       3       8 1
      9       4       9 1
     10       5      10 1
@<TRIPOS>ALT_TYPE
CGenFF_4.0_ALT_TYPE_SET
CGenFF_4.0 1 CG2R51 2 CG2R51 3 CG2R51 4 CG2R51 5 NG2R51 6 HGR51 7 HGR51 8 HGR52 9 HGR52 10 HGP1
@<TRIPOS>MOLECULE
pyrrole
 10 10 0 0 0
****
USER_CHARGES
INVALID_CHARGES
Pose:   8 Cluster:   8 Fr_nu: 197522 TotEn:   -12.65
@<TRIPOS>ATOM
      1 C1        -61.8791   -7.0697  -54.5956 C.2    1 LIG      -0.25700
      2 C2        -62.4836   -6.0003  -53.8899 C.2    1 LIG      -0.25700
      3 C3        -62.0865   -8.2165  -53.8613 C.2    1 LIG      -0.04700
      4 C4        -63.0419   -6.5261  -52.7458 C.2    1 LIG      -0.04700
      5 N1        -62.7942   -7.8740  -52.7387 N.pl3  1 LIG      -0.36000
      6 H1        -61.3507   -7.0102  -55.5367 H      1 LIG       0.15400
      7 H2        -62.5096   -4.9599  -54.1818 H      1 LIG       0.15400
      8 H3        -61.7942   -9.2423  -54.0361 H      1 LIG       0.14000
      9 H4        -63.5930   -6.0628  -51.9395 H      1 LIG       0.14000
     10 H5        -63.0886   -8.5170  -52.0167 H      1 LIG       0.38000
@<TRIPOS>BOND
      1       1       2 1
      2       1       3 2
      3       2       4 2
      4       3       5 1
      5       4       5 1
      6       1       6 1
      7       2       7 1
      8       3       8 1
      9       4       9 1
     10       5      10 1
@<TRIPOS>ALT_TYPE
CGenFF_4.0_ALT_TYPE_SET
CGenFF_4.0 1 CG2R51 2 CG2R51 3 CG2R51 4 CG2R51 5 NG2R51 6 HGR51 7 HGR51 8 HGR52 9 HGR52 10 HGP1
@<TRIPOS>MOLECULE
pyrrole
 10 10 0 0 0
****
USER_CHARGES
INVALID_CHARGES
Pose:   9 Cluster:   9 Fr_nu: 264677 TotEn:   -12.32
@<TRIPOS>ATOM
      1 C1        -66.6201   -5.7416  -47.9157 C.2    1 LIG      -0.25700
      2 C2        -66.7552   -5.6227  -46.5104 C.2    1 LIG      -0.25700
      3 C3        -67.8575   -6.0745  -48.4212 C.2    1 LIG      -0.04700
      4 C4        -68.0709   -5.8867  -46.2000 C.2    1 LIG      -0.04700
      5 N1        -68.7315   -6.1603  -47.3691 N.pl3  1 LIG      -0.36000
      6 H1        -65.7192   -5.5994  -48.4958 H      1 LIG       0.15400
      7 H2        -65.9793   -5.3727  -45.8007 H      1 LIG       0.15400
      8 H3        -68.1930   -6.2582  -49.4321 H      1 LIG       0.14000
      9 H4        -68.5945   -5.9027  -45.2544 H      1 LIG       0.14000
     10 H5        -69.7129   -6.3897  -47.4441 H      1 LIG       0.38000
@<TRIPOS>BOND
      1       1       2 1
      2       1       3 2
      3       2       4 2
      4       3       5 1
      5       4       5 1
      6       1       6 1
      7       2       7 1
      8       3       8 1
      9       4       9 1
     10       5      10 1
@<TRIPOS>ALT_TYPE
CGenFF_4.0_ALT_TYPE_SET
CGenFF_4.0 1 CG2R51 2 CG2R51 3 CG2R51 4 CG2R51 5 NG2R51 6 HGR51 7 HGR51 8 HGR52 9 HGR52 10 HGP1
@<TRIPOS>MOLECULE
pyrrole
 10 10 0 0 0
****
USER_CHARGES
INVALID_CHARGES
Pose:  10 Cluster:  10 Fr_nu: 2326262 TotEn:   -11.87
@<TRIPOS>ATOM
      1 C1        -74.3870  -26.6379  -45.0769 C.2    1 LIG      -0.25700
      2 C2        -73.4717  -27.7105  -45.2139 C.2    1 LIG      -0.25700
      3 C3        -75.3678  -26.8099  -46.0286 C.2    1 LIG      -0.04700
      4 C4        -73.9210  -28.5053  -46.2453 C.2    1 LIG      -0.04700
      5 N1        -75.0741  -27.9481  -46.7331 N.pl3  1 LIG      -0.36000
      6 H1        -74.3366  -25.8287  -44.3620 H      1 LIG       0.15400
      7 H2        -72.5815  -27.8859  -44.6265 H      1 LIG       0.15400
      8 H3        -76.2453  -26.2258  -46.2672 H      1 LIG       0.14000
      9 H4        -73.5250  -29.4157  -46.6729 H      1 LIG       0.14000
     10 H5        -75.6240  -28.3198  -47.4953 H      1 LIG       0.38000
@<TRIPOS>BOND
      1       1       2 1
      2       1       3 2
      3       2       4 2
      4       3       5 1
      5       4       5 1
      6       1       6 1
      7       2       7 1
      8       3       8 1
      9       4       9 1
     10       5      10 1
@<TRIPOS>ALT_TYPE
CGenFF_4.0_ALT_TYPE_SET
CGenFF_4.0 1 CG2R51 2 CG2R51 3 CG2R51 4 CG2R51 5 NG2R51 6 HGR51 7 HGR51 8 HGR52 9 HGR52 10 HGP1
@<TRIPOS>MOLECULE
pyrrole
 10 10 0 0 0
****
USER_CHARGES
INVALID_CHARGES
Pose:  11 Cluster:  11 Fr_nu: 2427731 TotEn:   -11.85
@<TRIPOS>ATOM
      1 C1        -66.0038   -7.9211  -45.5395 C.2    1 LIG      -0.25700
      2 C2        -65.5368   -7.6125  -44.2381 C.2    1 LIG      -0.25700
      3 C3        -67.3470   -7.6184  -45.5772 C.2    1 LIG      -0.04700
      4 C4        -66.6090   -7.1307  -43.5200 C.2    1 LIG      -0.04700
      5 N1        -67.7041   -7.1389  -44.3440 N.pl3  1 LIG      -0.36000
      6 H1        -65.4238   -8.3201  -46.3598 H      1 LIG       0.15400
      7 H2        -64.5298   -7.7287  -43.8631 H      1 LIG       0.15400
      8 H3        -68.0786   -7.7016  -46.3685 H      1 LIG       0.14000
      9 H4        -66.6895   -6.7823  -42.4999 H      1 LIG       0.14000
     10 H5        -68.6325   -6.8372  -44.0825 H      1 LIG       0.38000
@<TRIPOS>BOND
      1       1       2 1
      2       1       3 2
      3       2       4 2
      4       3       5 1
      5       4       5 1
      6       1       6 1
      7       2       7 1
      8       3       8 1
      9       4       9 1
     10       5      10 1
@<TRIPOS>ALT_TYPE
CGenFF_4.0_ALT_TYPE_SET
CGenFF_4.0 1 CG2R51 2 CG2R51 3 CG2R51 4 CG2R51 5 NG2R51 6 HGR51 7 HGR51 8 HGR52 9 HGR52 10 HGP1
@<TRIPOS>MOLECULE
pyrrole
 10 10 0 0 0
****
USER_CHARGES
INVALID_CHARGES
Pose:  12 Cluster:  12 Fr_nu: 260891 TotEn:   -11.82
@<TRIPOS>ATOM
      1 C1        -68.4352   -6.4465  -47.3981 C.2    1 LIG      -0.25700
      2 C2        -67.4469   -5.9423  -46.5172 C.2    1 LIG      -0.25700
      3 C3        -69.6021   -6.5744  -46.6773 C.2    1 LIG      -0.04700
      4 C4        -68.0398   -5.7776  -45.2848 C.2    1 LIG      -0.04700
      5 N1        -69.3498   -6.1651  -45.3940 N.pl3  1 LIG      -0.36000
      6 H1        -68.3100   -6.6893  -48.4439 H      1 LIG       0.15400
      7 H2        -66.4151   -5.7233  -46.7531 H      1 LIG       0.15400
      8 H3        -70.5861   -6.9195  -46.9617 H      1 LIG       0.14000
      9 H4        -67.6478   -5.4187  -44.3435 H      1 LIG       0.14000
     10 H5        -70.0263   -6.1508  -44.6433 H      1 LIG       0.38000
@<TRIPOS>BOND
      1       1       2 1
      2       1       3 2
      3       2       4 2
      4       3       5 1
      5       4       5 1
      6       1       6 1
      7       2       7 1
      8       3       8 1
      9       4       9 1
     10       5      10 1
@<TRIPOS>ALT_TYPE
CGenFF_4.0_ALT_TYPE_SET
CGenFF_4.0 1 CG2R51 2 CG2R51 3 CG2R51 4 CG2R51 5 NG2R51 6 HGR51 7 HGR51 8 HGR52 9 HGR52 10 HGP1
@<TRIPOS>MOLECULE
pyrrole
 10 10 0 0 0
****
USER_CHARGES
INVALID_CHARGES
Pose:  13 Cluster:  13 Fr_nu: 421160 TotEn:   -11.66
@<TRIPOS>ATOM
      1 C1        -67.8737   -6.4011  -46.1470 C.2    1 LIG      -0.25700
      2 C2        -68.8101   -6.4390  -45.0845 C.2    1 LIG      -0.25700
      3 C3        -68.5730   -6.5910  -47.3185 C.2    1 LIG      -0.04700
      4 C4        -70.0530   -6.6510  -45.6390 C.2    1 LIG      -0.04700
      5 N1        -69.8967   -6.7421  -46.9975 N.pl3  1 LIG      -0.36000
      6 H1        -66.8063   -6.2512  -46.0667 H      1 LIG       0.15400
      7 H2        -68.6029   -6.3251  -44.0298 H      1 LIG       0.15400
      8 H3        -68.2480   -6.6327  -48.3485 H      1 LIG       0.14000
      9 H4        -71.0317   -6.7433  -45.1894 H      1 LIG       0.14000
     10 H5        -70.6433   -6.8964  -47.6610 H      1 LIG       0.38000
@<TRIPOS>BOND
      1       1       2 1
      2       1       3 2
      3       2       4 2
      4       3       5 1
      5       4       5 1
      6       1       6 1
      7       2       7 1
      8       3       8 1
      9       4       9 1
     10       5      10 1
@<TRIPOS>ALT_TYPE
CGenFF_4.0_ALT_TYPE_SET
CGenFF_4.0 1 CG2R51 2 CG2R51 3 CG2R51 4 CG2R51 5 NG2R51 6 HGR51 7 HGR51 8 HGR52 9 HGR52 10 HGP1
@<TRIPOS>MOLECULE
pyrrole
 10 10 0 0 0
****
USER_CHARGES
INVALID_CHARGES
Pose:  14 Cluster:  14 Fr_nu: 2703550 TotEn:   -11.58
@<TRIPOS>ATOM
      1 C1        -73.5037  -27.8796  -45.6307 C.2    1 LIG      -0.25700
      2 C2        -74.7410  -28.3651  -46.1210 C.2    1 LIG      -0.25700
      3 C3        -73.7190  -26.6015  -45.1643 C.2    1 LIG      -0.04700
      4 C4        -75.6747  -27.3688  -45.9393 C.2    1 LIG      -0.04700
      5 N1        -75.0422  -26.3015  -45.3573 N.pl3  1 LIG      -0.36000
      6 H1        -72.5590  -28.4047  -45.6185 H      1 LIG       0.15400
      7 H2        -74.9324  -29.3343  -46.5594 H      1 LIG       0.15400
      8 H3        -73.0510  -25.8806  -44.7144 H      1 LIG       0.14000
      9 H4        -76.7299  -27.3253  -46.1703 H      1 LIG       0.14000
     10 H5        -75.4838  -25.4273  -45.1081 H      1 LIG       0.38000
@<TRIPOS>BOND
      1       1       2 1
      2       1       3 2
      3       2       4 2
      4       3       5 1
      5       4       5 1
      6       1       6 1
      7       2       7 1
      8       3       8 1
      9       4       9 1
     10       5      10 1
@<TRIPOS>ALT_TYPE
CGenFF_4.0_ALT_TYPE_SET
CGenFF_4.0 1 CG2R51 2 CG2R51 3 CG2R51 4 CG2R51 5 NG2R51 6 HGR51 7 HGR51 8 HGR52 9 HGR52 10 HGP1
@<TRIPOS>MOLECULE
pyrrole
 10 10 0 0 0
****
USER_CHARGES
INVALID_CHARGES
Pose:  15 Cluster:  15 Fr_nu: 2269614 TotEn:   -10.25
@<TRIPOS>ATOM
      1 C1        -66.6837   -6.7121  -46.5817 C.2    1 LIG      -0.25700
      2 C2        -68.0438   -6.3310  -46.6910 C.2    1 LIG      -0.25700
      3 C3        -66.2724   -6.4067  -45.3030 C.2    1 LIG      -0.04700
      4 C4        -68.4222   -5.8042  -45.4758 C.2    1 LIG      -0.04700
      5 N1        -67.3374   -5.8551  -44.6400 N.pl3  1 LIG      -0.36000
      6 H1        -66.0712   -7.1606  -47.3511 H      1 LIG       0.15400
      7 H2        -68.6794   -6.4285  -47.5598 H      1 LIG       0.15400
      8 H3        -65.3200   -6.5315  -44.8074 H      1 LIG       0.14000
      9 H4        -69.3643   -5.4005  -45.1323 H      1 LIG       0.14000
     10 H5        -67.3247   -5.5353  -43.6813 H      1 LIG       0.38000
@<TRIPOS>BOND
      1       1       2 1
      2       1       3 2
      3       2       4 2
      4       3       5 1
      5       4       5 1
      6       1       6 1
      7       2       7 1
      8       3       8 1
      9       4       9 1
     10       5      10 1
@<TRIPOS>ALT_TYPE
CGenFF_4.0_ALT_TYPE_SET
CGenFF_4.0 1 CG2R51 2 CG2R51 3 CG2R51 4 CG2R51 5 NG2R51 6 HGR51 7 HGR51 8 HGR52 9 HGR52 10 HGP1
@<TRIPOS>MOLECULE
pyrrole
 10 10 0 0 0
****
USER_CHARGES
INVALID_CHARGES
Pose:  16 Cluster:  16 Fr_nu: 2667918 TotEn:    -9.89
@<TRIPOS>ATOM
      1 C1        -59.1740  -20.0370  -39.3691 C.2    1 LIG      -0.25700
      2 C2        -59.5192  -21.3061  -39.8959 C.2    1 LIG      -0.25700
      3 C3        -60.3237  -19.2791  -39.3354 C.2    1 LIG      -0.04700
      4 C4        -60.8694  -21.2849  -40.1680 C.2    1 LIG      -0.04700
      5 N1        -61.3479  -20.0478  -39.8236 N.pl3  1 LIG      -0.36000
      6 H1        -58.1943  -19.7115  -39.0489 H      1 LIG       0.15400
      7 H2        -58.8574  -22.1447  -40.0602 H      1 LIG       0.15400
      8 H3        -60.5040  -18.2645  -39.0093 H      1 LIG       0.14000
      9 H4        -61.5302  -22.0383  -40.5733 H      1 LIG       0.14000
     10 H5        -62.3088  -19.7483  -39.9151 H      1 LIG       0.38000
@<TRIPOS>BOND
      1       1       2 1
      2       1       3 2
      3       2       4 2
      4       3       5 1
      5       4       5 1
      6       1       6 1
      7       2       7 1
      8       3       8 1
      9       4       9 1
     10       5      10 1
@<TRIPOS>ALT_TYPE
CGenFF_4.0_ALT_TYPE_SET
CGenFF_4.0 1 CG2R51 2 CG2R51 3 CG2R51 4 CG2R51 5 NG2R51 6 HGR51 7 HGR51 8 HGR52 9 HGR52 10 HGP1
@<TRIPOS>MOLECULE
pyrrole
 10 10 0 0 0
****
USER_CHARGES
INVALID_CHARGES
Pose:  17 Cluster:  17 Fr_nu: 107866 TotEn:    -9.21
@<TRIPOS>ATOM
      1 C1        -72.0940  -12.8784  -44.8086 C.2    1 LIG      -0.25700
      2 C2        -70.9161  -13.4369  -44.2537 C.2    1 LIG      -0.25700
      3 C3        -72.6510  -12.0589  -43.8517 C.2    1 LIG      -0.04700
      4 C4        -70.7893  -12.9417  -42.9746 C.2    1 LIG      -0.04700
      5 N1        -71.8496  -12.1054  -42.7410 N.pl3  1 LIG      -0.36000
      6 H1        -72.4922  -13.0542  -45.7980 H      1 LIG       0.15400
      7 H2        -70.2340  -14.1253  -44.7323 H      1 LIG       0.15400
      8 H3        -73.5435  -11.4493  -43.8615 H      1 LIG       0.14000
      9 H4        -70.0405  -13.1083  -42.2130 H      1 LIG       0.14000
     10 H5        -72.0149  -11.5999  -41.8816 H      1 LIG       0.38000
@<TRIPOS>BOND
      1       1       2 1
      2       1       3 2
      3       2       4 2
      4       3       5 1
      5       4       5 1
      6       1       6 1
      7       2       7 1
      8       3       8 1
      9       4       9 1
     10       5      10 1
@<TRIPOS>ALT_TYPE
CGenFF_4.0_ALT_TYPE_SET
CGenFF_4.0 1 CG2R51 2 CG2R51 3 CG2R51 4 CG2R51 5 NG2R51 6 HGR51 7 HGR51 8 HGR52 9 HGR52 10 HGP1
# TRIPOS MOL2 file generated by SEED

@<TRIPOS>MOLECULE
morpholine
 16 16 0 0 0
****
USER_CHARGES
INVALID_CHARGES
Pose:   1 Cluster:   1 Fr_nu: 390288 TotEn:   -62.96
@<TRIPOS>ATOM
      1 C1        -71.7802   -8.5052  -45.4470 C.3    1 LIG       0.20900
      2 C2        -70.0589   -6.7221  -45.6159 C.3    1 LIG       0.20900
      3 C3        -70.7069   -9.4004  -44.8543 C.3    1 LIG      -0.03300
      4 C4        -69.0702   -7.7045  -45.0141 C.3    1 LIG      -0.03300
      5 N1        -71.4281   -7.0856  -45.1401 N.4    1 LIG      -0.45600
      6 O1        -69.4192   -9.0458  -45.3636 O.3    1 LIG      -0.27400
      7 H1        -71.8250   -8.5879  -46.5379 H      1 LIG       0.09000
      8 H2        -72.7660   -8.6995  -45.0160 H      1 LIG       0.09000
      9 H3        -69.8645   -5.6932  -45.3020 H      1 LIG       0.09000
     10 H4        -70.0808   -6.7827  -46.7085 H      1 LIG       0.09000
     11 H5        -70.6961   -9.3511  -43.7590 H      1 LIG       0.09000
     12 H6        -70.8975  -10.4412  -45.1345 H      1 LIG       0.09000
     13 H7        -68.0681   -7.5103  -45.4093 H      1 LIG       0.09000
     14 H8        -69.0191   -7.6103  -43.9227 H      1 LIG       0.09000
     15 H9        -72.1208   -6.4580  -45.5708 H      1 LIG       0.32900
     16 H10       -71.4958   -6.9241  -44.1253 H      1 LIG       0.32900
@<TRIPOS>BOND
      1       1       3 1
      2       1       5 1
      3       2       4 1
      4       2       5 1
      5       3       6 1
      6       4       6 1
      7       1       7 1
      8       1       8 1
      9       2       9 1
     10       2      10 1
     11       3      11 1
     12       3      12 1
     13       4      13 1
     14       4      14 1
     15       5      15 1
     16       5      16 1
@<TRIPOS>ALT_TYPE
CGenFF_4.0_ALT_TYPE_SET
CGenFF_4.0 1 CG324 2 CG324 3 CG321 4 CG321 5 NG3P2 6 OG3C61 7 HGA2 8 HGA2 9 HGA2 10 HGA2 11 HGA2 12 HGA2 13 HGA2 14 HGA2 15 HGP2 16 HGP2
@<TRIPOS>MOLECULE
morpholine
 16 16 0 0 0
****
USER_CHARGES
INVALID_CHARGES
Pose:   2 Cluster:   2 Fr_nu: 1496938 TotEn:   -60.98
@<TRIPOS>ATOM
      1 C1        -71.6726    4.7823  -59.8794 C.3    1 LIG       0.20900
      2 C2        -74.0800    5.3809  -60.0095 C.3    1 LIG       0.20900
      3 C3        -71.6340    5.4829  -58.5332 C.3    1 LIG      -0.03300
      4 C4        -73.9235    6.0514  -58.6564 C.3    1 LIG      -0.03300
      5 N1        -73.0643    4.2895  -60.1111 N.4    1 LIG      -0.45600
      6 O1        -72.5917    6.5431  -58.4908 O.3    1 LIG      -0.27400
      7 H1        -71.4414    5.4661  -60.7027 H      1 LIG       0.09000
      8 H2        -71.0073    3.9155  -59.9144 H      1 LIG       0.09000
      9 H3        -75.0656    4.9250  -60.1350 H      1 LIG       0.09000
     10 H4        -73.8795    6.0729  -60.8335 H      1 LIG       0.09000
     11 H5        -71.8193    4.7859  -57.7071 H      1 LIG       0.09000
     12 H6        -70.6452    5.9248  -58.3746 H      1 LIG       0.09000
     13 H7        -74.6027    6.9069  -58.5863 H      1 LIG       0.09000
     14 H8        -74.1678    5.3673  -57.8349 H      1 LIG       0.09000
     15 H9        -73.1236    3.8485  -61.0392 H      1 LIG       0.32900
     16 H10       -73.2856    3.5469  -59.4330 H      1 LIG       0.32900
@<TRIPOS>BOND
      1       1       3 1
      2       1       5 1
      3       2       4 1
      4       2       5 1
      5       3       6 1
      6       4       6 1
      7       1       7 1
      8       1       8 1
      9       2       9 1
     10       2      10 1
     11       3      11 1
     12       3      12 1
     13       4      13 1
     14       4      14 1
     15       5      15 1
     16       5      16 1
@<TRIPOS>ALT_TYPE
CGenFF_4.0_ALT_TYPE_SET
CGenFF_4.0 1 CG324 2 CG324 3 CG321 4 CG321 5 NG3P2 6 OG3C61 7 HGA2 8 HGA2 9 HGA2 10 HGA2 11 HGA2 12 HGA2 13 HGA2 14 HGA2 15 HGP2 16 HGP2
@<TRIPOS>MOLECULE
morpholine
 16 16 0 0 0
****
USER_CHARGES
INVALID_CHARGES
Pose:   3 Cluster:   3 Fr_nu: 1497110 TotEn:   -60.23
@<TRIPOS>ATOM
      1 C1        -73.9598    5.6574  -58.0467 C.3    1 LIG       0.20900
      2 C2        -71.8448    5.2315  -59.2782 C.3    1 LIG       0.20900
      3 C3        -74.6963    5.4222  -59.3532 C.3    1 LIG      -0.03300
      4 C4        -72.6852    5.0164  -60.5241 C.3    1 LIG      -0.03300
      5 N1        -72.6788    4.8888  -58.0864 N.4    1 LIG      -0.45600
      6 O1        -73.8803    5.7983  -60.4649 O.3    1 LIG      -0.27400
      7 H1        -73.6895    6.7101  -57.9137 H      1 LIG       0.09000
      8 H2        -74.5278    5.3044  -57.1818 H      1 LIG       0.09000
      9 H3        -70.9617    4.5877  -59.2572 H      1 LIG       0.09000
     10 H4        -71.5480    6.2786  -59.1619 H      1 LIG       0.09000
     11 H5        -75.0072    4.3763  -59.4617 H      1 LIG       0.09000
     12 H6        -75.6004    6.0386  -59.3840 H      1 LIG       0.09000
     13 H7        -72.1249    5.3359  -61.4084 H      1 LIG       0.09000
     14 H8        -72.9436    3.9595  -60.6607 H      1 LIG       0.09000
     15 H9        -72.1422    5.0688  -57.2267 H      1 LIG       0.32900
     16 H10       -72.8810    3.8791  -58.0847 H      1 LIG       0.32900
@<TRIPOS>BOND
      1       1       3 1
      2       1       5 1
      3       2       4 1
      4       2       5 1
      5       3       6 1
      6       4       6 1
      7       1       7 1
      8       1       8 1
      9       2       9 1
     10       2      10 1
     11       3      11 1
     12       3      12 1
     13       4      13 1
     14       4      14 1
     15       5      15 1
     16       5      16 1
@<TRIPOS>ALT_TYPE
CGenFF_4.0_ALT_TYPE_SET
CGenFF_4.0 1 CG324 2 CG324 3 CG321 4 CG321 5 NG3P2 6 OG3C61 7 HGA2 8 HGA2 9 HGA2 10 HGA2 11 HGA2 12 HGA2 13 HGA2 14 HGA2 15 HGP2 16 HGP2
@<TRIPOS>MOLECULE
morpholine
 16 16 0 0 0
****
USER_CHARGES
INVALID_CHARGES
Pose:   4 Cluster:   4 Fr_nu: 1489556 TotEn:   -57.65
@<TRIPOS>ATOM
      1 C1        -74.1162    6.0079  -57.8418 C.3    1 LIG       0.20900
      2 C2        -72.2324    4.7218  -58.8258 C.3    1 LIG       0.20900
      3 C3        -73.1373    7.1441  -57.6063 C.3    1 LIG      -0.03300
      4 C4        -71.3461    5.9214  -58.5428 C.3    1 LIG      -0.03300
      5 N1        -73.6337    5.2081  -59.0083 N.4    1 LIG      -0.45600
      6 O1        -71.8178    6.6355  -57.3980 O.3    1 LIG      -0.27400
      7 H1        -74.1599    5.3227  -56.9889 H      1 LIG       0.09000
      8 H2        -75.1194    6.3690  -58.0838 H      1 LIG       0.09000
      9 H3        -71.9440    4.1998  -59.7418 H      1 LIG       0.09000
     10 H4        -72.2513    4.0210  -57.9852 H      1 LIG       0.09000
     11 H5        -73.1306    7.8542  -58.4418 H      1 LIG       0.09000
     12 H6        -73.4234    7.6980  -56.7067 H      1 LIG       0.09000
     13 H7        -70.3270    5.5860  -58.3261 H      1 LIG       0.09000
     14 H8        -71.2949    6.5991  -59.4035 H      1 LIG       0.09000
     15 H9        -74.2603    4.4057  -59.1588 H      1 LIG       0.32900
     16 H10       -73.6938    5.7757  -59.8654 H      1 LIG       0.32900
@<TRIPOS>BOND
      1       1       3 1
      2       1       5 1
      3       2       4 1
      4       2       5 1
      5       3       6 1
      6       4       6 1
      7       1       7 1
      8       1       8 1
      9       2       9 1
     10       2      10 1
     11       3      11 1
     12       3      12 1
     13       4      13 1
     14       4      14 1
     15       5      15 1
     16       5      16 1
@<TRIPOS>ALT_TYPE
CGenFF_4.0_ALT_TYPE_SET
CGenFF_4.0 1 CG324 2 CG324 3 CG321 4 CG321 5 NG3P2 6 OG3C61 7 HGA2 8 HGA2 9 HGA2 10 HGA2 11 HGA2 12 HGA2 13 HGA2 14 HGA2 15 HGP2 16 HGP2
@<TRIPOS>MOLECULE
morpholine
 16 16 0 0 0
****
USER_CHARGES
INVALID_CHARGES
Pose:   5 Cluster:   5 Fr_nu: 1496991 TotEn:   -57.51
@<TRIPOS>ATOM
      1 C1        -74.4319    5.3428  -59.3560 C.3    1 LIG       0.20900
      2 C2        -72.2300    5.3672  -58.2063 C.3    1 LIG       0.20900
      3 C3        -74.4151    6.8593  -59.2887 C.3    1 LIG      -0.03300
      4 C4        -72.3208    6.8826  -58.1961 C.3    1 LIG      -0.03300
      5 N1        -73.0180    4.8590  -59.3700 N.4    1 LIG      -0.45600
      6 O1        -73.6858    7.3034  -58.1424 O.3    1 LIG      -0.27400
      7 H1        -74.9058    4.8997  -58.4741 H      1 LIG       0.09000
      8 H2        -74.9140    4.9740  -60.2653 H      1 LIG       0.09000
      9 H3        -71.2024    5.0140  -58.3261 H      1 LIG       0.09000
     10 H4        -72.6758    4.9255  -57.3095 H      1 LIG       0.09000
     11 H5        -73.9828    7.3014  -60.1942 H      1 LIG       0.09000
     12 H6        -75.4384    7.2365  -59.1952 H      1 LIG       0.09000
     13 H7        -71.8181    7.2777  -57.3077 H      1 LIG       0.09000
     14 H8        -71.8344    7.3233  -59.0746 H      1 LIG       0.09000
     15 H9        -73.0059    3.8299  -59.3716 H      1 LIG       0.32900
     16 H10       -72.5627    5.1463  -60.2478 H      1 LIG       0.32900
@<TRIPOS>BOND
      1       1       3 1
      2       1       5 1
      3       2       4 1
      4       2       5 1
      5       3       6 1
      6       4       6 1
      7       1       7 1
      8       1       8 1
      9       2       9 1
     10       2      10 1
     11       3      11 1
     12       3      12 1
     13       4      13 1
     14       4      14 1
     15       5      15 1
     16       5      16 1
@<TRIPOS>ALT_TYPE
CGenFF_4.0_ALT_TYPE_SET
CGenFF_4.0 1 CG324 2 CG324 3 CG321 4 CG321 5 NG3P2 6 OG3C61 7 HGA2 8 HGA2 9 HGA2 10 HGA2 11 HGA2 12 HGA2 13 HGA2 14 HGA2 15 HGP2 16 HGP2
@<TRIPOS>MOLECULE
morpholine
 16 16 0 0 0
****
USER_CHARGES
INVALID_CHARGES
Pose:   6 Cluster:   6 Fr_nu: 1497064 TotEn:   -57.30
@<TRIPOS>ATOM
      1 C1        -71.4394    5.0654  -59.7480 C.3    1 LIG       0.20900
      2 C2        -73.2396    5.5604  -58.1094 C.3    1 LIG       0.20900
      3 C3        -70.8372    6.4153  -59.4020 C.3    1 LIG      -0.03300
      4 C4        -72.5488    6.8858  -57.8432 C.3    1 LIG      -0.03300
      5 N1        -72.2087    4.5781  -58.5631 N.4    1 LIG      -0.45600
      6 O1        -71.8586    7.3358  -59.0112 O.3    1 LIG      -0.27400
      7 H1        -72.1517    5.1358  -60.5765 H      1 LIG       0.09000
      8 H2        -70.6752    4.3167  -59.9737 H      1 LIG       0.09000
      9 H3        -73.7112    5.1508  -57.2123 H      1 LIG       0.09000
     10 H4        -73.9746    5.6382  -58.9168 H      1 LIG       0.09000
     11 H5        -70.0896    6.3342  -58.6040 H      1 LIG       0.09000
     12 H6        -70.3357    6.8326  -60.2809 H      1 LIG       0.09000
     13 H7        -73.2928    7.6460  -57.5857 H      1 LIG       0.09000
     14 H8        -71.8453    6.8145  -57.0050 H      1 LIG       0.09000
     15 H9        -72.6622    3.6828  -58.7911 H      1 LIG       0.32900
     16 H10       -71.5603    4.3753  -57.7893 H      1 LIG       0.32900
@<TRIPOS>BOND
      1       1       3 1
      2       1       5 1
      3       2       4 1
      4       2       5 1
      5       3       6 1
      6       4       6 1
      7       1       7 1
      8       1       8 1
      9       2       9 1
     10       2      10 1
     11       3      11 1
     12       3      12 1
     13       4      13 1
     14       4      14 1
     15       5      15 1
     16       5      16 1
@<TRIPOS>ALT_TYPE
CGenFF_4.0_ALT_TYPE_SET
CGenFF_4.0 1 CG324 2 CG324 3 CG321 4 CG321 5 NG3P2 6 OG3C61 7 HGA2 8 HGA2 9 HGA2 10 HGA2 11 HGA2 12 HGA2 13 HGA2 14 HGA2 15 HGP2 16 HGP2
@<TRIPOS>MOLECULE
morpholine
 16 16 0 0 0
****
USER_CHARGES
INVALID_CHARGES
Pose:   7 Cluster:   7 Fr_nu: 1496883 TotEn:   -56.81
@<TRIPOS>ATOM
      1 C1        -71.7403    5.5983  -58.5841 C.3    1 LIG       0.20900
      2 C2        -72.8914    4.4448  -60.4590 C.3    1 LIG       0.20900
      3 C3        -73.1111    6.0008  -58.0707 C.3    1 LIG      -0.03300
      4 C4        -74.2059    4.9032  -59.8532 C.3    1 LIG      -0.03300
      5 N1        -71.8849    4.3295  -59.3604 N.4    1 LIG      -0.45600
      6 O1        -74.0331    6.1380  -59.1544 O.3    1 LIG      -0.27400
      7 H1        -71.3275    6.3420  -59.2736 H      1 LIG       0.09000
      8 H2        -71.0336    5.4075  -57.7721 H      1 LIG       0.09000
      9 H3        -72.9733    3.4636  -60.9338 H      1 LIG       0.09000
     10 H4        -72.4944    5.1741  -61.1721 H      1 LIG       0.09000
     11 H5        -73.5012    5.2778  -57.3445 H      1 LIG       0.09000
     12 H6        -73.0471    6.9705  -57.5670 H      1 LIG       0.09000
     13 H7        -74.9402    5.0727  -60.6469 H      1 LIG       0.09000
     14 H8        -74.6223    4.1507  -59.1728 H      1 LIG       0.09000
     15 H9        -70.9730    4.0612  -59.7550 H      1 LIG       0.32900
     16 H10       -72.1521    3.5641  -58.7256 H      1 LIG       0.32900
@<TRIPOS>BOND
      1       1       3 1
      2       1       5 1
      3       2       4 1
      4       2       5 1
      5       3       6 1
      6       4       6 1
      7       1       7 1
      8       1       8 1
      9       2       9 1
     10       2      10 1
     11       3      11 1
     12       3      12 1
     13       4      13 1
     14       4      14 1
     15       5      15 1
     16       5      16 1
@<TRIPOS>ALT_TYPE
CGenFF_4.0_ALT_TYPE_SET
CGenFF_4.0 1 CG324 2 CG324 3 CG321 4 CG321 5 NG3P2 6 OG3C61 7 HGA2 8 HGA2 9 HGA2 10 HGA2 11 HGA2 12 HGA2 13 HGA2 14 HGA2 15 HGP2 16 HGP2
@<TRIPOS>MOLECULE
morpholine
 16 16 0 0 0
****
USER_CHARGES
INVALID_CHARGES
Pose:   8 Cluster:   8 Fr_nu: 185371 TotEn:   -48.70
@<TRIPOS>ATOM
      1 C1        -74.5995    6.9117  -41.7781 C.3    1 LIG       0.20900
      2 C2        -74.9489    7.4231  -39.3724 C.3    1 LIG       0.20900
      3 C3        -73.1185    7.1573  -41.5524 C.3    1 LIG      -0.03300
      4 C4        -73.4506    7.6428  -39.2645 C.3    1 LIG      -0.03300
      5 N1        -75.2015    6.4601  -40.4870 N.4    1 LIG      -0.45600
      6 O1        -72.9210    8.1115  -40.5066 O.3    1 LIG      -0.27400
      7 H1        -75.1263    7.8273  -42.0660 H      1 LIG       0.09000
      8 H2        -74.7811    6.1269  -42.5172 H      1 LIG       0.09000
      9 H3        -75.3713    6.9899  -38.4620 H      1 LIG       0.09000
     10 H4        -75.4791    8.3455  -39.6294 H      1 LIG       0.09000
     11 H5        -72.5852    6.2302  -41.3105 H      1 LIG       0.09000
     12 H6        -72.6688    7.5671  -42.4623 H      1 LIG       0.09000
     13 H7        -73.2417    8.4053  -38.5075 H      1 LIG       0.09000
     14 H8        -72.9277    6.7268  -38.9640 H      1 LIG       0.09000
     15 H9        -76.2153    6.3294  -40.6066 H      1 LIG       0.32900
     16 H10       -74.8269    5.5345  -40.2357 H      1 LIG       0.32900
@<TRIPOS>BOND
      1       1       3 1
      2       1       5 1
      3       2       4 1
      4       2       5 1
      5       3       6 1
      6       4       6 1
      7       1       7 1
      8       1       8 1
      9       2       9 1
     10       2      10 1
     11       3      11 1
     12       3      12 1
     13       4      13 1
     14       4      14 1
     15       5      15 1
     16       5      16 1
@<TRIPOS>ALT_TYPE
CGenFF_4.0_ALT_TYPE_SET
CGenFF_4.0 1 CG324 2 CG324 3 CG321 4 CG321 5 NG3P2 6 OG3C61 7 HGA2 8 HGA2 9 HGA2 10 HGA2 11 HGA2 12 HGA2 13 HGA2 14 HGA2 15 HGP2 16 HGP2
@<TRIPOS>MOLECULE
morpholine
 16 16 0 0 0
****
USER_CHARGES
INVALID_CHARGES
Pose:   9 Cluster:   9 Fr_nu: 185337 TotEn:   -47.18
@<TRIPOS>ATOM
      1 C1        -72.2702    6.7659  -40.8704 C.3    1 LIG       0.20900
      2 C2        -74.5994    7.4659  -40.3649 C.3    1 LIG       0.20900
      3 C3        -71.9501    6.9870  -39.4030 C.3    1 LIG      -0.03300
      4 C4        -74.1653    7.6519  -38.9220 C.3    1 LIG      -0.03300
      5 N1        -73.7215    6.4292  -40.9877 N.4    1 LIG      -0.45600
      6 O1        -72.7835    8.0113  -38.8557 O.3    1 LIG      -0.27400
      7 H1        -72.1097    7.6714  -41.4646 H      1 LIG       0.09000
      8 H2        -71.7045    5.9331  -41.2967 H      1 LIG       0.09000
      9 H3        -75.6312    7.1140  -40.4456 H      1 LIG       0.09000
     10 H4        -74.4684    8.3806  -40.9516 H      1 LIG       0.09000
     11 H5        -72.0663    6.0664  -38.8187 H      1 LIG       0.09000
     12 H6        -70.9112    7.3148  -39.2965 H      1 LIG       0.09000
     13 H7        -74.7400    8.4631  -38.4641 H      1 LIG       0.09000
     14 H8        -74.3389    6.7471  -38.3271 H      1 LIG       0.09000
     15 H9        -73.9702    6.3178  -41.9801 H      1 LIG       0.32900
     16 H10       -73.9010    5.5151  -40.5490 H      1 LIG       0.32900
@<TRIPOS>BOND
      1       1       3 1
      2       1       5 1
      3       2       4 1
      4       2       5 1
      5       3       6 1
      6       4       6 1
      7       1       7 1
      8       1       8 1
      9       2       9 1
     10       2      10 1
     11       3      11 1
     12       3      12 1
     13       4      13 1
     14       4      14 1
     15       5      15 1
     16       5      16 1
@<TRIPOS>ALT_TYPE
CGenFF_4.0_ALT_TYPE_SET
CGenFF_4.0 1 CG324 2 CG324 3 CG321 4 CG321 5 NG3P2 6 OG3C61 7 HGA2 8 HGA2 9 HGA2 10 HGA2 11 HGA2 12 HGA2 13 HGA2 14 HGA2 15 HGP2 16 HGP2
@<TRIPOS>MOLECULE
morpholine
 16 16 0 0 0
****
USER_CHARGES
INVALID_CHARGES
Pose:  10 Cluster:  10 Fr_nu: 1335335 TotEn:   -46.85
@<TRIPOS>ATOM
      1 C1        -63.9532    4.8729  -54.4443 C.3    1 LIG       0.20900
      2 C2        -65.6431    6.1914  -53.1884 C.3    1 LIG       0.20900
      3 C3        -63.0076    5.0869  -53.2761 C.3    1 LIG      -0.03300
      4 C4        -64.6148    6.3400  -52.0814 C.3    1 LIG      -0.03300
      5 N1        -65.3547    4.9252  -53.9280 N.4    1 LIG      -0.45600
      6 O1        -63.2910    6.3250  -52.6204 O.3    1 LIG      -0.27400
      7 H1        -63.8652    5.6677  -55.1923 H      1 LIG       0.09000
      8 H2        -63.8136    3.8969  -54.9166 H      1 LIG       0.09000
      9 H3        -66.6627    6.1203  -52.8007 H      1 LIG       0.09000
     10 H4        -65.5759    7.0032  -53.9195 H      1 LIG       0.09000
     11 H5        -63.0640    4.2654  -52.5520 H      1 LIG       0.09000
     12 H6        -61.9762    5.1344  -53.6393 H      1 LIG       0.09000
     13 H7        -64.7538    7.2994  -51.5733 H      1 LIG       0.09000
     14 H8        -64.7140    5.5495  -51.3279 H      1 LIG       0.09000
     15 H9        -66.0145    4.8256  -54.7116 H      1 LIG       0.32900
     16 H10       -65.5267    4.1181  -53.3120 H      1 LIG       0.32900
@<TRIPOS>BOND
      1       1       3 1
      2       1       5 1
      3       2       4 1
      4       2       5 1
      5       3       6 1
      6       4       6 1
      7       1       7 1
      8       1       8 1
      9       2       9 1
     10       2      10 1
     11       3      11 1
     12       3      12 1
     13       4      13 1
     14       4      14 1
     15       5      15 1
     16       5      16 1
@<TRIPOS>ALT_TYPE
CGenFF_4.0_ALT_TYPE_SET
CGenFF_4.0 1 CG324 2 CG324 3 CG321 4 CG321 5 NG3P2 6 OG3C61 7 HGA2 8 HGA2 9 HGA2 10 HGA2 11 HGA2 12 HGA2 13 HGA2 14 HGA2 15 HGP2 16 HGP2
@<TRIPOS>MOLECULE
morpholine
 16 16 0 0 0
****
USER_CHARGES
INVALID_CHARGES
Pose:  11 Cluster:  11 Fr_nu: 1493499 TotEn:   -46.35
@<TRIPOS>ATOM
      1 C1        -72.1001   -9.5524  -43.4706 C.3    1 LIG       0.20900
      2 C2        -72.6610  -11.9720  -43.5136 C.3    1 LIG       0.20900
      3 C3        -71.4000   -9.7535  -44.8026 C.3    1 LIG      -0.03300
      4 C4        -71.9340  -12.0543  -44.8439 C.3    1 LIG      -0.03300
      5 N1        -73.1785  -10.5798  -43.3486 N.4    1 LIG      -0.45600
      6 O1        -70.8866  -11.0836  -44.9046 O.3    1 LIG      -0.27400
      7 H1        -71.4222   -9.7079  -42.6250 H      1 LIG       0.09000
      8 H2        -72.5731   -8.5696  -43.3957 H      1 LIG       0.09000
      9 H3        -73.5182  -12.6487  -43.4668 H      1 LIG       0.09000
     10 H4        -71.9897  -12.1586  -42.6695 H      1 LIG       0.09000
     11 H5        -72.0687   -9.5510  -45.6476 H      1 LIG       0.09000
     12 H6        -70.5524   -9.0655  -44.8822 H      1 LIG       0.09000
     13 H7        -71.4759  -13.0421  -44.9550 H      1 LIG       0.09000
     14 H8        -72.6182  -11.9103  -45.6888 H      1 LIG       0.09000
     15 H9        -73.6385  -10.4893  -42.4324 H      1 LIG       0.32900
     16 H10       -73.9107  -10.3977  -44.0494 H      1 LIG       0.32900
@<TRIPOS>BOND
      1       1       3 1
      2       1       5 1
      3       2       4 1
      4       2       5 1
      5       3       6 1
      6       4       6 1
      7       1       7 1
      8       1       8 1
      9       2       9 1
     10       2      10 1
     11       3      11 1
     12       3      12 1
     13       4      13 1
     14       4      14 1
     15       5      15 1
     16       5      16 1
@<TRIPOS>ALT_TYPE
CGenFF_4.0_ALT_TYPE_SET
CGenFF_4.0 1 CG324 2 CG324 3 CG321 4 CG321 5 NG3P2 6 OG3C61 7 HGA2 8 HGA2 9 HGA2 10 HGA2 11 HGA2 12 HGA2 13 HGA2 14 HGA2 15 HGP2 16 HGP2
@<TRIPOS>MOLECULE
morpholine
 16 16 0 0 0
****
USER_CHARGES
INVALID_CHARGES
Pose:  12 Cluster:  12 Fr_nu: 1335365 TotEn:   -45.92
@<TRIPOS>ATOM
      1 C1        -64.5705    6.2551  -52.2134 C.3    1 LIG       0.20900
      2 C2        -63.9384    5.1131  -54.3270 C.3    1 LIG       0.20900
      3 C3        -65.7978    6.7807  -52.9360 C.3    1 LIG      -0.03300
      4 C4        -65.1971    5.6940  -54.9457 C.3    1 LIG      -0.03300
      5 N1        -64.1632    4.9690  -52.8566 N.4    1 LIG      -0.45600
      6 O1        -65.5295    6.9408  -54.3308 O.3    1 LIG      -0.27400
      7 H1        -63.7181    6.9359  -52.3072 H      1 LIG       0.09000
      8 H2        -64.7687    6.0463  -51.1587 H      1 LIG       0.09000
      9 H3        -63.7016    4.1216  -54.7217 H      1 LIG       0.09000
     10 H4        -63.0788    5.7797  -54.4484 H      1 LIG       0.09000
     11 H5        -66.6627    6.1203  -52.8007 H      1 LIG       0.09000
     12 H6        -66.0691    7.7632  -52.5371 H      1 LIG       0.09000
     13 H7        -65.0322    5.8845  -56.0108 H      1 LIG       0.09000
     14 H8        -66.0455    5.0043  -54.8607 H      1 LIG       0.09000
     15 H9        -63.3058    4.6166  -52.4095 H      1 LIG       0.32900
     16 H10       -64.8835    4.2534  -52.6854 H      1 LIG       0.32900
@<TRIPOS>BOND
      1       1       3 1
      2       1       5 1
      3       2       4 1
      4       2       5 1
      5       3       6 1
      6       4       6 1
      7       1       7 1
      8       1       8 1
      9       2       9 1
     10       2      10 1
     11       3      11 1
     12       3      12 1
     13       4      13 1
     14       4      14 1
     15       5      15 1
     16       5      16 1
@<TRIPOS>ALT_TYPE
CGenFF_4.0_ALT_TYPE_SET
CGenFF_4.0 1 CG324 2 CG324 3 CG321 4 CG321 5 NG3P2 6 OG3C61 7 HGA2 8 HGA2 9 HGA2 10 HGA2 11 HGA2 12 HGA2 13 HGA2 14 HGA2 15 HGP2 16 HGP2
@<TRIPOS>MOLECULE
morpholine
 16 16 0 0 0
****
USER_CHARGES
INVALID_CHARGES
Pose:  13 Cluster:  13 Fr_nu: 563209 TotEn:   -45.75
@<TRIPOS>ATOM
      1 C1        -65.8302    5.5390  -53.9489 C.3    1 LIG       0.20900
      2 C2        -63.4575    5.2811  -53.2601 C.3    1 LIG       0.20900
      3 C3        -65.3265    6.2138  -55.2121 C.3    1 LIG      -0.03300
      4 C4        -63.0701    5.9678  -54.5574 C.3    1 LIG      -0.03300
      5 N1        -64.7722    4.6009  -53.4652 N.4    1 LIG      -0.45600
      6 O1        -64.0887    6.8844  -54.9641 O.3    1 LIG      -0.27400
      7 H1        -66.0032    6.2588  -53.1422 H      1 LIG       0.09000
      8 H2        -66.7345    4.9507  -54.1262 H      1 LIG       0.09000
      9 H3        -62.7348    4.5164  -52.9636 H      1 LIG       0.09000
     10 H4        -63.5998    5.9982  -52.4454 H      1 LIG       0.09000
     11 H5        -65.1993    5.4973  -56.0323 H      1 LIG       0.09000
     12 H6        -66.0492    6.9665  -55.5424 H      1 LIG       0.09000
     13 H7        -62.1489    6.5408  -54.4123 H      1 LIG       0.09000
     14 H8        -62.8857    5.2432  -55.3597 H      1 LIG       0.09000
     15 H9        -65.0757    4.1641  -52.5841 H      1 LIG       0.32900
     16 H10       -64.6609    3.8289  -54.1374 H      1 LIG       0.32900
@<TRIPOS>BOND
      1       1       3 1
      2       1       5 1
      3       2       4 1
      4       2       5 1
      5       3       6 1
      6       4       6 1
      7       1       7 1
      8       1       8 1
      9       2       9 1
     10       2      10 1
     11       3      11 1
     12       3      12 1
     13       4      13 1
     14       4      14 1
     15       5      15 1
     16       5      16 1
@<TRIPOS>ALT_TYPE
CGenFF_4.0_ALT_TYPE_SET
CGenFF_4.0 1 CG324 2 CG324 3 CG321 4 CG321 5 NG3P2 6 OG3C61 7 HGA2 8 HGA2 9 HGA2 10 HGA2 11 HGA2 12 HGA2 13 HGA2 14 HGA2 15 HGP2 16 HGP2
@<TRIPOS>MOLECULE
morpholine
 16 16 0 0 0
****
USER_CHARGES
INVALID_CHARGES
Pose:  14 Cluster:  14 Fr_nu: 1497599 TotEn:   -45.73
@<TRIPOS>ATOM
      1 C1        -54.7822    5.8368  -19.9856 C.3    1 LIG       0.20900
      2 C2        -56.8376    4.4570  -19.7803 C.3    1 LIG       0.20900
      3 C3        -54.6067    5.6892  -18.4849 C.3    1 LIG      -0.03300
      4 C4        -56.5609    4.3764  -18.2898 C.3    1 LIG      -0.03300
      5 N1        -55.5354    4.6480  -20.4883 N.4    1 LIG      -0.45600
      6 O1        -55.8757    5.5482  -17.8422 O.3    1 LIG      -0.27400
      7 H1        -55.3795    6.7177  -20.2426 H      1 LIG       0.09000
      8 H2        -53.8252    5.8663  -20.5135 H      1 LIG       0.09000
      9 H3        -57.2910    3.5411  -20.1682 H      1 LIG       0.09000
     10 H4        -57.4611    5.3202  -20.0336 H      1 LIG       0.09000
     11 H5        -53.9690    4.8337  -18.2327 H      1 LIG       0.09000
     12 H6        -54.1289    6.5863  -18.0786 H      1 LIG       0.09000
     13 H7        -57.5057    4.3161  -17.7405 H      1 LIG       0.09000
     14 H8        -55.9729    3.4865  -18.0347 H      1 LIG       0.09000
     15 H9        -55.7037    4.7487  -21.4986 H      1 LIG       0.32900
     16 H10       -54.9573    3.8024  -20.3830 H      1 LIG       0.32900
@<TRIPOS>BOND
      1       1       3 1
      2       1       5 1
      3       2       4 1
      4       2       5 1
      5       3       6 1
      6       4       6 1
      7       1       7 1
      8       1       8 1
      9       2       9 1
     10       2      10 1
     11       3      11 1
     12       3      12 1
     13       4      13 1
     14       4      14 1
     15       5      15 1
     16       5      16 1
@<TRIPOS>ALT_TYPE
CGenFF_4.0_ALT_TYPE_SET
CGenFF_4.0 1 CG324 2 CG324 3 CG321 4 CG321 5 NG3P2 6 OG3C61 7 HGA2 8 HGA2 9 HGA2 10 HGA2 11 HGA2 12 HGA2 13 HGA2 14 HGA2 15 HGP2 16 HGP2
@<TRIPOS>MOLECULE
morpholine
 16 16 0 0 0
****
USER_CHARGES
INVALID_CHARGES
Pose:  15 Cluster:  15 Fr_nu: 186258 TotEn:   -45.33
@<TRIPOS>ATOM
      1 C1        -75.5256    8.4712  -39.7180 C.3    1 LIG       0.20900
      2 C2        -74.4894    6.8970  -41.3364 C.3    1 LIG       0.20900
      3 C3        -75.6863    9.4505  -40.8669 C.3    1 LIG      -0.03300
      4 C4        -74.7016    7.9532  -42.4061 C.3    1 LIG      -0.03300
      5 N1        -75.5287    7.0862  -40.2793 N.4    1 LIG      -0.45600
      6 O1        -74.6520    9.2628  -41.8355 O.3    1 LIG      -0.27400
      7 H1        -74.5676    8.5985  -39.2034 H      1 LIG       0.09000
      8 H2        -76.3478    8.5364  -39.0003 H      1 LIG       0.09000
      9 H3        -74.5998    5.8823  -41.7276 H      1 LIG       0.09000
     10 H4        -73.5182    7.0049  -40.8433 H      1 LIG       0.09000
     11 H5        -76.6656    9.3526  -41.3502 H      1 LIG       0.09000
     12 H6        -75.6057   10.4759  -40.4926 H      1 LIG       0.09000
     13 H7        -73.9050    7.8882  -43.1538 H      1 LIG       0.09000
     14 H8        -75.6565    7.8152  -42.9275 H      1 LIG       0.09000
     15 H9        -75.3772    6.4069  -39.5212 H      1 LIG       0.32900
     16 H10       -76.4586    6.8719  -40.6664 H      1 LIG       0.32900
@<TRIPOS>BOND
      1       1       3 1
      2       1       5 1
      3       2       4 1
      4       2       5 1
      5       3       6 1
      6       4       6 1
      7       1       7 1
      8       1       8 1
      9       2       9 1
     10       2      10 1
     11       3      11 1
     12       3      12 1
     13       4      13 1
     14       4      14 1
     15       5      15 1
     16       5      16 1
@<TRIPOS>ALT_TYPE
CGenFF_4.0_ALT_TYPE_SET
CGenFF_4.0 1 CG324 2 CG324 3 CG321 4 CG321 5 NG3P2 6 OG3C61 7 HGA2 8 HGA2 9 HGA2 10 HGA2 11 HGA2 12 HGA2 13 HGA2 14 HGA2 15 HGP2 16 HGP2
@<TRIPOS>MOLECULE
morpholine
 16 16 0 0 0
****
USER_CHARGES
INVALID_CHARGES
Pose:  16 Cluster:  16 Fr_nu: 1155777 TotEn:   -45.31
@<TRIPOS>ATOM
      1 C1        -64.9880    6.4734  -52.7601 C.3    1 LIG       0.20900
      2 C2        -66.2866    5.5730  -54.6769 C.3    1 LIG       0.20900
      3 C3        -66.2408    7.2220  -52.3420 C.3    1 LIG      -0.03300
      4 C4        -67.4759    6.3652  -54.1643 C.3    1 LIG      -0.03300
      5 N1        -65.4023    5.2523  -53.5156 N.4    1 LIG      -0.45600
      6 O1        -67.0386    7.5436  -53.4836 O.3    1 LIG      -0.27400
      7 H1        -64.3655    7.0655  -53.4389 H      1 LIG       0.09000
      8 H2        -64.3969    6.1434  -51.9017 H      1 LIG       0.09000
      9 H3        -66.5849    4.6259  -55.1339 H      1 LIG       0.09000
     10 H4        -65.6815    6.1542  -55.3799 H      1 LIG       0.09000
     11 H5        -66.8383    6.6458  -51.6256 H      1 LIG       0.09000
     12 H6        -65.9642    8.1635  -51.8569 H      1 LIG       0.09000
     13 H7        -68.1001    6.6821  -55.0056 H      1 LIG       0.09000
     14 H8        -68.1037    5.7652  -53.4946 H      1 LIG       0.09000
     15 H9        -64.5662    4.7518  -53.8467 H      1 LIG       0.32900
     16 H10       -65.8866    4.6012  -52.8817 H      1 LIG       0.32900
@<TRIPOS>BOND
      1       1       3 1
      2       1       5 1
      3       2       4 1
      4       2       5 1
      5       3       6 1
      6       4       6 1
      7       1       7 1
      8       1       8 1
      9       2       9 1
     10       2      10 1
     11       3      11 1
     12       3      12 1
     13       4      13 1
     14       4      14 1
     15       5      15 1
     16       5      16 1
@<TRIPOS>ALT_TYPE
CGenFF_4.0_ALT_TYPE_SET
CGenFF_4.0 1 CG324 2 CG324 3 CG321 4 CG321 5 NG3P2 6 OG3C61 7 HGA2 8 HGA2 9 HGA2 10 HGA2 11 HGA2 12 HGA2 13 HGA2 14 HGA2 15 HGP2 16 HGP2
@<TRIPOS>MOLECULE
morpholine
 16 16 0 0 0
****
USER_CHARGES
INVALID_CHARGES
Pose:  17 Cluster:  17 Fr_nu: 188349 TotEn:   -45.18
@<TRIPOS>ATOM
      1 C1        -74.4944    6.7448  -41.6605 C.3    1 LIG       0.20900
      2 C2        -75.6329    7.8981  -43.5433 C.3    1 LIG       0.20900
      3 C3        -73.1955    7.3600  -42.1494 C.3    1 LIG      -0.03300
      4 C4        -74.2783    8.4574  -43.9394 C.3    1 LIG      -0.03300
      5 N1        -75.6197    7.6382  -42.0717 N.4    1 LIG      -0.45600
      6 O1        -73.2339    7.5562  -43.5648 O.3    1 LIG      -0.27400
      7 H1        -74.6839    5.7700  -42.1216 H      1 LIG       0.09000
      8 H2        -74.5266    6.6565  -40.5713 H      1 LIG       0.09000
      9 H3        -76.4466    8.5994  -43.7456 H      1 LIG       0.09000
     10 H4        -75.8360    6.9384  -44.0288 H      1 LIG       0.09000
     11 H5        -72.9848    8.3137  -41.6510 H      1 LIG       0.09000
     12 H6        -72.3619    6.6847  -41.9324 H      1 LIG       0.09000
     13 H7        -74.2327    8.5826  -45.0258 H      1 LIG       0.09000
     14 H8        -74.0972    9.4392  -43.4856 H      1 LIG       0.09000
     15 H9        -76.5150    7.2175  -41.7877 H      1 LIG       0.32900
     16 H10       -75.5556    8.5314  -41.5634 H      1 LIG       0.32900
@<TRIPOS>BOND
      1       1       3 1
      2       1       5 1
      3       2       4 1
      4       2       5 1
      5       3       6 1
      6       4       6 1
      7       1       7 1
      8       1       8 1
      9       2       9 1
     10       2      10 1
     11       3      11 1
     12       3      12 1
     13       4      13 1
     14       4      14 1
     15       5      15 1
     16       5      16 1
@<TRIPOS>ALT_TYPE
CGenFF_4.0_ALT_TYPE_SET
CGenFF_4.0 1 CG324 2 CG324 3 CG321 4 CG321 5 NG3P2 6 OG3C61 7 HGA2 8 HGA2 9 HGA2 10 HGA2 11 HGA2 12 HGA2 13 HGA2 14 HGA2 15 HGP2 16 HGP2
@<TRIPOS>MOLECULE
morpholine
 16 16 0 0 0
****
USER_CHARGES
INVALID_CHARGES
Pose:  18 Cluster:  18 Fr_nu: 184644 TotEn:   -44.85
@<TRIPOS>ATOM
      1 C1        -74.3475    7.4633  -40.4927 C.3    1 LIG       0.20900
      2 C2        -75.4574    6.9495  -38.3305 C.3    1 LIG       0.20900
      3 C3        -73.0423    7.5769  -39.7258 C.3    1 LIG      -0.03300
      4 C4        -74.0975    7.0876  -37.6697 C.3    1 LIG      -0.03300
      5 N1        -75.2477    6.5301  -39.7495 N.4    1 LIG      -0.45600
      6 O1        -73.2827    8.0172  -38.3873 O.3    1 LIG      -0.27400
      7 H1        -74.8714    8.4228  -40.5523 H      1 LIG       0.09000
      8 H2        -74.2042    7.0519  -41.4955 H      1 LIG       0.09000
      9 H3        -76.0762    6.1868  -37.8506 H      1 LIG       0.09000
     10 H4        -75.9945    7.9027  -38.3619 H      1 LIG       0.09000
     11 H5        -72.4972    6.6256  -39.7083 H      1 LIG       0.09000
     12 H6        -72.3950    8.3177  -40.2056 H      1 LIG       0.09000
     13 H7        -74.2178    7.4709  -36.6516 H      1 LIG       0.09000
     14 H8        -73.5811    6.1226  -37.6007 H      1 LIG       0.09000
     15 H9        -76.1561    6.4721  -40.2297 H      1 LIG       0.32900
     16 H10       -74.8558    5.5783  -39.7744 H      1 LIG       0.32900
@<TRIPOS>BOND
      1       1       3 1
      2       1       5 1
      3       2       4 1
      4       2       5 1
      5       3       6 1
      6       4       6 1
      7       1       7 1
      8       1       8 1
      9       2       9 1
     10       2      10 1
     11       3      11 1
     12       3      12 1
     13       4      13 1
     14       4      14 1
     15       5      15 1
     16       5      16 1
@<TRIPOS>ALT_TYPE
CGenFF_4.0_ALT_TYPE_SET
CGenFF_4.0 1 CG324 2 CG324 3 CG321 4 CG321 5 NG3P2 6 OG3C61 7 HGA2 8 HGA2 9 HGA2 10 HGA2 11 HGA2 12 HGA2 13 HGA2 14 HGA2 15 HGP2 16 HGP2
@<TRIPOS>MOLECULE
morpholine
 16 16 0 0 0
****
USER_CHARGES
INVALID_CHARGES
Pose:  19 Cluster:  19 Fr_nu: 1292327 TotEn:   -44.84
@<TRIPOS>ATOM
      1 C1        -74.4260    7.8192  -41.9859 C.3    1 LIG       0.20900
      2 C2        -72.5475    6.7360  -40.7739 C.3    1 LIG       0.20900
      3 C3        -73.3996    8.3708  -42.9590 C.3    1 LIG      -0.03300
      4 C4        -71.6133    7.3400  -41.8070 C.3    1 LIG      -0.03300
      5 N1        -73.8884    6.5505  -41.4073 N.4    1 LIG      -0.45600
      6 O1        -72.1440    8.5700  -42.3056 O.3    1 LIG      -0.27400
      7 H1        -74.5983    8.4987  -41.1448 H      1 LIG       0.09000
      8 H2        -75.3742    7.5809  -42.4751 H      1 LIG       0.09000
      9 H3        -72.2080    5.7553  -40.4307 H      1 LIG       0.09000
     10 H4        -72.6950    7.4022  -39.9181 H      1 LIG       0.09000
     11 H5        -73.2641    7.7106  -43.8239 H      1 LIG       0.09000
     12 H6        -73.7331    9.3426  -43.3366 H      1 LIG       0.09000
     13 H7        -70.6451    7.5605  -41.3467 H      1 LIG       0.09000
     14 H8        -71.4334    6.6519  -42.6417 H      1 LIG       0.09000
     15 H9        -74.5505    6.1816  -40.7111 H      1 LIG       0.32900
     16 H10       -73.8267    5.8334  -42.1436 H      1 LIG       0.32900
@<TRIPOS>BOND
      1       1       3 1
      2       1       5 1
      3       2       4 1
      4       2       5 1
      5       3       6 1
      6       4       6 1
      7       1       7 1
      8       1       8 1
      9       2       9 1
     10       2      10 1
     11       3      11 1
     12       3      12 1
     13       4      13 1
     14       4      14 1
     15       5      15 1
     16       5      16 1
@<TRIPOS>ALT_TYPE
CGenFF_4.0_ALT_TYPE_SET
CGenFF_4.0 1 CG324 2 CG324 3 CG321 4 CG321 5 NG3P2 6 OG3C61 7 HGA2 8 HGA2 9 HGA2 10 HGA2 11 HGA2 12 HGA2 13 HGA2 14 HGA2 15 HGP2 16 HGP2
@<TRIPOS>MOLECULE
morpholine
 16 16 0 0 0
****
USER_CHARGES
INVALID_CHARGES
Pose:  20 Cluster:  20 Fr_nu: 711720 TotEn:   -44.64
@<TRIPOS>ATOM
      1 C1        -72.2400    6.9682  -40.8951 C.3    1 LIG       0.20900
      2 C2        -74.6239    6.9186  -41.5917 C.3    1 LIG       0.20900
      3 C3        -71.9686    7.8463  -42.1034 C.3    1 LIG      -0.03300
      4 C4        -74.2358    7.7998  -42.7654 C.3    1 LIG      -0.03300
      5 N1        -73.6604    7.1719  -40.4777 N.4    1 LIG      -0.45600
      6 O1        -72.8851    7.5463  -43.1585 O.3    1 LIG      -0.27400
      7 H1        -72.1321    5.9043  -41.1305 H      1 LIG       0.09000
      8 H2        -71.6068    7.2293  -40.0429 H      1 LIG       0.09000
      9 H3        -75.6258    7.1443  -41.2170 H      1 LIG       0.09000
     10 H4        -74.5464    5.8547  -41.8369 H      1 LIG       0.09000
     11 H5        -72.0309    8.9120  -41.8533 H      1 LIG       0.09000
     12 H6        -70.9585    7.6556  -42.4796 H      1 LIG       0.09000
     13 H7        -74.8771    7.5768  -43.6239 H      1 LIG       0.09000
     14 H8        -74.3568    8.8641  -42.5301 H      1 LIG       0.09000
     15 H9        -73.8789    6.5525  -39.6853 H      1 LIG       0.32900
     16 H10       -73.7833    8.1317  -40.1258 H      1 LIG       0.32900
@<TRIPOS>BOND
      1       1       3 1
      2       1       5 1
      3       2       4 1
      4       2       5 1
      5       3       6 1
      6       4       6 1
      7       1       7 1
      8       1       8 1
      9       2       9 1
     10       2      10 1
     11       3      11 1
     12       3      12 1
     13       4      13 1
     14       4      14 1
     15       5      15 1
     16       5      16 1
@<TRIPOS>ALT_TYPE
CGenFF_4.0_ALT_TYPE_SET
CGenFF_4.0 1 CG324 2 CG324 3 CG321 4 CG321 5 NG3P2 6 OG3C61 7 HGA2 8 HGA2 9 HGA2 10 HGA2 11 HGA2 12 HGA2 13 HGA2 14 HGA2 15 HGP2 16 HGP2
@<TRIPOS>MOLECULE
morpholine
 16 16 0 0 0
****
USER_CHARGES
INVALID_CHARGES
Pose:  21 Cluster:  21 Fr_nu: 517266 TotEn:   -44.59
@<TRIPOS>ATOM
      1 C1        -62.6464    5.0639  -53.3604 C.3    1 LIG       0.20900
      2 C2        -64.9901    5.2180  -54.1693 C.3    1 LIG       0.20900
      3 C3        -62.8520    6.4127  -52.6948 C.3    1 LIG      -0.03300
      4 C4        -65.0810    6.5589  -53.4633 C.3    1 LIG      -0.03300
      5 N1        -63.9733    4.3836  -53.4599 N.4    1 LIG      -0.45600
      6 O1        -63.8010    7.1938  -53.4246 O.3    1 LIG      -0.27400
      7 H1        -62.2694    5.1662  -54.3833 H      1 LIG       0.09000
      8 H2        -61.9863    4.4127  -52.7813 H      1 LIG       0.09000
      9 H3        -65.9369    4.6720  -54.1463 H      1 LIG       0.09000
     10 H4        -64.6432    5.3232  -55.2021 H      1 LIG       0.09000
     11 H5        -63.1843    6.3063  -51.6553 H      1 LIG       0.09000
     12 H6        -61.9081    6.9668  -52.6829 H      1 LIG       0.09000
     13 H7        -65.7612    7.2198  -54.0098 H      1 LIG       0.09000
     14 H8        -65.4705    6.4540  -52.4435 H      1 LIG       0.09000
     15 H9        -63.8637    3.4843  -53.9482 H      1 LIG       0.32900
     16 H10       -64.3143    4.1510  -52.5165 H      1 LIG       0.32900
@<TRIPOS>BOND
      1       1       3 1
      2       1       5 1
      3       2       4 1
      4       2       5 1
      5       3       6 1
      6       4       6 1
      7       1       7 1
      8       1       8 1
      9       2       9 1
     10       2      10 1
     11       3      11 1
     12       3      12 1
     13       4      13 1
     14       4      14 1
     15       5      15 1
     16       5      16 1
@<TRIPOS>ALT_TYPE
CGenFF_4.0_ALT_TYPE_SET
CGenFF_4.0 1 CG324 2 CG324 3 CG321 4 CG321 5 NG3P2 6 OG3C61 7 HGA2 8 HGA2 9 HGA2 10 HGA2 11 HGA2 12 HGA2 13 HGA2 14 HGA2 15 HGP2 16 HGP2
@<TRIPOS>MOLECULE
morpholine
 16 16 0 0 0
****
USER_CHARGES
INVALID_CHARGES
Pose:  22 Cluster:  22 Fr_nu: 342798 TotEn:   -44.58
@<TRIPOS>ATOM
      1 C1        -71.8859    7.1810  -40.6825 C.3    1 LIG       0.20900
      2 C2        -74.1820    7.1859  -41.6305 C.3    1 LIG       0.20900
      3 C3        -72.3545    8.2406  -39.7015 C.3    1 LIG      -0.03300
      4 C4        -74.5383    8.2447  -40.6025 C.3    1 LIG      -0.03300
      5 N1        -73.0669    6.3565  -41.0809 N.4    1 LIG      -0.45600
      6 O1        -73.3927    9.0358  -40.2787 O.3    1 LIG      -0.27400
      7 H1        -71.4878    7.6227  -41.6019 H      1 LIG       0.09000
      8 H2        -71.1479    6.5057  -40.2413 H      1 LIG       0.09000
      9 H3        -75.0182    6.5140  -41.8409 H      1 LIG       0.09000
     10 H4        -73.8136    7.6285  -42.5613 H      1 LIG       0.09000
     11 H5        -72.7087    7.7973  -38.7632 H      1 LIG       0.09000
     12 H6        -71.5241    8.9100  -39.4557 H      1 LIG       0.09000
     13 H7        -75.2990    8.9169  -41.0116 H      1 LIG       0.09000
     14 H8        -74.9480    7.7994  -39.6879 H      1 LIG       0.09000
     15 H9        -72.7795    5.6582  -41.7802 H      1 LIG       0.32900
     16 H10       -73.4031    5.8192  -40.2694 H      1 LIG       0.32900
@<TRIPOS>BOND
      1       1       3 1
      2       1       5 1
      3       2       4 1
      4       2       5 1
      5       3       6 1
      6       4       6 1
      7       1       7 1
      8       1       8 1
      9       2       9 1
     10       2      10 1
     11       3      11 1
     12       3      12 1
     13       4      13 1
     14       4      14 1
     15       5      15 1
     16       5      16 1
@<TRIPOS>ALT_TYPE
CGenFF_4.0_ALT_TYPE_SET
CGenFF_4.0 1 CG324 2 CG324 3 CG321 4 CG321 5 NG3P2 6 OG3C61 7 HGA2 8 HGA2 9 HGA2 10 HGA2 11 HGA2 12 HGA2 13 HGA2 14 HGA2 15 HGP2 16 HGP2
@<TRIPOS>MOLECULE
morpholine
 16 16 0 0 0
****
USER_CHARGES
INVALID_CHARGES
Pose:  23 Cluster:  23 Fr_nu: 787701 TotEn:   -44.50
@<TRIPOS>ATOM
      1 C1        -64.7346    5.6658  -54.2293 C.3    1 LIG       0.20900
      2 C2        -66.6690    6.5002  -52.9130 C.3    1 LIG       0.20900
      3 C3        -63.8395    6.1345  -53.0962 C.3    1 LIG      -0.03300
      4 C4        -65.6791    6.9273  -51.8441 C.3    1 LIG      -0.03300
      5 N1        -66.0806    5.3490  -53.6625 N.4    1 LIG      -0.45600
      6 O1        -64.4186    7.2592  -52.4308 O.3    1 LIG      -0.27400
      7 H1        -64.8871    6.4481  -54.9800 H      1 LIG       0.09000
      8 H2        -64.3572    4.7573  -54.7064 H      1 LIG       0.09000
      9 H3        -67.6188    6.1648  -52.4885 H      1 LIG       0.09000
     10 H4        -66.8455    7.2936  -53.6461 H      1 LIG       0.09000
     11 H5        -63.6502    5.3345  -52.3706 H      1 LIG       0.09000
     12 H6        -62.8711    6.4507  -53.4967 H      1 LIG       0.09000
     13 H7        -66.0502    7.8202  -51.3313 H      1 LIG       0.09000
     14 H8        -65.5382    6.1462  -51.0874 H      1 LIG       0.09000
     15 H9        -66.7171    5.0702  -54.4216 H      1 LIG       0.32900
     16 H10       -66.0103    4.5313  -53.0407 H      1 LIG       0.32900
@<TRIPOS>BOND
      1       1       3 1
      2       1       5 1
      3       2       4 1
      4       2       5 1
      5       3       6 1
      6       4       6 1
      7       1       7 1
      8       1       8 1
      9       2       9 1
     10       2      10 1
     11       3      11 1
     12       3      12 1
     13       4      13 1
     14       4      14 1
     15       5      15 1
     16       5      16 1
@<TRIPOS>ALT_TYPE
CGenFF_4.0_ALT_TYPE_SET
CGenFF_4.0 1 CG324 2 CG324 3 CG321 4 CG321 5 NG3P2 6 OG3C61 7 HGA2 8 HGA2 9 HGA2 10 HGA2 11 HGA2 12 HGA2 13 HGA2 14 HGA2 15 HGP2 16 HGP2
@<TRIPOS>MOLECULE
morpholine
 16 16 0 0 0
****
USER_CHARGES
INVALID_CHARGES
Pose:  24 Cluster:  24 Fr_nu: 187351 TotEn:   -44.16
@<TRIPOS>ATOM
      1 C1        -75.7386    9.0650  -42.2515 C.3    1 LIG       0.20900
      2 C2        -74.7184    7.5731  -40.5474 C.3    1 LIG       0.20900
      3 C3        -75.2326    8.1012  -43.3096 C.3    1 LIG      -0.03300
      4 C4        -74.2630    6.6820  -41.6891 C.3    1 LIG      -0.03300
      5 N1        -75.9481    8.3014  -40.9841 N.4    1 LIG      -0.45600
      6 O1        -74.0358    7.4551  -42.8696 O.3    1 LIG      -0.27400
      7 H1        -75.0065    9.8479  -42.0281 H      1 LIG       0.09000
      8 H2        -76.6965    9.5152  -42.5256 H      1 LIG       0.09000
      9 H3        -74.9759    7.0012  -39.6521 H      1 LIG       0.09000
     10 H4        -73.9728    8.3362  -40.3030 H      1 LIG       0.09000
     11 H5        -75.9859    7.3466  -43.5653 H      1 LIG       0.09000
     12 H6        -74.9934    8.6503  -44.2258 H      1 LIG       0.09000
     13 H7        -73.3183    6.1961  -41.4255 H      1 LIG       0.09000
     14 H8        -74.9930    5.8917  -41.9018 H      1 LIG       0.09000
     15 H9        -76.2503    8.9449  -40.2400 H      1 LIG       0.32900
     16 H10       -76.7209    7.6321  -41.1073 H      1 LIG       0.32900
@<TRIPOS>BOND
      1       1       3 1
      2       1       5 1
      3       2       4 1
      4       2       5 1
      5       3       6 1
      6       4       6 1
      7       1       7 1
      8       1       8 1
      9       2       9 1
     10       2      10 1
     11       3      11 1
     12       3      12 1
     13       4      13 1
     14       4      14 1
     15       5      15 1
     16       5      16 1
@<TRIPOS>ALT_TYPE
CGenFF_4.0_ALT_TYPE_SET
CGenFF_4.0 1 CG324 2 CG324 3 CG321 4 CG321 5 NG3P2 6 OG3C61 7 HGA2 8 HGA2 9 HGA2 10 HGA2 11 HGA2 12 HGA2 13 HGA2 14 HGA2 15 HGP2 16 HGP2
@<TRIPOS>MOLECULE
morpholine
 16 16 0 0 0
****
USER_CHARGES
INVALID_CHARGES
Pose:  25 Cluster:  25 Fr_nu: 749519 TotEn:   -43.64
@<TRIPOS>ATOM
      1 C1        -65.5655    6.6464  -52.8288 C.3    1 LIG       0.20900
      2 C2        -63.3487    5.5258  -52.8641 C.3    1 LIG       0.20900
      3 C3        -65.8401    6.0107  -54.1798 C.3    1 LIG      -0.03300
      4 C4        -63.7324    4.9444  -54.2130 C.3    1 LIG      -0.03300
      5 N1        -64.6017    5.7762  -52.0890 N.4    1 LIG      -0.45600
      6 O1        -64.6221    5.8240  -54.9042 O.3    1 LIG      -0.27400
      7 H1        -65.0894    7.6274  -52.9280 H      1 LIG       0.09000
      8 H2        -66.4688    6.7285  -52.2185 H      1 LIG       0.09000
      9 H3        -62.7311    4.8406  -52.2776 H      1 LIG       0.09000
     10 H4        -62.8444    6.4920  -52.9647 H      1 LIG       0.09000
     11 H5        -66.3594    5.0502  -54.0788 H      1 LIG       0.09000
     12 H6        -66.4804    6.6694  -54.7750 H      1 LIG       0.09000
     13 H7        -62.8381    4.8251  -54.8327 H      1 LIG       0.09000
     14 H8        -64.1977    3.9566  -54.1106 H      1 LIG       0.09000
     15 H9        -64.3675    6.2114  -51.1862 H      1 LIG       0.32900
     16 H10       -65.0516    4.8788  -51.8597 H      1 LIG       0.32900
@<TRIPOS>BOND
      1       1       3 1
      2       1       5 1
      3       2       4 1
      4       2       5 1
      5       3       6 1
      6       4       6 1
      7       1       7 1
      8       1       8 1
      9       2       9 1
     10       2      10 1
     11       3      11 1
     12       3      12 1
     13       4      13 1
     14       4      14 1
     15       5      15 1
     16       5      16 1
@<TRIPOS>ALT_TYPE
CGenFF_4.0_ALT_TYPE_SET
CGenFF_4.0 1 CG324 2 CG324 3 CG321 4 CG321 5 NG3P2 6 OG3C61 7 HGA2 8 HGA2 9 HGA2 10 HGA2 11 HGA2 12 HGA2 13 HGA2 14 HGA2 15 HGP2 16 HGP2
@<TRIPOS>MOLECULE
morpholine
 16 16 0 0 0
****
USER_CHARGES
INVALID_CHARGES
Pose:  26 Cluster:  26 Fr_nu: 1429179 TotEn:   -43.57
@<TRIPOS>ATOM
      1 C1        -63.9039    4.6132  -53.5072 C.3    1 LIG       0.20900
      2 C2        -64.0101    7.0267  -52.9287 C.3    1 LIG       0.20900
      3 C3        -62.3913    4.7291  -53.4518 C.3    1 LIG      -0.03300
      4 C4        -62.4922    7.0240  -52.9009 C.3    1 LIG      -0.03300
      5 N1        -64.4865    5.6487  -52.6007 N.4    1 LIG      -0.45600
      6 O1        -61.9750    6.0490  -53.8091 O.3    1 LIG      -0.27400
      7 H1        -64.2932    4.8196  -54.5095 H      1 LIG       0.09000
      8 H2        -64.2575    3.6381  -53.1615 H      1 LIG       0.09000
      9 H3        -64.4373    7.7071  -52.1874 H      1 LIG       0.09000
     10 H4        -64.3996    7.2641  -53.9237 H      1 LIG       0.09000
     11 H5        -62.0005    4.4758  -52.4590 H      1 LIG       0.09000
     12 H6        -61.9409    4.0355  -54.1689 H      1 LIG       0.09000
     13 H7        -62.1143    8.0019  -53.2156 H      1 LIG       0.09000
     14 H8        -62.1060    6.8292  -51.8931 H      1 LIG       0.09000
     15 H9        -65.5137    5.6167  -52.6562 H      1 LIG       0.32900
     16 H10       -64.2511    5.4250  -51.6235 H      1 LIG       0.32900
@<TRIPOS>BOND
      1       1       3 1
      2       1       5 1
      3       2       4 1
      4       2       5 1
      5       3       6 1
      6       4       6 1
      7       1       7 1
      8       1       8 1
      9       2       9 1
     10       2      10 1
     11       3      11 1
     12       3      12 1
     13       4      13 1
     14       4      14 1
     15       5      15 1
     16       5      16 1
@<TRIPOS>ALT_TYPE
CGenFF_4.0_ALT_TYPE_SET
CGenFF_4.0 1 CG324 2 CG324 3 CG321 4 CG321 5 NG3P2 6 OG3C61 7 HGA2 8 HGA2 9 HGA2 10 HGA2 11 HGA2 12 HGA2 13 HGA2 14 HGA2 15 HGP2 16 HGP2
@<TRIPOS>MOLECULE
morpholine
 16 16 0 0 0
****
USER_CHARGES
INVALID_CHARGES
Pose:  27 Cluster:  27 Fr_nu: 1023278 TotEn:   -43.32
@<TRIPOS>ATOM
      1 C1        -74.7742    7.7813  -40.1178 C.3    1 LIG       0.20900
      2 C2        -72.4287    7.0431  -39.7650 C.3    1 LIG       0.20900
      3 C3        -74.5414    7.6043  -41.6075 C.3    1 LIG      -0.03300
      4 C4        -72.3111    6.9016  -41.2720 C.3    1 LIG      -0.03300
      5 N1        -73.8616    6.8502  -39.3873 N.4    1 LIG      -0.45600
      6 O1        -73.1687    7.8351  -41.9324 O.3    1 LIG      -0.27400
      7 H1        -74.5236    8.7929  -39.7823 H      1 LIG       0.09000
      8 H2        -75.7983    7.5330  -39.8264 H      1 LIG       0.09000
      9 H3        -71.8439    6.2898  -39.2307 H      1 LIG       0.09000
     10 H4        -72.1478    8.0453  -39.4261 H      1 LIG       0.09000
     11 H5        -74.8378    6.6054  -41.9491 H      1 LIG       0.09000
     12 H6        -75.1393    8.3327  -42.1642 H      1 LIG       0.09000
     13 H7        -71.2847    7.1170  -41.5852 H      1 LIG       0.09000
     14 H8        -72.5510    5.8840  -41.6030 H      1 LIG       0.09000
     15 H9        -73.9720    6.9849  -38.3729 H      1 LIG       0.32900
     16 H10       -74.1401    5.8764  -39.5730 H      1 LIG       0.32900
@<TRIPOS>BOND
      1       1       3 1
      2       1       5 1
      3       2       4 1
      4       2       5 1
      5       3       6 1
      6       4       6 1
      7       1       7 1
      8       1       8 1
      9       2       9 1
     10       2      10 1
     11       3      11 1
     12       3      12 1
     13       4      13 1
     14       4      14 1
     15       5      15 1
     16       5      16 1
@<TRIPOS>ALT_TYPE
CGenFF_4.0_ALT_TYPE_SET
CGenFF_4.0 1 CG324 2 CG324 3 CG321 4 CG321 5 NG3P2 6 OG3C61 7 HGA2 8 HGA2 9 HGA2 10 HGA2 11 HGA2 12 HGA2 13 HGA2 14 HGA2 15 HGP2 16 HGP2
@<TRIPOS>MOLECULE
morpholine
 16 16 0 0 0
****
USER_CHARGES
INVALID_CHARGES
Pose:  28 Cluster:  28 Fr_nu: 191230 TotEn:   -42.92
@<TRIPOS>ATOM
      1 C1        -76.4985    8.8118  -43.5460 C.3    1 LIG       0.20900
      2 C2        -75.0153    8.3829  -41.6000 C.3    1 LIG       0.20900
      3 C3        -75.8654    7.6059  -44.2166 C.3    1 LIG      -0.03300
      4 C4        -74.4555    7.1976  -42.3658 C.3    1 LIG      -0.03300
      5 N1        -76.4149    8.6222  -42.0660 N.4    1 LIG      -0.45600
      6 O1        -74.5171    7.4350  -43.7739 O.3    1 LIG      -0.27400
      7 H1        -75.9588    9.7366  -43.7744 H      1 LIG       0.09000
      8 H2        -77.5553    8.9215  -43.8037 H      1 LIG       0.09000
      9 H3        -75.0544    8.2000  -40.5231 H      1 LIG       0.09000
     10 H4        -74.4561    9.3015  -41.8040 H      1 LIG       0.09000
     11 H5        -76.4351    6.6888  -44.0249 H      1 LIG       0.09000
     12 H6        -75.8403    7.7564  -45.3005 H      1 LIG       0.09000
     13 H7        -73.4037    7.0493  -42.1015 H      1 LIG       0.09000
     14 H8        -74.9905    6.2710  -42.1253 H      1 LIG       0.09000
     15 H9        -76.8000    9.4497  -41.5904 H      1 LIG       0.32900
     16 H10       -77.0129    7.8328  -41.7841 H      1 LIG       0.32900
@<TRIPOS>BOND
      1       1       3 1
      2       1       5 1
      3       2       4 1
      4       2       5 1
      5       3       6 1
      6       4       6 1
      7       1       7 1
      8       1       8 1
      9       2       9 1
     10       2      10 1
     11       3      11 1
     12       3      12 1
     13       4      13 1
     14       4      14 1
     15       5      15 1
     16       5      16 1
@<TRIPOS>ALT_TYPE
CGenFF_4.0_ALT_TYPE_SET
CGenFF_4.0 1 CG324 2 CG324 3 CG321 4 CG321 5 NG3P2 6 OG3C61 7 HGA2 8 HGA2 9 HGA2 10 HGA2 11 HGA2 12 HGA2 13 HGA2 14 HGA2 15 HGP2 16 HGP2
@<TRIPOS>MOLECULE
morpholine
 16 16 0 0 0
****
USER_CHARGES
INVALID_CHARGES
Pose:  29 Cluster:  29 Fr_nu: 712567 TotEn:   -42.90
@<TRIPOS>ATOM
      1 C1        -73.4941    7.4146  -41.1951 C.3    1 LIG       0.20900
      2 C2        -73.8046    7.5726  -38.7355 C.3    1 LIG       0.20900
      3 C3        -72.0873    6.9126  -40.9238 C.3    1 LIG      -0.03300
      4 C4        -72.3828    7.0621  -38.5848 C.3    1 LIG      -0.03300
      5 N1        -74.3530    7.0557  -40.0260 N.4    1 LIG      -0.45600
      6 O1        -71.5853    7.4598  -39.7024 O.3    1 LIG      -0.27400
      7 H1        -73.5285    8.5052  -41.2859 H      1 LIG       0.09000
      8 H2        -73.9355    6.9509  -42.0813 H      1 LIG       0.09000
      9 H3        -74.4595    7.2186  -37.9350 H      1 LIG       0.09000
     10 H4        -73.8419    8.6649  -38.7947 H      1 LIG       0.09000
     11 H5        -72.0480    5.8177  -40.8804 H      1 LIG       0.09000
     12 H6        -71.4186    7.2337  -41.7286 H      1 LIG       0.09000
     13 H7        -71.9288    7.4907  -37.6858 H      1 LIG       0.09000
     14 H8        -72.3533    5.9707  -38.4818 H      1 LIG       0.09000
     15 H9        -75.3027    7.4254  -40.1698 H      1 LIG       0.32900
     16 H10       -74.4552    6.0324  -39.9731 H      1 LIG       0.32900
@<TRIPOS>BOND
      1       1       3 1
      2       1       5 1
      3       2       4 1
      4       2       5 1
      5       3       6 1
      6       4       6 1
      7       1       7 1
      8       1       8 1
      9       2       9 1
     10       2      10 1
     11       3      11 1
     12       3      12 1
     13       4      13 1
     14       4      14 1
     15       5      15 1
     16       5      16 1
@<TRIPOS>ALT_TYPE
CGenFF_4.0_ALT_TYPE_SET
CGenFF_4.0 1 CG324 2 CG324 3 CG321 4 CG321 5 NG3P2 6 OG3C61 7 HGA2 8 HGA2 9 HGA2 10 HGA2 11 HGA2 12 HGA2 13 HGA2 14 HGA2 15 HGP2 16 HGP2
@<TRIPOS>MOLECULE
morpholine
 16 16 0 0 0
****
USER_CHARGES
INVALID_CHARGES
Pose:  30 Cluster:  30 Fr_nu: 1481185 TotEn:   -42.72
@<TRIPOS>ATOM
      1 C1        -62.4716    5.3108  -55.6643 C.3    1 LIG       0.20900
      2 C2        -63.9505    4.9374  -53.7036 C.3    1 LIG       0.20900
      3 C3        -61.4116    5.8009  -54.6943 C.3    1 LIG      -0.03300
      4 C4        -62.8176    5.4450  -52.8297 C.3    1 LIG      -0.03300
      5 N1        -63.3577    4.3480  -54.9425 N.4    1 LIG      -0.45600
      6 O1        -62.0186    6.3916  -53.5429 O.3    1 LIG      -0.27400
      7 H1        -63.1137    6.1258  -56.0140 H      1 LIG       0.09000
      8 H2        -62.0390    4.7822  -56.5180 H      1 LIG       0.09000
      9 H3        -64.5333    4.1533  -53.2133 H      1 LIG       0.09000
     10 H4        -64.6108    5.7480  -54.0276 H      1 LIG       0.09000
     11 H5        -60.7408    4.9914  -54.3826 H      1 LIG       0.09000
     12 H6        -60.7979    6.5695  -55.1747 H      1 LIG       0.09000
     13 H7        -63.2270    5.9536  -51.9512 H      1 LIG       0.09000
     14 H8        -62.1839    4.6249  -52.4714 H      1 LIG       0.09000
     15 H9        -64.1111    4.0359  -55.5704 H      1 LIG       0.32900
     16 H10       -62.8243    3.5009  -54.7013 H      1 LIG       0.32900
@<TRIPOS>BOND
      1       1       3 1
      2       1       5 1
      3       2       4 1
      4       2       5 1
      5       3       6 1
      6       4       6 1
      7       1       7 1
      8       1       8 1
      9       2       9 1
     10       2      10 1
     11       3      11 1
     12       3      12 1
     13       4      13 1
     14       4      14 1
     15       5      15 1
     16       5      16 1
@<TRIPOS>ALT_TYPE
CGenFF_4.0_ALT_TYPE_SET
CGenFF_4.0 1 CG324 2 CG324 3 CG321 4 CG321 5 NG3P2 6 OG3C61 7 HGA2 8 HGA2 9 HGA2 10 HGA2 11 HGA2 12 HGA2 13 HGA2 14 HGA2 15 HGP2 16 HGP2
@<TRIPOS>MOLECULE
morpholine
 16 16 0 0 0
****
USER_CHARGES
INVALID_CHARGES
Pose:  31 Cluster:  31 Fr_nu: 1497224 TotEn:   -42.56
@<TRIPOS>ATOM
      1 C1        -55.4852    5.1411  -19.5117 C.3    1 LIG       0.20900
      2 C2        -57.4399    3.6090  -19.4596 C.3    1 LIG       0.20900
      3 C3        -55.2785    4.8288  -18.0405 C.3    1 LIG      -0.03300
      4 C4        -57.1369    3.3713  -17.9911 C.3    1 LIG      -0.03300
      5 N1        -56.1639    3.9715  -20.1479 N.4    1 LIG      -0.45600
      6 O1        -56.5257    4.5259  -17.4111 O.3    1 LIG      -0.27400
      7 H1        -56.1441    6.0032  -19.6579 H      1 LIG       0.09000
      8 H2        -54.5401    5.2985  -20.0383 H      1 LIG       0.09000
      9 H3        -57.8362    2.7167  -19.9511 H      1 LIG       0.09000
     10 H4        -58.1237    4.4513  -19.6040 H      1 LIG       0.09000
     11 H5        -54.5811    3.9951  -17.8962 H      1 LIG       0.09000
     12 H6        -54.8563    5.7020  -17.5330 H      1 LIG       0.09000
     13 H7        -58.0675    3.1816  -17.4470 H      1 LIG       0.09000
     14 H8        -56.4867    2.4998  -17.8477 H      1 LIG       0.09000
     15 H9        -56.3531    4.1796  -21.1379 H      1 LIG       0.32900
     16 H10       -55.5287    3.1610  -20.1479 H      1 LIG       0.32900
@<TRIPOS>BOND
      1       1       3 1
      2       1       5 1
      3       2       4 1
      4       2       5 1
      5       3       6 1
      6       4       6 1
      7       1       7 1
      8       1       8 1
      9       2       9 1
     10       2      10 1
     11       3      11 1
     12       3      12 1
     13       4      13 1
     14       4      14 1
     15       5      15 1
     16       5      16 1
@<TRIPOS>ALT_TYPE
CGenFF_4.0_ALT_TYPE_SET
CGenFF_4.0 1 CG324 2 CG324 3 CG321 4 CG321 5 NG3P2 6 OG3C61 7 HGA2 8 HGA2 9 HGA2 10 HGA2 11 HGA2 12 HGA2 13 HGA2 14 HGA2 15 HGP2 16 HGP2
@<TRIPOS>MOLECULE
morpholine
 16 16 0 0 0
****
USER_CHARGES
INVALID_CHARGES
Pose:  32 Cluster:  32 Fr_nu: 327245 TotEn:   -42.38
@<TRIPOS>ATOM
      1 C1        -64.0997    4.8664  -53.2831 C.3    1 LIG       0.20900
      2 C2        -61.6826    5.1998  -53.7490 C.3    1 LIG       0.20900
      3 C3        -64.2387    6.3777  -53.2471 C.3    1 LIG      -0.03300
      4 C4        -61.9403    6.6948  -53.6909 C.3    1 LIG      -0.03300
      5 N1        -62.9468    4.5231  -54.1698 N.4    1 LIG      -0.45600
      6 O1        -63.0226    6.9837  -52.8032 O.3    1 LIG      -0.27400
      7 H1        -63.8692    4.4535  -52.2956 H      1 LIG       0.09000
      8 H2        -64.9872    4.3786  -53.6951 H      1 LIG       0.09000
      9 H3        -60.9120    4.9398  -54.4794 H      1 LIG       0.09000
     10 H4        -61.4212    4.7923  -52.7673 H      1 LIG       0.09000
     11 H5        -64.5161    6.7836  -54.2273 H      1 LIG       0.09000
     12 H6        -65.0253    6.6598  -52.5402 H      1 LIG       0.09000
     13 H7        -61.0530    7.2090  -53.3083 H      1 LIG       0.09000
     14 H8        -62.1587    7.1069  -54.6835 H      1 LIG       0.09000
     15 H9        -62.8071    3.5034  -54.1742 H      1 LIG       0.32900
     16 H10       -63.1695    4.7800  -55.1418 H      1 LIG       0.32900
@<TRIPOS>BOND
      1       1       3 1
      2       1       5 1
      3       2       4 1
      4       2       5 1
      5       3       6 1
      6       4       6 1
      7       1       7 1
      8       1       8 1
      9       2       9 1
     10       2      10 1
     11       3      11 1
     12       3      12 1
     13       4      13 1
     14       4      14 1
     15       5      15 1
     16       5      16 1
@<TRIPOS>ALT_TYPE
CGenFF_4.0_ALT_TYPE_SET
CGenFF_4.0 1 CG324 2 CG324 3 CG321 4 CG321 5 NG3P2 6 OG3C61 7 HGA2 8 HGA2 9 HGA2 10 HGA2 11 HGA2 12 HGA2 13 HGA2 14 HGA2 15 HGP2 16 HGP2
@<TRIPOS>MOLECULE
morpholine
 16 16 0 0 0
****
USER_CHARGES
INVALID_CHARGES
Pose:  33 Cluster:  33 Fr_nu: 327098 TotEn:   -42.36
@<TRIPOS>ATOM
      1 C1        -64.0997    4.8664  -53.2831 C.3    1 LIG       0.20900
      2 C2        -66.1525    5.7464  -54.3706 C.3    1 LIG       0.20900
      3 C3        -63.4224    4.9417  -54.6397 C.3    1 LIG      -0.03300
      4 C4        -65.3742    5.7793  -55.6737 C.3    1 LIG      -0.03300
      5 N1        -65.1832    5.8948  -53.2429 N.4    1 LIG      -0.45600
      6 O1        -64.3759    4.7565  -55.6884 O.3    1 LIG      -0.27400
      7 H1        -64.5819    3.8969  -53.1204 H      1 LIG       0.09000
      8 H2        -63.4100    5.0840  -52.4633 H      1 LIG       0.09000
      9 H3        -66.8714    6.5664  -54.2959 H      1 LIG       0.09000
     10 H4        -66.6604    4.7881  -54.2227 H      1 LIG       0.09000
     11 H5        -62.9005    5.8957  -54.7807 H      1 LIG       0.09000
     12 H6        -62.6779    4.1440  -54.7259 H      1 LIG       0.09000
     13 H7        -66.0506    5.5928  -56.5138 H      1 LIG       0.09000
     14 H8        -64.9030    6.7556  -55.8393 H      1 LIG       0.09000
     15 H9        -65.6849    5.8318  -52.3464 H      1 LIG       0.32900
     16 H10       -64.7673    6.8365  -53.2661 H      1 LIG       0.32900
@<TRIPOS>BOND
      1       1       3 1
      2       1       5 1
      3       2       4 1
      4       2       5 1
      5       3       6 1
      6       4       6 1
      7       1       7 1
      8       1       8 1
      9       2       9 1
     10       2      10 1
     11       3      11 1
     12       3      12 1
     13       4      13 1
     14       4      14 1
     15       5      15 1
     16       5      16 1
@<TRIPOS>ALT_TYPE
CGenFF_4.0_ALT_TYPE_SET
CGenFF_4.0 1 CG324 2 CG324 3 CG321 4 CG321 5 NG3P2 6 OG3C61 7 HGA2 8 HGA2 9 HGA2 10 HGA2 11 HGA2 12 HGA2 13 HGA2 14 HGA2 15 HGP2 16 HGP2
@<TRIPOS>MOLECULE
morpholine
 16 16 0 0 0
****
USER_CHARGES
INVALID_CHARGES
Pose:  34 Cluster:  34 Fr_nu: 1441508 TotEn:   -42.10
@<TRIPOS>ATOM
      1 C1        -63.9041    4.7323  -53.2079 C.3    1 LIG       0.20900
      2 C2        -63.9818    5.0376  -55.6719 C.3    1 LIG       0.20900
      3 C3        -62.4757    5.2447  -53.2508 C.3    1 LIG      -0.03300
      4 C4        -62.5498    5.5358  -55.5939 C.3    1 LIG      -0.03300
      5 N1        -64.6472    5.3195  -54.3638 N.4    1 LIG      -0.45600
      6 O1        -61.8632    4.9213  -54.5012 O.3    1 LIG      -0.27400
      7 H1        -63.9518    3.6447  -53.3247 H      1 LIG       0.09000
      8 H2        -64.4250    5.0341  -52.2953 H      1 LIG       0.09000
      9 H3        -64.5566    5.5475  -56.4494 H      1 LIG       0.09000
     10 H4        -64.0295    3.9543  -55.8204 H      1 LIG       0.09000
     11 H5        -62.4275    6.3277  -53.0863 H      1 LIG       0.09000
     12 H6        -61.8873    4.7660  -52.4616 H      1 LIG       0.09000
     13 H7        -62.0150    5.2706  -56.5113 H      1 LIG       0.09000
     14 H8        -62.5057    6.6266  -55.4893 H      1 LIG       0.09000
     15 H9        -65.6079    4.9506  -54.3790 H      1 LIG       0.32900
     16 H10       -64.7393    6.3370  -54.2349 H      1 LIG       0.32900
@<TRIPOS>BOND
      1       1       3 1
      2       1       5 1
      3       2       4 1
      4       2       5 1
      5       3       6 1
      6       4       6 1
      7       1       7 1
      8       1       8 1
      9       2       9 1
     10       2      10 1
     11       3      11 1
     12       3      12 1
     13       4      13 1
     14       4      14 1
     15       5      15 1
     16       5      16 1
@<TRIPOS>ALT_TYPE
CGenFF_4.0_ALT_TYPE_SET
CGenFF_4.0 1 CG324 2 CG324 3 CG321 4 CG321 5 NG3P2 6 OG3C61 7 HGA2 8 HGA2 9 HGA2 10 HGA2 11 HGA2 12 HGA2 13 HGA2 14 HGA2 15 HGP2 16 HGP2
@<TRIPOS>MOLECULE
morpholine
 16 16 0 0 0
****
USER_CHARGES
INVALID_CHARGES
Pose:  35 Cluster:  35 Fr_nu: 1155391 TotEn:   -41.65
@<TRIPOS>ATOM
      1 C1        -66.9981    6.6836  -52.8897 C.3    1 LIG       0.20900
      2 C2        -64.5397    6.3908  -52.6863 C.3    1 LIG       0.20900
      3 C3        -66.9878    5.5513  -53.9008 C.3    1 LIG      -0.03300
      4 C4        -64.6501    5.2722  -53.7069 C.3    1 LIG      -0.03300
      5 N1        -65.8425    6.4931  -51.9614 N.4    1 LIG      -0.45600
      6 O1        -65.7410    5.5122  -54.5988 O.3    1 LIG      -0.27400
      7 H1        -66.8588    7.6591  -53.3670 H      1 LIG       0.09000
      8 H2        -67.9082    6.6896  -52.2839 H      1 LIG       0.09000
      9 H3        -63.7635    6.1974  -51.9412 H      1 LIG       0.09000
     10 H4        -64.3689    7.3617  -53.1618 H      1 LIG       0.09000
     11 H5        -67.1746    4.5808  -53.4259 H      1 LIG       0.09000
     12 H6        -67.7765    5.7112  -54.6428 H      1 LIG       0.09000
     13 H7        -63.7361    5.2274  -54.3074 H      1 LIG       0.09000
     14 H8        -64.7771    4.2954  -53.2249 H      1 LIG       0.09000
     15 H9        -65.8048    7.2749  -51.2931 H      1 LIG       0.32900
     16 H10       -65.9902    5.6462  -51.3946 H      1 LIG       0.32900
@<TRIPOS>BOND
      1       1       3 1
      2       1       5 1
      3       2       4 1
      4       2       5 1
      5       3       6 1
      6       4       6 1
      7       1       7 1
      8       1       8 1
      9       2       9 1
     10       2      10 1
     11       3      11 1
     12       3      12 1
     13       4      13 1
     14       4      14 1
     15       5      15 1
     16       5      16 1
@<TRIPOS>ALT_TYPE
CGenFF_4.0_ALT_TYPE_SET
CGenFF_4.0 1 CG324 2 CG324 3 CG321 4 CG321 5 NG3P2 6 OG3C61 7 HGA2 8 HGA2 9 HGA2 10 HGA2 11 HGA2 12 HGA2 13 HGA2 14 HGA2 15 HGP2 16 HGP2
@<TRIPOS>MOLECULE
morpholine
 16 16 0 0 0
****
USER_CHARGES
INVALID_CHARGES
Pose:  36 Cluster:  36 Fr_nu: 1491705 TotEn:   -40.92
@<TRIPOS>ATOM
      1 C1        -57.4067    2.8310  -18.7772 C.3    1 LIG       0.20900
      2 C2        -56.1985    4.7884  -19.7152 C.3    1 LIG       0.20900
      3 C3        -58.6907    3.6258  -18.9338 C.3    1 LIG      -0.03300
      4 C4        -57.5418    5.4869  -19.8266 C.3    1 LIG      -0.03300
      5 N1        -56.4292    3.3142  -19.7991 N.4    1 LIG      -0.45600
      6 O1        -58.4332    5.0262  -18.8086 O.3    1 LIG      -0.27400
      7 H1        -56.9427    2.9928  -17.7988 H      1 LIG       0.09000
      8 H2        -57.5582    1.7618  -18.9477 H      1 LIG       0.09000
      9 H3        -55.5203    5.0614  -20.5278 H      1 LIG       0.09000
     10 H4        -55.7199    4.9758  -18.7488 H      1 LIG       0.09000
     11 H5        -59.1777    3.4255  -19.8956 H      1 LIG       0.09000
     12 H6        -59.3960    3.3480  -18.1443 H      1 LIG       0.09000
     13 H7        -57.4112    6.5648  -19.6884 H      1 LIG       0.09000
     14 H8        -57.9978    5.3328  -20.8120 H      1 LIG       0.09000
     15 H9        -55.5351    2.8180  -19.6823 H      1 LIG       0.32900
     16 H10       -56.7648    3.0699  -20.7414 H      1 LIG       0.32900
@<TRIPOS>BOND
      1       1       3 1
      2       1       5 1
      3       2       4 1
      4       2       5 1
      5       3       6 1
      6       4       6 1
      7       1       7 1
      8       1       8 1
      9       2       9 1
     10       2      10 1
     11       3      11 1
     12       3      12 1
     13       4      13 1
     14       4      14 1
     15       5      15 1
     16       5      16 1
@<TRIPOS>ALT_TYPE
CGenFF_4.0_ALT_TYPE_SET
CGenFF_4.0 1 CG324 2 CG324 3 CG321 4 CG321 5 NG3P2 6 OG3C61 7 HGA2 8 HGA2 9 HGA2 10 HGA2 11 HGA2 12 HGA2 13 HGA2 14 HGA2 15 HGP2 16 HGP2
@<TRIPOS>MOLECULE
morpholine
 16 16 0 0 0
****
USER_CHARGES
INVALID_CHARGES
Pose:  37 Cluster:  37 Fr_nu: 1497372 TotEn:   -40.84
@<TRIPOS>ATOM
      1 C1        -57.2910    4.0778  -19.5286 C.3    1 LIG       0.20900
      2 C2        -55.3380    5.5162  -20.0648 C.3    1 LIG       0.20900
      3 C3        -58.0827    5.3496  -19.2826 C.3    1 LIG      -0.03300
      4 C4        -56.2256    6.7175  -19.7933 C.3    1 LIG      -0.03300
      5 N1        -56.2060    4.3839  -20.5096 N.4    1 LIG      -0.45600
      6 O1        -57.2236    6.3951  -18.8220 O.3    1 LIG      -0.27400
      7 H1        -56.7985    3.7204  -18.6183 H      1 LIG       0.09000
      8 H2        -57.9070    3.2831  -19.9578 H      1 LIG       0.09000
      9 H3        -54.6137    5.7071  -20.8610 H      1 LIG       0.09000
     10 H4        -54.8211    5.1781  -19.1612 H      1 LIG       0.09000
     11 H5        -58.6129    5.6788  -20.1841 H      1 LIG       0.09000
     12 H6        -58.8335    5.1732  -18.5058 H      1 LIG       0.09000
     13 H7        -55.6246    7.5383  -19.3895 H      1 LIG       0.09000
     14 H8        -56.7075    7.0801  -20.7092 H      1 LIG       0.09000
     15 H9        -55.6290    3.5447  -20.6582 H      1 LIG       0.32900
     16 H10       -56.6205    4.6053  -21.4259 H      1 LIG       0.32900
@<TRIPOS>BOND
      1       1       3 1
      2       1       5 1
      3       2       4 1
      4       2       5 1
      5       3       6 1
      6       4       6 1
      7       1       7 1
      8       1       8 1
      9       2       9 1
     10       2      10 1
     11       3      11 1
     12       3      12 1
     13       4      13 1
     14       4      14 1
     15       5      15 1
     16       5      16 1
@<TRIPOS>ALT_TYPE
CGenFF_4.0_ALT_TYPE_SET
CGenFF_4.0 1 CG324 2 CG324 3 CG321 4 CG321 5 NG3P2 6 OG3C61 7 HGA2 8 HGA2 9 HGA2 10 HGA2 11 HGA2 12 HGA2 13 HGA2 14 HGA2 15 HGP2 16 HGP2
@<TRIPOS>MOLECULE
morpholine
 16 16 0 0 0
****
USER_CHARGES
INVALID_CHARGES
Pose:  38 Cluster:  38 Fr_nu: 1497254 TotEn:   -40.04
@<TRIPOS>ATOM
      1 C1        -57.1845    4.2942  -19.6023 C.3    1 LIG       0.20900
      2 C2        -54.9635    4.5191  -18.5126 C.3    1 LIG       0.20900
      3 C3        -56.9105    5.6171  -20.2949 C.3    1 LIG      -0.03300
      4 C4        -54.7981    5.8306  -19.2593 C.3    1 LIG      -0.03300
      5 N1        -55.8738    3.6398  -19.3073 N.4    1 LIG      -0.45600
      6 O1        -56.0695    6.4429  -19.4862 O.3    1 LIG      -0.27400
      7 H1        -57.6887    4.4332  -18.6404 H      1 LIG       0.09000
      8 H2        -57.7594    3.6090  -20.2310 H      1 LIG       0.09000
      9 H3        -54.0158    3.9877  -18.3926 H      1 LIG       0.09000
     10 H4        -55.4392    4.6619  -17.5372 H      1 LIG       0.09000
     11 H5        -56.4485    5.4725  -21.2787 H      1 LIG       0.09000
     12 H6        -57.8511    6.1552  -20.4495 H      1 LIG       0.09000
     13 H7        -54.1994    6.5244  -18.6608 H      1 LIG       0.09000
     14 H8        -54.2819    5.6892  -20.2164 H      1 LIG       0.09000
     15 H9        -56.0348    2.7601  -18.7980 H      1 LIG       0.32900
     16 H10       -55.4140    3.3733  -20.1893 H      1 LIG       0.32900
@<TRIPOS>BOND
      1       1       3 1
      2       1       5 1
      3       2       4 1
      4       2       5 1
      5       3       6 1
      6       4       6 1
      7       1       7 1
      8       1       8 1
      9       2       9 1
     10       2      10 1
     11       3      11 1
     12       3      12 1
     13       4      13 1
     14       4      14 1
     15       5      15 1
     16       5      16 1
@<TRIPOS>ALT_TYPE
CGenFF_4.0_ALT_TYPE_SET
CGenFF_4.0 1 CG324 2 CG324 3 CG321 4 CG321 5 NG3P2 6 OG3C61 7 HGA2 8 HGA2 9 HGA2 10 HGA2 11 HGA2 12 HGA2 13 HGA2 14 HGA2 15 HGP2 16 HGP2
@<TRIPOS>MOLECULE
morpholine
 16 16 0 0 0
****
USER_CHARGES
INVALID_CHARGES
Pose:  39 Cluster:  39 Fr_nu: 1100743 TotEn:   -39.51
@<TRIPOS>ATOM
      1 C1        -62.0267   -8.7132  -53.8484 C.3    1 LIG       0.20900
      2 C2        -60.8154  -10.5994  -52.7779 C.3    1 LIG       0.20900
      3 C3        -61.0452   -8.8177  -55.0019 C.3    1 LIG      -0.03300
      4 C4        -59.8938  -10.6119  -53.9842 C.3    1 LIG      -0.03300
      5 N1        -62.1407  -10.0582  -53.2071 N.4    1 LIG      -0.45600
      6 O1        -59.7806   -9.3013  -54.5433 O.3    1 LIG      -0.27400
      7 H1        -61.6743   -8.0253  -53.0729 H      1 LIG       0.09000
      8 H2        -63.0268   -8.4222  -54.1808 H      1 LIG       0.09000
      9 H3        -60.9847  -11.6012  -52.3748 H      1 LIG       0.09000
     10 H4        -60.4468   -9.9356  -51.9895 H      1 LIG       0.09000
     11 H5        -61.4223   -9.4703  -55.7983 H      1 LIG       0.09000
     12 H6        -60.8812   -7.8275  -55.4385 H      1 LIG       0.09000
     13 H7        -58.8912  -10.9294  -53.6809 H      1 LIG       0.09000
     14 H8        -60.2432  -11.3110  -54.7535 H      1 LIG       0.09000
     15 H9        -62.7691  -10.0002  -52.3942 H      1 LIG       0.32900
     16 H10       -62.5876  -10.7164  -53.8609 H      1 LIG       0.32900
@<TRIPOS>BOND
      1       1       3 1
      2       1       5 1
      3       2       4 1
      4       2       5 1
      5       3       6 1
      6       4       6 1
      7       1       7 1
      8       1       8 1
      9       2       9 1
     10       2      10 1
     11       3      11 1
     12       3      12 1
     13       4      13 1
     14       4      14 1
     15       5      15 1
     16       5      16 1
@<TRIPOS>ALT_TYPE
CGenFF_4.0_ALT_TYPE_SET
CGenFF_4.0 1 CG324 2 CG324 3 CG321 4 CG321 5 NG3P2 6 OG3C61 7 HGA2 8 HGA2 9 HGA2 10 HGA2 11 HGA2 12 HGA2 13 HGA2 14 HGA2 15 HGP2 16 HGP2
@<TRIPOS>MOLECULE
morpholine
 16 16 0 0 0
****
USER_CHARGES
INVALID_CHARGES
Pose:  40 Cluster:  40 Fr_nu: 152800 TotEn:   -36.88
@<TRIPOS>ATOM
      1 C1        -62.3470    8.6157  -32.8737 C.3    1 LIG       0.20900
      2 C2        -64.1352    9.4438  -31.3613 C.3    1 LIG       0.20900
      3 C3        -61.3396    9.2357  -31.9222 C.3    1 LIG      -0.03300
      4 C4        -63.0401   10.0225  -30.4835 C.3    1 LIG      -0.03300
      5 N1        -63.5746    8.2689  -32.0953 N.4    1 LIG      -0.45600
      6 O1        -61.9008   10.3774  -31.2703 O.3    1 LIG      -0.27400
      7 H1        -62.6586    9.3182  -33.6536 H      1 LIG       0.09000
      8 H2        -61.9746    7.6934  -33.3276 H      1 LIG       0.09000
      9 H3        -64.9900    9.0899  -30.7791 H      1 LIG       0.09000
     10 H4        -64.4690   10.1574  -32.1212 H      1 LIG       0.09000
     11 H5        -60.9938    8.5157  -31.1710 H      1 LIG       0.09000
     12 H6        -60.4618    9.5736  -32.4819 H      1 LIG       0.09000
     13 H7        -63.4002   10.9329  -29.9941 H      1 LIG       0.09000
     14 H8        -62.7392    9.3209  -29.6961 H      1 LIG       0.09000
     15 H9        -64.2885    7.8863  -32.7303 H      1 LIG       0.32900
     16 H10       -63.3595    7.5148  -31.4279 H      1 LIG       0.32900
@<TRIPOS>BOND
      1       1       3 1
      2       1       5 1
      3       2       4 1
      4       2       5 1
      5       3       6 1
      6       4       6 1
      7       1       7 1
      8       1       8 1
      9       2       9 1
     10       2      10 1
     11       3      11 1
     12       3      12 1
     13       4      13 1
     14       4      14 1
     15       5      15 1
     16       5      16 1
@<TRIPOS>ALT_TYPE
CGenFF_4.0_ALT_TYPE_SET
CGenFF_4.0 1 CG324 2 CG324 3 CG321 4 CG321 5 NG3P2 6 OG3C61 7 HGA2 8 HGA2 9 HGA2 10 HGA2 11 HGA2 12 HGA2 13 HGA2 14 HGA2 15 HGP2 16 HGP2
@<TRIPOS>MOLECULE
morpholine
 16 16 0 0 0
****
USER_CHARGES
INVALID_CHARGES
Pose:  41 Cluster:  41 Fr_nu: 828641 TotEn:   -36.32
@<TRIPOS>ATOM
      1 C1        -60.7747    8.2953  -32.2420 C.3    1 LIG       0.20900
      2 C2        -63.0792    9.2186  -32.1543 C.3    1 LIG       0.20900
      3 C3        -60.5826    8.8039  -30.8246 C.3    1 LIG      -0.03300
      4 C4        -62.7744    9.6812  -30.7408 C.3    1 LIG      -0.03300
      5 N1        -62.2298    8.0250  -32.4494 N.4    1 LIG      -0.45600
      6 O1        -61.3814    9.9669  -30.5954 O.3    1 LIG      -0.27400
      7 H1        -60.4858    9.0435  -32.9874 H      1 LIG       0.09000
      8 H2        -60.2381    7.3601  -32.4227 H      1 LIG       0.09000
      9 H3        -64.1229    8.9172  -32.2761 H      1 LIG       0.09000
     10 H4        -62.8196    9.9790  -32.8975 H      1 LIG       0.09000
     11 H5        -60.8277    8.0363  -30.0809 H      1 LIG       0.09000
     12 H6        -59.5363    9.0869  -30.6720 H      1 LIG       0.09000
     13 H7        -63.3248   10.6025  -30.5259 H      1 LIG       0.09000
     14 H8        -63.0762    8.9346  -29.9964 H      1 LIG       0.09000
     15 H9        -62.3887    7.7200  -33.4194 H      1 LIG       0.32900
     16 H10       -62.5231    7.2365  -31.8556 H      1 LIG       0.32900
@<TRIPOS>BOND
      1       1       3 1
      2       1       5 1
      3       2       4 1
      4       2       5 1
      5       3       6 1
      6       4       6 1
      7       1       7 1
      8       1       8 1
      9       2       9 1
     10       2      10 1
     11       3      11 1
     12       3      12 1
     13       4      13 1
     14       4      14 1
     15       5      15 1
     16       5      16 1
@<TRIPOS>ALT_TYPE
CGenFF_4.0_ALT_TYPE_SET
CGenFF_4.0 1 CG324 2 CG324 3 CG321 4 CG321 5 NG3P2 6 OG3C61 7 HGA2 8 HGA2 9 HGA2 10 HGA2 11 HGA2 12 HGA2 13 HGA2 14 HGA2 15 HGP2 16 HGP2
@<TRIPOS>MOLECULE
morpholine
 16 16 0 0 0
****
USER_CHARGES
INVALID_CHARGES
Pose:  42 Cluster:  42 Fr_nu: 151516 TotEn:   -36.13
@<TRIPOS>ATOM
      1 C1        -61.8599    8.4427  -32.8568 C.3    1 LIG       0.20900
      2 C2        -62.1135    9.6629  -30.7079 C.3    1 LIG       0.20900
      3 C3        -60.4537    8.0800  -32.4145 C.3    1 LIG      -0.03300
      4 C4        -60.6950    9.2397  -30.3706 C.3    1 LIG      -0.03300
      5 N1        -62.6969    8.6469  -31.6356 N.4    1 LIG      -0.45600
      6 O1        -59.9179    9.0942  -31.5614 O.3    1 LIG      -0.27400
      7 H1        -61.8829    9.3853  -33.4135 H      1 LIG       0.09000
      8 H2        -62.3266    7.6485  -33.4455 H      1 LIG       0.09000
      9 H3        -62.7546    9.7067  -29.8236 H      1 LIG       0.09000
     10 H4        -62.1387   10.6209  -31.2368 H      1 LIG       0.09000
     11 H5        -60.4268    7.1128  -31.8987 H      1 LIG       0.09000
     12 H6        -59.7992    8.0045  -33.2886 H      1 LIG       0.09000
     13 H7        -60.2159   10.0076  -29.7553 H      1 LIG       0.09000
     14 H8        -60.6766    8.3019  -29.8026 H      1 LIG       0.09000
     15 H9        -63.6449    8.9366  -31.9122 H      1 LIG       0.32900
     16 H10       -62.8104    7.7513  -31.1404 H      1 LIG       0.32900
@<TRIPOS>BOND
      1       1       3 1
      2       1       5 1
      3       2       4 1
      4       2       5 1
      5       3       6 1
      6       4       6 1
      7       1       7 1
      8       1       8 1
      9       2       9 1
     10       2      10 1
     11       3      11 1
     12       3      12 1
     13       4      13 1
     14       4      14 1
     15       5      15 1
     16       5      16 1
@<TRIPOS>ALT_TYPE
CGenFF_4.0_ALT_TYPE_SET
CGenFF_4.0 1 CG324 2 CG324 3 CG321 4 CG321 5 NG3P2 6 OG3C61 7 HGA2 8 HGA2 9 HGA2 10 HGA2 11 HGA2 12 HGA2 13 HGA2 14 HGA2 15 HGP2 16 HGP2
@<TRIPOS>MOLECULE
morpholine
 16 16 0 0 0
****
USER_CHARGES
INVALID_CHARGES
Pose:  43 Cluster:  43 Fr_nu: 694193 TotEn:   -34.09
@<TRIPOS>ATOM
      1 C1        -81.3506  -10.8978  -31.0851 C.3    1 LIG       0.20900
      2 C2        -82.8405  -12.8825  -30.9750 C.3    1 LIG       0.20900
      3 C3        -81.1653  -11.0299  -29.5841 C.3    1 LIG      -0.03300
      4 C4        -82.5814  -12.9178  -29.4795 C.3    1 LIG      -0.03300
      5 N1        -81.6605  -12.2505  -31.6395 N.4    1 LIG      -0.45600
      6 O1        -82.3291  -11.6016  -28.9825 O.3    1 LIG      -0.27400
      7 H1        -82.1997  -10.2540  -31.3369 H      1 LIG       0.09000
      8 H2        -80.4468  -10.5378  -31.5838 H      1 LIG       0.09000
      9 H3        -82.9594  -13.8830  -31.3991 H      1 LIG       0.09000
     10 H4        -83.7085  -12.2642  -31.2244 H      1 LIG       0.09000
     11 H5        -80.2863  -11.6363  -29.3351 H      1 LIG       0.09000
     12 H6        -81.0174  -10.0398  -29.1414 H      1 LIG       0.09000
     13 H7        -83.4641  -13.3036  -28.9598 H      1 LIG       0.09000
     14 H8        -81.7382  -13.5730  -29.2300 H      1 LIG       0.09000
     15 H9        -81.8331  -12.1768  -32.6514 H      1 LIG       0.32900
     16 H10       -80.8383  -12.8622  -31.5389 H      1 LIG       0.32900
@<TRIPOS>BOND
      1       1       3 1
      2       1       5 1
      3       2       4 1
      4       2       5 1
      5       3       6 1
      6       4       6 1
      7       1       7 1
      8       1       8 1
      9       2       9 1
     10       2      10 1
     11       3      11 1
     12       3      12 1
     13       4      13 1
     14       4      14 1
     15       5      15 1
     16       5      16 1
@<TRIPOS>ALT_TYPE
CGenFF_4.0_ALT_TYPE_SET
CGenFF_4.0 1 CG324 2 CG324 3 CG321 4 CG321 5 NG3P2 6 OG3C61 7 HGA2 8 HGA2 9 HGA2 10 HGA2 11 HGA2 12 HGA2 13 HGA2 14 HGA2 15 HGP2 16 HGP2
@<TRIPOS>MOLECULE
morpholine
 16 16 0 0 0
****
USER_CHARGES
INVALID_CHARGES
Pose:  44 Cluster:  44 Fr_nu: 1497227 TotEn:   -34.06
@<TRIPOS>ATOM
      1 C1        -56.5438    3.5351  -18.4376 C.3    1 LIG       0.20900
      2 C2        -55.5046    5.6268  -19.2835 C.3    1 LIG       0.20900
      3 C3        -57.5030    3.6090  -19.6120 C.3    1 LIG      -0.03300
      4 C4        -56.5142    5.5977  -20.4169 C.3    1 LIG      -0.03300
      5 N1        -55.2750    4.2230  -18.8252 N.4    1 LIG      -0.45600
      6 O1        -57.7259    4.9683  -19.9940 O.3    1 LIG      -0.27400
      7 H1        -56.9309    4.0630  -17.5599 H      1 LIG       0.09000
      8 H2        -56.2911    2.5047  -18.1736 H      1 LIG       0.09000
      9 H3        -54.5392    6.0316  -19.5983 H      1 LIG       0.09000
     10 H4        -55.8791    6.1816  -18.4175 H      1 LIG       0.09000
     11 H5        -57.1346    3.0399  -20.4738 H      1 LIG       0.09000
     12 H6        -58.4703    3.1836  -19.3266 H      1 LIG       0.09000
     13 H7        -56.7612    6.6203  -20.7192 H      1 LIG       0.09000
     14 H8        -56.1186    5.0790  -21.2984 H      1 LIG       0.09000
     15 H9        -54.6253    4.2228  -18.0270 H      1 LIG       0.32900
     16 H10       -54.8053    3.6887  -19.5696 H      1 LIG       0.32900
@<TRIPOS>BOND
      1       1       3 1
      2       1       5 1
      3       2       4 1
      4       2       5 1
      5       3       6 1
      6       4       6 1
      7       1       7 1
      8       1       8 1
      9       2       9 1
     10       2      10 1
     11       3      11 1
     12       3      12 1
     13       4      13 1
     14       4      14 1
     15       5      15 1
     16       5      16 1
@<TRIPOS>ALT_TYPE
CGenFF_4.0_ALT_TYPE_SET
CGenFF_4.0 1 CG324 2 CG324 3 CG321 4 CG321 5 NG3P2 6 OG3C61 7 HGA2 8 HGA2 9 HGA2 10 HGA2 11 HGA2 12 HGA2 13 HGA2 14 HGA2 15 HGP2 16 HGP2
@<TRIPOS>MOLECULE
morpholine
 16 16 0 0 0
****
USER_CHARGES
INVALID_CHARGES
Pose:  45 Cluster:  45 Fr_nu: 318290 TotEn:   -33.79
@<TRIPOS>ATOM
      1 C1        -60.8946  -20.1389  -39.6646 C.3    1 LIG       0.20900
      2 C2        -61.7972  -22.4516  -39.5755 C.3    1 LIG       0.20900
      3 C3        -59.5116  -20.7494  -39.8037 C.3    1 LIG      -0.03300
      4 C4        -60.3700  -22.9487  -39.7198 C.3    1 LIG      -0.03300
      5 N1        -61.8910  -21.1055  -40.2179 N.4    1 LIG      -0.45600
      6 O1        -59.4527  -22.0160  -39.1437 O.3    1 LIG      -0.27400
      7 H1        -61.1655  -19.9753  -38.6164 H      1 LIG       0.09000
      8 H2        -60.9942  -19.2067  -40.2270 H      1 LIG       0.09000
      9 H3        -62.5166  -23.1051  -40.0757 H      1 LIG       0.09000
     10 H4        -62.0787  -22.3180  -38.5262 H      1 LIG       0.09000
     11 H5        -59.2239  -20.8683  -40.8551 H      1 LIG       0.09000
     12 H6        -58.7702  -20.0967  -39.3320 H      1 LIG       0.09000
     13 H7        -60.2531  -23.8983  -39.1882 H      1 LIG       0.09000
     14 H8        -60.1062  -23.1231  -40.7699 H      1 LIG       0.09000
     15 H9        -62.8411  -20.7297  -40.0939 H      1 LIG       0.32900
     16 H10       -61.7561  -21.1974  -41.2346 H      1 LIG       0.32900
@<TRIPOS>BOND
      1       1       3 1
      2       1       5 1
      3       2       4 1
      4       2       5 1
      5       3       6 1
      6       4       6 1
      7       1       7 1
      8       1       8 1
      9       2       9 1
     10       2      10 1
     11       3      11 1
     12       3      12 1
     13       4      13 1
     14       4      14 1
     15       5      15 1
     16       5      16 1
@<TRIPOS>ALT_TYPE
CGenFF_4.0_ALT_TYPE_SET
CGenFF_4.0 1 CG324 2 CG324 3 CG321 4 CG321 5 NG3P2 6 OG3C61 7 HGA2 8 HGA2 9 HGA2 10 HGA2 11 HGA2 12 HGA2 13 HGA2 14 HGA2 15 HGP2 16 HGP2
@<TRIPOS>MOLECULE
morpholine
 16 16 0 0 0
****
USER_CHARGES
INVALID_CHARGES
Pose:  46 Cluster:  46 Fr_nu: 356763 TotEn:   -32.93
@<TRIPOS>ATOM
      1 C1        -62.7276    9.1904  -31.7892 C.3    1 LIG       0.20900
      2 C2        -60.4937    9.1221  -30.7049 C.3    1 LIG       0.20900
      3 C3        -62.1413    8.3518  -32.9107 C.3    1 LIG      -0.03300
      4 C4        -60.0171    8.2861  -31.8792 C.3    1 LIG      -0.03300
      5 N1        -61.9623    8.9010  -30.5387 N.4    1 LIG      -0.45600
      6 O1        -60.7456    8.6210  -33.0624 O.3    1 LIG      -0.27400
      7 H1        -62.6196   10.2629  -31.9815 H      1 LIG       0.09000
      8 H2        -63.7761    8.9483  -31.5959 H      1 LIG       0.09000
      9 H3        -60.0101    8.8346  -29.7677 H      1 LIG       0.09000
     10 H4        -60.3567   10.1931  -30.8841 H      1 LIG       0.09000
     11 H5        -62.2929    7.2797  -32.7381 H      1 LIG       0.09000
     12 H6        -62.6309    8.6049  -33.8563 H      1 LIG       0.09000
     13 H7        -58.9594    8.4899  -32.0737 H      1 LIG       0.09000
     14 H8        -60.1153    7.2125  -31.6782 H      1 LIG       0.09000
     15 H9        -62.3156    9.4922  -29.7739 H      1 LIG       0.32900
     16 H10       -62.1346    7.9293  -30.2448 H      1 LIG       0.32900
@<TRIPOS>BOND
      1       1       3 1
      2       1       5 1
      3       2       4 1
      4       2       5 1
      5       3       6 1
      6       4       6 1
      7       1       7 1
      8       1       8 1
      9       2       9 1
     10       2      10 1
     11       3      11 1
     12       3      12 1
     13       4      13 1
     14       4      14 1
     15       5      15 1
     16       5      16 1
@<TRIPOS>ALT_TYPE
CGenFF_4.0_ALT_TYPE_SET
CGenFF_4.0 1 CG324 2 CG324 3 CG321 4 CG321 5 NG3P2 6 OG3C61 7 HGA2 8 HGA2 9 HGA2 10 HGA2 11 HGA2 12 HGA2 13 HGA2 14 HGA2 15 HGP2 16 HGP2
@<TRIPOS>MOLECULE
morpholine
 16 16 0 0 0
****
USER_CHARGES
INVALID_CHARGES
Pose:  47 Cluster:  47 Fr_nu: 1491627 TotEn:   -32.86
@<TRIPOS>ATOM
      1 C1        -56.7543    4.7475  -19.9182 C.3    1 LIG       0.20900
      2 C2        -55.2368    6.6558  -19.4423 C.3    1 LIG       0.20900
      3 C3        -57.8010    5.7637  -20.3382 C.3    1 LIG      -0.03300
      4 C4        -56.3577    7.5785  -19.8864 C.3    1 LIG      -0.03300
      5 N1        -55.4036    5.3462  -20.1427 N.4    1 LIG      -0.45600
      6 O1        -57.6310    6.9869  -19.6184 O.3    1 LIG      -0.27400
      7 H1        -56.8189    4.5115  -18.8510 H      1 LIG       0.09000
      8 H2        -56.8085    3.8290  -20.5088 H      1 LIG       0.09000
      9 H3        -54.2500    7.0455  -19.7052 H      1 LIG       0.09000
     10 H4        -55.2828    6.4450  -18.3692 H      1 LIG       0.09000
     11 H5        -57.7647    5.9626  -21.4159 H      1 LIG       0.09000
     12 H6        -58.8005    5.3816  -20.1081 H      1 LIG       0.09000
     13 H7        -56.3062    8.5188  -19.3285 H      1 LIG       0.09000
     14 H8        -56.2827    7.8224  -20.9529 H      1 LIG       0.09000
     15 H9        -54.6782    4.6896  -19.8234 H      1 LIG       0.32900
     16 H10       -55.2441    5.4713  -21.1523 H      1 LIG       0.32900
@<TRIPOS>BOND
      1       1       3 1
      2       1       5 1
      3       2       4 1
      4       2       5 1
      5       3       6 1
      6       4       6 1
      7       1       7 1
      8       1       8 1
      9       2       9 1
     10       2      10 1
     11       3      11 1
     12       3      12 1
     13       4      13 1
     14       4      14 1
     15       5      15 1
     16       5      16 1
@<TRIPOS>ALT_TYPE
CGenFF_4.0_ALT_TYPE_SET
CGenFF_4.0 1 CG324 2 CG324 3 CG321 4 CG321 5 NG3P2 6 OG3C61 7 HGA2 8 HGA2 9 HGA2 10 HGA2 11 HGA2 12 HGA2 13 HGA2 14 HGA2 15 HGP2 16 HGP2
@<TRIPOS>MOLECULE
morpholine
 16 16 0 0 0
****
USER_CHARGES
INVALID_CHARGES
Pose:  48 Cluster:  48 Fr_nu: 1497486 TotEn:   -31.94
@<TRIPOS>ATOM
      1 C1        -58.2808    4.9850  -19.8663 C.3    1 LIG       0.20900
      2 C2        -55.9465    4.3342  -19.3202 C.3    1 LIG       0.20900
      3 C3        -57.7048    6.0610  -20.7692 C.3    1 LIG      -0.03300
      4 C4        -55.4849    5.4416  -20.2505 C.3    1 LIG      -0.03300
      5 N1        -57.2910    3.8689  -19.7775 N.4    1 LIG      -0.45600
      6 O1        -56.4389    6.5058  -20.2764 O.3    1 LIG      -0.27400
      7 H1        -58.4358    5.3482  -18.8451 H      1 LIG       0.09000
      8 H2        -59.2113    4.5680  -20.2607 H      1 LIG       0.09000
      9 H3        -55.2764    3.4708  -19.3386 H      1 LIG       0.09000
     10 H4        -56.0712    4.6899  -18.2926 H      1 LIG       0.09000
     11 H5        -57.5950    5.7089  -21.8018 H      1 LIG       0.09000
     12 H6        -58.3747    6.9265  -20.7867 H      1 LIG       0.09000
     13 H7        -54.5375    5.8559  -19.8916 H      1 LIG       0.09000
     14 H8        -55.3190    5.0716  -21.2694 H      1 LIG       0.09000
     15 H9        -57.6430    3.1466  -19.1345 H      1 LIG       0.32900
     16 H10       -57.2043    3.4097  -20.6951 H      1 LIG       0.32900
@<TRIPOS>BOND
      1       1       3 1
      2       1       5 1
      3       2       4 1
      4       2       5 1
      5       3       6 1
      6       4       6 1
      7       1       7 1
      8       1       8 1
      9       2       9 1
     10       2      10 1
     11       3      11 1
     12       3      12 1
     13       4      13 1
     14       4      14 1
     15       5      15 1
     16       5      16 1
@<TRIPOS>ALT_TYPE
CGenFF_4.0_ALT_TYPE_SET
CGenFF_4.0 1 CG324 2 CG324 3 CG321 4 CG321 5 NG3P2 6 OG3C61 7 HGA2 8 HGA2 9 HGA2 10 HGA2 11 HGA2 12 HGA2 13 HGA2 14 HGA2 15 HGP2 16 HGP2
@<TRIPOS>MOLECULE
morpholine
 16 16 0 0 0
****
USER_CHARGES
INVALID_CHARGES
Pose:  49 Cluster:  49 Fr_nu: 827608 TotEn:   -31.29
@<TRIPOS>ATOM
      1 C1        -61.2540  -19.7070  -40.2038 C.3    1 LIG       0.20900
      2 C2        -61.0639  -21.4727  -38.4668 C.3    1 LIG       0.20900
      3 C3        -59.7406  -19.5937  -40.1673 C.3    1 LIG      -0.03300
      4 C4        -59.5596  -21.2734  -38.5161 C.3    1 LIG      -0.03300
      5 N1        -61.6298  -21.0952  -39.7975 N.4    1 LIG      -0.45600
      6 O1        -59.2431  -19.9249  -38.8689 O.3    1 LIG      -0.27400
      7 H1        -61.7319  -19.0308  -39.4873 H      1 LIG       0.09000
      8 H2        -61.6580  -19.5375  -41.2055 H      1 LIG       0.09000
      9 H3        -61.3384  -22.5135  -38.2765 H      1 LIG       0.09000
     10 H4        -61.5382  -20.8189  -37.7281 H      1 LIG       0.09000
     11 H5        -59.2669  -20.2371  -40.9183 H      1 LIG       0.09000
     12 H6        -59.4418  -18.5629  -40.3822 H      1 LIG       0.09000
     13 H7        -59.1280  -21.4667  -37.5291 H      1 LIG       0.09000
     14 H8        -59.0832  -21.9606  -39.2256 H      1 LIG       0.09000
     15 H9        -62.6550  -21.1815  -39.7732 H      1 LIG       0.32900
     16 H10       -61.3086  -21.7635  -40.5119 H      1 LIG       0.32900
@<TRIPOS>BOND
      1       1       3 1
      2       1       5 1
      3       2       4 1
      4       2       5 1
      5       3       6 1
      6       4       6 1
      7       1       7 1
      8       1       8 1
      9       2       9 1
     10       2      10 1
     11       3      11 1
     12       3      12 1
     13       4      13 1
     14       4      14 1
     15       5      15 1
     16       5      16 1
@<TRIPOS>ALT_TYPE
CGenFF_4.0_ALT_TYPE_SET
CGenFF_4.0 1 CG324 2 CG324 3 CG321 4 CG321 5 NG3P2 6 OG3C61 7 HGA2 8 HGA2 9 HGA2 10 HGA2 11 HGA2 12 HGA2 13 HGA2 14 HGA2 15 HGP2 16 HGP2
@<TRIPOS>MOLECULE
morpholine
 16 16 0 0 0
****
USER_CHARGES
INVALID_CHARGES
Pose:  50 Cluster:  50 Fr_nu: 1491669 TotEn:   -30.85
@<TRIPOS>ATOM
      1 C1        -57.2845    5.8085  -20.1335 C.3    1 LIG       0.20900
      2 C2        -55.0505    5.4464  -19.1094 C.3    1 LIG       0.20900
      3 C3        -56.7515    7.1183  -20.6857 C.3    1 LIG      -0.03300
      4 C4        -54.6267    6.7736  -19.7125 C.3    1 LIG      -0.03300
      5 N1        -56.1343    4.8699  -19.9616 N.4    1 LIG      -0.45600
      6 O1        -55.7463    7.6553  -19.8228 O.3    1 LIG      -0.27400
      7 H1        -57.7357    5.9355  -19.1440 H      1 LIG       0.09000
      8 H2        -57.9978    5.3328  -20.8120 H      1 LIG       0.09000
      9 H3        -54.2322    4.7220  -19.0841 H      1 LIG       0.09000
     10 H4        -55.4727    5.5698  -18.1071 H      1 LIG       0.09000
     11 H5        -56.3431    6.9969  -21.6960 H      1 LIG       0.09000
     12 H6        -57.5619    7.8516  -20.7448 H      1 LIG       0.09000
     13 H7        -53.8888    7.2562  -19.0639 H      1 LIG       0.09000
     14 H8        -54.1643    6.6413  -20.6980 H      1 LIG       0.09000
     15 H9        -56.4675    3.9890  -19.5468 H      1 LIG       0.32900
     16 H10       -55.7520    4.6188  -20.8842 H      1 LIG       0.32900
@<TRIPOS>BOND
      1       1       3 1
      2       1       5 1
      3       2       4 1
      4       2       5 1
      5       3       6 1
      6       4       6 1
      7       1       7 1
      8       1       8 1
      9       2       9 1
     10       2      10 1
     11       3      11 1
     12       3      12 1
     13       4      13 1
     14       4      14 1
     15       5      15 1
     16       5      16 1
@<TRIPOS>ALT_TYPE
CGenFF_4.0_ALT_TYPE_SET
CGenFF_4.0 1 CG324 2 CG324 3 CG321 4 CG321 5 NG3P2 6 OG3C61 7 HGA2 8 HGA2 9 HGA2 10 HGA2 11 HGA2 12 HGA2 13 HGA2 14 HGA2 15 HGP2 16 HGP2
@<TRIPOS>MOLECULE
morpholine
 16 16 0 0 0
****
USER_CHARGES
INVALID_CHARGES
Pose:  51 Cluster:  51 Fr_nu: 1497362 TotEn:   -30.59
@<TRIPOS>ATOM
      1 C1        -57.2910    4.0778  -19.5286 C.3    1 LIG       0.20900
      2 C2        -57.2685    6.1866  -20.8413 C.3    1 LIG       0.20900
      3 C3        -58.7918    4.2552  -19.3844 C.3    1 LIG      -0.03300
      4 C4        -58.7706    6.2602  -20.6335 C.3    1 LIG      -0.03300
      5 N1        -56.8590    4.7502  -20.7914 N.4    1 LIG      -0.45600
      6 O1        -59.1374    5.6422  -19.3979 O.3    1 LIG      -0.27400
      7 H1        -56.7422    4.5603  -18.7132 H      1 LIG       0.09000
      8 H2        -57.0036    3.0255  -19.6022 H      1 LIG       0.09000
      9 H3        -56.9646    6.5812  -21.8144 H      1 LIG       0.09000
     10 H4        -56.7206    6.6963  -20.0425 H      1 LIG       0.09000
     11 H5        -59.3407    3.7312  -20.1759 H      1 LIG       0.09000
     12 H6        -59.1226    3.8420  -18.4263 H      1 LIG       0.09000
     13 H7        -59.0870    7.3069  -20.5860 H      1 LIG       0.09000
     14 H8        -59.3171    5.7868  -21.4580 H      1 LIG       0.09000
     15 H9        -55.8368    4.6796  -20.8870 H      1 LIG       0.32900
     16 H10       -57.2520    4.2503  -21.6013 H      1 LIG       0.32900
@<TRIPOS>BOND
      1       1       3 1
      2       1       5 1
      3       2       4 1
      4       2       5 1
      5       3       6 1
      6       4       6 1
      7       1       7 1
      8       1       8 1
      9       2       9 1
     10       2      10 1
     11       3      11 1
     12       3      12 1
     13       4      13 1
     14       4      14 1
     15       5      15 1
     16       5      16 1
@<TRIPOS>ALT_TYPE
CGenFF_4.0_ALT_TYPE_SET
CGenFF_4.0 1 CG324 2 CG324 3 CG321 4 CG321 5 NG3P2 6 OG3C61 7 HGA2 8 HGA2 9 HGA2 10 HGA2 11 HGA2 12 HGA2 13 HGA2 14 HGA2 15 HGP2 16 HGP2
@<TRIPOS>MOLECULE
morpholine
 16 16 0 0 0
****
USER_CHARGES
INVALID_CHARGES
Pose:  52 Cluster:  52 Fr_nu: 759706 TotEn:   -29.84
@<TRIPOS>ATOM
      1 C1        -61.2975  -20.4880  -39.6501 C.3    1 LIG       0.20900
      2 C2        -61.4357  -22.5171  -38.2237 C.3    1 LIG       0.20900
      3 C3        -59.7991  -20.4931  -39.4061 C.3    1 LIG      -0.03300
      4 C4        -59.9304  -22.4232  -38.0503 C.3    1 LIG      -0.03300
      5 N1        -61.7959  -21.8920  -39.5325 N.4    1 LIG      -0.45600
      6 O1        -59.4998  -21.0625  -38.1297 O.3    1 LIG      -0.27400
      7 H1        -61.8324  -19.9015  -38.8960 H      1 LIG       0.09000
      8 H2        -61.5527  -20.1320  -40.6518 H      1 LIG       0.09000
      9 H3        -61.7869  -23.5520  -38.2463 H      1 LIG       0.09000
     10 H4        -61.9713  -21.9565  -37.4511 H      1 LIG       0.09000
     11 H5        -59.2619  -21.0415  -40.1891 H      1 LIG       0.09000
     12 H6        -59.4211  -19.4659  -39.4061 H      1 LIG       0.09000
     13 H7        -59.6470  -22.8024  -37.0635 H      1 LIG       0.09000
     14 H8        -59.3984  -23.0216  -38.7997 H      1 LIG       0.09000
     15 H9        -62.8181  -21.9058  -39.6515 H      1 LIG       0.32900
     16 H10       -61.4160  -22.4596  -40.3030 H      1 LIG       0.32900
@<TRIPOS>BOND
      1       1       3 1
      2       1       5 1
      3       2       4 1
      4       2       5 1
      5       3       6 1
      6       4       6 1
      7       1       7 1
      8       1       8 1
      9       2       9 1
     10       2      10 1
     11       3      11 1
     12       3      12 1
     13       4      13 1
     14       4      14 1
     15       5      15 1
     16       5      16 1
@<TRIPOS>ALT_TYPE
CGenFF_4.0_ALT_TYPE_SET
CGenFF_4.0 1 CG324 2 CG324 3 CG321 4 CG321 5 NG3P2 6 OG3C61 7 HGA2 8 HGA2 9 HGA2 10 HGA2 11 HGA2 12 HGA2 13 HGA2 14 HGA2 15 HGP2 16 HGP2
@<TRIPOS>MOLECULE
morpholine
 16 16 0 0 0
****
USER_CHARGES
INVALID_CHARGES
Pose:  53 Cluster:  53 Fr_nu: 1010645 TotEn:   -29.78
@<TRIPOS>ATOM
      1 C1        -60.4198  -20.7311  -40.2766 C.3    1 LIG       0.20900
      2 C2        -62.0704  -22.3817  -39.4270 C.3    1 LIG       0.20900
      3 C3        -60.0934  -20.4047  -38.8304 C.3    1 LIG      -0.03300
      4 C4        -61.6625  -21.9750  -38.0224 C.3    1 LIG      -0.03300
      5 N1        -60.9113  -22.1411  -40.3391 N.4    1 LIG      -0.45600
      6 O1        -61.2373  -20.6105  -37.9983 O.3    1 LIG      -0.27400
      7 H1        -61.2260  -20.1008  -40.6659 H      1 LIG       0.09000
      8 H2        -59.5426  -20.6603  -40.9252 H      1 LIG       0.09000
      9 H3        -62.3262  -23.4424  -39.4939 H      1 LIG       0.09000
     10 H4        -62.8975  -21.7723  -39.8044 H      1 LIG       0.09000
     11 H5        -59.2544  -21.0045  -38.4579 H      1 LIG       0.09000
     12 H6        -59.8080  -19.3515  -38.7445 H      1 LIG       0.09000
     13 H7        -62.5190  -22.0660  -37.3470 H      1 LIG       0.09000
     14 H8        -60.8634  -22.6161  -37.6311 H      1 LIG       0.09000
     15 H9        -61.1800  -22.3697  -41.3059 H      1 LIG       0.32900
     16 H10       -60.1443  -22.7856  -40.1010 H      1 LIG       0.32900
@<TRIPOS>BOND
      1       1       3 1
      2       1       5 1
      3       2       4 1
      4       2       5 1
      5       3       6 1
      6       4       6 1
      7       1       7 1
      8       1       8 1
      9       2       9 1
     10       2      10 1
     11       3      11 1
     12       3      12 1
     13       4      13 1
     14       4      14 1
     15       5      15 1
     16       5      16 1
@<TRIPOS>ALT_TYPE
CGenFF_4.0_ALT_TYPE_SET
CGenFF_4.0 1 CG324 2 CG324 3 CG321 4 CG321 5 NG3P2 6 OG3C61 7 HGA2 8 HGA2 9 HGA2 10 HGA2 11 HGA2 12 HGA2 13 HGA2 14 HGA2 15 HGP2 16 HGP2
@<TRIPOS>MOLECULE
morpholine
 16 16 0 0 0
****
USER_CHARGES
INVALID_CHARGES
Pose:  54 Cluster:  54 Fr_nu: 1497807 TotEn:   -29.34
@<TRIPOS>ATOM
      1 C1        -57.8613    2.9834  -19.5872 C.3    1 LIG       0.20900
      2 C2        -56.0257    4.5220  -18.9281 C.3    1 LIG       0.20900
      3 C3        -58.4857    3.2445  -18.2283 C.3    1 LIG      -0.03300
      4 C4        -56.7406    4.7082  -17.6018 C.3    1 LIG      -0.03300
      5 N1        -57.0454    4.1772  -19.9648 N.4    1 LIG      -0.45600
      6 O1        -57.4759    3.5317  -17.2582 O.3    1 LIG      -0.27400
      7 H1        -57.1759    2.1299  -19.5649 H      1 LIG       0.09000
      8 H2        -58.6133    2.8396  -20.3677 H      1 LIG       0.09000
      9 H3        -55.5178    5.4324  -19.2570 H      1 LIG       0.09000
     10 H4        -55.3173    3.6883  -18.8964 H      1 LIG       0.09000
     11 H5        -59.2070    4.0695  -18.2644 H      1 LIG       0.09000
     12 H6        -59.0232    2.3526  -17.8910 H      1 LIG       0.09000
     13 H7        -56.0080    4.8836  -16.8077 H      1 LIG       0.09000
     14 H8        -57.4169    5.5712  -17.6240 H      1 LIG       0.09000
     15 H9        -56.5771    4.0038  -20.8648 H      1 LIG       0.32900
     16 H10       -57.6653    4.9842  -20.1219 H      1 LIG       0.32900
@<TRIPOS>BOND
      1       1       3 1
      2       1       5 1
      3       2       4 1
      4       2       5 1
      5       3       6 1
      6       4       6 1
      7       1       7 1
      8       1       8 1
      9       2       9 1
     10       2      10 1
     11       3      11 1
     12       3      12 1
     13       4      13 1
     14       4      14 1
     15       5      15 1
     16       5      16 1
@<TRIPOS>ALT_TYPE
CGenFF_4.0_ALT_TYPE_SET
CGenFF_4.0 1 CG324 2 CG324 3 CG321 4 CG321 5 NG3P2 6 OG3C61 7 HGA2 8 HGA2 9 HGA2 10 HGA2 11 HGA2 12 HGA2 13 HGA2 14 HGA2 15 HGP2 16 HGP2
@<TRIPOS>MOLECULE
morpholine
 16 16 0 0 0
****
USER_CHARGES
INVALID_CHARGES
Pose:  55 Cluster:  55 Fr_nu: 858662 TotEn:   -29.02
@<TRIPOS>ATOM
      1 C1        -65.6176   -2.4439  -22.8626 C.3    1 LIG       0.20900
      2 C2        -63.9782   -2.1282  -24.7021 C.3    1 LIG       0.20900
      3 C3        -66.6827   -1.9075  -23.8020 C.3    1 LIG      -0.03300
      4 C4        -65.1240   -1.6081  -25.5516 C.3    1 LIG      -0.03300
      5 N1        -64.5390   -3.0698  -23.6861 N.4    1 LIG      -0.45600
      6 O1        -66.1135   -0.9826  -24.7314 O.3    1 LIG      -0.27400
      7 H1        -65.1447   -1.6450  -22.2822 H      1 LIG       0.09000
      8 H2        -66.0071   -3.2142  -22.1916 H      1 LIG       0.09000
      9 H3        -63.2425   -2.6813  -25.2918 H      1 LIG       0.09000
     10 H4        -63.4852   -1.3248  -24.1458 H      1 LIG       0.09000
     11 H5        -67.1870   -2.7142  -24.3473 H      1 LIG       0.09000
     12 H6        -67.4456   -1.3717  -23.2285 H      1 LIG       0.09000
     13 H7        -64.7523   -0.8548  -26.2534 H      1 LIG       0.09000
     14 H8        -65.5871   -2.4087  -26.1408 H      1 LIG       0.09000
     15 H9        -63.7843   -3.4021  -23.0703 H      1 LIG       0.32900
     16 H10       -64.9063   -3.9084  -24.1575 H      1 LIG       0.32900
@<TRIPOS>BOND
      1       1       3 1
      2       1       5 1
      3       2       4 1
      4       2       5 1
      5       3       6 1
      6       4       6 1
      7       1       7 1
      8       1       8 1
      9       2       9 1
     10       2      10 1
     11       3      11 1
     12       3      12 1
     13       4      13 1
     14       4      14 1
     15       5      15 1
     16       5      16 1
@<TRIPOS>ALT_TYPE
CGenFF_4.0_ALT_TYPE_SET
CGenFF_4.0 1 CG324 2 CG324 3 CG321 4 CG321 5 NG3P2 6 OG3C61 7 HGA2 8 HGA2 9 HGA2 10 HGA2 11 HGA2 12 HGA2 13 HGA2 14 HGA2 15 HGP2 16 HGP2
@<TRIPOS>MOLECULE
morpholine
 16 16 0 0 0
****
USER_CHARGES
INVALID_CHARGES
Pose:  56 Cluster:  56 Fr_nu: 1283495 TotEn:   -28.83
@<TRIPOS>ATOM
      1 C1        -60.7398  -22.6064  -35.9200 C.3    1 LIG       0.20900
      2 C2        -62.3283  -22.4582  -34.0159 C.3    1 LIG       0.20900
      3 C3        -61.8358  -22.0323  -36.7997 C.3    1 LIG      -0.03300
      4 C4        -63.3462  -21.8906  -34.9889 C.3    1 LIG      -0.03300
      5 N1        -60.9618  -22.1268  -34.5221 N.4    1 LIG      -0.45600
      6 O1        -63.1241  -22.4040  -36.3042 O.3    1 LIG      -0.27400
      7 H1        -60.7746  -23.7002  -35.8851 H      1 LIG       0.09000
      8 H2        -59.7450  -22.2730  -36.2273 H      1 LIG       0.09000
      9 H3        -62.4226  -22.0245  -33.0170 H      1 LIG       0.09000
     10 H4        -62.3843  -23.5498  -33.9574 H      1 LIG       0.09000
     11 H5        -61.7695  -20.9401  -36.8706 H      1 LIG       0.09000
     12 H6        -61.7440  -22.4336  -37.8139 H      1 LIG       0.09000
     13 H7        -64.3549  -22.1873  -34.6845 H      1 LIG       0.09000
     14 H8        -63.3169  -20.7946  -35.0120 H      1 LIG       0.09000
     15 H9        -60.2540  -22.5399  -33.8996 H      1 LIG       0.32900
     16 H10       -60.8144  -21.1087  -34.4782 H      1 LIG       0.32900
@<TRIPOS>BOND
      1       1       3 1
      2       1       5 1
      3       2       4 1
[truncated: 3,714,603 more chars]
