# Supplementary material for: The pocketome of G-protein-coupled receptors reveals previously untargeted allosteric sites
Source: Nat Commun. 2022 May 10;13:2567. doi: 10.1038/s41467-022-29609-6 (PMC9091257; doi:10.1038/s41467-022-29609-6)
Supplement: Supplementary file 4 — Supplementary Data 1 [file 41467_2022_29609_MOESM4_ESM.zip › docking_files/2hpy/rec.mol2]

@<TRIPOS>MOLECULE
2hpy_align.pdb
5473 5557 348 0 0
PROTEIN
NO_CHARGES


@<TRIPOS>ATOM
      1 N         -85.9180  -13.8350  -65.9920 N.4       1 MET   -0.2700
      2 CA        -84.7950  -13.7540  -65.0770 C.3       1 MET    0.0900
      3 CAY       -87.1340  -14.5220  -67.9410 C.3       1 MET    0.0900
      4 C         -84.2640  -15.0730  -64.5240 C.2       1 MET    0.0900
      5 O         -85.0070  -16.0140  -64.2410 O.2       1 MET    0.5100
      6 CB        -85.0590  -12.7510  -63.9220 C.3       1 MET   -0.5100
      7 CG        -84.9100  -11.2750  -64.3390 C.3       1 MET   -0.4700
      8 SD        -83.1910  -10.7750  -64.6900 S.3       1 MET    0.3100
      9 CE        -82.6350  -10.6230  -62.9640 C.3       1 MET    0.0700
     10 CY        -85.8650  -14.4520  -67.1790 C.2       1 MET    0.0900
     11 OY        -84.8320  -14.9230  -67.6290 O.2       1 MET   -0.1800
     12 HN        -86.7530  -13.3930  -65.6780 H         1 MET    0.0900
     13 HA        -83.9310  -13.4450  -65.6460 H         1 MET    0.0900
     14 HB1       -84.3410  -12.9610  -63.1020 H         1 MET   -0.1400
     15 HB2       -86.0920  -12.9090  -63.5460 H         1 MET    0.0900
     16 HG1       -85.3120  -10.6420  -63.5200 H         1 MET    0.0900
     17 HG2       -85.5290  -11.1070  -65.2450 H         1 MET   -0.0900
     18 HE1       -82.7330  -11.5870  -62.4220 H         1 MET   -0.2200
     19 HE2       -83.2450   -9.8650  -62.4300 H         1 MET    0.0900
     20 HE3       -81.5670  -10.3180  -62.9310 H         1 MET    0.0900
     21 HY1       -86.9580  -15.0420  -68.9070 H         1 MET    0.0900
     22 HY2       -87.5050  -13.4960  -68.1460 H         1 MET    0.5100
     23 HY3       -87.8900  -15.0900  -67.3580 H         1 MET   -0.5100
     24 N         -82.9260  -15.1260  -64.3230 N.am      2 ASN   -0.4700
     25 CA        -82.2550  -16.1790  -63.5680 C.3       2 ASN    0.3100
     26 C         -82.6630  -16.2230  -62.1260 C.2       2 ASN    0.0700
     27 O         -82.7910  -17.3050  -61.5790 O.2       2 ASN    0.0900
     28 CB        -80.7520  -16.0230  -63.6880 C.3       2 ASN   -0.1800
     29 CG        -80.2840  -16.3090  -65.0730 C.2       2 ASN    0.0900
     30 ND2       -79.5250  -15.3870  -65.6580 N.am      2 ASN    0.0900
     31 OD1       -80.6140  -17.3500  -65.6160 O.2       2 ASN    0.5500
     32 HN        -82.3240  -14.4250  -64.6950 H         2 ASN   -0.5500
     33 HA        -82.5700  -17.1330  -63.9670 H         2 ASN   -0.6200
     34 HB1       -80.2530  -16.7290  -62.9890 H         2 ASN    0.3200
     35 HB2       -80.4680  -14.9830  -63.4200 H         2 ASN    0.3000
     36 HD21      -79.1680  -14.6200  -65.1260 H         2 ASN    0.5100
     37 HD22      -79.3110  -15.4610  -66.6320 H         2 ASN   -0.5100
     38 N         -82.8560  -15.0630  -61.4990 N.am      3 GLY   -0.4700
     39 CA        -83.2530  -15.0420  -60.1080 C.3       3 GLY    0.3100
     40 C         -84.6080  -14.3910  -59.9890 C.2       3 GLY   -0.0200
     41 O         -85.2410  -14.0760  -60.9930 O.2       3 GLY    0.0900
     42 HN        -82.7390  -14.1810  -61.9480 H         3 GLY    0.0900
     43 HA1       -82.5240  -14.4770  -59.5470 H         3 GLY    0.5100
     44 HA2       -83.3000  -16.0570  -59.7440 H         3 GLY   -0.5100
     45 N         -85.0700  -14.1800  -58.7680 N.am      4 THR   -0.4700
     46 CA        -86.3530  -13.5490  -58.5840 C.3       4 THR    0.3100
     47 C         -86.1400  -12.3750  -57.6930 C.2       4 THR    0.0700
     48 O         -85.8790  -12.5320  -56.5190 O.2       4 THR    0.0900
     49 CB        -87.3710  -14.5330  -57.9620 C.3       4 THR    0.1400
     50 CG2       -88.7490  -13.9230  -57.8940 C.3       4 THR    0.0900
     51 OG1       -87.4370  -15.7140  -58.7620 O.3       4 THR   -0.6600
     52 HN        -84.5700  -14.4370  -57.9440 H         4 THR    0.4300
     53 HA        -86.7000  -13.2150  -59.5500 H         4 THR   -0.2700
     54 HB        -87.0520  -14.8090  -56.9340 H         4 THR    0.0900
     55 HG1       -86.6010  -16.1680  -58.6350 H         4 THR    0.0900
     56 HG21      -89.1000  -13.6570  -58.9140 H         4 THR    0.0900
     57 HG22      -88.7230  -13.0000  -57.2760 H         4 THR    0.5100
     58 HG23      -89.4620  -14.6490  -57.4510 H         4 THR   -0.5100
     59 N         -86.1960  -11.1830  -58.2550 N.am      5 GLU   -0.4700
     60 CA        -86.0200   -9.9880  -57.4550 C.3       5 GLU    0.3100
     61 C         -87.3480   -9.5690  -56.8760 C.2       5 GLU    0.0700
     62 O         -88.3750   -9.6270  -57.5260 O.2       5 GLU    0.0900
     63 CB        -85.4360   -8.8580  -58.3040 C.3       5 GLU   -0.1800
     64 CG        -85.5470   -7.4790  -57.6930 C.3       5 GLU    0.0900
     65 CD        -85.0540   -6.3860  -58.6400 C.2       5 GLU    0.0900
     66 OE1       -85.1890   -6.5590  -59.8800 O.co2     5 GLU   -0.2800
     67 OE2       -84.5460   -5.3440  -58.1500 O.co2     5 GLU    0.0900
     68 HN        -86.3590  -11.0520  -59.2300 H         5 GLU    0.0900
     69 HA        -85.3550  -10.2260  -56.6390 H         5 GLU    0.6200
     70 HB1       -85.9650   -8.8480  -59.2800 H         5 GLU   -0.7600
     71 HB2       -84.3610   -9.0740  -58.4770 H         5 GLU   -0.7600
     72 HG1       -84.9400   -7.4440  -56.7630 H         5 GLU    0.5100
     73 HG2       -86.6100   -7.2780  -57.4420 H         5 GLU   -0.5100
     74 N         -87.3310   -9.1770  -55.6180 N.am      6 GLY   -0.4700
     75 CA        -88.5340   -8.7120  -54.9780 C.3       6 GLY    0.3100
     76 C         -88.1960   -7.2830  -54.6550 C.2       6 GLY   -0.0200
     77 O         -87.1170   -6.8060  -55.0000 O.2       6 GLY    0.0900
     78 HN        -86.5020   -9.1860  -55.0630 H         6 GLY    0.0900
     79 HA1       -88.7310   -9.2820  -54.0840 H         6 GLY    0.5100
     80 HA2       -89.3710   -8.7760  -55.6560 H         6 GLY   -0.5100
     81 N         -89.0850   -6.5540  -53.9980 N.am      7 PRO   -0.2900
     82 CA        -88.7050   -5.1670  -53.7120 C.3       7 PRO    0.0000
     83 C         -87.8280   -5.0770  -52.5050 C.2       7 PRO    0.0900
     84 O         -87.2560   -4.0370  -52.2050 O.2       7 PRO    0.0900
     85 CB        -90.0490   -4.4800  -53.4960 C.3       7 PRO    0.0200
     86 CG        -90.8970   -5.5760  -52.9340 C.3       7 PRO    0.0900
     87 CD        -90.5270   -6.7700  -53.7890 C.3       7 PRO   -0.1800
     88 HA        -88.1160   -4.7620  -54.5190 H         7 PRO    0.0900
     89 HB1       -90.4660   -4.0990  -54.4530 H         7 PRO    0.0900
     90 HB2       -89.9590   -3.6340  -52.7820 H         7 PRO   -0.1800
     91 HG1       -90.6600   -5.7600  -51.8650 H         7 PRO    0.0900
     92 HG2       -91.9780   -5.3360  -53.0270 H         7 PRO    0.0900
     93 HD1       -90.7030   -7.7290  -53.2590 H         7 PRO    0.5100
     94 HD2       -91.0650   -6.7670  -54.7600 H         7 PRO   -0.5100
     95 N         -87.6840   -6.2150  -51.8540 N.am      8 ASN   -0.4700
     96 CA        -86.9640   -6.3350  -50.6150 C.3       8 ASN    0.3100
     97 C         -85.8550   -7.3720  -50.6930 C.2       8 ASN    0.0700
     98 O         -84.9960   -7.4080  -49.8170 O.2       8 ASN    0.0900
     99 CB        -87.9800   -6.8230  -49.6070 C.3       8 ASN   -0.1800
    100 CG        -87.9780   -6.0050  -48.3960 C.2       8 ASN    0.0900
    101 ND2       -88.7480   -6.2810  -47.4650 N.am      8 ASN    0.0900
    102 OD1       -87.1370   -4.9930  -48.3620 O.2       8 ASN    0.5500
    103 HN        -88.0770   -7.0630  -52.2010 H         8 ASN   -0.5500
    104 HA        -86.5620   -5.3730  -50.3400 H         8 ASN   -0.6200
    105 HB1       -87.7440   -7.8730  -49.3290 H         8 ASN    0.3200
    106 HB2       -88.9930   -6.7860  -50.0610 H         8 ASN    0.3000
    107 HD21      -88.7490   -5.7230  -46.6350 H         8 ASN    0.5100
    108 HD22      -89.3680   -7.0620  -47.5430 H         8 ASN   -0.5100
    109 N         -85.8580   -8.2020  -51.7290 N.am      9 PHE   -0.4700
    110 CA        -84.9260   -9.3060  -51.7710 C.3       9 PHE    0.3100
    111 C         -84.5050   -9.6600  -53.1630 C.2       9 PHE    0.0700
    112 O         -84.8110   -8.9520  -54.1240 O.2       9 PHE    0.0900
    113 CB        -85.6410  -10.5250  -51.2010 C.3       9 PHE   -0.1800
    114 CG        -87.0040  -10.7680  -51.8350 C.ar      9 PHE    0.0900
    115 CD1       -88.1480  -10.1500  -51.3300 C.ar      9 PHE    0.0900
    116 CD2       -87.1320  -11.5750  -52.9680 C.ar      9 PHE    0.0000
    117 CE1       -89.3830  -10.3320  -51.9400 C.ar      9 PHE   -0.1150
    118 CE2       -88.3740  -11.7600  -53.5850 C.ar      9 PHE    0.1150
    119 CZ        -89.4990  -11.1380  -53.0680 C.ar      9 PHE   -0.1150
    120 HN        -86.4820   -8.1060  -52.5000 H         9 PHE    0.1150
    121 HA        -84.0570   -9.0540  -51.1830 H         9 PHE   -0.1150
    122 HB1       -85.8020  -10.3820  -50.1110 H         9 PHE    0.1150
    123 HB2       -85.0250  -11.4320  -51.3790 H         9 PHE   -0.1150
    124 HD1       -88.0730   -9.5220  -50.4550 H         9 PHE    0.1150
    125 HD2       -86.2580  -12.0650  -53.3740 H         9 PHE   -0.1150
    126 HE1       -90.2580   -9.8450  -51.5380 H         9 PHE    0.1150
    127 HE2       -88.4560  -12.3860  -54.4620 H         9 PHE    0.5100
    128 HZ        -90.4610  -11.2790  -53.5380 H         9 PHE   -0.5100
    129 N         -83.8260  -10.8030  -53.2500 N.am     10 TYR   -0.4700
    130 CA        -83.3860  -11.3510  -54.5050 C.3      10 TYR    0.3100
    131 C         -83.0930  -12.8200  -54.3020 C.2      10 TYR    0.0700
    132 O         -81.9940  -13.1760  -53.8980 O.2      10 TYR    0.0900
    133 CB        -82.1330  -10.6280  -55.0210 C.3      10 TYR   -0.1800
    134 CG        -81.7220  -11.0900  -56.4050 C.ar     10 TYR    0.0900
    135 CD1       -82.3240  -10.5630  -57.5440 C.ar     10 TYR    0.0900
    136 CD2       -80.7790  -12.1060  -56.5710 C.ar     10 TYR    0.0000
    137 CE1       -82.0080  -11.0350  -58.8130 C.ar     10 TYR   -0.1150
    138 CE2       -80.4610  -12.5880  -57.8410 C.ar     10 TYR    0.1150
    139 CZ        -81.0790  -12.0460  -58.9610 C.ar     10 TYR   -0.1150
    140 OH        -80.7800  -12.5210  -60.2220 O.3      10 TYR    0.1150
    141 HN        -83.5890  -11.3330  -52.4400 H        10 TYR    0.1100
    142 HA        -84.1950  -11.2470  -55.2130 H        10 TYR   -0.5400
    143 HB1       -81.2810  -10.8250  -54.3350 H        10 TYR    0.4300
    144 HB2       -82.3320   -9.5360  -55.0770 H        10 TYR   -0.1150
    145 HD1       -83.0510   -9.7710  -57.4390 H        10 TYR    0.1150
    146 HD2       -80.2900  -12.5250  -55.7040 H        10 TYR   -0.1150
    147 HE1       -82.4880  -10.6110  -59.6820 H        10 TYR    0.1150
    148 HE2       -79.7340  -13.3800  -57.9540 H        10 TYR    0.5100
    149 HH        -80.1220  -13.2140  -60.1300 H        10 TYR   -0.5100
    150 N         -84.0760  -13.6760  -54.5620 N.am     11 VAL   -0.4700
    151 CA        -83.8850  -15.1220  -54.4280 C.3      11 VAL    0.3100
    152 C         -83.0990  -15.6380  -55.6440 C.2      11 VAL    0.0700
    153 O         -83.5090  -15.4120  -56.7940 O.2      11 VAL    0.0900
    154 CB        -85.2490  -15.8990  -54.3430 C.3      11 VAL   -0.0900
    155 CG1       -85.0050  -17.3510  -54.0140 C.3      11 VAL    0.0900
    156 CG2       -86.1330  -15.2960  -53.2840 C.3      11 VAL   -0.2700
    157 HN        -84.9800  -13.3750  -54.8570 H        11 VAL    0.0900
    158 HA        -83.3070  -15.2940  -53.5310 H        11 VAL    0.0900
    159 HB        -85.7770  -15.8240  -55.3170 H        11 VAL    0.0900
    160 HG11      -84.4830  -17.4390  -53.0370 H        11 VAL   -0.2700
    161 HG12      -84.3700  -17.8160  -54.7980 H        11 VAL    0.0900
    162 HG13      -85.9740  -17.8920  -53.9490 H        11 VAL    0.0900
    163 HG21      -86.4900  -14.2960  -53.6090 H        11 VAL    0.0900
    164 HG22      -85.5630  -15.1780  -52.3380 H        11 VAL    0.5100
    165 HG23      -87.0150  -15.9490  -53.1110 H        11 VAL   -0.5100
    166 N         -81.9520  -16.3100  -55.4140 N.am     12 PRO   -0.2900
    167 CA        -81.1530  -16.8390  -56.5170 C.3      12 PRO    0.0000
    168 C         -81.8480  -18.0820  -57.0100 C.2      12 PRO    0.0900
    169 O         -81.2580  -19.1590  -57.0400 O.2      12 PRO    0.0900
    170 CB        -79.8140  -17.1300  -55.8530 C.3      12 PRO    0.0200
    171 CG        -80.2320  -17.6060  -54.5110 C.3      12 PRO    0.0900
    172 CD        -81.3030  -16.5990  -54.1230 C.3      12 PRO   -0.1800
    173 HA        -81.1110  -16.1300  -57.3280 H        12 PRO    0.0900
    174 HB1       -79.1880  -16.2150  -55.7830 H        12 PRO    0.0900
    175 HB2       -79.2500  -17.9120  -56.4030 H        12 PRO   -0.1800
    176 HG1       -80.6440  -18.6360  -54.5570 H        12 PRO    0.0900
    177 HG2       -79.3840  -17.5890  -53.7940 H        12 PRO    0.0900
    178 HD1       -82.0360  -17.0320  -53.4110 H        12 PRO    0.5100
    179 HD2       -80.8620  -15.6720  -53.6980 H        12 PRO   -0.5100
    180 N         -83.1180  -17.9210  -57.3810 N.am     13 PHE   -0.4700
    181 CA        -83.9300  -19.0220  -57.8640 C.3      13 PHE    0.3100
    182 C         -84.9470  -18.4930  -58.8710 C.2      13 PHE    0.0700
    183 O         -85.5460  -17.4370  -58.6610 O.2      13 PHE    0.0900
    184 CB        -84.6390  -19.6860  -56.6850 C.3      13 PHE   -0.1800
    185 CG        -85.0860  -21.0840  -56.9660 C.ar     13 PHE    0.0900
    186 CD1       -84.1870  -22.1370  -56.9040 C.ar     13 PHE    0.0900
    187 CD2       -86.4030  -21.3480  -57.3160 C.ar     13 PHE    0.0000
    188 CE1       -84.5870  -23.4350  -57.1860 C.ar     13 PHE   -0.1150
    189 CE2       -86.8150  -22.6430  -57.6020 C.ar     13 PHE    0.1150
    190 CZ        -85.8990  -23.6920  -57.5340 C.ar     13 PHE   -0.1150
    191 HN        -83.5680  -17.0340  -57.3410 H        13 PHE    0.1150
    192 HA        -83.2830  -19.7270  -58.3650 H        13 PHE   -0.1150
    193 HB1       -85.5440  -19.0970  -56.4220 H        13 PHE    0.1150
    194 HB2       -83.9470  -19.7290  -55.8170 H        13 PHE   -0.1150
    195 HD1       -83.1600  -21.9450  -56.6330 H        13 PHE    0.1150
    196 HD2       -87.1150  -20.5370  -57.3650 H        13 PHE   -0.1150
    197 HE1       -83.8740  -24.2440  -57.1340 H        13 PHE    0.1150
    198 HE2       -87.8420  -22.8370  -57.8760 H        13 PHE    0.5100
    199 HZ        -86.2130  -24.7020  -57.7530 H        13 PHE   -0.5100
    200 N         -85.1410  -19.2190  -59.9690 N.am     14 SER   -0.4700
    201 CA        -86.0780  -18.7980  -60.9980 C.3      14 SER    0.3100
    202 C         -87.4870  -19.0660  -60.5500 C.2      14 SER    0.0700
    203 O         -87.7540  -20.1110  -59.9160 O.2      14 SER    0.0900
    204 CB        -85.8070  -19.5540  -62.2910 C.3      14 SER    0.0500
    205 OG        -86.7360  -19.1970  -63.2960 O.3      14 SER    0.0900
    206 HN        -84.6580  -20.0760  -60.1340 H        14 SER    0.0900
    207 HA        -85.9560  -17.7350  -61.1500 H        14 SER   -0.6600
    208 HB1       -85.8890  -20.6470  -62.1060 H        14 SER    0.4300
    209 HB2       -84.7850  -19.3160  -62.6530 H        14 SER    0.5100
    210 HG1       -86.3480  -18.4530  -63.7630 H        14 SER   -0.5100
    211 N         -88.4000  -18.1470  -60.8800 N.am     15 ASN   -0.4700
    212 CA        -89.7970  -18.3220  -60.5060 C.3      15 ASN    0.3100
    213 C         -90.5920  -18.8120  -61.6940 C.2      15 ASN    0.0700
    214 O         -91.8010  -18.5550  -61.7860 O.2      15 ASN    0.0900
    215 CB        -90.3980  -17.0190  -59.9710 C.3      15 ASN   -0.1800
    216 CG        -91.5840  -17.2730  -59.0550 C.2      15 ASN    0.0900
    217 ND2       -92.4210  -16.2730  -58.8090 N.am     15 ASN    0.0900
    218 OD1       -91.7330  -18.3710  -58.5580 O.2      15 ASN    0.5500
    219 HN        -88.1710  -17.3180  -61.3840 H        15 ASN   -0.5500
    220 HA        -89.8450  -19.0920  -59.7500 H        15 ASN   -0.6200
    221 HB1       -90.7360  -16.3960  -60.8260 H        15 ASN    0.3200
    222 HB2       -89.6200  -16.4670  -59.4020 H        15 ASN    0.3000
    223 HD21      -93.2080  -16.4160  -58.2090 H        15 ASN    0.5100
    224 HD22      -92.2640  -15.3770  -59.2240 H        15 ASN   -0.5100
    225 N         -89.9150  -19.5260  -62.6000 N.am     16 LYS   -0.4700
    226 CA        -90.5390  -20.0860  -63.7940 C.3      16 LYS    0.3100
    227 C         -91.7100  -20.9560  -63.3880 C.2      16 LYS    0.0700
    228 O         -92.7620  -20.9310  -64.0360 O.2      16 LYS    0.0900
    229 CB        -89.5300  -20.9360  -64.5760 C.3      16 LYS   -0.1800
    230 CG        -90.1510  -21.5380  -65.8390 C.3      16 LYS    0.0900
    231 CD        -89.1330  -22.1840  -66.8000 C.3      16 LYS    0.0900
    232 CE        -89.7910  -22.5220  -68.1640 C.3      16 LYS   -0.1800
    233 NZ        -88.8210  -23.0000  -69.1950 N.4      16 LYS    0.0900
    234 HN        -88.9410  -19.7080  -62.4980 H        16 LYS    0.0900
    235 HA        -90.8920  -19.2670  -64.4030 H        16 LYS   -0.1800
    236 HB1       -89.1680  -21.7590  -63.9240 H        16 LYS    0.0900
    237 HB2       -88.6670  -20.3000  -64.8650 H        16 LYS    0.0900
    238 HG1       -90.6850  -20.7320  -66.3850 H        16 LYS    0.2100
    239 HG2       -90.8850  -22.3140  -65.5330 H        16 LYS    0.0500
    240 HD1       -88.7400  -23.1170  -66.3420 H        16 LYS    0.0500
    241 HD2       -88.2890  -21.4810  -66.9650 H        16 LYS   -0.3000
    242 HE1       -90.2810  -21.6120  -68.5690 H        16 LYS    0.3300
    243 HE2       -90.5410  -23.3280  -68.0190 H        16 LYS    0.3300
    244 HZ1       -88.3500  -23.8630  -68.8560 H        16 LYS    0.3300
    245 HZ2       -88.1080  -22.2620  -69.3690 H        16 LYS    0.5100
    246 HZ3       -89.3280  -23.2070  -70.0780 H        16 LYS   -0.5100
    247 N         -91.5160  -21.7090  -62.3040 N.am     17 THR   -0.4700
    248 CA        -92.5060  -22.6280  -61.7490 C.3      17 THR    0.3100
    249 C         -93.3630  -21.9340  -60.7120 C.2      17 THR    0.0700
    250 O         -94.1570  -22.5830  -60.0610 O.2      17 THR    0.0900
    251 CB        -91.8070  -23.8040  -61.0710 C.3      17 THR    0.1400
    252 CG2       -90.7360  -24.3890  -61.9860 C.3      17 THR    0.0900
    253 OG1       -91.1530  -23.3430  -59.8860 O.3      17 THR   -0.6600
    254 HN        -90.6520  -21.6760  -61.8070 H        17 THR    0.4300
    255 HA        -93.1340  -22.9750  -62.5570 H        17 THR   -0.2700
    256 HB        -92.5520  -24.5820  -60.7970 H        17 THR    0.0900
    257 HG1       -91.8370  -23.2790  -59.2150 H        17 THR    0.0900
    258 HG21      -89.8870  -23.6790  -62.0810 H        17 THR    0.0900
    259 HG22      -91.1600  -24.5710  -62.9970 H        17 THR    0.5100
    260 HG23      -90.3560  -25.3420  -61.5620 H        17 THR   -0.5100
    261 N         -93.1900  -20.6260  -60.5470 N.am     18 GLY   -0.4700
    262 CA        -93.9720  -19.8710  -59.5750 C.3      18 GLY    0.3100
    263 C         -93.9120  -20.3550  -58.1270 C.2      18 GLY   -0.0200
    264 O         -94.8140  -20.0820  -57.3360 O.2      18 GLY    0.0900
    265 HN        -92.5220  -20.1070  -61.0750 H        18 GLY    0.0900
    266 HA1       -95.0010  -19.9120  -59.9010 H        18 GLY    0.5100
    267 HA2       -93.6120  -18.8530  -59.6050 H        18 GLY   -0.5100
    268 N         -92.8290  -21.0370  -57.7600 N.am     19 VAL   -0.4700
    269 CA        -92.6930  -21.5840  -56.4150 C.3      19 VAL    0.3100
    270 C         -91.8320  -20.6960  -55.4920 C.2      19 VAL    0.0700
    271 O         -91.6720  -21.0000  -54.3130 O.2      19 VAL    0.0900
    272 CB        -92.1070  -23.0090  -56.5070 C.3      19 VAL   -0.0900
    273 CG1       -90.6190  -22.9620  -56.7750 C.3      19 VAL    0.0900
    274 CG2       -92.4090  -23.7530  -55.2580 C.3      19 VAL   -0.2700
    275 HN        -92.0680  -21.2030  -58.3840 H        19 VAL    0.0900
    276 HA        -93.6680  -21.6010  -55.9530 H        19 VAL    0.0900
    277 HB        -92.6100  -23.5600  -57.3290 H        19 VAL    0.0900
    278 HG11      -90.0810  -22.5850  -55.8800 H        19 VAL   -0.2700
    279 HG12      -90.4080  -22.2810  -57.6280 H        19 VAL    0.0900
    280 HG13      -90.2440  -23.9820  -57.0090 H        19 VAL    0.0900
    281 HG21      -93.4890  -23.6670  -55.0150 H        19 VAL    0.0900
    282 HG22      -91.8210  -23.3310  -54.4150 H        19 VAL    0.5100
    283 HG23      -92.1590  -24.8280  -55.3880 H        19 VAL   -0.5100
    284 N         -91.2950  -19.6030  -56.0150 N.am     20 VAL   -0.4700
    285 CA        -90.4590  -18.7120  -55.2310 C.3      20 VAL    0.3100
    286 C         -91.3200  -17.8300  -54.3650 C.2      20 VAL    0.0700
    287 O         -92.3570  -17.3570  -54.8370 O.2      20 VAL    0.0900
    288 CB        -89.5880  -17.8190  -56.1500 C.3      20 VAL   -0.0900
    289 CG1       -88.9330  -16.7170  -55.3530 C.3      20 VAL    0.0900
    290 CG2       -88.5280  -18.6580  -56.8350 C.3      20 VAL   -0.2700
    291 HN        -91.4390  -19.3450  -56.9670 H        20 VAL    0.0900
    292 HA        -89.8310  -19.3170  -54.5930 H        20 VAL    0.0900
    293 HB        -90.2260  -17.3710  -56.9400 H        20 VAL    0.0900
    294 HG11      -88.4310  -17.1410  -54.4570 H        20 VAL   -0.2700
    295 HG12      -89.6990  -15.9860  -55.0170 H        20 VAL    0.0900
    296 HG13      -88.1700  -16.2020  -55.9760 H        20 VAL    0.0900
    297 HG21      -89.0060  -19.4490  -57.4510 H        20 VAL    0.0900
    298 HG22      -87.8800  -19.1440  -56.0740 H        20 VAL    0.5100
    299 HG23      -87.9090  -18.0170  -57.4980 H        20 VAL   -0.5100
    300 N         -90.9100  -17.6070  -53.1110 N.am     21 ARG   -0.4700
    301 CA        -91.6580  -16.7590  -52.1890 C.3      21 ARG    0.3100
    302 C         -90.7450  -15.9410  -51.3210 C.2      21 ARG    0.0700
    303 O         -89.6580  -16.3770  -50.9940 O.2      21 ARG    0.0900
    304 CB        -92.6080  -17.6090  -51.3560 C.3      21 ARG   -0.1800
    305 CG        -93.6970  -18.1840  -52.2480 C.3      21 ARG    0.0900
    306 CD        -94.8020  -18.8220  -51.4920 C.3      21 ARG    0.0900
    307 NE        -95.6710  -17.8410  -50.8390 N.pl3    21 ARG   -0.1800
    308 CZ        -96.4630  -18.1480  -49.8080 C.cat    21 ARG    0.0900
    309 NH1       -96.4790  -19.3920  -49.3210 N.pl3    21 ARG    0.0900
    310 NH2       -97.2590  -17.2380  -49.2650 N.pl3    21 ARG    0.2000
    311 HN        -90.0730  -18.0110  -52.7500 H        21 ARG    0.0900
    312 HA        -92.2090  -16.0330  -52.7680 H        21 ARG    0.0900
    313 HB1       -93.0690  -16.9830  -50.5620 H        21 ARG   -0.7000
    314 HB2       -92.0430  -18.4370  -50.8770 H        21 ARG    0.4400
    315 HG1       -93.2420  -18.9440  -52.9190 H        21 ARG    0.6400
    316 HG2       -94.1190  -17.3640  -52.8670 H        21 ARG   -0.8000
    317 HD1       -94.3820  -19.4780  -50.7000 H        21 ARG    0.4600
    318 HD2       -95.4320  -19.4190  -52.1860 H        21 ARG    0.4600
    319 HE        -95.6710  -16.9000  -51.1770 H        21 ARG   -0.8000
    320 HH11      -95.8970  -20.0960  -49.7280 H        21 ARG    0.4600
    321 HH12      -97.0740  -19.6190  -48.5500 H        21 ARG    0.4600
    322 HH21      -97.2720  -16.3060  -49.6260 H        21 ARG    0.5100
    323 HH22      -97.8470  -17.4840  -48.4940 H        21 ARG   -0.5100
    324 N         -91.1920  -14.7450  -50.9570 N.am     22 SER   -0.4700
    325 CA        -90.4150  -13.8110  -50.1350 C.3      22 SER    0.3100
    326 C         -89.7350  -14.4830  -48.9640 C.2      22 SER    0.0700
    327 O         -90.3920  -15.1970  -48.2010 O.2      22 SER    0.0900
    328 CB        -91.3190  -12.6960  -49.6040 C.3      22 SER    0.0500
    329 OG        -90.5850  -11.7770  -48.8170 O.3      22 SER    0.0900
    330 HN        -92.0940  -14.4220  -51.2320 H        22 SER    0.0900
    331 HA        -89.6280  -13.3980  -50.7490 H        22 SER   -0.6600
    332 HB1       -92.1230  -13.1370  -48.9780 H        22 SER    0.4300
    333 HB2       -91.7730  -12.1490  -50.4570 H        22 SER    0.5100
    334 HG1       -91.2160  -11.1160  -48.5250 H        22 SER   -0.5100
    335 N         -88.4190  -14.2460  -48.7770 N.am     23 PRO   -0.2900
    336 CA        -87.6920  -14.8590  -47.6580 C.3      23 PRO    0.0000
    337 C         -88.1020  -14.1730  -46.3870 C.2      23 PRO    0.0900
    338 O         -87.5590  -14.4530  -45.3240 O.2      23 PRO    0.0900
    339 CB        -86.2330  -14.6110  -48.0160 C.3      23 PRO    0.0200
    340 CG        -86.3020  -13.2800  -48.6820 C.3      23 PRO    0.0900
    341 CD        -87.5330  -13.3670  -49.5630 C.3      23 PRO   -0.1800
    342 HA        -87.9620  -15.8980  -47.5580 H        23 PRO    0.0900
    343 HB1       -85.8460  -15.3910  -48.7050 H        23 PRO    0.0900
    344 HB2       -85.5920  -14.5820  -47.1100 H        23 PRO   -0.1800
    345 HG1       -86.4080  -12.4670  -47.9330 H        23 PRO    0.0900
    346 HG2       -85.3920  -13.0920  -49.2900 H        23 PRO    0.0900
    347 HD1       -88.0070  -12.3750  -49.7120 H        23 PRO    0.5100
    348 HD2       -87.3050  -13.8300  -50.5460 H        23 PRO   -0.5100
    349 N         -89.0780  -13.2750  -46.5070 N.am     24 PHE   -0.4700
    350 CA        -89.6150  -12.5310  -45.3840 C.3      24 PHE    0.3100
    351 C         -91.0240  -12.9860  -45.0870 C.2      24 PHE    0.0700
    352 O         -91.6510  -12.4800  -44.1590 O.2      24 PHE    0.0900
    353 CB        -89.6440  -11.0400  -45.7180 C.3      24 PHE   -0.1800
    354 CG        -88.2890  -10.4130  -45.7890 C.ar     24 PHE    0.0900
    355 CD1       -87.3530  -10.6170  -44.7670 C.ar     24 PHE    0.0900
    356 CD2       -87.9480   -9.5820  -46.8520 C.ar     24 PHE    0.0000
    357 CE1       -86.0930   -9.9980  -44.8040 C.ar     24 PHE   -0.1150
    358 CE2       -86.6810   -8.9510  -46.9030 C.ar     24 PHE    0.1150
    359 CZ        -85.7580   -9.1610  -45.8770 C.ar     24 PHE   -0.1150
    360 HN        -89.4910  -13.0730  -47.3920 H        24 PHE    0.1150
    361 HA        -88.9880  -12.7150  -44.5240 H        24 PHE   -0.1150
    362 HB1       -90.2140  -10.5000  -44.9320 H        24 PHE    0.1150
    363 HB2       -90.1250  -10.8960  -46.7080 H        24 PHE   -0.1150
    364 HD1       -87.6050  -11.2600  -43.9370 H        24 PHE    0.1150
    365 HD2       -88.6580   -9.4180  -47.6500 H        24 PHE   -0.1150
    366 HE1       -85.3830  -10.1660  -44.0080 H        24 PHE    0.1150
    367 HE2       -86.4290   -8.3080  -47.7330 H        24 PHE    0.5100
    368 HZ        -84.7910   -8.6820  -45.9110 H        24 PHE   -0.5100
    369 N         -91.5360  -13.9460  -45.8500 N.am     25 GLU   -0.4700
    370 CA        -92.9030  -14.3560  -45.6240 C.3      25 GLU    0.3100
    371 C         -93.1330  -15.8400  -45.6460 C.2      25 GLU    0.0700
    372 O         -94.2120  -16.2580  -45.2650 O.2      25 GLU    0.0900
    373 CB        -93.8040  -13.6910  -46.6650 C.3      25 GLU   -0.1800
    374 CG        -93.9680  -12.1840  -46.4930 C.3      25 GLU    0.0900
    375 CD        -94.4940  -11.4880  -47.7480 C.2      25 GLU    0.0900
    376 OE1       -95.5220  -11.9350  -48.3140 O.co2    25 GLU   -0.2800
    377 OE2       -93.8730  -10.4800  -48.1690 O.co2    25 GLU    0.0900
    378 HN        -91.0280  -14.4060  -46.5740 H        25 GLU    0.0900
    379 HA        -93.1900  -14.0580  -44.6270 H        25 GLU    0.6200
    380 HB1       -94.8090  -14.1590  -46.6090 H        25 GLU   -0.7600
    381 HB2       -93.3740  -13.8810  -47.6720 H        25 GLU   -0.7600
    382 HG1       -92.9820  -11.7430  -46.2370 H        25 GLU    0.5100
    383 HG2       -94.6800  -11.9930  -45.6630 H        25 GLU   -0.5100
    384 N         -92.1720  -16.6520  -46.0700 N.am     26 ALA   -0.4700
    385 CA        -92.4100  -18.0900  -46.0890 C.3      26 ALA    0.3100
    386 C         -91.1160  -18.8570  -46.2430 C.2      26 ALA    0.0700
    387 O         -90.1260  -18.3250  -46.7710 O.2      26 ALA    0.0900
    388 CB        -93.3770  -18.4470  -47.2310 C.3      26 ALA   -0.2700
    389 HN        -91.2810  -16.3300  -46.3820 H        26 ALA    0.0900
    390 HA        -92.8320  -18.3750  -45.1360 H        26 ALA    0.0900
    391 HB1       -92.9430  -18.1420  -48.2070 H        26 ALA    0.0900
    392 HB2       -94.3420  -17.9170  -47.0910 H        26 ALA    0.5100
    393 HB3       -93.5520  -19.5450  -47.2490 H        26 ALA   -0.5100
    394 N         -91.0930  -20.1130  -45.7720 N.am     27 PRO   -0.2900
    395 CA        -89.9220  -20.9880  -45.8530 C.3      27 PRO    0.0000
    396 C         -89.3790  -21.0800  -47.2630 C.2      27 PRO    0.0900
    397 O         -90.1480  -21.0560  -48.2320 O.2      27 PRO    0.0900
    398 CB        -90.4630  -22.3260  -45.3630 C.3      27 PRO    0.0200
    399 CG        -91.4080  -21.9070  -44.3250 C.3      27 PRO    0.0900
    400 CD        -92.1490  -20.7430  -44.9680 C.3      27 PRO   -0.1800
    401 HA        -89.1090  -20.5890  -45.2690 H        27 PRO    0.0900
    402 HB1       -89.6560  -22.9640  -44.9460 H        27 PRO    0.0900
    403 HB2       -90.9750  -22.8810  -46.1780 H        27 PRO   -0.1800
    404 HG1       -92.1050  -22.7310  -44.0640 H        27 PRO    0.0900
    405 HG2       -90.8740  -21.5840  -43.4060 H        27 PRO    0.0900
    406 HD1       -92.9770  -21.0900  -45.6200 H        27 PRO    0.5100
    407 HD2       -92.5350  -20.0300  -44.2100 H        27 PRO   -0.5100
    408 N         -88.0650  -21.2090  -47.3720 N.am     28 GLN   -0.4700
    409 CA        -87.4090  -21.2950  -48.6580 C.3      28 GLN    0.3100
    410 C         -86.9910  -22.7160  -48.9250 C.2      28 GLN    0.0700
    411 O         -86.0000  -22.9370  -49.6130 O.2      28 GLN    0.0900
    412 CB        -86.1810  -20.3900  -48.6650 C.3      28 GLN   -0.1800
    413 CG        -86.4620  -18.9850  -48.2080 C.3      28 GLN    0.0900
    414 CD        -87.3010  -18.2440  -49.2050 C.2      28 GLN    0.0900
    415 NE2       -88.4720  -17.7670  -48.7790 N.am     28 GLN   -0.1800
    416 OE1       -86.9090  -18.1010  -50.3510 O.2      28 GLN    0.0900
    417 HN        -87.4690  -21.2530  -46.5730 H        28 GLN    0.0900
    418 HA        -88.1120  -20.9880  -49.4190 H        28 GLN    0.5500
    419 HB1       -85.7770  -20.3520  -49.6980 H        28 GLN   -0.5500
    420 HB2       -85.4140  -20.8320  -47.9940 H        28 GLN   -0.6200
    421 HG1       -85.5010  -18.4430  -48.0740 H        28 GLN    0.3200
    422 HG2       -87.0010  -19.0160  -47.2380 H        28 GLN    0.3000
    423 HE21      -88.9970  -17.1420  -49.3570 H        28 GLN    0.5100
    424 HE22      -88.8250  -18.0350  -47.8830 H        28 GLN   -0.5100
    425 N         -87.7420  -23.6870  -48.4070 N.am     29 TYR   -0.4700
    426 CA        -87.3790  -25.0970  -48.5810 C.3      29 TYR    0.3100
    427 C         -87.3370  -25.5060  -50.0410 C.2      29 TYR    0.0700
    428 O         -86.7480  -26.5180  -50.3630 O.2      29 TYR    0.0900
    429 CB        -88.3250  -26.0180  -47.7690 C.3      29 TYR   -0.1800
    430 CG        -88.2170  -25.7720  -46.2710 C.ar     29 TYR    0.0900
    431 CD1       -86.9680  -25.6360  -45.6660 C.ar     29 TYR    0.0900
    432 CD2       -89.3480  -25.5770  -45.4760 C.ar     29 TYR    0.0000
    433 CE1       -86.8400  -25.2920  -44.3130 C.ar     29 TYR   -0.1150
    434 CE2       -89.2280  -25.2330  -44.1110 C.ar     29 TYR    0.1150
    435 CZ        -87.9650  -25.0880  -43.5430 C.ar     29 TYR   -0.1150
    436 OH        -87.8020  -24.7280  -42.2210 O.3      29 TYR    0.1150
    437 HN        -88.5720  -23.5030  -47.8880 H        29 TYR    0.1100
    438 HA        -86.3590  -25.2220  -48.2460 H        29 TYR   -0.5400
    439 HB1       -88.0630  -27.0810  -47.9550 H        29 TYR    0.4300
    440 HB2       -89.3780  -25.8260  -48.0660 H        29 TYR   -0.1150
    441 HD1       -86.0770  -25.7990  -46.2540 H        29 TYR    0.1150
    442 HD2       -90.3310  -25.6920  -45.9100 H        29 TYR   -0.1150
    443 HE1       -85.8590  -25.1870  -43.8720 H        29 TYR    0.1150
    444 HE2       -90.1120  -25.0800  -43.5110 H        29 TYR    0.5100
    445 HH        -88.4640  -24.0660  -42.0100 H        29 TYR   -0.5100
    446 N         -87.9440  -24.7290  -50.9300 N.am     30 TYR   -0.4700
    447 CA        -87.9070  -25.0750  -52.3380 C.3      30 TYR    0.3100
    448 C         -86.5370  -24.7350  -52.9190 C.2      30 TYR    0.0700
    449 O         -86.2960  -25.0110  -54.0840 O.2      30 TYR    0.0900
    450 CB        -89.0040  -24.3130  -53.0840 C.3      30 TYR   -0.1800
    451 CG        -88.8630  -22.8160  -52.9820 C.ar     30 TYR    0.0900
    452 CD1       -87.9910  -22.1220  -53.8180 C.ar     30 TYR    0.0900
    453 CD2       -89.5390  -22.1060  -51.9960 C.ar     30 TYR    0.0000
    454 CE1       -87.7900  -20.7630  -53.6660 C.ar     30 TYR   -0.1150
    455 CE2       -89.3440  -20.7470  -51.8360 C.ar     30 TYR    0.1150
    456 CZ        -88.4660  -20.0820  -52.6720 C.ar     30 TYR   -0.1150
    457 OH        -88.2480  -18.7370  -52.4910 O.3      30 TYR    0.1150
    458 HN        -88.4370  -23.8990  -50.6800 H        30 TYR    0.1100
    459 HA        -88.0570  -26.1410  -52.4300 H        30 TYR   -0.5400
    460 HB1       -89.9940  -24.5830  -52.6590 H        30 TYR    0.4300
    461 HB2       -88.9680  -24.5760  -54.1630 H        30 TYR   -0.1150
    462 HD1       -87.4640  -22.6540  -54.5950 H        30 TYR    0.1150
    463 HD2       -90.2270  -22.6250  -51.3460 H        30 TYR   -0.1150
    464 HE1       -87.1090  -20.2380  -54.3200 H        30 TYR    0.1150
    465 HE2       -89.8740  -20.2080  -51.0650 H        30 TYR    0.5100
    466 HH        -87.7720  -18.6220  -51.6650 H        30 TYR   -0.5100
    467 N         -85.6520  -24.1410  -52.1150 N.am     31 LEU   -0.4700
    468 CA        -84.3060  -23.7610  -52.5490 C.3      31 LEU    0.3100
    469 C         -83.3440  -24.8630  -52.2630 C.2      31 LEU    0.0700
    470 O         -82.3350  -24.9970  -52.9320 O.2      31 LEU    0.0900
    471 CB        -83.7890  -22.5610  -51.7650 C.3      31 LEU   -0.1800
    472 CG        -84.2810  -21.1710  -52.0670 C.3      31 LEU    0.0900
    473 CD1       -83.4910  -20.1880  -51.2220 C.3      31 LEU    0.0900
    474 CD2       -84.0920  -20.8930  -53.5360 C.3      31 LEU   -0.0900
    475 HN        -85.8720  -23.9250  -51.1660 H        31 LEU    0.0900
    476 HA        -84.3520  -23.5260  -53.6020 H        31 LEU   -0.2700
    477 HB1       -82.6890  -22.5430  -51.9010 H        31 LEU    0.0900
    478 HB2       -84.0210  -22.7550  -50.6990 H        31 LEU    0.0900
    479 HG        -85.3630  -21.0930  -51.8250 H        31 LEU    0.0900
    480 HD11      -82.4080  -20.2610  -51.4620 H        31 LEU   -0.2700
    481 HD12      -83.6310  -20.4160  -50.1440 H        31 LEU    0.0900
    482 HD13      -83.8300  -19.1510  -51.4320 H        31 LEU    0.0900
    483 HD21      -84.7990  -21.5050  -54.1360 H        31 LEU    0.0900
    484 HD22      -83.0540  -21.1510  -53.8390 H        31 LEU    0.5100
    485 HD23      -84.2860  -19.8200  -53.7470 H        31 LEU   -0.5100
    486 N         -83.6350  -25.6230  -51.2220 N.am     32 ALA   -0.4700
    487 CA        -82.7670  -26.6980  -50.8070 C.3      32 ALA    0.3100
    488 C         -83.5350  -27.6170  -49.8900 C.2      32 ALA    0.0700
    489 O         -84.6190  -27.2640  -49.4210 O.2      32 ALA    0.0900
    490 CB        -81.5630  -26.1210  -50.0740 C.3      32 ALA   -0.2700
    491 HN        -84.4610  -25.4910  -50.6800 H        32 ALA    0.0900
    492 HA        -82.4520  -27.2400  -51.6860 H        32 ALA    0.0900
    493 HB1       -81.8440  -25.1770  -49.5600 H        32 ALA    0.0900
    494 HB2       -80.7480  -25.9020  -50.7980 H        32 ALA    0.5100
    495 HB3       -81.2010  -26.8450  -49.3120 H        32 ALA   -0.5100
    496 N         -82.9740  -28.7920  -49.6120 N.am     33 GLU   -0.4700
    497 CA        -83.6090  -29.7730  -48.7430 C.3      33 GLU    0.3100
    498 C         -83.8280  -29.2210  -47.3530 C.2      33 GLU    0.0700
    499 O         -82.9810  -28.5010  -46.8350 O.2      33 GLU    0.0900
    500 CB        -82.7230  -31.0140  -48.6400 C.3      33 GLU   -0.1800
    501 CG        -82.4960  -31.7290  -49.9520 C.3      33 GLU    0.0900
    502 CD        -83.7920  -31.9160  -50.7290 C.2      33 GLU    0.0900
    503 OE1       -84.8210  -32.3080  -50.1160 O.co2    33 GLU   -0.2800
    504 OE2       -83.7810  -31.6670  -51.9590 O.co2    33 GLU    0.0900
    505 HN        -82.0880  -29.0530  -49.9860 H        33 GLU    0.0900
    506 HA        -84.5700  -30.0280  -49.1650 H        33 GLU    0.6200
    507 HB1       -83.1970  -31.7250  -47.9320 H        33 GLU   -0.7600
    508 HB2       -81.7360  -30.7060  -48.2350 H        33 GLU   -0.7600
    509 HG1       -82.0550  -32.7290  -49.7500 H        33 GLU    0.5100
    510 HG2       -81.7900  -31.1380  -50.5720 H        33 GLU   -0.5100
    511 N         -84.9660  -29.5380  -46.7180 N.am     34 PRO   -0.2900
    512 CA        -85.1910  -29.0270  -45.3640 C.3      34 PRO    0.0000
    513 C         -84.1520  -29.5090  -44.3300 C.2      34 PRO    0.0900
    514 O         -83.9410  -28.8370  -43.3140 O.2      34 PRO    0.0900
    515 CB        -86.5990  -29.5200  -45.0490 C.3      34 PRO    0.0200
    516 CG        -87.2600  -29.4040  -46.3530 C.3      34 PRO    0.0900
    517 CD        -86.2370  -29.9770  -47.3130 C.3      34 PRO   -0.1800
    518 HA        -85.0700  -27.9560  -45.3380 H        34 PRO    0.0900
    519 HB1       -87.0910  -28.8830  -44.2840 H        34 PRO    0.0900
    520 HB2       -86.5900  -30.5720  -44.6890 H        34 PRO   -0.1800
    521 HG1       -88.2050  -29.9880  -46.3770 H        34 PRO    0.0900
    522 HG2       -87.4870  -28.3440  -46.5940 H        34 PRO    0.0900
    523 HD1       -86.2830  -31.0860  -47.3510 H        34 PRO    0.5100
    524 HD2       -86.3500  -29.5590  -48.3350 H        34 PRO   -0.5100
    525 N         -83.5730  -30.6860  -44.5520 N.am     35 TRP   -0.4700
    526 CA        -82.5780  -31.1880  -43.6230 C.3      35 TRP    0.3100
    527 C         -81.3530  -30.3310  -43.7500 C.2      35 TRP    0.0700
    528 O         -80.5690  -30.2180  -42.8270 O.2      35 TRP    0.0900
    529 CB        -82.2260  -32.6450  -43.9360 C.3      35 TRP   -0.1800
    530 CG        -81.4840  -32.8130  -45.1980 C.ar     35 TRP    0.0900
    531 CD1       -81.9920  -33.1990  -46.4000 C.ar     35 TRP    0.0900
    532 CD2       -80.0880  -32.5670  -45.4040 C.ar     35 TRP   -0.0300
    533 CE2       -79.8180  -32.8240  -46.7720 C.ar     35 TRP   -0.1500
    534 CE3       -79.0410  -32.1490  -44.5710 C.ar     35 TRP    0.2200
    535 NE1       -80.9930  -33.2090  -47.3560 N.ar     35 TRP   -0.5100
    536 CZ2       -78.5400  -32.6810  -47.3230 C.ar     35 TRP    0.3700
    537 CZ3       -77.7590  -32.0060  -45.1220 C.ar     35 TRP    0.2400
    538 CH2       -77.5250  -32.2710  -46.4850 C.ar     35 TRP    0.1100
    539 HN        -83.7880  -31.2590  -45.3400 H        35 TRP   -0.2500
    540 HA        -82.9830  -31.1070  -42.6250 H        35 TRP    0.1700
    541 HB1       -83.1670  -33.2330  -44.0030 H        35 TRP   -0.2000
    542 HB2       -81.6040  -33.0470  -43.1080 H        35 TRP    0.1400
    543 HD1       -83.0240  -33.4600  -46.5810 H        35 TRP   -0.2700
    544 HE1       -81.1090  -33.4500  -48.2960 H        35 TRP    0.1600
    545 HE3       -79.1990  -31.9400  -43.5230 H        35 TRP   -0.1400
    546 HZ2       -78.3370  -32.8800  -48.3640 H        35 TRP    0.1400
    547 HZ3       -76.9400  -31.6860  -44.4940 H        35 TRP    0.5100
    548 HH2       -76.5290  -32.1490  -46.8830 H        35 TRP   -0.5100
    549 N         -81.1920  -29.7300  -44.9210 N.am     36 GLN   -0.4700
    550 CA        -80.0560  -28.8750  -45.1620 C.3      36 GLN    0.3100
    551 C         -80.1760  -27.6390  -44.3070 C.2      36 GLN    0.0700
    552 O         -79.1560  -27.0960  -43.9060 O.2      36 GLN    0.0900
    553 CB        -79.9580  -28.4830  -46.6410 C.3      36 GLN   -0.1800
    554 CG        -79.4290  -29.5850  -47.5550 C.3      36 GLN    0.0900
    555 CD        -78.9150  -29.0580  -48.8960 C.2      36 GLN    0.0900
    556 NE2       -77.6240  -29.2670  -49.1580 N.am     36 GLN   -0.1800
    557 OE1       -79.6610  -28.4750  -49.6820 O.2      36 GLN    0.0900
    558 HN        -81.8360  -29.8400  -45.6740 H        36 GLN    0.0900
    559 HA        -79.1670  -29.4100  -44.8600 H        36 GLN    0.5500
    560 HB1       -79.2830  -27.6050  -46.7250 H        36 GLN   -0.5500
    561 HB2       -80.9710  -28.1930  -46.9930 H        36 GLN   -0.6200
    562 HG1       -80.2470  -30.3100  -47.7530 H        36 GLN    0.3200
    563 HG2       -78.5950  -30.1070  -47.0410 H        36 GLN    0.3000
    564 HE21      -77.2300  -28.9450  -50.0190 H        36 GLN    0.5100
    565 HE22      -77.0500  -29.7450  -48.4940 H        36 GLN   -0.5100
    566 N         -81.4000  -27.1880  -44.0220 N.am     37 PHE   -0.4700
    567 CA        -81.5950  -25.9930  -43.1910 C.3      37 PHE    0.3100
    568 C         -81.4100  -26.3490  -41.7340 C.2      37 PHE    0.0700
    569 O         -81.0240  -25.4890  -40.9190 O.2      37 PHE    0.0900
    570 CB        -82.9900  -25.3760  -43.3990 C.3      37 PHE   -0.1800
    571 CG        -83.1080  -24.5460  -44.6490 C.ar     37 PHE    0.0900
    572 CD1       -83.1690  -25.1440  -45.9050 C.ar     37 PHE    0.0900
    573 CD2       -83.1400  -23.1590  -44.5770 C.ar     37 PHE    0.0000
    574 CE1       -83.2590  -24.3730  -47.0690 C.ar     37 PHE   -0.1150
    575 CE2       -83.2290  -22.3770  -45.7290 C.ar     37 PHE    0.1150
    576 CZ        -83.2880  -22.9850  -46.9770 C.ar     37 PHE   -0.1150
    577 HN        -82.2260  -27.6370  -44.3550 H        37 PHE    0.1150
    578 HA        -80.8310  -25.2790  -43.4580 H        37 PHE   -0.1150
    579 HB1       -83.2280  -24.7120  -42.5400 H        37 PHE    0.1150
    580 HB2       -83.7430  -26.1900  -43.4730 H        37 PHE   -0.1150
    581 HD1       -83.1470  -26.2220  -45.9810 H        37 PHE    0.1150
    582 HD2       -83.0960  -22.6770  -43.6110 H        37 PHE   -0.1150
    583 HE1       -83.3050  -24.8530  -48.0360 H        37 PHE    0.1150
    584 HE2       -83.2520  -21.2990  -45.6510 H        37 PHE    0.5100
    585 HZ        -83.3580  -22.3840  -47.8710 H        37 PHE   -0.5100
    586 N         -81.6900  -27.6090  -41.4040 N.am     38 SER   -0.4700
    587 CA        -81.5210  -28.0960  -40.0510 C.3      38 SER    0.3100
    588 C         -80.0480  -28.0850  -39.7950 C.2      38 SER    0.0700
    589 O         -79.6060  -27.8310  -38.6810 O.2      38 SER    0.0900
    590 CB        -82.0660  -29.5160  -39.9300 C.3      38 SER    0.0500
    591 OG        -83.4260  -29.5600  -40.3300 O.3      38 SER    0.0900
    592 HN        -82.0260  -28.2710  -42.0700 H        38 SER    0.0900
    593 HA        -82.0510  -27.4300  -39.3850 H        38 SER   -0.6600
    594 HB1       -81.9930  -29.8570  -38.8740 H        38 SER    0.4300
    595 HB2       -81.4800  -30.1990  -40.5800 H        38 SER    0.5100
    596 HG1       -83.4650  -29.1200  -41.1820 H        38 SER   -0.5100
    597 N         -79.2880  -28.3550  -40.8520 N.am     39 MET   -0.4700
    598 CA        -77.8380  -28.3470  -40.8040 C.3      39 MET    0.3100
    599 C         -77.3260  -26.9880  -40.3320 C.2      39 MET    0.0700
    600 O         -76.5640  -26.9180  -39.3590 O.2      39 MET    0.0900
    601 CB        -77.2770  -28.6230  -42.1950 C.3      39 MET   -0.1800
    602 CG        -77.5070  -30.0130  -42.6580 C.3      39 MET    0.0900
    603 SD        -76.7630  -31.0870  -41.4520 S.3      39 MET    0.0900
    604 CE        -74.9850  -30.7110  -41.7230 C.3      39 MET   -0.1400
    605 HN        -79.6880  -28.5790  -41.7360 H        39 MET    0.0900
    606 HA        -77.5170  -29.1080  -40.1070 H        39 MET    0.0900
    607 HB1       -76.1840  -28.4300  -42.1820 H        39 MET   -0.0900
    608 HB2       -77.7570  -27.9270  -42.9150 H        39 MET   -0.2200
    609 HG1       -77.0470  -30.1610  -43.6580 H        39 MET    0.0900
    610 HG2       -78.5970  -30.2100  -42.7450 H        39 MET    0.0900
    611 HE1       -74.7310  -29.6880  -41.3730 H        39 MET    0.0900
    612 HE2       -74.7410  -30.7750  -42.8040 H        39 MET    0.5100
    613 HE3       -74.3510  -31.4310  -41.1630 H        39 MET   -0.5100
    614 N         -77.7390  -25.9160  -41.0200 N.am     40 LEU   -0.4700
    615 CA        -77.3120  -24.5570  -40.6920 C.3      40 LEU    0.3100
    616 C         -77.6900  -24.2190  -39.2900 C.2      40 LEU    0.0700
    617 O         -76.9070  -23.6070  -38.5530 O.2      40 LEU    0.0900
    618 CB        -77.9620  -23.5560  -41.6330 C.3      40 LEU   -0.1800
    619 CG        -77.4640  -23.5920  -43.0700 C.3      40 LEU    0.0900
    620 CD1       -77.9230  -22.3200  -43.7530 C.3      40 LEU    0.0900
    621 CD2       -75.9430  -23.7030  -43.1150 C.3      40 LEU   -0.0900
    622 HN        -78.3640  -25.9980  -41.7930 H        40 LEU    0.0900
    623 HA        -76.2370  -24.5130  -40.7800 H        40 LEU   -0.2700
    624 HB1       -77.7820  -22.5370  -41.2310 H        40 LEU    0.0900
    625 HB2       -79.0550  -23.7520  -41.6420 H        40 LEU    0.0900
    626 HG        -77.8810  -24.4780  -43.5960 H        40 LEU    0.0900
    627 HD11      -77.5070  -21.4330  -43.2290 H        40 LEU   -0.2700
    628 HD12      -79.0320  -22.2570  -43.7300 H        40 LEU    0.0900
    629 HD13      -77.5710  -22.3070  -44.8070 H        40 LEU    0.0900
    630 HD21      -75.6220  -24.7090  -42.7700 H        40 LEU    0.0900
    631 HD22      -75.4890  -22.9380  -42.4500 H        40 LEU    0.5100
    632 HD23      -75.5840  -23.5540  -44.1560 H        40 LEU   -0.5100
    633 N         -78.8990  -24.6210  -38.9270 N.am     41 ALA   -0.4700
    634 CA        -79.4270  -24.3940  -37.6050 C.3      41 ALA    0.3100
    635 C         -78.4860  -24.9690  -36.5180 C.2      41 ALA    0.0700
    636 O         -78.2240  -24.2810  -35.5340 O.2      41 ALA    0.0900
    637 CB        -80.8140  -25.0130  -37.5220 C.3      41 ALA   -0.2700
    638 HN        -79.5030  -25.1040  -39.5560 H        41 ALA    0.0900
    639 HA        -79.4720  -23.3290  -37.4320 H        41 ALA    0.0900
    640 HB1       -80.7390  -26.1210  -37.5360 H        41 ALA    0.0900
    641 HB2       -81.4270  -24.6880  -38.3890 H        41 ALA    0.5100
    642 HB3       -81.3100  -24.7030  -36.5770 H        41 ALA   -0.5100
    643 N         -77.9650  -26.1910  -36.6860 N.am     42 ALA   -0.4700
    644 CA        -77.0680  -26.7890  -35.6760 C.3      42 ALA    0.3100
    645 C         -75.7580  -26.0520  -35.6190 C.2      42 ALA    0.0700
    646 O         -75.3140  -25.6380  -34.5420 O.2      42 ALA    0.0900
    647 CB        -76.7980  -28.2490  -35.9930 C.3      42 ALA   -0.2700
    648 HN        -78.1580  -26.7480  -37.4900 H        42 ALA    0.0900
    649 HA        -77.5430  -26.6960  -34.7100 H        42 ALA    0.0900
    650 HB1       -76.3180  -28.3410  -36.9910 H        42 ALA    0.0900
    651 HB2       -77.7530  -28.8170  -36.0060 H        42 ALA    0.5100
    652 HB3       -76.1160  -28.6830  -35.2310 H        42 ALA   -0.5100
    653 N         -75.1300  -25.9180  -36.7880 N.am     43 TYR   -0.4700
    654 CA        -73.8640  -25.2270  -36.9470 C.3      43 TYR    0.3100
    655 C         -73.8310  -23.9980  -36.0980 C.2      43 TYR    0.0700
    656 O         -72.9580  -23.8410  -35.2510 O.2      43 TYR    0.0900
    657 CB        -73.7020  -24.8130  -38.3940 C.3      43 TYR   -0.1800
    658 CG        -72.5500  -23.8820  -38.6250 C.ar     43 TYR    0.0900
    659 CD1       -71.2640  -24.2330  -38.2350 C.ar     43 TYR    0.0900
    660 CD2       -72.7350  -22.6770  -39.2900 C.ar     43 TYR    0.0000
    661 CE1       -70.1840  -23.4110  -38.5120 C.ar     43 TYR   -0.1150
    662 CE2       -71.6640  -21.8430  -39.5780 C.ar     43 TYR    0.1150
    663 CZ        -70.3840  -22.2150  -39.1890 C.ar     43 TYR   -0.1150
    664 OH        -69.2960  -21.4160  -39.5030 O.3      43 TYR    0.1150
    665 HN        -75.5140  -26.2980  -37.6260 H        43 TYR    0.1100
    666 HA        -73.0700  -25.8970  -36.6520 H        43 TYR   -0.5400
    667 HB1       -74.6220  -24.2880  -38.7310 H        43 TYR    0.4300
    668 HB2       -73.5280  -25.7150  -39.0170 H        43 TYR   -0.1150
    669 HD1       -71.1040  -25.1610  -37.7070 H        43 TYR    0.1150
    670 HD2       -73.7300  -22.3840  -39.5880 H        43 TYR   -0.1150
    671 HE1       -69.1910  -23.6990  -38.2010 H        43 TYR    0.1150
    672 HE2       -71.8250  -20.9120  -40.1000 H        43 TYR    0.5100
    673 HH        -69.5980  -20.7250  -40.0980 H        43 TYR   -0.5100
    674 N         -74.7860  -23.1080  -36.3420 N.am     44 MET   -0.4700
    675 CA        -74.8970  -21.8700  -35.5950 C.3      44 MET    0.3100
    676 C         -74.9880  -22.1580  -34.1110 C.2      44 MET    0.0700
    677 O         -74.3180  -21.5190  -33.3010 O.2      44 MET    0.0900
    678 CB        -76.1460  -21.1210  -36.0420 C.3      44 MET   -0.1800
    679 CG        -76.1140  -20.7130  -37.4840 C.3      44 MET    0.0900
    680 SD        -74.7130  -19.6570  -37.8270 S.3      44 MET    0.0900
    681 CE        -75.0910  -18.2650  -36.8450 C.3      44 MET   -0.1400
    682 HN        -75.4710  -23.2530  -37.0510 H        44 MET    0.0900
    683 HA        -74.0130  -21.2800  -35.7800 H        44 MET    0.0900
    684 HB1       -76.2530  -20.2090  -35.4180 H        44 MET   -0.0900
    685 HB2       -77.0280  -21.7760  -35.8790 H        44 MET   -0.2200
    686 HG1       -77.0570  -20.1770  -37.7270 H        44 MET    0.0900
    687 HG2       -76.0600  -21.6250  -38.1160 H        44 MET    0.0900
    688 HE1       -76.0490  -18.4030  -36.3010 H        44 MET    0.0900
    689 HE2       -75.1840  -17.3600  -37.4830 H        44 MET    0.5100
    690 HE3       -74.2890  -18.0980  -36.0940 H        44 MET   -0.5100
    691 N         -75.8150  -23.1290  -33.7510 N.am     45 PHE   -0.4700
    692 CA        -75.9710  -23.4700  -32.3640 C.3      45 PHE    0.3100
    693 C         -74.6180  -23.6300  -31.6950 C.2      45 PHE    0.0700
    694 O         -74.3290  -22.9880  -30.6700 O.2      45 PHE    0.0900
    695 CB        -76.7560  -24.7510  -32.2310 C.3      45 PHE   -0.1800
    696 CG        -77.2150  -24.9730  -30.8660 C.ar     45 PHE    0.0900
    697 CD1       -78.2490  -24.2110  -30.3600 C.ar     45 PHE    0.0900
    698 CD2       -76.5280  -25.8360  -30.0280 C.ar     45 PHE    0.0000
    699 CE1       -78.5950  -24.2960  -29.0250 C.ar     45 PHE   -0.1150
    700 CE2       -76.8640  -25.9340  -28.6780 C.ar     45 PHE    0.1150
    701 CZ        -77.9000  -25.1610  -28.1720 C.ar     45 PHE   -0.1150
    702 HN        -76.3530  -23.6530  -34.4070 H        45 PHE    0.1150
    703 HA        -76.4870  -22.6580  -31.8730 H        45 PHE   -0.1150
    704 HB1       -76.1160  -25.6120  -32.5170 H        45 PHE    0.1150
    705 HB2       -77.6530  -24.7090  -32.8850 H        45 PHE   -0.1150
    706 HD1       -78.7930  -23.5440  -31.0120 H        45 PHE    0.1150
    707 HD2       -75.7240  -26.4390  -30.4250 H        45 PHE   -0.1150
    708 HE1       -79.4050  -23.6940  -28.6390 H        45 PHE    0.1150
    709 HE2       -76.3220  -26.6080  -28.0300 H        45 PHE    0.5100
    710 HZ        -78.1670  -25.2250  -27.1270 H        45 PHE   -0.5100
    711 N         -73.8000  -24.5020  -32.2770 N.am     46 LEU   -0.4700
    712 CA        -72.4560  -24.7470  -31.7900 C.3      46 LEU    0.3100
    713 C         -71.7560  -23.4460  -31.6780 C.2      46 LEU    0.0700
    714 O         -71.1760  -23.1390  -30.6440 O.2      46 LEU    0.0900
    715 CB        -71.7000  -25.6230  -32.7690 C.3      46 LEU   -0.1800
    716 CG        -72.4280  -26.9380  -32.8910 C.3      46 LEU    0.0900
    717 CD1       -71.7210  -27.8370  -33.8670 C.3      46 LEU    0.0900
    718 CD2       -72.4950  -27.5560  -31.5120 C.3      46 LEU   -0.0900
    719 HN        -74.0750  -25.0280  -33.0770 H        46 LEU    0.0900
    720 HA        -72.5300  -25.2320  -30.8280 H        46 LEU   -0.2700
    721 HB1       -70.6660  -25.7950  -32.4000 H        46 LEU    0.0900
    722 HB2       -71.6490  -25.1250  -33.7600 H        46 LEU    0.0900
    723 HG        -73.4650  -26.7540  -33.2430 H        46 LEU    0.0900
    724 HD11      -70.6840  -28.0350  -33.5210 H        46 LEU   -0.2700
    725 HD12      -71.6770  -27.3510  -34.8640 H        46 LEU    0.0900
    726 HD13      -72.2590  -28.8070  -33.9460 H        46 LEU    0.0900
    727 HD21      -73.3150  -27.0920  -30.9250 H        46 LEU    0.0900
    728 HD22      -71.5360  -27.3880  -30.9750 H        46 LEU    0.5100
    729 HD23      -72.6910  -28.6460  -31.5950 H        46 LEU   -0.5100
    730 N         -71.8040  -22.6690  -32.7500 N.am     47 LEU   -0.4700
    731 CA        -71.1710  -21.3790  -32.7290 C.3      47 LEU    0.3100
    732 C         -71.6200  -20.6190  -31.5100 C.2      47 LEU    0.0700
    733 O         -70.7940  -20.1440  -30.7370 O.2      47 LEU    0.0900
    734 CB        -71.5250  -20.5930  -33.9840 C.3      47 LEU   -0.1800
    735 CG        -70.5960  -20.8660  -35.1680 C.3      47 LEU    0.0900
    736 CD1       -70.9650  -19.9900  -36.3550 C.3      47 LEU    0.0900
    737 CD2       -69.1690  -20.5690  -34.7500 C.3      47 LEU   -0.0900
    738 HN        -72.2650  -22.9340  -33.5930 H        47 LEU    0.0900
    739 HA        -70.1040  -21.5300  -32.6690 H        47 LEU   -0.2700
    740 HB1       -71.4820  -19.5090  -33.7450 H        47 LEU    0.0900
    741 HB2       -72.5630  -20.8540  -34.2830 H        47 LEU    0.0900
    742 HG        -70.6790  -21.9350  -35.4600 H        47 LEU    0.0900
    743 HD11      -70.8780  -18.9170  -36.0790 H        47 LEU   -0.2700
    744 HD12      -72.0120  -20.1930  -36.6650 H        47 LEU    0.0900
    745 HD13      -70.2770  -20.1940  -37.2040 H        47 LEU    0.0900
    746 HD21      -68.7560  -21.4210  -34.1680 H        47 LEU    0.0900
    747 HD22      -69.1420  -19.6590  -34.1140 H        47 LEU    0.5100
    748 HD23      -68.5360  -20.4150  -35.6500 H        47 LEU   -0.5100
    749 N         -72.9280  -20.5360  -31.3060 N.am     48 ILE   -0.4700
    750 CA        -73.4580  -19.8090  -30.1710 C.3      48 ILE    0.3100
    751 C         -73.0780  -20.4600  -28.8670 C.2      48 ILE    0.0700
    752 O         -72.8340  -19.7620  -27.8970 O.2      48 ILE    0.0900
    753 CB        -74.9630  -19.7200  -30.2530 C.3      48 ILE   -0.0900
    754 CG1       -75.3610  -19.1550  -31.6010 C.3      48 ILE    0.0900
    755 CG2       -75.4780  -18.8130  -29.1770 C.3      48 ILE   -0.2700
    756 CD        -76.8320  -19.0410  -31.7700 C.3      48 ILE    0.0900
    757 HN        -73.5940  -20.9640  -31.9140 H        48 ILE    0.0900
    758 HA        -73.0230  -18.8220  -30.1750 H        48 ILE    0.0900
    759 HB        -75.4030  -20.7320  -30.1250 H        48 ILE   -0.1800
    760 HG11      -74.9610  -19.8180  -32.3970 H        48 ILE    0.0900
    761 HG12      -74.9100  -18.1460  -31.7120 H        48 ILE    0.0900
    762 HG21      -75.0500  -17.7950  -29.2980 H        48 ILE   -0.2700
    763 HG22      -75.1860  -19.2040  -28.1790 H        48 ILE    0.0900
    764 HG23      -76.5850  -18.7400  -29.2410 H        48 ILE    0.0900
    765 HD1       -77.1810  -18.0470  -31.4180 H        48 ILE    0.0900
    766 HD2       -77.3430  -19.8270  -31.1740 H        48 ILE    0.5100
    767 HD3       -77.0990  -19.1510  -32.8420 H        48 ILE   -0.5100
    768 N         -73.0070  -21.7800  -28.8150 N.am     49 MET   -0.4700
    769 CA        -72.6630  -22.4140  -27.5580 C.3      49 MET    0.3100
    770 C         -71.1850  -22.4340  -27.3060 C.2      49 MET    0.0700
    771 O         -70.7440  -22.7570  -26.2060 O.2      49 MET    0.0900
    772 CB        -73.2450  -23.8180  -27.5180 C.3      49 MET   -0.1800
    773 CG        -74.7450  -23.7730  -27.2730 C.3      49 MET    0.0900
    774 SD        -75.1590  -22.7590  -25.7960 S.3      49 MET    0.0900
    775 CE        -75.8210  -23.9840  -24.6890 C.3      49 MET   -0.1400
    776 HN        -73.1770  -22.3720  -29.5990 H        49 MET    0.0900
    777 HA        -73.0650  -21.8140  -26.7540 H        49 MET    0.0900
    778 HB1       -72.7570  -24.3940  -26.7020 H        49 MET   -0.0900
    779 HB2       -73.0450  -24.3260  -28.4850 H        49 MET   -0.2200
    780 HG1       -75.1160  -24.8100  -27.1310 H        49 MET    0.0900
    781 HG2       -75.2410  -23.3460  -28.1710 H        49 MET    0.0900
    782 HE1       -75.0710  -24.7720  -24.4650 H        49 MET    0.0900
    783 HE2       -76.7080  -24.4730  -25.1420 H        49 MET    0.5100
    784 HE3       -76.1180  -23.5110  -23.7280 H        49 MET   -0.5100
    785 N         -70.4160  -22.0670  -28.3150 N.am     50 LEU   -0.4700
    786 CA        -68.9800  -22.0450  -28.1900 C.3      50 LEU    0.3100
    787 C         -68.5190  -20.6320  -28.0510 C.2      50 LEU    0.0700
    788 O         -68.1240  -20.2040  -26.9750 O.2      50 LEU    0.0900
    789 CB        -68.3470  -22.6230  -29.4400 C.3      50 LEU   -0.1800
    790 CG        -66.8620  -22.9680  -29.3470 C.3      50 LEU    0.0900
    791 CD1       -66.3270  -23.1490  -30.7680 C.3      50 LEU    0.0900
    792 CD2       -66.0790  -21.8790  -28.6070 C.3      50 LEU   -0.0900
    793 HN        -70.7880  -21.7900  -29.1970 H        50 LEU    0.0900
    794 HA        -68.7060  -22.6280  -27.3230 H        50 LEU   -0.2700
    795 HB1       -68.4750  -21.8850  -30.2590 H        50 LEU    0.0900
    796 HB2       -68.8960  -23.5520  -29.7020 H        50 LEU    0.0900
    797 HG        -66.7250  -23.9060  -28.7670 H        50 LEU    0.0900
    798 HD11      -66.6200  -22.2840  -31.4000 H        50 LEU   -0.2700
    799 HD12      -66.7480  -24.0750  -31.2150 H        50 LEU    0.0900
    800 HD13      -65.2180  -23.2140  -30.7490 H        50 LEU    0.0900
    801 HD21      -66.4710  -21.7610  -27.5740 H        50 LEU    0.0900
    802 HD22      -66.1840  -20.9090  -29.1390 H        50 LEU    0.5100
    803 HD23      -65.0050  -22.1590  -28.5480 H        50 LEU   -0.5100
    804 N         -68.5360  -19.9200  -29.1740 N.am     51 GLY   -0.4700
    805 CA        -68.1170  -18.5360  -29.2120 C.3      51 GLY    0.3100
    806 C         -68.6090  -17.7310  -28.0370 C.2      51 GLY   -0.0200
    807 O         -68.0840  -16.6730  -27.7440 O.2      51 GLY    0.0900
    808 HN        -68.8400  -20.3090  -30.0400 H        51 GLY    0.0900
    809 HA1       -68.5020  -18.1000  -30.1220 H        51 GLY    0.5100
    810 HA2       -67.0370  -18.5190  -29.2200 H        51 GLY   -0.5100
    811 N         -69.6300  -18.2240  -27.3560 N.am     52 PHE   -0.4700
    812 CA        -70.1360  -17.5110  -26.2040 C.3      52 PHE    0.3100
    813 C         -69.2480  -17.7640  -24.9900 C.2      52 PHE    0.0700
    814 O         -68.5190  -16.8660  -24.5700 O.2      52 PHE    0.0900
    815 CB        -71.5880  -17.9160  -25.9200 C.3      52 PHE   -0.1800
    816 CG        -72.0710  -17.4880  -24.5780 C.ar     52 PHE    0.0900
    817 CD1       -71.5970  -16.3090  -24.0000 C.ar     52 PHE    0.0900
    818 CD2       -72.9910  -18.2530  -23.8840 C.ar     52 PHE    0.0000
    819 CE1       -72.0330  -15.8920  -22.7400 C.ar     52 PHE   -0.1150
    820 CE2       -73.4360  -17.8470  -22.6220 C.ar     52 PHE    0.1150
    821 CZ        -72.9540  -16.6600  -22.0470 C.ar     52 PHE   -0.1150
    822 HN        -70.0830  -19.0790  -27.5950 H        52 PHE    0.1150
    823 HA        -70.0730  -16.4530  -26.4110 H        52 PHE   -0.1150
    824 HB1       -71.6760  -19.0230  -25.9650 H        52 PHE    0.1150
    825 HB2       -72.2550  -17.4490  -26.6750 H        52 PHE   -0.1150
    826 HD1       -70.8810  -15.7070  -24.5370 H        52 PHE    0.1150
    827 HD2       -73.3670  -19.1670  -24.3190 H        52 PHE   -0.1150
    828 HE1       -71.6550  -14.9770  -22.3100 H        52 PHE    0.1150
    829 HE2       -74.1560  -18.4500  -22.0870 H        52 PHE    0.5100
    830 HZ        -73.2980  -16.3490  -21.0720 H        52 PHE   -0.5100
    831 N         -69.2890  -18.9690  -24.4070 N.am     53 PRO   -0.2900
    832 CA        -68.4250  -19.1660  -23.2530 C.3      53 PRO    0.0000
    833 C         -67.0110  -18.6580  -23.4140 C.2      53 PRO    0.0900
    834 O         -66.4800  -18.0100  -22.5060 O.2      53 PRO    0.0900
    835 CB        -68.4820  -20.6760  -23.0400 C.3      53 PRO    0.0200
    836 CG        -68.8800  -21.2150  -24.3650 C.3      53 PRO    0.0900
    837 CD        -69.9150  -20.2430  -24.7970 C.3      53 PRO   -0.1800
    838 HA        -68.7710  -18.5780  -22.4180 H        53 PRO    0.0900
    839 HB1       -69.2300  -20.9400  -22.2630 H        53 PRO    0.0900
    840 HB2       -67.4910  -21.0710  -22.7320 H        53 PRO   -0.1800
    841 HG1       -68.0220  -21.2350  -25.0700 H        53 PRO    0.0900
    842 HG2       -69.2980  -22.2410  -24.2780 H        53 PRO    0.0900
    843 HD1       -70.0860  -20.2750  -25.8920 H        53 PRO    0.5100
    844 HD2       -70.8740  -20.3880  -24.2570 H        53 PRO   -0.5100
    845 N         -66.4140  -18.9100  -24.5750 N.am     54 ILE   -0.4700
    846 CA        -65.0230  -18.5310  -24.8070 C.3      54 ILE    0.3100
    847 C         -64.7840  -17.0610  -24.8190 C.2      54 ILE    0.0700
    848 O         -63.8750  -16.6040  -24.1440 O.2      54 ILE    0.0900
    849 CB        -64.4650  -19.0990  -26.1090 C.3      54 ILE   -0.0900
    850 CG1       -62.9790  -18.7630  -26.1890 C.3      54 ILE    0.0900
    851 CG2       -65.1930  -18.5200  -27.3030 C.3      54 ILE   -0.2700
    852 CD        -62.3520  -19.0900  -27.5290 C.3      54 ILE    0.0900
    853 HN        -66.8820  -19.3630  -25.3300 H        54 ILE    0.0900
    854 HA        -64.4440  -18.8950  -23.9710 H        54 ILE    0.0900
    855 HB        -64.5830  -20.2030  -26.1080 H        54 ILE   -0.1800
    856 HG11      -62.4450  -19.3350  -25.4010 H        54 ILE    0.0900
    857 HG12      -62.8510  -17.6770  -25.9950 H        54 ILE    0.0900
    858 HG21      -64.7980  -17.5070  -27.5360 H        54 ILE   -0.2700
    859 HG22      -66.2780  -18.4360  -27.0800 H        54 ILE    0.0900
    860 HG23      -65.0420  -19.1710  -28.1900 H        54 ILE    0.0900
    861 HD1       -62.7280  -18.3930  -28.3070 H        54 ILE    0.0900
    862 HD2       -62.6150  -20.1280  -27.8260 H        54 ILE    0.5100
    863 HD3       -61.2480  -18.9880  -27.4650 H        54 ILE   -0.5100
    864 N         -65.5480  -16.3080  -25.5980 N.am     55 ASN   -0.4700
    865 CA        -65.3410  -14.8740  -25.6330 C.3      55 ASN    0.3100
    866 C         -65.6910  -14.2880  -24.3180 C.2      55 ASN    0.0700
    867 O         -64.9910  -13.3920  -23.8540 O.2      55 ASN    0.0900
    868 CB        -66.1760  -14.2250  -26.7150 C.3      55 ASN   -0.1800
    869 CG        -65.5280  -14.3390  -28.0530 C.2      55 ASN    0.0900
    870 ND2       -66.2200  -14.9720  -28.9950 N.am     55 ASN    0.0900
    871 OD1       -64.4000  -13.8720  -28.2500 O.2      55 ASN    0.5500
    872 HN        -66.2710  -16.6780  -26.1740 H        55 ASN   -0.5500
    873 HA        -64.2920  -14.6940  -25.8150 H        55 ASN   -0.6200
    874 HB1       -66.3140  -13.1490  -26.4750 H        55 ASN    0.3200
    875 HB2       -67.1700  -14.7190  -26.7560 H        55 ASN    0.3000
    876 HD21      -65.9070  -14.9510  -29.9450 H        55 ASN    0.5100
    877 HD22      -67.0510  -15.4720  -28.7530 H        55 ASN   -0.5100
    878 N         -66.7630  -14.7750  -23.6930 N.am     56 PHE   -0.4700
    879 CA        -67.1030  -14.2230  -22.4080 C.3      56 PHE    0.3100
    880 C         -65.9280  -14.4130  -21.5350 C.2      56 PHE    0.0700
    881 O         -65.4400  -13.4670  -20.9180 O.2      56 PHE    0.0900
    882 CB        -68.2620  -14.9270  -21.7330 C.3      56 PHE   -0.1800
    883 CG        -68.6100  -14.2840  -20.4450 C.ar     56 PHE    0.0900
    884 CD1       -69.5090  -13.2180  -20.4120 C.ar     56 PHE    0.0900
    885 CD2       -67.8840  -14.5870  -19.2950 C.ar     56 PHE    0.0000
    886 CE1       -69.6650  -12.4520  -19.2640 C.ar     56 PHE   -0.1150
    887 CE2       -68.0330  -13.8200  -18.1380 C.ar     56 PHE    0.1150
    888 CZ        -68.9220  -12.7490  -18.1230 C.ar     56 PHE   -0.1150
    889 HN        -67.3440  -15.4960  -24.0610 H        56 PHE    0.1150
    890 HA        -67.3490  -13.1830  -22.5600 H        56 PHE   -0.1150
    891 HB1       -67.9910  -15.9840  -21.5240 H        56 PHE    0.1150
    892 HB2       -69.1590  -14.8860  -22.3880 H        56 PHE   -0.1150
    893 HD1       -70.0920  -12.9870  -21.2910 H        56 PHE    0.1150
    894 HD2       -67.1990  -15.4220  -19.2990 H        56 PHE   -0.1150
    895 HE1       -70.3620  -11.6260  -19.2560 H        56 PHE    0.1150
    896 HE2       -67.4590  -14.0600  -17.2540 H        56 PHE    0.5100
    897 HZ        -69.0340  -12.1500  -17.2310 H        56 PHE   -0.5100
    898 N         -65.5020  -15.6720  -21.4750 N.am     57 LEU   -0.4700
    899 CA        -64.3500  -16.0770  -20.7070 C.3      57 LEU    0.3100
    900 C         -63.3250  -14.9690  -20.7790 C.2      57 LEU    0.0700
    901 O         -63.0740  -14.2980  -19.7760 O.2      57 LEU    0.0900
    902 CB        -63.7870  -17.3670  -21.3000 C.3      57 LEU   -0.1800
    903 CG        -62.7040  -18.1010  -20.5200 C.3      57 LEU    0.0900
    904 CD1       -61.4460  -17.2730  -20.4620 C.3      57 LEU    0.0900
    905 CD2       -63.2140  -18.3820  -19.1210 C.3      57 LEU   -0.0900
    906 HN        -65.9680  -16.4030  -21.9650 H        57 LEU    0.0900
    907 HA        -64.6570  -16.2290  -19.6830 H        57 LEU   -0.2700
    908 HB1       -63.3670  -17.1190  -22.2960 H        57 LEU    0.0900
    909 HB2       -64.6360  -18.0710  -21.4300 H        57 LEU    0.0900
    910 HG        -62.4860  -19.0710  -21.0150 H        57 LEU    0.0900
    911 HD11      -61.6010  -16.3880  -19.8100 H        57 LEU   -0.2700
    912 HD12      -61.1790  -16.9190  -21.4820 H        57 LEU    0.0900
    913 HD13      -60.6130  -17.8790  -20.0470 H        57 LEU    0.0900
    914 HD21      -64.0130  -19.1530  -19.1540 H        57 LEU    0.0900
    915 HD22      -63.6340  -17.4540  -18.6770 H        57 LEU    0.5100
    916 HD23      -62.3840  -18.7580  -18.4850 H        57 LEU   -0.5100
    917 N         -62.7660  -14.7680  -21.9750 N.am     58 THR   -0.4700
    918 CA        -61.7570  -13.7330  -22.2560 C.3      58 THR    0.3100
    919 C         -62.0460  -12.4180  -21.4960 C.2      58 THR    0.0700
    920 O         -61.2830  -12.0220  -20.6100 O.2      58 THR    0.0900
    921 CB        -61.6940  -13.4580  -23.7900 C.3      58 THR    0.1400
    922 CG2       -60.7480  -12.2910  -24.1050 C.3      58 THR    0.0900
    923 OG1       -61.2590  -14.6440  -24.4750 O.3      58 THR   -0.6600
    924 HN        -63.0170  -15.3310  -22.7570 H        58 THR    0.4300
    925 HA        -60.8030  -14.0850  -21.8950 H        58 THR   -0.2700
    926 HB        -62.7000  -13.1720  -24.1650 H        58 THR    0.0900
    927 HG1       -62.0330  -15.2070  -24.5440 H        58 THR    0.0900
    928 HG21      -59.7720  -12.4430  -23.5960 H        58 THR    0.0900
    929 HG22      -61.1900  -11.3370  -23.7450 H        58 THR    0.5100
    930 HG23      -60.5710  -12.2310  -25.2000 H        58 THR   -0.5100
    931 N         -63.1250  -11.7340  -21.8540 N.am     59 LEU   -0.4700
    932 CA        -63.4960  -10.5050  -21.1830 C.3      59 LEU    0.3100
    933 C         -63.1870  -10.6250  -19.7090 C.2      59 LEU    0.0700
    934 O         -62.2490  -10.0260  -19.2050 O.2      59 LEU    0.0900
    935 CB        -64.9940  -10.2760  -21.3340 C.3      59 LEU   -0.1800
    936 CG        -65.5140   -9.1570  -20.4480 C.3      59 LEU    0.0900
    937 CD1       -65.0580   -7.8470  -21.0540 C.3      59 LEU    0.0900
    938 CD2       -67.0180   -9.2190  -20.3270 C.3      59 LEU   -0.0900
    939 HN        -63.7240  -12.0320  -22.5940 H        59 LEU    0.0900
    940 HA        -62.9410   -9.6940  -21.6280 H        59 LEU   -0.2700
    941 HB1       -65.5280  -11.2150  -21.0730 H        59 LEU    0.0900
    942 HB2       -65.2110  -10.0220  -22.3930 H        59 LEU    0.0900
    943 HG        -65.1070   -9.2640  -19.4200 H        59 LEU    0.0900
    944 HD11      -64.9710   -7.9460  -22.1570 H        59 LEU   -0.2700
    945 HD12      -64.0640   -7.5660  -20.6440 H        59 LEU    0.0900
    946 HD13      -65.7960   -7.0490  -20.8280 H        59 LEU    0.0900
    947 HD21      -67.3270  -10.1900  -19.8840 H        59 LEU    0.0900
    948 HD22      -67.4820   -9.1250  -21.3320 H        59 LEU    0.5100
    949 HD23      -67.3800   -8.3990  -19.6710 H        59 LEU   -0.5100
    950 N         -63.9920  -11.4340  -19.0380 N.am     60 TYR   -0.4700
    951 CA        -63.8880  -11.6660  -17.6230 C.3      60 TYR    0.3100
    952 C         -62.4750  -11.8260  -17.1350 C.2      60 TYR    0.0700
    953 O         -62.2130  -11.5150  -15.9780 O.2      60 TYR    0.0900
    954 CB        -64.6840  -12.8890  -17.2620 C.3      60 TYR   -0.1800
    955 CG        -64.6110  -13.1900  -15.8110 C.ar     60 TYR    0.0900
    956 CD1       -63.5180  -13.8650  -15.2750 C.ar     60 TYR    0.0900
    957 CD2       -65.6440  -12.8210  -14.9650 C.ar     60 TYR    0.0000
    958 CE1       -63.4610  -14.1780  -13.9220 C.ar     60 TYR   -0.1150
    959 CE2       -65.6050  -13.1300  -13.6080 C.ar     60 TYR    0.1150
    960 CZ        -64.5100  -13.8150  -13.0870 C.ar     60 TYR   -0.1150
    961 OH        -64.4880  -14.1840  -11.7490 O.3      60 TYR    0.1150
    962 HN        -64.7250  -11.9300  -19.4960 H        60 TYR    0.1100
    963 HA        -64.2670  -10.7980  -17.1060 H        60 TYR   -0.5400
    964 HB1       -64.2860  -13.7700  -17.8090 H        60 TYR    0.4300
    965 HB2       -65.7530  -12.7290  -17.5200 H        60 TYR   -0.1150
    966 HD1       -62.7010  -14.1500  -15.9210 H        60 TYR    0.1150
    967 HD2       -66.4930  -12.2860  -15.3640 H        60 TYR   -0.1150
    968 HE1       -62.6050  -14.7010  -13.5210 H        60 TYR    0.1150
    969 HE2       -66.4200  -12.8390  -12.9610 H        60 TYR    0.5100
    970 HH        -65.3950  -14.2940  -11.4560 H        60 TYR   -0.5100
    971 N         -61.5670  -12.3250  -17.9600 N.am     61 VAL   -0.4700
    972 CA        -60.1890  -12.4870  -17.5130 C.3      61 VAL    0.3100
    973 C         -59.4910  -11.1630  -17.5440 C.2      61 VAL    0.0700
    974 O         -59.1180  -10.6580  -16.5010 O.2      61 VAL    0.0900
    975 CB        -59.3950  -13.4810  -18.3960 C.3      61 VAL   -0.0900
    976 CG1       -57.8830  -13.2580  -18.2440 C.3      61 VAL    0.0900
    977 CG2       -59.7530  -14.9080  -18.0040 C.3      61 VAL   -0.2700
    978 HN        -61.7750  -12.6040  -18.8950 H        61 VAL    0.0900
    979 HA        -60.2170  -12.8410  -16.4930 H        61 VAL    0.0900
    980 HB        -59.6820  -13.3380  -19.4600 H        61 VAL    0.0900
    981 HG11      -57.6330  -13.0490  -17.1820 H        61 VAL   -0.2700
    982 HG12      -57.5640  -12.3900  -18.8610 H        61 VAL    0.0900
    983 HG13      -57.3320  -14.1680  -18.5650 H        61 VAL    0.0900
    984 HG21      -60.8420  -15.0820  -18.1480 H        61 VAL    0.0900
    985 HG22      -59.5050  -15.0810  -16.9350 H        61 VAL    0.5100
    986 HG23      -59.1920  -15.6270  -18.6390 H        61 VAL   -0.5100
    987 N         -59.3200  -10.6180  -18.7500 N.am     62 THR   -0.4700
    988 CA        -58.6530   -9.3430  -18.9860 C.3      62 THR    0.3100
    989 C         -59.0650   -8.3760  -17.9500 C.2      62 THR    0.0700
    990 O         -58.2380   -7.6810  -17.3810 O.2      62 THR    0.0900
    991 CB        -59.0560   -8.7340  -20.3130 C.3      62 THR    0.1400
    992 CG2       -58.0950   -7.6450  -20.6810 C.3      62 THR    0.0900
    993 OG1       -59.0470   -9.7370  -21.3280 O.3      62 THR   -0.6600
    994 HN        -59.6530  -11.0760  -19.5690 H        62 THR    0.4300
    995 HA        -57.5870   -9.5210  -18.9700 H        62 THR   -0.2700
    996 HB        -60.0790   -8.3090  -20.2360 H        62 THR    0.0900
    997 HG1       -59.8700  -10.2200  -21.2290 H        62 THR    0.0900
    998 HG21      -57.0670   -8.0570  -20.7690 H        62 THR    0.0900
    999 HG22      -58.0960   -6.8590  -19.8970 H        62 THR    0.5100
   1000 HG23      -58.3840   -7.2010  -21.6580 H        62 THR   -0.5100
   1001 N         -60.3710   -8.3210  -17.7210 N.am     63 VAL   -0.4700
   1002 CA        -60.9530   -7.4330  -16.7380 C.3      63 VAL    0.3100
   1003 C         -60.2780   -7.6700  -15.4090 C.2      63 VAL    0.0700
   1004 O         -59.5810   -6.7970  -14.8840 O.2      63 VAL    0.0900
   1005 CB        -62.4520   -7.7100  -16.6090 C.3      63 VAL   -0.0900
   1006 CG1       -63.0860   -6.7350  -15.6500 C.3      63 VAL    0.0900
   1007 CG2       -63.1000   -7.6090  -17.9690 C.3      63 VAL   -0.2700
   1008 HN        -61.0150   -8.8960  -18.2200 H        63 VAL    0.0900
   1009 HA        -60.7820   -6.4160  -17.0580 H        63 VAL    0.0900
   1010 HB        -62.6050   -8.7460  -16.2370 H        63 VAL    0.0900
   1011 HG11      -62.9460   -5.6950  -16.0160 H        63 VAL   -0.2700
   1012 HG12      -62.6120   -6.8270  -14.6500 H        63 VAL    0.0900
   1013 HG13      -64.1750   -6.9380  -15.5690 H        63 VAL    0.0900
   1014 HG21      -62.3330   -7.7190  -18.7660 H        63 VAL    0.0900
   1015 HG22      -63.5880   -6.6170  -18.0820 H        63 VAL    0.5100
   1016 HG23      -63.8550   -8.4150  -18.0890 H        63 VAL   -0.5100
   1017 N         -60.4860   -8.8690  -14.8790 N.am     64 GLN   -0.4700
   1018 CA        -59.9120   -9.2810  -13.6150 C.3      64 GLN    0.3100
   1019 C         -58.4210   -8.9560  -13.5360 C.2      64 GLN    0.0700
   1020 O         -58.0010   -8.1090  -12.7510 O.2      64 GLN    0.0900
   1021 CB        -60.1190  -10.7830  -13.4450 C.3      64 GLN   -0.1800
   1022 CG        -59.4940  -11.3270  -12.1960 C.3      64 GLN    0.0900
   1023 CD        -59.6150  -12.8210  -12.0690 C.2      64 GLN    0.0900
   1024 NE2       -60.7200  -13.3650  -12.2150 N.am     64 GLN   -0.1800
   1025 OE1       -58.5160  -13.4910  -11.7940 O.2      64 GLN    0.0900
   1026 HN        -61.0540   -9.5490  -15.3350 H        64 GLN    0.0900
   1027 HA        -60.4020   -8.7360  -12.8220 H        64 GLN    0.5500
   1028 HB1       -59.6770  -11.3040  -14.3200 H        64 GLN   -0.5500
   1029 HB2       -61.2100  -10.9910  -13.4160 H        64 GLN   -0.6200
   1030 HG1       -59.9870  -10.8620  -11.3170 H        64 GLN    0.3200
   1031 HG2       -58.4150  -11.0640  -12.1920 H        64 GLN    0.3000
   1032 HE21      -60.8340  -14.3320  -11.9860 H        64 GLN    0.5100
   1033 HE22      -61.4950  -12.8370  -12.5610 H        64 GLN   -0.5100
   1034 N         -57.6300   -9.6260  -14.3660 N.am     65 HSE   -0.4700
   1035 CA        -56.1830   -9.4610  -14.3840 C.3      65 HSE    0.3100
   1036 C         -55.7050   -8.0800  -14.7810 C.2      65 HSE    0.0700
   1037 O         -55.9770   -7.6210  -15.8830 O.2      65 HSE    0.0900
   1038 CB        -55.5910  -10.5380  -15.2790 C.3      65 HSE   -0.0800
   1039 CG        -55.8920  -11.9140  -14.7830 C.ar     65 HSE    0.0900
   1040 CD2       -57.0310  -12.4350  -14.2740 C.ar     65 HSE    0.0900
   1041 ND1       -54.9190  -12.8760  -14.6290 N.ar     65 HSE   -0.7000
   1042 CE1       -55.4460  -13.9280  -14.0300 C.ar     65 HSE    0.2200
   1043 NE2       -56.7230  -13.6860  -13.8020 N.ar     65 HSE    0.2500
   1044 HN        -57.9970  -10.2800  -15.0220 H        65 HSE    0.1300
   1045 HA        -55.8120   -9.5540  -13.3740 H        65 HSE   -0.3600
   1046 HB1       -54.4880  -10.4100  -15.3220 H        65 HSE    0.3200
   1047 HB2       -56.0090  -10.4310  -16.3030 H        65 HSE   -0.0500
   1048 HD2       -58.0220  -12.0030  -14.2180 H        65 HSE    0.0900
   1049 HE1       -54.9350  -14.8510  -13.7600 H        65 HSE    0.5100
   1050 HE2       -57.3720  -14.3040  -13.3580 H        65 HSE   -0.5100
   1051 N         -54.9530   -7.4600  -13.8650 N.am     66 LYS   -0.4700
   1052 CA        -54.3860   -6.1180  -13.9570 C.3      66 LYS    0.3100
   1053 C         -53.2070   -5.9470  -14.8990 C.2      66 LYS    0.0700
   1054 O         -53.0600   -4.8620  -15.4320 O.2      66 LYS    0.0900
   1055 CB        -53.9950   -5.6460  -12.5550 C.3      66 LYS   -0.1800
   1056 CG        -53.5140   -4.1910  -12.4680 C.3      66 LYS    0.0900
   1057 CD        -52.8330   -3.9100  -11.1040 C.3      66 LYS    0.0900
   1058 CE        -52.3270   -2.4690  -10.9870 C.3      66 LYS   -0.1800
   1059 NZ        -51.6370   -2.2100   -9.6830 N.4      66 LYS    0.0900
   1060 HN        -54.7310   -7.9280  -13.0150 H        66 LYS    0.0900
   1061 HA        -55.1270   -5.4620  -14.3880 H        66 LYS   -0.1800
   1062 HB1       -53.1800   -6.3030  -12.1830 H        66 LYS    0.0900
   1063 HB2       -54.8790   -5.7580  -11.8930 H        66 LYS    0.0900
   1064 HG1       -54.3840   -3.5110  -12.5890 H        66 LYS    0.2100
   1065 HG2       -52.7890   -3.9970  -13.2850 H        66 LYS    0.0500
   1066 HD1       -51.9730   -4.6020  -10.9830 H        66 LYS    0.0500
   1067 HD2       -53.5660   -4.1000  -10.2920 H        66 LYS   -0.3000
   1068 HE1       -53.1850   -1.7660  -11.0580 H        66 LYS    0.3300
   1069 HE2       -51.5970   -2.2620  -11.7990 H        66 LYS    0.3300
   1070 HZ1       -50.8200   -2.8460   -9.5900 H        66 LYS    0.3300
   1071 HZ2       -52.3000   -2.3820   -8.9000 H        66 LYS    0.5100
   1072 HZ3       -51.3140   -1.2220   -9.6510 H        66 LYS   -0.5100
   1073 N         -52.3690   -6.9500  -15.1340 N.am     67 LYS   -0.4700
   1074 CA        -51.2330   -6.7190  -16.0270 C.3      67 LYS    0.3100
   1075 C         -51.6310   -6.8190  -17.4690 C.2      67 LYS    0.0700
   1076 O         -50.9680   -6.2270  -18.3180 O.2      67 LYS    0.0900
   1077 CB        -50.0810   -7.7030  -15.7980 C.3      67 LYS   -0.1800
   1078 CG        -50.2600   -9.0320  -16.4970 C.3      67 LYS    0.0900
   1079 CD        -48.9990   -9.9140  -16.5200 C.3      67 LYS    0.0900
   1080 CE        -49.2960  -11.1730  -17.3750 C.3      67 LYS   -0.1800
   1081 NZ        -48.2960  -12.2890  -17.3800 N.4      67 LYS    0.0900
   1082 HN        -52.4680   -7.8580  -14.7360 H        67 LYS    0.0900
   1083 HA        -50.8890   -5.7090  -15.8580 H        67 LYS   -0.1800
   1084 HB1       -49.9900   -7.8880  -14.7060 H        67 LYS    0.0900
   1085 HB2       -49.1420   -7.2360  -16.1630 H        67 LYS    0.0900
   1086 HG1       -50.5700   -8.8370  -17.5450 H        67 LYS    0.2100
   1087 HG2       -51.0690   -9.5920  -15.9820 H        67 LYS    0.0500
   1088 HD1       -48.7300  -10.2150  -15.4850 H        67 LYS    0.0500
   1089 HD2       -48.1510   -9.3480  -16.9620 H        67 LYS   -0.3000
   1090 HE1       -49.3990  -10.8520  -18.4330 H        67 LYS    0.3300
   1091 HE2       -50.2460  -11.6180  -17.0130 H        67 LYS    0.3300
   1092 HZ1       -47.7970  -12.3140  -16.4680 H        67 LYS    0.3300
   1093 HZ2       -47.6090  -12.1360  -18.1470 H        67 LYS    0.5100
   1094 HZ3       -48.7870  -13.1940  -17.5320 H        67 LYS   -0.5100
   1095 N         -52.6780   -7.5830  -17.7690 N.am     68 LEU   -0.4700
   1096 CA        -53.1210   -7.7330  -19.1500 C.3      68 LEU    0.3100
   1097 C         -53.6570   -6.4020  -19.6220 C.2      68 LEU    0.0700
   1098 O         -54.8560   -6.1920  -19.6470 O.2      68 LEU    0.0900
   1099 CB        -54.1980   -8.8230  -19.2220 C.3      68 LEU   -0.1800
   1100 CG        -53.7290  -10.1540  -18.6320 C.3      68 LEU    0.0900
   1101 CD1       -54.8960  -11.1000  -18.4800 C.3      68 LEU    0.0900
   1102 CD2       -52.6520  -10.7430  -19.5260 C.3      68 LEU   -0.0900
   1103 HN        -53.1970   -8.0780  -17.0760 H        68 LEU    0.0900
   1104 HA        -52.2680   -8.0010  -19.7550 H        68 LEU   -0.2700
   1105 HB1       -54.4770   -8.9800  -20.2860 H        68 LEU    0.0900
   1106 HB2       -55.0940   -8.4790  -18.6630 H        68 LEU    0.0900
   1107 HG        -53.2660   -9.9750  -17.6380 H        68 LEU    0.0900
   1108 HD11      -55.0210  -11.7050  -19.4040 H        68 LEU   -0.2700
   1109 HD12      -55.8300  -10.5240  -18.3060 H        68 LEU    0.0900
   1110 HD13      -54.7160  -11.7890  -17.6270 H        68 LEU    0.0900
   1111 HD21      -51.7890  -10.0460  -19.5930 H        68 LEU    0.0900
   1112 HD22      -53.0550  -10.9060  -20.5480 H        68 LEU    0.5100
   1113 HD23      -52.2970  -11.7080  -19.1050 H        68 LEU   -0.5100
   1114 N         -52.7640   -5.4900  -19.9850 N.am     69 ARG   -0.4700
   1115 CA        -53.1970   -4.1790  -20.4160 C.3      69 ARG    0.3100
   1116 C         -52.2860   -3.6190  -21.4800 C.2      69 ARG    0.0700
   1117 O         -52.1090   -2.4050  -21.5490 O.2      69 ARG    0.0900
   1118 CB        -53.2500   -3.2270  -19.2220 C.3      69 ARG   -0.1800
   1119 CG        -54.2250   -3.6390  -18.1280 C.3      69 ARG    0.0900
   1120 CD        -55.6410   -3.1980  -18.4430 C.3      69 ARG    0.0900
   1121 NE        -56.5800   -3.4960  -17.3580 N.pl3    69 ARG   -0.1800
   1122 CZ        -56.8920   -4.7240  -16.9570 C.cat    69 ARG    0.0900
   1123 NH1       -57.7690   -4.9070  -15.9760 N.pl3    69 ARG    0.0900
   1124 NH2       -56.3370   -5.7700  -17.5490 N.pl3    69 ARG    0.2000
   1125 HN        -51.7820   -5.6610  -19.9780 H        69 ARG    0.0900
   1126 HA        -54.1740   -4.2770  -20.8640 H        69 ARG    0.0900
   1127 HB1       -53.5430   -2.2200  -19.5910 H        69 ARG   -0.7000
   1128 HB2       -52.2340   -3.1650  -18.7790 H        69 ARG    0.4400
   1129 HG1       -53.9080   -3.1790  -17.1670 H        69 ARG    0.6400
   1130 HG2       -54.2050   -4.7440  -18.0220 H        69 ARG   -0.8000
   1131 HD1       -56.0000   -3.7280  -19.3510 H        69 ARG    0.4600
   1132 HD2       -55.6580   -2.1000  -18.6090 H        69 ARG    0.4600
   1133 HE        -57.0130   -2.7260  -16.8900 H        69 ARG   -0.8000
   1134 HH11      -58.1970   -4.1170  -15.5350 H        69 ARG    0.4600
   1135 HH12      -58.0010   -5.8330  -15.6780 H        69 ARG    0.4600
   1136 HH21      -56.4510   -6.6840  -17.1590 H        69 ARG    0.5100
   1137 HH22      -55.8050   -5.6470  -18.3870 H        69 ARG   -0.5100
   1138 N         -51.7310   -4.5240  -22.2970 N.am     70 THR   -0.4700
   1139 CA        -50.8380   -4.1770  -23.4090 C.3      70 THR    0.3100
   1140 C         -51.6910   -3.8950  -24.6400 C.2      70 THR    0.0700
   1141 O         -52.8910   -4.2120  -24.6380 O.2      70 THR    0.0900
   1142 CB        -49.8480   -5.3340  -23.7430 C.3      70 THR    0.1400
   1143 CG2       -49.7570   -6.3050  -22.5720 C.3      70 THR    0.0900
   1144 OG1       -50.2870   -6.0460  -24.9090 O.3      70 THR   -0.6600
   1145 HN        -51.9050   -5.4990  -22.1820 H        70 THR    0.4300
   1146 HA        -50.2890   -3.2910  -23.1250 H        70 THR   -0.2700
   1147 HB        -48.8370   -4.9170  -23.9370 H        70 THR    0.0900
   1148 HG1       -49.5150   -6.5080  -25.2430 H        70 THR    0.0900
   1149 HG21      -50.7570   -6.7400  -22.3590 H        70 THR    0.0900
   1150 HG22      -49.4020   -5.7710  -21.6650 H        70 THR    0.5100
   1151 HG23      -49.0560   -7.1300  -22.8190 H        70 THR   -0.5100
   1152 N         -51.1010   -3.3100  -25.7060 N.am     71 PRO   -0.2900
   1153 CA        -51.8940   -3.0250  -26.9080 C.3      71 PRO    0.0000
   1154 C         -52.6330   -4.2760  -27.3160 C.2      71 PRO    0.0900
   1155 O         -53.8630   -4.3050  -27.2960 O.2      71 PRO    0.0900
   1156 CB        -50.8400   -2.6300  -27.9480 C.3      71 PRO    0.0200
   1157 CG        -49.7140   -2.1030  -27.1290 C.3      71 PRO    0.0900
   1158 CD        -49.6690   -3.0720  -25.9650 C.3      71 PRO   -0.1800
   1159 HA        -52.6290   -2.2650  -26.7000 H        71 PRO    0.0900
   1160 HB1       -51.2310   -1.8500  -28.6360 H        71 PRO    0.0900
   1161 HB2       -50.5200   -3.5090  -28.5470 H        71 PRO   -0.1800
   1162 HG1       -48.7600   -2.1130  -27.6990 H        71 PRO    0.0900
   1163 HG2       -49.9160   -1.0670  -26.7840 H        71 PRO    0.0900
   1164 HD1       -49.1620   -4.0210  -26.2370 H        71 PRO    0.5100
   1165 HD2       -49.1840   -2.6240  -25.0740 H        71 PRO   -0.5100
   1166 N         -51.8670   -5.3100  -27.6640 N.am     72 LEU   -0.4700
   1167 CA        -52.4210   -6.5860  -28.0720 C.3      72 LEU    0.3100
   1168 C         -53.5500   -6.9610  -27.1390 C.2      72 LEU    0.0700
   1169 O         -54.6170   -7.3880  -27.5820 O.2      72 LEU    0.0900
   1170 CB        -51.3340   -7.6580  -28.0090 C.3      72 LEU   -0.1800
   1171 CG        -51.7500   -9.0550  -28.4540 C.3      72 LEU    0.0900
   1172 CD1       -51.8730   -9.0570  -29.9690 C.3      72 LEU    0.0900
   1173 CD2       -50.7260  -10.0850  -27.9900 C.3      72 LEU   -0.0900
   1174 HN        -50.8720   -5.2510  -27.6590 H        72 LEU    0.0900
   1175 HA        -52.7990   -6.4860  -29.0780 H        72 LEU   -0.2700
   1176 HB1       -50.9790   -7.7250  -26.9590 H        72 LEU    0.0900
   1177 HB2       -50.4920   -7.3290  -28.6540 H        72 LEU    0.0900
   1178 HG        -52.7260   -9.3230  -27.9950 H        72 LEU    0.0900
   1179 HD11      -50.8990   -8.7910  -30.4320 H        72 LEU   -0.2700
   1180 HD12      -52.6320   -8.3110  -30.2880 H        72 LEU    0.0900
   1181 HD13      -52.1710  -10.0680  -30.3240 H        72 LEU    0.0900
   1182 HD21      -51.0900  -10.5980  -27.0740 H        72 LEU    0.0900
   1183 HD22      -49.7630   -9.5840  -27.7570 H        72 LEU    0.5100
   1184 HD23      -50.5690  -10.8460  -28.7840 H        72 LEU   -0.5100
   1185 N         -53.3160   -6.7810  -25.8400 N.am     73 ASN   -0.4700
   1186 CA        -54.2930   -7.1120  -24.8160 C.3      73 ASN    0.3100
   1187 C         -55.5420   -6.2700  -24.9530 C.2      73 ASN    0.0700
   1188 O         -56.6360   -6.7640  -24.7100 O.2      73 ASN    0.0900
   1189 CB        -53.6540   -6.9380  -23.4330 C.3      73 ASN   -0.1800
   1190 CG        -52.6040   -8.0200  -23.1300 C.2      73 ASN    0.0900
   1191 ND2       -51.7250   -8.3180  -23.9730 N.am     73 ASN    0.0900
   1192 OD1       -52.6800   -8.5990  -21.9510 O.2      73 ASN    0.5500
   1193 HN        -52.4520   -6.4100  -25.5100 H        73 ASN   -0.5500
   1194 HA        -54.6100   -8.1330  -24.9640 H        73 ASN   -0.6200
   1195 HB1       -54.4480   -6.9910  -22.6580 H        73 ASN    0.3200
   1196 HB2       -53.1610   -5.9440  -23.3840 H        73 ASN    0.3000
   1197 HD21      -51.1430   -9.1190  -23.8280 H        73 ASN    0.5100
   1198 HD22      -51.6030   -7.7540  -24.7900 H        73 ASN   -0.5100
   1199 N         -55.3880   -5.0150  -25.3580 N.am     74 TYR   -0.4700
   1200 CA        -56.5250   -4.1120  -25.5270 C.3      74 TYR    0.3100
   1201 C         -57.3330   -4.4390  -26.7790 C.2      74 TYR    0.0700
   1202 O         -58.5610   -4.3430  -26.7880 O.2      74 TYR    0.0900
   1203 CB        -56.0280   -2.6630  -25.5730 C.3      74 TYR   -0.1800
   1204 CG        -56.0400   -1.9970  -24.2110 C.ar     74 TYR    0.0900
   1205 CD1       -57.2440   -1.8240  -23.5160 C.ar     74 TYR    0.0900
   1206 CD2       -54.8600   -1.5390  -23.6150 C.ar     74 TYR    0.0000
   1207 CE1       -57.2820   -1.2090  -22.2680 C.ar     74 TYR   -0.1150
   1208 CE2       -54.8890   -0.9190  -22.3610 C.ar     74 TYR    0.1150
   1209 CZ        -56.1040   -0.7550  -21.6960 C.ar     74 TYR   -0.1150
   1210 OH        -56.1600   -0.1210  -20.4720 O.3      74 TYR    0.1150
   1211 HN        -54.4920   -4.6320  -25.5650 H        74 TYR    0.1100
   1212 HA        -57.1990   -4.2550  -24.6960 H        74 TYR   -0.5400
   1213 HB1       -56.6840   -2.0650  -26.2420 H        74 TYR    0.4300
   1214 HB2       -54.9820   -2.6410  -25.9460 H        74 TYR   -0.1150
   1215 HD1       -58.1640   -2.1760  -23.9600 H        74 TYR    0.1150
   1216 HD2       -53.9180   -1.6630  -24.1280 H        74 TYR   -0.1150
   1217 HE1       -58.2220   -1.0870  -21.7500 H        74 TYR    0.1150
   1218 HE2       -53.9720   -0.5680  -21.9100 H        74 TYR    0.5100
   1219 HH        -55.2660    0.1250  -20.2240 H        74 TYR   -0.5100
   1220 N         -56.6310   -4.8240  -27.8340 N.am     75 ILE   -0.4700
   1221 CA        -57.2550   -5.1860  -29.0950 C.3      75 ILE    0.3100
   1222 C         -58.1070   -6.4190  -28.8930 C.2      75 ILE    0.0700
   1223 O         -59.3000   -6.4150  -29.2070 O.2      75 ILE    0.0900
   1224 CB        -56.1630   -5.4920  -30.1850 C.3      75 ILE   -0.0900
   1225 CG1       -55.5600   -4.1880  -30.7320 C.3      75 ILE    0.0900
   1226 CG2       -56.7400   -6.3310  -31.3100 C.3      75 ILE   -0.2700
   1227 CD        -56.4940   -3.3390  -31.6140 C.3      75 ILE    0.0900
   1228 HN        -55.6370   -4.8820  -27.8100 H        75 ILE    0.0900
   1229 HA        -57.8770   -4.3610  -29.4090 H        75 ILE    0.0900
   1230 HB        -55.3200   -6.0410  -29.7140 H        75 ILE   -0.1800
   1231 HG11      -54.6640   -4.4470  -31.3320 H        75 ILE    0.0900
   1232 HG12      -55.2470   -3.5650  -29.8670 H        75 ILE    0.0900
   1233 HG21      -57.6850   -5.8790  -31.6780 H        75 ILE   -0.2700
   1234 HG22      -56.9570   -7.3570  -30.9440 H        75 ILE    0.0900
   1235 HG23      -56.0190   -6.3790  -32.1540 H        75 ILE    0.0900
   1236 HD1       -57.4710   -3.1930  -31.1060 H        75 ILE    0.0900
   1237 HD2       -56.6710   -3.8560  -32.5820 H        75 ILE    0.5100
   1238 HD3       -56.0370   -2.3440  -31.8000 H        75 ILE   -0.5100
   1239 N         -57.5010   -7.4690  -28.3510 N.am     76 LEU   -0.4700
   1240 CA        -58.2160   -8.7170  -28.1690 C.3      76 LEU    0.3100
   1241 C         -59.3730   -8.6310  -27.1660 C.2      76 LEU    0.0700
   1242 O         -60.2460   -9.5040  -27.1850 O.2      76 LEU    0.0900
   1243 CB        -57.2180   -9.8520  -27.8800 C.3      76 LEU   -0.1800
   1244 CG        -56.6960  -10.2960  -29.2650 C.3      76 LEU    0.0900
   1245 CD1       -55.3820  -11.0150  -29.1820 C.3      76 LEU    0.0900
   1246 CD2       -57.7370  -11.1870  -29.9290 C.3      76 LEU   -0.0900
   1247 HN        -56.5490   -7.4480  -28.0530 H        76 LEU    0.0900
   1248 HA        -58.7740   -8.9220  -29.0700 H        76 LEU   -0.2700
   1249 HB1       -57.7230  -10.6950  -27.3620 H        76 LEU    0.0900
   1250 HB2       -56.3830   -9.4890  -27.2450 H        76 LEU    0.0900
   1251 HG        -56.5740   -9.3990  -29.9080 H        76 LEU    0.0900
   1252 HD11      -55.5200  -12.0110  -28.7100 H        76 LEU   -0.2700
   1253 HD12      -54.6680  -10.4270  -28.5660 H        76 LEU    0.0900
   1254 HD13      -54.9650  -11.1600  -30.2010 H        76 LEU    0.0900
   1255 HD21      -58.6900  -10.6310  -30.0570 H        76 LEU    0.0900
   1256 HD22      -57.9300  -12.0800  -29.2960 H        76 LEU    0.5100
   1257 HD23      -57.3770  -11.5080  -30.9300 H        76 LEU   -0.5100
   1258 N         -59.4260   -7.6140  -26.3020 N.am     77 LEU   -0.4700
   1259 CA        -60.5990   -7.5230  -25.4350 C.3      77 LEU    0.3100
   1260 C         -61.7300   -7.1210  -26.3720 C.2      77 LEU    0.0700
   1261 O         -62.7890   -7.7640  -26.4240 O.2      77 LEU    0.0900
   1262 CB        -60.4350   -6.4530  -24.3430 C.3      77 LEU   -0.1800
   1263 CG        -61.7420   -6.1580  -23.5850 C.3      77 LEU    0.0900
   1264 CD1       -62.1350   -7.3650  -22.7350 C.3      77 LEU    0.0900
   1265 CD2       -61.5960   -4.9160  -22.7220 C.3      77 LEU   -0.0900
   1266 HN        -58.7190   -6.9180  -26.2120 H        77 LEU    0.0900
   1267 HA        -60.7470   -8.4930  -24.9830 H        77 LEU   -0.2700
   1268 HB1       -60.0780   -5.5140  -24.8160 H        77 LEU    0.0900
   1269 HB2       -59.6720   -6.8020  -23.6160 H        77 LEU    0.0900
   1270 HG        -62.5520   -5.9380  -24.3130 H        77 LEU    0.0900
   1271 HD11      -61.2330   -7.8120  -22.2670 H        77 LEU   -0.2700
   1272 HD12      -62.6220   -8.1330  -23.3730 H        77 LEU    0.0900
   1273 HD13      -62.8330   -7.0490  -21.9310 H        77 LEU    0.0900
   1274 HD21      -61.3510   -4.0370  -23.3570 H        77 LEU    0.0900
   1275 HD22      -60.7770   -5.0610  -21.9860 H        77 LEU    0.5100
   1276 HD23      -62.5480   -4.7130  -22.1870 H        77 LEU   -0.5100
   1277 N         -61.4630   -6.0620  -27.1390 N.am     78 ASN   -0.4700
   1278 CA        -62.3990   -5.5340  -28.1070 C.3      78 ASN    0.3100
   1279 C         -62.9400   -6.6940  -28.8660 C.2      78 ASN    0.0700
   1280 O         -64.0840   -7.0370  -28.6750 O.2      78 ASN    0.0900
   1281 CB        -61.6930   -4.5680  -29.0620 C.3      78 ASN   -0.1800
   1282 CG        -62.5090   -3.3240  -29.3370 C.2      78 ASN    0.0900
   1283 ND2       -62.7210   -3.0120  -30.6200 N.am     78 ASN    0.0900
   1284 OD1       -62.9380   -2.6450  -28.4080 O.2      78 ASN    0.5500
   1285 HN        -60.5930   -5.5810  -27.0780 H        78 ASN   -0.5500
   1286 HA        -63.1850   -5.0230  -27.5700 H        78 ASN   -0.6200
   1287 HB1       -61.5030   -5.0870  -30.0260 H        78 ASN    0.3200
   1288 HB2       -60.7230   -4.2620  -28.6150 H        78 ASN    0.3000
   1289 HD21      -63.2550   -2.2000  -30.8550 H        78 ASN    0.5100
   1290 HD22      -62.3470   -3.5910  -31.3440 H        78 ASN   -0.5100
   1291 N         -62.1130   -7.3240  -29.6960 N.am     79 LEU   -0.4700
   1292 CA        -62.5760   -8.4560  -30.4740 C.3      79 LEU    0.3100
   1293 C         -63.5640   -9.2860  -29.6900 C.2      79 LEU    0.0700
   1294 O         -64.6570   -9.5130  -30.1770 O.2      79 LEU    0.0900
   1295 CB        -61.4120   -9.3390  -30.9290 C.3      79 LEU   -0.1800
   1296 CG        -60.7120   -8.9050  -32.2190 C.3      79 LEU    0.0900
   1297 CD1       -61.7000   -8.8750  -33.3910 C.3      79 LEU    0.0900
   1298 CD2       -60.1050   -7.5350  -32.0020 C.3      79 LEU   -0.0900
   1299 HN        -61.1610   -7.0550  -29.8170 H        79 LEU    0.0900
   1300 HA        -63.1080   -8.0710  -31.3320 H        79 LEU   -0.2700
   1301 HB1       -61.8010  -10.3670  -31.0800 H        79 LEU    0.0900
   1302 HB2       -60.6550   -9.3550  -30.1170 H        79 LEU    0.0900
   1303 HG        -59.8920   -9.6170  -32.4490 H        79 LEU    0.0900
   1304 HD11      -62.4180   -8.0370  -33.2640 H        79 LEU   -0.2700
   1305 HD12      -62.2700   -9.8270  -33.4300 H        79 LEU    0.0900
   1306 HD13      -61.1500   -8.7290  -34.3450 H        79 LEU    0.0900
   1307 HD21      -59.3670   -7.5730  -31.1730 H        79 LEU    0.0900
   1308 HD22      -60.9000   -6.8060  -31.7370 H        79 LEU    0.5100
   1309 HD23      -59.5840   -7.2030  -32.9260 H        79 LEU   -0.5100
   1310 N         -63.2100   -9.7170  -28.4800 N.am     80 ALA   -0.4700
   1311 CA        -64.1280  -10.5240  -27.6830 C.3      80 ALA    0.3100
   1312 C         -65.4380   -9.8080  -27.4850 C.2      80 ALA    0.0700
   1313 O         -66.4760  -10.4380  -27.5150 O.2      80 ALA    0.0900
   1314 CB        -63.5220  -10.8390  -26.3300 C.3      80 ALA   -0.2700
   1315 HN        -62.3230   -9.5140  -28.0720 H        80 ALA    0.0900
   1316 HA        -64.3310  -11.4360  -28.2250 H        80 ALA    0.0900
   1317 HB1       -63.4730   -9.9180  -25.7090 H        80 ALA    0.0900
   1318 HB2       -62.4910  -11.2330  -26.4600 H        80 ALA    0.5100
   1319 HB3       -64.1460  -11.5900  -25.8010 H        80 ALA   -0.5100
   1320 N         -65.4000   -8.4960  -27.2820 N.am     81 VAL   -0.4700
   1321 CA        -66.6070   -7.6910  -27.0580 C.3      81 VAL    0.3100
   1322 C         -67.4120   -7.4880  -28.3400 C.2      81 VAL    0.0700
   1323 O         -68.6190   -7.2970  -28.2900 O.2      81 VAL    0.0900
   1324 CB        -66.2490   -6.3030  -26.4870 C.3      81 VAL   -0.0900
   1325 CG1       -67.4770   -5.6490  -25.8930 C.3      81 VAL    0.0900
   1326 CG2       -65.1620   -6.4450  -25.4530 C.3      81 VAL   -0.2700
   1327 HN        -64.5390   -7.9930  -27.2740 H        81 VAL    0.0900
   1328 HA        -67.2400   -8.2270  -26.3670 H        81 VAL    0.0900
   1329 HB        -65.8450   -5.6620  -27.2990 H        81 VAL    0.0900
   1330 HG11      -67.8870   -6.2780  -25.0740 H        81 VAL   -0.2700
   1331 HG12      -68.2590   -5.5320  -26.6740 H        81 VAL    0.0900
   1332 HG13      -67.2130   -4.6530  -25.4770 H        81 VAL    0.0900
   1333 HG21      -64.1770   -6.1830  -25.8970 H        81 VAL    0.0900
   1334 HG22      -65.1200   -7.4940  -25.0900 H        81 VAL    0.5100
   1335 HG23      -65.3590   -5.7610  -24.6010 H        81 VAL   -0.5100
   1336 N         -66.7460   -7.4970  -29.4850 N.am     82 ALA   -0.4700
   1337 CA        -67.4360   -7.3220  -30.7440 C.3      82 ALA    0.3100
   1338 C         -68.1400   -8.6150  -31.0560 C.2      82 ALA    0.0700
   1339 O         -69.3070   -8.6310  -31.4530 O.2      82 ALA    0.0900
   1340 CB        -66.4280   -6.9860  -31.8450 C.3      82 ALA   -0.2700
   1341 HN        -65.7590   -7.6230  -29.5300 H        82 ALA    0.0900
   1342 HA        -68.1530   -6.5210  -30.6300 H        82 ALA    0.0900
   1343 HB1       -65.6880   -7.8080  -31.9490 H        82 ALA    0.0900
   1344 HB2       -65.8850   -6.0510  -31.5880 H        82 ALA    0.5100
   1345 HB3       -66.9550   -6.8580  -32.8150 H        82 ALA   -0.5100
   1346 N         -67.4150   -9.7090  -30.8560 N.am     83 ASP   -0.4700
   1347 CA        -67.9260  -11.0400  -31.1120 C.3      83 ASP    0.3100
   1348 C         -69.0810  -11.3370  -30.1850 C.2      83 ASP    0.0700
   1349 O         -70.0170  -11.9990  -30.5900 O.2      83 ASP    0.0900
   1350 CB        -66.8090  -12.0710  -30.9360 C.3      83 ASP   -0.2800
   1351 CG        -65.6520  -11.8380  -31.8920 C.2      83 ASP    0.0900
   1352 OD1       -65.6610  -10.7770  -32.5650 O.co2    83 ASP    0.0900
   1353 OD2       -64.7390  -12.7050  -31.9670 O.co2    83 ASP    0.6200
   1354 HN        -66.4790   -9.6630  -30.5180 H        83 ASP   -0.7600
   1355 HA        -68.3110  -11.0660  -32.1210 H        83 ASP   -0.7600
   1356 HB1       -67.2200  -13.0860  -31.1190 H        83 ASP    0.5100
   1357 HB2       -66.4240  -12.0160  -29.8950 H        83 ASP   -0.5100
   1358 N         -69.0420  -10.8590  -28.9480 N.am     84 LEU   -0.4700
   1359 CA        -70.1580  -11.1250  -28.0640 C.3      84 LEU    0.3100
   1360 C         -71.4070  -10.4860  -28.6550 C.2      84 LEU    0.0700
   1361 O         -72.5340  -10.9000  -28.3680 O.2      84 LEU    0.0900
   1362 CB        -69.8820  -10.5800  -26.6550 C.3      84 LEU   -0.1800
   1363 CG        -69.0020  -11.4410  -25.7290 C.3      84 LEU    0.0900
   1364 CD1       -68.8330  -10.7130  -24.3990 C.3      84 LEU    0.0900
   1365 CD2       -69.6230  -12.8170  -25.4980 C.3      84 LEU   -0.0900
   1366 HN        -68.2840  -10.3220  -28.5860 H        84 LEU    0.0900
   1367 HA        -70.3090  -12.1930  -28.0280 H        84 LEU   -0.2700
   1368 HB1       -70.8610  -10.4380  -26.1520 H        84 LEU    0.0900
   1369 HB2       -69.3870   -9.5940  -26.7680 H        84 LEU    0.0900
   1370 HG        -68.0090  -11.6040  -26.1990 H        84 LEU    0.0900
   1371 HD11      -69.8240  -10.5500  -23.9240 H        84 LEU   -0.2700
   1372 HD12      -68.3530   -9.7260  -24.5670 H        84 LEU    0.0900
   1373 HD13      -68.2050  -11.3220  -23.7120 H        84 LEU    0.0900
   1374 HD21      -69.5730  -13.4200  -26.4290 H        84 LEU    0.0900
   1375 HD22      -70.6890  -12.7070  -25.2040 H        84 LEU    0.5100
   1376 HD23      -69.0690  -13.3530  -24.6980 H        84 LEU   -0.5100
   1377 N         -71.2190   -9.4800  -29.5000 N.am     85 PHE   -0.4700
   1378 CA        -72.3670   -8.8670  -30.1190 C.3      85 PHE    0.3100
   1379 C         -72.8270   -9.6570  -31.2650 C.2      85 PHE    0.0700
   1380 O         -73.9960   -9.9050  -31.3330 O.2      85 PHE    0.0900
   1381 CB        -72.0760   -7.4610  -30.5560 C.3      85 PHE   -0.1800
   1382 CG        -72.2740   -6.4970  -29.4680 C.ar     85 PHE    0.0900
   1383 CD1       -73.4650   -6.5340  -28.7400 C.ar     85 PHE    0.0900
   1384 CD2       -71.2710   -5.5850  -29.1270 C.ar     85 PHE    0.0000
   1385 CE1       -73.6670   -5.6780  -27.6810 C.ar     85 PHE   -0.1150
   1386 CE2       -71.4540   -4.7230  -28.0690 C.ar     85 PHE    0.1150
   1387 CZ        -72.6610   -4.7640  -27.3360 C.ar     85 PHE   -0.1150
   1388 HN        -70.3190   -9.1190  -29.7340 H        85 PHE    0.1150
   1389 HA        -73.1720   -8.8730  -29.4000 H        85 PHE   -0.1150
   1390 HB1       -72.7580   -7.1790  -31.3860 H        85 PHE    0.1150
   1391 HB2       -71.0180   -7.3840  -30.8880 H        85 PHE   -0.1150
   1392 HD1       -74.2360   -7.2400  -29.0110 H        85 PHE    0.1150
   1393 HD2       -70.3520   -5.5580  -29.6930 H        85 PHE   -0.1150
   1394 HE1       -74.5900   -5.7110  -27.1210 H        85 PHE    0.1150
   1395 HE2       -70.6800   -4.0180  -27.8020 H        85 PHE    0.5100
   1396 HZ        -72.8090   -4.0890  -26.5050 H        85 PHE   -0.5100
   1397 N         -71.9390  -10.0630  -32.1700 N.am     86 MET   -0.4700
   1398 CA        -72.3770  -10.8770  -33.2980 C.3      86 MET    0.3100
   1399 C         -73.2590  -11.9840  -32.7930 C.2      86 MET    0.0700
   1400 O         -74.3830  -12.1130  -33.2390 O.2      86 MET    0.0900
   1401 CB        -71.1970  -11.4960  -34.0320 C.3      86 MET   -0.1800
   1402 CG        -70.4400  -10.5160  -34.8760 C.3      86 MET    0.0900
   1403 SD        -68.8450  -11.1830  -35.3610 S.3      86 MET    0.0900
   1404 CE        -69.1350  -11.7390  -37.1450 C.3      86 MET   -0.1400
   1405 HN        -70.9690   -9.8370  -32.1210 H        86 MET    0.0900
   1406 HA        -72.9380  -10.2420  -33.9670 H        86 MET    0.0900
   1407 HB1       -71.5730  -12.3110  -34.6860 H        86 MET   -0.0900
   1408 HB2       -70.5000  -11.9290  -33.2830 H        86 MET   -0.2200
   1409 HG1       -70.2960   -9.5780  -34.3000 H        86 MET    0.0900
   1410 HG2       -71.0410  -10.2800  -35.7810 H        86 MET    0.0900
   1411 HE1       -69.6060  -10.9340  -37.7470 H        86 MET    0.0900
   1412 HE2       -69.8070  -12.6230  -37.1680 H        86 MET    0.5100
   1413 HE3       -68.1690  -12.0070  -37.6250 H        86 MET   -0.5100
   1414 N         -72.7710  -12.7660  -31.8400 N.am     87 VAL   -0.4700
   1415 CA        -73.5470  -13.8720  -31.3100 C.3      87 VAL    0.3100
   1416 C         -74.9140  -13.4490  -30.8190 C.2      87 VAL    0.0700
   1417 O         -75.9230  -13.7400  -31.4700 O.2      87 VAL    0.0900
   1418 CB        -72.8070  -14.5710  -30.1620 C.3      87 VAL   -0.0900
   1419 CG1       -73.6990  -15.6190  -29.5180 C.3      87 VAL    0.0900
   1420 CG2       -71.5430  -15.2070  -30.6910 C.3      87 VAL   -0.2700
   1421 HN        -71.8640  -12.6300  -31.4500 H        87 VAL    0.0900
   1422 HA        -73.7250  -14.5680  -32.1160 H        87 VAL    0.0900
   1423 HB        -72.5130  -13.8180  -29.3990 H        87 VAL    0.0900
   1424 HG11      -74.2770  -16.1590  -30.2980 H        87 VAL   -0.2700
   1425 HG12      -74.4130  -15.1320  -28.8210 H        87 VAL    0.0900
   1426 HG13      -73.0780  -16.3550  -28.9640 H        87 VAL    0.0900
   1427 HG21      -70.8820  -14.4320  -31.1320 H        87 VAL    0.0900
   1428 HG22      -71.7940  -15.9500  -31.4770 H        87 VAL    0.5100
   1429 HG23      -70.9990  -15.7090  -29.8630 H        87 VAL   -0.5100
   1430 N         -74.9650  -12.7670  -29.6810 N.am     88 PHE   -0.4700
   1431 CA        -76.2400  -12.3750  -29.1160 C.3      88 PHE    0.3100
   1432 C         -76.8760  -11.3550  -29.9320 C.2      88 PHE    0.0700
   1433 O         -78.0800  -11.2880  -29.9810 O.2      88 PHE    0.0900
   1434 CB        -76.0660  -11.9170  -27.6720 C.3      88 PHE   -0.1800
   1435 CG        -75.7530  -13.0640  -26.7410 C.ar     88 PHE    0.0900
   1436 CD1       -76.7160  -14.0570  -26.4830 C.ar     88 PHE    0.0900
   1437 CD2       -74.4610  -13.2390  -26.2360 C.ar     88 PHE    0.0000
   1438 CE1       -76.3910  -15.2140  -25.7550 C.ar     88 PHE   -0.1150
   1439 CE2       -74.1280  -14.3960  -25.5040 C.ar     88 PHE    0.1150
   1440 CZ        -75.1000  -15.3890  -25.2670 C.ar     88 PHE   -0.1150
   1441 HN        -74.1480  -12.5010  -29.1750 H        88 PHE    0.1150
   1442 HA        -76.9030  -13.2280  -29.1610 H        88 PHE   -0.1150
   1443 HB1       -77.0050  -11.4410  -27.3170 H        88 PHE    0.1150
   1444 HB2       -75.2250  -11.1940  -27.6100 H        88 PHE   -0.1150
   1445 HD1       -77.7230  -13.9270  -26.8520 H        88 PHE    0.1150
   1446 HD2       -73.7110  -12.4810  -26.4080 H        88 PHE   -0.1150
   1447 HE1       -77.1440  -15.9670  -25.5740 H        88 PHE    0.1150
   1448 HE2       -73.1250  -14.5230  -25.1240 H        88 PHE    0.5100
   1449 HZ        -74.8450  -16.2790  -24.7120 H        88 PHE   -0.5100
   1450 N         -76.0760  -10.5660  -30.6080 N.am     89 GLY   -0.4700
   1451 CA        -76.6300   -9.5470  -31.4610 C.3      89 GLY    0.3100
   1452 C         -77.2920  -10.1460  -32.6890 C.2      89 GLY   -0.0200
   1453 O         -78.4480   -9.8720  -32.9360 O.2      89 GLY    0.0900
   1454 HN        -75.0820  -10.6310  -30.5630 H        89 GLY    0.0900
   1455 HA1       -75.8270   -8.8940  -31.7710 H        89 GLY    0.5100
   1456 HA2       -77.3630   -8.9930  -30.8940 H        89 GLY   -0.5100
   1457 N         -76.5930  -10.9820  -33.4550 N.am     90 GLY   -0.4700
   1458 CA        -77.1930  -11.5180  -34.6680 C.3      90 GLY    0.3100
   1459 C         -77.1660  -13.0110  -34.9230 C.2      90 GLY   -0.0200
   1460 O         -78.0940  -13.5420  -35.5410 O.2      90 GLY    0.0900
   1461 HN        -75.6610  -11.2680  -33.2430 H        90 GLY    0.0900
   1462 HA1       -76.6800  -11.0430  -35.4900 H        90 GLY    0.5100
   1463 HA2       -78.2280  -11.2150  -34.6480 H        90 GLY   -0.5100
   1464 N         -76.1150  -13.6940  -34.4740 N.am     91 PHE   -0.4700
   1465 CA        -76.0060  -15.1290  -34.6740 C.3      91 PHE    0.3100
   1466 C         -77.2510  -15.7670  -34.1840 C.2      91 PHE    0.0700
   1467 O         -77.8120  -16.6200  -34.8430 O.2      91 PHE    0.0900
   1468 CB        -74.8030  -15.6970  -33.9300 C.3      91 PHE   -0.1800
   1469 CG        -73.5060  -15.5680  -34.6880 C.ar     91 PHE    0.0900
   1470 CD1       -73.3480  -14.6030  -35.6940 C.ar     91 PHE    0.0900
   1471 CD2       -72.4220  -16.3870  -34.3820 C.ar     91 PHE    0.0000
   1472 CE1       -72.1270  -14.4500  -36.3810 C.ar     91 PHE   -0.1150
   1473 CE2       -71.1990  -16.2400  -35.0670 C.ar     91 PHE    0.1150
   1474 CZ        -71.0570  -15.2690  -36.0640 C.ar     91 PHE   -0.1150
   1475 HN        -75.3640  -13.2570  -33.9850 H        91 PHE    0.1150
   1476 HA        -75.9080  -15.3090  -35.7340 H        91 PHE   -0.1150
   1477 HB1       -74.9670  -16.7800  -33.7390 H        91 PHE    0.1150
   1478 HB2       -74.6780  -15.1560  -32.9670 H        91 PHE   -0.1150
   1479 HD1       -74.1790  -13.9630  -35.9470 H        91 PHE    0.1150
   1480 HD2       -72.5180  -17.1420  -33.6150 H        91 PHE   -0.1150
   1481 HE1       -72.0270  -13.6990  -37.1490 H        91 PHE    0.1150
   1482 HE2       -70.3660  -16.8820  -34.8200 H        91 PHE    0.5100
   1483 HZ        -70.1170  -15.1580  -36.5830 H        91 PHE   -0.5100
   1484 N         -77.7170  -15.3490  -33.0260 N.am     92 THR   -0.4700
   1485 CA        -78.9370  -15.9130  -32.5010 C.3      92 THR    0.3100
   1486 C         -80.0750  -15.8840  -33.5550 C.2      92 THR    0.0700
   1487 O         -80.6870  -16.9190  -33.8060 O.2      92 THR    0.0900
   1488 CB        -79.3050  -15.1470  -31.2640 C.3      92 THR    0.1400
   1489 CG2       -78.3510  -15.4970  -30.1320 C.3      92 THR    0.0900
   1490 OG1       -79.1760  -13.7490  -31.5400 O.3      92 THR   -0.6600
   1491 HN        -77.2670  -14.6490  -32.4780 H        92 THR    0.4300
   1492 HA        -78.7680  -16.9550  -32.2740 H        92 THR   -0.2700
   1493 HB        -80.3550  -15.3680  -30.9750 H        92 THR    0.0900
   1494 HG1       -79.1020  -13.3170  -30.6860 H        92 THR    0.0900
   1495 HG21      -77.3080  -15.2410  -30.4180 H        92 THR    0.0900
   1496 HG22      -78.4020  -16.5870  -29.9180 H        92 THR    0.5100
   1497 HG23      -78.6200  -14.9240  -29.2190 H        92 THR   -0.5100
   1498 N         -80.3300  -14.7310  -34.1900 N.am     93 THR   -0.4700
   1499 CA        -81.3990  -14.6030  -35.1940 C.3      93 THR    0.3100
   1500 C         -81.2030  -15.5060  -36.3610 C.2      93 THR    0.0700
   1501 O         -82.1700  -16.1070  -36.8340 O.2      93 THR    0.0900
   1502 CB        -81.5090  -13.1990  -35.7940 C.3      93 THR    0.1400
   1503 CG2       -82.4840  -13.2040  -36.9800 C.3      93 THR    0.0900
   1504 OG1       -81.9920  -12.2840  -34.8090 O.3      93 THR   -0.6600
   1505 HN        -79.8040  -13.9050  -34.0100 H        93 THR    0.4300
   1506 HA        -82.3280  -14.8620  -34.7080 H        93 THR   -0.2700
   1507 HB        -80.5090  -12.8600  -36.1410 H        93 THR    0.0900
   1508 HG1       -81.2810  -12.1810  -34.1720 H        93 THR    0.0900
   1509 HG21      -83.4370  -13.6950  -36.6890 H        93 THR    0.0900
   1510 HG22      -82.0420  -13.7630  -37.8320 H        93 THR    0.5100
   1511 HG23      -82.7050  -12.1610  -37.2920 H        93 THR   -0.5100
   1512 N         -79.9750  -15.5640  -36.8720 N.am     94 THR   -0.4700
   1513 CA        -79.6590  -16.4130  -38.0140 C.3      94 THR    0.3100
   1514 C         -80.1450  -17.8340  -37.7260 C.2      94 THR    0.0700
   1515 O         -80.6500  -18.5090  -38.6200 O.2      94 THR    0.0900
   1516 CB        -78.1410  -16.4320  -38.2720 C.3      94 THR    0.1400
   1517 CG2       -77.6020  -15.0480  -38.5030 C.3      94 THR    0.0900
   1518 OG1       -77.4850  -16.9470  -37.1240 O.3      94 THR   -0.6600
   1519 HN        -79.2200  -15.0310  -36.4980 H        94 THR    0.4300
   1520 HA        -80.1810  -16.0230  -38.8750 H        94 THR   -0.2700
   1521 HB        -77.9120  -17.0800  -39.1450 H        94 THR    0.0900
   1522 HG1       -77.9420  -16.5730  -36.3670 H        94 THR    0.0900
   1523 HG21      -78.0880  -14.3290  -37.8100 H        94 THR    0.0900
   1524 HG22      -77.8130  -14.7300  -39.5470 H        94 THR    0.5100
   1525 HG23      -76.5070  -15.0330  -38.3220 H        94 THR   -0.5100
   1526 N         -79.9890  -18.2650  -36.4700 N.am     95 LEU   -0.4700
   1527 CA        -80.4190  -19.5800  -35.9690 C.3      95 LEU    0.3100
   1528 C         -81.9340  -19.6630  -36.0600 C.2      95 LEU    0.0700
   1529 O         -82.5170  -20.6360  -36.5480 O.2      95 LEU    0.0900
   1530 CB        -80.0000  -19.6900  -34.5080 C.3      95 LEU   -0.1800
   1531 CG        -80.3310  -20.9330  -33.7020 C.3      95 LEU    0.0900
   1532 CD1       -79.7550  -22.1750  -34.3350 C.3      95 LEU    0.0900
   1533 CD2       -79.7470  -20.7380  -32.3270 C.3      95 LEU   -0.0900
   1534 HN        -79.5550  -17.6840  -35.7880 H        95 LEU    0.0900
   1535 HA        -79.9480  -20.3470  -36.5650 H        95 LEU   -0.2700
   1536 HB1       -80.4640  -18.8340  -33.9780 H        95 LEU    0.0900
   1537 HB2       -78.8970  -19.5800  -34.4830 H        95 LEU    0.0900
   1538 HG        -81.4350  -21.0380  -33.6340 H        95 LEU    0.0900
   1539 HD11      -78.6500  -22.0920  -34.4010 H        95 LEU   -0.2700
   1540 HD12      -80.1640  -22.3010  -35.3610 H        95 LEU    0.0900
   1541 HD13      -80.0080  -23.0650  -33.7200 H        95 LEU    0.0900
   1542 HD21      -80.0470  -19.7490  -31.9210 H        95 LEU    0.0900
   1543 HD22      -78.6380  -20.7780  -32.3780 H        95 LEU    0.5100
   1544 HD23      -80.1180  -21.5310  -31.6430 H        95 LEU   -0.5100
   1545 N         -82.5560  -18.6070  -35.5560 N.am     96 TYR   -0.4700
   1546 CA        -83.9780  -18.4500  -35.5720 C.3      96 TYR    0.3100
   1547 C         -84.4450  -18.7150  -36.9750 C.2      96 TYR    0.0700
   1548 O         -85.1100  -19.7020  -37.2540 O.2      96 TYR    0.0900
   1549 CB        -84.2930  -17.0190  -35.1830 C.3      96 TYR   -0.1800
   1550 CG        -85.7300  -16.8360  -34.8500 C.ar     96 TYR    0.0900
   1551 CD1       -86.2570  -17.3340  -33.6540 C.ar     96 TYR    0.0900
   1552 CD2       -86.5980  -16.2260  -35.7450 C.ar     96 TYR    0.0000
   1553 CE1       -87.6260  -17.2330  -33.3560 C.ar     96 TYR   -0.1150
   1554 CE2       -87.9670  -16.1190  -35.4580 C.ar     96 TYR    0.1150
   1555 CZ        -88.4770  -16.6270  -34.2670 C.ar     96 TYR   -0.1150
   1556 OH        -89.8360  -16.5610  -34.0130 O.3      96 TYR    0.1150
   1557 HN        -82.0490  -17.8600  -35.1350 H        96 TYR    0.1100
   1558 HA        -84.4130  -19.1460  -34.8710 H        96 TYR   -0.5400
   1559 HB1       -84.0530  -16.3400  -36.0300 H        96 TYR    0.4300
   1560 HB2       -83.7000  -16.7350  -34.2880 H        96 TYR   -0.1150
   1561 HD1       -85.5950  -17.8070  -32.9430 H        96 TYR    0.1150
   1562 HD2       -86.2150  -15.8310  -36.6740 H        96 TYR   -0.1150
   1563 HE1       -88.0120  -17.6240  -32.4260 H        96 TYR    0.1150
   1564 HE2       -88.6280  -15.6390  -36.1640 H        96 TYR    0.5100
   1565 HH        -90.1790  -15.7680  -34.4330 H        96 TYR   -0.5100
   1566 N         -84.0680  -17.8130  -37.8630 N.am     97 THR   -0.4700
   1567 CA        -84.3860  -17.9110  -39.2680 C.3      97 THR    0.3100
   1568 C         -84.2140  -19.3320  -39.7720 C.2      97 THR    0.0700
   1569 O         -85.1270  -19.8940  -40.3640 O.2      97 THR    0.0900
   1570 CB        -83.4390  -17.0290  -40.0830 C.3      97 THR    0.1400
   1571 CG2       -83.7440  -17.1440  -41.5720 C.3      97 THR    0.0900
   1572 OG1       -83.5710  -15.6740  -39.6550 O.3      97 THR   -0.6600
   1573 HN        -83.5380  -17.0110  -37.5990 H        97 THR    0.4300
   1574 HA        -85.4090  -17.5940  -39.4050 H        97 THR   -0.2700
   1575 HB        -82.3890  -17.3570  -39.9290 H        97 THR    0.0900
   1576 HG1       -82.9600  -15.1660  -40.1940 H        97 THR    0.0900
   1577 HG21      -84.8420  -17.1780  -41.7360 H        97 THR    0.0900
   1578 HG22      -83.2950  -18.0750  -41.9790 H        97 THR    0.5100
   1579 HG23      -83.3330  -16.2640  -42.1110 H        97 THR   -0.5100
   1580 N         -83.0260  -19.8920  -39.5570 N.am     98 SER   -0.4700
   1581 CA        -82.6930  -21.2370  -40.0050 C.3      98 SER    0.3100
   1582 C         -83.6810  -22.2260  -39.4950 C.2      98 SER    0.0700
   1583 O         -84.1490  -23.0760  -40.2460 O.2      98 SER    0.0900
   1584 CB        -81.3040  -21.6430  -39.5070 C.3      98 SER    0.0500
   1585 OG        -80.2980  -20.8590  -40.1210 O.3      98 SER    0.0900
   1586 HN        -82.3020  -19.4080  -39.0720 H        98 SER    0.0900
   1587 HA        -82.7220  -21.2460  -41.0850 H        98 SER   -0.6600
   1588 HB1       -81.1200  -22.7120  -39.7500 H        98 SER    0.4300
   1589 HB2       -81.2460  -21.5000  -38.4080 H        98 SER    0.5100
   1590 HG1       -80.2840  -20.0260  -39.6450 H        98 SER   -0.5100
   1591 N         -84.0000  -22.1220  -38.2120 N.am     99 LEU   -0.4700
   1592 CA        -84.9380  -23.0360  -37.5910 C.3      99 LEU    0.3100
   1593 C         -86.3050  -22.8710  -38.1550 C.2      99 LEU    0.0700
   1594 O         -87.1360  -23.7440  -37.9620 O.2      99 LEU    0.0900
   1595 CB        -84.9780  -22.8170  -36.0860 C.3      99 LEU   -0.1800
   1596 CG        -83.6910  -23.2580  -35.3980 C.3      99 LEU    0.0900
   1597 CD1       -83.6090  -22.6610  -34.0120 C.3      99 LEU    0.0900
   1598 CD2       -83.6430  -24.7720  -35.3700 C.3      99 LEU   -0.0900
   1599 HN        -83.6140  -21.4170  -37.6230 H        99 LEU    0.0900
   1600 HA        -84.6230  -24.0450  -37.8150 H        99 LEU   -0.2700
   1601 HB1       -85.8270  -23.3930  -35.6610 H        99 LEU    0.0900
   1602 HB2       -85.1400  -21.7360  -35.8850 H        99 LEU    0.0900
   1603 HG        -82.8180  -22.9230  -35.9980 H        99 LEU    0.0900
   1604 HD11      -84.4740  -22.9960  -33.4010 H        99 LEU   -0.2700
   1605 HD12      -83.6270  -21.5520  -34.0760 H        99 LEU    0.0900
   1606 HD13      -82.6740  -22.9920  -33.5130 H        99 LEU    0.0900
   1607 HD21      -83.6650  -25.1750  -36.4050 H        99 LEU    0.0900
   1608 HD22      -84.5210  -25.1680  -34.8170 H        99 LEU    0.5100
   1609 HD23      -82.7060  -25.1110  -34.8780 H        99 LEU   -0.5100
   1610 N         -86.5550  -21.7690  -38.8530 N.am    100 HSP   -0.4700
   1611 CA        -87.8640  -21.5430  -39.4320 C.3     100 HSP    0.3100
   1612 C         -87.8460  -21.7290  -40.9110 C.2     100 HSP    0.0700
   1613 O         -88.8180  -22.2110  -41.4620 O.2     100 HSP    0.0900
   1614 CB        -88.3370  -20.1560  -39.0610 C.3     100 HSP   -0.0500
   1615 CG        -88.5420  -20.0020  -37.5930 C.ar    100 HSP    0.0900
   1616 CD2       -87.8630  -19.2920  -36.6660 C.ar    100 HSP    0.0900
   1617 ND1       -89.4990  -20.7180  -36.9060 N.ar    100 HSP    0.1900
   1618 CE1       -89.4000  -20.4550  -35.6160 C.ar    100 HSP    0.1300
   1619 NE2       -88.4150  -19.5930  -35.4430 N.ar    100 HSP    0.1900
   1620 HN        -85.8690  -21.0620  -39.0090 H       100 HSP   -0.5100
   1621 HA        -88.5410  -22.2920  -39.0480 H       100 HSP    0.4400
   1622 HB1       -89.2990  -19.9520  -39.5770 H       100 HSP   -0.5100
   1623 HB2       -87.5800  -19.4140  -39.3930 H       100 HSP    0.4400
   1624 HD1       -90.1640  -21.3390  -37.3200 H       100 HSP    0.3200
   1625 HD2       -87.0380  -18.6000  -36.7770 H       100 HSP    0.1800
   1626 HE1       -90.0130  -20.8690  -34.8430 H       100 HSP    0.5100
   1627 HE2       -88.1180  -19.2190  -34.5640 H       100 HSP   -0.5100
   1628 N         -86.7500  -21.3620  -41.5610 N.am    101 GLY   -0.4700
   1629 CA        -86.6700  -21.5340  -42.9920 C.3     101 GLY    0.3100
   1630 C         -86.8380  -20.2470  -43.7530 C.2     101 GLY   -0.0200
   1631 O         -86.9540  -20.2580  -44.9670 O.2     101 GLY    0.0900
   1632 HN        -85.9560  -20.9640  -41.1080 H       101 GLY    0.0900
   1633 HA1       -87.4500  -22.2210  -43.2860 H       101 GLY    0.5100
   1634 HA2       -85.7010  -21.9530  -43.2200 H       101 GLY   -0.5100
   1635 N         -86.8690  -19.1260  -43.0420 N.am    102 TYR   -0.4700
   1636 CA        -86.9990  -17.8200  -43.6810 C.3     102 TYR    0.3100
   1637 C         -86.9960  -16.7880  -42.6310 C.2     102 TYR    0.0700
   1638 O         -87.2650  -17.0890  -41.4710 O.2     102 TYR    0.0900
   1639 CB        -88.3070  -17.6740  -44.4500 C.3     102 TYR   -0.1800
   1640 CG        -89.5150  -17.5260  -43.5540 C.ar    102 TYR    0.0900
   1641 CD1       -90.0410  -18.6290  -42.8720 C.ar    102 TYR    0.0900
   1642 CD2       -90.1170  -16.2830  -43.3630 C.ar    102 TYR    0.0000
   1643 CE1       -91.1350  -18.5000  -42.0280 C.ar    102 TYR   -0.1150
   1644 CE2       -91.2150  -16.1460  -42.5160 C.ar    102 TYR    0.1150
   1645 CZ        -91.7100  -17.2630  -41.8560 C.ar    102 TYR   -0.1150
   1646 OH        -92.7780  -17.1460  -41.0140 O.3     102 TYR    0.1150
   1647 HN        -86.8040  -19.1250  -42.0470 H       102 TYR    0.1100
   1648 HA        -86.1630  -17.7010  -44.3540 H       102 TYR   -0.5400
   1649 HB1       -88.4680  -18.5780  -45.0760 H       102 TYR    0.4300
   1650 HB2       -88.2570  -16.7700  -45.0920 H       102 TYR   -0.1150
   1651 HD1       -89.5870  -19.6000  -43.0050 H       102 TYR    0.1150
   1652 HD2       -89.7290  -15.4170  -43.8790 H       102 TYR   -0.1150
   1653 HE1       -91.5320  -19.3630  -41.5120 H       102 TYR    0.1150
   1654 HE2       -91.6770  -15.1800  -42.3750 H       102 TYR    0.5100
   1655 HH        -93.1500  -16.2680  -41.1290 H       102 TYR   -0.5100
   1656 N         -86.6990  -15.5580  -43.0150 N.am    103 PHE   -0.4700
   1657 CA        -86.6990  -14.5070  -42.0340 C.3     103 PHE    0.3100
   1658 C         -88.1030  -14.3460  -41.6180 C.2     103 PHE    0.0700
   1659 O         -88.9440  -13.9650  -42.4360 O.2     103 PHE    0.0900
   1660 CB        -86.1650  -13.1930  -42.6120 C.3     103 PHE   -0.1800
   1661 CG        -84.6680  -13.0650  -42.5350 C.ar    103 PHE    0.0900
   1662 CD1       -84.0700  -12.4120  -41.4720 C.ar    103 PHE    0.0900
   1663 CD2       -83.8580  -13.6370  -43.5060 C.ar    103 PHE    0.0000
   1664 CE1       -82.6980  -12.3370  -41.3760 C.ar    103 PHE   -0.1150
   1665 CE2       -82.4830  -13.5610  -43.4080 C.ar    103 PHE    0.1150
   1666 CZ        -81.9070  -12.9140  -42.3400 C.ar    103 PHE   -0.1150
   1667 HN        -86.4710  -15.3140  -43.9540 H       103 PHE    0.1150
   1668 HA        -86.0800  -14.8270  -41.2080 H       103 PHE   -0.1150
   1669 HB1       -86.5990  -12.3410  -42.0470 H       103 PHE    0.1150
   1670 HB2       -86.4480  -13.1230  -43.6840 H       103 PHE   -0.1150
   1671 HD1       -84.6850  -11.9550  -40.7110 H       103 PHE    0.1150
   1672 HD2       -84.3070  -14.1450  -44.3460 H       103 PHE   -0.1150
   1673 HE1       -82.2430  -11.8260  -40.5410 H       103 PHE    0.1150
   1674 HE2       -81.8610  -14.0110  -44.1690 H       103 PHE    0.5100
   1675 HZ        -80.8320  -12.8580  -42.2600 H       103 PHE   -0.5100
   1676 N         -88.3970  -14.6980  -40.3750 N.am    104 VAL   -0.4700
   1677 CA        -89.7490  -14.5210  -39.9060 C.3     104 VAL    0.3100
   1678 C         -89.8430  -13.0660  -39.4400 C.2     104 VAL    0.0700
   1679 O         -90.8400  -12.3980  -39.7330 O.2     104 VAL    0.0900
   1680 CB        -90.1090  -15.5400  -38.7780 C.3     104 VAL   -0.0900
   1681 CG1       -89.3530  -16.8510  -38.9870 C.3     104 VAL    0.0900
   1682 CG2       -89.8450  -14.9470  -37.4340 C.3     104 VAL   -0.2700
   1683 HN        -87.7330  -15.0820  -39.7380 H       104 VAL    0.0900
   1684 HA        -90.4100  -14.6540  -40.7480 H       104 VAL    0.0900
   1685 HB        -91.2020  -15.7380  -38.7940 H       104 VAL    0.0900
   1686 HG11      -88.2700  -16.7030  -38.7870 H       104 VAL   -0.2700
   1687 HG12      -89.4760  -17.1960  -40.0360 H       104 VAL    0.0900
   1688 HG13      -89.7390  -17.6250  -38.2910 H       104 VAL    0.0900
   1689 HG21      -90.4570  -14.0310  -37.2940 H       104 VAL    0.0900
   1690 HG22      -88.7720  -14.6730  -37.3460 H       104 VAL    0.5100
   1691 HG23      -90.1110  -15.6770  -36.6410 H       104 VAL   -0.5100
   1692 N         -88.7850  -12.5580  -38.7840 N.am    105 PHE   -0.4700
   1693 CA        -88.7540  -11.1690  -38.2980 C.3     105 PHE    0.3100
   1694 C         -88.6280  -10.2270  -39.4630 C.2     105 PHE    0.0700
   1695 O         -88.2560   -9.0650  -39.2820 O.2     105 PHE    0.0900
   1696 CB        -87.5600  -10.9040  -37.3530 C.3     105 PHE   -0.1800
   1697 CG        -87.7160  -11.4880  -35.9670 C.ar    105 PHE    0.0900
   1698 CD1       -88.9570  -11.4820  -35.3090 C.ar    105 PHE    0.0900
   1699 CD2       -86.6130  -12.0440  -35.3120 C.ar    105 PHE    0.0000
   1700 CE1       -89.1010  -12.0360  -34.0130 C.ar    105 PHE   -0.1150
   1701 CE2       -86.7410  -12.5960  -34.0170 C.ar    105 PHE    0.1150
   1702 CZ        -87.9920  -12.5930  -33.3680 C.ar    105 PHE   -0.1150
   1703 HN        -87.9700  -13.1020  -38.5990 H       105 PHE    0.1150
   1704 HA        -89.6820  -10.9860  -37.7770 H       105 PHE   -0.1150
   1705 HB1       -87.4310   -9.8080  -37.2310 H       105 PHE    0.1150
   1706 HB2       -86.6430  -11.3490  -37.7920 H       105 PHE   -0.1150
   1707 HD1       -89.8150  -11.0480  -35.7980 H       105 PHE    0.1150
   1708 HD2       -85.6500  -12.0510  -35.8010 H       105 PHE   -0.1150
   1709 HE1       -90.0640  -12.0270  -33.5250 H       105 PHE    0.1150
   1710 HE2       -85.8800  -13.0210  -33.5250 H       105 PHE    0.5100
   1711 HZ        -88.0930  -13.0180  -32.3800 H       105 PHE   -0.5100
   1712 N         -88.9190  -10.7140  -40.6630 N.am    106 GLY   -0.4700
   1713 CA        -88.8040   -9.8670  -41.8270 C.3     106 GLY    0.3100
   1714 C         -87.5270   -9.0360  -41.8410 C.2     106 GLY   -0.0200
   1715 O         -86.4590   -9.5050  -41.4410 O.2     106 GLY    0.0900
   1716 HN        -89.2200  -11.6530  -40.8130 H       106 GLY    0.0900
   1717 HA1       -89.6550   -9.2020  -41.8370 H       106 GLY    0.5100
   1718 HA2       -88.8180  -10.5030  -42.7010 H       106 GLY   -0.5100
   1719 N         -87.6240   -7.7780  -42.2800 N.am    107 PRO   -0.2900
   1720 CA        -86.5310   -6.8110  -42.3880 C.3     107 PRO    0.0000
   1721 C         -85.8880   -6.3210  -41.1160 C.2     107 PRO    0.0900
   1722 O         -84.6770   -6.0580  -41.1250 O.2     107 PRO    0.0900
   1723 CB        -87.1600   -5.6790  -43.1880 C.3     107 PRO    0.0200
   1724 CG        -88.5650   -5.7100  -42.7110 C.3     107 PRO    0.0900
   1725 CD        -88.8780   -7.1800  -42.7560 C.3     107 PRO   -0.1800
   1726 HA        -85.6680   -7.2640  -42.8480 H       107 PRO    0.0900
   1727 HB1       -87.0980   -5.8700  -44.2800 H       107 PRO    0.0900
   1728 HB2       -86.6760   -4.7050  -42.9640 H       107 PRO   -0.1800
   1729 HG1       -88.6520   -5.3080  -41.6790 H       107 PRO    0.0900
   1730 HG2       -89.2350   -5.1320  -43.3800 H       107 PRO    0.0900
   1731 HD1       -89.7140   -7.4440  -42.0760 H       107 PRO    0.5100
   1732 HD2       -89.1030   -7.5220  -43.7860 H       107 PRO   -0.5100
   1733 N         -86.6350   -6.1560  -40.0310 N.am    108 THR   -0.4700
   1734 CA        -85.9550   -5.7130  -38.8300 C.3     108 THR    0.3100
   1735 C         -84.8790   -6.7290  -38.5520 C.2     108 THR    0.0700
   1736 O         -83.7230   -6.3680  -38.3670 O.2     108 THR    0.0900
   1737 CB        -86.8870   -5.6660  -37.6320 C.3     108 THR    0.1400
   1738 CG2       -86.1920   -5.0030  -36.4650 C.3     108 THR    0.0900
   1739 OG1       -88.0600   -4.9230  -37.9680 O.3     108 THR   -0.6600
   1740 HN        -87.6180   -6.3160  -39.9900 H       108 THR    0.4300
   1741 HA        -85.5550   -4.7280  -39.0240 H       108 THR   -0.2700
   1742 HB        -87.1820   -6.6980  -37.3430 H       108 THR    0.0900
   1743 HG1       -88.6100   -4.9250  -37.1810 H       108 THR    0.0900
   1744 HG21      -85.9000   -3.9650  -36.7340 H       108 THR    0.0900
   1745 HG22      -85.2760   -5.5710  -36.1970 H       108 THR    0.5100
   1746 HG23      -86.8770   -4.9630  -35.5900 H       108 THR   -0.5100
   1747 N         -85.2700   -8.0090  -38.5800 N.am    109 GLY   -0.4700
   1748 CA        -84.3620   -9.1210  -38.3340 C.3     109 GLY    0.3100
   1749 C         -83.1380   -9.1350  -39.2240 C.2     109 GLY   -0.0200
   1750 O         -82.0190   -9.3000  -38.7530 O.2     109 GLY    0.0900
   1751 HN        -86.2140   -8.2620  -38.7740 H       109 GLY    0.0900
   1752 HA1       -84.9150  -10.0340  -38.4940 H       109 GLY    0.5100
   1753 HA2       -84.0400   -9.0550  -37.3050 H       109 GLY   -0.5100
   1754 N         -83.3460   -8.9690  -40.5240 N.am    110 CYS   -0.4700
   1755 CA        -82.2410   -8.9370  -41.4660 C.3     110 CYS    0.3100
   1756 C         -81.3480   -7.7530  -41.1830 C.2     110 CYS    0.0700
   1757 O         -80.1480   -7.7910  -41.5040 O.2     110 CYS    0.0900
   1758 CB        -82.7790   -8.8110  -42.8700 C.3     110 CYS   -0.1000
   1759 SG        -81.5400   -8.8770  -44.1960 S.3     110 CYS    0.0900
   1760 HN        -84.2590   -8.8580  -40.9080 H       110 CYS    0.0900
   1761 HA        -81.6760   -9.8510  -41.3570 H       110 CYS   -0.0800
   1762 HB1       -83.3180   -7.8430  -42.9400 H       110 CYS    0.5100
   1763 HB2       -83.5090   -9.6330  -43.0280 H       110 CYS   -0.5100
   1764 N         -81.9270   -6.6940  -40.6090 N.am    111 ASN   -0.4700
   1765 CA        -81.1670   -5.5030  -40.2720 C.3     111 ASN    0.3100
   1766 C         -80.3180   -5.7920  -39.0520 C.2     111 ASN    0.0700
   1767 O         -79.2820   -5.1630  -38.8520 O.2     111 ASN    0.0900
   1768 CB        -82.1020   -4.3190  -40.0320 C.3     111 ASN   -0.1800
   1769 CG        -82.5460   -3.6510  -41.3380 C.2     111 ASN    0.0900
   1770 ND2       -83.8610   -3.5410  -41.5150 N.am    111 ASN    0.0900
   1771 OD1       -81.7140   -3.2300  -42.1780 O.2     111 ASN    0.5500
   1772 HN        -82.8990   -6.6730  -40.3900 H       111 ASN   -0.5500
   1773 HA        -80.4950   -5.2900  -41.0900 H       111 ASN   -0.6200
   1774 HB1       -81.5780   -3.5630  -39.4080 H       111 ASN    0.3200
   1775 HB2       -83.0060   -4.6740  -39.4920 H       111 ASN    0.3000
   1776 HD21      -84.2200   -2.9880  -42.2650 H       111 ASN    0.5100
   1777 HD22      -84.4890   -4.0130  -40.8950 H       111 ASN   -0.5100
   1778 N         -80.7520   -6.7410  -38.2270 N.am    112 LEU   -0.4700
   1779 CA        -79.9610   -7.1510  -37.0830 C.3     112 LEU    0.3100
   1780 C         -78.8230   -7.9790  -37.6240 C.2     112 LEU    0.0700
   1781 O         -77.6820   -7.5060  -37.7180 O.2     112 LEU    0.0900
   1782 CB        -80.7760   -8.0430  -36.1740 C.3     112 LEU   -0.1800
   1783 CG        -81.8650   -7.3460  -35.4010 C.3     112 LEU    0.0900
   1784 CD1       -82.7980   -8.3960  -34.8450 C.3     112 LEU    0.0900
   1785 CD2       -81.2380   -6.5020  -34.3120 C.3     112 LEU   -0.0900
   1786 HN        -81.6250   -7.2040  -38.3550 H       112 LEU    0.0900
   1787 HA        -79.6460   -6.2630  -36.5550 H       112 LEU   -0.2700
   1788 HB1       -80.0870   -8.5190  -35.4470 H       112 LEU    0.0900
   1789 HB2       -81.2470   -8.8330  -36.7960 H       112 LEU    0.0900
   1790 HG        -82.4250   -6.6590  -36.0720 H       112 LEU    0.0900
   1791 HD11      -82.2910   -8.9700  -34.0390 H       112 LEU   -0.2700
   1792 HD12      -83.0970   -9.1020  -35.6490 H       112 LEU    0.0900
   1793 HD13      -83.7020   -7.9110  -34.4180 H       112 LEU    0.0900
   1794 HD21      -80.5620   -5.7420  -34.7600 H       112 LEU    0.0900
   1795 HD22      -80.6460   -7.1450  -33.6280 H       112 LEU    0.5100
   1796 HD23      -82.0310   -5.9760  -33.7380 H       112 LEU   -0.5100
   1797 N         -79.1490   -9.2190  -37.9870 N.am    113 GLU   -0.4700
   1798 CA        -78.1990  -10.1620  -38.5490 C.3     113 GLU    0.3100
   1799 C         -77.1870   -9.4020  -39.4380 C.2     113 GLU    0.0700
   1800 O         -75.9720   -9.5180  -39.2460 O.2     113 GLU    0.0900
   1801 CB        -78.9850  -11.2210  -39.3440 C.3     113 GLU   -0.1800
   1802 CG        -78.2250  -12.4720  -39.7790 C.3     113 GLU    0.0900
   1803 CD        -77.0410  -12.2010  -40.7240 C.2     113 GLU    0.0900
   1804 OE1       -77.1680  -11.3160  -41.6070 O.co2   113 GLU   -0.2800
   1805 OE2       -75.9840  -12.8870  -40.5930 O.co2   113 GLU    0.0900
   1806 HN        -80.0790   -9.5610  -37.8850 H       113 GLU    0.0900
   1807 HA        -77.6470  -10.6190  -37.7410 H       113 GLU    0.6200
   1808 HB1       -79.3760  -10.7310  -40.2600 H       113 GLU   -0.7600
   1809 HB2       -79.8390  -11.5470  -38.7160 H       113 GLU   -0.7600
   1810 HG1       -78.9330  -13.1500  -40.3000 H       113 GLU    0.5100
   1811 HG2       -77.8340  -12.9790  -38.8720 H       113 GLU   -0.5100
   1812 N         -77.6790   -8.5950  -40.3760 N.am    114 GLY   -0.4700
   1813 CA        -76.7860   -7.8600  -41.2500 C.3     114 GLY    0.3100
   1814 C         -75.8570   -6.8730  -40.5640 C.2     114 GLY   -0.0200
   1815 O         -74.6460   -6.9420  -40.7090 O.2     114 GLY    0.0900
   1816 HN        -78.6570   -8.4610  -40.5160 H       114 GLY    0.0900
   1817 HA1       -77.4020   -7.3150  -41.9500 H       114 GLY    0.5100
   1818 HA2       -76.1820   -8.5870  -41.7720 H       114 GLY   -0.5100
   1819 N         -76.4380   -5.9450  -39.8130 N.am    115 PHE   -0.4700
   1820 CA        -75.7080   -4.9060  -39.0950 C.3     115 PHE    0.3100
   1821 C         -74.5310   -5.4450  -38.3190 C.2     115 PHE    0.0700
   1822 O         -73.3640   -5.2070  -38.6580 O.2     115 PHE    0.0900
   1823 CB        -76.6510   -4.2330  -38.1050 C.3     115 PHE   -0.1800
   1824 CG        -75.9810   -3.2230  -37.2200 C.ar    115 PHE    0.0900
   1825 CD1       -75.5280   -2.0110  -37.7410 C.ar    115 PHE    0.0900
   1826 CD2       -75.8140   -3.4760  -35.8640 C.ar    115 PHE    0.0000
   1827 CE1       -74.9280   -1.0710  -36.9280 C.ar    115 PHE   -0.1150
   1828 CE2       -75.2130   -2.5400  -35.0440 C.ar    115 PHE    0.1150
   1829 CZ        -74.7700   -1.3340  -35.5790 C.ar    115 PHE   -0.1150
   1830 HN        -77.4290   -5.9160  -39.7050 H       115 PHE    0.1150
   1831 HA        -75.3330   -4.1930  -39.8130 H       115 PHE   -0.1150
   1832 HB1       -77.0990   -5.0040  -37.4440 H       115 PHE    0.1150
   1833 HB2       -77.4480   -3.6990  -38.6670 H       115 PHE   -0.1150
   1834 HD1       -75.6490   -1.8050  -38.7950 H       115 PHE    0.1150
   1835 HD2       -76.1570   -4.4100  -35.4460 H       115 PHE   -0.1150
   1836 HE1       -74.5840   -0.1350  -37.3440 H       115 PHE    0.1150
   1837 HE2       -75.0850   -2.7450  -33.9920 H       115 PHE    0.5100
   1838 HZ        -74.3010   -0.6010  -34.9380 H       115 PHE   -0.5100
   1839 N         -74.8630   -6.1400  -37.2360 N.am    116 PHE   -0.4700
   1840 CA        -73.8870   -6.7310  -36.3400 C.3     116 PHE    0.3100
   1841 C         -72.8300   -7.4720  -37.1050 C.2     116 PHE    0.0700
   1842 O         -71.6530   -7.1550  -36.9790 O.2     116 PHE    0.0900
   1843 CB        -74.5950   -7.6510  -35.3470 C.3     116 PHE   -0.1800
   1844 CG        -75.3890   -6.9030  -34.3160 C.ar    116 PHE    0.0900
   1845 CD1       -74.7460   -6.0620  -33.4050 C.ar    116 PHE    0.0900
   1846 CD2       -76.7730   -7.0200  -34.2590 C.ar    116 PHE    0.0000
   1847 CE1       -75.4780   -5.3440  -32.4470 C.ar    116 PHE   -0.1150
   1848 CE2       -77.5210   -6.3090  -33.3050 C.ar    116 PHE    0.1150
   1849 CZ        -76.8700   -5.4690  -32.3970 C.ar    116 PHE   -0.1150
   1850 HN        -75.8170   -6.2870  -36.9870 H       116 PHE    0.1150
   1851 HA        -73.3750   -5.9340  -35.8210 H       116 PHE   -0.1150
   1852 HB1       -73.8410   -8.2620  -34.8070 H       116 PHE    0.1150
   1853 HB2       -75.3010   -8.3120  -35.8940 H       116 PHE   -0.1150
   1854 HD1       -73.6720   -5.9620  -33.4380 H       116 PHE    0.1150
   1855 HD2       -77.2820   -7.6680  -34.9580 H       116 PHE   -0.1150
   1856 HE1       -74.9670   -4.6960  -31.7490 H       116 PHE    0.1150
   1857 HE2       -78.5950   -6.4120  -33.2740 H       116 PHE    0.5100
   1858 HZ        -77.4390   -4.9190  -31.6610 H       116 PHE   -0.5100
   1859 N         -73.2430   -8.4480  -37.9040 N.am    117 ALA   -0.4700
   1860 CA        -72.3000   -9.2120  -38.6830 C.3     117 ALA    0.3100
   1861 C         -71.3330   -8.2740  -39.4040 C.2     117 ALA    0.0700
   1862 O         -70.1190   -8.4010  -39.2380 O.2     117 ALA    0.0900
   1863 CB        -73.0430  -10.0680  -39.6650 C.3     117 ALA   -0.2700
   1864 HN        -74.2050   -8.6920  -38.0010 H       117 ALA    0.0900
   1865 HA        -71.7180   -9.8230  -38.0090 H       117 ALA    0.0900
   1866 HB1       -73.6480   -9.4310  -40.3450 H       117 ALA    0.0900
   1867 HB2       -73.7250  -10.7580  -39.1230 H       117 ALA    0.5100
   1868 HB3       -72.3240  -10.6550  -40.2750 H       117 ALA   -0.5100
   1869 N         -71.8520   -7.3220  -40.1780 N.am    118 THR   -0.4700
   1870 CA        -70.9990   -6.3920  -40.9060 C.3     118 THR    0.3100
   1871 C         -70.1030   -5.6750  -39.9570 C.2     118 THR    0.0700
   1872 O         -68.9000   -5.7700  -40.0780 O.2     118 THR    0.0900
   1873 CB        -71.8060   -5.3370  -41.6740 C.3     118 THR    0.1400
   1874 CG2       -70.8730   -4.3540  -42.3690 C.3     118 THR    0.0900
   1875 OG1       -72.6260   -5.9790  -42.6540 O.3     118 THR   -0.6600
   1876 HN        -72.8360   -7.2040  -40.2930 H       118 THR    0.4300
   1877 HA        -70.4000   -6.9690  -41.5940 H       118 THR   -0.2700
   1878 HB        -72.4560   -4.7730  -40.9720 H       118 THR    0.0900
   1879 HG1       -73.3070   -6.4460  -42.1640 H       118 THR    0.0900
   1880 HG21      -70.2180   -4.8920  -43.0870 H       118 THR    0.0900
   1881 HG22      -70.2330   -3.8440  -41.6180 H       118 THR    0.5100
   1882 HG23      -71.4680   -3.5990  -42.9280 H       118 THR   -0.5100
   1883 N         -70.6720   -4.9600  -39.0020 N.am    119 LEU   -0.4700
   1884 CA        -69.8470   -4.2280  -38.0620 C.3     119 LEU    0.3100
   1885 C         -68.7460   -5.1090  -37.4810 C.2     119 LEU    0.0700
   1886 O         -67.5870   -4.8960  -37.8010 O.2     119 LEU    0.0900
   1887 CB        -70.7250   -3.6290  -36.9630 C.3     119 LEU   -0.1800
   1888 CG        -70.0770   -2.9030  -35.7840 C.3     119 LEU    0.0900
   1889 CD1       -71.1010   -2.0030  -35.1230 C.3     119 LEU    0.0900
   1890 CD2       -69.5440   -3.9180  -34.7760 C.3     119 LEU   -0.0900
   1891 HN        -71.6600   -4.8930  -38.8870 H       119 LEU    0.0900
   1892 HA        -69.3300   -3.4480  -38.6010 H       119 LEU   -0.2700
   1893 HB1       -71.3240   -4.4610  -36.5400 H       119 LEU    0.0900
   1894 HB2       -71.4060   -2.9040  -37.4540 H       119 LEU    0.0900
   1895 HG        -69.2220   -2.2920  -36.1450 H       119 LEU    0.0900
   1896 HD11      -71.8660   -2.6160  -34.5990 H       119 LEU   -0.2700
   1897 HD12      -71.6110   -1.3820  -35.8910 H       119 LEU    0.0900
   1898 HD13      -70.6040   -1.3440  -34.3800 H       119 LEU    0.0900
   1899 HD21      -68.5660   -4.3180  -35.1190 H       119 LEU    0.0900
   1900 HD22      -70.2580   -4.7630  -34.6780 H       119 LEU    0.5100
   1901 HD23      -69.4010   -3.4320  -33.7880 H       119 LEU   -0.5100
   1902 N         -69.1000   -6.0910  -36.6540 N.am    120 GLY   -0.4700
   1903 CA        -68.1140   -6.9690  -36.0360 C.3     120 GLY    0.3100
   1904 C         -66.9470   -7.4180  -36.8950 C.2     120 GLY   -0.0200
   1905 O         -65.8270   -7.5420  -36.3990 O.2     120 GLY    0.0900
   1906 HN        -70.0530   -6.2710  -36.4220 H       120 GLY    0.0900
   1907 HA1       -68.6450   -7.8510  -35.7100 H       120 GLY    0.5100
   1908 HA2       -67.7150   -6.4370  -35.1850 H       120 GLY   -0.5100
   1909 N         -67.2190   -7.6790  -38.1780 N.am    121 GLY   -0.4700
   1910 CA        -66.1930   -8.1050  -39.1220 C.3     121 GLY    0.3100
   1911 C         -65.3320   -6.9330  -39.5640 C.2     121 GLY   -0.0200
   1912 O         -64.1210   -7.0550  -39.7120 O.2     121 GLY    0.0900
   1913 HN        -68.1400   -7.5910  -38.5480 H       121 GLY    0.0900
   1914 HA1       -66.6820   -8.5350  -39.9830 H       121 GLY    0.5100
   1915 HA2       -65.5730   -8.8450  -38.6380 H       121 GLY   -0.5100
   1916 N         -65.9600   -5.7860  -39.7870 N.am    122 GLU   -0.4700
   1917 CA        -65.2130   -4.6090  -40.1520 C.3     122 GLU    0.3100
   1918 C         -64.3110   -4.2940  -39.0110 C.2     122 GLU    0.0700
   1919 O         -63.1330   -4.1090  -39.2120 O.2     122 GLU    0.0900
   1920 CB        -66.1490   -3.4490  -40.4420 C.3     122 GLU   -0.1800
   1921 CG        -66.8790   -3.6660  -41.7490 C.3     122 GLU    0.0900
   1922 CD        -65.9520   -3.6430  -42.9810 C.2     122 GLU    0.0900
   1923 OE1       -64.7700   -4.0620  -42.8610 O.co2   122 GLU   -0.2800
   1924 OE2       -66.4090   -3.2150  -44.0780 O.co2   122 GLU    0.0900
   1925 HN        -66.9490   -5.6860  -39.7160 H       122 GLU    0.0900
   1926 HA        -64.6250   -4.8440  -41.0270 H       122 GLU    0.6200
   1927 HB1       -65.5610   -2.5080  -40.5010 H       122 GLU   -0.7600
   1928 HB2       -66.8890   -3.3600  -39.6180 H       122 GLU   -0.7600
   1929 HG1       -67.6410   -2.8660  -41.8700 H       122 GLU    0.5100
   1930 HG2       -67.3900   -4.6520  -41.7140 H       122 GLU   -0.5100
   1931 N         -64.8510   -4.2740  -37.8000 N.am    123 ILE   -0.4700
   1932 CA        -64.0410   -4.0180  -36.6150 C.3     123 ILE    0.3100
   1933 C         -62.8600   -4.9760  -36.5630 C.2     123 ILE    0.0700
   1934 O         -61.7590   -4.5780  -36.2200 O.2     123 ILE    0.0900
   1935 CB        -64.8670   -4.1930  -35.3330 C.3     123 ILE   -0.0900
   1936 CG1       -65.6310   -2.9150  -35.0430 C.3     123 ILE    0.0900
   1937 CG2       -63.9740   -4.5480  -34.1610 C.3     123 ILE   -0.2700
   1938 CD        -66.3660   -2.9720  -33.7530 C.3     123 ILE    0.0900
   1939 HN        -65.8230   -4.4310  -37.6460 H       123 ILE    0.0900
   1940 HA        -63.6640   -3.0080  -36.6810 H       123 ILE    0.0900
   1941 HB        -65.6140   -5.0010  -35.4850 H       123 ILE   -0.1800
   1942 HG11      -66.3580   -2.7370  -35.8630 H       123 ILE    0.0900
   1943 HG12      -64.9140   -2.0670  -35.0100 H       123 ILE    0.0900
   1944 HG21      -63.1210   -3.8390  -34.1040 H       123 ILE   -0.2700
   1945 HG22      -63.5730   -5.5760  -34.2900 H       123 ILE    0.0900
   1946 HG23      -64.5520   -4.4860  -33.2140 H       123 ILE    0.0900
   1947 HD1       -65.6720   -2.7740  -32.9090 H       123 ILE    0.0900
   1948 HD2       -66.8130   -3.9800  -33.6160 H       123 ILE    0.5100
   1949 HD3       -67.1680   -2.2030  -33.7410 H       123 ILE   -0.5100
   1950 N         -63.0830   -6.2360  -36.8950 N.am    124 ALA   -0.4700
   1951 CA        -62.0060   -7.1960  -36.8550 C.3     124 ALA    0.3100
   1952 C         -60.9830   -6.8480  -37.8880 C.2     124 ALA    0.0700
   1953 O         -59.8160   -7.0650  -37.6660 O.2     124 ALA    0.0900
   1954 CB        -62.5330   -8.5800  -37.0950 C.3     124 ALA   -0.2700
   1955 HN        -63.9780   -6.5730  -37.1810 H       124 ALA    0.0900
   1956 HA        -61.5380   -7.1350  -35.8830 H       124 ALA    0.0900
   1957 HB1       -63.0210   -8.6340  -38.0920 H       124 ALA    0.0900
   1958 HB2       -63.2830   -8.8400  -36.3180 H       124 ALA    0.5100
   1959 HB3       -61.6980   -9.3120  -37.0700 H       124 ALA   -0.5100
   1960 N         -61.4070   -6.3080  -39.0210 N.am    125 LEU   -0.4700
   1961 CA        -60.4600   -5.9510  -40.0660 C.3     125 LEU    0.3100
   1962 C         -59.6800   -4.7380  -39.6600 C.2     125 LEU    0.0700
   1963 O         -58.4830   -4.6750  -39.8890 O.2     125 LEU    0.0900
   1964 CB        -61.1860   -5.6720  -41.3790 C.3     125 LEU   -0.1800
   1965 CG        -60.3500   -5.1090  -42.5360 C.3     125 LEU    0.0900
   1966 CD1       -59.2740   -6.0930  -42.9870 C.3     125 LEU    0.0900
   1967 CD2       -61.2810   -4.7900  -43.6850 C.3     125 LEU   -0.0900
   1968 HN        -62.3700   -6.1240  -39.2040 H       125 LEU    0.0900
   1969 HA        -59.7700   -6.7730  -40.1870 H       125 LEU   -0.2700
   1970 HB1       -61.9970   -4.9450  -41.1670 H       125 LEU    0.0900
   1971 HB2       -61.6370   -6.6260  -41.7240 H       125 LEU    0.0900
   1972 HG        -59.8620   -4.1670  -42.2050 H       125 LEU    0.0900
   1973 HD11      -59.7430   -7.0390  -43.3330 H       125 LEU   -0.2700
   1974 HD12      -58.5920   -6.3240  -42.1410 H       125 LEU    0.0900
   1975 HD13      -58.6920   -5.6580  -43.8290 H       125 LEU    0.0900
   1976 HD21      -62.0350   -4.0390  -43.3680 H       125 LEU    0.0900
   1977 HD22      -61.8110   -5.7110  -44.0090 H       125 LEU    0.5100
   1978 HD23      -60.7020   -4.3730  -44.5360 H       125 LEU   -0.5100
   1979 N         -60.3590   -3.7710  -39.0570 N.am    126 TRP   -0.4700
   1980 CA        -59.7310   -2.5350  -38.6120 C.3     126 TRP    0.3100
   1981 C         -58.7680   -2.8030  -37.4990 C.2     126 TRP    0.0700
   1982 O         -57.6590   -2.2750  -37.5030 O.2     126 TRP    0.0900
   1983 CB        -60.7920   -1.5250  -38.1620 C.3     126 TRP   -0.1800
   1984 CG        -61.2930   -0.7040  -39.3070 C.ar    126 TRP    0.0900
   1985 CD1       -62.5910   -0.4290  -39.6270 C.ar    126 TRP    0.0900
   1986 CD2       -60.4890   -0.0640  -40.3000 C.ar    126 TRP   -0.0300
   1987 CE2       -61.3630    0.5840  -41.1920 C.ar    126 TRP   -0.1500
   1988 CE3       -59.1090    0.0290  -40.5180 C.ar    126 TRP    0.2200
   1989 NE1       -62.6410    0.3420  -40.7620 N.ar    126 TRP   -0.5100
   1990 CZ2       -60.9020    1.3150  -42.2850 C.ar    126 TRP    0.3700
   1991 CZ3       -58.6490    0.7550  -41.6030 C.ar    126 TRP    0.2400
   1992 CH2       -59.5430    1.3900  -42.4730 C.ar    126 TRP    0.1100
   1993 HN        -61.3380   -3.8480  -38.8800 H       126 TRP   -0.2500
   1994 HA        -59.1570   -2.1360  -39.4350 H       126 TRP    0.1700
   1995 HB1       -60.3520   -0.8460  -37.4020 H       126 TRP   -0.2000
   1996 HB2       -61.6490   -2.0690  -37.7110 H       126 TRP    0.1400
   1997 HD1       -63.4530   -0.7670  -39.0700 H       126 TRP   -0.2700
   1998 HE1       -63.4550    0.6660  -41.1920 H       126 TRP    0.1600
   1999 HE3       -58.4000   -0.4500  -39.8600 H       126 TRP   -0.1400
   2000 HZ2       -61.5730    1.8120  -42.9710 H       126 TRP    0.1400
   2001 HZ3       -57.5870    0.8320  -41.7820 H       126 TRP    0.5100
   2002 HH2       -59.1560    1.9510  -43.3110 H       126 TRP   -0.5100
   2003 N         -59.1790   -3.6230  -36.5410 N.am    127 SER   -0.4700
   2004 CA        -58.3100   -3.9620  -35.4320 C.3     127 SER    0.3100
   2005 C         -57.0290   -4.5600  -35.9850 C.2     127 SER    0.0700
   2006 O         -55.9970   -4.5040  -35.3460 O.2     127 SER    0.0900
   2007 CB        -58.9930   -4.9770  -34.5140 C.3     127 SER    0.0500
   2008 OG        -60.2870   -4.5400  -34.1370 O.3     127 SER    0.0900
   2009 HN        -60.0870   -4.0350  -36.5380 H       127 SER    0.0900
   2010 HA        -58.0850   -3.0560  -34.8900 H       127 SER   -0.6600
   2011 HB1       -58.3850   -5.1140  -33.5950 H       127 SER    0.4300
   2012 HB2       -59.0880   -5.9490  -35.0420 H       127 SER    0.5100
   2013 HG1       -60.8260   -4.5960  -34.9300 H       127 SER   -0.5100
   2014 N         -57.0930   -5.1280  -37.1850 N.am    128 LEU   -0.4700
   2015 CA        -55.9190   -5.7400  -37.7850 C.3     128 LEU    0.3100
   2016 C         -55.0160   -4.6800  -38.3810 C.2     128 LEU    0.0700
   2017 O         -53.9600   -4.9870  -38.9450 O.2     128 LEU    0.0900
   2018 CB        -56.3360   -6.7840  -38.8350 C.3     128 LEU   -0.1800
   2019 CG        -56.9570   -8.0660  -38.2530 C.3     128 LEU    0.0900
   2020 CD1       -57.2540   -9.0640  -39.3600 C.3     128 LEU    0.0900
   2021 CD2       -56.0010   -8.6920  -37.2560 C.3     128 LEU   -0.0900
   2022 HN        -57.9350   -5.1600  -37.7200 H       128 LEU    0.0900
   2023 HA        -55.3450   -6.2060  -36.9980 H       128 LEU   -0.2700
   2024 HB1       -55.4370   -7.0670  -39.4220 H       128 LEU    0.0900
   2025 HB2       -57.0780   -6.3160  -39.5160 H       128 LEU    0.0900
   2026 HG        -57.8990   -7.8120  -37.7230 H       128 LEU    0.0900
   2027 HD11      -56.3180   -9.3340  -39.8930 H       128 LEU   -0.2700
   2028 HD12      -57.9630   -8.6190  -40.0900 H       128 LEU    0.0900
   2029 HD13      -57.6950   -9.9880  -38.9270 H       128 LEU    0.0900
   2030 HD21      -55.9340   -8.0630  -36.3430 H       128 LEU    0.0900
   2031 HD22      -54.9870   -8.7760  -37.7050 H       128 LEU    0.5100
   2032 HD23      -56.3650   -9.7010  -36.9650 H       128 LEU   -0.5100
   2033 N         -55.4200   -3.4210  -38.2580 N.am    129 VAL   -0.4700
   2034 CA        -54.5990   -2.3310  -38.7620 C.3     129 VAL    0.3100
   2035 C         -54.0280   -1.5810  -37.5530 C.2     129 VAL    0.0700
   2036 O         -52.8180   -1.3370  -37.4920 O.2     129 VAL    0.0900
   2037 CB        -55.4230   -1.4020  -39.6890 C.3     129 VAL   -0.0900
   2038 CG1       -54.5800   -0.2450  -40.1380 C.3     129 VAL    0.0900
   2039 CG2       -55.9050   -2.1770  -40.9090 C.3     129 VAL   -0.2700
   2040 HN        -56.2830   -3.1720  -37.8260 H       129 VAL    0.0900
   2041 HA        -53.7710   -2.7610  -39.3040 H       129 VAL    0.0900
   2042 HB        -56.3110   -1.0220  -39.1400 H       129 VAL    0.0900
   2043 HG11      -53.5130   -0.5480  -40.1900 H       129 VAL   -0.2700
   2044 HG12      -54.6760    0.5950  -39.4170 H       129 VAL    0.0900
   2045 HG13      -54.9030    0.0900  -41.1470 H       129 VAL    0.0900
   2046 HG21      -56.3910   -3.1250  -40.5920 H       129 VAL    0.0900
   2047 HG22      -55.0440   -2.4230  -41.5650 H       129 VAL    0.5100
   2048 HG23      -56.6450   -1.5720  -41.4740 H       129 VAL   -0.5100
   2049 N         -54.8880   -1.2560  -36.5790 N.am    130 VAL   -0.4700
   2050 CA        -54.4730   -0.5890  -35.3520 C.3     130 VAL    0.3100
   2051 C         -53.3480   -1.3970  -34.7520 C.2     130 VAL    0.0700
   2052 O         -52.6390   -0.9370  -33.8730 O.2     130 VAL    0.0900
   2053 CB        -55.6390   -0.5440  -34.3440 C.3     130 VAL   -0.0900
   2054 CG1       -55.1610   -0.0670  -32.9920 C.3     130 VAL    0.0900
   2055 CG2       -56.7220    0.3660  -34.8600 C.3     130 VAL   -0.2700
   2056 HN        -55.8610   -1.4590  -36.6530 H       130 VAL    0.0900
   2057 HA        -54.1550    0.4120  -35.6040 H       130 VAL    0.0900
   2058 HB        -56.0740   -1.5610  -34.2400 H       130 VAL    0.0900
   2059 HG11      -54.5720    0.8690  -33.1040 H       130 VAL   -0.2700
   2060 HG12      -54.5140   -0.8390  -32.5250 H       130 VAL    0.0900
   2061 HG13      -56.0320    0.1390  -32.3340 H       130 VAL    0.0900
   2062 HG21      -57.2250   -0.0970  -35.7360 H       130 VAL    0.0900
   2063 HG22      -56.2830    1.3370  -35.1740 H       130 VAL    0.5100
   2064 HG23      -57.4810    0.5380  -34.0670 H       130 VAL   -0.5100
   2065 N         -53.1970   -2.6140  -35.2570 N.am    131 LEU   -0.4700
   2066 CA        -52.1920   -3.5600  -34.8180 C.3     131 LEU    0.3100
   2067 C         -50.9640   -3.4100  -35.6730 C.2     131 LEU    0.0700
   2068 O         -49.8930   -3.1600  -35.1350 O.2     131 LEU    0.0900
   2069 CB        -52.7370   -4.9830  -34.9660 C.3     131 LEU   -0.1800
   2070 CG        -52.5020   -5.9900  -33.8410 C.3     131 LEU    0.0900
   2071 CD1       -53.3300   -5.6060  -32.6180 C.3     131 LEU    0.0900
   2072 CD2       -52.8850   -7.3830  -34.3190 C.3     131 LEU   -0.0900
   2073 HN        -53.7920   -2.9430  -35.9870 H       131 LEU    0.0900
   2074 HA        -51.9530   -3.3480  -33.7880 H       131 LEU   -0.2700
   2075 HB1       -52.2880   -5.4100  -35.8850 H       131 LEU    0.0900
   2076 HB2       -53.8350   -4.8980  -35.1020 H       131 LEU    0.0900
   2077 HG        -51.4240   -6.0000  -33.5710 H       131 LEU    0.0900
   2078 HD11      -54.3850   -5.4230  -32.9140 H       131 LEU   -0.2700
   2079 HD12      -52.9230   -4.6780  -32.1630 H       131 LEU    0.0900
   2080 HD13      -53.3070   -6.4290  -31.8720 H       131 LEU    0.0900
   2081 HD21      -52.4050   -7.5960  -35.2970 H       131 LEU    0.0900
   2082 HD22      -53.9880   -7.4500  -34.4420 H       131 LEU    0.5100
   2083 HD23      -52.5450   -8.1430  -33.5830 H       131 LEU   -0.5100
   2084 N         -51.1120   -3.5800  -36.9950 N.am    132 ALA   -0.4700
   2085 CA        -49.9990   -3.4470  -37.9320 C.3     132 ALA    0.3100
   2086 C         -49.2470   -2.1770  -37.5790 C.2     132 ALA    0.0700
   2087 O         -48.0190   -2.1470  -37.5240 O.2     132 ALA    0.0900
   2088 CB        -50.5240   -3.3790  -39.3710 C.3     132 ALA   -0.2700
   2089 HN        -51.9940   -3.8070  -37.4000 H       132 ALA    0.0900
   2090 HA        -49.3510   -4.3020  -37.8090 H       132 ALA    0.0900
   2091 HB1       -51.1990   -2.5040  -39.4900 H       132 ALA    0.0900
   2092 HB2       -51.0950   -4.3010  -39.6100 H       132 ALA    0.5100
   2093 HB3       -49.6740   -3.2700  -40.0790 H       132 ALA   -0.5100
   2094 N         -50.0010   -1.1190  -37.3180 N.am    133 ILE   -0.4700
   2095 CA        -49.4240    0.1460  -36.9120 C.3     133 ILE    0.3100
   2096 C         -48.4970   -0.1190  -35.7470 C.2     133 ILE    0.0700
   2097 O         -47.2880   -0.0890  -35.9090 O.2     133 ILE    0.0900
   2098 CB        -50.5490    1.1290  -36.4880 C.3     133 ILE   -0.0900
   2099 CG1       -51.4820    1.3720  -37.6730 C.3     133 ILE    0.0900
   2100 CG2       -49.9780    2.4170  -35.9640 C.3     133 ILE   -0.2700
   2101 CD        -50.8180    1.1400  -39.0330 C.3     133 ILE    0.0900
   2102 HN        -50.9940   -1.1470  -37.3870 H       133 ILE    0.0900
   2103 HA        -48.8670    0.5470  -37.7470 H       133 ILE    0.0900
   2104 HB        -51.1670    0.6550  -35.6960 H       133 ILE   -0.1800
   2105 HG11      -51.8410    2.4220  -37.6300 H       133 ILE    0.0900
   2106 HG12      -52.3530    0.6900  -37.5840 H       133 ILE    0.0900
   2107 HG21      -49.3630    2.9090  -36.7480 H       133 ILE   -0.2700
   2108 HG22      -49.3320    2.2140  -35.0830 H       133 ILE    0.0900
   2109 HG23      -50.8010    3.1050  -35.6740 H       133 ILE    0.0900
   2110 HD1       -50.6250    0.0560  -39.1830 H       133 ILE    0.0900
   2111 HD2       -49.8490    1.6820  -39.0790 H       133 ILE    0.5100
   2112 HD3       -51.4850    1.4970  -39.8460 H       133 ILE   -0.5100
   2113 N         -49.0700   -0.4220  -34.5850 N.am    134 GLU   -0.4700
   2114 CA        -48.3080   -0.6940  -33.3820 C.3     134 GLU    0.3100
   2115 C         -47.1600   -1.6400  -33.6380 C.2     134 GLU    0.0700
   2116 O         -46.0390   -1.3360  -33.2640 O.2     134 GLU    0.0900
   2117 CB        -49.2210   -1.2760  -32.2960 C.3     134 GLU   -0.1800
   2118 CG        -48.5180   -1.5200  -30.9540 C.3     134 GLU    0.0900
   2119 CD        -47.9260   -2.9260  -30.8080 C.2     134 GLU    0.0900
   2120 OE1       -47.6080   -3.5560  -31.8460 O.co2   134 GLU   -0.2800
   2121 OE2       -47.7680   -3.3970  -29.6500 O.co2   134 GLU    0.0900
   2122 HN        -50.0610   -0.4750  -34.4900 H       134 GLU    0.0900
   2123 HA        -47.8680    0.2330  -33.0460 H       134 GLU    0.6200
   2124 HB1       -49.6290   -2.2420  -32.6610 H       134 GLU   -0.7600
   2125 HB2       -50.0630   -0.5700  -32.1290 H       134 GLU   -0.7600
   2126 HG1       -49.2530   -1.3680  -30.1350 H       134 GLU    0.5100
   2127 HG2       -47.6930   -0.7850  -30.8450 H       134 GLU   -0.5100
   2128 N         -47.4150   -2.7830  -34.2700 N.am    135 ARG   -0.4700
   2129 CA        -46.3480   -3.7420  -34.5180 C.3     135 ARG    0.3100
   2130 C         -45.1690   -3.0620  -35.1910 C.2     135 ARG    0.0700
   2131 O         -44.0220   -3.3990  -34.9260 O.2     135 ARG    0.0900
   2132 CB        -46.8570   -4.8650  -35.4230 C.3     135 ARG   -0.1800
   2133 CG        -46.1520   -6.1700  -35.2000 C.3     135 ARG    0.0900
   2134 CD        -46.7630   -6.8550  -34.0030 C.3     135 ARG    0.0900
   2135 NE        -46.7940   -6.0170  -32.8010 N.pl3   135 ARG   -0.1800
   2136 CZ        -45.9150   -6.1020  -31.8050 C.cat   135 ARG    0.0900
   2137 NH1       -44.9210   -6.9850  -31.8640 N.pl3   135 ARG    0.0900
   2138 NH2       -46.0450   -5.3280  -30.7360 N.pl3   135 ARG    0.2000
   2139 HN        -48.3240   -3.0300  -34.5940 H       135 ARG    0.0900
   2140 HA        -46.0240   -4.1390  -33.5670 H       135 ARG    0.0900
   2141 HB1       -46.7140   -4.5600  -36.4810 H       135 ARG   -0.7000
   2142 HB2       -47.9420   -5.0100  -35.2330 H       135 ARG    0.4400
   2143 HG1       -45.0720   -5.9870  -35.0170 H       135 ARG    0.6400
   2144 HG2       -46.2610   -6.8150  -36.0980 H       135 ARG   -0.8000
   2145 HD1       -46.1720   -7.7620  -33.7580 H       135 ARG    0.4600
   2146 HD2       -47.8120   -7.1350  -34.2360 H       135 ARG    0.4600
   2147 HE        -47.5230   -5.3380  -32.7230 H       135 ARG   -0.8000
   2148 HH11      -44.7430   -7.4820  -32.7130 H       135 ARG    0.4600
   2149 HH12      -44.3530   -7.1530  -31.0580 H       135 ARG    0.4600
   2150 HH21      -45.4800   -5.4920  -29.9280 H       135 ARG    0.5100
   2151 HH22      -46.7100   -4.5800  -30.7380 H       135 ARG   -0.5100
   2152 N         -45.4640   -2.1160  -36.0770 N.am    136 TYR   -0.4700
   2153 CA        -44.4510   -1.3780  -36.8180 C.3     136 TYR    0.3100
   2154 C         -43.7630   -0.4020  -35.9060 C.2     136 TYR    0.0700
   2155 O         -42.5530   -0.2630  -35.9450 O.2     136 TYR    0.0900
   2156 CB        -45.1100   -0.6090  -37.9580 C.3     136 TYR   -0.1800
   2157 CG        -44.1730    0.2840  -38.7150 C.ar    136 TYR    0.0900
   2158 CD1       -43.3130   -0.2380  -39.6810 C.ar    136 TYR    0.0900
   2159 CD2       -44.1670    1.6590  -38.4890 C.ar    136 TYR    0.0000
   2160 CE1       -42.4680    0.5890  -40.4120 C.ar    136 TYR   -0.1150
   2161 CE2       -43.3290    2.4980  -39.2120 C.ar    136 TYR    0.1150
   2162 CZ        -42.4800    1.9580  -40.1770 C.ar    136 TYR   -0.1150
   2163 OH        -41.6610    2.7940  -40.9120 O.3     136 TYR    0.1150
   2164 HN        -46.4090   -1.8660  -36.2770 H       136 TYR    0.1100
   2165 HA        -43.7300   -2.0830  -37.2030 H       136 TYR   -0.5400
   2166 HB1       -45.9140    0.0360  -37.5440 H       136 TYR    0.4300
   2167 HB2       -45.5360   -1.3320  -38.6860 H       136 TYR   -0.1150
   2168 HD1       -43.3020   -1.3020  -39.8640 H       136 TYR    0.1150
   2169 HD2       -44.8230    2.0780  -37.7420 H       136 TYR   -0.1150
   2170 HE1       -41.8070    0.1720  -41.1570 H       136 TYR    0.1150
   2171 HE2       -43.3360    3.5620  -39.0290 H       136 TYR    0.5100
   2172 HH        -41.2830    2.2810  -41.6310 H       136 TYR   -0.5100
   2173 N         -44.5540    0.2780  -35.0870 N.am    137 VAL   -0.4700
   2174 CA        -44.0590    1.2670  -34.1460 C.3     137 VAL    0.3100
   2175 C         -43.1760    0.6310  -33.0730 C.2     137 VAL    0.0700
   2176 O         -42.4780    1.3530  -32.3650 O.2     137 VAL    0.0900
   2177 CB        -45.2400    2.0050  -33.4740 C.3     137 VAL   -0.0900
   2178 CG1       -44.7320    3.0720  -32.5290 C.3     137 VAL    0.0900
   2179 CG2       -46.1310    2.6210  -34.5390 C.3     137 VAL   -0.2700
   2180 HN        -45.5410    0.1380  -35.0820 H       137 VAL    0.0900
   2181 HA        -43.4380    1.9650  -34.6870 H       137 VAL    0.0900
   2182 HB        -45.8560    1.2750  -32.9070 H       137 VAL    0.0900
   2183 HG11      -43.7570    3.4670  -32.8870 H       137 VAL   -0.2700
   2184 HG12      -44.5890    2.6420  -31.5140 H       137 VAL    0.0900
   2185 HG13      -45.4580    3.9120  -32.4800 H       137 VAL    0.0900
   2186 HG21      -46.5320    1.8280  -35.2070 H       137 VAL    0.0900
   2187 HG22      -45.5460    3.3390  -35.1530 H       137 VAL    0.5100
   2188 HG23      -46.9850    3.1470  -34.0600 H       137 VAL   -0.5100
   2189 N         -43.1940   -0.6930  -32.9360 N.am    138 VAL   -0.4700
   2190 CA        -42.3580   -1.3250  -31.9200 C.3     138 VAL    0.3100
   2191 C         -41.2380   -2.0850  -32.5670 C.2     138 VAL    0.0700
   2192 O         -40.1820   -2.2220  -31.9790 O.2     138 VAL    0.0900
   2193 CB        -43.1470   -2.2970  -31.0200 C.3     138 VAL   -0.0900
   2194 CG1       -44.3170   -1.5710  -30.3720 C.3     138 VAL    0.0900
   2195 CG2       -43.6160   -3.4940  -31.8280 C.3     138 VAL   -0.2700
   2196 HN        -43.7580   -1.2920  -33.4980 H       138 VAL    0.0900
   2197 HA        -41.9260   -0.5390  -31.3190 H       138 VAL    0.0900
   2198 HB        -42.4770   -2.6990  -30.2300 H       138 VAL    0.0900
   2199 HG11      -44.9970   -1.1700  -31.1530 H       138 VAL   -0.2700
   2200 HG12      -43.9420   -0.7230  -29.7590 H       138 VAL    0.0900
   2201 HG13      -44.8890   -2.2730  -29.7290 H       138 VAL    0.0900
   2202 HG21      -42.7670   -3.9240  -32.4010 H       138 VAL    0.0900
   2203 HG22      -44.4040   -3.1810  -32.5440 H       138 VAL    0.5100
   2204 HG23      -44.0170   -4.2760  -31.1480 H       138 VAL   -0.5100
   2205 N         -41.4480   -2.5880  -33.7780 N.am    139 VAL   -0.4700
   2206 CA        -40.3930   -3.3300  -34.4440 C.3     139 VAL    0.3100
   2207 C         -39.5010   -2.3890  -35.2130 C.2     139 VAL    0.0700
   2208 O         -38.2900   -2.4990  -35.1130 O.2     139 VAL    0.0900
   2209 CB        -40.9600   -4.3880  -35.3990 C.3     139 VAL   -0.0900
   2210 CG1       -39.8490   -4.9540  -36.2690 C.3     139 VAL    0.0900
   2211 CG2       -41.6130   -5.4980  -34.5940 C.3     139 VAL   -0.2700
   2212 HN        -42.3100   -2.4830  -34.2680 H       139 VAL    0.0900
   2213 HA        -39.7920   -3.8020  -33.6840 H       139 VAL    0.0900
   2214 HB        -41.7380   -3.9260  -36.0440 H       139 VAL    0.0900
   2215 HG11      -39.1650   -5.5780  -35.6560 H       139 VAL   -0.2700
   2216 HG12      -39.2650   -4.1260  -36.7220 H       139 VAL    0.0900
   2217 HG13      -40.2850   -5.5880  -37.0710 H       139 VAL    0.0900
   2218 HG21      -42.4380   -5.0870  -33.9750 H       139 VAL    0.0900
   2219 HG22      -40.8640   -5.9670  -33.9210 H       139 VAL    0.5100
   2220 HG23      -42.0330   -6.2650  -35.2800 H       139 VAL   -0.5100
   2221 N         -40.0840   -1.4600  -35.9690 N.am    140 CYS   -0.4700
   2222 CA        -39.3000   -0.5070  -36.7580 C.3     140 CYS    0.3100
   2223 C         -39.1140    0.7970  -35.9920 C.2     140 CYS    0.0700
   2224 O         -38.5300    1.7380  -36.5290 O.2     140 CYS    0.0900
   2225 CB        -40.0000   -0.2120  -38.0890 C.3     140 CYS   -0.1100
   2226 SG        -40.2930   -1.6640  -39.1220 S.3     140 CYS    0.0900
   2227 HN        -41.0750   -1.3730  -36.0330 H       140 CYS    0.0900
   2228 HA        -38.3250   -0.9360  -36.9330 H       140 CYS   -0.2300
   2229 HB1       -39.3750    0.5100  -38.6520 H       140 CYS    0.1600
   2230 HB2       -40.9740    0.2710  -37.8630 H       140 CYS    0.5100
   2231 HG1       -39.1390   -1.5810  -39.7670 H       140 CYS   -0.5100
   2232 N         -39.6130    0.8370  -34.7530 N.am    141 LYS   -0.4700
   2233 CA        -39.5490    1.9990  -33.8570 C.3     141 LYS    0.3100
   2234 C         -39.1010    3.2980  -34.5490 C.2     141 LYS    0.0700
   2235 O         -37.9480    3.7140  -34.3870 O.2     141 LYS    0.0900
   2236 CB        -38.6210    1.7100  -32.6660 C.3     141 LYS   -0.1800
   2237 CG        -38.7310    2.7580  -31.5680 C.3     141 LYS    0.0900
   2238 CD        -37.6370    2.6430  -30.5250 C.3     141 LYS    0.0900
   2239 CE        -37.6790    3.8530  -29.5900 C.3     141 LYS   -0.1800
   2240 NZ        -36.5090    3.9070  -28.6630 N.4     141 LYS    0.0900
   2241 HN        -40.0720    0.0420  -34.3670 H       141 LYS    0.0900
   2242 HA        -40.5500    2.2110  -33.5100 H       141 LYS   -0.1800
   2243 HB1       -37.5720    1.6820  -33.0290 H       141 LYS    0.0900
   2244 HB2       -38.8820    0.7180  -32.2420 H       141 LYS    0.0900
   2245 HG1       -39.7160    2.6460  -31.0660 H       141 LYS    0.2100
   2246 HG2       -38.6770    3.7660  -32.0320 H       141 LYS    0.0500
   2247 HD1       -36.6470    2.5970  -31.0280 H       141 LYS    0.0500
   2248 HD2       -37.7830    1.7130  -29.9350 H       141 LYS   -0.3000
   2249 HE1       -38.5980    3.8080  -28.9660 H       141 LYS    0.3300
   2250 HE2       -37.6710    4.7870  -30.1920 H       141 LYS    0.3300
   2251 HZ1       -35.6300    3.7930  -29.2070 H       141 LYS    0.3300
   2252 HZ2       -36.5860    3.1420  -27.9630 H       141 LYS    0.5100
   2253 HZ3       -36.4970    4.8240  -28.1730 H       141 LYS   -0.5100
   2254 N         -39.9990    3.9570  -35.3200 N.am    142 PRO   -0.2900
   2255 CA        -39.6330    5.2050  -36.0080 C.3     142 PRO    0.0000
   2256 C         -39.5250    6.3690  -35.0330 C.2     142 PRO    0.0900
   2257 O         -39.3280    7.5110  -35.4580 O.2     142 PRO    0.0900
   2258 CB        -40.7800    5.4120  -37.0050 C.3     142 PRO    0.0200
   2259 CG        -41.3110    4.0240  -37.2310 C.3     142 PRO    0.0900
   2260 CD        -41.2860    3.4480  -35.8300 C.3     142 PRO   -0.1800
   2261 HA        -38.6570    5.1140  -36.4560 H       142 PRO    0.0900
   2262 HB1       -40.4090    5.8560  -37.9530 H       142 PRO    0.0900
   2263 HB2       -41.5630    6.0750  -36.5800 H       142 PRO   -0.1800
   2264 HG1       -42.3420    4.0460  -37.6430 H       142 PRO    0.0900
   2265 HG2       -40.6600    3.4470  -37.9200 H       142 PRO    0.0900
   2266 HD1       -42.1250    3.8270  -35.2110 H       142 PRO    0.5100
   2267 HD2       -41.2890    2.3390  -35.8390 H       142 PRO   -0.5100
   2268 N         -39.6560    6.0790  -33.7390 N.am    143 MET   -0.4700
   2269 CA        -39.5880    7.1140  -32.7190 C.3     143 MET    0.3100
   2270 C         -38.2740    7.0860  -31.9640 C.2     143 MET    0.0700
   2271 O         -37.3010    6.4570  -32.4120 O.2     143 MET    0.0900
   2272 CB        -40.7620    6.9800  -31.7440 C.3     143 MET   -0.1800
   2273 CG        -41.6860    8.1830  -31.7950 C.3     143 MET    0.0900
   2274 SD        -42.2080    8.5610  -33.4830 S.3     143 MET    0.0900
   2275 CE        -40.8940    9.7200  -34.0330 C.3     143 MET   -0.1400
   2276 HN        -39.8060    5.1490  -33.4140 H       143 MET    0.0900
   2277 HA        -39.6160    8.0750  -33.2120 H       143 MET    0.0900
   2278 HB1       -40.3630    6.8740  -30.7130 H       143 MET   -0.0900
   2279 HB2       -41.3410    6.0680  -32.0020 H       143 MET   -0.2200
   2280 HG1       -41.1550    9.0580  -31.3640 H       143 MET    0.0900
   2281 HG2       -42.5780    7.9720  -31.1670 H       143 MET    0.0900
   2282 HE1       -40.1450    9.8910  -33.2320 H       143 MET    0.0900
   2283 HE2       -41.3380   10.7020  -34.3040 H       143 MET    0.5100
   2284 HE3       -40.3630    9.3060  -34.9180 H       143 MET   -0.5100
   2285 N         -38.2520    7.7830  -30.8220 N.am    144 SER   -0.4700
   2286 CA        -37.0710    7.8690  -29.9740 C.3     144 SER    0.3100
   2287 C         -37.3770    7.2890  -28.5990 C.2     144 SER    0.0700
   2288 O         -36.7780    6.2870  -28.2000 O.2     144 SER    0.0900
   2289 CB        -36.6200    9.3350  -29.8430 C.3     144 SER    0.0500
   2290 OG        -36.3310    9.9020  -31.1130 O.3     144 SER    0.0900
   2291 HN        -39.0530    8.2800  -30.4980 H       144 SER    0.0900
   2292 HA        -36.2880    7.2730  -30.4220 H       144 SER   -0.6600
   2293 HB1       -35.7040    9.3860  -29.2160 H       144 SER    0.4300
   2294 HB2       -37.4290    9.9300  -29.3650 H       144 SER    0.5100
   2295 HG1       -35.6260    9.3680  -31.4870 H       144 SER   -0.5100
   2296 N         -38.3010    7.9140  -27.8770 N.am    145 ASN   -0.4700
   2297 CA        -38.6780    7.4350  -26.5500 C.3     145 ASN    0.3100
   2298 C         -40.1870    7.3760  -26.4540 C.2     145 ASN    0.0700
   2299 O         -40.7430    7.4750  -25.3560 O.2     145 ASN    0.0900
   2300 CB        -38.1030    8.3540  -25.4580 C.3     145 ASN   -0.1800
   2301 CG        -38.6540    9.7690  -25.5300 C.2     145 ASN    0.0900
   2302 ND2       -38.5100   10.5160  -24.4330 N.am    145 ASN    0.0900
   2303 OD1       -39.1940   10.1930  -26.5630 O.2     145 ASN    0.5500
   2304 HN        -38.7740    8.7290  -28.2040 H       145 ASN   -0.5500
   2305 HA        -38.2950    6.4320  -26.4350 H       145 ASN   -0.6200
   2306 HB1       -36.9980    8.3990  -25.5690 H       145 ASN    0.3200
   2307 HB2       -38.3520    7.9300  -24.4610 H       145 ASN    0.3000
   2308 HD21      -38.8520   11.4560  -24.4180 H       145 ASN    0.5100
   2309 HD22      -38.0590   10.1350  -23.6240 H       145 ASN   -0.5100
   2310 N         -40.8400    7.2130  -27.6090 N.am    146 PHE   -0.4700
   2311 CA        -42.2980    7.1180  -27.6900 C.3     146 PHE    0.3100
   2312 C         -42.7840    5.6890  -27.4020 C.2     146 PHE    0.0700
   2313 O         -42.3600    4.7290  -28.0690 O.2     146 PHE    0.0900
   2314 CB        -42.7880    7.5360  -29.0770 C.3     146 PHE   -0.1800
   2315 CG        -44.2250    7.1880  -29.3360 C.ar    146 PHE    0.0900
   2316 CD1       -45.2420    7.7780  -28.5830 C.ar    146 PHE    0.0900
   2317 CD2       -44.5650    6.2290  -30.2890 C.ar    146 PHE    0.0000
   2318 CE1       -46.5780    7.4160  -28.7710 C.ar    146 PHE   -0.1150
   2319 CE2       -45.9020    5.8580  -30.4850 C.ar    146 PHE    0.1150
   2320 CZ        -46.9090    6.4520  -29.7240 C.ar    146 PHE   -0.1150
   2321 HN        -40.3550    7.1480  -28.4770 H       146 PHE    0.1150
   2322 HA        -42.7180    7.7630  -26.9330 H       146 PHE   -0.1150
   2323 HB1       -42.1790    7.0220  -29.8520 H       146 PHE    0.1150
   2324 HB2       -42.6910    8.6380  -29.1840 H       146 PHE   -0.1150
   2325 HD1       -44.9920    8.5260  -27.8450 H       146 PHE    0.1150
   2326 HD2       -43.7900    5.7670  -30.8830 H       146 PHE   -0.1150
   2327 HE1       -47.3530    7.8820  -28.1810 H       146 PHE    0.1150
   2328 HE2       -46.1530    5.1120  -31.2240 H       146 PHE    0.5100
   2329 HZ        -47.9400    6.1670  -29.8710 H       146 PHE   -0.5100
   2330 N         -43.6850    5.5600  -26.4250 N.am    147 ARG   -0.4700
   2331 CA        -44.2340    4.2630  -26.0450 C.3     147 ARG    0.3100
   2332 C         -45.7350    4.2540  -26.3220 C.2     147 ARG    0.0700
   2333 O         -46.4260    5.2590  -26.0880 O.2     147 ARG    0.0900
   2334 CB        -43.9750    3.9990  -24.5540 C.3     147 ARG   -0.1800
   2335 CG        -44.1920    2.5480  -24.0950 C.3     147 ARG    0.0900
   2336 CD        -44.5480    2.4940  -22.6030 C.3     147 ARG    0.0900
   2337 NE        -45.8950    3.0230  -22.3550 N.pl3   147 ARG   -0.1800
   2338 CZ        -46.3830    3.3130  -21.1520 C.cat   147 ARG    0.0900
   2339 NH1       -45.6400    3.1370  -20.0680 N.pl3   147 ARG    0.0900
   2340 NH2       -47.6210    3.7820  -21.0310 N.pl3   147 ARG    0.2000
   2341 HN        -44.0230    6.3440  -25.9110 H       147 ARG    0.0900
   2342 HA        -43.7590    3.5060  -26.6510 H       147 ARG    0.0900
   2343 HB1       -44.6540    4.6510  -23.9660 H       147 ARG   -0.7000
   2344 HB2       -42.9240    4.2770  -24.3320 H       147 ARG    0.4400
   2345 HG1       -43.2620    1.9650  -24.2710 H       147 ARG    0.6400
   2346 HG2       -45.0170    2.0960  -24.6850 H       147 ARG   -0.8000
   2347 HD1       -43.8280    3.1090  -22.0220 H       147 ARG    0.4600
   2348 HD2       -44.5250    1.4410  -22.2480 H       147 ARG    0.4600
   2349 HE        -46.4870    3.1770  -23.1450 H       147 ARG   -0.8000
   2350 HH11      -44.7080    2.7860  -20.1520 H       147 ARG    0.4600
   2351 HH12      -46.0130    3.3560  -19.1660 H       147 ARG    0.4600
   2352 HH21      -48.0410    3.8580  -20.1260 H       147 ARG    0.5100
   2353 HH22      -48.1330    4.0590  -21.8440 H       147 ARG   -0.5100
   2354 N         -46.2270    3.1190  -26.8180 N.am    148 PHE   -0.4700
   2355 CA        -47.6370    2.9340  -27.1330 C.3     148 PHE    0.3100
   2356 C         -48.3940    2.6670  -25.8420 C.2     148 PHE    0.0700
   2357 O         -48.6450    1.5090  -25.5050 O.2     148 PHE    0.0900
   2358 CB        -47.7820    1.7390  -28.0680 C.3     148 PHE   -0.1800
   2359 CG        -48.6970    1.9790  -29.2230 C.ar    148 PHE    0.0900
   2360 CD1       -50.0680    2.1620  -29.0260 C.ar    148 PHE    0.0900
   2361 CD2       -48.1880    2.0070  -30.5210 C.ar    148 PHE    0.0000
   2362 CE1       -50.9280    2.3710  -30.1130 C.ar    148 PHE   -0.1150
   2363 CE2       -49.0360    2.2140  -31.6200 C.ar    148 PHE    0.1150
   2364 CZ        -50.4120    2.3960  -31.4140 C.ar    148 PHE   -0.1150
   2365 HN        -45.6420    2.3340  -27.0000 H       148 PHE    0.1150
   2366 HA        -48.0040    3.8340  -27.6030 H       148 PHE   -0.1150
   2367 HB1       -48.1920    0.8770  -27.4990 H       148 PHE    0.1150
   2368 HB2       -46.7860    1.4810  -28.4870 H       148 PHE   -0.1150
   2369 HD1       -50.4710    2.1420  -28.0250 H       148 PHE    0.1150
   2370 HD2       -47.1290    1.8680  -30.6830 H       148 PHE   -0.1150
   2371 HE1       -51.9850    2.5110  -29.9470 H       148 PHE    0.1150
   2372 HE2       -48.6310    2.2340  -32.6210 H       148 PHE    0.5100
   2373 HZ        -51.0700    2.5560  -32.2550 H       148 PHE   -0.5100
   2374 N         -48.7540    3.7230  -25.1170 N.am    149 GLY   -0.4700
   2375 CA        -49.4600    3.5420  -23.8640 C.3     149 GLY    0.3100
   2376 C         -50.8750    3.0170  -23.9950 C.2     149 GLY   -0.0200
   2377 O         -51.3820    2.8280  -25.0940 O.2     149 GLY    0.0900
   2378 HN        -48.5620    4.6620  -25.3950 H       149 GLY    0.0900
   2379 HA1       -49.4960    4.5030  -23.3730 H       149 GLY    0.5100
   2380 HA2       -48.8890    2.8420  -23.2720 H       149 GLY   -0.5100
   2381 N         -51.5130    2.7660  -22.8580 N.am    150 GLU   -0.4700
   2382 CA        -52.8850    2.2970  -22.8440 C.3     150 GLU    0.3100
   2383 C         -53.7360    3.3510  -23.5040 C.2     150 GLU    0.0700
   2384 O         -54.7510    3.0340  -24.1080 O.2     150 GLU    0.0900
   2385 CB        -53.3660    2.0830  -21.4070 C.3     150 GLU   -0.1800
   2386 CG        -52.7170    0.9100  -20.6960 C.3     150 GLU    0.0900
   2387 CD        -53.1220    0.7990  -19.2300 C.2     150 GLU    0.0900
   2388 OE1       -54.3410    0.7830  -18.9330 O.co2   150 GLU   -0.2800
   2389 OE2       -52.2160    0.7210  -18.3690 O.co2   150 GLU    0.0900
   2390 HN        -51.0810    2.8880  -21.9680 H       150 GLU    0.0900
   2391 HA        -52.9270    1.3680  -23.3950 H       150 GLU    0.6200
   2392 HB1       -54.4640    1.9150  -21.4270 H       150 GLU   -0.7600
   2393 HB2       -53.1530    3.0040  -20.8260 H       150 GLU   -0.7600
   2394 HG1       -51.6130    1.0250  -20.7480 H       150 GLU    0.5100
   2395 HG2       -53.0100   -0.0290  -21.2130 H       150 GLU   -0.5100
   2396 N         -53.3130    4.6110  -23.3990 N.am    151 ASN   -0.4700
   2397 CA        -54.0570    5.7200  -23.9880 C.3     151 ASN    0.3100
   2398 C         -54.1390    5.5620  -25.4970 C.2     151 ASN    0.0700
   2399 O         -55.2110    5.7200  -26.0660 O.2     151 ASN    0.0900
   2400 CB        -53.4270    7.0760  -23.5910 C.3     151 ASN   -0.1800
   2401 CG        -51.9680    7.2250  -24.0460 C.2     151 ASN    0.0900
   2402 ND2       -51.7480    8.1090  -25.0190 N.am    151 ASN    0.0900
   2403 OD1       -51.0580    6.5630  -23.5300 O.2     151 ASN    0.5500
   2404 HN        -52.4740    4.8520  -22.9170 H       151 ASN   -0.5500
   2405 HA        -55.0760    5.6640  -23.6330 H       151 ASN   -0.6200
   2406 HB1       -53.4590    7.1770  -22.4860 H       151 ASN    0.3200
   2407 HB2       -54.0200    7.8950  -24.0510 H       151 ASN    0.3000
   2408 HD21      -50.8550    8.1490  -25.4660 H       151 ASN    0.5100
   2409 HD22      -52.4770    8.7320  -25.3020 H       151 ASN   -0.5100
   2410 N         -53.0250    5.2370  -26.1450 N.am    152 HSE   -0.4700
   2411 CA        -53.0360    5.0390  -27.5870 C.3     152 HSE    0.3100
   2412 C         -53.9370    3.8520  -27.9090 C.2     152 HSE    0.0700
   2413 O         -54.5930    3.8230  -28.9540 O.2     152 HSE    0.0900
   2414 CB        -51.6210    4.7640  -28.1010 C.3     152 HSE   -0.0800
   2415 CG        -50.6360    5.8490  -27.7830 C.ar    152 HSE    0.0900
   2416 CD2       -50.0610    6.7870  -28.5740 C.ar    152 HSE    0.0900
   2417 ND1       -50.1570    6.0690  -26.5080 N.ar    152 HSE   -0.7000
   2418 CE1       -49.3310    7.1000  -26.5270 C.ar    152 HSE    0.2200
   2419 NE2       -49.2620    7.5570  -27.7650 N.ar    152 HSE    0.2500
   2420 HN        -52.1490    5.1160  -25.6840 H       152 HSE    0.1300
   2421 HA        -53.4360    5.9320  -28.0450 H       152 HSE   -0.3600
   2422 HB1       -51.6600    4.6450  -29.2040 H       152 HSE    0.3200
   2423 HB2       -51.2540    3.8190  -27.6460 H       152 HSE   -0.0500
   2424 HD2       -50.1690    6.9520  -29.6390 H       152 HSE    0.0900
   2425 HE1       -48.7860    7.5210  -25.6830 H       152 HSE    0.5100
   2426 HE2       -48.7190    8.3380  -28.0770 H       152 HSE   -0.5100
   2427 N         -53.9630    2.8710  -27.0060 N.am    153 ALA   -0.4700
   2428 CA        -54.7790    1.6840  -27.1780 C.3     153 ALA    0.3100
   2429 C         -56.2390    2.0490  -27.1500 C.2     153 ALA    0.0700
   2430 O         -56.9490    1.6860  -28.0670 O.2     153 ALA    0.0900
   2431 CB        -54.4720    0.6740  -26.0890 C.3     153 ALA   -0.2700
   2432 HN        -53.4220    2.9100  -26.1690 H       153 ALA    0.0900
   2433 HA        -54.5630    1.2670  -28.1500 H       153 ALA    0.0900
   2434 HB1       -54.8520    1.0390  -25.1110 H       153 ALA    0.0900
   2435 HB2       -53.3740    0.5240  -26.0100 H       153 ALA    0.5100
   2436 HB3       -54.9660   -0.2940  -26.3220 H       153 ALA   -0.5100
   2437 N         -56.7040    2.7650  -26.1290 N.am    154 ILE   -0.4700
   2438 CA        -58.1160    3.1270  -26.0880 C.3     154 ILE    0.3100
   2439 C         -58.4760    3.9350  -27.3220 C.2     154 ILE    0.0700
   2440 O         -59.6510    4.0150  -27.6760 O.2     154 ILE    0.0900
   2441 CB        -58.4760    3.9340  -24.8140 C.3     154 ILE   -0.0900
   2442 CG1       -58.4770    3.0120  -23.5910 C.3     154 ILE    0.0900
   2443 CG2       -59.8750    4.5300  -24.9360 C.3     154 ILE   -0.2700
   2444 CD        -57.1570    2.3610  -23.2820 C.3     154 ILE    0.0900
   2445 HN        -56.1320    3.0740  -25.3730 H       154 ILE    0.0900
   2446 HA        -58.6900    2.2130  -26.1200 H       154 ILE    0.0900
   2447 HB        -57.7380    4.7520  -24.6750 H       154 ILE   -0.1800
   2448 HG11      -59.2270    2.2100  -23.7620 H       154 ILE    0.0900
   2449 HG12      -58.7850    3.6090  -22.7070 H       154 ILE    0.0900
   2450 HG21      -60.5990    3.7470  -25.2450 H       154 ILE   -0.2700
   2451 HG22      -59.8770    5.3360  -25.7000 H       154 ILE    0.0900
   2452 HG23      -60.1980    4.9430  -23.9560 H       154 ILE    0.0900
   2453 HD1       -56.4350    3.1200  -22.9120 H       154 ILE    0.0900
   2454 HD2       -56.7410    1.8950  -24.2010 H       154 ILE    0.5100
   2455 HD3       -57.2910    1.5870  -22.4970 H       154 ILE   -0.5100
   2456 N         -57.5000    4.5860  -27.9520 N.am    155 MET   -0.4700
   2457 CA        -57.7800    5.3870  -29.1440 C.3     155 MET    0.3100
   2458 C         -58.2330    4.4920  -30.2580 C.2     155 MET    0.0700
   2459 O         -59.2550    4.7690  -30.8850 O.2     155 MET    0.0900
   2460 CB        -56.5410    6.1740  -29.5770 C.3     155 MET   -0.1800
   2461 CG        -56.2960    7.4330  -28.7440 C.3     155 MET    0.0900
   2462 SD        -57.7180    8.5530  -28.7770 S.3     155 MET    0.0900
   2463 CE        -58.5340    8.1840  -27.2080 C.3     155 MET   -0.1400
   2464 HN        -56.5510    4.5580  -27.6460 H       155 MET    0.0900
   2465 HA        -58.5880    6.0630  -28.9090 H       155 MET    0.0900
   2466 HB1       -56.6630    6.4710  -30.6400 H       155 MET   -0.0900
   2467 HB2       -55.6530    5.5130  -29.4880 H       155 MET   -0.2200
   2468 HG1       -55.4020    7.9560  -29.1430 H       155 MET    0.0900
   2469 HG2       -56.0850    7.1310  -27.6970 H       155 MET    0.0900
   2470 HE1       -57.8610    8.3840  -26.3470 H       155 MET    0.0900
   2471 HE2       -58.8280    7.1130  -27.1710 H       155 MET    0.5100
   2472 HE3       -59.4400    8.8140  -27.0900 H       155 MET   -0.5100
   2473 N         -57.4660    3.4270  -30.5060 N.am    156 GLY   -0.4700
   2474 CA        -57.8220    2.4590  -31.5220 C.3     156 GLY    0.3100
   2475 C         -59.2280    1.9590  -31.2250 C.2     156 GLY   -0.0200
   2476 O         -60.0930    2.0310  -32.0890 O.2     156 GLY    0.0900
   2477 HN        -56.6200    3.2530  -30.0090 H       156 GLY    0.0900
   2478 HA1       -57.1210    1.6380  -31.4880 H       156 GLY    0.5100
   2479 HA2       -57.7930    2.9350  -32.4900 H       156 GLY   -0.5100
   2480 N         -59.4650    1.4850  -29.9950 N.am    157 VAL   -0.4700
   2481 CA        -60.7830    0.9690  -29.5810 C.3     157 VAL    0.3100
   2482 C         -61.8940    1.8920  -30.0390 C.2     157 VAL    0.0700
   2483 O         -63.0080    1.4520  -30.2750 O.2     157 VAL    0.0900
   2484 CB        -60.9120    0.8180  -28.0370 C.3     157 VAL   -0.0900
   2485 CG1       -62.2830    0.2500  -27.6750 C.3     157 VAL    0.0900
   2486 CG2       -59.8310   -0.0860  -27.5100 C.3     157 VAL   -0.2700
   2487 HN        -58.7530    1.4610  -29.2980 H       157 VAL    0.0900
   2488 HA        -60.9190    0.0080  -30.0540 H       157 VAL    0.0900
   2489 HB        -60.7850    1.8130  -27.5570 H       157 VAL    0.0900
   2490 HG11      -62.6530   -0.4060  -28.4910 H       157 VAL   -0.2700
   2491 HG12      -63.0090    1.0780  -27.5300 H       157 VAL    0.0900
   2492 HG13      -62.2100   -0.3500  -26.7430 H       157 VAL    0.0900
   2493 HG21      -58.8310    0.3370  -27.7460 H       157 VAL    0.0900
   2494 HG22      -59.9130   -1.0880  -27.9830 H       157 VAL    0.5100
   2495 HG23      -59.9240   -0.1840  -26.4080 H       157 VAL   -0.5100
   2496 N         -61.5820    3.1790  -30.1340 N.am    158 ALA   -0.4700
   2497 CA        -62.5620    4.1530  -30.5710 C.3     158 ALA    0.3100
   2498 C         -62.4800    4.2260  -32.0490 C.2     158 ALA    0.0700
   2499 O         -63.4940    4.1990  -32.7220 O.2     158 ALA    0.0900
   2500 CB        -62.2520    5.5090  -29.9700 C.3     158 ALA   -0.2700
   2501 HN        -60.6740    3.5280  -29.9150 H       158 ALA    0.0900
   2502 HA        -63.5370    3.8150  -30.2540 H       158 ALA    0.0900
   2503 HB1       -61.2430    5.8470  -30.2910 H       158 ALA    0.0900
   2504 HB2       -62.2690    5.4450  -28.8610 H       158 ALA    0.5100
   2505 HB3       -63.0000    6.2550  -30.3130 H       158 ALA   -0.5100
   2506 N         -61.2560    4.3020  -32.5490 N.am    159 PHE   -0.4700
   2507 CA        -60.9910    4.3850  -33.9700 C.3     159 PHE    0.3100
   2508 C         -61.6890    3.2860  -34.7140 C.2     159 PHE    0.0700
   2509 O         -62.4110    3.5390  -35.6810 O.2     159 PHE    0.0900
   2510 CB        -59.5040    4.2560  -34.2160 C.3     159 PHE   -0.1800
   2511 CG        -59.1660    4.0440  -35.6390 C.ar    159 PHE    0.0900
   2512 CD1       -59.2840    5.0850  -36.5510 C.ar    159 PHE    0.0900
   2513 CD2       -58.7470    2.7990  -36.0780 C.ar    159 PHE    0.0000
   2514 CE1       -58.9830    4.8980  -37.8900 C.ar    159 PHE   -0.1150
   2515 CE2       -58.4470    2.5910  -37.4100 C.ar    159 PHE    0.1150
   2516 CZ        -58.5620    3.6460  -38.3260 C.ar    159 PHE   -0.1150
   2517 HN        -60.4510    4.3040  -31.9610 H       159 PHE    0.1150
   2518 HA        -61.3530    5.3380  -34.3280 H       159 PHE   -0.1150
   2519 HB1       -59.1110    3.3850  -33.6490 H       159 PHE    0.1150
   2520 HB2       -58.9930    5.1860  -33.8880 H       159 PHE   -0.1150
   2521 HD1       -59.6140    6.0560  -36.2100 H       159 PHE    0.1150
   2522 HD2       -58.6550    1.9860  -35.3740 H       159 PHE   -0.1150
   2523 HE1       -59.0750    5.7160  -38.5900 H       159 PHE    0.1150
   2524 HE2       -58.1230    1.6160  -37.7450 H       159 PHE    0.5100
   2525 HZ        -58.3240    3.4870  -39.3670 H       159 PHE   -0.5100
   2526 N         -61.4360    2.0540  -34.2810 N.am    160 THR   -0.4700
   2527 CA        -62.0380    0.8870  -34.8950 C.3     160 THR    0.3100
   2528 C         -63.5090    0.8920  -34.5910 C.2     160 THR    0.0700
   2529 O         -64.3020    0.8310  -35.5140 O.2     160 THR    0.0900
   2530 CB        -61.4260   -0.4290  -34.3630 C.3     160 THR    0.1400
   2531 CG2       -59.9440   -0.5120  -34.6990 C.3     160 THR    0.0900
   2532 OG1       -61.6140   -0.5130  -32.9460 O.3     160 THR   -0.6600
   2533 HN        -60.8200    1.8780  -33.5160 H       160 THR    0.4300
   2534 HA        -61.8840    0.9620  -35.9610 H       160 THR   -0.2700
   2535 HB        -61.9250   -1.2990  -34.8450 H       160 THR    0.0900
   2536 HG1       -61.1650    0.2500  -32.5740 H       160 THR    0.0900
   2537 HG21      -59.3550    0.0930  -33.9760 H       160 THR    0.0900
   2538 HG22      -59.7650   -0.1150  -35.7210 H       160 THR    0.5100
   2539 HG23      -59.6000   -1.5670  -34.6410 H       160 THR   -0.5100
   2540 N         -63.8840    0.9850  -33.3180 N.am    161 TRP   -0.4700
   2541 CA        -65.2960    0.9870  -32.9650 C.3     161 TRP    0.3100
   2542 C         -66.0610    2.0310  -33.7560 C.2     161 TRP    0.0700
   2543 O         -67.2770    2.0870  -33.6550 O.2     161 TRP    0.0900
   2544 CB        -65.4890    1.2270  -31.4630 C.3     161 TRP   -0.1800
   2545 CG        -66.0570    0.0290  -30.7490 C.ar    161 TRP    0.0900
   2546 CD1       -65.4350   -0.7360  -29.7970 C.ar    161 TRP    0.0900
   2547 CD2       -67.3430   -0.5790  -30.9760 C.ar    161 TRP   -0.0300
   2548 CE2       -67.4270   -1.7150  -30.1280 C.ar    161 TRP   -0.1500
   2549 CE3       -68.4300   -0.2790  -31.8160 C.ar    161 TRP    0.2200
   2550 NE1       -66.2540   -1.7870  -29.4200 N.ar    161 TRP   -0.5100
   2551 CZ2       -68.5580   -2.5500  -30.0970 C.ar    161 TRP    0.3700
   2552 CZ3       -69.5590   -1.1140  -31.7830 C.ar    161 TRP    0.2400
   2553 CH2       -69.6110   -2.2360  -30.9300 C.ar    161 TRP    0.1100
   2554 HN        -63.2330    1.0540  -32.5660 H       161 TRP   -0.2500
   2555 HA        -65.7100    0.0310  -33.2460 H       161 TRP    0.1700
   2556 HB1       -66.1830    2.0820  -31.3210 H       161 TRP   -0.2000
   2557 HB2       -64.5060    1.4740  -31.0070 H       161 TRP    0.1400
   2558 HD1       -64.4490   -0.5460  -29.3980 H       161 TRP   -0.2700
   2559 HE1       -66.0330   -2.4690  -28.7580 H       161 TRP    0.1600
   2560 HE3       -68.4150    0.5720  -32.4800 H       161 TRP   -0.1400
   2561 HZ2       -68.6180   -3.4140  -29.4500 H       161 TRP    0.1400
   2562 HZ3       -70.4020   -0.8930  -32.4210 H       161 TRP    0.5100
   2563 HH2       -70.4920   -2.8600  -30.9290 H       161 TRP   -0.5100
   2564 N         -65.3740    2.8590  -34.5370 N.am    162 VAL   -0.4700
   2565 CA        -66.0580    3.8630  -35.3320 C.3     162 VAL    0.3100
   2566 C         -65.9160    3.5530  -36.8020 C.2     162 VAL    0.0700
   2567 O         -66.9260    3.3900  -37.4810 O.2     162 VAL    0.0900
   2568 CB        -65.5300    5.2740  -35.0530 C.3     162 VAL   -0.0900
   2569 CG1       -66.1210    6.2530  -36.0570 C.3     162 VAL    0.0900
   2570 CG2       -65.9030    5.6880  -33.6360 C.3     162 VAL   -0.2700
   2571 HN        -64.3790    2.8300  -34.6110 H       162 VAL    0.0900
   2572 HA        -67.1100    3.8100  -35.0930 H       162 VAL    0.0900
   2573 HB        -64.4230    5.2790  -35.1380 H       162 VAL    0.0900
   2574 HG11      -67.2250    6.1320  -36.1060 H       162 VAL   -0.2700
   2575 HG12      -65.6980    6.0610  -37.0670 H       162 VAL    0.0900
   2576 HG13      -65.8930    7.2960  -35.7480 H       162 VAL    0.0900
   2577 HG21      -65.6160    4.8910  -32.9170 H       162 VAL    0.0900
   2578 HG22      -67.0000    5.8510  -33.5650 H       162 VAL    0.5100
   2579 HG23      -65.3680    6.6230  -33.3620 H       162 VAL   -0.5100
   2580 N         -64.6820    3.4730  -37.2990 N.am    163 MET   -0.4700
   2581 CA        -64.4460    3.1490  -38.7040 C.3     163 MET    0.3100
   2582 C         -65.3290    1.9900  -39.1560 C.2     163 MET    0.0700
   2583 O         -65.9480    2.0710  -40.2150 O.2     163 MET    0.0900
   2584 CB        -62.9790    2.7920  -38.9080 C.3     163 MET   -0.1800
   2585 CG        -62.0670    3.9760  -38.7630 C.3     163 MET    0.0900
   2586 SD        -62.4810    5.2520  -39.9760 S.3     163 MET    0.0900
   2587 CE        -61.5240    4.6610  -41.4750 C.3     163 MET   -0.1400
   2588 HN        -63.8720    3.6280  -36.7400 H       163 MET    0.0900
   2589 HA        -64.7130    4.0100  -39.3000 H       163 MET    0.0900
   2590 HB1       -62.8530    2.3650  -39.9260 H       163 MET   -0.0900
   2591 HB2       -62.6900    2.0240  -38.1590 H       163 MET   -0.2200
   2592 HG1       -61.0170    3.6440  -38.9070 H       163 MET    0.0900
   2593 HG2       -62.1650    4.3850  -37.7350 H       163 MET    0.0900
   2594 HE1       -61.9690    3.7350  -41.8990 H       163 MET    0.0900
   2595 HE2       -60.4720    4.4400  -41.1960 H       163 MET    0.5100
   2596 HE3       -61.5340    5.4390  -42.2670 H       163 MET   -0.5100
   2597 N         -65.3890    0.9280  -38.3490 N.am    164 ALA   -0.4700
   2598 CA        -66.1970   -0.2490  -38.6500 C.3     164 ALA    0.3100
   2599 C         -67.6610    0.0710  -38.4780 C.2     164 ALA    0.0700
   2600 O         -68.5100   -0.6270  -39.0180 O.2     164 ALA    0.0900
   2601 CB        -65.8030   -1.4010  -37.7470 C.3     164 ALA   -0.2700
   2602 HN        -64.8780    0.8920  -37.4950 H       164 ALA    0.0900
   2603 HA        -66.0360   -0.5100  -39.6860 H       164 ALA    0.0900
   2604 HB1       -65.7870   -1.0680  -36.6880 H       164 ALA    0.0900
   2605 HB2       -64.7900   -1.7670  -38.0190 H       164 ALA    0.5100
   2606 HB3       -66.5380   -2.2290  -37.8470 H       164 ALA   -0.5100
   2607 N         -67.9630    1.1290  -37.7400 N.am    165 LEU   -0.4700
   2608 CA        -69.3400    1.5410  -37.5200 C.3     165 LEU    0.3100
   2609 C         -69.8310    2.3030  -38.7450 C.2     165 LEU    0.0700
   2610 O         -70.9720    2.1170  -39.1860 O.2     165 LEU    0.0900
   2611 CB        -69.4210    2.4140  -36.2590 C.3     165 LEU   -0.1800
   2612 CG        -70.7620    2.6780  -35.5540 C.3     165 LEU    0.0900
   2613 CD1       -71.6570    3.4850  -36.4750 C.3     165 LEU    0.0900
   2614 CD2       -71.4400    1.3680  -35.1310 C.3     165 LEU   -0.0900
   2615 HN        -67.2630    1.6890  -37.3040 H       165 LEU    0.0900
   2616 HA        -69.9450    0.6530  -37.4070 H       165 LEU   -0.2700
   2617 HB1       -69.0110    3.4060  -36.5370 H       165 LEU    0.0900
   2618 HB2       -68.7580    1.9430  -35.5060 H       165 LEU    0.0900
   2619 HG        -70.5850    3.2430  -34.6120 H       165 LEU    0.0900
   2620 HD11      -72.1320    2.8180  -37.2260 H       165 LEU   -0.2700
   2621 HD12      -71.0570    4.2520  -37.0090 H       165 LEU    0.0900
   2622 HD13      -72.4580    3.9810  -35.8850 H       165 LEU    0.0900
   2623 HD21      -70.7850    0.8060  -34.4310 H       165 LEU    0.0900
   2624 HD22      -71.6290    0.7350  -36.0250 H       165 LEU    0.5100
   2625 HD23      -72.4010    1.5870  -34.6190 H       165 LEU   -0.5100
   2626 N         -68.9740    3.1570  -39.3020 N.am    166 ALA   -0.4700
   2627 CA        -69.3200    3.9200  -40.4940 C.3     166 ALA    0.3100
   2628 C         -69.1850    2.9980  -41.6740 C.2     166 ALA    0.0700
   2629 O         -68.6310    3.3640  -42.7060 O.2     166 ALA    0.0900
   2630 CB        -68.3890    5.0910  -40.6540 C.3     166 ALA   -0.2700
   2631 HN        -68.0620    3.3120  -38.9300 H       166 ALA    0.0900
   2632 HA        -70.3390    4.2620  -40.3910 H       166 ALA    0.0900
   2633 HB1       -67.3410    4.7340  -40.7510 H       166 ALA    0.0900
   2634 HB2       -68.4580    5.7530  -39.7650 H       166 ALA    0.5100
   2635 HB3       -68.6540    5.6630  -41.5680 H       166 ALA   -0.5100
   2636 N         -69.7010    1.7850  -41.5030 N.am    167 CYS   -0.4700
   2637 CA        -69.6460    0.7600  -42.5160 C.3     167 CYS    0.3100
   2638 C         -70.8820   -0.0890  -42.4170 C.2     167 CYS    0.0700
   2639 O         -71.5100   -0.3940  -43.3990 O.2     167 CYS    0.0900
   2640 CB        -68.4260   -0.1020  -42.2890 C.3     167 CYS   -0.1100
   2641 SG        -68.6240   -1.6650  -43.0640 S.3     167 CYS    0.0900
   2642 HN        -70.1540    1.5260  -40.6550 H       167 CYS    0.0900
   2643 HA        -69.6000    1.2390  -43.4840 H       167 CYS   -0.2300
   2644 HB1       -68.2760   -0.2350  -41.1960 H       167 CYS    0.1600
   2645 HB2       -67.5340    0.4170  -42.7010 H       167 CYS    0.5100
   2646 HG1       -67.3310   -1.8450  -43.2940 H       167 CYS   -0.5100
   2647 N         -71.2250   -0.4870  -41.2120 N.am    168 ALA   -0.4700
   2648 CA        -72.3970   -1.2990  -41.0260 C.3     168 ALA    0.3100
   2649 C         -73.5250   -0.4020  -40.6350 C.2     168 ALA    0.0700
   2650 O         -74.5790   -0.8900  -40.2730 O.2     168 ALA    0.0900
   2651 CB        -72.1470   -2.3170  -39.9340 C.3     168 ALA   -0.2700
   2652 HN        -70.7040   -0.2530  -40.3950 H       168 ALA    0.0900
   2653 HA        -72.6190   -1.7920  -41.9600 H       168 ALA    0.0900
   2654 HB1       -72.0880   -1.8100  -38.9470 H       168 ALA    0.0900
   2655 HB2       -71.1880   -2.8440  -40.1210 H       168 ALA    0.5100
   2656 HB3       -72.9800   -3.0530  -39.9050 H       168 ALA   -0.5100
   2657 N         -73.3140    0.9110  -40.7300 N.am    169 ALA   -0.4700
   2658 CA        -74.3170    1.8900  -40.3210 C.3     169 ALA    0.3100
   2659 C         -75.1900    2.3930  -41.4660 C.2     169 ALA    0.0700
   2660 O         -76.4190    2.3650  -41.3800 O.2     169 ALA    0.0900
   2661 CB        -73.6240    3.0540  -39.6460 C.3     169 ALA   -0.2700
   2662 HN        -72.4600    1.2840  -41.0850 H       169 ALA    0.0900
   2663 HA        -75.0060    1.4110  -39.6420 H       169 ALA    0.0900
   2664 HB1       -72.6040    3.1860  -40.0660 H       169 ALA    0.0900
   2665 HB2       -73.5370    2.8620  -38.5550 H       169 ALA    0.5100
   2666 HB3       -74.2010    3.9880  -39.8160 H       169 ALA   -0.5100
   2667 N         -74.5770    2.8760  -42.5470 N.am    170 PRO   -0.2900
   2668 CA        -75.3410    3.3830  -43.6930 C.3     170 PRO    0.0000
   2669 C         -76.5500    2.5710  -44.2240 C.2     170 PRO    0.0900
   2670 O         -77.6080    3.1450  -44.4310 O.2     170 PRO    0.0900
   2671 CB        -74.2490    3.5880  -44.7470 C.3     170 PRO    0.0200
   2672 CG        -73.0540    3.9820  -43.9220 C.3     170 PRO    0.0900
   2673 CD        -73.1250    3.0160  -42.7680 C.3     170 PRO   -0.1800
   2674 HA        -75.8870    4.2730  -43.4240 H       170 PRO    0.0900
   2675 HB1       -74.5270    4.3900  -45.4620 H       170 PRO    0.0900
   2676 HB2       -74.0560    2.6520  -45.3140 H       170 PRO   -0.1800
   2677 HG1       -72.1100    3.8600  -44.4950 H       170 PRO    0.0900
   2678 HG2       -73.1320    5.0340  -43.5750 H       170 PRO    0.0900
   2679 HD1       -72.6780    2.0330  -43.0260 H       170 PRO    0.5100
   2680 HD2       -72.6370    3.4270  -41.8590 H       170 PRO   -0.5100
   2681 N         -76.4100    1.2520  -44.4660 N.am    171 PRO   -0.2900
   2682 CA        -77.4990    0.4050  -44.9710 C.3     171 PRO    0.0000
   2683 C         -78.7180    0.3840  -44.1000 C.2     171 PRO    0.0900
   2684 O         -79.7050   -0.2910  -44.4150 O.2     171 PRO    0.0900
   2685 CB        -76.8510   -0.9720  -45.0580 C.3     171 PRO    0.0200
   2686 CG        -75.4390   -0.6610  -45.3520 C.3     171 PRO    0.0900
   2687 CD        -75.1570    0.4830  -44.4160 C.3     171 PRO   -0.1800
   2688 HA        -77.8710    0.7890  -45.9080 H       171 PRO    0.0900
   2689 HB1       -77.3060   -1.5800  -45.8700 H       171 PRO    0.0900
   2690 HB2       -76.9500   -1.5230  -44.0990 H       171 PRO   -0.1800
   2691 HG1       -74.7820   -1.5310  -45.1400 H       171 PRO    0.0900
   2692 HG2       -75.3040   -0.3600  -46.4130 H       171 PRO    0.0900
   2693 HD1       -74.9630    0.1310  -43.3810 H       171 PRO    0.5100
   2694 HD2       -74.3090    1.1050  -44.7710 H       171 PRO   -0.5100
   2695 N         -78.6500    1.1110  -42.9940 N.am    172 LEU   -0.4700
   2696 CA        -79.7510    1.1740  -42.0550 C.3     172 LEU    0.3100
   2697 C         -80.4620    2.4750  -42.1680 C.2     172 LEU    0.0700
   2698 O         -81.5430    2.6300  -41.5970 O.2     172 LEU    0.0900
   2699 CB        -79.2400    1.0430  -40.6360 C.3     172 LEU   -0.1800
   2700 CG        -78.8850   -0.3600  -40.2030 C.3     172 LEU    0.0900
   2701 CD1       -77.9420   -0.2850  -39.0380 C.3     172 LEU    0.0900
   2702 CD2       -80.1460   -1.1140  -39.8490 C.3     172 LEU   -0.0900
   2703 HN        -77.8400    1.6450  -42.7600 H       172 LEU    0.0900
   2704 HA        -80.4340    0.3690  -42.2850 H       172 LEU   -0.2700
   2705 HB1       -80.0240    1.4280  -39.9500 H       172 LEU    0.0900
   2706 HB2       -78.3330    1.6750  -40.5370 H       172 LEU    0.0900
   2707 HG        -78.4030   -0.9020  -41.0440 H       172 LEU    0.0900
   2708 HD11      -78.3450    0.4020  -38.2630 H       172 LEU   -0.2700
   2709 HD12      -76.9550    0.1000  -39.3730 H       172 LEU    0.0900
   2710 HD13      -77.8170   -1.2920  -38.5870 H       172 LEU    0.0900
   2711 HD21      -80.8210   -1.1660  -40.7310 H       172 LEU    0.0900
   2712 HD22      -80.6790   -0.5950  -39.0240 H       172 LEU    0.5100
   2713 HD23      -79.8920   -2.1500  -39.5370 H       172 LEU   -0.5100
   2714 N         -79.8620    3.4260  -42.8840 N.am    173 VAL   -0.4700
   2715 CA        -80.4590    4.7470  -43.0260 C.3     173 VAL    0.3100
   2716 C         -80.2510    5.3220  -44.4090 C.2     173 VAL    0.0700
   2717 O         -79.5170    6.2980  -44.6050 O.2     173 VAL    0.0900
   2718 CB        -79.9220    5.7190  -41.9590 C.3     173 VAL   -0.0900
   2719 CG1       -80.4750    5.3320  -40.6010 C.3     173 VAL    0.0900
   2720 CG2       -78.4020    5.6860  -41.9430 C.3     173 VAL   -0.2700
   2721 HN        -78.9910    3.2780  -43.3470 H       173 VAL    0.0900
   2722 HA        -81.5290    4.6400  -42.9280 H       173 VAL    0.0900
   2723 HB        -80.2340    6.7560  -42.2060 H       173 VAL    0.0900
   2724 HG11      -80.0200    4.3770  -40.2630 H       173 VAL   -0.2700
   2725 HG12      -81.5750    5.1980  -40.6660 H       173 VAL    0.0900
   2726 HG13      -80.2360    6.1220  -39.8570 H       173 VAL    0.0900
   2727 HG21      -78.0060    5.8080  -42.9730 H       173 VAL    0.0900
   2728 HG22      -78.0490    4.7120  -41.5400 H       173 VAL    0.5100
   2729 HG23      -78.0120    6.5140  -41.3130 H       173 VAL   -0.5100
   2730 N         -80.9050    4.6880  -45.3770 N.am    174 GLY   -0.4700
   2731 CA        -80.8620    5.1820  -46.7310 C.3     174 GLY    0.3100
   2732 C         -79.6980    4.8270  -47.6050 C.2     174 GLY   -0.0200
   2733 O         -79.8550    4.7150  -48.8110 O.2     174 GLY    0.0900
   2734 HN        -81.4400    3.8640  -45.2160 H       174 GLY    0.0900
   2735 HA1       -80.8950    6.2580  -46.6590 H       174 GLY    0.5100
   2736 HA2       -81.7530    4.8120  -47.2130 H       174 GLY   -0.5100
   2737 N         -78.5150    4.6780  -47.0490 N.am    175 TRP   -0.4700
   2738 CA        -77.4540    4.3270  -47.9390 C.3     175 TRP    0.3100
   2739 C         -77.3060    2.8420  -47.9000 C.2     175 TRP    0.0700
   2740 O         -76.8670    2.2720  -46.8980 O.2     175 TRP    0.0900
   2741 CB        -76.1750    5.0320  -47.5720 C.3     175 TRP   -0.1800
   2742 CG        -75.2230    4.9550  -48.6770 C.ar    175 TRP    0.0900
   2743 CD1       -75.4750    4.5240  -49.9530 C.ar    175 TRP    0.0900
   2744 CD2       -73.8500    5.3090  -48.6310 C.ar    175 TRP   -0.0300
   2745 CE2       -73.3140    5.0680  -49.9170 C.ar    175 TRP   -0.1500
   2746 CE3       -73.0140    5.8020  -47.6280 C.ar    175 TRP    0.2200
   2747 NE1       -74.3290    4.5900  -50.7040 N.ar    175 TRP   -0.5100
   2748 CZ2       -71.9780    5.3090  -50.2220 C.ar    175 TRP    0.3700
   2749 CZ3       -71.6890    6.0430  -47.9320 C.ar    175 TRP    0.2400
   2750 CH2       -71.1810    5.7960  -49.2200 C.ar    175 TRP    0.1100
   2751 HN        -78.3170    4.7920  -46.0790 H       175 TRP   -0.2500
   2752 HA        -77.7570    4.6020  -48.9390 H       175 TRP    0.1700
   2753 HB1       -75.7300    4.5530  -46.6730 H       175 TRP   -0.2000
   2754 HB2       -76.3880    6.0990  -47.3470 H       175 TRP    0.1400
   2755 HD1       -76.4330    4.1830  -50.3150 H       175 TRP   -0.2700
   2756 HE1       -74.2500    4.3380  -51.6440 H       175 TRP    0.1600
   2757 HE3       -73.3800    5.9970  -46.6300 H       175 TRP   -0.1400
   2758 HZ2       -71.5680    5.1270  -51.2050 H       175 TRP    0.1400
   2759 HZ3       -71.0310    6.4290  -47.1660 H       175 TRP    0.5100
   2760 HH2       -70.1380    5.9940  -49.4230 H       175 TRP   -0.5100
   2761 N         -77.7000    2.2190  -49.0070 N.am    176 SER   -0.4700
   2762 CA        -77.6940    0.7760  -49.1720 C.3     176 SER    0.3100
   2763 C         -78.7160    0.1280  -48.2240 C.2     176 SER    0.0700
   2764 O         -79.3600    0.8030  -47.3860 O.2     176 SER    0.0900
   2765 CB        -76.2970    0.1960  -48.9420 C.3     176 SER    0.0500
   2766 OG        -76.2910   -1.1860  -49.2610 O.3     176 SER    0.0900
   2767 HN        -78.0270    2.7330  -49.7970 H       176 SER    0.0900
   2768 HA        -78.0290    0.5540  -50.1740 H       176 SER   -0.6600
   2769 HB1       -76.0070    0.3210  -47.8770 H       176 SER    0.4300
   2770 HB2       -75.5610    0.7180  -49.5900 H       176 SER    0.5100
   2771 HG1       -76.5170   -1.6450  -48.4490 H       176 SER   -0.5100
   2772 N         -78.8760   -1.1830  -48.3810 N.am    177 ARG   -0.4700
   2773 CA        -79.8100   -1.9490  -47.5800 C.3     177 ARG    0.3100
   2774 C         -79.2080   -3.3110  -47.3530 C.2     177 ARG    0.0700
   2775 O         -78.3160   -3.7200  -48.1110 O.2     177 ARG    0.0900
   2776 CB        -81.1600   -2.0890  -48.3170 C.3     177 ARG   -0.1800
   2777 CG        -81.0690   -2.7610  -49.7090 C.3     177 ARG    0.0900
   2778 CD        -82.4150   -2.9050  -50.4710 C.3     177 ARG    0.0900
   2779 NE        -82.2270   -3.6360  -51.7420 N.pl3   177 ARG   -0.1800
   2780 CZ        -83.1880   -3.9240  -52.6300 C.cat   177 ARG    0.0900
   2781 NH1       -84.4490   -3.5500  -52.4140 N.pl3   177 ARG    0.0900
   2782 NH2       -82.8970   -4.6040  -53.7370 N.pl3   177 ARG    0.2000
   2783 HN        -78.3590   -1.7000  -49.0590 H       177 ARG    0.0900
   2784 HA        -79.9460   -1.4370  -46.6400 H       177 ARG    0.0900
   2785 HB1       -81.5930   -1.0750  -48.4470 H       177 ARG   -0.7000
   2786 HB2       -81.8420   -2.6930  -47.6830 H       177 ARG    0.4400
   2787 HG1       -80.6400   -3.7760  -49.5750 H       177 ARG    0.6400
   2788 HG2       -80.3810   -2.1580  -50.3380 H       177 ARG   -0.8000
   2789 HD1       -82.8240   -1.9000  -50.7110 H       177 ARG    0.4600
   2790 HD2       -83.1410   -3.4760  -49.8530 H       177 ARG    0.4600
   2791 HE        -81.3010   -3.9410  -51.9590 H       177 ARG   -0.8000
   2792 HH11      -84.6640   -2.9230  -51.6660 H       177 ARG    0.4600
   2793 HH12      -85.1800   -3.8960  -53.0030 H       177 ARG    0.4600
   2794 HH21      -81.9590   -4.9010  -53.9100 H       177 ARG    0.5100
   2795 HH22      -83.6190   -4.8170  -54.3970 H       177 ARG   -0.5100
   2796 N         -79.6550   -3.9960  -46.3010 N.am    178 TYR   -0.4700
   2797 CA        -79.1820   -5.3410  -46.0110 C.3     178 TYR    0.3100
   2798 C         -80.1530   -6.2650  -46.6880 C.2     178 TYR    0.0700
   2799 O         -81.3480   -5.9820  -46.6930 O.2     178 TYR    0.0900
   2800 CB        -79.1090   -5.5940  -44.4940 C.3     178 TYR   -0.1800
   2801 CG        -77.9300   -4.8900  -43.8410 C.ar    178 TYR    0.0900
   2802 CD1       -76.6240   -5.1370  -44.2750 C.ar    178 TYR    0.0900
   2803 CD2       -78.1150   -3.9240  -42.8490 C.ar    178 TYR    0.0000
   2804 CE1       -75.5350   -4.4350  -43.7520 C.ar    178 TYR   -0.1150
   2805 CE2       -77.0260   -3.2180  -42.3210 C.ar    178 TYR    0.1150
   2806 CZ        -75.7450   -3.4820  -42.7840 C.ar    178 TYR   -0.1150
   2807 OH        -74.6760   -2.7750  -42.2940 O.3     178 TYR    0.1150
   2808 HN        -80.3290   -3.6200  -45.6690 H       178 TYR    0.1100
   2809 HA        -78.2030   -5.4510  -46.4540 H       178 TYR   -0.5400
   2810 HB1       -78.9970   -6.6830  -44.3030 H       178 TYR    0.4300
   2811 HB2       -80.0350   -5.2150  -44.0100 H       178 TYR   -0.1150
   2812 HD1       -76.4540   -5.8870  -45.0340 H       178 TYR    0.1150
   2813 HD2       -79.1110   -3.7190  -42.4850 H       178 TYR   -0.1150
   2814 HE1       -74.5350   -4.6410  -44.1060 H       178 TYR    0.1150
   2815 HE2       -77.1830   -2.4710  -41.5580 H       178 TYR    0.5100
   2816 HH        -75.0030   -2.1600  -41.6340 H       178 TYR   -0.5100
   2817 N         -79.6650   -7.3420  -47.2890 N.am    179 ILE   -0.4700
   2818 CA        -80.5480   -8.2360  -48.0190 C.3     179 ILE    0.3100
   2819 C         -80.0770   -9.6690  -47.8700 C.2     179 ILE    0.0700
   2820 O         -78.8680   -9.9210  -47.9380 O.2     179 ILE    0.0900
   2821 CB        -80.5840   -7.8280  -49.5230 C.3     179 ILE   -0.0900
   2822 CG1       -81.5600   -8.7170  -50.3000 C.3     179 ILE    0.0900
   2823 CG2       -79.1770   -7.8940  -50.1120 C.3     179 ILE   -0.2700
   2824 CD        -81.6260   -8.4190  -51.8150 C.3     179 ILE    0.0900
   2825 HN        -78.6980   -7.5820  -47.2690 H       179 ILE    0.0900
   2826 HA        -81.5340   -8.1670  -47.5840 H       179 ILE    0.0900
   2827 HB        -80.9780   -6.7940  -49.6180 H       179 ILE   -0.1800
   2828 HG11      -82.5750   -8.5790  -49.8710 H       179 ILE    0.0900
   2829 HG12      -81.2530   -9.7750  -50.1640 H       179 ILE    0.0900
   2830 HG21      -78.8470   -8.9520  -50.1930 H       179 ILE   -0.2700
   2831 HG22      -78.4660   -7.3490  -49.4540 H       179 ILE    0.0900
   2832 HG23      -79.1700   -7.4420  -51.1260 H       179 ILE    0.0900
   2833 HD1       -80.6070   -8.2110  -52.2070 H       179 ILE    0.0900
   2834 HD2       -82.2650   -7.5300  -51.9970 H       179 ILE    0.5100
   2835 HD3       -82.0410   -9.2970  -52.3540 H       179 ILE   -0.5100
   2836 N         -81.0130  -10.6210  -47.6530 N.am    180 PRO   -0.2900
   2837 CA        -80.6870  -12.0390  -47.4940 C.3     180 PRO    0.0000
   2838 C         -79.8560  -12.6260  -48.6030 C.2     180 PRO    0.0900
   2839 O         -79.9820  -12.2330  -49.7670 O.2     180 PRO    0.0900
   2840 CB        -82.0570  -12.6980  -47.3680 C.3     180 PRO    0.0200
   2841 CG        -82.9930  -11.6850  -47.9580 C.3     180 PRO    0.0900
   2842 CD        -82.4530  -10.4080  -47.4690 C.3     180 PRO   -0.1800
   2843 HA        -80.0370  -12.1830  -46.6470 H       180 PRO    0.0900
   2844 HB1       -82.3060  -12.9000  -46.3040 H       180 PRO    0.0900
   2845 HB2       -82.0950  -13.6530  -47.9340 H       180 PRO   -0.1800
   2846 HG1       -82.9830  -11.7270  -49.0670 H       180 PRO    0.0900
   2847 HG2       -84.0330  -11.8430  -47.6010 H       180 PRO    0.0900
   2848 HD1       -82.8010   -9.5480  -48.0780 H       180 PRO    0.5100
   2849 HD2       -82.6890  -10.2370  -46.3990 H       180 PRO   -0.5100
   2850 N         -79.0010  -13.5770  -48.2370 N.am    181 GLU   -0.4700
   2851 CA        -78.1270  -14.2010  -49.2030 C.3     181 GLU    0.3100
   2852 C         -78.2270  -15.6950  -49.1290 C.2     181 GLU    0.0700
   2853 O         -78.7900  -16.2430  -48.1840 O.2     181 GLU    0.0900
   2854 CB        -76.6760  -13.7800  -48.9570 C.3     181 GLU   -0.1800
   2855 CG        -76.3980  -12.2990  -49.2450 C.3     181 GLU    0.0900
   2856 CD        -74.9090  -11.9100  -49.1650 C.2     181 GLU    0.0900
   2857 OE1       -74.5720  -10.8060  -49.6640 O.co2   181 GLU   -0.2800
   2858 OE2       -74.0870  -12.6920  -48.6150 O.co2   181 GLU    0.0900
   2859 HN        -78.9240  -13.8960  -47.2950 H       181 GLU    0.0900
   2860 HA        -78.4450  -13.8980  -50.1890 H       181 GLU    0.6200
   2861 HB1       -76.0170  -14.3940  -49.6060 H       181 GLU   -0.7600
   2862 HB2       -76.4270  -13.9850  -47.8950 H       181 GLU   -0.7600
   2863 HG1       -76.9540  -11.6840  -48.5060 H       181 GLU    0.5100
   2864 HG2       -76.7630  -12.0630  -50.2660 H       181 GLU   -0.5100
   2865 N         -77.6740  -16.3440  -50.1520 N.am    182 GLY   -0.4700
   2866 CA        -77.6670  -17.7840  -50.2230 C.3     182 GLY    0.3100
   2867 C         -79.0450  -18.3250  -50.0210 C.2     182 GLY   -0.0200
   2868 O         -79.9560  -17.9910  -50.7570 O.2     182 GLY    0.0900
   2869 HN        -77.2400  -15.8650  -50.9120 H       182 GLY    0.0900
   2870 HA1       -77.0120  -18.1620  -49.4510 H       182 GLY    0.5100
   2871 HA2       -77.3020  -18.0770  -51.1960 H       182 GLY   -0.5100
   2872 N         -79.2100  -19.1410  -48.9930 N.am    183 MET   -0.4700
   2873 CA        -80.4920  -19.7410  -48.7150 C.3     183 MET    0.3100
   2874 C         -81.4190  -18.7960  -48.0010 C.2     183 MET    0.0700
   2875 O         -82.3700  -19.2290  -47.3780 O.2     183 MET    0.0900
   2876 CB        -80.2630  -21.0180  -47.9360 C.3     183 MET   -0.1800
   2877 CG        -79.4350  -21.9770  -48.7720 C.3     183 MET    0.0900
   2878 SD        -79.0080  -23.4900  -47.9370 S.3     183 MET    0.0900
   2879 CE        -77.2670  -23.5430  -48.1840 C.3     183 MET   -0.1400
   2880 HN        -78.4650  -19.3750  -48.3730 H       183 MET    0.0900
   2881 HA        -80.9880  -19.9470  -49.6530 H       183 MET    0.0900
   2882 HB1       -81.2400  -21.4850  -47.6890 H       183 MET   -0.0900
   2883 HB2       -79.7270  -20.7870  -46.9910 H       183 MET   -0.2200
   2884 HG1       -78.5020  -21.4550  -49.0720 H       183 MET    0.0900
   2885 HG2       -80.0100  -22.2190  -49.6900 H       183 MET    0.0900
   2886 HE1       -76.7200  -23.3650  -47.2340 H       183 MET    0.0900
   2887 HE2       -76.9600  -22.7590  -48.9090 H       183 MET    0.5100
   2888 HE3       -76.9650  -24.5370  -48.5740 H       183 MET   -0.5100
   2889 N         -81.1290  -17.4980  -48.0930 N.am    184 GLN   -0.4700
   2890 CA        -81.9560  -16.4390  -47.5110 C.3     184 GLN    0.3100
   2891 C         -81.9510  -16.4260  -45.9920 C.2     184 GLN    0.0700
   2892 O         -82.7480  -15.7180  -45.3780 O.2     184 GLN    0.0900
   2893 CB        -83.3800  -16.5890  -48.0410 C.3     184 GLN   -0.1800
   2894 CG        -83.4360  -16.6930  -49.5510 C.3     184 GLN    0.0900
   2895 CD        -82.7310  -15.5460  -50.2240 C.2     184 GLN    0.0900
   2896 NE2       -81.8400  -15.8480  -51.1540 N.am    184 GLN   -0.1800
   2897 OE1       -82.9850  -14.4060  -49.9160 O.2     184 GLN    0.0900
   2898 HN        -80.3140  -17.1840  -48.5730 H       184 GLN    0.0900
   2899 HA        -81.5400  -15.4840  -47.7940 H       184 GLN    0.5500
   2900 HB1       -83.9760  -15.7070  -47.7220 H       184 GLN   -0.5500
   2901 HB2       -83.8300  -17.5050  -47.6050 H       184 GLN   -0.6200
   2902 HG1       -84.4980  -16.6960  -49.8780 H       184 GLN    0.3200
   2903 HG2       -82.9530  -17.6410  -49.8700 H       184 GLN    0.3000
   2904 HE21      -81.4550  -15.1270  -51.7310 H       184 GLN    0.5100
   2905 HE22      -81.5490  -16.7970  -51.2800 H       184 GLN   -0.5100
   2906 N         -81.0550  -17.1980  -45.3940 N.am    185 CYS   -0.4700
   2907 CA        -80.9220  -17.2800  -43.9490 C.3     185 CYS    0.3100
   2908 C         -80.0040  -16.1910  -43.4620 C.2     185 CYS    0.0700
   2909 O         -80.2860  -15.5630  -42.4520 O.2     185 CYS    0.0900
   2910 CB        -80.3560  -18.6440  -43.5610 C.3     185 CYS   -0.1100
   2911 SG        -79.3150  -19.3580  -44.8470 S.3     185 CYS    0.0900
   2912 HN        -80.4230  -17.7650  -45.9160 H       185 CYS    0.0900
   2913 HA        -81.8980  -17.1350  -43.5110 H       185 CYS   -0.2300
   2914 HB1       -81.2040  -19.3300  -43.3500 H       185 CYS    0.1600
   2915 HB2       -79.7620  -18.5270  -42.6290 H       185 CYS    0.5100
   2916 HG1       -79.0380  -20.4630  -44.1720 H       185 CYS   -0.5100
   2917 N         -78.9060  -15.9640  -44.1770 N.am    186 SER   -0.4700
   2918 CA        -77.9460  -14.9340  -43.7990 C.3     186 SER    0.3100
   2919 C         -78.3060  -13.6350  -44.4660 C.2     186 SER    0.0700
   2920 O         -79.0050  -13.6480  -45.4760 O.2     186 SER    0.0900
   2921 CB        -76.5190  -15.3500  -44.1970 C.3     186 SER    0.0500
   2922 OG        -76.4520  -15.8280  -45.5380 O.3     186 SER    0.0900
   2923 HN        -78.6900  -16.4850  -44.9980 H       186 SER    0.0900
   2924 HA        -78.0120  -14.7910  -42.7300 H       186 SER   -0.6600
   2925 HB1       -76.1700  -16.1590  -43.5190 H       186 SER    0.4300
   2926 HB2       -75.8430  -14.4730  -44.1050 H       186 SER    0.5100
   2927 HG1       -76.5930  -15.0620  -46.0990 H       186 SER   -0.5100
   2928 N         -77.8190  -12.5290  -43.9110 N.am    187 CYS   -0.4700
   2929 CA        -78.0740  -11.2000  -44.4320 C.3     187 CYS    0.3100
   2930 C         -76.7890  -10.4560  -44.6560 C.2     187 CYS    0.0700
   2931 O         -75.8750  -10.5480  -43.8430 O.2     187 CYS    0.0900
   2932 CB        -78.9760  -10.4250  -43.4650 C.3     187 CYS   -0.1000
   2933 SG        -80.6690  -10.7080  -44.0060 S.3     187 CYS    0.0900
   2934 HN        -77.2470  -12.5660  -43.0960 H       187 CYS    0.0900
   2935 HA        -78.5510  -11.3010  -45.3960 H       187 CYS   -0.0800
   2936 HB1       -78.7270   -9.3430  -43.4930 H       187 CYS    0.5100
   2937 HB2       -78.8270  -10.7920  -42.4260 H       187 CYS   -0.5100
   2938 N         -76.7110   -9.7170  -45.7620 N.am    188 GLY   -0.4700
   2939 CA        -75.5200   -8.9360  -46.0600 C.3     188 GLY    0.3100
   2940 C         -75.8730   -7.6390  -46.7670 C.2     188 GLY   -0.0200
   2941 O         -77.0110   -7.1810  -46.6900 O.2     188 GLY    0.0900
   2942 HN        -77.4530   -9.6670  -46.4260 H       188 GLY    0.0900
   2943 HA1       -74.8780   -9.5270  -46.6960 H       188 GLY    0.5100
   2944 HA2       -75.0200   -8.7120  -45.1300 H       188 GLY   -0.5100
   2945 N         -74.8920   -7.0340  -47.4430 N.am    189 ILE   -0.4700
   2946 CA        -75.0930   -5.7970  -48.1960 C.3     189 ILE    0.3100
   2947 C         -75.7100   -6.1650  -49.5440 C.2     189 ILE    0.0700
   2948 O         -75.6450   -7.3340  -49.9320 O.2     189 ILE    0.0900
   2949 CB        -73.7520   -5.0770  -48.3880 C.3     189 ILE   -0.0900
   2950 CG1       -73.3320   -4.4110  -47.0800 C.3     189 ILE    0.0900
   2951 CG2       -73.8520   -4.0740  -49.4890 C.3     189 ILE   -0.2700
   2952 CD        -74.3510   -3.4460  -46.5260 C.3     189 ILE    0.0900
   2953 HN        -73.9670   -7.4050  -47.4620 H       189 ILE    0.0900
   2954 HA        -75.7810   -5.1740  -47.6450 H       189 ILE    0.0900
   2955 HB        -72.9670   -5.8230  -48.6400 H       189 ILE   -0.1800
   2956 HG11      -72.3840   -3.8590  -47.2560 H       189 ILE    0.0900
   2957 HG12      -73.1510   -5.2040  -46.3240 H       189 ILE    0.0900
   2958 HG21      -74.7430   -3.4270  -49.3370 H       189 ILE   -0.2700
   2959 HG22      -73.9530   -4.5920  -50.4660 H       189 ILE    0.0900
   2960 HG23      -72.9460   -3.4310  -49.4990 H       189 ILE    0.0900
   2961 HD1       -75.3070   -3.9750  -46.3240 H       189 ILE    0.0900
   2962 HD2       -74.5430   -2.6350  -47.2620 H       189 ILE    0.5100
   2963 HD3       -73.9800   -3.0080  -45.5750 H       189 ILE   -0.5100
   2964 N         -76.3040   -5.2180  -50.2690 N.am    190 ASP   -0.4700
   2965 CA        -76.9340   -5.5750  -51.5440 C.3     190 ASP    0.3100
   2966 C         -75.9960   -5.4490  -52.7260 C.2     190 ASP    0.0700
   2967 O         -75.6570   -4.3390  -53.1080 O.2     190 ASP    0.0900
   2968 CB        -78.1610   -4.7070  -51.7900 C.3     190 ASP   -0.2800
   2969 CG        -79.0700   -5.2930  -52.8380 C.2     190 ASP    0.0900
   2970 OD1       -78.5660   -5.7090  -53.9070 O.co2   190 ASP    0.0900
   2971 OD2       -80.2930   -5.3420  -52.5940 O.co2   190 ASP    0.6200
   2972 HN        -76.3490   -4.2620  -49.9890 H       190 ASP   -0.7600
   2973 HA        -77.2130   -6.6170  -51.5010 H       190 ASP   -0.7600
   2974 HB1       -77.8320   -3.7010  -52.1280 H       190 ASP    0.5100
   2975 HB2       -78.7300   -4.6050  -50.8430 H       190 ASP   -0.5100
   2976 N         -75.6030   -6.5740  -53.3230 N.am    191 TYR   -0.4700
   2977 CA        -74.7030   -6.5590  -54.4770 C.3     191 TYR    0.3100
   2978 C         -75.4880   -6.9430  -55.6960 C.2     191 TYR    0.0700
   2979 O         -75.1630   -6.5960  -56.8350 O.2     191 TYR    0.0900
   2980 CB        -73.6030   -7.6090  -54.3280 C.3     191 TYR   -0.1800
   2981 CG        -72.8980   -7.6630  -52.9950 C.ar    191 TYR    0.0900
   2982 CD1       -72.3280   -6.5160  -52.4240 C.ar    191 TYR    0.0900
   2983 CD2       -72.7190   -8.8850  -52.3410 C.ar    191 TYR    0.0000
   2984 CE1       -71.5790   -6.5880  -51.2260 C.ar    191 TYR   -0.1150
   2985 CE2       -71.9740   -8.9770  -51.1490 C.ar    191 TYR    0.1150
   2986 CZ        -71.4000   -7.8240  -50.5930 C.ar    191 TYR   -0.1150
   2987 OH        -70.6330   -7.9130  -49.4330 O.3     191 TYR    0.1150
   2988 HN        -75.9040   -7.4720  -53.0120 H       191 TYR    0.1100
   2989 HA        -74.2700   -5.5720  -54.5470 H       191 TYR   -0.5400
   2990 HB1       -72.8200   -7.4110  -55.0910 H       191 TYR    0.4300
   2991 HB2       -74.0490   -8.6130  -54.4900 H       191 TYR   -0.1150
   2992 HD1       -72.4630   -5.5590  -52.9070 H       191 TYR    0.1150
   2993 HD2       -73.1600   -9.7780  -52.7580 H       191 TYR   -0.1150
   2994 HE1       -71.1470   -5.6940  -50.8020 H       191 TYR    0.1150
   2995 HE2       -71.8460   -9.9340  -50.6640 H       191 TYR    0.5100
   2996 HH        -70.8720   -8.7240  -48.9790 H       191 TYR   -0.5100
   2997 N         -76.5410   -7.6890  -55.4240 N.am    192 TYR   -0.4700
   2998 CA        -77.4110   -8.2420  -56.4290 C.3     192 TYR    0.3100
   2999 C         -78.1350   -7.2030  -57.2540 C.2     192 TYR    0.0700
   3000 O         -78.1690   -7.3350  -58.4720 O.2     192 TYR    0.0900
   3001 CB        -78.3950   -9.1770  -55.7260 C.3     192 TYR   -0.1800
   3002 CG        -77.6830  -10.0820  -54.7450 C.ar    192 TYR    0.0900
   3003 CD1       -77.3290   -9.6400  -53.4550 C.ar    192 TYR    0.0900
   3004 CD2       -77.2890  -11.3610  -55.1310 C.ar    192 TYR    0.0000
   3005 CE1       -76.5890  -10.4680  -52.5870 C.ar    192 TYR   -0.1150
   3006 CE2       -76.5560  -12.1860  -54.2750 C.ar    192 TYR    0.1150
   3007 CZ        -76.2140  -11.7420  -53.0200 C.ar    192 TYR   -0.1150
   3008 OH        -75.4900  -12.6050  -52.2410 O.3     192 TYR    0.1150
   3009 HN        -76.7870   -7.9100  -54.4840 H       192 TYR    0.1100
   3010 HA        -76.8130   -8.7780  -57.1510 H       192 TYR   -0.5400
   3011 HB1       -78.9060   -9.8200  -56.4750 H       192 TYR    0.4300
   3012 HB2       -79.1430   -8.5820  -55.1610 H       192 TYR   -0.1150
   3013 HD1       -77.6270   -8.6560  -53.1280 H       192 TYR    0.1150
   3014 HD2       -77.5570  -11.7230  -56.1130 H       192 TYR   -0.1150
   3015 HE1       -76.3180  -10.1220  -51.6000 H       192 TYR    0.1150
   3016 HE2       -76.2600  -13.1730  -54.5990 H       192 TYR    0.5100
   3017 HH        -75.1810  -12.1220  -51.4710 H       192 TYR   -0.5100
   3018 N         -78.6920   -6.1710  -56.6270 N.am    193 THR   -0.4700
   3019 CA        -79.4740   -5.1800  -57.3660 C.3     193 THR    0.3100
   3020 C         -78.9030   -3.7570  -57.3620 C.2     193 THR    0.0700
   3021 O         -78.2340   -3.3350  -56.4120 O.2     193 THR    0.0900
   3022 CB        -80.9250   -5.1270  -56.8090 C.3     193 THR    0.1400
   3023 CG2       -81.7080   -6.3790  -57.1980 C.3     193 THR    0.0900
   3024 OG1       -80.8890   -5.0440  -55.3790 O.3     193 THR   -0.6600
   3025 HN        -78.6040   -6.0280  -55.6440 H       193 THR    0.4300
   3026 HA        -79.4790   -5.4630  -58.4080 H       193 THR   -0.2700
   3027 HB        -81.4520   -4.2360  -57.2100 H       193 THR    0.0900
   3028 HG1       -79.9590   -5.0410  -55.1380 H       193 THR    0.0900
   3029 HG21      -81.2080   -7.2840  -56.7890 H       193 THR    0.0900
   3030 HG22      -81.7530   -6.4690  -58.3040 H       193 THR    0.5100
   3031 HG23      -82.7370   -6.3250  -56.7840 H       193 THR   -0.5100
   3032 N         -79.1480   -3.0010  -58.4510 N.am    194 PRO   -0.2900
   3033 CA        -78.6640   -1.6190  -58.5290 C.3     194 PRO    0.0000
   3034 C         -79.5090   -0.7140  -57.6000 C.2     194 PRO    0.0900
   3035 O         -78.9650    0.2320  -57.0060 O.2     194 PRO    0.0900
   3036 CB        -78.8460   -1.2750  -60.0140 C.3     194 PRO    0.0200
   3037 CG        -78.6910   -2.6140  -60.6980 C.3     194 PRO    0.0900
   3038 CD        -79.4870   -3.5160  -59.7920 C.3     194 PRO   -0.1800
   3039 HA        -77.6490   -1.5540  -58.1700 H       194 PRO    0.0900
   3040 HB1       -78.0720   -0.5570  -60.3580 H       194 PRO    0.0900
   3041 HB2       -79.8500   -0.8410  -60.2050 H       194 PRO   -0.1800
   3042 HG1       -79.1100   -2.5970  -61.7260 H       194 PRO    0.0900
   3043 HG2       -77.6260   -2.9250  -60.7470 H       194 PRO    0.0900
   3044 HD1       -80.5780   -3.4230  -59.9750 H       194 PRO    0.5100
   3045 HD2       -79.1740   -4.5760  -59.8880 H       194 PRO   -0.5100
   3046 N         -80.8160   -1.0220  -57.4930 N.am    195 HSE   -0.4700
   3047 CA        -81.7980   -0.2900  -56.6700 C.3     195 HSE    0.3100
   3048 C         -81.3530    1.1390  -56.4840 C.2     195 HSE    0.0700
   3049 O         -80.7100    1.4510  -55.4890 O.2     195 HSE    0.0900
   3050 CB        -81.9630   -0.9770  -55.3050 C.3     195 HSE   -0.0800
   3051 CG        -83.1360   -0.4960  -54.4940 C.ar    195 HSE    0.0900
   3052 CD2       -84.4680   -0.5420  -54.7340 C.ar    195 HSE    0.0900
   3053 ND1       -82.9940    0.0300  -53.2260 N.ar    195 HSE   -0.7000
   3054 CE1       -84.1890    0.2820  -52.7190 C.ar    195 HSE    0.2200
   3055 NE2       -85.1020   -0.0590  -53.6150 N.ar    195 HSE    0.2500
   3056 HN        -81.1940   -1.7980  -57.9900 H       195 HSE    0.1300
   3057 HA        -82.7390   -0.2760  -57.2010 H       195 HSE   -0.3600
   3058 HB1       -81.0410   -0.8020  -54.7100 H       195 HSE    0.3200
   3059 HB2       -82.0880   -2.0660  -55.4740 H       195 HSE   -0.0500
   3060 HD2       -84.9950   -0.8840  -55.6170 H       195 HSE    0.0900
   3061 HE1       -84.4110    0.6970  -51.7370 H       195 HSE    0.5100
   3062 HE2       -86.0930    0.0180  -53.5080 H       195 HSE   -0.5100
   3063 N         -81.6800    2.0030  -57.4480 N.am    196 GLU   -0.4700
   3064 CA        -81.2900    3.4180  -57.3860 C.3     196 GLU    0.3100
   3065 C         -81.8310    4.0700  -56.1080 C.2     196 GLU    0.0700
   3066 O         -81.1950    4.9550  -55.5630 O.2     196 GLU    0.0900
   3067 CB        -81.7930    4.1840  -58.6410 C.3     196 GLU   -0.1800
   3068 CG        -80.9070    4.0520  -59.9050 C.3     196 GLU    0.0900
   3069 CD        -81.6150    4.4570  -61.2120 C.2     196 GLU    0.0900
   3070 OE1       -82.1290    5.6050  -61.3170 O.co2   196 GLU   -0.2800
   3071 OE2       -81.6410    3.6090  -62.1400 O.co2   196 GLU    0.0900
   3072 HN        -82.2000    1.7280  -58.2520 H       196 GLU    0.0900
   3073 HA        -80.2130    3.4650  -57.3240 H       196 GLU    0.6200
   3074 HB1       -81.8630    5.2600  -58.3820 H       196 GLU   -0.7600
   3075 HB2       -82.8060    3.8060  -58.8910 H       196 GLU   -0.7600
   3076 HG1       -80.5820    2.9940  -60.0010 H       196 GLU    0.5100
   3077 HG2       -80.0130    4.6990  -59.7800 H       196 GLU   -0.5100
   3078 N         -82.9900    3.6160  -55.6340 N.am    197 GLU   -0.4700
   3079 CA        -83.6130    4.1470  -54.4270 C.3     197 GLU    0.3100
   3080 C         -82.5880    4.3170  -53.3050 C.2     197 GLU    0.0700
   3081 O         -82.6850    5.2690  -52.5390 O.2     197 GLU    0.0900
   3082 CB        -84.7400    3.1990  -53.9590 C.3     197 GLU   -0.1800
   3083 CG        -85.4920    3.6020  -52.6550 C.3     197 GLU    0.0900
   3084 CD        -86.0560    2.3990  -51.8540 C.2     197 GLU    0.0900
   3085 OE1       -86.7130    1.5130  -52.4520 O.co2   197 GLU   -0.2800
   3086 OE2       -85.8420    2.3440  -50.6200 O.co2   197 GLU    0.0900
   3087 HN        -83.4900    2.8830  -56.0880 H       197 GLU    0.0900
   3088 HA        -84.0110    5.1260  -54.6540 H       197 GLU    0.6200
   3089 HB1       -84.2930    2.1960  -53.7970 H       197 GLU   -0.7600
   3090 HB2       -85.4890    3.1330  -54.7750 H       197 GLU   -0.7600
   3091 HG1       -86.3400    4.2650  -52.9260 H       197 GLU    0.5100
   3092 HG2       -84.7900    4.1570  -51.9990 H       197 GLU   -0.5100
   3093 N         -81.6020    3.4250  -53.2110 N.am    198 THR   -0.4700
   3094 CA        -80.6300    3.4950  -52.1200 C.3     198 THR    0.3100
   3095 C         -79.1990    3.4400  -52.6300 C.2     198 THR    0.0700
   3096 O         -78.2630    3.3270  -51.8350 O.2     198 THR    0.0900
   3097 CB        -80.8820    2.3400  -51.1540 C.3     198 THR    0.1400
   3098 CG2       -82.3440    2.3250  -50.7230 C.3     198 THR    0.0900
   3099 OG1       -80.6120    1.1050  -51.8090 O.3     198 THR   -0.6600
   3100 HN        -81.4830    2.6840  -53.8660 H       198 THR    0.4300
   3101 HA        -80.7460    4.4450  -51.6190 H       198 THR   -0.2700
   3102 HB        -80.2160    2.4340  -50.2700 H       198 THR    0.0900
   3103 HG1       -81.3890    0.9130  -52.3410 H       198 THR    0.0900
   3104 HG21      -83.0010    2.2000  -51.6100 H       198 THR    0.0900
   3105 HG22      -82.6000    3.2820  -50.2220 H       198 THR    0.5100
   3106 HG23      -82.5230    1.4780  -50.0260 H       198 THR   -0.5100
   3107 N         -79.0440    3.5350  -53.9540 N.am    199 ASN   -0.4700
   3108 CA        -77.7540    3.4910  -54.6480 C.3     199 ASN    0.3100
   3109 C         -76.8780    2.4500  -54.0950 C.2     199 ASN    0.0700
   3110 O         -75.7830    2.7560  -53.6410 O.2     199 ASN    0.0900
   3111 CB        -77.0150    4.8200  -54.5750 C.3     199 ASN   -0.1800
   3112 CG        -77.5430    5.8060  -55.5700 C.2     199 ASN    0.0900
   3113 ND2       -78.0240    6.8770  -55.1740 N.am    199 ASN    0.0900
   3114 OD1       -77.4780    5.4730  -56.8500 O.2     199 ASN    0.5500
   3115 HN        -79.8340    3.6440  -54.5510 H       199 ASN   -0.5500
   3116 HA        -77.9460    3.2330  -55.6790 H       199 ASN   -0.6200
   3117 HB1       -75.9370    4.6490  -54.7800 H       199 ASN    0.3200
   3118 HB2       -77.1310    5.2450  -53.5560 H       199 ASN    0.3000
   3119 HD21      -78.3790    7.5410  -55.8340 H       199 ASN    0.5100
   3120 HD22      -78.0590    7.0790  -54.1960 H       199 ASN   -0.5100
   3121 N         -77.3470    1.2120  -54.1260 N.am    200 ASN   -0.4700
   3122 CA        -76.5470    0.1190  -53.6220 C.3     200 ASN    0.3100
   3123 C         -75.2230    0.1470  -54.3580 C.2     200 ASN    0.0700
   3124 O         -74.2190   -0.3680  -53.8590 O.2     200 ASN    0.0900
   3125 CB        -77.2480   -1.2200  -53.8690 C.3     200 ASN   -0.1800
   3126 CG        -78.6930   -1.2350  -53.3860 C.2     200 ASN    0.0900
   3127 ND2       -79.0270   -0.6160  -52.3540 N.am    200 ASN    0.0900
   3128 OD1       -79.5440   -1.9470  -54.0960 O.2     200 ASN    0.5500
   3129 HN        -78.2480    0.9830  -54.4870 H       200 ASN   -0.5500
   3130 HA        -76.3960    0.2750  -52.5640 H       200 ASN   -0.6200
   3131 HB1       -76.6920   -2.0210  -53.3370 H       200 ASN    0.3200
   3132 HB2       -77.2400   -1.4340  -54.9590 H       200 ASN    0.3000
   3133 HD21      -79.9940   -0.5070  -52.1280 H       200 ASN    0.5100
   3134 HD22      -78.3260   -0.2300  -51.7540 H       200 ASN   -0.5100
   3135 N         -75.2290    0.7830  -55.5320 N.am    201 GLU   -0.4700
   3136 CA        -74.0680    0.8960  -56.4090 C.3     201 GLU    0.3100
   3137 C         -72.8730    1.6090  -55.7810 C.2     201 GLU    0.0700
   3138 O         -71.7800    1.0470  -55.7070 O.2     201 GLU    0.0900
   3139 CB        -74.5110    1.6020  -57.6860 C.3     201 GLU   -0.1800
   3140 CG        -75.3460    0.7020  -58.5660 C.3     201 GLU    0.0900
   3141 CD        -74.5690   -0.5580  -58.9690 C.2     201 GLU    0.0900
   3142 OE1       -73.3110   -0.4790  -59.0150 O.co2   201 GLU   -0.2800
   3143 OE2       -75.2100   -1.6050  -59.2500 O.co2   201 GLU    0.0900
   3144 HN        -76.0560    1.2250  -55.8710 H       201 GLU    0.0900
   3145 HA        -73.6990   -0.0950  -56.6240 H       201 GLU    0.6200
   3146 HB1       -73.6110    1.9260  -58.2510 H       201 GLU   -0.7600
   3147 HB2       -75.1080    2.4990  -57.4160 H       201 GLU   -0.7600
   3148 HG1       -75.6370    1.2540  -59.4850 H       201 GLU    0.5100
   3149 HG2       -76.2630    0.3990  -58.0170 H       201 GLU   -0.5100
   3150 N         -73.0720    2.8470  -55.3440 N.am    202 SER   -0.4700
   3151 CA        -72.0070    3.6150  -54.7280 C.3     202 SER    0.3100
   3152 C         -71.5090    2.9290  -53.4700 C.2     202 SER    0.0700
   3153 O         -70.3040    2.7130  -53.3260 O.2     202 SER    0.0900
   3154 CB        -72.5070    5.0160  -54.3640 C.3     202 SER    0.0500
   3155 OG        -73.4970    4.9710  -53.3520 O.3     202 SER    0.0900
   3156 HN        -73.9560    3.3020  -55.4200 H       202 SER    0.0900
   3157 HA        -71.1880    3.6770  -55.4290 H       202 SER   -0.6600
   3158 HB1       -72.9460    5.4960  -55.2640 H       202 SER    0.4300
   3159 HB2       -71.6560    5.6280  -53.9960 H       202 SER    0.5100
   3160 HG1       -73.7500    5.8830  -53.1900 H       202 SER   -0.5100
   3161 N         -72.4310    2.5700  -52.5750 N.am    203 PHE   -0.4700
   3162 CA        -72.0810    1.9530  -51.2990 C.3     203 PHE    0.3100
   3163 C         -71.1460    0.7590  -51.4100 C.2     203 PHE    0.0700
   3164 O         -70.2790    0.6010  -50.5590 O.2     203 PHE    0.0900
   3165 CB        -73.3360    1.5270  -50.5340 C.3     203 PHE   -0.1800
   3166 CG        -73.0430    1.0310  -49.1470 C.ar    203 PHE    0.0900
   3167 CD1       -72.8160    1.9260  -48.1070 C.ar    203 PHE    0.0900
   3168 CD2       -72.9400   -0.3340  -48.8890 C.ar    203 PHE    0.0000
   3169 CE1       -72.4880    1.4750  -46.8290 C.ar    203 PHE   -0.1150
   3170 CE2       -72.6120   -0.8000  -47.6160 C.ar    203 PHE    0.1150
   3171 CZ        -72.3860    0.1080  -46.5840 C.ar    203 PHE   -0.1150
   3172 HN        -73.4050    2.7070  -52.7390 H       203 PHE    0.1150
   3173 HA        -71.5200    2.6730  -50.7230 H       203 PHE   -0.1150
   3174 HB1       -73.8400    0.7020  -51.0820 H       203 PHE    0.1150
   3175 HB2       -74.0220    2.3960  -50.4380 H       203 PHE   -0.1150
   3176 HD1       -72.8950    2.9880  -48.2920 H       203 PHE    0.1150
   3177 HD2       -73.1160   -1.0420  -49.6860 H       203 PHE   -0.1150
   3178 HE1       -72.3140    2.1830  -46.0330 H       203 PHE    0.1150
   3179 HE2       -72.5330   -1.8610  -47.4310 H       203 PHE    0.5100
   3180 HZ        -72.1310   -0.2470  -45.5960 H       203 PHE   -0.5100
   3181 N         -71.3100   -0.0770  -52.4280 N.am    204 VAL   -0.4700
   3182 CA        -70.4660   -1.2600  -52.5930 C.3     204 VAL    0.3100
   3183 C         -69.0240   -0.9000  -52.9780 C.2     204 VAL    0.0700
   3184 O         -68.0880   -1.5420  -52.5110 O.2     204 VAL    0.0900
   3185 CB        -71.0750   -2.2220  -53.6490 C.3     204 VAL   -0.0900
   3186 CG1       -70.0810   -3.3260  -54.0100 C.3     204 VAL    0.0900
   3187 CG2       -72.3720   -2.8270  -53.1150 C.3     204 VAL   -0.2700
   3188 HN        -72.0110    0.0630  -53.1240 H       204 VAL    0.0900
   3189 HA        -70.3910   -1.7530  -51.6340 H       204 VAL    0.0900
   3190 HB        -71.3330   -1.6470  -54.5640 H       204 VAL    0.0900
   3191 HG11      -69.6820   -3.7980  -53.0860 H       204 VAL   -0.2700
   3192 HG12      -69.2320   -2.8990  -54.5840 H       204 VAL    0.0900
   3193 HG13      -70.5880   -4.1070  -54.6170 H       204 VAL    0.0900
   3194 HG21      -73.0350   -2.0240  -52.7260 H       204 VAL    0.0900
   3195 HG22      -72.1470   -3.5330  -52.2860 H       204 VAL    0.5100
   3196 HG23      -72.9040   -3.3620  -53.9290 H       204 VAL   -0.5100
   3197 N         -68.8320    0.1090  -53.8220 N.am    205 ILE   -0.4700
   3198 CA        -67.4890    0.5080  -54.2230 C.3     205 ILE    0.3100
   3199 C         -66.8050    1.1970  -53.0550 C.2     205 ILE    0.0700
   3200 O         -65.5810    1.0960  -52.9050 O.2     205 ILE    0.0900
   3201 CB        -67.5470    1.4670  -55.4060 C.3     205 ILE   -0.0900
   3202 CG1       -68.2910    0.8090  -56.5610 C.3     205 ILE    0.0900
   3203 CG2       -66.1560    1.8380  -55.8320 C.3     205 ILE   -0.2700
   3204 CD        -68.5860    1.7480  -57.6880 C.3     205 ILE    0.0900
   3205 HN        -69.5860    0.6310  -54.2130 H       205 ILE    0.0900
   3206 HA        -66.9400   -0.3850  -54.4890 H       205 ILE    0.0900
   3207 HB        -68.1020    2.3830  -55.1140 H       205 ILE   -0.1800
   3208 HG11      -69.2500    0.4010  -56.1780 H       205 ILE    0.0900
   3209 HG12      -67.6730   -0.0290  -56.9490 H       205 ILE    0.0900
   3210 HG21      -65.5390    0.9230  -55.9590 H       205 ILE   -0.2700
   3211 HG22      -65.6820    2.4810  -55.0600 H       205 ILE    0.0900
   3212 HG23      -66.1900    2.3810  -56.8010 H       205 ILE    0.0900
   3213 HD1       -67.6460    2.0190  -58.2160 H       205 ILE    0.0900
   3214 HD2       -69.0510    2.6770  -57.2940 H       205 ILE    0.5100
   3215 HD3       -69.2730    1.2630  -58.4140 H       205 ILE   -0.5100
   3216 N         -67.6000    1.8940  -52.2320 N.am    206 TYR   -0.4700
   3217 CA        -67.1280    2.6070  -51.0410 C.3     206 TYR    0.3100
   3218 C         -66.4600    1.6490  -50.1020 C.2     206 TYR    0.0700
   3219 O         -65.4600    1.9780  -49.4930 O.2     206 TYR    0.0900
   3220 CB        -68.3200    3.2670  -50.3170 C.3     206 TYR   -0.1800
   3221 CG        -68.1170    3.6320  -48.8320 C.ar    206 TYR    0.0900
   3222 CD1       -67.1010    4.5160  -48.4320 C.ar    206 TYR    0.0900
   3223 CD2       -68.9900    3.1430  -47.8350 C.ar    206 TYR    0.0000
   3224 CE1       -66.9590    4.9160  -47.0840 C.ar    206 TYR   -0.1150
   3225 CE2       -68.8560    3.5370  -46.4830 C.ar    206 TYR    0.1150
   3226 CZ        -67.8350    4.4270  -46.1210 C.ar    206 TYR   -0.1150
   3227 OH        -67.6910    4.8540  -44.8130 O.3     206 TYR    0.1150
   3228 HN        -68.5800    1.9590  -52.4000 H       206 TYR    0.1100
   3229 HA        -66.4160    3.3550  -51.3550 H       206 TYR   -0.5400
   3230 HB1       -69.1830    2.5700  -50.3530 H       206 TYR    0.4300
   3231 HB2       -68.5690    4.2140  -50.8420 H       206 TYR   -0.1150
   3232 HD1       -66.4130    4.8990  -49.1700 H       206 TYR    0.1150
   3233 HD2       -69.7760    2.4550  -48.1110 H       206 TYR   -0.1150
   3234 HE1       -66.1720    5.5990  -46.8010 H       206 TYR    0.1150
   3235 HE2       -69.5340    3.1540  -45.7350 H       206 TYR    0.5100
   3236 HH        -68.2590    4.3140  -44.2590 H       206 TYR   -0.5100
   3237 N         -67.0150    0.4490  -50.0000 N.am    207 MET   -0.4700
   3238 CA        -66.4960   -0.5530  -49.0950 C.3     207 MET    0.3100
   3239 C         -65.4560   -1.4740  -49.7470 C.2     207 MET    0.0700
   3240 O         -64.6030   -1.9910  -49.0430 O.2     207 MET    0.0900
   3241 CB        -67.6650   -1.3630  -48.5220 C.3     207 MET   -0.1800
   3242 CG        -68.7970   -0.5040  -47.9500 C.3     207 MET    0.0900
   3243 SD        -68.9790   -0.6090  -46.1550 S.3     207 MET    0.0900
   3244 CE        -69.3630   -2.3360  -45.9490 C.3     207 MET   -0.1400
   3245 HN        -67.8100    0.1850  -50.5400 H       207 MET    0.0900
   3246 HA        -65.9540   -0.0540  -48.3050 H       207 MET    0.0900
   3247 HB1       -67.2770   -2.0180  -47.7140 H       207 MET   -0.0900
   3248 HB2       -68.0810   -2.0000  -49.3320 H       207 MET   -0.2200
   3249 HG1       -69.7470   -0.8240  -48.4280 H       207 MET    0.0900
   3250 HG2       -68.6030    0.5520  -48.2310 H       207 MET    0.0900
   3251 HE1       -68.4680   -2.9140  -45.6360 H       207 MET    0.0900
   3252 HE2       -69.7310   -2.7650  -46.9060 H       207 MET    0.5100
   3253 HE3       -70.1440   -2.4650  -45.1700 H       207 MET   -0.5100
   3254 N         -65.4860   -1.6900  -51.0590 N.am    208 PHE   -0.4700
   3255 CA        -64.4820   -2.5720  -51.6510 C.3     208 PHE    0.3100
   3256 C         -63.1400   -1.9120  -51.7090 C.2     208 PHE    0.0700
   3257 O         -62.1930   -2.5340  -52.1760 O.2     208 PHE    0.0900
   3258 CB        -64.8590   -3.0030  -53.0610 C.3     208 PHE   -0.1800
   3259 CG        -65.4960   -4.3520  -53.1230 C.ar    208 PHE    0.0900
   3260 CD1       -65.5450   -5.1700  -51.9900 C.ar    208 PHE    0.0900
   3261 CD2       -66.0590   -4.8190  -54.3170 C.ar    208 PHE    0.0000
   3262 CE1       -66.1440   -6.4330  -52.0430 C.ar    208 PHE   -0.1150
   3263 CE2       -66.6650   -6.0870  -54.3840 C.ar    208 PHE    0.1150
   3264 CZ        -66.7070   -6.8940  -53.2460 C.ar    208 PHE   -0.1150
   3265 HN        -66.1600   -1.2800  -51.6700 H       208 PHE    0.1150
   3266 HA        -64.3890   -3.4380  -51.0130 H       208 PHE   -0.1150
   3267 HB1       -63.9460   -3.0400  -53.6900 H       208 PHE    0.1150
   3268 HB2       -65.5860   -2.2760  -53.4840 H       208 PHE   -0.1150
   3269 HD1       -65.1140   -4.8230  -51.0630 H       208 PHE    0.1150
   3270 HD2       -66.0260   -4.1980  -55.2000 H       208 PHE   -0.1150
   3271 HE1       -66.1740   -7.0530  -51.1600 H       208 PHE    0.1150
   3272 HE2       -67.0960   -6.4340  -55.3110 H       208 PHE    0.5100
   3273 HZ        -67.1690   -7.8690  -53.2890 H       208 PHE   -0.5100
   3274 N         -63.0510   -0.6660  -51.2450 N.am    209 VAL   -0.4700
   3275 CA        -61.7980    0.0870  -51.2610 C.3     209 VAL    0.3100
   3276 C         -61.5040    0.7050  -49.8860 C.2     209 VAL    0.0700
   3277 O         -60.5250    0.3360  -49.2460 O.2     209 VAL    0.0900
   3278 CB        -61.8490    1.2180  -52.3170 C.3     209 VAL   -0.0900
   3279 CG1       -60.4500    1.7210  -52.5950 C.3     209 VAL    0.0900
   3280 CG2       -62.5050    0.7250  -53.5990 C.3     209 VAL   -0.2700
   3281 HN        -63.8390   -0.1890  -50.8640 H       209 VAL    0.0900
   3282 HA        -60.9980   -0.6020  -51.4880 H       209 VAL    0.0900
   3283 HB        -62.4760    2.0540  -51.9380 H       209 VAL    0.0900
   3284 HG11      -59.8160    0.8950  -52.9810 H       209 VAL   -0.2700
   3285 HG12      -59.9950    2.1100  -51.6590 H       209 VAL    0.0900
   3286 HG13      -60.4820    2.5290  -53.3570 H       209 VAL    0.0900
   3287 HG21      -63.5440    0.3880  -53.3910 H       209 VAL    0.0900
   3288 HG22      -61.9310   -0.1320  -54.0130 H       209 VAL    0.5100
   3289 HG23      -62.5420    1.5460  -54.3460 H       209 VAL   -0.5100
   3290 N         -62.3560    1.6260  -49.4350 N.am    210 VAL   -0.4700
   3291 CA        -62.1830    2.3080  -48.1510 C.3     210 VAL    0.3100
   3292 C         -62.2740    1.3730  -46.9320 C.2     210 VAL    0.0700
   3293 O         -61.7530    1.7220  -45.8750 O.2     210 VAL    0.0900
   3294 CB        -63.2380    3.4550  -47.9800 C.3     210 VAL   -0.0900
   3295 CG1       -63.0500    4.1950  -46.6240 C.3     210 VAL    0.0900
   3296 CG2       -63.1280    4.4300  -49.1560 C.3     210 VAL   -0.2700
   3297 HN        -63.1590    1.8950  -49.9600 H       210 VAL    0.0900
   3298 HA        -61.1820    2.7120  -48.1200 H       210 VAL    0.0900
   3299 HB        -64.2600    3.0210  -48.0210 H       210 VAL    0.0900
   3300 HG11      -61.9870    4.4880  -46.4940 H       210 VAL   -0.2700
   3301 HG12      -63.3400    3.5270  -45.7850 H       210 VAL    0.0900
   3302 HG13      -63.6760    5.1130  -46.6040 H       210 VAL    0.0900
   3303 HG21      -63.3190    3.8990  -50.1130 H       210 VAL    0.0900
   3304 HG22      -62.1060    4.8660  -49.1910 H       210 VAL    0.5100
   3305 HG23      -63.8770    5.2430  -49.0450 H       210 VAL   -0.5100
   3306 N         -62.9270    0.2170  -47.0490 N.am    211 HSE   -0.4700
   3307 CA        -63.0440   -0.7030  -45.9130 C.3     211 HSE    0.3100
   3308 C         -62.4370   -2.0640  -46.2280 C.2     211 HSE    0.0700
   3309 O         -62.6540   -3.0000  -45.4750 O.2     211 HSE    0.0900
   3310 CB        -64.5150   -0.9040  -45.5120 C.3     211 HSE   -0.0800
   3311 CG        -65.1330    0.2540  -44.7830 C.ar    211 HSE    0.0900
   3312 CD2       -66.3880    0.7600  -44.8270 C.ar    211 HSE    0.0900
   3313 ND1       -64.4670    0.9650  -43.8040 N.ar    211 HSE   -0.7000
   3314 CE1       -65.2910    1.8520  -43.2760 C.ar    211 HSE    0.2200
   3315 NE2       -66.4630    1.7520  -43.8770 N.ar    211 HSE    0.2500
   3316 HN        -63.3580   -0.0710  -47.9000 H       211 HSE    0.1300
   3317 HA        -62.4870   -0.2850  -45.0880 H       211 HSE   -0.3600
   3318 HB1       -64.5800   -1.7970  -44.8550 H       211 HSE    0.3200
   3319 HB2       -65.1090   -1.0840  -46.4330 H       211 HSE   -0.0500
   3320 HD2       -67.2190    0.4810  -45.4640 H       211 HSE    0.0900
   3321 HE1       -65.0680    2.5600  -42.4790 H       211 HSE    0.5100
   3322 HE2       -67.2780    2.2990  -43.6830 H       211 HSE   -0.5100
   3323 N         -61.6910   -2.1910  -47.3220 N.am    212 PHE   -0.4700
   3324 CA        -61.0740   -3.4660  -47.6590 C.3     212 PHE    0.3100
   3325 C         -59.7400   -3.2340  -48.3210 C.2     212 PHE    0.0700
   3326 O         -58.6830   -3.4520  -47.7320 O.2     212 PHE    0.0900
   3327 CB        -61.9600   -4.2660  -48.6130 C.3     212 PHE   -0.1800
   3328 CG        -61.4100   -5.6330  -48.9410 C.ar    212 PHE    0.0900
   3329 CD1       -61.6480   -6.7210  -48.0880 C.ar    212 PHE    0.0900
   3330 CD2       -60.6050   -5.8320  -50.0750 C.ar    212 PHE    0.0000
   3331 CE1       -61.0880   -7.9930  -48.3520 C.ar    212 PHE   -0.1150
   3332 CE2       -60.0370   -7.0960  -50.3510 C.ar    212 PHE    0.1150
   3333 CZ        -60.2820   -8.1780  -49.4850 C.ar    212 PHE   -0.1150
   3334 HN        -61.5240   -1.4340  -47.9500 H       212 PHE    0.1150
   3335 HA        -60.9200   -4.0150  -46.7430 H       212 PHE   -0.1150
   3336 HB1       -62.0620   -3.7130  -49.5720 H       212 PHE    0.1150
   3337 HB2       -62.9590   -4.4140  -48.1500 H       212 PHE   -0.1150
   3338 HD1       -62.2700   -6.5860  -47.2160 H       212 PHE    0.1150
   3339 HD2       -60.4160   -5.0060  -50.7460 H       212 PHE   -0.1150
   3340 HE1       -61.2800   -8.8190  -47.6830 H       212 PHE    0.1150
   3341 HE2       -59.4180   -7.2310  -51.2250 H       212 PHE    0.5100
   3342 HZ        -59.8510   -9.1460  -49.6910 H       212 PHE   -0.5100
   3343 N         -59.7800   -2.7800  -49.5590 N.am    213 ILE   -0.4700
   3344 CA        -58.5600   -2.5490  -50.2810 C.3     213 ILE    0.3100
   3345 C         -57.5950   -1.7390  -49.4720 C.2     213 ILE    0.0700
   3346 O         -56.4670   -2.1280  -49.3620 O.2     213 ILE    0.0900
   3347 CB        -58.8570   -1.8740  -51.6000 C.3     213 ILE   -0.0900
   3348 CG1       -59.3950   -2.9320  -52.5760 C.3     213 ILE    0.0900
   3349 CG2       -57.6060   -1.1790  -52.1140 C.3     213 ILE   -0.2700
   3350 CD        -60.0660   -2.3720  -53.8120 C.3     213 ILE    0.0900
   3351 HN        -60.6330   -2.5820  -50.0370 H       213 ILE    0.0900
   3352 HA        -58.0790   -3.5020  -50.4440 H       213 ILE    0.0900
   3353 HB        -59.6680   -1.1270  -51.4630 H       213 ILE   -0.1800
   3354 HG11      -60.1320   -3.5600  -52.0350 H       213 ILE    0.0900
   3355 HG12      -58.5460   -3.5690  -52.9000 H       213 ILE    0.0900
   3356 HG21      -56.7440   -1.8780  -52.0900 H       213 ILE   -0.2700
   3357 HG22      -57.3710   -0.3030  -51.4720 H       213 ILE    0.0900
   3358 HG23      -57.7630   -0.8440  -53.1620 H       213 ILE    0.0900
   3359 HD1       -59.3000   -2.0680  -54.5570 H       213 ILE    0.0900
   3360 HD2       -60.6730   -1.4820  -53.5420 H       213 ILE    0.5100
   3361 HD3       -60.7190   -3.1460  -54.2690 H       213 ILE   -0.5100
   3362 N         -58.0410   -0.6350  -48.8860 N.am    214 ILE   -0.4700
   3363 CA        -57.1460    0.2030  -48.0890 C.3     214 ILE    0.3100
   3364 C         -56.6250   -0.5520  -46.8710 C.2     214 ILE    0.0700
   3365 O         -55.4140   -0.6970  -46.7120 O.2     214 ILE    0.0900
   3366 CB        -57.8430    1.5140  -47.6210 C.3     214 ILE   -0.0900
   3367 CG1       -58.2980    2.3240  -48.8380 C.3     214 ILE    0.0900
   3368 CG2       -56.8910    2.3450  -46.7640 C.3     214 ILE   -0.2700
   3369 CD        -59.0590    3.6040  -48.4930 C.3     214 ILE    0.0900
   3370 HN        -58.9880   -0.3340  -48.9580 H       214 ILE    0.0900
   3371 HA        -56.2870    0.4380  -48.7010 H       214 ILE    0.0900
   3372 HB        -58.7470    1.2600  -47.0280 H       214 ILE   -0.1800
   3373 HG11      -58.9560    1.6820  -49.4600 H       214 ILE    0.0900
   3374 HG12      -57.4000    2.6010  -49.4310 H       214 ILE    0.0900
   3375 HG21      -55.9840    2.6130  -47.3490 H       214 ILE   -0.2700
   3376 HG22      -56.5770    1.7620  -45.8720 H       214 ILE    0.0900
   3377 HG23      -57.3930    3.2820  -46.4400 H       214 ILE    0.0900
   3378 HD1       -58.3510    4.4540  -48.3900 H       214 ILE    0.0900
   3379 HD2       -59.6000    3.4740  -47.5310 H       214 ILE    0.5100
   3380 HD3       -59.7840    3.8420  -49.3010 H       214 ILE   -0.5100
   3381 N         -57.5120   -1.0340  -45.9890 N.am    215 PRO   -0.2900
   3382 CA        -56.9830   -1.7560  -44.8320 C.3     215 PRO    0.0000
   3383 C         -56.0690   -2.9020  -45.2290 C.2     215 PRO    0.0900
   3384 O         -55.1040   -3.1900  -44.5260 O.2     215 PRO    0.0900
   3385 CB        -58.2460   -2.2230  -44.1130 C.3     215 PRO    0.0200
   3386 CG        -59.2010   -1.1070  -44.3760 C.3     215 PRO    0.0900
   3387 CD        -58.9660   -0.8240  -45.8520 C.3     215 PRO   -0.1800
   3388 HA        -56.3410   -1.1150  -44.2480 H       215 PRO    0.0900
   3389 HB1       -58.0660   -2.3530  -43.0250 H       215 PRO    0.0900
   3390 HB2       -58.6180   -3.1810  -44.5330 H       215 PRO   -0.1800
   3391 HG1       -60.2500   -1.4190  -44.1850 H       215 PRO    0.0900
   3392 HG2       -58.9690   -0.2190  -43.7510 H       215 PRO    0.0900
   3393 HD1       -59.5200   -1.5330  -46.5010 H       215 PRO    0.5100
   3394 HD2       -59.2310    0.2210  -46.1180 H       215 PRO   -0.5100
   3395 N         -56.3540   -3.5520  -46.3510 N.am    216 LEU   -0.4700
   3396 CA        -55.5210   -4.6580  -46.7920 C.3     216 LEU    0.3100
   3397 C         -54.1010   -4.1950  -46.9890 C.2     216 LEU    0.0700
   3398 O         -53.1710   -4.8390  -46.5060 O.2     216 LEU    0.0900
   3399 CB        -56.0570   -5.2350  -48.1020 C.3     216 LEU   -0.1800
   3400 CG        -56.9770   -6.4340  -47.9200 C.3     216 LEU    0.0900
   3401 CD1       -56.1530   -7.6540  -47.6110 C.3     216 LEU    0.0900
   3402 CD2       -57.9450   -6.1670  -46.7980 C.3     216 LEU   -0.0900
   3403 HN        -57.1320   -3.3170  -46.9280 H       216 LEU    0.0900
   3404 HA        -55.5240   -5.4120  -46.0190 H       216 LEU   -0.2700
   3405 HB1       -55.1950   -5.5460  -48.7280 H       216 LEU    0.0900
   3406 HB2       -56.6190   -4.4380  -48.6320 H       216 LEU    0.0900
   3407 HG        -57.5600   -6.6010  -48.8510 H       216 LEU    0.0900
   3408 HD11      -55.5710   -7.4970  -46.6780 H       216 LEU   -0.2700
   3409 HD12      -55.4430   -7.8510  -48.4430 H       216 LEU    0.0900
   3410 HD13      -56.8170   -8.5330  -47.4700 H       216 LEU    0.0900
   3411 HD21      -58.7810   -5.5290  -47.1580 H       216 LEU    0.0900
   3412 HD22      -57.4270   -5.6400  -45.9680 H       216 LEU    0.5100
   3413 HD23      -58.3670   -7.1260  -46.4260 H       216 LEU   -0.5100
   3414 N         -53.9430   -3.0730  -47.6920 N.am    217 ILE   -0.4700
   3415 CA        -52.6390   -2.4730  -47.9910 C.3     217 ILE    0.3100
   3416 C         -51.9320   -2.1440  -46.6970 C.2     217 ILE    0.0700
   3417 O         -50.9060   -2.7410  -46.3620 O.2     217 ILE    0.0900
   3418 CB        -52.8150   -1.1630  -48.7870 C.3     217 ILE   -0.0900
   3419 CG1       -53.8300   -1.3560  -49.9080 C.3     217 ILE    0.0900
   3420 CG2       -51.4980   -0.7480  -49.4030 C.3     217 ILE   -0.2700
   3421 CD        -54.2310   -0.0730  -50.5680 C.3     217 ILE    0.0900
   3422 HN        -54.7280   -2.5790  -48.0580 H       217 ILE    0.0900
   3423 HA        -52.0650   -3.1870  -48.5620 H       217 ILE    0.0900
   3424 HB        -53.1740   -0.3610  -48.1070 H       217 ILE   -0.1800
   3425 HG11      -54.7380   -1.8370  -49.4870 H       217 ILE    0.0900
   3426 HG12      -53.3900   -2.0280  -50.6750 H       217 ILE    0.0900
   3427 HG21      -51.1330   -1.5410  -50.0910 H       217 ILE   -0.2700
   3428 HG22      -50.7400   -0.5940  -48.6060 H       217 ILE    0.0900
   3429 HG23      -51.6300    0.1910  -49.9820 H       217 ILE    0.0900
   3430 HD1       -53.3840    0.3300  -51.1630 H       217 ILE    0.0900
   3431 HD2       -54.5130    0.6760  -49.7990 H       217 ILE    0.5100
   3432 HD3       -55.0900   -0.2520  -51.2500 H       217 ILE   -0.5100
   3433 N         -52.4980   -1.1720  -45.9860 N.am    218 VAL   -0.4700
   3434 CA        -52.0170   -0.6910  -44.7010 C.3     218 VAL    0.3100
   3435 C         -51.3690   -1.7940  -43.8810 C.2     218 VAL    0.0700
   3436 O         -50.3490   -1.5790  -43.2140 O.2     218 VAL    0.0900
   3437 CB        -53.1900   -0.1340  -43.8900 C.3     218 VAL   -0.0900
   3438 CG1       -52.7380    0.1370  -42.4760 C.3     218 VAL    0.0900
   3439 CG2       -53.7460    1.1280  -44.5550 C.3     218 VAL   -0.2700
   3440 HN        -53.3170   -0.7130  -46.3190 H       218 VAL    0.0900
   3441 HA        -51.2800    0.0790  -44.8810 H       218 VAL    0.0900
   3442 HB        -54.0220   -0.8710  -43.8820 H       218 VAL    0.0900
   3443 HG11      -51.7160    0.5710  -42.4790 H       218 VAL   -0.2700
   3444 HG12      -52.7200   -0.8120  -41.8970 H       218 VAL    0.0900
   3445 HG13      -53.4290    0.8580  -41.9900 H       218 VAL    0.0900
   3446 HG21      -54.1010    0.8940  -45.5820 H       218 VAL    0.0900
   3447 HG22      -52.9500    1.9010  -44.6230 H       218 VAL    0.5100
   3448 HG23      -54.6000    1.5220  -43.9660 H       218 VAL   -0.5100
   3449 N         -51.9890   -2.9680  -43.9100 N.am    219 ILE   -0.4700
   3450 CA        -51.5100   -4.1150  -43.1660 C.3     219 ILE    0.3100
   3451 C         -50.4330   -4.8350  -43.9290 C.2     219 ILE    0.0700
   3452 O         -49.3430   -5.0080  -43.4140 O.2     219 ILE    0.0900
   3453 CB        -52.6600   -5.0670  -42.8710 C.3     219 ILE   -0.0900
   3454 CG1       -53.7190   -4.3440  -42.0330 C.3     219 ILE    0.0900
   3455 CG2       -52.1410   -6.2690  -42.1380 C.3     219 ILE   -0.2700
   3456 CD        -55.0130   -5.1200  -41.8450 C.3     219 ILE    0.0900
   3457 HN        -52.8140   -3.1120  -44.4490 H       219 ILE    0.0900
   3458 HA        -51.0700   -3.7590  -42.2470 H       219 ILE    0.0900
   3459 HB        -53.1330   -5.3880  -43.8240 H       219 ILE   -0.1800
   3460 HG11      -53.9590   -3.3810  -42.5310 H       219 ILE    0.0900
   3461 HG12      -53.2880   -4.1340  -41.0320 H       219 ILE    0.0900
   3462 HG21      -51.6710   -5.9590  -41.1800 H       219 ILE   -0.2700
   3463 HG22      -51.3780   -6.7890  -42.7550 H       219 ILE    0.0900
   3464 HG23      -52.9770   -6.9660  -41.9120 H       219 ILE    0.0900
   3465 HD1       -54.7910   -6.1950  -41.6760 H       219 ILE    0.0900
   3466 HD2       -55.6450   -5.0260  -42.7530 H       219 ILE    0.5100
   3467 HD3       -55.5630   -4.7280  -40.9640 H       219 ILE   -0.5100
   3468 N         -50.7190   -5.2620  -45.1510 N.am    220 PHE   -0.4700
   3469 CA        -49.7150   -5.9540  -45.9360 C.3     220 PHE    0.3100
   3470 C         -48.4240   -5.1700  -45.9580 C.2     220 PHE    0.0700
   3471 O         -47.3400   -5.7340  -45.8130 O.2     220 PHE    0.0900
   3472 CB        -50.1970   -6.1220  -47.3610 C.3     220 PHE   -0.1800
   3473 CG        -50.6950   -7.4830  -47.6570 C.ar    220 PHE    0.0900
   3474 CD1       -49.9940   -8.5940  -47.2090 C.ar    220 PHE    0.0900
   3475 CD2       -51.8420   -7.6660  -48.4290 C.ar    220 PHE    0.0000
   3476 CE1       -50.4220   -9.8760  -47.5280 C.ar    220 PHE   -0.1150
   3477 CE2       -52.2840   -8.9470  -48.7610 C.ar    220 PHE    0.1150
   3478 CZ        -51.5720  -10.0560  -48.3100 C.ar    220 PHE   -0.1150
   3479 HN        -51.6120   -5.1300  -45.5760 H       220 PHE    0.1150
   3480 HA        -49.5370   -6.9170  -45.4810 H       220 PHE   -0.1150
   3481 HB1       -49.3580   -5.9180  -48.0580 H       220 PHE    0.1150
   3482 HB2       -51.0330   -5.4150  -47.5510 H       220 PHE   -0.1150
   3483 HD1       -49.1080   -8.4610  -46.6070 H       220 PHE    0.1150
   3484 HD2       -52.3960   -6.8060  -48.7740 H       220 PHE   -0.1150
   3485 HE1       -49.8680  -10.7340  -47.1750 H       220 PHE    0.1150
   3486 HE2       -53.1710   -9.0770  -49.3640 H       220 PHE    0.5100
   3487 HZ        -51.9050  -11.0520  -48.5600 H       220 PHE   -0.5100
   3488 N         -48.5480   -3.8600  -46.1450 N.am    221 PHE   -0.4700
   3489 CA        -47.4160   -2.9430  -46.2260 C.3     221 PHE    0.3100
   3490 C         -46.5900   -3.0370  -44.9670 C.2     221 PHE    0.0700
   3491 O         -45.4240   -3.3910  -45.0100 O.2     221 PHE    0.0900
   3492 CB        -47.9180   -1.5030  -46.4220 C.3     221 PHE   -0.1800
   3493 CG        -46.8410   -0.4560  -46.2990 C.ar    221 PHE    0.0900
   3494 CD1       -46.2890   -0.1370  -45.0500 C.ar    221 PHE    0.0900
   3495 CD2       -46.3570    0.1920  -47.4290 C.ar    221 PHE    0.0000
   3496 CE1       -45.2730    0.8050  -44.9300 C.ar    221 PHE   -0.1150
   3497 CE2       -45.3400    1.1370  -47.3220 C.ar    221 PHE    0.1150
   3498 CZ        -44.7950    1.4440  -46.0660 C.ar    221 PHE   -0.1150
   3499 HN        -49.4450   -3.4360  -46.2410 H       221 PHE    0.1150
   3500 HA        -46.7960   -3.2430  -47.0580 H       221 PHE   -0.1150
   3501 HB1       -48.6850   -1.2750  -45.6520 H       221 PHE    0.1150
   3502 HB2       -48.3560   -1.4040  -47.4380 H       221 PHE   -0.1150
   3503 HD1       -46.6610   -0.6310  -44.1650 H       221 PHE    0.1150
   3504 HD2       -46.7740   -0.0380  -48.3990 H       221 PHE   -0.1150
   3505 HE1       -44.8590    1.0380  -43.9600 H       221 PHE    0.1150
   3506 HE2       -44.9690    1.6350  -48.2060 H       221 PHE    0.5100
   3507 HZ        -44.0040    2.1750  -45.9830 H       221 PHE   -0.5100
   3508 N         -47.2040   -2.7010  -43.8410 N.am    222 CYS   -0.4700
   3509 CA        -46.5220   -2.7460  -42.5690 C.3     222 CYS    0.3100
   3510 C         -45.8950   -4.1020  -42.3980 C.2     222 CYS    0.0700
   3511 O         -44.9210   -4.2560  -41.6760 O.2     222 CYS    0.0900
   3512 CB        -47.5180   -2.4730  -41.4450 C.3     222 CYS   -0.1100
   3513 SG        -46.9520   -3.0360  -39.8380 S.3     222 CYS    0.0900
   3514 HN        -48.1550   -2.4040  -43.8210 H       222 CYS    0.0900
   3515 HA        -45.7430   -1.9980  -42.5740 H       222 CYS   -0.2300
   3516 HB1       -48.4730   -2.9830  -41.6960 H       222 CYS    0.1600
   3517 HB2       -47.7060   -1.3800  -41.4040 H       222 CYS    0.5100
   3518 HG1       -47.4120   -1.9830  -39.1780 H       222 CYS   -0.5100
   3519 N         -46.4540   -5.1030  -43.0600 N.am    223 TYR   -0.4700
   3520 CA        -45.8860   -6.4230  -42.9510 C.3     223 TYR    0.3100
   3521 C         -44.5960   -6.4540  -43.7180 C.2     223 TYR    0.0700
   3522 O         -43.7600   -7.3160  -43.4870 O.2     223 TYR    0.0900
   3523 CB        -46.8240   -7.4740  -43.5260 C.3     223 TYR   -0.1800
   3524 CG        -46.1590   -8.8200  -43.6070 C.ar    223 TYR    0.0900
   3525 CD1       -45.7770   -9.4860  -42.4480 C.ar    223 TYR    0.0900
   3526 CD2       -45.8640   -9.3980  -44.8330 C.ar    223 TYR    0.0000
   3527 CE1       -45.1160  -10.6960  -42.5070 C.ar    223 TYR   -0.1150
   3528 CE2       -45.2030  -10.6110  -44.9090 C.ar    223 TYR    0.1150
   3529 CZ        -44.8290  -11.2570  -43.7400 C.ar    223 TYR   -0.1150
   3530 OH        -44.1600  -12.4670  -43.7950 O.3     223 TYR    0.1150
   3531 HN        -47.2570   -4.9950  -43.6400 H       223 TYR    0.1100
   3532 HA        -45.7030   -6.6200  -41.9050 H       223 TYR   -0.5400
   3533 HB1       -47.1300   -7.1830  -44.5530 H       223 TYR    0.4300
   3534 HB2       -47.7190   -7.5760  -42.8750 H       223 TYR   -0.1150
   3535 HD1       -46.0000   -9.0500  -41.4860 H       223 TYR    0.1150
   3536 HD2       -46.1550   -8.8920  -45.7420 H       223 TYR   -0.1150
   3537 HE1       -44.8250  -11.2020  -41.5990 H       223 TYR    0.1150
   3538 HE2       -44.9810  -11.0510  -45.8700 H       223 TYR    0.5100
   3539 HH        -43.9860  -12.7510  -42.8950 H       223 TYR   -0.5100
   3540 N         -44.4310   -5.5230  -44.6460 N.am    224 GLY   -0.4700
   3541 CA        -43.2180   -5.4700  -45.4380 C.3     224 GLY    0.3100
   3542 C         -42.0880   -4.8170  -44.6690 C.2     224 GLY   -0.0200
   3543 O         -40.9430   -5.2460  -44.7460 O.2     224 GLY    0.0900
   3544 HN        -45.1210   -4.8290  -44.8400 H       224 GLY    0.0900
   3545 HA1       -43.4210   -4.8990  -46.3320 H       224 GLY    0.5100
   3546 HA2       -42.9380   -6.4810  -45.6980 H       224 GLY   -0.5100
   3547 N         -42.4200   -3.7680  -43.9150 N.am    225 GLN   -0.4700
   3548 CA        -41.4400   -3.0430  -43.1160 C.3     225 GLN    0.3100
   3549 C         -40.7630   -3.9840  -42.1240 C.2     225 GLN    0.0700
   3550 O         -39.5310   -3.9810  -42.0030 O.2     225 GLN    0.0900
   3551 CB        -42.1330   -1.9010  -42.3740 C.3     225 GLN   -0.1800
   3552 CG        -42.8520   -0.9480  -43.3080 C.3     225 GLN    0.0900
   3553 CD        -41.9160   -0.3500  -44.3510 C.2     225 GLN    0.0900
   3554 NE2       -42.0610   -0.7950  -45.6000 N.am    225 GLN   -0.1800
   3555 OE1       -41.0700    0.4940  -44.0380 O.2     225 GLN    0.0900
   3556 HN        -43.3560   -3.4320  -43.8640 H       225 GLN    0.0900
   3557 HA        -40.6790   -2.6580  -43.7770 H       225 GLN    0.5500
   3558 HB1       -41.3720   -1.3330  -41.7990 H       225 GLN   -0.5500
   3559 HB2       -42.8720   -2.3310  -41.6660 H       225 GLN   -0.6200
   3560 HG1       -43.2950   -0.1210  -42.7130 H       225 GLN    0.3200
   3561 HG2       -43.6640   -1.4960  -43.8330 H       225 GLN    0.3000
   3562 HE21      -41.4750   -0.4390  -46.3290 H       225 GLN    0.5100
   3563 HE22      -42.7550   -1.4830  -45.8080 H       225 GLN   -0.5100
   3564 N         -41.5540   -4.7940  -41.4240 N.am    226 LEU   -0.4700
   3565 CA        -40.9980   -5.7370  -40.4680 C.3     226 LEU    0.3100
   3566 C         -40.5640   -7.0070  -41.1920 C.2     226 LEU    0.0700
   3567 O         -40.6880   -8.1040  -40.6430 O.2     226 LEU    0.0900
   3568 CB        -42.0250   -6.0600  -39.3750 C.3     226 LEU   -0.1800
   3569 CG        -42.4170   -4.8960  -38.4570 C.3     226 LEU    0.0900
   3570 CD1       -43.0700   -3.7710  -39.2560 C.3     226 LEU    0.0900
   3571 CD2       -43.3640   -5.4080  -37.3810 C.3     226 LEU   -0.0900
   3572 HN        -42.5460   -4.7920  -41.5210 H       226 LEU    0.0900
   3573 HA        -40.1140   -5.2930  -40.0350 H       226 LEU   -0.2700
   3574 HB1       -41.6060   -6.8690  -38.7410 H       226 LEU    0.0900
   3575 HB2       -42.9460   -6.4300  -39.8710 H       226 LEU    0.0900
   3576 HG        -41.5080   -4.5060  -37.9510 H       226 LEU    0.0900
   3577 HD11      -43.6020   -4.1880  -40.1380 H       226 LEU   -0.2700
   3578 HD12      -42.2940   -3.0600  -39.6120 H       226 LEU    0.0900
   3579 HD13      -43.8060   -3.2340  -38.6200 H       226 LEU    0.0900
   3580 HD21      -42.9400   -6.3160  -36.9000 H       226 LEU    0.0900
   3581 HD22      -44.3430   -5.6720  -37.8340 H       226 LEU    0.5100
   3582 HD23      -43.5090   -4.6280  -36.6040 H       226 LEU   -0.5100
   3583 N         -40.0710   -6.8580  -42.4240 N.am    227 VAL   -0.4700
   3584 CA        -39.6040   -8.0060  -43.2010 C.3     227 VAL    0.3100
   3585 C         -38.1230   -8.1840  -42.9160 C.2     227 VAL    0.0700
   3586 O         -37.6750   -9.3040  -42.6240 O.2     227 VAL    0.0900
   3587 CB        -39.8200   -7.8200  -44.7410 C.3     227 VAL   -0.0900
   3588 CG1       -38.7920   -6.8490  -45.3300 C.3     227 VAL    0.0900
   3589 CG2       -39.7390   -9.1720  -45.4430 C.3     227 VAL   -0.2700
   3590 HN        -40.0000   -5.9670  -42.8660 H       227 VAL    0.0900
   3591 HA        -40.1460   -8.8740  -42.8570 H       227 VAL    0.0900
   3592 HB        -40.8430   -7.4240  -44.9220 H       227 VAL    0.0900
   3593 HG11      -37.7830   -7.3150  -45.3300 H       227 VAL   -0.2700
   3594 HG12      -38.7550   -5.9220  -44.7210 H       227 VAL    0.0900
   3595 HG13      -39.0670   -6.5970  -46.3780 H       227 VAL    0.0900
   3596 HG21      -40.5220   -9.8550  -45.0480 H       227 VAL    0.0900
   3597 HG22      -38.7440   -9.6320  -45.2620 H       227 VAL    0.5100
   3598 HG23      -39.8990   -9.0430  -46.5340 H       227 VAL   -0.5100
   3599 N         -37.3670   -7.0820  -42.9870 N.am    228 PHE   -0.4700
   3600 CA        -35.9350   -7.1260  -42.7070 C.3     228 PHE    0.3100
   3601 C         -35.7320   -7.2430  -41.2090 C.2     228 PHE    0.0700
   3602 O         -34.9340   -8.0740  -40.7600 O.2     228 PHE    0.0900
   3603 CB        -35.2180   -5.8650  -43.2200 C.3     228 PHE   -0.1800
   3604 CG        -33.7600   -5.7860  -42.7990 C.ar    228 PHE    0.0900
   3605 CD1       -32.9100   -6.8850  -42.9730 C.ar    228 PHE    0.0900
   3606 CD2       -33.2460   -4.6240  -42.2150 C.ar    228 PHE    0.0000
   3607 CE1       -31.5720   -6.8310  -42.5700 C.ar    228 PHE   -0.1150
   3608 CE2       -31.9060   -4.5580  -41.8070 C.ar    228 PHE    0.1150
   3609 CZ        -31.0700   -5.6660  -41.9860 C.ar    228 PHE   -0.1150
   3610 HN        -37.7440   -6.1910  -43.2300 H       228 PHE    0.1150
   3611 HA        -35.5320   -8.0030  -43.1890 H       228 PHE   -0.1150
   3612 HB1       -35.7270   -4.9630  -42.8190 H       228 PHE    0.1150
   3613 HB2       -35.2420   -5.8550  -44.3310 H       228 PHE   -0.1150
   3614 HD1       -33.2920   -7.7880  -43.4260 H       228 PHE    0.1150
   3615 HD2       -33.8880   -3.7660  -42.0760 H       228 PHE   -0.1150
   3616 HE1       -30.9290   -7.6880  -42.7090 H       228 PHE    0.1150
   3617 HE2       -31.5200   -3.6560  -41.3550 H       228 PHE    0.5100
   3618 HZ        -30.0370   -5.6200  -41.6740 H       228 PHE   -0.5100
   3619 N         -36.4480   -6.4140  -40.4460 N.am    229 THR   -0.4700
   3620 CA        -36.3620   -6.4220  -38.9890 C.3     229 THR    0.3100
   3621 C         -36.8010   -7.7970  -38.4420 C.2     229 THR    0.0700
   3622 O         -36.2530   -8.8220  -38.8650 O.2     229 THR    0.0900
   3623 CB        -37.2180   -5.2760  -38.3920 C.3     229 THR    0.1400
   3624 CG2       -36.3270   -4.2660  -37.6740 C.3     229 THR    0.0900
   3625 OG1       -37.9160   -4.5990  -39.4460 O.3     229 THR   -0.6600
   3626 HN        -37.0780   -5.7490  -40.8390 H       229 THR    0.4300
   3627 HA        -35.3260   -6.3010  -38.7130 H       229 THR   -0.2700
   3628 HB        -37.9590   -5.6900  -37.6750 H       229 THR    0.0900
   3629 HG1       -38.4260   -3.9050  -39.0220 H       229 THR    0.0900
   3630 HG21      -35.5940   -3.8310  -38.3860 H       229 THR    0.0900
   3631 HG22      -35.7700   -4.7690  -36.8540 H       229 THR    0.5100
   3632 HG23      -36.9460   -3.4450  -37.2560 H       229 THR   -0.5100
   3633 N         -37.7680   -7.8480  -37.5230 N.am    230 VAL   -0.4700
   3634 CA        -38.2110   -9.1260  -36.9610 C.3     230 VAL    0.3100
   3635 C         -38.9020   -9.9920  -38.0200 C.2     230 VAL    0.0700
   3636 O         -39.7340   -9.4920  -38.7840 O.2     230 VAL    0.0900
   3637 CB        -39.1730   -8.9180  -35.7580 C.3     230 VAL   -0.0900
   3638 CG1       -40.4240   -8.1700  -36.2040 C.3     230 VAL    0.0900
   3639 CG2       -39.5420  -10.2600  -35.1520 C.3     230 VAL   -0.2700
   3640 HN        -38.2260   -7.0300  -37.1840 H       230 VAL    0.0900
   3641 HA        -37.3330   -9.6690  -36.6440 H       230 VAL    0.0900
   3642 HB        -38.6560   -8.3340  -34.9670 H       230 VAL    0.0900
   3643 HG11      -41.1320   -8.8710  -36.6970 H       230 VAL   -0.2700
   3644 HG12      -40.1500   -7.3740  -36.9280 H       230 VAL    0.0900
   3645 HG13      -40.9290   -7.7190  -35.3240 H       230 VAL    0.0900
   3646 HG21      -38.7100  -10.9840  -35.2910 H       230 VAL    0.0900
   3647 HG22      -40.4490  -10.6630  -35.6500 H       230 VAL    0.5100
   3648 HG23      -39.7330  -10.1450  -34.0640 H       230 VAL   -0.5100
   3649 N         -38.5520  -11.2810  -38.0560 N.am    231 LYS   -0.4700
   3650 CA        -39.1340  -12.2320  -39.0120 C.3     231 LYS    0.3100
   3651 C         -39.7720  -13.3610  -38.2270 C.2     231 LYS    0.0700
   3652 O         -39.9660  -13.2330  -37.0130 O.2     231 LYS    0.0900
   3653 CB        -38.0530  -12.8340  -39.9230 C.3     231 LYS   -0.1800
   3654 CG        -36.9020  -11.8960  -40.2750 C.3     231 LYS    0.0900
   3655 CD        -35.5900  -12.6790  -40.3430 C.3     231 LYS    0.0900
   3656 CE        -35.3020  -13.3930  -39.0190 C.3     231 LYS   -0.1800
   3657 NZ        -34.1060  -14.2760  -39.0810 N.4     231 LYS    0.0900
   3658 HN        -37.8730  -11.6570  -37.4300 H       231 LYS    0.0900
   3659 HA        -39.8670  -11.7030  -39.6030 H       231 LYS   -0.1800
   3660 HB1       -38.5390  -13.1550  -40.8690 H       231 LYS    0.0900
   3661 HB2       -37.6300  -13.7260  -39.4140 H       231 LYS    0.0900
   3662 HG1       -36.8210  -11.1030  -39.5010 H       231 LYS    0.2100
   3663 HG2       -37.1010  -11.4190  -41.2590 H       231 LYS    0.0500
   3664 HD1       -34.7580  -11.9770  -40.5680 H       231 LYS    0.0500
   3665 HD2       -35.6550  -13.4310  -41.1570 H       231 LYS   -0.3000
   3666 HE1       -36.1720  -14.0290  -38.7470 H       231 LYS    0.3300
   3667 HE2       -35.1190  -12.6390  -38.2240 H       231 LYS    0.3300
   3668 HZ1       -33.2680  -13.7080  -39.3210 H       231 LYS    0.3300
   3669 HZ2       -34.2510  -15.0060  -39.8070 H       231 LYS    0.5100
   3670 HZ3       -33.9630  -14.7310  -38.1570 H       231 LYS   -0.5100
   3671 N         -40.0850  -14.4680  -38.9050 N.am    232 GLU   -0.4700
   3672 CA        -40.6840  -15.6250  -38.2380 C.3     232 GLU    0.3100
   3673 C         -39.6510  -16.2810  -37.3260 C.2     232 GLU    0.0700
   3674 O         -39.9900  -16.6990  -36.2150 O.2     232 GLU    0.0900
   3675 CB        -41.2030  -16.6560  -39.2610 C.3     232 GLU   -0.1800
   3676 CG        -42.4920  -16.2570  -40.0210 C.3     232 GLU    0.0900
   3677 CD        -43.7720  -16.9300  -39.4850 C.2     232 GLU    0.0900
   3678 OE1       -43.7960  -18.1810  -39.3890 O.co2   232 GLU   -0.2800
   3679 OE2       -44.7550  -16.2120  -39.1770 O.co2   232 GLU    0.0900
   3680 HN        -39.9270  -14.5560  -39.8850 H       232 GLU    0.0900
   3681 HA        -41.4970  -15.2690  -37.6240 H       232 GLU    0.6200
   3682 HB1       -41.4030  -17.6050  -38.7210 H       232 GLU   -0.7600
   3683 HB2       -40.4020  -16.8290  -40.0100 H       232 GLU   -0.7600
   3684 HG1       -42.3750  -16.5380  -41.0890 H       232 GLU    0.5100
   3685 HG2       -42.6220  -15.1570  -39.9430 H       232 GLU   -0.5100
   3686 N         -38.3950  -16.3510  -37.7910 N.am    233 ALA   -0.4700
   3687 CA        -37.2980  -16.9580  -37.0260 C.3     233 ALA    0.3100
   3688 C         -37.1420  -16.3090  -35.6410 C.2     233 ALA    0.0700
   3689 O         -36.7280  -15.1390  -35.5360 O.2     233 ALA    0.0900
   3690 CB        -35.9830  -16.8500  -37.8150 C.3     233 ALA   -0.2700
   3691 HN        -38.1470  -15.9900  -38.6860 H       233 ALA    0.0900
   3692 HA        -37.5450  -17.9940  -36.8460 H       233 ALA    0.0900
   3693 HB1       -35.6460  -15.7920  -37.8520 H       233 ALA    0.0900
   3694 HB2       -36.1350  -17.2090  -38.8560 H       233 ALA    0.5100
   3695 HB3       -35.1940  -17.4570  -37.3220 H       233 ALA   -0.5100
   3696 N         -37.4780  -17.0730  -34.5960 N.am    234 ALA   -0.4700
   3697 CA        -37.3840  -16.6230  -33.2010 C.3     234 ALA    0.3100
   3698 C         -36.8450  -17.7740  -32.3350 C.2     234 ALA    0.0700
   3699 O         -37.5610  -18.7540  -32.1040 O.2     234 ALA    0.0900
   3700 CB        -38.7690  -16.1660  -32.6990 C.3     234 ALA   -0.2700
   3701 HN        -37.8130  -18.0030  -34.7210 H       234 ALA    0.0900
   3702 HA        -36.6780  -15.8070  -33.1570 H       234 ALA    0.0900
   3703 HB1       -39.5570  -16.8520  -33.0780 H       234 ALA    0.0900
   3704 HB2       -38.9850  -15.1400  -33.0670 H       234 ALA    0.5100
   3705 HB3       -38.7910  -16.1790  -31.5890 H       234 ALA   -0.5100
   3706 N         -35.5960  -17.6480  -31.8670 N.am    235 ALA   -0.4700
   3707 CA        -34.9240  -18.6760  -31.0540 C.3     235 ALA    0.3100
   3708 C         -35.5180  -18.7880  -29.6560 C.2     235 ALA    0.0700
   3709 O         -36.5670  -18.2010  -29.3750 O.2     235 ALA    0.0900
   3710 CB        -33.4170  -18.3790  -30.9620 C.3     235 ALA   -0.2700
   3711 HN        -35.0540  -16.8330  -32.0550 H       235 ALA    0.0900
   3712 HA        -35.0920  -19.6360  -31.5180 H       235 ALA    0.0900
   3713 HB1       -33.2280  -17.5950  -30.1970 H       235 ALA    0.0900
   3714 HB2       -33.0430  -18.0150  -31.9430 H       235 ALA    0.5100
   3715 HB3       -32.8670  -19.2990  -30.6700 H       235 ALA   -0.5100
   3716 N         -34.8480  -19.5490  -28.7820 N.am    236 GLN   -0.4700
   3717 CA        -35.3110  -19.7450  -27.4080 C.3     236 GLN    0.3100
   3718 C         -35.2740  -18.4400  -26.6200 C.2     236 GLN    0.0700
   3719 O         -35.1650  -17.3620  -27.2170 O.2     236 GLN    0.0900
   3720 CB        -34.4870  -20.8400  -26.6950 C.3     236 GLN   -0.1800
   3721 CG        -33.0120  -20.9590  -27.0950 C.3     236 GLN    0.0900
   3722 CD        -32.2040  -19.7120  -26.7980 C.2     236 GLN    0.0900
   3723 NE2       -31.7130  -19.6090  -25.5630 N.am    236 GLN   -0.1800
   3724 OE1       -32.0260  -18.8500  -27.6600 O.2     236 GLN    0.0900
   3725 HN        -34.0030  -20.0170  -29.0300 H       236 GLN    0.0900
   3726 HA        -36.3530  -20.0250  -27.4450 H       236 GLN    0.5500
   3727 HB1       -34.9740  -21.8160  -26.8990 H       236 GLN   -0.5500
   3728 HB2       -34.5260  -20.6370  -25.6040 H       236 GLN   -0.6200
   3729 HG1       -32.9530  -21.1600  -28.1860 H       236 GLN    0.3200
   3730 HG2       -32.5590  -21.8090  -26.5420 H       236 GLN    0.3000
   3731 HE21      -31.1710  -18.8090  -25.3060 H       236 GLN    0.5100
   3732 HE22      -31.8870  -20.3310  -24.8930 H       236 GLN   -0.5100
   3733 N         -35.3770  -18.5380  -25.2920 N.am    237 GLN   -0.4700
   3734 CA        -35.3740  -17.3750  -24.4020 C.3     237 GLN    0.3100
   3735 C         -34.3530  -16.3250  -24.8550 C.2     237 GLN    0.0700
   3736 O         -33.1650  -16.4800  -24.5640 O.2     237 GLN    0.0900
   3737 CB        -35.0620  -17.8060  -22.9510 C.3     237 GLN   -0.1800
   3738 CG        -36.0220  -18.8460  -22.3260 C.3     237 GLN    0.0900
   3739 CD        -35.7040  -20.3020  -22.7160 C.2     237 GLN    0.0900
   3740 NE2       -36.3390  -21.2370  -22.1940 N.am    237 GLN   -0.1800
   3741 OE1       -34.7520  -20.5020  -23.6030 O.2     237 GLN    0.0900
   3742 HN        -35.4610  -19.4230  -24.8400 H       237 GLN    0.0900
   3743 HA        -36.3480  -16.9110  -24.4550 H       237 GLN    0.5500
   3744 HB1       -35.0830  -16.8970  -22.3140 H       237 GLN   -0.5500
   3745 HB2       -34.0380  -18.2350  -22.9360 H       237 GLN   -0.6200
   3746 HG1       -37.0580  -18.6180  -22.6550 H       237 GLN    0.3200
   3747 HG2       -35.9650  -18.7630  -21.2190 H       237 GLN    0.3000
   3748 HE21      -36.1340  -22.1820  -22.4460 H       237 GLN    0.5100
   3749 HE22      -37.0550  -21.0430  -21.5230 H       237 GLN   -0.5100
   3750 N         -34.8210  -15.2880  -25.5680 N.am    238 GLN   -0.4700
   3751 CA        -33.9860  -14.1770  -26.0650 C.3     238 GLN    0.3100
   3752 C         -33.4450  -14.4030  -27.4880 C.2     238 GLN    0.0700
   3753 O         -33.3380  -15.5420  -27.9570 O.2     238 GLN    0.0900
   3754 CB        -32.8260  -13.9030  -25.0890 C.3     238 GLN   -0.1800
   3755 CG        -31.8320  -12.8290  -25.5120 C.3     238 GLN    0.0900
   3756 CD        -30.6600  -12.7350  -24.5460 C.2     238 GLN    0.0900
   3757 NE2       -29.4640  -13.0630  -25.0300 N.am    238 GLN   -0.1800
   3758 OE1       -30.8280  -12.3820  -23.3810 O.2     238 GLN    0.0900
   3759 HN        -35.7880  -15.2220  -25.8010 H       238 GLN    0.0900
   3760 HA        -34.6130  -13.3020  -26.1600 H       238 GLN    0.5500
   3761 HB1       -32.2650  -14.8520  -24.9520 H       238 GLN   -0.5500
   3762 HB2       -33.2640  -13.5990  -24.1150 H       238 GLN   -0.6200
   3763 HG1       -32.3490  -11.8450  -25.5430 H       238 GLN    0.3200
   3764 HG2       -31.4420  -13.0690  -26.5240 H       238 GLN    0.3000
   3765 HE21      -28.6570  -13.0200  -24.4420 H       238 GLN    0.5100
   3766 HE22      -29.3730  -13.3540  -25.9830 H       238 GLN   -0.5100
   3767 N         -33.1190  -13.2970  -28.1680 N.am    239 GLU   -0.4700
   3768 CA        -32.5720  -13.3200  -29.5290 C.3     239 GLU    0.3100
   3769 C         -31.6710  -12.0920  -29.7190 C.2     239 GLU    0.0700
   3770 O         -30.9460  -11.9690  -30.7230 O.2     239 GLU    0.0900
   3771 CB        -33.7030  -13.2800  -30.5670 C.3     239 GLU   -0.1800
   3772 CG        -33.2710  -13.6990  -31.9670 C.3     239 GLU    0.0900
   3773 CD        -32.9880  -15.1950  -32.0560 C.2     239 GLU    0.0900
   3774 OE1       -32.3310  -15.7420  -31.1370 O.co2   239 GLU   -0.2800
   3775 OE2       -33.4240  -15.8160  -33.0530 O.co2   239 GLU    0.0900
   3776 HN        -33.2360  -12.3910  -27.7700 H       239 GLU    0.0900
   3777 HA        -31.9900  -14.2230  -29.6420 H       239 GLU    0.6200
   3778 HB1       -34.0990  -12.2440  -30.6150 H       239 GLU   -0.7600
   3779 HB2       -34.5130  -13.9600  -30.2300 H       239 GLU   -0.7600
   3780 HG1       -32.3500  -13.1450  -32.2450 H       239 GLU    0.5100
   3781 HG2       -34.0780  -13.4470  -32.6880 H       239 GLU   -0.5100
   3782 N         -31.7420  -11.1960  -28.7350 N.am    240 SER   -0.4700
   3783 CA        -30.9890   -9.9390  -28.6710 C.3     240 SER    0.3100
   3784 C         -31.5800   -9.2010  -27.4830 C.2     240 SER    0.0700
   3785 O         -31.5460   -7.9700  -27.3970 O.2     240 SER    0.0900
   3786 CB        -31.1740   -9.1130  -29.9560 C.3     240 SER    0.0500
   3787 OG        -30.3660   -7.9420  -29.9490 O.3     240 SER    0.0900
   3788 HN        -32.3430  -11.3520  -27.9560 H       240 SER    0.0900
   3789 HA        -29.9460  -10.1830  -28.5310 H       240 SER   -0.6600
   3790 HB1       -32.2380   -8.8050  -30.0470 H       240 SER    0.4300
   3791 HB2       -30.8920   -9.7300  -30.8350 H       240 SER    0.5100
   3792 HG1       -30.6450   -7.4320  -29.1850 H       240 SER   -0.5100
   3793 N         -32.1230  -10.0210  -26.5830 N.am    241 ALA   -0.4700
   3794 CA        -32.8030   -9.6500  -25.3510 C.3     241 ALA    0.3100
   3795 C         -34.0710  -10.4740  -25.3650 C.2     241 ALA    0.0700
   3796 O         -34.7080  -10.5720  -26.4170 O.2     241 ALA    0.0900
   3797 CB        -33.1460   -8.1500  -25.3240 C.3     241 ALA   -0.2700
   3798 HN        -32.0810  -11.0040  -26.7300 H       241 ALA    0.0900
   3799 HA        -32.1510   -9.8960  -24.5260 H       241 ALA    0.0900
   3800 HB1       -33.8120   -7.8950  -26.1750 H       241 ALA    0.0900
   3801 HB2       -32.2160   -7.5490  -25.4090 H       241 ALA    0.5100
   3802 HB3       -33.6700   -7.8990  -24.3770 H       241 ALA   -0.5100
   3803 N         -34.4270  -11.0970  -24.2450 N.am    242 THR   -0.4700
   3804 CA        -35.6470  -11.8980  -24.2090 C.3     242 THR    0.3100
   3805 C         -36.8470  -10.9790  -24.4400 C.2     242 THR    0.0700
   3806 O         -37.9220  -11.4500  -24.8160 O.2     242 THR    0.0900
   3807 CB        -35.7900  -12.6610  -22.8600 C.3     242 THR    0.1400
   3808 CG2       -37.0130  -13.5730  -22.8850 C.3     242 THR    0.0900
   3809 OG1       -34.6270  -13.4660  -22.6370 O.3     242 THR   -0.6600
   3810 HN        -33.8950  -11.0470  -23.4040 H       242 THR    0.4300
   3811 HA        -35.6060  -12.5990  -25.0290 H       242 THR   -0.2700
   3812 HB        -35.8940  -11.9350  -22.0250 H       242 THR    0.0900
   3813 HG1       -34.7700  -13.9090  -21.7970 H       242 THR    0.0900
   3814 HG21      -37.0050  -14.1960  -23.8060 H       242 THR    0.0900
   3815 HG22      -37.9410  -12.9640  -22.8790 H       242 THR    0.5100
   3816 HG23      -37.0000  -14.2460  -22.0010 H       242 THR   -0.5100
   3817 N         -36.6470   -9.6730  -24.2310 N.am    243 THR   -0.4700
   3818 CA        -37.6910   -8.6590  -24.4350 C.3     243 THR    0.3100
   3819 C         -37.8840   -8.4740  -25.9280 C.2     243 THR    0.0700
   3820 O         -38.9850   -8.1720  -26.3880 O.2     243 THR    0.0900
   3821 CB        -37.2980   -7.2720  -23.8120 C.3     243 THR    0.1400
   3822 CG2       -36.0920   -6.6680  -24.5530 C.3     243 THR    0.0900
   3823 OG1       -38.4050   -6.3610  -23.8920 O.3     243 THR   -0.6600
   3824 HN        -35.7660   -9.3240  -23.9220 H       243 THR    0.4300
   3825 HA        -38.5980   -9.0250  -23.9760 H       243 THR   -0.2700
   3826 HB        -37.0190   -7.4060  -22.7460 H       243 THR    0.0900
   3827 HG1       -38.8080   -6.5090  -24.7500 H       243 THR    0.0900
   3828 HG21      -36.4410   -6.0360  -25.3970 H       243 THR    0.0900
   3829 HG22      -35.4500   -7.4790  -24.9580 H       243 THR    0.5100
   3830 HG23      -35.5010   -6.0350  -23.8570 H       243 THR   -0.5100
   3831 N         -36.7980   -8.6510  -26.6760 N.am    244 GLN   -0.4700
   3832 CA        -36.8150   -8.5280  -28.1180 C.3     244 GLN    0.3100
   3833 C         -37.3480   -9.8160  -28.7080 C.2     244 GLN    0.0700
   3834 O         -38.0110   -9.7850  -29.7450 O.2     244 GLN    0.0900
   3835 CB        -35.3930   -8.2250  -28.6230 C.3     244 GLN   -0.1800
   3836 CG        -35.1060   -8.5840  -30.0840 C.3     244 GLN    0.0900
   3837 CD        -34.5830  -10.0110  -30.2480 C.2     244 GLN    0.0900
   3838 NE2       -34.0980  -10.3760  -31.3430 N.am    244 GLN   -0.1800
   3839 OE1       -34.6720  -10.8090  -29.2010 O.2     244 GLN    0.0900
   3840 HN        -35.9150   -8.8780  -26.2720 H       244 GLN    0.0900
   3841 HA        -37.4910   -7.7280  -28.3840 H       244 GLN    0.5500
   3842 HB1       -34.6790   -8.7890  -27.9870 H       244 GLN   -0.5500
   3843 HB2       -35.2110   -7.1380  -28.4960 H       244 GLN   -0.6200
   3844 HG1       -34.3460   -7.8800  -30.4850 H       244 GLN    0.3200
   3845 HG2       -36.0430   -8.4810  -30.6720 H       244 GLN    0.3000
   3846 HE21      -33.7560  -11.3090  -31.4520 H       244 GLN    0.5100
   3847 HE22      -34.0530   -9.7340  -32.1100 H       244 GLN   -0.5100
   3848 N         -37.0840  -10.9340  -28.0280 N.am    245 LYS   -0.4700
   3849 CA        -37.5320  -12.2510  -28.4700 C.3     245 LYS    0.3100
   3850 C         -38.9610  -12.5250  -28.0150 C.2     245 LYS    0.0700
   3851 O         -39.6090  -13.4370  -28.5340 O.2     245 LYS    0.0900
   3852 CB        -36.6010  -13.3390  -27.9280 C.3     245 LYS   -0.1800
   3853 CG        -36.8990  -14.7530  -28.4400 C.3     245 LYS    0.0900
   3854 CD        -36.3600  -14.9920  -29.8490 C.3     245 LYS    0.0900
   3855 CE        -37.0140  -14.0890  -30.8840 C.3     245 LYS   -0.1800
   3856 NZ        -36.2970  -14.1280  -32.1910 N.4     245 LYS    0.0900
   3857 HN        -36.5640  -10.9180  -27.1770 H       245 LYS    0.0900
   3858 HA        -37.5320  -12.2600  -29.5500 H       245 LYS   -0.1800
   3859 HB1       -36.6820  -13.3450  -26.8210 H       245 LYS    0.0900
   3860 HB2       -35.5590  -13.0790  -28.2120 H       245 LYS    0.0900
   3861 HG1       -37.9980  -14.9080  -28.4450 H       245 LYS    0.2100
   3862 HG2       -36.4360  -15.4890  -27.7490 H       245 LYS    0.0500
   3863 HD1       -36.5450  -16.0510  -30.1290 H       245 LYS    0.0500
   3864 HD2       -35.2650  -14.8060  -29.8510 H       245 LYS   -0.3000
   3865 HE1       -37.0030  -13.0390  -30.5240 H       245 LYS    0.3300
   3866 HE2       -38.0590  -14.4210  -31.0630 H       245 LYS    0.3300
   3867 HZ1       -35.5930  -14.8940  -32.1780 H       245 LYS    0.3300
   3868 HZ2       -35.8150  -13.2190  -32.3490 H       245 LYS    0.5100
   3869 HZ3       -36.9790  -14.2960  -32.9570 H       245 LYS   -0.5100
   3870 N         -39.4470  -11.7460  -27.0480 N.am    246 ALA   -0.4700
   3871 CA        -40.8120  -11.9030  -26.5520 C.3     246 ALA    0.3100
   3872 C         -41.7490  -11.1100  -27.4430 C.2     246 ALA    0.0700
   3873 O         -42.9420  -11.4130  -27.5210 O.2     246 ALA    0.0900
   3874 CB        -40.9100  -11.4060  -25.1160 C.3     246 ALA   -0.2700
   3875 HN        -38.9050  -11.0260  -26.6230 H       246 ALA    0.0900
   3876 HA        -41.0710  -12.9490  -26.6070 H       246 ALA    0.0900
   3877 HB1       -40.6320  -10.3310  -25.0640 H       246 ALA    0.0900
   3878 HB2       -40.2170  -11.9830  -24.4670 H       246 ALA    0.5100
   3879 HB3       -41.9520  -11.5210  -24.7460 H       246 ALA   -0.5100
   3880 N         -41.2130  -10.0880  -28.1110 N.am    247 GLU   -0.4700
   3881 CA        -42.0170   -9.2750  -29.0060 C.3     247 GLU    0.3100
   3882 C         -42.1730   -9.9970  -30.3060 C.2     247 GLU    0.0700
   3883 O         -43.1430   -9.7920  -31.0220 O.2     247 GLU    0.0900
   3884 CB        -41.3690   -7.9080  -29.2330 C.3     247 GLU   -0.1800
   3885 CG        -41.7030   -6.8950  -28.1380 C.3     247 GLU    0.0900
   3886 CD        -43.2090   -6.7310  -27.9210 C.2     247 GLU    0.0900
   3887 OE1       -43.9160   -6.4200  -28.9060 O.co2   247 GLU   -0.2800
   3888 OE2       -43.6880   -6.9110  -26.7740 O.co2   247 GLU    0.0900
   3889 HN        -40.2510   -9.8400  -28.0290 H       247 GLU    0.0900
   3890 HA        -42.9940   -9.1550  -28.5590 H       247 GLU    0.6200
   3891 HB1       -41.7170   -7.5060  -30.2080 H       247 GLU   -0.7600
   3892 HB2       -40.2660   -8.0390  -29.2720 H       247 GLU   -0.7600
   3893 HG1       -41.2790   -5.9080  -28.4170 H       247 GLU    0.5100
   3894 HG2       -41.2440   -7.2310  -27.1830 H       247 GLU   -0.5100
   3895 N         -41.2220  -10.8680  -30.6110 N.am    248 LYS   -0.4700
   3896 CA        -41.3020  -11.6190  -31.8400 C.3     248 LYS    0.3100
   3897 C         -42.3720  -12.6850  -31.7260 C.2     248 LYS    0.0700
   3898 O         -42.6200  -13.3620  -32.6970 O.2     248 LYS    0.0900
   3899 CB        -39.9520  -12.2540  -32.1680 C.3     248 LYS   -0.1800
   3900 CG        -38.8100  -11.2510  -32.1230 C.3     248 LYS    0.0900
   3901 CD        -37.6090  -11.6780  -32.9710 C.3     248 LYS    0.0900
   3902 CE        -36.5040  -10.6160  -32.9420 C.3     248 LYS   -0.1800
   3903 NZ        -36.9770   -9.2530  -33.3650 N.4     248 LYS    0.0900
   3904 HN        -40.4320  -11.0380  -30.0260 H       248 LYS    0.0900
   3905 HA        -41.6000  -10.9430  -32.6280 H       248 LYS   -0.1800
   3906 HB1       -40.0000  -12.6960  -33.1850 H       248 LYS    0.0900
   3907 HB2       -39.7490  -13.0630  -31.4340 H       248 LYS    0.0900
   3908 HG1       -38.4790  -11.1350  -31.0690 H       248 LYS    0.2100
   3909 HG2       -39.1780  -10.2720  -32.4940 H       248 LYS    0.0500
   3910 HD1       -37.9400  -11.8320  -34.0200 H       248 LYS    0.0500
   3911 HD2       -37.2050  -12.6350  -32.5770 H       248 LYS   -0.3000
   3912 HE1       -35.6890  -10.9150  -33.6360 H       248 LYS    0.3300
   3913 HE2       -36.1090  -10.5230  -31.9070 H       248 LYS    0.3300
   3914 HZ1       -37.6080   -8.8630  -32.6360 H       248 LYS    0.3300
   3915 HZ2       -37.4920   -9.3290  -34.2660 H       248 LYS    0.5100
   3916 HZ3       -36.1580   -8.6240  -33.4870 H       248 LYS   -0.5100
   3917 N         -42.9970  -12.8450  -30.5570 N.am    249 GLU   -0.4700
   3918 CA        -44.0540  -13.8420  -30.4260 C.3     249 GLU    0.3100
   3919 C         -45.3810  -13.1370  -30.5580 C.2     249 GLU    0.0700
   3920 O         -46.3710  -13.7500  -30.9310 O.2     249 GLU    0.0900
   3921 CB        -43.9890  -14.6020  -29.0840 C.3     249 GLU   -0.1800
   3922 CG        -44.5420  -13.8560  -27.8650 C.3     249 GLU    0.0900
   3923 CD        -45.4340  -14.7310  -26.9660 C.2     249 GLU    0.0900
   3924 OE1       -45.1760  -15.9520  -26.8710 O.co2   249 GLU   -0.2800
   3925 OE2       -46.3850  -14.1970  -26.3410 O.co2   249 GLU    0.0900
   3926 HN        -42.7770  -12.3100  -29.7450 H       249 GLU    0.0900
   3927 HA        -43.9510  -14.5360  -31.2460 H       249 GLU    0.6200
   3928 HB1       -42.9250  -14.8480  -28.8810 H       249 GLU   -0.7600
   3929 HB2       -44.5620  -15.5470  -29.1960 H       249 GLU   -0.7600
   3930 HG1       -45.1440  -12.9920  -28.2170 H       249 GLU    0.5100
   3931 HG2       -43.6910  -13.4860  -27.2560 H       249 GLU   -0.5100
   3932 N         -45.4020  -11.8610  -30.1910 N.am    250 VAL   -0.4700
   3933 CA        -46.6100  -11.0950  -30.3250 C.3     250 VAL    0.3100
   3934 C         -46.7560  -10.8980  -31.8010 C.2     250 VAL    0.0700
   3935 O         -47.8610  -10.7780  -32.3040 O.2     250 VAL    0.0900
   3936 CB        -46.4930   -9.7370  -29.6340 C.3     250 VAL   -0.0900
   3937 CG1       -47.8460   -9.0560  -29.5850 C.3     250 VAL    0.0900
   3938 CG2       -45.9480   -9.9200  -28.2400 C.3     250 VAL   -0.2700
   3939 HN        -44.6070  -11.3910  -29.8170 H       250 VAL    0.0900
   3940 HA        -47.4150  -11.6660  -29.8850 H       250 VAL    0.0900
   3941 HB        -45.7770   -9.0980  -30.1940 H       250 VAL    0.0900
   3942 HG11      -48.6400   -9.7990  -29.3570 H       250 VAL   -0.2700
   3943 HG12      -48.0700   -8.5890  -30.5680 H       250 VAL    0.0900
   3944 HG13      -47.8500   -8.2780  -28.7920 H       250 VAL    0.0900
   3945 HG21      -44.8800  -10.2230  -28.2830 H       250 VAL    0.0900
   3946 HG22      -46.5200  -10.7130  -27.7110 H       250 VAL    0.5100
   3947 HG23      -46.0230   -8.9650  -27.6760 H       250 VAL   -0.5100
   3948 N         -45.6220  -10.9110  -32.5050 N.am    251 THR   -0.4700
   3949 CA        -45.6080  -10.7340  -33.9500 C.3     251 THR    0.3100
   3950 C         -45.9390  -12.0370  -34.6610 C.2     251 THR    0.0700
   3951 O         -46.7270  -12.0150  -35.5990 O.2     251 THR    0.0900
   3952 CB        -44.2410  -10.2060  -34.4390 C.3     251 THR    0.1400
   3953 CG2       -44.2890   -9.9010  -35.9290 C.3     251 THR    0.0900
   3954 OG1       -43.9120   -9.0030  -33.7360 O.3     251 THR   -0.6600
   3955 HN        -44.7340  -11.0440  -32.0730 H       251 THR    0.4300
   3956 HA        -46.3900  -10.0330  -34.2050 H       251 THR   -0.2700
   3957 HB        -43.4530  -10.9650  -34.2480 H       251 THR    0.0900
   3958 HG1       -43.7220   -9.2680  -32.8320 H       251 THR    0.0900
   3959 HG21      -45.1730   -9.2700  -36.1610 H       251 THR    0.0900
   3960 HG22      -44.3660  -10.8460  -36.5070 H       251 THR    0.5100
   3961 HG23      -43.3720   -9.3520  -36.2320 H       251 THR   -0.5100
   3962 N         -45.3680  -13.1630  -34.2280 N.am    252 ARG   -0.4700
   3963 CA        -45.6580  -14.4440  -34.8690 C.3     252 ARG    0.3100
   3964 C         -47.1060  -14.8060  -34.6590 C.2     252 ARG    0.0700
   3965 O         -47.5880  -15.7580  -35.2380 O.2     252 ARG    0.0900
   3966 CB        -44.7740  -15.5590  -34.3080 C.3     252 ARG   -0.1800
   3967 CG        -43.2860  -15.3510  -34.5450 C.3     252 ARG    0.0900
   3968 CD        -42.5000  -16.6780  -34.5680 C.3     252 ARG    0.0900
   3969 NE        -42.6420  -17.3880  -35.8540 N.pl3   252 ARG   -0.1800
   3970 CZ        -42.1160  -18.5830  -36.1380 C.cat   252 ARG    0.0900
   3971 NH1       -41.3930  -19.2400  -35.2320 N.pl3   252 ARG    0.0900
   3972 NH2       -42.3210  -19.1340  -37.3340 N.pl3   252 ARG    0.2000
   3973 HN        -44.7290  -13.1810  -33.4620 H       252 ARG    0.0900
   3974 HA        -45.4860  -14.3310  -35.9290 H       252 ARG    0.0900
   3975 HB1       -45.0750  -16.5170  -34.7810 H       252 ARG   -0.7000
   3976 HB2       -44.9480  -15.6280  -33.2140 H       252 ARG    0.4400
   3977 HG1       -42.8800  -14.7080  -33.7360 H       252 ARG    0.6400
   3978 HG2       -43.1460  -14.8350  -35.5180 H       252 ARG   -0.8000
   3979 HD1       -42.8790  -17.3490  -33.7700 H       252 ARG    0.4600
   3980 HD2       -41.4190  -16.4740  -34.4150 H       252 ARG    0.4600
   3981 HE        -43.1750  -16.9390  -36.5700 H       252 ARG   -0.8000
   3982 HH11      -41.2390  -18.8400  -34.3300 H       252 ARG    0.4600
   3983 HH12      -41.0040  -20.1340  -35.4550 H       252 ARG    0.4600
   3984 HH21      -42.8690  -18.6530  -38.0190 H       252 ARG    0.5100
   3985 HH22      -41.9280  -20.0290  -37.5470 H       252 ARG   -0.5100
   3986 N         -47.7990  -14.0420  -33.8220 N.am    253 MET   -0.4700
   3987 CA        -49.2090  -14.2730  -33.5520 C.3     253 MET    0.3100
   3988 C         -50.0270  -13.4460  -34.5130 C.2     253 MET    0.0700
   3989 O         -50.8210  -13.9810  -35.2900 O.2     253 MET    0.0900
   3990 CB        -49.5490  -13.8570  -32.1210 C.3     253 MET   -0.1800
   3991 CG        -50.9930  -14.0400  -31.7750 C.3     253 MET    0.0900
   3992 SD        -51.2330  -13.7580  -30.0630 S.3     253 MET    0.0900
   3993 CE        -52.6720  -12.7900  -30.1030 C.3     253 MET   -0.1400
   3994 HN        -47.3830  -13.2760  -33.3390 H       253 MET    0.0900
   3995 HA        -49.4110  -15.3240  -33.6960 H       253 MET    0.0900
   3996 HB1       -49.2870  -12.7850  -31.9930 H       253 MET   -0.0900
   3997 HB2       -48.9360  -14.4630  -31.4220 H       253 MET   -0.2200
   3998 HG1       -51.3040  -15.0730  -32.0400 H       253 MET    0.0900
   3999 HG2       -51.6040  -13.3280  -32.3700 H       253 MET    0.0900
   4000 HE1       -53.5780  -13.4190  -30.2330 H       253 MET    0.0900
   4001 HE2       -52.6290  -12.0720  -30.9490 H       253 MET    0.5100
   4002 HE3       -52.7800  -12.2240  -29.1530 H       253 MET   -0.5100
   4003 N         -49.8160  -12.1340  -34.4530 N.am    254 VAL   -0.4700
   4004 CA        -50.5060  -11.1860  -35.3100 C.3     254 VAL    0.3100
   4005 C         -50.5470  -11.6960  -36.7440 C.2     254 VAL    0.0700
   4006 O         -51.5980  -11.6630  -37.3640 O.2     254 VAL    0.0900
   4007 CB        -49.8240   -9.7930  -35.2210 C.3     254 VAL   -0.0900
   4008 CG1       -50.3990   -8.8370  -36.2570 C.3     254 VAL    0.0900
   4009 CG2       -50.0350   -9.2180  -33.8210 C.3     254 VAL   -0.2700
   4010 HN        -49.1670  -11.7380  -33.8090 H       254 VAL    0.0900
   4011 HA        -51.5330  -11.1240  -34.9850 H       254 VAL    0.0900
   4012 HB        -48.7330   -9.9080  -35.3940 H       254 VAL    0.0900
   4013 HG11      -51.4980   -8.9730  -36.3350 H       254 VAL   -0.2700
   4014 HG12      -49.9460   -9.0390  -37.2520 H       254 VAL    0.0900
   4015 HG13      -50.1910   -7.7870  -35.9600 H       254 VAL    0.0900
   4016 HG21      -49.0740   -9.2080  -33.2640 H       254 VAL    0.0900
   4017 HG22      -50.7630   -9.8430  -33.2620 H       254 VAL    0.5100
   4018 HG23      -50.4150   -8.1770  -33.8930 H       254 VAL   -0.5100
   4019 N         -49.4320  -12.1880  -37.2730 N.am    255 ILE   -0.4700
   4020 CA        -49.4290  -12.7140  -38.6350 C.3     255 ILE    0.3100
   4021 C         -50.5270  -13.7300  -38.7920 C.2     255 ILE    0.0700
   4022 O         -51.3910  -13.6170  -39.6630 O.2     255 ILE    0.0900
   4023 CB        -48.1080  -13.4280  -38.9680 C.3     255 ILE   -0.0900
   4024 CG1       -47.0700  -12.4080  -39.4260 C.3     255 ILE    0.0900
   4025 CG2       -48.3370  -14.5070  -40.0240 C.3     255 ILE   -0.2700
   4026 CD        -45.7830  -13.0530  -39.8800 C.3     255 ILE    0.0900
   4027 HN        -48.5680  -12.2180  -36.7770 H       255 ILE    0.0900
   4028 HA        -49.5810  -11.8840  -39.3090 H       255 ILE    0.0900
   4029 HB        -47.6980  -13.8940  -38.0470 H       255 ILE   -0.1800
   4030 HG11      -46.8490  -11.7200  -38.5840 H       255 ILE    0.0900
   4031 HG12      -47.4930  -11.8210  -40.2690 H       255 ILE    0.0900
   4032 HG21      -48.9030  -14.0880  -40.8820 H       255 ILE   -0.2700
   4033 HG22      -48.9230  -15.3440  -39.5880 H       255 ILE    0.0900
   4034 HG23      -47.3610  -14.8870  -40.3940 H       255 ILE    0.0900
   4035 HD1       -45.8920  -13.4360  -40.9170 H       255 ILE    0.0900
   4036 HD2       -45.5290  -13.9040  -39.2110 H       255 ILE    0.5100
   4037 HD3       -44.9590  -12.3060  -39.8630 H       255 ILE   -0.5100
   4038 N         -50.4790  -14.7410  -37.9450 N.am    256 ILE   -0.4700
   4039 CA        -51.4540  -15.7870  -37.9910 C.3     256 ILE    0.3100
   4040 C         -52.8440  -15.2410  -37.8980 C.2     256 ILE    0.0700
   4041 O         -53.6760  -15.5990  -38.6990 O.2     256 ILE    0.0900
   4042 CB        -51.1940  -16.7510  -36.8820 C.3     256 ILE   -0.0900
   4043 CG1       -49.9110  -17.5010  -37.1980 C.3     256 ILE    0.0900
   4044 CG2       -52.3440  -17.6820  -36.7240 C.3     256 ILE   -0.2700
   4045 CD        -49.9070  -18.1060  -38.5700 C.3     256 ILE    0.0900
   4046 HN        -49.7720  -14.8210  -37.2470 H       256 ILE    0.0900
   4047 HA        -51.3800  -16.2800  -38.9490 H       256 ILE    0.0900
   4048 HB        -51.0390  -16.1910  -35.9350 H       256 ILE   -0.1800
   4049 HG11      -49.7800  -18.3110  -36.4500 H       256 ILE    0.0900
   4050 HG12      -49.0570  -16.7950  -37.1160 H       256 ILE    0.0900
   4051 HG21      -52.7340  -17.9810  -37.7200 H       256 ILE   -0.2700
   4052 HG22      -53.1600  -17.1830  -36.1580 H       256 ILE    0.0900
   4053 HG23      -52.0190  -18.5970  -36.1820 H       256 ILE    0.0900
   4054 HD1       -49.6610  -17.3330  -39.3270 H       256 ILE    0.0900
   4055 HD2       -50.9100  -18.5230  -38.8020 H       256 ILE    0.5100
   4056 HD3       -49.1440  -18.9120  -38.6250 H       256 ILE   -0.5100
   4057 N         -53.1170  -14.3690  -36.9400 N.am    257 MET   -0.4700
   4058 CA        -54.4560  -13.8180  -36.8250 C.3     257 MET    0.3100
   4059 C         -54.9370  -13.3090  -38.1710 C.2     257 MET    0.0700
   4060 O         -56.0790  -13.5550  -38.5540 O.2     257 MET    0.0900
   4061 CB        -54.4690  -12.6890  -35.7900 C.3     257 MET   -0.1800
   4062 CG        -53.9840  -13.1490  -34.4250 C.3     257 MET    0.0900
   4063 SD        -54.7510  -12.3110  -33.0190 S.3     257 MET    0.0900
   4064 CE        -56.3370  -13.2210  -32.8590 C.3     257 MET   -0.1400
   4065 HN        -52.4400  -14.0600  -36.2770 H       257 MET    0.0900
   4066 HA        -55.1240  -14.6130  -36.5260 H       257 MET    0.0900
   4067 HB1       -55.5060  -12.3030  -35.6920 H       257 MET   -0.0900
   4068 HB2       -53.8130  -11.8670  -36.1470 H       257 MET   -0.2200
   4069 HG1       -52.8870  -12.9890  -34.3810 H       257 MET    0.0900
   4070 HG2       -54.1830  -14.2390  -34.3430 H       257 MET    0.0900
   4071 HE1       -56.2860  -13.9790  -32.0480 H       257 MET    0.0900
   4072 HE2       -56.5740  -13.7490  -33.8060 H       257 MET    0.5100
   4073 HE3       -57.1610  -12.5170  -32.6200 H       257 MET   -0.5100
   4074 N         -54.0590  -12.6180  -38.8950 N.am    258 VAL   -0.4700
   4075 CA        -54.3890  -12.0640  -40.2010 C.3     258 VAL    0.3100
   4076 C         -54.7150  -13.1680  -41.1710 C.2     258 VAL    0.0700
   4077 O         -55.6710  -13.0650  -41.9220 O.2     258 VAL    0.0900
   4078 CB        -53.2310  -11.2350  -40.7370 C.3     258 VAL   -0.0900
   4079 CG1       -53.5390  -10.7500  -42.1260 C.3     258 VAL    0.0900
   4080 CG2       -52.9960  -10.0580  -39.8230 C.3     258 VAL   -0.2700
   4081 HN        -53.1320  -12.4480  -38.5750 H       258 VAL    0.0900
   4082 HA        -55.2710  -11.4490  -40.0900 H       258 VAL    0.0900
   4083 HB        -52.3100  -11.8560  -40.7580 H       258 VAL    0.0900
   4084 HG11      -54.5430  -10.2760  -42.1500 H       258 VAL   -0.2700
   4085 HG12      -53.5330  -11.6050  -42.8350 H       258 VAL    0.0900
   4086 HG13      -52.7840   -9.9980  -42.4400 H       258 VAL    0.0900
   4087 HG21      -52.9290  -10.4000  -38.7680 H       258 VAL    0.0900
   4088 HG22      -53.8370   -9.3380  -39.9100 H       258 VAL    0.5100
   4089 HG23      -52.0430   -9.5530  -40.0930 H       258 VAL   -0.5100
   4090 N         -53.9110  -14.2230  -41.1760 N.am    259 ILE   -0.4700
   4091 CA        -54.1950  -15.3450  -42.0470 C.3     259 ILE    0.3100
   4092 C         -55.6230  -15.7490  -41.7820 C.2     259 ILE    0.0700
   4093 O         -56.4450  -15.7610  -42.6970 O.2     259 ILE    0.0900
   4094 CB        -53.3150  -16.5520  -41.7180 C.3     259 ILE   -0.0900
   4095 CG1       -51.8400  -16.1940  -41.8540 C.3     259 ILE    0.0900
   4096 CG2       -53.6600  -17.6880  -42.6410 C.3     259 ILE   -0.2700
   4097 CD        -51.4440  -15.8850  -43.2670 C.3     259 ILE    0.0900
   4098 HN        -53.1000  -14.2910  -40.6000 H       259 ILE    0.0900
   4099 HA        -54.0200  -15.0250  -43.0640 H       259 ILE    0.0900
   4100 HB        -53.4860  -16.8620  -40.6650 H       259 ILE   -0.1800
   4101 HG11      -51.2300  -17.0480  -41.4910 H       259 ILE    0.0900
   4102 HG12      -51.6280  -15.3060  -41.2210 H       259 ILE    0.0900
   4103 HG21      -53.8390  -17.3040  -43.6690 H       259 ILE   -0.2700
   4104 HG22      -54.5820  -18.1970  -42.2870 H       259 ILE    0.0900
   4105 HG23      -52.8200  -18.4140  -42.6760 H       259 ILE    0.0900
   4106 HD1       -52.0320  -15.0220  -43.6480 H       259 ILE    0.0900
   4107 HD2       -51.6420  -16.7640  -43.9160 H       259 ILE    0.5100
   4108 HD3       -50.3640  -15.6230  -43.3090 H       259 ILE   -0.5100
   4109 N         -55.9120  -16.0430  -40.5090 N.am    260 ALA   -0.4700
   4110 CA        -57.2270  -16.4610  -40.0440 C.3     260 ALA    0.3100
   4111 C         -58.2710  -15.5100  -40.5180 C.2     260 ALA    0.0700
   4112 O         -59.4370  -15.7560  -40.3560 O.2     260 ALA    0.0900
   4113 CB        -57.2500  -16.5350  -38.5420 C.3     260 ALA   -0.2700
   4114 HN        -55.2150  -15.9860  -39.8000 H       260 ALA    0.0900
   4115 HA        -57.4430  -17.4280  -40.4720 H       260 ALA    0.0900
   4116 HB1       -57.1970  -15.5130  -38.1070 H       260 ALA    0.0900
   4117 HB2       -56.3770  -17.1190  -38.1790 H       260 ALA    0.5100
   4118 HB3       -58.1900  -17.0170  -38.2000 H       260 ALA   -0.5100
   4119 N         -57.8600  -14.4030  -41.1010 N.am    261 PHE   -0.4700
   4120 CA        -58.8140  -13.4570  -41.6020 C.3     261 PHE    0.3100
   4121 C         -58.9600  -13.7010  -43.0740 C.2     261 PHE    0.0700
   4122 O         -60.0530  -13.9380  -43.5530 O.2     261 PHE    0.0900
   4123 CB        -58.3110  -12.0350  -41.3480 C.3     261 PHE   -0.1800
   4124 CG        -59.3290  -10.9660  -41.6320 C.ar    261 PHE    0.0900
   4125 CD1       -60.1510  -10.4790  -40.6210 C.ar    261 PHE    0.0900
   4126 CD2       -59.4870  -10.4560  -42.9150 C.ar    261 PHE    0.0000
   4127 CE1       -61.1170   -9.4960  -40.8840 C.ar    261 PHE   -0.1150
   4128 CE2       -60.4500   -9.4770  -43.1870 C.ar    261 PHE    0.1150
   4129 CZ        -61.2650   -8.9960  -42.1650 C.ar    261 PHE   -0.1150
   4130 HN        -56.8960  -14.1780  -41.2190 H       261 PHE    0.1150
   4131 HA        -59.7540  -13.6230  -41.0960 H       261 PHE   -0.1150
   4132 HB1       -57.4370  -11.8350  -42.0030 H       261 PHE    0.1150
   4133 HB2       -58.0220  -11.9360  -40.2800 H       261 PHE   -0.1150
   4134 HD1       -60.0450  -10.8640  -39.6180 H       261 PHE    0.1150
   4135 HD2       -58.8570  -10.8190  -43.7130 H       261 PHE   -0.1150
   4136 HE1       -61.7450   -9.1290  -40.0860 H       261 PHE    0.1150
   4137 HE2       -60.5620   -9.0940  -44.1900 H       261 PHE    0.5100
   4138 HZ        -62.0070   -8.2390  -42.3720 H       261 PHE   -0.5100
   4139 N         -57.8420  -13.6750  -43.7910 N.am    262 LEU   -0.4700
   4140 CA        -57.8210  -13.8670  -45.2360 C.3     262 LEU    0.3100
   4141 C         -58.1090  -15.2910  -45.5940 C.2     262 LEU    0.0700
   4142 O         -57.6000  -15.7960  -46.5750 O.2     262 LEU    0.0900
   4143 CB        -56.4550  -13.4920  -45.8000 C.3     262 LEU   -0.1800
   4144 CG        -55.9060  -12.1040  -45.4720 C.3     262 LEU    0.0900
   4145 CD1       -54.4040  -12.1090  -45.7120 C.3     262 LEU    0.0900
   4146 CD2       -56.6110  -11.0360  -46.3030 C.3     262 LEU   -0.0900
   4147 HN        -56.9540  -13.5210  -43.3660 H       262 LEU    0.0900
   4148 HA        -58.5900  -13.2430  -45.6680 H       262 LEU   -0.2700
   4149 HB1       -56.5170  -13.5730  -46.9050 H       262 LEU    0.0900
   4150 HB2       -55.7240  -14.2370  -45.4230 H       262 LEU    0.0900
   4151 HG        -56.1180  -11.8560  -44.4100 H       262 LEU    0.0900
   4152 HD11      -54.1880  -12.3540  -46.7740 H       262 LEU   -0.2700
   4153 HD12      -53.9210  -12.8720  -45.0660 H       262 LEU    0.0900
   4154 HD13      -53.9820  -11.1060  -45.4870 H       262 LEU    0.0900
   4155 HD21      -57.7120  -11.1600  -46.2300 H       262 LEU    0.0900
   4156 HD22      -56.3130  -11.1290  -47.3690 H       262 LEU    0.5100
   4157 HD23      -56.3420  -10.0260  -45.9270 H       262 LEU   -0.5100
   4158 N         -58.9160  -15.9490  -44.7910 N.am    263 ILE   -0.4700
   4159 CA        -59.2870  -17.3260  -45.0320 C.3     263 ILE    0.3100
   4160 C         -60.7170  -17.3810  -44.6940 C.2     263 ILE    0.0700
   4161 O         -61.4770  -18.1640  -45.2170 O.2     263 ILE    0.0900
   4162 CB        -58.5330  -18.2710  -44.0870 C.3     263 ILE   -0.0900
   4163 CG1       -57.2820  -18.8000  -44.7800 C.3     263 ILE    0.0900
   4164 CG2       -59.4550  -19.3890  -43.6000 C.3     263 ILE   -0.2700
   4165 CD        -56.3340  -19.5070  -43.8390 C.3     263 ILE    0.0900
   4166 HN        -59.3090  -15.5270  -43.9770 H       263 ILE    0.0900
   4167 HA        -59.0510  -17.5590  -46.0600 H       263 ILE    0.0900
   4168 HB        -58.1580  -17.6950  -43.2140 H       263 ILE   -0.1800
   4169 HG11      -56.7470  -17.9480  -45.2490 H       263 ILE    0.0900
   4170 HG12      -57.5900  -19.5120  -45.5740 H       263 ILE    0.0900
   4171 HG21      -59.9720  -19.8610  -44.4630 H       263 ILE   -0.2700
   4172 HG22      -60.2220  -18.9740  -42.9120 H       263 ILE    0.0900
   4173 HG23      -58.8610  -20.1660  -43.0740 H       263 ILE    0.0900
   4174 HD1       -56.6870  -20.5430  -43.6480 H       263 ILE    0.0900
   4175 HD2       -56.2880  -18.9650  -42.8700 H       263 ILE    0.5100
   4176 HD3       -55.3190  -19.5560  -44.2900 H       263 ILE   -0.5100
   4177 N         -61.0650  -16.4910  -43.7860 N.am    264 CYS   -0.4700
   4178 CA        -62.4010  -16.3630  -43.2870 C.3     264 CYS    0.3100
   4179 C         -63.1480  -15.4140  -44.1850 C.2     264 CYS    0.0700
   4180 O         -64.3640  -15.4210  -44.1680 O.2     264 CYS    0.0900
   4181 CB        -62.3080  -15.8030  -41.8620 C.3     264 CYS   -0.1100
   4182 SG        -63.7860  -15.8270  -40.8460 S.3     264 CYS    0.0900
   4183 HN        -60.4010  -15.8560  -43.4000 H       264 CYS    0.0900
   4184 HA        -62.8700  -17.3360  -43.2930 H       264 CYS   -0.2300
   4185 HB1       -61.9690  -14.7510  -41.9480 H       264 CYS    0.1600
   4186 HB2       -61.5220  -16.3840  -41.3360 H       264 CYS    0.5100
   4187 HG1       -64.4190  -14.8940  -41.5410 H       264 CYS   -0.5100
   4188 N         -62.4380  -14.6260  -44.9970 N.am    265 TRP   -0.4700
   4189 CA        -63.1320  -13.6430  -45.8110 C.3     265 TRP    0.3100
   4190 C         -62.8480  -13.6580  -47.2670 C.2     265 TRP    0.0700
   4191 O         -63.7790  -13.5260  -48.0270 O.2     265 TRP    0.0900
   4192 CB        -62.8770  -12.2390  -45.2740 C.3     265 TRP   -0.1800
   4193 CG        -63.2710  -12.1320  -43.8420 C.ar    265 TRP    0.0900
   4194 CD1       -62.4860  -12.4070  -42.7620 C.ar    265 TRP    0.0900
   4195 CD2       -64.5850  -11.8500  -43.3230 C.ar    265 TRP   -0.0300
   4196 CE2       -64.5180  -11.9830  -41.9180 C.ar    265 TRP   -0.1500
   4197 CE3       -65.8150  -11.5020  -43.9090 C.ar    265 TRP    0.2200
   4198 NE1       -63.2280  -12.3250  -41.6020 N.ar    265 TRP   -0.5100
   4199 CZ2       -65.6300  -11.7820  -41.0910 C.ar    265 TRP    0.3700
   4200 CZ3       -66.9270  -11.3000  -43.0820 C.ar    265 TRP    0.2400
   4201 CH2       -66.8230  -11.4410  -41.6920 C.ar    265 TRP    0.1100
   4202 HN        -61.4450  -14.6730  -45.0790 H       265 TRP   -0.2500
   4203 HA        -64.1870  -13.8690  -45.7850 H       265 TRP    0.1700
   4204 HB1       -63.4660  -11.5070  -45.8660 H       265 TRP   -0.2000
   4205 HB2       -61.7970  -11.9990  -45.3690 H       265 TRP    0.1400
   4206 HD1       -61.4360  -12.6540  -42.8080 H       265 TRP   -0.2700
   4207 HE1       -62.8890  -12.4850  -40.7010 H       265 TRP    0.1600
   4208 HE3       -65.9190  -11.3880  -44.9780 H       265 TRP   -0.1400
   4209 HZ2       -65.5730  -11.8840  -40.0180 H       265 TRP    0.1400
   4210 HZ3       -67.8760  -11.0300  -43.5200 H       265 TRP    0.5100
   4211 HH2       -67.6970  -11.2810  -41.0780 H       265 TRP   -0.5100
   4212 N         -61.6070  -13.7860  -47.7040 N.am    266 LEU   -0.4700
   4213 CA        -61.3940  -13.7810  -49.1450 C.3     266 LEU    0.3100
   4214 C         -62.3200  -14.7440  -49.8570 C.2     266 LEU    0.0700
   4215 O         -62.8470  -14.3980  -50.8980 O.2     266 LEU    0.0900
   4216 CB        -59.9420  -14.0960  -49.4900 C.3     266 LEU   -0.1800
   4217 CG        -59.0800  -12.8570  -49.7000 C.3     266 LEU    0.0900
   4218 CD1       -59.5920  -11.6970  -48.8820 C.3     266 LEU    0.0900
   4219 CD2       -57.6680  -13.1950  -49.3340 C.3     266 LEU   -0.0900
   4220 HN        -60.8110  -13.8860  -47.1110 H       266 LEU    0.0900
   4221 HA        -61.6620  -12.8030  -49.5170 H       266 LEU   -0.2700
   4222 HB1       -59.9230  -14.7010  -50.4220 H       266 LEU    0.0900
   4223 HB2       -59.5040  -14.6950  -48.6630 H       266 LEU    0.0900
   4224 HG        -59.0930  -12.5790  -50.7760 H       266 LEU    0.0900
   4225 HD11      -59.7480  -12.0130  -47.8280 H       266 LEU   -0.2700
   4226 HD12      -60.5630  -11.3440  -49.2930 H       266 LEU    0.0900
   4227 HD13      -58.8550  -10.8660  -48.8980 H       266 LEU    0.0900
   4228 HD21      -57.1770  -13.7410  -50.1700 H       266 LEU    0.0900
   4229 HD22      -57.6560  -13.8420  -48.4320 H       266 LEU    0.5100
   4230 HD23      -57.0960  -12.2630  -49.1350 H       266 LEU   -0.5100
   4231 N         -62.5500  -15.9490  -49.3080 N.am    267 PRO   -0.2900
   4232 CA        -63.4430  -16.8820  -49.9850 C.3     267 PRO    0.0000
   4233 C         -64.8010  -16.2980  -50.1960 C.2     267 PRO    0.0900
   4234 O         -65.5140  -16.7230  -51.0960 O.2     267 PRO    0.0900
   4235 CB        -63.4730  -18.0750  -49.0410 C.3     267 PRO    0.0200
   4236 CG        -63.2040  -17.4740  -47.7230 C.3     267 PRO    0.0900
   4237 CD        -62.1040  -16.5130  -48.0270 C.3     267 PRO   -0.1800
   4238 HA        -63.0790  -17.1000  -50.9770 H       267 PRO    0.0900
   4239 HB1       -62.6920  -18.8180  -49.3090 H       267 PRO    0.0900
   4240 HB2       -64.4650  -18.5750  -49.0580 H       267 PRO   -0.1800
   4241 HG1       -64.1010  -16.9520  -47.3260 H       267 PRO    0.0900
   4242 HG2       -62.8810  -18.2410  -46.9880 H       267 PRO    0.0900
   4243 HD1       -62.0250  -15.7170  -47.2580 H       267 PRO    0.5100
   4244 HD2       -61.1270  -17.0260  -48.1460 H       267 PRO   -0.5100
   4245 N         -65.1550  -15.3200  -49.3700 N.am    268 TYR   -0.4700
   4246 CA        -66.4450  -14.6480  -49.4330 C.3     268 TYR    0.3100
   4247 C         -66.3390  -13.3760  -50.2350 C.2     268 TYR    0.0700
   4248 O         -67.1530  -13.1140  -51.1080 O.2     268 TYR    0.0900
   4249 CB        -66.9090  -14.2970  -48.0280 C.3     268 TYR   -0.1800
   4250 CG        -68.1200  -13.4000  -48.0000 C.ar    268 TYR    0.0900
   4251 CD1       -69.4020  -13.9400  -47.9430 C.ar    268 TYR    0.0900
   4252 CD2       -67.9890  -12.0120  -48.0080 C.ar    268 TYR    0.0000
   4253 CE1       -70.5340  -13.1260  -47.8840 C.ar    268 TYR   -0.1150
   4254 CE2       -69.1160  -11.1860  -47.9510 C.ar    268 TYR    0.1150
   4255 CZ        -70.3840  -11.7540  -47.8870 C.ar    268 TYR   -0.1150
   4256 OH        -71.5050  -10.9510  -47.8170 O.3     268 TYR    0.1150
   4257 HN        -64.5380  -14.9970  -48.6550 H       268 TYR    0.1100
   4258 HA        -67.1510  -15.3110  -49.9100 H       268 TYR   -0.5400
   4259 HB1       -66.0920  -13.7660  -47.4930 H       268 TYR    0.4300
   4260 HB2       -67.1770  -15.2290  -47.4860 H       268 TYR   -0.1150
   4261 HD1       -69.5220  -15.0130  -47.9440 H       268 TYR    0.1150
   4262 HD2       -67.0050  -11.5700  -48.0570 H       268 TYR   -0.1150
   4263 HE1       -71.5190  -13.5650  -47.8370 H       268 TYR    0.1150
   4264 HE2       -69.0010  -10.1110  -47.9580 H       268 TYR    0.5100
   4265 HH        -72.2630  -11.4750  -48.0870 H       268 TYR   -0.5100
   4266 N         -65.3460  -12.5610  -49.9000 N.am    269 ALA   -0.4700
   4267 CA        -65.1130  -11.3110  -50.6040 C.3     269 ALA    0.3100
   4268 C         -65.0300  -11.6330  -52.0840 C.2     269 ALA    0.0700
   4269 O         -65.4970  -10.8680  -52.9160 O.2     269 ALA    0.0900
   4270 CB        -63.8160  -10.6710  -50.1210 C.3     269 ALA   -0.2700
   4271 HN        -64.7180  -12.7680  -49.1540 H       269 ALA    0.0900
   4272 HA        -65.9510  -10.6570  -50.4130 H       269 ALA    0.0900
   4273 HB1       -62.9600  -11.3530  -50.3110 H       269 ALA    0.0900
   4274 HB2       -63.8770  -10.4700  -49.0310 H       269 ALA    0.5100
   4275 HB3       -63.6390   -9.7190  -50.6670 H       269 ALA   -0.5100
   4276 N         -64.4450  -12.7800  -52.4100 N.am    270 GLY   -0.4700
   4277 CA        -64.3500  -13.1830  -53.7970 C.3     270 GLY    0.3100
   4278 C         -65.7300  -13.4360  -54.3730 C.2     270 GLY   -0.0200
   4279 O         -66.0560  -12.8640  -55.4020 O.2     270 GLY    0.0900
   4280 HN        -64.0540  -13.3980  -51.7330 H       270 GLY    0.0900
   4281 HA1       -63.7640  -14.0890  -53.8490 H       270 GLY    0.5100
   4282 HA2       -63.8650  -12.3930  -54.3510 H       270 GLY   -0.5100
   4283 N         -66.5380  -14.2760  -53.7020 N.am    271 VAL   -0.4700
   4284 CA        -67.9100  -14.6300  -54.1170 C.3     271 VAL    0.3100
   4285 C         -68.7410  -13.3830  -54.3360 C.2     271 VAL    0.0700
   4286 O         -69.4080  -13.2580  -55.3590 O.2     271 VAL    0.0900
   4287 CB        -68.6170  -15.4680  -53.0500 C.3     271 VAL   -0.0900
   4288 CG1       -70.0650  -15.5990  -53.3850 C.3     271 VAL    0.0900
   4289 CG2       -67.9810  -16.8210  -52.9430 C.3     271 VAL   -0.2700
   4290 HN        -66.2310  -14.7140  -52.8610 H       271 VAL    0.0900
   4291 HA        -67.8440  -15.1830  -55.0430 H       271 VAL    0.0900
   4292 HB        -68.5070  -14.9770  -52.0600 H       271 VAL    0.0900
   4293 HG11      -70.1850  -15.9270  -54.4400 H       271 VAL   -0.2700
   4294 HG12      -70.5730  -14.6190  -53.2580 H       271 VAL    0.0900
   4295 HG13      -70.5390  -16.3560  -52.7230 H       271 VAL    0.0900
   4296 HG21      -67.0360  -16.8460  -53.5270 H       271 VAL    0.0900
   4297 HG22      -68.6690  -17.5950  -53.3450 H       271 VAL    0.5100
   4298 HG23      -67.7470  -17.0460  -51.8800 H       271 VAL   -0.5100
   4299 N         -68.6840  -12.4680  -53.3660 N.am    272 ALA   -0.4700
   4300 CA        -69.4040  -11.1890  -53.3870 C.3     272 ALA    0.3100
   4301 C         -68.9310  -10.2820  -54.5220 C.2     272 ALA    0.0700
   4302 O         -69.7060   -9.4910  -55.0520 O.2     272 ALA    0.0900
   4303 CB        -69.2160  -10.4790  -52.0550 C.3     272 ALA   -0.2700
   4304 HN        -68.1290  -12.6200  -52.5540 H       272 ALA    0.0900
   4305 HA        -70.4510  -11.3910  -53.5650 H       272 ALA    0.0900
   4306 HB1       -68.1370  -10.4460  -51.7890 H       272 ALA    0.0900
   4307 HB2       -69.7630  -11.0220  -51.2550 H       272 ALA    0.5100
   4308 HB3       -69.5950   -9.4370  -52.1250 H       272 ALA   -0.5100
   4309 N         -67.6540  -10.3770  -54.8780 N.am    273 PHE   -0.4700
   4310 CA        -67.0920   -9.5690  -55.9490 C.3     273 PHE    0.3100
   4311 C         -67.4680  -10.1510  -57.2810 C.2     273 PHE    0.0700
   4312 O         -67.5900   -9.4260  -58.2540 O.2     273 PHE    0.0900
   4313 CB        -65.5720   -9.5330  -55.8390 C.3     273 PHE   -0.1800
   4314 CG        -64.9060   -8.7790  -56.9480 C.ar    273 PHE    0.0900
   4315 CD1       -65.1030   -7.4060  -57.0840 C.ar    273 PHE    0.0900
   4316 CD2       -64.0700   -9.4370  -57.8530 C.ar    273 PHE    0.0000
   4317 CE1       -64.4740   -6.6970  -58.1040 C.ar    273 PHE   -0.1150
   4318 CE2       -63.4350   -8.7390  -58.8780 C.ar    273 PHE    0.1150
   4319 CZ        -63.6350   -7.3650  -59.0040 C.ar    273 PHE   -0.1150
   4320 HN        -67.0250  -11.0050  -54.4270 H       273 PHE    0.1150
   4321 HA        -67.4990   -8.5730  -55.8690 H       273 PHE   -0.1150
   4322 HB1       -65.1770  -10.5710  -55.8640 H       273 PHE    0.1150
   4323 HB2       -65.2850   -9.0370  -54.8860 H       273 PHE   -0.1150
   4324 HD1       -65.7490   -6.8860  -56.3910 H       273 PHE    0.1150
   4325 HD2       -63.9130  -10.5020  -57.7570 H       273 PHE   -0.1150
   4326 HE1       -64.6320   -5.6330  -58.2010 H       273 PHE    0.1150
   4327 HE2       -62.7910   -9.2590  -59.5710 H       273 PHE    0.5100
   4328 HZ        -63.1450   -6.8170  -59.7960 H       273 PHE   -0.5100
   4329 N         -67.6310  -11.4680  -57.3340 N.am    274 TYR   -0.4700
   4330 CA        -68.0180  -12.1050  -58.5720 C.3     274 TYR    0.3100
   4331 C         -69.4880  -11.8370  -58.8510 C.2     274 TYR    0.0700
   4332 O         -69.8540  -11.6260  -60.0040 O.2     274 TYR    0.0900
   4333 CB        -67.8010  -13.6070  -58.5130 C.3     274 TYR   -0.1800
   4334 CG        -68.4230  -14.2710  -59.7100 C.ar    274 TYR    0.0900
   4335 CD1       -67.8030  -14.2180  -60.9570 C.ar    274 TYR    0.0900
   4336 CD2       -69.6820  -14.8670  -59.6230 C.ar    274 TYR    0.0000
   4337 CE1       -68.4200  -14.7360  -62.1030 C.ar    274 TYR   -0.1150
   4338 CE2       -70.3140  -15.3890  -60.7640 C.ar    274 TYR    0.1150
   4339 CZ        -69.6780  -15.3170  -62.0070 C.ar    274 TYR   -0.1150
   4340 OH        -70.3200  -15.7900  -63.1470 O.3     274 TYR    0.1150
   4341 HN        -67.4980  -12.0610  -56.5450 H       274 TYR    0.1100
   4342 HA        -67.4250  -11.6740  -59.3660 H       274 TYR   -0.5400
   4343 HB1       -68.2780  -14.0260  -57.6010 H       274 TYR    0.4300
   4344 HB2       -66.7150  -13.8370  -58.5170 H       274 TYR   -0.1150
   4345 HD1       -66.8250  -13.7660  -61.0410 H       274 TYR    0.1150
   4346 HD2       -70.1760  -14.9280  -58.6650 H       274 TYR   -0.1150
   4347 HE1       -67.9190  -14.6840  -63.0590 H       274 TYR    0.1150
   4348 HE2       -71.2900  -15.8460  -60.6810 H       274 TYR    0.5100
   4349 HH        -71.1690  -16.1520  -62.8820 H       274 TYR   -0.5100
   4350 N         -70.3300  -11.8550  -57.8190 N.am    275 ILE   -0.4700
   4351 CA        -71.7560  -11.6020  -58.0010 C.3     275 ILE    0.3100
   4352 C         -72.0430  -10.1550  -58.3740 C.2     275 ILE    0.0700
   4353 O         -73.0450   -9.9060  -59.0380 O.2     275 ILE    0.0900
   4354 CB        -72.5480  -11.9280  -56.7370 C.3     275 ILE   -0.0900
   4355 CG1       -72.7250  -13.4350  -56.6150 C.3     275 ILE    0.0900
   4356 CG2       -73.8960  -11.2340  -56.7660 C.3     275 ILE   -0.2700
   4357 CD        -73.4590  -13.8550  -55.3560 C.3     275 ILE    0.0900
   4358 HN        -70.0290  -12.0390  -56.8870 H       275 ILE    0.0900
   4359 HA        -72.0990  -12.2170  -58.8210 H       275 ILE    0.0900
   4360 HB        -71.9760  -11.5870  -55.8470 H       275 ILE   -0.1800
   4361 HG11      -71.7220  -13.9120  -56.6160 H       275 ILE    0.0900
   4362 HG12      -73.2960  -13.7980  -57.4960 H       275 ILE    0.0900
   4363 HG21      -74.4040  -11.4300  -57.7340 H       275 ILE   -0.2700
   4364 HG22      -73.7590  -10.1380  -56.6530 H       275 ILE    0.0900
   4365 HG23      -74.5370  -11.6180  -55.9440 H       275 ILE    0.0900
   4366 HD1       -74.5540  -13.7210  -55.4900 H       275 ILE    0.0900
   4367 HD2       -73.1280  -13.2300  -54.4990 H       275 ILE    0.5100
   4368 HD3       -73.2560  -14.9250  -55.1380 H       275 ILE   -0.5100
   4369 N         -71.1990   -9.2080  -57.9520 N.am    276 PHE   -0.4700
   4370 CA        -71.4010   -7.7780  -58.2550 C.3     276 PHE    0.3100
   4371 C         -71.1170   -7.5040  -59.7130 C.2     276 PHE    0.0700
   4372 O         -71.9020   -6.8730  -60.4190 O.2     276 PHE    0.0900
   4373 CB        -70.4660   -6.9180  -57.4060 C.3     276 PHE   -0.1800
   4374 CG        -70.8200   -5.4670  -57.4100 C.ar    276 PHE    0.0900
   4375 CD1       -71.9990   -5.0250  -56.8360 C.ar    276 PHE    0.0900
   4376 CD2       -69.9600   -4.5340  -57.9510 C.ar    276 PHE    0.0000
   4377 CE1       -72.3090   -3.6660  -56.7960 C.ar    276 PHE   -0.1150
   4378 CE2       -70.2620   -3.1670  -57.9160 C.ar    276 PHE    0.1150
   4379 CZ        -71.4330   -2.7330  -57.3390 C.ar    276 PHE   -0.1150
   4380 HN        -70.3910   -9.4280  -57.4090 H       276 PHE    0.1150
   4381 HA        -72.4310   -7.5330  -58.0460 H       276 PHE   -0.1150
   4382 HB1       -69.4310   -7.0060  -57.7990 H       276 PHE    0.1150
   4383 HB2       -70.5070   -7.2630  -56.3520 H       276 PHE   -0.1150
   4384 HD1       -72.6880   -5.7420  -56.4150 H       276 PHE    0.1150
   4385 HD2       -69.0390   -4.8620  -58.4080 H       276 PHE   -0.1150
   4386 HE1       -73.2330   -3.3370  -56.3420 H       276 PHE    0.1150
   4387 HE2       -69.5760   -2.4520  -58.3430 H       276 PHE    0.5100
   4388 HZ        -71.6680   -1.6790  -57.3090 H       276 PHE   -0.5100
   4389 N         -69.9700   -7.9900  -60.1620 N.am    277 THR   -0.4700
   4390 CA        -69.5430   -7.8440  -61.5390 C.3     277 THR    0.3100
   4391 C         -70.4360   -8.6870  -62.4730 C.2     277 THR    0.0700
   4392 O         -70.2720   -8.6480  -63.6880 O.2     277 THR    0.0900
   4393 CB        -68.0580   -8.2580  -61.6590 C.3     277 THR    0.1400
   4394 CG2       -67.1990   -7.3550  -60.8030 C.3     277 THR    0.0900
   4395 OG1       -67.8870   -9.5990  -61.1900 O.3     277 THR   -0.6600
   4396 HN        -69.3430   -8.4840  -59.5660 H       277 THR    0.4300
   4397 HA        -69.6740   -6.8130  -61.8290 H       277 THR   -0.2700
   4398 HB        -67.7370   -8.2040  -62.7210 H       277 THR    0.0900
   4399 HG1       -67.6980   -9.5310  -60.2520 H       277 THR    0.0900
   4400 HG21      -67.5080   -7.4300  -59.7380 H       277 THR    0.0900
   4401 HG22      -67.3140   -6.2990  -61.1310 H       277 THR    0.5100
   4402 HG23      -66.1330   -7.6580  -60.8840 H       277 THR   -0.5100
   4403 N         -71.3790   -9.4400  -61.9070 N.am    278 HSP   -0.4700
   4404 CA        -72.2960  -10.2580  -62.6940 C.3     278 HSP    0.3100
   4405 C         -73.6520  -10.3030  -61.9960 C.2     278 HSP    0.0700
   4406 O         -74.1170  -11.3830  -61.5970 O.2     278 HSP    0.0900
   4407 CB        -71.7660  -11.6850  -62.8490 C.3     278 HSP   -0.0500
   4408 CG        -70.4100  -11.7760  -63.4730 C.ar    278 HSP    0.0900
   4409 CD2       -70.0040  -12.3130  -64.6510 C.ar    278 HSP    0.0900
   4410 ND1       -69.2720  -11.3180  -62.8530 N.ar    278 HSP    0.1900
   4411 CE1       -68.2210  -11.5690  -63.6160 C.ar    278 HSP    0.1300
   4412 NE2       -68.6380  -12.1720  -64.7150 N.ar    278 HSP    0.1900
   4413 HN        -71.5010   -9.4790  -60.9180 H       278 HSP   -0.5100
   4414 HA        -72.4070   -9.7950  -63.6630 H       278 HSP    0.4400
   4415 HB1       -72.4760  -12.2580  -63.4820 H       278 HSP   -0.5100
   4416 HB2       -71.7150  -12.1530  -61.8430 H       278 HSP    0.4400
   4417 HD1       -69.2430  -10.8660  -61.9610 H       278 HSP    0.3200
   4418 HD2       -70.5760  -12.7820  -65.4420 H       278 HSP    0.1800
   4419 HE1       -67.2060  -11.3240  -63.3830 H       278 HSP    0.5100
   4420 HE2       -68.0560  -12.4770  -65.4690 H       278 HSP   -0.5100
   4421 N         -74.2900   -9.1420  -61.8570 N.am    279 GLN   -0.4700
   4422 CA        -75.5780   -9.0440  -61.1810 C.3     279 GLN    0.3100
   4423 C         -76.7120   -9.6280  -62.0010 C.2     279 GLN    0.0700
   4424 O         -77.6150   -8.8840  -62.4100 O.2     279 GLN    0.0900
   4425 CB        -75.9000   -7.5830  -60.8850 C.3     279 GLN   -0.1800
   4426 CG        -74.9970   -6.9240  -59.8840 C.3     279 GLN    0.0900
   4427 CD        -75.2050   -5.4410  -59.8780 C.2     279 GLN    0.0900
   4428 NE2       -74.2540   -4.7190  -60.4590 N.am    279 GLN   -0.1800
   4429 OE1       -76.2120   -4.9390  -59.3810 O.2     279 GLN    0.0900
   4430 HN        -73.9140   -8.2870  -62.2090 H       279 GLN    0.0900
   4431 HA        -75.5240   -9.6130  -60.2650 H       279 GLN    0.5500
   4432 HB1       -76.9400   -7.5280  -60.5020 H       279 GLN   -0.5500
   4433 HB2       -75.8350   -7.0150  -61.8370 H       279 GLN   -0.6200
   4434 HG1       -73.9380   -7.1400  -60.1420 H       279 GLN    0.3200
   4435 HG2       -75.2150   -7.3240  -58.8700 H       279 GLN    0.3000
   4436 HE21      -74.3310   -3.7230  -60.4910 H       279 GLN    0.5100
   4437 HE22      -73.4610   -5.1730  -60.8680 H       279 GLN   -0.5100
   4438 N         -76.7000  -10.9420  -62.2250 N.am    280 GLY   -0.4700
   4439 CA        -77.7580  -11.5470  -63.0120 C.3     280 GLY    0.3100
   4440 C         -77.3880  -12.9280  -63.4810 C.2     280 GLY   -0.0200
   4441 O         -78.2760  -13.7080  -63.8270 O.2     280 GLY    0.0900
   4442 HN        -75.9880  -11.5480  -61.8760 H       280 GLY    0.0900
   4443 HA1       -77.9430  -10.9170  -63.8680 H       280 GLY    0.5100
   4444 HA2       -78.6420  -11.6070  -62.3940 H       280 GLY   -0.5100
   4445 N         -76.0790  -13.2160  -63.4910 N.am    281 SER   -0.4700
   4446 CA        -75.5260  -14.5050  -63.9060 C.3     281 SER    0.3100
   4447 C         -76.3400  -15.6180  -63.3370 C.2     281 SER    0.0700
   4448 O         -77.2690  -15.3790  -62.5580 O.2     281 SER    0.0900
   4449 CB        -74.0750  -14.6670  -63.4210 C.3     281 SER    0.0500
   4450 OG        -73.6570  -16.0360  -63.3890 O.3     281 SER    0.0900
   4451 HN        -75.4040  -12.5410  -63.2070 H       281 SER    0.0900
   4452 HA        -75.5660  -14.5530  -64.9830 H       281 SER   -0.6600
   4453 HB1       -73.9860  -14.2520  -62.3950 H       281 SER    0.4300
   4454 HB2       -73.3980  -14.1130  -64.1050 H       281 SER    0.5100
   4455 HG1       -74.2540  -16.4810  -62.7820 H       281 SER   -0.5100
   4456 N         -75.9760  -16.8430  -63.7010 N.am    282 ASP   -0.4700
   4457 CA        -76.6840  -18.0100  -63.2210 C.3     282 ASP    0.3100
   4458 C         -75.9730  -18.6220  -62.0480 C.2     282 ASP    0.0700
   4459 O         -75.2630  -19.6050  -62.1930 O.2     282 ASP    0.0900
   4460 CB        -76.8100  -19.0400  -64.3320 C.3     282 ASP   -0.2800
   4461 CG        -77.8820  -20.0540  -64.0370 C.2     282 ASP    0.0900
   4462 OD1       -78.5060  -19.9360  -62.9480 O.co2   282 ASP    0.0900
   4463 OD2       -78.0940  -20.9550  -64.8900 O.co2   282 ASP    0.6200
   4464 HN        -75.2070  -17.0120  -64.3120 H       282 ASP   -0.7600
   4465 HA        -77.6620  -17.6960  -62.8860 H       282 ASP   -0.7600
   4466 HB1       -75.8410  -19.5690  -64.4500 H       282 ASP    0.5100
   4467 HB2       -77.0610  -18.5230  -65.2820 H       282 ASP   -0.5100
   4468 N         -76.1680  -18.0450  -60.8780 N.am    283 PHE   -0.4700
   4469 CA        -75.5410  -18.5380  -59.6830 C.3     283 PHE    0.3100
   4470 C         -76.6210  -19.0740  -58.7970 C.2     283 PHE    0.0700
   4471 O         -77.7440  -18.5900  -58.8750 O.2     283 PHE    0.0900
   4472 CB        -74.7780  -17.4000  -59.0080 C.3     283 PHE   -0.1800
   4473 CG        -75.6040  -16.1520  -58.7830 C.ar    283 PHE    0.0900
   4474 CD1       -76.2370  -15.5080  -59.8450 C.ar    283 PHE    0.0900
   4475 CD2       -75.7480  -15.6190  -57.5070 C.ar    283 PHE    0.0000
   4476 CE1       -77.0030  -14.3570  -59.6360 C.ar    283 PHE   -0.1150
   4477 CE2       -76.5080  -14.4740  -57.2920 C.ar    283 PHE    0.1150
   4478 CZ        -77.1330  -13.8430  -58.3560 C.ar    283 PHE   -0.1150
   4479 HN        -76.7570  -17.2480  -60.7700 H       283 PHE    0.1150
   4480 HA        -74.8680  -19.3390  -59.9550 H       283 PHE   -0.1150
   4481 HB1       -73.9150  -17.1110  -59.6450 H       283 PHE    0.1150
   4482 HB2       -74.4210  -17.7400  -58.0120 H       283 PHE   -0.1150
   4483 HD1       -76.1350  -15.9050  -60.8440 H       283 PHE    0.1150
   4484 HD2       -75.2650  -16.1000  -56.6700 H       283 PHE   -0.1150
   4485 HE1       -77.4900  -13.8710  -60.4690 H       283 PHE    0.1150
   4486 HE2       -76.6100  -14.0750  -56.2940 H       283 PHE    0.5100
   4487 HZ        -77.7210  -12.9530  -58.1870 H       283 PHE   -0.5100
   4488 N         -76.2990  -20.0730  -57.9710 N.am    284 GLY   -0.4700
   4489 CA        -77.2850  -20.6720  -57.0780 C.3     284 GLY    0.3100
   4490 C         -77.1370  -20.3240  -55.6040 C.2     284 GLY   -0.0200
   4491 O         -76.1270  -19.7560  -55.2120 O.2     284 GLY    0.0900
   4492 HN        -75.3770  -20.4510  -57.9280 H       284 GLY    0.0900
   4493 HA1       -77.2010  -21.7430  -57.1830 H       284 GLY    0.5100
   4494 HA2       -78.2580  -20.3400  -57.4090 H       284 GLY   -0.5100
   4495 N         -78.1280  -20.6600  -54.7530 N.am    285 PRO   -0.2900
   4496 CA        -78.0630  -20.3540  -53.3250 C.3     285 PRO    0.0000
   4497 C         -76.8780  -20.9580  -52.6070 C.2     285 PRO    0.0900
   4498 O         -76.3030  -20.2910  -51.7210 O.2     285 PRO    0.0900
   4499 CB        -79.4010  -20.8750  -52.7940 C.3     285 PRO    0.0200
   4500 CG        -79.6860  -21.9990  -53.6780 C.3     285 PRO    0.0900
   4501 CD        -79.3490  -21.4260  -55.0400 C.3     285 PRO   -0.1800
   4502 HA        -77.8980  -19.3000  -53.1720 H       285 PRO    0.0900
   4503 HB1       -80.1920  -20.0980  -52.8630 H       285 PRO    0.0900
   4504 HB2       -79.3140  -21.2060  -51.7370 H       285 PRO   -0.1800
   4505 HG1       -79.0480  -22.8760  -53.4370 H       285 PRO    0.0900
   4506 HG2       -80.7520  -22.3030  -53.6170 H       285 PRO    0.0900
   4507 HD1       -79.1390  -22.2220  -55.7840 H       285 PRO    0.5100
   4508 HD2       -80.1480  -20.7560  -55.4160 H       285 PRO   -0.5100
   4509 N         -76.4890  -22.1880  -52.9630 N.am    286 ILE   -0.4700
   4510 CA        -75.3510  -22.8290  -52.2980 C.3     286 ILE    0.3100
   4511 C         -74.0760  -22.0520  -52.5590 C.2     286 ILE    0.0700
   4512 O         -73.1300  -22.1040  -51.7730 O.2     286 ILE    0.0900
   4513 CB        -75.1590  -24.2640  -52.7780 C.3     286 ILE   -0.0900
   4514 CG1       -76.3530  -25.1270  -52.3370 C.3     286 ILE    0.0900
   4515 CG2       -73.8370  -24.8010  -52.2500 C.3     286 ILE   -0.2700
   4516 CD        -76.5240  -25.2940  -50.8400 C.3     286 ILE    0.0900
   4517 HN        -76.9440  -22.7110  -53.6800 H       286 ILE    0.0900
   4518 HA        -75.5380  -22.8150  -51.2350 H       286 ILE    0.0900
   4519 HB        -75.1560  -24.2900  -53.8880 H       286 ILE   -0.1800
   4520 HG11      -76.2310  -26.1360  -52.7840 H       286 ILE    0.0900
   4521 HG12      -77.2790  -24.6640  -52.7400 H       286 ILE    0.0900
   4522 HG21      -73.6770  -24.4640  -51.2040 H       286 ILE   -0.2700
   4523 HG22      -73.0000  -24.4260  -52.8760 H       286 ILE    0.0900
   4524 HG23      -73.8470  -25.9120  -52.2660 H       286 ILE    0.0900
   4525 HD1       -76.1400  -24.3970  -50.3080 H       286 ILE    0.0900
   4526 HD2       -75.9560  -26.1830  -50.4910 H       286 ILE    0.5100
   4527 HD3       -77.6010  -25.4180  -50.5930 H       286 ILE   -0.5100
   4528 N         -74.0700  -21.3270  -53.6750 N.am    287 PHE   -0.4700
   4529 CA        -72.9460  -20.5030  -54.0830 C.3     287 PHE    0.3100
   4530 C         -72.4990  -19.5410  -52.9600 C.2     287 PHE    0.0700
   4531 O         -71.3390  -19.6120  -52.5490 O.2     287 PHE    0.0900
   4532 CB        -73.3260  -19.7250  -55.3590 C.3     287 PHE   -0.1800
   4533 CG        -72.2290  -18.8340  -55.8930 C.ar    287 PHE    0.0900
   4534 CD1       -70.8820  -19.1550  -55.7020 C.ar    287 PHE    0.0900
   4535 CD2       -72.5370  -17.6910  -56.6280 C.ar    287 PHE    0.0000
   4536 CE1       -69.8520  -18.3550  -56.2330 C.ar    287 PHE   -0.1150
   4537 CE2       -71.5090  -16.8820  -57.1660 C.ar    287 PHE    0.1150
   4538 CZ        -70.1670  -17.2250  -56.9640 C.ar    287 PHE   -0.1150
   4539 HN        -74.8520  -21.3190  -54.2930 H       287 PHE    0.1150
   4540 HA        -72.0980  -21.1460  -54.2660 H       287 PHE   -0.1150
   4541 HB1       -74.1990  -19.0740  -55.1430 H       287 PHE    0.1150
   4542 HB2       -73.5790  -20.4490  -56.1630 H       287 PHE   -0.1150
   4543 HD1       -70.6240  -20.0360  -55.1330 H       287 PHE    0.1150
   4544 HD2       -73.5690  -17.4200  -56.7880 H       287 PHE   -0.1150
   4545 HE1       -68.8190  -18.6240  -56.0710 H       287 PHE    0.1150
   4546 HE2       -71.7610  -15.9990  -57.7340 H       287 PHE    0.5100
   4547 HZ        -69.3810  -16.6100  -57.3760 H       287 PHE   -0.5100
   4548 N         -73.3900  -18.6820  -52.4480 N.am    288 MET   -0.4700
   4549 CA        -73.0030  -17.7120  -51.4170 C.3     288 MET    0.3100
   4550 C         -73.2120  -18.1800  -49.9840 C.2     288 MET    0.0700
   4551 O         -72.7670  -17.4900  -49.0620 O.2     288 MET    0.0900
   4552 CB        -73.7620  -16.3930  -51.6040 C.3     288 MET   -0.1800
   4553 CG        -73.4680  -15.3510  -50.5190 C.3     288 MET    0.0900
   4554 SD        -71.7410  -14.7720  -50.5010 S.3     288 MET    0.0900
   4555 CE        -71.9710  -13.0400  -51.0290 C.3     288 MET   -0.1400
   4556 HN        -74.3430  -18.6620  -52.7390 H       288 MET    0.0900
   4557 HA        -71.9380  -17.5460  -51.4950 H       288 MET    0.0900
   4558 HB1       -74.8510  -16.6090  -51.5980 H       288 MET   -0.0900
   4559 HB2       -73.4850  -15.9630  -52.5900 H       288 MET   -0.2200
   4560 HG1       -73.7100  -15.8010  -49.5340 H       288 MET    0.0900
   4561 HG2       -74.1400  -14.4830  -50.6820 H       288 MET    0.0900
   4562 HE1       -72.3040  -12.4010  -50.1840 H       288 MET    0.0900
   4563 HE2       -72.7410  -12.9810  -51.8270 H       288 MET    0.5100
   4564 HE3       -71.0150  -12.6270  -51.4160 H       288 MET   -0.5100
   4565 N         -73.8630  -19.3200  -49.7660 N.am    289 THR   -0.4700
   4566 CA        -74.0910  -19.7740  -48.3950 C.3     289 THR    0.3100
   4567 C         -72.7860  -20.2590  -47.7430 C.2     289 THR    0.0700
   4568 O         -72.4120  -19.8220  -46.6620 O.2     289 THR    0.0900
   4569 CB        -75.1470  -20.9200  -48.3510 C.3     289 THR    0.1400
   4570 CG2       -75.5890  -21.1850  -46.9160 C.3     289 THR    0.0900
   4571 OG1       -76.3030  -20.5430  -49.1060 O.3     289 THR   -0.6600
   4572 HN        -74.2120  -19.8970  -50.5000 H       289 THR    0.4300
   4573 HA        -74.4330  -18.9290  -47.8180 H       289 THR   -0.2700
   4574 HB        -74.7170  -21.8460  -48.7890 H       289 THR    0.0900
   4575 HG1       -76.0310  -20.5480  -50.0270 H       289 THR    0.0900
   4576 HG21      -75.3580  -20.3070  -46.2770 H       289 THR    0.0900
   4577 HG22      -75.0510  -22.0690  -46.5120 H       289 THR    0.5100
   4578 HG23      -76.6840  -21.3690  -46.8860 H       289 THR   -0.5100
   4579 N         -72.0930  -21.1560  -48.4280 N.am    290 ILE   -0.4700
   4580 CA        -70.8660  -21.7490  -47.9350 C.3     290 ILE    0.3100
   4581 C         -69.8150  -20.7270  -47.6010 C.2     290 ILE    0.0700
   4582 O         -69.3640  -20.6900  -46.4790 O.2     290 ILE    0.0900
   4583 CB        -70.3060  -22.7250  -48.9660 C.3     290 ILE   -0.0900
   4584 CG1       -71.4540  -23.4800  -49.6610 C.3     290 ILE    0.0900
   4585 CG2       -69.3670  -23.6850  -48.2880 C.3     290 ILE   -0.2700
   4586 CD        -72.4420  -24.1340  -48.7100 C.3     290 ILE    0.0900
   4587 HN        -72.3900  -21.4670  -49.3260 H       290 ILE    0.0900
   4588 HA        -71.0860  -22.2620  -47.0100 H       290 ILE    0.0900
   4589 HB        -69.7610  -22.1640  -49.7540 H       290 ILE   -0.1800
   4590 HG11      -71.0120  -24.2710  -50.3050 H       290 ILE    0.0900
   4591 HG12      -72.0070  -22.7630  -50.3020 H       290 ILE    0.0900
   4592 HG21      -69.9060  -24.2560  -47.5010 H       290 ILE   -0.2700
   4593 HG22      -68.5340  -23.1260  -47.8120 H       290 ILE    0.0900
   4594 HG23      -68.9610  -24.4040  -49.0310 H       290 ILE    0.0900
   4595 HD1       -73.0430  -23.3580  -48.1900 H       290 ILE    0.0900
   4596 HD2       -71.8960  -24.7280  -47.9470 H       290 ILE    0.5100
   4597 HD3       -73.1320  -24.7960  -49.2760 H       290 ILE   -0.5100
   4598 N         -69.3910  -19.8960  -48.5580 N.am    291 PRO   -0.2900
   4599 CA        -68.3730  -18.9130  -48.2060 C.3     291 PRO    0.0000
   4600 C         -68.8430  -17.9720  -47.1350 C.2     291 PRO    0.0900
   4601 O         -68.0400  -17.4860  -46.3690 O.2     291 PRO    0.0900
   4602 CB        -68.1110  -18.2030  -49.5260 C.3     291 PRO    0.0200
   4603 CG        -69.4120  -18.2880  -50.2110 C.3     291 PRO    0.0900
   4604 CD        -69.8130  -19.7140  -49.9520 C.3     291 PRO   -0.1800
   4605 HA        -67.5120  -19.3980  -47.7750 H       291 PRO    0.0900
   4606 HB1       -67.3170  -18.7170  -50.1080 H       291 PRO    0.0900
   4607 HB2       -67.8120  -17.1470  -49.3630 H       291 PRO   -0.1800
   4608 HG1       -70.1450  -17.5760  -49.7780 H       291 PRO    0.0900
   4609 HG2       -69.3120  -18.0850  -51.2980 H       291 PRO    0.0900
   4610 HD1       -70.9090  -19.8600  -50.0470 H       291 PRO    0.5100
   4611 HD2       -69.2760  -20.4230  -50.6160 H       291 PRO   -0.5100
   4612 N         -70.1470  -17.7230  -47.0670 N.am    292 ALA   -0.4700
   4613 CA        -70.6840  -16.8080  -46.0710 C.3     292 ALA    0.3100
   4614 C         -70.7070  -17.4260  -44.6880 C.2     292 ALA    0.0700
   4615 O         -70.0910  -16.8720  -43.7940 O.2     292 ALA    0.0900
   4616 CB        -72.0900  -16.3460  -46.4710 C.3     292 ALA   -0.2700
   4617 HN        -70.8050  -18.1450  -47.6850 H       292 ALA    0.0900
   4618 HA        -70.0180  -15.9620  -45.9990 H       292 ALA    0.0900
   4619 HB1       -72.7700  -17.2200  -46.5530 H       292 ALA    0.0900
   4620 HB2       -72.0540  -15.8310  -47.4540 H       292 ALA    0.5100
   4621 HB3       -72.4950  -15.6540  -45.7000 H       292 ALA   -0.5100
   4622 N         -71.3950  -18.5530  -44.4970 N.am    293 PHE   -0.4700
   4623 CA        -71.4630  -19.1840  -43.1850 C.3     293 PHE    0.3100
   4624 C         -70.1190  -19.5790  -42.6710 C.2     293 PHE    0.0700
   4625 O         -69.9390  -19.6550  -41.4630 O.2     293 PHE    0.0900
   4626 CB        -72.3430  -20.4120  -43.2060 C.3     293 PHE   -0.1800
   4627 CG        -73.7480  -20.1240  -42.8420 C.ar    293 PHE    0.0900
   4628 CD1       -74.6040  -19.5130  -43.7580 C.ar    293 PHE    0.0900
   4629 CD2       -74.2250  -20.4140  -41.5590 C.ar    293 PHE    0.0000
   4630 CE1       -75.9370  -19.1900  -43.3970 C.ar    293 PHE   -0.1150
   4631 CE2       -75.5540  -20.0970  -41.1800 C.ar    293 PHE    0.1150
   4632 CZ        -76.4100  -19.4820  -42.1000 C.ar    293 PHE   -0.1150
   4633 HN        -71.8890  -19.0080  -45.2330 H       293 PHE    0.1150
   4634 HA        -71.8560  -18.4570  -42.4880 H       293 PHE   -0.1150
   4635 HB1       -71.9560  -21.1560  -42.4770 H       293 PHE    0.1150
   4636 HB2       -72.3460  -20.8460  -44.2290 H       293 PHE   -0.1150
   4637 HD1       -74.2500  -19.2850  -44.7520 H       293 PHE    0.1150
   4638 HD2       -73.5690  -20.8880  -40.8430 H       293 PHE   -0.1150
   4639 HE1       -76.5900  -18.7190  -44.1150 H       293 PHE    0.1150
   4640 HE2       -75.9030  -20.3280  -40.1850 H       293 PHE    0.5100
   4641 HZ        -77.4240  -19.2350  -41.8210 H       293 PHE   -0.5100
   4642 N         -69.1770  -19.8490  -43.5630 N.am    294 PHE   -0.4700
   4643 CA        -67.8440  -20.2250  -43.1320 C.3     294 PHE    0.3100
   4644 C         -67.1930  -19.0430  -42.4450 C.2     294 PHE    0.0700
   4645 O         -66.5210  -19.2120  -41.4270 O.2     294 PHE    0.0900
   4646 CB        -66.9910  -20.6460  -44.3280 C.3     294 PHE   -0.1800
   4647 CG        -65.5480  -20.8430  -43.9920 C.ar    294 PHE    0.0900
   4648 CD1       -65.1480  -21.8920  -43.1630 C.ar    294 PHE    0.0900
   4649 CD2       -64.5780  -19.9740  -44.4880 C.ar    294 PHE    0.0000
   4650 CE1       -63.7930  -22.0890  -42.8260 C.ar    294 PHE   -0.1150
   4651 CE2       -63.2190  -20.1570  -44.1610 C.ar    294 PHE    0.1150
   4652 CZ        -62.8270  -21.2240  -43.3220 C.ar    294 PHE   -0.1150
   4653 HN        -69.3350  -19.8070  -44.5470 H       294 PHE    0.1150
   4654 HA        -67.9370  -21.0410  -42.4310 H       294 PHE   -0.1150
   4655 HB1       -67.0440  -19.8600  -45.1110 H       294 PHE    0.1150
   4656 HB2       -67.3710  -21.6100  -44.7280 H       294 PHE   -0.1150
   4657 HD1       -65.8940  -22.5690  -42.7720 H       294 PHE    0.1150
   4658 HD2       -64.8690  -19.1540  -45.1290 H       294 PHE   -0.1150
   4659 HE1       -63.5080  -22.9090  -42.1840 H       294 PHE    0.1150
   4660 HE2       -62.4750  -19.4790  -44.5510 H       294 PHE    0.5100
   4661 HZ        -61.7850  -21.3650  -43.0700 H       294 PHE   -0.5100
   4662 N         -67.4010  -17.8460  -42.9970 N.am    295 ALA   -0.4700
   4663 CA        -66.8180  -16.6140  -42.4560 C.3     295 ALA    0.3100
   4664 C         -67.2830  -16.3570  -41.0330 C.2     295 ALA    0.0700
   4665 O         -66.6610  -15.5680  -40.3250 O.2     295 ALA    0.0900
   4666 CB        -67.1840  -15.4270  -43.3440 C.3     295 ALA   -0.2700
   4667 HN        -67.9670  -17.7350  -43.8090 H       295 ALA    0.0900
   4668 HA        -65.7460  -16.7390  -42.4140 H       295 ALA    0.0900
   4669 HB1       -68.2670  -15.1990  -43.2490 H       295 ALA    0.0900
   4670 HB2       -66.9640  -15.6670  -44.4060 H       295 ALA    0.5100
   4671 HB3       -66.6050  -14.5310  -43.0350 H       295 ALA   -0.5100
   4672 N         -68.3480  -17.0290  -40.6050 N.am    296 LYS   -0.4700
   4673 CA        -68.8680  -16.8200  -39.2670 C.3     296 LYS    0.3100
   4674 C         -67.9920  -17.4430  -38.2200 C.2     296 LYS    0.0700
   4675 O         -68.2690  -17.2710  -37.0500 O.2     296 LYS    0.0900
   4676 CB        -70.2460  -17.3680  -39.1460 C.3     296 LYS   -0.1800
   4677 CG        -71.1250  -16.6990  -40.1650 C.3     296 LYS    0.0900
   4678 CD        -72.5450  -17.1680  -39.9560 C.3     296 LYS    0.0900
   4679 CE        -73.6690  -16.2030  -40.2680 C.3     296 LYS   -0.1800
   4680 NZ        -73.3700  -14.8690  -40.7540 N.4     296 LYS    0.0900
   4681 HN        -68.8290  -17.6930  -41.1720 H       296 LYS    0.0900
   4682 HA        -68.8680  -15.7590  -39.0710 H       296 LYS   -0.1800
   4683 HB1       -70.6390  -17.1760  -38.1250 H       296 LYS    0.0900
   4684 HB2       -70.2320  -18.4650  -39.3240 H       296 LYS    0.0900
   4685 HG1       -70.7860  -16.9650  -41.1890 H       296 LYS    0.2100
   4686 HG2       -71.0700  -15.5960  -40.0440 H       296 LYS    0.0500
   4687 HD1       -72.6440  -17.4580  -38.8910 H       296 LYS    0.0500
   4688 HD2       -72.6940  -18.0650  -40.5920 H       296 LYS   -0.3000
   4689 HE1       -74.2530  -16.0560  -39.3360 H       296 LYS    0.3300
   4690 HE2       -74.3040  -16.6690  -41.0500 H       296 LYS    0.3300
   4691 HZ1       -72.9960  -14.9290  -41.7230 H       296 LYS    0.3300
   4692 HZ2       -72.6610  -14.4260  -40.1360 H       296 LYS    0.5100
   4693 HZ3       -74.2380  -14.2970  -40.7530 H       296 LYS   -0.5100
   4694 N         -66.9610  -18.1930  -38.5960 N.am    297 THR   -0.4700
   4695 CA        -66.0890  -18.7570  -37.5720 C.3     297 THR    0.3100
   4696 C         -65.2790  -17.6090  -37.0210 C.2     297 THR    0.0700
   4697 O         -64.6420  -17.7080  -35.9760 O.2     297 THR    0.0900
   4698 CB        -65.1420  -19.8730  -38.1320 C.3     297 THR    0.1400
   4699 CG2       -65.9610  -21.1020  -38.5120 C.3     297 THR    0.0900
   4700 OG1       -64.4120  -19.4080  -39.2790 O.3     297 THR   -0.6600
   4701 HN        -66.7460  -18.3940  -39.5480 H       297 THR    0.4300
   4702 HA        -66.7200  -19.1670  -36.7990 H       297 THR   -0.2700
   4703 HB        -64.4140  -20.1710  -37.3470 H       297 THR    0.0900
   4704 HG1       -65.0170  -19.4720  -40.0220 H       297 THR    0.0900
   4705 HG21      -66.7080  -20.8370  -39.2910 H       297 THR    0.0900
   4706 HG22      -66.4990  -21.4880  -37.6210 H       297 THR    0.5100
   4707 HG23      -65.2920  -21.8920  -38.9160 H       297 THR   -0.5100
   4708 N         -65.3410  -16.4950  -37.7410 N.am    298 SER   -0.4700
   4709 CA        -64.6380  -15.2950  -37.3820 C.3     298 SER    0.3100
   4710 C         -64.8470  -14.9950  -35.9290 C.2     298 SER    0.0700
   4711 O         -63.9540  -14.4780  -35.2510 O.2     298 SER    0.0900
   4712 CB        -65.1540  -14.1410  -38.2270 C.3     298 SER    0.0500
   4713 OG        -66.5100  -13.8840  -37.9090 O.3     298 SER    0.0900
   4714 HN        -65.8870  -16.4420  -38.5730 H       298 SER    0.0900
   4715 HA        -63.5840  -15.4520  -37.5560 H       298 SER   -0.6600
   4716 HB1       -65.0790  -14.4000  -39.3050 H       298 SER    0.4300
   4717 HB2       -64.5560  -13.2280  -38.0240 H       298 SER    0.5100
   4718 HG1       -66.5090  -13.5100  -37.0250 H       298 SER   -0.5100
   4719 N         -66.0300  -15.3380  -35.4430 N.am    299 ALA   -0.4700
   4720 CA        -66.3840  -15.0760  -34.0670 C.3     299 ALA    0.3100
   4721 C         -65.7160  -16.0360  -33.1060 C.2     299 ALA    0.0700
   4722 O         -66.1060  -16.0710  -31.9400 O.2     299 ALA    0.0900
   4723 CB        -67.9020  -15.1490  -33.9040 C.3     299 ALA   -0.2700
   4724 HN        -66.7240  -15.7880  -35.9990 H       299 ALA    0.0900
   4725 HA        -66.0210  -14.0940  -33.8040 H       299 ALA    0.0900
   4726 HB1       -68.2690  -16.1590  -34.1870 H       299 ALA    0.0900
   4727 HB2       -68.3890  -14.3980  -34.5610 H       299 ALA    0.5100
   4728 HB3       -68.1770  -14.9550  -32.8450 H       299 ALA   -0.5100
   4729 N         -64.7180  -16.8080  -33.5310 N.am    300 VAL   -0.4700
   4730 CA        -64.1240  -17.7320  -32.5740 C.3     300 VAL    0.3100
   4731 C         -62.6400  -17.9600  -32.8080 C.2     300 VAL    0.0700
   4732 O         -61.8940  -18.1300  -31.8610 O.2     300 VAL    0.0900
   4733 CB        -64.8690  -19.0960  -32.6020 C.3     300 VAL   -0.0900
   4734 CG1       -64.2910  -20.0260  -31.5680 C.3     300 VAL    0.0900
   4735 CG2       -66.3670  -18.9040  -32.3440 C.3     300 VAL   -0.2700
   4736 HN        -64.3540  -16.7920  -34.4580 H       300 VAL    0.0900
   4737 HA        -64.1920  -17.2880  -31.5920 H       300 VAL    0.0900
   4738 HB        -64.7650  -19.5530  -33.6100 H       300 VAL    0.0900
   4739 HG11      -64.2300  -19.5130  -30.5850 H       300 VAL   -0.2700
   4740 HG12      -63.2680  -20.3390  -31.8690 H       300 VAL    0.0900
   4741 HG13      -64.9390  -20.9230  -31.4610 H       300 VAL    0.0900
   4742 HG21      -66.8420  -18.4000  -33.2130 H       300 VAL    0.0900
   4743 HG22      -66.5160  -18.2720  -31.4420 H       300 VAL    0.5100
   4744 HG23      -66.8550  -19.8910  -32.1950 H       300 VAL   -0.5100
   4745 N         -62.1820  -17.9350  -34.0430 N.am    301 TYR   -0.4700
   4746 CA        -60.7770  -18.2070  -34.2680 C.3     301 TYR    0.3100
   4747 C         -59.8540  -17.1690  -33.6710 C.2     301 TYR    0.0700
   4748 O         -58.6550  -17.2860  -33.8680 O.2     301 TYR    0.0900
   4749 CB        -60.5010  -18.3150  -35.7590 C.3     301 TYR   -0.1800
   4750 CG        -60.6820  -17.0100  -36.4750 C.ar    301 TYR    0.0900
   4751 CD1       -59.7380  -15.9940  -36.3540 C.ar    301 TYR    0.0900
   4752 CD2       -61.7840  -16.8000  -37.2890 C.ar    301 TYR    0.0000
   4753 CE1       -59.8900  -14.8130  -37.0280 C.ar    301 TYR   -0.1150
   4754 CE2       -61.9170  -15.6270  -37.9740 C.ar    301 TYR    0.1150
   4755 CZ        -60.9930  -14.6370  -37.8400 C.ar    301 TYR   -0.1150
   4756 OH        -61.1520  -13.4770  -38.5580 O.3     301 TYR    0.1150
   4757 HN        -62.7480  -17.7380  -34.8390 H       301 TYR    0.1100
   4758 HA        -60.5290  -19.1330  -33.7700 H       301 TYR   -0.5400
   4759 HB1       -61.2030  -19.0470  -36.2140 H       301 TYR    0.4300
   4760 HB2       -59.4520  -18.6430  -35.9200 H       301 TYR   -0.1150
   4761 HD1       -58.8750  -16.1400  -35.7210 H       301 TYR    0.1150
   4762 HD2       -62.5390  -17.5660  -37.3810 H       301 TYR   -0.1150
   4763 HE1       -59.1560  -14.0270  -36.9270 H       301 TYR    0.1150
   4764 HE2       -62.7630  -15.4840  -38.6300 H       301 TYR    0.5100
   4765 HH        -60.3350  -12.9770  -38.4990 H       301 TYR   -0.5100
   4766 N         -60.3540  -16.1540  -32.9780 N.am    302 ASN   -0.4700
   4767 CA        -59.4290  -15.1760  -32.4210 C.3     302 ASN    0.3100
   4768 C         -59.0160  -15.5510  -31.0370 C.2     302 ASN    0.0700
   4769 O         -57.8200  -15.6270  -30.7620 O.2     302 ASN    0.0900
   4770 CB        -60.0350  -13.7830  -32.4230 C.3     302 ASN   -0.1800
   4771 CG        -59.9490  -13.1510  -33.7740 C.2     302 ASN    0.0900
   4772 ND2       -60.8480  -12.3840  -34.1700 N.am    302 ASN    0.0900
   4773 OD1       -58.8930  -13.4470  -34.4960 O.2     302 ASN    0.5500
   4774 HN        -61.3280  -16.0190  -32.8150 H       302 ASN   -0.5500
   4775 HA        -58.5290  -15.1910  -33.0190 H       302 ASN   -0.6200
   4776 HB1       -59.4910  -13.1450  -31.6940 H       302 ASN    0.3200
   4777 HB2       -61.1030  -13.8480  -32.1260 H       302 ASN    0.3000
   4778 HD21      -61.6330  -12.1890  -33.5830 H       302 ASN    0.5100
   4779 HD22      -60.7840  -11.9650  -35.0760 H       302 ASN   -0.5100
   4780 N         -59.9770  -15.7790  -30.1270 N.am    303 PRO   -0.2900
   4781 CA        -59.5440  -16.1530  -28.7850 C.3     303 PRO    0.0000
   4782 C         -58.6600  -17.3870  -28.8290 C.2     303 PRO    0.0900
   4783 O         -57.6570  -17.4460  -28.1430 O.2     303 PRO    0.0900
   4784 CB        -60.8660  -16.3810  -28.0620 C.3     303 PRO    0.0200
   4785 CG        -61.7510  -15.3480  -28.6730 C.3     303 PRO    0.0900
   4786 CD        -61.4310  -15.5230  -30.1490 C.3     303 PRO   -0.1800
   4787 HA        -58.9210  -15.3840  -28.3580 H       303 PRO    0.0900
   4788 HB1       -60.7600  -16.2250  -26.9670 H       303 PRO    0.0900
   4789 HB2       -61.2560  -17.4050  -28.2440 H       303 PRO   -0.1800
   4790 HG1       -62.8210  -15.5460  -28.4600 H       303 PRO    0.0900
   4791 HG2       -61.4950  -14.3280  -28.3180 H       303 PRO    0.0900
   4792 HD1       -61.9680  -16.3900  -30.5880 H       303 PRO    0.5100
   4793 HD2       -61.6530  -14.6050  -30.7320 H       303 PRO   -0.5100
   4794 N         -59.0020  -18.3620  -29.6650 N.am    304 VAL   -0.4700
   4795 CA        -58.2020  -19.5760  -29.7720 C.3     304 VAL    0.3100
   4796 C         -56.7720  -19.2200  -30.0540 C.2     304 VAL    0.0700
   4797 O         -55.8710  -19.7460  -29.4330 O.2     304 VAL    0.0900
   4798 CB        -58.6800  -20.4740  -30.9130 C.3     304 VAL   -0.0900
   4799 CG1       -57.8700  -21.7560  -30.9230 C.3     304 VAL    0.0900
   4800 CG2       -60.1600  -20.7660  -30.7550 C.3     304 VAL   -0.2700
   4801 HN        -59.8090  -18.3080  -30.2480 H       304 VAL    0.0900
   4802 HA        -58.2750  -20.1030  -28.8310 H       304 VAL    0.0900
   4803 HB        -58.5540  -19.9450  -31.8820 H       304 VAL    0.0900
   4804 HG11      -57.8480  -22.2030  -29.9060 H       304 VAL   -0.2700
   4805 HG12      -56.8260  -21.5420  -31.2390 H       304 VAL    0.0900
   4806 HG13      -58.3290  -22.4890  -31.6210 H       304 VAL    0.0900
   4807 HG21      -60.7410  -19.8190  -30.7740 H       304 VAL    0.0900
   4808 HG22      -60.3440  -21.2760  -29.7860 H       304 VAL    0.5100
   4809 HG23      -60.5090  -21.4130  -31.5890 H       304 VAL   -0.5100
   4810 N         -56.5690  -18.3240  -31.0080 N.am    305 ILE   -0.4700
   4811 CA        -55.2400  -17.8960  -31.3690 C.3     305 ILE    0.3100
   4812 C         -54.5580  -17.4060  -30.1410 C.2     305 ILE    0.0700
   4813 O         -53.6790  -18.0500  -29.6130 O.2     305 ILE    0.0900
   4814 CB        -55.3010  -16.7680  -32.4040 C.3     305 ILE   -0.0900
   4815 CG1       -55.7640  -17.3310  -33.7460 C.3     305 ILE    0.0900
   4816 CG2       -53.9480  -16.1230  -32.5470 C.3     305 ILE   -0.2700
   4817 CD        -55.9420  -16.3100  -34.8410 C.3     305 ILE    0.0900
   4818 HN        -57.3200  -17.9080  -31.5150 H       305 ILE    0.0900
   4819 HA        -54.7120  -18.7480  -31.7730 H       305 ILE    0.0900
   4820 HB        -56.0420  -16.0060  -32.0780 H       305 ILE   -0.1800
   4821 HG11      -56.7370  -17.8430  -33.5900 H       305 ILE    0.0900
   4822 HG12      -55.0140  -18.0760  -34.0870 H       305 ILE    0.0900
   4823 HG21      -53.1810  -16.7230  -32.0110 H       305 ILE   -0.2700
   4824 HG22      -53.9680  -15.1010  -32.1110 H       305 ILE    0.0900
   4825 HG23      -53.6670  -16.0670  -33.6200 H       305 ILE    0.0900
   4826 HD1       -54.9530  -15.9190  -35.1630 H       305 ILE    0.0900
   4827 HD2       -56.5560  -15.4610  -34.4700 H       305 ILE    0.5100
   4828 HD3       -56.4410  -16.7770  -35.7170 H       305 ILE   -0.5100
   4829 N         -55.0030  -16.2520  -29.6880 N.am    306 TYR   -0.4700
   4830 CA        -54.5030  -15.5630  -28.5150 C.3     306 TYR    0.3100
   4831 C         -54.3400  -16.4600  -27.2920 C.2     306 TYR    0.0700
   4832 O         -53.5130  -16.1600  -26.4540 O.2     306 TYR    0.0900
   4833 CB        -55.4970  -14.4580  -28.2450 C.3     306 TYR   -0.1800
   4834 CG        -55.2690  -13.5610  -27.0650 C.ar    306 TYR    0.0900
   4835 CD1       -54.0650  -12.8870  -26.8820 C.ar    306 TYR    0.0900
   4836 CD2       -56.3520  -13.2160  -26.2440 C.ar    306 TYR    0.0000
   4837 CE1       -53.9570  -11.8710  -25.9270 C.ar    306 TYR   -0.1150
   4838 CE2       -56.2550  -12.2080  -25.2950 C.ar    306 TYR    0.1150
   4839 CZ        -55.0680  -11.5350  -25.1450 C.ar    306 TYR   -0.1150
   4840 OH        -55.0280  -10.4830  -24.2530 O.3     306 TYR    0.1150
   4841 HN        -55.7430  -15.7800  -30.1580 H       306 TYR    0.1100
   4842 HA        -53.5190  -15.1690  -28.7230 H       306 TYR   -0.5400
   4843 HB1       -56.4940  -14.9230  -28.0890 H       306 TYR    0.4300
   4844 HB2       -55.5200  -13.7920  -29.1340 H       306 TYR   -0.1150
   4845 HD1       -53.2070  -13.1500  -27.4840 H       306 TYR    0.1150
   4846 HD2       -57.2850  -13.7480  -26.3540 H       306 TYR   -0.1150
   4847 HE1       -53.0210  -11.3490  -25.7920 H       306 TYR    0.1150
   4848 HE2       -57.1060  -11.9570  -24.6790 H       306 TYR    0.5100
   4849 HH        -55.8850  -10.4250  -23.8250 H       306 TYR   -0.5100
   4850 N         -55.1100  -17.5400  -27.1810 N.am    307 ILE   -0.4700
   4851 CA        -55.0200  -18.4340  -26.0270 C.3     307 ILE    0.3100
   4852 C         -54.0230  -19.5250  -26.2820 C.2     307 ILE    0.0700
   4853 O         -53.8440  -20.4020  -25.4580 O.2     307 ILE    0.0900
   4854 CB        -56.3630  -19.1200  -25.7180 C.3     307 ILE   -0.0900
   4855 CG1       -57.4450  -18.0760  -25.4590 C.3     307 ILE    0.0900
   4856 CG2       -56.2350  -20.0020  -24.4940 C.3     307 ILE   -0.2700
   4857 CD        -58.8300  -18.6590  -25.1830 C.3     307 ILE    0.0900
   4858 HN        -55.7800  -17.7870  -27.8760 H       307 ILE    0.0900
   4859 HA        -54.7040  -17.8440  -25.1790 H       307 ILE    0.0900
   4860 HB        -56.6700  -19.7400  -26.5880 H       307 ILE   -0.1800
   4861 HG11      -57.5140  -17.4170  -26.3490 H       307 ILE    0.0900
   4862 HG12      -57.1400  -17.4670  -24.5820 H       307 ILE    0.0900
   4863 HG21      -55.4700  -19.5870  -23.8030 H       307 ILE   -0.2700
   4864 HG22      -55.9250  -21.0250  -24.7940 H       307 ILE    0.0900
   4865 HG23      -57.2070  -20.0480  -23.9580 H       307 ILE    0.0900
   4866 HD1       -58.8970  -19.0000  -24.1280 H       307 ILE    0.0900
   4867 HD2       -59.0150  -19.5280  -25.8490 H       307 ILE    0.5100
   4868 HD3       -59.6070  -17.8840  -25.3540 H       307 ILE   -0.5100
   4869 N         -53.3770  -19.4900  -27.4330 N.am    308 MET   -0.4700
   4870 CA        -52.3980  -20.5060  -27.7690 C.3     308 MET    0.3100
   4871 C         -51.0900  -19.8360  -28.0790 C.2     308 MET    0.0700
   4872 O         -50.0360  -20.4480  -27.9450 O.2     308 MET    0.0900
   4873 CB        -52.8490  -21.2980  -28.9910 C.3     308 MET   -0.1800
   4874 CG        -54.1350  -22.0540  -28.8090 C.3     308 MET    0.0900
   4875 SD        -53.8950  -23.7560  -29.3250 S.3     308 MET    0.0900
   4876 CE        -54.0710  -23.6390  -31.1210 C.3     308 MET   -0.1400
   4877 HN        -53.5310  -18.7770  -28.1140 H       308 MET    0.0900
   4878 HA        -52.2880  -21.1600  -26.9170 H       308 MET    0.0900
   4879 HB1       -52.0510  -22.0260  -29.2480 H       308 MET   -0.0900
   4880 HB2       -52.9770  -20.5910  -29.8370 H       308 MET   -0.2200
   4881 HG1       -54.9340  -21.5770  -29.4160 H       308 MET    0.0900
   4882 HG2       -54.4400  -22.0140  -27.7420 H       308 MET    0.0900
   4883 HE1       -53.3110  -22.9550  -31.5560 H       308 MET    0.0900
   4884 HE2       -55.0760  -23.2460  -31.3830 H       308 MET    0.5100
   4885 HE3       -53.9390  -24.6380  -31.5850 H       308 MET   -0.5100
   4886 N         -51.1590  -18.5730  -28.4860 N.am    309 MET   -0.4700
   4887 CA        -49.9740  -17.8310  -28.8480 C.3     309 MET    0.3100
   4888 C         -49.7150  -16.7210  -27.8890 C.2     309 MET    0.0700
   4889 O         -49.1140  -15.7180  -28.2660 O.2     309 MET    0.0900
   4890 CB        -50.1270  -17.2560  -30.2410 C.3     309 MET   -0.1800
   4891 CG        -50.4640  -18.2880  -31.2600 C.3     309 MET    0.0900
   4892 SD        -50.3450  -17.5470  -32.8680 S.3     309 MET    0.0900
   4893 CE        -48.5950  -17.8820  -33.2800 C.3     309 MET   -0.1400
   4894 HN        -52.0240  -18.0830  -28.5570 H       309 MET    0.0900
   4895 HA        -49.1300  -18.5040  -28.8080 H       309 MET    0.0900
   4896 HB1       -49.1750  -16.7650  -30.5310 H       309 MET   -0.0900
   4897 HB2       -50.9350  -16.4940  -30.2250 H       309 MET   -0.2200
   4898 HG1       -51.4920  -18.6680  -31.0810 H       309 MET    0.0900
   4899 HG2       -49.7590  -19.1430  -31.1720 H       309 MET    0.0900
   4900 HE1       -48.2920  -18.8990  -32.9530 H       309 MET    0.0900
   4901 HE2       -47.9340  -17.1470  -32.7730 H       309 MET    0.5100
   4902 HE3       -48.4400  -17.8140  -34.3780 H       309 MET   -0.5100
   4903 N         -50.1780  -16.8660  -26.6570 N.am    310 ASN   -0.4700
   4904 CA        -49.9210  -15.8380  -25.6690 C.3     310 ASN    0.3100
   4905 C         -49.7530  -16.4890  -24.3080 C.2     310 ASN    0.0700
   4906 O         -50.7170  -16.6900  -23.5660 O.2     310 ASN    0.0900
   4907 CB        -51.0370  -14.8020  -25.6730 C.3     310 ASN   -0.1800
   4908 CG        -50.5310  -13.4290  -25.3340 C.2     310 ASN    0.0900
   4909 ND2       -50.1140  -12.6860  -26.3530 N.am    310 ASN    0.0900
   4910 OD1       -50.4890  -13.0460  -24.1760 O.2     310 ASN    0.5500
   4911 HN        -50.7050  -17.6600  -26.3620 H       310 ASN   -0.5500
   4912 HA        -48.9750  -15.3740  -25.9080 H       310 ASN   -0.6200
   4913 HB1       -51.8060  -15.0920  -24.9260 H       310 ASN    0.3200
   4914 HB2       -51.5020  -14.7700  -26.6820 H       310 ASN    0.3000
   4915 HD21      -49.7650  -11.7640  -26.1890 H       310 ASN    0.5100
   4916 HD22      -50.1480  -13.0500  -27.2840 H       310 ASN   -0.5100
   4917 N         -48.5020  -16.8360  -24.0070 N.am    311 LYS   -0.4700
   4918 CA        -48.1240  -17.4940  -22.7620 C.3     311 LYS    0.3100
   4919 C         -48.7150  -16.6940  -21.6340 C.2     311 LYS    0.0700
   4920 O         -49.3140  -17.2260  -20.7120 O.2     311 LYS    0.0900
   4921 CB        -46.5760  -17.5430  -22.6490 C.3     311 LYS   -0.1800
   4922 CG        -45.9610  -18.7910  -21.9310 C.3     311 LYS    0.0900
   4923 CD        -45.9560  -20.0750  -22.8040 C.3     311 LYS    0.0900
   4924 CE        -45.3570  -21.3060  -22.0860 C.3     311 LYS   -0.1800
   4925 NZ        -43.8870  -21.2310  -21.7960 N.4     311 LYS    0.0900
   4926 HN        -47.7500  -16.6560  -24.6380 H       311 LYS    0.0900
   4927 HA        -48.5370  -18.4920  -22.7660 H       311 LYS   -0.1800
   4928 HB1       -46.2500  -16.6390  -22.0950 H       311 LYS    0.0900
   4929 HB2       -46.1610  -17.5060  -23.6780 H       311 LYS    0.0900
   4930 HG1       -46.5460  -18.9930  -21.0090 H       311 LYS    0.2100
   4931 HG2       -44.9130  -18.5540  -21.6480 H       311 LYS    0.0500
   4932 HD1       -45.3640  -19.8770  -23.7220 H       311 LYS    0.0500
   4933 HD2       -47.0020  -20.3100  -23.0940 H       311 LYS   -0.3000
   4934 HE1       -45.5130  -22.2030  -22.7210 H       311 LYS    0.3300
   4935 HE2       -45.8690  -21.4360  -21.1090 H       311 LYS    0.3300
   4936 HZ1       -43.6940  -20.4120  -21.1840 H       311 LYS    0.3300
   4937 HZ2       -43.3620  -21.1290  -22.6880 H       311 LYS    0.5100
   4938 HZ3       -43.5830  -22.1020  -21.3150 H       311 LYS   -0.5100
   4939 N         -48.5440  -15.3900  -21.7320 N.am    312 GLN   -0.4700
   4940 CA        -49.0560  -14.4870  -20.7390 C.3     312 GLN    0.3100
   4941 C         -50.4930  -14.8020  -20.4910 C.2     312 GLN    0.0700
   4942 O         -50.8370  -15.3290  -19.4400 O.2     312 GLN    0.0900
   4943 CB        -48.9070  -13.0620  -21.2550 C.3     312 GLN   -0.1800
   4944 CG        -49.6710  -12.0090  -20.4890 C.3     312 GLN    0.0900
   4945 CD        -49.6620  -10.6770  -21.2180 C.2     312 GLN    0.0900
   4946 NE2       -48.9400   -9.7040  -20.6610 N.am    312 GLN   -0.1800
   4947 OE1       -50.2820  -10.5250  -22.2770 O.2     312 GLN    0.0900
   4948 HN        -48.0560  -14.9740  -22.4950 H       312 GLN    0.0900
   4949 HA        -48.4940  -14.6250  -19.8260 H       312 GLN    0.5500
   4950 HB1       -49.2540  -13.0400  -22.3090 H       312 GLN   -0.5500
   4951 HB2       -47.8290  -12.7950  -21.2240 H       312 GLN   -0.6200
   4952 HG1       -49.2070  -11.8730  -19.4890 H       312 GLN    0.3200
   4953 HG2       -50.7240  -12.3400  -20.3600 H       312 GLN    0.3000
   4954 HE21      -49.0110   -8.7680  -21.0060 H       312 GLN    0.5100
   4955 HE22      -48.3260   -9.9100  -19.8990 H       312 GLN   -0.5100
   4956 N         -51.3240  -14.5070  -21.4860 N.am    313 PHE   -0.4700
   4957 CA        -52.7580  -14.7190  -21.4000 C.3     313 PHE    0.3100
   4958 C         -53.1290  -16.1280  -20.9890 C.2     313 PHE    0.0700
   4959 O         -53.8050  -16.3180  -19.9790 O.2     313 PHE    0.0900
   4960 CB        -53.4130  -14.4110  -22.7370 C.3     313 PHE   -0.1800
   4961 CG        -54.8880  -14.3960  -22.6570 C.ar    313 PHE    0.0900
   4962 CD1       -55.5280  -13.4660  -21.8490 C.ar    313 PHE    0.0900
   4963 CD2       -55.6400  -15.3530  -23.3110 C.ar    313 PHE    0.0000
   4964 CE1       -56.8880  -13.4900  -21.6830 C.ar    313 PHE   -0.1150
   4965 CE2       -57.0090  -15.3910  -23.1520 C.ar    313 PHE    0.1150
   4966 CZ        -57.6350  -14.4580  -22.3330 C.ar    313 PHE   -0.1150
   4967 HN        -50.9950  -14.1240  -22.3440 H       313 PHE    0.1150
   4968 HA        -53.1490  -14.0700  -20.6300 H       313 PHE   -0.1150
   4969 HB1       -53.1260  -15.1860  -23.4790 H       313 PHE    0.1150
   4970 HB2       -53.0870  -13.4080  -23.0870 H       313 PHE   -0.1150
   4971 HD1       -54.9440  -12.7110  -21.3430 H       313 PHE    0.1150
   4972 HD2       -55.1530  -16.0750  -23.9480 H       313 PHE   -0.1150
   4973 HE1       -57.3720  -12.7610  -21.0500 H       313 PHE    0.1150
   4974 HE2       -57.5940  -16.1420  -23.6630 H       313 PHE    0.5100
   4975 HZ        -58.7060  -14.4880  -22.2030 H       313 PHE   -0.5100
   4976 N         -52.6970  -17.1100  -21.7760 N.am    314 ARG   -0.4700
   4977 CA        -52.9770  -18.5140  -21.5080 C.3     314 ARG    0.3100
   4978 C         -52.7370  -18.8860  -20.0390 C.2     314 ARG    0.0700
   4979 O         -53.5930  -19.5160  -19.4230 O.2     314 ARG    0.0900
   4980 CB        -52.1240  -19.3910  -22.4420 C.3     314 ARG   -0.1800
   4981 CG        -52.2290  -20.9020  -22.1970 C.3     314 ARG    0.0900
   4982 CD        -52.0230  -21.7290  -23.4710 C.3     314 ARG    0.0900
   4983 NE        -50.9230  -21.2580  -24.3190 N.pl3   314 ARG   -0.1800
   4984 CZ        -49.6480  -21.2090  -23.9530 C.cat   314 ARG    0.0900
   4985 NH1       -49.2780  -21.5970  -22.7420 N.pl3   314 ARG    0.0900
   4986 NH2       -48.7320  -20.7800  -24.8060 N.pl3   314 ARG    0.2000
   4987 HN        -52.1550  -16.9270  -22.5920 H       314 ARG    0.0900
   4988 HA        -54.0290  -18.6900  -21.6790 H       314 ARG    0.0900
   4989 HB1       -51.0620  -19.0940  -22.3180 H       314 ARG   -0.7000
   4990 HB2       -52.4360  -19.1870  -23.4870 H       314 ARG    0.4400
   4991 HG1       -53.2350  -21.1270  -21.7850 H       314 ARG    0.6400
   4992 HG2       -51.4600  -21.1970  -21.4520 H       314 ARG   -0.8000
   4993 HD1       -52.9490  -21.6910  -24.0850 H       314 ARG    0.4600
   4994 HD2       -51.7940  -22.7800  -23.1910 H       314 ARG    0.4600
   4995 HE        -51.1510  -20.9490  -25.2410 H       314 ARG   -0.8000
   4996 HH11      -49.9630  -21.9310  -22.0930 H       314 ARG    0.4600
   4997 HH12      -48.3150  -21.5570  -22.4760 H       314 ARG    0.4600
   4998 HH21      -49.0010  -20.4930  -25.7250 H       314 ARG    0.5100
   4999 HH22      -47.7710  -20.7430  -24.5320 H       314 ARG   -0.5100
   5000 N         -51.5850  -18.5060  -19.4860 N.am    315 ASN   -0.4700
   5001 CA        -51.2400  -18.8050  -18.0940 C.3     315 ASN    0.3100
   5002 C         -52.1300  -18.0470  -17.1910 C.2     315 ASN    0.0700
   5003 O         -52.6560  -18.5560  -16.2130 O.2     315 ASN    0.0900
   5004 CB        -49.8110  -18.3600  -17.7740 C.3     315 ASN   -0.1800
   5005 CG        -48.7660  -19.3110  -18.2980 C.2     315 ASN    0.0900
   5006 ND2       -49.1850  -20.5200  -18.6820 N.am    315 ASN    0.0900
   5007 OD1       -47.5930  -18.9730  -18.3480 O.2     315 ASN    0.5500
   5008 HN        -50.9010  -17.9960  -20.0000 H       315 ASN   -0.5500
   5009 HA        -51.3400  -19.8710  -17.9480 H       315 ASN   -0.6200
   5010 HB1       -49.6970  -18.2840  -16.6720 H       315 ASN    0.3200
   5011 HB2       -49.6350  -17.3620  -18.2290 H       315 ASN    0.3000
   5012 HD21      -48.5190  -21.2360  -18.8950 H       315 ASN    0.5100
   5013 HD22      -50.1630  -20.7100  -18.7590 H       315 ASN   -0.5100
   5014 N         -52.2860  -16.7840  -17.5180 N.am    316 CYS   -0.4700
   5015 CA        -53.0930  -15.9360  -16.6770 C.3     316 CYS    0.3100
   5016 C         -54.5450  -16.4080  -16.7310 C.2     316 CYS    0.0700
   5017 O         -55.3060  -16.1830  -15.8000 O.2     316 CYS    0.0900
   5018 CB        -52.8830  -14.4580  -17.0890 C.3     316 CYS   -0.1100
   5019 SG        -51.0880  -13.9200  -16.9040 S.3     316 CYS    0.0900
   5020 HN        -51.8720  -16.3710  -18.3250 H       316 CYS    0.0900
   5021 HA        -52.7960  -16.0920  -15.6500 H       316 CYS   -0.2300
   5022 HB1       -53.5300  -13.8170  -16.4540 H       316 CYS    0.1600
   5023 HB2       -53.2010  -14.3360  -18.1460 H       316 CYS    0.5100
   5024 HG1       -51.2200  -13.5060  -15.6520 H       316 CYS   -0.5100
   5025 N         -54.9060  -17.1250  -17.7970 N.am    317 MET   -0.4700
   5026 CA        -56.2650  -17.6600  -17.9720 C.3     317 MET    0.3100
   5027 C         -56.5060  -18.8820  -17.1010 C.2     317 MET    0.0700
   5028 O         -57.5410  -18.9800  -16.4440 O.2     317 MET    0.0900
   5029 CB        -56.5080  -18.0660  -19.4230 C.3     317 MET   -0.1800
   5030 CG        -57.7450  -18.9380  -19.5800 C.3     317 MET    0.0900
   5031 SD        -57.9820  -19.5740  -21.2310 S.3     317 MET    0.0900
   5032 CE        -57.0370  -21.0710  -21.1430 C.3     317 MET   -0.1400
   5033 HN        -54.2630  -17.3320  -18.5300 H       317 MET    0.0900
   5034 HA        -56.9660  -16.8940  -17.6750 H       317 MET    0.0900
   5035 HB1       -55.6230  -18.6260  -19.7920 H       317 MET   -0.0900
   5036 HB2       -56.6340  -17.1480  -20.0360 H       317 MET   -0.2200
   5037 HG1       -58.6310  -18.3360  -19.2930 H       317 MET    0.0900
   5038 HG2       -57.6580  -19.7900  -18.8740 H       317 MET    0.0900
   5039 HE1       -57.4290  -21.7490  -20.3560 H       317 MET    0.0900
   5040 HE2       -55.9770  -20.8420  -20.9030 H       317 MET    0.5100
   5041 HE3       -57.0810  -21.6100  -22.1140 H       317 MET   -0.5100
   5042 N         -55.5750  -19.8330  -17.1360 N.am    318 VAL   -0.4700
   5043 CA        -55.6830  -21.0330  -16.3250 C.3     318 VAL    0.3100
   5044 C         -55.6690  -20.6190  -14.8660 C.2     318 VAL    0.0700
   5045 O         -56.3050  -21.2650  -14.0440 O.2     318 VAL    0.0900
   5046 CB        -54.5330  -22.0460  -16.6480 C.3     318 VAL   -0.0900
   5047 CG1       -53.1950  -21.3430  -16.6690 C.3     318 VAL    0.0900
   5048 CG2       -54.5140  -23.1820  -15.6250 C.3     318 VAL   -0.2700
   5049 HN        -54.7660  -19.7640  -17.7140 H       318 VAL    0.0900
   5050 HA        -56.6440  -21.4830  -16.5280 H       318 VAL    0.0900
   5051 HB        -54.7200  -22.5110  -17.6390 H       318 VAL    0.0900
   5052 HG11      -52.9910  -20.8800  -15.6810 H       318 VAL   -0.2700
   5053 HG12      -53.2000  -20.5440  -17.4410 H       318 VAL    0.0900
   5054 HG13      -52.3880  -22.0730  -16.8930 H       318 VAL    0.0900
   5055 HG21      -55.5330  -23.6120  -15.5130 H       318 VAL    0.0900
   5056 HG22      -54.1800  -22.7970  -14.6380 H       318 VAL    0.5100
   5057 HG23      -53.8260  -23.9860  -15.9650 H       318 VAL   -0.5100
   5058 N         -54.9750  -19.5340  -14.5370 N.am    319 THR   -0.4700
   5059 CA        -54.9630  -19.0770  -13.1580 C.3     319 THR    0.3100
   5060 C         -56.3870  -18.7130  -12.7750 C.2     319 THR    0.0700
   5061 O         -56.8340  -19.0790  -11.6920 O.2     319 THR    0.0900
   5062 CB        -54.0710  -17.8330  -12.9550 C.3     319 THR    0.1400
   5063 CG2       -54.0390  -17.4460  -11.4950 C.3     319 THR    0.0900
   5064 OG1       -52.7330  -18.1100  -13.3810 O.3     319 THR   -0.6600
   5065 HN        -54.4510  -19.0020  -15.1970 H       319 THR    0.4300
   5066 HA        -54.6000  -19.8910  -12.5490 H       319 THR   -0.2700
   5067 HB        -54.4690  -16.9840  -13.5520 H       319 THR    0.0900
   5068 HG1       -52.7950  -18.3400  -14.3110 H       319 THR    0.0900
   5069 HG21      -53.8030  -18.3340  -10.8700 H       319 THR    0.0900
   5070 HG22      -55.0290  -17.0500  -11.1870 H       319 THR    0.5100
   5071 HG23      -53.2560  -16.6760  -11.3250 H       319 THR   -0.5100
   5072 N         -57.1000  -18.0130  -13.6660 N.am    320 THR   -0.4700
   5073 CA        -58.4870  -17.6000  -13.4160 C.3     320 THR    0.3100
   5074 C         -59.4130  -18.8110  -13.2890 C.2     320 THR    0.0700
   5075 O         -60.2900  -18.8430  -12.4210 O.2     320 THR    0.0900
   5076 CB        -59.0200  -16.6870  -14.5540 C.3     320 THR    0.1400
   5077 CG2       -60.4650  -16.3040  -14.3070 C.3     320 THR    0.0900
   5078 OG1       -58.2430  -15.4930  -14.6240 O.3     320 THR   -0.6600
   5079 HN        -56.7180  -17.7390  -14.5460 H       320 THR    0.4300
   5080 HA        -58.5100  -17.0720  -12.4740 H       320 THR   -0.2700
   5081 HB        -58.9500  -17.2200  -15.5270 H       320 THR    0.0900
   5082 HG1       -57.3820  -15.7560  -14.9570 H       320 THR    0.0900
   5083 HG21      -60.5870  -15.9180  -13.2720 H       320 THR    0.0900
   5084 HG22      -61.1190  -17.1920  -14.4330 H       320 THR    0.5100
   5085 HG23      -60.7720  -15.5080  -15.0190 H       320 THR   -0.5100
   5086 N         -59.2150  -19.8070  -14.1440 N.am    321 LEU   -0.4700
   5087 CA        -60.0500  -20.9970  -14.1370 C.3     321 LEU    0.3100
   5088 C         -59.7770  -21.8900  -12.9390 C.2     321 LEU    0.0700
   5089 O         -60.6830  -22.6000  -12.4910 O.2     321 LEU    0.0900
   5090 CB        -59.8350  -21.7940  -15.4270 C.3     321 LEU   -0.1800
   5091 CG        -60.1570  -21.1270  -16.7650 C.3     321 LEU    0.0900
   5092 CD1       -59.7780  -22.0930  -17.8680 C.3     321 LEU    0.0900
   5093 CD2       -61.6340  -20.7610  -16.8620 C.3     321 LEU   -0.0900
   5094 HN        -58.4890  -19.7840  -14.8270 H       321 LEU    0.0900
   5095 HA        -61.0810  -20.6860  -14.0510 H       321 LEU   -0.2700
   5096 HB1       -60.4630  -22.7070  -15.3570 H       321 LEU    0.0900
   5097 HB2       -58.7670  -22.0890  -15.4570 H       321 LEU    0.0900
   5098 HG        -59.5780  -20.1840  -16.8690 H       321 LEU    0.0900
   5099 HD11      -60.3560  -23.0360  -17.7650 H       321 LEU   -0.2700
   5100 HD12      -58.6950  -22.3330  -17.8050 H       321 LEU    0.0900
   5101 HD13      -60.0040  -21.6450  -18.8590 H       321 LEU    0.0900
   5102 HD21      -61.8320  -19.8180  -16.3090 H       321 LEU    0.0900
   5103 HD22      -62.2530  -21.5690  -16.4160 H       321 LEU    0.5100
   5104 HD23      -61.9190  -20.6160  -17.9260 H       321 LEU   -0.5100
   5105 N         -58.5500  -21.8850  -12.4190 N.am    322 CYS   -0.4700
   5106 CA        -58.2430  -22.7300  -11.2740 C.3     322 CYS    0.3100
   5107 C         -58.5980  -21.9900  -10.0390 C.2     322 CYS    0.0700
   5108 O         -57.9350  -22.1040   -9.0060 O.2     322 CYS    0.0900
   5109 CB        -56.8050  -23.2040  -11.2670 C.3     322 CYS   -0.1100
   5110 SG        -56.5550  -24.2710  -12.7000 S.3     322 CYS    0.0900
   5111 HN        -57.8100  -21.3200  -12.7770 H       322 CYS    0.0900
   5112 HA        -58.9080  -23.5790  -11.3100 H       322 CYS   -0.2300
   5113 HB1       -56.5990  -23.7590  -10.3270 H       322 CYS    0.1600
   5114 HB2       -56.1230  -22.3280  -11.3090 H       322 CYS    0.5100
   5115 HG1       -56.4140  -23.2760  -13.5630 H       322 CYS   -0.5100
   5116 N         -59.6940  -21.2440  -10.1750 N.am    323 CYS   -0.4700
   5117 CA        -60.2790  -20.4440   -9.1190 C.3     323 CYS    0.3100
   5118 C         -59.1880  -19.6890   -8.3990 C.2     323 CYS    0.0700
   5119 O         -58.8470  -18.5640   -8.7920 O.2     323 CYS    0.0900
   5120 CB        -61.0550  -21.3440   -8.1540 C.3     323 CYS   -0.1100
   5121 SG        -62.3670  -22.2950   -8.9720 S.3     323 CYS    0.0900
   5122 HN        -60.1780  -21.2030  -11.0460 H       323 CYS    0.0900
   5123 HA        -60.9380  -19.7160   -9.5710 H       323 CYS   -0.2300
   5124 HB1       -61.5030  -20.7070   -7.3620 H       323 CYS    0.1600
   5125 HB2       -60.3390  -22.0440   -7.6740 H       323 CYS    0.5100
   5126 HG1       -61.5490  -22.9300   -9.8000 H       323 CYS   -0.5100
   5127 N         -58.6320  -20.3050   -7.3560 N.am    324 GLY   -0.4700
   5128 CA        -57.5750  -19.6670   -6.6050 C.3     324 GLY    0.3100
   5129 C         -56.3580  -19.4350   -7.4680 C.2     324 GLY   -0.0200
   5130 O         -56.4410  -18.8640   -8.5510 O.2     324 GLY    0.0900
   5131 HN        -58.9120  -21.2120   -7.0540 H       324 GLY    0.0900
   5132 HA1       -57.3120  -20.3100   -5.7780 H       324 GLY    0.5100
   5133 HA2       -57.9420  -18.7210   -6.2380 H       324 GLY   -0.5100
   5134 N         -55.2120  -19.8920   -6.9830 N.am    325 LYS   -0.4700
   5135 CA        -53.9760  -19.7180   -7.7160 C.3     325 LYS    0.3100
   5136 C         -53.6700  -20.9810   -8.4820 C.2     325 LYS    0.0700
   5137 O         -54.3250  -21.2490   -9.4870 O.2     325 LYS    0.0900
   5138 CB        -52.8420  -19.3510   -6.7440 C.3     325 LYS   -0.1800
   5139 CG        -53.1770  -18.1250   -5.8720 C.3     325 LYS    0.0900
   5140 CD        -52.0780  -17.7900   -4.8650 C.3     325 LYS    0.0900
   5141 CE        -52.5590  -16.7820   -3.8130 C.3     325 LYS   -0.1800
   5142 NZ        -53.5800  -17.3470   -2.8780 N.4     325 LYS    0.0900
   5143 HN        -55.1500  -20.3670   -6.1080 H       325 LYS    0.0900
   5144 HA        -54.1210  -18.9330   -8.4420 H       325 LYS   -0.1800
   5145 HB1       -51.9240  -19.1320   -7.3300 H       325 LYS    0.0900
   5146 HB2       -52.6450  -20.2180   -6.0790 H       325 LYS    0.0900
   5147 HG1       -54.1180  -18.3280   -5.3180 H       325 LYS    0.2100
   5148 HG2       -53.3310  -17.2480   -6.5350 H       325 LYS    0.0500
   5149 HD1       -51.2080  -17.3620   -5.4070 H       325 LYS    0.0500
   5150 HD2       -51.7600  -18.7230   -4.3540 H       325 LYS   -0.3000
   5151 HE1       -53.0230  -15.9100   -4.3230 H       325 LYS    0.3300
   5152 HE2       -51.6950  -16.4490   -3.1990 H       325 LYS    0.3300
   5153 HZ1       -53.1750  -18.1590   -2.3710 H       325 LYS    0.3300
   5154 HZ2       -54.4130  -17.6560   -3.4200 H       325 LYS    0.5100
   5155 HZ3       -53.8650  -16.6170   -2.1930 H       325 LYS   -0.5100
   5156 N         -52.7040  -21.7670   -8.0080 N.am    326 ASN   -0.4700
   5157 CA        -52.3240  -22.9870   -8.7070 C.3     326 ASN    0.3100
   5158 C         -51.8740  -22.6040  -10.1080 C.2     326 ASN    0.0700
   5159 O         -52.4750  -23.0410  -11.0920 O.2     326 ASN    0.0900
   5160 CB        -53.5140  -23.9630   -8.7830 C.3     326 ASN   -0.1800
   5161 CG        -53.5500  -24.9550   -7.6200 C.2     326 ASN    0.0900
   5162 ND2       -54.5540  -24.8060   -6.7560 N.am    326 ASN    0.0900
   5163 OD1       -52.6950  -25.8460   -7.5040 O.2     326 ASN    0.5500
   5164 HN        -52.2070  -21.5600   -7.1690 H       326 ASN   -0.5500
   5165 HA        -51.5030  -23.4390   -8.1700 H       326 ASN   -0.6200
   5166 HB1       -53.4500  -24.5370   -9.7320 H       326 ASN    0.3200
   5167 HB2       -54.4590  -23.3790   -8.7740 H       326 ASN    0.3000
   5168 HD21      -54.6350  -25.4220   -5.9730 H       326 ASN    0.5100
   5169 HD22      -55.2240  -24.0770   -6.8910 H       326 ASN   -0.5100
   5170 N         -50.8190  -21.7740  -10.2240 N.am    327 PRO   -0.2900
   5171 CA        -50.3580  -21.3770  -11.5600 C.3     327 PRO    0.0000
   5172 C         -49.8280  -22.5770  -12.3340 C.2     327 PRO    0.0900
   5173 O         -49.7710  -22.5420  -13.5730 O.2     327 PRO    0.0900
   5174 CB        -49.2690  -20.3500  -11.2510 C.3     327 PRO    0.0200
   5175 CG        -48.6550  -20.8990   -9.9780 C.3     327 PRO    0.0900
   5176 CD        -49.8900  -21.3030   -9.1760 C.3     327 PRO   -0.1800
   5177 HA        -51.1800  -21.0020  -12.1480 H       327 PRO    0.0900
   5178 HB1       -49.6990  -19.3390  -11.0900 H       327 PRO    0.0900
   5179 HB2       -48.5200  -20.2960  -12.0710 H       327 PRO   -0.1800
   5180 HG1       -48.0010  -21.7720  -10.1860 H       327 PRO    0.0900
   5181 HG2       -48.0620  -20.1240   -9.4480 H       327 PRO    0.0900
   5182 HD1       -49.6640  -22.1240   -8.4650 H       327 PRO    0.5100
   5183 HD2       -50.3270  -20.4390   -8.6340 H       327 PRO   -0.5100
   5184 N         -49.4730  -23.6330  -11.5920 N.am    328 LEU   -0.4700
   5185 CA        -48.9130  -24.8670  -12.1360 C.3     328 LEU    0.3100
   5186 C         -48.0380  -24.5600  -13.3160 C.2     328 LEU    0.0700
   5187 O         -47.1890  -23.6740  -13.2030 O.2     328 LEU    0.0900
   5188 CB        -50.0130  -25.8610  -12.5190 C.3     328 LEU   -0.1800
   5189 CG        -50.7760  -26.5510  -11.3790 C.3     328 LEU    0.0900
   5190 CD1       -49.8430  -26.8570  -10.1970 C.3     328 LEU    0.0900
   5191 CD2       -51.9180  -25.6650  -10.9440 C.3     328 LEU   -0.0900
   5192 HN        -49.5790  -23.6210  -10.6010 H       328 LEU    0.0900
   5193 HA        -48.2680  -25.2970  -11.3830 H       328 LEU   -0.2700
   5194 HB1       -49.5440  -26.6560  -13.1360 H       328 LEU    0.0900
   5195 HB2       -50.7570  -25.3160  -13.1360 H       328 LEU    0.0900
   5196 HG        -51.2140  -27.5010  -11.7540 H       328 LEU    0.0900
   5197 HD11      -49.5470  -25.9130   -9.6910 H       328 LEU   -0.2700
   5198 HD12      -48.9270  -27.3690  -10.5610 H       328 LEU    0.0900
   5199 HD13      -50.3660  -27.5050   -9.4610 H       328 LEU    0.0900
   5200 HD21      -52.2800  -25.0600  -11.8030 H       328 LEU    0.0900
   5201 HD22      -51.5770  -24.9760  -10.1430 H       328 LEU    0.5100
   5202 HD23      -52.7580  -26.2880  -10.5710 H       328 LEU   -0.5100
   5203 N         -48.2340  -25.2640  -14.4350 N.am    329 GLY   -0.4700
   5204 CA        -47.4200  -25.0310  -15.6180 C.3     329 GLY    0.3100
   5205 C         -46.0240  -24.5090  -15.2890 C.2     329 GLY   -0.0200
   5206 O         -45.3170  -25.0760  -14.4390 O.2     329 GLY    0.0900
   5207 HN        -48.9350  -25.9690  -14.5090 H       329 GLY    0.0900
   5208 HA1       -47.9310  -24.3040  -16.2320 H       329 GLY    0.5100
   5209 HA2       -47.3300  -25.9670  -16.1480 H       329 GLY   -0.5100
   5210 N         -45.6270  -23.4220  -15.9550 N.am    330 ASP   -0.4700
   5211 CA        -44.3190  -22.8060  -15.7200 C.3     330 ASP    0.3100
   5212 C         -44.4670  -21.2940  -15.7460 C.2     330 ASP    0.0700
   5213 O         -43.5630  -20.5750  -16.2120 O.2     330 ASP    0.0900
   5214 CB        -43.3070  -23.2550  -16.7810 C.3     330 ASP   -0.2800
   5215 CG        -41.9830  -23.6830  -16.1660 C.2     330 ASP    0.0900
   5216 OD1       -41.3550  -22.8510  -15.4700 O.co2   330 ASP    0.0900
   5217 OD2       -41.5810  -24.8510  -16.3770 O.co2   330 ASP    0.6200
   5218 HN        -46.2020  -22.9810  -16.6390 H       330 ASP   -0.7600
   5219 HA        -43.9840  -23.0970  -14.7350 H       330 ASP   -0.7600
   5220 HB1       -43.1180  -22.4140  -17.4810 H       330 ASP    0.5100
   5221 HB2       -43.7300  -24.1120  -17.3460 H       330 ASP   -0.5100
   5222 N         -45.6060  -20.8290  -15.2230 N.am    331 ASP   -0.4700
   5223 CA        -45.9660  -19.4170  -15.1650 C.3     331 ASP    0.3100
   5224 C         -45.6140  -18.7230  -16.4530 C.2     331 ASP    0.0700
   5225 O         -45.1010  -19.3370  -17.3950 O.2     331 ASP    0.0900
   5226 CB        -45.2920  -18.7040  -13.9850 C.3     331 ASP   -0.2800
   5227 CG        -46.0020  -18.9630  -12.6670 C.2     331 ASP    0.0900
   5228 OD1       -45.8530  -18.1310  -11.7450 O.co2   331 ASP    0.0900
   5229 OD2       -46.6990  -19.9940  -12.5570 O.co2   331 ASP    0.6200
   5230 HN        -46.2830  -21.4500  -14.8370 H       331 ASP   -0.7600
   5231 HA        -47.0390  -19.3550  -15.0710 H       331 ASP   -0.7600
   5232 HB1       -45.2890  -17.6100  -14.1760 H       331 ASP    0.5100
   5233 HB2       -44.2430  -19.0600  -13.8970 H       331 ASP   -0.5100
   5234 N         -45.9040  -17.4300  -16.5020 N.am    332 GLU   -0.4700
   5235 CA        -45.6270  -16.6500  -17.6870 C.3     332 GLU    0.3100
   5236 C         -44.1140  -16.6080  -17.9210 C.2     332 GLU    0.0700
   5237 O         -43.6690  -16.3370  -19.0350 O.2     332 GLU    0.0900
   5238 CB        -46.2030  -15.2520  -17.4860 C.3     332 GLU   -0.1800
   5239 CG        -46.5380  -14.4680  -18.7500 C.3     332 GLU    0.0900
   5240 CD        -45.3180  -13.9980  -19.5470 C.2     332 GLU    0.0900
   5241 OE1       -44.7660  -14.7950  -20.3360 O.co2   332 GLU   -0.2800
   5242 OE2       -44.9240  -12.8220  -19.3880 O.co2   332 GLU    0.0900
   5243 HN        -46.3190  -16.9450  -15.7370 H       332 GLU    0.0900
   5244 HA        -46.0850  -17.1370  -18.5360 H       332 GLU    0.6200
   5245 HB1       -45.4640  -14.6600  -16.9050 H       332 GLU   -0.7600
   5246 HB2       -47.1350  -15.3490  -16.8900 H       332 GLU   -0.7600
   5247 HG1       -47.1270  -13.5710  -18.4620 H       332 GLU    0.5100
   5248 HG2       -47.1540  -15.1130  -19.4100 H       332 GLU   -0.5100
   5249 N         -43.3290  -16.9180  -16.8850 N.am    333 ALA   -0.4700
   5250 CA        -41.8640  -16.8850  -16.9620 C.3     333 ALA    0.3100
   5251 C         -41.4200  -15.4330  -16.8240 C.2     333 ALA    0.0700
   5252 O         -40.4410  -15.1400  -16.1250 O.2     333 ALA    0.0900
   5253 CB        -41.3670  -17.4810  -18.2950 C.3     333 ALA   -0.2700
   5254 HN        -43.7080  -17.1890  -16.0040 H       333 ALA    0.0900
   5255 HA        -41.4750  -17.4540  -16.1310 H       333 ALA    0.0900
   5256 HB1       -41.4580  -16.7280  -19.1060 H       333 ALA    0.0900
   5257 HB2       -41.9770  -18.3690  -18.5640 H       333 ALA    0.5100
   5258 HB3       -40.2990  -17.7740  -18.2020 H       333 ALA   -0.5100
   5259 N         -42.1510  -14.5350  -17.4910 N.am    334 SER   -0.4700
   5260 CA        -41.9080  -13.0950  -17.4480 C.3     334 SER    0.3100
   5261 C         -42.9160  -12.4850  -16.4640 C.2     334 SER    0.0700
   5262 O         -42.9660  -12.9110  -15.3060 O.2     334 SER    0.0900
   5263 CB        -42.0840  -12.4750  -18.8470 C.3     334 SER    0.0500
   5264 OG        -41.2040  -13.0600  -19.7950 O.3     334 SER    0.0900
   5265 HN        -42.9170  -14.8180  -18.0630 H       334 SER    0.0900
   5266 HA        -40.9010  -12.9360  -17.0910 H       334 SER   -0.6600
   5267 HB1       -41.8730  -11.3850  -18.7970 H       334 SER    0.4300
   5268 HB2       -43.1280  -12.6340  -19.1920 H       334 SER    0.5100
   5269 HG1       -41.6780  -13.8050  -20.1720 H       334 SER   -0.5100
   5270 N         -43.7120  -11.5090  -16.9120 N.am    335 THR   -0.4700
   5271 CA        -44.7260  -10.8820  -16.0570 C.3     335 THR    0.3100
   5272 C         -45.8080  -11.9220  -15.7450 C.2     335 THR    0.0700
   5273 O         -45.7480  -13.0010  -16.2950 O.2     335 THR    0.0900
   5274 CB        -45.3550   -9.6350  -16.7590 C.3     335 THR    0.1400
   5275 CG2       -44.3840   -8.4480  -16.7350 C.3     335 THR    0.0900
   5276 OG1       -45.6700   -9.9520  -18.1240 O.3     335 THR   -0.6600
   5277 HN        -43.6540  -11.1640  -17.8450 H       335 THR    0.4300
   5278 HA        -44.2490  -10.5890  -15.1330 H       335 THR   -0.2700
   5279 HB        -46.2880   -9.3370  -16.2340 H       335 THR    0.0900
   5280 HG1       -45.1380  -10.7190  -18.3470 H       335 THR    0.0900
   5281 HG21      -43.4450   -8.7130  -17.2640 H       335 THR    0.0900
   5282 HG22      -44.1370   -8.1830  -15.6850 H       335 THR    0.5100
   5283 HG23      -44.8440   -7.5730  -17.2440 H       335 THR   -0.5100
   5284 N         -46.7770  -11.6200  -14.8760 N.am    336 THR   -0.4700
   5285 CA        -47.8280  -12.6010  -14.5490 C.3     336 THR    0.3100
   5286 C         -49.1400  -11.9340  -14.1130 C.2     336 THR    0.0700
   5287 O         -50.1120  -11.9500  -14.8620 O.2     336 THR    0.0900
   5288 CB        -47.3660  -13.6040  -13.4330 C.3     336 THR    0.1400
   5289 CG2       -46.4170  -14.6760  -14.0140 C.3     336 THR    0.0900
   5290 OG1       -46.7130  -12.8860  -12.3670 O.3     336 THR   -0.6600
   5291 HN        -46.8330  -10.7360  -14.4170 H       336 THR    0.4300
   5292 HA        -48.0660  -13.1400  -15.4530 H       336 THR   -0.2700
   5293 HB        -48.2470  -14.1390  -13.0190 H       336 THR    0.0900
   5294 HG1       -46.7420  -13.4640  -11.6020 H       336 THR    0.0900
   5295 HG21      -45.4410  -14.2170  -14.2840 H       336 THR    0.0900
   5296 HG22      -46.8640  -15.1200  -14.9290 H       336 THR    0.5100
   5297 HG23      -46.2370  -15.4720  -13.2600 H       336 THR   -0.5100
   5298 N         -49.1550  -11.3790  -12.9010 N.am    337 VAL   -0.4700
   5299 CA        -50.2940  -10.6750  -12.2730 C.3     337 VAL    0.3100
   5300 C         -51.7150  -11.2040  -12.5580 C.2     337 VAL    0.0700
   5301 O         -51.9420  -12.0500  -13.4180 O.2     337 VAL    0.0900
   5302 CB        -50.2430   -9.1290  -12.5480 C.3     337 VAL   -0.0900
   5303 CG1       -48.9300   -8.7620  -13.2570 C.3     337 VAL    0.0900
   5304 CG2       -51.5020   -8.6710  -13.2830 C.3     337 VAL   -0.2700
   5305 HN        -48.3430  -11.4190  -12.3270 H       337 VAL    0.0900
   5306 HA        -50.2540  -10.8650  -11.2110 H       337 VAL    0.0900
   5307 HB        -50.3110   -8.5790  -11.5850 H       337 VAL    0.0900
   5308 HG11      -48.9350   -9.1530  -14.2960 H       337 VAL   -0.2700
   5309 HG12      -48.0690   -9.2070  -12.7130 H       337 VAL    0.0900
   5310 HG13      -48.8170   -7.6580  -13.2940 H       337 VAL    0.0900
   5311 HG21      -52.4030   -8.8930  -12.6710 H       337 VAL    0.0900
   5312 HG22      -51.5910   -9.2080  -14.2520 H       337 VAL    0.5100
   5313 HG23      -51.4570   -7.5760  -13.4640 H       337 VAL   -0.5100
   5314 N         -52.6670  -10.6870  -11.7800 N.am    338 SER   -0.4700
   5315 CA        -54.0700  -11.0390  -11.8880 C.3     338 SER    0.3100
   5316 C         -54.8860   -9.9650  -11.1980 C.2     338 SER    0.0700
   5317 O         -54.4660   -8.8000  -11.2120 O.2     338 SER    0.0900
   5318 CB        -54.3160  -12.3930  -11.2450 C.3     338 SER    0.0500
   5319 OG        -53.4280  -13.3570  -11.7800 O.3     338 SER    0.0900
   5320 HN        -52.4500  -10.0190  -11.0730 H       338 SER    0.0900
   5321 HA        -54.3310  -11.0650  -12.9360 H       338 SER   -0.6600
   5322 HB1       -55.3600  -12.7170  -11.4440 H       338 SER    0.4300
   5323 HB2       -54.1530  -12.3240  -10.1490 H       338 SER    0.5100
   5324 HG1       -53.5230  -14.1380  -11.2300 H       338 SER   -0.5100
   5325 N         -56.0300  -10.3220  -10.5970 N.am    339 LYS   -0.4700
   5326 CA        -56.8840   -9.3260   -9.9300 C.3     339 LYS    0.3100
   5327 C         -56.2150   -8.8280   -8.6550 C.2     339 LYS    0.0700
   5328 O         -56.1940   -7.6150   -8.4030 O.2     339 LYS    0.0900
   5329 CB        -58.2850   -9.9090   -9.6100 C.3     339 LYS   -0.1800
   5330 CG        -59.3610   -8.8670   -9.1830 C.3     339 LYS    0.0900
   5331 CD        -60.3030   -8.4190  -10.3270 C.3     339 LYS    0.0900
   5332 CE        -61.4120   -9.4520  -10.6080 C.3     339 LYS   -0.1800
   5333 NZ        -62.3150   -9.1140  -11.7580 N.4     339 LYS    0.0900
   5334 HN        -56.3510  -11.2660  -10.5770 H       339 LYS    0.0900
   5335 HA        -56.9770   -8.4740  -10.5880 H       339 LYS   -0.1800
   5336 HB1       -58.1720  -10.6450   -8.7870 H       339 LYS    0.0900
   5337 HB2       -58.6540  -10.4340  -10.5160 H       339 LYS    0.0900
   5338 HG1       -58.8410   -7.9700   -8.7860 H       339 LYS    0.2100
   5339 HG2       -59.9790   -9.3130   -8.3750 H       339 LYS    0.0500
   5340 HD1       -59.7030   -8.2750  -11.2510 H       339 LYS    0.0500
   5341 HD2       -60.7740   -7.4520  -10.0480 H       339 LYS   -0.3000
   5342 HE1       -62.0550   -9.5430   -9.7070 H       339 LYS    0.3300
   5343 HE2       -60.9420  -10.4300  -10.8430 H       339 LYS    0.3300
   5344 HZ1       -61.7900   -9.2020  -12.6500 H       339 LYS    0.3300
   5345 HZ2       -62.6610   -8.1380  -11.6520 H       339 LYS    0.5100
   5346 HZ3       -63.1240   -9.7690  -11.7660 H       339 LYS   -0.5100
   5347 N         -55.6650   -9.7520   -7.8640 N.am    340 THR   -0.4700
   5348 CA        -54.9870   -9.3950   -6.6170 C.3     340 THR    0.3100
   5349 C         -53.7730  -10.3060   -6.3890 C.2     340 THR    0.0700
   5350 O         -52.6730   -9.8060   -6.1160 O.2     340 THR    0.0900
   5351 CB        -55.9650   -9.4850   -5.3980 C.3     340 THR    0.1400
   5352 CG2       -56.4430  -10.9250   -5.1890 C.3     340 THR    0.0900
   5353 OG1       -55.3150   -9.0140   -4.2060 O.3     340 THR   -0.6600
   5354 HN        -55.6900  -10.7230   -8.0870 H       340 THR    0.4300
   5355 HA        -54.6100   -8.3890   -6.7210 H       340 THR   -0.2700
   5356 HB        -56.8620   -8.8570   -5.5890 H       340 THR    0.0900
   5357 HG1       -55.0690   -8.1020   -4.3820 H       340 THR    0.0900
   5358 HG21      -55.6670  -11.5120   -4.6530 H       340 THR    0.0900
   5359 HG22      -56.6350  -11.4050   -6.1720 H       340 THR    0.5100
   5360 HG23      -57.3750  -10.9300   -4.5820 H       340 THR   -0.5100
   5361 N         -53.9800  -11.6230   -6.5220 N.am    341 GLU   -0.4700
   5362 CA        -52.9520  -12.6600   -6.3310 C.3     341 GLU    0.3100
   5363 C         -51.5290  -12.2200   -6.7150 C.2     341 GLU    0.0700
   5364 O         -50.7710  -11.7660   -5.8460 O.2     341 GLU    0.0900
   5365 CB        -53.3440  -13.9060   -7.1280 C.3     341 GLU   -0.1800
   5366 CG        -54.0210  -13.5450   -8.4260 C.3     341 GLU    0.0900
   5367 CD        -53.9250  -14.6320   -9.4660 C.2     341 GLU    0.0900
   5368 OE1       -52.7880  -15.0110   -9.8350 O.co2   341 GLU   -0.2800
   5369 OE2       -54.9950  -15.0800   -9.9270 O.co2   341 GLU    0.0900
   5370 HN        -54.8800  -11.9730   -6.7670 H       341 GLU    0.0900
   5371 HA        -52.8850  -12.8860   -5.2770 H       341 GLU    0.6200
   5372 HB1       -54.0370  -14.5230   -6.5160 H       341 GLU   -0.7600
   5373 HB2       -52.4310  -14.4990   -7.3460 H       341 GLU   -0.7600
   5374 HG1       -53.5470  -12.6270   -8.8350 H       341 GLU    0.5100
   5375 HG2       -55.0950  -13.3440   -8.2280 H       341 GLU   -0.5100
   5376 N         -51.1610  -12.3700   -7.9940 N.am    342 THR   -0.4700
   5377 CA        -49.8260  -11.9920   -8.4720 C.3     342 THR    0.3100
   5378 C         -49.8730  -10.6470   -9.2320 C.2     342 THR    0.0700
   5379 O         -48.9300  -10.3350   -9.9840 O.2     342 THR    0.0900
   5380 CB        -49.2150  -13.1400   -9.3630 C.3     342 THR    0.1400
   5381 CG2       -50.1690  -13.5180  -10.4980 C.3     342 THR    0.0900
   5382 OG1       -47.9450  -12.7390   -9.8960 O.3     342 THR   -0.6600
   5383 HN        -51.7790  -12.7470   -8.6800 H       342 THR    0.4300
   5384 HA        -49.2010  -11.8110   -7.6110 H       342 THR   -0.2700
   5385 HB        -49.0720  -14.0540   -8.7480 H       342 THR    0.0900
   5386 HG1       -48.0400  -11.8160  -10.1430 H       342 THR    0.0900
   5387 HG21      -51.0020  -12.7840  -10.5590 H       342 THR    0.0900
   5388 HG22      -50.5980  -14.5260  -10.3120 H       342 THR    0.5100
   5389 HG23      -49.6250  -13.5170  -11.4660 H       342 THR   -0.5100
   5390 N         -50.9340   -9.8530   -9.0060 N.am    343 SER   -0.4700
   5391 CA        -51.1760   -8.5460   -9.6520 C.3     343 SER    0.3100
   5392 C         -50.0670   -7.5100   -9.3920 C.2     343 SER    0.0700
   5393 O         -49.9920   -6.4760  -10.0870 O.2     343 SER    0.0900
   5394 CB        -52.5260   -7.9750   -9.1920 C.3     343 SER    0.0500
   5395 OG        -52.8600   -6.7930   -9.9050 O.3     343 SER    0.0900
   5396 HN        -51.6390  -10.1280   -8.3580 H       343 SER    0.0900
   5397 HA        -51.1730   -8.6920  -10.7220 H       343 SER   -0.6600
   5398 HB1       -52.4740   -7.7310   -8.1090 H       343 SER    0.4300
   5399 HB2       -53.3230   -8.7280   -9.3630 H       343 SER    0.5100
   5400 HG1       -53.5970   -7.0270  -10.4740 H       343 SER   -0.5100
   5401 N         -49.2290   -7.7880   -8.3950 N.am    344 GLN   -0.4700
   5402 CA        -48.1060   -6.9430   -8.0030 C.3     344 GLN    0.3100
   5403 C         -47.3370   -6.4200   -9.2160 C.2     344 GLN    0.0700
   5404 O         -46.7510   -7.2070   -9.9720 O.2     344 GLN    0.0900
   5405 CB        -47.1860   -7.7620   -7.0970 C.3     344 GLN   -0.1800
   5406 CG        -46.8880   -9.1500   -7.6690 C.3     344 GLN    0.0900
   5407 CD        -46.6300  -10.2170   -6.6050 C.2     344 GLN    0.0900
   5408 NE2       -45.4990  -10.9200   -6.7310 N.am    344 GLN   -0.1800
   5409 OE1       -47.4410  -10.4210   -5.6940 O.2     344 GLN    0.0900
   5410 HN        -49.3370   -8.6170   -7.8540 H       344 GLN    0.0900
   5411 HA        -48.4900   -6.0780   -7.4820 H       344 GLN    0.5500
   5412 HB1       -47.6700   -7.8790   -6.1030 H       344 GLN   -0.5500
   5413 HB2       -46.2280   -7.2130   -6.9670 H       344 GLN   -0.6200
   5414 HG1       -45.9890   -9.0830   -8.3170 H       344 GLN    0.3200
   5415 HG2       -47.7560   -9.4750   -8.2830 H       344 GLN    0.3000
   5416 HE21      -45.2750  -11.6320   -6.0650 H       344 GLN    0.5100
   5417 HE22      -44.8750  -10.7330   -7.4900 H       344 GLN   -0.5100
   5418 N         -47.3380   -5.0970   -9.3980 N.am    345 VAL   -0.4700
   5419 CA        -46.6350   -4.4760  -10.5180 C.3     345 VAL    0.3100
   5420 C         -45.1370   -4.3940  -10.2200 C.2     345 VAL    0.0700
   5421 O         -44.7200   -4.0970   -9.0960 O.2     345 VAL    0.0900
   5422 CB        -47.1910   -3.0390  -10.8520 C.3     345 VAL   -0.0900
   5423 CG1       -48.7180   -3.0830  -10.9720 C.3     345 VAL    0.0900
   5424 CG2       -46.7440   -2.0160   -9.8020 C.3     345 VAL   -0.2700
   5425 HN        -47.8170   -4.4770   -8.7810 H       345 VAL    0.0900
   5426 HA        -46.7510   -5.1240  -11.3750 H       345 VAL    0.0900
   5427 HB        -46.7540   -2.6870  -11.8100 H       345 VAL    0.0900
   5428 HG11      -49.1660   -3.4280  -10.0160 H       345 VAL   -0.2700
   5429 HG12      -49.0140   -3.7870  -11.7780 H       345 VAL    0.0900
   5430 HG13      -49.1080   -2.0680  -11.2000 H       345 VAL    0.0900
   5431 HG21      -45.6530   -1.8280   -9.8910 H       345 VAL    0.0900
   5432 HG22      -46.9550   -2.4030   -8.7820 H       345 VAL    0.5100
   5433 HG23      -47.2820   -1.0570   -9.9560 H       345 VAL   -0.5100
   5434 N         -44.3300   -4.6940  -11.2360 N.am    346 ALA   -0.4700
   5435 CA        -42.8840   -4.6180  -11.1280 C.3     346 ALA    0.3100
   5436 C         -42.3360   -4.0220  -12.4240 C.2     346 ALA    0.0700
   5437 O         -41.5680   -4.6860  -13.1310 O.2     346 ALA    0.0900
   5438 CB        -42.3320   -6.0220  -10.9050 C.3     346 ALA   -0.2700
   5439 HN        -44.6830   -4.9850  -12.1210 H       346 ALA    0.0900
   5440 HA        -42.6350   -3.9730  -10.2980 H       346 ALA    0.0900
   5441 HB1       -42.6060   -6.6800  -11.7570 H       346 ALA    0.0900
   5442 HB2       -42.7580   -6.4520   -9.9740 H       346 ALA    0.5100
   5443 HB3       -41.2240   -5.9840  -10.8270 H       346 ALA   -0.5100
   5444 N         -42.7470   -2.7730  -12.7610 N.am    347 PRO   -0.2900
   5445 CA        -42.3390   -2.0290  -13.9680 C.3     347 PRO    0.0000
   5446 C         -41.0140   -1.2320  -13.9850 C.2     347 PRO    0.0900
   5447 O         -40.0130   -1.7340  -14.5190 O.2     347 PRO    0.0900
   5448 CB        -43.5290   -1.0960  -14.2120 C.3     347 PRO    0.0200
   5449 CG        -44.6710   -1.7080  -13.4370 C.3     347 PRO    0.0900
   5450 CD        -43.9650   -2.1640  -12.1970 C.3     347 PRO   -0.1800
   5451 HA        -42.1240   -2.7080  -14.7770 H       347 PRO    0.0900
   5452 HB1       -43.7720   -1.0430  -15.2960 H       347 PRO    0.0900
   5453 HB2       -43.3080   -0.0710  -13.8450 H       347 PRO   -0.1800
   5454 HG1       -45.4600   -0.9600  -13.2080 H       347 PRO    0.0900
   5455 HG2       -45.1290   -2.5600  -13.9830 H       347 PRO    0.0900
   5456 HD1       -43.7030   -1.3150  -11.5320 H       347 PRO    0.5100
   5457 HD2       -44.5550   -2.9180  -11.6360 H       347 PRO   -0.5100
   5458 N         -40.9300   -0.0770  -13.3020 N.am    348 ALA   -0.4700
   5459 CA        -39.7120    0.6780  -13.1720 C.3     348 ALA    0.3100
   5460 CAT       -38.8320    2.9260  -10.2260 C.3     348 ALA    0.0700
   5461 C         -39.8810    1.5610  -11.9540 C.2     348 ALA    0.0900
   5462 O         -40.9990    1.7650  -11.4840 O.2     348 ALA   -0.2700
   5463 CB        -39.4360    1.5350  -14.4270 C.3     348 ALA    0.0900
   5464 NT        -38.7690    2.0850  -11.4000 N.am    348 ALA    0.0900
   5465 HN        -41.7260    0.3140  -12.8450 H       348 ALA    0.0900
   5466 HNT       -37.8600    1.9150  -11.7720 H       348 ALA    0.5100
   5467 HA        -38.9050   -0.0230  -13.0170 H       348 ALA   -0.5100
   5468 HB1       -40.2670    2.2520  -14.5910 H       348 ALA   -0.4700
   5469 HB2       -39.3500    0.8800  -15.3210 H       348 ALA    0.3100
   5470 HB3       -38.4930    2.1090  -14.2920 H       348 ALA   -0.1100
   5471 HT1       -39.2890    2.3590   -9.3880 H       348 ALA    0.0900
   5472 HT2       -39.4560    3.8190  -10.4400 H       348 ALA    0.0900
   5473 HT3       -37.8070    3.2390   -9.9350 H       348 ALA    0.0900
@<TRIPOS>BOND
     1    1    2 1
     2    2   13 1
     3    2    6 1
     4    2    4 1
     5    4    5 2
     6    6   15 1
     7    6    7 1
     8    7   17 1
     9    7    8 1
    10    8    9 1
    11    9   18 1
    12    9   19 1
    13    9   20 1
    14    3   10 1
    15    3   21 1
    16    3   22 1
    17    3   23 1
    18   10    1 1
    19   10   11 2
[truncated: 169,481 more chars]
