# Supplementary material for: The pocketome of G-protein-coupled receptors reveals previously untargeted allosteric sites
Source: Nat Commun. 2022 May 10;13:2567. doi: 10.1038/s41467-022-29609-6 (PMC9091257; doi:10.1038/s41467-022-29609-6)
Supplement: Supplementary file 4 — Supplementary Data 1 [file 41467_2022_29609_MOESM4_ESM.zip › docking_files/2i35/mols.mol2]

# TRIPOS MOL2 file generated by SEED

@<TRIPOS>MOLECULE
methanamine
 8 7 0 0 0
****
USER_CHARGES
INVALID_CHARGES
Pose:   1 Cluster:   1 Fr_nu: 1376227 TotEn:   -68.02
@<TRIPOS>ATOM
      1 C1        -81.9019    1.3407  -46.0690 C.3    1 LIG       0.04000
      2 N1        -80.7684    1.6446  -46.9635 N.4    1 LIG      -0.30000
      3 H1        -82.8170    1.3865  -46.6621 H      1 LIG       0.09000
      4 H2        -81.7474    0.3396  -45.6620 H      1 LIG       0.09000
      5 H3        -81.9110    2.0900  -45.2751 H      1 LIG       0.09000
      6 H4        -79.8735    1.6162  -46.4577 H      1 LIG       0.33000
      7 H5        -80.8597    2.5813  -47.3786 H      1 LIG       0.33000
      8 H6        -80.7088    0.9681  -47.7361 H      1 LIG       0.33000
@<TRIPOS>BOND
      1       1       2 1
      2       1       3 1
      3       1       4 1
      4       1       5 1
      5       2       6 1
      6       2       7 1
      7       2       8 1
@<TRIPOS>ALT_TYPE
CGenFF_4.0_ALT_TYPE_SET
CGenFF_4.0 1 CG334 2 NG3P3 3 HGA3 4 HGA3 5 HGA3 6 HGP2 7 HGP2 8 HGP2
@<TRIPOS>MOLECULE
methanamine
 8 7 0 0 0
****
USER_CHARGES
INVALID_CHARGES
Pose:   2 Cluster:   2 Fr_nu: 1045741 TotEn:   -64.07
@<TRIPOS>ATOM
      1 C1        -71.9565   -9.6053  -44.0741 C.3    1 LIG       0.04000
      2 N1        -73.0186   -9.2179  -43.1258 N.4    1 LIG      -0.30000
      3 H1        -71.0188   -9.6660  -43.5188 H      1 LIG       0.09000
      4 H2        -72.2249  -10.5745  -44.4988 H      1 LIG       0.09000
      5 H3        -71.9046   -8.8380  -44.8490 H      1 LIG       0.09000
      6 H4        -73.9311   -9.1443  -43.5944 H      1 LIG       0.33000
      7 H5        -72.8191   -8.3068  -42.6921 H      1 LIG       0.33000
      8 H6        -73.1143   -9.9071  -42.3683 H      1 LIG       0.33000
@<TRIPOS>BOND
      1       1       2 1
      2       1       3 1
      3       1       4 1
      4       1       5 1
      5       2       6 1
      6       2       7 1
      7       2       8 1
@<TRIPOS>ALT_TYPE
CGenFF_4.0_ALT_TYPE_SET
CGenFF_4.0 1 CG334 2 NG3P3 3 HGA3 4 HGA3 5 HGA3 6 HGP2 7 HGP2 8 HGP2
@<TRIPOS>MOLECULE
methanamine
 8 7 0 0 0
****
USER_CHARGES
INVALID_CHARGES
Pose:   3 Cluster:   3 Fr_nu: 1566259 TotEn:   -63.73
@<TRIPOS>ATOM
      1 C1        -69.7942    4.3894  -58.7744 C.3    1 LIG       0.04000
      2 N1        -71.1554    4.7715  -59.1967 N.4    1 LIG      -0.30000
      3 H1        -69.7835    3.3089  -58.6197 H      1 LIG       0.09000
      4 H2        -69.1041    4.6791  -59.5691 H      1 LIG       0.09000
      5 H3        -69.5707    4.9206  -57.8473 H      1 LIG       0.09000
      6 H4        -71.2273    5.7846  -59.3585 H      1 LIG       0.33000
      7 H5        -71.8528    4.5219  -58.4829 H      1 LIG       0.33000
      8 H6        -71.4235    4.2989  -60.0701 H      1 LIG       0.33000
@<TRIPOS>BOND
      1       1       2 1
      2       1       3 1
      3       1       4 1
      4       1       5 1
      5       2       6 1
      6       2       7 1
      7       2       8 1
@<TRIPOS>ALT_TYPE
CGenFF_4.0_ALT_TYPE_SET
CGenFF_4.0 1 CG334 2 NG3P3 3 HGA3 4 HGA3 5 HGA3 6 HGP2 7 HGP2 8 HGP2
@<TRIPOS>MOLECULE
methanamine
 8 7 0 0 0
****
USER_CHARGES
INVALID_CHARGES
Pose:   4 Cluster:   4 Fr_nu: 140280 TotEn:   -63.45
@<TRIPOS>ATOM
      1 C1        -71.6503   -8.4203  -45.2116 C.3    1 LIG       0.04000
      2 N1        -72.5713   -8.6660  -44.0851 N.4    1 LIG      -0.30000
      3 H1        -71.9925   -7.5248  -45.7335 H      1 LIG       0.09000
      4 H2        -70.6496   -8.2766  -44.7998 H      1 LIG       0.09000
      5 H3        -71.6837   -9.2930  -45.8667 H      1 LIG       0.09000
      6 H4        -72.2979   -9.5024  -43.5529 H      1 LIG       0.33000
      7 H5        -73.5351   -8.8099  -44.4142 H      1 LIG       0.33000
      8 H6        -72.5828   -7.8727  -43.4305 H      1 LIG       0.33000
@<TRIPOS>BOND
      1       1       2 1
      2       1       3 1
      3       1       4 1
      4       1       5 1
      5       2       6 1
      6       2       7 1
      7       2       8 1
@<TRIPOS>ALT_TYPE
CGenFF_4.0_ALT_TYPE_SET
CGenFF_4.0 1 CG334 2 NG3P3 3 HGA3 4 HGA3 5 HGA3 6 HGP2 7 HGP2 8 HGP2
@<TRIPOS>MOLECULE
methanamine
 8 7 0 0 0
****
USER_CHARGES
INVALID_CHARGES
Pose:   5 Cluster:   5 Fr_nu: 140966 TotEn:   -62.95
@<TRIPOS>ATOM
      1 C1        -70.9613   -7.0590  -45.4561 C.3    1 LIG       0.04000
      2 N1        -72.2119   -7.5655  -44.8587 N.4    1 LIG      -0.30000
      3 H1        -71.0347   -5.9714  -45.5123 H      1 LIG       0.09000
      4 H2        -70.1353   -7.3640  -44.8109 H      1 LIG       0.09000
      5 H3        -70.8650   -7.4976  -46.4511 H      1 LIG       0.09000
      6 H4        -72.2013   -8.5908  -44.7797 H      1 LIG       0.33000
      7 H5        -73.0296   -7.3074  -45.4268 H      1 LIG       0.33000
      8 H6        -72.3578   -7.1838  -43.9147 H      1 LIG       0.33000
@<TRIPOS>BOND
      1       1       2 1
      2       1       3 1
      3       1       4 1
      4       1       5 1
      5       2       6 1
      6       2       7 1
      7       2       8 1
@<TRIPOS>ALT_TYPE
CGenFF_4.0_ALT_TYPE_SET
CGenFF_4.0 1 CG334 2 NG3P3 3 HGA3 4 HGA3 5 HGA3 6 HGP2 7 HGP2 8 HGP2
@<TRIPOS>MOLECULE
methanamine
 8 7 0 0 0
****
USER_CHARGES
INVALID_CHARGES
Pose:   6 Cluster:   6 Fr_nu: 1644192 TotEn:   -57.24
@<TRIPOS>ATOM
      1 C1        -68.9581    4.3494  -59.5131 C.3    1 LIG       0.04000
      2 N1        -70.2220    4.3171  -58.7522 N.4    1 LIG      -0.30000
      3 H1        -69.2081    4.4334  -60.5723 H      1 LIG       0.09000
      4 H2        -68.3864    5.2156  -59.1746 H      1 LIG       0.09000
      5 H3        -68.4217    3.4208  -59.3090 H      1 LIG       0.09000
      6 H4        -70.0493    4.2382  -57.7415 H      1 LIG       0.33000
      7 H5        -70.8057    3.5170  -59.0298 H      1 LIG       0.33000
      8 H6        -70.7741    5.1713  -58.9061 H      1 LIG       0.33000
@<TRIPOS>BOND
      1       1       2 1
      2       1       3 1
      3       1       4 1
      4       1       5 1
      5       2       6 1
      6       2       7 1
      7       2       8 1
@<TRIPOS>ALT_TYPE
CGenFF_4.0_ALT_TYPE_SET
CGenFF_4.0 1 CG334 2 NG3P3 3 HGA3 4 HGA3 5 HGA3 6 HGP2 7 HGP2 8 HGP2
@<TRIPOS>MOLECULE
methanamine
 8 7 0 0 0
****
USER_CHARGES
INVALID_CHARGES
Pose:   7 Cluster:   7 Fr_nu: 101135 TotEn:   -54.49
@<TRIPOS>ATOM
      1 C1        -82.8001  -11.2862  -32.0847 C.3    1 LIG       0.04000
      2 N1        -81.3341  -11.2513  -32.2482 N.4    1 LIG      -0.30000
      3 H1        -83.2138  -10.4136  -32.5935 H      1 LIG       0.09000
      4 H2        -83.1646  -12.2120  -32.5337 H      1 LIG       0.09000
      5 H3        -83.0177  -11.2564  -31.0153 H      1 LIG       0.09000
      6 H4        -80.8861  -12.0538  -31.7867 H      1 LIG       0.33000
      7 H5        -80.9322  -10.3964  -31.8412 H      1 LIG       0.33000
      8 H6        -81.0670  -11.2766  -33.2412 H      1 LIG       0.33000
@<TRIPOS>BOND
      1       1       2 1
      2       1       3 1
      3       1       4 1
      4       1       5 1
      5       2       6 1
      6       2       7 1
      7       2       8 1
@<TRIPOS>ALT_TYPE
CGenFF_4.0_ALT_TYPE_SET
CGenFF_4.0 1 CG334 2 NG3P3 3 HGA3 4 HGA3 5 HGA3 6 HGP2 7 HGP2 8 HGP2
@<TRIPOS>MOLECULE
methanamine
 8 7 0 0 0
****
USER_CHARGES
INVALID_CHARGES
Pose:   8 Cluster:   8 Fr_nu: 1232392 TotEn:   -47.84
@<TRIPOS>ATOM
      1 C1        -63.8058    5.5858  -52.8420 C.3    1 LIG       0.04000
      2 N1        -64.5162    4.5814  -53.6568 N.4    1 LIG      -0.30000
      3 H1        -63.3563    6.3109  -53.5229 H      1 LIG       0.09000
      4 H2        -64.5373    6.0630  -52.1872 H      1 LIG       0.09000
      5 H3        -63.0408    5.0653  -52.2625 H      1 LIG       0.09000
      6 H4        -64.9627    3.8674  -53.0664 H      1 LIG       0.33000
      7 H5        -63.8736    4.0961  -54.2968 H      1 LIG       0.33000
      8 H6        -65.2531    5.0155  -54.2282 H      1 LIG       0.33000
@<TRIPOS>BOND
      1       1       2 1
      2       1       3 1
      3       1       4 1
      4       1       5 1
      5       2       6 1
      6       2       7 1
      7       2       8 1
@<TRIPOS>ALT_TYPE
CGenFF_4.0_ALT_TYPE_SET
CGenFF_4.0 1 CG334 2 NG3P3 3 HGA3 4 HGA3 5 HGA3 6 HGP2 7 HGP2 8 HGP2
@<TRIPOS>MOLECULE
methanamine
 8 7 0 0 0
****
USER_CHARGES
INVALID_CHARGES
Pose:   9 Cluster:   9 Fr_nu: 1125444 TotEn:   -47.53
@<TRIPOS>ATOM
      1 C1        -82.7029  -10.9881  -31.4836 C.3    1 LIG       0.04000
      2 N1        -81.3441  -10.9548  -30.9093 N.4    1 LIG      -0.30000
      3 H1        -83.2971  -11.6894  -30.8950 H      1 LIG       0.09000
      4 H2        -83.1151   -9.9790  -31.4257 H      1 LIG       0.09000
      5 H3        -82.6191  -11.3190  -32.5206 H      1 LIG       0.09000
      6 H4        -80.7346  -10.3070  -31.4256 H      1 LIG       0.33000
      7 H5        -80.9029  -11.8835  -30.9373 H      1 LIG       0.33000
      8 H6        -81.3596  -10.6489  -29.9273 H      1 LIG       0.33000
@<TRIPOS>BOND
      1       1       2 1
      2       1       3 1
      3       1       4 1
      4       1       5 1
      5       2       6 1
      6       2       7 1
      7       2       8 1
@<TRIPOS>ALT_TYPE
CGenFF_4.0_ALT_TYPE_SET
CGenFF_4.0 1 CG334 2 NG3P3 3 HGA3 4 HGA3 5 HGA3 6 HGP2 7 HGP2 8 HGP2
@<TRIPOS>MOLECULE
methanamine
 8 7 0 0 0
****
USER_CHARGES
INVALID_CHARGES
Pose:  10 Cluster:  10 Fr_nu:   4562 TotEn:   -47.41
@<TRIPOS>ATOM
      1 C1        -75.6297  -26.7766  -46.7099 C.3    1 LIG       0.04000
      2 N1        -76.7089  -26.0096  -46.0583 N.4    1 LIG      -0.30000
      3 H1        -75.0670  -26.0889  -47.3438 H      1 LIG       0.09000
      4 H2        -74.9964  -27.1949  -45.9253 H      1 LIG       0.09000
      5 H3        -76.0932  -27.5670  -47.3034 H      1 LIG       0.09000
      6 H4        -77.2766  -26.6084  -45.4445 H      1 LIG       0.33000
      7 H5        -77.3415  -25.5898  -46.7523 H      1 LIG       0.33000
      8 H6        -76.3308  -25.2460  -45.4822 H      1 LIG       0.33000
@<TRIPOS>BOND
      1       1       2 1
      2       1       3 1
      3       1       4 1
      4       1       5 1
      5       2       6 1
      6       2       7 1
      7       2       8 1
@<TRIPOS>ALT_TYPE
CGenFF_4.0_ALT_TYPE_SET
CGenFF_4.0 1 CG334 2 NG3P3 3 HGA3 4 HGA3 5 HGA3 6 HGP2 7 HGP2 8 HGP2
@<TRIPOS>MOLECULE
methanamine
 8 7 0 0 0
****
USER_CHARGES
INVALID_CHARGES
Pose:  11 Cluster:  11 Fr_nu: 1576693 TotEn:   -43.77
@<TRIPOS>ATOM
      1 C1        -75.4254  -27.5444  -46.7035 C.3    1 LIG       0.04000
      2 N1        -76.0005  -27.3948  -48.0541 N.4    1 LIG      -0.30000
      3 H1        -74.4592  -28.0420  -46.8051 H      1 LIG       0.09000
      4 H2        -75.3102  -26.5462  -46.2769 H      1 LIG       0.09000
      5 H3        -76.1166  -28.1471  -46.1111 H      1 LIG       0.09000
      6 H4        -76.9171  -26.9296  -48.0220 H      1 LIG       0.33000
      7 H5        -76.1330  -28.3084  -48.5079 H      1 LIG       0.33000
      8 H6        -75.3894  -26.8331  -48.6616 H      1 LIG       0.33000
@<TRIPOS>BOND
      1       1       2 1
      2       1       3 1
      3       1       4 1
      4       1       5 1
      5       2       6 1
      6       2       7 1
      7       2       8 1
@<TRIPOS>ALT_TYPE
CGenFF_4.0_ALT_TYPE_SET
CGenFF_4.0 1 CG334 2 NG3P3 3 HGA3 4 HGA3 5 HGA3 6 HGP2 7 HGP2 8 HGP2
@<TRIPOS>MOLECULE
methanamine
 8 7 0 0 0
****
USER_CHARGES
INVALID_CHARGES
Pose:  12 Cluster:  12 Fr_nu: 169198 TotEn:   -43.01
@<TRIPOS>ATOM
      1 C1        -61.0396    8.0479  -32.6346 C.3    1 LIG       0.04000
      2 N1        -62.3430    7.5246  -32.1821 N.4    1 LIG      -0.30000
      3 H1        -60.4515    8.2914  -31.7479 H      1 LIG       0.09000
      4 H2        -60.5541    7.2695  -33.2262 H      1 LIG       0.09000
      5 H3        -61.2283    8.9386  -33.2370 H      1 LIG       0.09000
      6 H4        -62.9443    7.2765  -32.9786 H      1 LIG       0.33000
      7 H5        -62.8493    8.2189  -31.6167 H      1 LIG       0.33000
      8 H6        -62.2283    6.6803  -31.6060 H      1 LIG       0.33000
@<TRIPOS>BOND
      1       1       2 1
      2       1       3 1
      3       1       4 1
      4       1       5 1
      5       2       6 1
      6       2       7 1
      7       2       8 1
@<TRIPOS>ALT_TYPE
CGenFF_4.0_ALT_TYPE_SET
CGenFF_4.0 1 CG334 2 NG3P3 3 HGA3 4 HGA3 5 HGA3 6 HGP2 7 HGP2 8 HGP2
@<TRIPOS>MOLECULE
methanamine
 8 7 0 0 0
****
USER_CHARGES
INVALID_CHARGES
Pose:  13 Cluster:  13 Fr_nu: 971872 TotEn:   -42.14
@<TRIPOS>ATOM
      1 C1        -75.6339  -27.7372  -46.5343 C.3    1 LIG       0.04000
      2 N1        -75.8684  -26.3235  -46.8860 N.4    1 LIG      -0.30000
      3 H1        -74.6635  -27.8016  -46.0388 H      1 LIG       0.09000
      4 H2        -76.4376  -28.0531  -45.8663 H      1 LIG       0.09000
      5 H3        -75.6415  -28.3172  -47.4592 H      1 LIG       0.09000
      6 H4        -76.7733  -26.1998  -47.3586 H      1 LIG       0.33000
      7 H5        -75.1383  -25.9689  -47.5179 H      1 LIG       0.33000
      8 H6        -75.8716  -25.7247  -46.0496 H      1 LIG       0.33000
@<TRIPOS>BOND
      1       1       2 1
      2       1       3 1
      3       1       4 1
      4       1       5 1
      5       2       6 1
      6       2       7 1
      7       2       8 1
@<TRIPOS>ALT_TYPE
CGenFF_4.0_ALT_TYPE_SET
CGenFF_4.0 1 CG334 2 NG3P3 3 HGA3 4 HGA3 5 HGA3 6 HGP2 7 HGP2 8 HGP2
@<TRIPOS>MOLECULE
methanamine
 8 7 0 0 0
****
USER_CHARGES
INVALID_CHARGES
Pose:  14 Cluster:  14 Fr_nu: 1575240 TotEn:   -40.15
@<TRIPOS>ATOM
      1 C1        -64.3182   -2.4434  -25.0529 C.3    1 LIG       0.04000
      2 N1        -63.5566   -3.6448  -24.6605 N.4    1 LIG      -0.30000
      3 H1        -65.0338   -2.7382  -25.8225 H      1 LIG       0.09000
      4 H2        -64.8295   -2.0671  -24.1648 H      1 LIG       0.09000
      5 H3        -63.6083   -1.7089  -25.4380 H      1 LIG       0.09000
      6 H4        -62.8624   -3.4278  -23.9334 H      1 LIG       0.33000
      7 H5        -63.0507   -4.0455  -25.4615 H      1 LIG       0.33000
      8 H6        -64.1763   -4.3765  -24.2883 H      1 LIG       0.33000
@<TRIPOS>BOND
      1       1       2 1
      2       1       3 1
      3       1       4 1
      4       1       5 1
      5       2       6 1
      6       2       7 1
      7       2       8 1
@<TRIPOS>ALT_TYPE
CGenFF_4.0_ALT_TYPE_SET
CGenFF_4.0 1 CG334 2 NG3P3 3 HGA3 4 HGA3 5 HGA3 6 HGP2 7 HGP2 8 HGP2
@<TRIPOS>MOLECULE
methanamine
 8 7 0 0 0
****
USER_CHARGES
INVALID_CHARGES
Pose:  15 Cluster:  15 Fr_nu: 1689592 TotEn:   -38.31
@<TRIPOS>ATOM
      1 C1        -56.8280    4.6575  -19.2479 C.3    1 LIG       0.04000
      2 N1        -55.6421    4.9828  -20.0635 N.4    1 LIG      -0.30000
      3 H1        -57.3416    3.8205  -19.7244 H      1 LIG       0.09000
      4 H2        -56.4823    4.3884  -18.2480 H      1 LIG       0.09000
      5 H3        -57.4656    5.5431  -19.2177 H      1 LIG       0.09000
      6 H4        -55.1148    5.7689  -19.6617 H      1 LIG       0.33000
      7 H5        -55.9075    5.2459  -21.0218 H      1 LIG       0.33000
      8 H6        -55.0008    4.1812  -20.1289 H      1 LIG       0.33000
@<TRIPOS>BOND
      1       1       2 1
      2       1       3 1
      3       1       4 1
      4       1       5 1
      5       2       6 1
      6       2       7 1
      7       2       8 1
@<TRIPOS>ALT_TYPE
CGenFF_4.0_ALT_TYPE_SET
CGenFF_4.0 1 CG334 2 NG3P3 3 HGA3 4 HGA3 5 HGA3 6 HGP2 7 HGP2 8 HGP2
@<TRIPOS>MOLECULE
methanamine
 8 7 0 0 0
****
USER_CHARGES
INVALID_CHARGES
Pose:  16 Cluster:  16 Fr_nu: 1689354 TotEn:   -32.48
@<TRIPOS>ATOM
      1 C1        -56.3263    5.0984  -19.5831 C.3    1 LIG       0.04000
      2 N1        -56.3792    3.6255  -19.5129 N.4    1 LIG      -0.30000
      3 H1        -56.8551    5.4934  -18.7137 H      1 LIG       0.09000
      4 H2        -55.2761    5.3960  -19.5725 H      1 LIG       0.09000
      5 H3        -56.8122    5.4062  -20.5110 H      1 LIG       0.09000
      6 H4        -55.8944    3.1944  -20.3109 H      1 LIG       0.33000
      7 H5        -57.3498    3.2849  -19.5199 H      1 LIG       0.33000
      8 H6        -55.9343    3.2749  -18.6543 H      1 LIG       0.33000
@<TRIPOS>BOND
      1       1       2 1
      2       1       3 1
      3       1       4 1
      4       1       5 1
      5       2       6 1
      6       2       7 1
      7       2       8 1
@<TRIPOS>ALT_TYPE
CGenFF_4.0_ALT_TYPE_SET
CGenFF_4.0 1 CG334 2 NG3P3 3 HGA3 4 HGA3 5 HGA3 6 HGP2 7 HGP2 8 HGP2
@<TRIPOS>MOLECULE
methanol
 6 5 0 0 0
****
USER_CHARGES
INVALID_CHARGES
Pose:   1 Cluster:   1 Fr_nu: 9308104 TotEn:   -16.12
@<TRIPOS>ATOM
      1 C1        -57.9092   -2.8052  -19.7295 C.3    1 LIG      -0.04000
      2 O1        -56.6703   -3.4625  -19.9233 O.3    1 LIG      -0.65000
      3 H1        -57.8452   -2.1569  -18.8521 H      1 LIG       0.09000
      4 H2        -58.6989   -3.5478  -19.5901 H      1 LIG       0.09000
      5 H3        -58.1322   -2.2000  -20.6113 H      1 LIG       0.09000
      6 H4        -56.7665   -4.0273  -20.7091 H      1 LIG       0.42000
@<TRIPOS>BOND
      1       1       2 1
      2       1       3 1
      3       1       4 1
      4       1       5 1
      5       2       6 1
@<TRIPOS>ALT_TYPE
CGenFF_4.0_ALT_TYPE_SET
CGenFF_4.0 1 CG331 2 OG311 3 HGA3 4 HGA3 5 HGA3 6 HGP1
@<TRIPOS>MOLECULE
methanol
 6 5 0 0 0
****
USER_CHARGES
INVALID_CHARGES
Pose:   2 Cluster:   2 Fr_nu:  71786 TotEn:   -15.65
@<TRIPOS>ATOM
      1 C1        -73.1154  -12.0191  -43.3592 C.3    1 LIG      -0.04000
      2 O1        -72.5503  -12.8994  -42.4051 O.3    1 LIG      -0.65000
      3 H1        -73.2602  -12.5488  -44.3040 H      1 LIG       0.09000
      4 H2        -72.4503  -11.1644  -43.5066 H      1 LIG       0.09000
      5 H3        -74.0814  -11.6671  -42.9898 H      1 LIG       0.09000
      6 H4        -72.4371  -12.3939  -41.5821 H      1 LIG       0.42000
@<TRIPOS>BOND
      1       1       2 1
      2       1       3 1
      3       1       4 1
      4       1       5 1
      5       2       6 1
@<TRIPOS>ALT_TYPE
CGenFF_4.0_ALT_TYPE_SET
CGenFF_4.0 1 CG331 2 OG311 3 HGA3 4 HGA3 5 HGA3 6 HGP1
@<TRIPOS>MOLECULE
methanol
 6 5 0 0 0
****
USER_CHARGES
INVALID_CHARGES
Pose:   3 Cluster:   3 Fr_nu: 9306320 TotEn:   -15.63
@<TRIPOS>ATOM
      1 C1        -58.4760   -2.9237  -19.4056 C.3    1 LIG      -0.04000
      2 O1        -57.7690   -3.9558  -20.0685 O.3    1 LIG      -0.65000
      3 H1        -58.6420   -3.2062  -18.3631 H      1 LIG       0.09000
      4 H2        -59.4334   -2.7572  -19.9059 H      1 LIG       0.09000
      5 H3        -57.8835   -2.0066  -19.4423 H      1 LIG       0.09000
      6 H4        -57.6412   -3.6688  -20.9889 H      1 LIG       0.42000
@<TRIPOS>BOND
      1       1       2 1
      2       1       3 1
      3       1       4 1
      4       1       5 1
      5       2       6 1
@<TRIPOS>ALT_TYPE
CGenFF_4.0_ALT_TYPE_SET
CGenFF_4.0 1 CG331 2 OG311 3 HGA3 4 HGA3 5 HGA3 6 HGP1
@<TRIPOS>MOLECULE
methanol
 6 5 0 0 0
****
USER_CHARGES
INVALID_CHARGES
Pose:   4 Cluster:   4 Fr_nu: 145695 TotEn:   -15.28
@<TRIPOS>ATOM
      1 C1        -72.7644  -12.9329  -44.3071 C.3    1 LIG      -0.04000
      2 O1        -72.3371  -14.1234  -43.6710 O.3    1 LIG      -0.65000
      3 H1        -72.4014  -12.0684  -43.7459 H      1 LIG       0.09000
      4 H2        -73.8562  -12.9166  -44.3560 H      1 LIG       0.09000
      5 H3        -72.3558  -12.9047  -45.3199 H      1 LIG       0.09000
      6 H4        -72.6781  -14.8666  -44.1972 H      1 LIG       0.42000
@<TRIPOS>BOND
      1       1       2 1
      2       1       3 1
      3       1       4 1
      4       1       5 1
      5       2       6 1
@<TRIPOS>ALT_TYPE
CGenFF_4.0_ALT_TYPE_SET
CGenFF_4.0 1 CG331 2 OG311 3 HGA3 4 HGA3 5 HGA3 6 HGP1
@<TRIPOS>MOLECULE
methanol
 6 5 0 0 0
****
USER_CHARGES
INVALID_CHARGES
Pose:   5 Cluster:   5 Fr_nu: 9266338 TotEn:   -14.54
@<TRIPOS>ATOM
      1 C1        -61.0817   -4.3695  -18.2094 C.3    1 LIG      -0.04000
      2 O1        -60.1206   -5.3636  -18.5135 O.3    1 LIG      -0.65000
      3 H1        -60.6020   -3.5523  -17.6651 H      1 LIG       0.09000
      4 H2        -61.8796   -4.8061  -17.6033 H      1 LIG       0.09000
      5 H3        -61.5031   -3.9856  -19.1413 H      1 LIG       0.09000
      6 H4        -60.5833   -6.0703  -18.9952 H      1 LIG       0.42000
@<TRIPOS>BOND
      1       1       2 1
      2       1       3 1
      3       1       4 1
      4       1       5 1
      5       2       6 1
@<TRIPOS>ALT_TYPE
CGenFF_4.0_ALT_TYPE_SET
CGenFF_4.0 1 CG331 2 OG311 3 HGA3 4 HGA3 5 HGA3 6 HGP1
@<TRIPOS>MOLECULE
methanol
 6 5 0 0 0
****
USER_CHARGES
INVALID_CHARGES
Pose:   6 Cluster:   6 Fr_nu: 9284318 TotEn:   -14.19
@<TRIPOS>ATOM
      1 C1        -51.8280  -24.0734  -25.6286 C.3    1 LIG      -0.04000
      2 O1        -52.3925  -22.8344  -25.2405 O.3    1 LIG      -0.65000
      3 H1        -50.7825  -24.1130  -25.3131 H      1 LIG       0.09000
      4 H2        -51.8964  -24.1820  -26.7140 H      1 LIG       0.09000
      5 H3        -52.3822  -24.8828  -25.1477 H      1 LIG       0.09000
      6 H4        -53.3186  -22.8371  -25.5374 H      1 LIG       0.42000
@<TRIPOS>BOND
      1       1       2 1
      2       1       3 1
      3       1       4 1
      4       1       5 1
      5       2       6 1
@<TRIPOS>ALT_TYPE
CGenFF_4.0_ALT_TYPE_SET
CGenFF_4.0 1 CG331 2 OG311 3 HGA3 4 HGA3 5 HGA3 6 HGP1
@<TRIPOS>MOLECULE
methanol
 6 5 0 0 0
****
USER_CHARGES
INVALID_CHARGES
Pose:   7 Cluster:   7 Fr_nu: 5407195 TotEn:   -13.28
@<TRIPOS>ATOM
      1 C1        -72.6656  -11.8715  -43.7261 C.3    1 LIG      -0.04000
      2 O1        -72.8932  -13.2529  -43.5153 O.3    1 LIG      -0.65000
      3 H1        -72.5529  -11.3687  -42.7624 H      1 LIG       0.09000
      4 H2        -73.5067  -11.4426  -44.2767 H      1 LIG       0.09000
      5 H3        -71.7498  -11.7470  -44.3087 H      1 LIG       0.09000
      6 H4        -72.9879  -13.6637  -44.3916 H      1 LIG       0.42000
@<TRIPOS>BOND
      1       1       2 1
      2       1       3 1
      3       1       4 1
      4       1       5 1
      5       2       6 1
@<TRIPOS>ALT_TYPE
CGenFF_4.0_ALT_TYPE_SET
CGenFF_4.0 1 CG331 2 OG311 3 HGA3 4 HGA3 5 HGA3 6 HGP1
@<TRIPOS>MOLECULE
methanol
 6 5 0 0 0
****
USER_CHARGES
INVALID_CHARGES
Pose:   8 Cluster:   8 Fr_nu: 3271627 TotEn:   -13.13
@<TRIPOS>ATOM
      1 C1        -75.6000  -27.1036  -46.6182 C.3    1 LIG      -0.04000
      2 O1        -76.5379  -27.8886  -47.3313 O.3    1 LIG      -0.65000
      3 H1        -74.6452  -27.6326  -46.5666 H      1 LIG       0.09000
      4 H2        -75.9765  -26.9104  -45.6105 H      1 LIG       0.09000
      5 H3        -75.4603  -26.1545  -47.1410 H      1 LIG       0.09000
      6 H4        -77.3705  -27.3868  -47.3556 H      1 LIG       0.42000
@<TRIPOS>BOND
      1       1       2 1
      2       1       3 1
      3       1       4 1
      4       1       5 1
      5       2       6 1
@<TRIPOS>ALT_TYPE
CGenFF_4.0_ALT_TYPE_SET
CGenFF_4.0 1 CG331 2 OG311 3 HGA3 4 HGA3 5 HGA3 6 HGP1
@<TRIPOS>MOLECULE
methanol
 6 5 0 0 0
****
USER_CHARGES
INVALID_CHARGES
Pose:   9 Cluster:   9 Fr_nu: 5405762 TotEn:   -13.13
@<TRIPOS>ATOM
      1 C1        -72.3323  -12.5114  -43.7882 C.3    1 LIG      -0.04000
      2 O1        -71.5133  -13.1626  -42.8344 O.3    1 LIG      -0.65000
      3 H1        -72.7131  -13.2444  -44.5037 H      1 LIG       0.09000
      4 H2        -71.7498  -11.7470  -44.3087 H      1 LIG       0.09000
      5 H3        -73.1716  -12.0389  -43.2726 H      1 LIG       0.09000
      6 H4        -71.1950  -12.4808  -42.2184 H      1 LIG       0.42000
@<TRIPOS>BOND
      1       1       2 1
      2       1       3 1
      3       1       4 1
      4       1       5 1
      5       2       6 1
@<TRIPOS>ALT_TYPE
CGenFF_4.0_ALT_TYPE_SET
CGenFF_4.0 1 CG331 2 OG311 3 HGA3 4 HGA3 5 HGA3 6 HGP1
@<TRIPOS>MOLECULE
methanol
 6 5 0 0 0
****
USER_CHARGES
INVALID_CHARGES
Pose:  10 Cluster:  10 Fr_nu: 5344717 TotEn:   -12.77
@<TRIPOS>ATOM
      1 C1        -71.5947  -12.6067  -43.6438 C.3    1 LIG      -0.04000
      2 O1        -71.3971  -13.9067  -44.1686 O.3    1 LIG      -0.65000
      3 H1        -70.7622  -12.3486  -42.9847 H      1 LIG       0.09000
      4 H2        -72.5358  -12.5760  -43.0888 H      1 LIG       0.09000
      5 H3        -71.6375  -11.8928  -44.4697 H      1 LIG       0.09000
      6 H4        -72.1547  -14.0994  -44.7471 H      1 LIG       0.42000
@<TRIPOS>BOND
      1       1       2 1
      2       1       3 1
      3       1       4 1
      4       1       5 1
      5       2       6 1
@<TRIPOS>ALT_TYPE
CGenFF_4.0_ALT_TYPE_SET
CGenFF_4.0 1 CG331 2 OG311 3 HGA3 4 HGA3 5 HGA3 6 HGP1
@<TRIPOS>MOLECULE
methanol
 6 5 0 0 0
****
USER_CHARGES
INVALID_CHARGES
Pose:  11 Cluster:  11 Fr_nu: 9295446 TotEn:   -12.26
@<TRIPOS>ATOM
      1 C1        -53.5051  -24.1157  -25.1719 C.3    1 LIG      -0.04000
      2 O1        -53.5269  -22.8490  -24.5399 O.3    1 LIG      -0.65000
      3 H1        -52.4760  -24.4792  -25.2257 H      1 LIG       0.09000
      4 H2        -53.9254  -24.0296  -26.1772 H      1 LIG       0.09000
      5 H3        -54.1062  -24.8154  -24.5865 H      1 LIG       0.09000
      6 H4        -54.4551  -22.5602  -24.5111 H      1 LIG       0.42000
@<TRIPOS>BOND
      1       1       2 1
      2       1       3 1
      3       1       4 1
      4       1       5 1
      5       2       6 1
@<TRIPOS>ALT_TYPE
CGenFF_4.0_ALT_TYPE_SET
CGenFF_4.0 1 CG331 2 OG311 3 HGA3 4 HGA3 5 HGA3 6 HGP1
@<TRIPOS>MOLECULE
methanol
 6 5 0 0 0
****
USER_CHARGES
INVALID_CHARGES
Pose:  12 Cluster:  12 Fr_nu: 8077313 TotEn:   -11.98
@<TRIPOS>ATOM
      1 C1        -75.3244  -27.4434  -46.7860 C.3    1 LIG      -0.04000
      2 O1        -76.4300  -27.8775  -46.0155 O.3    1 LIG      -0.65000
      3 H1        -74.4787  -28.1159  -46.6224 H      1 LIG       0.09000
      4 H2        -75.0547  -26.4246  -46.4962 H      1 LIG       0.09000
      5 H3        -75.5999  -27.4586  -47.8431 H      1 LIG       0.09000
      6 H4        -77.1588  -27.2570  -46.1870 H      1 LIG       0.42000
@<TRIPOS>BOND
      1       1       2 1
      2       1       3 1
      3       1       4 1
      4       1       5 1
      5       2       6 1
@<TRIPOS>ALT_TYPE
CGenFF_4.0_ALT_TYPE_SET
CGenFF_4.0 1 CG331 2 OG311 3 HGA3 4 HGA3 5 HGA3 6 HGP1
@<TRIPOS>MOLECULE
methanol
 6 5 0 0 0
****
USER_CHARGES
INVALID_CHARGES
Pose:  13 Cluster:  13 Fr_nu: 3841774 TotEn:   -11.61
@<TRIPOS>ATOM
      1 C1        -65.2482   -8.3804  -43.9890 C.3    1 LIG      -0.04000
      2 O1        -64.5577   -9.2920  -43.1543 O.3    1 LIG      -0.65000
      3 H1        -66.3139   -8.4002  -43.7482 H      1 LIG       0.09000
      4 H2        -65.0951   -8.6555  -45.0357 H      1 LIG       0.09000
      5 H3        -64.8569   -7.3749  -43.8175 H      1 LIG       0.09000
      6 H4        -63.6173   -9.2459  -43.3977 H      1 LIG       0.42000
@<TRIPOS>BOND
      1       1       2 1
      2       1       3 1
      3       1       4 1
      4       1       5 1
      5       2       6 1
@<TRIPOS>ALT_TYPE
CGenFF_4.0_ALT_TYPE_SET
CGenFF_4.0 1 CG331 2 OG311 3 HGA3 4 HGA3 5 HGA3 6 HGP1
@<TRIPOS>MOLECULE
methanol
 6 5 0 0 0
****
USER_CHARGES
INVALID_CHARGES
Pose:  14 Cluster:  14 Fr_nu: 1141705 TotEn:   -10.82
@<TRIPOS>ATOM
      1 C1        -64.8312   -8.3441  -43.5618 C.3    1 LIG      -0.04000
      2 O1        -66.2226   -8.5106  -43.3601 O.3    1 LIG      -0.65000
      3 H1        -64.3257   -9.3038  -43.4297 H      1 LIG       0.09000
      4 H2        -64.4432   -7.6143  -42.8466 H      1 LIG       0.09000
      5 H3        -64.6602   -7.9817  -44.5782 H      1 LIG       0.09000
      6 H4        -66.6357   -7.6392  -43.4856 H      1 LIG       0.42000
@<TRIPOS>BOND
      1       1       2 1
      2       1       3 1
      3       1       4 1
      4       1       5 1
      5       2       6 1
@<TRIPOS>ALT_TYPE
CGenFF_4.0_ALT_TYPE_SET
CGenFF_4.0 1 CG331 2 OG311 3 HGA3 4 HGA3 5 HGA3 6 HGP1
@<TRIPOS>MOLECULE
methanol
 6 5 0 0 0
****
USER_CHARGES
INVALID_CHARGES
Pose:  15 Cluster:  15 Fr_nu: 9094926 TotEn:   -10.77
@<TRIPOS>ATOM
      1 C1        -48.0638  -21.7681  -28.6957 C.3    1 LIG      -0.04000
      2 O1        -48.3776  -21.1584  -27.4571 O.3    1 LIG      -0.65000
      3 H1        -48.4544  -22.7886  -28.7096 H      1 LIG       0.09000
      4 H2        -46.9795  -21.7798  -28.8328 H      1 LIG       0.09000
      5 H3        -48.5250  -21.1929  -29.5020 H      1 LIG       0.09000
      6 H4        -48.0152  -20.2563  -27.4830 H      1 LIG       0.42000
@<TRIPOS>BOND
      1       1       2 1
      2       1       3 1
      3       1       4 1
      4       1       5 1
      5       2       6 1
@<TRIPOS>ALT_TYPE
CGenFF_4.0_ALT_TYPE_SET
CGenFF_4.0 1 CG331 2 OG311 3 HGA3 4 HGA3 5 HGA3 6 HGP1
@<TRIPOS>MOLECULE
methanol
 6 5 0 0 0
****
USER_CHARGES
INVALID_CHARGES
Pose:  16 Cluster:  16 Fr_nu: 3781147 TotEn:    -9.97
@<TRIPOS>ATOM
      1 C1        -71.9080   -9.6893  -44.2076 C.3    1 LIG      -0.04000
      2 O1        -70.4923   -9.6878  -44.2086 O.3    1 LIG      -0.65000
      3 H1        -72.2725  -10.6184  -44.6528 H      1 LIG       0.09000
      4 H2        -72.2746   -8.8316  -44.7773 H      1 LIG       0.09000
      5 H3        -72.2629   -9.6181  -43.1768 H      1 LIG       0.09000
      6 H4        -70.2073   -8.8492  -43.8068 H      1 LIG       0.42000
@<TRIPOS>BOND
      1       1       2 1
      2       1       3 1
      3       1       4 1
      4       1       5 1
      5       2       6 1
@<TRIPOS>ALT_TYPE
CGenFF_4.0_ALT_TYPE_SET
CGenFF_4.0 1 CG331 2 OG311 3 HGA3 4 HGA3 5 HGA3 6 HGP1
@<TRIPOS>MOLECULE
methanol
 6 5 0 0 0
****
USER_CHARGES
INVALID_CHARGES
Pose:  17 Cluster:  17 Fr_nu: 9260602 TotEn:    -9.86
@<TRIPOS>ATOM
      1 C1        -47.9959  -23.3052  -27.6892 C.3    1 LIG      -0.04000
      2 O1        -48.5523  -22.0037  -27.6614 O.3    1 LIG      -0.65000
      3 H1        -48.3191  -23.8595  -26.8046 H      1 LIG       0.09000
      4 H2        -46.9053  -23.2359  -27.7103 H      1 LIG       0.09000
      5 H3        -48.3437  -23.8215  -28.5870 H      1 LIG       0.09000
      6 H4        -48.2432  -21.5439  -28.4606 H      1 LIG       0.42000
@<TRIPOS>BOND
      1       1       2 1
      2       1       3 1
      3       1       4 1
      4       1       5 1
      5       2       6 1
@<TRIPOS>ALT_TYPE
CGenFF_4.0_ALT_TYPE_SET
CGenFF_4.0 1 CG331 2 OG311 3 HGA3 4 HGA3 5 HGA3 6 HGP1
@<TRIPOS>MOLECULE
methanol
 6 5 0 0 0
****
USER_CHARGES
INVALID_CHARGES
Pose:  18 Cluster:  18 Fr_nu: 159426 TotEn:    -9.80
@<TRIPOS>ATOM
      1 C1        -66.1474   -7.3762  -48.8257 C.3    1 LIG      -0.04000
      2 O1        -67.4157   -7.9992  -48.7373 O.3    1 LIG      -0.65000
      3 H1        -65.3626   -8.1289  -48.7175 H      1 LIG       0.09000
      4 H2        -66.0550   -6.6226  -48.0395 H      1 LIG       0.09000
      5 H3        -66.0551   -6.8947  -49.8020 H      1 LIG       0.09000
      6 H4        -68.0846   -7.3005  -48.8376 H      1 LIG       0.42000
@<TRIPOS>BOND
      1       1       2 1
      2       1       3 1
      3       1       4 1
      4       1       5 1
      5       2       6 1
@<TRIPOS>ALT_TYPE
CGenFF_4.0_ALT_TYPE_SET
CGenFF_4.0 1 CG331 2 OG311 3 HGA3 4 HGA3 5 HGA3 6 HGP1
@<TRIPOS>MOLECULE
methanol
 6 5 0 0 0
****
USER_CHARGES
INVALID_CHARGES
Pose:  19 Cluster:  19 Fr_nu: 5689348 TotEn:    -9.75
@<TRIPOS>ATOM
      1 C1        -72.0920  -11.7880  -43.9350 C.3    1 LIG      -0.04000
      2 O1        -72.0920  -13.0605  -44.5556 O.3    1 LIG      -0.65000
      3 H1        -71.4866  -11.8251  -43.0260 H      1 LIG       0.09000
      4 H2        -73.1179  -11.5007  -43.6907 H      1 LIG       0.09000
      5 H3        -71.6651  -11.0561  -44.6247 H      1 LIG       0.09000
      6 H4        -72.6385  -12.9875  -45.3567 H      1 LIG       0.42000
@<TRIPOS>BOND
      1       1       2 1
      2       1       3 1
      3       1       4 1
      4       1       5 1
      5       2       6 1
@<TRIPOS>ALT_TYPE
CGenFF_4.0_ALT_TYPE_SET
CGenFF_4.0 1 CG331 2 OG311 3 HGA3 4 HGA3 5 HGA3 6 HGP1
@<TRIPOS>MOLECULE
methanol
 6 5 0 0 0
****
USER_CHARGES
INVALID_CHARGES
Pose:  20 Cluster:  20 Fr_nu: 3060610 TotEn:    -9.68
@<TRIPOS>ATOM
      1 C1        -72.2300  -10.7408  -43.9301 C.3    1 LIG      -0.04000
      2 O1        -71.9353  -12.0304  -44.4346 O.3    1 LIG      -0.65000
      3 H1        -71.7161  -10.5956  -42.9767 H      1 LIG       0.09000
      4 H2        -73.3096  -10.6400  -43.7933 H      1 LIG       0.09000
      5 H3        -71.8838   -9.9915  -44.6458 H      1 LIG       0.09000
      6 H4        -72.4083  -12.1215  -45.2794 H      1 LIG       0.42000
@<TRIPOS>BOND
      1       1       2 1
      2       1       3 1
      3       1       4 1
      4       1       5 1
      5       2       6 1
@<TRIPOS>ALT_TYPE
CGenFF_4.0_ALT_TYPE_SET
CGenFF_4.0 1 CG331 2 OG311 3 HGA3 4 HGA3 5 HGA3 6 HGP1
@<TRIPOS>MOLECULE
methanol
 6 5 0 0 0
****
USER_CHARGES
INVALID_CHARGES
Pose:  21 Cluster:  21 Fr_nu:  72110 TotEn:    -9.53
@<TRIPOS>ATOM
      1 C1        -73.1991  -10.9915  -43.3383 C.3    1 LIG      -0.04000
      2 O1        -73.3400  -12.1253  -42.5022 O.3    1 LIG      -0.65000
      3 H1        -73.6347  -11.2036  -44.3178 H      1 LIG       0.09000
      4 H2        -72.1394  -10.7455  -43.4445 H      1 LIG       0.09000
      5 H3        -73.7233  -10.1475  -42.8840 H      1 LIG       0.09000
      6 H4        -72.9424  -11.8986  -41.6442 H      1 LIG       0.42000
@<TRIPOS>BOND
      1       1       2 1
      2       1       3 1
      3       1       4 1
      4       1       5 1
      5       2       6 1
@<TRIPOS>ALT_TYPE
CGenFF_4.0_ALT_TYPE_SET
CGenFF_4.0 1 CG331 2 OG311 3 HGA3 4 HGA3 5 HGA3 6 HGP1
@<TRIPOS>MOLECULE
methanol
 6 5 0 0 0
****
USER_CHARGES
INVALID_CHARGES
Pose:  22 Cluster:  22 Fr_nu: 159028 TotEn:    -9.18
@<TRIPOS>ATOM
      1 C1        -72.7300  -10.4604  -43.3473 C.3    1 LIG      -0.04000
      2 O1        -71.4844  -10.7855  -42.7580 O.3    1 LIG      -0.65000
      3 H1        -72.5944  -10.2925  -44.4185 H      1 LIG       0.09000
      4 H2        -73.1338   -9.5612  -42.8750 H      1 LIG       0.09000
      5 H3        -73.4226  -11.2916  -43.1959 H      1 LIG       0.09000
      6 H4        -71.6454  -10.9268  -41.8094 H      1 LIG       0.42000
@<TRIPOS>BOND
      1       1       2 1
      2       1       3 1
      3       1       4 1
      4       1       5 1
      5       2       6 1
@<TRIPOS>ALT_TYPE
CGenFF_4.0_ALT_TYPE_SET
CGenFF_4.0 1 CG331 2 OG311 3 HGA3 4 HGA3 5 HGA3 6 HGP1
@<TRIPOS>MOLECULE
methanol
 6 5 0 0 0
****
USER_CHARGES
INVALID_CHARGES
Pose:  23 Cluster:  23 Fr_nu: 2202742 TotEn:    -9.14
@<TRIPOS>ATOM
      1 C1        -53.7181    4.5998  -32.5366 C.3    1 LIG      -0.04000
      2 O1        -52.8855    4.3067  -31.4296 O.3    1 LIG      -0.65000
      3 H1        -53.6038    5.6514  -32.8111 H      1 LIG       0.09000
      4 H2        -54.7589    4.3914  -32.2761 H      1 LIG       0.09000
      5 H3        -53.4226    3.9713  -33.3799 H      1 LIG       0.09000
      6 H4        -53.0146    3.3668  -31.2161 H      1 LIG       0.42000
@<TRIPOS>BOND
      1       1       2 1
      2       1       3 1
      3       1       4 1
      4       1       5 1
      5       2       6 1
@<TRIPOS>ALT_TYPE
CGenFF_4.0_ALT_TYPE_SET
CGenFF_4.0 1 CG331 2 OG311 3 HGA3 4 HGA3 5 HGA3 6 HGP1
@<TRIPOS>MOLECULE
methanol
 6 5 0 0 0
****
USER_CHARGES
INVALID_CHARGES
Pose:  24 Cluster:  24 Fr_nu:  72492 TotEn:    -9.07
@<TRIPOS>ATOM
      1 C1        -73.1187  -11.5093  -43.4002 C.3    1 LIG      -0.04000
      2 O1        -71.8908  -11.8366  -42.7761 O.3    1 LIG      -0.65000
      3 H1        -73.0232  -11.6338  -44.4817 H      1 LIG       0.09000
      4 H2        -73.3846  -10.4759  -43.1639 H      1 LIG       0.09000
      5 H3        -73.8971  -12.1784  -43.0261 H      1 LIG       0.09000
      6 H4        -72.0151  -11.7139  -41.8194 H      1 LIG       0.42000
@<TRIPOS>BOND
      1       1       2 1
      2       1       3 1
      3       1       4 1
      4       1       5 1
      5       2       6 1
@<TRIPOS>ALT_TYPE
CGenFF_4.0_ALT_TYPE_SET
CGenFF_4.0 1 CG331 2 OG311 3 HGA3 4 HGA3 5 HGA3 6 HGP1
@<TRIPOS>MOLECULE
methanol
 6 5 0 0 0
****
USER_CHARGES
INVALID_CHARGES
Pose:  25 Cluster:  25 Fr_nu: 9295175 TotEn:    -9.03
@<TRIPOS>ATOM
      1 C1        -53.5051  -24.1157  -25.1719 C.3    1 LIG      -0.04000
      2 O1        -52.5403  -23.8650  -24.1666 O.3    1 LIG      -0.65000
      3 H1        -54.0751  -23.2038  -25.3665 H      1 LIG       0.09000
      4 H2        -54.1756  -24.9140  -24.8437 H      1 LIG       0.09000
      5 H3        -52.9936  -24.4250  -26.0864 H      1 LIG       0.09000
      6 H4        -52.0559  -24.6959  -24.0222 H      1 LIG       0.42000
@<TRIPOS>BOND
      1       1       2 1
      2       1       3 1
      3       1       4 1
      4       1       5 1
      5       2       6 1
@<TRIPOS>ALT_TYPE
CGenFF_4.0_ALT_TYPE_SET
CGenFF_4.0 1 CG331 2 OG311 3 HGA3 4 HGA3 5 HGA3 6 HGP1
@<TRIPOS>MOLECULE
methanol
 6 5 0 0 0
****
USER_CHARGES
INVALID_CHARGES
Pose:  26 Cluster:  26 Fr_nu: 2246957 TotEn:    -8.87
@<TRIPOS>ATOM
      1 C1        -61.9060  -21.2610  -39.4262 C.3    1 LIG      -0.04000
      2 O1        -62.0217  -19.9855  -38.8228 O.3    1 LIG      -0.65000
      3 H1        -60.8563  -21.5648  -39.4394 H      1 LIG       0.09000
      4 H2        -62.2972  -21.2195  -40.4459 H      1 LIG       0.09000
      5 H3        -62.4845  -21.9830  -38.8451 H      1 LIG       0.09000
      6 H4        -62.9654  -19.7509  -38.8296 H      1 LIG       0.42000
@<TRIPOS>BOND
      1       1       2 1
      2       1       3 1
      3       1       4 1
      4       1       5 1
      5       2       6 1
@<TRIPOS>ALT_TYPE
CGenFF_4.0_ALT_TYPE_SET
CGenFF_4.0 1 CG331 2 OG311 3 HGA3 4 HGA3 5 HGA3 6 HGP1
@<TRIPOS>MOLECULE
methanol
 6 5 0 0 0
****
USER_CHARGES
INVALID_CHARGES
Pose:  27 Cluster:  27 Fr_nu: 3271458 TotEn:    -7.94
@<TRIPOS>ATOM
      1 C1        -75.8178  -26.9265  -46.4549 C.3    1 LIG      -0.04000
      2 O1        -75.0894  -26.8567  -45.2429 O.3    1 LIG      -0.65000
      3 H1        -75.6881  -27.9150  -46.9024 H      1 LIG       0.09000
      4 H2        -75.4603  -26.1545  -47.1410 H      1 LIG       0.09000
      5 H3        -76.8768  -26.7611  -46.2432 H      1 LIG       0.09000
      6 H4        -75.2290  -25.9667  -44.8767 H      1 LIG       0.42000
@<TRIPOS>BOND
      1       1       2 1
      2       1       3 1
      3       1       4 1
      4       1       5 1
      5       2       6 1
@<TRIPOS>ALT_TYPE
CGenFF_4.0_ALT_TYPE_SET
CGenFF_4.0 1 CG331 2 OG311 3 HGA3 4 HGA3 5 HGA3 6 HGP1
@<TRIPOS>MOLECULE
methanol
 6 5 0 0 0
****
USER_CHARGES
INVALID_CHARGES
Pose:  28 Cluster:  28 Fr_nu: 159869 TotEn:    -6.77
@<TRIPOS>ATOM
      1 C1        -66.1474   -7.3762  -48.8257 C.3    1 LIG      -0.04000
      2 O1        -66.9458   -6.9151  -47.7513 O.3    1 LIG      -0.65000
      3 H1        -65.3812   -8.0564  -48.4455 H      1 LIG       0.09000
      4 H2        -65.6783   -6.5241  -49.3242 H      1 LIG       0.09000
      5 H3        -66.7826   -7.9081  -49.5379 H      1 LIG       0.09000
      6 H4        -67.6124   -6.3154  -48.1278 H      1 LIG       0.42000
@<TRIPOS>BOND
      1       1       2 1
      2       1       3 1
      3       1       4 1
      4       1       5 1
      5       2       6 1
@<TRIPOS>ALT_TYPE
CGenFF_4.0_ALT_TYPE_SET
CGenFF_4.0 1 CG331 2 OG311 3 HGA3 4 HGA3 5 HGA3 6 HGP1
@<TRIPOS>MOLECULE
methanol
 6 5 0 0 0
****
USER_CHARGES
INVALID_CHARGES
Pose:  29 Cluster:  29 Fr_nu: 7471483 TotEn:    -4.73
@<TRIPOS>ATOM
      1 C1        -75.4355  -28.7130  -46.4382 C.3    1 LIG      -0.04000
      2 O1        -76.7800  -28.7554  -46.8799 O.3    1 LIG      -0.65000
      3 H1        -75.0763  -29.7302  -46.2639 H      1 LIG       0.09000
      4 H2        -75.3722  -28.1298  -45.5160 H      1 LIG       0.09000
      5 H3        -74.8229  -28.2397  -47.2091 H      1 LIG       0.09000
      6 H4        -77.0626  -27.8359  -47.0234 H      1 LIG       0.42000
@<TRIPOS>BOND
      1       1       2 1
      2       1       3 1
      3       1       4 1
      4       1       5 1
      5       2       6 1
@<TRIPOS>ALT_TYPE
CGenFF_4.0_ALT_TYPE_SET
CGenFF_4.0 1 CG331 2 OG311 3 HGA3 4 HGA3 5 HGA3 6 HGP1
@<TRIPOS>MOLECULE
furan
 9 9 0 0 0
****
USER_CHARGES
INVALID_CHARGES
Pose:   1 Cluster:   1 Fr_nu: 181205 TotEn:   -10.10
@<TRIPOS>ATOM
      1 C1        -72.8390  -11.1704  -43.9224 C.2    1 LIG      -0.26000
      2 C2        -71.5472  -11.3030  -43.3594 C.2    1 LIG      -0.26000
      3 C3        -73.1390  -12.3908  -44.4818 C.2    1 LIG       0.09300
      4 C4        -71.1500  -12.5949  -43.6148 C.2    1 LIG       0.09300
      5 O1        -72.1147  -13.2646  -44.2985 O.3    1 LIG      -0.29200
      6 H1        -73.4720  -10.2949  -43.9212 H      1 LIG       0.17500
      7 H2        -70.9772  -10.5511  -42.8332 H      1 LIG       0.17500
      8 H3        -73.9942  -12.7783  -45.0161 H      1 LIG       0.13800
      9 H4        -70.2584  -13.1614  -43.3886 H      1 LIG       0.13800
@<TRIPOS>BOND
      1       1       2 1
      2       1       3 2
      3       2       4 2
      4       3       5 1
      5       4       5 1
      6       1       6 1
      7       2       7 1
      8       3       8 1
      9       4       9 1
@<TRIPOS>ALT_TYPE
CGenFF_4.0_ALT_TYPE_SET
CGenFF_4.0 1 CG2R51 2 CG2R51 3 CG2R51 4 CG2R51 5 OG2R50 6 HGR51 7 HGR51 8 HGR52 9 HGR52
@<TRIPOS>MOLECULE
furan
 9 9 0 0 0
****
USER_CHARGES
INVALID_CHARGES
Pose:   2 Cluster:   2 Fr_nu: 489036 TotEn:    -9.96
@<TRIPOS>ATOM
      1 C1        -71.2915  -24.9355  -42.3691 C.2    1 LIG      -0.26000
      2 C2        -72.4334  -25.6850  -42.7401 C.2    1 LIG      -0.26000
      3 C3        -71.0442  -24.0744  -43.4128 C.2    1 LIG       0.09300
      4 C4        -72.8025  -25.2283  -43.9840 C.2    1 LIG       0.09300
      5 O1        -71.9608  -24.2464  -44.4011 O.3    1 LIG      -0.29200
      6 H1        -70.7200  -25.0136  -41.4556 H      1 LIG       0.17500
      7 H2        -72.9259  -26.4608  -42.1718 H      1 LIG       0.17500
      8 H3        -70.2960  -23.3169  -43.5958 H      1 LIG       0.13800
      9 H4        -73.5977  -25.4848  -44.6688 H      1 LIG       0.13800
@<TRIPOS>BOND
      1       1       2 1
      2       1       3 2
      3       2       4 2
      4       3       5 1
      5       4       5 1
      6       1       6 1
      7       2       7 1
      8       3       8 1
      9       4       9 1
@<TRIPOS>ALT_TYPE
CGenFF_4.0_ALT_TYPE_SET
CGenFF_4.0 1 CG2R51 2 CG2R51 3 CG2R51 4 CG2R51 5 OG2R50 6 HGR51 7 HGR51 8 HGR52 9 HGR52
@<TRIPOS>MOLECULE
furan
 9 9 0 0 0
****
USER_CHARGES
INVALID_CHARGES
Pose:   3 Cluster:   3 Fr_nu: 259115 TotEn:    -9.89
@<TRIPOS>ATOM
      1 C1        -64.6653   -7.2875  -44.5941 C.2    1 LIG      -0.26000
      2 C2        -65.7542   -6.8447  -45.3824 C.2    1 LIG      -0.26000
      3 C3        -63.9842   -8.2024  -45.3630 C.2    1 LIG       0.09300
      4 C4        -65.6608   -7.5205  -46.5769 C.2    1 LIG       0.09300
      5 O1        -64.5845   -8.3500  -46.5731 O.3    1 LIG      -0.29200
      6 H1        -64.4093   -6.9789  -43.5909 H      1 LIG       0.17500
      7 H2        -66.5121   -6.1231  -45.1137 H      1 LIG       0.17500
      8 H3        -63.1005   -8.8029  -45.2032 H      1 LIG       0.13800
      9 H4        -66.2498   -7.5228  -47.4824 H      1 LIG       0.13800
@<TRIPOS>BOND
      1       1       2 1
      2       1       3 2
      3       2       4 2
      4       3       5 1
      5       4       5 1
      6       1       6 1
      7       2       7 1
      8       3       8 1
      9       4       9 1
@<TRIPOS>ALT_TYPE
CGenFF_4.0_ALT_TYPE_SET
CGenFF_4.0 1 CG2R51 2 CG2R51 3 CG2R51 4 CG2R51 5 OG2R50 6 HGR51 7 HGR51 8 HGR52 9 HGR52
@<TRIPOS>MOLECULE
furan
 9 9 0 0 0
****
USER_CHARGES
INVALID_CHARGES
Pose:   4 Cluster:   4 Fr_nu: 2479766 TotEn:    -9.74
@<TRIPOS>ATOM
      1 C1        -65.1390   -8.1392  -45.4307 C.2    1 LIG      -0.26000
      2 C2        -66.4337   -7.6016  -45.2362 C.2    1 LIG      -0.26000
      3 C3        -64.7813   -8.7163  -44.2345 C.2    1 LIG       0.09300
      4 C4        -66.7750   -7.8887  -43.9350 C.2    1 LIG       0.09300
      5 O1        -65.7732   -8.5681  -43.3175 O.3    1 LIG      -0.29200
      6 H1        -64.5411   -8.1093  -46.3301 H      1 LIG       0.17500
      7 H2        -67.0422   -7.0715  -45.9547 H      1 LIG       0.17500
      8 H3        -63.9034   -9.2446  -43.8922 H      1 LIG       0.13800
      9 H4        -67.6473   -7.6895  -43.3296 H      1 LIG       0.13800
@<TRIPOS>BOND
      1       1       2 1
      2       1       3 2
      3       2       4 2
      4       3       5 1
      5       4       5 1
      6       1       6 1
      7       2       7 1
      8       3       8 1
      9       4       9 1
@<TRIPOS>ALT_TYPE
CGenFF_4.0_ALT_TYPE_SET
CGenFF_4.0 1 CG2R51 2 CG2R51 3 CG2R51 4 CG2R51 5 OG2R50 6 HGR51 7 HGR51 8 HGR52 9 HGR52
@<TRIPOS>MOLECULE
furan
 9 9 0 0 0
****
USER_CHARGES
INVALID_CHARGES
Pose:   5 Cluster:   5 Fr_nu: 489231 TotEn:    -9.69
@<TRIPOS>ATOM
      1 C1        -70.7544  -24.6764  -43.8080 C.2    1 LIG      -0.26000
      2 C2        -71.6537  -25.7676  -43.8702 C.2    1 LIG      -0.26000
      3 C3        -71.0488  -24.0047  -42.6443 C.2    1 LIG       0.09300
      4 C4        -72.4334  -25.6850  -42.7401 C.2    1 LIG       0.09300
      5 O1        -72.0710  -24.6132  -41.9875 O.3    1 LIG      -0.29200
      6 H1        -69.9880  -24.4122  -44.5222 H      1 LIG       0.17500
      7 H2        -71.7244  -26.5202  -44.6422 H      1 LIG       0.17500
      8 H3        -70.6442  -23.1245  -42.1663 H      1 LIG       0.13800
      9 H4        -73.2449  -26.2797  -42.3468 H      1 LIG       0.13800
@<TRIPOS>BOND
      1       1       2 1
      2       1       3 2
      3       2       4 2
      4       3       5 1
      5       4       5 1
      6       1       6 1
      7       2       7 1
      8       3       8 1
      9       4       9 1
@<TRIPOS>ALT_TYPE
CGenFF_4.0_ALT_TYPE_SET
CGenFF_4.0 1 CG2R51 2 CG2R51 3 CG2R51 4 CG2R51 5 OG2R50 6 HGR51 7 HGR51 8 HGR52 9 HGR52
@<TRIPOS>MOLECULE
furan
 9 9 0 0 0
****
USER_CHARGES
INVALID_CHARGES
Pose:   6 Cluster:   6 Fr_nu: 347228 TotEn:    -8.92
@<TRIPOS>ATOM
      1 C1        -84.0204   -4.9667  -45.7632 C.2    1 LIG      -0.26000
      2 C2        -83.8750   -3.7088  -45.1310 C.2    1 LIG      -0.26000
      3 C3        -83.5752   -4.7992  -47.0539 C.2    1 LIG       0.09300
      4 C4        -83.3512   -2.8624  -46.0803 C.2    1 LIG       0.09300
      5 O1        -83.1654   -3.5193  -47.2552 O.3    1 LIG      -0.29200
      6 H1        -84.4023   -5.8809  -45.3323 H      1 LIG       0.17500
      7 H2        -84.1210   -3.4514  -44.1108 H      1 LIG       0.17500
      8 H3        -83.4886   -5.4573  -47.9062 H      1 LIG       0.13800
      9 H4        -83.0688   -1.8196  -46.0778 H      1 LIG       0.13800
@<TRIPOS>BOND
      1       1       2 1
      2       1       3 2
      3       2       4 2
      4       3       5 1
      5       4       5 1
      6       1       6 1
      7       2       7 1
      8       3       8 1
      9       4       9 1
@<TRIPOS>ALT_TYPE
CGenFF_4.0_ALT_TYPE_SET
CGenFF_4.0 1 CG2R51 2 CG2R51 3 CG2R51 4 CG2R51 5 OG2R50 6 HGR51 7 HGR51 8 HGR52 9 HGR52
@<TRIPOS>MOLECULE
furan
 9 9 0 0 0
****
USER_CHARGES
INVALID_CHARGES
Pose:   7 Cluster:   7 Fr_nu: 698681 TotEn:    -8.72
@<TRIPOS>ATOM
      1 C1        -65.4337   -6.2656  -45.4916 C.2    1 LIG      -0.26000
      2 C2        -64.2008   -6.8961  -45.1990 C.2    1 LIG      -0.26000
      3 C3        -66.4088   -7.2081  -45.2617 C.2    1 LIG       0.09300
      4 C4        -64.5104   -8.1789  -44.8110 C.2    1 LIG       0.09300
      5 O1        -65.8543   -8.3771  -44.8464 O.3    1 LIG      -0.29200
      6 H1        -65.5918   -5.2513  -45.8285 H      1 LIG       0.17500
      7 H2        -63.2104   -6.4688  -45.2627 H      1 LIG       0.17500
      8 H3        -67.4861   -7.2040  -45.3413 H      1 LIG       0.13800
      9 H4        -63.9207   -9.0274  -44.4957 H      1 LIG       0.13800
@<TRIPOS>BOND
      1       1       2 1
      2       1       3 2
      3       2       4 2
      4       3       5 1
      5       4       5 1
      6       1       6 1
      7       2       7 1
      8       3       8 1
      9       4       9 1
@<TRIPOS>ALT_TYPE
CGenFF_4.0_ALT_TYPE_SET
CGenFF_4.0 1 CG2R51 2 CG2R51 3 CG2R51 4 CG2R51 5 OG2R50 6 HGR51 7 HGR51 8 HGR52 9 HGR52
@<TRIPOS>MOLECULE
furan
 9 9 0 0 0
****
USER_CHARGES
INVALID_CHARGES
Pose:   8 Cluster:   8 Fr_nu: 698900 TotEn:    -8.37
@<TRIPOS>ATOM
      1 C1        -66.6865   -8.0557  -44.3359 C.2    1 LIG      -0.26000
      2 C2        -65.3911   -8.0167  -43.7670 C.2    1 LIG      -0.26000
      3 C3        -66.5050   -8.2388  -45.6870 C.2    1 LIG       0.09300
      4 C4        -64.5104   -8.1789  -44.8110 C.2    1 LIG       0.09300
      5 O1        -65.1814   -8.3150  -45.9848 O.3    1 LIG      -0.29200
      6 H1        -67.6339   -7.9615  -43.8251 H      1 LIG       0.17500
      7 H2        -65.1319   -7.8869  -42.7261 H      1 LIG       0.17500
      8 H3        -67.1791   -8.3317  -46.5261 H      1 LIG       0.13800
      9 H4        -63.4331   -8.2183  -44.8809 H      1 LIG       0.13800
@<TRIPOS>BOND
      1       1       2 1
      2       1       3 2
      3       2       4 2
      4       3       5 1
      5       4       5 1
      6       1       6 1
      7       2       7 1
      8       3       8 1
      9       4       9 1
@<TRIPOS>ALT_TYPE
CGenFF_4.0_ALT_TYPE_SET
CGenFF_4.0 1 CG2R51 2 CG2R51 3 CG2R51 4 CG2R51 5 OG2R50 6 HGR51 7 HGR51 8 HGR52 9 HGR52
@<TRIPOS>MOLECULE
furan
 9 9 0 0 0
****
USER_CHARGES
INVALID_CHARGES
Pose:   9 Cluster:   9 Fr_nu: 329680 TotEn:    -8.15
@<TRIPOS>ATOM
      1 C1        -66.5816   -6.8267  -44.8481 C.2    1 LIG      -0.26000
      2 C2        -65.2880   -7.2231  -44.4324 C.2    1 LIG      -0.26000
      3 C3        -67.4250   -7.8587  -44.5082 C.2    1 LIG       0.09300
      4 C4        -65.4333   -8.4690  -43.8679 C.2    1 LIG       0.09300
      5 O1        -66.7329   -8.8636  -43.9101 O.3    1 LIG      -0.29200
      6 H1        -66.8637   -5.9045  -45.3351 H      1 LIG       0.17500
      7 H2        -64.3653   -6.6698  -44.5315 H      1 LIG       0.17500
      8 H3        -68.4873   -8.0228  -44.6166 H      1 LIG       0.13800
      9 H4        -64.7465   -9.1691  -43.4149 H      1 LIG       0.13800
@<TRIPOS>BOND
      1       1       2 1
      2       1       3 2
      3       2       4 2
      4       3       5 1
      5       4       5 1
      6       1       6 1
      7       2       7 1
      8       3       8 1
      9       4       9 1
@<TRIPOS>ALT_TYPE
CGenFF_4.0_ALT_TYPE_SET
CGenFF_4.0 1 CG2R51 2 CG2R51 3 CG2R51 4 CG2R51 5 OG2R50 6 HGR51 7 HGR51 8 HGR52 9 HGR52
@<TRIPOS>MOLECULE
furan
 9 9 0 0 0
****
USER_CHARGES
INVALID_CHARGES
Pose:  10 Cluster:  10 Fr_nu: 166893 TotEn:    -7.94
@<TRIPOS>ATOM
      1 C1        -69.2390  -17.2247  -17.9835 C.2    1 LIG      -0.26000
      2 C2        -67.9725  -17.8415  -17.8470 C.2    1 LIG      -0.26000
      3 C3        -69.6071  -17.3948  -19.2979 C.2    1 LIG       0.09300
      4 C4        -67.6570  -18.3448  -19.0876 C.2    1 LIG       0.09300
      5 O1        -68.6483  -18.0768  -19.9776 O.3    1 LIG      -0.29200
      6 H1        -69.8117  -16.7188  -17.2196 H      1 LIG       0.17500
      7 H2        -67.3657  -17.9108  -16.9557 H      1 LIG       0.17500
      8 H3        -70.4737  -17.1066  -19.8749 H      1 LIG       0.13800
      9 H4        -66.8109  -18.8898  -19.4802 H      1 LIG       0.13800
@<TRIPOS>BOND
      1       1       2 1
      2       1       3 2
      3       2       4 2
      4       3       5 1
      5       4       5 1
      6       1       6 1
      7       2       7 1
      8       3       8 1
      9       4       9 1
@<TRIPOS>ALT_TYPE
CGenFF_4.0_ALT_TYPE_SET
CGenFF_4.0 1 CG2R51 2 CG2R51 3 CG2R51 4 CG2R51 5 OG2R50 6 HGR51 7 HGR51 8 HGR52 9 HGR52
@<TRIPOS>MOLECULE
furan
 9 9 0 0 0
****
USER_CHARGES
INVALID_CHARGES
Pose:  11 Cluster:  11 Fr_nu: 1808124 TotEn:    -7.88
@<TRIPOS>ATOM
      1 C1        -75.3465  -29.3892  -46.9793 C.2    1 LIG      -0.26000
      2 C2        -75.9405  -28.1792  -47.4111 C.2    1 LIG      -0.26000
      3 C3        -74.7832  -29.1219  -45.7531 C.2    1 LIG       0.09300
      4 C4        -75.6980  -27.2589  -46.4180 C.2    1 LIG       0.09300
      5 O1        -74.9932  -27.8256  -45.4038 O.3    1 LIG      -0.29200
      6 H1        -75.3304  -30.3372  -47.4971 H      1 LIG       0.17500
      7 H2        -76.4783  -28.0005  -48.3310 H      1 LIG       0.17500
      8 H3        -74.2296  -29.7146  -45.0395 H      1 LIG       0.13800
      9 H4        -75.9469  -26.2157  -46.2887 H      1 LIG       0.13800
@<TRIPOS>BOND
      1       1       2 1
      2       1       3 2
      3       2       4 2
      4       3       5 1
      5       4       5 1
      6       1       6 1
      7       2       7 1
      8       3       8 1
      9       4       9 1
@<TRIPOS>ALT_TYPE
CGenFF_4.0_ALT_TYPE_SET
CGenFF_4.0 1 CG2R51 2 CG2R51 3 CG2R51 4 CG2R51 5 OG2R50 6 HGR51 7 HGR51 8 HGR52 9 HGR52
@<TRIPOS>MOLECULE
furan
 9 9 0 0 0
****
USER_CHARGES
INVALID_CHARGES
Pose:  12 Cluster:  12 Fr_nu: 259271 TotEn:    -7.86
@<TRIPOS>ATOM
      1 C1        -66.4698   -6.1217  -46.3665 C.2    1 LIG      -0.26000
      2 C2        -65.7542   -6.8447  -45.3824 C.2    1 LIG      -0.26000
      3 C3        -66.5855   -6.9621  -47.4492 C.2    1 LIG       0.09300
      4 C4        -65.4838   -8.0755  -45.9339 C.2    1 LIG       0.09300
      5 O1        -65.9873   -8.1551  -47.1936 O.3    1 LIG      -0.29200
      6 H1        -66.8527   -5.1139  -46.2957 H      1 LIG       0.17500
      7 H2        -65.4712   -6.5107  -44.3947 H      1 LIG       0.17500
      8 H3        -67.0407   -6.8669  -48.4243 H      1 LIG       0.13800
      9 H4        -64.9710   -8.9574  -45.5787 H      1 LIG       0.13800
@<TRIPOS>BOND
      1       1       2 1
      2       1       3 2
      3       2       4 2
      4       3       5 1
      5       4       5 1
      6       1       6 1
      7       2       7 1
      8       3       8 1
      9       4       9 1
@<TRIPOS>ALT_TYPE
CGenFF_4.0_ALT_TYPE_SET
CGenFF_4.0 1 CG2R51 2 CG2R51 3 CG2R51 4 CG2R51 5 OG2R50 6 HGR51 7 HGR51 8 HGR52 9 HGR52
@<TRIPOS>MOLECULE
furan
 9 9 0 0 0
****
USER_CHARGES
INVALID_CHARGES
Pose:  13 Cluster:  13 Fr_nu:  11750 TotEn:    -7.61
@<TRIPOS>ATOM
      1 C1        -68.9310   -5.4430  -45.8118 C.2    1 LIG      -0.26000
      2 C2        -67.7288   -5.9744  -45.2869 C.2    1 LIG      -0.26000
      3 C3        -69.7985   -6.5040  -45.9291 C.2    1 LIG       0.09300
      4 C4        -67.9475   -7.3222  -45.1207 C.2    1 LIG       0.09300
      5 O1        -69.2067   -7.6531  -45.5098 O.3    1 LIG      -0.29200
      6 H1        -69.1390   -4.4153  -46.0726 H      1 LIG       0.17500
      7 H2        -66.8172   -5.4416  -45.0580 H      1 LIG       0.17500
      8 H3        -70.8177   -6.6018  -46.2737 H      1 LIG       0.13800
      9 H4        -67.3410   -8.1386  -44.7563 H      1 LIG       0.13800
@<TRIPOS>BOND
      1       1       2 1
      2       1       3 2
      3       2       4 2
      4       3       5 1
      5       4       5 1
      6       1       6 1
      7       2       7 1
      8       3       8 1
      9       4       9 1
@<TRIPOS>ALT_TYPE
CGenFF_4.0_ALT_TYPE_SET
CGenFF_4.0 1 CG2R51 2 CG2R51 3 CG2R51 4 CG2R51 5 OG2R50 6 HGR51 7 HGR51 8 HGR52 9 HGR52
@<TRIPOS>MOLECULE
furan
 9 9 0 0 0
****
USER_CHARGES
INVALID_CHARGES
Pose:  14 Cluster:  14 Fr_nu: 2018660 TotEn:    -7.60
@<TRIPOS>ATOM
      1 C1        -74.6276  -28.6291  -45.6861 C.2    1 LIG      -0.26000
      2 C2        -75.0948  -27.4008  -46.2115 C.2    1 LIG      -0.26000
      3 C3        -75.4706  -29.5994  -46.1759 C.2    1 LIG       0.09300
      4 C4        -76.1899  -27.7080  -46.9850 C.2    1 LIG       0.09300
      5 O1        -76.4256  -29.0462  -46.9686 O.3    1 LIG      -0.29200
      6 H1        -73.7825  -28.7874  -45.0318 H      1 LIG       0.17500
      7 H2        -74.6845  -26.4149  -46.0471 H      1 LIG       0.17500
      8 H3        -75.5221  -30.6724  -46.0614 H      1 LIG       0.13800
      9 H4        -76.8734  -27.1200  -47.5801 H      1 LIG       0.13800
@<TRIPOS>BOND
      1       1       2 1
      2       1       3 2
      3       2       4 2
      4       3       5 1
      5       4       5 1
      6       1       6 1
      7       2       7 1
      8       3       8 1
      9       4       9 1
@<TRIPOS>ALT_TYPE
CGenFF_4.0_ALT_TYPE_SET
CGenFF_4.0 1 CG2R51 2 CG2R51 3 CG2R51 4 CG2R51 5 OG2R50 6 HGR51 7 HGR51 8 HGR52 9 HGR52
@<TRIPOS>MOLECULE
furan
 9 9 0 0 0
****
USER_CHARGES
INVALID_CHARGES
Pose:  15 Cluster:  15 Fr_nu: 569798 TotEn:    -6.81
@<TRIPOS>ATOM
      1 C1        -65.9529   -7.7922  -46.2013 C.2    1 LIG      -0.26000
      2 C2        -64.9320   -8.4109  -45.4410 C.2    1 LIG      -0.26000
      3 C3        -65.7863   -6.4372  -46.0332 C.2    1 LIG       0.09300
      4 C4        -64.2142   -7.3900  -44.8628 C.2    1 LIG       0.09300
      5 O1        -64.7285   -6.1836  -45.2189 O.3    1 LIG      -0.29200
      6 H1        -66.7152   -8.2735  -46.7967 H      1 LIG       0.17500
      7 H2        -64.7428   -9.4688  -45.3288 H      1 LIG       0.17500
      8 H3        -66.3080   -5.5678  -46.4063 H      1 LIG       0.13800
      9 H4        -63.3560   -7.3574  -44.2074 H      1 LIG       0.13800
@<TRIPOS>BOND
      1       1       2 1
      2       1       3 2
      3       2       4 2
      4       3       5 1
      5       4       5 1
      6       1       6 1
      7       2       7 1
      8       3       8 1
      9       4       9 1
@<TRIPOS>ALT_TYPE
CGenFF_4.0_ALT_TYPE_SET
CGenFF_4.0 1 CG2R51 2 CG2R51 3 CG2R51 4 CG2R51 5 OG2R50 6 HGR51 7 HGR51 8 HGR52 9 HGR52
@<TRIPOS>MOLECULE
furan
 9 9 0 0 0
****
USER_CHARGES
INVALID_CHARGES
Pose:  16 Cluster:  16 Fr_nu: 2517632 TotEn:    -6.67
@<TRIPOS>ATOM
      1 C1        -73.5905  -12.0773  -43.8267 C.2    1 LIG      -0.26000
      2 C2        -72.4224  -12.8480  -43.6148 C.2    1 LIG      -0.26000
      3 C3        -73.2480  -10.7771  -43.5362 C.2    1 LIG       0.09300
      4 C4        -71.4495  -11.9639  -43.2101 C.2    1 LIG       0.09300
      5 O1        -71.9447  -10.6995  -43.1596 O.3    1 LIG      -0.29200
      6 H1        -74.5606  -12.4258  -44.1501 H      1 LIG       0.17500
      7 H2        -72.3045  -13.9145  -43.7415 H      1 LIG       0.17500
      8 H3        -73.7876   -9.8413  -43.5484 H      1 LIG       0.13800
      9 H4        -70.4103  -12.0705  -42.9352 H      1 LIG       0.13800
@<TRIPOS>BOND
      1       1       2 1
      2       1       3 2
      3       2       4 2
      4       3       5 1
      5       4       5 1
      6       1       6 1
      7       2       7 1
      8       3       8 1
      9       4       9 1
@<TRIPOS>ALT_TYPE
CGenFF_4.0_ALT_TYPE_SET
CGenFF_4.0 1 CG2R51 2 CG2R51 3 CG2R51 4 CG2R51 5 OG2R50 6 HGR51 7 HGR51 8 HGR52 9 HGR52
@<TRIPOS>MOLECULE
furan
 9 9 0 0 0
****
USER_CHARGES
INVALID_CHARGES
Pose:  17 Cluster:  17 Fr_nu: 408859 TotEn:    -6.65
@<TRIPOS>ATOM
      1 C1        -66.1595   -7.2316  -47.7701 C.2    1 LIG      -0.26000
      2 C2        -65.8373   -7.6450  -46.4553 C.2    1 LIG      -0.26000
      3 C3        -66.3375   -5.8690  -47.7092 C.2    1 LIG       0.09300
      4 C4        -65.8412   -6.5056  -45.6848 C.2    1 LIG       0.09300
      5 O1        -66.1450   -5.4186  -46.4417 O.3    1 LIG      -0.29200
      6 H1        -66.2512   -7.8495  -48.6516 H      1 LIG       0.17500
      7 H2        -65.6282   -8.6480  -46.1123 H      1 LIG       0.17500
      8 H3        -66.5888   -5.1144  -48.4403 H      1 LIG       0.13800
      9 H4        -65.6576   -6.3102  -44.6383 H      1 LIG       0.13800
@<TRIPOS>BOND
      1       1       2 1
      2       1       3 2
      3       2       4 2
      4       3       5 1
      5       4       5 1
      6       1       6 1
      7       2       7 1
      8       3       8 1
      9       4       9 1
@<TRIPOS>ALT_TYPE
CGenFF_4.0_ALT_TYPE_SET
CGenFF_4.0 1 CG2R51 2 CG2R51 3 CG2R51 4 CG2R51 5 OG2R50 6 HGR51 7 HGR51 8 HGR52 9 HGR52
@<TRIPOS>MOLECULE
furan
 9 9 0 0 0
****
USER_CHARGES
INVALID_CHARGES
Pose:  18 Cluster:  18 Fr_nu: 2312502 TotEn:    -6.64
@<TRIPOS>ATOM
      1 C1        -71.6101  -12.1823  -44.1609 C.2    1 LIG      -0.26000
      2 C2        -71.8731  -10.9018  -43.6184 C.2    1 LIG      -0.26000
      3 C3        -72.7825  -12.8928  -44.0486 C.2    1 LIG       0.09300
      4 C4        -73.1875  -10.9211  -43.2134 C.2    1 LIG       0.09300
      5 O1        -73.7490  -12.1312  -43.4722 O.3    1 LIG      -0.29200
      6 H1        -70.6820  -12.5425  -44.5807 H      1 LIG       0.17500
      7 H2        -71.1901  -10.0689  -43.5334 H      1 LIG       0.17500
      8 H3        -73.0771  -13.8967  -44.3181 H      1 LIG       0.13800
      9 H4        -73.8372  -10.1938  -42.7487 H      1 LIG       0.13800
@<TRIPOS>BOND
      1       1       2 1
      2       1       3 2
      3       2       4 2
      4       3       5 1
      5       4       5 1
      6       1       6 1
      7       2       7 1
      8       3       8 1
      9       4       9 1
@<TRIPOS>ALT_TYPE
CGenFF_4.0_ALT_TYPE_SET
CGenFF_4.0 1 CG2R51 2 CG2R51 3 CG2R51 4 CG2R51 5 OG2R50 6 HGR51 7 HGR51 8 HGR52 9 HGR52
@<TRIPOS>MOLECULE
furan
 9 9 0 0 0
****
USER_CHARGES
INVALID_CHARGES
Pose:  19 Cluster:  19 Fr_nu:  13217 TotEn:    -6.58
@<TRIPOS>ATOM
      1 C1        -66.6108   -5.4107  -46.4659 C.2    1 LIG      -0.26000
      2 C2        -67.7907   -5.3800  -45.6848 C.2    1 LIG      -0.26000
      3 C3        -66.5504   -6.6694  -47.0174 C.2    1 LIG       0.09300
      4 C4        -68.3672   -6.6221  -45.8147 C.2    1 LIG       0.09300
      5 O1        -67.6174   -7.4139  -46.6255 O.3    1 LIG      -0.29200
      6 H1        -65.8938   -4.6152  -46.6087 H      1 LIG       0.17500
      7 H2        -68.1731   -4.5556  -45.1005 H      1 LIG       0.17500
      8 H3        -65.8513   -7.1645  -47.6755 H      1 LIG       0.13800
      9 H4        -69.2630   -7.0758  -45.4162 H      1 LIG       0.13800
@<TRIPOS>BOND
      1       1       2 1
      2       1       3 2
      3       2       4 2
      4       3       5 1
      5       4       5 1
      6       1       6 1
      7       2       7 1
      8       3       8 1
      9       4       9 1
@<TRIPOS>ALT_TYPE
CGenFF_4.0_ALT_TYPE_SET
CGenFF_4.0 1 CG2R51 2 CG2R51 3 CG2R51 4 CG2R51 5 OG2R50 6 HGR51 7 HGR51 8 HGR52 9 HGR52
@<TRIPOS>MOLECULE
furan
 9 9 0 0 0
****
USER_CHARGES
INVALID_CHARGES
Pose:  20 Cluster:  20 Fr_nu: 2517714 TotEn:    -6.29
@<TRIPOS>ATOM
      1 C1        -72.1543  -10.6845  -44.0878 C.2    1 LIG      -0.26000
      2 C2        -72.8769  -11.8485  -44.4432 C.2    1 LIG      -0.26000
      3 C3        -71.3100  -11.0558  -43.0674 C.2    1 LIG       0.09300
      4 C4        -72.4224  -12.8480  -43.6148 C.2    1 LIG       0.09300
      5 O1        -71.4671  -12.3730  -42.7732 O.3    1 LIG      -0.29200
      6 H1        -72.2388   -9.6982  -44.5208 H      1 LIG       0.17500
      7 H2        -73.6339  -11.9465  -45.2078 H      1 LIG       0.17500
      8 H3        -70.5743  -10.5294  -42.4768 H      1 LIG       0.13800
      9 H4        -72.6642  -13.8951  -43.5044 H      1 LIG       0.13800
@<TRIPOS>BOND
      1       1       2 1
      2       1       3 2
      3       2       4 2
      4       3       5 1
      5       4       5 1
      6       1       6 1
      7       2       7 1
      8       3       8 1
      9       4       9 1
@<TRIPOS>ALT_TYPE
CGenFF_4.0_ALT_TYPE_SET
CGenFF_4.0 1 CG2R51 2 CG2R51 3 CG2R51 4 CG2R51 5 OG2R50 6 HGR51 7 HGR51 8 HGR52 9 HGR52
@<TRIPOS>MOLECULE
furan
 9 9 0 0 0
****
USER_CHARGES
INVALID_CHARGES
Pose:  21 Cluster:  21 Fr_nu: 2312433 TotEn:    -6.11
@<TRIPOS>ATOM
      1 C1        -73.3041  -11.6194  -43.3108 C.2    1 LIG      -0.26000
      2 C2        -72.6616  -10.3647  -43.4376 C.2    1 LIG      -0.26000
      3 C3        -72.4091  -12.5554  -43.7744 C.2    1 LIG       0.09300
      4 C4        -71.4197  -10.6234  -43.9694 C.2    1 LIG       0.09300
      5 O1        -71.2580  -11.9564  -44.1776 O.3    1 LIG      -0.29200
      6 H1        -74.2956  -11.8167  -42.9298 H      1 LIG       0.17500
      7 H2        -73.0544   -9.3933  -43.1740 H      1 LIG       0.17500
      8 H3        -72.4374  -13.6304  -43.8767 H      1 LIG       0.13800
      9 H4        -70.5798  -10.0019  -44.2438 H      1 LIG       0.13800
@<TRIPOS>BOND
      1       1       2 1
      2       1       3 2
      3       2       4 2
      4       3       5 1
      5       4       5 1
      6       1       6 1
      7       2       7 1
      8       3       8 1
      9       4       9 1
@<TRIPOS>ALT_TYPE
CGenFF_4.0_ALT_TYPE_SET
CGenFF_4.0 1 CG2R51 2 CG2R51 3 CG2R51 4 CG2R51 5 OG2R50 6 HGR51 7 HGR51 8 HGR52 9 HGR52
@<TRIPOS>MOLECULE
furan
 9 9 0 0 0
****
USER_CHARGES
INVALID_CHARGES
Pose:  22 Cluster:  22 Fr_nu: 642191 TotEn:    -6.03
@<TRIPOS>ATOM
      1 C1        -65.4885   -8.6016  -43.7931 C.2    1 LIG      -0.26000
      2 C2        -64.9819   -8.4690  -45.1080 C.2    1 LIG      -0.26000
      3 C3        -66.8284   -8.2997  -43.8678 C.2    1 LIG       0.09300
      4 C4        -66.0483   -8.0957  -45.8925 C.2    1 LIG       0.09300
      5 O1        -67.1776   -7.9903  -45.1441 O.3    1 LIG      -0.29200
      6 H1        -64.9450   -8.8816  -42.9023 H      1 LIG       0.17500
      7 H2        -63.9665   -8.6262  -45.4421 H      1 LIG       0.17500
      8 H3        -67.6279   -8.2621  -43.1422 H      1 LIG       0.13800
      9 H4        -66.1625   -7.8782  -46.9444 H      1 LIG       0.13800
@<TRIPOS>BOND
      1       1       2 1
      2       1       3 2
      3       2       4 2
      4       3       5 1
      5       4       5 1
      6       1       6 1
      7       2       7 1
      8       3       8 1
      9       4       9 1
@<TRIPOS>ALT_TYPE
CGenFF_4.0_ALT_TYPE_SET
CGenFF_4.0 1 CG2R51 2 CG2R51 3 CG2R51 4 CG2R51 5 OG2R50 6 HGR51 7 HGR51 8 HGR52 9 HGR52
@<TRIPOS>MOLECULE
furan
 9 9 0 0 0
****
USER_CHARGES
INVALID_CHARGES
Pose:  23 Cluster:  23 Fr_nu: 571495 TotEn:    -5.26
@<TRIPOS>ATOM
      1 C1        -65.3443   -7.6488  -46.2876 C.2    1 LIG      -0.26000
      2 C2        -66.1164   -7.3979  -47.4470 C.2    1 LIG      -0.26000
      3 C3        -66.1654   -7.3820  -45.2168 C.2    1 LIG       0.09300
      4 C4        -67.3543   -6.9958  -47.0020 C.2    1 LIG       0.09300
      5 O1        -67.3924   -6.9835  -45.6437 O.3    1 LIG      -0.29200
      6 H1        -64.3177   -7.9818  -46.2386 H      1 LIG       0.17500
      7 H2        -65.8091   -7.4979  -48.4780 H      1 LIG       0.17500
      8 H3        -66.0347   -7.4256  -44.1453 H      1 LIG       0.13800
      9 H4        -68.2670   -6.6996  -47.4981 H      1 LIG       0.13800
@<TRIPOS>BOND
      1       1       2 1
      2       1       3 2
      3       2       4 2
      4       3       5 1
      5       4       5 1
      6       1       6 1
      7       2       7 1
      8       3       8 1
      9       4       9 1
@<TRIPOS>ALT_TYPE
CGenFF_4.0_ALT_TYPE_SET
CGenFF_4.0 1 CG2R51 2 CG2R51 3 CG2R51 4 CG2R51 5 OG2R50 6 HGR51 7 HGR51 8 HGR52 9 HGR52
@<TRIPOS>MOLECULE
furan
 9 9 0 0 0
****
USER_CHARGES
INVALID_CHARGES
Pose:  24 Cluster:  24 Fr_nu: 161634 TotEn:    -5.00
@<TRIPOS>ATOM
      1 C1        -67.1661   -5.8981  -45.5008 C.2    1 LIG      -0.26000
      2 C2        -66.6860   -6.0676  -46.8214 C.2    1 LIG      -0.26000
      3 C3        -66.9967   -7.1108  -44.8741 C.2    1 LIG       0.09300
      4 C4        -66.2573   -7.3718  -46.9075 C.2    1 LIG       0.09300
      5 O1        -66.4431   -8.0144  -45.7247 O.3    1 LIG      -0.29200
      6 H1        -67.5839   -5.0041  -45.0609 H      1 LIG       0.17500
      7 H2        -66.6560   -5.3313  -47.6115 H      1 LIG       0.17500
      8 H3        -67.2067   -7.4736  -43.8785 H      1 LIG       0.13800
      9 H4        -65.8190   -7.9639  -47.6976 H      1 LIG       0.13800
@<TRIPOS>BOND
      1       1       2 1
      2       1       3 2
      3       2       4 2
      4       3       5 1
      5       4       5 1
      6       1       6 1
      7       2       7 1
      8       3       8 1
      9       4       9 1
@<TRIPOS>ALT_TYPE
CGenFF_4.0_ALT_TYPE_SET
CGenFF_4.0 1 CG2R51 2 CG2R51 3 CG2R51 4 CG2R51 5 OG2R50 6 HGR51 7 HGR51 8 HGR52 9 HGR52
@<TRIPOS>MOLECULE
pyrimidine
 10 10 0 0 0
****
USER_CHARGES
INVALID_CHARGES
Pose:   1 Cluster:   1 Fr_nu: 1491690 TotEn:   -17.81
@<TRIPOS>ATOM
      1 C1        -83.9098   -5.1109  -46.0048 C.ar   1 LIG      -0.13100
      2 C2        -83.5831   -4.6628  -47.2686 C.ar   1 LIG       0.28900
      3 C3        -83.9853   -4.1394  -45.0279 C.ar   1 LIG       0.28900
      4 C4        -83.4514   -2.5176  -46.5285 C.ar   1 LIG       0.50700
      5 N1        -83.3465   -3.3685  -47.5669 N.ar   1 LIG      -0.71900
      6 N2        -83.7613   -2.8285  -45.2553 N.ar   1 LIG      -0.71900
      7 H1        -84.0943   -6.1557  -45.7938 H      1 LIG       0.11500
      8 H2        -83.5000   -5.3533  -48.1009 H      1 LIG       0.11400
      9 H3        -84.2350   -4.3960  -44.0041 H      1 LIG       0.11400
     10 H4        -83.2655   -1.4716  -46.7393 H      1 LIG       0.14100
@<TRIPOS>BOND
      1       1       2 ar
      2       1       3 ar
      3       2       5 ar
      4       3       6 ar
      5       4       5 ar
      6       4       6 ar
      7       1       7 1
      8       2       8 1
      9       3       9 1
     10       4      10 1
@<TRIPOS>ALT_TYPE
CGenFF_4.0_ALT_TYPE_SET
CGenFF_4.0 1 CG2R61 2 CG2R61 3 CG2R61 4 CG2R64 5 NG2R62 6 NG2R62 7 HGR61 8 HGR62 9 HGR62 10 HGR62
@<TRIPOS>MOLECULE
pyrimidine
 10 10 0 0 0
****
USER_CHARGES
INVALID_CHARGES
Pose:   2 Cluster:   2 Fr_nu: 854955 TotEn:   -16.39
@<TRIPOS>ATOM
      1 C1        -67.2847   -7.0503  -44.7996 C.ar   1 LIG      -0.13100
      2 C2        -67.1228   -8.0094  -43.8205 C.ar   1 LIG       0.28900
      3 C3        -66.2640   -6.9626  -45.7239 C.ar   1 LIG       0.28900
      4 C4        -65.1245   -8.6418  -44.7000 C.ar   1 LIG       0.50700
      5 N1        -66.0513   -8.8253  -43.7405 N.ar   1 LIG      -0.71900
      6 N2        -65.1652   -7.7452  -45.7041 N.ar   1 LIG      -0.71900
      7 H1        -68.1550   -6.4090  -44.8397 H      1 LIG       0.11500
      8 H2        -67.8730   -8.1521  -43.0503 H      1 LIG       0.11400
      9 H3        -66.3023   -6.2380  -46.5302 H      1 LIG       0.11400
     10 H4        -64.2525   -9.2831  -44.6594 H      1 LIG       0.14100
@<TRIPOS>BOND
      1       1       2 ar
      2       1       3 ar
      3       2       5 ar
      4       3       6 ar
      5       4       5 ar
      6       4       6 ar
      7       1       7 1
      8       2       8 1
      9       3       9 1
     10       4      10 1
@<TRIPOS>ALT_TYPE
CGenFF_4.0_ALT_TYPE_SET
CGenFF_4.0 1 CG2R61 2 CG2R61 3 CG2R61 4 CG2R64 5 NG2R62 6 NG2R62 7 HGR61 8 HGR62 9 HGR62 10 HGR62
@<TRIPOS>MOLECULE
pyrimidine
 10 10 0 0 0
****
USER_CHARGES
INVALID_CHARGES
Pose:   3 Cluster:   3 Fr_nu: 2880479 TotEn:   -14.98
@<TRIPOS>ATOM
      1 C1        -72.4019  -10.1859  -43.2658 C.ar   1 LIG      -0.13100
      2 C2        -73.4984  -10.9605  -42.9464 C.ar   1 LIG       0.28900
      3 C3        -71.3167  -10.8686  -43.7760 C.ar   1 LIG       0.28900
      4 C4        -72.4224  -12.8480  -43.6148 C.ar   1 LIG       0.50700
      5 N1        -73.5431  -12.2992  -43.1087 N.ar   1 LIG      -0.71900
      6 N2        -71.2923  -12.2043  -43.9643 N.ar   1 LIG      -0.71900
      7 H1        -72.3935   -9.1133  -43.1250 H      1 LIG       0.11500
      8 H2        -74.3981  -10.5125  -42.5389 H      1 LIG       0.11400
      9 H3        -70.4090  -10.3446  -44.0553 H      1 LIG       0.11400
     10 H4        -72.4302  -13.9221  -43.7547 H      1 LIG       0.14100
@<TRIPOS>BOND
      1       1       2 ar
      2       1       3 ar
      3       2       5 ar
      4       3       6 ar
      5       4       5 ar
      6       4       6 ar
      7       1       7 1
      8       2       8 1
      9       3       9 1
     10       4      10 1
@<TRIPOS>ALT_TYPE
CGenFF_4.0_ALT_TYPE_SET
CGenFF_4.0 1 CG2R61 2 CG2R61 3 CG2R61 4 CG2R64 5 NG2R62 6 NG2R62 7 HGR61 8 HGR62 9 HGR62 10 HGR62
@<TRIPOS>MOLECULE
pyrimidine
 10 10 0 0 0
****
USER_CHARGES
INVALID_CHARGES
Pose:   4 Cluster:   4 Fr_nu: 854172 TotEn:   -14.51
@<TRIPOS>ATOM
      1 C1        -73.4460  -10.2994  -43.0776 C.ar   1 LIG      -0.13100
      2 C2        -73.5701  -11.6718  -43.0011 C.ar   1 LIG       0.28900
      3 C3        -72.4448   -9.8358  -43.9062 C.ar   1 LIG       0.28900
      4 C4        -71.8440  -11.9590  -44.4520 C.ar   1 LIG       0.50700
      5 N1        -72.7833  -12.5343  -43.6772 N.ar   1 LIG      -0.71900
      6 N2        -71.6222  -10.6402  -44.6108 N.ar   1 LIG      -0.71900
      7 H1        -74.0913   -9.6308  -42.5237 H      1 LIG       0.11500
      8 H2        -74.3287  -12.1291  -42.3751 H      1 LIG       0.11400
      9 H3        -72.2707   -8.7724  -44.0297 H      1 LIG       0.11400
     10 H4        -71.1970  -12.6283  -45.0057 H      1 LIG       0.14100
@<TRIPOS>BOND
      1       1       2 ar
      2       1       3 ar
      3       2       5 ar
      4       3       6 ar
      5       4       5 ar
      6       4       6 ar
      7       1       7 1
      8       2       8 1
      9       3       9 1
     10       4      10 1
@<TRIPOS>ALT_TYPE
CGenFF_4.0_ALT_TYPE_SET
CGenFF_4.0 1 CG2R61 2 CG2R61 3 CG2R61 4 CG2R64 5 NG2R62 6 NG2R62 7 HGR61 8 HGR62 9 HGR62 10 HGR62
@<TRIPOS>MOLECULE
pyrimidine
 10 10 0 0 0
****
USER_CHARGES
INVALID_CHARGES
Pose:   5 Cluster:   5 Fr_nu: 1189051 TotEn:   -14.37
@<TRIPOS>ATOM
      1 C1        -68.0026   -6.8422  -45.6200 C.ar   1 LIG      -0.13100
      2 C2        -67.9086   -7.6956  -44.5395 C.ar   1 LIG       0.28900
      3 C3        -66.9876   -6.9417  -46.5495 C.ar   1 LIG       0.28900
      4 C4        -65.9768   -8.5828  -45.3444 C.ar   1 LIG       0.50700
      5 N1        -66.9056   -8.5817  -44.3694 N.ar   1 LIG      -0.71900
      6 N2        -65.9553   -7.8039  -46.4429 N.ar   1 LIG      -0.71900
      7 H1        -68.8187   -6.1409  -45.7310 H      1 LIG       0.11500
      8 H2        -68.6599   -7.6898  -43.7573 H      1 LIG       0.11400
      9 H3        -66.9755   -6.3113  -47.4320 H      1 LIG       0.11400
     10 H4        -65.1589   -9.2842  -45.2330 H      1 LIG       0.14100
@<TRIPOS>BOND
      1       1       2 ar
      2       1       3 ar
      3       2       5 ar
      4       3       6 ar
      5       4       5 ar
      6       4       6 ar
      7       1       7 1
      8       2       8 1
      9       3       9 1
     10       4      10 1
@<TRIPOS>ALT_TYPE
CGenFF_4.0_ALT_TYPE_SET
CGenFF_4.0 1 CG2R61 2 CG2R61 3 CG2R61 4 CG2R64 5 NG2R62 6 NG2R62 7 HGR61 8 HGR62 9 HGR62 10 HGR62
@<TRIPOS>MOLECULE
pyrimidine
 10 10 0 0 0
****
USER_CHARGES
INVALID_CHARGES
Pose:   6 Cluster:   6 Fr_nu: 2286643 TotEn:   -13.87
@<TRIPOS>ATOM
      1 C1        -66.4816   -7.6688  -46.2063 C.ar   1 LIG      -0.13100
      2 C2        -66.5314   -8.2633  -44.9618 C.ar   1 LIG       0.28900
      3 C3        -65.2472   -7.6769  -46.8229 C.ar   1 LIG       0.28900
      4 C4        -64.3175   -8.7695  -45.0598 C.ar   1 LIG       0.50700
      5 N1        -65.4646   -8.8254  -44.3566 N.ar   1 LIG      -0.71900
      6 N2        -64.1398   -8.2203  -46.2765 N.ar   1 LIG      -0.71900
      7 H1        -67.3535   -7.2252  -46.6682 H      1 LIG       0.11500
      8 H2        -67.4584   -8.3049  -44.4003 H      1 LIG       0.11400
      9 H3        -65.1102   -7.2325  -47.8028 H      1 LIG       0.11400
     10 H4        -63.4442   -9.2126  -44.5970 H      1 LIG       0.14100
@<TRIPOS>BOND
      1       1       2 ar
      2       1       3 ar
      3       2       5 ar
      4       3       6 ar
      5       4       5 ar
      6       4       6 ar
      7       1       7 1
      8       2       8 1
      9       3       9 1
     10       4      10 1
@<TRIPOS>ALT_TYPE
CGenFF_4.0_ALT_TYPE_SET
CGenFF_4.0 1 CG2R61 2 CG2R61 3 CG2R61 4 CG2R64 5 NG2R62 6 NG2R62 7 HGR61 8 HGR62 9 HGR62 10 HGR62
@<TRIPOS>MOLECULE
pyrimidine
 10 10 0 0 0
****
USER_CHARGES
INVALID_CHARGES
Pose:   7 Cluster:   7 Fr_nu: 3599371 TotEn:   -13.86
@<TRIPOS>ATOM
      1 C1        -47.3269  -21.2516  -29.7164 C.ar   1 LIG      -0.13100
      2 C2        -46.6713  -20.0807  -29.3948 C.ar   1 LIG       0.28900
      3 C3        -48.1124  -21.7898  -28.7177 C.ar   1 LIG       0.28900
      4 C4        -47.5646  -20.0957  -27.3046 C.ar   1 LIG       0.50700
      5 N1        -46.7679  -19.4731  -28.1941 N.ar   1 LIG      -0.71900
      6 N2        -48.2546  -21.2364  -27.4955 N.ar   1 LIG      -0.71900
      7 H1        -47.2311  -21.7175  -30.6881 H      1 LIG       0.11500
      8 H2        -46.0308  -19.5841  -30.1156 H      1 LIG       0.11400
      9 H3        -48.6655  -22.7090  -28.8773 H      1 LIG       0.11400
     10 H4        -47.6598  -19.6300  -26.3313 H      1 LIG       0.14100
@<TRIPOS>BOND
      1       1       2 ar
      2       1       3 ar
      3       2       5 ar
      4       3       6 ar
      5       4       5 ar
      6       4       6 ar
      7       1       7 1
      8       2       8 1
      9       3       9 1
     10       4      10 1
@<TRIPOS>ALT_TYPE
CGenFF_4.0_ALT_TYPE_SET
CGenFF_4.0 1 CG2R61 2 CG2R61 3 CG2R61 4 CG2R64 5 NG2R62 6 NG2R62 7 HGR61 8 HGR62 9 HGR62 10 HGR62
@<TRIPOS>MOLECULE
pyrimidine
 10 10 0 0 0
****
USER_CHARGES
INVALID_CHARGES
Pose:   8 Cluster:   8 Fr_nu: 2250543 TotEn:   -13.07
@<TRIPOS>ATOM
      1 C1        -75.5481  -26.8289  -47.2257 C.ar   1 LIG      -0.13100
      2 C2        -76.1825  -28.0186  -47.5203 C.ar   1 LIG       0.28900
      3 C3        -74.4743  -26.9223  -46.3642 C.ar   1 LIG       0.28900
      4 C4        -74.7449  -29.1725  -46.1903 C.ar   1 LIG       0.50700
      5 N1        -75.8060  -29.2131  -47.0185 N.ar   1 LIG      -0.71900
      6 N2        -74.0438  -28.0820  -45.8257 N.ar   1 LIG      -0.71900
      7 H1        -75.8718  -25.8847  -47.6427 H      1 LIG       0.11500
      8 H2        -77.0368  -28.0446  -48.1880 H      1 LIG       0.11400
      9 H3        -73.9137  -26.0403  -46.0738 H      1 LIG       0.11400
     10 H4        -74.4214  -30.1177  -45.7717 H      1 LIG       0.14100
@<TRIPOS>BOND
      1       1       2 ar
      2       1       3 ar
      3       2       5 ar
      4       3       6 ar
      5       4       5 ar
      6       4       6 ar
      7       1       7 1
      8       2       8 1
      9       3       9 1
     10       4      10 1
@<TRIPOS>ALT_TYPE
CGenFF_4.0_ALT_TYPE_SET
CGenFF_4.0 1 CG2R61 2 CG2R61 3 CG2R61 4 CG2R64 5 NG2R62 6 NG2R62 7 HGR61 8 HGR62 9 HGR62 10 HGR62
@<TRIPOS>MOLECULE
pyrimidine
 10 10 0 0 0
****
USER_CHARGES
INVALID_CHARGES
Pose:   9 Cluster:   9 Fr_nu: 2002022 TotEn:   -12.93
@<TRIPOS>ATOM
      1 C1        -75.7798  -27.8280  -47.5719 C.ar   1 LIG      -0.13100
      2 C2        -74.9841  -28.9490  -47.6933 C.ar   1 LIG       0.28900
      3 C3        -75.6980  -27.1657  -46.3642 C.ar   1 LIG       0.28900
      4 C4        -74.1767  -28.6655  -45.5874 C.ar   1 LIG       0.50700
      5 N1        -74.1676  -29.3978  -46.7175 N.ar   1 LIG      -0.71900
      6 N2        -74.9042  -27.5581  -45.3462 N.ar   1 LIG      -0.71900
      7 H1        -76.4258  -27.4907  -48.3714 H      1 LIG       0.11500
      8 H2        -74.9813  -29.5348  -48.6061 H      1 LIG       0.11400
      9 H3        -76.2868  -26.2745  -46.1757 H      1 LIG       0.11400
     10 H4        -73.5309  -29.0037  -44.7864 H      1 LIG       0.14100
@<TRIPOS>BOND
      1       1       2 ar
      2       1       3 ar
      3       2       5 ar
      4       3       6 ar
      5       4       5 ar
      6       4       6 ar
      7       1       7 1
      8       2       8 1
      9       3       9 1
     10       4      10 1
@<TRIPOS>ALT_TYPE
CGenFF_4.0_ALT_TYPE_SET
CGenFF_4.0 1 CG2R61 2 CG2R61 3 CG2R61 4 CG2R64 5 NG2R62 6 NG2R62 7 HGR61 8 HGR62 9 HGR62 10 HGR62
@<TRIPOS>MOLECULE
pyrimidine
 10 10 0 0 0
****
USER_CHARGES
INVALID_CHARGES
Pose:  10 Cluster:  10 Fr_nu:  11458 TotEn:   -12.64
@<TRIPOS>ATOM
      1 C1        -69.9837   -6.0806  -46.0904 C.ar   1 LIG      -0.13100
      2 C2        -70.0354   -7.3557  -45.5651 C.ar   1 LIG       0.28900
      3 C3        -68.7899   -5.4110  -45.9161 C.ar   1 LIG       0.28900
      4 C4        -67.8970   -7.1866  -44.8129 C.ar   1 LIG       0.50700
      5 N1        -69.0069   -7.9419  -44.9180 N.ar   1 LIG      -0.71900
      6 N2        -67.7220   -5.9356  -45.2799 N.ar   1 LIG      -0.71900
      7 H1        -70.8244   -5.6349  -46.6049 H      1 LIG       0.11500
      8 H2        -70.9324   -7.9591  -45.6529 H      1 LIG       0.11400
      9 H3        -68.6551   -4.4034  -46.2941 H      1 LIG       0.11400
     10 H4        -67.0555   -7.6322  -44.2968 H      1 LIG       0.14100
@<TRIPOS>BOND
      1       1       2 ar
      2       1       3 ar
      3       2       5 ar
      4       3       6 ar
      5       4       5 ar
      6       4       6 ar
      7       1       7 1
      8       2       8 1
      9       3       9 1
     10       4      10 1
@<TRIPOS>ALT_TYPE
CGenFF_4.0_ALT_TYPE_SET
CGenFF_4.0 1 CG2R61 2 CG2R61 3 CG2R61 4 CG2R64 5 NG2R62 6 NG2R62 7 HGR61 8 HGR62 9 HGR62 10 HGR62
@<TRIPOS>MOLECULE
pyrimidine
 10 10 0 0 0
****
USER_CHARGES
INVALID_CHARGES
Pose:  11 Cluster:  11 Fr_nu: 1491813 TotEn:   -11.20
@<TRIPOS>ATOM
      1 C1        -83.7850   -3.9886  -45.9493 C.ar   1 LIG      -0.13100
      2 C2        -84.0347   -4.0541  -47.3049 C.ar   1 LIG       0.28900
      3 C3        -83.7991   -2.7229  -45.4000 C.ar   1 LIG       0.28900
      4 C4        -84.2671   -1.7960  -47.4221 C.ar   1 LIG       0.50700
      5 N1        -84.2805   -2.9738  -48.0748 N.ar   1 LIG      -0.71900
      6 N2        -84.0374   -1.6004  -46.1096 N.ar   1 LIG      -0.71900
      7 H1        -83.5907   -4.8720  -45.3559 H      1 LIG       0.11500
      8 H2        -84.0439   -5.0059  -47.8249 H      1 LIG       0.11400
      9 H3        -83.6130   -2.5716  -44.3423 H      1 LIG       0.11400
     10 H4        -84.4606   -0.9112  -48.0163 H      1 LIG       0.14100
@<TRIPOS>BOND
      1       1       2 ar
      2       1       3 ar
      3       2       5 ar
      4       3       6 ar
      5       4       5 ar
      6       4       6 ar
      7       1       7 1
      8       2       8 1
      9       3       9 1
     10       4      10 1
@<TRIPOS>ALT_TYPE
CGenFF_4.0_ALT_TYPE_SET
CGenFF_4.0 1 CG2R61 2 CG2R61 3 CG2R61 4 CG2R64 5 NG2R62 6 NG2R62 7 HGR61 8 HGR62 9 HGR62 10 HGR62
@<TRIPOS>MOLECULE
pyrimidine
 10 10 0 0 0
****
USER_CHARGES
INVALID_CHARGES
Pose:  12 Cluster:  12 Fr_nu: 2843349 TotEn:   -10.78
@<TRIPOS>ATOM
      1 C1        -65.0752   -8.1483  -43.8832 C.ar   1 LIG      -0.13100
      2 C2        -64.3759   -8.2599  -45.0677 C.ar   1 LIG       0.28900
      3 C3        -66.4455   -8.0428  -44.0066 C.ar   1 LIG       0.28900
      4 C4        -66.3011   -8.1596  -46.2721 C.ar   1 LIG       0.50700
      5 N1        -64.9590   -8.2690  -46.2843 N.ar   1 LIG      -0.71900
      6 N2        -67.0941   -8.0449  -45.1896 N.ar   1 LIG      -0.71900
      7 H1        -64.5814   -8.1437  -42.9208 H      1 LIG       0.11500
      8 H2        -63.2949   -8.3475  -45.0709 H      1 LIG       0.11400
      9 H3        -67.0790   -7.9502  -43.1310 H      1 LIG       0.11400
     10 H4        -66.7957   -8.1631  -47.2357 H      1 LIG       0.14100
@<TRIPOS>BOND
      1       1       2 ar
      2       1       3 ar
      3       2       5 ar
      4       3       6 ar
      5       4       5 ar
      6       4       6 ar
      7       1       7 1
      8       2       8 1
      9       3       9 1
     10       4      10 1
@<TRIPOS>ALT_TYPE
CGenFF_4.0_ALT_TYPE_SET
CGenFF_4.0 1 CG2R61 2 CG2R61 3 CG2R61 4 CG2R64 5 NG2R62 6 NG2R62 7 HGR61 8 HGR62 9 HGR62 10 HGR62
@<TRIPOS>MOLECULE
pyrimidine
 10 10 0 0 0
****
USER_CHARGES
INVALID_CHARGES
Pose:  13 Cluster:  13 Fr_nu: 1029462 TotEn:   -10.62
@<TRIPOS>ATOM
      1 C1        -67.1874   -6.1731  -46.2842 C.ar   1 LIG      -0.13100
      2 C2        -66.5796   -6.6644  -47.4216 C.ar   1 LIG       0.28900
      3 C3        -66.7359   -6.6994  -45.0912 C.ar   1 LIG       0.28900
      4 C4        -65.2522   -8.0317  -46.1824 C.ar   1 LIG       0.50700
      5 N1        -65.6051   -7.5974  -47.4072 N.ar   1 LIG      -0.71900
      6 N2        -65.7665   -7.6336  -45.0031 N.ar   1 LIG      -0.71900
      7 H1        -67.9672   -5.4245  -46.3252 H      1 LIG       0.11500
      8 H2        -66.8684   -6.3107  -48.4054 H      1 LIG       0.11400
      9 H3        -67.1544   -6.3751  -44.1446 H      1 LIG       0.11400
     10 H4        -64.4723   -8.7821  -46.1412 H      1 LIG       0.14100
@<TRIPOS>BOND
      1       1       2 ar
      2       1       3 ar
      3       2       5 ar
      4       3       6 ar
      5       4       5 ar
      6       4       6 ar
      7       1       7 1
      8       2       8 1
      9       3       9 1
     10       4      10 1
@<TRIPOS>ALT_TYPE
CGenFF_4.0_ALT_TYPE_SET
CGenFF_4.0 1 CG2R61 2 CG2R61 3 CG2R61 4 CG2R64 5 NG2R62 6 NG2R62 7 HGR61 8 HGR62 9 HGR62 10 HGR62
@<TRIPOS>MOLECULE
pyrimidine
 10 10 0 0 0
****
USER_CHARGES
INVALID_CHARGES
Pose:  14 Cluster:  14 Fr_nu: 657070 TotEn:   -10.58
@<TRIPOS>ATOM
      1 C1        -50.4571   -9.7349  -45.2231 C.ar   1 LIG      -0.13100
      2 C2        -49.2449   -9.9900  -44.6148 C.ar   1 LIG       0.28900
      3 C3        -51.2583  -10.8366  -45.4429 C.ar   1 LIG       0.28900
      4 C4        -49.7068  -12.2133  -44.5131 C.ar   1 LIG       0.50700
      5 N1        -48.8363  -11.2215  -44.2451 N.ar   1 LIG      -0.71900
      6 N2        -50.9134  -12.0950  -45.0995 N.ar   1 LIG      -0.71900
      7 H1        -50.7593   -8.7365  -45.5093 H      1 LIG       0.11500
      8 H2        -48.5479   -9.1867  -44.4018 H      1 LIG       0.11400
      9 H3        -52.2290  -10.7350  -45.9160 H      1 LIG       0.11400
     10 H4        -49.4039  -13.2133  -44.2277 H      1 LIG       0.14100
@<TRIPOS>BOND
      1       1       2 ar
      2       1       3 ar
      3       2       5 ar
      4       3       6 ar
      5       4       5 ar
      6       4       6 ar
      7       1       7 1
      8       2       8 1
      9       3       9 1
     10       4      10 1
@<TRIPOS>ALT_TYPE
CGenFF_4.0_ALT_TYPE_SET
CGenFF_4.0 1 CG2R61 2 CG2R61 3 CG2R61 4 CG2R64 5 NG2R62 6 NG2R62 7 HGR61 8 HGR62 9 HGR62 10 HGR62
@<TRIPOS>MOLECULE
pyrimidine
 10 10 0 0 0
****
USER_CHARGES
INVALID_CHARGES
Pose:  15 Cluster:  15 Fr_nu: 472320 TotEn:    -9.97
@<TRIPOS>ATOM
      1 C1        -65.5875   -7.1923  -44.6818 C.ar   1 LIG      -0.13100
      2 C2        -66.6369   -6.4441  -45.1750 C.ar   1 LIG       0.28900
      3 C3        -65.0308   -8.0948  -45.5648 C.ar   1 LIG       0.28900
      4 C4        -66.4872   -7.4739  -47.1959 C.ar   1 LIG       0.50700
      5 N1        -67.1141   -6.5595  -46.4317 N.ar   1 LIG      -0.71900
      6 N2        -65.4573   -8.2625  -46.8337 N.ar   1 LIG      -0.71900
      7 H1        -65.2250   -7.0790  -43.6688 H      1 LIG       0.11500
      8 H2        -67.1379   -5.7091  -44.5543 H      1 LIG       0.11400
      9 H3        -64.2017   -8.7275  -45.2671 H      1 LIG       0.11400
     10 H4        -66.8506   -7.5884  -48.2098 H      1 LIG       0.14100
@<TRIPOS>BOND
      1       1       2 ar
      2       1       3 ar
      3       2       5 ar
      4       3       6 ar
      5       4       5 ar
      6       4       6 ar
      7       1       7 1
      8       2       8 1
      9       3       9 1
     10       4      10 1
@<TRIPOS>ALT_TYPE
CGenFF_4.0_ALT_TYPE_SET
CGenFF_4.0 1 CG2R61 2 CG2R61 3 CG2R61 4 CG2R64 5 NG2R62 6 NG2R62 7 HGR61 8 HGR62 9 HGR62 10 HGR62
@<TRIPOS>MOLECULE
pyrimidine
 10 10 0 0 0
****
USER_CHARGES
INVALID_CHARGES
Pose:  16 Cluster:  16 Fr_nu: 361922 TotEn:    -9.46
@<TRIPOS>ATOM
      1 C1        -84.3876   -2.3937  -45.8110 C.ar   1 LIG      -0.13100
      2 C2        -84.3267   -2.6604  -47.1636 C.ar   1 LIG       0.28900
      3 C3        -84.0279   -3.4351  -44.9803 C.ar   1 LIG       0.28900
      4 C4        -83.6191   -4.7833  -46.7642 C.ar   1 LIG       0.50700
      5 N1        -83.9454   -3.8485  -47.6769 N.ar   1 LIG      -0.71900
      6 N2        -83.6373   -4.6477  -45.4244 N.ar   1 LIG      -0.71900
      7 H1        -84.6974   -1.4310  -45.4269 H      1 LIG       0.11500
      8 H2        -84.5910   -1.9032  -47.8938 H      1 LIG       0.11400
      9 H3        -84.0451   -3.3200  -43.9020 H      1 LIG       0.11400
     10 H4        -83.3100   -5.7476  -47.1485 H      1 LIG       0.14100
@<TRIPOS>BOND
      1       1       2 ar
      2       1       3 ar
      3       2       5 ar
      4       3       6 ar
      5       4       5 ar
      6       4       6 ar
      7       1       7 1
      8       2       8 1
      9       3       9 1
     10       4      10 1
@<TRIPOS>ALT_TYPE
CGenFF_4.0_ALT_TYPE_SET
CGenFF_4.0 1 CG2R61 2 CG2R61 3 CG2R61 4 CG2R64 5 NG2R62 6 NG2R62 7 HGR61 8 HGR62 9 HGR62 10 HGR62
@<TRIPOS>MOLECULE
pyrimidine
 10 10 0 0 0
****
USER_CHARGES
INVALID_CHARGES
Pose:  17 Cluster:  17 Fr_nu: 2861568 TotEn:    -9.14
@<TRIPOS>ATOM
      1 C1        -64.4834   -7.2187  -45.0074 C.ar   1 LIG      -0.13100
      2 C2        -65.3584   -6.3943  -45.6849 C.ar   1 LIG       0.28900
      3 C3        -65.0586   -8.2820  -44.3422 C.ar   1 LIG       0.28900
      4 C4        -67.1325   -7.6555  -45.0301 C.ar   1 LIG       0.50700
      5 N1        -66.6938   -6.5840  -45.7175 N.ar   1 LIG      -0.71900
      6 N2        -66.3845   -8.5313  -44.3321 N.ar   1 LIG      -0.71900
      7 H1        -63.4161   -7.0427  -44.9981 H      1 LIG       0.11500
      8 H2        -64.9988   -5.5326  -46.2367 H      1 LIG       0.11400
      9 H3        -64.4509   -8.9838  -43.7813 H      1 LIG       0.11400
     10 H4        -68.2013   -7.8314  -45.0383 H      1 LIG       0.14100
@<TRIPOS>BOND
      1       1       2 ar
      2       1       3 ar
      3       2       5 ar
      4       3       6 ar
      5       4       5 ar
      6       4       6 ar
      7       1       7 1
      8       2       8 1
      9       3       9 1
     10       4      10 1
@<TRIPOS>ALT_TYPE
CGenFF_4.0_ALT_TYPE_SET
CGenFF_4.0 1 CG2R61 2 CG2R61 3 CG2R61 4 CG2R64 5 NG2R62 6 NG2R62 7 HGR61 8 HGR62 9 HGR62 10 HGR62
@<TRIPOS>MOLECULE
pyrimidine
 10 10 0 0 0
****
USER_CHARGES
INVALID_CHARGES
Pose:  18 Cluster:  18 Fr_nu: 430464 TotEn:    -8.81
@<TRIPOS>ATOM
      1 C1        -66.2549   -5.8767  -47.9379 C.ar   1 LIG      -0.13100
      2 C2        -66.2080   -7.2192  -48.2537 C.ar   1 LIG       0.28900
      3 C3        -66.0663   -5.5697  -46.6059 C.ar   1 LIG       0.28900
      4 C4        -65.8245   -7.7683  -46.0815 C.ar   1 LIG       0.50700
      5 N1        -65.9940   -8.1954  -47.3473 N.ar   1 LIG      -0.71900
      6 N2        -65.8480   -6.4937  -45.6472 N.ar   1 LIG      -0.71900
      7 H1        -66.4284   -5.1145  -48.6857 H      1 LIG       0.11500
      8 H2        -66.3455   -7.5570  -49.2752 H      1 LIG       0.11400
      9 H3        -66.0868   -4.5413  -46.2621 H      1 LIG       0.11400
     10 H4        -65.6519   -8.5313  -45.3324 H      1 LIG       0.14100
@<TRIPOS>BOND
      1       1       2 ar
      2       1       3 ar
      3       2       5 ar
      4       3       6 ar
      5       4       5 ar
      6       4       6 ar
      7       1       7 1
      8       2       8 1
      9       3       9 1
     10       4      10 1
@<TRIPOS>ALT_TYPE
CGenFF_4.0_ALT_TYPE_SET
CGenFF_4.0 1 CG2R61 2 CG2R61 3 CG2R61 4 CG2R64 5 NG2R62 6 NG2R62 7 HGR61 8 HGR62 9 HGR62 10 HGR62
@<TRIPOS>MOLECULE
pyrimidine
 10 10 0 0 0
****
USER_CHARGES
INVALID_CHARGES
Pose:  19 Cluster:  19 Fr_nu: 2842935 TotEn:    -8.78
@<TRIPOS>ATOM
      1 C1        -68.0425   -5.8540  -45.4957 C.ar   1 LIG      -0.13100
      2 C2        -66.8088   -5.4408  -45.9558 C.ar   1 LIG       0.28900
      3 C3        -68.1273   -7.1798  -45.1228 C.ar   1 LIG       0.28900
      4 C4        -65.9438   -7.5212  -45.6547 C.ar   1 LIG       0.50700
      5 N1        -65.7339   -6.2508  -46.0488 N.ar   1 LIG      -0.71900
      6 N2        -67.0941   -8.0449  -45.1896 N.ar   1 LIG      -0.71900
      7 H1        -68.8881   -5.1823  -45.4317 H      1 LIG       0.11500
      8 H2        -66.6461   -4.4161  -46.2720 H      1 LIG       0.11400
      9 H3        -69.0567   -7.5959  -44.7493 H      1 LIG       0.11400
     10 H4        -65.0976   -8.1942  -45.7197 H      1 LIG       0.14100
@<TRIPOS>BOND
      1       1       2 ar
      2       1       3 ar
      3       2       5 ar
      4       3       6 ar
      5       4       5 ar
      6       4       6 ar
      7       1       7 1
      8       2       8 1
      9       3       9 1
     10       4      10 1
@<TRIPOS>ALT_TYPE
CGenFF_4.0_ALT_TYPE_SET
CGenFF_4.0 1 CG2R61 2 CG2R61 3 CG2R61 4 CG2R64 5 NG2R62 6 NG2R62 7 HGR61 8 HGR62 9 HGR62 10 HGR62
@<TRIPOS>MOLECULE
pyrimidine
 10 10 0 0 0
****
USER_CHARGES
INVALID_CHARGES
Pose:  20 Cluster:  20 Fr_nu: 606291 TotEn:    -8.39
@<TRIPOS>ATOM
      1 C1        -66.3305   -6.8742  -47.2486 C.ar   1 LIG      -0.13100
      2 C2        -65.9011   -5.8515  -46.4275 C.ar   1 LIG       0.28900
      3 C3        -65.7540   -8.1066  -47.0184 C.ar   1 LIG       0.28900
      4 C4        -64.4934   -7.2575  -45.3282 C.ar   1 LIG       0.50700
      5 N1        -64.9807   -6.0084  -45.4536 N.ar   1 LIG      -0.71900
      6 N2        -64.8289   -8.3349  -46.0633 N.ar   1 LIG      -0.71900
      7 H1        -67.0705   -6.7198  -48.0224 H      1 LIG       0.11500
      8 H2        -66.2974   -4.8474  -46.5337 H      1 LIG       0.11400
      9 H3        -66.0280   -8.9706  -47.6141 H      1 LIG       0.11400
     10 H4        -63.7516   -7.4120  -44.5542 H      1 LIG       0.14100
@<TRIPOS>BOND
      1       1       2 ar
      2       1       3 ar
      3       2       5 ar
      4       3       6 ar
      5       4       5 ar
      6       4       6 ar
      7       1       7 1
      8       2       8 1
      9       3       9 1
     10       4      10 1
@<TRIPOS>ALT_TYPE
CGenFF_4.0_ALT_TYPE_SET
CGenFF_4.0 1 CG2R61 2 CG2R61 3 CG2R61 4 CG2R64 5 NG2R62 6 NG2R62 7 HGR61 8 HGR62 9 HGR62 10 HGR62
@<TRIPOS>MOLECULE
pyrimidine
 10 10 0 0 0
****
USER_CHARGES
INVALID_CHARGES
Pose:  21 Cluster:  21 Fr_nu: 253529 TotEn:    -8.32
@<TRIPOS>ATOM
      1 C1        -66.0420   -6.5016  -48.1499 C.ar   1 LIG      -0.13100
      2 C2        -66.1756   -5.3776  -47.3605 C.ar   1 LIG       0.28900
      3 C3        -66.2986   -7.7045  -47.5243 C.ar   1 LIG       0.28900
      4 C4        -66.7550   -6.6457  -45.5652 C.ar   1 LIG       0.50700
      5 N1        -66.5317   -5.4132  -46.0597 N.ar   1 LIG      -0.71900
      6 N2        -66.6586   -7.8138  -46.2286 N.ar   1 LIG      -0.71900
      7 H1        -65.7547   -6.4436  -49.1912 H      1 LIG       0.11500
      8 H2        -65.9942   -4.3876  -47.7646 H      1 LIG       0.11400
      9 H3        -66.2189   -8.6420  -48.0637 H      1 LIG       0.11400
     10 H4        -67.0416   -6.7042  -44.5224 H      1 LIG       0.14100
@<TRIPOS>BOND
      1       1       2 ar
      2       1       3 ar
      3       2       5 ar
      4       3       6 ar
      5       4       5 ar
      6       4       6 ar
      7       1       7 1
      8       2       8 1
      9       3       9 1
     10       4      10 1
@<TRIPOS>ALT_TYPE
CGenFF_4.0_ALT_TYPE_SET
CGenFF_4.0 1 CG2R61 2 CG2R61 3 CG2R61 4 CG2R64 5 NG2R62 6 NG2R62 7 HGR61 8 HGR62 9 HGR62 10 HGR62
@<TRIPOS>MOLECULE
pyrimidine
 10 10 0 0 0
****
USER_CHARGES
INVALID_CHARGES
Pose:  22 Cluster:  22 Fr_nu: 3745078 TotEn:    -8.30
@<TRIPOS>ATOM
      1 C1        -54.9446  -24.7961  -24.5248 C.ar   1 LIG      -0.13100
      2 C2        -54.8843  -25.8511  -23.6372 C.ar   1 LIG       0.28900
      3 C3        -53.8288  -23.9853  -24.5650 C.ar   1 LIG       0.28900
      4 C4        -52.7961  -25.2421  -22.9772 C.ar   1 LIG       0.50700
      5 N1        -53.8218  -26.1046  -22.8452 N.ar   1 LIG      -0.71900
      6 N2        -52.7330  -24.1796  -23.8023 N.ar   1 LIG      -0.71900
      7 H1        -55.8102  -24.6163  -25.1482 H      1 LIG       0.11500
      8 H2        -55.7139  -26.5423  -23.5354 H      1 LIG       0.11400
      9 H3        -53.7840  -23.1307  -25.2313 H      1 LIG       0.11400
     10 H4        -51.9298  -25.4212  -22.3523 H      1 LIG       0.14100
@<TRIPOS>BOND
      1       1       2 ar
      2       1       3 ar
      3       2       5 ar
      4       3       6 ar
      5       4       5 ar
      6       4       6 ar
      7       1       7 1
      8       2       8 1
      9       3       9 1
     10       4      10 1
@<TRIPOS>ALT_TYPE
CGenFF_4.0_ALT_TYPE_SET
CGenFF_4.0 1 CG2R61 2 CG2R61 3 CG2R61 4 CG2R64 5 NG2R62 6 NG2R62 7 HGR61 8 HGR62 9 HGR62 10 HGR62
@<TRIPOS>MOLECULE
pyrimidine
 10 10 0 0 0
****
USER_CHARGES
INVALID_CHARGES
Pose:  23 Cluster:  23 Fr_nu: 2050186 TotEn:    -8.27
@<TRIPOS>ATOM
      1 C1        -66.8201   -6.2180  -46.1317 C.ar   1 LIG      -0.13100
      2 C2        -65.5483   -5.7306  -45.9090 C.ar   1 LIG       0.28900
      3 C3        -67.0543   -7.5020  -45.6839 C.ar   1 LIG       0.28900
      4 C4        -64.9251   -7.6732  -44.9065 C.ar   1 LIG       0.50700
      5 N1        -64.5728   -6.4336  -45.2971 N.ar   1 LIG      -0.71900
      6 N2        -66.1264   -8.2611  -45.0651 N.ar   1 LIG      -0.71900
      7 H1        -67.5835   -5.6318  -46.6254 H      1 LIG       0.11500
      8 H2        -65.2706   -4.7313  -46.2261 H      1 LIG       0.11400
      9 H3        -68.0238   -7.9703  -45.8148 H      1 LIG       0.11400
     10 H4        -64.1606   -8.2608  -44.4132 H      1 LIG       0.14100
@<TRIPOS>BOND
      1       1       2 ar
      2       1       3 ar
      3       2       5 ar
      4       3       6 ar
      5       4       5 ar
      6       4       6 ar
      7       1       7 1
      8       2       8 1
      9       3       9 1
     10       4      10 1
@<TRIPOS>ALT_TYPE
CGenFF_4.0_ALT_TYPE_SET
CGenFF_4.0 1 CG2R61 2 CG2R61 3 CG2R61 4 CG2R64 5 NG2R62 6 NG2R62 7 HGR61 8 HGR62 9 HGR62 10 HGR62
@<TRIPOS>MOLECULE
pyrimidine
 10 10 0 0 0
****
USER_CHARGES
INVALID_CHARGES
Pose:  24 Cluster:  24 Fr_nu: 183795 TotEn:    -8.15
@<TRIPOS>ATOM
      1 C1        -71.4749  -11.4852  -42.9464 C.ar   1 LIG      -0.13100
      2 C2        -72.7481  -11.0157  -43.1971 C.ar   1 LIG       0.28900
      3 C3        -71.1500  -12.6820  -43.5516 C.ar   1 LIG       0.28900
      4 C4        -73.2070  -12.8137  -44.5100 C.ar   1 LIG       0.50700
      5 N1        -73.6433  -11.6566  -43.9769 N.ar   1 LIG      -0.71900
      6 N2        -71.9947  -13.3758  -44.3424 N.ar   1 LIG      -0.71900
      7 H1        -70.7771  -10.9501  -42.3164 H      1 LIG       0.11500
      8 H2        -73.0938  -10.0830  -42.7645 H      1 LIG       0.11400
      9 H3        -70.1721  -13.1300  -43.4125 H      1 LIG       0.11400
     10 H4        -73.9058  -13.3502  -45.1399 H      1 LIG       0.14100
@<TRIPOS>BOND
      1       1       2 ar
      2       1       3 ar
      3       2       5 ar
      4       3       6 ar
      5       4       5 ar
      6       4       6 ar
      7       1       7 1
      8       2       8 1
      9       3       9 1
     10       4      10 1
@<TRIPOS>ALT_TYPE
CGenFF_4.0_ALT_TYPE_SET
CGenFF_4.0 1 CG2R61 2 CG2R61 3 CG2R61 4 CG2R64 5 NG2R62 6 NG2R62 7 HGR61 8 HGR62 9 HGR62 10 HGR62
@<TRIPOS>MOLECULE
pyrimidine
 10 10 0 0 0
****
USER_CHARGES
INVALID_CHARGES
Pose:  25 Cluster:  25 Fr_nu: 3704482 TotEn:    -7.71
@<TRIPOS>ATOM
      1 C1        -52.5584  -26.1458  -24.0328 C.ar   1 LIG      -0.13100
      2 C2        -52.5419  -24.8480  -23.5638 C.ar   1 LIG       0.28900
      3 C3        -53.0907  -26.3181  -25.2942 C.ar   1 LIG       0.28900
      4 C4        -53.5002  -24.0899  -25.4806 C.ar   1 LIG       0.50700
      5 N1        -53.0063  -23.7922  -24.2638 N.ar   1 LIG      -0.71900
      6 N2        -53.5726  -25.3088  -26.0488 N.ar   1 LIG      -0.71900
      7 H1        -52.1791  -26.9741  -23.4495 H      1 LIG       0.11500
      8 H2        -52.1428  -24.6146  -22.5827 H      1 LIG       0.11400
      9 H3        -53.1466  -27.3023  -25.7464 H      1 LIG       0.11400
     10 H4        -53.8811  -23.2609  -26.0644 H      1 LIG       0.14100
@<TRIPOS>BOND
      1       1       2 ar
      2       1       3 ar
      3       2       5 ar
      4       3       6 ar
      5       4       5 ar
      6       4       6 ar
      7       1       7 1
      8       2       8 1
      9       3       9 1
     10       4      10 1
@<TRIPOS>ALT_TYPE
CGenFF_4.0_ALT_TYPE_SET
CGenFF_4.0 1 CG2R61 2 CG2R61 3 CG2R61 4 CG2R64 5 NG2R62 6 NG2R62 7 HGR61 8 HGR62 9 HGR62 10 HGR62
@<TRIPOS>MOLECULE
pyrimidine
 10 10 0 0 0
****
USER_CHARGES
INVALID_CHARGES
Pose:  26 Cluster:  26 Fr_nu: 3725051 TotEn:    -7.36
@<TRIPOS>ATOM
      1 C1        -52.2844  -25.2864  -26.1113 C.ar   1 LIG      -0.13100
      2 C2        -51.8702  -24.2123  -25.3501 C.ar   1 LIG       0.28900
      3 C3        -53.6432  -25.5265  -26.1157 C.ar   1 LIG       0.28900
      4 C4        -54.0102  -23.7629  -24.7293 C.ar   1 LIG       0.50700
      5 N1        -52.7092  -23.4263  -24.6439 N.ar   1 LIG      -0.71900
      6 N2        -54.5382  -24.7822  -25.4336 N.ar   1 LIG      -0.71900
      7 H1        -51.5891  -25.9003  -26.6679 H      1 LIG       0.11500
      8 H2        -50.8208  -23.9464  -25.2853 H      1 LIG       0.11400
      9 H3        -54.0624  -26.3493  -26.6845 H      1 LIG       0.11400
     10 H4        -54.7065  -23.1491  -24.1711 H      1 LIG       0.14100
@<TRIPOS>BOND
      1       1       2 ar
      2       1       3 ar
      3       2       5 ar
      4       3       6 ar
      5       4       5 ar
      6       4       6 ar
      7       1       7 1
      8       2       8 1
      9       3       9 1
     10       4      10 1
@<TRIPOS>ALT_TYPE
CGenFF_4.0_ALT_TYPE_SET
CGenFF_4.0 1 CG2R61 2 CG2R61 3 CG2R61 4 CG2R64 5 NG2R62 6 NG2R62 7 HGR61 8 HGR62 9 HGR62 10 HGR62
@<TRIPOS>MOLECULE
pyrimidine
 10 10 0 0 0
****
USER_CHARGES
INVALID_CHARGES
Pose:  27 Cluster:  27 Fr_nu: 2187995 TotEn:    -6.71
@<TRIPOS>ATOM
      1 C1        -65.7372   -6.5967  -45.2443 C.ar   1 LIG      -0.13100
      2 C2        -66.8957   -6.0202  -45.7240 C.ar   1 LIG       0.28900
      3 C3        -65.9118   -7.6649  -44.3886 C.ar   1 LIG       0.28900
      4 C4        -68.1723   -7.4955  -44.5575 C.ar   1 LIG       0.50700
      5 N1        -68.1343   -6.4458  -45.4001 N.ar   1 LIG      -0.71900
      6 N2        -67.1193   -8.1425  -44.0223 N.ar   1 LIG      -0.71900
      7 H1        -64.7561   -6.2345  -45.5209 H      1 LIG       0.11500
      8 H2        -66.8584   -5.1748  -46.4024 H      1 LIG       0.11400
      9 H3        -65.0598   -8.1817  -43.9603 H      1 LIG       0.11400
     10 H4        -69.1545   -7.8577  -44.2795 H      1 LIG       0.14100
@<TRIPOS>BOND
      1       1       2 ar
      2       1       3 ar
      3       2       5 ar
      4       3       6 ar
      5       4       5 ar
      6       4       6 ar
      7       1       7 1
      8       2       8 1
      9       3       9 1
     10       4      10 1
@<TRIPOS>ALT_TYPE
CGenFF_4.0_ALT_TYPE_SET
CGenFF_4.0 1 CG2R61 2 CG2R61 3 CG2R61 4 CG2R64 5 NG2R62 6 NG2R62 7 HGR61 8 HGR62 9 HGR62 10 HGR62
@<TRIPOS>MOLECULE
pyrimidine
 10 10 0 0 0
****
USER_CHARGES
INVALID_CHARGES
Pose:  28 Cluster:  28 Fr_nu: 3741744 TotEn:    -6.46
@<TRIPOS>ATOM
      1 C1        -53.3614  -24.9451  -26.2750 C.ar   1 LIG      -0.13100
      2 C2        -52.2748  -25.7937  -26.2147 C.ar   1 LIG       0.28900
      3 C3        -53.4993  -24.0754  -25.2126 C.ar   1 LIG       0.28900
      4 C4        -51.6285  -24.9061  -24.2243 C.ar   1 LIG       0.50700
      5 N1        -51.3850  -25.8012  -25.2005 N.ar   1 LIG      -0.71900
      6 N2        -52.6485  -24.0286  -24.1666 N.ar   1 LIG      -0.71900
      7 H1        -54.0596  -24.9609  -27.1010 H      1 LIG       0.11500
      8 H2        -52.0842  -26.5127  -27.0041 H      1 LIG       0.11400
      9 H3        -54.3233  -23.3712  -25.1716 H      1 LIG       0.11400
     10 H4        -50.9301  -24.8909  -23.3966 H      1 LIG       0.14100
@<TRIPOS>BOND
      1       1       2 ar
      2       1       3 ar
      3       2       5 ar
      4       3       6 ar
      5       4       5 ar
      6       4       6 ar
      7       1       7 1
      8       2       8 1
      9       3       9 1
     10       4      10 1
@<TRIPOS>ALT_TYPE
CGenFF_4.0_ALT_TYPE_SET
CGenFF_4.0 1 CG2R61 2 CG2R61 3 CG2R61 4 CG2R64 5 NG2R62 6 NG2R62 7 HGR61 8 HGR62 9 HGR62 10 HGR62
@<TRIPOS>MOLECULE
pyrimidine
 10 10 0 0 0
****
USER_CHARGES
INVALID_CHARGES
Pose:  29 Cluster:  29 Fr_nu: 2251522 TotEn:    -3.96
@<TRIPOS>ATOM
      1 C1        -74.9575  -27.4058  -46.3844 C.ar   1 LIG      -0.13100
      2 C2        -74.0138  -28.3422  -46.7548 C.ar   1 LIG       0.28900
      3 C3        -76.2721  -27.8158  -46.4727 C.ar   1 LIG       0.28900
      4 C4        -75.6353  -29.8652  -47.2220 C.ar   1 LIG       0.50700
      5 N1        -74.3186  -29.5858  -47.1799 N.ar   1 LIG      -0.71900
      6 N2        -76.6484  -29.0427  -46.8891 N.ar   1 LIG      -0.71900
      7 H1        -74.6845  -26.4149  -46.0471 H      1 LIG       0.11500
      8 H2        -72.9548  -28.1109  -46.7188 H      1 LIG       0.11400
      9 H3        -77.0838  -27.1486  -46.2036 H      1 LIG       0.11400
     10 H4        -75.9089  -30.8569  -47.5607 H      1 LIG       0.14100
@<TRIPOS>BOND
      1       1       2 ar
      2       1       3 ar
      3       2       5 ar
      4       3       6 ar
      5       4       5 ar
      6       4       6 ar
      7       1       7 1
      8       2       8 1
      9       3       9 1
     10       4      10 1
@<TRIPOS>ALT_TYPE
CGenFF_4.0_ALT_TYPE_SET
CGenFF_4.0 1 CG2R61 2 CG2R61 3 CG2R61 4 CG2R64 5 NG2R62 6 NG2R62 7 HGR61 8 HGR62 9 HGR62 10 HGR62
@<TRIPOS>MOLECULE
pyrimidine
 10 10 0 0 0
****
USER_CHARGES
INVALID_CHARGES
Pose:  30 Cluster:  30 Fr_nu: 3723851 TotEn:    -3.37
@<TRIPOS>ATOM
      1 C1        -54.9529  -24.5580  -24.5650 C.ar   1 LIG      -0.13100
      2 C2        -54.7250  -24.4840  -25.9241 C.ar   1 LIG       0.28900
      3 C3        -53.8864  -24.2115  -23.7610 C.ar   1 LIG       0.28900
      4 C4        -52.5884  -23.7894  -25.5787 C.ar   1 LIG       0.50700
      5 N1        -53.5505  -24.1022  -26.4674 N.ar   1 LIG      -0.71900
      6 N2        -52.6853  -23.8212  -24.2358 N.ar   1 LIG      -0.71900
      7 H1        -55.9055  -24.8678  -24.1566 H      1 LIG       0.11500
      8 H2        -55.5041  -24.7374  -26.6348 H      1 LIG       0.11400
      9 H3        -53.9704  -24.2395  -22.6800 H      1 LIG       0.11400
     10 H4        -51.6341  -23.4803  -25.9874 H      1 LIG       0.14100
@<TRIPOS>BOND
      1       1       2 ar
      2       1       3 ar
      3       2       5 ar
      4       3       6 ar
      5       4       5 ar
      6       4       6 ar
      7       1       7 1
      8       2       8 1
      9       3       9 1
     10       4      10 1
@<TRIPOS>ALT_TYPE
CGenFF_4.0_ALT_TYPE_SET
CGenFF_4.0 1 CG2R61 2 CG2R61 3 CG2R61 4 CG2R64 5 NG2R62 6 NG2R62 7 HGR61 8 HGR62 9 HGR62 10 HGR62
@<TRIPOS>MOLECULE
naphtalene
 18 19 0 0 0
****
USER_CHARGES
INVALID_CHARGES
Pose:   1 Cluster:   1 Fr_nu:  10076 TotEn:   -13.65
@<TRIPOS>ATOM
      1 C1        -69.8401   -7.5274  -45.1739 C.ar   1 LIG      -0.11500
      2 C2        -69.6219   -6.3633  -45.9048 C.ar   1 LIG      -0.11500
      3 C3        -65.0935   -7.7621  -44.1313 C.ar   1 LIG      -0.11500
      4 C4        -64.8754   -6.5981  -44.8622 C.ar   1 LIG      -0.11500
      5 C5        -68.7714   -8.1699  -44.5482 C.ar   1 LIG      -0.11700
      6 C6        -68.3344   -5.8373  -46.0129 C.ar   1 LIG      -0.11700
      7 C7        -66.3812   -8.2882  -44.0231 C.ar   1 LIG      -0.11700
      8 C8        -65.9441   -5.9555  -45.4880 C.ar   1 LIG      -0.11700
      9 C9        -67.4686   -7.6546  -44.6464 C.ar   1 LIG       0.00400
     10 C10       -67.2468   -6.4709  -45.3897 C.ar   1 LIG       0.00400
     11 H1        -70.8427   -7.9367  -45.0905 H      1 LIG       0.11500
     12 H2        -70.4547   -5.8637  -46.3912 H      1 LIG       0.11500
     13 H3        -64.2610   -8.2623  -43.6443 H      1 LIG       0.11500
     14 H4        -63.8725   -6.1900  -44.9464 H      1 LIG       0.11500
     15 H5        -68.9652   -9.0788  -43.9824 H      1 LIG       0.11500
     16 H6        -68.1871   -4.9260  -46.5888 H      1 LIG       0.11500
     17 H7        -66.5283   -9.1989  -43.4465 H      1 LIG       0.11500
     18 H8        -65.7503   -5.0469  -46.0545 H      1 LIG       0.11500
@<TRIPOS>BOND
      1       1       2 ar
      2       1       5 ar
      3       2       6 ar
      4       3       4 ar
      5       3       7 ar
      6       4       8 ar
      7       5       9 ar
      8       6      10 ar
      9       7       9 ar
     10       8      10 ar
     11       9      10 ar
     12       1      11 1
     13       2      12 1
     14       3      13 1
     15       4      14 1
     16       5      15 1
     17       6      16 1
     18       7      17 1
     19       8      18 1
@<TRIPOS>ALT_TYPE
CGenFF_4.0_ALT_TYPE_SET
CGenFF_4.0 1 CG2R61 2 CG2R61 3 CG2R61 4 CG2R61 5 CG2R61 6 CG2R61 7 CG2R61 8 CG2R61 9 CG2R61 10 CG2R61 11 HGR61 12 HGR61 13 HGR61 14 HGR61 15 HGR61 16 HGR61 17 HGR61 18 HGR61
@<TRIPOS>MOLECULE
naphtalene
 18 19 0 0 0
****
USER_CHARGES
INVALID_CHARGES
Pose:   2 Cluster:   2 Fr_nu:   6072 TotEn:   -13.49
@<TRIPOS>ATOM
      1 C1        -50.8489  -13.8764  -46.7225 C.ar   1 LIG      -0.11500
      2 C2        -49.6976  -14.0629  -45.9632 C.ar   1 LIG      -0.11500
      3 C3        -51.0888   -9.2541  -45.2224 C.ar   1 LIG      -0.11500
      4 C4        -49.9375   -9.4408  -44.4632 C.ar   1 LIG      -0.11500
      5 C5        -51.4863  -12.6353  -46.7312 C.ar   1 LIG      -0.11700
      6 C6        -49.1792  -13.0094  -45.2098 C.ar   1 LIG      -0.11700
      7 C7        -51.6071  -10.3078  -45.9759 C.ar   1 LIG      -0.11700
      8 C8        -49.3000  -10.6818  -44.4543 C.ar   1 LIG      -0.11700
      9 C9        -50.9785  -11.5637  -45.9788 C.ar   1 LIG       0.00400
     10 C10       -49.8078  -11.7535  -45.2067 C.ar   1 LIG       0.00400
     11 H1        -51.2523  -14.6971  -47.3083 H      1 LIG       0.11500
     12 H2        -49.2019  -15.0294  -45.9572 H      1 LIG       0.11500
     13 H3        -51.5849   -8.2877  -45.2289 H      1 LIG       0.11500
     14 H4        -49.5353   -8.6202  -43.8764 H      1 LIG       0.11500
     15 H5        -52.3853  -12.5124  -47.3317 H      1 LIG       0.11500
     16 H6        -48.2778  -13.1777  -44.6241 H      1 LIG       0.11500
     17 H7        -52.5080  -10.1391  -46.5622 H      1 LIG       0.11500
     18 H8        -48.4014  -10.8052  -43.8532 H      1 LIG       0.11500
@<TRIPOS>BOND
      1       1       2 ar
      2       1       5 ar
      3       2       6 ar
      4       3       4 ar
      5       3       7 ar
      6       4       8 ar
      7       5       9 ar
      8       6      10 ar
      9       7       9 ar
     10       8      10 ar
     11       9      10 ar
     12       1      11 1
     13       2      12 1
     14       3      13 1
     15       4      14 1
     16       5      15 1
     17       6      16 1
     18       7      17 1
     19       8      18 1
@<TRIPOS>ALT_TYPE
CGenFF_4.0_ALT_TYPE_SET
CGenFF_4.0 1 CG2R61 2 CG2R61 3 CG2R61 4 CG2R61 5 CG2R61 6 CG2R61 7 CG2R61 8 CG2R61 9 CG2R61 10 CG2R61 11 HGR61 12 HGR61 13 HGR61 14 HGR61 15 HGR61 16 HGR61 17 HGR61 18 HGR61
@<TRIPOS>MOLECULE
naphtalene
 18 19 0 0 0
****
USER_CHARGES
INVALID_CHARGES
Pose:   3 Cluster:   3 Fr_nu: 315986 TotEn:   -12.86
@<TRIPOS>ATOM
      1 C1        -72.2047  -24.5497  -43.9991 C.ar   1 LIG      -0.11500
      2 C2        -70.8861  -24.1409  -43.8232 C.ar   1 LIG      -0.11500
      3 C3        -71.5894  -27.9900  -40.6140 C.ar   1 LIG      -0.11500
      4 C4        -70.2708  -27.5811  -40.4382 C.ar   1 LIG      -0.11500
      5 C5        -72.7138  -25.6089  -43.2471 C.ar   1 LIG      -0.11700
      6 C6        -70.0715  -24.7895  -42.8947 C.ar   1 LIG      -0.11700
      7 C7        -72.4040  -27.3413  -41.5425 C.ar   1 LIG      -0.11700
      8 C8        -69.7615  -26.5220  -41.1902 C.ar   1 LIG      -0.11700
      9 C9        -71.9081  -26.2733  -42.3080 C.ar   1 LIG       0.00400
     10 C10       -70.5672  -25.8576  -42.1293 C.ar   1 LIG       0.00400
     11 H1        -72.8382  -24.0447  -44.7224 H      1 LIG       0.11500
     12 H2        -70.4908  -23.3161  -44.4089 H      1 LIG       0.11500
     13 H3        -71.9854  -28.8149  -40.0284 H      1 LIG       0.11500
     14 H4        -69.6373  -28.0874  -39.7158 H      1 LIG       0.11500
     15 H5        -73.7474  -25.9118  -43.4016 H      1 LIG       0.11500
     16 H6        -69.0440  -24.4528  -42.7734 H      1 LIG       0.11500
     17 H7        -73.4317  -27.6776  -41.6631 H      1 LIG       0.11500
     18 H8        -68.7277  -26.2194  -41.0364 H      1 LIG       0.11500
@<TRIPOS>BOND
      1       1       2 ar
      2       1       5 ar
      3       2       6 ar
      4       3       4 ar
      5       3       7 ar
      6       4       8 ar
      7       5       9 ar
      8       6      10 ar
      9       7       9 ar
     10       8      10 ar
     11       9      10 ar
     12       1      11 1
     13       2      12 1
     14       3      13 1
     15       4      14 1
     16       5      15 1
     17       6      16 1
     18       7      17 1
     19       8      18 1
@<TRIPOS>ALT_TYPE
CGenFF_4.0_ALT_TYPE_SET
CGenFF_4.0 1 CG2R61 2 CG2R61 3 CG2R61 4 CG2R61 5 CG2R61 6 CG2R61 7 CG2R61 8 CG2R61 9 CG2R61 10 CG2R61 11 HGR61 12 HGR61 13 HGR61 14 HGR61 15 HGR61 16 HGR61 17 HGR61 18 HGR61
@<TRIPOS>MOLECULE
naphtalene
 18 19 0 0 0
****
USER_CHARGES
INVALID_CHARGES
Pose:   4 Cluster:   4 Fr_nu:  93216 TotEn:   -12.78
@<TRIPOS>ATOM
      1 C1        -73.0840  -11.1087  -21.0001 C.ar   1 LIG      -0.11500
      2 C2        -73.9946  -11.5190  -21.9692 C.ar   1 LIG      -0.11500
      3 C3        -71.1566   -7.9425  -24.1518 C.ar   1 LIG      -0.11500
      4 C4        -72.0673   -8.3529  -25.1209 C.ar   1 LIG      -0.11500
      5 C5        -72.1485  -10.1168  -21.2960 C.ar   1 LIG      -0.11700
      6 C6        -73.9734  -10.9391  -23.2379 C.ar   1 LIG      -0.11700
      7 C7        -71.1779   -8.5224  -22.8830 C.ar   1 LIG      -0.11700
      8 C8        -73.0028   -9.3448  -24.8251 C.ar   1 LIG      -0.11700
      9 C9        -72.1126   -9.5221  -22.5678 C.ar   1 LIG       0.00400
     10 C10       -73.0386   -9.9395  -23.5533 C.ar   1 LIG       0.00400
     11 H1        -73.1006  -11.5609  -20.0127 H      1 LIG       0.11500
     12 H2        -74.7226  -12.2910  -21.7377 H      1 LIG       0.11500
     13 H3        -70.4282   -7.1702  -24.3826 H      1 LIG       0.11500
     14 H4        -72.0492   -7.9014  -26.1085 H      1 LIG       0.11500
     15 H5        -71.4459   -9.8120  -20.5231 H      1 LIG       0.11500
     16 H6        -74.6949  -11.2749  -23.9798 H      1 LIG       0.11500
     17 H7        -70.4569   -8.1859  -22.1410 H      1 LIG       0.11500
     18 H8        -73.7050   -9.6503  -25.5981 H      1 LIG       0.11500
@<TRIPOS>BOND
      1       1       2 ar
      2       1       5 ar
      3       2       6 ar
      4       3       4 ar
      5       3       7 ar
      6       4       8 ar
      7       5       9 ar
      8       6      10 ar
      9       7       9 ar
     10       8      10 ar
     11       9      10 ar
     12       1      11 1
     13       2      12 1
     14       3      13 1
     15       4      14 1
     16       5      15 1
     17       6      16 1
     18       7      17 1
     19       8      18 1
@<TRIPOS>ALT_TYPE
CGenFF_4.0_ALT_TYPE_SET
CGenFF_4.0 1 CG2R61 2 CG2R61 3 CG2R61 4 CG2R61 5 CG2R61 6 CG2R61 7 CG2R61 8 CG2R61 9 CG2R61 10 CG2R61 11 HGR61 12 HGR61 13 HGR61 14 HGR61 15 HGR61 16 HGR61 17 HGR61 18 HGR61
@<TRIPOS>MOLECULE
naphtalene
 18 19 0 0 0
****
USER_CHARGES
INVALID_CHARGES
Pose:   5 Cluster:   5 Fr_nu:  53688 TotEn:   -12.45
@<TRIPOS>ATOM
      1 C1        -48.0856  -12.1900  -45.1761 C.ar   1 LIG      -0.11500
      2 C2        -48.2980  -12.7162  -46.4469 C.ar   1 LIG      -0.11500
      3 C3        -51.6441   -8.9565  -45.9205 C.ar   1 LIG      -0.11500
      4 C4        -51.8564   -9.4828  -47.1913 C.ar   1 LIG      -0.11500
      5 C5        -48.8623  -11.1233  -44.7230 C.ar   1 LIG      -0.11700
      6 C6        -49.2878  -12.1778  -47.2695 C.ar   1 LIG      -0.11700
      7 C7        -50.6543   -9.4950  -45.0978 C.ar   1 LIG      -0.11700
      8 C8        -51.0797  -10.5495  -47.6444 C.ar   1 LIG      -0.11700
      9 C9        -49.8631  -10.5688  -45.5376 C.ar   1 LIG       0.00400
     10 C10       -50.0790  -11.1039  -46.8299 C.ar   1 LIG       0.00400
     11 H1        -47.3145  -12.6092  -44.5364 H      1 LIG       0.11500
     12 H2        -47.6930  -13.5468  -46.7985 H      1 LIG       0.11500
     13 H3        -52.2491   -8.1258  -45.5681 H      1 LIG       0.11500
     14 H4        -52.6267   -9.0623  -47.8311 H      1 LIG       0.11500
     15 H5        -48.6785  -10.7276  -43.7263 H      1 LIG       0.11500
     16 H6        -49.4368  -12.6052  -48.2589 H      1 LIG       0.11500
     17 H7        -50.5060   -9.0680  -44.1082 H      1 LIG       0.11500
     18 H8        -51.2629  -10.9448  -48.6415 H      1 LIG       0.11500
@<TRIPOS>BOND
      1       1       2 ar
      2       1       5 ar
      3       2       6 ar
      4       3       4 ar
      5       3       7 ar
      6       4       8 ar
      7       5       9 ar
      8       6      10 ar
      9       7       9 ar
     10       8      10 ar
     11       9      10 ar
     12       1      11 1
     13       2      12 1
     14       3      13 1
     15       4      14 1
     16       5      15 1
     17       6      16 1
     18       7      17 1
     19       8      18 1
@<TRIPOS>ALT_TYPE
CGenFF_4.0_ALT_TYPE_SET
CGenFF_4.0 1 CG2R61 2 CG2R61 3 CG2R61 4 CG2R61 5 CG2R61 6 CG2R61 7 CG2R61 8 CG2R61 9 CG2R61 10 CG2R61 11 HGR61 12 HGR61 13 HGR61 14 HGR61 15 HGR61 16 HGR61 17 HGR61 18 HGR61
@<TRIPOS>MOLECULE
naphtalene
 18 19 0 0 0
****
USER_CHARGES
INVALID_CHARGES
Pose:   6 Cluster:   6 Fr_nu: 413900 TotEn:   -12.45
@<TRIPOS>ATOM
      1 C1        -41.1210  -11.8340  -37.7518 C.ar   1 LIG      -0.11500
      2 C2        -42.3820  -12.4055  -37.6094 C.ar   1 LIG      -0.11500
      3 C3        -41.1050  -13.0444  -42.4643 C.ar   1 LIG      -0.11500
      4 C4        -42.3659  -13.6159  -42.3218 C.ar   1 LIG      -0.11500
      5 C5        -40.4842  -11.8476  -38.9931 C.ar   1 LIG      -0.11700
      6 C6        -43.0109  -12.9928  -38.7075 C.ar   1 LIG      -0.11700
      7 C7        -40.4760  -12.4570  -41.3661 C.ar   1 LIG      -0.11700
      8 C8        -43.0028  -13.6024  -41.0805 C.ar   1 LIG      -0.11700
      9 C9        -41.1024  -12.4344  -40.1093 C.ar   1 LIG       0.00400
     10 C10       -42.3846  -13.0156  -39.9643 C.ar   1 LIG       0.00400
     11 H1        -40.6317  -11.3774  -36.8965 H      1 LIG       0.11500
     12 H2        -42.8770  -12.3942  -36.6427 H      1 LIG       0.11500
     13 H3        -40.6093  -13.0552  -43.4310 H      1 LIG       0.11500
     14 H4        -42.8541  -14.0736  -43.1771 H      1 LIG       0.11500
     15 H5        -39.4985  -11.3953  -39.0811 H      1 LIG       0.11500
     16 H6        -43.9967  -13.4331  -38.5733 H      1 LIG       0.11500
     17 H7        -39.4906  -12.0160  -41.5008 H      1 LIG       0.11500
     18 H8        -43.9882  -14.0554  -40.9921 H      1 LIG       0.11500
@<TRIPOS>BOND
      1       1       2 ar
      2       1       5 ar
      3       2       6 ar
      4       3       4 ar
      5       3       7 ar
      6       4       8 ar
      7       5       9 ar
      8       6      10 ar
      9       7       9 ar
     10       8      10 ar
     11       9      10 ar
     12       1      11 1
     13       2      12 1
     14       3      13 1
     15       4      14 1
     16       5      15 1
     17       6      16 1
     18       7      17 1
     19       8      18 1
@<TRIPOS>ALT_TYPE
CGenFF_4.0_ALT_TYPE_SET
CGenFF_4.0 1 CG2R61 2 CG2R61 3 CG2R61 4 CG2R61 5 CG2R61 6 CG2R61 7 CG2R61 8 CG2R61 9 CG2R61 10 CG2R61 11 HGR61 12 HGR61 13 HGR61 14 HGR61 15 HGR61 16 HGR61 17 HGR61 18 HGR61
@<TRIPOS>MOLECULE
naphtalene
 18 19 0 0 0
****
USER_CHARGES
INVALID_CHARGES
Pose:   7 Cluster:   7 Fr_nu: 190525 TotEn:   -12.36
@<TRIPOS>ATOM
      1 C1        -64.4551   -8.6799  -44.5499 C.ar   1 LIG      -0.11500
      2 C2        -64.1492   -8.3187  -45.8587 C.ar   1 LIG      -0.11500
      3 C3        -69.0636   -7.2810  -45.2417 C.ar   1 LIG      -0.11500
      4 C4        -68.7574   -6.9199  -46.5504 C.ar   1 LIG      -0.11500
      5 C5        -65.7527   -8.5139  -44.0648 C.ar   1 LIG      -0.11700
      6 C6        -65.1393   -7.7903  -46.6873 C.ar   1 LIG      -0.11700
      7 C7        -68.0733   -7.8096  -44.4131 C.ar   1 LIG      -0.11700
      8 C8        -67.4599   -7.0857  -47.0357 C.ar   1 LIG      -0.11700
      9 C9        -66.7620   -7.9835  -44.8848 C.ar   1 LIG       0.00400
     10 C10       -66.4507   -7.6162  -46.2156 C.ar   1 LIG       0.00400
     11 H1        -63.6838   -9.0907  -43.9052 H      1 LIG       0.11500
     12 H2        -63.1388   -8.4486  -46.2355 H      1 LIG       0.11500
     13 H3        -70.0740   -7.1515  -44.8643 H      1 LIG       0.11500
     14 H4        -69.5289   -6.5078  -47.1943 H      1 LIG       0.11500
     15 H5        -65.9691   -8.8027  -43.0383 H      1 LIG       0.11500
     16 H6        -64.8777   -7.5153  -47.7070 H      1 LIG       0.11500
     17 H7        -68.3353   -8.0852  -43.3937 H      1 LIG       0.11500
     18 H8        -67.2431   -6.7963  -48.0619 H      1 LIG       0.11500
@<TRIPOS>BOND
      1       1       2 ar
      2       1       5 ar
      3       2       6 ar
      4       3       4 ar
      5       3       7 ar
      6       4       8 ar
      7       5       9 ar
      8       6      10 ar
      9       7       9 ar
     10       8      10 ar
     11       9      10 ar
     12       1      11 1
     13       2      12 1
     14       3      13 1
     15       4      14 1
     16       5      15 1
     17       6      16 1
     18       7      17 1
     19       8      18 1
@<TRIPOS>ALT_TYPE
CGenFF_4.0_ALT_TYPE_SET
CGenFF_4.0 1 CG2R61 2 CG2R61 3 CG2R61 4 CG2R61 5 CG2R61 6 CG2R61 7 CG2R61 8 CG2R61 9 CG2R61 10 CG2R61 11 HGR61 12 HGR61 13 HGR61 14 HGR61 15 HGR61 16 HGR61 17 HGR61 18 HGR61
@<TRIPOS>MOLECULE
naphtalene
 18 19 0 0 0
****
USER_CHARGES
INVALID_CHARGES
Pose:   8 Cluster:   8 Fr_nu: 144261 TotEn:   -12.25
@<TRIPOS>ATOM
      1 C1        -66.5507  -19.5746  -16.5494 C.ar   1 LIG      -0.11500
      2 C2        -67.2744  -19.0488  -15.4833 C.ar   1 LIG      -0.11500
      3 C3        -69.5662  -17.3837  -19.6766 C.ar   1 LIG      -0.11500
      4 C4        -70.2898  -16.8580  -18.6104 C.ar   1 LIG      -0.11500
      5 C5        -66.9360  -19.2947  -17.8608 C.ar   1 LIG      -0.11700
      6 C6        -68.3860  -18.2411  -15.7243 C.ar   1 LIG      -0.11700
      7 C7        -68.4544  -18.1915  -19.4356 C.ar   1 LIG      -0.11700
      8 C8        -69.9047  -17.1379  -17.2990 C.ar   1 LIG      -0.11700
      9 C9        -68.0524  -18.4836  -18.1220 C.ar   1 LIG       0.00400
     10 C10       -68.7883  -17.9490  -17.0378 C.ar   1 LIG       0.00400
     11 H1        -65.6857  -20.2038  -16.3612 H      1 LIG       0.11500
     12 H2        -66.9734  -19.2671  -14.4628 H      1 LIG       0.11500
     13 H3        -69.8666  -17.1656  -20.6976 H      1 LIG       0.11500
     14 H4        -71.1556  -16.2301  -18.7992 H      1 LIG       0.11500
     15 H5        -66.3557  -19.7168  -18.6787 H      1 LIG       0.11500
     16 H6        -68.9367  -17.8404  -14.8757 H      1 LIG       0.11500
     17 H7        -67.9035  -18.5914  -20.2842 H      1 LIG       0.11500
     18 H8        -70.4853  -16.7165  -16.4809 H      1 LIG       0.11500
@<TRIPOS>BOND
      1       1       2 ar
      2       1       5 ar
      3       2       6 ar
      4       3       4 ar
      5       3       7 ar
      6       4       8 ar
      7       5       9 ar
      8       6      10 ar
      9       7       9 ar
     10       8      10 ar
     11       9      10 ar
     12       1      11 1
     13       2      12 1
     14       3      13 1
     15       4      14 1
     16       5      15 1
     17       6      16 1
     18       7      17 1
     19       8      18 1
@<TRIPOS>ALT_TYPE
CGenFF_4.0_ALT_TYPE_SET
CGenFF_4.0 1 CG2R61 2 CG2R61 3 CG2R61 4 CG2R61 5 CG2R61 6 CG2R61 7 CG2R61 8 CG2R61 9 CG2R61 10 CG2R61 11 HGR61 12 HGR61 13 HGR61 14 HGR61 15 HGR61 16 HGR61 17 HGR61 18 HGR61
@<TRIPOS>MOLECULE
naphtalene
 18 19 0 0 0
****
USER_CHARGES
INVALID_CHARGES
Pose:   9 Cluster:   9 Fr_nu: 120650 TotEn:   -12.21
@<TRIPOS>ATOM
      1 C1        -52.5744    5.1530  -32.9784 C.ar   1 LIG      -0.11500
      2 C2        -53.8980    4.7230  -32.9784 C.ar   1 LIG      -0.11500
      3 C3        -52.5747    5.1529  -37.8438 C.ar   1 LIG      -0.11500
      4 C4        -53.8983    4.7229  -37.8437 C.ar   1 LIG      -0.11500
      5 C5        -51.9102    5.3689  -34.1861 C.ar   1 LIG      -0.11700
      6 C6        -54.5625    4.5071  -34.1859 C.ar   1 LIG      -0.11700
      7 C7        -51.9103    5.3689  -36.6362 C.ar   1 LIG      -0.11700
      8 C8        -54.5627    4.5069  -36.6360 C.ar   1 LIG      -0.11700
      9 C9        -52.5634    5.1566  -35.4111 C.ar   1 LIG       0.00400
     10 C10       -53.9094    4.7192  -35.4110 C.ar   1 LIG       0.00400
     11 H1        -52.0575    5.3204  -32.0380 H      1 LIG       0.11500
     12 H2        -54.4143    4.5555  -32.0376 H      1 LIG       0.11500
     13 H3        -52.0578    5.3208  -38.7845 H      1 LIG       0.11500
     14 H4        -54.4143    4.5543  -38.7843 H      1 LIG       0.11500
     15 H5        -50.8755    5.7046  -34.1622 H      1 LIG       0.11500
     16 H6        -55.5972    4.1715  -34.1621 H      1 LIG       0.11500
     17 H7        -50.8759    5.7053  -36.6602 H      1 LIG       0.11500
     18 H8        -55.5972    4.1704  -36.6597 H      1 LIG       0.11500
@<TRIPOS>BOND
      1       1       2 ar
      2       1       5 ar
      3       2       6 ar
      4       3       4 ar
      5       3       7 ar
      6       4       8 ar
      7       5       9 ar
      8       6      10 ar
      9       7       9 ar
     10       8      10 ar
     11       9      10 ar
     12       1      11 1
     13       2      12 1
     14       3      13 1
     15       4      14 1
     16       5      15 1
     17       6      16 1
     18       7      17 1
     19       8      18 1
@<TRIPOS>ALT_TYPE
CGenFF_4.0_ALT_TYPE_SET
CGenFF_4.0 1 CG2R61 2 CG2R61 3 CG2R61 4 CG2R61 5 CG2R61 6 CG2R61 7 CG2R61 8 CG2R61 9 CG2R61 10 CG2R61 11 HGR61 12 HGR61 13 HGR61 14 HGR61 15 HGR61 16 HGR61 17 HGR61 18 HGR61
@<TRIPOS>MOLECULE
naphtalene
 18 19 0 0 0
****
USER_CHARGES
INVALID_CHARGES
Pose:  10 Cluster:  10 Fr_nu:   3462 TotEn:   -11.79
@<TRIPOS>ATOM
      1 C1        -75.7890  -11.1541  -22.6901 C.ar   1 LIG      -0.11500
      2 C2        -74.5676  -11.2979  -22.0388 C.ar   1 LIG      -0.11500
      3 C3        -73.6707   -8.3298  -26.0382 C.ar   1 LIG      -0.11500
      4 C4        -72.4494   -8.4737  -25.3867 C.ar   1 LIG      -0.11500
      5 C5        -75.8763  -10.3808  -23.8481 C.ar   1 LIG      -0.11700
      6 C6        -73.4288  -10.6692  -22.5428 C.ar   1 LIG      -0.11700
      7 C7        -74.8096   -8.9587  -25.5341 C.ar   1 LIG      -0.11700
      8 C8        -72.3620   -9.2469  -24.2287 C.ar   1 LIG      -0.11700
      9 C9        -74.7401   -9.7407  -24.3696 C.ar   1 LIG       0.00400
     10 C10       -73.4981   -9.8870  -23.7072 C.ar   1 LIG       0.00400
     11 H1        -76.6754  -11.6433  -22.2970 H      1 LIG       0.11500
     12 H2        -74.5007  -11.9003  -21.1375 H      1 LIG       0.11500
     13 H3        -73.7383   -7.7276  -26.9398 H      1 LIG       0.11500
     14 H4        -71.5637   -7.9831  -25.7796 H      1 LIG       0.11500
     15 H5        -76.8415  -10.2819  -24.3405 H      1 LIG       0.11500
     16 H6        -72.4843  -10.7959  -22.0176 H      1 LIG       0.11500
     17 H7        -75.7538   -8.8325  -26.0599 H      1 LIG       0.11500
     18 H8        -71.3970   -9.3453  -23.7357 H      1 LIG       0.11500
@<TRIPOS>BOND
      1       1       2 ar
      2       1       5 ar
      3       2       6 ar
      4       3       4 ar
      5       3       7 ar
      6       4       8 ar
      7       5       9 ar
      8       6      10 ar
      9       7       9 ar
     10       8      10 ar
     11       9      10 ar
     12       1      11 1
     13       2      12 1
     14       3      13 1
     15       4      14 1
     16       5      15 1
     17       6      16 1
     18       7      17 1
     19       8      18 1
@<TRIPOS>ALT_TYPE
CGenFF_4.0_ALT_TYPE_SET
CGenFF_4.0 1 CG2R61 2 CG2R61 3 CG2R61 4 CG2R61 5 CG2R61 6 CG2R61 7 CG2R61 8 CG2R61 9 CG2R61 10 CG2R61 11 HGR61 12 HGR61 13 HGR61 14 HGR61 15 HGR61 16 HGR61 17 HGR61 18 HGR61
@<TRIPOS>MOLECULE
naphtalene
 18 19 0 0 0
****
USER_CHARGES
INVALID_CHARGES
Pose:  11 Cluster:  11 Fr_nu: 132070 TotEn:   -11.59
@<TRIPOS>ATOM
      1 C1        -70.2800  -16.4157  -17.7772 C.ar   1 LIG      -0.11500
      2 C2        -70.6880  -16.2093  -16.4627 C.ar   1 LIG      -0.11500
      3 C3        -66.3062  -18.7250  -16.1808 C.ar   1 LIG      -0.11500
      4 C4        -66.7143  -18.5186  -14.8664 C.ar   1 LIG      -0.11500
      5 C5        -69.0888  -17.0925  -18.0407 C.ar   1 LIG      -0.11700
      6 C6        -69.9066  -16.6789  -15.4068 C.ar   1 LIG      -0.11700
      7 C7        -67.0878  -18.2555  -17.2368 C.ar   1 LIG      -0.11700
      8 C8        -67.9055  -17.8417  -14.6028 C.ar   1 LIG      -0.11700
      9 C9        -68.2896  -17.5721  -16.9900 C.ar   1 LIG       0.00400
     10 C10       -68.7046  -17.3621  -15.6534 C.ar   1 LIG       0.00400
     11 H1        -70.8885  -16.0494  -18.5989 H      1 LIG       0.11500
     12 H2        -71.6157  -15.6825  -16.2587 H      1 LIG       0.11500
     13 H3        -65.3785  -19.2520  -16.3855 H      1 LIG       0.11500
     14 H4        -66.1048  -18.8838  -14.0451 H      1 LIG       0.11500
     15 H5        -68.7892  -17.2421  -19.0759 H      1 LIG       0.11500
     16 H6        -70.2452  -16.5067  -14.3872 H      1 LIG       0.11500
     17 H7        -66.7494  -18.4284  -18.2563 H      1 LIG       0.11500
     18 H8        -68.2049  -17.6913  -13.5675 H      1 LIG       0.11500
@<TRIPOS>BOND
      1       1       2 ar
      2       1       5 ar
      3       2       6 ar
      4       3       4 ar
      5       3       7 ar
      6       4       8 ar
      7       5       9 ar
      8       6      10 ar
      9       7       9 ar
     10       8      10 ar
     11       9      10 ar
     12       1      11 1
     13       2      12 1
     14       3      13 1
     15       4      14 1
     16       5      15 1
     17       6      16 1
     18       7      17 1
     19       8      18 1
@<TRIPOS>ALT_TYPE
CGenFF_4.0_ALT_TYPE_SET
CGenFF_4.0 1 CG2R61 2 CG2R61 3 CG2R61 4 CG2R61 5 CG2R61 6 CG2R61 7 CG2R61 8 CG2R61 9 CG2R61 10 CG2R61 11 HGR61 12 HGR61 13 HGR61 14 HGR61 15 HGR61 16 HGR61 17 HGR61 18 HGR61
@<TRIPOS>MOLECULE
naphtalene
 18 19 0 0 0
****
USER_CHARGES
INVALID_CHARGES
Pose:  12 Cluster:  12 Fr_nu: 148933 TotEn:   -11.57
@<TRIPOS>ATOM
      1 C1        -49.9983  -22.3167  -35.0734 C.ar   1 LIG      -0.11500
      2 C2        -50.1830  -21.0310  -34.5739 C.ar   1 LIG      -0.11500
      3 C3        -54.7300  -23.2474  -34.4272 C.ar   1 LIG      -0.11500
      4 C4        -54.9146  -21.9616  -33.9277 C.ar   1 LIG      -0.11500
      5 C5        -51.0801  -23.1931  -35.1637 C.ar   1 LIG      -0.11700
      6 C6        -51.4501  -20.6165  -34.1628 C.ar   1 LIG      -0.11700
      7 C7        -53.4628  -23.6618  -34.8384 C.ar   1 LIG      -0.11700
      8 C8        -53.8329  -21.0852  -33.8373 C.ar   1 LIG      -0.11700
      9 C9        -52.3626  -22.7929  -34.7545 C.ar   1 LIG       0.00400
     10 C10       -52.5504  -21.4854  -34.2465 C.ar   1 LIG       0.00400
     11 H1        -49.0115  -22.6390  -35.3927 H      1 LIG       0.11500
     12 H2        -49.3402  -20.3494  -34.5042 H      1 LIG       0.11500
     13 H3        -55.5726  -23.9295  -34.4973 H      1 LIG       0.11500
     14 H4        -55.9013  -21.6404  -33.6072 H      1 LIG       0.11500
     15 H5        -50.9123  -24.1937  -35.5569 H      1 LIG       0.11500
     16 H6        -51.5715  -19.6068  -33.7760 H      1 LIG       0.11500
     17 H7        -53.3418  -24.6712  -35.2258 H      1 LIG       0.11500
     18 H8        -54.0003  -20.0848  -33.4434 H      1 LIG       0.11500
@<TRIPOS>BOND
      1       1       2 ar
      2       1       5 ar
      3       2       6 ar
      4       3       4 ar
      5       3       7 ar
      6       4       8 ar
      7       5       9 ar
      8       6      10 ar
      9       7       9 ar
     10       8      10 ar
     11       9      10 ar
     12       1      11 1
     13       2      12 1
     14       3      13 1
     15       4      14 1
     16       5      15 1
     17       6      16 1
     18       7      17 1
     19       8      18 1
@<TRIPOS>ALT_TYPE
CGenFF_4.0_ALT_TYPE_SET
CGenFF_4.0 1 CG2R61 2 CG2R61 3 CG2R61 4 CG2R61 5 CG2R61 6 CG2R61 7 CG2R61 8 CG2R61 9 CG2R61 10 CG2R61 11 HGR61 12 HGR61 13 HGR61 14 HGR61 15 HGR61 16 HGR61 17 HGR61 18 HGR61
@<TRIPOS>MOLECULE
naphtalene
 18 19 0 0 0
****
USER_CHARGES
INVALID_CHARGES
Pose:  13 Cluster:  13 Fr_nu: 267429 TotEn:   -11.53
@<TRIPOS>ATOM
      1 C1        -61.6364  -21.0581  -39.7669 C.ar   1 LIG      -0.11500
      2 C2        -61.0934  -20.1498  -38.8630 C.ar   1 LIG      -0.11500
      3 C3        -57.1612  -22.5606  -40.9450 C.ar   1 LIG      -0.11500
      4 C4        -56.6183  -21.6523  -40.0411 C.ar   1 LIG      -0.11500
      5 C5        -60.7981  -21.8870  -40.5130 C.ar   1 LIG      -0.11700
      6 C6        -59.7102  -20.0668  -38.7017 C.ar   1 LIG      -0.11700
      7 C7        -58.5446  -22.6437  -41.1062 C.ar   1 LIG      -0.11700
      8 C8        -57.4566  -20.8233  -39.2950 C.ar   1 LIG      -0.11700
      9 C9        -59.4033  -21.8170  -40.3635 C.ar   1 LIG       0.00400
     10 C10       -58.8513  -20.8933  -39.4444 C.ar   1 LIG       0.00400
     11 H1        -62.7133  -21.1219  -39.8924 H      1 LIG       0.11500
     12 H2        -61.7469  -19.5052  -38.2824 H      1 LIG       0.11500
     13 H3        -56.5081  -23.2058  -41.5259 H      1 LIG       0.11500
     14 H4        -55.5413  -21.5880  -39.9170 H      1 LIG       0.11500
     15 H5        -61.2445  -22.5892  -41.2140 H      1 LIG       0.11500
     16 H6        -59.3077  -19.3499  -37.9890 H      1 LIG       0.11500
     17 H7        -58.9469  -23.3612  -41.8183 H      1 LIG       0.11500
     18 H8        -57.0103  -20.1204  -38.5944 H      1 LIG       0.11500
@<TRIPOS>BOND
      1       1       2 ar
      2       1       5 ar
      3       2       6 ar
      4       3       4 ar
      5       3       7 ar
      6       4       8 ar
      7       5       9 ar
      8       6      10 ar
      9       7       9 ar
     10       8      10 ar
     11       9      10 ar
     12       1      11 1
     13       2      12 1
     14       3      13 1
     15       4      14 1
     16       5      15 1
     17       6      16 1
     18       7      17 1
     19       8      18 1
@<TRIPOS>ALT_TYPE
CGenFF_4.0_ALT_TYPE_SET
CGenFF_4.0 1 CG2R61 2 CG2R61 3 CG2R61 4 CG2R61 5 CG2R61 6 CG2R61 7 CG2R61 8 CG2R61 9 CG2R61 10 CG2R61 11 HGR61 12 HGR61 13 HGR61 14 HGR61 15 HGR61 16 HGR61 17 HGR61 18 HGR61
@<TRIPOS>MOLECULE
naphtalene
 18 19 0 0 0
****
USER_CHARGES
INVALID_CHARGES
Pose:  14 Cluster:  14 Fr_nu:  81539 TotEn:   -11.48
@<TRIPOS>ATOM
      1 C1        -40.6661  -11.5584  -41.1937 C.ar   1 LIG      -0.11500
      2 C2        -41.2142  -10.8441  -40.1325 C.ar   1 LIG      -0.11500
      3 C3        -44.1534  -14.9197  -40.7320 C.ar   1 LIG      -0.11500
      4 C4        -44.7014  -14.2052  -39.6707 C.ar   1 LIG      -0.11500
      5 C5        -41.2566  -12.7514  -41.6118 C.ar   1 LIG      -0.11700
      6 C6        -42.3548  -11.3197  -39.4853 C.ar   1 LIG      -0.11700
      7 C7        -43.0127  -14.4439  -41.3793 C.ar   1 LIG      -0.11700
      8 C8        -44.1109  -13.0124  -39.2526 C.ar   1 LIG      -0.11700
      9 C9        -42.4052  -13.2451  -40.9718 C.ar   1 LIG       0.00400
     10 C10       -42.9624  -12.5186  -39.8926 C.ar   1 LIG       0.00400
     11 H1        -39.7777  -11.1880  -41.6969 H      1 LIG       0.11500
     12 H2        -40.7538   -9.9154  -39.8081 H      1 LIG       0.11500
     13 H3        -44.6135  -15.8485  -41.0571 H      1 LIG       0.11500
     14 H4        -45.5889  -14.5769  -39.1671 H      1 LIG       0.11500
     15 H5        -40.8108  -13.2934  -42.4432 H      1 LIG       0.11500
     16 H6        -42.7665  -10.7447  -38.6584 H      1 LIG       0.11500
     17 H7        -42.6018  -15.0187  -42.2066 H      1 LIG       0.11500
     18 H8        -44.5561  -12.4705  -38.4206 H      1 LIG       0.11500
@<TRIPOS>BOND
      1       1       2 ar
      2       1       5 ar
      3       2       6 ar
      4       3       4 ar
      5       3       7 ar
      6       4       8 ar
      7       5       9 ar
      8       6      10 ar
      9       7       9 ar
     10       8      10 ar
     11       9      10 ar
     12       1      11 1
     13       2      12 1
     14       3      13 1
     15       4      14 1
     16       5      15 1
     17       6      16 1
     18       7      17 1
     19       8      18 1
@<TRIPOS>ALT_TYPE
CGenFF_4.0_ALT_TYPE_SET
CGenFF_4.0 1 CG2R61 2 CG2R61 3 CG2R61 4 CG2R61 5 CG2R61 6 CG2R61 7 CG2R61 8 CG2R61 9 CG2R61 10 CG2R61 11 HGR61 12 HGR61 13 HGR61 14 HGR61 15 HGR61 16 HGR61 17 HGR61 18 HGR61
@<TRIPOS>MOLECULE
naphtalene
 18 19 0 0 0
****
USER_CHARGES
INVALID_CHARGES
Pose:  15 Cluster:  15 Fr_nu:  16877 TotEn:   -11.43
@<TRIPOS>ATOM
      1 C1        -77.1943  -21.1185  -25.5291 C.ar   1 LIG      -0.11500
      2 C2        -76.8421  -20.0343  -26.3273 C.ar   1 LIG      -0.11500
      3 C3        -76.3319  -18.4642  -21.5437 C.ar   1 LIG      -0.11500
      4 C4        -75.9796  -17.3800  -22.3420 C.ar   1 LIG      -0.11500
      5 C5        -77.1571  -21.0038  -24.1391 C.ar   1 LIG      -0.11700
      6 C6        -76.4512  -18.8313  -25.7389 C.ar   1 LIG      -0.11700
      7 C7        -76.7228  -19.6672  -22.1322 C.ar   1 LIG      -0.11700
      8 C8        -76.0168  -17.4946  -23.7320 C.ar   1 LIG      -0.11700
      9 C9        -76.7660  -19.8005  -23.5296 C.ar   1 LIG       0.00400
     10 C10       -76.4078  -18.6980  -24.3415 C.ar   1 LIG       0.00400
     11 H1        -77.4980  -22.0550  -25.9877 H      1 LIG       0.11500
     12 H2        -76.8717  -20.1246  -27.4093 H      1 LIG       0.11500
     13 H3        -76.3026  -18.3745  -20.4614 H      1 LIG       0.11500
     14 H4        -75.6747  -16.4443  -21.8828 H      1 LIG       0.11500
     15 H5        -77.4363  -21.8645  -23.5348 H      1 LIG       0.11500
     16 H6        -76.1806  -17.9967  -26.3823 H      1 LIG       0.11500
     17 H7        -76.9942  -20.5014  -21.4886 H      1 LIG       0.11500
     18 H8        -75.7369  -16.6343  -24.3366 H      1 LIG       0.11500
@<TRIPOS>BOND
      1       1       2 ar
      2       1       5 ar
      3       2       6 ar
      4       3       4 ar
      5       3       7 ar
      6       4       8 ar
      7       5       9 ar
      8       6      10 ar
      9       7       9 ar
     10       8      10 ar
     11       9      10 ar
     12       1      11 1
     13       2      12 1
     14       3      13 1
     15       4      14 1
     16       5      15 1
     17       6      16 1
     18       7      17 1
     19       8      18 1
@<TRIPOS>ALT_TYPE
CGenFF_4.0_ALT_TYPE_SET
CGenFF_4.0 1 CG2R61 2 CG2R61 3 CG2R61 4 CG2R61 5 CG2R61 6 CG2R61 7 CG2R61 8 CG2R61 9 CG2R61 10 CG2R61 11 HGR61 12 HGR61 13 HGR61 14 HGR61 15 HGR61 16 HGR61 17 HGR61 18 HGR61
@<TRIPOS>MOLECULE
naphtalene
 18 19 0 0 0
****
USER_CHARGES
INVALID_CHARGES
Pose:  16 Cluster:  16 Fr_nu:  53876 TotEn:   -11.35
@<TRIPOS>ATOM
      1 C1        -49.6362  -12.4892  -45.2469 C.ar   1 LIG      -0.11500
      2 C2        -49.8797  -11.2821  -44.5986 C.ar   1 LIG      -0.11500
      3 C3        -52.1030  -10.9018  -49.1287 C.ar   1 LIG      -0.11500
      4 C4        -52.3464   -9.6947  -48.4802 C.ar   1 LIG      -0.11500
      5 C5        -50.1263  -12.7011  -46.5359 C.ar   1 LIG      -0.11700
      6 C6        -50.6141  -10.2822  -45.2366 C.ar   1 LIG      -0.11700
      7 C7        -51.3684  -11.9018  -48.4906 C.ar   1 LIG      -0.11700
      8 C8        -51.8564   -9.4828  -47.1913 C.ar   1 LIG      -0.11700
      9 C9        -50.8676  -11.7057  -47.1933 C.ar   1 LIG       0.00400
     10 C10       -51.1152  -10.4782  -46.5339 C.ar   1 LIG       0.00400
     11 H1        -49.0648  -13.2675  -44.7495 H      1 LIG       0.11500
     12 H2        -49.4975  -11.1181  -43.5953 H      1 LIG       0.11500
     13 H3        -52.4849  -11.0665  -50.1323 H      1 LIG       0.11500
     14 H4        -52.9190   -8.9174  -48.9776 H      1 LIG       0.11500
     15 H5        -49.9242  -13.6526  -47.0234 H      1 LIG       0.11500
     16 H6        -50.7919   -9.3462  -44.7111 H      1 LIG       0.11500
     17 H7        -51.1900  -12.8373  -49.0166 H      1 LIG       0.11500
     18 H8        -52.0591   -8.5316  -46.7033 H      1 LIG       0.11500
@<TRIPOS>BOND
      1       1       2 ar
      2       1       5 ar
      3       2       6 ar
      4       3       4 ar
      5       3       7 ar
      6       4       8 ar
      7       5       9 ar
      8       6      10 ar
      9       7       9 ar
     10       8      10 ar
     11       9      10 ar
     12       1      11 1
     13       2      12 1
     14       3      13 1
     15       4      14 1
     16       5      15 1
     17       6      16 1
     18       7      17 1
     19       8      18 1
@<TRIPOS>ALT_TYPE
CGenFF_4.0_ALT_TYPE_SET
CGenFF_4.0 1 CG2R61 2 CG2R61 3 CG2R61 4 CG2R61 5 CG2R61 6 CG2R61 7 CG2R61 8 CG2R61 9 CG2R61 10 CG2R61 11 HGR61 12 HGR61 13 HGR61 14 HGR61 15 HGR61 16 HGR61 17 HGR61 18 HGR61
@<TRIPOS>MOLECULE
naphtalene
 18 19 0 0 0
****
USER_CHARGES
INVALID_CHARGES
Pose:  17 Cluster:  17 Fr_nu:  53978 TotEn:   -11.05
@<TRIPOS>ATOM
      1 C1        -48.4717  -11.6887  -49.0502 C.ar   1 LIG      -0.11500
      2 C2        -49.7729  -11.5326  -49.5185 C.ar   1 LIG      -0.11500
      3 C3        -49.7254   -9.5597  -44.8587 C.ar   1 LIG      -0.11500
      4 C4        -51.0266   -9.4037  -45.3272 C.ar   1 LIG      -0.11500
      5 C5        -48.1298  -11.2385  -47.7746 C.ar   1 LIG      -0.11700
      6 C6        -50.7372  -10.9260  -48.7134 C.ar   1 LIG      -0.11700
      7 C7        -48.7611  -10.1665  -45.6640 C.ar   1 LIG      -0.11700
      8 C8        -51.3686   -9.8537  -46.6027 C.ar   1 LIG      -0.11700
      9 C9        -49.0876  -10.6255  -46.9505 C.ar   1 LIG       0.00400
     10 C10       -50.4107  -10.4668  -47.4269 C.ar   1 LIG       0.00400
     11 H1        -47.7213  -12.1606  -49.6777 H      1 LIG       0.11500
     12 H2        -50.0381  -11.8837  -50.5116 H      1 LIG       0.11500
     13 H3        -49.4595   -9.2089  -43.8655 H      1 LIG       0.11500
     14 H4        -51.7762   -8.9304  -44.6998 H      1 LIG       0.11500
     15 H5        -47.1065  -11.3706  -47.4293 H      1 LIG       0.11500
     16 H6        -51.7482  -10.8149  -49.0998 H      1 LIG       0.11500
     17 H7        -47.7504  -10.2782  -45.2771 H      1 LIG       0.11500
     18 H8        -52.3917   -9.7211  -46.9486 H      1 LIG       0.11500
@<TRIPOS>BOND
      1       1       2 ar
      2       1       5 ar
      3       2       6 ar
      4       3       4 ar
      5       3       7 ar
      6       4       8 ar
      7       5       9 ar
      8       6      10 ar
      9       7       9 ar
     10       8      10 ar
     11       9      10 ar
     12       1      11 1
     13       2      12 1
     14       3      13 1
     15       4      14 1
     16       5      15 1
     17       6      16 1
     18       7      17 1
     19       8      18 1
@<TRIPOS>ALT_TYPE
CGenFF_4.0_ALT_TYPE_SET
CGenFF_4.0 1 CG2R61 2 CG2R61 3 CG2R61 4 CG2R61 5 CG2R61 6 CG2R61 7 CG2R61 8 CG2R61 9 CG2R61 10 CG2R61 11 HGR61 12 HGR61 13 HGR61 14 HGR61 15 HGR61 16 HGR61 17 HGR61 18 HGR61
@<TRIPOS>MOLECULE
naphtalene
 18 19 0 0 0
****
USER_CHARGES
INVALID_CHARGES
Pose:  18 Cluster:  18 Fr_nu:  74880 TotEn:   -10.96
@<TRIPOS>ATOM
      1 C1        -65.6189  -11.7126  -11.5480 C.ar   1 LIG      -0.11500
      2 C2        -64.8043  -11.6213  -12.6727 C.ar   1 LIG      -0.11500
      3 C3        -69.2565   -9.6240  -14.0134 C.ar   1 LIG      -0.11500
      4 C4        -68.4418   -9.5327  -15.1380 C.ar   1 LIG      -0.11500
      5 C5        -66.9308  -11.2400  -11.5955 C.ar   1 LIG      -0.11700
      6 C6        -65.2982  -11.0571  -13.8491 C.ar   1 LIG      -0.11700
      7 C7        -68.7626  -10.1883  -12.8369 C.ar   1 LIG      -0.11700
      8 C8        -67.1300  -10.0052  -15.0906 C.ar   1 LIG      -0.11700
      9 C9        -67.4446  -10.6690  -12.7713 C.ar   1 LIG       0.00400
     10 C10       -66.6161  -10.5762  -13.9149 C.ar   1 LIG       0.00400
     11 H1        -65.2337  -12.1515  -10.6322 H      1 LIG       0.11500
     12 H2        -63.7833  -11.9897  -12.6347 H      1 LIG       0.11500
     13 H3        -70.2779   -9.2558  -14.0507 H      1 LIG       0.11500
     14 H4        -68.8271   -9.0925  -16.0530 H      1 LIG       0.11500
     15 H5        -67.5495  -11.3213  -10.7041 H      1 LIG       0.11500
     16 H6        -64.6439  -10.9963  -14.7162 H      1 LIG       0.11500
     17 H7        -69.4173  -10.2497  -11.9702 H      1 LIG       0.11500
     18 H8        -66.5108   -9.9233  -15.9817 H      1 LIG       0.11500
@<TRIPOS>BOND
      1       1       2 ar
      2       1       5 ar
      3       2       6 ar
      4       3       4 ar
      5       3       7 ar
      6       4       8 ar
      7       5       9 ar
      8       6      10 ar
      9       7       9 ar
     10       8      10 ar
     11       9      10 ar
     12       1      11 1
     13       2      12 1
     14       3      13 1
     15       4      14 1
     16       5      15 1
     17       6      16 1
     18       7      17 1
     19       8      18 1
@<TRIPOS>ALT_TYPE
CGenFF_4.0_ALT_TYPE_SET
CGenFF_4.0 1 CG2R61 2 CG2R61 3 CG2R61 4 CG2R61 5 CG2R61 6 CG2R61 7 CG2R61 8 CG2R61 9 CG2R61 10 CG2R61 11 HGR61 12 HGR61 13 HGR61 14 HGR61 15 HGR61 16 HGR61 17 HGR61 18 HGR61
@<TRIPOS>MOLECULE
naphtalene
 18 19 0 0 0
****
USER_CHARGES
INVALID_CHARGES
Pose:  19 Cluster:  19 Fr_nu:  31564 TotEn:   -10.92
@<TRIPOS>ATOM
      1 C1        -54.1835    6.2796  -37.1897 C.ar   1 LIG      -0.11500
      2 C2        -55.2969    5.6094  -36.6917 C.ar   1 LIG      -0.11500
      3 C3        -52.0179    5.9068  -32.8487 C.ar   1 LIG      -0.11500
      4 C4        -53.1314    5.2366  -32.3508 C.ar   1 LIG      -0.11500
      5 C5        -53.0871    6.5234  -36.3620 C.ar   1 LIG      -0.11700
      6 C6        -55.3183    5.1805  -35.3644 C.ar   1 LIG      -0.11700
      7 C7        -51.9965    6.3357  -34.1761 C.ar   1 LIG      -0.11700
      8 C8        -54.2279    4.9928  -33.1783 C.ar   1 LIG      -0.11700
      9 C9        -53.0913    6.0988  -35.0233 C.ar   1 LIG       0.00400
     10 C10       -54.2236    5.4174  -34.5170 C.ar   1 LIG       0.00400
     11 H1        -54.1676    6.6138  -38.2229 H      1 LIG       0.11500
     12 H2        -56.1498    5.4199  -37.3369 H      1 LIG       0.11500
     13 H3        -51.1644    6.0966  -32.2039 H      1 LIG       0.11500
     14 H4        -53.1473    4.9040  -31.3171 H      1 LIG       0.11500
     15 H5        -52.2276    7.0495  -36.7725 H      1 LIG       0.11500
     16 H6        -56.1990    4.6580  -34.9965 H      1 LIG       0.11500
     17 H7        -51.1155    6.8574  -34.5440 H      1 LIG       0.11500
     18 H8        -55.0878    4.4674  -32.7678 H      1 LIG       0.11500
@<TRIPOS>BOND
      1       1       2 ar
      2       1       5 ar
      3       2       6 ar
      4       3       4 ar
      5       3       7 ar
      6       4       8 ar
      7       5       9 ar
      8       6      10 ar
      9       7       9 ar
     10       8      10 ar
     11       9      10 ar
     12       1      11 1
     13       2      12 1
     14       3      13 1
     15       4      14 1
     16       5      15 1
     17       6      16 1
     18       7      17 1
     19       8      18 1
@<TRIPOS>ALT_TYPE
CGenFF_4.0_ALT_TYPE_SET
CGenFF_4.0 1 CG2R61 2 CG2R61 3 CG2R61 4 CG2R61 5 CG2R61 6 CG2R61 7 CG2R61 8 CG2R61 9 CG2R61 10 CG2R61 11 HGR61 12 HGR61 13 HGR61 14 HGR61 15 HGR61 16 HGR61 17 HGR61 18 HGR61
@<TRIPOS>MOLECULE
naphtalene
 18 19 0 0 0
****
USER_CHARGES
INVALID_CHARGES
Pose:  20 Cluster:  20 Fr_nu:  19584 TotEn:   -10.89
@<TRIPOS>ATOM
      1 C1        -71.5601    7.4017  -43.3104 C.ar   1 LIG      -0.11500
      2 C2        -72.9327    7.2526  -43.4847 C.ar   1 LIG      -0.11500
      3 C3        -71.9567    5.7302  -38.7584 C.ar   1 LIG      -0.11500
      4 C4        -73.3294    5.5810  -38.9328 C.ar   1 LIG      -0.11500
      5 C5        -70.9696    7.0617  -42.0930 C.ar   1 LIG      -0.11700
      6 C6        -73.7202    6.7628  -42.4425 C.ar   1 LIG      -0.11700
      7 C7        -71.1692    6.2199  -39.8008 C.ar   1 LIG      -0.11700
      8 C8        -73.9200    5.9211  -40.1501 C.ar   1 LIG      -0.11700
      9 C9        -71.7469    6.5672  -41.0329 C.ar   1 LIG       0.00400
     10 C10       -73.1427    6.4156  -41.2102 C.ar   1 LIG       0.00400
     11 H1        -70.9477    7.7836  -44.1220 H      1 LIG       0.11500
     12 H2        -73.3914    7.5173  -44.4330 H      1 LIG       0.11500
     13 H3        -71.4973    5.4654  -37.8102 H      1 LIG       0.11500
     14 H4        -73.9415    5.2005  -38.1204 H      1 LIG       0.11500
     15 H5        -69.8948    7.1869  -41.9790 H      1 LIG       0.11500
     16 H6        -74.7911    6.6539  -42.6011 H      1 LIG       0.11500
     17 H7        -70.0983    6.3280  -39.6422 H      1 LIG       0.11500
     18 H8        -74.9950    5.7967  -40.2641 H      1 LIG       0.11500
@<TRIPOS>BOND
      1       1       2 ar
      2       1       5 ar
      3       2       6 ar
      4       3       4 ar
      5       3       7 ar
      6       4       8 ar
      7       5       9 ar
      8       6      10 ar
      9       7       9 ar
     10       8      10 ar
     11       9      10 ar
     12       1      11 1
     13       2      12 1
     14       3      13 1
     15       4      14 1
     16       5      15 1
     17       6      16 1
     18       7      17 1
     19       8      18 1
@<TRIPOS>ALT_TYPE
CGenFF_4.0_ALT_TYPE_SET
CGenFF_4.0 1 CG2R61 2 CG2R61 3 CG2R61 4 CG2R61 5 CG2R61 6 CG2R61 7 CG2R61 8 CG2R61 9 CG2R61 10 CG2R61 11 HGR61 12 HGR61 13 HGR61 14 HGR61 15 HGR61 16 HGR61 17 HGR61 18 HGR61
@<TRIPOS>MOLECULE
naphtalene
 18 19 0 0 0
****
USER_CHARGES
INVALID_CHARGES
Pose:  21 Cluster:  21 Fr_nu: 418480 TotEn:   -10.88
@<TRIPOS>ATOM
      1 C1        -75.8820  -18.6935  -25.6163 C.ar   1 LIG      -0.11500
      2 C2        -76.2408  -17.3889  -25.9419 C.ar   1 LIG      -0.11500
      3 C3        -80.5096  -20.0989  -26.1487 C.ar   1 LIG      -0.11500
      4 C4        -80.8683  -18.7942  -26.4743 C.ar   1 LIG      -0.11500
      5 C5        -76.8506  -19.6972  -25.5850 C.ar   1 LIG      -0.11700
      6 C6        -77.5694  -17.0828  -26.2375 C.ar   1 LIG      -0.11700
      7 C7        -79.1808  -20.4049  -25.8531 C.ar   1 LIG      -0.11700
      8 C8        -79.8998  -17.7904  -26.5055 C.ar   1 LIG      -0.11700
      9 C9        -78.1928  -19.4072  -25.8797 C.ar   1 LIG       0.00400
     10 C10       -78.5576  -18.0805  -26.2108 C.ar   1 LIG       0.00400
     11 H1        -74.8476  -18.9311  -25.3857 H      1 LIG       0.11500
     12 H2        -75.4860  -16.6083  -25.9662 H      1 LIG       0.11500
     13 H3        -81.2641  -20.8801  -26.1243 H      1 LIG       0.11500
     14 H4        -81.9030  -18.5569  -26.7033 H      1 LIG       0.11500
     15 H5        -76.5474  -20.7099  -25.3275 H      1 LIG       0.11500
     16 H6        -77.8272  -16.0563  -26.4899 H      1 LIG       0.11500
     17 H7        -78.9232  -21.4316  -25.6016 H      1 LIG       0.11500
     18 H8        -80.2029  -16.7774  -26.7623 H      1 LIG       0.11500
@<TRIPOS>BOND
      1       1       2 ar
      2       1       5 ar
      3       2       6 ar
      4       3       4 ar
      5       3       7 ar
      6       4       8 ar
      7       5       9 ar
      8       6      10 ar
      9       7       9 ar
     10       8      10 ar
     11       9      10 ar
     12       1      11 1
     13       2      12 1
     14       3      13 1
     15       4      14 1
     16       5      15 1
     17       6      16 1
     18       7      17 1
     19       8      18 1
@<TRIPOS>ALT_TYPE
CGenFF_4.0_ALT_TYPE_SET
CGenFF_4.0 1 CG2R61 2 CG2R61 3 CG2R61 4 CG2R61 5 CG2R61 6 CG2R61 7 CG2R61 8 CG2R61 9 CG2R61 10 CG2R61 11 HGR61 12 HGR61 13 HGR61 14 HGR61 15 HGR61 16 HGR61 17 HGR61 18 HGR61
@<TRIPOS>MOLECULE
naphtalene
 18 19 0 0 0
****
USER_CHARGES
INVALID_CHARGES
Pose:  22 Cluster:  22 Fr_nu: 163524 TotEn:   -10.85
@<TRIPOS>ATOM
      1 C1        -63.9355  -22.6365  -35.4401 C.ar   1 LIG      -0.11500
      2 C2        -64.7943  -21.8904  -34.6384 C.ar   1 LIG      -0.11500
      3 C3        -67.3325  -26.0941  -35.8610 C.ar   1 LIG      -0.11500
      4 C4        -68.1913  -25.3480  -35.0593 C.ar   1 LIG      -0.11500
      5 C5        -64.3477  -23.8692  -35.9469 C.ar   1 LIG      -0.11700
      6 C6        -66.0685  -22.3740  -34.3405 C.ar   1 LIG      -0.11700
      7 C7        -66.0583  -25.6104  -36.1590 C.ar   1 LIG      -0.11700
      8 C8        -67.7792  -24.1152  -34.5524 C.ar   1 LIG      -0.11700
      9 C9        -65.6268  -24.3716  -35.6573 C.ar   1 LIG       0.00400
     10 C10       -66.5000  -23.6129  -34.8420 C.ar   1 LIG       0.00400
     11 H1        -62.9434  -22.2597  -35.6712 H      1 LIG       0.11500
     12 H2        -64.4725  -20.9307  -34.2445 H      1 LIG       0.11500
     13 H3        -67.6538  -27.0540  -36.2554 H      1 LIG       0.11500
     14 H4        -69.1827  -25.7259  -34.8274 H      1 LIG       0.11500
     15 H5        -63.6595  -24.4356  -36.5711 H      1 LIG       0.11500
     16 H6        -66.7234  -21.7738  -33.7123 H      1 LIG       0.11500
     17 H7        -65.4039  -26.2104  -36.7878 H      1 LIG       0.11500
     18 H8        -68.4669  -23.5491  -33.9275 H      1 LIG       0.11500
@<TRIPOS>BOND
      1       1       2 ar
      2       1       5 ar
      3       2       6 ar
      4       3       4 ar
      5       3       7 ar
      6       4       8 ar
      7       5       9 ar
      8       6      10 ar
      9       7       9 ar
     10       8      10 ar
     11       9      10 ar
     12       1      11 1
     13       2      12 1
     14       3      13 1
     15       4      14 1
     16       5      15 1
     17       6      16 1
     18       7      17 1
     19       8      18 1
@<TRIPOS>ALT_TYPE
CGenFF_4.0_ALT_TYPE_SET
CGenFF_4.0 1 CG2R61 2 CG2R61 3 CG2R61 4 CG2R61 5 CG2R61 6 CG2R61 7 CG2R61 8 CG2R61 9 CG2R61 10 CG2R61 11 HGR61 12 HGR61 13 HGR61 14 HGR61 15 HGR61 16 HGR61 17 HGR61 18 HGR61
@<TRIPOS>MOLECULE
naphtalene
 18 19 0 0 0
****
USER_CHARGES
INVALID_CHARGES
Pose:  23 Cluster:  23 Fr_nu: 388217 TotEn:   -10.69
@<TRIPOS>ATOM
      1 C1        -72.2328  -24.4816  -42.6699 C.ar   1 LIG      -0.11500
      2 C2        -70.8867  -24.1373  -42.7489 C.ar   1 LIG      -0.11500
      3 C3        -71.4015  -28.3735  -45.4689 C.ar   1 LIG      -0.11500
      4 C4        -70.0554  -28.0292  -45.5479 C.ar   1 LIG      -0.11500
      5 C5        -72.7021  -25.6205  -43.3251 C.ar   1 LIG      -0.11700
      6 C6        -70.0047  -24.9305  -43.4832 C.ar   1 LIG      -0.11700
      7 C7        -72.2836  -27.5803  -44.7345 C.ar   1 LIG      -0.11700
      8 C8        -69.5860  -26.8903  -44.8928 C.ar   1 LIG      -0.11700
      9 C9        -71.8285  -26.4305  -44.0688 C.ar   1 LIG       0.00400
     10 C10       -70.4596  -26.0803  -44.1491 C.ar   1 LIG       0.00400
     11 H1        -72.9191  -23.8634  -42.0986 H      1 LIG       0.11500
     12 H2        -70.5223  -23.2507  -42.2383 H      1 LIG       0.11500
     13 H3        -71.7666  -29.2603  -45.9793 H      1 LIG       0.11500
     14 H4        -69.3699  -28.6469  -46.1205 H      1 LIG       0.11500
     15 H5        -73.7585  -25.8701  -43.2499 H      1 LIG       0.11500
     16 H6        -68.9565  -24.6427  -43.5308 H      1 LIG       0.11500
     17 H7        -73.3315  -27.8687  -44.6864 H      1 LIG       0.11500
     18 H8        -68.5298  -26.6400  -44.9685 H      1 LIG       0.11500
@<TRIPOS>BOND
      1       1       2 ar
      2       1       5 ar
      3       2       6 ar
      4       3       4 ar
      5       3       7 ar
      6       4       8 ar
      7       5       9 ar
      8       6      10 ar
      9       7       9 ar
     10       8      10 ar
     11       9      10 ar
     12       1      11 1
     13       2      12 1
     14       3      13 1
     15       4      14 1
     16       5      15 1
     17       6      16 1
     18       7      17 1
     19       8      18 1
@<TRIPOS>ALT_TYPE
CGenFF_4.0_ALT_TYPE_SET
CGenFF_4.0 1 CG2R61 2 CG2R61 3 CG2R61 4 CG2R61 5 CG2R61 6 CG2R61 7 CG2R61 8 CG2R61 9 CG2R61 10 CG2R61 11 HGR61 12 HGR61 13 HGR61 14 HGR61 15 HGR61 16 HGR61 17 HGR61 18 HGR61
@<TRIPOS>MOLECULE
naphtalene
 18 19 0 0 0
****
USER_CHARGES
INVALID_CHARGES
Pose:  24 Cluster:  24 Fr_nu: 186594 TotEn:   -10.56
@<TRIPOS>ATOM
      1 C1        -72.5441  -29.2104  -43.1978 C.ar   1 LIG      -0.11500
      2 C2        -72.9581  -27.8856  -43.0970 C.ar   1 LIG      -0.11500
      3 C3        -75.3739  -29.7964  -47.1121 C.ar   1 LIG      -0.11500
      4 C4        -75.7878  -28.4715  -47.0112 C.ar   1 LIG      -0.11500
      5 C5        -73.0388  -30.0209  -44.2201 C.ar   1 LIG      -0.11700
      6 C6        -73.8682  -27.3660  -44.0178 C.ar   1 LIG      -0.11700
      7 C7        -74.4637  -30.3160  -46.1912 C.ar   1 LIG      -0.11700
      8 C8        -75.2933  -27.6610  -45.9889 C.ar   1 LIG      -0.11700
      9 C9        -73.9556  -29.5146  -45.1559 C.ar   1 LIG       0.00400
     10 C10       -74.3765  -28.1673  -45.0532 C.ar   1 LIG       0.00400
     11 H1        -71.8360  -29.6145  -42.4803 H      1 LIG       0.11500
     12 H2        -72.5722  -27.2554  -42.3009 H      1 LIG       0.11500
     13 H3        -75.7594  -30.4272  -47.9082 H      1 LIG       0.11500
     14 H4        -76.4970  -28.0684  -47.7281 H      1 LIG       0.11500
     15 H5        -72.7016  -31.0537  -44.2794 H      1 LIG       0.11500
     16 H6        -74.1776  -26.3274  -43.9202 H      1 LIG       0.11500
     17 H7        -74.1539  -31.3543  -46.2895 H      1 LIG       0.11500
     18 H8        -75.6310  -26.6283  -45.9290 H      1 LIG       0.11500
@<TRIPOS>BOND
      1       1       2 ar
      2       1       5 ar
      3       2       6 ar
      4       3       4 ar
      5       3       7 ar
      6       4       8 ar
      7       5       9 ar
      8       6      10 ar
      9       7       9 ar
     10       8      10 ar
     11       9      10 ar
     12       1      11 1
     13       2      12 1
     14       3      13 1
     15       4      14 1
     16       5      15 1
     17       6      16 1
     18       7      17 1
     19       8      18 1
@<TRIPOS>ALT_TYPE
CGenFF_4.0_ALT_TYPE_SET
CGenFF_4.0 1 CG2R61 2 CG2R61 3 CG2R61 4 CG2R61 5 CG2R61 6 CG2R61 7 CG2R61 8 CG2R61 9 CG2R61 10 CG2R61 11 HGR61 12 HGR61 13 HGR61 14 HGR61 15 HGR61 16 HGR61 17 HGR61 18 HGR61
@<TRIPOS>MOLECULE
naphtalene
 18 19 0 0 0
****
USER_CHARGES
INVALID_CHARGES
Pose:  25 Cluster:  25 Fr_nu:  68201 TotEn:   -10.56
@<TRIPOS>ATOM
      1 C1        -53.5148    5.5290  -35.7765 C.ar   1 LIG      -0.11500
      2 C2        -54.7824    5.0713  -36.1232 C.ar   1 LIG      -0.11500
      3 C3        -51.9031    4.4436  -40.2371 C.ar   1 LIG      -0.11500
      4 C4        -53.1708    3.9859  -40.5837 C.ar   1 LIG      -0.11500
      5 C5        -52.4784    5.4894  -36.7097 C.ar   1 LIG      -0.11700
      6 C6        -55.0188    4.5722  -37.4043 C.ar   1 LIG      -0.11700
      7 C7        -51.6668    4.9428  -38.9559 C.ar   1 LIG      -0.11700
      8 C8        -54.2072    4.0254  -39.6506 C.ar   1 LIG      -0.11700
      9 C9        -52.6982    4.9901  -38.0039 C.ar   1 LIG       0.00400
     10 C10       -53.9874    4.5247  -38.3564 C.ar   1 LIG       0.00400
     11 H1        -53.3312    5.9170  -34.7788 H      1 LIG       0.11500
     12 H2        -55.5886    5.1028  -35.3961 H      1 LIG       0.11500
     13 H3        -51.0963    4.4125  -40.9640 H      1 LIG       0.11500
     14 H4        -53.3534    3.5967  -41.5811 H      1 LIG       0.11500
     15 H5        -51.4953    5.8521  -36.4166 H      1 LIG       0.11500
     16 H6        -56.0177    4.2202  -37.6537 H      1 LIG       0.11500
     17 H7        -50.6681    5.2955  -38.7070 H      1 LIG       0.11500
     18 H8        -55.1902    3.6620  -39.9433 H      1 LIG       0.11500
@<TRIPOS>BOND
      1       1       2 ar
      2       1       5 ar
      3       2       6 ar
      4       3       4 ar
      5       3       7 ar
      6       4       8 ar
      7       5       9 ar
      8       6      10 ar
      9       7       9 ar
     10       8      10 ar
     11       9      10 ar
     12       1      11 1
     13       2      12 1
     14       3      13 1
     15       4      14 1
     16       5      15 1
     17       6      16 1
     18       7      17 1
     19       8      18 1
@<TRIPOS>ALT_TYPE
CGenFF_4.0_ALT_TYPE_SET
CGenFF_4.0 1 CG2R61 2 CG2R61 3 CG2R61 4 CG2R61 5 CG2R61 6 CG2R61 7 CG2R61 8 CG2R61 9 CG2R61 10 CG2R61 11 HGR61 12 HGR61 13 HGR61 14 HGR61 15 HGR61 16 HGR61 17 HGR61 18 HGR61
@<TRIPOS>MOLECULE
naphtalene
 18 19 0 0 0
****
USER_CHARGES
INVALID_CHARGES
Pose:  26 Cluster:  26 Fr_nu:  78996 TotEn:   -10.47
@<TRIPOS>ATOM
      1 C1        -67.4556    8.2389  -40.6922 C.ar   1 LIG      -0.11500
      2 C2        -67.1962    8.1147  -39.3305 C.ar   1 LIG      -0.11500
      3 C3        -71.6703    5.8802  -40.1041 C.ar   1 LIG      -0.11500
      4 C4        -71.4107    5.7561  -38.7424 C.ar   1 LIG      -0.11500
      5 C5        -68.6320    7.7158  -41.2297 C.ar   1 LIG      -0.11700
      6 C6        -68.1120    7.4671  -38.5011 C.ar   1 LIG      -0.11700
      7 C7        -70.7544    6.5281  -40.9335 C.ar   1 LIG      -0.11700
      8 C8        -70.2343    6.2792  -38.2049 C.ar   1 LIG      -0.11700
      9 C9        -69.5651    7.0606  -40.4096 C.ar   1 LIG       0.00400
     10 C10       -69.3012    6.9343  -39.0249 C.ar   1 LIG       0.00400
     11 H1        -66.7420    8.7428  -41.3375 H      1 LIG       0.11500
     12 H2        -66.2802    8.5226  -38.9131 H      1 LIG       0.11500
     13 H3        -72.5863    5.4726  -40.5222 H      1 LIG       0.11500
     14 H4        -72.1240    5.2509  -38.0978 H      1 LIG       0.11500
     15 H5        -68.8138    7.8241  -42.2969 H      1 LIG       0.11500
     16 H6        -67.8889    7.3820  -37.4396 H      1 LIG       0.11500
     17 H7        -70.9781    6.6137  -41.9948 H      1 LIG       0.11500
     18 H8        -70.0519    6.1703  -37.1377 H      1 LIG       0.11500
@<TRIPOS>BOND
      1       1       2 ar
      2       1       5 ar
      3       2       6 ar
      4       3       4 ar
      5       3       7 ar
      6       4       8 ar
      7       5       9 ar
      8       6      10 ar
      9       7       9 ar
     10       8      10 ar
     11       9      10 ar
     12       1      11 1
     13       2      12 1
     14       3      13 1
     15       4      14 1
     16       5      15 1
     17       6      16 1
     18       7      17 1
     19       8      18 1
@<TRIPOS>ALT_TYPE
CGenFF_4.0_ALT_TYPE_SET
CGenFF_4.0 1 CG2R61 2 CG2R61 3 CG2R61 4 CG2R61 5 CG2R61 6 CG2R61 7 CG2R61 8 CG2R61 9 CG2R61 10 CG2R61 11 HGR61 12 HGR61 13 HGR61 14 HGR61 15 HGR61 16 HGR61 17 HGR61 18 HGR61
@<TRIPOS>MOLECULE
naphtalene
 18 19 0 0 0
****
USER_CHARGES
INVALID_CHARGES
Pose:  27 Cluster:  27 Fr_nu: 239839 TotEn:   -10.36
@<TRIPOS>ATOM
      1 C1        -63.6685   -2.5912  -24.8588 C.ar   1 LIG      -0.11500
      2 C2        -62.8130   -1.8559  -24.0436 C.ar   1 LIG      -0.11500
      3 C3        -65.0574    1.5020  -27.0925 C.ar   1 LIG      -0.11500
      4 C4        -64.2019    2.2371  -26.2773 C.ar   1 LIG      -0.11500
      5 C5        -64.4426   -1.9442  -25.8224 C.ar   1 LIG      -0.11700
      6 C6        -62.7283   -0.4711  -24.1889 C.ar   1 LIG      -0.11700
      7 C7        -65.1420    0.1169  -26.9473 C.ar   1 LIG      -0.11700
      8 C8        -63.4277    1.5902  -25.3136 C.ar   1 LIG      -0.11700
      9 C9        -64.3702   -0.5508  -25.9825 C.ar   1 LIG       0.00400
     10 C10       -63.5002    0.1968  -25.1535 C.ar   1 LIG       0.00400
     11 H1        -63.7344   -3.6692  -24.7448 H      1 LIG       0.11500
     12 H2        -62.2105   -2.3606  -23.2939 H      1 LIG       0.11500
     13 H3        -65.6601    2.0061  -27.8427 H      1 LIG       0.11500
     14 H4        -64.1374    3.3153  -26.3907 H      1 LIG       0.11500
     15 H5        -65.1048   -2.5389  -26.4482 H      1 LIG       0.11500
     16 H6        -62.0524    0.0836  -23.5412 H      1 LIG       0.11500
     17 H7        -65.8173   -0.4375  -27.5956 H      1 LIG       0.11500
     18 H8        -62.7661    2.1849  -24.6871 H      1 LIG       0.11500
@<TRIPOS>BOND
      1       1       2 ar
      2       1       5 ar
      3       2       6 ar
      4       3       4 ar
      5       3       7 ar
      6       4       8 ar
      7       5       9 ar
      8       6      10 ar
      9       7       9 ar
     10       8      10 ar
     11       9      10 ar
     12       1      11 1
     13       2      12 1
     14       3      13 1
     15       4      14 1
     16       5      15 1
     17       6      16 1
     18       7      17 1
     19       8      18 1
@<TRIPOS>ALT_TYPE
CGenFF_4.0_ALT_TYPE_SET
CGenFF_4.0 1 CG2R61 2 CG2R61 3 CG2R61 4 CG2R61 5 CG2R61 6 CG2R61 7 CG2R61 8 CG2R61 9 CG2R61 10 CG2R61 11 HGR61 12 HGR61 13 HGR61 14 HGR61 15 HGR61 16 HGR61 17 HGR61 18 HGR61
@<TRIPOS>MOLECULE
naphtalene
 18 19 0 0 0
****
USER_CHARGES
INVALID_CHARGES
Pose:  28 Cluster:  28 Fr_nu:   6650 TotEn:   -10.34
@<TRIPOS>ATOM
      1 C1        -66.7903  -24.7686  -34.3430 C.ar   1 LIG      -0.11500
      2 C2        -67.1266  -23.4328  -34.1450 C.ar   1 LIG      -0.11500
      3 C3        -62.1581  -23.4893  -35.1038 C.ar   1 LIG      -0.11500
      4 C4        -62.4945  -22.1535  -34.9058 C.ar   1 LIG      -0.11500
      5 C5        -65.4716  -25.1216  -34.6312 C.ar   1 LIG      -0.11700
      6 C6        -66.1458  -22.4447  -34.2344 C.ar   1 LIG      -0.11700
      7 C7        -63.1390  -24.4774  -35.0143 C.ar   1 LIG      -0.11700
      8 C8        -63.8131  -21.8004  -34.6176 C.ar   1 LIG      -0.11700
      9 C9        -64.4713  -24.1402  -34.7251 C.ar   1 LIG       0.00400
     10 C10       -64.8134  -22.7818  -34.5238 C.ar   1 LIG       0.00400
     11 H1        -67.5544  -25.5373  -34.2738 H      1 LIG       0.11500
     12 H2        -68.1534  -23.1591  -33.9204 H      1 LIG       0.11500
     13 H3        -61.1312  -23.7637  -35.3284 H      1 LIG       0.11500
     14 H4        -61.7303  -21.3851  -34.9765 H      1 LIG       0.11500
     15 H5        -65.2316  -26.1720  -34.7826 H      1 LIG       0.11500
     16 H6        -66.4312  -21.4069  -34.0754 H      1 LIG       0.11500
     17 H7        -62.8532  -25.5152  -35.1725 H      1 LIG       0.11500
     18 H8        -64.0535  -20.7500  -34.4669 H      1 LIG       0.11500
@<TRIPOS>BOND
      1       1       2 ar
      2       1       5 ar
      3       2       6 ar
      4       3       4 ar
      5       3       7 ar
      6       4       8 ar
      7       5       9 ar
      8       6      10 ar
      9       7       9 ar
     10       8      10 ar
     11       9      10 ar
     12       1      11 1
     13       2      12 1
     14       3      13 1
     15       4      14 1
     16       5      15 1
     17       6      16 1
     18       7      17 1
     19       8      18 1
@<TRIPOS>ALT_TYPE
CGenFF_4.0_ALT_TYPE_SET
CGenFF_4.0 1 CG2R61 2 CG2R61 3 CG2R61 4 CG2R61 5 CG2R61 6 CG2R61 7 CG2R61 8 CG2R61 9 CG2R61 10 CG2R61 11 HGR61 12 HGR61 13 HGR61 14 HGR61 15 HGR61 16 HGR61 17 HGR61 18 HGR61
@<TRIPOS>MOLECULE
naphtalene
 18 19 0 0 0
****
USER_CHARGES
INVALID_CHARGES
Pose:  29 Cluster:  29 Fr_nu:  60929 TotEn:   -10.31
@<TRIPOS>ATOM
      1 C1        -70.5371   -7.8578  -21.8780 C.ar   1 LIG      -0.11500
      2 C2        -70.9102   -9.1532  -21.5323 C.ar   1 LIG      -0.11500
      3 C3        -73.8674   -7.8454  -25.4250 C.ar   1 LIG      -0.11500
      4 C4        -74.2405   -9.1408  -25.0793 C.ar   1 LIG      -0.11500
      5 C5        -71.1765   -7.2045  -22.9320 C.ar   1 LIG      -0.11700
      6 C6        -71.9240   -9.8004  -22.2391 C.ar   1 LIG      -0.11700
      7 C7        -72.8535   -7.1982  -24.7181 C.ar   1 LIG      -0.11700
      8 C8        -73.6011   -9.7942  -24.0253 C.ar   1 LIG      -0.11700
      9 C9        -72.1991   -7.8407  -23.6545 C.ar   1 LIG       0.00400
     10 C10       -72.5784   -9.1580  -23.3029 C.ar   1 LIG       0.00400
     11 H1        -69.7473   -7.3547  -21.3278 H      1 LIG       0.11500
     12 H2        -70.4120   -9.6608  -20.7115 H      1 LIG       0.11500
     13 H3        -74.3655   -7.3371  -26.2459 H      1 LIG       0.11500
     14 H4        -75.0293   -9.6440  -25.6307 H      1 LIG       0.11500
     15 H5        -70.8681   -6.1922  -23.1851 H      1 LIG       0.11500
     16 H6        -72.1998  -10.8128  -21.9512 H      1 LIG       0.11500
     17 H7        -72.5785   -6.1856  -25.0057 H      1 LIG       0.11500
     18 H8        -73.9087  -10.8069  -23.7726 H      1 LIG       0.11500
@<TRIPOS>BOND
      1       1       2 ar
      2       1       5 ar
      3       2       6 ar
      4       3       4 ar
      5       3       7 ar
      6       4       8 ar
      7       5       9 ar
      8       6      10 ar
      9       7       9 ar
     10       8      10 ar
     11       9      10 ar
     12       1      11 1
     13       2      12 1
     14       3      13 1
     15       4      14 1
     16       5      15 1
     17       6      16 1
     18       7      17 1
     19       8      18 1
@<TRIPOS>ALT_TYPE
CGenFF_4.0_ALT_TYPE_SET
CGenFF_4.0 1 CG2R61 2 CG2R61 3 CG2R61 4 CG2R61 5 CG2R61 6 CG2R61 7 CG2R61 8 CG2R61 9 CG2R61 10 CG2R61 11 HGR61 12 HGR61 13 HGR61 14 HGR61 15 HGR61 16 HGR61 17 HGR61 18 HGR61
@<TRIPOS>MOLECULE
naphtalene
 18 19 0 0 0
****
USER_CHARGES
INVALID_CHARGES
Pose:  30 Cluster:  30 Fr_nu:  38123 TotEn:   -10.24
@<TRIPOS>ATOM
      1 C1        -55.5628    4.9797  -41.0481 C.ar   1 LIG      -0.11500
      2 C2        -55.3969    4.3334  -42.2694 C.ar   1 LIG      -0.11500
      3 C3        -60.0505    6.3194  -42.3666 C.ar   1 LIG      -0.11500
      4 C4        -59.8845    5.6732  -43.5880 C.ar   1 LIG      -0.11500
      5 C5        -56.7600    5.6366  -40.7624 C.ar   1 LIG      -0.11700
      6 C6        -56.4275    4.3415  -43.2097 C.ar   1 LIG      -0.11700
      7 C7        -59.0198    6.3113  -41.4263 C.ar   1 LIG      -0.11700
      8 C8        -58.6873    5.0163  -43.8738 C.ar   1 LIG      -0.11700
      9 C9        -57.8080    5.6550  -41.6971 C.ar   1 LIG       0.00400
     10 C10       -57.6393    4.9978  -42.9391 C.ar   1 LIG       0.00400
     11 H1        -54.7599    4.9735  -40.3167 H      1 LIG       0.11500
     12 H2        -54.4646    3.8221  -42.4908 H      1 LIG       0.11500
     13 H3        -60.9828    6.8309  -42.1446 H      1 LIG       0.11500
     14 H4        -60.6871    5.6809  -44.3195 H      1 LIG       0.11500
     15 H5        -56.8674    6.1355  -39.8014 H      1 LIG       0.11500
     16 H6        -56.2761    3.8294  -44.1577 H      1 LIG       0.11500
     17 H7        -59.1717    6.8227  -40.4781 H      1 LIG       0.11500
     18 H8        -58.5794    4.5179  -44.8351 H      1 LIG       0.11500
@<TRIPOS>BOND
      1       1       2 ar
      2       1       5 ar
      3       2       6 ar
      4       3       4 ar
      5       3       7 ar
      6       4       8 ar
      7       5       9 ar
      8       6      10 ar
      9       7       9 ar
     10       8      10 ar
     11       9      10 ar
     12       1      11 1
     13       2      12 1
     14       3      13 1
     15       4      14 1
     16       5      15 1
     17       6      16 1
     18       7      17 1
     19       8      18 1
@<TRIPOS>ALT_TYPE
CGenFF_4.0_ALT_TYPE_SET
CGenFF_4.0 1 CG2R61 2 CG2R61 3 CG2R61 4 CG2R61 5 CG2R61 6 CG2R61 7 CG2R61 8 CG2R61 9 CG2R61 10 CG2R61 11 HGR61 12 HGR61 13 HGR61 14 HGR61 15 HGR61 16 HGR61 17 HGR61 18 HGR61
@<TRIPOS>MOLECULE
naphtalene
 18 19 0 0 0
****
USER_CHARGES
INVALID_CHARGES
Pose:  31 Cluster:  31 Fr_nu: 114332 TotEn:   -10.23
@<TRIPOS>ATOM
      1 C1        -69.1474    7.6046  -44.5958 C.ar   1 LIG      -0.11500
      2 C2        -68.8386    7.2718  -43.2802 C.ar   1 LIG      -0.11500
      3 C3        -73.8865    7.1226  -43.6049 C.ar   1 LIG      -0.11500
      4 C4        -73.5775    6.7898  -42.2894 C.ar   1 LIG      -0.11500
      5 C5        -70.4788    7.6520  -45.0101 C.ar   1 LIG      -0.11700
      6 C6        -69.8597    6.9852  -42.3740 C.ar   1 LIG      -0.11700
      7 C7        -72.8652    7.4093  -44.5112 C.ar   1 LIG      -0.11700
      8 C8        -72.2462    6.7423  -41.8749 C.ar   1 LIG      -0.11700
      9 C9        -71.5196    7.3663  -44.1114 C.ar   1 LIG       0.00400
     10 C10       -71.2054    7.0279  -42.7737 C.ar   1 LIG       0.00400
     11 H1        -68.3520    7.8271  -45.3010 H      1 LIG       0.11500
     12 H2        -67.8018    7.2354  -42.9586 H      1 LIG       0.11500
     13 H3        -74.9233    7.1593  -43.9272 H      1 LIG       0.11500
     14 H4        -74.3733    6.5660  -41.5849 H      1 LIG       0.11500
     15 H5        -70.6969    7.9140  -46.0434 H      1 LIG       0.11500
     16 H6        -69.5952    6.7279  -41.3504 H      1 LIG       0.11500
     17 H7        -73.1300    7.6673  -45.5344 H      1 LIG       0.11500
     18 H8        -72.0278    6.4795  -40.8418 H      1 LIG       0.11500
@<TRIPOS>BOND
      1       1       2 ar
      2       1       5 ar
      3       2       6 ar
      4       3       4 ar
      5       3       7 ar
      6       4       8 ar
      7       5       9 ar
      8       6      10 ar
      9       7       9 ar
     10       8      10 ar
     11       9      10 ar
     12       1      11 1
     13       2      12 1
     14       3      13 1
     15       4      14 1
     16       5      15 1
     17       6      16 1
     18       7      17 1
     19       8      18 1
@<TRIPOS>ALT_TYPE
CGenFF_4.0_ALT_TYPE_SET
CGenFF_4.0 1 CG2R61 2 CG2R61 3 CG2R61 4 CG2R61 5 CG2R61 6 CG2R61 7 CG2R61 8 CG2R61 9 CG2R61 10 CG2R61 11 HGR61 12 HGR61 13 HGR61 14 HGR61 15 HGR61 16 HGR61 17 HGR61 18 HGR61
@<TRIPOS>MOLECULE
naphtalene
 18 19 0 0 0
****
USER_CHARGES
INVALID_CHARGES
Pose:  32 Cluster:  32 Fr_nu: 121562 TotEn:   -10.22
@<TRIPOS>ATOM
      1 C1        -87.3707   -9.0722  -32.9224 C.ar   1 LIG      -0.11500
      2 C2        -86.4503   -8.8564  -33.9438 C.ar   1 LIG      -0.11500
      3 C3        -84.0439  -11.6369  -30.4672 C.ar   1 LIG      -0.11500
      4 C4        -83.1237  -11.4209  -31.4886 C.ar   1 LIG      -0.11500
      5 C5        -87.0068   -9.8172  -31.8003 C.ar   1 LIG      -0.11700
      6 C6        -85.1627   -9.3845  -33.8471 C.ar   1 LIG      -0.11700
      7 C7        -85.3316  -11.1086  -30.5639 C.ar   1 LIG      -0.11700
      8 C8        -83.4874  -10.6760  -32.6108 C.ar   1 LIG      -0.11700
      9 C9        -85.7150  -10.3564  -31.6862 C.ar   1 LIG       0.00400
     10 C10       -84.7792  -10.1369  -32.7249 C.ar   1 LIG       0.00400
     11 H1        -88.3731   -8.6613  -32.9985 H      1 LIG       0.11500
     12 H2        -86.7345   -8.2761  -34.8168 H      1 LIG       0.11500
     13 H3        -83.7603  -12.2171  -29.5936 H      1 LIG       0.11500
     14 H4        -82.1218  -11.8333  -31.4127 H      1 LIG       0.11500
     15 H5        -87.7427   -9.9737  -31.0142 H      1 LIG       0.11500
     16 H6        -84.4594   -9.2028  -34.6572 H      1 LIG       0.11500
     17 H7        -86.0344  -11.2898  -29.7534 H      1 LIG       0.11500
     18 H8        -82.7519  -10.5201  -33.3974 H      1 LIG       0.11500
@<TRIPOS>BOND
      1       1       2 ar
      2       1       5 ar
      3       2       6 ar
      4       3       4 ar
      5       3       7 ar
      6       4       8 ar
      7       5       9 ar
      8       6      10 ar
      9       7       9 ar
     10       8      10 ar
     11       9      10 ar
     12       1      11 1
     13       2      12 1
     14       3      13 1
     15       4      14 1
     16       5      15 1
     17       6      16 1
     18       7      17 1
     19       8      18 1
@<TRIPOS>ALT_TYPE
CGenFF_4.0_ALT_TYPE_SET
CGenFF_4.0 1 CG2R61 2 CG2R61 3 CG2R61 4 CG2R61 5 CG2R61 6 CG2R61 7 CG2R61 8 CG2R61 9 CG2R61 10 CG2R61 11 HGR61 12 HGR61 13 HGR61 14 HGR61 15 HGR61 16 HGR61 17 HGR61 18 HGR61
@<TRIPOS>MOLECULE
naphtalene
 18 19 0 0 0
****
USER_CHARGES
INVALID_CHARGES
Pose:  33 Cluster:  33 Fr_nu:   5189 TotEn:   -10.16
@<TRIPOS>ATOM
      1 C1        -70.8778    6.5734  -36.3177 C.ar   1 LIG      -0.11500
      2 C2        -70.0826    6.1993  -37.3968 C.ar   1 LIG      -0.11500
      3 C3        -74.8264    6.3554  -39.1522 C.ar   1 LIG      -0.11500
      4 C4        -74.0310    5.9813  -40.2312 C.ar   1 LIG      -0.11500
      5 C5        -72.2571    6.7071  -36.4796 C.ar   1 LIG      -0.11700
      6 C6        -70.6634    5.9573  -38.6419 C.ar   1 LIG      -0.11700
      7 C7        -74.2455    6.5973  -37.9069 C.ar   1 LIG      -0.11700
      8 C8        -72.6518    5.8476  -40.0694 C.ar   1 LIG      -0.11700
      9 C9        -72.8588    6.4676  -37.7259 C.ar   1 LIG       0.00400
     10 C10       -72.0501    6.0871  -38.8232 C.ar   1 LIG       0.00400
     11 H1        -70.4250    6.7622  -35.3487 H      1 LIG       0.11500
     12 H2        -69.0090    6.0952  -37.2696 H      1 LIG       0.11500
     13 H3        -75.9003    6.4595  -39.2787 H      1 LIG       0.11500
     14 H4        -74.4842    5.7940  -41.2003 H      1 LIG       0.11500
     15 H5        -72.8592    7.0010  -35.6223 H      1 LIG       0.11500
     16 H6        -70.0226    5.6654  -39.4714 H      1 LIG       0.11500
     17 H7        -74.8865    6.8883  -37.0774 H      1 LIG       0.11500
     18 H8        -72.0494    5.5544  -40.9268 H      1 LIG       0.11500
@<TRIPOS>BOND
      1       1       2 ar
      2       1       5 ar
      3       2       6 ar
      4       3       4 ar
      5       3       7 ar
      6       4       8 ar
      7       5       9 ar
      8       6      10 ar
      9       7       9 ar
     10       8      10 ar
     11       9      10 ar
     12       1      11 1
     13       2      12 1
     14       3      13 1
     15       4      14 1
     16       5      15 1
     17       6      16 1
     18       7      17 1
     19       8      18 1
@<TRIPOS>ALT_TYPE
CGenFF_4.0_ALT_TYPE_SET
CGenFF_4.0 1 CG2R61 2 CG2R61 3 CG2R61 4 CG2R61 5 CG2R61 6 CG2R61 7 CG2R61 8 CG2R61 9 CG2R61 10 CG2R61 11 HGR61 12 HGR61 13 HGR61 14 HGR61 15 HGR61 16 HGR61 17 HGR61 18 HGR61
@<TRIPOS>MOLECULE
naphtalene
 18 19 0 0 0
****
USER_CHARGES
INVALID_CHARGES
Pose:  34 Cluster:  34 Fr_nu: 411402 TotEn:   -10.09
@<TRIPOS>ATOM
      1 C1        -49.5121  -11.0690  -44.7542 C.ar   1 LIG      -0.11500
      2 C2        -50.3492  -10.2568  -45.5134 C.ar   1 LIG      -0.11500
      3 C3        -46.9340  -12.1368  -48.7399 C.ar   1 LIG      -0.11500
      4 C4        -47.7712  -11.3246  -49.4990 C.ar   1 LIG      -0.11500
      5 C5        -48.4520  -11.7418  -45.3625 C.ar   1 LIG      -0.11700
      6 C6        -50.1296  -10.1141  -46.8836 C.ar   1 LIG      -0.11700
      7 C7        -47.1537  -12.2795  -47.3695 C.ar   1 LIG      -0.11700
      8 C8        -48.8314  -10.6518  -48.8908 C.ar   1 LIG      -0.11700
      9 C9        -48.2160  -11.6098  -46.7407 C.ar   1 LIG       0.00400
     10 C10       -49.0674  -10.7838  -47.5126 C.ar   1 LIG       0.00400
     11 H1        -49.6840  -11.1802  -43.6876 H      1 LIG       0.11500
     12 H2        -51.1741   -9.7333  -45.0388 H      1 LIG       0.11500
     13 H3        -46.1087  -12.6606  -49.2140 H      1 LIG       0.11500
     14 H4        -47.5998  -11.2149  -50.5658 H      1 LIG       0.11500
     15 H5        -47.8106  -12.3717  -44.7496 H      1 LIG       0.11500
     16 H6        -50.7962   -9.4736  -47.4574 H      1 LIG       0.11500
     17 H7        -46.4865  -12.9193  -46.7958 H      1 LIG       0.11500
     18 H8        -49.4734  -10.0224  -49.5037 H      1 LIG       0.11500
@<TRIPOS>BOND
      1       1       2 ar
      2       1       5 ar
      3       2       6 ar
      4       3       4 ar
      5       3       7 ar
      6       4       8 ar
      7       5       9 ar
      8       6      10 ar
      9       7       9 ar
     10       8      10 ar
     11       9      10 ar
     12       1      11 1
     13       2      12 1
     14       3      13 1
     15       4      14 1
     16       5      15 1
     17       6      16 1
     18       7      17 1
     19       8      18 1
@<TRIPOS>ALT_TYPE
CGenFF_4.0_ALT_TYPE_SET
CGenFF_4.0 1 CG2R61 2 CG2R61 3 CG2R61 4 CG2R61 5 CG2R61 6 CG2R61 7 CG2R61 8 CG2R61 9 CG2R61 10 CG2R61 11 HGR61 12 HGR61 13 HGR61 14 HGR61 15 HGR61 16 HGR61 17 HGR61 18 HGR61
@<TRIPOS>MOLECULE
naphtalene
 18 19 0 0 0
****
USER_CHARGES
INVALID_CHARGES
Pose:  35 Cluster:  35 Fr_nu: 194520 TotEn:   -10.04
@<TRIPOS>ATOM
      1 C1        -48.9342    5.8292  -34.8242 C.ar   1 LIG      -0.11500
      2 C2        -49.3280    5.1959  -35.9993 C.ar   1 LIG      -0.11500
      3 C3        -53.5327    5.7422  -33.2369 C.ar   1 LIG      -0.11500
      4 C4        -53.9263    5.1090  -34.4120 C.ar   1 LIG      -0.11500
      5 C5        -49.8781    6.1254  -33.8404 C.ar   1 LIG      -0.11700
      6 C6        -50.6668    4.8565  -36.1951 C.ar   1 LIG      -0.11700
      7 C7        -52.1936    6.0816  -33.0410 C.ar   1 LIG      -0.11700
      8 C8        -52.9825    4.8127  -35.3959 C.ar   1 LIG      -0.11700
      9 C9        -51.2302    5.7911  -34.0207 C.ar   1 LIG       0.00400
     10 C10       -51.6304    5.1471  -35.2156 C.ar   1 LIG       0.00400
     11 H1        -47.8918    6.0937  -34.6725 H      1 LIG       0.11500
     12 H2        -48.5924    4.9655  -36.7644 H      1 LIG       0.11500
     13 H3        -54.2679    5.9729  -32.4711 H      1 LIG       0.11500
     14 H4        -54.9690    4.8460  -34.5637 H      1 LIG       0.11500
     15 H5        -49.5477    6.6212  -32.9299 H      1 LIG       0.11500
     16 H6        -50.9520    4.3614  -37.1211 H      1 LIG       0.11500
     17 H7        -51.9086    6.5759  -32.1146 H      1 LIG       0.11500
     18 H8        -53.3128    4.3176  -36.3069 H      1 LIG       0.11500
@<TRIPOS>BOND
      1       1       2 ar
      2       1       5 ar
      3       2       6 ar
      4       3       4 ar
      5       3       7 ar
      6       4       8 ar
      7       5       9 ar
      8       6      10 ar
      9       7       9 ar
     10       8      10 ar
     11       9      10 ar
     12       1      11 1
     13       2      12 1
     14       3      13 1
     15       4      14 1
     16       5      15 1
     17       6      16 1
     18       7      17 1
     19       8      18 1
@<TRIPOS>ALT_TYPE
CGenFF_4.0_ALT_TYPE_SET
CGenFF_4.0 1 CG2R61 2 CG2R61 3 CG2R61 4 CG2R61 5 CG2R61 6 CG2R61 7 CG2R61 8 CG2R61 9 CG2R61 10 CG2R61 11 HGR61 12 HGR61 13 HGR61 14 HGR61 15 HGR61 16 HGR61 17 HGR61 18 HGR61
@<TRIPOS>MOLECULE
naphtalene
 18 19 0 0 0
****
USER_CHARGES
INVALID_CHARGES
Pose:  36 Cluster:  36 Fr_nu: 196440 TotEn:   -10.03
@<TRIPOS>ATOM
      1 C1        -65.8401   -1.5491  -26.2534 C.ar   1 LIG      -0.11500
      2 C2        -67.2257   -1.6697  -26.2058 C.ar   1 LIG      -0.11500
      3 C3        -66.2883    2.6231  -28.7160 C.ar   1 LIG      -0.11500
      4 C4        -67.6739    2.5024  -28.6682 C.ar   1 LIG      -0.11500
      5 C5        -65.2558   -0.4529  -26.8886 C.ar   1 LIG      -0.11700
      6 C6        -68.0325   -0.6948  -26.7929 C.ar   1 LIG      -0.11700
      7 C7        -65.4815    1.6481  -28.1286 C.ar   1 LIG      -0.11700
      8 C8        -68.2582    1.4062  -28.0331 C.ar   1 LIG      -0.11700
      9 C9        -66.0525    0.5380  -27.4851 C.ar   1 LIG       0.00400
     10 C10       -67.4616    0.4153  -27.4366 C.ar   1 LIG       0.00400
     11 H1        -65.2125   -2.3087  -25.7966 H      1 LIG       0.11500
     12 H2        -67.6795   -2.5234  -25.7108 H      1 LIG       0.11500
     13 H3        -65.8337    3.4768  -29.2107 H      1 LIG       0.11500
     14 H4        -68.3009    3.2616  -29.1265 H      1 LIG       0.11500
     15 H5        -64.1705   -0.3794  -26.9141 H      1 LIG       0.11500
     16 H6        -69.1133   -0.8092  -26.7432 H      1 LIG       0.11500
     17 H7        -64.4007    1.7631  -28.1778 H      1 LIG       0.11500
     18 H8        -69.3435    1.3321  -28.0081 H      1 LIG       0.11500
@<TRIPOS>BOND
      1       1       2 ar
      2       1       5 ar
      3       2       6 ar
      4       3       4 ar
      5       3       7 ar
      6       4       8 ar
      7       5       9 ar
      8       6      10 ar
      9       7       9 ar
     10       8      10 ar
     11       9      10 ar
     12       1      11 1
     13       2      12 1
     14       3      13 1
     15       4      14 1
     16       5      15 1
     17       6      16 1
     18       7      17 1
     19       8      18 1
@<TRIPOS>ALT_TYPE
CGenFF_4.0_ALT_TYPE_SET
CGenFF_4.0 1 CG2R61 2 CG2R61 3 CG2R61 4 CG2R61 5 CG2R61 6 CG2R61 7 CG2R61 8 CG2R61 9 CG2R61 10 CG2R61 11 HGR61 12 HGR61 13 HGR61 14 HGR61 15 HGR61 16 HGR61 17 HGR61 18 HGR61
@<TRIPOS>MOLECULE
naphtalene
 18 19 0 0 0
****
USER_CHARGES
INVALID_CHARGES
Pose:  37 Cluster:  37 Fr_nu:  25020 TotEn:    -9.97
@<TRIPOS>ATOM
      1 C1        -66.2806  -24.6572  -37.1580 C.ar   1 LIG      -0.11500
      2 C2        -66.7354  -24.6866  -35.8431 C.ar   1 LIG      -0.11500
      3 C3        -62.3952  -22.0860  -35.7563 C.ar   1 LIG      -0.11500
      4 C4        -62.8501  -22.1154  -34.4414 C.ar   1 LIG      -0.11500
      5 C5        -65.0878  -24.0042  -37.4701 C.ar   1 LIG      -0.11700
      6 C6        -65.9994  -24.0633  -34.8352 C.ar   1 LIG      -0.11700
      7 C7        -63.1313  -22.7094  -36.7643 C.ar   1 LIG      -0.11700
      8 C8        -64.0429  -22.7684  -34.1292 C.ar   1 LIG      -0.11700
      9 C9        -64.3340  -23.3713  -36.4682 C.ar   1 LIG       0.00400
     10 C10       -64.7967  -23.4013  -35.1311 C.ar   1 LIG       0.00400
     11 H1        -66.8543  -25.1422  -37.9424 H      1 LIG       0.11500
     12 H2        -67.6640  -25.1955  -35.6012 H      1 LIG       0.11500
     13 H3        -61.4664  -21.5773  -35.9989 H      1 LIG       0.11500
     14 H4        -62.2768  -21.6291  -33.6577 H      1 LIG       0.11500
     15 H5        -64.7516  -23.9935  -38.5049 H      1 LIG       0.11500
     16 H6        -66.3736  -24.0993  -33.8141 H      1 LIG       0.11500
     17 H7        -62.7564  -22.6740  -37.7850 H      1 LIG       0.11500
     18 H8        -64.3797  -22.7785  -33.0946 H      1 LIG       0.11500
@<TRIPOS>BOND
      1       1       2 ar
      2       1       5 ar
      3       2       6 ar
      4       3       4 ar
      5       3       7 ar
      6       4       8 ar
      7       5       9 ar
      8       6      10 ar
      9       7       9 ar
     10       8      10 ar
     11       9      10 ar
     12       1      11 1
     13       2      12 1
     14       3      13 1
     15       4      14 1
     16       5      15 1
     17       6      16 1
     18       7      17 1
     19       8      18 1
@<TRIPOS>ALT_TYPE
CGenFF_4.0_ALT_TYPE_SET
CGenFF_4.0 1 CG2R61 2 CG2R61 3 CG2R61 4 CG2R61 5 CG2R61 6 CG2R61 7 CG2R61 8 CG2R61 9 CG2R61 10 CG2R61 11 HGR61 12 HGR61 13 HGR61 14 HGR61 15 HGR61 16 HGR61 17 HGR61 18 HGR61
@<TRIPOS>MOLECULE
naphtalene
 18 19 0 0 0
****
USER_CHARGES
INVALID_CHARGES
Pose:  38 Cluster:  38 Fr_nu: 424629 TotEn:    -9.96
@<TRIPOS>ATOM
      1 C1        -73.5136  -27.3739  -44.0331 C.ar   1 LIG      -0.11500
      2 C2        -72.4468  -28.0990  -44.5556 C.ar   1 LIG      -0.11500
      3 C3        -75.8391  -27.7266  -48.2923 C.ar   1 LIG      -0.11500
      4 C4        -74.7722  -28.4517  -48.8147 C.ar   1 LIG      -0.11500
      5 C5        -74.6263  -27.0975  -44.8281 C.ar   1 LIG      -0.11700
      6 C6        -72.4885  -28.5505  -45.8749 C.ar   1 LIG      -0.11700
      7 C7        -75.7974  -27.2751  -46.9728 C.ar   1 LIG      -0.11700
      8 C8        -73.6594  -28.7281  -48.0198 C.ar   1 LIG      -0.11700
      9 C9        -74.6853  -27.5441  -46.1583 C.ar   1 LIG       0.00400
     10 C10       -73.6004  -28.2814  -46.6896 C.ar   1 LIG       0.00400
     11 H1        -73.4804  -27.0222  -43.0061 H      1 LIG       0.11500
     12 H2        -71.5812  -28.3139  -43.9358 H      1 LIG       0.11500
     13 H3        -76.7053  -27.5115  -48.9117 H      1 LIG       0.11500
     14 H4        -74.8054  -28.8019  -49.8422 H      1 LIG       0.11500
     15 H5        -75.4486  -26.5287  -44.3988 H      1 LIG       0.11500
     16 H6        -71.6435  -29.1160  -46.2624 H      1 LIG       0.11500
     17 H7        -76.6428  -26.7104  -46.5854 H      1 LIG       0.11500
     18 H8        -72.8367  -29.2963  -48.4491 H      1 LIG       0.11500
@<TRIPOS>BOND
      1       1       2 ar
      2       1       5 ar
      3       2       6 ar
      4       3       4 ar
      5       3       7 ar
      6       4       8 ar
      7       5       9 ar
      8       6      10 ar
      9       7       9 ar
     10       8      10 ar
     11       9      10 ar
     12       1      11 1
     13       2      12 1
     14       3      13 1
     15       4      14 1
     16       5      15 1
     17       6      16 1
     18       7      17 1
     19       8      18 1
@<TRIPOS>ALT_TYPE
CGenFF_4.0_ALT_TYPE_SET
CGenFF_4.0 1 CG2R61 2 CG2R61 3 CG2R61 4 CG2R61 5 CG2R61 6 CG2R61 7 CG2R61 8 CG2R61 9 CG2R61 10 CG2R61 11 HGR61 12 HGR61 13 HGR61 14 HGR61 15 HGR61 16 HGR61 17 HGR61 18 HGR61
@<TRIPOS>MOLECULE
naphtalene
 18 19 0 0 0
****
USER_CHARGES
INVALID_CHARGES
Pose:  39 Cluster:  39 Fr_nu: 228030 TotEn:    -9.80
@<TRIPOS>ATOM
      1 C1        -59.8234  -12.1361  -53.3569 C.ar   1 LIG      -0.11500
      2 C2        -60.9241  -11.4521  -52.8494 C.ar   1 LIG      -0.11500
      3 C3        -59.1558   -8.6174  -56.6502 C.ar   1 LIG      -0.11500
      4 C4        -60.2566   -7.9335  -56.1426 C.ar   1 LIG      -0.11500
      5 C5        -59.1052  -11.6059  -54.4291 C.ar   1 LIG      -0.11700
      6 C6        -61.3109  -10.2355  -53.4120 C.ar   1 LIG      -0.11700
      7 C7        -58.7690   -9.8340  -56.0875 C.ar   1 LIG      -0.11700
      8 C8        -60.9749   -8.4636  -55.0705 C.ar   1 LIG      -0.11700
      9 C9        -59.4804  -10.3824  -55.0078 C.ar   1 LIG       0.00400
     10 C10       -60.5997   -9.6871  -54.4917 C.ar   1 LIG       0.00400
     11 H1        -59.5231  -13.0834  -52.9188 H      1 LIG       0.11500
     12 H2        -61.4824  -11.8656  -52.0145 H      1 LIG       0.11500
     13 H3        -58.5969   -8.2043  -57.4852 H      1 LIG       0.11500
     14 H4        -60.5573   -6.9869  -56.5820 H      1 LIG       0.11500
     15 H5        -58.2484  -12.1580  -54.8098 H      1 LIG       0.11500
     16 H6        -62.1742   -9.7179  -52.9989 H      1 LIG       0.11500
     17 H7        -57.9053  -10.3510  -56.5002 H      1 LIG       0.11500
     18 H8        -61.8322   -7.9120  -54.6900 H      1 LIG       0.11500
@<TRIPOS>BOND
      1       1       2 ar
      2       1       5 ar
      3       2       6 ar
      4       3       4 ar
      5       3       7 ar
      6       4       8 ar
      7       5       9 ar
      8       6      10 ar
      9       7       9 ar
     10       8      10 ar
     11       9      10 ar
     12       1      11 1
     13       2      12 1
     14       3      13 1
     15       4      14 1
     16       5      15 1
     17       6      16 1
     18       7      17 1
     19       8      18 1
@<TRIPOS>ALT_TYPE
CGenFF_4.0_ALT_TYPE_SET
CGenFF_4.0 1 CG2R61 2 CG2R61 3 CG2R61 4 CG2R61 5 CG2R61 6 CG2R61 7 CG2R61 8 CG2R61 9 CG2R61 10 CG2R61 11 HGR61 12 HGR61 13 HGR61 14 HGR61 15 HGR61 16 HGR61 17 HGR61 18 HGR61
@<TRIPOS>MOLECULE
naphtalene
 18 19 0 0 0
****
USER_CHARGES
INVALID_CHARGES
Pose:  40 Cluster:  40 Fr_nu: 112314 TotEn:    -9.73
@<TRIPOS>ATOM
      1 C1        -59.6112  -21.3132  -39.6053 C.ar   1 LIG      -0.11500
      2 C2        -60.9394  -21.0982  -39.9609 C.ar   1 LIG      -0.11500
      3 C3        -60.9945  -22.3225  -35.0511 C.ar   1 LIG      -0.11500
      4 C4        -62.3227  -22.1074  -35.4068 C.ar   1 LIG      -0.11500
      5 C5        -59.2880  -21.6717  -38.2962 C.ar   1 LIG      -0.11700
      6 C6        -61.9494  -21.2408  -39.0092 C.ar   1 LIG      -0.11700
      7 C7        -59.9845  -22.1799  -36.0029 C.ar   1 LIG      -0.11700
      8 C8        -62.6461  -21.7489  -36.7158 C.ar   1 LIG      -0.11700
      9 C9        -60.2917  -21.8197  -37.3251 C.ar   1 LIG       0.00400
     10 C10       -61.6423  -21.6009  -37.6869 C.ar   1 LIG       0.00400
     11 H1        -58.8253  -21.2016  -40.3465 H      1 LIG       0.11500
     12 H2        -61.1901  -20.8195  -40.9803 H      1 LIG       0.11500
     13 H3        -60.7431  -22.6014  -34.0316 H      1 LIG       0.11500
     14 H4        -63.1080  -22.2178  -34.6649 H      1 LIG       0.11500
     15 H5        -58.2429  -21.8344  -38.0406 H      1 LIG       0.11500
     16 H6        -62.9809  -21.0683  -39.3096 H      1 LIG       0.11500
     17 H7        -58.9532  -22.3532  -35.7025 H      1 LIG       0.11500
     18 H8        -63.6910  -21.5854  -36.9716 H      1 LIG       0.11500
@<TRIPOS>BOND
      1       1       2 ar
      2       1       5 ar
      3       2       6 ar
      4       3       4 ar
      5       3       7 ar
      6       4       8 ar
      7       5       9 ar
      8       6      10 ar
      9       7       9 ar
     10       8      10 ar
     11       9      10 ar
     12       1      11 1
     13       2      12 1
     14       3      13 1
     15       4      14 1
     16       5      15 1
     17       6      16 1
     18       7      17 1
     19       8      18 1
@<TRIPOS>ALT_TYPE
CGenFF_4.0_ALT_TYPE_SET
CGenFF_4.0 1 CG2R61 2 CG2R61 3 CG2R61 4 CG2R61 5 CG2R61 6 CG2R61 7 CG2R61 8 CG2R61 9 CG2R61 10 CG2R61 11 HGR61 12 HGR61 13 HGR61 14 HGR61 15 HGR61 16 HGR61 17 HGR61 18 HGR61
@<TRIPOS>MOLECULE
naphtalene
 18 19 0 0 0
****
USER_CHARGES
INVALID_CHARGES
Pose:  41 Cluster:  41 Fr_nu:  70359 TotEn:    -9.70
@<TRIPOS>ATOM
      1 C1        -68.1801  -26.1771  -35.2166 C.ar   1 LIG      -0.11500
      2 C2        -68.6625  -24.8755  -35.1172 C.ar   1 LIG      -0.11500
      3 C3        -63.7345  -24.6224  -33.9951 C.ar   1 LIG      -0.11500
      4 C4        -64.2170  -23.3208  -33.8957 C.ar   1 LIG      -0.11500
      5 C5        -66.8344  -26.4445  -34.9632 C.ar   1 LIG      -0.11700
      6 C6        -67.8014  -23.8363  -34.7641 C.ar   1 LIG      -0.11700
      7 C7        -64.5958  -25.6617  -34.3481 C.ar   1 LIG      -0.11700
      8 C8        -65.5627  -23.0533  -34.1491 C.ar   1 LIG      -0.11700
      9 C9        -65.9532  -25.4107  -34.6067 C.ar   1 LIG       0.00400
     10 C10       -66.4439  -24.0871  -34.5057 C.ar   1 LIG       0.00400
     11 H1        -68.8509  -26.9856  -35.4920 H      1 LIG       0.11500
     12 H2        -69.7104  -24.6684  -35.3143 H      1 LIG       0.11500
     13 H3        -62.6866  -24.8302  -33.7979 H      1 LIG       0.11500
     14 H4        -63.5455  -22.5125  -33.6216 H      1 LIG       0.11500
     15 H5        -66.4792  -27.4695  -35.0474 H      1 LIG       0.11500
     16 H6        -68.2003  -22.8266  -34.6918 H      1 LIG       0.11500
     17 H7        -64.1969  -26.6713  -34.4195 H      1 LIG       0.11500
     18 H8        -65.9180  -22.0282  -34.0658 H      1 LIG       0.11500
@<TRIPOS>BOND
      1       1       2 ar
      2       1       5 ar
      3       2       6 ar
      4       3       4 ar
      5       3       7 ar
      6       4       8 ar
      7       5       9 ar
      8       6      10 ar
      9       7       9 ar
     10       8      10 ar
     11       9      10 ar
     12       1      11 1
     13       2      12 1
     14       3      13 1
     15       4      14 1
     16       5      15 1
     17       6      16 1
     18       7      17 1
     19       8      18 1
@<TRIPOS>ALT_TYPE
CGenFF_4.0_ALT_TYPE_SET
CGenFF_4.0 1 CG2R61 2 CG2R61 3 CG2R61 4 CG2R61 5 CG2R61 6 CG2R61 7 CG2R61 8 CG2R61 9 CG2R61 10 CG2R61 11 HGR61 12 HGR61 13 HGR61 14 HGR61 15 HGR61 16 HGR61 17 HGR61 18 HGR61
@<TRIPOS>MOLECULE
naphtalene
 18 19 0 0 0
****
USER_CHARGES
INVALID_CHARGES
Pose:  42 Cluster:  42 Fr_nu:  22619 TotEn:    -9.58
@<TRIPOS>ATOM
      1 C1        -56.3699  -20.9340  -38.6254 C.ar   1 LIG      -0.11500
      2 C2        -57.6233  -20.9304  -38.0207 C.ar   1 LIG      -0.11500
      3 C3        -54.2560  -20.8787  -34.2434 C.ar   1 LIG      -0.11500
      4 C4        -55.5095  -20.8751  -33.6388 C.ar   1 LIG      -0.11500
      5 C5        -55.2160  -20.9221  -37.8412 C.ar   1 LIG      -0.11700
      6 C6        -57.7279  -20.9149  -36.6296 C.ar   1 LIG      -0.11700
      7 C7        -54.1515  -20.8943  -35.6346 C.ar   1 LIG      -0.11700
      8 C8        -56.6635  -20.8869  -34.4229 C.ar   1 LIG      -0.11700
      9 C9        -55.3024  -20.9064  -36.4395 C.ar   1 LIG       0.00400
     10 C10       -56.5771  -20.9027  -35.8246 C.ar   1 LIG       0.00400
     11 H1        -56.2891  -20.9455  -39.7084 H      1 LIG       0.11500
     12 H2        -58.5210  -20.9399  -38.6321 H      1 LIG       0.11500
     13 H3        -53.3578  -20.8693  -33.6325 H      1 LIG       0.11500
     14 H4        -55.5897  -20.8621  -32.5558 H      1 LIG       0.11500
     15 H5        -54.2467  -20.9248  -38.3354 H      1 LIG       0.11500
     16 H6        -58.7179  -20.9129  -36.1784 H      1 LIG       0.11500
     17 H7        -53.1614  -20.8971  -36.0856 H      1 LIG       0.11500
     18 H8        -57.6330  -20.8835  -33.9289 H      1 LIG       0.11500
@<TRIPOS>BOND
      1       1       2 ar
      2       1       5 ar
      3       2       6 ar
      4       3       4 ar
      5       3       7 ar
      6       4       8 ar
      7       5       9 ar
      8       6      10 ar
      9       7       9 ar
     10       8      10 ar
     11       9      10 ar
     12       1      11 1
     13       2      12 1
     14       3      13 1
     15       4      14 1
     16       5      15 1
     17       6      16 1
     18       7      17 1
     19       8      18 1
@<TRIPOS>ALT_TYPE
CGenFF_4.0_ALT_TYPE_SET
CGenFF_4.0 1 CG2R61 2 CG2R61 3 CG2R61 4 CG2R61 5 CG2R61 6 CG2R61 7 CG2R61 8 CG2R61 9 CG2R61 10 CG2R61 11 HGR61 12 HGR61 13 HGR61 14 HGR61 15 HGR61 16 HGR61 17 HGR61 18 HGR61
@<TRIPOS>MOLECULE
naphtalene
 18 19 0 0 0
****
USER_CHARGES
INVALID_CHARGES
Pose:  43 Cluster:  43 Fr_nu: 106426 TotEn:    -9.57
@<TRIPOS>ATOM
      1 C1        -55.8265    7.9970  -35.7524 C.ar   1 LIG      -0.11500
      2 C2        -54.9137    8.9071  -35.2276 C.ar   1 LIG      -0.11500
      3 C3        -53.8601    4.4642  -33.0460 C.ar   1 LIG      -0.11500
      4 C4        -52.9473    5.3743  -32.5213 C.ar   1 LIG      -0.11500
      5 C5        -55.7966    6.6633  -35.3440 C.ar   1 LIG      -0.11700
      6 C6        -53.9675    8.4871  -34.2925 C.ar   1 LIG      -0.11700
      7 C7        -54.8064    4.8843  -33.9811 C.ar   1 LIG      -0.11700
      8 C8        -52.9771    6.7080  -32.9297 C.ar   1 LIG      -0.11700
      9 C9        -54.8510    6.2229  -34.4036 C.ar   1 LIG       0.00400
     10 C10       -53.9227    7.1484  -33.8701 C.ar   1 LIG       0.00400
     11 H1        -56.5626    8.3245  -36.4808 H      1 LIG       0.11500
     12 H2        -54.9380    9.9452  -35.5460 H      1 LIG       0.11500
     13 H3        -53.8364    3.4257  -32.7278 H      1 LIG       0.11500
     14 H4        -52.2105    5.0460  -31.7940 H      1 LIG       0.11500
     15 H5        -56.5195    5.9693  -35.7678 H      1 LIG       0.11500
     16 H6        -53.2639    9.2157  -33.8952 H      1 LIG       0.11500
     17 H7        -55.5104    4.1557  -34.3777 H      1 LIG       0.11500
     18 H8        -52.2537    7.4021  -32.5065 H      1 LIG       0.11500
@<TRIPOS>BOND
      1       1       2 ar
      2       1       5 ar
      3       2       6 ar
      4       3       4 ar
      5       3       7 ar
      6       4       8 ar
      7       5       9 ar
      8       6      10 ar
      9       7       9 ar
     10       8      10 ar
     11       9      10 ar
     12       1      11 1
     13       2      12 1
     14       3      13 1
     15       4      14 1
     16       5      15 1
     17       6      16 1
     18       7      17 1
     19       8      18 1
@<TRIPOS>ALT_TYPE
CGenFF_4.0_ALT_TYPE_SET
CGenFF_4.0 1 CG2R61 2 CG2R61 3 CG2R61 4 CG2R61 5 CG2R61 6 CG2R61 7 CG2R61 8 CG2R61 9 CG2R61 10 CG2R61 11 HGR61 12 HGR61 13 HGR61 14 HGR61 15 HGR61 16 HGR61 17 HGR61 18 HGR61
@<TRIPOS>MOLECULE
naphtalene
 18 19 0 0 0
****
USER_CHARGES
INVALID_CHARGES
Pose:  44 Cluster:  44 Fr_nu: 291441 TotEn:    -9.57
@<TRIPOS>ATOM
      1 C1        -67.3445  -20.1151  -18.1966 C.ar   1 LIG      -0.11500
      2 C2        -67.1353  -19.2552  -19.2707 C.ar   1 LIG      -0.11500
      3 C3        -71.0348  -17.3281  -16.6843 C.ar   1 LIG      -0.11500
      4 C4        -70.8256  -16.4683  -17.7585 C.ar   1 LIG      -0.11500
      5 C5        -68.3655  -19.8549  -17.2820 C.ar   1 LIG      -0.11700
      6 C6        -67.9463  -18.1320  -19.4345 C.ar   1 LIG      -0.11700
      7 C7        -70.2238  -18.4515  -16.5205 C.ar   1 LIG      -0.11700
      8 C8        -69.8045  -16.7284  -18.6730 C.ar   1 LIG      -0.11700
      9 C9        -69.1914  -18.7288  -17.4314 C.ar   1 LIG       0.00400
     10 C10       -68.9786  -17.8544  -18.5237 C.ar   1 LIG       0.00400
     11 H1        -66.7125  -20.9891  -18.0692 H      1 LIG       0.11500
     12 H2        -66.3404  -19.4589  -19.9822 H      1 LIG       0.11500
     13 H3        -71.8298  -17.1251  -15.9723 H      1 LIG       0.11500
     14 H4        -71.4569  -15.5937  -17.8845 H      1 LIG       0.11500
     15 H5        -68.5105  -20.5405  -16.4497 H      1 LIG       0.11500
     16 H6        -67.7651  -17.4738  -20.2818 H      1 LIG       0.11500
     17 H7        -70.4056  -19.1099  -15.6737 H      1 LIG       0.11500
     18 H8        -69.6588  -16.0425  -19.5051 H      1 LIG       0.11500
@<TRIPOS>BOND
      1       1       2 ar
      2       1       5 ar
      3       2       6 ar
      4       3       4 ar
      5       3       7 ar
      6       4       8 ar
      7       5       9 ar
      8       6      10 ar
      9       7       9 ar
     10       8      10 ar
     11       9      10 ar
     12       1      11 1
     13       2      12 1
     14       3      13 1
     15       4      14 1
     16       5      15 1
     17       6      16 1
     18       7      17 1
     19       8      18 1
@<TRIPOS>ALT_TYPE
CGenFF_4.0_ALT_TYPE_SET
CGenFF_4.0 1 CG2R61 2 CG2R61 3 CG2R61 4 CG2R61 5 CG2R61 6 CG2R61 7 CG2R61 8 CG2R61 9 CG2R61 10 CG2R61 11 HGR61 12 HGR61 13 HGR61 14 HGR61 15 HGR61 16 HGR61 17 HGR61 18 HGR61
@<TRIPOS>MOLECULE
naphtalene
 18 19 0 0 0
****
USER_CHARGES
INVALID_CHARGES
Pose:  45 Cluster:  45 Fr_nu:  47008 TotEn:    -9.36
@<TRIPOS>ATOM
      1 C1        -73.9047  -28.1528  -44.6268 C.ar   1 LIG      -0.11500
      2 C2        -73.0865  -28.9653  -43.8475 C.ar   1 LIG      -0.11500
      3 C3        -71.2761  -24.2675  -43.3352 C.ar   1 LIG      -0.11500
      4 C4        -70.4580  -25.0801  -42.5559 C.ar   1 LIG      -0.11500
      5 C5        -73.6628  -26.7805  -44.6974 C.ar   1 LIG      -0.11700
      6 C6        -72.0235  -28.4088  -43.1358 C.ar   1 LIG      -0.11700
      7 C7        -72.3392  -24.8240  -44.0470 C.ar   1 LIG      -0.11700
      8 C8        -70.6998  -26.4523  -42.4852 C.ar   1 LIG      -0.11700
      9 C9        -72.5973  -26.2033  -43.9875 C.ar   1 LIG       0.00400
     10 C10       -71.7654  -27.0296  -43.1951 C.ar   1 LIG       0.00400
     11 H1        -74.7324  -28.5864  -45.1802 H      1 LIG       0.11500
     12 H2        -73.2755  -30.0335  -43.7935 H      1 LIG       0.11500
     13 H3        -71.0876  -23.1990  -43.3898 H      1 LIG       0.11500
     14 H4        -69.6313  -24.6457  -42.0016 H      1 LIG       0.11500
     15 H5        -74.3155  -26.1645  -45.3125 H      1 LIG       0.11500
     16 H6        -71.3965  -29.0630  -42.5334 H      1 LIG       0.11500
     17 H7        -72.9655  -24.1699  -44.6499 H      1 LIG       0.11500
     18 H8        -70.0477  -27.0685  -41.8695 H      1 LIG       0.11500
@<TRIPOS>BOND
      1       1       2 ar
      2       1       5 ar
      3       2       6 ar
      4       3       4 ar
      5       3       7 ar
      6       4       8 ar
      7       5       9 ar
      8       6      10 ar
      9       7       9 ar
     10       8      10 ar
     11       9      10 ar
     12       1      11 1
     13       2      12 1
     14       3      13 1
     15       4      14 1
     16       5      15 1
     17       6      16 1
     18       7      17 1
     19       8      18 1
@<TRIPOS>ALT_TYPE
CGenFF_4.0_ALT_TYPE_SET
CGenFF_4.0 1 CG2R61 2 CG2R61 3 CG2R61 4 CG2R61 5 CG2R61 6 CG2R61 7 CG2R61 8 CG2R61 9 CG2R61 10 CG2R61 11 HGR61 12 HGR61 13 HGR61 14 HGR61 15 HGR61 16 HGR61 17 HGR61 18 HGR61
@<TRIPOS>MOLECULE
naphtalene
 18 19 0 0 0
****
USER_CHARGES
INVALID_CHARGES
Pose:  46 Cluster:  46 Fr_nu: 144702 TotEn:    -9.29
@<TRIPOS>ATOM
      1 C1        -54.7641    4.2243  -41.1408 C.ar   1 LIG      -0.11500
      2 C2        -55.4457    5.4136  -41.3811 C.ar   1 LIG      -0.11500
      3 C3        -55.1350    4.9804  -36.3487 C.ar   1 LIG      -0.11500
      4 C4        -55.8166    6.1697  -36.5892 C.ar   1 LIG      -0.11500
      5 C5        -54.5140    3.8150  -39.8306 C.ar   1 LIG      -0.11700
      6 C6        -55.8799    6.1982  -40.3125 C.ar   1 LIG      -0.11700
      7 C7        -54.7008    4.1957  -37.4175 C.ar   1 LIG      -0.11700
      8 C8        -56.0667    6.5791  -37.8993 C.ar   1 LIG      -0.11700
      9 C9        -54.9438    4.5923  -38.7427 C.ar   1 LIG       0.00400
     10 C10       -55.6369    5.8017  -38.9872 C.ar   1 LIG       0.00400
     11 H1        -54.4258    3.6141  -41.9731 H      1 LIG       0.11500
     12 H2        -55.6401    5.7311  -42.4014 H      1 LIG       0.11500
     13 H3        -54.9404    4.6621  -35.3284 H      1 LIG       0.11500
     14 H4        -56.1534    6.7801  -35.7565 H      1 LIG       0.11500
     15 H5        -53.9790    2.8819  -39.6663 H      1 LIG       0.11500
     16 H6        -56.4113    7.1238  -40.5237 H      1 LIG       0.11500
     17 H7        -54.1702    3.2698  -37.2060 H      1 LIG       0.11500
     18 H8        -56.6010    7.5126  -38.0638 H      1 LIG       0.11500
@<TRIPOS>BOND
      1       1       2 ar
      2       1       5 ar
      3       2       6 ar
      4       3       4 ar
      5       3       7 ar
      6       4       8 ar
      7       5       9 ar
      8       6      10 ar
      9       7       9 ar
     10       8      10 ar
     11       9      10 ar
     12       1      11 1
     13       2      12 1
     14       3      13 1
     15       4      14 1
     16       5      15 1
     17       6      16 1
     18       7      17 1
     19       8      18 1
@<TRIPOS>ALT_TYPE
CGenFF_4.0_ALT_TYPE_SET
CGenFF_4.0 1 CG2R61 2 CG2R61 3 CG2R61 4 CG2R61 5 CG2R61 6 CG2R61 7 CG2R61 8 CG2R61 9 CG2R61 10 CG2R61 11 HGR61 12 HGR61 13 HGR61 14 HGR61 15 HGR61 16 HGR61 17 HGR61 18 HGR61
# TRIPOS MOL2 file generated by SEED

@<TRIPOS>MOLECULE
pyrazole
 9 9 0 0 0
****
USER_CHARGES
INVALID_CHARGES
Pose:   1 Cluster:   1 Fr_nu: 239479 TotEn:   -23.71
@<TRIPOS>ATOM
      1 C1        -72.1264  -11.4733  -43.7661 C.2    1 LIG      -0.25100
      2 C2        -71.2451  -12.2712  -43.0122 C.2    1 LIG       0.13200
      3 C3        -72.8635  -12.3725  -44.4972 C.2    1 LIG      -0.03800
      4 N1        -71.4061  -13.5769  -43.2430 N.2    1 LIG      -0.57800
      5 N2        -72.3973  -13.6064  -44.1500 N.pl3  1 LIG      -0.05900
      6 H1        -72.2160  -10.3971  -43.7779 H      1 LIG       0.15700
      7 H2        -70.4917  -11.9557  -42.3046 H      1 LIG       0.15600
      8 H3        -73.6582  -12.2483  -45.2186 H      1 LIG       0.15900
      9 H4        -72.7068  -14.5072  -44.4928 H      1 LIG       0.32200
@<TRIPOS>BOND
      1       1       2 1
      2       1       3 2
      3       2       4 2
      4       3       5 1
      5       4       5 1
      6       1       6 1
      7       2       7 1
      8       3       8 1
      9       5       9 1
@<TRIPOS>ALT_TYPE
CGenFF_4.0_ALT_TYPE_SET
CGenFF_4.0 1 CG2R51 2 CG2R52 3 CG2R51 4 NG2R50 5 NG2R51 6 HGR51 7 HGR52 8 HGR52 9 HGP1
@<TRIPOS>MOLECULE
pyrazole
 9 9 0 0 0
****
USER_CHARGES
INVALID_CHARGES
Pose:   2 Cluster:   2 Fr_nu: 672039 TotEn:   -19.79
@<TRIPOS>ATOM
      1 C1        -73.1260  -11.9929  -44.2840 C.2    1 LIG      -0.25100
      2 C2        -72.1703  -13.0264  -44.2988 C.2    1 LIG       0.13200
      3 C3        -72.6358  -11.0849  -43.3776 C.2    1 LIG      -0.03800
      4 N1        -71.1500  -12.7972  -43.4679 N.2    1 LIG      -0.57800
      5 N2        -71.4617  -11.6091  -42.9225 N.pl3  1 LIG      -0.05900
      6 H1        -74.0418  -11.9158  -44.8512 H      1 LIG       0.15700
      7 H2        -72.1749  -13.9374  -44.8800 H      1 LIG       0.15600
      8 H3        -73.0093  -10.1356  -43.0217 H      1 LIG       0.15900
      9 H4        -70.8263  -11.2127  -42.2414 H      1 LIG       0.32200
@<TRIPOS>BOND
      1       1       2 1
      2       1       3 2
      3       2       4 2
      4       3       5 1
      5       4       5 1
      6       1       6 1
      7       2       7 1
      8       3       8 1
      9       5       9 1
@<TRIPOS>ALT_TYPE
CGenFF_4.0_ALT_TYPE_SET
CGenFF_4.0 1 CG2R51 2 CG2R52 3 CG2R51 4 NG2R50 5 NG2R51 6 HGR51 7 HGR52 8 HGR52 9 HGP1
@<TRIPOS>MOLECULE
pyrazole
 9 9 0 0 0
****
USER_CHARGES
INVALID_CHARGES
Pose:   3 Cluster:   3 Fr_nu: 3572524 TotEn:   -19.47
@<TRIPOS>ATOM
      1 C1        -83.8158   -4.2109  -45.2428 C.2    1 LIG      -0.25100
      2 C2        -83.5942   -4.6200  -46.5715 C.2    1 LIG       0.13200
      3 C3        -83.7675   -2.8392  -45.2933 C.2    1 LIG      -0.03800
      4 N1        -83.4183   -3.5915  -47.4052 N.2    1 LIG      -0.57800
      5 N2        -83.5295   -2.5224  -46.5985 N.pl3  1 LIG      -0.05900
      6 H1        -83.9874   -4.8238  -44.3703 H      1 LIG       0.15700
      7 H2        -83.5530   -5.6249  -46.9669 H      1 LIG       0.15600
      8 H3        -83.8762   -2.0773  -44.5350 H      1 LIG       0.15900
      9 H4        -83.4297   -1.6014  -47.0066 H      1 LIG       0.32200
@<TRIPOS>BOND
      1       1       2 1
      2       1       3 2
      3       2       4 2
      4       3       5 1
      5       4       5 1
      6       1       6 1
      7       2       7 1
      8       3       8 1
      9       5       9 1
@<TRIPOS>ALT_TYPE
CGenFF_4.0_ALT_TYPE_SET
CGenFF_4.0 1 CG2R51 2 CG2R52 3 CG2R51 4 NG2R50 5 NG2R51 6 HGR51 7 HGR52 8 HGR52 9 HGP1
@<TRIPOS>MOLECULE
pyrazole
 9 9 0 0 0
****
USER_CHARGES
INVALID_CHARGES
Pose:   4 Cluster:   4 Fr_nu: 3572968 TotEn:   -17.13
@<TRIPOS>ATOM
      1 C1        -83.6879   -3.4103  -45.3447 C.2    1 LIG      -0.25100
      2 C2        -83.5674   -3.2730  -46.7406 C.2    1 LIG       0.13200
      3 C3        -83.8618   -4.7582  -45.1461 C.2    1 LIG      -0.03800
      4 N1        -83.6570   -4.4404  -47.3832 N.2    1 LIG      -0.57800
      5 N2        -83.8356   -5.3243  -46.3867 N.pl3  1 LIG      -0.05900
      6 H1        -83.6529   -2.6407  -44.5878 H      1 LIG       0.15700
      7 H2        -83.4185   -2.3708  -47.3164 H      1 LIG       0.15600
      8 H3        -84.0011   -5.3518  -44.2541 H      1 LIG       0.15900
      9 H4        -83.9349   -6.3029  -46.6259 H      1 LIG       0.32200
@<TRIPOS>BOND
      1       1       2 1
      2       1       3 2
      3       2       4 2
      4       3       5 1
      5       4       5 1
      6       1       6 1
      7       2       7 1
      8       3       8 1
      9       5       9 1
@<TRIPOS>ALT_TYPE
CGenFF_4.0_ALT_TYPE_SET
CGenFF_4.0 1 CG2R51 2 CG2R52 3 CG2R51 4 NG2R50 5 NG2R51 6 HGR51 7 HGR52 8 HGR52 9 HGP1
@<TRIPOS>MOLECULE
pyrazole
 9 9 0 0 0
****
USER_CHARGES
INVALID_CHARGES
Pose:   5 Cluster:   5 Fr_nu: 4526779 TotEn:   -17.09
@<TRIPOS>ATOM
      1 C1        -71.6314  -11.2650  -44.0221 C.2    1 LIG      -0.25100
      2 C2        -71.5691  -12.6512  -43.7848 C.2    1 LIG       0.13200
      3 C3        -72.9748  -10.9901  -44.1003 C.2    1 LIG      -0.03800
      4 N1        -72.7768  -13.2175  -43.7166 N.2    1 LIG      -0.57800
      5 N2        -73.6108  -12.1819  -43.9121 N.pl3  1 LIG      -0.05900
      6 H1        -70.8171  -10.5625  -44.1218 H      1 LIG       0.15700
      7 H2        -70.6939  -13.2725  -43.6593 H      1 LIG       0.15600
      8 H3        -73.5231  -10.0749  -44.2714 H      1 LIG       0.15900
      9 H4        -74.6071  -12.3611  -43.9066 H      1 LIG       0.32200
@<TRIPOS>BOND
      1       1       2 1
      2       1       3 2
      3       2       4 2
      4       3       5 1
      5       4       5 1
      6       1       6 1
      7       2       7 1
      8       3       8 1
      9       5       9 1
@<TRIPOS>ALT_TYPE
CGenFF_4.0_ALT_TYPE_SET
CGenFF_4.0 1 CG2R51 2 CG2R52 3 CG2R51 4 NG2R50 5 NG2R51 6 HGR51 7 HGR52 8 HGR52 9 HGP1
@<TRIPOS>MOLECULE
pyrazole
 9 9 0 0 0
****
USER_CHARGES
INVALID_CHARGES
Pose:   6 Cluster:   6 Fr_nu: 7526063 TotEn:   -17.07
@<TRIPOS>ATOM
      1 C1        -74.2493  -27.2623  -45.7500 C.2    1 LIG      -0.25100
      2 C2        -74.6408  -28.6130  -45.8156 C.2    1 LIG       0.13200
      3 C3        -75.4046  -26.5582  -45.9865 C.2    1 LIG      -0.03800
      4 N1        -75.9430  -28.7605  -46.0733 N.2    1 LIG      -0.57800
      5 N2        -76.3800  -27.4935  -46.1717 N.pl3  1 LIG      -0.05900
      6 H1        -73.2676  -26.8553  -45.5577 H      1 LIG       0.15700
      7 H2        -74.0313  -29.4960  -45.6868 H      1 LIG       0.15600
      8 H3        -75.6153  -25.4999  -46.0407 H      1 LIG       0.15900
      9 H4        -77.3605  -27.3385  -46.3699 H      1 LIG       0.32200
@<TRIPOS>BOND
      1       1       2 1
      2       1       3 2
      3       2       4 2
      4       3       5 1
      5       4       5 1
      6       1       6 1
      7       2       7 1
      8       3       8 1
      9       5       9 1
@<TRIPOS>ALT_TYPE
CGenFF_4.0_ALT_TYPE_SET
CGenFF_4.0 1 CG2R51 2 CG2R52 3 CG2R51 4 NG2R50 5 NG2R51 6 HGR51 7 HGR52 8 HGR52 9 HGP1
@<TRIPOS>MOLECULE
pyrazole
 9 9 0 0 0
****
USER_CHARGES
INVALID_CHARGES
Pose:   7 Cluster:   7 Fr_nu: 260315 TotEn:   -17.00
@<TRIPOS>ATOM
      1 C1        -73.4837  -11.5091  -43.6169 C.2    1 LIG      -0.25100
      2 C2        -72.2382  -11.8530  -44.1758 C.2    1 LIG       0.13200
      3 C3        -73.2638  -10.2983  -43.0070 C.2    1 LIG      -0.03800
      4 N1        -71.2969  -10.9347  -43.9419 N.2    1 LIG      -0.57800
      5 N2        -71.9512  -10.0018  -43.2294 N.pl3  1 LIG      -0.05900
      6 H1        -74.4115  -12.0608  -43.6515 H      1 LIG       0.15700
      7 H2        -71.9771  -12.7347  -44.7434 H      1 LIG       0.15600
      8 H3        -73.9079   -9.6370  -42.4456 H      1 LIG       0.15900
      9 H4        -71.4378   -9.1847  -42.9236 H      1 LIG       0.32200
@<TRIPOS>BOND
      1       1       2 1
      2       1       3 2
      3       2       4 2
      4       3       5 1
      5       4       5 1
      6       1       6 1
      7       2       7 1
      8       3       8 1
      9       5       9 1
@<TRIPOS>ALT_TYPE
CGenFF_4.0_ALT_TYPE_SET
CGenFF_4.0 1 CG2R51 2 CG2R52 3 CG2R51 4 NG2R50 5 NG2R51 6 HGR51 7 HGR52 8 HGR52 9 HGP1
@<TRIPOS>MOLECULE
pyrazole
 9 9 0 0 0
****
USER_CHARGES
INVALID_CHARGES
Pose:   8 Cluster:   8 Fr_nu: 260644 TotEn:   -16.65
@<TRIPOS>ATOM
      1 C1        -72.8026  -10.4908  -43.3505 C.2    1 LIG      -0.25100
      2 C2        -71.4882  -10.9756  -43.4883 C.2    1 LIG       0.13200
      3 C3        -73.5852  -11.4435  -43.9557 C.2    1 LIG      -0.03800
      4 N1        -71.4348  -12.1455  -44.1305 N.2    1 LIG      -0.57800
      5 N2        -72.7254  -12.4040  -44.4015 N.pl3  1 LIG      -0.05900
      6 H1        -73.1370   -9.5789  -42.8782 H      1 LIG       0.15700
      7 H2        -70.5669  -10.5249  -43.1480 H      1 LIG       0.15600
      8 H3        -74.6520  -11.5217  -44.1080 H      1 LIG       0.15900
      9 H4        -72.9495  -13.2572  -44.8980 H      1 LIG       0.32200
@<TRIPOS>BOND
      1       1       2 1
      2       1       3 2
      3       2       4 2
      4       3       5 1
      5       4       5 1
      6       1       6 1
      7       2       7 1
      8       3       8 1
      9       5       9 1
@<TRIPOS>ALT_TYPE
CGenFF_4.0_ALT_TYPE_SET
CGenFF_4.0 1 CG2R51 2 CG2R52 3 CG2R51 4 NG2R50 5 NG2R51 6 HGR51 7 HGR52 8 HGR52 9 HGP1
@<TRIPOS>MOLECULE
pyrazole
 9 9 0 0 0
****
USER_CHARGES
INVALID_CHARGES
Pose:   9 Cluster:   9 Fr_nu: 9165539 TotEn:   -15.44
@<TRIPOS>ATOM
      1 C1        -53.5298  -24.9610  -25.6202 C.2    1 LIG      -0.25100
      2 C2        -53.3943  -23.6334  -25.1720 C.2    1 LIG       0.13200
      3 C3        -52.2638  -25.3221  -26.0119 C.2    1 LIG      -0.03800
      4 N1        -52.1411  -23.1817  -25.2693 N.2    1 LIG      -0.57800
      5 N2        -51.4775  -24.2313  -25.7830 N.pl3  1 LIG      -0.05900
      6 H1        -54.4198  -25.5718  -25.6542 H      1 LIG       0.15700
      7 H2        -54.1566  -22.9760  -24.7790 H      1 LIG       0.15600
      8 H3        -51.8612  -26.2353  -26.4256 H      1 LIG       0.15900
      9 H4        -50.4847  -24.1332  -25.9551 H      1 LIG       0.32200
@<TRIPOS>BOND
      1       1       2 1
      2       1       3 2
      3       2       4 2
      4       3       5 1
      5       4       5 1
      6       1       6 1
      7       2       7 1
      8       3       8 1
      9       5       9 1
@<TRIPOS>ALT_TYPE
CGenFF_4.0_ALT_TYPE_SET
CGenFF_4.0 1 CG2R51 2 CG2R52 3 CG2R51 4 NG2R50 5 NG2R51 6 HGR51 7 HGR52 8 HGR52 9 HGP1
@<TRIPOS>MOLECULE
pyrazole
 9 9 0 0 0
****
USER_CHARGES
INVALID_CHARGES
Pose:  10 Cluster:  10 Fr_nu: 9214160 TotEn:   -15.43
@<TRIPOS>ATOM
      1 C1        -52.8674  -25.4328  -25.6771 C.2    1 LIG      -0.25100
      2 C2        -52.0442  -24.3232  -25.4070 C.2    1 LIG       0.13200
      3 C3        -54.0778  -25.1070  -25.1156 C.2    1 LIG      -0.03800
      4 N1        -52.6780  -23.3642  -24.7269 N.2    1 LIG      -0.57800
      5 N2        -53.9125  -23.8701  -24.5650 N.pl3  1 LIG      -0.05900
      6 H1        -52.6193  -26.3414  -26.2054 H      1 LIG       0.15700
      7 H2        -51.0085  -24.1737  -25.6769 H      1 LIG       0.15600
      8 H3        -55.0198  -25.6329  -25.0574 H      1 LIG       0.15900
      9 H4        -54.5960  -23.3157  -24.0646 H      1 LIG       0.32200
@<TRIPOS>BOND
      1       1       2 1
      2       1       3 2
      3       2       4 2
      4       3       5 1
      5       4       5 1
      6       1       6 1
      7       2       7 1
      8       3       8 1
      9       5       9 1
@<TRIPOS>ALT_TYPE
CGenFF_4.0_ALT_TYPE_SET
CGenFF_4.0 1 CG2R51 2 CG2R52 3 CG2R51 4 NG2R50 5 NG2R51 6 HGR51 7 HGR52 8 HGR52 9 HGP1
@<TRIPOS>MOLECULE
pyrazole
 9 9 0 0 0
****
USER_CHARGES
INVALID_CHARGES
Pose:  11 Cluster:  11 Fr_nu: 8852599 TotEn:   -14.60
@<TRIPOS>ATOM
      1 C1        -47.3457  -20.8335  -29.5660 C.2    1 LIG      -0.25100
      2 C2        -47.9372  -21.7118  -28.6383 C.2    1 LIG       0.13200
      3 C3        -47.0050  -19.7290  -28.8241 C.2    1 LIG      -0.03800
      4 N1        -47.9717  -21.2087  -27.4015 N.2    1 LIG      -0.57800
      5 N2        -47.3975  -20.0024  -27.5467 N.pl3  1 LIG      -0.05900
      6 H1        -47.1875  -20.9800  -30.6242 H      1 LIG       0.15700
      7 H2        -48.3451  -22.6973  -28.8120 H      1 LIG       0.15600
      8 H3        -46.5315  -18.7934  -29.0845 H      1 LIG       0.15900
      9 H4        -47.3066  -19.4130  -26.7287 H      1 LIG       0.32200
@<TRIPOS>BOND
      1       1       2 1
      2       1       3 2
      3       2       4 2
      4       3       5 1
      5       4       5 1
      6       1       6 1
      7       2       7 1
      8       3       8 1
      9       5       9 1
@<TRIPOS>ALT_TYPE
CGenFF_4.0_ALT_TYPE_SET
CGenFF_4.0 1 CG2R51 2 CG2R52 3 CG2R51 4 NG2R50 5 NG2R51 6 HGR51 7 HGR52 8 HGR52 9 HGP1
@<TRIPOS>MOLECULE
pyrazole
 9 9 0 0 0
****
USER_CHARGES
INVALID_CHARGES
Pose:  12 Cluster:  12 Fr_nu: 6880274 TotEn:   -14.49
@<TRIPOS>ATOM
      1 C1        -71.9413  -10.5210  -43.9350 C.2    1 LIG      -0.25100
      2 C2        -72.3763  -11.8599  -43.9329 C.2    1 LIG       0.13200
      3 C3        -72.8581   -9.8609  -43.1538 C.2    1 LIG      -0.03800
      4 N1        -73.4833  -12.0413  -43.2078 N.2    1 LIG      -0.57800
      5 N2        -73.7516  -10.8078  -42.7468 N.pl3  1 LIG      -0.05900
      6 H1        -71.0831  -10.0936  -44.4322 H      1 LIG       0.15700
      7 H2        -71.9332  -12.7109  -44.4300 H      1 LIG       0.15600
      8 H3        -72.9544   -8.8258  -42.8594 H      1 LIG       0.15900
      9 H4        -74.5655  -10.6825  -42.1581 H      1 LIG       0.32200
@<TRIPOS>BOND
      1       1       2 1
      2       1       3 2
      3       2       4 2
      4       3       5 1
      5       4       5 1
      6       1       6 1
      7       2       7 1
      8       3       8 1
      9       5       9 1
@<TRIPOS>ALT_TYPE
CGenFF_4.0_ALT_TYPE_SET
CGenFF_4.0 1 CG2R51 2 CG2R52 3 CG2R51 4 NG2R50 5 NG2R51 6 HGR51 7 HGR52 8 HGR52 9 HGP1
@<TRIPOS>MOLECULE
pyrazole
 9 9 0 0 0
****
USER_CHARGES
INVALID_CHARGES
Pose:  13 Cluster:  13 Fr_nu: 217167 TotEn:   -14.09
@<TRIPOS>ATOM
      1 C1        -66.1490   -7.1797  -45.1801 C.2    1 LIG      -0.25100
      2 C2        -66.4766   -8.1250  -44.1896 C.2    1 LIG       0.13200
      3 C3        -64.7806   -7.0786  -45.1189 C.2    1 LIG      -0.03800
      4 N1        -65.4029   -8.5912  -43.5465 N.2    1 LIG      -0.57800
      5 N2        -64.3871   -7.9364  -44.1341 N.pl3  1 LIG      -0.05900
      6 H1        -66.8112   -6.6465  -45.8460 H      1 LIG       0.15700
      7 H2        -67.4532   -8.4932  -43.9093 H      1 LIG       0.15600
      8 H3        -64.0677   -6.4853  -45.6731 H      1 LIG       0.15900
      9 H4        -63.4459   -8.1223  -43.8108 H      1 LIG       0.32200
@<TRIPOS>BOND
      1       1       2 1
      2       1       3 2
      3       2       4 2
      4       3       5 1
      5       4       5 1
      6       1       6 1
      7       2       7 1
      8       3       8 1
      9       5       9 1
@<TRIPOS>ALT_TYPE
CGenFF_4.0_ALT_TYPE_SET
CGenFF_4.0 1 CG2R51 2 CG2R52 3 CG2R51 4 NG2R50 5 NG2R51 6 HGR51 7 HGR52 8 HGR52 9 HGP1
@<TRIPOS>MOLECULE
pyrazole
 9 9 0 0 0
****
USER_CHARGES
INVALID_CHARGES
Pose:  14 Cluster:  14 Fr_nu: 6102323 TotEn:   -13.70
@<TRIPOS>ATOM
      1 C1        -65.1595   -8.0843  -45.2372 C.2    1 LIG      -0.25100
      2 C2        -64.7781   -8.8801  -44.1404 C.2    1 LIG       0.13200
      3 C3        -66.4910   -7.8226  -45.0250 C.2    1 LIG      -0.03800
      4 N1        -65.7857   -9.1088  -43.2941 N.2    1 LIG      -0.57800
      5 N2        -66.8135   -8.4527  -43.8591 N.pl3  1 LIG      -0.05900
      6 H1        -64.5545   -7.7465  -46.0657 H      1 LIG       0.15700
      7 H2        -63.8079   -9.3034  -43.9228 H      1 LIG       0.15600
      8 H3        -67.2221   -7.2595  -45.5870 H      1 LIG       0.15900
      9 H4        -67.7124   -8.4783  -43.3941 H      1 LIG       0.32200
@<TRIPOS>BOND
      1       1       2 1
      2       1       3 2
      3       2       4 2
      4       3       5 1
      5       4       5 1
      6       1       6 1
      7       2       7 1
      8       3       8 1
      9       5       9 1
@<TRIPOS>ALT_TYPE
CGenFF_4.0_ALT_TYPE_SET
CGenFF_4.0 1 CG2R51 2 CG2R52 3 CG2R51 4 NG2R50 5 NG2R51 6 HGR51 7 HGR52 8 HGR52 9 HGP1
@<TRIPOS>MOLECULE
pyrazole
 9 9 0 0 0
****
USER_CHARGES
INVALID_CHARGES
Pose:  15 Cluster:  15 Fr_nu: 6101450 TotEn:   -13.49
@<TRIPOS>ATOM
      1 C1        -65.5235   -7.2458  -45.8983 C.2    1 LIG      -0.25100
      2 C2        -66.4910   -7.8869  -45.1016 C.2    1 LIG       0.13200
      3 C3        -64.3589   -7.9259  -45.6379 C.2    1 LIG      -0.03800
      4 N1        -65.9851   -8.8966  -44.3886 N.2    1 LIG      -0.57800
      5 N2        -64.6870   -8.8954  -44.7364 N.pl3  1 LIG      -0.05900
      6 H1        -65.6516   -6.4086  -46.5684 H      1 LIG       0.15700
      7 H2        -67.5436   -7.6600  -45.0103 H      1 LIG       0.15600
      8 H3        -63.3488   -7.8084  -46.0028 H      1 LIG       0.15900
      9 H4        -64.0775   -9.5862  -44.3167 H      1 LIG       0.32200
@<TRIPOS>BOND
      1       1       2 1
      2       1       3 2
      3       2       4 2
      4       3       5 1
      5       4       5 1
      6       1       6 1
      7       2       7 1
      8       3       8 1
      9       5       9 1
@<TRIPOS>ALT_TYPE
CGenFF_4.0_ALT_TYPE_SET
CGenFF_4.0 1 CG2R51 2 CG2R52 3 CG2R51 4 NG2R50 5 NG2R51 6 HGR51 7 HGR52 8 HGR52 9 HGP1
@<TRIPOS>MOLECULE
pyrazole
 9 9 0 0 0
****
USER_CHARGES
INVALID_CHARGES
Pose:  16 Cluster:  16 Fr_nu: 4809759 TotEn:   -13.26
@<TRIPOS>ATOM
      1 C1        -75.2362  -28.5170  -47.8367 C.2    1 LIG      -0.25100
      2 C2        -75.0277  -29.0162  -46.5371 C.2    1 LIG       0.13200
      3 C3        -75.6729  -27.2292  -47.6439 C.2    1 LIG      -0.03800
      4 N1        -75.3086  -28.1187  -45.5887 N.2    1 LIG      -0.57800
      5 N2        -75.6980  -27.0424  -46.2930 N.pl3  1 LIG      -0.05900
      6 H1        -75.0900  -29.0194  -48.7815 H      1 LIG       0.15700
      7 H2        -74.6832  -29.9969  -46.2414 H      1 LIG       0.15600
      8 H3        -75.9637  -26.4473  -48.3305 H      1 LIG       0.15900
      9 H4        -75.9709  -26.2102  -45.7853 H      1 LIG       0.32200
@<TRIPOS>BOND
      1       1       2 1
      2       1       3 2
      3       2       4 2
      4       3       5 1
      5       4       5 1
      6       1       6 1
      7       2       7 1
      8       3       8 1
      9       5       9 1
@<TRIPOS>ALT_TYPE
CGenFF_4.0_ALT_TYPE_SET
CGenFF_4.0 1 CG2R51 2 CG2R52 3 CG2R51 4 NG2R50 5 NG2R51 6 HGR51 7 HGR52 8 HGR52 9 HGP1
@<TRIPOS>MOLECULE
pyrazole
 9 9 0 0 0
****
USER_CHARGES
INVALID_CHARGES
Pose:  17 Cluster:  17 Fr_nu: 1586712 TotEn:   -13.12
@<TRIPOS>ATOM
      1 C1        -65.7777   -6.5589  -45.2713 C.2    1 LIG      -0.25100
      2 C2        -65.8559   -7.6360  -46.1743 C.2    1 LIG       0.13200
      3 C3        -64.6722   -6.8337  -44.5040 C.2    1 LIG      -0.03800
      4 N1        -64.8779   -8.5285  -45.9984 N.2    1 LIG      -0.57800
      5 N2        -64.1745   -8.0127  -44.9760 N.pl3  1 LIG      -0.05900
      6 H1        -66.4304   -5.7025  -45.1880 H      1 LIG       0.15700
      7 H2        -66.5852   -7.8082  -46.9530 H      1 LIG       0.15600
      8 H3        -64.2066   -6.3097  -43.6818 H      1 LIG       0.15900
      9 H4        -63.3630   -8.5210  -44.6476 H      1 LIG       0.32200
@<TRIPOS>BOND
      1       1       2 1
      2       1       3 2
      3       2       4 2
      4       3       5 1
      5       4       5 1
      6       1       6 1
      7       2       7 1
      8       3       8 1
      9       5       9 1
@<TRIPOS>ALT_TYPE
CGenFF_4.0_ALT_TYPE_SET
CGenFF_4.0 1 CG2R51 2 CG2R52 3 CG2R51 4 NG2R50 5 NG2R51 6 HGR51 7 HGR52 8 HGR52 9 HGP1
@<TRIPOS>MOLECULE
pyrazole
 9 9 0 0 0
****
USER_CHARGES
INVALID_CHARGES
Pose:  18 Cluster:  18 Fr_nu: 8767902 TotEn:   -13.11
@<TRIPOS>ATOM
      1 C1        -74.5128  -27.3076  -45.6993 C.2    1 LIG      -0.25100
      2 C2        -74.3205  -28.2674  -46.7110 C.2    1 LIG       0.13200
      3 C3        -75.7096  -26.7118  -46.0143 C.2    1 LIG      -0.03800
      4 N1        -75.3154  -28.2839  -47.6020 N.2    1 LIG      -0.57800
      5 N2        -76.1446  -27.3272  -47.1511 N.pl3  1 LIG      -0.05900
      6 H1        -73.8743  -27.0795  -44.8586 H      1 LIG       0.15700
      7 H2        -73.4965  -28.9552  -46.8365 H      1 LIG       0.15600
      8 H3        -76.2769  -25.9216  -45.5439 H      1 LIG       0.15900
      9 H4        -76.9933  -27.1440  -47.6717 H      1 LIG       0.32200
@<TRIPOS>BOND
      1       1       2 1
      2       1       3 2
      3       2       4 2
      4       3       5 1
      5       4       5 1
      6       1       6 1
      7       2       7 1
      8       3       8 1
      9       5       9 1
@<TRIPOS>ALT_TYPE
CGenFF_4.0_ALT_TYPE_SET
CGenFF_4.0 1 CG2R51 2 CG2R52 3 CG2R51 4 NG2R50 5 NG2R51 6 HGR51 7 HGR52 8 HGR52 9 HGP1
@<TRIPOS>MOLECULE
pyrazole
 9 9 0 0 0
****
USER_CHARGES
INVALID_CHARGES
Pose:  19 Cluster:  19 Fr_nu:  80869 TotEn:   -13.05
@<TRIPOS>ATOM
      1 C1        -64.4725   -0.8113  -26.0921 C.2    1 LIG      -0.25100
      2 C2        -65.7213   -0.9366  -26.7297 C.2    1 LIG       0.13200
      3 C3        -64.2669   -2.0319  -25.4969 C.2    1 LIG      -0.03800
      4 N1        -66.2704   -2.1417  -26.5560 N.2    1 LIG      -0.57800
      5 N2        -65.3623   -2.7849  -25.8026 N.pl3  1 LIG      -0.05900
      6 H1        -63.8127    0.0434  -26.0676 H      1 LIG       0.15700
      7 H2        -66.2545   -0.1997  -27.3133 H      1 LIG       0.15600
      8 H3        -63.4593   -2.4229  -24.8950 H      1 LIG       0.15900
      9 H4        -65.5559   -3.7404  -25.5297 H      1 LIG       0.32200
@<TRIPOS>BOND
      1       1       2 1
      2       1       3 2
      3       2       4 2
      4       3       5 1
      5       4       5 1
      6       1       6 1
      7       2       7 1
      8       3       8 1
      9       5       9 1
@<TRIPOS>ALT_TYPE
CGenFF_4.0_ALT_TYPE_SET
CGenFF_4.0 1 CG2R51 2 CG2R52 3 CG2R51 4 NG2R50 5 NG2R51 6 HGR51 7 HGR52 8 HGR52 9 HGP1
@<TRIPOS>MOLECULE
pyrazole
 9 9 0 0 0
****
USER_CHARGES
INVALID_CHARGES
Pose:  20 Cluster:  20 Fr_nu: 8767874 TotEn:   -12.67
@<TRIPOS>ATOM
      1 C1        -75.5203  -27.9324  -47.3668 C.2    1 LIG      -0.25100
      2 C2        -74.3205  -28.2674  -46.7110 C.2    1 LIG       0.13200
      3 C3        -76.0630  -26.9310  -46.5992 C.2    1 LIG      -0.03800
      4 N1        -74.1126  -27.5379  -45.6117 N.2    1 LIG      -0.57800
      5 N2        -75.1891  -26.7344  -45.5707 N.pl3  1 LIG      -0.05900
      6 H1        -75.9342  -28.3564  -48.2697 H      1 LIG       0.15700
      7 H2        -73.5891  -29.0131  -46.9881 H      1 LIG       0.15600
      8 H3        -76.9728  -26.3552  -46.6890 H      1 LIG       0.15900
      9 H4        -75.2650  -26.0732  -44.8079 H      1 LIG       0.32200
@<TRIPOS>BOND
      1       1       2 1
      2       1       3 2
      3       2       4 2
      4       3       5 1
      5       4       5 1
      6       1       6 1
      7       2       7 1
      8       3       8 1
      9       5       9 1
@<TRIPOS>ALT_TYPE
CGenFF_4.0_ALT_TYPE_SET
CGenFF_4.0 1 CG2R51 2 CG2R52 3 CG2R51 4 NG2R50 5 NG2R51 6 HGR51 7 HGR52 8 HGR52 9 HGP1
@<TRIPOS>MOLECULE
pyrazole
 9 9 0 0 0
****
USER_CHARGES
INVALID_CHARGES
Pose:  21 Cluster:  21 Fr_nu: 1027477 TotEn:   -12.54
@<TRIPOS>ATOM
      1 C1        -54.7026    4.9360  -34.2470 C.2    1 LIG      -0.25100
      2 C2        -53.5251    4.5423  -34.9106 C.2    1 LIG       0.13200
      3 C3        -54.5788    4.4074  -32.9854 C.2    1 LIG      -0.03800
      4 N1        -52.7130    3.8196  -34.1347 N.2    1 LIG      -0.57800
      5 N2        -53.3811    3.7550  -32.9704 N.pl3  1 LIG      -0.05900
      6 H1        -55.5259    5.5215  -34.6287 H      1 LIG       0.15700
      7 H2        -53.2251    4.7515  -35.9274 H      1 LIG       0.15600
      8 H3        -55.2216    4.4341  -32.1173 H      1 LIG       0.15900
      9 H4        -52.9603    3.2451  -32.2038 H      1 LIG       0.32200
@<TRIPOS>BOND
      1       1       2 1
      2       1       3 2
      3       2       4 2
      4       3       5 1
      5       4       5 1
      6       1       6 1
      7       2       7 1
      8       3       8 1
      9       5       9 1
@<TRIPOS>ALT_TYPE
CGenFF_4.0_ALT_TYPE_SET
CGenFF_4.0 1 CG2R51 2 CG2R52 3 CG2R51 4 NG2R50 5 NG2R51 6 HGR51 7 HGR52 8 HGR52 9 HGP1
@<TRIPOS>MOLECULE
pyrazole
 9 9 0 0 0
****
USER_CHARGES
INVALID_CHARGES
Pose:  22 Cluster:  22 Fr_nu: 9206078 TotEn:   -11.24
@<TRIPOS>ATOM
      1 C1        -53.3212  -25.4595  -25.7041 C.2    1 LIG      -0.25100
      2 C2        -53.5202  -24.2207  -25.0658 C.2    1 LIG       0.13200
      3 C3        -52.1831  -25.9652  -25.1250 C.2    1 LIG      -0.03800
      4 N1        -52.5838  -23.9556  -24.1511 N.2    1 LIG      -0.57800
      5 N2        -51.7853  -25.0349  -24.2103 N.pl3  1 LIG      -0.05900
      6 H1        -53.9189  -25.9222  -26.4755 H      1 LIG       0.15700
      7 H2        -54.3084  -23.4997  -25.2295 H      1 LIG       0.15600
      8 H3        -51.6317  -26.8814  -25.2795 H      1 LIG       0.15900
      9 H4        -50.9811  -25.0706  -23.5965 H      1 LIG       0.32200
@<TRIPOS>BOND
      1       1       2 1
      2       1       3 2
      3       2       4 2
      4       3       5 1
      5       4       5 1
      6       1       6 1
      7       2       7 1
      8       3       8 1
      9       5       9 1
@<TRIPOS>ALT_TYPE
CGenFF_4.0_ALT_TYPE_SET
CGenFF_4.0 1 CG2R51 2 CG2R52 3 CG2R51 4 NG2R50 5 NG2R51 6 HGR51 7 HGR52 8 HGR52 9 HGP1
@<TRIPOS>MOLECULE
pyrazole
 9 9 0 0 0
****
USER_CHARGES
INVALID_CHARGES
Pose:  23 Cluster:  23 Fr_nu: 8853479 TotEn:   -11.11
@<TRIPOS>ATOM
      1 C1        -46.3060  -21.0972  -28.0636 C.2    1 LIG      -0.25100
      2 C2        -47.3746  -20.6916  -27.2418 C.2    1 LIG       0.13200
      3 C3        -46.8975  -21.8461  -29.0513 C.2    1 LIG      -0.03800
      4 N1        -48.5555  -21.1451  -27.6703 N.2    1 LIG      -0.57800
      5 N2        -48.2326  -21.8433  -28.7722 N.pl3  1 LIG      -0.05900
      6 H1        -45.2540  -20.8774  -27.9561 H      1 LIG       0.15700
      7 H2        -47.3419  -20.0849  -26.3481 H      1 LIG       0.15600
      8 H3        -46.4976  -22.3708  -29.9070 H      1 LIG       0.15900
      9 H4        -48.9766  -22.2966  -29.2877 H      1 LIG       0.32200
@<TRIPOS>BOND
      1       1       2 1
      2       1       3 2
      3       2       4 2
      4       3       5 1
      5       4       5 1
      6       1       6 1
      7       2       7 1
      8       3       8 1
      9       5       9 1
@<TRIPOS>ALT_TYPE
CGenFF_4.0_ALT_TYPE_SET
CGenFF_4.0 1 CG2R51 2 CG2R52 3 CG2R51 4 NG2R50 5 NG2R51 6 HGR51 7 HGR52 8 HGR52 9 HGP1
@<TRIPOS>MOLECULE
pyrazole
 9 9 0 0 0
****
USER_CHARGES
INVALID_CHARGES
Pose:  24 Cluster:  24 Fr_nu: 1022775 TotEn:   -11.10
@<TRIPOS>ATOM
      1 C1        -53.4563    6.2336  -33.3066 C.2    1 LIG      -0.25100
      2 C2        -52.4098    6.1047  -32.3739 C.2    1 LIG       0.13200
      3 C3        -54.2028    5.0920  -33.1450 C.2    1 LIG      -0.03800
      4 N1        -52.4817    4.9708  -31.6716 N.2    1 LIG      -0.57800
      5 N2        -53.5824    4.3768  -32.1632 N.pl3  1 LIG      -0.05900
      6 H1        -53.6444    7.0408  -33.9990 H      1 LIG       0.15700
      7 H2        -51.5974    6.7895  -32.1769 H      1 LIG       0.15600
      8 H3        -55.0979    4.7313  -33.6308 H      1 LIG       0.15900
      9 H4        -53.8531    3.4787  -31.7825 H      1 LIG       0.32200
@<TRIPOS>BOND
      1       1       2 1
      2       1       3 2
      3       2       4 2
      4       3       5 1
      5       4       5 1
      6       1       6 1
      7       2       7 1
      8       3       8 1
      9       5       9 1
@<TRIPOS>ALT_TYPE
CGenFF_4.0_ALT_TYPE_SET
CGenFF_4.0 1 CG2R51 2 CG2R52 3 CG2R51 4 NG2R50 5 NG2R51 6 HGR51 7 HGR52 8 HGR52 9 HGP1
@<TRIPOS>MOLECULE
pyrazole
 9 9 0 0 0
****
USER_CHARGES
INVALID_CHARGES
Pose:  25 Cluster:  25 Fr_nu: 9206240 TotEn:   -10.46
@<TRIPOS>ATOM
      1 C1        -54.7080  -24.9403  -24.8352 C.2    1 LIG      -0.25100
      2 C2        -53.5202  -24.2207  -25.0658 C.2    1 LIG       0.13200
      3 C3        -54.7715  -25.0694  -23.4693 C.2    1 LIG      -0.03800
      4 N1        -52.8757  -23.9140  -23.9369 N.2    1 LIG      -0.57800
      5 N2        -53.6613  -24.4433  -22.9837 N.pl3  1 LIG      -0.05900
      6 H1        -55.4194  -25.3129  -25.5573 H      1 LIG       0.15700
      7 H2        -53.0971  -23.9074  -26.0096 H      1 LIG       0.15600
      8 H3        -55.4891  -25.5417  -22.8141 H      1 LIG       0.15900
      9 H4        -53.3773  -24.3416  -22.0173 H      1 LIG       0.32200
@<TRIPOS>BOND
      1       1       2 1
      2       1       3 2
      3       2       4 2
      4       3       5 1
      5       4       5 1
      6       1       6 1
      7       2       7 1
      8       3       8 1
      9       5       9 1
@<TRIPOS>ALT_TYPE
CGenFF_4.0_ALT_TYPE_SET
CGenFF_4.0 1 CG2R51 2 CG2R52 3 CG2R51 4 NG2R50 5 NG2R51 6 HGR51 7 HGR52 8 HGR52 9 HGP1
@<TRIPOS>MOLECULE
pyrazole
 9 9 0 0 0
****
USER_CHARGES
INVALID_CHARGES
Pose:  26 Cluster:  26 Fr_nu: 1583496 TotEn:    -9.94
@<TRIPOS>ATOM
      1 C1        -65.8978   -6.5429  -45.4631 C.2    1 LIG      -0.25100
      2 C2        -65.4573   -7.5561  -46.3355 C.2    1 LIG       0.13200
      3 C3        -66.9741   -5.9810  -46.1052 C.2    1 LIG      -0.03800
      4 N1        -66.1936   -7.6357  -47.4470 N.2    1 LIG      -0.57800
      5 N2        -67.1079   -6.6654  -47.2774 N.pl3  1 LIG      -0.05900
      6 H1        -65.4929   -6.2594  -44.5028 H      1 LIG       0.15700
      7 H2        -64.6299   -8.2395  -46.2080 H      1 LIG       0.15600
      8 H3        -67.6404   -5.1726  -45.8406 H      1 LIG       0.15900
      9 H4        -67.7963   -6.5227  -48.0057 H      1 LIG       0.32200
@<TRIPOS>BOND
      1       1       2 1
      2       1       3 2
      3       2       4 2
      4       3       5 1
      5       4       5 1
      6       1       6 1
      7       2       7 1
      8       3       8 1
      9       5       9 1
@<TRIPOS>ALT_TYPE
CGenFF_4.0_ALT_TYPE_SET
CGenFF_4.0 1 CG2R51 2 CG2R52 3 CG2R51 4 NG2R50 5 NG2R51 6 HGR51 7 HGR52 8 HGR52 9 HGP1
@<TRIPOS>MOLECULE
pyrazole
 9 9 0 0 0
****
USER_CHARGES
INVALID_CHARGES
Pose:  27 Cluster:  27 Fr_nu: 8774764 TotEn:    -9.08
@<TRIPOS>ATOM
      1 C1        -74.7369  -28.4194  -47.0952 C.2    1 LIG      -0.25100
      2 C2        -76.0808  -28.4155  -46.6760 C.2    1 LIG       0.13200
      3 C3        -74.4935  -29.7222  -47.4558 C.2    1 LIG      -0.03800
      4 N1        -76.6513  -29.6201  -46.7619 N.2    1 LIG      -0.57800
      5 N2        -75.6612  -30.3932  -47.2395 N.pl3  1 LIG      -0.05900
      6 H1        -74.0415  -27.5939  -47.1319 H      1 LIG       0.15700
      7 H2        -76.6681  -27.5851  -46.3109 H      1 LIG       0.15600
      8 H3        -73.6140  -30.2214  -47.8361 H      1 LIG       0.15900
      9 H4        -75.8515  -31.3755  -47.3932 H      1 LIG       0.32200
@<TRIPOS>BOND
      1       1       2 1
      2       1       3 2
      3       2       4 2
      4       3       5 1
      5       4       5 1
      6       1       6 1
      7       2       7 1
      8       3       8 1
      9       5       9 1
@<TRIPOS>ALT_TYPE
CGenFF_4.0_ALT_TYPE_SET
CGenFF_4.0 1 CG2R51 2 CG2R52 3 CG2R51 4 NG2R50 5 NG2R51 6 HGR51 7 HGR52 8 HGR52 9 HGP1
@<TRIPOS>MOLECULE
pyrazole
 9 9 0 0 0
****
USER_CHARGES
INVALID_CHARGES
Pose:  28 Cluster:  28 Fr_nu: 7860660 TotEn:    -8.84
@<TRIPOS>ATOM
      1 C1        -63.7696  -23.4753  -34.3563 C.2    1 LIG      -0.25100
      2 C2        -64.4353  -22.4621  -35.0719 C.2    1 LIG       0.13200
      3 C3        -62.6883  -22.8436  -33.7923 C.2    1 LIG      -0.03800
      4 N1        -63.8278  -21.2767  -34.9730 N.2    1 LIG      -0.57800
      5 N2        -62.7691  -21.5409  -34.1886 N.pl3  1 LIG      -0.05900
      6 H1        -64.0359  -24.5176  -34.2615 H      1 LIG       0.15700
      7 H2        -65.3375  -22.5381  -35.6618 H      1 LIG       0.15600
      8 H3        -61.8855  -23.1961  -33.1609 H      1 LIG       0.15900
      9 H4        -62.1378  -20.7822  -33.9637 H      1 LIG       0.32200
@<TRIPOS>BOND
      1       1       2 1
      2       1       3 2
      3       2       4 2
      4       3       5 1
      5       4       5 1
      6       1       6 1
      7       2       7 1
      8       3       8 1
      9       5       9 1
@<TRIPOS>ALT_TYPE
CGenFF_4.0_ALT_TYPE_SET
CGenFF_4.0 1 CG2R51 2 CG2R52 3 CG2R51 4 NG2R50 5 NG2R51 6 HGR51 7 HGR52 8 HGR52 9 HGP1
@<TRIPOS>MOLECULE
pyrazole
 9 9 0 0 0
****
USER_CHARGES
INVALID_CHARGES
Pose:  29 Cluster:  29 Fr_nu: 7397813 TotEn:    -2.22
@<TRIPOS>ATOM
      1 C1        -74.8479  -28.4391  -45.9256 C.2    1 LIG      -0.25100
      2 C2        -75.7776  -29.4935  -46.0006 C.2    1 LIG       0.13200
      3 C3        -75.3550  -27.4740  -46.7610 C.2    1 LIG      -0.03800
      4 N1        -76.7982  -29.2238  -46.8189 N.2    1 LIG      -0.57800
      5 N2        -76.5129  -27.9888  -47.2657 N.pl3  1 LIG      -0.05900
      6 H1        -73.9377  -28.3850  -45.3467 H      1 LIG       0.15700
      7 H2        -75.7538  -30.4474  -45.4935 H      1 LIG       0.15600
      8 H3        -75.0031  -26.4906  -47.0374 H      1 LIG       0.15900
      9 H4        -77.1538  -27.5551  -47.9183 H      1 LIG       0.32200
@<TRIPOS>BOND
      1       1       2 1
      2       1       3 2
      3       2       4 2
      4       3       5 1
      5       4       5 1
      6       1       6 1
      7       2       7 1
      8       3       8 1
      9       5       9 1
@<TRIPOS>ALT_TYPE
CGenFF_4.0_ALT_TYPE_SET
CGenFF_4.0 1 CG2R51 2 CG2R52 3 CG2R51 4 NG2R50 5 NG2R51 6 HGR51 7 HGR52 8 HGR52 9 HGP1
@<TRIPOS>MOLECULE
4_lactone
 9 9 0 0 0
****
USER_CHARGES
INVALID_CHARGES
Pose:   1 Cluster:   1 Fr_nu: 2698251 TotEn:   -28.85
@<TRIPOS>ATOM
      1 C1        -72.1241  -13.3866  -43.3820 C.2    1 LIG       0.04000
      2 C2        -72.7662  -12.3695  -44.3423 C.3    1 LIG       0.11000
      3 C3        -73.7182  -12.1387  -43.1725 C.3    1 LIG       0.08100
      4 O1        -71.1983  -14.1658  -43.3949 O.2    1 LIG      -0.32000
      5 O2        -73.0087  -13.1315  -42.3810 O.3    1 LIG      -0.27100
      6 H1        -72.1192  -11.5293  -44.5992 H      1 LIG       0.09000
      7 H2        -73.2094  -12.8168  -45.2335 H      1 LIG       0.09000
      8 H3        -73.6717  -11.1479  -42.7123 H      1 LIG       0.09000
      9 H4        -74.7576  -12.4309  -43.3455 H      1 LIG       0.09000
@<TRIPOS>BOND
      1       1       2 1
      2       1       4 2
      3       1       5 1
      4       2       3 1
      5       3       5 1
      6       2       6 1
      7       2       7 1
      8       3       8 1
      9       3       9 1
@<TRIPOS>ALT_TYPE
CGenFF_4.0_ALT_TYPE_SET
CGenFF_4.0 1 CG2O4 2 CG3C41 3 CG3C41 4 OG2D1 5 OG3C51 6 HGA2 7 HGA2 8 HGA2 9 HGA2
@<TRIPOS>MOLECULE
4_lactone
 9 9 0 0 0
****
USER_CHARGES
INVALID_CHARGES
Pose:   2 Cluster:   2 Fr_nu: 5952950 TotEn:   -27.25
@<TRIPOS>ATOM
      1 C1        -58.6251   -3.3331  -19.4764 C.2    1 LIG       0.04000
      2 C2        -59.6465   -2.1991  -19.6769 C.3    1 LIG       0.11000
      3 C3        -60.6331   -3.2405  -19.1572 C.3    1 LIG       0.08100
      4 O1        -57.4364   -3.5015  -19.6281 O.2    1 LIG      -0.32000
      5 O2        -59.5586   -4.2114  -19.0218 O.3    1 LIG      -0.27100
      6 H1        -59.4855   -1.3351  -19.0303 H      1 LIG       0.09000
      7 H2        -59.7787   -1.8977  -20.7173 H      1 LIG       0.09000
      8 H3        -61.0962   -3.0145  -18.1929 H      1 LIG       0.09000
      9 H4        -61.3880   -3.5741  -19.8745 H      1 LIG       0.09000
@<TRIPOS>BOND
      1       1       2 1
      2       1       4 2
      3       1       5 1
      4       2       3 1
      5       3       5 1
      6       2       6 1
      7       2       7 1
      8       3       8 1
      9       3       9 1
@<TRIPOS>ALT_TYPE
CGenFF_4.0_ALT_TYPE_SET
CGenFF_4.0 1 CG2O4 2 CG3C41 3 CG3C41 4 OG2D1 5 OG3C51 6 HGA2 7 HGA2 8 HGA2 9 HGA2
@<TRIPOS>MOLECULE
4_lactone
 9 9 0 0 0
****
USER_CHARGES
INVALID_CHARGES
Pose:   3 Cluster:   3 Fr_nu: 2171880 TotEn:   -25.82
@<TRIPOS>ATOM
      1 C1        -72.2064  -12.3687  -43.2903 C.2    1 LIG       0.04000
      2 C2        -73.1942  -11.2389  -43.6320 C.3    1 LIG       0.11000
      3 C3        -71.9194  -10.4127  -43.7740 C.3    1 LIG       0.08100
      4 O1        -72.2580  -13.5407  -42.9934 O.2    1 LIG      -0.32000
      5 O2        -71.1122  -11.5736  -43.4329 O.3    1 LIG      -0.27100
      6 H1        -73.7574  -11.4026  -44.5521 H      1 LIG       0.09000
      7 H2        -73.8522  -10.9583  -42.8079 H      1 LIG       0.09000
      8 H3        -71.6994  -10.0507  -44.7820 H      1 LIG       0.09000
      9 H4        -71.7950   -9.6083  -43.0439 H      1 LIG       0.09000
@<TRIPOS>BOND
      1       1       2 1
      2       1       4 2
      3       1       5 1
      4       2       3 1
      5       3       5 1
      6       2       6 1
      7       2       7 1
      8       3       8 1
      9       3       9 1
@<TRIPOS>ALT_TYPE
CGenFF_4.0_ALT_TYPE_SET
CGenFF_4.0 1 CG2O4 2 CG3C41 3 CG3C41 4 OG2D1 5 OG3C51 6 HGA2 7 HGA2 8 HGA2 9 HGA2
@<TRIPOS>MOLECULE
4_lactone
 9 9 0 0 0
****
USER_CHARGES
INVALID_CHARGES
Pose:   4 Cluster:   4 Fr_nu: 6588492 TotEn:   -23.90
@<TRIPOS>ATOM
      1 C1        -52.5512  -23.2766  -25.3657 C.2    1 LIG       0.04000
      2 C2        -53.5404  -24.2173  -26.0767 C.3    1 LIG       0.11000
      3 C3        -54.1451  -24.3413  -24.6814 C.3    1 LIG       0.08100
      4 O1        -51.5885  -22.6051  -25.6601 O.2    1 LIG      -0.32000
      5 O2        -53.1400  -23.4341  -24.1499 O.3    1 LIG      -0.27100
      6 H1        -54.1665  -23.7245  -26.8221 H      1 LIG       0.09000
      7 H2        -53.0833  -25.1233  -26.4779 H      1 LIG       0.09000
      8 H3        -55.1545  -23.9376  -24.5650 H      1 LIG       0.09000
      9 H4        -54.0748  -25.3317  -24.2232 H      1 LIG       0.09000
@<TRIPOS>BOND
      1       1       2 1
      2       1       4 2
      3       1       5 1
      4       2       3 1
      5       3       5 1
      6       2       6 1
      7       2       7 1
      8       3       8 1
      9       3       9 1
@<TRIPOS>ALT_TYPE
CGenFF_4.0_ALT_TYPE_SET
CGenFF_4.0 1 CG2O4 2 CG3C41 3 CG3C41 4 OG2D1 5 OG3C51 6 HGA2 7 HGA2 8 HGA2 9 HGA2
@<TRIPOS>MOLECULE
4_lactone
 9 9 0 0 0
****
USER_CHARGES
INVALID_CHARGES
Pose:   5 Cluster:   5 Fr_nu: 2171798 TotEn:   -21.42
@<TRIPOS>ATOM
      1 C1        -70.0687   -8.8931  -44.5966 C.2    1 LIG       0.04000
      2 C2        -71.4938   -8.3718  -44.8544 C.3    1 LIG       0.11000
      3 C3        -71.8992   -9.7045  -44.2319 C.3    1 LIG       0.08100
      4 O1        -68.9334   -8.5104  -44.7668 O.2    1 LIG      -0.32000
      5 O2        -70.5008  -10.0622  -44.0526 O.3    1 LIG      -0.27100
      6 H1        -71.7535   -7.4819  -44.2790 H      1 LIG       0.09000
      7 H2        -71.7383   -8.2476  -45.9106 H      1 LIG       0.09000
      8 H3        -72.4248   -9.6401  -43.2753 H      1 LIG       0.09000
      9 H4        -72.4096  -10.4021  -44.9017 H      1 LIG       0.09000
@<TRIPOS>BOND
      1       1       2 1
      2       1       4 2
      3       1       5 1
      4       2       3 1
      5       3       5 1
      6       2       6 1
      7       2       7 1
      8       3       8 1
      9       3       9 1
@<TRIPOS>ALT_TYPE
CGenFF_4.0_ALT_TYPE_SET
CGenFF_4.0 1 CG2O4 2 CG3C41 3 CG3C41 4 OG2D1 5 OG3C51 6 HGA2 7 HGA2 8 HGA2 9 HGA2
@<TRIPOS>MOLECULE
4_lactone
 9 9 0 0 0
****
USER_CHARGES
INVALID_CHARGES
Pose:   6 Cluster:   6 Fr_nu: 3178419 TotEn:   -20.33
@<TRIPOS>ATOM
      1 C1        -71.4520  -13.1606  -43.9980 C.2    1 LIG       0.04000
      2 C2        -71.9599  -11.7470  -43.6620 C.3    1 LIG       0.11000
      3 C3        -73.1981  -12.5011  -43.1866 C.3    1 LIG       0.08100
      4 O1        -70.4581  -13.6635  -44.4709 O.2    1 LIG      -0.32000
      5 O2        -72.5863  -13.7676  -43.5570 O.3    1 LIG      -0.27100
      6 H1        -71.3861  -11.2406  -42.8843 H      1 LIG       0.09000
      7 H2        -72.1005  -11.1055  -44.5335 H      1 LIG       0.09000
      8 H3        -73.4009  -12.4499  -42.1134 H      1 LIG       0.09000
      9 H4        -74.1120  -12.3144  -43.7572 H      1 LIG       0.09000
@<TRIPOS>BOND
      1       1       2 1
      2       1       4 2
      3       1       5 1
      4       2       3 1
      5       3       5 1
      6       2       6 1
      7       2       7 1
      8       3       8 1
      9       3       9 1
@<TRIPOS>ALT_TYPE
CGenFF_4.0_ALT_TYPE_SET
CGenFF_4.0 1 CG2O4 2 CG3C41 3 CG3C41 4 OG2D1 5 OG3C51 6 HGA2 7 HGA2 8 HGA2 9 HGA2
@<TRIPOS>MOLECULE
4_lactone
 9 9 0 0 0
****
USER_CHARGES
INVALID_CHARGES
Pose:   7 Cluster:   7 Fr_nu: 1511132 TotEn:   -20.31
@<TRIPOS>ATOM
      1 C1        -71.9087  -12.1543  -44.2830 C.2    1 LIG       0.04000
      2 C2        -73.1767  -11.2916  -44.1522 C.3    1 LIG       0.11000
      3 C3        -72.1980  -10.1416  -44.3704 C.3    1 LIG       0.08100
      4 O1        -71.6204  -13.3291  -44.2489 O.2    1 LIG      -0.32000
      5 O2        -71.0932  -11.0823  -44.4710 O.3    1 LIG      -0.27100
      6 H1        -73.9069  -11.4494  -44.9474 H      1 LIG       0.09000
      7 H2        -73.6455  -11.3353  -43.1677 H      1 LIG       0.09000
      8 H3        -72.3312   -9.5756  -45.2964 H      1 LIG       0.09000
      9 H4        -72.0716   -9.4626  -43.5227 H      1 LIG       0.09000
@<TRIPOS>BOND
      1       1       2 1
      2       1       4 2
      3       1       5 1
      4       2       3 1
      5       3       5 1
      6       2       6 1
      7       2       7 1
      8       3       8 1
      9       3       9 1
@<TRIPOS>ALT_TYPE
CGenFF_4.0_ALT_TYPE_SET
CGenFF_4.0 1 CG2O4 2 CG3C41 3 CG3C41 4 OG2D1 5 OG3C51 6 HGA2 7 HGA2 8 HGA2 9 HGA2
@<TRIPOS>MOLECULE
4_lactone
 9 9 0 0 0
****
USER_CHARGES
INVALID_CHARGES
Pose:   8 Cluster:   8 Fr_nu: 6583185 TotEn:   -20.12
@<TRIPOS>ATOM
      1 C1        -60.4300   -4.3509  -18.5639 C.2    1 LIG       0.04000
      2 C2        -61.8045   -3.6779  -18.3993 C.3    1 LIG       0.11000
      3 C3        -61.0217   -2.4106  -18.7297 C.3    1 LIG       0.08100
      4 O1        -59.9676   -5.4668  -18.4910 O.2    1 LIG      -0.32000
      5 O2        -59.7951   -3.1829  -18.8507 O.3    1 LIG      -0.27100
      6 H1        -62.5429   -3.9856  -19.1413 H      1 LIG       0.09000
      7 H2        -62.2100   -3.7350  -17.3878 H      1 LIG       0.09000
      8 H3        -61.2858   -1.9230  -19.6720 H      1 LIG       0.09000
      9 H4        -60.9550   -1.6741  -17.9242 H      1 LIG       0.09000
@<TRIPOS>BOND
      1       1       2 1
      2       1       4 2
      3       1       5 1
      4       2       3 1
      5       3       5 1
      6       2       6 1
      7       2       7 1
      8       3       8 1
      9       3       9 1
@<TRIPOS>ALT_TYPE
CGenFF_4.0_ALT_TYPE_SET
CGenFF_4.0 1 CG2O4 2 CG3C41 3 CG3C41 4 OG2D1 5 OG3C51 6 HGA2 7 HGA2 8 HGA2 9 HGA2
@<TRIPOS>MOLECULE
4_lactone
 9 9 0 0 0
****
USER_CHARGES
INVALID_CHARGES
Pose:   9 Cluster:   9 Fr_nu: 6630757 TotEn:   -19.91
@<TRIPOS>ATOM
      1 C1        -58.4026   -2.7965  -19.6079 C.2    1 LIG       0.04000
      2 C2        -59.6992   -1.9884  -19.4210 C.3    1 LIG       0.11000
      3 C3        -58.7372   -0.8906  -18.9770 C.3    1 LIG       0.08100
      4 O1        -58.0870   -3.9082  -19.9668 O.2    1 LIG      -0.32000
      5 O2        -57.6036   -1.7742  -19.1999 O.3    1 LIG      -0.27100
      6 H1        -60.2419   -1.7962  -20.3479 H      1 LIG       0.09000
      7 H2        -60.3610   -2.3809  -18.6472 H      1 LIG       0.09000
      8 H3        -58.6941   -0.0090  -19.6224 H      1 LIG       0.09000
      9 H4        -58.8138   -0.5923  -17.9278 H      1 LIG       0.09000
@<TRIPOS>BOND
      1       1       2 1
      2       1       4 2
      3       1       5 1
      4       2       3 1
      5       3       5 1
      6       2       6 1
      7       2       7 1
      8       3       8 1
      9       3       9 1
@<TRIPOS>ALT_TYPE
CGenFF_4.0_ALT_TYPE_SET
CGenFF_4.0 1 CG2O4 2 CG3C41 3 CG3C41 4 OG2D1 5 OG3C51 6 HGA2 7 HGA2 8 HGA2 9 HGA2
@<TRIPOS>MOLECULE
4_lactone
 9 9 0 0 0
****
USER_CHARGES
INVALID_CHARGES
Pose:  10 Cluster:  10 Fr_nu: 3147932 TotEn:   -19.16
@<TRIPOS>ATOM
      1 C1        -71.6375  -12.5327  -43.4089 C.2    1 LIG       0.04000
      2 C2        -71.5082  -11.1031  -43.9647 C.3    1 LIG       0.11000
      3 C3        -73.0164  -11.0718  -43.7357 C.3    1 LIG       0.08100
      4 O1        -70.9079  -13.4694  -43.1754 O.2    1 LIG      -0.32000
      5 O2        -72.9825  -12.4358  -43.2318 O.3    1 LIG      -0.27100
      6 H1        -70.9198  -10.4325  -43.3366 H      1 LIG       0.09000
      7 H2        -71.1854  -11.0577  -45.0060 H      1 LIG       0.09000
      8 H3        -73.3654  -10.3692  -42.9740 H      1 LIG       0.09000
      9 H4        -73.6288  -10.9920  -44.6380 H      1 LIG       0.09000
@<TRIPOS>BOND
      1       1       2 1
      2       1       4 2
      3       1       5 1
      4       2       3 1
      5       3       5 1
      6       2       6 1
      7       2       7 1
      8       3       8 1
      9       3       9 1
@<TRIPOS>ALT_TYPE
CGenFF_4.0_ALT_TYPE_SET
CGenFF_4.0 1 CG2O4 2 CG3C41 3 CG3C41 4 OG2D1 5 OG3C51 6 HGA2 7 HGA2 8 HGA2 9 HGA2
@<TRIPOS>MOLECULE
4_lactone
 9 9 0 0 0
****
USER_CHARGES
INVALID_CHARGES
Pose:  11 Cluster:  11 Fr_nu: 3178508 TotEn:   -19.00
@<TRIPOS>ATOM
      1 C1        -71.4526  -10.5151  -43.5923 C.2    1 LIG       0.04000
      2 C2        -72.8861  -10.0626  -43.2612 C.3    1 LIG       0.11000
      3 C3        -73.2471  -11.4627  -43.7484 C.3    1 LIG       0.08100
      4 O1        -70.3360  -10.0513  -43.5434 O.2    1 LIG      -0.32000
      5 O2        -71.8456  -11.7470  -44.0139 O.3    1 LIG      -0.27100
      6 H1        -73.0590   -9.8708  -42.2011 H      1 LIG       0.09000
      7 H2        -73.2465   -9.2379  -43.8782 H      1 LIG       0.09000
      8 H3        -73.6587  -12.1361  -42.9916 H      1 LIG       0.09000
      9 H4        -73.8456  -11.5042  -44.6625 H      1 LIG       0.09000
@<TRIPOS>BOND
      1       1       2 1
      2       1       4 2
      3       1       5 1
      4       2       3 1
      5       3       5 1
      6       2       6 1
      7       2       7 1
      8       3       8 1
      9       3       9 1
@<TRIPOS>ALT_TYPE
CGenFF_4.0_ALT_TYPE_SET
CGenFF_4.0 1 CG2O4 2 CG3C41 3 CG3C41 4 OG2D1 5 OG3C51 6 HGA2 7 HGA2 8 HGA2 9 HGA2
@<TRIPOS>MOLECULE
4_lactone
 9 9 0 0 0
****
USER_CHARGES
INVALID_CHARGES
Pose:  12 Cluster:  12 Fr_nu: 6610733 TotEn:   -18.97
@<TRIPOS>ATOM
      1 C1        -51.8618  -23.7340  -25.3765 C.2    1 LIG       0.04000
      2 C2        -51.7829  -24.9280  -26.3447 C.3    1 LIG       0.11000
      3 C3        -51.5066  -25.7139  -25.0664 C.3    1 LIG       0.08100
      4 O1        -52.0609  -22.5422  -25.4427 O.2    1 LIG      -0.32000
      5 O2        -51.6093  -24.4957  -24.2784 O.3    1 LIG      -0.27100
      6 H1        -52.7238  -25.1569  -26.8474 H      1 LIG       0.09000
      7 H2        -50.9564  -24.8715  -27.0550 H      1 LIG       0.09000
      8 H3        -52.2712  -26.4426  -24.7838 H      1 LIG       0.09000
      9 H4        -50.5101  -26.1578  -24.9918 H      1 LIG       0.09000
@<TRIPOS>BOND
      1       1       2 1
      2       1       4 2
      3       1       5 1
      4       2       3 1
      5       3       5 1
      6       2       6 1
      7       2       7 1
      8       3       8 1
      9       3       9 1
@<TRIPOS>ALT_TYPE
CGenFF_4.0_ALT_TYPE_SET
CGenFF_4.0 1 CG2O4 2 CG3C41 3 CG3C41 4 OG2D1 5 OG3C51 6 HGA2 7 HGA2 8 HGA2 9 HGA2
@<TRIPOS>MOLECULE
4_lactone
 9 9 0 0 0
****
USER_CHARGES
INVALID_CHARGES
Pose:  13 Cluster:  13 Fr_nu: 3392051 TotEn:   -18.80
@<TRIPOS>ATOM
      1 C1        -76.0192  -28.6637  -46.4663 C.2    1 LIG       0.04000
      2 C2        -75.8599  -27.8875  -47.7859 C.3    1 LIG       0.11000
      3 C3        -75.2817  -26.8107  -46.8726 C.3    1 LIG       0.08100
      4 O1        -76.4338  -29.7431  -46.1096 O.2    1 LIG      -0.32000
      5 O2        -75.4946  -27.6610  -45.7119 O.3    1 LIG      -0.27100
      6 H1        -75.1577  -28.3407  -48.4874 H      1 LIG       0.09000
      7 H2        -76.8042  -27.6394  -48.2734 H      1 LIG       0.09000
      8 H3        -74.2218  -26.5852  -47.0183 H      1 LIG       0.09000
      9 H4        -75.8630  -25.8869  -46.8059 H      1 LIG       0.09000
@<TRIPOS>BOND
      1       1       2 1
      2       1       4 2
      3       1       5 1
      4       2       3 1
      5       3       5 1
      6       2       6 1
      7       2       7 1
      8       3       8 1
      9       3       9 1
@<TRIPOS>ALT_TYPE
CGenFF_4.0_ALT_TYPE_SET
CGenFF_4.0 1 CG2O4 2 CG3C41 3 CG3C41 4 OG2D1 5 OG3C51 6 HGA2 7 HGA2 8 HGA2 9 HGA2
@<TRIPOS>MOLECULE
4_lactone
 9 9 0 0 0
****
USER_CHARGES
INVALID_CHARGES
Pose:  14 Cluster:  14 Fr_nu: 6632766 TotEn:   -18.50
@<TRIPOS>ATOM
      1 C1        -52.2416  -23.7627  -25.3487 C.2    1 LIG       0.04000
      2 C2        -52.5763  -25.1855  -25.8312 C.3    1 LIG       0.11000
      3 C3        -51.1747  -25.1171  -26.4301 C.3    1 LIG       0.08100
      4 O1        -52.7820  -22.8840  -24.7160 O.2    1 LIG      -0.32000
      5 O2        -51.0027  -23.7699  -25.9096 O.3    1 LIG      -0.27100
      6 H1        -52.7125  -25.9086  -25.0256 H      1 LIG       0.09000
      7 H2        -53.3972  -25.2308  -26.5488 H      1 LIG       0.09000
      8 H3        -50.4436  -25.8101  -26.0048 H      1 LIG       0.09000
      9 H4        -51.1271  -25.1349  -27.5224 H      1 LIG       0.09000
@<TRIPOS>BOND
      1       1       2 1
      2       1       4 2
      3       1       5 1
      4       2       3 1
      5       3       5 1
      6       2       6 1
      7       2       7 1
      8       3       8 1
      9       3       9 1
@<TRIPOS>ALT_TYPE
CGenFF_4.0_ALT_TYPE_SET
CGenFF_4.0 1 CG2O4 2 CG3C41 3 CG3C41 4 OG2D1 5 OG3C51 6 HGA2 7 HGA2 8 HGA2 9 HGA2
@<TRIPOS>MOLECULE
4_lactone
 9 9 0 0 0
****
USER_CHARGES
INVALID_CHARGES
Pose:  15 Cluster:  15 Fr_nu: 3326353 TotEn:   -17.42
@<TRIPOS>ATOM
      1 C1        -75.7431  -28.7198  -46.2181 C.2    1 LIG       0.04000
      2 C2        -75.6980  -27.1896  -46.3780 C.3    1 LIG       0.11000
      3 C3        -75.6422  -27.5279  -47.8647 C.3    1 LIG       0.08100
      4 O1        -75.8016  -29.5219  -45.3139 O.2    1 LIG      -0.32000
      5 O2        -75.6897  -28.9488  -47.5577 O.3    1 LIG      -0.27100
      6 H1        -76.6022  -26.6797  -46.0419 H      1 LIG       0.09000
      7 H2        -74.8021  -26.7248  -45.9632 H      1 LIG       0.09000
      8 H3        -76.5074  -27.2137  -48.4548 H      1 LIG       0.09000
      9 H4        -74.7136  -27.2580  -48.3752 H      1 LIG       0.09000
@<TRIPOS>BOND
      1       1       2 1
      2       1       4 2
      3       1       5 1
      4       2       3 1
      5       3       5 1
      6       2       6 1
      7       2       7 1
      8       3       8 1
      9       3       9 1
@<TRIPOS>ALT_TYPE
CGenFF_4.0_ALT_TYPE_SET
CGenFF_4.0 1 CG2O4 2 CG3C41 3 CG3C41 4 OG2D1 5 OG3C51 6 HGA2 7 HGA2 8 HGA2 9 HGA2
@<TRIPOS>MOLECULE
4_lactone
 9 9 0 0 0
****
USER_CHARGES
INVALID_CHARGES
Pose:  16 Cluster:  16 Fr_nu: 5672630 TotEn:   -17.36
@<TRIPOS>ATOM
      1 C1        -82.2611    0.1971  -45.2031 C.2    1 LIG       0.04000
      2 C2        -82.1066    1.1891  -46.3698 C.3    1 LIG       0.11000
      3 C3        -82.8461    2.1336  -45.4270 C.3    1 LIG       0.08100
      4 O1        -81.9625   -0.9503  -44.9609 O.2    1 LIG      -0.32000
      5 O2        -82.9171    1.0910  -44.4154 O.3    1 LIG      -0.27100
      6 H1        -81.0727    1.4565  -46.5933 H      1 LIG       0.09000
      7 H2        -82.6468    0.9015  -47.2733 H      1 LIG       0.09000
      8 H3        -82.2739    2.9970  -45.0767 H      1 LIG       0.09000
      9 H4        -83.8420    2.4434  -45.7553 H      1 LIG       0.09000
@<TRIPOS>BOND
      1       1       2 1
      2       1       4 2
      3       1       5 1
      4       2       3 1
      5       3       5 1
      6       2       6 1
      7       2       7 1
      8       3       8 1
      9       3       9 1
@<TRIPOS>ALT_TYPE
CGenFF_4.0_ALT_TYPE_SET
CGenFF_4.0 1 CG2O4 2 CG3C41 3 CG3C41 4 OG2D1 5 OG3C51 6 HGA2 7 HGA2 8 HGA2 9 HGA2
@<TRIPOS>MOLECULE
4_lactone
 9 9 0 0 0
****
USER_CHARGES
INVALID_CHARGES
Pose:  17 Cluster:  17 Fr_nu: 2519777 TotEn:   -16.17
@<TRIPOS>ATOM
      1 C1        -83.4937   -4.0695  -46.9738 C.2    1 LIG       0.04000
      2 C2        -83.9797   -4.5820  -45.6062 C.3    1 LIG       0.11000
      3 C3        -83.1133   -3.4441  -45.0746 C.3    1 LIG       0.08100
      4 O1        -83.6474   -4.3534  -48.1400 O.2    1 LIG      -0.32000
      5 O2        -82.7401   -3.0757  -46.4313 O.3    1 LIG      -0.27100
      6 H1        -85.0536   -4.4742  -45.4461 H      1 LIG       0.09000
      7 H2        -83.6408   -5.5902  -45.3624 H      1 LIG       0.09000
      8 H3        -83.6501   -2.6358  -44.5705 H      1 LIG       0.09000
      9 H4        -82.2429   -3.7489  -44.4872 H      1 LIG       0.09000
@<TRIPOS>BOND
      1       1       2 1
      2       1       4 2
      3       1       5 1
      4       2       3 1
      5       3       5 1
      6       2       6 1
      7       2       7 1
      8       3       8 1
      9       3       9 1
@<TRIPOS>ALT_TYPE
CGenFF_4.0_ALT_TYPE_SET
CGenFF_4.0 1 CG2O4 2 CG3C41 3 CG3C41 4 OG2D1 5 OG3C51 6 HGA2 7 HGA2 8 HGA2 9 HGA2
@<TRIPOS>MOLECULE
4_lactone
 9 9 0 0 0
****
USER_CHARGES
INVALID_CHARGES
Pose:  18 Cluster:  18 Fr_nu: 6406989 TotEn:   -16.09
@<TRIPOS>ATOM
      1 C1        -53.3400  -23.6510  -25.5750 C.2    1 LIG       0.04000
      2 C2        -54.5329  -24.5698  -25.2556 C.3    1 LIG       0.11000
      3 C3        -54.3177  -25.0458  -26.6891 C.3    1 LIG       0.08100
      4 O1        -52.6890  -22.8029  -25.0081 O.2    1 LIG      -0.32000
      5 O2        -53.2058  -24.1210  -26.8442 O.3    1 LIG      -0.27100
      6 H1        -54.3315  -25.3067  -24.4766 H      1 LIG       0.09000
      7 H2        -55.4669  -24.0378  -25.0674 H      1 LIG       0.09000
      8 H3        -53.9962  -26.0850  -26.8000 H      1 LIG       0.09000
      9 H4        -55.1282  -24.8202  -27.3876 H      1 LIG       0.09000
@<TRIPOS>BOND
      1       1       2 1
      2       1       4 2
      3       1       5 1
      4       2       3 1
      5       3       5 1
      6       2       6 1
      7       2       7 1
      8       3       8 1
      9       3       9 1
@<TRIPOS>ALT_TYPE
CGenFF_4.0_ALT_TYPE_SET
CGenFF_4.0 1 CG2O4 2 CG3C41 3 CG3C41 4 OG2D1 5 OG3C51 6 HGA2 7 HGA2 8 HGA2 9 HGA2
@<TRIPOS>MOLECULE
4_lactone
 9 9 0 0 0
****
USER_CHARGES
INVALID_CHARGES
Pose:  19 Cluster:  19 Fr_nu: 5838150 TotEn:   -16.01
@<TRIPOS>ATOM
      1 C1        -74.7148  -27.6649  -46.1999 C.2    1 LIG       0.04000
      2 C2        -75.8582  -26.7451  -46.6644 C.3    1 LIG       0.11000
      3 C3        -75.6768  -27.4879  -47.9847 C.3    1 LIG       0.08100
      4 O1        -74.0766  -27.8558  -45.1896 O.2    1 LIG      -0.32000
      5 O2        -74.6069  -28.2850  -47.4055 O.3    1 LIG      -0.27100
      6 H1        -76.8051  -26.9171  -46.1504 H      1 LIG       0.09000
      7 H2        -75.5997  -25.6850  -46.6770 H      1 LIG       0.09000
      8 H3        -76.5194  -28.1105  -48.2976 H      1 LIG       0.09000
      9 H4        -75.3185  -26.8819  -48.8214 H      1 LIG       0.09000
@<TRIPOS>BOND
      1       1       2 1
      2       1       4 2
      3       1       5 1
      4       2       3 1
      5       3       5 1
      6       2       6 1
      7       2       7 1
      8       3       8 1
      9       3       9 1
@<TRIPOS>ALT_TYPE
CGenFF_4.0_ALT_TYPE_SET
CGenFF_4.0 1 CG2O4 2 CG3C41 3 CG3C41 4 OG2D1 5 OG3C51 6 HGA2 7 HGA2 8 HGA2 9 HGA2
@<TRIPOS>MOLECULE
4_lactone
 9 9 0 0 0
****
USER_CHARGES
INVALID_CHARGES
Pose:  20 Cluster:  20 Fr_nu: 6598473 TotEn:   -15.72
@<TRIPOS>ATOM
      1 C1        -50.6034  -24.1318  -26.1237 C.2    1 LIG       0.04000
      2 C2        -50.8237  -25.6302  -26.3983 C.3    1 LIG       0.11000
      3 C3        -49.3356  -25.6024  -26.7338 C.3    1 LIG       0.08100
      4 O1        -51.2639  -23.1827  -25.7668 O.2    1 LIG      -0.32000
      5 O2        -49.2812  -24.1792  -26.4388 O.3    1 LIG      -0.27100
      6 H1        -51.0994  -26.2091  -25.5154 H      1 LIG       0.09000
      7 H2        -51.4948  -25.8359  -27.2338 H      1 LIG       0.09000
      8 H3        -48.6886  -26.1776  -26.0659 H      1 LIG       0.09000
      9 H4        -49.0837  -25.8060  -27.7782 H      1 LIG       0.09000
@<TRIPOS>BOND
      1       1       2 1
      2       1       4 2
      3       1       5 1
      4       2       3 1
      5       3       5 1
      6       2       6 1
      7       2       7 1
      8       3       8 1
      9       3       9 1
@<TRIPOS>ALT_TYPE
CGenFF_4.0_ALT_TYPE_SET
CGenFF_4.0 1 CG2O4 2 CG3C41 3 CG3C41 4 OG2D1 5 OG3C51 6 HGA2 7 HGA2 8 HGA2 9 HGA2
@<TRIPOS>MOLECULE
4_lactone
 9 9 0 0 0
****
USER_CHARGES
INVALID_CHARGES
Pose:  21 Cluster:  21 Fr_nu: 5190861 TotEn:   -15.24
@<TRIPOS>ATOM
      1 C1        -74.8741  -28.6174  -45.3254 C.2    1 LIG       0.04000
      2 C2        -74.7756  -27.1075  -45.6077 C.3    1 LIG       0.11000
      3 C3        -76.1785  -27.3056  -46.1738 C.3    1 LIG       0.08100
      4 O1        -74.1811  -29.4821  -44.8392 O.2    1 LIG      -0.32000
      5 O2        -76.1256  -28.7220  -45.8474 O.3    1 LIG      -0.27100
      6 H1        -74.7097  -26.4900  -44.7106 H      1 LIG       0.09000
      7 H2        -74.0050  -26.8393  -46.3322 H      1 LIG       0.09000
      8 H3        -76.9829  -26.7974  -45.6350 H      1 LIG       0.09000
      9 H4        -76.2795  -27.1450  -47.2507 H      1 LIG       0.09000
@<TRIPOS>BOND
      1       1       2 1
      2       1       4 2
      3       1       5 1
      4       2       3 1
      5       3       5 1
      6       2       6 1
      7       2       7 1
      8       3       8 1
      9       3       9 1
@<TRIPOS>ALT_TYPE
CGenFF_4.0_ALT_TYPE_SET
CGenFF_4.0 1 CG2O4 2 CG3C41 3 CG3C41 4 OG2D1 5 OG3C51 6 HGA2 7 HGA2 8 HGA2 9 HGA2
@<TRIPOS>MOLECULE
4_lactone
 9 9 0 0 0
****
USER_CHARGES
INVALID_CHARGES
Pose:  22 Cluster:  22 Fr_nu: 119660 TotEn:   -15.00
@<TRIPOS>ATOM
      1 C1        -68.7173   -7.3829  -45.1911 C.2    1 LIG       0.04000
      2 C2        -68.8760   -5.9822  -45.8091 C.3    1 LIG       0.11000
      3 C3        -70.2950   -6.4660  -46.0927 C.3    1 LIG       0.08100
      4 O1        -67.8503   -8.0235  -44.6413 O.2    1 LIG      -0.32000
      5 O2        -69.9958   -7.7490  -45.4762 O.3    1 LIG      -0.27100
      6 H1        -68.7887   -5.1657  -45.0906 H      1 LIG       0.09000
      7 H2        -68.2498   -5.8087  -46.6858 H      1 LIG       0.09000
      8 H3        -71.0907   -5.9384  -45.5598 H      1 LIG       0.09000
      9 H4        -70.5526   -6.5784  -47.1494 H      1 LIG       0.09000
@<TRIPOS>BOND
      1       1       2 1
      2       1       4 2
      3       1       5 1
      4       2       3 1
      5       3       5 1
      6       2       6 1
      7       2       7 1
      8       3       8 1
      9       3       9 1
@<TRIPOS>ALT_TYPE
CGenFF_4.0_ALT_TYPE_SET
CGenFF_4.0 1 CG2O4 2 CG3C41 3 CG3C41 4 OG2D1 5 OG3C51 6 HGA2 7 HGA2 8 HGA2 9 HGA2
@<TRIPOS>MOLECULE
4_lactone
 9 9 0 0 0
****
USER_CHARGES
INVALID_CHARGES
Pose:  23 Cluster:  23 Fr_nu: 348653 TotEn:   -14.92
@<TRIPOS>ATOM
      1 C1        -67.3261   -7.8101  -45.4580 C.2    1 LIG       0.04000
      2 C2        -66.9882   -6.3484  -45.1140 C.3    1 LIG       0.11000
      3 C3        -66.9512   -6.1896  -46.6310 C.3    1 LIG       0.08100
      4 O1        -67.5627   -8.8362  -44.8617 O.2    1 LIG      -0.32000
      5 O2        -67.2754   -7.5974  -46.8003 O.3    1 LIG      -0.27100
      6 H1        -67.7899   -5.8146  -44.6013 H      1 LIG       0.09000
      7 H2        -66.0340   -6.2209  -44.6001 H      1 LIG       0.09000
      8 H3        -67.7230   -5.5439  -47.0586 H      1 LIG       0.09000
      9 H4        -65.9731   -5.9486  -47.0562 H      1 LIG       0.09000
@<TRIPOS>BOND
      1       1       2 1
      2       1       4 2
      3       1       5 1
      4       2       3 1
      5       3       5 1
      6       2       6 1
      7       2       7 1
      8       3       8 1
      9       3       9 1
@<TRIPOS>ALT_TYPE
CGenFF_4.0_ALT_TYPE_SET
CGenFF_4.0 1 CG2O4 2 CG3C41 3 CG3C41 4 OG2D1 5 OG3C51 6 HGA2 7 HGA2 8 HGA2 9 HGA2
@<TRIPOS>MOLECULE
4_lactone
 9 9 0 0 0
****
USER_CHARGES
INVALID_CHARGES
Pose:  24 Cluster:  24 Fr_nu: 2468741 TotEn:   -14.59
@<TRIPOS>ATOM
      1 C1        -67.0316   -8.1382  -44.5082 C.2    1 LIG       0.04000
      2 C2        -66.1170   -7.0628  -45.1215 C.3    1 LIG       0.11000
      3 C3        -65.0827   -7.6582  -44.1709 C.3    1 LIG       0.08100
      4 O1        -68.1776   -8.5087  -44.6255 O.2    1 LIG      -0.32000
      5 O2        -66.0611   -8.6187  -43.6854 O.3    1 LIG      -0.27100
      6 H1        -65.9178   -7.2013  -46.1853 H      1 LIG       0.09000
      7 H2        -66.4264   -6.0389  -44.9052 H      1 LIG       0.09000
      8 H3        -64.2323   -8.1543  -44.6467 H      1 LIG       0.09000
      9 H4        -64.7398   -6.9952  -43.3718 H      1 LIG       0.09000
@<TRIPOS>BOND
      1       1       2 1
      2       1       4 2
      3       1       5 1
      4       2       3 1
      5       3       5 1
      6       2       6 1
      7       2       7 1
      8       3       8 1
      9       3       9 1
@<TRIPOS>ALT_TYPE
CGenFF_4.0_ALT_TYPE_SET
CGenFF_4.0 1 CG2O4 2 CG3C41 3 CG3C41 4 OG2D1 5 OG3C51 6 HGA2 7 HGA2 8 HGA2 9 HGA2
@<TRIPOS>MOLECULE
4_lactone
 9 9 0 0 0
****
USER_CHARGES
INVALID_CHARGES
Pose:  25 Cluster:  25 Fr_nu: 6536287 TotEn:   -14.47
@<TRIPOS>ATOM
      1 C1        -53.2249  -24.0867  -24.7342 C.2    1 LIG       0.04000
      2 C2        -53.8725  -25.0811  -25.7145 C.3    1 LIG       0.11000
      3 C3        -53.3043  -26.1204  -24.7527 C.3    1 LIG       0.08100
      4 O1        -53.1140  -22.8869  -24.6223 O.2    1 LIG      -0.32000
      5 O2        -52.7462  -25.0659  -23.9207 O.3    1 LIG      -0.27100
      6 H1        -54.9611  -25.0201  -25.7568 H      1 LIG       0.09000
      7 H2        -53.4348  -25.0702  -26.7140 H      1 LIG       0.09000
      8 H3        -54.0424  -26.7154  -24.2081 H      1 LIG       0.09000
      9 H4        -52.5219  -26.7648  -25.1630 H      1 LIG       0.09000
@<TRIPOS>BOND
      1       1       2 1
      2       1       4 2
      3       1       5 1
      4       2       3 1
      5       3       5 1
      6       2       6 1
      7       2       7 1
      8       3       8 1
      9       3       9 1
@<TRIPOS>ALT_TYPE
CGenFF_4.0_ALT_TYPE_SET
CGenFF_4.0 1 CG2O4 2 CG3C41 3 CG3C41 4 OG2D1 5 OG3C51 6 HGA2 7 HGA2 8 HGA2 9 HGA2
@<TRIPOS>MOLECULE
4_lactone
 9 9 0 0 0
****
USER_CHARGES
INVALID_CHARGES
Pose:  26 Cluster:  26 Fr_nu: 6589347 TotEn:   -14.33
@<TRIPOS>ATOM
      1 C1        -52.9725  -23.5566  -25.1899 C.2    1 LIG       0.04000
      2 C2        -52.4452  -24.9334  -25.6321 C.3    1 LIG       0.11000
      3 C3        -53.7093  -25.4376  -24.9424 C.3    1 LIG       0.08100
      4 O1        -52.6300  -22.3992  -25.2766 O.2    1 LIG      -0.32000
      5 O2        -54.0788  -24.0750  -24.5924 O.3    1 LIG      -0.27100
      6 H1        -52.4092  -25.0702  -26.7140 H      1 LIG       0.09000
      7 H2        -51.5024  -25.2206  -25.1637 H      1 LIG       0.09000
      8 H3        -54.4527  -25.9016  -25.5964 H      1 LIG       0.09000
      9 H4        -53.5479  -26.0514  -24.0520 H      1 LIG       0.09000
@<TRIPOS>BOND
      1       1       2 1
      2       1       4 2
      3       1       5 1
      4       2       3 1
      5       3       5 1
      6       2       6 1
      7       2       7 1
      8       3       8 1
      9       3       9 1
@<TRIPOS>ALT_TYPE
CGenFF_4.0_ALT_TYPE_SET
CGenFF_4.0 1 CG2O4 2 CG3C41 3 CG3C41 4 OG2D1 5 OG3C51 6 HGA2 7 HGA2 8 HGA2 9 HGA2
@<TRIPOS>MOLECULE
4_lactone
 9 9 0 0 0
****
USER_CHARGES
INVALID_CHARGES
Pose:  27 Cluster:  27 Fr_nu: 403841 TotEn:   -14.00
@<TRIPOS>ATOM
      1 C1        -66.0773   -8.3922  -44.1481 C.2    1 LIG       0.04000
      2 C2        -65.1005   -7.2284  -44.3942 C.3    1 LIG       0.11000
      3 C3        -64.6667   -8.0820  -45.5822 C.3    1 LIG       0.08100
      4 O1        -66.9391   -8.6812  -43.3493 O.2    1 LIG      -0.32000
      5 O2        -65.6406   -9.1010  -45.2236 O.3    1 LIG      -0.27100
      6 H1        -65.5866   -6.2836  -44.6422 H      1 LIG       0.09000
      7 H2        -64.3562   -7.0978  -43.6069 H      1 LIG       0.09000
      8 H3        -64.8711   -7.6585  -46.5693 H      1 LIG       0.09000
      9 H4        -63.6451   -8.4690  -45.5368 H      1 LIG       0.09000
@<TRIPOS>BOND
      1       1       2 1
      2       1       4 2
      3       1       5 1
      4       2       3 1
      5       3       5 1
      6       2       6 1
      7       2       7 1
      8       3       8 1
      9       3       9 1
@<TRIPOS>ALT_TYPE
CGenFF_4.0_ALT_TYPE_SET
CGenFF_4.0 1 CG2O4 2 CG3C41 3 CG3C41 4 OG2D1 5 OG3C51 6 HGA2 7 HGA2 8 HGA2 9 HGA2
@<TRIPOS>MOLECULE
4_lactone
 9 9 0 0 0
****
USER_CHARGES
INVALID_CHARGES
Pose:  28 Cluster:  28 Fr_nu: 5660955 TotEn:   -13.99
@<TRIPOS>ATOM
      1 C1        -53.5226  -23.9747  -24.6571 C.2    1 LIG       0.04000
      2 C2        -54.7821  -24.6573  -25.2200 C.3    1 LIG       0.11000
      3 C3        -55.3797  -24.2585  -23.8740 C.3    1 LIG       0.08100
      4 O1        -52.3901  -23.7512  -25.0201 O.2    1 LIG      -0.32000
      5 O2        -54.1186  -23.6515  -23.4781 O.3    1 LIG      -0.27100
      6 H1        -55.2064  -24.1590  -26.0930 H      1 LIG       0.09000
      7 H2        -54.6693  -25.7293  -25.3901 H      1 LIG       0.09000
      8 H3        -56.1867  -23.5219  -23.9137 H      1 LIG       0.09000
      9 H4        -55.6513  -25.0872  -23.2144 H      1 LIG       0.09000
@<TRIPOS>BOND
      1       1       2 1
      2       1       4 2
      3       1       5 1
      4       2       3 1
      5       3       5 1
      6       2       6 1
      7       2       7 1
      8       3       8 1
      9       3       9 1
@<TRIPOS>ALT_TYPE
CGenFF_4.0_ALT_TYPE_SET
CGenFF_4.0 1 CG2O4 2 CG3C41 3 CG3C41 4 OG2D1 5 OG3C51 6 HGA2 7 HGA2 8 HGA2 9 HGA2
@<TRIPOS>MOLECULE
4_lactone
 9 9 0 0 0
****
USER_CHARGES
INVALID_CHARGES
Pose:  29 Cluster:  29 Fr_nu: 6629218 TotEn:   -13.76
@<TRIPOS>ATOM
      1 C1        -53.9419  -23.8296  -24.5650 C.2    1 LIG       0.04000
      2 C2        -54.9065  -24.6799  -23.7190 C.3    1 LIG       0.11000
      3 C3        -55.7362  -24.6865  -24.9994 C.3    1 LIG       0.08100
      4 O1        -52.8745  -23.2786  -24.4189 O.2    1 LIG      -0.32000
      5 O2        -54.7324  -23.8757  -25.6707 O.3    1 LIG      -0.27100
      6 H1        -54.4991  -25.6449  -23.4137 H      1 LIG       0.09000
      7 H2        -55.3441  -24.1477  -22.8728 H      1 LIG       0.09000
      8 H3        -55.8558  -25.6607  -25.4813 H      1 LIG       0.09000
      9 H4        -56.6976  -24.1687  -24.9412 H      1 LIG       0.09000
@<TRIPOS>BOND
      1       1       2 1
      2       1       4 2
      3       1       5 1
      4       2       3 1
      5       3       5 1
      6       2       6 1
      7       2       7 1
      8       3       8 1
      9       3       9 1
@<TRIPOS>ALT_TYPE
CGenFF_4.0_ALT_TYPE_SET
CGenFF_4.0 1 CG2O4 2 CG3C41 3 CG3C41 4 OG2D1 5 OG3C51 6 HGA2 7 HGA2 8 HGA2 9 HGA2
@<TRIPOS>MOLECULE
4_lactone
 9 9 0 0 0
****
USER_CHARGES
INVALID_CHARGES
Pose:  30 Cluster:  30 Fr_nu: 5867517 TotEn:   -13.71
@<TRIPOS>ATOM
      1 C1        -75.5004  -28.9957  -47.3925 C.2    1 LIG       0.04000
      2 C2        -75.6050  -27.8194  -48.3797 C.3    1 LIG       0.11000
      3 C3        -74.5220  -28.5886  -49.1301 C.3    1 LIG       0.08100
      4 O1        -76.0164  -29.3375  -46.3526 O.2    1 LIG      -0.32000
      5 O2        -74.5344  -29.6273  -48.1120 O.3    1 LIG      -0.27100
      6 H1        -76.5696  -27.7457  -48.8843 H      1 LIG       0.09000
      7 H2        -75.3010  -26.8585  -47.9612 H      1 LIG       0.09000
      8 H3        -74.8112  -28.9803  -50.1091 H      1 LIG       0.09000
      9 H4        -73.5479  -28.0953  -49.1889 H      1 LIG       0.09000
@<TRIPOS>BOND
      1       1       2 1
      2       1       4 2
      3       1       5 1
      4       2       3 1
      5       3       5 1
      6       2       6 1
      7       2       7 1
      8       3       8 1
      9       3       9 1
@<TRIPOS>ALT_TYPE
CGenFF_4.0_ALT_TYPE_SET
CGenFF_4.0 1 CG2O4 2 CG3C41 3 CG3C41 4 OG2D1 5 OG3C51 6 HGA2 7 HGA2 8 HGA2 9 HGA2
@<TRIPOS>MOLECULE
4_lactone
 9 9 0 0 0
****
USER_CHARGES
INVALID_CHARGES
Pose:  31 Cluster:  31 Fr_nu: 6633413 TotEn:   -13.36
@<TRIPOS>ATOM
      1 C1        -52.0707  -24.3330  -24.4088 C.2    1 LIG       0.04000
      2 C2        -51.2471  -25.5619  -23.9835 C.3    1 LIG       0.11000
      3 C3        -51.8576  -25.2720  -22.6156 C.3    1 LIG       0.08100
      4 O1        -52.2710  -23.6983  -25.4194 O.2    1 LIG      -0.32000
      5 O2        -52.5768  -24.1321  -23.1624 O.3    1 LIG      -0.27100
      6 H1        -51.5621  -26.4941  -24.4549 H      1 LIG       0.09000
      7 H2        -50.1675  -25.4227  -24.0605 H      1 LIG       0.09000
      8 H3        -52.5415  -26.0336  -22.2312 H      1 LIG       0.09000
      9 H4        -51.1511  -24.9663  -21.8391 H      1 LIG       0.09000
@<TRIPOS>BOND
      1       1       2 1
      2       1       4 2
      3       1       5 1
      4       2       3 1
      5       3       5 1
      6       2       6 1
      7       2       7 1
      8       3       8 1
      9       3       9 1
@<TRIPOS>ALT_TYPE
CGenFF_4.0_ALT_TYPE_SET
CGenFF_4.0 1 CG2O4 2 CG3C41 3 CG3C41 4 OG2D1 5 OG3C51 6 HGA2 7 HGA2 8 HGA2 9 HGA2
@<TRIPOS>MOLECULE
4_lactone
 9 9 0 0 0
****
USER_CHARGES
INVALID_CHARGES
Pose:  32 Cluster:  32 Fr_nu: 3873209 TotEn:   -13.31
@<TRIPOS>ATOM
      1 C1        -53.6047    4.4337  -34.2846 C.2    1 LIG       0.04000
      2 C2        -54.2983    5.1214  -33.0950 C.3    1 LIG       0.11000
      3 C3        -53.4252    4.1776  -32.2735 C.3    1 LIG       0.08100
      4 O1        -53.6295    4.4995  -35.4926 O.2    1 LIG      -0.32000
      5 O2        -52.8570    3.6207  -33.4911 O.3    1 LIG      -0.27100
      6 H1        -54.0684    6.1836  -32.9986 H      1 LIG       0.09000
      7 H2        -55.3731    4.9409  -33.0411 H      1 LIG       0.09000
      8 H3        -52.6616    4.6568  -31.6547 H      1 LIG       0.09000
      9 H4        -53.9626    3.4193  -31.6975 H      1 LIG       0.09000
@<TRIPOS>BOND
      1       1       2 1
      2       1       4 2
      3       1       5 1
      4       2       3 1
      5       3       5 1
      6       2       6 1
      7       2       7 1
      8       3       8 1
      9       3       9 1
@<TRIPOS>ALT_TYPE
CGenFF_4.0_ALT_TYPE_SET
CGenFF_4.0 1 CG2O4 2 CG3C41 3 CG3C41 4 OG2D1 5 OG3C51 6 HGA2 7 HGA2 8 HGA2 9 HGA2
@<TRIPOS>MOLECULE
4_lactone
 9 9 0 0 0
****
USER_CHARGES
INVALID_CHARGES
Pose:  33 Cluster:  33 Fr_nu: 2519012 TotEn:   -13.21
@<TRIPOS>ATOM
      1 C1        -83.4761   -3.6432  -46.4861 C.2    1 LIG       0.04000
      2 C2        -83.7551   -2.8178  -45.2172 C.3    1 LIG       0.11000
      3 C3        -83.6528   -4.1761  -44.5298 C.3    1 LIG       0.08100
      4 O1        -83.3524   -3.4422  -47.6730 O.2    1 LIG      -0.32000
      5 O2        -83.3991   -4.8202  -45.8090 O.3    1 LIG      -0.27100
      6 H1        -82.9700   -2.1015  -44.9701 H      1 LIG       0.09000
      7 H2        -84.7406   -2.3495  -45.1984 H      1 LIG       0.09000
      8 H3        -82.8104   -4.2972  -43.8433 H      1 LIG       0.09000
      9 H4        -84.5750   -4.5432  -44.0711 H      1 LIG       0.09000
@<TRIPOS>BOND
      1       1       2 1
      2       1       4 2
      3       1       5 1
      4       2       3 1
      5       3       5 1
      6       2       6 1
      7       2       7 1
      8       3       8 1
      9       3       9 1
@<TRIPOS>ALT_TYPE
CGenFF_4.0_ALT_TYPE_SET
CGenFF_4.0 1 CG2O4 2 CG3C41 3 CG3C41 4 OG2D1 5 OG3C51 6 HGA2 7 HGA2 8 HGA2 9 HGA2
@<TRIPOS>MOLECULE
4_lactone
 9 9 0 0 0
****
USER_CHARGES
INVALID_CHARGES
Pose:  34 Cluster:  34 Fr_nu: 6584775 TotEn:   -13.19
@<TRIPOS>ATOM
      1 C1        -52.3095  -24.2039  -25.9949 C.2    1 LIG       0.04000
      2 C2        -51.9581  -25.6503  -26.3868 C.3    1 LIG       0.11000
      3 C3        -53.4514  -25.7400  -26.6869 C.3    1 LIG       0.08100
      4 O1        -51.7309  -23.2252  -25.5804 O.2    1 LIG      -0.32000
      5 O2        -53.6305  -24.3547  -26.2815 O.3    1 LIG      -0.27100
      6 H1        -51.2959  -25.7294  -27.2503 H      1 LIG       0.09000
      7 H2        -51.6033  -26.2629  -25.5564 H      1 LIG       0.09000
      8 H3        -53.7152  -25.8901  -27.7373 H      1 LIG       0.09000
      9 H4        -54.0204  -26.4220  -26.0491 H      1 LIG       0.09000
@<TRIPOS>BOND
      1       1       2 1
      2       1       4 2
      3       1       5 1
      4       2       3 1
      5       3       5 1
      6       2       6 1
      7       2       7 1
      8       3       8 1
      9       3       9 1
@<TRIPOS>ALT_TYPE
CGenFF_4.0_ALT_TYPE_SET
CGenFF_4.0 1 CG2O4 2 CG3C41 3 CG3C41 4 OG2D1 5 OG3C51 6 HGA2 7 HGA2 8 HGA2 9 HGA2
@<TRIPOS>MOLECULE
4_lactone
 9 9 0 0 0
****
USER_CHARGES
INVALID_CHARGES
Pose:  35 Cluster:  35 Fr_nu: 3778093 TotEn:   -12.77
@<TRIPOS>ATOM
      1 C1        -66.0299   -8.7802  -43.4983 C.2    1 LIG       0.04000
      2 C2        -66.3125   -7.8624  -44.7012 C.3    1 LIG       0.11000
      3 C3        -67.7229   -7.8369  -44.1197 C.3    1 LIG       0.08100
      4 O1        -65.0881   -9.3849  -43.0383 O.2    1 LIG      -0.32000
      5 O2        -67.3073   -8.7139  -43.0363 O.3    1 LIG      -0.27100
      6 H1        -65.7723   -6.9148  -44.6752 H      1 LIG       0.09000
      7 H2        -66.2076   -8.3532  -45.6702 H      1 LIG       0.09000
      8 H3        -68.0635   -6.8675  -43.7457 H      1 LIG       0.09000
      9 H4        -68.4964   -8.3008  -44.7379 H      1 LIG       0.09000
@<TRIPOS>BOND
      1       1       2 1
      2       1       4 2
      3       1       5 1
      4       2       3 1
      5       3       5 1
      6       2       6 1
      7       2       7 1
      8       3       8 1
      9       3       9 1
@<TRIPOS>ALT_TYPE
CGenFF_4.0_ALT_TYPE_SET
CGenFF_4.0 1 CG2O4 2 CG3C41 3 CG3C41 4 OG2D1 5 OG3C51 6 HGA2 7 HGA2 8 HGA2 9 HGA2
@<TRIPOS>MOLECULE
4_lactone
 9 9 0 0 0
****
USER_CHARGES
INVALID_CHARGES
Pose:  36 Cluster:  36 Fr_nu: 4716967 TotEn:   -12.68
@<TRIPOS>ATOM
      1 C1        -72.8200  -11.9568  -42.9738 C.2    1 LIG       0.04000
      2 C2        -71.8206  -10.7873  -43.0255 C.3    1 LIG       0.11000
      3 C3        -73.0898   -9.9406  -43.0405 C.3    1 LIG       0.08100
      4 O1        -72.7789  -13.1655  -42.9331 O.2    1 LIG      -0.32000
      5 O2        -73.9086  -11.1417  -42.9910 O.3    1 LIG      -0.27100
      6 H1        -71.1988  -10.6929  -42.1339 H      1 LIG       0.09000
      7 H2        -71.2185  -10.7559  -43.9350 H      1 LIG       0.09000
      8 H3        -73.2479   -9.3084  -42.1625 H      1 LIG       0.09000
      9 H4        -73.2663   -9.3716  -43.9574 H      1 LIG       0.09000
@<TRIPOS>BOND
      1       1       2 1
      2       1       4 2
      3       1       5 1
      4       2       3 1
      5       3       5 1
      6       2       6 1
      7       2       7 1
      8       3       8 1
      9       3       9 1
@<TRIPOS>ALT_TYPE
CGenFF_4.0_ALT_TYPE_SET
CGenFF_4.0 1 CG2O4 2 CG3C41 3 CG3C41 4 OG2D1 5 OG3C51 6 HGA2 7 HGA2 8 HGA2 9 HGA2
@<TRIPOS>MOLECULE
4_lactone
 9 9 0 0 0
****
USER_CHARGES
INVALID_CHARGES
Pose:  37 Cluster:  37 Fr_nu: 5489135 TotEn:   -12.67
@<TRIPOS>ATOM
      1 C1        -76.2240  -29.3768  -46.9363 C.2    1 LIG       0.04000
      2 C2        -75.7348  -27.9213  -46.8304 C.3    1 LIG       0.11000
      3 C3        -74.8597  -28.3197  -48.0150 C.3    1 LIG       0.08100
      4 O1        -77.0098  -30.0987  -46.3656 O.2    1 LIG      -0.32000
      5 O2        -75.4155  -29.6636  -47.9917 O.3    1 LIG      -0.27100
      6 H1        -76.5043  -27.1764  -47.0392 H      1 LIG       0.09000
      7 H2        -75.2048  -27.6959  -45.9035 H      1 LIG       0.09000
      8 H3        -75.0774  -27.8097  -48.9574 H      1 LIG       0.09000
      9 H4        -73.7830  -28.3268  -47.8247 H      1 LIG       0.09000
@<TRIPOS>BOND
      1       1       2 1
      2       1       4 2
      3       1       5 1
      4       2       3 1
      5       3       5 1
      6       2       6 1
      7       2       7 1
      8       3       8 1
      9       3       9 1
@<TRIPOS>ALT_TYPE
CGenFF_4.0_ALT_TYPE_SET
CGenFF_4.0 1 CG2O4 2 CG3C41 3 CG3C41 4 OG2D1 5 OG3C51 6 HGA2 7 HGA2 8 HGA2 9 HGA2
@<TRIPOS>MOLECULE
4_lactone
 9 9 0 0 0
****
USER_CHARGES
INVALID_CHARGES
Pose:  38 Cluster:  38 Fr_nu: 6586158 TotEn:   -12.29
@<TRIPOS>ATOM
      1 C1        -53.4096  -23.4839  -24.4170 C.2    1 LIG       0.04000
      2 C2        -54.5588  -24.3850  -23.9307 C.3    1 LIG       0.11000
      3 C3        -53.5206  -24.8533  -22.9154 C.3    1 LIG       0.08100
      4 O1        -53.2296  -22.6523  -25.2775 O.2    1 LIG      -0.32000
      5 O2        -52.5349  -23.9479  -23.4847 O.3    1 LIG      -0.27100
      6 H1        -55.4099  -23.8392  -23.5205 H      1 LIG       0.09000
      7 H2        -54.8792  -25.1307  -24.6602 H      1 LIG       0.09000
      8 H3        -53.7359  -24.6102  -21.8714 H      1 LIG       0.09000
      9 H4        -53.2081  -25.8971  -23.0077 H      1 LIG       0.09000
@<TRIPOS>BOND
      1       1       2 1
      2       1       4 2
      3       1       5 1
      4       2       3 1
      5       3       5 1
      6       2       6 1
      7       2       7 1
      8       3       8 1
      9       3       9 1
@<TRIPOS>ALT_TYPE
CGenFF_4.0_ALT_TYPE_SET
CGenFF_4.0 1 CG2O4 2 CG3C41 3 CG3C41 4 OG2D1 5 OG3C51 6 HGA2 7 HGA2 8 HGA2 9 HGA2
@<TRIPOS>MOLECULE
4_lactone
 9 9 0 0 0
****
USER_CHARGES
INVALID_CHARGES
Pose:  39 Cluster:  39 Fr_nu: 6030940 TotEn:   -12.22
@<TRIPOS>ATOM
      1 C1        -75.8586  -28.7742  -46.5378 C.2    1 LIG       0.04000
      2 C2        -75.5483  -27.2747  -46.6942 C.3    1 LIG       0.11000
      3 C3        -74.3166  -27.6282  -45.8659 C.3    1 LIG       0.08100
      4 O1        -76.7223  -29.5482  -46.8831 O.2    1 LIG      -0.32000
      5 O2        -74.7408  -29.0180  -45.8024 O.3    1 LIG      -0.27100
      6 H1        -75.3547  -26.9647  -47.7223 H      1 LIG       0.09000
      7 H2        -76.2726  -26.6173  -46.2106 H      1 LIG       0.09000
      8 H3        -73.3558  -27.5228  -46.3772 H      1 LIG       0.09000
      9 H4        -74.2715  -27.1760  -44.8714 H      1 LIG       0.09000
@<TRIPOS>BOND
      1       1       2 1
      2       1       4 2
      3       1       5 1
      4       2       3 1
      5       3       5 1
      6       2       6 1
      7       2       7 1
      8       3       8 1
      9       3       9 1
@<TRIPOS>ALT_TYPE
CGenFF_4.0_ALT_TYPE_SET
CGenFF_4.0 1 CG2O4 2 CG3C41 3 CG3C41 4 OG2D1 5 OG3C51 6 HGA2 7 HGA2 8 HGA2 9 HGA2
@<TRIPOS>MOLECULE
4_lactone
 9 9 0 0 0
****
USER_CHARGES
INVALID_CHARGES
Pose:  40 Cluster:  40 Fr_nu: 604955 TotEn:   -11.93
@<TRIPOS>ATOM
      1 C1        -65.3303   -8.3924  -44.2980 C.2    1 LIG       0.04000
      2 C2        -64.6674   -7.2361  -45.0680 C.3    1 LIG       0.11000
      3 C3        -65.9371   -7.3093  -45.9108 C.3    1 LIG       0.08100
      4 O1        -65.0721   -9.0971  -43.3488 O.2    1 LIG      -0.32000
      5 O2        -66.4351   -8.4027  -45.0910 O.3    1 LIG      -0.27100
      6 H1        -64.5402   -6.3251  -44.4812 H      1 LIG       0.09000
      7 H2        -63.7430   -7.5128  -45.5777 H      1 LIG       0.09000
      8 H3        -66.5918   -6.4351  -45.8578 H      1 LIG       0.09000
      9 H4        -65.7962   -7.6184  -46.9501 H      1 LIG       0.09000
@<TRIPOS>BOND
      1       1       2 1
      2       1       4 2
      3       1       5 1
      4       2       3 1
      5       3       5 1
      6       2       6 1
      7       2       7 1
      8       3       8 1
      9       3       9 1
@<TRIPOS>ALT_TYPE
CGenFF_4.0_ALT_TYPE_SET
CGenFF_4.0 1 CG2O4 2 CG3C41 3 CG3C41 4 OG2D1 5 OG3C51 6 HGA2 7 HGA2 8 HGA2 9 HGA2
@<TRIPOS>MOLECULE
4_lactone
 9 9 0 0 0
****
USER_CHARGES
INVALID_CHARGES
Pose:  41 Cluster:  41 Fr_nu:   2904 TotEn:   -11.65
@<TRIPOS>ATOM
      1 C1        -67.0109   -7.6726  -47.0152 C.2    1 LIG       0.04000
      2 C2        -66.2406   -6.4861  -47.6220 C.3    1 LIG       0.11000
      3 C3        -66.1445   -7.4038  -48.8372 C.3    1 LIG       0.08100
      4 O1        -67.5577   -7.9415  -45.9698 O.2    1 LIG      -0.32000
      5 O2        -66.8865   -8.4376  -48.1328 O.3    1 LIG      -0.27100
      6 H1        -66.8421   -5.5856  -47.7549 H      1 LIG       0.09000
      7 H2        -65.2977   -6.2637  -47.1197 H      1 LIG       0.09000
      8 H3        -66.6756   -7.0640  -49.7305 H      1 LIG       0.09000
      9 H4        -65.1365   -7.7388  -49.0966 H      1 LIG       0.09000
@<TRIPOS>BOND
      1       1       2 1
      2       1       4 2
      3       1       5 1
      4       2       3 1
      5       3       5 1
      6       2       6 1
      7       2       7 1
      8       3       8 1
      9       3       9 1
@<TRIPOS>ALT_TYPE
CGenFF_4.0_ALT_TYPE_SET
CGenFF_4.0 1 CG2O4 2 CG3C41 3 CG3C41 4 OG2D1 5 OG3C51 6 HGA2 7 HGA2 8 HGA2 9 HGA2
@<TRIPOS>MOLECULE
4_lactone
 9 9 0 0 0
****
USER_CHARGES
INVALID_CHARGES
Pose:  42 Cluster:  42 Fr_nu: 244272 TotEn:   -11.34
@<TRIPOS>ATOM
      1 C1        -66.1761   -8.5558  -44.8589 C.2    1 LIG       0.04000
      2 C2        -64.9227   -8.4485  -43.9720 C.3    1 LIG       0.11000
      3 C3        -64.2337   -8.1337  -45.2964 C.3    1 LIG       0.08100
      4 O1        -67.3536   -8.7952  -44.7157 O.2    1 LIG      -0.32000
      5 O2        -65.4980   -8.2698  -46.0026 O.3    1 LIG      -0.27100
      6 H1        -64.9566   -7.6313  -43.2498 H      1 LIG       0.09000
      7 H2        -64.6316   -9.3868  -43.4970 H      1 LIG       0.09000
      8 H3        -63.8264   -7.1233  -45.3900 H      1 LIG       0.09000
      9 H4        -63.5027   -8.8730  -45.6352 H      1 LIG       0.09000
@<TRIPOS>BOND
      1       1       2 1
      2       1       4 2
      3       1       5 1
      4       2       3 1
      5       3       5 1
      6       2       6 1
      7       2       7 1
      8       3       8 1
      9       3       9 1
@<TRIPOS>ALT_TYPE
CGenFF_4.0_ALT_TYPE_SET
CGenFF_4.0 1 CG2O4 2 CG3C41 3 CG3C41 4 OG2D1 5 OG3C51 6 HGA2 7 HGA2 8 HGA2 9 HGA2
@<TRIPOS>MOLECULE
4_lactone
 9 9 0 0 0
****
USER_CHARGES
INVALID_CHARGES
Pose:  43 Cluster:  43 Fr_nu: 5488824 TotEn:   -11.33
@<TRIPOS>ATOM
      1 C1        -75.5170  -29.5096  -47.2931 C.2    1 LIG       0.04000
      2 C2        -74.8597  -28.3197  -48.0150 C.3    1 LIG       0.11000
      3 C3        -76.2397  -27.6902  -47.8497 C.3    1 LIG       0.08100
      4 O1        -75.1963  -30.6146  -46.9183 O.2    1 LIG      -0.32000
      5 O2        -76.7218  -28.8885  -47.1810 O.3    1 LIG      -0.27100
      6 H1        -74.0532  -27.8474  -47.4521 H      1 LIG       0.09000
      7 H2        -74.5558  -28.5340  -49.0409 H      1 LIG       0.09000
      8 H3        -76.2863  -26.8163  -47.1942 H      1 LIG       0.09000
      9 H4        -76.7859  -27.5008  -48.7778 H      1 LIG       0.09000
@<TRIPOS>BOND
      1       1       2 1
      2       1       4 2
      3       1       5 1
      4       2       3 1
      5       3       5 1
      6       2       6 1
      7       2       7 1
      8       3       8 1
      9       3       9 1
@<TRIPOS>ALT_TYPE
CGenFF_4.0_ALT_TYPE_SET
CGenFF_4.0 1 CG2O4 2 CG3C41 3 CG3C41 4 OG2D1 5 OG3C51 6 HGA2 7 HGA2 8 HGA2 9 HGA2
@<TRIPOS>MOLECULE
4_lactone
 9 9 0 0 0
****
USER_CHARGES
INVALID_CHARGES
Pose:  44 Cluster:  44 Fr_nu: 5091205 TotEn:   -11.16
@<TRIPOS>ATOM
      1 C1        -75.6308  -29.3231  -46.1421 C.2    1 LIG       0.04000
      2 C2        -74.3392  -28.5073  -46.3302 C.3    1 LIG       0.11000
      3 C3        -75.3060  -27.4250  -46.8010 C.3    1 LIG       0.08100
      4 O1        -75.9405  -30.4315  -45.7679 O.2    1 LIG      -0.32000
      5 O2        -76.4343  -28.3145  -46.5741 O.3    1 LIG      -0.27100
      6 H1        -73.8068  -28.2955  -45.4016 H      1 LIG       0.09000
      7 H2        -73.6670  -28.9069  -47.0913 H      1 LIG       0.09000
      8 H3        -75.3624  -26.5334  -46.1706 H      1 LIG       0.09000
      9 H4        -75.2220  -27.1433  -47.8542 H      1 LIG       0.09000
@<TRIPOS>BOND
      1       1       2 1
      2       1       4 2
      3       1       5 1
      4       2       3 1
      5       3       5 1
      6       2       6 1
      7       2       7 1
      8       3       8 1
      9       3       9 1
@<TRIPOS>ALT_TYPE
CGenFF_4.0_ALT_TYPE_SET
CGenFF_4.0 1 CG2O4 2 CG3C41 3 CG3C41 4 OG2D1 5 OG3C51 6 HGA2 7 HGA2 8 HGA2 9 HGA2
@<TRIPOS>MOLECULE
4_lactone
 9 9 0 0 0
****
USER_CHARGES
INVALID_CHARGES
Pose:  45 Cluster:  45 Fr_nu: 6273711 TotEn:    -9.59
@<TRIPOS>ATOM
      1 C1        -47.9340  -20.8663  -28.1248 C.2    1 LIG       0.04000
      2 C2        -47.0627  -20.3337  -29.2765 C.3    1 LIG       0.11000
      3 C3        -47.6326  -21.5363  -30.0229 C.3    1 LIG       0.08100
      4 O1        -48.1868  -20.5611  -26.9814 O.2    1 LIG      -0.32000
      5 O2        -48.4014  -21.9184  -28.8488 O.3    1 LIG      -0.27100
      6 H1        -47.3684  -19.3555  -29.6509 H      1 LIG       0.09000
      7 H2        -45.9907  -20.3648  -29.0751 H      1 LIG       0.09000
      8 H3        -48.2816  -21.3030  -30.8714 H      1 LIG       0.09000
      9 H4        -46.9080  -22.3078  -30.2972 H      1 LIG       0.09000
@<TRIPOS>BOND
      1       1       2 1
      2       1       4 2
      3       1       5 1
      4       2       3 1
      5       3       5 1
      6       2       6 1
      7       2       7 1
      8       3       8 1
      9       3       9 1
@<TRIPOS>ALT_TYPE
CGenFF_4.0_ALT_TYPE_SET
CGenFF_4.0 1 CG2O4 2 CG3C41 3 CG3C41 4 OG2D1 5 OG3C51 6 HGA2 7 HGA2 8 HGA2 9 HGA2
@<TRIPOS>MOLECULE
4_lactone
 9 9 0 0 0
****
USER_CHARGES
INVALID_CHARGES
Pose:  46 Cluster:  46 Fr_nu: 6631613 TotEn:    -7.92
@<TRIPOS>ATOM
      1 C1        -48.0705  -22.0655  -27.7251 C.2    1 LIG       0.04000
      2 C2        -46.6339  -21.6506  -28.0899 C.3    1 LIG       0.11000
      3 C3        -47.0412  -20.3337  -27.4360 C.3    1 LIG       0.08100
      4 O1        -48.7754  -23.0420  -27.8434 O.2    1 LIG      -0.32000
      5 O2        -48.3662  -20.8652  -27.1580 O.3    1 LIG      -0.27100
      6 H1        -45.8606  -22.2184  -27.5700 H      1 LIG       0.09000
      7 H2        -46.4416  -21.6080  -29.1632 H      1 LIG       0.09000
      8 H3        -46.5086  -20.0769  -26.5162 H      1 LIG       0.09000
      9 H4        -47.0871  -19.4696  -28.1044 H      1 LIG       0.09000
@<TRIPOS>BOND
      1       1       2 1
      2       1       4 2
      3       1       5 1
      4       2       3 1
      5       3       5 1
      6       2       6 1
      7       2       7 1
      8       3       8 1
      9       3       9 1
@<TRIPOS>ALT_TYPE
CGenFF_4.0_ALT_TYPE_SET
CGenFF_4.0 1 CG2O4 2 CG3C41 3 CG3C41 4 OG2D1 5 OG3C51 6 HGA2 7 HGA2 8 HGA2 9 HGA2
@<TRIPOS>MOLECULE
4_lactone
 9 9 0 0 0
****
USER_CHARGES
INVALID_CHARGES
Pose:  47 Cluster:  47 Fr_nu: 2519832 TotEn:    -7.69
@<TRIPOS>ATOM
      1 C1        -83.9283   -2.4653  -47.3533 C.2    1 LIG       0.04000
      2 C2        -84.7538   -1.7314  -46.2813 C.3    1 LIG       0.11000
      3 C3        -83.5136   -1.9663  -45.4242 C.3    1 LIG       0.08100
      4 O1        -84.0659   -2.8113  -48.5046 O.2    1 LIG      -0.32000
      5 O2        -82.8577   -2.6412  -46.5332 O.3    1 LIG      -0.27100
      6 H1        -84.9724   -0.6901  -46.5228 H      1 LIG       0.09000
      7 H2        -85.6536   -2.2645  -45.9699 H      1 LIG       0.09000
      8 H3        -82.9701   -1.0672  -45.1211 H      1 LIG       0.09000
      9 H4        -83.6501   -2.6358  -44.5705 H      1 LIG       0.09000
@<TRIPOS>BOND
      1       1       2 1
      2       1       4 2
      3       1       5 1
      4       2       3 1
      5       3       5 1
      6       2       6 1
      7       2       7 1
      8       3       8 1
      9       3       9 1
@<TRIPOS>ALT_TYPE
CGenFF_4.0_ALT_TYPE_SET
CGenFF_4.0 1 CG2O4 2 CG3C41 3 CG3C41 4 OG2D1 5 OG3C51 6 HGA2 7 HGA2 8 HGA2 9 HGA2
@<TRIPOS>MOLECULE
4_lactone
 9 9 0 0 0
****
USER_CHARGES
INVALID_CHARGES
Pose:  48 Cluster:  48 Fr_nu: 3976768 TotEn:    -7.26
@<TRIPOS>ATOM
      1 C1        -53.2805  -24.5976  -24.7634 C.2    1 LIG       0.04000
      2 C2        -54.5409  -24.4825  -25.6394 C.3    1 LIG       0.11000
      3 C3        -54.3469  -25.9873  -25.7996 C.3    1 LIG       0.08100
      4 O1        -52.5738  -23.8605  -24.1141 O.2    1 LIG      -0.32000
      5 O2        -53.1671  -25.9399  -24.9503 O.3    1 LIG      -0.27100
      6 H1        -55.4352  -24.1754  -25.0950 H      1 LIG       0.09000
      7 H2        -54.4020  -23.8873  -26.5434 H      1 LIG       0.09000
      8 H3        -55.1307  -26.6147  -25.3662 H      1 LIG       0.09000
      9 H4        -54.1014  -26.3263  -26.8097 H      1 LIG       0.09000
@<TRIPOS>BOND
      1       1       2 1
      2       1       4 2
      3       1       5 1
      4       2       3 1
      5       3       5 1
      6       2       6 1
      7       2       7 1
      8       3       8 1
      9       3       9 1
@<TRIPOS>ALT_TYPE
CGenFF_4.0_ALT_TYPE_SET
CGenFF_4.0 1 CG2O4 2 CG3C41 3 CG3C41 4 OG2D1 5 OG3C51 6 HGA2 7 HGA2 8 HGA2 9 HGA2
@<TRIPOS>MOLECULE
4_lactone
 9 9 0 0 0
****
USER_CHARGES
INVALID_CHARGES
Pose:  49 Cluster:  49 Fr_nu: 6613847 TotEn:    -5.85
@<TRIPOS>ATOM
      1 C1        -51.6305  -24.3900  -25.0916 C.2    1 LIG       0.04000
      2 C2        -50.4974  -25.4153  -25.2761 C.3    1 LIG       0.11000
      3 C3        -50.7221  -25.1267  -26.7573 C.3    1 LIG       0.08100
      4 O1        -52.2387  -23.8864  -24.1747 O.2    1 LIG      -0.32000
      5 O2        -51.7778  -24.1820  -26.4276 O.3    1 LIG      -0.27100
      6 H1        -49.5361  -25.0945  -24.8716 H      1 LIG       0.09000
      7 H2        -50.7512  -26.4237  -24.9453 H      1 LIG       0.09000
      8 H3        -49.8923  -24.6391  -27.2761 H      1 LIG       0.09000
      9 H4        -51.1027  -25.9642  -27.3485 H      1 LIG       0.09000
@<TRIPOS>BOND
      1       1       2 1
      2       1       4 2
      3       1       5 1
      4       2       3 1
      5       3       5 1
      6       2       6 1
      7       2       7 1
      8       3       8 1
      9       3       9 1
@<TRIPOS>ALT_TYPE
CGenFF_4.0_ALT_TYPE_SET
CGenFF_4.0 1 CG2O4 2 CG3C41 3 CG3C41 4 OG2D1 5 OG3C51 6 HGA2 7 HGA2 8 HGA2 9 HGA2
@<TRIPOS>MOLECULE
pyridine
 11 11 0 0 0
****
USER_CHARGES
INVALID_CHARGES
Pose:   1 Cluster:   1 Fr_nu: 3437416 TotEn:   -15.84
@<TRIPOS>ATOM
      1 C1        -53.6491  -25.3679  -25.8579 C.ar   1 LIG      -0.11300
      2 C2        -54.3184  -24.2715  -25.3259 C.ar   1 LIG      -0.11700
      3 C3        -52.2844  -25.2864  -26.1113 C.ar   1 LIG      -0.11700
      4 C4        -53.5834  -23.1258  -25.0672 C.ar   1 LIG       0.17700
      5 C5        -51.6404  -24.0952  -25.8177 C.ar   1 LIG       0.17700
      6 N1        -52.2569  -23.0089  -25.3003 N.ar   1 LIG      -0.60000
      7 H1        -54.1901  -26.2840  -26.0752 H      1 LIG       0.11500
      8 H2        -55.3817  -24.3124  -25.1200 H      1 LIG       0.11500
      9 H3        -51.7421  -26.1284  -26.5262 H      1 LIG       0.11500
     10 H4        -54.0592  -22.2433  -24.6525 H      1 LIG       0.12400
     11 H5        -50.5766  -23.9795  -25.9974 H      1 LIG       0.12400
@<TRIPOS>BOND
      1       1       2 ar
      2       1       3 ar
      3       2       4 ar
      4       3       5 ar
      5       4       6 ar
      6       5       6 ar
      7       1       7 1
      8       2       8 1
      9       3       9 1
     10       4      10 1
     11       5      11 1
@<TRIPOS>ALT_TYPE
CGenFF_4.0_ALT_TYPE_SET
CGenFF_4.0 1 CG2R61 2 CG2R61 3 CG2R61 4 CG2R61 5 CG2R61 6 NG2R60 7 HGR61 8 HGR61 9 HGR61 10 HGR62 11 HGR62
@<TRIPOS>MOLECULE
pyridine
 11 11 0 0 0
****
USER_CHARGES
INVALID_CHARGES
Pose:   2 Cluster:   2 Fr_nu: 241696 TotEn:   -15.47
@<TRIPOS>ATOM
      1 C1        -65.7438   -6.7459  -45.3413 C.ar   1 LIG      -0.11300
      2 C2        -64.7263   -7.6010  -44.9329 C.ar   1 LIG      -0.11700
      3 C3        -67.0348   -6.9303  -44.8590 C.ar   1 LIG      -0.11700
      4 C4        -65.0492   -8.6171  -44.0480 C.ar   1 LIG       0.17700
      5 C5        -67.2544   -7.9766  -43.9776 C.ar   1 LIG       0.17700
      6 N1        -66.2914   -8.8278  -43.5582 N.ar   1 LIG      -0.60000
      7 H1        -65.5312   -5.9376  -46.0346 H      1 LIG       0.11500
      8 H2        -63.7127   -7.4759  -45.2956 H      1 LIG       0.11500
      9 H3        -67.8437   -6.2762  -45.1640 H      1 LIG       0.11500
     10 H4        -64.2912   -9.3108  -43.6997 H      1 LIG       0.12400
     11 H5        -68.2436   -8.1641  -43.5728 H      1 LIG       0.12400
@<TRIPOS>BOND
      1       1       2 ar
      2       1       3 ar
      3       2       4 ar
      4       3       5 ar
      5       4       6 ar
      6       5       6 ar
      7       1       7 1
      8       2       8 1
      9       3       9 1
     10       4      10 1
     11       5      11 1
@<TRIPOS>ALT_TYPE
CGenFF_4.0_ALT_TYPE_SET
CGenFF_4.0 1 CG2R61 2 CG2R61 3 CG2R61 4 CG2R61 5 CG2R61 6 NG2R60 7 HGR61 8 HGR61 9 HGR61 10 HGR62 11 HGR62
@<TRIPOS>MOLECULE
pyridine
 11 11 0 0 0
****
USER_CHARGES
INVALID_CHARGES
Pose:   3 Cluster:   3 Fr_nu: 324706 TotEn:   -14.36
@<TRIPOS>ATOM
      1 C1        -83.9484   -3.3605  -45.1791 C.ar   1 LIG      -0.11300
      2 C2        -83.5395   -4.4659  -45.9166 C.ar   1 LIG      -0.11700
      3 C3        -84.1347   -2.1379  -45.8146 C.ar   1 LIG      -0.11700
      4 C4        -83.3319   -4.2977  -47.2762 C.ar   1 LIG       0.17700
      5 C5        -83.9002   -2.0738  -47.1786 C.ar   1 LIG       0.17700
      6 N1        -83.5022   -3.1260  -47.9285 N.ar   1 LIG      -0.60000
      7 H1        -84.1210   -3.4514  -44.1108 H      1 LIG       0.11500
      8 H2        -83.3883   -5.4287  -45.4425 H      1 LIG       0.11500
      9 H3        -84.4526   -1.2627  -45.2595 H      1 LIG       0.11500
     10 H4        -83.0121   -5.1292  -47.8955 H      1 LIG       0.12400
     11 H5        -84.0301   -1.1435  -47.7218 H      1 LIG       0.12400
@<TRIPOS>BOND
      1       1       2 ar
      2       1       3 ar
      3       2       4 ar
      4       3       5 ar
      5       4       6 ar
      6       5       6 ar
      7       1       7 1
      8       2       8 1
      9       3       9 1
     10       4      10 1
     11       5      11 1
@<TRIPOS>ALT_TYPE
CGenFF_4.0_ALT_TYPE_SET
CGenFF_4.0 1 CG2R61 2 CG2R61 3 CG2R61 4 CG2R61 5 CG2R61 6 NG2R60 7 HGR61 8 HGR61 9 HGR61 10 HGR62 11 HGR62
@<TRIPOS>MOLECULE
pyridine
 11 11 0 0 0
****
USER_CHARGES
INVALID_CHARGES
Pose:   4 Cluster:   4 Fr_nu: 1509821 TotEn:   -13.96
@<TRIPOS>ATOM
      1 C1        -69.4466   -6.2467  -45.9979 C.ar   1 LIG      -0.11300
      2 C2        -70.3205   -7.2503  -45.5953 C.ar   1 LIG      -0.11700
      3 C3        -68.0983   -6.3335  -45.6695 C.ar   1 LIG      -0.11700
      4 C4        -69.8004   -8.3115  -44.8718 C.ar   1 LIG       0.17700
      5 C5        -67.6777   -7.4354  -44.9425 C.ar   1 LIG       0.17700
      6 N1        -68.4969   -8.4303  -44.5338 N.ar   1 LIG      -0.60000
      7 H1        -69.8158   -5.3980  -46.5659 H      1 LIG       0.11500
      8 H2        -71.3753   -7.2038  -45.8402 H      1 LIG       0.11500
      9 H3        -67.3990   -5.5625  -45.9723 H      1 LIG       0.11500
     10 H4        -70.4409   -9.1195  -44.5343 H      1 LIG       0.12400
     11 H5        -66.6364   -7.5505  -44.6601 H      1 LIG       0.12400
@<TRIPOS>BOND
      1       1       2 ar
      2       1       3 ar
      3       2       4 ar
      4       3       5 ar
      5       4       6 ar
      6       5       6 ar
      7       1       7 1
      8       2       8 1
      9       3       9 1
     10       4      10 1
     11       5      11 1
@<TRIPOS>ALT_TYPE
CGenFF_4.0_ALT_TYPE_SET
CGenFF_4.0 1 CG2R61 2 CG2R61 3 CG2R61 4 CG2R61 5 CG2R61 6 NG2R60 7 HGR61 8 HGR61 9 HGR61 10 HGR62 11 HGR62
@<TRIPOS>MOLECULE
pyridine
 11 11 0 0 0
****
USER_CHARGES
INVALID_CHARGES
Pose:   5 Cluster:   5 Fr_nu: 243125 TotEn:   -12.80
@<TRIPOS>ATOM
      1 C1        -66.1562   -5.6267  -47.1356 C.ar   1 LIG      -0.11300
      2 C2        -66.3007   -6.0965  -48.4362 C.ar   1 LIG      -0.11700
      3 C3        -65.8003   -6.5070  -46.1198 C.ar   1 LIG      -0.11700
      4 C4        -66.0799   -7.4448  -48.6670 C.ar   1 LIG       0.17700
      5 C5        -65.6022   -7.8369  -46.4543 C.ar   1 LIG       0.17700
      6 N1        -65.7333   -8.3303  -47.7062 N.ar   1 LIG      -0.60000
      7 H1        -66.3213   -4.5766  -46.9138 H      1 LIG       0.11500
      8 H2        -66.5770   -5.4285  -49.2437 H      1 LIG       0.11500
      9 H3        -65.6826   -6.1632  -45.0986 H      1 LIG       0.11500
     10 H4        -66.1802   -7.8605  -49.6642 H      1 LIG       0.12400
     11 H5        -65.3242   -8.5646  -45.6989 H      1 LIG       0.12400
@<TRIPOS>BOND
      1       1       2 ar
      2       1       3 ar
      3       2       4 ar
      4       3       5 ar
      5       4       6 ar
      6       5       6 ar
      7       1       7 1
      8       2       8 1
      9       3       9 1
     10       4      10 1
     11       5      11 1
@<TRIPOS>ALT_TYPE
CGenFF_4.0_ALT_TYPE_SET
CGenFF_4.0 1 CG2R61 2 CG2R61 3 CG2R61 4 CG2R61 5 CG2R61 6 NG2R60 7 HGR61 8 HGR61 9 HGR61 10 HGR62 11 HGR62
@<TRIPOS>MOLECULE
pyridine
 11 11 0 0 0
****
USER_CHARGES
INVALID_CHARGES
Pose:   6 Cluster:   6 Fr_nu: 2923746 TotEn:   -12.57
@<TRIPOS>ATOM
      1 C1        -74.8462  -28.2961  -48.0198 C.ar   1 LIG      -0.11300
      2 C2        -74.7562  -29.6618  -47.7751 C.ar   1 LIG      -0.11700
      3 C3        -75.5324  -27.4794  -47.1280 C.ar   1 LIG      -0.11700
      4 C4        -75.3649  -30.1576  -46.6334 C.ar   1 LIG       0.17700
      5 C5        -76.1067  -28.0729  -46.0155 C.ar   1 LIG       0.17700
      6 N1        -76.0404  -29.3957  -45.7442 N.ar   1 LIG      -0.60000
      7 H1        -74.3829  -27.8692  -48.9043 H      1 LIG       0.11500
      8 H2        -74.2261  -30.3174  -48.4561 H      1 LIG       0.11500
      9 H3        -75.6158  -26.4122  -47.2989 H      1 LIG       0.11500
     10 H4        -75.3236  -31.2159  -46.3978 H      1 LIG       0.12400
     11 H5        -76.6536  -27.4803  -45.2895 H      1 LIG       0.12400
@<TRIPOS>BOND
      1       1       2 ar
      2       1       3 ar
      3       2       4 ar
      4       3       5 ar
      5       4       6 ar
      6       5       6 ar
      7       1       7 1
      8       2       8 1
      9       3       9 1
     10       4      10 1
     11       5      11 1
@<TRIPOS>ALT_TYPE
CGenFF_4.0_ALT_TYPE_SET
CGenFF_4.0 1 CG2R61 2 CG2R61 3 CG2R61 4 CG2R61 5 CG2R61 6 NG2R60 7 HGR61 8 HGR61 9 HGR61 10 HGR62 11 HGR62
@<TRIPOS>MOLECULE
pyridine
 11 11 0 0 0
****
USER_CHARGES
INVALID_CHARGES
Pose:   7 Cluster:   7 Fr_nu: 2588258 TotEn:   -12.44
@<TRIPOS>ATOM
      1 C1        -73.4506  -12.0692  -43.2904 C.ar   1 LIG      -0.11300
      2 C2        -73.2228  -10.7010  -43.1942 C.ar   1 LIG      -0.11700
      3 C3        -72.3891  -12.9285  -43.5516 C.ar   1 LIG      -0.11700
      4 C4        -71.9254  -10.2459  -43.3659 C.ar   1 LIG       0.17700
      5 C5        -71.1291  -12.3737  -43.7075 C.ar   1 LIG       0.17700
      6 N1        -70.8689  -11.0498  -43.6211 N.ar   1 LIG      -0.60000
      7 H1        -74.4537  -12.4651  -43.1627 H      1 LIG       0.11500
      8 H2        -74.0349  -10.0127  -42.9910 H      1 LIG       0.11500
      9 H3        -72.5434  -13.9985  -43.6313 H      1 LIG       0.11500
     10 H4        -71.6957   -9.1875  -43.3008 H      1 LIG       0.12400
     11 H5        -70.2675  -13.0003  -43.9134 H      1 LIG       0.12400
@<TRIPOS>BOND
      1       1       2 ar
      2       1       3 ar
      3       2       4 ar
      4       3       5 ar
      5       4       6 ar
      6       5       6 ar
      7       1       7 1
      8       2       8 1
      9       3       9 1
     10       4      10 1
     11       5      11 1
@<TRIPOS>ALT_TYPE
CGenFF_4.0_ALT_TYPE_SET
CGenFF_4.0 1 CG2R61 2 CG2R61 3 CG2R61 4 CG2R61 5 CG2R61 6 NG2R60 7 HGR61 8 HGR61 9 HGR61 10 HGR62 11 HGR62
@<TRIPOS>MOLECULE
pyridine
 11 11 0 0 0
****
USER_CHARGES
INVALID_CHARGES
Pose:   8 Cluster:   8 Fr_nu: 792106 TotEn:   -12.42
@<TRIPOS>ATOM
      1 C1        -71.3558  -25.6850  -42.0718 C.ar   1 LIG      -0.11300
      2 C2        -72.4125  -26.1617  -42.8395 C.ar   1 LIG      -0.11700
      3 C3        -70.6854  -24.5310  -42.4619 C.ar   1 LIG      -0.11700
      4 C4        -72.7570  -25.4535  -43.9795 C.ar   1 LIG       0.17700
      5 C5        -71.1071  -23.8960  -43.6189 C.ar   1 LIG       0.17700
      6 N1        -72.1293  -24.3290  -44.3905 N.ar   1 LIG      -0.60000
      7 H1        -71.0548  -26.2122  -41.1714 H      1 LIG       0.11500
      8 H2        -72.9495  -27.0589  -42.5545 H      1 LIG       0.11500
      9 H3        -69.8585  -24.1414  -41.8792 H      1 LIG       0.11500
     10 H4        -73.5739  -25.7845  -44.6123 H      1 LIG       0.12400
     11 H5        -70.6172  -22.9927  -43.9673 H      1 LIG       0.12400
@<TRIPOS>BOND
      1       1       2 ar
      2       1       3 ar
      3       2       4 ar
      4       3       5 ar
      5       4       6 ar
      6       5       6 ar
      7       1       7 1
      8       2       8 1
      9       3       9 1
     10       4      10 1
     11       5      11 1
@<TRIPOS>ALT_TYPE
CGenFF_4.0_ALT_TYPE_SET
CGenFF_4.0 1 CG2R61 2 CG2R61 3 CG2R61 4 CG2R61 5 CG2R61 6 NG2R60 7 HGR61 8 HGR61 9 HGR61 10 HGR62 11 HGR62
@<TRIPOS>MOLECULE
pyridine
 11 11 0 0 0
****
USER_CHARGES
INVALID_CHARGES
Pose:   9 Cluster:   9 Fr_nu: 539965 TotEn:   -12.15
@<TRIPOS>ATOM
      1 C1        -66.6490   -6.5530  -45.3235 C.ar   1 LIG      -0.11300
      2 C2        -65.5664   -7.2461  -44.7937 C.ar   1 LIG      -0.11700
      3 C3        -66.9531   -6.6771  -46.6745 C.ar   1 LIG      -0.11700
      4 C4        -64.8251   -8.0439  -45.6503 C.ar   1 LIG       0.17700
      5 C5        -66.1496   -7.5002  -47.4470 C.ar   1 LIG       0.17700
      6 N1        -65.0897   -8.1893  -46.9680 N.ar   1 LIG      -0.60000
      7 H1        -67.2543   -5.9167  -44.6847 H      1 LIG       0.11500
      8 H2        -65.3110   -7.1646  -43.7436 H      1 LIG       0.11500
      9 H3        -67.7921   -6.1458  -47.1093 H      1 LIG       0.11500
     10 H4        -63.9707   -8.6046  -45.2858 H      1 LIG       0.12400
     11 H5        -66.3436   -7.6308  -48.5066 H      1 LIG       0.12400
@<TRIPOS>BOND
      1       1       2 ar
      2       1       3 ar
      3       2       4 ar
      4       3       5 ar
      5       4       6 ar
      6       5       6 ar
      7       1       7 1
      8       2       8 1
      9       3       9 1
     10       4      10 1
     11       5      11 1
@<TRIPOS>ALT_TYPE
CGenFF_4.0_ALT_TYPE_SET
CGenFF_4.0 1 CG2R61 2 CG2R61 3 CG2R61 4 CG2R61 5 CG2R61 6 NG2R60 7 HGR61 8 HGR61 9 HGR61 10 HGR62 11 HGR62
@<TRIPOS>MOLECULE
pyridine
 11 11 0 0 0
****
USER_CHARGES
INVALID_CHARGES
Pose:  10 Cluster:  10 Fr_nu: 1129296 TotEn:   -11.91
@<TRIPOS>ATOM
      1 C1        -66.1024   -6.2787  -45.9469 C.ar   1 LIG      -0.11300
      2 C2        -65.2472   -7.3688  -45.8307 C.ar   1 LIG      -0.11700
      3 C3        -67.3884   -6.3521  -45.4234 C.ar   1 LIG      -0.11700
      4 C4        -65.7224   -8.5002  -45.1871 C.ar   1 LIG       0.17700
      5 C5        -67.7678   -7.5290  -44.7983 C.ar   1 LIG       0.17700
      6 N1        -66.9651   -8.6088  -44.6661 N.ar   1 LIG      -0.60000
      7 H1        -65.7675   -5.3739  -46.4452 H      1 LIG       0.11500
      8 H2        -64.2406   -7.3340  -46.2308 H      1 LIG       0.11500
      9 H3        -68.0724   -5.5148  -45.5029 H      1 LIG       0.11500
     10 H4        -65.0943   -9.3772  -45.0710 H      1 LIG       0.12400
     11 H5        -68.7605   -7.6379  -44.3738 H      1 LIG       0.12400
@<TRIPOS>BOND
      1       1       2 ar
      2       1       3 ar
      3       2       4 ar
      4       3       5 ar
      5       4       6 ar
      6       5       6 ar
      7       1       7 1
      8       2       8 1
      9       3       9 1
     10       4      10 1
     11       5      11 1
@<TRIPOS>ALT_TYPE
CGenFF_4.0_ALT_TYPE_SET
CGenFF_4.0 1 CG2R61 2 CG2R61 3 CG2R61 4 CG2R61 5 CG2R61 6 NG2R60 7 HGR61 8 HGR61 9 HGR61 10 HGR62 11 HGR62
@<TRIPOS>MOLECULE
pyridine
 11 11 0 0 0
****
USER_CHARGES
INVALID_CHARGES
Pose:  11 Cluster:  11 Fr_nu: 2542876 TotEn:   -11.32
@<TRIPOS>ATOM
      1 C1        -66.8083   -7.9910  -43.9350 C.ar   1 LIG      -0.11300
      2 C2        -65.4910   -8.4190  -43.8138 C.ar   1 LIG      -0.11700
      3 C3        -67.3616   -7.8112  -45.1978 C.ar   1 LIG      -0.11700
      4 C4        -64.7750   -8.6516  -44.9771 C.ar   1 LIG       0.17700
      5 C5        -66.5619   -8.0707  -46.2991 C.ar   1 LIG       0.17700
      6 N1        -65.2783   -8.4878  -46.2210 N.ar   1 LIG      -0.60000
      7 H1        -67.4024   -7.7972  -43.0469 H      1 LIG       0.11500
      8 H2        -65.0391   -8.5662  -42.8398 H      1 LIG       0.11500
      9 H3        -68.3863   -7.4777  -45.3163 H      1 LIG       0.11500
     10 H4        -63.7438   -8.9863  -44.9360 H      1 LIG       0.12400
     11 H5        -66.9453   -7.9453  -47.3064 H      1 LIG       0.12400
@<TRIPOS>BOND
      1       1       2 ar
      2       1       3 ar
      3       2       4 ar
      4       3       5 ar
      5       4       6 ar
      6       5       6 ar
      7       1       7 1
      8       2       8 1
      9       3       9 1
     10       4      10 1
     11       5      11 1
@<TRIPOS>ALT_TYPE
CGenFF_4.0_ALT_TYPE_SET
CGenFF_4.0 1 CG2R61 2 CG2R61 3 CG2R61 4 CG2R61 5 CG2R61 6 NG2R60 7 HGR61 8 HGR61 9 HGR61 10 HGR62 11 HGR62
@<TRIPOS>MOLECULE
pyridine
 11 11 0 0 0
****
USER_CHARGES
INVALID_CHARGES
Pose:  12 Cluster:  12 Fr_nu: 386297 TotEn:   -11.05
@<TRIPOS>ATOM
      1 C1        -66.6713   -5.4478  -46.0548 C.ar   1 LIG      -0.11300
      2 C2        -68.0321   -5.6713  -46.2320 C.ar   1 LIG      -0.11700
      3 C3        -65.8596   -6.4737  -45.5837 C.ar   1 LIG      -0.11700
      4 C4        -68.5282   -6.9283  -45.9260 C.ar   1 LIG       0.17700
      5 C5        -66.4529   -7.6947  -45.3065 C.ar   1 LIG       0.17700
      6 N1        -67.7710   -7.9494  -45.4661 N.ar   1 LIG      -0.60000
      7 H1        -66.2443   -4.4758  -46.2828 H      1 LIG       0.11500
      8 H2        -68.6838   -4.8865  -46.5983 H      1 LIG       0.11500
      9 H3        -64.7962   -6.3220  -45.4374 H      1 LIG       0.11500
     10 H4        -69.5828   -7.1528  -46.0468 H      1 LIG       0.12400
     11 H5        -65.8641   -8.5274  -44.9360 H      1 LIG       0.12400
@<TRIPOS>BOND
      1       1       2 ar
      2       1       3 ar
      3       2       4 ar
      4       3       5 ar
      5       4       6 ar
      6       5       6 ar
      7       1       7 1
      8       2       8 1
      9       3       9 1
     10       4      10 1
     11       5      11 1
@<TRIPOS>ALT_TYPE
CGenFF_4.0_ALT_TYPE_SET
CGenFF_4.0 1 CG2R61 2 CG2R61 3 CG2R61 4 CG2R61 5 CG2R61 6 NG2R60 7 HGR61 8 HGR61 9 HGR61 10 HGR62 11 HGR62
@<TRIPOS>MOLECULE
pyridine
 11 11 0 0 0
****
USER_CHARGES
INVALID_CHARGES
Pose:  13 Cluster:  13 Fr_nu: 228887 TotEn:   -10.73
@<TRIPOS>ATOM
      1 C1        -66.4452   -5.4944  -46.6582 C.ar   1 LIG      -0.11300
      2 C2        -67.1023   -6.0068  -45.5452 C.ar   1 LIG      -0.11700
      3 C3        -66.0326   -6.3527  -47.6713 C.ar   1 LIG      -0.11700
      4 C4        -67.3207   -7.3741  -45.4934 C.ar   1 LIG       0.17700
      5 C5        -66.2986   -7.7045  -47.5243 C.ar   1 LIG       0.17700
      6 N1        -66.9344   -8.2392  -46.4577 N.ar   1 LIG      -0.60000
      7 H1        -66.2545   -4.4282  -46.7357 H      1 LIG       0.11500
      8 H2        -67.4332   -5.3566  -44.7437 H      1 LIG       0.11500
      9 H3        -65.5182   -5.9755  -48.5478 H      1 LIG       0.11500
     10 H4        -67.8286   -7.8229  -44.6462 H      1 LIG       0.12400
     11 H5        -65.9970   -8.4163  -48.2856 H      1 LIG       0.12400
@<TRIPOS>BOND
      1       1       2 ar
      2       1       3 ar
      3       2       4 ar
      4       3       5 ar
      5       4       6 ar
      6       5       6 ar
      7       1       7 1
      8       2       8 1
      9       3       9 1
     10       4      10 1
     11       5      11 1
@<TRIPOS>ALT_TYPE
CGenFF_4.0_ALT_TYPE_SET
CGenFF_4.0 1 CG2R61 2 CG2R61 3 CG2R61 4 CG2R61 5 CG2R61 6 NG2R60 7 HGR61 8 HGR61 9 HGR61 10 HGR62 11 HGR62
@<TRIPOS>MOLECULE
pyridine
 11 11 0 0 0
****
USER_CHARGES
INVALID_CHARGES
Pose:  14 Cluster:  14 Fr_nu: 2862084 TotEn:   -10.51
@<TRIPOS>ATOM
      1 C1        -84.2422   -1.9467  -45.6519 C.ar   1 LIG      -0.11300
      2 C2        -84.5638   -0.9258  -46.5393 C.ar   1 LIG      -0.11700
      3 C3        -84.0121   -3.2311  -46.1323 C.ar   1 LIG      -0.11700
      4 C4        -84.6422   -1.2385  -47.8869 C.ar   1 LIG       0.17700
      5 C5        -84.1155   -3.4407  -47.4980 C.ar   1 LIG       0.17700
      6 N1        -84.4257   -2.4741  -48.3909 N.ar   1 LIG      -0.60000
      7 H1        -84.1717   -1.7420  -44.5878 H      1 LIG       0.11500
      8 H2        -84.7469    0.0828  -46.1875 H      1 LIG       0.11500
      9 H3        -83.7606   -4.0425  -45.4589 H      1 LIG       0.11500
     10 H4        -84.8900   -0.4775  -48.6193 H      1 LIG       0.12400
     11 H5        -83.9464   -4.4244  -47.9237 H      1 LIG       0.12400
@<TRIPOS>BOND
      1       1       2 ar
      2       1       3 ar
      3       2       4 ar
      4       3       5 ar
      5       4       6 ar
      6       5       6 ar
      7       1       7 1
      8       2       8 1
      9       3       9 1
     10       4      10 1
     11       5      11 1
@<TRIPOS>ALT_TYPE
CGenFF_4.0_ALT_TYPE_SET
CGenFF_4.0 1 CG2R61 2 CG2R61 3 CG2R61 4 CG2R61 5 CG2R61 6 NG2R60 7 HGR61 8 HGR61 9 HGR61 10 HGR62 11 HGR62
@<TRIPOS>MOLECULE
pyridine
 11 11 0 0 0
****
USER_CHARGES
INVALID_CHARGES
Pose:  15 Cluster:  15 Fr_nu: 539197 TotEn:    -9.88
@<TRIPOS>ATOM
      1 C1        -66.5715   -6.9330  -46.2452 C.ar   1 LIG      -0.11300
      2 C2        -67.1288   -6.9925  -44.9728 C.ar   1 LIG      -0.11700
      3 C3        -65.4360   -7.6808  -46.5364 C.ar   1 LIG      -0.11700
      4 C4        -66.5175   -7.8084  -44.0345 C.ar   1 LIG       0.17700
      5 C5        -64.9003   -8.4657  -45.5281 C.ar   1 LIG       0.17700
      6 N1        -65.4137   -8.5491  -44.2802 N.ar   1 LIG      -0.60000
      7 H1        -67.0208   -6.3046  -47.0083 H      1 LIG       0.11500
      8 H2        -68.0137   -6.4186  -44.7234 H      1 LIG       0.11500
      9 H3        -64.9841   -7.6496  -47.5213 H      1 LIG       0.11500
     10 H4        -66.9135   -7.8889  -43.0276 H      1 LIG       0.12400
     11 H5        -64.0146   -9.0676  -45.7033 H      1 LIG       0.12400
@<TRIPOS>BOND
      1       1       2 ar
      2       1       3 ar
      3       2       4 ar
      4       3       5 ar
      5       4       6 ar
      6       5       6 ar
      7       1       7 1
      8       2       8 1
      9       3       9 1
     10       4      10 1
     11       5      11 1
@<TRIPOS>ALT_TYPE
CGenFF_4.0_ALT_TYPE_SET
CGenFF_4.0 1 CG2R61 2 CG2R61 3 CG2R61 4 CG2R61 5 CG2R61 6 NG2R60 7 HGR61 8 HGR61 9 HGR61 10 HGR62 11 HGR62
@<TRIPOS>MOLECULE
pyridine
 11 11 0 0 0
****
USER_CHARGES
INVALID_CHARGES
Pose:  16 Cluster:  16 Fr_nu: 1818754 TotEn:    -9.84
@<TRIPOS>ATOM
      1 C1        -65.2595   -5.8346  -45.8340 C.ar   1 LIG      -0.11300
      2 C2        -66.4475   -6.3128  -46.3755 C.ar   1 LIG      -0.11700
      3 C3        -64.5306   -6.6317  -44.9584 C.ar   1 LIG      -0.11700
      4 C4        -66.8600   -7.5848  -46.0125 C.ar   1 LIG       0.17700
      5 C5        -65.0290   -7.8893  -44.6587 C.ar   1 LIG       0.17700
      6 N1        -66.1790   -8.3882  -45.1650 N.ar   1 LIG      -0.60000
      7 H1        -64.9028   -4.8423  -46.0932 H      1 LIG       0.11500
      8 H2        -67.0318   -5.7092  -47.0602 H      1 LIG       0.11500
      9 H3        -63.6021   -6.2794  -44.5238 H      1 LIG       0.11500
     10 H4        -67.7798   -8.0033  -46.4073 H      1 LIG       0.12400
     11 H5        -64.4990   -8.5501  -43.9805 H      1 LIG       0.12400
@<TRIPOS>BOND
      1       1       2 ar
      2       1       3 ar
      3       2       4 ar
      4       3       5 ar
      5       4       6 ar
      6       5       6 ar
      7       1       7 1
      8       2       8 1
      9       3       9 1
     10       4      10 1
     11       5      11 1
@<TRIPOS>ALT_TYPE
CGenFF_4.0_ALT_TYPE_SET
CGenFF_4.0 1 CG2R61 2 CG2R61 3 CG2R61 4 CG2R61 5 CG2R61 6 NG2R60 7 HGR61 8 HGR61 9 HGR61 10 HGR62 11 HGR62
@<TRIPOS>MOLECULE
pyridine
 11 11 0 0 0
****
USER_CHARGES
INVALID_CHARGES
Pose:  17 Cluster:  17 Fr_nu: 307066 TotEn:    -8.44
@<TRIPOS>ATOM
      1 C1        -64.6631   -8.1881  -45.8794 C.ar   1 LIG      -0.11300
      2 C2        -65.4221   -7.8965  -47.0072 C.ar   1 LIG      -0.11700
      3 C3        -65.2747   -8.2440  -44.6320 C.ar   1 LIG      -0.11700
      4 C4        -66.7783   -7.6705  -46.8357 C.ar   1 LIG       0.17700
      5 C5        -66.6375   -8.0022  -44.5667 C.ar   1 LIG       0.17700
      6 N1        -67.4078   -7.7159  -45.6402 N.ar   1 LIG      -0.60000
      7 H1        -63.5967   -8.3708  -45.9723 H      1 LIG       0.11500
      8 H2        -64.9667   -7.8480  -47.9895 H      1 LIG       0.11500
      9 H3        -64.7027   -8.4690  -43.7391 H      1 LIG       0.11500
     10 H4        -67.4137   -7.4390  -47.6841 H      1 LIG       0.12400
     11 H5        -67.1626   -8.0329  -43.6176 H      1 LIG       0.12400
@<TRIPOS>BOND
      1       1       2 ar
      2       1       3 ar
      3       2       4 ar
      4       3       5 ar
      5       4       6 ar
      6       5       6 ar
      7       1       7 1
      8       2       8 1
      9       3       9 1
     10       4      10 1
     11       5      11 1
@<TRIPOS>ALT_TYPE
CGenFF_4.0_ALT_TYPE_SET
CGenFF_4.0 1 CG2R61 2 CG2R61 3 CG2R61 4 CG2R61 5 CG2R61 6 NG2R60 7 HGR61 8 HGR61 9 HGR61 10 HGR62 11 HGR62
@<TRIPOS>MOLECULE
pyridine
 11 11 0 0 0
****
USER_CHARGES
INVALID_CHARGES
Pose:  18 Cluster:  18 Fr_nu: 2002316 TotEn:    -7.34
@<TRIPOS>ATOM
      1 C1        -74.0812  -28.4845  -45.9283 C.ar   1 LIG      -0.11300
      2 C2        -74.4663  -29.8012  -46.1551 C.ar   1 LIG      -0.11700
      3 C3        -74.9634  -27.4488  -46.2154 C.ar   1 LIG      -0.11700
      4 C4        -75.7342  -30.0273  -46.6662 C.ar   1 LIG       0.17700
      5 C5        -76.2089  -27.7802  -46.7240 C.ar   1 LIG       0.17700
      6 N1        -76.6185  -29.0472  -46.9575 N.ar   1 LIG      -0.60000
      7 H1        -73.0953  -28.2660  -45.5293 H      1 LIG       0.11500
      8 H2        -73.7954  -30.6243  -45.9385 H      1 LIG       0.11500
      9 H3        -74.6845  -26.4149  -46.0471 H      1 LIG       0.11500
     10 H4        -76.0818  -31.0364  -46.8610 H      1 LIG       0.12400
     11 H5        -76.9337  -27.0096  -46.9653 H      1 LIG       0.12400
@<TRIPOS>BOND
      1       1       2 ar
      2       1       3 ar
      3       2       4 ar
      4       3       5 ar
      5       4       6 ar
      6       5       6 ar
      7       1       7 1
      8       2       8 1
      9       3       9 1
     10       4      10 1
     11       5      11 1
@<TRIPOS>ALT_TYPE
CGenFF_4.0_ALT_TYPE_SET
CGenFF_4.0 1 CG2R61 2 CG2R61 3 CG2R61 4 CG2R61 5 CG2R61 6 NG2R60 7 HGR61 8 HGR61 9 HGR61 10 HGR62 11 HGR62
@<TRIPOS>MOLECULE
pyridine
 11 11 0 0 0
****
USER_CHARGES
INVALID_CHARGES
Pose:  19 Cluster:  19 Fr_nu: 3414361 TotEn:    -2.92
@<TRIPOS>ATOM
      1 C1        -53.5596  -25.2864  -26.1113 C.ar   1 LIG      -0.11300
      2 C2        -54.0991  -24.0488  -25.7790 C.ar   1 LIG      -0.11700
      3 C3        -52.5472  -25.8301  -25.3285 C.ar   1 LIG      -0.11700
      4 C4        -53.5953  -23.4001  -24.6631 C.ar   1 LIG       0.17700
      5 C5        -52.1127  -25.1016  -24.2329 C.ar   1 LIG       0.17700
      6 N1        -52.6124  -23.8964  -23.8787 N.ar   1 LIG      -0.60000
      7 H1        -53.9271  -25.8260  -26.9790 H      1 LIG       0.11500
      8 H2        -54.8890  -23.6059  -26.3744 H      1 LIG       0.11500
      9 H3        -52.1115  -26.7931  -25.5689 H      1 LIG       0.11500
     10 H4        -53.9824  -22.4323  -24.3622 H      1 LIG       0.12400
     11 H5        -51.3248  -25.4808  -23.5904 H      1 LIG       0.12400
@<TRIPOS>BOND
      1       1       2 ar
      2       1       3 ar
      3       2       4 ar
      4       3       5 ar
      5       4       6 ar
      6       5       6 ar
      7       1       7 1
      8       2       8 1
      9       3       9 1
     10       4      10 1
     11       5      11 1
@<TRIPOS>ALT_TYPE
CGenFF_4.0_ALT_TYPE_SET
CGenFF_4.0 1 CG2R61 2 CG2R61 3 CG2R61 4 CG2R61 5 CG2R61 6 NG2R60 7 HGR61 8 HGR61 9 HGR61 10 HGR62 11 HGR62
@<TRIPOS>MOLECULE
pyridine
 11 11 0 0 0
****
USER_CHARGES
INVALID_CHARGES
Pose:  20 Cluster:  20 Fr_nu: 3392275 TotEn:    -2.66
@<TRIPOS>ATOM
      1 C1        -47.2389  -21.7759  -29.8389 C.ar   1 LIG      -0.11300
      2 C2        -47.1114  -20.5246  -29.2464 C.ar   1 LIG      -0.11700
      3 C3        -47.8364  -22.8150  -29.1343 C.ar   1 LIG      -0.11700
      4 C4        -47.5939  -20.3652  -27.9574 C.ar   1 LIG       0.17700
      5 C5        -48.2861  -22.5532  -27.8502 C.ar   1 LIG       0.17700
      6 N1        -48.1800  -21.3507  -27.2414 N.ar   1 LIG      -0.60000
      7 H1        -46.8725  -21.9413  -30.8477 H      1 LIG       0.11500
      8 H2        -46.6495  -19.7001  -29.7769 H      1 LIG       0.11500
      9 H3        -47.9459  -23.7989  -29.5759 H      1 LIG       0.11500
     10 H4        -47.5180  -19.4086  -27.4511 H      1 LIG       0.12400
     11 H5        -48.7589  -23.3296  -27.2577 H      1 LIG       0.12400
@<TRIPOS>BOND
      1       1       2 ar
      2       1       3 ar
      3       2       4 ar
      4       3       5 ar
      5       4       6 ar
      6       5       6 ar
      7       1       7 1
      8       2       8 1
      9       3       9 1
     10       4      10 1
     11       5      11 1
@<TRIPOS>ALT_TYPE
CGenFF_4.0_ALT_TYPE_SET
CGenFF_4.0 1 CG2R61 2 CG2R61 3 CG2R61 4 CG2R61 5 CG2R61 6 NG2R60 7 HGR61 8 HGR61 9 HGR61 10 HGR62 11 HGR62
@<TRIPOS>MOLECULE
cyclopropane
 9 9 0 0 0
****
USER_CHARGES
INVALID_CHARGES
Pose:   1 Cluster:   1 Fr_nu: 304165 TotEn:    -6.95
@<TRIPOS>ATOM
      1 C1        -72.2415  -24.7965  -44.0090 C.3    1 LIG      -0.18000
      2 C2        -71.1453  -24.4376  -43.0491 C.3    1 LIG      -0.18000
      3 C3        -72.5214  -24.7458  -42.5358 C.3    1 LIG      -0.18000
      4 H1        -72.6495  -24.0072  -44.6280 H      1 LIG       0.09000
      5 H2        -72.2003  -25.7695  -44.4816 H      1 LIG       0.09000
      6 H3        -70.3662  -25.1693  -42.8754 H      1 LIG       0.09000
      7 H4        -70.8151  -23.4069  -43.0213 H      1 LIG       0.09000
      8 H5        -73.1175  -23.9225  -42.1629 H      1 LIG       0.09000
      9 H6        -72.6682  -25.6850  -42.0173 H      1 LIG       0.09000
@<TRIPOS>BOND
      1       1       2 1
      2       1       3 1
      3       2       3 1
      4       1       4 1
      5       1       5 1
      6       2       6 1
      7       2       7 1
      8       3       8 1
      9       3       9 1
@<TRIPOS>ALT_TYPE
CGenFF_4.0_ALT_TYPE_SET
CGenFF_4.0 1 CG3C31 2 CG3C31 3 CG3C31 4 HGA2 5 HGA2 6 HGA2 7 HGA2 8 HGA2 9 HGA2
@<TRIPOS>MOLECULE
cyclopropane
 9 9 0 0 0
****
USER_CHARGES
INVALID_CHARGES
Pose:   2 Cluster:   2 Fr_nu:   1015 TotEn:    -6.93
@<TRIPOS>ATOM
      1 C1        -66.4194   -6.4742  -47.7034 C.3    1 LIG      -0.18000
      2 C2        -65.5852   -7.7010  -47.4782 C.3    1 LIG      -0.18000
      3 C3        -66.1435   -7.4130  -48.8410 C.3    1 LIG      -0.18000
      4 H1        -67.4205   -6.4612  -47.2910 H      1 LIG       0.09000
      5 H2        -65.9167   -5.5155  -47.7072 H      1 LIG       0.09000
      6 H3        -64.5208   -7.5681  -47.3304 H      1 LIG       0.09000
      7 H4        -66.0242   -8.5143  -46.9142 H      1 LIG       0.09000
      8 H5        -66.9586   -8.0320  -49.1941 H      1 LIG       0.09000
      9 H6        -65.4549   -7.0856  -49.6099 H      1 LIG       0.09000
@<TRIPOS>BOND
      1       1       2 1
      2       1       3 1
      3       2       3 1
      4       1       4 1
      5       1       5 1
      6       2       6 1
      7       2       7 1
      8       3       8 1
      9       3       9 1
@<TRIPOS>ALT_TYPE
CGenFF_4.0_ALT_TYPE_SET
CGenFF_4.0 1 CG3C31 2 CG3C31 3 CG3C31 4 HGA2 5 HGA2 6 HGA2 7 HGA2 8 HGA2 9 HGA2
@<TRIPOS>MOLECULE
cyclopropane
 9 9 0 0 0
****
USER_CHARGES
INVALID_CHARGES
Pose:   3 Cluster:   3 Fr_nu: 136995 TotEn:    -6.89
@<TRIPOS>ATOM
      1 C1        -49.5254  -10.1963  -44.2766 C.3    1 LIG      -0.18000
      2 C2        -50.1104   -9.8562  -45.6159 C.3    1 LIG      -0.18000
      3 C3        -48.6489  -10.1744  -45.4943 C.3    1 LIG      -0.18000
      4 H1        -49.4103   -9.3952  -43.5573 H      1 LIG       0.09000
      5 H2        -49.7704  -11.1600  -43.8486 H      1 LIG       0.09000
      6 H3        -50.7493  -10.5910  -46.0895 H      1 LIG       0.09000
      7 H4        -50.3894   -8.8261  -45.7988 H      1 LIG       0.09000
      8 H5        -47.9443   -9.3586  -45.5950 H      1 LIG       0.09000
      9 H6        -48.3047  -11.1236  -45.8855 H      1 LIG       0.09000
@<TRIPOS>BOND
      1       1       2 1
      2       1       3 1
      3       2       3 1
      4       1       4 1
      5       1       5 1
      6       2       6 1
      7       2       7 1
      8       3       8 1
      9       3       9 1
@<TRIPOS>ALT_TYPE
CGenFF_4.0_ALT_TYPE_SET
CGenFF_4.0 1 CG3C31 2 CG3C31 3 CG3C31 4 HGA2 5 HGA2 6 HGA2 7 HGA2 8 HGA2 9 HGA2
@<TRIPOS>MOLECULE
cyclopropane
 9 9 0 0 0
****
USER_CHARGES
INVALID_CHARGES
Pose:   4 Cluster:   4 Fr_nu: 139321 TotEn:    -6.57
@<TRIPOS>ATOM
      1 C1        -72.4062   -9.2720  -24.7458 C.3    1 LIG      -0.18000
      2 C2        -72.8780   -7.8870  -25.0791 C.3    1 LIG      -0.18000
      3 C3        -71.9930   -8.6293  -26.0372 C.3    1 LIG      -0.18000
      4 H1        -71.6563   -9.3777  -23.9719 H      1 LIG       0.09000
      5 H2        -73.1293  -10.0763  -24.7913 H      1 LIG       0.09000
      6 H3        -73.9188   -7.7591  -25.3490 H      1 LIG       0.09000
      7 H4        -72.4459   -7.0600  -24.5299 H      1 LIG       0.09000
      8 H5        -70.9654   -8.3022  -26.1326 H      1 LIG       0.09000
      9 H6        -72.4386   -9.0012  -26.9514 H      1 LIG       0.09000
@<TRIPOS>BOND
      1       1       2 1
      2       1       3 1
      3       2       3 1
      4       1       4 1
      5       1       5 1
      6       2       6 1
      7       2       7 1
      8       3       8 1
      9       3       9 1
@<TRIPOS>ALT_TYPE
CGenFF_4.0_ALT_TYPE_SET
CGenFF_4.0 1 CG3C31 2 CG3C31 3 CG3C31 4 HGA2 5 HGA2 6 HGA2 7 HGA2 8 HGA2 9 HGA2
@<TRIPOS>MOLECULE
cyclopropane
 9 9 0 0 0
****
USER_CHARGES
INVALID_CHARGES
Pose:   5 Cluster:   5 Fr_nu: 494929 TotEn:    -6.44
@<TRIPOS>ATOM
      1 C1        -73.5072  -11.8625  -43.6952 C.3    1 LIG      -0.18000
      2 C2        -72.2937  -11.0049  -43.9048 C.3    1 LIG      -0.18000
      3 C3        -72.1361  -12.4549  -43.5516 C.3    1 LIG      -0.18000
      4 H1        -74.0867  -11.7064  -42.7940 H      1 LIG       0.09000
      5 H2        -74.0871  -12.1382  -44.5667 H      1 LIG       0.09000
      6 H3        -72.0568  -10.7034  -44.9174 H      1 LIG       0.09000
      7 H4        -72.0558  -10.2713  -43.1447 H      1 LIG       0.09000
      8 H5        -71.7926  -12.6972  -42.5539 H      1 LIG       0.09000
      9 H6        -71.7938  -13.1290  -44.3267 H      1 LIG       0.09000
@<TRIPOS>BOND
      1       1       2 1
      2       1       3 1
      3       2       3 1
      4       1       4 1
      5       1       5 1
      6       2       6 1
      7       2       7 1
      8       3       8 1
      9       3       9 1
@<TRIPOS>ALT_TYPE
CGenFF_4.0_ALT_TYPE_SET
CGenFF_4.0 1 CG3C31 2 CG3C31 3 CG3C31 4 HGA2 5 HGA2 6 HGA2 7 HGA2 8 HGA2 9 HGA2
@<TRIPOS>MOLECULE
cyclopropane
 9 9 0 0 0
****
USER_CHARGES
INVALID_CHARGES
Pose:   6 Cluster:   6 Fr_nu: 154600 TotEn:    -6.43
@<TRIPOS>ATOM
      1 C1        -52.8977    4.3873  -33.7207 C.3    1 LIG      -0.18000
      2 C2        -53.4516    4.3466  -32.3266 C.3    1 LIG      -0.18000
      3 C3        -54.1952    5.0733  -33.4087 C.3    1 LIG      -0.18000
      4 H1        -52.0291    5.0080  -33.9014 H      1 LIG       0.09000
      5 H2        -52.9361    3.4774  -34.3059 H      1 LIG       0.09000
      6 H3        -53.8628    3.4093  -31.9735 H      1 LIG       0.09000
      7 H4        -52.9561    4.9399  -31.5684 H      1 LIG       0.09000
      8 H5        -54.2000    6.1556  -33.3791 H      1 LIG       0.09000
      9 H6        -55.1064    4.6246  -33.7840 H      1 LIG       0.09000
@<TRIPOS>BOND
      1       1       2 1
      2       1       3 1
      3       2       3 1
      4       1       4 1
      5       1       5 1
      6       2       6 1
      7       2       7 1
      8       3       8 1
      9       3       9 1
@<TRIPOS>ALT_TYPE
CGenFF_4.0_ALT_TYPE_SET
CGenFF_4.0 1 CG3C31 2 CG3C31 3 CG3C31 4 HGA2 5 HGA2 6 HGA2 7 HGA2 8 HGA2 9 HGA2
@<TRIPOS>MOLECULE
cyclopropane
 9 9 0 0 0
****
USER_CHARGES
INVALID_CHARGES
Pose:   7 Cluster:   7 Fr_nu: 879201 TotEn:    -6.40
@<TRIPOS>ATOM
      1 C1        -65.1779   -8.8266  -43.5999 C.3    1 LIG      -0.18000
      2 C2        -64.8617   -7.5805  -44.3740 C.3    1 LIG      -0.18000
      3 C3        -65.3419   -8.8081  -45.0913 C.3    1 LIG      -0.18000
      4 H1        -64.3495   -9.3907  -43.1900 H      1 LIG       0.09000
      5 H2        -66.0748   -8.8305  -42.9938 H      1 LIG       0.09000
      6 H3        -65.5459   -6.7456  -44.2889 H      1 LIG       0.09000
      7 H4        -63.8205   -7.3053  -44.4856 H      1 LIG       0.09000
      8 H5        -64.6239   -9.3593  -45.6853 H      1 LIG       0.09000
      9 H6        -66.3493   -8.7993  -45.4883 H      1 LIG       0.09000
@<TRIPOS>BOND
      1       1       2 1
      2       1       3 1
      3       2       3 1
      4       1       4 1
      5       1       5 1
      6       2       6 1
      7       2       7 1
      8       3       8 1
      9       3       9 1
@<TRIPOS>ALT_TYPE
CGenFF_4.0_ALT_TYPE_SET
CGenFF_4.0 1 CG3C31 2 CG3C31 3 CG3C31 4 HGA2 5 HGA2 6 HGA2 7 HGA2 8 HGA2 9 HGA2
@<TRIPOS>MOLECULE
cyclopropane
 9 9 0 0 0
****
USER_CHARGES
INVALID_CHARGES
Pose:   8 Cluster:   8 Fr_nu:   7553 TotEn:    -6.31
@<TRIPOS>ATOM
      1 C1        -69.2825  -17.9255  -19.7864 C.3    1 LIG      -0.18000
      2 C2        -68.6315  -17.8369  -18.4372 C.3    1 LIG      -0.18000
      3 C3        -67.8174  -18.2145  -19.6400 C.3    1 LIG      -0.18000
      4 H1        -69.9456  -18.7608  -19.9736 H      1 LIG       0.09000
      5 H2        -69.5683  -17.0006  -20.2707 H      1 LIG       0.09000
      6 H3        -68.4791  -16.8522  -18.0134 H      1 LIG       0.09000
      7 H4        -68.8560  -18.6124  -17.7158 H      1 LIG       0.09000
      8 H5        -67.4943  -19.2441  -19.7283 H      1 LIG       0.09000
      9 H6        -67.1177  -17.4836  -20.0258 H      1 LIG       0.09000
@<TRIPOS>BOND
      1       1       2 1
      2       1       3 1
      3       2       3 1
      4       1       4 1
      5       1       5 1
      6       2       6 1
      7       2       7 1
      8       3       8 1
      9       3       9 1
@<TRIPOS>ALT_TYPE
CGenFF_4.0_ALT_TYPE_SET
CGenFF_4.0 1 CG3C31 2 CG3C31 3 CG3C31 4 HGA2 5 HGA2 6 HGA2 7 HGA2 8 HGA2 9 HGA2
@<TRIPOS>MOLECULE
cyclopropane
 9 9 0 0 0
****
USER_CHARGES
INVALID_CHARGES
Pose:   9 Cluster:   9 Fr_nu: 573893 TotEn:    -6.08
@<TRIPOS>ATOM
      1 C1        -77.9654   -0.7095  -34.5541 C.3    1 LIG      -0.18000
      2 C2        -78.2394   -2.0635  -33.9682 C.3    1 LIG      -0.18000
      3 C3        -78.4252   -1.8307  -35.4390 C.3    1 LIG      -0.18000
      4 H1        -78.6687    0.0855  -34.3399 H      1 LIG       0.09000
      5 H2        -76.9331   -0.3938  -34.6350 H      1 LIG       0.09000
      6 H3        -77.3914   -2.6594  -33.6547 H      1 LIG       0.09000
      7 H4        -79.1271   -2.1807  -33.3594 H      1 LIG       0.09000
      8 H5        -79.4378   -1.7907  -35.8201 H      1 LIG       0.09000
      9 H6        -77.7019   -2.2693  -36.1150 H      1 LIG       0.09000
@<TRIPOS>BOND
      1       1       2 1
      2       1       3 1
      3       2       3 1
      4       1       4 1
      5       1       5 1
      6       2       6 1
      7       2       7 1
      8       3       8 1
      9       3       9 1
@<TRIPOS>ALT_TYPE
CGenFF_4.0_ALT_TYPE_SET
CGenFF_4.0 1 CG3C31 2 CG3C31 3 CG3C31 4 HGA2 5 HGA2 6 HGA2 7 HGA2 8 HGA2 9 HGA2
@<TRIPOS>MOLECULE
cyclopropane
 9 9 0 0 0
****
USER_CHARGES
INVALID_CHARGES
Pose:  10 Cluster:  10 Fr_nu:  16931 TotEn:    -6.02
@<TRIPOS>ATOM
      1 C1        -74.0925   -7.9248  -26.0846 C.3    1 LIG      -0.18000
      2 C2        -73.7847   -8.9882  -25.0716 C.3    1 LIG      -0.18000
      3 C3        -72.7454   -8.5856  -26.0764 C.3    1 LIG      -0.18000
      4 H1        -74.7727   -8.1750  -26.8891 H      1 LIG       0.09000
      5 H2        -74.1543   -6.9008  -25.7389 H      1 LIG       0.09000
      6 H3        -73.6392   -8.6800  -24.0438 H      1 LIG       0.09000
      7 H4        -74.2574   -9.9546  -25.1937 H      1 LIG       0.09000
      8 H5        -72.5188   -9.2807  -26.8750 H      1 LIG       0.09000
      9 H6        -71.9010   -8.0060  -25.7249 H      1 LIG       0.09000
@<TRIPOS>BOND
      1       1       2 1
      2       1       3 1
      3       2       3 1
      4       1       4 1
      5       1       5 1
      6       2       6 1
      7       2       7 1
      8       3       8 1
      9       3       9 1
@<TRIPOS>ALT_TYPE
CGenFF_4.0_ALT_TYPE_SET
CGenFF_4.0 1 CG3C31 2 CG3C31 3 CG3C31 4 HGA2 5 HGA2 6 HGA2 7 HGA2 8 HGA2 9 HGA2
@<TRIPOS>MOLECULE
cyclopropane
 9 9 0 0 0
****
USER_CHARGES
INVALID_CHARGES
Pose:  11 Cluster:  11 Fr_nu:  19728 TotEn:    -5.89
@<TRIPOS>ATOM
      1 C1        -67.5437   -5.6738  -46.2530 C.3    1 LIG      -0.18000
      2 C2        -68.8725   -5.2032  -45.7385 C.3    1 LIG      -0.18000
      3 C3        -68.2580   -6.4585  -45.1922 C.3    1 LIG      -0.18000
      4 H1        -67.5075   -6.0912  -47.2515 H      1 LIG       0.09000
      5 H2        -66.6630   -5.1162  -45.9610 H      1 LIG       0.09000
      6 H3        -68.8861   -4.3287  -45.1002 H      1 LIG       0.09000
      7 H4        -69.7312   -5.3036  -46.3903 H      1 LIG       0.09000
      8 H5        -68.7029   -7.4038  -45.4765 H      1 LIG       0.09000
      9 H6        -67.8578   -6.4285  -44.1865 H      1 LIG       0.09000
@<TRIPOS>BOND
      1       1       2 1
      2       1       3 1
      3       2       3 1
      4       1       4 1
      5       1       5 1
      6       2       6 1
      7       2       7 1
      8       3       8 1
      9       3       9 1
@<TRIPOS>ALT_TYPE
CGenFF_4.0_ALT_TYPE_SET
CGenFF_4.0 1 CG3C31 2 CG3C31 3 CG3C31 4 HGA2 5 HGA2 6 HGA2 7 HGA2 8 HGA2 9 HGA2
@<TRIPOS>MOLECULE
cyclopropane
 9 9 0 0 0
****
USER_CHARGES
INVALID_CHARGES
Pose:  12 Cluster:  12 Fr_nu:  42206 TotEn:    -5.70
@<TRIPOS>ATOM
      1 C1        -64.1955   -6.7730  -45.2078 C.3    1 LIG      -0.18000
      2 C2        -64.7835   -7.8963  -44.4052 C.3    1 LIG      -0.18000
      3 C3        -64.2498   -8.1577  -45.7831 C.3    1 LIG      -0.18000
      4 H1        -64.8735   -6.0315  -45.6116 H      1 LIG       0.09000
      5 H2        -63.2291   -6.3893  -44.9067 H      1 LIG       0.09000
      6 H3        -64.2128   -8.2687  -43.5637 H      1 LIG       0.09000
      7 H4        -65.8575   -7.9115  -44.2684 H      1 LIG       0.09000
      8 H5        -64.9644   -8.3485  -46.5738 H      1 LIG       0.09000
      9 H6        -63.3197   -8.7055  -45.8688 H      1 LIG       0.09000
@<TRIPOS>BOND
      1       1       2 1
      2       1       3 1
      3       2       3 1
      4       1       4 1
      5       1       5 1
      6       2       6 1
      7       2       7 1
      8       3       8 1
      9       3       9 1
@<TRIPOS>ALT_TYPE
CGenFF_4.0_ALT_TYPE_SET
CGenFF_4.0 1 CG3C31 2 CG3C31 3 CG3C31 4 HGA2 5 HGA2 6 HGA2 7 HGA2 8 HGA2 9 HGA2
@<TRIPOS>MOLECULE
cyclopropane
 9 9 0 0 0
****
USER_CHARGES
INVALID_CHARGES
Pose:  13 Cluster:  13 Fr_nu: 172642 TotEn:    -5.56
@<TRIPOS>ATOM
      1 C1        -65.6814   -7.2217  -45.2171 C.3    1 LIG      -0.18000
      2 C2        -66.7859   -8.0016  -44.5663 C.3    1 LIG      -0.18000
      3 C3        -65.3932   -8.0667  -44.0112 C.3    1 LIG      -0.18000
      4 H1        -65.3151   -7.5679  -46.1755 H      1 LIG       0.09000
      5 H2        -65.6808   -6.1464  -45.0916 H      1 LIG       0.09000
      6 H3        -67.5288   -7.4514  -44.0026 H      1 LIG       0.09000
      7 H4        -67.1635   -8.8732  -45.0861 H      1 LIG       0.09000
      8 H5        -64.8333   -8.9817  -44.1576 H      1 LIG       0.09000
      9 H6        -65.1989   -7.5597  -43.0743 H      1 LIG       0.09000
@<TRIPOS>BOND
      1       1       2 1
      2       1       3 1
      3       2       3 1
      4       1       4 1
      5       1       5 1
      6       2       6 1
      7       2       7 1
      8       3       8 1
      9       3       9 1
@<TRIPOS>ALT_TYPE
CGenFF_4.0_ALT_TYPE_SET
CGenFF_4.0 1 CG3C31 2 CG3C31 3 CG3C31 4 HGA2 5 HGA2 6 HGA2 7 HGA2 8 HGA2 9 HGA2
@<TRIPOS>MOLECULE
cyclopropane
 9 9 0 0 0
****
USER_CHARGES
INVALID_CHARGES
Pose:  14 Cluster:  14 Fr_nu: 255186 TotEn:    -5.18
@<TRIPOS>ATOM
      1 C1        -66.4687   -6.4308  -45.9202 C.3    1 LIG      -0.18000
      2 C2        -66.3173   -5.3655  -46.9661 C.3    1 LIG      -0.18000
      3 C3        -67.6264   -5.5359  -46.2525 C.3    1 LIG      -0.18000
      4 H1        -66.5155   -7.4608  -46.2511 H      1 LIG       0.09000
      5 H2        -65.9711   -6.2804  -44.9707 H      1 LIG       0.09000
      6 H3        -65.7178   -4.4979  -46.7206 H      1 LIG       0.09000
      7 H4        -66.2622   -5.6778  -48.0014 H      1 LIG       0.09000
      8 H5        -68.4522   -5.9632  -46.8072 H      1 LIG       0.09000
      9 H6        -67.9073   -4.7834  -45.5264 H      1 LIG       0.09000
@<TRIPOS>BOND
      1       1       2 1
      2       1       3 1
      3       2       3 1
      4       1       4 1
      5       1       5 1
      6       2       6 1
      7       2       7 1
      8       3       8 1
      9       3       9 1
@<TRIPOS>ALT_TYPE
CGenFF_4.0_ALT_TYPE_SET
CGenFF_4.0 1 CG3C31 2 CG3C31 3 CG3C31 4 HGA2 5 HGA2 6 HGA2 7 HGA2 8 HGA2 9 HGA2
@<TRIPOS>MOLECULE
cyclopropane
 9 9 0 0 0
****
USER_CHARGES
INVALID_CHARGES
Pose:  15 Cluster:  15 Fr_nu:  39995 TotEn:    -4.96
@<TRIPOS>ATOM
      1 C1        -68.7475   -7.3629  -45.2595 C.3    1 LIG      -0.18000
      2 C2        -70.0198   -6.9434  -45.9355 C.3    1 LIG      -0.18000
      3 C3        -68.8790   -5.9757  -45.8162 C.3    1 LIG      -0.18000
      4 H1        -68.7615   -7.4784  -44.1830 H      1 LIG       0.09000
      5 H2        -68.1030   -8.0576  -45.7829 H      1 LIG       0.09000
      6 H3        -70.2317   -7.3557  -46.9141 H      1 LIG       0.09000
      7 H4        -70.8908   -6.7761  -45.3144 H      1 LIG       0.09000
      8 H5        -68.9819   -5.1576  -45.1146 H      1 LIG       0.09000
      9 H6        -68.3230   -5.7375  -46.7143 H      1 LIG       0.09000
@<TRIPOS>BOND
      1       1       2 1
      2       1       3 1
      3       2       3 1
      4       1       4 1
      5       1       5 1
      6       2       6 1
      7       2       7 1
      8       3       8 1
      9       3       9 1
@<TRIPOS>ALT_TYPE
CGenFF_4.0_ALT_TYPE_SET
CGenFF_4.0 1 CG3C31 2 CG3C31 3 CG3C31 4 HGA2 5 HGA2 6 HGA2 7 HGA2 8 HGA2 9 HGA2
@<TRIPOS>MOLECULE
cyclopropane
 9 9 0 0 0
****
USER_CHARGES
INVALID_CHARGES
Pose:  16 Cluster:  16 Fr_nu: 868776 TotEn:    -4.22
@<TRIPOS>ATOM
      1 C1        -72.1508  -11.0666  -44.1807 C.3    1 LIG      -0.18000
      2 C2        -71.7224   -9.6572  -44.4666 C.3    1 LIG      -0.18000
      3 C3        -72.4340   -9.9800  -43.1854 C.3    1 LIG      -0.18000
      4 H1        -72.9852  -11.4652  -44.7441 H      1 LIG       0.09000
      5 H2        -71.3820  -11.7880  -43.9350 H      1 LIG       0.09000
      6 H3        -70.6651   -9.4298  -44.4133 H      1 LIG       0.09000
      7 H4        -72.2682   -9.1064  -45.2223 H      1 LIG       0.09000
      8 H5        -73.4586   -9.6470  -43.0790 H      1 LIG       0.09000
      9 H6        -71.8553   -9.9705  -42.2702 H      1 LIG       0.09000
@<TRIPOS>BOND
      1       1       2 1
      2       1       3 1
      3       2       3 1
      4       1       4 1
      5       1       5 1
      6       2       6 1
      7       2       7 1
      8       3       8 1
      9       3       9 1
@<TRIPOS>ALT_TYPE
CGenFF_4.0_ALT_TYPE_SET
CGenFF_4.0 1 CG3C31 2 CG3C31 3 CG3C31 4 HGA2 5 HGA2 6 HGA2 7 HGA2 8 HGA2 9 HGA2
@<TRIPOS>MOLECULE
pyrrole
 10 10 0 0 0
****
USER_CHARGES
INVALID_CHARGES
Pose:   1 Cluster:   1 Fr_nu: 3487919 TotEn:   -15.60
@<TRIPOS>ATOM
      1 C1        -74.4381  -27.3965  -45.5953 C.2    1 LIG      -0.25700
      2 C2        -74.2874  -28.1874  -46.7610 C.2    1 LIG      -0.25700
      3 C3        -75.7143  -26.8783  -45.6120 C.2    1 LIG      -0.04700
      4 C4        -75.4760  -28.1283  -47.4546 C.2    1 LIG      -0.04700
      5 N1        -76.3359  -27.3296  -46.7469 N.pl3  1 LIG      -0.36000
      6 H1        -73.6972  -27.2241  -44.8273 H      1 LIG       0.15400
      7 H2        -73.4091  -28.7398  -47.0639 H      1 LIG       0.15400
      8 H3        -76.2338  -26.2303  -44.9203 H      1 LIG       0.14000
      9 H4        -75.7859  -28.5834  -48.3848 H      1 LIG       0.14000
     10 H5        -77.2834  -27.1078  -47.0198 H      1 LIG       0.38000
@<TRIPOS>BOND
      1       1       2 1
      2       1       3 2
      3       2       4 2
      4       3       5 1
      5       4       5 1
      6       1       6 1
      7       2       7 1
      8       3       8 1
      9       4       9 1
     10       5      10 1
@<TRIPOS>ALT_TYPE
CGenFF_4.0_ALT_TYPE_SET
CGenFF_4.0 1 CG2R51 2 CG2R51 3 CG2R51 4 CG2R51 5 NG2R51 6 HGR51 7 HGR51 8 HGR52 9 HGR52 10 HGP1
@<TRIPOS>MOLECULE
pyrrole
 10 10 0 0 0
****
USER_CHARGES
INVALID_CHARGES
Pose:   2 Cluster:   2 Fr_nu: 451202 TotEn:   -15.26
@<TRIPOS>ATOM
      1 C1        -71.2480  -11.2899  -43.0723 C.2    1 LIG      -0.25700
      2 C2        -71.1500  -12.5949  -43.6148 C.2    1 LIG      -0.25700
      3 C3        -72.4779  -10.7855  -43.4333 C.2    1 LIG      -0.04700
      4 C4        -72.3230  -12.8483  -44.2909 C.2    1 LIG      -0.04700
      5 N1        -73.1226  -11.7415  -44.1741 N.pl3  1 LIG      -0.36000
      6 H1        -70.5032  -10.7743  -42.4824 H      1 LIG       0.15400
      7 H2        -70.3163  -13.2768  -43.5242 H      1 LIG       0.15400
      8 H3        -72.9502   -9.8347  -43.2307 H      1 LIG       0.14000
      9 H4        -72.6594  -13.7156  -44.8416 H      1 LIG       0.14000
     10 H5        -74.0463  -11.6450  -44.5727 H      1 LIG       0.38000
@<TRIPOS>BOND
      1       1       2 1
      2       1       3 2
      3       2       4 2
      4       3       5 1
      5       4       5 1
      6       1       6 1
      7       2       7 1
      8       3       8 1
      9       4       9 1
     10       5      10 1
@<TRIPOS>ALT_TYPE
CGenFF_4.0_ALT_TYPE_SET
CGenFF_4.0 1 CG2R51 2 CG2R51 3 CG2R51 4 CG2R51 5 NG2R51 6 HGR51 7 HGR51 8 HGR52 9 HGR52 10 HGP1
@<TRIPOS>MOLECULE
pyrrole
 10 10 0 0 0
****
USER_CHARGES
INVALID_CHARGES
Pose:   3 Cluster:   3 Fr_nu: 2209503 TotEn:   -13.42
@<TRIPOS>ATOM
      1 C1        -74.9439  -29.3804  -46.3994 C.2    1 LIG      -0.25700
      2 C2        -74.9439  -28.1534  -45.6910 C.2    1 LIG      -0.25700
      3 C3        -75.6979  -29.1982  -47.5377 C.2    1 LIG      -0.04700
      4 C4        -75.6980  -27.2589  -46.4180 C.2    1 LIG      -0.04700
      5 N1        -76.1515  -27.9050  -47.5383 N.pl3  1 LIG      -0.36000
      6 H1        -74.4478  -30.2965  -46.1112 H      1 LIG       0.15400
      7 H2        -74.4494  -27.9431  -44.7532 H      1 LIG       0.15400
      8 H3        -75.9521  -29.8712  -48.3444 H      1 LIG       0.14000
      9 H4        -75.9501  -26.2231  -46.2391 H      1 LIG       0.14000
     10 H5        -76.7311  -27.4911  -48.2554 H      1 LIG       0.38000
@<TRIPOS>BOND
      1       1       2 1
      2       1       3 2
      3       2       4 2
      4       3       5 1
      5       4       5 1
      6       1       6 1
      7       2       7 1
      8       3       8 1
      9       4       9 1
     10       5      10 1
@<TRIPOS>ALT_TYPE
CGenFF_4.0_ALT_TYPE_SET
CGenFF_4.0 1 CG2R51 2 CG2R51 3 CG2R51 4 CG2R51 5 NG2R51 6 HGR51 7 HGR51 8 HGR52 9 HGR52 10 HGP1
@<TRIPOS>MOLECULE
pyrrole
 10 10 0 0 0
****
USER_CHARGES
INVALID_CHARGES
Pose:   4 Cluster:   4 Fr_nu: 3611365 TotEn:   -12.52
@<TRIPOS>ATOM
      1 C1        -57.0195    6.6937  -20.0980 C.2    1 LIG      -0.25700
      2 C2        -57.6182    5.7101  -19.2727 C.2    1 LIG      -0.25700
      3 C3        -55.8817    6.1383  -20.6407 C.2    1 LIG      -0.04700
      4 C4        -56.8280    4.5836  -19.3360 C.2    1 LIG      -0.04700
      5 N1        -55.7753    4.8555  -20.1703 N.pl3  1 LIG      -0.36000
      6 H1        -57.3789    7.6972  -20.2774 H      1 LIG       0.15400
      7 H2        -58.5257    5.8102  -18.6941 H      1 LIG       0.15400
      8 H3        -55.1403    6.5401  -21.3167 H      1 LIG       0.14000
      9 H4        -56.9218    3.6154  -18.8645 H      1 LIG       0.14000
     10 H5        -55.0342    4.2090  -20.4033 H      1 LIG       0.38000
@<TRIPOS>BOND
      1       1       2 1
      2       1       3 2
      3       2       4 2
      4       3       5 1
      5       4       5 1
      6       1       6 1
      7       2       7 1
      8       3       8 1
      9       4       9 1
     10       5      10 1
@<TRIPOS>ALT_TYPE
CGenFF_4.0_ALT_TYPE_SET
CGenFF_4.0 1 CG2R51 2 CG2R51 3 CG2R51 4 CG2R51 5 NG2R51 6 HGR51 7 HGR51 8 HGR52 9 HGR52 10 HGP1
@<TRIPOS>MOLECULE
pyrrole
 10 10 0 0 0
****
USER_CHARGES
INVALID_CHARGES
Pose:   5 Cluster:   5 Fr_nu: 617332 TotEn:   -12.38
@<TRIPOS>ATOM
      1 C1        -52.7085    5.1257  -33.2188 C.2    1 LIG      -0.25700
      2 C2        -53.4297    5.4406  -34.3968 C.2    1 LIG      -0.25700
      3 C3        -53.5626    4.4382  -32.3849 C.2    1 LIG      -0.04700
      4 C4        -54.7026    4.9360  -34.2470 C.2    1 LIG      -0.04700
      5 N1        -54.7720    4.3291  -33.0202 N.pl3  1 LIG      -0.36000
      6 H1        -51.6787    5.3728  -33.0023 H      1 LIG       0.15400
      7 H2        -53.0632    5.9769  -35.2607 H      1 LIG       0.15400
      8 H3        -53.4187    4.0188  -31.3992 H      1 LIG       0.14000
      9 H4        -55.5618    4.9534  -34.9027 H      1 LIG       0.14000
     10 H5        -55.5896    3.8707  -32.6421 H      1 LIG       0.38000
@<TRIPOS>BOND
      1       1       2 1
      2       1       3 2
      3       2       4 2
      4       3       5 1
      5       4       5 1
      6       1       6 1
      7       2       7 1
      8       3       8 1
      9       4       9 1
     10       5      10 1
@<TRIPOS>ALT_TYPE
CGenFF_4.0_ALT_TYPE_SET
CGenFF_4.0 1 CG2R51 2 CG2R51 3 CG2R51 4 CG2R51 5 NG2R51 6 HGR51 7 HGR51 8 HGR52 9 HGR52 10 HGP1
@<TRIPOS>MOLECULE
pyrrole
 10 10 0 0 0
****
USER_CHARGES
INVALID_CHARGES
Pose:   6 Cluster:   6 Fr_nu:  95878 TotEn:   -11.96
@<TRIPOS>ATOM
      1 C1        -76.2272  -19.1516  -24.6091 C.2    1 LIG      -0.25700
      2 C2        -76.3864  -19.0669  -23.2039 C.2    1 LIG      -0.25700
      3 C3        -75.6732  -17.9636  -25.0326 C.2    1 LIG      -0.04700
      4 C4        -75.9250  -17.8297  -22.8115 C.2    1 LIG      -0.04700
      5 N1        -75.4942  -17.1677  -23.9314 N.pl3  1 LIG      -0.36000
      6 H1        -76.4875  -19.9876  -25.2428 H      1 LIG       0.15400
      7 H2        -76.7932  -19.8235  -22.5480 H      1 LIG       0.15400
      8 H3        -75.3919  -17.6143  -26.0160 H      1 LIG       0.14000
      9 H4        -75.8637  -17.3638  -21.8381 H      1 LIG       0.14000
     10 H5        -75.1038  -16.2356  -23.9435 H      1 LIG       0.38000
@<TRIPOS>BOND
      1       1       2 1
      2       1       3 2
      3       2       4 2
      4       3       5 1
      5       4       5 1
      6       1       6 1
      7       2       7 1
      8       3       8 1
      9       4       9 1
     10       5      10 1
@<TRIPOS>ALT_TYPE
CGenFF_4.0_ALT_TYPE_SET
CGenFF_4.0 1 CG2R51 2 CG2R51 3 CG2R51 4 CG2R51 5 NG2R51 6 HGR51 7 HGR51 8 HGR52 9 HGR52 10 HGP1
@<TRIPOS>MOLECULE
pyrrole
 10 10 0 0 0
****
USER_CHARGES
INVALID_CHARGES
Pose:   7 Cluster:   7 Fr_nu: 216031 TotEn:   -10.99
@<TRIPOS>ATOM
      1 C1        -65.4363   -7.6065  -46.4911 C.2    1 LIG      -0.25700
      2 C2        -65.8381   -6.6915  -45.4869 C.2    1 LIG      -0.25700
      3 C3        -64.2831   -8.2189  -46.0522 C.2    1 LIG      -0.04700
      4 C4        -64.9181   -6.7725  -44.4649 C.2    1 LIG      -0.04700
      5 N1        -63.9774   -7.7039  -44.8195 N.pl3  1 LIG      -0.36000
      6 H1        -65.9337   -7.7983  -47.4314 H      1 LIG       0.15400
      7 H2        -66.7026   -6.0431  -45.5051 H      1 LIG       0.15400
      8 H3        -63.6544   -8.9721  -46.5055 H      1 LIG       0.14000
      9 H4        -64.8504   -6.2531  -43.5193 H      1 LIG       0.14000
     10 H5        -63.1806   -7.9705  -44.2579 H      1 LIG       0.38000
@<TRIPOS>BOND
      1       1       2 1
      2       1       3 2
      3       2       4 2
      4       3       5 1
      5       4       5 1
      6       1       6 1
      7       2       7 1
      8       3       8 1
      9       4       9 1
     10       5      10 1
@<TRIPOS>ALT_TYPE
CGenFF_4.0_ALT_TYPE_SET
CGenFF_4.0 1 CG2R51 2 CG2R51 3 CG2R51 4 CG2R51 5 NG2R51 6 HGR51 7 HGR51 8 HGR52 9 HGR52 10 HGP1
@<TRIPOS>MOLECULE
pyrrole
 10 10 0 0 0
****
USER_CHARGES
INVALID_CHARGES
Pose:   8 Cluster:   8 Fr_nu: 1017706 TotEn:   -10.99
@<TRIPOS>ATOM
      1 C1        -63.5183  -22.5258  -35.4831 C.2    1 LIG      -0.25700
      2 C2        -63.8669  -23.5261  -34.5423 C.2    1 LIG      -0.25700
      3 C3        -62.7673  -21.5808  -34.8194 C.2    1 LIG      -0.04700
      4 C4        -63.3184  -23.1618  -33.3324 C.2    1 LIG      -0.04700
      5 N1        -62.6525  -21.9777  -33.5127 N.pl3  1 LIG      -0.36000
      6 H1        -63.7852  -22.4979  -36.5301 H      1 LIG       0.15400
      7 H2        -64.4539  -24.4151  -34.7247 H      1 LIG       0.15400
      8 H3        -62.3064  -20.6640  -35.1589 H      1 LIG       0.14000
      9 H4        -63.3413  -23.6392  -32.3628 H      1 LIG       0.14000
     10 H5        -62.1529  -21.4744  -32.7927 H      1 LIG       0.38000
@<TRIPOS>BOND
      1       1       2 1
      2       1       3 2
      3       2       4 2
      4       3       5 1
      5       4       5 1
      6       1       6 1
      7       2       7 1
      8       3       8 1
      9       4       9 1
     10       5      10 1
@<TRIPOS>ALT_TYPE
CGenFF_4.0_ALT_TYPE_SET
CGenFF_4.0 1 CG2R51 2 CG2R51 3 CG2R51 4 CG2R51 5 NG2R51 6 HGR51 7 HGR51 8 HGR52 9 HGR52 10 HGP1
@<TRIPOS>MOLECULE
pyrrole
 10 10 0 0 0
****
USER_CHARGES
INVALID_CHARGES
Pose:   9 Cluster:   9 Fr_nu: 215872 TotEn:   -10.29
@<TRIPOS>ATOM
      1 C1        -66.6227   -8.5537  -44.3130 C.2    1 LIG      -0.25700
      2 C2        -66.1221   -8.5723  -45.6382 C.2    1 LIG      -0.25700
      3 C3        -65.5384   -8.5236  -43.4640 C.2    1 LIG      -0.04700
      4 C4        -64.7471   -8.5531  -45.5586 C.2    1 LIG      -0.04700
      5 N1        -64.4035   -8.5238  -44.2323 N.pl3  1 LIG      -0.36000
      6 H1        -67.6605   -8.5610  -44.0107 H      1 LIG       0.15400
      7 H2        -66.6991   -8.5976  -46.5518 H      1 LIG       0.15400
      8 H3        -65.4730   -8.5029  -42.3853 H      1 LIG       0.14000
      9 H4        -63.9851   -8.5560  -46.3254 H      1 LIG       0.14000
     10 H5        -63.4582   -8.5047  -43.8753 H      1 LIG       0.38000
@<TRIPOS>BOND
      1       1       2 1
      2       1       3 2
      3       2       4 2
      4       3       5 1
      5       4       5 1
      6       1       6 1
      7       2       7 1
      8       3       8 1
      9       4       9 1
     10       5      10 1
@<TRIPOS>ALT_TYPE
CGenFF_4.0_ALT_TYPE_SET
CGenFF_4.0 1 CG2R51 2 CG2R51 3 CG2R51 4 CG2R51 5 NG2R51 6 HGR51 7 HGR51 8 HGR52 9 HGR52 10 HGP1
@<TRIPOS>MOLECULE
pyrrole
 10 10 0 0 0
****
USER_CHARGES
INVALID_CHARGES
Pose:  10 Cluster:  10 Fr_nu: 2911096 TotEn:   -10.29
@<TRIPOS>ATOM
      1 C1        -72.3770  -11.8619  -44.0739 C.2    1 LIG      -0.25700
      2 C2        -71.9413  -10.5210  -43.9350 C.2    1 LIG      -0.25700
      3 C3        -73.5384  -11.9947  -43.3453 C.2    1 LIG      -0.04700
      4 C4        -72.8497   -9.8753  -43.1256 C.2    1 LIG      -0.04700
      5 N1        -73.8160  -10.7808  -42.7729 N.pl3  1 LIG      -0.36000
      6 H1        -71.8966  -12.6450  -44.6435 H      1 LIG       0.15400
      7 H2        -71.0617  -10.0733  -44.3754 H      1 LIG       0.15400
      8 H3        -74.1897  -12.8418  -43.1828 H      1 LIG       0.14000
      9 H4        -72.8952   -8.8549  -42.7717 H      1 LIG       0.14000
     10 H5        -74.6117  -10.5837  -42.1818 H      1 LIG       0.38000
@<TRIPOS>BOND
      1       1       2 1
      2       1       3 2
      3       2       4 2
      4       3       5 1
      5       4       5 1
      6       1       6 1
      7       2       7 1
      8       3       8 1
      9       4       9 1
     10       5      10 1
@<TRIPOS>ALT_TYPE
CGenFF_4.0_ALT_TYPE_SET
CGenFF_4.0 1 CG2R51 2 CG2R51 3 CG2R51 4 CG2R51 5 NG2R51 6 HGR51 7 HGR51 8 HGR52 9 HGR52 10 HGP1
@<TRIPOS>MOLECULE
pyrrole
 10 10 0 0 0
****
USER_CHARGES
INVALID_CHARGES
Pose:  11 Cluster:  11 Fr_nu: 267735 TotEn:   -10.26
@<TRIPOS>ATOM
      1 C1        -68.5322  -17.4303  -17.6918 C.2    1 LIG      -0.25700
      2 C2        -68.1949  -17.7734  -19.0243 C.2    1 LIG      -0.25700
      3 C3        -69.8666  -17.0889  -17.6800 C.2    1 LIG      -0.04700
      4 C4        -69.3335  -17.6310  -19.7863 C.2    1 LIG      -0.04700
      5 N1        -70.3433  -17.2143  -18.9588 N.pl3  1 LIG      -0.36000
      6 H1        -67.8740  -17.4325  -16.8343 H      1 LIG       0.15400
      7 H2        -67.2283  -18.0893  -19.3906 H      1 LIG       0.15400
      8 H3        -70.5174  -16.7682  -16.8788 H      1 LIG       0.14000
      9 H4        -69.5148  -17.7902  -20.8401 H      1 LIG       0.14000
     10 H5        -71.2939  -17.0284  -19.2471 H      1 LIG       0.38000
@<TRIPOS>BOND
      1       1       2 1
      2       1       3 2
      3       2       4 2
      4       3       5 1
      5       4       5 1
      6       1       6 1
      7       2       7 1
      8       3       8 1
      9       4       9 1
     10       5      10 1
@<TRIPOS>ALT_TYPE
CGenFF_4.0_ALT_TYPE_SET
CGenFF_4.0 1 CG2R51 2 CG2R51 3 CG2R51 4 CG2R51 5 NG2R51 6 HGR51 7 HGR51 8 HGR52 9 HGR52 10 HGP1
@<TRIPOS>MOLECULE
pyrrole
 10 10 0 0 0
****
USER_CHARGES
INVALID_CHARGES
Pose:  12 Cluster:  12 Fr_nu: 261296 TotEn:   -10.19
@<TRIPOS>ATOM
      1 C1        -50.5267  -11.7946  -45.2774 C.2    1 LIG      -0.25700
      2 C2        -50.9837  -10.5827  -45.8515 C.2    1 LIG      -0.25700
      3 C3        -49.6524  -11.4662  -44.2649 C.2    1 LIG      -0.04700
      4 C4        -50.3746   -9.5506  -45.1724 C.2    1 LIG      -0.04700
      5 N1        -49.5675  -10.0995  -44.2104 N.pl3  1 LIG      -0.36000
      6 H1        -50.8051  -12.7973  -45.5700 H      1 LIG       0.15400
      7 H2        -51.6800  -10.4723  -46.6708 H      1 LIG       0.15400
      8 H3        -49.0844  -12.0809  -43.5809 H      1 LIG       0.14000
      9 H4        -50.4448   -8.4780  -45.2867 H      1 LIG       0.14000
     10 H5        -48.9974   -9.5766  -43.5600 H      1 LIG       0.38000
@<TRIPOS>BOND
      1       1       2 1
      2       1       3 2
      3       2       4 2
      4       3       5 1
      5       4       5 1
      6       1       6 1
      7       2       7 1
      8       3       8 1
      9       4       9 1
     10       5      10 1
@<TRIPOS>ALT_TYPE
CGenFF_4.0_ALT_TYPE_SET
CGenFF_4.0 1 CG2R51 2 CG2R51 3 CG2R51 4 CG2R51 5 NG2R51 6 HGR51 7 HGR51 8 HGR52 9 HGR52 10 HGP1
@<TRIPOS>MOLECULE
pyrrole
 10 10 0 0 0
****
USER_CHARGES
INVALID_CHARGES
Pose:  13 Cluster:  13 Fr_nu: 119032 TotEn:   -10.12
@<TRIPOS>ATOM
      1 C1        -71.5343  -11.0731  -44.3115 C.2    1 LIG      -0.25700
      2 C2        -72.8459  -11.3586  -43.8585 C.2    1 LIG      -0.25700
      3 C3        -71.2617   -9.7633  -43.9833 C.2    1 LIG      -0.04700
      4 C4        -73.3350  -10.2146  -43.2673 C.2    1 LIG      -0.04700
      5 N1        -72.3635   -9.2514  -43.3492 N.pl3  1 LIG      -0.36000
      6 H1        -70.8618  -11.7488  -44.8209 H      1 LIG       0.15400
      7 H2        -73.3778  -12.2948  -43.9525 H      1 LIG       0.15400
      8 H3        -70.3853   -9.1515  -44.1444 H      1 LIG       0.14000
      9 H4        -74.2841  -10.0015  -42.7959 H      1 LIG       0.14000
     10 H5        -72.4466   -8.3082  -42.9958 H      1 LIG       0.38000
@<TRIPOS>BOND
      1       1       2 1
      2       1       3 2
      3       2       4 2
      4       3       5 1
      5       4       5 1
      6       1       6 1
      7       2       7 1
      8       3       8 1
      9       4       9 1
     10       5      10 1
@<TRIPOS>ALT_TYPE
CGenFF_4.0_ALT_TYPE_SET
CGenFF_4.0 1 CG2R51 2 CG2R51 3 CG2R51 4 CG2R51 5 NG2R51 6 HGR51 7 HGR51 8 HGR52 9 HGR52 10 HGP1
@<TRIPOS>MOLECULE
pyrrole
 10 10 0 0 0
****
USER_CHARGES
INVALID_CHARGES
Pose:  14 Cluster:  14 Fr_nu: 1289860 TotEn:   -10.11
@<TRIPOS>ATOM
      1 C1        -66.2332   -7.1746  -46.7393 C.2    1 LIG      -0.25700
      2 C2        -65.2522   -8.0317  -46.1824 C.2    1 LIG      -0.25700
      3 C3        -66.6478   -6.3206  -45.7412 C.2    1 LIG      -0.04700
      4 C4        -65.0973   -7.6753  -44.8608 C.2    1 LIG      -0.04700
      5 N1        -65.9508   -6.6344  -44.6038 N.pl3  1 LIG      -0.36000
      6 H1        -66.5972   -7.1793  -47.7571 H      1 LIG       0.15400
      7 H2        -64.7166   -8.8230  -46.6875 H      1 LIG       0.15400
      8 H3        -67.3747   -5.5206  -45.7385 H      1 LIG       0.14000
      9 H4        -64.4567   -8.0676  -44.0836 H      1 LIG       0.14000
     10 H5        -66.0506   -6.1690  -43.7122 H      1 LIG       0.38000
@<TRIPOS>BOND
      1       1       2 1
      2       1       3 2
      3       2       4 2
      4       3       5 1
      5       4       5 1
      6       1       6 1
      7       2       7 1
      8       3       8 1
      9       4       9 1
     10       5      10 1
@<TRIPOS>ALT_TYPE
CGenFF_4.0_ALT_TYPE_SET
CGenFF_4.0 1 CG2R51 2 CG2R51 3 CG2R51 4 CG2R51 5 NG2R51 6 HGR51 7 HGR51 8 HGR52 9 HGR52 10 HGP1
@<TRIPOS>MOLECULE
pyrrole
 10 10 0 0 0
****
USER_CHARGES
INVALID_CHARGES
Pose:  15 Cluster:  15 Fr_nu: 2932014 TotEn:    -9.82
@<TRIPOS>ATOM
      1 C1        -64.9002   -8.5527  -45.1764 C.2    1 LIG      -0.25700
      2 C2        -66.0693   -8.5247  -45.9761 C.2    1 LIG      -0.25700
      3 C3        -65.2368   -8.0524  -43.9380 C.2    1 LIG      -0.04700
      4 C4        -67.0848   -8.0080  -45.2020 C.2    1 LIG      -0.04700
      5 N1        -66.5671   -7.7243  -43.9652 N.pl3  1 LIG      -0.36000
      6 H1        -63.9201   -8.9003  -45.4712 H      1 LIG       0.15400
      7 H2        -66.1628   -8.8451  -47.0041 H      1 LIG       0.15400
      8 H3        -64.6504   -7.9003  -43.0428 H      1 LIG       0.14000
      9 H4        -68.1265   -7.8191  -45.4200 H      1 LIG       0.14000
     10 H5        -67.0868   -7.3334  -43.1915 H      1 LIG       0.38000
@<TRIPOS>BOND
      1       1       2 1
      2       1       3 2
      3       2       4 2
      4       3       5 1
      5       4       5 1
      6       1       6 1
      7       2       7 1
      8       3       8 1
      9       4       9 1
     10       5      10 1
@<TRIPOS>ALT_TYPE
CGenFF_4.0_ALT_TYPE_SET
CGenFF_4.0 1 CG2R51 2 CG2R51 3 CG2R51 4 CG2R51 5 NG2R51 6 HGR51 7 HGR51 8 HGR52 9 HGR52 10 HGP1
@<TRIPOS>MOLECULE
pyrrole
 10 10 0 0 0
****
USER_CHARGES
INVALID_CHARGES
Pose:  16 Cluster:  16 Fr_nu: 2508753 TotEn:    -9.74
@<TRIPOS>ATOM
      1 C1        -53.1541    4.6771  -34.1108 C.2    1 LIG      -0.25700
      2 C2        -53.7823    4.8479  -35.3690 C.2    1 LIG      -0.25700
      3 C3        -54.1291    4.7938  -33.1449 C.2    1 LIG      -0.04700
      4 C4        -55.1222    5.0640  -35.1337 C.2    1 LIG      -0.04700
      5 N1        -55.3214    5.0292  -33.7782 N.pl3  1 LIG      -0.36000
      6 H1        -52.1053    4.4889  -33.9289 H      1 LIG       0.15400
      7 H2        -53.3113    4.8177  -36.3414 H      1 LIG       0.15400
      8 H3        -54.0813    4.7314  -32.0669 H      1 LIG       0.14000
      9 H4        -55.9491    5.2372  -35.8080 H      1 LIG       0.14000
     10 H5        -56.2113    5.1571  -33.3164 H      1 LIG       0.38000
@<TRIPOS>BOND
      1       1       2 1
      2       1       3 2
      3       2       4 2
      4       3       5 1
      5       4       5 1
      6       1       6 1
      7       2       7 1
      8       3       8 1
      9       4       9 1
     10       5      10 1
@<TRIPOS>ALT_TYPE
CGenFF_4.0_ALT_TYPE_SET
CGenFF_4.0 1 CG2R51 2 CG2R51 3 CG2R51 4 CG2R51 5 NG2R51 6 HGR51 7 HGR51 8 HGR52 9 HGR52 10 HGP1
@<TRIPOS>MOLECULE
pyrrole
 10 10 0 0 0
****
USER_CHARGES
INVALID_CHARGES
Pose:  17 Cluster:  17 Fr_nu: 241369 TotEn:    -9.40
@<TRIPOS>ATOM
      1 C1        -60.1807  -21.4194  -38.8659 C.2    1 LIG      -0.25700
      2 C2        -61.5057  -21.1051  -38.4750 C.2    1 LIG      -0.25700
      3 C3        -60.2000  -21.6707  -40.2201 C.2    1 LIG      -0.04700
      4 C4        -62.2943  -21.1741  -39.6022 C.2    1 LIG      -0.04700
      5 N1        -61.4901  -21.5190  -40.6569 N.pl3  1 LIG      -0.36000
      6 H1        -59.3078  -21.4577  -38.2295 H      1 LIG       0.15400
      7 H2        -61.8495  -20.8561  -37.4810 H      1 LIG       0.15400
      8 H3        -59.4138  -21.9438  -40.9097 H      1 LIG       0.14000
      9 H4        -63.3525  -21.0075  -39.7474 H      1 LIG       0.14000
     10 H5        -61.8006  -21.6420  -41.6108 H      1 LIG       0.38000
@<TRIPOS>BOND
      1       1       2 1
      2       1       3 2
      3       2       4 2
      4       3       5 1
      5       4       5 1
      6       1       6 1
      7       2       7 1
      8       3       8 1
      9       4       9 1
     10       5      10 1
@<TRIPOS>ALT_TYPE
CGenFF_4.0_ALT_TYPE_SET
CGenFF_4.0 1 CG2R51 2 CG2R51 3 CG2R51 4 CG2R51 5 NG2R51 6 HGR51 7 HGR51 8 HGR52 9 HGR52 10 HGP1
@<TRIPOS>MOLECULE
pyrrole
 10 10 0 0 0
****
USER_CHARGES
INVALID_CHARGES
Pose:  18 Cluster:  18 Fr_nu: 237458 TotEn:    -9.14
@<TRIPOS>ATOM
      1 C1        -73.2035  -11.2984  -43.8496 C.2    1 LIG      -0.25700
      2 C2        -71.8996  -11.6395  -43.4131 C.2    1 LIG      -0.25700
      3 C3        -73.7744  -12.4386  -44.3704 C.2    1 LIG      -0.04700
      4 C4        -71.7133  -12.9778  -43.6806 C.2    1 LIG      -0.04700
      5 N1        -72.8594  -13.4531  -44.2627 N.pl3  1 LIG      -0.36000
      6 H1        -73.6748  -10.3274  -43.7901 H      1 LIG       0.15400
      7 H2        -71.1739  -10.9828  -42.9543 H      1 LIG       0.15400
      8 H3        -74.7466  -12.6181  -44.8073 H      1 LIG       0.14000
      9 H4        -70.8706  -13.6324  -43.5077 H      1 LIG       0.14000
     10 H5        -73.0074  -14.4059  -44.5657 H      1 LIG       0.38000
@<TRIPOS>BOND
      1       1       2 1
      2       1       3 2
      3       2       4 2
      4       3       5 1
      5       4       5 1
      6       1       6 1
      7       2       7 1
      8       3       8 1
      9       4       9 1
     10       5      10 1
@<TRIPOS>ALT_TYPE
CGenFF_4.0_ALT_TYPE_SET
CGenFF_4.0 1 CG2R51 2 CG2R51 3 CG2R51 4 CG2R51 5 NG2R51 6 HGR51 7 HGR51 8 HGR52 9 HGR52 10 HGP1
@<TRIPOS>MOLECULE
pyrrole
 10 10 0 0 0
****
USER_CHARGES
INVALID_CHARGES
Pose:  19 Cluster:  19 Fr_nu: 3256016 TotEn:    -8.98
@<TRIPOS>ATOM
      1 C1        -75.2416  -28.6506  -46.4944 C.2    1 LIG      -0.25700
      2 C2        -73.9948  -28.6283  -45.8220 C.2    1 LIG      -0.25700
      3 C3        -75.8061  -27.4018  -46.3561 C.2    1 LIG      -0.04700
      4 C4        -73.8355  -27.3665  -45.2931 C.2    1 LIG      -0.04700
      5 N1        -74.9426  -26.6296  -45.6238 N.pl3  1 LIG      -0.36000
      6 H1        -75.6797  -29.4860  -47.0223 H      1 LIG       0.15400
      7 H2        -73.2893  -29.4420  -45.7315 H      1 LIG       0.15400
      8 H3        -76.7423  -26.9950  -46.7114 H      1 LIG       0.14000
      9 H4        -73.0346  -26.9284  -44.7141 H      1 LIG       0.14000
     10 H5        -75.0983  -25.6645  -45.3674 H      1 LIG       0.38000
@<TRIPOS>BOND
      1       1       2 1
      2       1       3 2
      3       2       4 2
      4       3       5 1
      5       4       5 1
      6       1       6 1
      7       2       7 1
      8       3       8 1
      9       4       9 1
     10       5      10 1
@<TRIPOS>ALT_TYPE
CGenFF_4.0_ALT_TYPE_SET
CGenFF_4.0 1 CG2R51 2 CG2R51 3 CG2R51 4 CG2R51 5 NG2R51 6 HGR51 7 HGR51 8 HGR52 9 HGR52 10 HGP1
@<TRIPOS>MOLECULE
pyrrole
 10 10 0 0 0
****
USER_CHARGES
INVALID_CHARGES
Pose:  20 Cluster:  20 Fr_nu: 872319 TotEn:    -8.38
@<TRIPOS>ATOM
      1 C1        -65.7307   -6.3936  -45.4691 C.2    1 LIG      -0.25700
      2 C2        -65.2873   -7.4132  -46.3471 C.2    1 LIG      -0.25700
      3 C3        -66.8172   -5.7863  -46.0591 C.2    1 LIG      -0.04700
      4 C4        -66.1164   -7.3979  -47.4470 C.2    1 LIG      -0.04700
      5 N1        -67.0423   -6.4048  -47.2612 N.pl3  1 LIG      -0.36000
      6 H1        -65.3046   -6.1311  -44.5110 H      1 LIG       0.15400
      7 H2        -64.4547   -8.0857  -46.1962 H      1 LIG       0.15400
      8 H3        -67.4478   -4.9715  -45.7326 H      1 LIG       0.14000
      9 H4        -66.1307   -8.0044  -48.3417 H      1 LIG       0.14000
     10 H5        -67.7787   -6.1656  -47.9107 H      1 LIG       0.38000
@<TRIPOS>BOND
      1       1       2 1
      2       1       3 2
      3       2       4 2
      4       3       5 1
      5       4       5 1
      6       1       6 1
      7       2       7 1
      8       3       8 1
      9       4       9 1
     10       5      10 1
@<TRIPOS>ALT_TYPE
CGenFF_4.0_ALT_TYPE_SET
CGenFF_4.0 1 CG2R51 2 CG2R51 3 CG2R51 4 CG2R51 5 NG2R51 6 HGR51 7 HGR51 8 HGR52 9 HGR52 10 HGP1
@<TRIPOS>MOLECULE
pyrrole
 10 10 0 0 0
****
USER_CHARGES
INVALID_CHARGES
Pose:  21 Cluster:  21 Fr_nu: 2285803 TotEn:    -7.80
@<TRIPOS>ATOM
      1 C1        -66.5985   -7.9243  -44.8365 C.2    1 LIG      -0.25700
      2 C2        -66.4255   -7.5170  -46.1824 C.2    1 LIG      -0.25700
      3 C3        -65.3806   -8.3837  -44.3860 C.2    1 LIG      -0.04700
      4 C4        -65.1072   -7.7400  -46.5133 C.2    1 LIG      -0.04700
      5 N1        -64.4816   -8.2672  -45.4139 N.pl3  1 LIG      -0.36000
      6 H1        -67.5113   -7.8863  -44.2588 H      1 LIG       0.15400
      7 H2        -67.1785   -7.1064  -46.8402 H      1 LIG       0.15400
      8 H3        -65.0743   -8.7825  -43.4292 H      1 LIG       0.14000
      9 H4        -64.5600   -7.5696  -47.4299 H      1 LIG       0.14000
     10 H5        -63.5067   -8.5295  -45.3678 H      1 LIG       0.38000
@<TRIPOS>BOND
      1       1       2 1
      2       1       3 2
      3       2       4 2
      4       3       5 1
      5       4       5 1
      6       1       6 1
      7       2       7 1
      8       3       8 1
      9       4       9 1
     10       5      10 1
@<TRIPOS>ALT_TYPE
CGenFF_4.0_ALT_TYPE_SET
CGenFF_4.0 1 CG2R51 2 CG2R51 3 CG2R51 4 CG2R51 5 NG2R51 6 HGR51 7 HGR51 8 HGR52 9 HGR52 10 HGP1
@<TRIPOS>MOLECULE
pyrrole
 10 10 0 0 0
****
USER_CHARGES
INVALID_CHARGES
Pose:  22 Cluster:  22 Fr_nu: 179951 TotEn:    -7.64
@<TRIPOS>ATOM
      1 C1        -67.6662   -7.0791  -44.6981 C.2    1 LIG      -0.25700
      2 C2        -66.3723   -6.9921  -45.2685 C.2    1 LIG      -0.25700
      3 C3        -68.5734   -6.7680  -45.6869 C.2    1 LIG      -0.04700
      4 C4        -66.5282   -6.6304  -46.5885 C.2    1 LIG      -0.04700
      5 N1        -67.8702   -6.4967  -46.8315 N.pl3  1 LIG      -0.36000
      6 H1        -67.9098   -7.3405  -43.6780 H      1 LIG       0.15400
      7 H2        -65.4288   -7.1724  -44.7729 H      1 LIG       0.15400
      8 H3        -69.6529   -6.7149  -45.6782 H      1 LIG       0.14000
      9 H4        -65.8059   -6.4584  -47.3741 H      1 LIG       0.14000
     10 H5        -68.2789   -6.2382  -47.7190 H      1 LIG       0.38000
@<TRIPOS>BOND
      1       1       2 1
      2       1       3 2
      3       2       4 2
      4       3       5 1
      5       4       5 1
      6       1       6 1
      7       2       7 1
      8       3       8 1
      9       4       9 1
     10       5      10 1
@<TRIPOS>ALT_TYPE
CGenFF_4.0_ALT_TYPE_SET
CGenFF_4.0 1 CG2R51 2 CG2R51 3 CG2R51 4 CG2R51 5 NG2R51 6 HGR51 7 HGR51 8 HGR52 9 HGR52 10 HGP1
@<TRIPOS>MOLECULE
pyrrole
 10 10 0 0 0
****
USER_CHARGES
INVALID_CHARGES
Pose:  23 Cluster:  23 Fr_nu: 2466231 TotEn:    -7.60
@<TRIPOS>ATOM
      1 C1        -66.2977   -7.0511  -47.4725 C.2    1 LIG      -0.25700
      2 C2        -66.4009   -7.6060  -46.1730 C.2    1 LIG      -0.25700
      3 C3        -66.3864   -5.6825  -47.3436 C.2    1 LIG      -0.04700
      4 C4        -66.5496   -6.5596  -45.2897 C.2    1 LIG      -0.04700
      5 N1        -66.5396   -5.3952  -46.0124 N.pl3  1 LIG      -0.36000
      6 H1        -66.1720   -7.5905  -48.4007 H      1 LIG       0.15400
      7 H2        -66.3709   -8.6534  -45.9081 H      1 LIG       0.15400
      8 H3        -66.3550   -4.8900  -48.0778 H      1 LIG       0.14000
      9 H4        -66.6596   -6.5400  -44.2145 H      1 LIG       0.14000
     10 H5        -66.6307   -4.4669  -45.6234 H      1 LIG       0.38000
@<TRIPOS>BOND
      1       1       2 1
      2       1       3 2
      3       2       4 2
      4       3       5 1
      5       4       5 1
      6       1       6 1
      7       2       7 1
      8       3       8 1
      9       4       9 1
     10       5      10 1
@<TRIPOS>ALT_TYPE
CGenFF_4.0_ALT_TYPE_SET
CGenFF_4.0 1 CG2R51 2 CG2R51 3 CG2R51 4 CG2R51 5 NG2R51 6 HGR51 7 HGR51 8 HGR52 9 HGR52 10 HGP1
@<TRIPOS>MOLECULE
pyrrole
 10 10 0 0 0
****
USER_CHARGES
INVALID_CHARGES
Pose:  24 Cluster:  24 Fr_nu: 2663831 TotEn:    -7.29
@<TRIPOS>ATOM
      1 C1        -65.6106   -8.2621  -46.0441 C.2    1 LIG      -0.25700
      2 C2        -66.4910   -7.8226  -45.0250 C.2    1 LIG      -0.25700
      3 C3        -66.1839   -7.9340  -47.2528 C.2    1 LIG      -0.04700
      4 C4        -67.5757   -7.2393  -45.6419 C.2    1 LIG      -0.04700
      5 N1        -67.3783   -7.3129  -46.9961 N.pl3  1 LIG      -0.36000
      6 H1        -64.6618   -8.7628  -45.9112 H      1 LIG       0.15400
      7 H2        -66.3518   -7.9202  -43.9576 H      1 LIG       0.15400
      8 H3        -65.8503   -8.0870  -48.2695 H      1 LIG       0.14000
      9 H4        -68.4667   -6.7785  -45.2391 H      1 LIG       0.14000
     10 H5        -68.0155   -6.9625  -47.6979 H      1 LIG       0.38000
@<TRIPOS>BOND
      1       1       2 1
      2       1       3 2
      3       2       4 2
      4       3       5 1
      5       4       5 1
      6       1       6 1
      7       2       7 1
      8       3       8 1
      9       4       9 1
     10       5      10 1
@<TRIPOS>ALT_TYPE
CGenFF_4.0_ALT_TYPE_SET
CGenFF_4.0 1 CG2R51 2 CG2R51 3 CG2R51 4 CG2R51 5 NG2R51 6 HGR51 7 HGR51 8 HGR52 9 HGR52 10 HGP1
@<TRIPOS>MOLECULE
pyrrole
 10 10 0 0 0
****
USER_CHARGES
INVALID_CHARGES
Pose:  25 Cluster:  25 Fr_nu: 257591 TotEn:    -4.22
@<TRIPOS>ATOM
      1 C1        -73.1124  -12.3769  -43.8591 C.2    1 LIG      -0.25700
      2 C2        -73.8091  -11.5611  -42.9339 C.2    1 LIG      -0.25700
      3 C3        -72.1624  -11.5879  -44.4694 C.2    1 LIG      -0.04700
      4 C4        -73.2638  -10.2983  -43.0070 C.2    1 LIG      -0.04700
      5 N1        -72.2639  -10.3263  -43.9438 N.pl3  1 LIG      -0.36000
      6 H1        -73.2842  -13.4254  -44.0583 H      1 LIG       0.15400
      7 H2        -74.6203  -11.8594  -42.2849 H      1 LIG       0.15400
      8 H3        -71.4262  -11.8103  -45.2288 H      1 LIG       0.14000
      9 H4        -73.4965   -9.3857  -42.4764 H      1 LIG       0.14000
     10 H5        -71.6890   -9.5377  -44.2064 H      1 LIG       0.38000
@<TRIPOS>BOND
      1       1       2 1
      2       1       3 2
      3       2       4 2
      4       3       5 1
      5       4       5 1
      6       1       6 1
      7       2       7 1
      8       3       8 1
      9       4       9 1
     10       5      10 1
@<TRIPOS>ALT_TYPE
CGenFF_4.0_ALT_TYPE_SET
CGenFF_4.0 1 CG2R51 2 CG2R51 3 CG2R51 4 CG2R51 5 NG2R51 6 HGR51 7 HGR51 8 HGR52 9 HGR52 10 HGP1
# TRIPOS MOL2 file generated by SEED

@<TRIPOS>MOLECULE
morpholine
 16 16 0 0 0
****
USER_CHARGES
INVALID_CHARGES
Pose:   1 Cluster:   1 Fr_nu: 1025742 TotEn:   -62.11
@<TRIPOS>ATOM
      1 C1        -73.5668  -12.0342  -43.6119 C.3    1 LIG       0.20900
      2 C2        -72.3424   -9.9619  -44.2263 C.3    1 LIG       0.20900
      3 C3        -72.2175  -12.6879  -43.3740 C.3    1 LIG      -0.03300
      4 C4        -71.0531  -10.7171  -43.9575 C.3    1 LIG      -0.03300
      5 N1        -73.4213  -10.5641  -43.3857 N.4    1 LIG      -0.45600
      6 O1        -71.2230  -12.1112  -44.2234 O.3    1 LIG      -0.27400
      7 H1        -73.9054  -12.1601  -44.6455 H      1 LIG       0.09000
      8 H2        -74.3312  -12.3986  -42.9203 H      1 LIG       0.09000
      9 H3        -72.2678   -8.9050  -43.9574 H      1 LIG       0.09000
     10 H4        -72.6644  -10.0618  -45.2677 H      1 LIG       0.09000
     11 H5        -71.9030  -12.6012  -42.3271 H      1 LIG       0.09000
     12 H6        -72.2765  -13.7547  -43.6120 H      1 LIG       0.09000
     13 H7        -70.2631  -10.3484  -44.6194 H      1 LIG       0.09000
     14 H8        -70.7105  -10.5787  -42.9250 H      1 LIG       0.09000
     15 H9        -74.3155  -10.0948  -43.5842 H      1 LIG       0.32900
     16 H10       -73.2251  -10.3849  -42.3909 H      1 LIG       0.32900
@<TRIPOS>BOND
      1       1       3 1
      2       1       5 1
      3       2       4 1
      4       2       5 1
      5       3       6 1
      6       4       6 1
      7       1       7 1
      8       1       8 1
      9       2       9 1
     10       2      10 1
     11       3      11 1
     12       3      12 1
     13       4      13 1
     14       4      14 1
     15       5      15 1
     16       5      16 1
@<TRIPOS>ALT_TYPE
CGenFF_4.0_ALT_TYPE_SET
CGenFF_4.0 1 CG324 2 CG324 3 CG321 4 CG321 5 NG3P2 6 OG3C61 7 HGA2 8 HGA2 9 HGA2 10 HGA2 11 HGA2 12 HGA2 13 HGA2 14 HGA2 15 HGP2 16 HGP2
@<TRIPOS>MOLECULE
morpholine
 16 16 0 0 0
****
USER_CHARGES
INVALID_CHARGES
Pose:   2 Cluster:   2 Fr_nu: 1412891 TotEn:   -61.61
@<TRIPOS>ATOM
      1 C1        -70.2320    4.2963  -60.1159 C.3    1 LIG       0.20900
      2 C2        -71.7504    6.1068  -59.3495 C.3    1 LIG       0.20900
      3 C3        -69.6995    4.2253  -58.6960 C.3    1 LIG      -0.03300
      4 C4        -71.1440    5.9465  -57.9670 C.3    1 LIG      -0.03300
      5 N1        -71.6384    4.7991  -60.0641 N.4    1 LIG      -0.45600
      6 O1        -69.7884    5.5032  -58.0615 O.3    1 LIG      -0.27400
      7 H1        -69.6678    5.0067  -60.7290 H      1 LIG       0.09000
      8 H2        -70.2514    3.3164  -60.6003 H      1 LIG       0.09000
      9 H3        -72.8108    6.3694  -59.3095 H      1 LIG       0.09000
     10 H4        -71.2052    6.8403  -59.9517 H      1 LIG       0.09000
     11 H5        -70.2358    3.4791  -58.0978 H      1 LIG       0.09000
     12 H6        -68.6436    3.9372  -58.7111 H      1 LIG       0.09000
     13 H7        -71.1408    6.9112  -57.4499 H      1 LIG       0.09000
     14 H8        -71.7187    5.2437  -57.3518 H      1 LIG       0.09000
     15 H9        -72.0049    4.8964  -61.0208 H      1 LIG       0.32900
     16 H10       -72.2386    4.1007  -59.6033 H      1 LIG       0.32900
@<TRIPOS>BOND
      1       1       3 1
      2       1       5 1
      3       2       4 1
      4       2       5 1
      5       3       6 1
      6       4       6 1
      7       1       7 1
      8       1       8 1
      9       2       9 1
     10       2      10 1
     11       3      11 1
     12       3      12 1
     13       4      13 1
     14       4      14 1
     15       5      15 1
     16       5      16 1
@<TRIPOS>ALT_TYPE
CGenFF_4.0_ALT_TYPE_SET
CGenFF_4.0 1 CG324 2 CG324 3 CG321 4 CG321 5 NG3P2 6 OG3C61 7 HGA2 8 HGA2 9 HGA2 10 HGA2 11 HGA2 12 HGA2 13 HGA2 14 HGA2 15 HGP2 16 HGP2
@<TRIPOS>MOLECULE
morpholine
 16 16 0 0 0
****
USER_CHARGES
INVALID_CHARGES
Pose:   3 Cluster:   3 Fr_nu: 291021 TotEn:   -57.59
@<TRIPOS>ATOM
      1 C1        -71.1845  -11.2865  -43.9976 C.3    1 LIG       0.20900
      2 C2        -73.2766  -10.3710  -43.0200 C.3    1 LIG       0.20900
      3 C3        -71.8812  -12.6332  -44.0729 C.3    1 LIG      -0.03300
      4 C4        -73.8711  -11.7625  -43.1440 C.3    1 LIG      -0.03300
      5 N1        -72.2249  -10.2162  -44.0704 N.4    1 LIG      -0.45600
      6 O1        -72.8504  -12.7566  -43.0295 O.3    1 LIG      -0.27400
      7 H1        -70.6607  -11.1500  -43.0458 H      1 LIG       0.09000
      8 H2        -70.4940  -11.1304  -44.8307 H      1 LIG       0.09000
      9 H3        -74.0203   -9.5863  -43.1817 H      1 LIG       0.09000
     10 H4        -72.7801  -10.2238  -42.0558 H      1 LIG       0.09000
     11 H5        -72.3649  -12.7865  -45.0449 H      1 LIG       0.09000
     12 H6        -71.1492  -13.4361  -43.9399 H      1 LIG       0.09000
     13 H7        -74.5893  -11.9317  -42.3356 H      1 LIG       0.09000
     14 H8        -74.4052  -11.8915  -44.0931 H      1 LIG       0.09000
     15 H9        -71.7776   -9.2940  -43.9772 H      1 LIG       0.32900
     16 H10       -72.6631  -10.2227  -45.0021 H      1 LIG       0.32900
@<TRIPOS>BOND
      1       1       3 1
      2       1       5 1
      3       2       4 1
      4       2       5 1
      5       3       6 1
      6       4       6 1
      7       1       7 1
      8       1       8 1
      9       2       9 1
     10       2      10 1
     11       3      11 1
     12       3      12 1
     13       4      13 1
     14       4      14 1
     15       5      15 1
     16       5      16 1
@<TRIPOS>ALT_TYPE
CGenFF_4.0_ALT_TYPE_SET
CGenFF_4.0 1 CG324 2 CG324 3 CG321 4 CG321 5 NG3P2 6 OG3C61 7 HGA2 8 HGA2 9 HGA2 10 HGA2 11 HGA2 12 HGA2 13 HGA2 14 HGA2 15 HGP2 16 HGP2
@<TRIPOS>MOLECULE
morpholine
 16 16 0 0 0
****
USER_CHARGES
INVALID_CHARGES
Pose:   4 Cluster:   4 Fr_nu: 1552780 TotEn:   -56.63
@<TRIPOS>ATOM
      1 C1        -81.6807    1.4691  -45.9673 C.3    1 LIG       0.20900
      2 C2        -83.7156    2.6218  -45.1298 C.3    1 LIG       0.20900
      3 C3        -82.2898    0.1682  -45.4762 C.3    1 LIG      -0.03300
      4 C4        -84.2253    1.2642  -44.6804 C.3    1 LIG      -0.03300
      5 N1        -82.7923    2.4155  -46.2867 N.4    1 LIG      -0.45600
      6 O1        -83.1340    0.4034  -44.3469 O.3    1 LIG      -0.27400
      7 H1        -81.0705    1.9513  -45.1966 H      1 LIG       0.09000
      8 H2        -81.0933    1.3330  -46.8793 H      1 LIG       0.09000
      9 H3        -84.5229    3.2773  -45.4667 H      1 LIG       0.09000
     10 H4        -83.1318    3.1178  -44.3480 H      1 LIG       0.09000
     11 H5        -82.8613   -0.3359  -46.2646 H      1 LIG       0.09000
     12 H6        -81.4958   -0.5148  -45.1580 H      1 LIG       0.09000
     13 H7        -84.8419    1.3786  -43.7834 H      1 LIG       0.09000
     14 H8        -84.8460    0.7898  -45.4500 H      1 LIG       0.09000
     15 H9        -82.4004    3.3206  -46.5808 H      1 LIG       0.32900
     16 H10       -83.3243    2.0640  -47.0952 H      1 LIG       0.32900
@<TRIPOS>BOND
      1       1       3 1
      2       1       5 1
      3       2       4 1
      4       2       5 1
      5       3       6 1
      6       4       6 1
      7       1       7 1
      8       1       8 1
      9       2       9 1
     10       2      10 1
     11       3      11 1
     12       3      12 1
     13       4      13 1
     14       4      14 1
     15       5      15 1
     16       5      16 1
@<TRIPOS>ALT_TYPE
CGenFF_4.0_ALT_TYPE_SET
CGenFF_4.0 1 CG324 2 CG324 3 CG321 4 CG321 5 NG3P2 6 OG3C61 7 HGA2 8 HGA2 9 HGA2 10 HGA2 11 HGA2 12 HGA2 13 HGA2 14 HGA2 15 HGP2 16 HGP2
@<TRIPOS>MOLECULE
morpholine
 16 16 0 0 0
****
USER_CHARGES
INVALID_CHARGES
Pose:   5 Cluster:   5 Fr_nu: 1330935 TotEn:   -51.74
@<TRIPOS>ATOM
      1 C1        -81.4708  -10.6004  -30.1462 C.3    1 LIG       0.20900
      2 C2        -83.0433  -11.3151  -31.9315 C.3    1 LIG       0.20900
      3 C3        -82.3474  -11.3496  -29.1588 C.3    1 LIG      -0.03300
      4 C4        -83.8424  -12.0299  -30.8567 C.3    1 LIG      -0.03300
      5 N1        -81.6184  -11.2449  -31.4864 N.4    1 LIG      -0.45600
      6 O1        -83.7066  -11.3604  -29.6012 O.3    1 LIG      -0.27400
      7 H1        -81.7856   -9.5583  -30.2634 H      1 LIG       0.09000
      8 H2        -80.4123  -10.6437  -29.8759 H      1 LIG       0.09000
      9 H3        -83.0633  -11.8471  -32.8862 H      1 LIG       0.09000
     10 H4        -83.3789  -10.2826  -32.0708 H      1 LIG       0.09000
     11 H5        -82.0011  -12.3790  -29.0079 H      1 LIG       0.09000
     12 H6        -82.3208  -10.8481  -28.1863 H      1 LIG       0.09000
     13 H7        -84.9046  -12.0253  -31.1203 H      1 LIG       0.09000
     14 H8        -83.5327  -13.0766  -30.7507 H      1 LIG       0.09000
     15 H9        -81.0652  -10.7252  -32.1814 H      1 LIG       0.32900
     16 H10       -81.2172  -12.1929  -31.4604 H      1 LIG       0.32900
@<TRIPOS>BOND
      1       1       3 1
      2       1       5 1
      3       2       4 1
      4       2       5 1
      5       3       6 1
      6       4       6 1
      7       1       7 1
      8       1       8 1
      9       2       9 1
     10       2      10 1
     11       3      11 1
     12       3      12 1
     13       4      13 1
     14       4      14 1
     15       5      15 1
     16       5      16 1
@<TRIPOS>ALT_TYPE
CGenFF_4.0_ALT_TYPE_SET
CGenFF_4.0 1 CG324 2 CG324 3 CG321 4 CG321 5 NG3P2 6 OG3C61 7 HGA2 8 HGA2 9 HGA2 10 HGA2 11 HGA2 12 HGA2 13 HGA2 14 HGA2 15 HGP2 16 HGP2
@<TRIPOS>MOLECULE
morpholine
 16 16 0 0 0
****
USER_CHARGES
INVALID_CHARGES
Pose:   6 Cluster:   6 Fr_nu: 1056924 TotEn:   -51.22
@<TRIPOS>ATOM
      1 C1        -84.2181  -10.2464  -33.7365 C.3    1 LIG       0.20900
      2 C2        -82.7911  -10.9927  -31.8450 C.3    1 LIG       0.20900
      3 C3        -84.9250   -9.3243  -32.7595 C.3    1 LIG      -0.03300
      4 C4        -83.5675  -10.0334  -30.9609 C.3    1 LIG      -0.03300
      5 N1        -82.8247  -10.4703  -33.2448 N.4    1 LIG      -0.45600
      6 O1        -84.9046   -9.8777  -31.4417 O.3    1 LIG      -0.27400
      7 H1        -84.6944  -11.2310  -33.7870 H      1 LIG       0.09000
      8 H2        -84.1471   -9.8129  -34.7377 H      1 LIG       0.09000
      9 H3        -81.7418  -11.0725  -31.5493 H      1 LIG       0.09000
     10 H4        -83.2498  -11.9862  -31.8706 H      1 LIG       0.09000
     11 H5        -84.4748   -8.3246  -32.7461 H      1 LIG       0.09000
     12 H6        -85.9732   -9.2087  -33.0526 H      1 LIG       0.09000
     13 H7        -83.6267  -10.4329  -29.9436 H      1 LIG       0.09000
     14 H8        -83.0810   -9.0523  -30.9029 H      1 LIG       0.09000
     15 H9        -82.3402  -11.1285  -33.8703 H      1 LIG       0.32900
     16 H10       -82.2935   -9.5898  -33.2981 H      1 LIG       0.32900
@<TRIPOS>BOND
      1       1       3 1
      2       1       5 1
      3       2       4 1
      4       2       5 1
      5       3       6 1
      6       4       6 1
      7       1       7 1
      8       1       8 1
      9       2       9 1
     10       2      10 1
     11       3      11 1
     12       3      12 1
     13       4      13 1
     14       4      14 1
     15       5      15 1
     16       5      16 1
@<TRIPOS>ALT_TYPE
CGenFF_4.0_ALT_TYPE_SET
CGenFF_4.0 1 CG324 2 CG324 3 CG321 4 CG321 5 NG3P2 6 OG3C61 7 HGA2 8 HGA2 9 HGA2 10 HGA2 11 HGA2 12 HGA2 13 HGA2 14 HGA2 15 HGP2 16 HGP2
@<TRIPOS>MOLECULE
morpholine
 16 16 0 0 0
****
USER_CHARGES
INVALID_CHARGES
Pose:   7 Cluster:   7 Fr_nu: 1200139 TotEn:   -50.44
@<TRIPOS>ATOM
      1 C1        -82.9773  -11.2393  -32.3303 C.3    1 LIG       0.20900
      2 C2        -81.7575  -10.1254  -30.4750 C.3    1 LIG       0.20900
      3 C3        -84.2365  -10.5518  -31.8337 C.3    1 LIG      -0.03300
      4 C4        -83.0764   -9.4920  -30.0698 C.3    1 LIG      -0.03300
      5 N1        -81.8023  -10.4010  -31.9431 N.4    1 LIG      -0.45600
      6 O1        -84.1706  -10.3418  -30.4214 O.3    1 LIG      -0.27400
      7 H1        -82.8330  -12.2173  -31.8599 H      1 LIG       0.09000
      8 H2        -82.9631  -11.3415  -33.4188 H      1 LIG       0.09000
      9 H3        -80.9062   -9.4651  -30.2905 H      1 LIG       0.09000
     10 H4        -81.5985  -11.0888  -29.9803 H      1 LIG       0.09000
     11 H5        -84.4035   -9.5942  -32.3411 H      1 LIG       0.09000
     12 H6        -85.1066  -11.1853  -32.0329 H      1 LIG       0.09000
     13 H7        -83.1021   -9.3522  -28.9846 H      1 LIG       0.09000
     14 H8        -83.2119   -8.5073  -30.5332 H      1 LIG       0.09000
     15 H9        -80.9335  -10.8709  -32.2324 H      1 LIG       0.32900
     16 H10       -81.8262   -9.5115  -32.4613 H      1 LIG       0.32900
@<TRIPOS>BOND
      1       1       3 1
      2       1       5 1
      3       2       4 1
      4       2       5 1
      5       3       6 1
      6       4       6 1
      7       1       7 1
      8       1       8 1
      9       2       9 1
     10       2      10 1
     11       3      11 1
     12       3      12 1
     13       4      13 1
     14       4      14 1
     15       5      15 1
     16       5      16 1
@<TRIPOS>ALT_TYPE
CGenFF_4.0_ALT_TYPE_SET
CGenFF_4.0 1 CG324 2 CG324 3 CG321 4 CG321 5 NG3P2 6 OG3C61 7 HGA2 8 HGA2 9 HGA2 10 HGA2 11 HGA2 12 HGA2 13 HGA2 14 HGA2 15 HGP2 16 HGP2
@<TRIPOS>MOLECULE
morpholine
 16 16 0 0 0
****
USER_CHARGES
INVALID_CHARGES
Pose:   8 Cluster:   8 Fr_nu: 964124 TotEn:   -49.98
@<TRIPOS>ATOM
      1 C1        -82.5061  -11.1812  -31.4419 C.3    1 LIG       0.20900
      2 C2        -80.8880  -10.3345  -29.7579 C.3    1 LIG       0.20900
      3 C3        -83.5140  -10.1951  -30.8795 C.3    1 LIG      -0.03300
      4 C4        -81.9751   -9.3893  -29.2786 C.3    1 LIG      -0.03300
      5 N1        -81.1348  -10.6385  -31.2002 N.4    1 LIG      -0.45600
      6 O1        -83.2676   -9.9616  -29.4910 O.3    1 LIG      -0.27400
      7 H1        -82.5539  -12.1495  -30.9331 H      1 LIG       0.09000
      8 H2        -82.6191  -11.3190  -32.5206 H      1 LIG       0.09000
      9 H3        -79.8910   -9.8930  -29.6813 H      1 LIG       0.09000
     10 H4        -80.9159  -11.2913  -29.2271 H      1 LIG       0.09000
     11 H5        -83.4965   -9.2424  -31.4220 H      1 LIG       0.09000
     12 H6        -84.5242  -10.6066  -30.9707 H      1 LIG       0.09000
     13 H7        -81.8647   -9.2124  -28.2041 H      1 LIG       0.09000
     14 H8        -81.9165   -8.4165  -29.7815 H      1 LIG       0.09000
     15 H9        -80.4333  -11.3129  -31.5354 H      1 LIG       0.32900
     16 H10       -80.9960   -9.7867  -31.7617 H      1 LIG       0.32900
@<TRIPOS>BOND
      1       1       3 1
      2       1       5 1
      3       2       4 1
      4       2       5 1
      5       3       6 1
      6       4       6 1
      7       1       7 1
      8       1       8 1
      9       2       9 1
     10       2      10 1
     11       3      11 1
     12       3      12 1
     13       4      13 1
     14       4      14 1
     15       5      15 1
     16       5      16 1
@<TRIPOS>ALT_TYPE
CGenFF_4.0_ALT_TYPE_SET
CGenFF_4.0 1 CG324 2 CG324 3 CG321 4 CG321 5 NG3P2 6 OG3C61 7 HGA2 8 HGA2 9 HGA2 10 HGA2 11 HGA2 12 HGA2 13 HGA2 14 HGA2 15 HGP2 16 HGP2
@<TRIPOS>MOLECULE
morpholine
 16 16 0 0 0
****
USER_CHARGES
INVALID_CHARGES
Pose:   9 Cluster:   9 Fr_nu: 1080346 TotEn:   -47.75
@<TRIPOS>ATOM
      1 C1        -63.7775    5.5575  -52.8420 C.3    1 LIG       0.20900
      2 C2        -65.5613    5.6730  -54.5670 C.3    1 LIG       0.20900
      3 C3        -64.3962    6.7900  -52.2073 C.3    1 LIG      -0.03300
      4 C4        -66.0930    6.8994  -53.8473 C.3    1 LIG      -0.03300
      5 N1        -64.8519    4.8158  -53.5693 N.4    1 LIG      -0.45600
      6 O1        -65.0300    7.6014  -53.1989 O.3    1 LIG      -0.27400
      7 H1        -63.0181    5.8186  -53.5863 H      1 LIG       0.09000
      8 H2        -63.3545    4.8768  -52.0983 H      1 LIG       0.09000
      9 H3        -66.3606    5.0714  -55.0074 H      1 LIG       0.09000
     10 H4        -64.8251    5.9365  -55.3330 H      1 LIG       0.09000
     11 H5        -65.1219    6.5253  -51.4291 H      1 LIG       0.09000
     12 H6        -63.6150    7.3948  -51.7361 H      1 LIG       0.09000
     13 H7        -66.5488    7.5840  -54.5694 H      1 LIG       0.09000
     14 H8        -66.8620    6.6353  -53.1113 H      1 LIG       0.09000
     15 H9        -64.4452    3.9983  -54.0443 H      1 LIG       0.32900
     16 H10       -65.5305    4.4386  -52.8929 H      1 LIG       0.32900
@<TRIPOS>BOND
      1       1       3 1
      2       1       5 1
      3       2       4 1
      4       2       5 1
      5       3       6 1
      6       4       6 1
      7       1       7 1
      8       1       8 1
      9       2       9 1
     10       2      10 1
     11       3      11 1
     12       3      12 1
     13       4      13 1
     14       4      14 1
     15       5      15 1
     16       5      16 1
@<TRIPOS>ALT_TYPE
CGenFF_4.0_ALT_TYPE_SET
CGenFF_4.0 1 CG324 2 CG324 3 CG321 4 CG321 5 NG3P2 6 OG3C61 7 HGA2 8 HGA2 9 HGA2 10 HGA2 11 HGA2 12 HGA2 13 HGA2 14 HGA2 15 HGP2 16 HGP2
@<TRIPOS>MOLECULE
morpholine
 16 16 0 0 0
****
USER_CHARGES
INVALID_CHARGES
Pose:  10 Cluster:  10 Fr_nu: 1231463 TotEn:   -47.37
@<TRIPOS>ATOM
      1 C1        -66.9929   -6.8365  -45.2074 C.3    1 LIG       0.20900
      2 C2        -64.7454   -7.5328  -44.4106 C.3    1 LIG       0.20900
      3 C3        -67.5783   -7.9005  -44.2964 C.3    1 LIG      -0.03300
      4 C4        -65.4410   -8.5622  -43.5381 C.3    1 LIG      -0.03300
      5 N1        -65.6870   -6.3935  -44.6313 N.4    1 LIG      -0.45600
      6 O1        -66.6641   -8.9886  -44.1426 O.3    1 LIG      -0.27400
      7 H1        -66.7777   -7.2276  -46.2071 H      1 LIG       0.09000
      8 H2        -67.6354   -5.9549  -45.2804 H      1 LIG       0.09000
      9 H3        -63.8460   -7.1288  -43.9387 H      1 LIG       0.09000
     10 H4        -64.5019   -7.9337  -45.3996 H      1 LIG       0.09000
     11 H5        -67.8366   -7.4945  -43.3112 H      1 LIG       0.09000
     12 H6        -68.4964   -8.3008  -44.7379 H      1 LIG       0.09000
     13 H7        -64.8029   -9.4444  -43.4259 H      1 LIG       0.09000
     14 H8        -65.6439   -8.1711  -42.5339 H      1 LIG       0.09000
     15 H9        -65.2513   -5.7022  -45.2570 H      1 LIG       0.32900
[truncated: 4,346,571 more chars]
