# Supplementary material for: The pocketome of G-protein-coupled receptors reveals previously untargeted allosteric sites
Source: Nat Commun. 2022 May 10;13:2567. doi: 10.1038/s41467-022-29609-6 (PMC9091257; doi:10.1038/s41467-022-29609-6)
Supplement: Supplementary file 4 — Supplementary Data 1 [file 41467_2022_29609_MOESM4_ESM.zip › docking_files/2i35/rec.mol2]

@<TRIPOS>MOLECULE
2i35_align.pdb
5210 5292 328 0 0
PROTEIN
NO_CHARGES


@<TRIPOS>ATOM
      1 N         -85.3890  -14.1530  -66.3420 N.4       1 MET   -0.2700
      2 CA        -84.7950  -13.9350  -65.0390 C.3       1 MET    0.0900
      3 CAY       -85.7020  -13.8850  -68.7010 C.3       1 MET    0.0900
      4 C         -84.2120  -15.2320  -64.5220 C.2       1 MET    0.0900
      5 O         -84.8140  -16.2960  -64.6490 O.2       1 MET    0.5100
      6 CB        -85.8120  -13.3790  -64.0050 C.3       1 MET   -0.5100
      7 CG        -86.3000  -11.9510  -64.3290 C.3       1 MET   -0.4700
      8 SD        -85.0020  -10.6750  -64.2530 S.3       1 MET    0.3100
      9 CE        -84.9130  -10.5030  -62.4450 C.3       1 MET    0.0700
     10 CY        -85.0070  -13.5060  -67.4490 C.2       1 MET    0.0900
     11 OY        -84.1340  -12.6520  -67.4490 O.2       1 MET   -0.1800
     12 HN        -86.1170  -14.8340  -66.3670 H         1 MET    0.0900
     13 HA        -83.9810  -13.2360  -65.1660 H         1 MET    0.0900
     14 HB1       -85.3300  -13.3690  -63.0040 H         1 MET   -0.1400
     15 HB2       -86.6920  -14.0540  -63.9750 H         1 MET    0.0900
     16 HG1       -87.1030  -11.6900  -63.6080 H         1 MET    0.0900
     17 HG2       -86.7350  -11.9610  -65.3500 H         1 MET   -0.0900
     18 HE1       -84.6360  -11.4630  -61.9610 H         1 MET   -0.2200
     19 HE2       -85.8990  -10.1880  -62.0420 H         1 MET    0.0900
     20 HE3       -84.1490   -9.7460  -62.1680 H         1 MET    0.0900
     21 HY1       -85.2990  -13.2850  -69.5450 H         1 MET    0.0900
     22 HY2       -86.7900  -13.6810  -68.6030 H         1 MET    0.5100
     23 HY3       -85.5360  -14.9630  -68.9120 H         1 MET   -0.5100
     24 N         -83.0280  -15.1610  -63.8870 N.am      2 ASN   -0.4700
     25 CA        -82.3350  -16.3360  -63.3300 C.3       2 ASN    0.3100
     26 C         -82.6160  -16.5880  -61.8410 C.2       2 ASN    0.0700
     27 O         -82.0490  -17.5000  -61.2330 O.2       2 ASN    0.0900
     28 CB        -80.8180  -16.2590  -63.5860 C.3       2 ASN   -0.1800
     29 CG        -80.4540  -16.3960  -65.0640 C.2       2 ASN    0.0900
     30 ND2       -79.5000  -15.5690  -65.5170 N.am      2 ASN    0.0900
     31 OD1       -81.0090  -17.2330  -65.7800 O.2       2 ASN    0.5500
     32 HN        -82.5590  -14.2900  -63.7620 H         2 ASN   -0.5500
     33 HA        -82.7470  -17.2180  -63.7980 H         2 ASN   -0.6200
     34 HB1       -80.3170  -17.0750  -63.0240 H         2 ASN    0.3200
     35 HB2       -80.4410  -15.2790  -63.2210 H         2 ASN    0.3000
     36 HD21      -79.2180  -15.6090  -66.4750 H         2 ASN    0.5100
     37 HD22      -79.0730  -14.9110  -64.8970 H         2 ASN   -0.5100
     38 N         -83.5020  -15.7750  -61.2620 N.am      3 GLY   -0.4700
     39 CA        -83.8960  -15.8910  -59.8590 C.3       3 GLY    0.3100
     40 C         -85.2410  -15.2270  -59.6390 C.2       3 GLY   -0.0200
     41 O         -86.2460  -15.6660  -60.2000 O.2       3 GLY    0.0900
     42 HN        -83.9440  -15.0400  -61.7710 H         3 GLY    0.0900
     43 HA1       -83.1460  -15.4050  -59.2520 H         3 GLY    0.5100
     44 HA2       -83.9600  -16.9370  -59.6040 H         3 GLY   -0.5100
     45 N         -85.2620  -14.1600  -58.8320 N.am      4 THR   -0.4700
     46 CA        -86.4430  -13.2940  -58.6580 C.3       4 THR    0.3100
     47 C         -86.0550  -11.9260  -58.0820 C.2       4 THR    0.0700
     48 O         -85.1070  -11.8270  -57.3100 O.2       4 THR    0.0900
     49 CB        -87.5260  -13.9590  -57.7790 C.3       4 THR    0.1400
     50 CG2       -88.8290  -13.1540  -57.8050 C.3       4 THR    0.0900
     51 OG1       -87.7900  -15.2790  -58.2630 O.3       4 THR   -0.6600
     52 HN        -84.4600  -13.8980  -58.3000 H         4 THR    0.4300
     53 HA        -86.8430  -13.0840  -59.6390 H         4 THR   -0.2700
     54 HB        -87.1730  -14.0220  -56.7270 H         4 THR    0.0900
     55 HG1       -87.0260  -15.5250  -58.7890 H         4 THR    0.0900
     56 HG21      -89.1200  -12.9340  -58.8540 H         4 THR    0.0900
     57 HG22      -88.6910  -12.1920  -57.2660 H         4 THR    0.5100
     58 HG23      -89.6430  -13.7390  -57.3260 H         4 THR   -0.5100
     59 N         -86.7860  -10.8730  -58.4650 N.am      5 GLU   -0.4700
     60 CA        -86.5380   -9.5160  -57.9580 C.3       5 GLU    0.3100
     61 C         -87.7860   -8.8820  -57.3170 C.2       5 GLU    0.0700
     62 O         -88.8880   -8.9690  -57.8660 O.2       5 GLU    0.0900
     63 CB        -86.0070   -8.6190  -59.0800 C.3       5 GLU   -0.1800
     64 CG        -85.1080   -7.4820  -58.6140 C.3       5 GLU    0.0900
     65 CD        -84.2350   -6.9340  -59.7360 C.2       5 GLU    0.0900
     66 OE1       -84.7800   -6.4660  -60.7600 O.co2     5 GLU   -0.2800
     67 OE2       -82.9950   -6.9700  -59.5990 O.co2     5 GLU    0.0900
     68 HN        -87.5350  -10.9630  -59.1170 H         5 GLU    0.0900
     69 HA        -85.8170   -9.5830  -57.1560 H         5 GLU    0.6200
     70 HB1       -86.8760   -8.1800  -59.6150 H         5 GLU   -0.7600
     71 HB2       -85.4310   -9.2510  -59.7870 H         5 GLU   -0.7600
     72 HG1       -84.4480   -7.8500  -57.8010 H         5 GLU    0.5100
     73 HG2       -85.7410   -6.6560  -58.2240 H         5 GLU   -0.5100
     74 N         -87.5990   -8.2470  -56.1560 N.am      6 GLY   -0.4700
     75 CA        -88.6880   -7.5800  -55.4270 C.3       6 GLY    0.3100
     76 C         -88.2990   -6.2290  -54.8320 C.2       6 GLY   -0.0200
     77 O         -87.2730   -5.6550  -55.2170 O.2       6 GLY    0.0900
     78 HN        -86.7010   -8.1970  -55.7270 H         6 GLY    0.0900
     79 HA1       -88.9950   -8.2370  -54.6270 H         6 GLY    0.5100
     80 HA2       -89.5030   -7.4330  -56.1220 H         6 GLY   -0.5100
     81 N         -89.1160   -5.6960  -53.8930 N.am      7 PRO   -0.2900
     82 CA        -88.7890   -4.4320  -53.2350 C.3       7 PRO    0.0000
     83 C         -87.4960   -4.5140  -52.4340 C.2       7 PRO    0.0900
     84 O         -86.6190   -3.6720  -52.6140 O.2       7 PRO    0.0900
     85 CB        -89.9880   -4.1820  -52.3070 C.3       7 PRO    0.0200
     86 CG        -90.6060   -5.5140  -52.1060 C.3       7 PRO    0.0900
     87 CD        -90.3950   -6.2420  -53.4070 C.3       7 PRO   -0.1800
     88 HA        -88.6210   -3.6600  -53.9690 H         7 PRO    0.0900
     89 HB1       -90.7100   -3.4820  -52.7780 H         7 PRO    0.0900
     90 HB2       -89.6540   -3.7550  -51.3390 H         7 PRO   -0.1800
     91 HG1       -90.1130   -6.0530  -51.2690 H         7 PRO    0.0900
     92 HG2       -91.6890   -5.4150  -51.8820 H         7 PRO    0.0900
     93 HD1       -90.3090   -7.3380  -53.2520 H         7 PRO    0.5100
     94 HD2       -91.2050   -6.0240  -54.1340 H         7 PRO   -0.5100
     95 N         -87.3720   -5.5310  -51.5810 N.am      8 ASN   -0.4700
     96 CA        -86.1850   -5.6910  -50.7440 C.3       8 ASN    0.3100
     97 C         -85.6510   -7.1280  -50.6490 C.2       8 ASN    0.0700
     98 O         -85.1890   -7.5520  -49.5870 O.2       8 ASN    0.0900
     99 CB        -86.4200   -5.0880  -49.3460 C.3       8 ASN   -0.1800
    100 CG        -87.6310   -5.6810  -48.6350 C.2       8 ASN    0.0900
    101 ND2       -87.7020   -5.4580  -47.3240 N.am      8 ASN    0.0900
    102 OD1       -88.4880   -6.3230  -49.2460 O.2       8 ASN    0.5500
    103 HN        -88.0800   -6.2240  -51.4760 H         8 ASN   -0.5500
    104 HA        -85.3610   -5.1950  -51.2330 H         8 ASN   -0.6200
    105 HB1       -86.5750   -3.9930  -49.4490 H         8 ASN    0.3200
    106 HB2       -85.5210   -5.2710  -48.7200 H         8 ASN    0.3000
    107 HD21      -88.4710   -5.8180  -46.7960 H         8 ASN    0.5100
    108 HD22      -86.9870   -4.9290  -46.8680 H         8 ASN   -0.5100
    109 N         -85.7010   -7.8600  -51.7710 N.am      9 PHE   -0.4700
    110 CA        -85.2240   -9.2550  -51.8340 C.3       9 PHE    0.3100
    111 C         -84.8130   -9.7520  -53.2230 C.2       9 PHE    0.0700
    112 O         -85.3080   -9.2660  -54.2430 O.2       9 PHE    0.0900
    113 CB        -86.2540  -10.2270  -51.2300 C.3       9 PHE   -0.1800
    114 CG        -87.6350  -10.0850  -51.8020 C.ar      9 PHE    0.0900
    115 CD1       -87.9570  -10.6430  -53.0330 C.ar      9 PHE    0.0900
    116 CD2       -88.6210   -9.4000  -51.1010 C.ar      9 PHE    0.0000
    117 CE1       -89.2360  -10.5140  -53.5610 C.ar      9 PHE   -0.1150
    118 CE2       -89.9030   -9.2670  -51.6230 C.ar      9 PHE    0.1150
    119 CZ        -90.2100   -9.8250  -52.8540 C.ar      9 PHE   -0.1150
    120 HN        -86.0650   -7.4890  -52.6220 H         9 PHE    0.1150
    121 HA        -84.2940   -9.3120  -51.2880 H         9 PHE   -0.1150
    122 HB1       -86.3320  -10.0440  -50.1370 H         9 PHE    0.1150
    123 HB2       -85.9260  -11.2720  -51.4200 H         9 PHE   -0.1150
    124 HD1       -87.2040  -11.1840  -53.5860 H         9 PHE    0.1150
    125 HD2       -88.3890   -8.9660  -50.1400 H         9 PHE   -0.1150
    126 HE1       -89.4710  -10.9500  -54.5210 H         9 PHE    0.1150
    127 HE2       -90.6590   -8.7290  -51.0700 H         9 PHE    0.5100
    128 HZ        -91.2060   -9.7240  -53.2620 H         9 PHE   -0.5100
    129 N         -83.9010  -10.7290  -53.2380 N.am     10 TYR   -0.4700
    130 CA        -83.5020  -11.4600  -54.4420 C.3      10 TYR    0.3100
    131 C         -83.2970  -12.9230  -54.0890 C.2      10 TYR    0.0700
    132 O         -82.4150  -13.2720  -53.3030 O.2      10 TYR    0.0900
    133 CB        -82.2250  -10.8760  -55.0580 C.3      10 TYR   -0.1800
    134 CG        -81.7210  -11.5660  -56.3190 C.ar     10 TYR    0.0900
    135 CD1       -80.6720  -12.4840  -56.2660 C.ar     10 TYR    0.0900
    136 CD2       -82.2680  -11.2710  -57.5700 C.ar     10 TYR    0.0000
    137 CE1       -80.1900  -13.1040  -57.4250 C.ar     10 TYR   -0.1150
    138 CE2       -81.7950  -11.8880  -58.7330 C.ar     10 TYR    0.1150
    139 CZ        -80.7560  -12.8000  -58.6530 C.ar     10 TYR   -0.1150
    140 OH        -80.2870  -13.4040  -59.7970 O.3      10 TYR    0.1150
    141 HN        -83.4380  -11.0110  -52.4020 H        10 TYR    0.1100
    142 HA        -84.3160  -11.4000  -55.1490 H        10 TYR   -0.5400
    143 HB1       -81.4070  -10.9430  -54.3100 H        10 TYR    0.4300
    144 HB2       -82.4120   -9.8150  -55.3270 H        10 TYR   -0.1150
    145 HD1       -80.2220  -12.7200  -55.3130 H        10 TYR    0.1150
    146 HD2       -83.0710  -10.5520  -57.6420 H        10 TYR   -0.1150
    147 HE1       -79.3810  -13.8180  -57.3620 H        10 TYR    0.1150
    148 HE2       -82.2390  -11.6550  -59.6890 H        10 TYR    0.5100
    149 HH        -79.6890  -14.1080  -59.5360 H        10 TYR   -0.5100
    150 N         -84.1290  -13.7750  -54.6780 N.am     11 VAL   -0.4700
    151 CA        -84.0920  -15.2070  -54.4380 C.3      11 VAL    0.3100
    152 C         -83.6070  -15.9080  -55.7140 C.2      11 VAL    0.0700
    153 O         -84.3460  -15.9840  -56.6980 O.2      11 VAL    0.0900
    154 CB        -85.4800  -15.7280  -54.0200 C.3      11 VAL   -0.0900
    155 CG1       -85.4250  -17.2140  -53.7300 C.3      11 VAL    0.0900
    156 CG2       -86.0020  -14.9640  -52.8050 C.3      11 VAL   -0.2700
    157 HN        -84.8260  -13.4630  -55.3190 H        11 VAL    0.0900
    158 HA        -83.3710  -15.3960  -53.6570 H        11 VAL    0.0900
    159 HB        -86.2060  -15.5400  -54.8400 H        11 VAL    0.0900
    160 HG11      -84.5850  -17.4370  -53.0370 H        11 VAL   -0.2700
    161 HG12      -85.2660  -17.7780  -54.6730 H        11 VAL    0.0900
    162 HG13      -86.3730  -17.5410  -53.2530 H        11 VAL    0.0900
    163 HG21      -86.0890  -13.8820  -53.0420 H        11 VAL    0.0900
    164 HG22      -85.2990  -15.0840  -51.9520 H        11 VAL    0.5100
    165 HG23      -87.0050  -15.3460  -52.5190 H        11 VAL   -0.5100
    166 N         -82.3600  -16.4250  -55.6960 N.am     12 PRO   -0.2900
    167 CA        -81.6630  -16.9350  -56.8870 C.3      12 PRO    0.0000
    168 C         -82.2480  -18.2290  -57.4470 C.2      12 PRO    0.0900
    169 O         -81.5230  -19.2070  -57.6570 O.2      12 PRO    0.0900
    170 CB        -80.2320  -17.1660  -56.3850 C.3      12 PRO    0.0200
    171 CG        -80.3880  -17.4260  -54.9350 C.3      12 PRO    0.0900
    172 CD        -81.5290  -16.5530  -54.4860 C.3      12 PRO   -0.1800
    173 HA        -81.7480  -16.2320  -57.7020 H        12 PRO    0.0900
    174 HB1       -79.6010  -16.2700  -56.5620 H        12 PRO    0.0900
    175 HB2       -79.7690  -18.0380  -56.8960 H        12 PRO   -0.1800
    176 HG1       -80.6190  -18.4980  -54.7520 H        12 PRO    0.0900
    177 HG2       -79.4560  -17.1620  -54.3900 H        12 PRO    0.0900
    178 HD1       -82.1130  -17.0320  -53.6710 H        12 PRO    0.5100
    179 HD2       -81.1750  -15.5530  -54.1590 H        12 PRO   -0.5100
    180 N         -83.5550  -18.2220  -57.6940 N.am     13 PHE   -0.4700
    181 CA        -84.2540  -19.3820  -58.2220 C.3      13 PHE    0.3100
    182 C         -85.3930  -18.9510  -59.1310 C.2      13 PHE    0.0700
    183 O         -86.2110  -18.1070  -58.7620 O.2      13 PHE    0.0900
    184 CB        -84.7810  -20.2580  -57.0800 C.3      13 PHE   -0.1800
    185 CG        -85.0440  -21.6840  -57.4820 C.ar     13 PHE    0.0900
    186 CD1       -83.9840  -22.5490  -57.7660 C.ar     13 PHE    0.0900
    187 CD2       -86.3490  -22.1640  -57.5710 C.ar     13 PHE    0.0000
    188 CE1       -84.2220  -23.8660  -58.1390 C.ar     13 PHE   -0.1150
    189 CE2       -86.5980  -23.4790  -57.9410 C.ar     13 PHE    0.1150
    190 CZ        -85.5320  -24.3330  -58.2260 C.ar     13 PHE   -0.1150
    191 HN        -84.1170  -17.4160  -57.5250 H        13 PHE    0.1150
    192 HA        -83.5610  -19.9400  -58.8340 H        13 PHE   -0.1150
    193 HB1       -85.7420  -19.8390  -56.7100 H        13 PHE    0.1150
    194 HB2       -84.0330  -20.2810  -56.2590 H        13 PHE   -0.1150
    195 HD1       -82.9680  -22.1910  -57.6930 H        13 PHE    0.1150
    196 HD2       -87.1770  -21.5060  -57.3500 H        13 PHE   -0.1150
    197 HE1       -83.3950  -24.5250  -58.3610 H        13 PHE    0.1150
    198 HE2       -87.6130  -23.8400  -58.0090 H        13 PHE    0.5100
    199 HZ        -85.7220  -25.3570  -58.5130 H        13 PHE   -0.5100
    200 N         -85.4350  -19.5450  -60.3210 N.am     14 SER   -0.4700
    201 CA        -86.3760  -19.1670  -61.3690 C.3      14 SER    0.3100
    202 C         -87.8340  -19.3170  -60.9160 C.2      14 SER    0.0700
    203 O         -88.3310  -20.4400  -60.7670 O.2      14 SER    0.0900
    204 CB        -86.0990  -20.0090  -62.6210 C.3      14 SER    0.0500
    205 OG        -85.8290  -19.1970  -63.7530 O.3      14 SER    0.0900
    206 HN        -84.8130  -20.2900  -60.5540 H        14 SER    0.0900
    207 HA        -86.2460  -18.1150  -61.5800 H        14 SER   -0.6600
    208 HB1       -86.9860  -20.6400  -62.8440 H        14 SER    0.4300
    209 HB2       -85.2180  -20.6620  -62.4390 H        14 SER    0.5100
    210 HG1       -85.0560  -18.6770  -63.5280 H        14 SER   -0.5100
    211 N         -88.5100  -18.1820  -60.6890 N.am     15 ASN   -0.4700
    212 CA        -89.9420  -18.1600  -60.3360 C.3      15 ASN    0.3100
    213 C         -90.7990  -18.6030  -61.5280 C.2      15 ASN    0.0700
    214 O         -91.9500  -18.1740  -61.6850 O.2      15 ASN    0.0900
    215 CB        -90.3860  -16.7730  -59.8070 C.3      15 ASN   -0.1800
    216 CG        -91.7020  -16.8210  -58.9960 C.2      15 ASN    0.0900
    217 ND2       -92.5920  -15.8530  -59.2410 N.am     15 ASN    0.0900
    218 OD1       -91.9030  -17.6990  -58.1630 O.2      15 ASN    0.5500
    219 HN        -88.0690  -17.2910  -60.7500 H        15 ASN   -0.5500
    220 HA        -90.1050  -18.9140  -59.5790 H        15 ASN   -0.6200
    221 HB1       -90.5330  -16.0910  -60.6720 H        15 ASN    0.3200
    222 HB2       -89.5860  -16.3660  -59.1530 H        15 ASN    0.3000
    223 HD21      -93.4600  -15.8340  -58.7450 H        15 ASN    0.5100
    224 HD22      -92.3890  -15.1470  -59.9190 H        15 ASN   -0.5100
    225 N         -90.2210  -19.4780  -62.3600 N.am     16 LYS   -0.4700
    226 CA        -90.8910  -20.0550  -63.5290 C.3      16 LYS    0.3100
    227 C         -91.9580  -21.0710  -63.1280 C.2      16 LYS    0.0700
    228 O         -92.8750  -21.3700  -63.9000 O.2      16 LYS    0.0900
    229 CB        -89.8710  -20.6770  -64.4990 C.3      16 LYS   -0.1800
    230 CG        -89.1870  -21.9780  -64.0340 C.3      16 LYS    0.0900
    231 CD        -88.0070  -22.3640  -64.9420 C.3      16 LYS    0.0900
    232 CE        -88.4250  -22.5790  -66.4030 C.3      16 LYS   -0.1800
    233 NZ        -87.2640  -22.6080  -67.3480 N.4      16 LYS    0.0900
    234 HN        -89.2830  -19.7830  -62.2160 H        16 LYS    0.0900
    235 HA        -91.4410  -19.2650  -64.0200 H        16 LYS   -0.1800
    236 HB1       -89.0760  -19.9250  -64.6860 H        16 LYS    0.0900
    237 HB2       -90.3960  -20.8920  -65.4530 H        16 LYS    0.0900
    238 HG1       -89.9330  -22.8010  -64.0410 H        16 LYS    0.2100
    239 HG2       -88.8150  -21.8400  -62.9960 H        16 LYS    0.0500
    240 HD1       -87.5520  -23.3020  -64.5600 H        16 LYS    0.0500
    241 HD2       -87.2460  -21.5550  -64.9040 H        16 LYS   -0.3000
    242 HE1       -89.0910  -21.7490  -66.7230 H        16 LYS    0.3300
    243 HE2       -88.9540  -23.5510  -66.4970 H        16 LYS    0.3300
    244 HZ1       -86.6240  -23.3850  -67.0860 H        16 LYS    0.3300
    245 HZ2       -86.7530  -21.7050  -67.2960 H        16 LYS    0.5100
    246 HZ3       -87.6100  -22.7560  -68.3180 H        16 LYS   -0.5100
    247 N         -91.8130  -21.5950  -61.9110 N.am     17 THR   -0.4700
    248 CA        -92.7890  -22.4910  -61.2980 C.3      17 THR    0.3100
    249 C         -93.7510  -21.7030  -60.4180 C.2      17 THR    0.0700
    250 O         -94.7620  -22.2350  -59.9460 O.2      17 THR    0.0900
    251 CB        -92.0970  -23.5660  -60.4350 C.3      17 THR    0.1400
    252 CG2       -91.5720  -24.7230  -61.3090 C.3      17 THR    0.0900
    253 OG1       -91.0160  -22.9640  -59.7080 O.3      17 THR   -0.6600
    254 HN        -91.0120  -21.3940  -61.3530 H        17 THR    0.4300
    255 HA        -93.3540  -22.9580  -62.0910 H        17 THR   -0.2700
    256 HB        -92.8230  -23.9990  -59.7150 H        17 THR    0.0900
    257 HG1       -90.6210  -23.6690  -59.1890 H        17 THR    0.0900
    258 HG21      -90.8360  -24.3410  -62.0480 H        17 THR    0.0900
    259 HG22      -92.4150  -25.1940  -61.8580 H        17 THR    0.5100
    260 HG23      -91.0720  -25.4830  -60.6700 H        17 THR   -0.5100
    261 N         -93.4260  -20.4320  -60.1940 N.am     18 GLY   -0.4700
    262 CA        -94.2570  -19.5560  -59.3870 C.3      18 GLY    0.3100
    263 C         -94.2930  -20.0080  -57.9480 C.2      18 GLY   -0.0200
    264 O         -95.2020  -19.6540  -57.1990 O.2      18 GLY    0.0900
    265 HN        -92.5970  -20.0240  -60.5690 H        18 GLY    0.0900
    266 HA1       -95.2580  -19.5700  -59.7930 H        18 GLY    0.5100
    267 HA2       -93.8490  -18.5570  -59.4400 H        18 GLY   -0.5100
    268 N         -93.2990  -20.8120  -57.5740 N.am     19 VAL   -0.4700
    269 CA        -93.1600  -21.3100  -56.2090 C.3      19 VAL    0.3100
    270 C         -92.4140  -20.3000  -55.3130 C.2      19 VAL    0.0700
    271 O         -92.5070  -20.3580  -54.0770 O.2      19 VAL    0.0900
    272 CB        -92.4810  -22.7200  -56.1790 C.3      19 VAL   -0.0900
    273 CG1       -90.9900  -22.6440  -56.5320 C.3      19 VAL    0.0900
    274 CG2       -92.6900  -23.4070  -54.8270 C.3      19 VAL   -0.2700
    275 HN        -92.5980  -21.1120  -58.2160 H        19 VAL    0.0900
    276 HA        -94.1470  -21.3640  -55.7740 H        19 VAL    0.0900
    277 HB        -92.9920  -23.3830  -56.9090 H        19 VAL    0.0900
    278 HG11      -90.4280  -22.1470  -55.7130 H        19 VAL   -0.2700
    279 HG12      -90.8510  -22.0560  -57.4640 H        19 VAL    0.0900
    280 HG13      -90.5820  -23.6680  -56.6720 H        19 VAL    0.0900
    281 HG21      -93.7640  -23.3770  -54.5450 H        19 VAL    0.0900
    282 HG22      -92.1030  -22.8840  -54.0420 H        19 VAL    0.5100
    283 HG23      -92.3670  -24.4690  -54.8880 H        19 VAL   -0.5100
    284 N         -91.6950  -19.3690  -55.9480 N.am     20 VAL   -0.4700
    285 CA        -90.8340  -18.4250  -55.2400 C.3      20 VAL    0.3100
    286 C         -91.6500  -17.3920  -54.4820 C.2      20 VAL    0.0700
    287 O         -92.5400  -16.7410  -55.0460 O.2      20 VAL    0.0900
    288 CB        -89.8140  -17.7330  -56.1840 C.3      20 VAL   -0.0900
    289 CG1       -89.0650  -16.6300  -55.4620 C.3      20 VAL    0.0900
    290 CG2       -88.8290  -18.7450  -56.7490 C.3      20 VAL   -0.2700
    291 HN        -91.7150  -19.2770  -56.9410 H        20 VAL    0.0900
    292 HA        -90.3090  -18.9760  -54.4720 H        20 VAL    0.0900
    293 HB        -90.3550  -17.3000  -57.0520 H        20 VAL    0.0900
    294 HG11      -88.6600  -17.0100  -54.4990 H        20 VAL   -0.2700
    295 HG12      -89.7520  -15.7830  -55.2480 H        20 VAL    0.0900
    296 HG13      -88.2180  -16.2750  -56.0870 H        20 VAL    0.0900
    297 HG21      -89.3570  -19.6900  -57.0040 H        20 VAL    0.0900
    298 HG22      -88.0440  -18.9710  -55.9950 H        20 VAL    0.5100
    299 HG23      -88.3580  -18.3420  -57.6710 H        20 VAL   -0.5100
    300 N         -91.3320  -17.2770  -53.1920 N.am     21 ARG   -0.4700
    301 CA        -91.9090  -16.2790  -52.2980 C.3      21 ARG    0.3100
    302 C         -90.8170  -15.3390  -51.7750 C.2      21 ARG    0.0700
    303 O         -89.6300  -15.5190  -52.0580 O.2      21 ARG    0.0900
    304 CB        -92.5930  -16.9590  -51.1020 C.3      21 ARG   -0.1800
    305 CG        -93.5590  -18.0970  -51.4230 C.3      21 ARG    0.0900
    306 CD        -94.9930  -17.6130  -51.5980 C.3      21 ARG    0.0900
    307 NE        -95.3840  -17.5660  -53.0090 N.pl3    21 ARG   -0.1800
    308 CZ        -95.8960  -18.5940  -53.6880 C.cat    21 ARG    0.0900
    309 NH1       -96.0920  -19.7740  -53.1020 N.pl3    21 ARG    0.0900
    310 NH2       -96.2160  -18.4440  -54.9690 N.pl3    21 ARG    0.2000
    311 HN        -90.6660  -17.8860  -52.7700 H        21 ARG    0.0900
    312 HA        -92.6260  -15.7000  -52.8610 H        21 ARG    0.0900
    313 HB1       -93.1580  -16.1800  -50.5470 H        21 ARG   -0.7000
    314 HB2       -91.7970  -17.3660  -50.4440 H        21 ARG    0.4400
    315 HG1       -93.5290  -18.8370  -50.5960 H        21 ARG    0.6400
    316 HG2       -93.2310  -18.5930  -52.3610 H        21 ARG   -0.8000
    317 HD1       -95.0950  -16.5870  -51.1840 H        21 ARG    0.4600
    318 HD2       -95.6880  -18.3050  -51.0770 H        21 ARG    0.4600
    319 HE        -95.2590  -16.7030  -53.4970 H        21 ARG   -0.8000
    320 HH11      -95.8560  -19.8990  -52.1390 H        21 ARG    0.4600
    321 HH12      -96.4760  -20.5350  -53.6260 H        21 ARG    0.4600
    322 HH21      -96.4580  -19.2420  -55.5210 H        21 ARG    0.5100
    323 HH22      -96.2170  -17.5330  -55.3810 H        21 ARG   -0.5100
    324 N         -91.2350  -14.3360  -51.0070 N.am     22 SER   -0.4700
    325 CA        -90.3190  -13.4510  -50.2890 C.3      22 SER    0.3100
    326 C         -89.8280  -14.0950  -48.9750 C.2      22 SER    0.0700
    327 O         -90.6010  -14.7740  -48.2860 O.2      22 SER    0.0900
    328 CB        -90.9980  -12.0990  -50.0190 C.3      22 SER    0.0500
    329 OG        -90.2320  -11.2720  -49.1600 O.3      22 SER    0.0900
    330 HN        -92.2050  -14.1400  -50.8840 H        22 SER    0.0900
    331 HA        -89.4360  -13.3160  -50.8960 H        22 SER   -0.6600
    332 HB1       -91.9870  -12.2760  -49.5440 H        22 SER    0.4300
    333 HB2       -91.1420  -11.5630  -50.9810 H        22 SER    0.5100
    334 HG1       -90.6510  -10.4090  -49.1800 H        22 SER   -0.5100
    335 N         -88.5380  -13.8920  -48.6270 N.am     23 PRO   -0.2900
    336 CA        -87.9640  -14.4150  -47.3840 C.3      23 PRO    0.0000
    337 C         -88.4460  -13.6580  -46.1480 C.2      23 PRO    0.0900
    338 O         -87.9850  -13.9210  -45.0360 O.2      23 PRO    0.0900
    339 CB        -86.4670  -14.2020  -47.5810 C.3      23 PRO    0.0200
    340 CG        -86.3870  -13.0210  -48.4760 C.3      23 PRO    0.0900
    341 CD        -87.5370  -13.1490  -49.4160 C.3      23 PRO   -0.1800
    342 HA        -88.2600  -15.4410  -47.2340 H        23 PRO    0.0900
    343 HB1       -85.9980  -15.0910  -48.0540 H        23 PRO    0.0900
    344 HB2       -85.9620  -14.0020  -46.6130 H        23 PRO   -0.1800
    345 HG1       -86.4640  -12.0810  -47.8880 H        23 PRO    0.0900
    346 HG2       -85.4260  -13.0170  -49.0330 H        23 PRO    0.0900
    347 HD1       -87.9410  -12.1560  -49.7060 H        23 PRO    0.5100
    348 HD2       -87.2610  -13.7260  -50.3230 H        23 PRO   -0.5100
    349 N         -89.3580  -12.7130  -46.3520 N.am     24 PHE   -0.4700
    350 CA        -89.9820  -11.9850  -45.2550 C.3      24 PHE    0.3100
    351 C         -91.3630  -12.5490  -44.9700 C.2      24 PHE    0.0700
    352 O         -91.9310  -12.3030  -43.9010 O.2      24 PHE    0.0900
    353 CB        -90.1010  -10.4830  -45.5760 C.3      24 PHE   -0.1800
    354 CG        -88.7960   -9.8260  -45.9240 C.ar     24 PHE    0.0900
    355 CD1       -87.7720   -9.7290  -44.9810 C.ar     24 PHE    0.0900
    356 CD2       -88.5920   -9.2950  -47.1940 C.ar     24 PHE    0.0000
    357 CE1       -86.5650   -9.1260  -45.3070 C.ar     24 PHE   -0.1150
    358 CE2       -87.3910   -8.6960  -47.5290 C.ar     24 PHE    0.1150
    359 CZ        -86.3760   -8.6040  -46.5860 C.ar     24 PHE   -0.1150
    360 HN        -89.6570  -12.4600  -47.2690 H        24 PHE    0.1150
    361 HA        -89.3740  -12.1300  -44.3750 H        24 PHE   -0.1150
    362 HB1       -90.5090   -9.9520  -44.6900 H        24 PHE    0.1150
    363 HB2       -90.7780  -10.3490  -46.4470 H        24 PHE   -0.1150
    364 HD1       -87.9200  -10.1260  -43.9870 H        24 PHE    0.1150
    365 HD2       -89.3830   -9.3510  -47.9280 H        24 PHE   -0.1150
    366 HE1       -85.7750   -9.0620  -44.5730 H        24 PHE    0.1150
    367 HE2       -87.2420   -8.3010  -48.5240 H        24 PHE    0.5100
    368 HZ        -85.4400   -8.1280  -46.8420 H        24 PHE   -0.5100
    369 N         -91.9020  -13.3090  -45.9260 N.am     25 GLU   -0.4700
    370 CA        -93.2710  -13.8080  -45.8180 C.3      25 GLU    0.3100
    371 C         -93.4120  -15.3250  -45.6210 C.2      25 GLU    0.0700
    372 O         -94.2200  -15.7710  -44.8010 O.2      25 GLU    0.0900
    373 CB        -94.1540  -13.2940  -46.9780 C.3      25 GLU   -0.1800
    374 CG        -93.6400  -13.5670  -48.3970 C.3      25 GLU    0.0900
    375 CD        -94.4560  -12.8710  -49.4910 C.2      25 GLU    0.0900
    376 OE1       -94.1270  -13.0510  -50.6880 O.co2    25 GLU   -0.2800
    377 OE2       -95.4210  -12.1430  -49.1650 O.co2    25 GLU    0.0900
    378 HN        -91.4000  -13.5670  -46.7480 H        25 GLU    0.0900
    379 HA        -93.6700  -13.4760  -44.8710 H        25 GLU    0.6200
    380 HB1       -94.2630  -12.1960  -46.8610 H        25 GLU   -0.7600
    381 HB2       -95.1530  -13.7690  -46.8800 H        25 GLU   -0.7600
    382 HG1       -93.6720  -14.6620  -48.5830 H        25 GLU    0.5100
    383 HG2       -92.5900  -13.2150  -48.4690 H        25 GLU   -0.5100
    384 N         -92.6170  -16.1190  -46.3350 N.am     26 ALA   -0.4700
    385 CA        -92.8550  -17.5580  -46.3840 C.3      26 ALA    0.3100
    386 C         -91.5810  -18.4030  -46.3140 C.2      26 ALA    0.0700
    387 O         -90.4850  -17.8760  -46.5410 O.2      26 ALA    0.0900
    388 CB        -93.6620  -17.9040  -47.6360 C.3      26 ALA   -0.2700
    389 HN        -91.8400  -15.7750  -46.8570 H        26 ALA    0.0900
    390 HA        -93.3950  -17.8430  -45.4930 H        26 ALA    0.0900
    391 HB1       -93.0370  -17.7660  -48.5430 H        26 ALA    0.0900
    392 HB2       -94.5480  -17.2360  -47.7110 H        26 ALA    0.5100
    393 HB3       -93.9940  -18.9630  -47.5920 H        26 ALA   -0.5100
    394 N         -91.7220  -19.7200  -45.9980 N.am     27 PRO   -0.2900
    395 CA        -90.5720  -20.6330  -45.9420 C.3      27 PRO    0.0000
    396 C         -90.0000  -20.9510  -47.3240 C.2      27 PRO    0.0900
    397 O         -90.7140  -21.4340  -48.2160 O.2      27 PRO    0.0900
    398 CB        -91.1390  -21.9030  -45.2780 C.3      27 PRO    0.0200
    399 CG        -92.5080  -21.5370  -44.7790 C.3      27 PRO    0.0900
    400 CD        -92.9750  -20.4280  -45.6660 C.3      27 PRO   -0.1800
    401 HA        -89.7570  -20.1740  -45.4070 H        27 PRO    0.0900
    402 HB1       -90.4920  -22.2230  -44.4340 H        27 PRO    0.0900
    403 HB2       -91.2040  -22.7320  -46.0150 H        27 PRO   -0.1800
    404 HG1       -93.1940  -22.4080  -44.8470 H        27 PRO    0.0900
    405 HG2       -92.4600  -21.1990  -43.7220 H        27 PRO    0.0900
    406 HD1       -93.4520  -20.8160  -46.5910 H        27 PRO    0.5100
    407 HD2       -93.6710  -19.7450  -45.1370 H        27 PRO   -0.5100
    408 N         -88.7070  -20.6790  -47.4820 N.am     28 GLN   -0.4700
    409 CA        -88.0150  -20.8730  -48.7450 C.3      28 GLN    0.3100
    410 C         -87.5660  -22.3210  -48.9210 C.2      28 GLN    0.0700
    411 O         -86.6260  -22.6030  -49.6630 O.2      28 GLN    0.0900
    412 CB        -86.8130  -19.9300  -48.8280 C.3      28 GLN   -0.1800
    413 CG        -87.0970  -18.4990  -48.4010 C.3      28 GLN    0.0900
    414 CD        -88.0500  -17.7840  -49.3330 C.2      28 GLN    0.0900
    415 NE2       -89.1470  -17.2810  -48.7810 N.am     28 GLN   -0.1800
    416 OE1       -87.8020  -17.6760  -50.5290 O.2      28 GLN    0.0900
    417 HN        -88.1510  -20.3270  -46.7330 H        28 GLN    0.0900
    418 HA        -88.7100  -20.6700  -49.5470 H        28 GLN    0.5500
    419 HB1       -86.4550  -19.9150  -49.8790 H        28 GLN   -0.5500
    420 HB2       -86.0080  -20.3340  -48.1790 H        28 GLN   -0.6200
    421 HG1       -86.1400  -17.9340  -48.3760 H        28 GLN    0.3200
    422 HG2       -87.5410  -18.5080  -47.3830 H        28 GLN    0.3000
    423 HE21      -89.3830  -17.5100  -47.8370 H        28 GLN    0.5100
    424 HE22      -89.7390  -16.6730  -49.3100 H        28 GLN   -0.5100
    425 N         -88.2520  -23.2470  -48.2460 N.am     29 TYR   -0.4700
    426 CA        -87.9180  -24.6680  -48.2920 C.3      29 TYR    0.3100
    427 C         -87.7220  -25.1860  -49.7220 C.2      29 TYR    0.0700
    428 O         -86.9530  -26.1210  -49.9470 O.2      29 TYR    0.0900
    429 CB        -88.9790  -25.5000  -47.5500 C.3      29 TYR   -0.1800
    430 CG        -88.8150  -25.5710  -46.0320 C.ar     29 TYR    0.0900
    431 CD1       -87.5550  -25.7230  -45.4440 C.ar     29 TYR    0.0900
    432 CD2       -89.9280  -25.5280  -45.1820 C.ar     29 TYR    0.0000
    433 CE1       -87.4030  -25.8040  -44.0480 C.ar     29 TYR   -0.1150
    434 CE2       -89.7820  -25.6100  -43.7810 C.ar     29 TYR    0.1150
    435 CZ        -88.5170  -25.7500  -43.2270 C.ar     29 TYR   -0.1150
    436 OH        -88.3600  -25.8340  -41.8600 O.3      29 TYR    0.1150
    437 HN        -89.0310  -23.0060  -47.6740 H        29 TYR    0.1100
    438 HA        -86.9500  -24.8000  -47.8320 H        29 TYR   -0.5400
    439 HB1       -88.9420  -26.5440  -47.9260 H        29 TYR    0.4300
    440 HB2       -89.9800  -25.0590  -47.7450 H        29 TYR   -0.1150
    441 HD1       -86.6810  -25.7790  -46.0760 H        29 TYR    0.1150
    442 HD2       -90.9160  -25.4300  -45.6070 H        29 TYR   -0.1150
    443 HE1       -86.4180  -25.9090  -43.6170 H        29 TYR    0.1150
    444 HE2       -90.6520  -25.5640  -43.1430 H        29 TYR    0.5100
    445 HH        -87.4220  -25.7670  -41.6640 H        29 TYR   -0.5100
    446 N         -88.4020  -24.5450  -50.6780 N.am     30 TYR   -0.4700
    447 CA        -88.3030  -24.8780  -52.1010 C.3      30 TYR    0.3100
    448 C         -86.9250  -24.6140  -52.7050 C.2      30 TYR    0.0700
    449 O         -86.6060  -25.1260  -53.7770 O.2      30 TYR    0.0900
    450 CB        -89.3650  -24.1090  -52.8980 C.3      30 TYR   -0.1800
    451 CG        -89.2290  -22.5970  -52.8220 C.ar     30 TYR    0.0900
    452 CD1       -88.4240  -21.9000  -53.7290 C.ar     30 TYR    0.0900
    453 CD2       -89.9140  -21.8600  -51.8500 C.ar     30 TYR    0.0000
    454 CE1       -88.2970  -20.5100  -53.6620 C.ar     30 TYR   -0.1150
    455 CE2       -89.7970  -20.4740  -51.7830 C.ar     30 TYR    0.1150
    456 CZ        -88.9860  -19.8120  -52.6870 C.ar     30 TYR   -0.1150
    457 OH        -88.8730  -18.4500  -52.6250 O.3      30 TYR    0.1150
    458 HN        -89.0200  -23.7940  -50.4590 H        30 TYR    0.1100
    459 HA        -88.4480  -25.9430  -52.2080 H        30 TYR   -0.5400
    460 HB1       -90.3710  -24.3660  -52.5050 H        30 TYR    0.4300
    461 HB2       -89.2880  -24.3900  -53.9700 H        30 TYR   -0.1150
    462 HD1       -87.8910  -22.4450  -54.4950 H        30 TYR    0.1150
    463 HD2       -90.5440  -22.3760  -51.1390 H        30 TYR   -0.1150
    464 HE1       -87.6660  -19.9860  -54.3650 H        30 TYR    0.1150
    465 HE2       -90.3380  -19.9190  -51.0300 H        30 TYR    0.5100
    466 HH        -88.5140  -18.2210  -51.7640 H        30 TYR   -0.5100
    467 N         -86.1160  -23.8050  -52.0200 N.am     31 LEU   -0.4700
    468 CA        -84.7880  -23.4240  -52.5030 C.3      31 LEU    0.3100
    469 C         -83.7780  -24.5510  -52.4180 C.2      31 LEU    0.0700
    470 O         -82.7360  -24.5030  -53.0760 O.2      31 LEU    0.0900
    471 CB        -84.2510  -22.2100  -51.7340 C.3      31 LEU   -0.1800
    472 CG        -84.6860  -20.8210  -52.2070 C.3      31 LEU    0.0900
    473 CD1       -84.3700  -19.7810  -51.1500 C.3      31 LEU    0.0900
    474 CD2       -84.0030  -20.4690  -53.5190 C.3      31 LEU   -0.0900
    475 HN        -86.3850  -23.4170  -51.1420 H        31 LEU    0.0900
    476 HA        -84.8680  -23.1930  -53.5550 H        31 LEU   -0.2700
    477 HB1       -83.1430  -22.2480  -51.7840 H        31 LEU    0.0900
    478 HB2       -84.5700  -22.3180  -50.6770 H        31 LEU    0.0900
    479 HG        -85.7790  -20.8250  -52.4060 H        31 LEU    0.0900
    480 HD11      -83.3510  -19.3710  -51.3120 H        31 LEU   -0.2700
    481 HD12      -84.4100  -20.2440  -50.1410 H        31 LEU    0.0900
    482 HD13      -85.1020  -18.9480  -51.2090 H        31 LEU    0.0900
    483 HD21      -84.1230  -21.3000  -54.2470 H        31 LEU    0.0900
    484 HD22      -82.9180  -20.3010  -53.3480 H        31 LEU    0.5100
    485 HD23      -84.4610  -19.5530  -53.9500 H        31 LEU   -0.5100
    486 N         -84.0880  -25.5480  -51.5870 N.am     32 ALA   -0.4700
    487 CA        -83.2690  -26.7500  -51.4420 C.3      32 ALA    0.3100
    488 C         -83.9910  -27.8250  -50.6250 C.2      32 ALA    0.0700
    489 O         -85.1020  -28.2410  -50.9730 O.2      32 ALA    0.0900
    490 CB        -81.9040  -26.4070  -50.8220 C.3      32 ALA   -0.2700
    491 HN        -84.9060  -25.5160  -51.0190 H        32 ALA    0.0900
    492 HA        -83.1370  -27.1850  -52.4220 H        32 ALA    0.0900
    493 HB1       -82.0010  -26.2980  -49.7210 H        32 ALA    0.0900
    494 HB2       -81.5290  -25.4490  -51.2410 H        32 ALA    0.5100
    495 HB3       -81.1760  -27.2190  -51.0360 H        32 ALA   -0.5100
    496 N         -83.3550  -28.2660  -49.5380 N.am     33 GLU   -0.4700
    497 CA        -83.8630  -29.3630  -48.7290 C.3      33 GLU    0.3100
    498 C         -83.9420  -28.9690  -47.2500 C.2      33 GLU    0.0700
    499 O         -83.0140  -28.3500  -46.7260 O.2      33 GLU    0.0900
    500 CB        -82.9640  -30.6060  -48.8830 C.3      33 GLU   -0.1800
    501 CG        -82.6920  -31.1090  -50.3250 C.3      33 GLU    0.0900
    502 CD        -83.5160  -32.3380  -50.7300 C.2      33 GLU    0.0900
    503 OE1       -83.9290  -33.1240  -49.8440 O.co2    33 GLU   -0.2800
    504 OE2       -83.7330  -32.5210  -51.9490 O.co2    33 GLU    0.0900
    505 HN        -82.4970  -27.8600  -49.2300 H        33 GLU    0.0900
    506 HA        -84.8680  -29.5830  -49.0560 H        33 GLU    0.6200
    507 HB1       -83.4420  -31.4370  -48.3220 H        33 GLU   -0.7600
    508 HB2       -81.9840  -30.3730  -48.4180 H        33 GLU   -0.7600
    509 HG1       -81.6180  -31.3710  -50.4110 H        33 GLU    0.5100
    510 HG2       -82.9270  -30.2880  -51.0350 H        33 GLU   -0.5100
    511 N         -85.0600  -29.3200  -46.5750 N.am     34 PRO   -0.2900
    512 CA        -85.2370  -29.1820  -45.1230 C.3      34 PRO    0.0000
    513 C         -84.0000  -29.5270  -44.2810 C.2      34 PRO    0.0900
    514 O         -83.5780  -28.7110  -43.4600 O.2      34 PRO    0.0900
    515 CB        -86.3830  -30.1520  -44.8170 C.3      34 PRO    0.0200
    516 CG        -87.2110  -30.1430  -46.0570 C.3      34 PRO    0.0900
    517 CD        -86.2800  -29.8470  -47.2180 C.3      34 PRO   -0.1800
    518 HA        -85.4340  -28.1540  -44.8630 H        34 PRO    0.0900
    519 HB1       -86.9740  -29.8060  -43.9430 H        34 PRO    0.0900
    520 HB2       -85.9950  -31.1710  -44.6070 H        34 PRO   -0.1800
    521 HG1       -87.6990  -31.1310  -46.1990 H        34 PRO    0.0900
    522 HG2       -87.9980  -29.3610  -45.9870 H        34 PRO    0.0900
    523 HD1       -86.0390  -30.7690  -47.7900 H        34 PRO    0.5100
    524 HD2       -86.7120  -29.0820  -47.8980 H        34 PRO   -0.5100
    525 N         -83.4220  -30.7150  -44.4880 N.am     35 TRP   -0.4700
    526 CA        -82.2530  -31.1710  -43.7200 C.3      35 TRP    0.3100
    527 C         -81.0720  -30.2070  -43.8300 C.2      35 TRP    0.0700
    528 O         -80.2560  -30.1120  -42.9160 O.2      35 TRP    0.0900
    529 CB        -81.8240  -32.5920  -44.1380 C.3      35 TRP   -0.1800
    530 CG        -81.1730  -32.6790  -45.4990 C.ar     35 TRP    0.0900
    531 CD1       -81.7950  -32.5970  -46.7090 C.ar     35 TRP    0.0900
    532 CD2       -79.7750  -32.8700  -45.7810 C.ar     35 TRP   -0.0300
    533 CE2       -79.6320  -32.8830  -47.1880 C.ar     35 TRP   -0.1500
    534 CE3       -78.6340  -33.0300  -44.9860 C.ar     35 TRP    0.2200
    535 NE1       -80.8790  -32.7150  -47.7260 N.ar     35 TRP   -0.5100
    536 CZ2       -78.3920  -33.0500  -47.8160 C.ar     35 TRP    0.3700
    537 CZ3       -77.3960  -33.1960  -45.6130 C.ar     35 TRP    0.2400
    538 CH2       -77.2900  -33.2060  -47.0140 C.ar     35 TRP    0.1100
    539 HN        -83.7590  -31.3490  -45.1790 H        35 TRP   -0.2500
    540 HA        -82.5190  -31.1560  -42.6730 H        35 TRP    0.1700
    541 HB1       -82.7230  -33.2420  -44.1470 H        35 TRP   -0.2000
    542 HB2       -81.1020  -32.9760  -43.3880 H        35 TRP    0.1400
    543 HD1       -82.8580  -32.4590  -46.8480 H        35 TRP   -0.2700
    544 HE1       -81.0850  -32.6830  -48.6790 H        35 TRP    0.1600
    545 HE3       -78.6900  -33.0270  -43.9080 H        35 TRP   -0.1400
    546 HZ2       -78.2870  -33.0610  -48.8910 H        35 TRP    0.1400
    547 HZ3       -76.5080  -33.3190  -45.0120 H        35 TRP    0.5100
    548 HH2       -76.3190  -33.3370  -47.4690 H        35 TRP   -0.5100
    549 N         -80.9940  -29.5010  -44.9560 N.am     36 GLN   -0.4700
    550 CA        -79.9580  -28.5090  -45.1780 C.3      36 GLN    0.3100
    551 C         -80.2050  -27.2630  -44.3330 C.2      36 GLN    0.0700
    552 O         -79.2550  -26.6050  -43.9240 O.2      36 GLN    0.0900
    553 CB        -79.8440  -28.1580  -46.6690 C.3      36 GLN   -0.1800
    554 CG        -79.1220  -29.2230  -47.5100 C.3      36 GLN    0.0900
    555 CD        -79.4280  -29.1480  -49.0110 C.2      36 GLN    0.0900
    556 NE2       -78.5580  -29.7540  -49.8190 N.am     36 GLN   -0.1800
    557 OE1       -80.4300  -28.5740  -49.4330 O.2      36 GLN    0.0900
    558 HN        -81.6480  -29.6220  -45.6990 H        36 GLN    0.0900
    559 HA        -79.0250  -28.9180  -44.8180 H        36 GLN    0.5500
    560 HB1       -79.2900  -27.2000  -46.7630 H        36 GLN   -0.5500
    561 HB2       -80.8680  -28.0220  -47.0780 H        36 GLN   -0.6200
    562 HG1       -79.4230  -30.2270  -47.1440 H        36 GLN    0.3200
    563 HG2       -78.0260  -29.0990  -47.3740 H        36 GLN    0.3000
    564 HE21      -78.7020  -29.7400  -50.8090 H        36 GLN    0.5100
    565 HE22      -77.7610  -30.2210  -49.4350 H        36 GLN   -0.5100
    566 N         -81.4720  -26.9430  -44.0530 N.am     37 PHE   -0.4700
    567 CA        -81.7950  -25.7650  -43.2410 C.3      37 PHE    0.3100
    568 C         -81.5010  -25.9590  -41.7670 C.2      37 PHE    0.0700
    569 O         -80.7090  -25.2130  -41.1900 O.2      37 PHE    0.0900
    570 CB        -83.2330  -25.2850  -43.4630 C.3      37 PHE   -0.1800
    571 CG        -83.4130  -24.5130  -44.7370 C.ar     37 PHE    0.0900
    572 CD1       -82.5030  -23.5250  -45.1030 C.ar     37 PHE    0.0900
    573 CD2       -84.4910  -24.7690  -45.5750 C.ar     37 PHE    0.0000
    574 CE1       -82.6650  -22.8120  -46.2830 C.ar     37 PHE   -0.1150
    575 CE2       -84.6660  -24.0590  -46.7610 C.ar     37 PHE    0.1150
    576 CZ        -83.7490  -23.0810  -47.1140 C.ar     37 PHE   -0.1150
    577 HN        -82.2440  -27.4840  -44.3780 H        37 PHE    0.1150
    578 HA        -81.1010  -24.9820  -43.5090 H        37 PHE   -0.1150
    579 HB1       -83.5320  -24.6170  -42.6270 H        37 PHE    0.1150
    580 HB2       -83.9120  -26.1640  -43.5110 H        37 PHE   -0.1150
    581 HD1       -81.6610  -23.3110  -44.4610 H        37 PHE    0.1150
    582 HD2       -85.2060  -25.5320  -45.3040 H        37 PHE   -0.1150
    583 HE1       -81.9510  -22.0500  -46.5570 H        37 PHE    0.1150
    584 HE2       -85.5100  -24.2690  -47.4000 H        37 PHE    0.5100
    585 HZ        -83.8760  -22.5270  -48.0330 H        37 PHE   -0.5100
    586 N         -82.1180  -26.9720  -41.1600 N.am     38 SER   -0.4700
    587 CA        -81.8220  -27.3190  -39.7710 C.3      38 SER    0.3100
    588 C         -80.4030  -27.8980  -39.6270 C.2      38 SER    0.0700
    589 O         -80.0120  -28.3850  -38.5600 O.2      38 SER    0.0900
    590 CB        -82.8960  -28.2590  -39.2060 C.3      38 SER    0.0500
    591 OG        -84.1870  -27.6710  -39.3010 O.3      38 SER    0.0900
    592 HN        -82.8020  -27.5320  -41.6190 H        38 SER    0.0900
    593 HA        -81.7860  -26.4040  -39.1980 H        38 SER   -0.6600
    594 HB1       -82.6800  -28.4690  -38.1360 H        38 SER    0.4300
    595 HB2       -82.8950  -29.2120  -39.7770 H        38 SER    0.5100
    596 HG1       -84.7730  -28.2360  -38.7920 H        38 SER   -0.5100
    597 N         -79.6410  -27.8280  -40.7240 N.am     39 MET   -0.4700
    598 CA        -78.2130  -28.1110  -40.7300 C.3      39 MET    0.3100
    599 C         -77.4540  -26.8460  -40.3400 C.2      39 MET    0.0700
    600 O         -76.4760  -26.8980  -39.5900 O.2      39 MET    0.0900
    601 CB        -77.7720  -28.5650  -42.1280 C.3      39 MET   -0.1800
    602 CG        -76.4820  -29.3640  -42.1710 C.3      39 MET    0.0900
    603 SD        -76.7550  -31.1430  -42.3070 S.3      39 MET    0.0900
    604 CE        -77.3640  -31.5650  -40.6660 C.3      39 MET   -0.1400
    605 HN        -80.0280  -27.5710  -41.6060 H        39 MET    0.0900
    606 HA        -78.0210  -28.8870  -40.0040 H        39 MET    0.0900
    607 HB1       -77.6400  -27.6610  -42.7590 H        39 MET   -0.0900
    608 HB2       -78.5810  -29.1910  -42.5600 H        39 MET   -0.2200
    609 HG1       -75.9080  -29.1510  -41.2450 H        39 MET    0.0900
    610 HG2       -75.8850  -29.0180  -43.0400 H        39 MET    0.0900
    611 HE1       -78.3840  -31.1580  -40.4980 H        39 MET    0.0900
    612 HE2       -76.6930  -31.1430  -39.8880 H        39 MET    0.5100
    613 HE3       -77.4110  -32.6680  -40.5460 H        39 MET   -0.5100
    614 N         -77.9240  -25.7090  -40.8580 N.am     40 LEU   -0.4700
    615 CA        -77.3030  -24.4090  -40.6260 C.3      40 LEU    0.3100
    616 C         -77.6590  -23.8580  -39.2540 C.2      40 LEU    0.0700
    617 O         -76.8120  -23.2840  -38.5720 O.2      40 LEU    0.0900
    618 CB        -77.7170  -23.4210  -41.7180 C.3      40 LEU   -0.1800
    619 CG        -77.3860  -23.8290  -43.1570 C.3      40 LEU    0.0900
    620 CD1       -78.2450  -23.0540  -44.1400 C.3      40 LEU    0.0900
    621 CD2       -75.9030  -23.6570  -43.4710 C.3      40 LEU   -0.0900
    622 HN        -78.7350  -25.6980  -41.4360 H        40 LEU    0.0900
    623 HA        -76.2310  -24.5430  -40.6270 H        40 LEU   -0.2700
    624 HB1       -77.2110  -22.4540  -41.5130 H        40 LEU    0.0900
    625 HB2       -78.8160  -23.2760  -41.6480 H        40 LEU    0.0900
    626 HG        -77.5720  -24.9170  -43.2830 H        40 LEU    0.0900
    627 HD11      -78.0620  -21.9630  -44.0300 H        40 LEU   -0.2700
    628 HD12      -79.3200  -23.2550  -43.9450 H        40 LEU    0.0900
    629 HD13      -77.9930  -23.3510  -45.1810 H        40 LEU    0.0900
    630 HD21      -75.2920  -24.2860  -42.7880 H        40 LEU    0.0900
    631 HD22      -75.6080  -22.5940  -43.3320 H        40 LEU    0.5100
    632 HD23      -75.6980  -23.9680  -44.5180 H        40 LEU   -0.5100
    633 N         -78.9150  -24.0400  -38.8500 N.am     41 ALA   -0.4700
    634 CA        -79.3650  -23.6870  -37.5080 C.3      41 ALA    0.3100
    635 C         -78.5880  -24.4450  -36.4340 C.2      41 ALA    0.0700
    636 O         -78.3340  -23.9160  -35.3510 O.2      41 ALA    0.0900
    637 CB        -80.8490  -23.9500  -37.3680 C.3      41 ALA   -0.2700
    638 HN        -79.6090  -24.4300  -39.4510 H        41 ALA    0.0900
    639 HA        -79.1510  -22.6410  -37.3460 H        41 ALA    0.0900
    640 HB1       -81.0890  -24.9760  -37.7190 H        41 ALA    0.0900
    641 HB2       -81.4210  -23.2210  -37.9820 H        41 ALA    0.5100
    642 HB3       -81.1510  -23.8590  -36.3030 H        41 ALA   -0.5100
    643 N         -78.2060  -25.6840  -36.7480 N.am     42 ALA   -0.4700
    644 CA        -77.4000  -26.5160  -35.8570 C.3      42 ALA    0.3100
    645 C         -75.9450  -26.0580  -35.8400 C.2      42 ALA    0.0700
    646 O         -75.1910  -26.3770  -34.9150 O.2      42 ALA    0.0900
    647 CB        -77.4960  -27.9740  -36.2750 C.3      42 ALA   -0.2700
    648 HN        -78.4570  -26.1020  -37.6180 H        42 ALA    0.0900
    649 HA        -77.7700  -26.3870  -34.8500 H        42 ALA    0.0900
    650 HB1       -77.1240  -28.0980  -37.3150 H        42 ALA    0.0900
    651 HB2       -78.5540  -28.3110  -36.2340 H        42 ALA    0.5100
    652 HB3       -76.8770  -28.6030  -35.6010 H        42 ALA   -0.5100
    653 N         -75.5650  -25.3030  -36.8710 N.am     43 TYR   -0.4700
    654 CA        -74.2380  -24.7200  -36.9940 C.3      43 TYR    0.3100
    655 C         -74.1900  -23.3360  -36.3650 C.2      43 TYR    0.0700
    656 O         -73.1380  -22.9110  -35.8850 O.2      43 TYR    0.0900
    657 CB        -73.8440  -24.6520  -38.4700 C.3      43 TYR   -0.1800
    658 CG        -72.5730  -23.8920  -38.7780 C.ar     43 TYR    0.0900
    659 CD1       -71.3190  -24.4440  -38.5140 C.ar     43 TYR    0.0900
    660 CD2       -72.6290  -22.6320  -39.3690 C.ar     43 TYR    0.0000
    661 CE1       -70.1490  -23.7490  -38.8150 C.ar     43 TYR   -0.1150
    662 CE2       -71.4710  -21.9330  -39.6750 C.ar     43 TYR    0.1150
    663 CZ        -70.2320  -22.4940  -39.4000 C.ar     43 TYR   -0.1150
    664 OH        -69.0780  -21.7980  -39.7050 O.3      43 TYR    0.1150
    665 HN        -76.1900  -25.0990  -37.6200 H        43 TYR    0.1100
    666 HA        -73.5430  -25.3390  -36.4450 H        43 TYR   -0.5400
    667 HB1       -74.6600  -24.1510  -39.0330 H        43 TYR    0.4300
    668 HB2       -73.6980  -25.6850  -38.8480 H        43 TYR   -0.1150
    669 HD1       -71.2550  -25.4260  -38.0690 H        43 TYR    0.1150
    670 HD2       -73.5900  -22.1920  -39.5930 H        43 TYR   -0.1150
    671 HE1       -69.1860  -24.1850  -38.5940 H        43 TYR    0.1150
    672 HE2       -71.5330  -20.9530  -40.1250 H        43 TYR    0.5100
    673 HH        -69.3330  -20.9600  -40.0990 H        43 TYR   -0.5100
    674 N         -75.3250  -22.6330  -36.3740 N.am     44 MET   -0.4700
    675 CA        -75.4360  -21.3340  -35.7070 C.3      44 MET    0.3100
    676 C         -75.3180  -21.4750  -34.2020 C.2      44 MET    0.0700
    677 O         -74.6240  -20.6960  -33.5480 O.2      44 MET    0.0900
    678 CB        -76.7430  -20.6050  -36.0640 C.3      44 MET   -0.1800
    679 CG        -76.7310  -19.8650  -37.4000 C.3      44 MET    0.0900
    680 SD        -75.0810  -19.4000  -37.9780 S.3      44 MET    0.0900
    681 CE        -74.5280  -18.3140  -36.6680 C.3      44 MET   -0.1400
    682 HN        -76.1470  -22.9600  -36.8330 H        44 MET    0.0900
    683 HA        -74.5880  -20.7390  -36.0110 H        44 MET    0.0900
    684 HB1       -76.9560  -19.8670  -35.2620 H        44 MET   -0.0900
    685 HB2       -77.5610  -21.3540  -36.0910 H        44 MET   -0.2200
    686 HG1       -77.3470  -18.9480  -37.2920 H        44 MET    0.0900
    687 HG2       -77.2070  -20.5200  -38.1590 H        44 MET    0.0900
    688 HE1       -74.6700  -18.7790  -35.6690 H        44 MET    0.0900
    689 HE2       -75.1030  -17.3640  -36.6880 H        44 MET    0.5100
    690 HE3       -73.4470  -18.0850  -36.7890 H        44 MET   -0.5100
    691 N         -76.0010  -22.4840  -33.6630 N.am     45 PHE   -0.4700
    692 CA        -75.9840  -22.7590  -32.2420 C.3      45 PHE    0.3100
    693 C         -74.5760  -23.0970  -31.7930 C.2      45 PHE    0.0700
    694 O         -74.0760  -22.5100  -30.8470 O.2      45 PHE    0.0900
    695 CB        -76.9430  -23.9060  -31.9260 C.3      45 PHE   -0.1800
    696 CG        -77.3040  -24.0200  -30.4720 C.ar     45 PHE    0.0900
    697 CD1       -76.6400  -24.9240  -29.6450 C.ar     45 PHE    0.0900
    698 CD2       -78.3260  -23.2450  -29.9320 C.ar     45 PHE    0.0000
    699 CE1       -76.9810  -25.0470  -28.3010 C.ar     45 PHE   -0.1150
    700 CE2       -78.6690  -23.3570  -28.5900 C.ar     45 PHE    0.1150
    701 CZ        -77.9970  -24.2580  -27.7740 C.ar     45 PHE   -0.1150
    702 HN        -76.5580  -23.0960  -34.2190 H        45 PHE    0.1150
    703 HA        -76.2820  -21.8630  -31.7200 H        45 PHE   -0.1150
    704 HB1       -76.4720  -24.8680  -32.2230 H        45 PHE    0.1150
    705 HB2       -77.8890  -23.7550  -32.4870 H        45 PHE   -0.1150
    706 HD1       -75.8490  -25.5380  -30.0520 H        45 PHE    0.1150
    707 HD2       -78.8570  -22.5480  -30.5640 H        45 PHE   -0.1150
    708 HE1       -76.4590  -25.7520  -27.6710 H        45 PHE    0.1150
    709 HE2       -79.4590  -22.7430  -28.1820 H        45 PHE    0.5100
    710 HZ        -78.2630  -24.3460  -26.7300 H        45 PHE   -0.5100
    711 N         -73.9250  -24.0170  -32.4990 N.am     46 LEU   -0.4700
    712 CA        -72.5610  -24.4150  -32.1760 C.3      46 LEU    0.3100
    713 C         -71.5940  -23.2430  -32.1850 C.2      46 LEU    0.0700
    714 O         -70.7060  -23.1640  -31.3350 O.2      46 LEU    0.0900
    715 CB        -72.0770  -25.5060  -33.1330 C.3      46 LEU   -0.1800
    716 CG        -72.5190  -26.9290  -32.7870 C.3      46 LEU    0.0900
    717 CD1       -72.3900  -27.8400  -33.9910 C.3      46 LEU    0.0900
    718 CD2       -71.7310  -27.4880  -31.6040 C.3      46 LEU   -0.0900
    719 HN        -74.3420  -24.4760  -33.2800 H        46 LEU    0.0900
    720 HA        -72.5490  -24.7760  -31.1590 H        46 LEU   -0.2700
    721 HB1       -70.9670  -25.4840  -33.1470 H        46 LEU    0.0900
    722 HB2       -72.4550  -25.2650  -34.1490 H        46 LEU    0.0900
    723 HG        -73.5780  -26.9130  -32.4510 H        46 LEU    0.0900
    724 HD11      -71.3330  -27.8730  -34.3330 H        46 LEU   -0.2700
    725 HD12      -73.0200  -27.4600  -34.8220 H        46 LEU    0.0900
    726 HD13      -72.7070  -28.8700  -33.7210 H        46 LEU    0.0900
    727 HD21      -71.8850  -26.8510  -30.7070 H        46 LEU    0.0900
    728 HD22      -70.6470  -27.5030  -31.8450 H        46 LEU    0.5100
    729 HD23      -72.0770  -28.5170  -31.3710 H        46 LEU   -0.5100
    730 N         -71.7710  -22.3340  -33.1490 N.am     47 LEU   -0.4700
    731 CA        -70.9980  -21.0920  -33.2110 C.3      47 LEU    0.3100
    732 C         -71.2610  -20.2490  -31.9800 C.2      47 LEU    0.0700
    733 O         -70.3440  -19.9660  -31.2080 O.2      47 LEU    0.0900
    734 CB        -71.3310  -20.2830  -34.4700 C.3      47 LEU   -0.1800
    735 CG        -70.3880  -20.3660  -35.6720 C.3      47 LEU    0.0900
    736 CD1       -70.9800  -19.5770  -36.8310 C.3      47 LEU    0.0900
    737 CD2       -68.9820  -19.8670  -35.3350 C.3      47 LEU   -0.0900
    738 HN        -72.4420  -22.4620  -33.8740 H        47 LEU    0.0900
    739 HA        -69.9510  -21.3550  -33.2040 H        47 LEU   -0.2700
    740 HB1       -71.3850  -19.2160  -34.1700 H        47 LEU    0.0900
    741 HB2       -72.3320  -20.6130  -34.8170 H        47 LEU    0.0900
    742 HG        -70.2560  -21.4270  -35.9710 H        47 LEU    0.0900
    743 HD11      -71.1110  -18.5120  -36.5410 H        47 LEU   -0.2700
    744 HD12      -71.9720  -19.9950  -37.1050 H        47 LEU    0.0900
    745 HD13      -70.2990  -19.6240  -37.7070 H        47 LEU    0.0900
    746 HD21      -68.6160  -20.3550  -34.4060 H        47 LEU    0.0900
    747 HD22      -68.9990  -18.7670  -35.1750 H        47 LEU    0.5100
    748 HD23      -68.2840  -20.1140  -36.1630 H        47 LEU   -0.5100
    749 N         -72.5220  -19.8640  -31.7920 N.am     48 ILE   -0.4700
    750 CA        -72.9540  -19.2140  -30.5720 C.3      48 ILE    0.3100
    751 C         -72.3360  -19.9320  -29.3690 C.2      48 ILE    0.0700
    752 O         -71.9310  -19.2910  -28.4060 O.2      48 ILE    0.0900
    753 CB        -74.4960  -19.1900  -30.4810 C.3      48 ILE   -0.0900
    754 CG1       -75.0650  -18.2780  -31.5660 C.3      48 ILE    0.0900
    755 CG2       -74.9590  -18.7110  -29.1180 C.3      48 ILE   -0.2700
    756 CD        -76.5420  -18.4630  -31.8310 C.3      48 ILE    0.0900
    757 HN        -73.2260  -20.0060  -32.4850 H        48 ILE    0.0900
    758 HA        -72.5630  -18.2080  -30.5720 H        48 ILE    0.0900
    759 HB        -74.8890  -20.2130  -30.6600 H        48 ILE   -0.1800
    760 HG11      -74.5150  -18.4750  -32.5110 H        48 ILE    0.0900
    761 HG12      -74.8950  -17.2250  -31.2630 H        48 ILE    0.0900
    762 HG21      -74.4400  -17.7660  -28.8490 H        48 ILE   -0.2700
    763 HG22      -74.7230  -19.4760  -28.3490 H        48 ILE    0.0900
    764 HG23      -76.0540  -18.5220  -29.1360 H        48 ILE    0.0900
    765 HD1       -77.1250  -18.2550  -30.9080 H        48 ILE    0.0900
    766 HD2       -76.7420  -19.5090  -32.1490 H        48 ILE    0.5100
    767 HD3       -76.8750  -17.7600  -32.6260 H        48 ILE   -0.5100
    768 N         -72.1950  -21.2560  -29.4640 N.am     49 MET   -0.4700
    769 CA        -71.8540  -22.0880  -28.3060 C.3      49 MET    0.3100
    770 C         -70.4110  -22.2320  -27.8940 C.2      49 MET    0.0700
    771 O         -70.1150  -22.4930  -26.7280 O.2      49 MET    0.0900
    772 CB        -72.5040  -23.4660  -28.3920 C.3      49 MET   -0.1800
    773 CG        -73.9090  -23.4310  -27.8600 C.3      49 MET    0.0900
    774 SD        -74.3320  -21.8140  -27.1440 S.3      49 MET    0.0900
    775 CE        -73.0600  -21.5430  -25.8770 C.3      49 MET   -0.1400
    776 HN        -72.3180  -21.7390  -30.3270 H        49 MET    0.0900
    777 HA        -72.1910  -21.5730  -27.4180 H        49 MET    0.0900
    778 HB1       -71.9050  -24.1910  -27.8000 H        49 MET   -0.0900
    779 HB2       -72.5200  -23.7970  -29.4530 H        49 MET   -0.2200
    780 HG1       -74.0140  -24.2190  -27.0850 H        49 MET    0.0900
    781 HG2       -74.6070  -23.6630  -28.6910 H        49 MET    0.0900
    782 HE1       -72.3450  -22.3930  -25.8330 H        49 MET    0.0900
    783 HE2       -73.5300  -21.4390  -24.8770 H        49 MET    0.5100
    784 HE3       -72.4820  -20.6210  -26.1030 H        49 MET   -0.5100
    785 N         -69.5140  -22.1040  -28.8530 N.am     50 LEU   -0.4700
    786 CA        -68.1160  -22.0280  -28.5200 C.3      50 LEU    0.3100
    787 C         -67.7450  -20.5610  -28.4270 C.2      50 LEU    0.0700
    788 O         -66.8540  -20.2330  -27.7000 O.2      50 LEU    0.0900
    789 CB        -67.2590  -22.7830  -29.5420 C.3      50 LEU   -0.1800
    790 CG        -67.3700  -24.3180  -29.4750 C.3      50 LEU    0.0900
    791 CD1       -66.9330  -24.9560  -30.7870 C.3      50 LEU    0.0900
    792 CD2       -66.5830  -24.9100  -28.3050 C.3      50 LEU   -0.0900
    793 HN        -69.7530  -22.0560  -29.8200 H        50 LEU    0.0900
    794 HA        -67.9850  -22.4550  -27.5370 H        50 LEU   -0.2700
    795 HB1       -66.1960  -22.5050  -29.3770 H        50 LEU    0.0900
    796 HB2       -67.5630  -22.4570  -30.5590 H        50 LEU    0.0900
    797 HG        -68.4230  -24.5990  -29.2640 H        50 LEU    0.0900
    798 HD11      -65.8770  -24.6920  -31.0070 H        50 LEU   -0.2700
    799 HD12      -67.5720  -24.5880  -31.6170 H        50 LEU    0.0900
    800 HD13      -67.0140  -26.0610  -30.7150 H        50 LEU    0.0900
    801 HD21      -66.9640  -24.5030  -27.3440 H        50 LEU    0.0900
    802 HD22      -65.5080  -24.6470  -28.4000 H        50 LEU    0.5100
    803 HD23      -66.6980  -26.0150  -28.2930 H        50 LEU   -0.5100
    804 N         -68.4980  -19.7100  -29.1260 N.am     51 GLY   -0.4700
    805 CA        -68.2710  -18.2640  -29.1350 C.3      51 GLY    0.3100
    806 C         -68.6150  -17.5760  -27.8320 C.2      51 GLY   -0.0200
    807 O         -67.7320  -17.0400  -27.1590 O.2      51 GLY    0.0900
    808 HN        -69.2620  -20.0260  -29.6810 H        51 GLY    0.0900
    809 HA1       -68.8810  -17.8430  -29.9200 H        51 GLY    0.5100
    810 HA2       -67.2250  -18.1000  -29.3470 H        51 GLY   -0.5100
    811 N         -69.8990  -17.5960  -27.4700 N.am     52 PHE   -0.4700
    812 CA        -70.3570  -17.0140  -26.2090 C.3      52 PHE    0.3100
    813 C         -69.3780  -17.2640  -25.0510 C.2      52 PHE    0.0700
    814 O         -68.8770  -16.3040  -24.4710 O.2      52 PHE    0.0900
    815 CB        -71.7970  -17.4560  -25.8700 C.3      52 PHE   -0.1800
    816 CG        -72.0990  -17.5030  -24.3910 C.ar     52 PHE    0.0900
    817 CD1       -72.2640  -16.3310  -23.6590 C.ar     52 PHE    0.0900
    818 CD2       -72.2270  -18.7260  -23.7320 C.ar     52 PHE    0.0000
    819 CE1       -72.5390  -16.3800  -22.2900 C.ar     52 PHE   -0.1150
    820 CE2       -72.5000  -18.7870  -22.3650 C.ar     52 PHE    0.1150
    821 CZ        -72.6620  -17.6160  -21.6440 C.ar     52 PHE   -0.1150
    822 HN        -70.6030  -18.0080  -28.0430 H        52 PHE    0.1150
    823 HA        -70.3110  -15.9400  -26.3060 H        52 PHE   -0.1150
    824 HB1       -71.9680  -18.4780  -26.2720 H        52 PHE    0.1150
    825 HB2       -72.5140  -16.7410  -26.3270 H        52 PHE   -0.1150
    826 HD1       -72.1790  -15.3750  -24.1530 H        52 PHE    0.1150
    827 HD2       -72.1100  -19.6420  -24.2900 H        52 PHE   -0.1150
    828 HE1       -72.6570  -15.4630  -21.7290 H        52 PHE    0.1150
    829 HE2       -72.5860  -19.7440  -21.8720 H        52 PHE    0.5100
    830 HZ        -72.8810  -17.6550  -20.5870 H        52 PHE   -0.5100
    831 N         -69.0710  -18.5370  -24.7310 N.am     53 PRO   -0.2900
    832 CA        -68.3070  -18.7340  -23.5010 C.3      53 PRO    0.0000
    833 C         -66.8120  -18.4380  -23.6240 C.2      53 PRO    0.0900
    834 O         -66.1840  -18.1380  -22.6170 O.2      53 PRO    0.0900
    835 CB        -68.5550  -20.2050  -23.1590 C.3      53 PRO    0.0200
    836 CG        -68.8450  -20.8610  -24.4560 C.3      53 PRO    0.0900
    837 CD        -69.3630  -19.8150  -25.4120 C.3      53 PRO   -0.1800
    838 HA        -68.6260  -18.0360  -22.7450 H        53 PRO    0.0900
    839 HB1       -69.4170  -20.3070  -22.4660 H        53 PRO    0.0900
    840 HB2       -67.6570  -20.6560  -22.6840 H        53 PRO   -0.1800
    841 HG1       -67.9190  -21.3210  -24.8630 H        53 PRO    0.0900
    842 HG2       -69.6080  -21.6560  -24.3150 H        53 PRO    0.0900
    843 HD1       -68.8320  -19.8560  -26.3860 H        53 PRO    0.5100
    844 HD2       -70.4570  -19.9180  -25.5730 H        53 PRO   -0.5100
    845 N         -66.2440  -18.5200  -24.8270 N.am     54 ILE   -0.4700
    846 CA        -64.8200  -18.2210  -24.9940 C.3      54 ILE    0.3100
    847 C         -64.5540  -16.7330  -25.1560 C.2      54 ILE    0.0700
    848 O         -63.4550  -16.2820  -24.8610 O.2      54 ILE    0.0900
    849 CB        -64.1360  -18.9840  -26.1680 C.3      54 ILE   -0.0900
    850 CG1       -64.7390  -18.5690  -27.5180 C.3      54 ILE    0.0900
    851 CG2       -64.1470  -20.5060  -25.9260 C.3      54 ILE   -0.2700
    852 CD        -63.7820  -18.6620  -28.6760 C.3      54 ILE    0.0900
    853 HN        -66.7490  -18.7830  -25.6450 H        54 ILE    0.0900
    854 HA        -64.3320  -18.4780  -24.0660 H        54 ILE    0.0900
    855 HB        -63.0850  -18.6380  -26.2640 H        54 ILE   -0.1800
    856 HG11      -65.0900  -17.5190  -27.4370 H        54 ILE    0.0900
    857 HG12      -65.6090  -19.2240  -27.7290 H        54 ILE    0.0900
    858 HG21      -65.1930  -20.8710  -25.8370 H        54 ILE   -0.2700
    859 HG22      -63.6070  -20.7440  -24.9840 H        54 ILE    0.0900
    860 HG23      -63.6610  -21.0280  -26.7780 H        54 ILE    0.0900
    861 HD1       -63.7040  -19.7140  -29.0250 H        54 ILE    0.0900
    862 HD2       -62.7730  -18.3170  -28.3620 H        54 ILE    0.5100
    863 HD3       -64.1450  -18.0350  -29.5190 H        54 ILE   -0.5100
    864 N         -65.5470  -15.9790  -25.6370 N.am     55 ASN   -0.4700
    865 CA        -65.4130  -14.5290  -25.8000 C.3      55 ASN    0.3100
    866 C         -65.6580  -13.7580  -24.5100 C.2      55 ASN    0.0700
    867 O         -64.9000  -12.8550  -24.1680 O.2      55 ASN    0.0900
    868 CB        -66.3420  -14.0150  -26.8940 C.3      55 ASN   -0.1800
    869 CG        -65.7550  -14.1670  -28.2700 C.2      55 ASN    0.0900
    870 ND2       -66.4630  -14.8790  -29.1320 N.am     55 ASN    0.0900
    871 OD1       -64.6860  -13.6450  -28.5600 O.2      55 ASN    0.5500
    872 HN        -66.4230  -16.3690  -25.9060 H        55 ASN   -0.5500
    873 HA        -64.3850  -14.3150  -26.0520 H        55 ASN   -0.6200
    874 HB1       -66.5500  -12.9390  -26.7160 H        55 ASN    0.3200
    875 HB2       -67.2960  -14.5830  -26.8530 H        55 ASN    0.3000
    876 HD21      -66.2060  -14.8930  -30.0980 H        55 ASN    0.5100
    877 HD22      -67.2540  -15.4020  -28.8180 H        55 ASN   -0.5100
    878 N         -66.7320  -14.1160  -23.8060 N.am     56 PHE   -0.4700
    879 CA        -66.9920  -13.6200  -22.4590 C.3      56 PHE    0.3100
    880 C         -65.8310  -14.0010  -21.5520 C.2      56 PHE    0.0700
    881 O         -65.3240  -13.1660  -20.8190 O.2      56 PHE    0.0900
    882 CB        -68.3120  -14.1990  -21.9230 C.3      56 PHE   -0.1800
    883 CG        -68.6750  -13.7610  -20.5140 C.ar     56 PHE    0.0900
    884 CD1       -69.8660  -13.0800  -20.2750 C.ar     56 PHE    0.0900
    885 CD2       -67.8580  -14.0660  -19.4220 C.ar     56 PHE    0.0000
    886 CE1       -70.2280  -12.6900  -18.9790 C.ar     56 PHE   -0.1150
    887 CE2       -68.2110  -13.6760  -18.1280 C.ar     56 PHE    0.1150
    888 CZ        -69.3960  -12.9920  -17.9050 C.ar     56 PHE   -0.1150
    889 HN        -67.4120  -14.7460  -24.1730 H        56 PHE    0.1150
    890 HA        -67.0440  -12.5430  -22.5020 H        56 PHE   -0.1150
    891 HB1       -68.2410  -15.3080  -21.9090 H        56 PHE    0.1150
    892 HB2       -69.1420  -13.8770  -22.5860 H        56 PHE   -0.1150
    893 HD1       -70.5220  -12.8500  -21.1020 H        56 PHE    0.1150
    894 HD2       -66.9400  -14.6130  -19.5800 H        56 PHE   -0.1150
    895 HE1       -71.1530  -12.1550  -18.8140 H        56 PHE    0.1150
    896 HE2       -67.5580  -13.9080  -17.2990 H        56 PHE    0.5100
    897 HZ        -69.6720  -12.6940  -16.9040 H        56 PHE   -0.5100
    898 N         -65.4070  -15.2650  -21.6160 N.am     57 LEU   -0.4700
    899 CA        -64.2760  -15.7400  -20.8250 C.3      57 LEU    0.3100
    900 C         -63.0030  -14.9740  -21.1810 C.2      57 LEU    0.0700
    901 O         -62.1840  -14.6970  -20.3050 O.2      57 LEU    0.0900
    902 CB        -64.0840  -17.2530  -20.9840 C.3      57 LEU   -0.1800
    903 CG        -63.3630  -18.0870  -19.9100 C.3      57 LEU    0.0900
    904 CD1       -61.8570  -18.1110  -20.1300 C.3      57 LEU    0.0900
    905 CD2       -63.6900  -17.6490  -18.4910 C.3      57 LEU   -0.0900
    906 HN        -65.8420  -15.9400  -22.2060 H        57 LEU    0.0900
    907 HA        -64.4680  -15.4950  -19.7910 H        57 LEU   -0.2700
    908 HB1       -63.5210  -17.4010  -21.9270 H        57 LEU    0.0900
    909 HB2       -65.0980  -17.6880  -21.0910 H        57 LEU    0.0900
    910 HG        -63.7510  -19.1270  -19.9390 H        57 LEU    0.0900
    911 HD11      -61.4490  -17.0790  -20.0930 H        57 LEU   -0.2700
    912 HD12      -61.6270  -18.5480  -21.1260 H        57 LEU    0.0900
    913 HD13      -61.3690  -18.7150  -19.3360 H        57 LEU    0.0900
    914 HD21      -64.7900  -17.5710  -18.3580 H        57 LEU    0.0900
    915 HD22      -63.2370  -16.6550  -18.2880 H        57 LEU    0.5100
    916 HD23      -63.2970  -18.3940  -17.7650 H        57 LEU   -0.5100
    917 N         -62.8460  -14.6170  -22.4610 N.am     58 THR   -0.4700
    918 CA        -61.7680  -13.7140  -22.8840 C.3      58 THR    0.3100
    919 C         -61.8720  -12.4220  -22.0850 C.2      58 THR    0.0700
    920 O         -60.9130  -12.0170  -21.4260 O.2      58 THR    0.0900
    921 CB        -61.8100  -13.3920  -24.4060 C.3      58 THR    0.1400
    922 CG2       -60.6800  -12.4370  -24.7980 C.3      58 THR    0.0900
    923 OG1       -61.6830  -14.5970  -25.1680 O.3      58 THR   -0.6600
    924 HN        -63.4520  -14.9470  -23.1810 H        58 THR    0.4300
    925 HA        -60.8320  -14.1900  -22.6370 H        58 THR   -0.2700
    926 HB        -62.7770  -12.9070  -24.6620 H        58 THR    0.0900
    927 HG1       -62.4260  -15.1500  -24.9150 H        58 THR    0.0900
    928 HG21      -59.7100  -12.8100  -24.4040 H        58 THR    0.0900
    929 HG22      -60.8710  -11.4290  -24.3710 H        58 THR    0.5100
    930 HG23      -60.6100  -12.3670  -25.9050 H        58 THR   -0.5100
    931 N         -63.0520  -11.7990  -22.1330 N.am     59 LEU   -0.4700
    932 CA        -63.3500  -10.6140  -21.3400 C.3      59 LEU    0.3100
    933 C         -63.1370  -10.8790  -19.8420 C.2      59 LEU    0.0700
    934 O         -62.4150  -10.1320  -19.1810 O.2      59 LEU    0.0900
    935 CB        -64.7780  -10.1260  -21.6270 C.3      59 LEU   -0.1800
    936 CG        -65.3980   -9.0470  -20.7370 C.3      59 LEU    0.0900
    937 CD1       -64.9400   -7.6610  -21.1590 C.3      59 LEU    0.0900
    938 CD2       -66.9130   -9.1410  -20.7690 C.3      59 LEU   -0.0900
    939 HN        -63.7900  -12.1200  -22.7210 H        59 LEU    0.0900
    940 HA        -62.6320   -9.8490  -21.5950 H        59 LEU   -0.2700
    941 HB1       -65.4410  -11.0130  -21.5710 H        59 LEU    0.0900
    942 HB2       -64.7850   -9.7320  -22.6640 H        59 LEU    0.0900
    943 HG        -65.0960   -9.2260  -19.6820 H        59 LEU    0.0900
    944 HD11      -64.7350   -7.6420  -22.2510 H        59 LEU   -0.2700
    945 HD12      -64.0090   -7.3880  -20.6180 H        59 LEU    0.0900
    946 HD13      -65.7340   -6.9160  -20.9340 H        59 LEU    0.0900
    947 HD21      -67.2420  -10.1370  -20.4030 H        59 LEU    0.0900
    948 HD22      -67.2780   -9.0080  -21.8100 H        59 LEU    0.5100
    949 HD23      -67.3550   -8.3590  -20.1140 H        59 LEU   -0.5100
    950 N         -63.7300  -11.9620  -19.3340 N.am     60 TYR   -0.4700
    951 CA        -63.6770  -12.3530  -17.9140 C.3      60 TYR    0.3100
    952 C         -62.2530  -12.4920  -17.3950 C.2      60 TYR    0.0700
    953 O         -61.9870  -12.1860  -16.2360 O.2      60 TYR    0.0900
    954 CB        -64.4520  -13.6710  -17.7010 C.3      60 TYR   -0.1800
    955 CG        -64.7020  -14.1290  -16.2580 C.ar     60 TYR    0.0900
    956 CD1       -63.6670  -14.6290  -15.4600 C.ar     60 TYR    0.0900
    957 CD2       -65.9920  -14.1320  -15.7180 C.ar     60 TYR    0.0000
    958 CE1       -63.9040  -15.0740  -14.1490 C.ar     60 TYR   -0.1150
    959 CE2       -66.2420  -14.5790  -14.4130 C.ar     60 TYR    0.1150
    960 CZ        -65.1920  -15.0480  -13.6350 C.ar     60 TYR   -0.1150
    961 OH        -65.4260  -15.4880  -12.3490 O.3      60 TYR    0.1150
    962 HN        -64.2530  -12.5770  -19.9170 H        60 TYR    0.1100
    963 HA        -64.1150  -11.5580  -17.3290 H        60 TYR   -0.5400
    964 HB1       -63.8850  -14.4900  -18.1910 H        60 TYR    0.4300
    965 HB2       -65.4530  -13.5640  -18.1680 H        60 TYR   -0.1150
    966 HD1       -62.6640  -14.6740  -15.8600 H        60 TYR    0.1150
    967 HD2       -66.8170  -13.7820  -16.3220 H        60 TYR   -0.1150
    968 HE1       -63.0860  -15.4350  -13.5430 H        60 TYR    0.1150
    969 HE2       -67.2450  -14.5580  -14.0150 H        60 TYR    0.5100
    970 HH        -66.3640  -15.3970  -12.1690 H        60 TYR   -0.5100
    971 N         -61.3410  -12.9600  -18.2410 N.am     61 VAL   -0.4700
    972 CA        -59.9460  -13.1140  -17.8330 C.3      61 VAL    0.3100
    973 C         -59.2230  -11.7640  -17.7760 C.2      61 VAL    0.0700
    974 O         -58.5440  -11.4580  -16.7860 O.2      61 VAL    0.0900
    975 CB        -59.1910  -14.1400  -18.7200 C.3      61 VAL   -0.0900
    976 CG1       -57.6790  -14.0770  -18.4910 C.3      61 VAL    0.0900
    977 CG2       -59.7040  -15.5380  -18.4350 C.3      61 VAL   -0.2700
    978 HN        -61.5620  -13.2220  -19.1770 H        61 VAL    0.0900
    979 HA        -59.9400  -13.4400  -16.8040 H        61 VAL    0.0900
    980 HB        -59.4050  -13.9240  -19.7880 H        61 VAL    0.0900
    981 HG11      -57.4550  -14.1210  -17.4040 H        61 VAL   -0.2700
    982 HG12      -57.2740  -13.1260  -18.8980 H        61 VAL    0.0900
    983 HG13      -57.1850  -14.9380  -18.9900 H        61 VAL    0.0900
    984 HG21      -60.8140  -15.5550  -18.4820 H        61 VAL    0.0900
    985 HG22      -59.3890  -15.8580  -17.4180 H        61 VAL    0.5100
    986 HG23      -59.3070  -16.2500  -19.1900 H        61 VAL   -0.5100
    987 N         -59.3860  -10.9550  -18.8280 N.am     62 THR   -0.4700
    988 CA        -58.7600   -9.6320  -18.9040 C.3      62 THR    0.3100
    989 C         -59.3050   -8.7410  -17.8040 C.2      62 THR    0.0700
    990 O         -58.5610   -7.9760  -17.1920 O.2      62 THR    0.0900
    991 CB        -58.9840   -8.9440  -20.2660 C.3      62 THR    0.1400
    992 CG2       -57.8450   -7.9780  -20.5670 C.3      62 THR    0.0900
    993 OG1       -59.0660   -9.9190  -21.3130 O.3      62 THR   -0.6600
    994 HN        -59.9440  -11.2170  -19.6110 H        62 THR    0.4300
    995 HA        -57.7030   -9.7640  -18.7300 H        62 THR   -0.2700
    996 HB        -59.9310   -8.3650  -20.2410 H        62 THR    0.0900
    997 HG1       -59.8970  -10.3800  -21.1800 H        62 THR    0.0900
    998 HG21      -56.9120   -8.5430  -20.7780 H        62 THR    0.0900
    999 HG22      -57.6700   -7.3160  -19.6920 H        62 THR    0.5100
   1000 HG23      -58.0950   -7.3630  -21.4570 H        62 THR   -0.5100
   1001 N         -60.6120   -8.8460  -17.5640 N.am     63 VAL   -0.4700
   1002 CA        -61.2680   -8.2380  -16.4120 C.3      63 VAL    0.3100
   1003 C         -60.4480   -8.4660  -15.1280 C.2      63 VAL    0.0700
   1004 O         -59.8220   -7.5320  -14.6130 O.2      63 VAL    0.0900
   1005 CB        -62.7550   -8.7330  -16.2780 C.3      63 VAL   -0.0900
   1006 CG1       -63.3040   -8.5900  -14.8560 C.3      63 VAL    0.0900
   1007 CG2       -63.6550   -8.0060  -17.2680 C.3      63 VAL   -0.2700
   1008 HN        -61.2110   -9.3570  -18.1750 H        63 VAL    0.0900
   1009 HA        -61.2420   -7.1660  -16.5420 H        63 VAL    0.0900
   1010 HB        -62.8030   -9.8030  -16.5740 H        63 VAL    0.0900
   1011 HG11      -63.1140   -7.5630  -14.4760 H        63 VAL   -0.2700
   1012 HG12      -62.8020   -9.3160  -14.1820 H        63 VAL    0.0900
   1013 HG13      -64.4000   -8.7720  -14.8520 H        63 VAL    0.0900
   1014 HG21      -63.2110   -8.0430  -18.2860 H        63 VAL    0.0900
   1015 HG22      -63.7630   -6.9410  -16.9690 H        63 VAL    0.5100
   1016 HG23      -64.6540   -8.4890  -17.2990 H        63 VAL   -0.5100
   1017 N         -60.4180   -9.7110  -14.6440 N.am     64 GLN   -0.4700
   1018 CA        -59.7990  -10.0500  -13.3570 C.3      64 GLN    0.3100
   1019 C         -58.3110   -9.7040  -13.2960 C.2      64 GLN    0.0700
   1020 O         -57.7960   -9.3080  -12.2470 O.2      64 GLN    0.0900
   1021 CB        -60.0060  -11.5420  -13.0390 C.3      64 GLN   -0.1800
   1022 CG        -59.5760  -11.9660  -11.6300 C.3      64 GLN    0.0900
   1023 CD        -59.4530  -13.4760  -11.4640 C.2      64 GLN    0.0900
   1024 NE2       -60.4720  -14.1770  -11.3330 N.am     64 GLN   -0.1800
   1025 OE1       -58.2390  -13.9790  -11.4420 O.2      64 GLN    0.0900
   1026 HN        -60.8190  -10.4740  -15.1430 H        64 GLN    0.0900
   1027 HA        -60.2550   -9.4370  -12.5930 H        64 GLN    0.5500
   1028 HB1       -59.4240  -12.1380  -13.7740 H        64 GLN   -0.5500
   1029 HB2       -61.0850  -11.7770  -13.1590 H        64 GLN   -0.6200
   1030 HG1       -60.3270  -11.5940  -10.9000 H        64 GLN    0.3200
   1031 HG2       -58.5900  -11.5070  -11.4040 H        64 GLN    0.3000
   1032 HE21      -60.3870  -15.1670  -11.2250 H        64 GLN    0.5100
   1033 HE22      -61.3770  -13.7500  -11.3350 H        64 GLN   -0.5100
   1034 N         -57.6320   -9.8350  -14.4290 N.am     65 HSD   -0.4700
   1035 CA        -56.1800   -9.7650  -14.4430 C.3      65 HSD    0.3100
   1036 C         -55.6150   -8.3910  -14.7800 C.2      65 HSD    0.0700
   1037 O         -55.6950   -7.9190  -15.9180 O.2      65 HSD    0.0900
   1038 CB        -55.6100  -10.8810  -15.3240 C.3      65 HSD   -0.0900
   1039 CG        -55.7370  -12.2380  -14.7020 C.ar     65 HSD    0.0900
   1040 CD2       -56.8280  -12.9880  -14.4200 C.ar     65 HSD    0.0900
   1041 ND1       -54.6530  -12.9530  -14.2420 N.ar     65 HSD   -0.3600
   1042 CE1       -55.0710  -14.0950  -13.7270 C.ar     65 HSD    0.3200
   1043 NE2       -56.3850  -14.1420  -13.8180 N.ar     65 HSD   -0.0500
   1044 HN        -58.0790   -9.9840  -15.3080 H        65 HSD    0.2500
   1045 HA        -55.8260   -9.8680  -13.4280 H        65 HSD    0.1300
   1046 HB1       -54.5330  -10.6790  -15.5090 H        65 HSD   -0.7000
   1047 HB2       -56.1520  -10.8870  -16.2930 H        65 HSD    0.2200
   1048 HD1       -53.7040  -12.6420  -14.2960 H        65 HSD    0.1000
   1049 HD2       -57.8820  -12.8090  -14.5910 H        65 HSD    0.5100
   1050 HE1       -54.4160  -14.8560  -13.3030 H        65 HSD   -0.5100
   1051 N         -55.0330   -7.7570  -13.7600 N.am     66 LYS   -0.4700
   1052 CA        -54.5290   -6.3900  -13.8660 C.3      66 LYS    0.3100
   1053 C         -53.2240   -6.2680  -14.6660 C.2      66 LYS    0.0700
   1054 O         -52.8570   -5.1600  -15.0730 O.2      66 LYS    0.0900
   1055 CB        -54.3670   -5.7310  -12.4750 C.3      66 LYS   -0.1800
   1056 CG        -55.5970   -5.7750  -11.5370 C.3      66 LYS    0.0900
   1057 CD        -56.9220   -5.3600  -12.2030 C.3      66 LYS    0.0900
   1058 CE        -57.0610   -3.8500  -12.3520 C.3      66 LYS   -0.1800
   1059 NZ        -58.4070   -3.5040  -12.9120 N.4      66 LYS    0.0900
   1060 HN        -54.9150   -8.1940  -12.8720 H        66 LYS    0.0900
   1061 HA        -55.2290   -5.8260  -14.4630 H        66 LYS   -0.1800
   1062 HB1       -54.1010   -4.6660  -12.6350 H        66 LYS    0.0900
   1063 HB2       -53.5280   -6.2390  -11.9550 H        66 LYS    0.0900
   1064 HG1       -55.4070   -5.0940  -10.6810 H        66 LYS    0.2100
   1065 HG2       -55.7090   -6.8120  -11.1550 H        66 LYS    0.0500
   1066 HD1       -57.7650   -5.7360  -11.5860 H        66 LYS    0.0500
   1067 HD2       -56.9760   -5.8240  -13.2100 H        66 LYS   -0.3000
   1068 HE1       -56.2870   -3.4620  -13.0480 H        66 LYS    0.3300
   1069 HE2       -56.9630   -3.3580  -11.3610 H        66 LYS    0.3300
   1070 HZ1       -59.0820   -3.3680  -12.1340 H        66 LYS    0.3300
   1071 HZ2       -58.7350   -4.2770  -13.5260 H        66 LYS    0.5100
   1072 HZ3       -58.3350   -2.6270  -13.4670 H        66 LYS   -0.5100
   1073 N         -52.5250   -7.3850  -14.8940 N.am     67 LYS   -0.4700
   1074 CA        -51.2800   -7.3620  -15.6810 C.3      67 LYS    0.3100
   1075 C         -51.5510   -7.3910  -17.1900 C.2      67 LYS    0.0700
   1076 O         -50.6480   -7.1630  -18.0110 O.2      67 LYS    0.0900
   1077 CB        -50.3110   -8.4780  -15.2490 C.3      67 LYS   -0.1800
   1078 CG        -50.4750   -9.8220  -15.9620 C.3      67 LYS    0.0900
   1079 CD        -49.5910  -10.8960  -15.3250 C.3      67 LYS    0.0900
   1080 CE        -49.6380  -12.2050  -16.1100 C.3      67 LYS   -0.1800
   1081 NZ        -49.1780  -13.3650  -15.2980 N.4      67 LYS    0.0900
   1082 HN        -52.8110   -8.2740  -14.5460 H        67 LYS    0.0900
   1083 HA        -50.8180   -6.3950  -15.5380 H        67 LYS   -0.1800
   1084 HB1       -50.4520   -8.6500  -14.1610 H        67 LYS    0.0900
   1085 HB2       -49.2760   -8.1200  -15.4270 H        67 LYS    0.0900
   1086 HG1       -50.1940   -9.7050  -17.0310 H        67 LYS    0.2100
   1087 HG2       -51.5370  -10.1410  -15.9030 H        67 LYS    0.0500
   1088 HD1       -49.9390  -11.0840  -14.2880 H        67 LYS    0.0500
   1089 HD2       -48.5430  -10.5310  -15.2930 H        67 LYS   -0.3000
   1090 HE1       -48.9740  -12.1320  -16.9980 H        67 LYS    0.3300
   1091 HE2       -50.6820  -12.4110  -16.4290 H        67 LYS    0.3300
   1092 HZ1       -49.3940  -13.1960  -14.2950 H        67 LYS    0.3300
   1093 HZ2       -48.1510  -13.4850  -15.4150 H        67 LYS    0.5100
   1094 HZ3       -49.6650  -14.2270  -15.6160 H        67 LYS   -0.5100
   1095 N         -52.8020   -7.6620  -17.5500 N.am     68 LEU   -0.4700
   1096 CA        -53.2410   -7.6040  -18.9310 C.3      68 LEU    0.3100
   1097 C         -53.7750   -6.2100  -19.2620 C.2      68 LEU    0.0700
   1098 O         -54.9890   -6.0070  -19.3640 O.2      68 LEU    0.0900
   1099 CB        -54.2960   -8.6890  -19.2070 C.3      68 LEU   -0.1800
   1100 CG        -53.8770  -10.0480  -19.7960 C.3      68 LEU    0.0900
   1101 CD1       -52.9700  -10.8660  -18.8820 C.3      68 LEU    0.0900
   1102 CD2       -55.1170  -10.8430  -20.1580 C.3      68 LEU   -0.0900
   1103 HN        -53.4960   -7.9190  -16.8820 H        68 LEU    0.0900
   1104 HA        -52.3790   -7.7490  -19.5640 H        68 LEU   -0.2700
   1105 HB1       -55.0310   -8.2480  -19.9110 H        68 LEU    0.0900
   1106 HB2       -54.7990   -8.8990  -18.2410 H        68 LEU    0.0900
   1107 HG        -53.3430   -9.8680  -20.7530 H        68 LEU    0.0900
   1108 HD11      -53.4070  -10.9240  -17.8620 H        68 LEU   -0.2700
   1109 HD12      -51.9710  -10.3860  -18.8120 H        68 LEU    0.0900
   1110 HD13      -52.8610  -11.8970  -19.2810 H        68 LEU    0.0900
   1111 HD21      -56.0310  -10.2590  -19.9120 H        68 LEU    0.0900
   1112 HD22      -55.1390  -11.7930  -19.5820 H        68 LEU    0.5100
   1113 HD23      -55.1200  -11.0650  -21.2460 H        68 LEU   -0.5100
   1114 N         -52.8580   -5.2480  -19.4110 N.am     69 ARG   -0.4700
   1115 CA        -53.2000   -3.8600  -19.7710 C.3      69 ARG    0.3100
   1116 C         -52.3160   -3.3250  -20.9060 C.2      69 ARG    0.0700
   1117 O         -52.0700   -2.1200  -21.0040 O.2      69 ARG    0.0900
   1118 CB        -53.1150   -2.9200  -18.5500 C.3      69 ARG   -0.1800
   1119 CG        -54.1300   -3.1810  -17.4310 C.3      69 ARG    0.0900
   1120 CD        -55.5720   -2.9420  -17.8790 C.3      69 ARG    0.0900
   1121 NE        -56.5520   -3.3210  -16.8490 N.pl3    69 ARG   -0.1800
   1122 CZ        -57.3290   -4.4080  -16.8910 C.cat    69 ARG    0.0900
   1123 NH1       -57.2660   -5.2600  -17.9120 N.pl3    69 ARG    0.0900
   1124 NH2       -58.1830   -4.6410  -15.8970 N.pl3    69 ARG    0.2000
   1125 HN        -51.8870   -5.4320  -19.2840 H        69 ARG    0.0900
   1126 HA        -54.2020   -3.8590  -20.1710 H        69 ARG    0.0900
   1127 HB1       -53.2610   -1.8800  -18.9090 H        69 ARG   -0.7000
   1128 HB2       -52.0970   -3.0130  -18.1170 H        69 ARG    0.4400
   1129 HG1       -53.9050   -2.5090  -16.5770 H        69 ARG    0.6400
   1130 HG2       -54.0300   -4.2360  -17.0950 H        69 ARG   -0.8000
   1131 HD1       -55.7860   -3.5500  -18.7850 H        69 ARG    0.4600
   1132 HD2       -55.7190   -1.8630  -18.1010 H        69 ARG    0.4600
   1133 HE        -56.6430   -2.7200  -16.0560 H        69 ARG   -0.8000
   1134 HH11      -56.6300   -5.0910  -18.6650 H        69 ARG    0.4600
   1135 HH12      -57.8550   -6.0670  -17.9270 H        69 ARG    0.4600
   1136 HH21      -58.4620   -3.8930  -15.2940 H        69 ARG    0.5100
   1137 HH22      -58.5440   -5.5610  -15.7530 H        69 ARG   -0.5100
   1138 N         -51.8560   -4.2320  -21.7670 N.am     70 THR   -0.4700
   1139 CA        -50.9270   -3.9040  -22.8520 C.3      70 THR    0.3100
   1140 C         -51.6700   -3.7090  -24.1880 C.2      70 THR    0.0700
   1141 O         -52.8720   -3.9720  -24.2620 O.2      70 THR    0.0900
   1142 CB        -49.8310   -5.0030  -22.9850 C.3      70 THR    0.1400
   1143 CG2       -49.2680   -5.3930  -21.6050 C.3      70 THR    0.0900
   1144 OG1       -50.3740   -6.1610  -23.6310 O.3      70 THR   -0.6600
   1145 HN        -52.1280   -5.1900  -21.7100 H        70 THR    0.4300
   1146 HA        -50.4760   -2.9500  -22.6290 H        70 THR   -0.2700
   1147 HB        -48.9840   -4.6170  -23.5910 H        70 THR    0.0900
   1148 HG1       -50.8560   -6.6400  -22.9520 H        70 THR    0.0900
   1149 HG21      -50.0330   -5.9500  -21.0240 H        70 THR    0.0900
   1150 HG22      -48.9880   -4.4790  -21.0390 H        70 THR    0.5100
   1151 HG23      -48.3760   -6.0430  -21.7320 H        70 THR   -0.5100
   1152 N         -50.9640   -3.2520  -25.2490 N.am     71 PRO   -0.2900
   1153 CA        -51.5800   -3.0860  -26.5770 C.3      71 PRO    0.0000
   1154 C         -52.3570   -4.3110  -27.0530 C.2      71 PRO    0.0900
   1155 O         -53.4650   -4.1820  -27.5840 O.2      71 PRO    0.0900
   1156 CB        -50.3730   -2.8760  -27.4930 C.3      71 PRO    0.0200
   1157 CG        -49.3360   -2.2700  -26.6160 C.3      71 PRO    0.0900
   1158 CD        -49.5410   -2.8560  -25.2530 C.3      71 PRO   -0.1800
   1159 HA        -52.2850   -2.2700  -26.5660 H        71 PRO    0.0900
   1160 HB1       -50.6280   -2.1950  -28.3330 H        71 PRO    0.0900
   1161 HB2       -50.0220   -3.8440  -27.9100 H        71 PRO   -0.1800
   1162 HG1       -48.3190   -2.5130  -26.9930 H        71 PRO    0.0900
   1163 HG2       -49.4510   -1.1660  -26.5840 H        71 PRO    0.0900
   1164 HD1       -48.8970   -3.7470  -25.0930 H        71 PRO    0.5100
   1165 HD2       -49.3530   -2.1050  -24.4560 H        71 PRO   -0.5100
   1166 N         -51.7590   -5.4830  -26.8320 N.am     72 LEU   -0.4700
   1167 CA        -52.2380   -6.7710  -27.3330 C.3      72 LEU    0.3100
   1168 C         -53.4820   -7.3000  -26.6190 C.2      72 LEU    0.0700
   1169 O         -54.4250   -7.7750  -27.2610 O.2      72 LEU    0.0900
   1170 CB        -51.1100   -7.7980  -27.2340 C.3      72 LEU   -0.1800
   1171 CG        -51.1170   -8.9580  -28.2220 C.3      72 LEU    0.0900
   1172 CD1       -50.7920   -8.4960  -29.6390 C.3      72 LEU    0.0900
   1173 CD2       -50.1160   -9.9840  -27.7500 C.3      72 LEU   -0.0900
   1174 HN        -50.9240   -5.5330  -26.2910 H        72 LEU    0.0900
   1175 HA        -52.5490   -6.6440  -28.3580 H        72 LEU   -0.2700
   1176 HB1       -51.1430   -8.2310  -26.2120 H        72 LEU    0.0900
   1177 HB2       -50.1520   -7.2540  -27.3650 H        72 LEU    0.0900
   1178 HG        -52.1210   -9.4330  -28.2170 H        72 LEU    0.0900
   1179 HD11      -49.7850   -8.0280  -29.6660 H        72 LEU   -0.2700
   1180 HD12      -51.5400   -7.7450  -29.9730 H        72 LEU    0.0900
   1181 HD13      -50.7980   -9.3640  -30.3310 H        72 LEU    0.0900
   1182 HD21      -50.4840  -10.4800  -26.8270 H        72 LEU    0.0900
   1183 HD22      -49.1460   -9.4910  -27.5260 H        72 LEU    0.5100
   1184 HD23      -49.9700  -10.7580  -28.5350 H        72 LEU   -0.5100
   1185 N         -53.4720   -7.2230  -25.2890 N.am     73 ASN   -0.4700
   1186 CA        -54.6180   -7.6110  -24.4800 C.3      73 ASN    0.3100
   1187 C         -55.8340   -6.7620  -24.8210 C.2      73 ASN    0.0700
   1188 O         -56.9580   -7.2670  -24.8840 O.2      73 ASN    0.0900
   1189 CB        -54.2950   -7.4650  -22.9900 C.3      73 ASN   -0.1800
   1190 CG        -52.8960   -7.9490  -22.6390 C.2      73 ASN    0.0900
   1191 ND2       -52.5370   -9.1420  -23.1100 N.am     73 ASN    0.0900
   1192 OD1       -52.1450   -7.2530  -21.9520 O.2      73 ASN    0.5500
   1193 HN        -52.6770   -6.8950  -24.7870 H        73 ASN   -0.5500
   1194 HA        -54.8610   -8.6360  -24.7130 H        73 ASN   -0.6200
   1195 HB1       -55.0300   -8.0570  -22.4030 H        73 ASN    0.3200
   1196 HB2       -54.3800   -6.3940  -22.7050 H        73 ASN    0.3000
   1197 HD21      -51.6290   -9.5060  -22.9090 H        73 ASN    0.5100
   1198 HD22      -53.1780   -9.6730  -23.6650 H        73 ASN   -0.5100
   1199 N         -55.5870   -5.4690  -25.0510 N.am     74 TYR   -0.4700
   1200 CA        -56.6220   -4.4940  -25.3950 C.3      74 TYR    0.3100
   1201 C         -57.3800   -4.8630  -26.6640 C.2      74 TYR    0.0700
   1202 O         -58.5870   -5.1310  -26.6320 O.2      74 TYR    0.0900
   1203 CB        -56.0200   -3.0790  -25.5330 C.3      74 TYR   -0.1800
   1204 CG        -56.0660   -2.2670  -24.2540 C.ar     74 TYR    0.0900
   1205 CD1       -57.2380   -1.6110  -23.8620 C.ar     74 TYR    0.0900
   1206 CD2       -54.9430   -2.1520  -23.4330 C.ar     74 TYR    0.0000
   1207 CE1       -57.2880   -0.8660  -22.6760 C.ar     74 TYR   -0.1150
   1208 CE2       -54.9770   -1.4100  -22.2480 C.ar     74 TYR    0.1150
   1209 CZ        -56.1520   -0.7650  -21.8740 C.ar     74 TYR   -0.1150
   1210 OH        -56.1840   -0.0340  -20.7010 O.3      74 TYR    0.1150
   1211 HN        -54.6610   -5.1030  -24.9960 H        74 TYR    0.1100
   1212 HA        -57.3670   -4.5080  -24.6140 H        74 TYR   -0.5400
   1213 HB1       -56.5870   -2.5120  -26.3020 H        74 TYR    0.4300
   1214 HB2       -54.9520   -3.1630  -25.8290 H        74 TYR   -0.1150
   1215 HD1       -58.1190   -1.6810  -24.4830 H        74 TYR    0.1150
   1216 HD2       -54.0260   -2.6480  -23.7190 H        74 TYR   -0.1150
   1217 HE1       -58.2020   -0.3710  -22.3850 H        74 TYR    0.1150
   1218 HE2       -54.0970   -1.3370  -21.6270 H        74 TYR    0.5100
   1219 HH        -55.3030    0.3170  -20.5460 H        74 TYR   -0.5100
   1220 N         -56.6550   -4.8960  -27.7780 N.am     75 ILE   -0.4700
   1221 CA        -57.2660   -5.1250  -29.0720 C.3      75 ILE    0.3100
   1222 C         -58.1280   -6.3780  -29.0580 C.2      75 ILE    0.0700
   1223 O         -59.2130   -6.3830  -29.6280 O.2      75 ILE    0.0900
   1224 CB        -56.2070   -5.1830  -30.1950 C.3      75 ILE   -0.0900
   1225 CG1       -55.3300   -3.9160  -30.1880 C.3      75 ILE    0.0900
   1226 CG2       -56.8610   -5.3850  -31.5580 C.3      75 ILE   -0.2700
   1227 CD        -56.0910   -2.5830  -30.2280 C.3      75 ILE    0.0900
   1228 HN        -55.6660   -4.7660  -27.7740 H        75 ILE    0.0900
   1229 HA        -57.9590   -4.3180  -29.2580 H        75 ILE    0.0900
   1230 HB        -55.5090   -6.0240  -29.9960 H        75 ILE   -0.1800
   1231 HG11      -54.6610   -3.9560  -31.0740 H        75 ILE    0.0900
   1232 HG12      -54.7110   -3.9310  -29.2670 H        75 ILE    0.0900
   1233 HG21      -57.6840   -4.6510  -31.6990 H        75 ILE   -0.2700
   1234 HG22      -57.2850   -6.4090  -31.6250 H        75 ILE    0.0900
   1235 HG23      -56.1110   -5.2370  -32.3630 H        75 ILE    0.0900
   1236 HD1       -56.7580   -2.4980  -29.3430 H        75 ILE    0.0900
   1237 HD2       -56.7120   -2.5290  -31.1480 H        75 ILE    0.5100
   1238 HD3       -55.3720   -1.7360  -30.2130 H        75 ILE   -0.5100
   1239 N         -57.6590   -7.4230  -28.3750 N.am     76 LEU   -0.4700
   1240 CA        -58.3720   -8.7040  -28.3190 C.3      76 LEU    0.3100
   1241 C         -59.5960   -8.7250  -27.4080 C.2      76 LEU    0.0700
   1242 O         -60.5840   -9.4120  -27.7150 O.2      76 LEU    0.0900
   1243 CB        -57.4180   -9.8310  -27.9390 C.3      76 LEU   -0.1800
   1244 CG        -56.6110  -10.3330  -29.1280 C.3      76 LEU    0.0900
   1245 CD1       -55.2150  -10.6990  -28.6820 C.3      76 LEU    0.0900
   1246 CD2       -57.3160  -11.4990  -29.8150 C.3      76 LEU   -0.0900
   1247 HN        -56.8020   -7.3790  -27.8690 H        76 LEU    0.0900
   1248 HA        -58.8040   -8.8890  -29.2910 H        76 LEU   -0.2700
   1249 HB1       -58.0080  -10.6750  -27.5220 H        76 LEU    0.0900
   1250 HB2       -56.7180   -9.4620  -27.1600 H        76 LEU    0.0900
   1251 HG        -56.5570   -9.5380  -29.9030 H        76 LEU    0.0900
   1252 HD11      -55.2580  -11.4980  -27.9110 H        76 LEU   -0.2700
   1253 HD12      -54.7130   -9.8100  -28.2440 H        76 LEU    0.0900
   1254 HD13      -54.6250  -11.0720  -29.5470 H        76 LEU    0.0900
   1255 HD21      -58.3150  -11.1800  -30.1790 H        76 LEU    0.0900
   1256 HD22      -57.4500  -12.3350  -29.0960 H        76 LEU    0.5100
   1257 HD23      -56.7150  -11.8450  -30.6840 H        76 LEU   -0.5100
   1258 N         -59.5200   -7.9960  -26.2870 N.am     77 LEU   -0.4700
   1259 CA        -60.6620   -7.7990  -25.3930 C.3      77 LEU    0.3100
   1260 C         -61.7490   -7.0730  -26.1700 C.2      77 LEU    0.0700
   1261 O         -62.9300   -7.4220  -26.0980 O.2      77 LEU    0.0900
   1262 CB        -60.2630   -6.9870  -24.1590 C.3      77 LEU   -0.1800
   1263 CG        -61.4020   -6.5730  -23.2170 C.3      77 LEU    0.0900
   1264 CD1       -61.5550   -7.5660  -22.0820 C.3      77 LEU    0.0900
   1265 CD2       -61.1840   -5.1660  -22.6710 C.3      77 LEU   -0.0900
   1266 HN        -58.6730   -7.5500  -26.0090 H        77 LEU    0.0900
   1267 HA        -61.0250   -8.7730  -25.0990 H        77 LEU   -0.2700
   1268 HB1       -59.7580   -6.0630  -24.5090 H        77 LEU    0.0900
   1269 HB2       -59.5410   -7.5940  -23.5720 H        77 LEU    0.0900
   1270 HG        -62.3520   -6.5240  -23.7910 H        77 LEU    0.0900
   1271 HD11      -61.2290   -7.1040  -21.1250 H        77 LEU   -0.2700
   1272 HD12      -60.9270   -8.4620  -22.2760 H        77 LEU    0.0900
   1273 HD13      -62.6200   -7.8680  -21.9860 H        77 LEU    0.0900
   1274 HD21      -61.1390   -4.4340  -23.5060 H        77 LEU    0.0900
   1275 HD22      -60.2260   -5.1220  -22.1100 H        77 LEU    0.5100
   1276 HD23      -62.0230   -4.8860  -21.9980 H        77 LEU   -0.5100
   1277 N         -61.3230   -6.0580  -26.9160 N.am     78 ASN   -0.4700
   1278 CA        -62.1520   -5.4020  -27.9080 C.3      78 ASN    0.3100
   1279 C         -62.8380   -6.4200  -28.8390 C.2      78 ASN    0.0700
   1280 O         -64.0650   -6.4070  -28.9800 O.2      78 ASN    0.0900
   1281 CB        -61.2900   -4.4020  -28.6880 C.3      78 ASN   -0.1800
   1282 CG        -61.8940   -4.0090  -30.0140 C.2      78 ASN    0.0900
   1283 ND2       -61.1160   -4.1670  -31.0800 N.am     78 ASN    0.0900
   1284 OD1       -63.0350   -3.5590  -30.0850 O.2      78 ASN    0.5500
   1285 HN        -60.3980   -5.6970  -26.8250 H        78 ASN   -0.5500
   1286 HA        -62.9590   -4.8970  -27.3990 H        78 ASN   -0.6200
   1287 HB1       -60.2940   -4.8560  -28.8760 H        78 ASN    0.3200
   1288 HB2       -61.1620   -3.4830  -28.0760 H        78 ASN    0.3000
   1289 HD21      -61.3950   -3.7900  -31.9630 H        78 ASN    0.5100
   1290 HD22      -60.2520   -4.6630  -30.9980 H        78 ASN   -0.5100
   1291 N         -62.0370   -7.3130  -29.4360 N.am     79 LEU   -0.4700
   1292 CA        -62.5110   -8.3260  -30.3890 C.3      79 LEU    0.3100
   1293 C         -63.5120   -9.2780  -29.7770 C.2      79 LEU    0.0700
   1294 O         -64.4940   -9.6470  -30.4150 O.2      79 LEU    0.0900
   1295 CB        -61.3430   -9.1270  -30.9650 C.3      79 LEU   -0.1800
   1296 CG        -60.5060   -8.4700  -32.0600 C.3      79 LEU    0.0900
   1297 CD1       -59.2300   -9.2630  -32.2830 C.3      79 LEU    0.0900
   1298 CD2       -61.2900   -8.3330  -33.3530 C.3      79 LEU   -0.0900
   1299 HN        -61.0570   -7.3290  -29.2550 H        79 LEU    0.0900
   1300 HA        -63.0410   -7.8160  -31.1810 H        79 LEU   -0.2700
   1301 HB1       -61.7570  -10.0680  -31.3820 H        79 LEU    0.0900
   1302 HB2       -60.6610   -9.3720  -30.1250 H        79 LEU    0.0900
   1303 HG        -60.2490   -7.4310  -31.7570 H        79 LEU    0.0900
   1304 HD11      -59.4740  -10.3010  -32.5920 H        79 LEU   -0.2700
   1305 HD12      -58.6390   -9.3020  -31.3420 H        79 LEU    0.0900
   1306 HD13      -58.6240   -8.7870  -33.0840 H        79 LEU    0.0900
   1307 HD21      -62.2780   -7.8670  -33.1530 H        79 LEU    0.0900
   1308 HD22      -61.4560   -9.3360  -33.8020 H        79 LEU    0.5100
   1309 HD23      -60.7320   -7.6900  -34.0670 H        79 LEU   -0.5100
   1310 N         -63.2500   -9.6780  -28.5350 N.am     80 ALA   -0.4700
   1311 CA        -64.1710  -10.5150  -27.7900 C.3      80 ALA    0.3100
   1312 C         -65.5600   -9.8830  -27.7780 C.2      80 ALA    0.0700
   1313 O         -66.5600  -10.5560  -28.0460 O.2      80 ALA    0.0900
   1314 CB        -63.6610  -10.7320  -26.3750 C.3      80 ALA   -0.2700
   1315 HN        -62.4120   -9.4210  -28.0610 H        80 ALA    0.0900
   1316 HA        -64.2600  -11.4600  -28.3060 H        80 ALA    0.0900
   1317 HB1       -63.5620   -9.7570  -25.8510 H        80 ALA    0.0900
   1318 HB2       -62.6650  -11.2230  -26.4030 H        80 ALA    0.5100
   1319 HB3       -64.3750  -11.3680  -25.8080 H        80 ALA   -0.5100
   1320 N         -65.6020   -8.5790  -27.4970 N.am     81 VAL   -0.4700
   1321 CA        -66.8410   -7.8040  -27.4870 C.3      81 VAL    0.3100
   1322 C         -67.4390   -7.7000  -28.8930 C.2      81 VAL    0.0700
   1323 O         -68.6560   -7.7110  -29.0610 O.2      81 VAL    0.0900
   1324 CB        -66.6170   -6.4010  -26.8750 C.3      81 VAL   -0.0900
   1325 CG1       -67.9010   -5.5800  -26.8710 C.3      81 VAL    0.0900
   1326 CG2       -66.0830   -6.5300  -25.4570 C.3      81 VAL   -0.2700
   1327 HN        -64.7750   -8.0680  -27.2790 H        81 VAL    0.0900
   1328 HA        -67.5710   -8.3520  -26.9090 H        81 VAL    0.0900
   1329 HB        -65.8450   -5.8650  -27.4660 H        81 VAL    0.0900
   1330 HG11      -68.7320   -6.1730  -26.4320 H        81 VAL   -0.2700
   1331 HG12      -68.1750   -5.3030  -27.9110 H        81 VAL    0.0900
   1332 HG13      -67.7610   -4.6620  -26.2630 H        81 VAL    0.0900
   1333 HG21      -65.1160   -7.0780  -25.4620 H        81 VAL    0.0900
   1334 HG22      -66.8070   -7.0930  -24.8300 H        81 VAL    0.5100
   1335 HG23      -65.9170   -5.5220  -25.0210 H        81 VAL   -0.5100
   1336 N         -66.5730   -7.6200  -29.9030 N.am     82 ALA   -0.4700
   1337 CA        -67.0020   -7.6140  -31.3030 C.3      82 ALA    0.3100
   1338 C         -67.6410   -8.9410  -31.6870 C.2      82 ALA    0.0700
   1339 O         -68.6190   -8.9780  -32.4390 O.2      82 ALA    0.0900
   1340 CB        -65.8200   -7.3260  -32.2100 C.3      82 ALA   -0.2700
   1341 HN        -65.5910   -7.5580  -29.7490 H        82 ALA    0.0900
   1342 HA        -67.7600   -6.8550  -31.4200 H        82 ALA    0.0900
   1343 HB1       -65.1220   -8.1900  -32.2140 H        82 ALA    0.0900
   1344 HB2       -65.2740   -6.4300  -31.8460 H        82 ALA    0.5100
   1345 HB3       -66.1750   -7.1520  -33.2480 H        82 ALA   -0.5100
   1346 N         -67.0660  -10.0230  -31.1600 N.am     83 ASP   -0.4700
   1347 CA        -67.5370  -11.3790  -31.3830 C.3      83 ASP    0.3100
   1348 C         -68.8810  -11.6210  -30.7060 C.2      83 ASP    0.0700
   1349 O         -69.8570  -11.9910  -31.3590 O.2      83 ASP    0.0900
   1350 CB        -66.5050  -12.3810  -30.8570 C.3      83 ASP   -0.2800
   1351 CG        -65.2520  -12.4540  -31.7160 C.2      83 ASP    0.0900
   1352 OD1       -65.1590  -11.7190  -32.7200 O.co2    83 ASP    0.0900
   1353 OD2       -64.3600  -13.2680  -31.3980 O.co2    83 ASP    0.6200
   1354 HN        -66.2640   -9.9450  -30.5730 H        83 ASP   -0.7600
   1355 HA        -67.6900  -11.5150  -32.4430 H        83 ASP   -0.7600
   1356 HB1       -66.9680  -13.3900  -30.8240 H        83 ASP    0.5100
   1357 HB2       -66.2080  -12.0830  -29.8290 H        83 ASP   -0.5100
   1358 N         -68.9310  -11.3990  -29.3940 N.am     84 LEU   -0.4700
   1359 CA        -70.1410  -11.6140  -28.6070 C.3      84 LEU    0.3100
   1360 C         -71.3460  -10.8800  -29.1840 C.2      84 LEU    0.0700
   1361 O         -72.4550  -11.4020  -29.1870 O.2      84 LEU    0.0900
   1362 CB        -69.9150  -11.1950  -27.1510 C.3      84 LEU   -0.1800
   1363 CG        -69.0250  -12.0870  -26.2770 C.3      84 LEU    0.0900
   1364 CD1       -68.2530  -11.2480  -25.2720 C.3      84 LEU    0.0900
   1365 CD2       -69.8170  -13.1820  -25.5680 C.3      84 LEU   -0.0900
   1366 HN        -68.1360  -11.0730  -28.8870 H        84 LEU    0.0900
   1367 HA        -70.3940  -12.6630  -28.6610 H        84 LEU   -0.2700
   1368 HB1       -70.9100  -11.1400  -26.6620 H        84 LEU    0.0900
   1369 HB2       -69.4620  -10.1830  -27.1630 H        84 LEU    0.0900
   1370 HG        -68.3080  -12.6370  -26.9240 H        84 LEU    0.0900
   1371 HD11      -68.9580  -10.6970  -24.6130 H        84 LEU   -0.2700
   1372 HD12      -67.6160  -10.5100  -25.8040 H        84 LEU    0.0900
   1373 HD13      -67.6170  -11.9040  -24.6390 H        84 LEU    0.0900
   1374 HD21      -70.4600  -13.7210  -26.2980 H        84 LEU    0.0900
   1375 HD22      -70.4670  -12.7330  -24.7870 H        84 LEU    0.5100
   1376 HD23      -69.1210  -13.9110  -25.1020 H        84 LEU   -0.5100
   1377 N         -71.1160   -9.6710  -29.6830 N.am     85 PHE   -0.4700
   1378 CA        -72.1770   -8.8980  -30.3130 C.3      85 PHE    0.3100
   1379 C         -72.7300   -9.6090  -31.5390 C.2      85 PHE    0.0700
   1380 O         -73.9430   -9.6160  -31.7570 O.2      85 PHE    0.0900
   1381 CB        -71.7230   -7.4640  -30.6260 C.3      85 PHE   -0.1800
   1382 CG        -72.0290   -6.4870  -29.5220 C.ar     85 PHE    0.0900
   1383 CD1       -73.2740   -5.8690  -29.4460 C.ar     85 PHE    0.0900
   1384 CD2       -71.0860   -6.2010  -28.5390 C.ar     85 PHE    0.0000
   1385 CE1       -73.5680   -4.9760  -28.4190 C.ar     85 PHE   -0.1150
   1386 CE2       -71.3710   -5.3100  -27.5090 C.ar     85 PHE    0.1150
   1387 CZ        -72.6150   -4.6960  -27.4500 C.ar     85 PHE   -0.1150
   1388 HN        -70.2170   -9.2410  -29.6500 H        85 PHE    0.1150
   1389 HA        -73.0180   -8.8810  -29.6360 H        85 PHE   -0.1150
   1390 HB1       -72.2440   -7.1050  -31.5390 H        85 PHE    0.1150
   1391 HB2       -70.6230   -7.4520  -30.7840 H        85 PHE   -0.1150
   1392 HD1       -74.0220   -6.0860  -30.1950 H        85 PHE    0.1150
   1393 HD2       -70.1170   -6.6790  -28.5760 H        85 PHE   -0.1150
   1394 HE1       -74.5380   -4.5020  -28.3770 H        85 PHE    0.1150
   1395 HE2       -70.6250   -5.0970  -26.7570 H        85 PHE    0.5100
   1396 HZ        -72.8400   -4.0020  -26.6530 H        85 PHE   -0.5100
   1397 N         -71.8500  -10.2250  -32.3260 N.am     86 MET   -0.4700
   1398 CA        -72.2940  -11.0980  -33.4030 C.3      86 MET    0.3100
   1399 C         -73.0880  -12.2570  -32.8220 C.2      86 MET    0.0700
   1400 O         -74.2000  -12.5270  -33.2670 O.2      86 MET    0.0900
   1401 CB        -71.1180  -11.6270  -34.2190 C.3      86 MET   -0.1800
   1402 CG        -70.6880  -10.7060  -35.3290 C.3      86 MET    0.0900
   1403 SD        -69.7860  -11.5450  -36.6400 S.3      86 MET    0.0900
   1404 CE        -68.1950  -11.8130  -35.8620 C.3      86 MET   -0.1400
   1405 HN        -70.8640  -10.1180  -32.2160 H        86 MET    0.0900
   1406 HA        -72.9580  -10.5290  -34.0360 H        86 MET    0.0900
   1407 HB1       -71.4070  -12.6040  -34.6630 H        86 MET   -0.0900
   1408 HB2       -70.2560  -11.7840  -33.5370 H        86 MET   -0.2200
   1409 HG1       -70.0470   -9.9110  -34.8940 H        86 MET    0.0900
   1410 HG2       -71.5950  -10.2280  -35.7570 H        86 MET    0.0900
   1411 HE1       -68.2720  -11.7520  -34.7560 H        86 MET    0.0900
   1412 HE2       -67.4690  -11.0420  -36.1990 H        86 MET    0.5100
   1413 HE3       -67.8040  -12.8200  -36.1240 H        86 MET   -0.5100
   1414 N         -72.5210  -12.9080  -31.7990 N.am     87 VAL   -0.4700
   1415 CA        -73.1310  -14.0690  -31.1410 C.3      87 VAL    0.3100
   1416 C         -74.5660  -13.8090  -30.6560 C.2      87 VAL    0.0700
   1417 O         -75.4560  -14.6300  -30.8900 O.2      87 VAL    0.0900
   1418 CB        -72.2180  -14.6180  -30.0040 C.3      87 VAL   -0.0900
   1419 CG1       -72.9830  -15.5170  -29.0460 C.3      87 VAL    0.0900
   1420 CG2       -71.0350  -15.3680  -30.5950 C.3      87 VAL   -0.2700
   1421 HN        -71.6390  -12.6260  -31.4320 H        87 VAL    0.0900
   1422 HA        -73.2910  -14.8300  -31.8910 H        87 VAL    0.0900
   1423 HB        -71.7930  -13.7620  -29.4370 H        87 VAL    0.0900
   1424 HG11      -73.5550  -16.2820  -29.6140 H        87 VAL   -0.2700
   1425 HG12      -73.6980  -14.9110  -28.4480 H        87 VAL    0.0900
   1426 HG13      -72.2740  -16.0360  -28.3660 H        87 VAL    0.0900
   1427 HG21      -70.4350  -14.6890  -31.2390 H        87 VAL    0.0900
   1428 HG22      -71.3970  -16.2160  -31.2140 H        87 VAL    0.5100
   1429 HG23      -70.3850  -15.7510  -29.7800 H        87 VAL   -0.5100
   1430 N         -74.7930  -12.6610  -30.0130 N.am     88 PHE   -0.4700
   1431 CA        -76.1120  -12.3120  -29.4610 C.3      88 PHE    0.3100
   1432 C         -77.0310  -11.5460  -30.4140 C.2      88 PHE    0.0700
   1433 O         -78.2400  -11.7700  -30.4340 O.2      88 PHE    0.0900
   1434 CB        -75.9570  -11.5150  -28.1600 C.3      88 PHE   -0.1800
   1435 CG        -75.5170  -12.3450  -26.9930 C.ar     88 PHE    0.0900
   1436 CD1       -76.4550  -12.9080  -26.1320 C.ar     88 PHE    0.0900
   1437 CD2       -74.1610  -12.5670  -26.7500 C.ar     88 PHE    0.0000
   1438 CE1       -76.0510  -13.6800  -25.0420 C.ar     88 PHE   -0.1150
   1439 CE2       -73.7440  -13.3390  -25.6620 C.ar     88 PHE    0.1150
   1440 CZ        -74.6910  -13.8960  -24.8080 C.ar     88 PHE   -0.1150
   1441 HN        -74.0740  -11.9840  -29.8790 H        88 PHE    0.1150
   1442 HA        -76.6500  -13.2290  -29.2760 H        88 PHE   -0.1150
   1443 HB1       -76.9350  -11.0600  -27.8910 H        88 PHE    0.1150
   1444 HB2       -75.1940  -10.7210  -28.3050 H        88 PHE   -0.1150
   1445 HD1       -77.5080  -12.7450  -26.3100 H        88 PHE    0.1150
   1446 HD2       -73.4240  -12.1360  -27.4110 H        88 PHE   -0.1150
   1447 HE1       -76.7880  -14.1100  -24.3800 H        88 PHE    0.1150
   1448 HE2       -72.6910  -13.5040  -25.4870 H        88 PHE    0.5100
   1449 HZ        -74.3740  -14.4930  -23.9660 H        88 PHE   -0.5100
   1450 N         -76.4550  -10.6340  -31.1890 N.am     89 GLY   -0.4700
   1451 CA        -77.2370   -9.8010  -32.0850 C.3      89 GLY    0.3100
   1452 C         -77.3870  -10.4350  -33.4450 C.2      89 GLY   -0.0200
   1453 O         -78.4960  -10.7240  -33.8840 O.2      89 GLY    0.0900
   1454 HN        -75.4690  -10.4820  -31.1920 H        89 GLY    0.0900
   1455 HA1       -76.7330   -8.8500  -32.1870 H        89 GLY    0.5100
   1456 HA2       -78.2130   -9.6590  -31.6470 H        89 GLY   -0.5100
   1457 N         -76.2560  -10.6500  -34.1070 N.am     90 GLY   -0.4700
   1458 CA        -76.2370  -11.1750  -35.4630 C.3      90 GLY    0.3100
   1459 C         -76.5820  -12.6470  -35.5750 C.2      90 GLY   -0.0200
   1460 O         -77.1670  -13.0750  -36.5700 O.2      90 GLY    0.0900
   1461 HN        -75.3640  -10.4620  -33.7020 H        90 GLY    0.0900
   1462 HA1       -75.2420  -11.0230  -35.8550 H        90 GLY    0.5100
   1463 HA2       -76.9540  -10.6090  -36.0390 H        90 GLY   -0.5100
   1464 N         -76.2290  -13.4250  -34.5480 N.am     91 PHE   -0.4700
   1465 CA        -76.3520  -14.8790  -34.6110 C.3      91 PHE    0.3100
   1466 C         -77.6970  -15.4370  -34.1720 C.2      91 PHE    0.0700
   1467 O         -78.3000  -16.2200  -34.9000 O.2      91 PHE    0.0900
   1468 CB        -75.1880  -15.5790  -33.9070 C.3      91 PHE   -0.1800
   1469 CG        -73.8740  -15.4340  -34.6220 C.ar     91 PHE    0.0900
   1470 CD1       -73.8220  -14.9820  -35.9390 C.ar     91 PHE    0.0900
   1471 CD2       -72.6870  -15.7820  -33.9900 C.ar     91 PHE    0.0000
   1472 CE1       -72.6120  -14.8590  -36.5970 C.ar     91 PHE   -0.1150
   1473 CE2       -71.4700  -15.6620  -34.6450 C.ar     91 PHE    0.1150
   1474 CZ        -71.4340  -15.2010  -35.9520 C.ar     91 PHE   -0.1150
   1475 HN        -75.8670  -13.0520  -33.6980 H        91 PHE    0.1150
   1476 HA        -76.3790  -15.1630  -35.6530 H        91 PHE   -0.1150
   1477 HB1       -75.4040  -16.6660  -33.8330 H        91 PHE    0.1150
   1478 HB2       -75.0590  -15.1470  -32.8920 H        91 PHE   -0.1150
   1479 HD1       -74.7360  -14.7240  -36.4510 H        91 PHE    0.1150
   1480 HD2       -72.7120  -16.1490  -32.9750 H        91 PHE   -0.1150
   1481 HE1       -72.5860  -14.4960  -37.6150 H        91 PHE    0.1150
   1482 HE2       -70.5540  -15.9270  -34.1390 H        91 PHE    0.5100
   1483 HZ        -70.4890  -15.1080  -36.4660 H        91 PHE   -0.5100
   1484 N         -78.1870  -15.0330  -33.0020 N.am     92 THR   -0.4700
   1485 CA        -79.5150  -15.4630  -32.5580 C.3      92 THR    0.3100
   1486 C         -80.6000  -15.0610  -33.5540 C.2      92 THR    0.0700
   1487 O         -81.6790  -15.6400  -33.5730 O.2      92 THR    0.0900
   1488 CB        -79.8830  -14.9200  -31.1620 C.3      92 THR    0.1400
   1489 CG2       -78.9480  -15.4800  -30.1030 C.3      92 THR    0.0900
   1490 OG1       -79.8150  -13.4900  -31.1600 O.3      92 THR   -0.6600
   1491 HN        -77.6850  -14.4310  -32.3860 H        92 THR    0.4300
   1492 HA        -79.5180  -16.5430  -32.5430 H        92 THR   -0.2700
   1493 HB        -80.9160  -15.2310  -30.8980 H        92 THR    0.0900
   1494 HG1       -79.0540  -13.2630  -30.6200 H        92 THR    0.0900
   1495 HG21      -77.8990  -15.1900  -30.3290 H        92 THR    0.0900
   1496 HG22      -79.0150  -16.5890  -30.0870 H        92 THR    0.5100
   1497 HG23      -79.2200  -15.0750  -29.1050 H        92 THR   -0.5100
   1498 N         -80.3120  -14.0630  -34.3850 N.am     93 THR   -0.4700
   1499 CA        -81.2510  -13.6520  -35.4130 C.3      93 THR    0.3100
   1500 C         -81.2220  -14.6890  -36.5260 C.2      93 THR    0.0700
   1501 O         -82.2750  -15.1530  -36.9470 O.2      93 THR    0.0900
   1502 CB        -80.9730  -12.2140  -35.9680 C.3      93 THR    0.1400
   1503 CG2       -82.2060  -11.6540  -36.6760 C.3      93 THR    0.0900
   1504 OG1       -80.6200  -11.3190  -34.9030 O.3      93 THR   -0.6600
   1505 HN        -79.4540  -13.5580  -34.3400 H        93 THR    0.4300
   1506 HA        -82.2390  -13.6900  -34.9810 H        93 THR   -0.2700
   1507 HB        -80.1340  -12.2480  -36.6960 H        93 THR    0.0900
   1508 HG1       -79.6940  -11.4870  -34.7130 H        93 THR    0.0900
   1509 HG21      -83.0040  -11.4310  -35.9340 H        93 THR    0.0900
   1510 HG22      -82.5960  -12.4000  -37.4000 H        93 THR    0.5100
   1511 HG23      -81.9440  -10.7150  -37.2090 H        93 THR   -0.5100
   1512 N         -80.0190  -15.0710  -36.9700 N.am     94 THR   -0.4700
   1513 CA        -79.8460  -16.0520  -38.0650 C.3      94 THR    0.3100
   1514 C         -80.2180  -17.4920  -37.6840 C.2      94 THR    0.0700
   1515 O         -80.8060  -18.2250  -38.4870 O.2      94 THR    0.0900
   1516 CB        -78.4280  -15.9890  -38.7500 C.3      94 THR    0.1400
   1517 CG2       -77.3090  -15.9270  -37.7380 C.3      94 THR    0.0900
   1518 OG1       -78.2200  -17.1350  -39.5830 O.3      94 THR   -0.6600
   1519 HN        -79.1760  -14.7080  -36.5800 H        94 THR    0.4300
   1520 HA        -80.6120  -15.8510  -38.7990 H        94 THR   -0.2700
   1521 HB        -78.3560  -15.0740  -39.3770 H        94 THR    0.0900
   1522 HG1       -78.9160  -17.1130  -40.2430 H        94 THR    0.0900
   1523 HG21      -77.2180  -16.9020  -37.2120 H        94 THR    0.0900
   1524 HG22      -77.5200  -15.1360  -36.9890 H        94 THR    0.5100
   1525 HG23      -76.3470  -15.7110  -38.2510 H        94 THR   -0.5100
   1526 N         -79.8690  -17.8840  -36.4590 N.am     95 LEU   -0.4700
   1527 CA        -80.2850  -19.1490  -35.8720 C.3      95 LEU    0.3100
   1528 C         -81.7830  -19.3790  -36.0610 C.2      95 LEU    0.0700
   1529 O         -82.1870  -20.2190  -36.8560 O.2      95 LEU    0.0900
   1530 CB        -79.9510  -19.1330  -34.3890 C.3      95 LEU   -0.1800
   1531 CG        -80.3210  -20.3830  -33.6200 C.3      95 LEU    0.0900
   1532 CD1       -79.0480  -21.0310  -33.1430 C.3      95 LEU    0.0900
   1533 CD2       -81.2060  -20.0050  -32.4540 C.3      95 LEU   -0.0900
   1534 HN        -79.2950  -17.3140  -35.8780 H        95 LEU    0.0900
   1535 HA        -79.7610  -19.9490  -36.3720 H        95 LEU   -0.2700
   1536 HB1       -80.4830  -18.2750  -33.9270 H        95 LEU    0.0900
   1537 HB2       -78.8570  -18.9770  -34.2860 H        95 LEU    0.0900
   1538 HG        -80.8800  -21.0830  -34.2780 H        95 LEU    0.0900
   1539 HD11      -78.5800  -20.4120  -32.3480 H        95 LEU   -0.2700
   1540 HD12      -78.3320  -21.1240  -33.9870 H        95 LEU    0.0900
   1541 HD13      -79.2690  -22.0370  -32.7270 H        95 LEU    0.0900
   1542 HD21      -82.1320  -19.5130  -32.8200 H        95 LEU    0.0900
   1543 HD22      -80.6700  -19.2980  -31.7850 H        95 LEU    0.5100
   1544 HD23      -81.4910  -20.9160  -31.8850 H        95 LEU   -0.5100
   1545 N         -82.5960  -18.6110  -35.3350 N.am     96 TYR   -0.4700
   1546 CA        -84.0550  -18.5820  -35.4820 C.3      96 TYR    0.3100
   1547 C         -84.4780  -18.6170  -36.9450 C.2      96 TYR    0.0700
   1548 O         -85.4400  -19.2910  -37.3050 O.2      96 TYR    0.0900
   1549 CB        -84.6140  -17.3040  -34.8290 C.3      96 TYR   -0.1800
   1550 CG        -86.1280  -17.2300  -34.6650 C.ar     96 TYR    0.0900
   1551 CD1       -86.9700  -17.0250  -35.7620 C.ar     96 TYR    0.0900
   1552 CD2       -86.7150  -17.3210  -33.4010 C.ar     96 TYR    0.0000
   1553 CE1       -88.3510  -16.9510  -35.6040 C.ar     96 TYR   -0.1150
   1554 CE2       -88.0990  -17.2400  -33.2350 C.ar     96 TYR    0.1150
   1555 CZ        -88.9110  -17.0540  -34.3410 C.ar     96 TYR   -0.1150
   1556 OH        -90.2810  -16.9740  -34.1870 O.3      96 TYR    0.1150
   1557 HN        -82.2340  -18.0020  -34.6340 H        96 TYR    0.1100
   1558 HA        -84.4620  -19.4610  -35.0050 H        96 TYR   -0.5400
   1559 HB1       -84.3220  -16.4320  -35.4520 H        96 TYR    0.4300
   1560 HB2       -84.1820  -17.2090  -33.8110 H        96 TYR   -0.1150
   1561 HD1       -86.5410  -16.9200  -36.7480 H        96 TYR    0.1150
   1562 HD2       -86.0850  -17.4560  -32.5330 H        96 TYR   -0.1150
   1563 HE1       -88.9870  -16.8150  -36.4670 H        96 TYR    0.1150
   1564 HE2       -88.5330  -17.3230  -32.2490 H        96 TYR    0.5100
   1565 HH        -90.6870  -17.1630  -35.0350 H        96 TYR   -0.5100
   1566 N         -83.7520  -17.8770  -37.7790 N.am     97 THR   -0.4700
   1567 CA        -84.0610  -17.7680  -39.1930 C.3      97 THR    0.3100
   1568 C         -83.8390  -19.0870  -39.9310 C.2      97 THR    0.0700
   1569 O         -84.6020  -19.4300  -40.8340 O.2      97 THR    0.0900
   1570 CB        -83.2540  -16.6340  -39.8430 C.3      97 THR    0.1400
   1571 CG2       -83.7130  -16.3780  -41.2690 C.3      97 THR    0.0900
   1572 OG1       -83.4320  -15.4350  -39.0850 O.3      97 THR   -0.6600
   1573 HN        -82.9560  -17.3630  -37.4690 H        97 THR    0.4300
   1574 HA        -85.1200  -17.5760  -39.2880 H        97 THR   -0.2700
   1575 HB        -82.1740  -16.8970  -39.8590 H        97 THR    0.0900
   1576 HG1       -82.9690  -15.5750  -38.2560 H        97 THR    0.0900
   1577 HG21      -84.7260  -15.9200  -41.2680 H        97 THR    0.0900
   1578 HG22      -83.7590  -17.3360  -41.8300 H        97 THR    0.5100
   1579 HG23      -83.0100  -15.6830  -41.7750 H        97 THR   -0.5100
   1580 N         -82.8110  -19.8410  -39.5440 N.am     98 SER   -0.4700
   1581 CA        -82.5520  -21.1350  -40.1740 C.3      98 SER    0.3100
   1582 C         -83.5900  -22.1970  -39.8150 C.2      98 SER    0.0700
   1583 O         -83.9340  -23.0400  -40.6410 O.2      98 SER    0.0900
   1584 CB        -81.1430  -21.6290  -39.8490 C.3      98 SER    0.0500
   1585 OG        -80.1720  -20.9490  -40.6200 O.3      98 SER    0.0900
   1586 HN        -82.1820  -19.5630  -38.8230 H        98 SER    0.0900
   1587 HA        -82.6690  -21.0160  -41.2410 H        98 SER   -0.6600
   1588 HB1       -81.0710  -22.7160  -40.0680 H        98 SER    0.4300
   1589 HB2       -80.9280  -21.4540  -38.7720 H        98 SER    0.5100
   1590 HG1       -80.1500  -20.0500  -40.2830 H        98 SER   -0.5100
   1591 N         -84.1050  -22.1330  -38.5880 N.am     99 LEU   -0.4700
   1592 CA        -85.0580  -23.1230  -38.0940 C.3      99 LEU    0.3100
   1593 C         -86.5050  -22.9290  -38.5450 C.2      99 LEU    0.0700
   1594 O         -87.3560  -23.7680  -38.2580 O.2      99 LEU    0.0900
   1595 CB        -84.9960  -23.2140  -36.5660 C.3      99 LEU   -0.1800
   1596 CG        -83.9090  -24.1230  -35.9790 C.3      99 LEU    0.0900
   1597 CD1       -83.7200  -23.8860  -34.4860 C.3      99 LEU    0.0900
   1598 CD2       -84.2010  -25.5930  -36.2490 C.3      99 LEU   -0.0900
   1599 HN        -83.8630  -21.4050  -37.9510 H        99 LEU    0.0900
   1600 HA        -84.8110  -24.0770  -38.5370 H        99 LEU   -0.2700
   1601 HB1       -85.9790  -23.5850  -36.2070 H        99 LEU    0.0900
   1602 HB2       -84.8320  -22.1890  -36.1710 H        99 LEU    0.0900
   1603 HG        -82.9500  -23.9240  -36.5020 H        99 LEU    0.0900
   1604 HD11      -84.6670  -24.0910  -33.9430 H        99 LEU   -0.2700
   1605 HD12      -83.4280  -22.8300  -34.3050 H        99 LEU    0.0900
   1606 HD13      -82.9320  -24.5640  -34.0920 H        99 LEU    0.0900
   1607 HD21      -84.2500  -25.7770  -37.3440 H        99 LEU    0.0900
   1608 HD22      -85.1770  -25.8750  -35.7990 H        99 LEU    0.5100
   1609 HD23      -83.3940  -26.2240  -35.8180 H        99 LEU   -0.5100
   1610 N         -86.7920  -21.8320  -39.2420 N.am    100 HSD   -0.4700
   1611 CA        -88.1210  -21.6210  -39.8080 C.3     100 HSD    0.3100
   1612 C         -88.0410  -21.4310  -41.3130 C.2     100 HSD    0.0700
   1613 O         -89.0590  -21.4050  -42.0080 O.2     100 HSD    0.0900
   1614 CB        -88.8180  -20.4300  -39.1480 C.3     100 HSD   -0.0900
   1615 CG        -89.3460  -20.7220  -37.7770 C.ar    100 HSD    0.0900
   1616 CD2       -90.6120  -20.7640  -37.3000 C.ar    100 HSD    0.0900
   1617 ND1       -88.5220  -21.0030  -36.7080 N.ar    100 HSD   -0.3600
   1618 CE1       -89.2640  -21.2110  -35.6320 C.ar    100 HSD    0.3200
   1619 NE2       -90.5340  -21.0710  -35.9620 N.ar    100 HSD   -0.0500
   1620 HN        -86.1210  -21.1130  -39.4060 H       100 HSD    0.2500
   1621 HA        -88.6950  -22.5230  -39.6540 H       100 HSD    0.1300
   1622 HB1       -89.6700  -20.1160  -39.7890 H       100 HSD   -0.7000
   1623 HB2       -88.0930  -19.5920  -39.0700 H       100 HSD    0.2200
   1624 HD1       -87.5240  -21.0400  -36.7530 H       100 HSD    0.1000
   1625 HD2       -91.5660  -20.6050  -37.7870 H       100 HSD    0.5100
   1626 HE1       -88.8670  -21.4550  -34.6480 H       100 HSD   -0.5100
   1627 N         -86.8160  -21.3120  -41.8100 N.am    101 GLY   -0.4700
   1628 CA        -86.5660  -21.1840  -43.2350 C.3     101 GLY    0.3100
   1629 C         -86.9480  -19.8390  -43.8200 C.2     101 GLY   -0.0200
   1630 O         -87.3600  -19.7720  -44.9820 O.2     101 GLY    0.0900
   1631 HN        -86.0090  -21.3040  -41.2250 H       101 GLY    0.0900
   1632 HA1       -87.1390  -21.9530  -43.7340 H       101 GLY    0.5100
   1633 HA2       -85.5100  -21.3430  -43.3950 H       101 GLY   -0.5100
   1634 N         -86.8160  -18.7800  -43.0120 N.am    102 TYR   -0.4700
   1635 CA        -86.9950  -17.3880  -43.4600 C.3     102 TYR    0.3100
   1636 C         -86.9510  -16.3520  -42.3300 C.2     102 TYR    0.0700
   1637 O         -87.0860  -16.6980  -41.1530 O.2     102 TYR    0.0900
   1638 CB        -88.2780  -17.2240  -44.3040 C.3     102 TYR   -0.1800
   1639 CG        -89.5890  -17.2700  -43.5430 C.ar    102 TYR    0.0900
   1640 CD1       -89.8800  -18.3080  -42.6580 C.ar    102 TYR    0.0900
   1641 CD2       -90.5540  -16.2840  -43.7380 C.ar    102 TYR    0.0000
   1642 CE1       -91.0920  -18.3490  -41.9710 C.ar    102 TYR   -0.1150
   1643 CE2       -91.7630  -16.3180  -43.0570 C.ar    102 TYR    0.1150
   1644 CZ        -92.0280  -17.3480  -42.1780 C.ar    102 TYR   -0.1150
   1645 OH        -93.2280  -17.3800  -41.5020 O.3     102 TYR    0.1150
   1646 HN        -86.5860  -18.8900  -42.0490 H       102 TYR    0.1100
   1647 HA        -86.1290  -17.1150  -44.0450 H       102 TYR   -0.5400
   1648 HB1       -88.3170  -18.0430  -45.0530 H       102 TYR    0.4300
   1649 HB2       -88.2440  -16.2390  -44.8150 H       102 TYR   -0.1150
   1650 HD1       -89.1550  -19.0940  -42.5040 H       102 TYR    0.1150
   1651 HD2       -90.3580  -15.4800  -44.4310 H       102 TYR   -0.1150
   1652 HE1       -91.2990  -19.1530  -41.2810 H       102 TYR    0.1150
   1653 HE2       -92.4940  -15.5380  -43.2140 H       102 TYR    0.5100
   1654 HH        -93.8010  -16.7100  -41.8840 H       102 TYR   -0.5100
   1655 N         -86.7380  -15.0840  -42.6990 N.am    103 PHE   -0.4700
   1656 CA        -86.8130  -13.9660  -41.7550 C.3     103 PHE    0.3100
   1657 C         -88.2520  -13.6740  -41.3680 C.2     103 PHE    0.0700
   1658 O         -88.9570  -12.9130  -42.0380 O.2     103 PHE    0.0900
   1659 CB        -86.1290  -12.7020  -42.2990 C.3     103 PHE   -0.1800
   1660 CG        -84.6910  -12.5700  -41.8860 C.ar    103 PHE    0.0900
   1661 CD1       -84.3540  -12.1160  -40.6130 C.ar    103 PHE    0.0900
   1662 CD2       -83.6660  -12.9100  -42.7640 C.ar    103 PHE    0.0000
   1663 CE1       -83.0180  -12.0030  -40.2260 C.ar    103 PHE   -0.1150
   1664 CE2       -82.3290  -12.8010  -42.3800 C.ar    103 PHE    0.1150
   1665 CZ        -82.0060  -12.3410  -41.1130 C.ar    103 PHE   -0.1150
   1666 HN        -86.5160  -14.8420  -43.6410 H       103 PHE    0.1150
   1667 HA        -86.3330  -14.2780  -40.8390 H       103 PHE   -0.1150
   1668 HB1       -86.6640  -11.8040  -41.9220 H       103 PHE    0.1150
   1669 HB2       -86.1520  -12.7210  -43.4100 H       103 PHE   -0.1150
   1670 HD1       -85.1360  -11.8490  -39.9180 H       103 PHE    0.1150
   1671 HD2       -83.9080  -13.2630  -43.7550 H       103 PHE   -0.1150
   1672 HE1       -82.7710  -11.6520  -39.2340 H       103 PHE    0.1150
   1673 HE2       -81.5450  -13.0760  -43.0700 H       103 PHE    0.5100
   1674 HZ        -80.9710  -12.2450  -40.8180 H       103 PHE   -0.5100
   1675 N         -88.6830  -14.3100  -40.2810 N.am    104 VAL   -0.4700
   1676 CA        -90.0180  -14.1140  -39.7330 C.3     104 VAL    0.3100
   1677 C         -90.0420  -12.7970  -38.9640 C.2     104 VAL    0.0700
   1678 O         -91.0850  -12.1480  -38.8500 O.2     104 VAL    0.0900
   1679 CB        -90.4660  -15.3050  -38.8230 C.3     104 VAL   -0.0900
   1680 CG1       -89.9740  -16.6350  -39.3770 C.3     104 VAL    0.0900
   1681 CG2       -89.9680  -15.1390  -37.3980 C.3     104 VAL   -0.2700
   1682 HN        -88.1060  -14.9550  -39.7880 H       104 VAL    0.0900
   1683 HA        -90.7000  -14.0080  -40.5640 H       104 VAL    0.0900
   1684 HB        -91.5760  -15.3220  -38.7630 H       104 VAL    0.0900
   1685 HG11      -88.9070  -16.7900  -39.1080 H       104 VAL   -0.2700
   1686 HG12      -90.0650  -16.6400  -40.4840 H       104 VAL    0.0900
   1687 HG13      -90.5730  -17.4680  -38.9490 H       104 VAL    0.0900
   1688 HG21      -90.2180  -14.1240  -37.0220 H       104 VAL    0.0900
   1689 HG22      -88.8650  -15.2670  -37.3650 H       104 VAL    0.5100
   1690 HG23      -90.4520  -15.8900  -36.7370 H       104 VAL   -0.5100
   1691 N         -88.8680  -12.4130  -38.4530 N.am    105 PHE   -0.4700
   1692 CA        -88.6770  -11.1640  -37.7250 C.3     105 PHE    0.3100
   1693 C         -88.6640   -9.9580  -38.6610 C.2     105 PHE    0.0700
   1694 O         -88.3990   -8.8280  -38.2460 O.2     105 PHE    0.0900
   1695 CB        -87.3790  -11.2140  -36.9070 C.3     105 PHE   -0.1800
   1696 CG        -87.5250  -11.8690  -35.5540 C.ar    105 PHE    0.0900
   1697 CD1       -86.4350  -12.5000  -34.9580 C.ar    105 PHE    0.0900
   1698 CD2       -88.7420  -11.8520  -34.8700 C.ar    105 PHE    0.0000
   1699 CE1       -86.5520  -13.0980  -33.7050 C.ar    105 PHE   -0.1150
   1700 CE2       -88.8680  -12.4520  -33.6170 C.ar    105 PHE    0.1150
   1701 CZ        -87.7710  -13.0720  -33.0340 C.ar    105 PHE   -0.1150
   1702 HN        -88.0530  -12.9770  -38.5490 H       105 PHE    0.1150
   1703 HA        -89.5260  -11.0210  -37.0740 H       105 PHE   -0.1150
   1704 HB1       -87.0190  -10.1780  -36.7300 H       105 PHE    0.1150
   1705 HB2       -86.6150  -11.7930  -37.4690 H       105 PHE   -0.1150
   1706 HD1       -85.4860  -12.5240  -35.4750 H       105 PHE    0.1150
   1707 HD2       -89.5980  -11.3690  -35.3180 H       105 PHE   -0.1150
   1708 HE1       -85.6970  -13.5830  -33.2560 H       105 PHE    0.1150
   1709 HE2       -89.8170  -12.4330  -33.1020 H       105 PHE    0.5100
   1710 HZ        -87.8630  -13.5340  -32.0620 H       105 PHE   -0.5100
   1711 N         -88.9460  -10.2130  -39.9370 N.am    106 GLY   -0.4700
   1712 CA        -89.1380   -9.1570  -40.9100 C.3     106 GLY    0.3100
   1713 C         -87.8490   -8.4900  -41.3170 C.2     106 GLY   -0.0200
   1714 O         -86.7670   -8.9590  -40.9570 O.2     106 GLY    0.0900
   1715 HN        -89.0390  -11.1440  -40.2800 H       106 GLY    0.0900
   1716 HA1       -89.7930   -8.4190  -40.4730 H       106 GLY    0.5100
   1717 HA2       -89.5990   -9.5940  -41.7840 H       106 GLY   -0.5100
   1718 N         -87.9640   -7.3750  -42.0590 N.am    107 PRO   -0.2900
   1719 CA        -86.8280   -6.6320  -42.6050 C.3     107 PRO    0.0000
   1720 C         -85.8820   -6.1500  -41.5120 C.2     107 PRO    0.0900
   1721 O         -84.6580   -6.2410  -41.6680 O.2     107 PRO    0.0900
   1722 CB        -87.4880   -5.4390  -43.3160 C.3     107 PRO    0.0200
   1723 CG        -88.8920   -5.8660  -43.5650 C.3     107 PRO    0.0900
   1724 CD        -89.2480   -6.7440  -42.4090 C.3     107 PRO   -0.1800
   1725 HA        -86.2380   -7.2680  -43.2450 H       107 PRO    0.0900
   1726 HB1       -86.9690   -5.2170  -44.2730 H       107 PRO    0.0900
   1727 HB2       -87.4600   -4.5340  -42.6740 H       107 PRO   -0.1800
   1728 HG1       -89.5670   -4.9850  -43.6120 H       107 PRO    0.0900
   1729 HG2       -88.9680   -6.4270  -44.5220 H       107 PRO    0.0900
   1730 HD1       -89.6310   -6.1540  -41.5500 H       107 PRO    0.5100
   1731 HD2       -89.9890   -7.5200  -42.6970 H       107 PRO   -0.5100
   1732 N         -86.4500   -5.6550  -40.4100 N.am    108 THR   -0.4700
   1733 CA        -85.6610   -5.1590  -39.2840 C.3     108 THR    0.3100
   1734 C         -84.7960   -6.2670  -38.6570 C.2     108 THR    0.0700
   1735 O         -83.7480   -5.9850  -38.0620 O.2     108 THR    0.0900
   1736 CB        -86.5430   -4.4060  -38.2400 C.3     108 THR    0.1400
   1737 CG2       -87.7360   -5.2480  -37.7980 C.3     108 THR    0.0900
   1738 OG1       -85.7550   -4.0470  -37.0990 O.3     108 THR   -0.6600
   1739 HN        -87.4390   -5.6040  -40.3060 H       108 THR    0.4300
   1740 HA        -84.9090   -4.4940  -39.6790 H       108 THR   -0.2700
   1741 HB        -86.9580   -3.4810  -38.6950 H       108 THR    0.0900
   1742 HG1       -85.2970   -4.8480  -36.8320 H       108 THR    0.0900
   1743 HG21      -87.3850   -6.1940  -37.3330 H       108 THR    0.0900
   1744 HG22      -88.3680   -5.4990  -38.6760 H       108 THR    0.5100
   1745 HG23      -88.3390   -4.6880  -37.0510 H       108 THR   -0.5100
   1746 N         -85.2300   -7.5210  -38.8120 N.am    109 GLY   -0.4700
   1747 CA        -84.4160   -8.6710  -38.4250 C.3     109 GLY    0.3100
   1748 C         -83.1880   -8.7650  -39.3110 C.2     109 GLY   -0.0200
   1749 O         -82.0670   -8.9500  -38.8270 O.2     109 GLY    0.0900
   1750 HN        -86.1260   -7.7280  -39.1980 H       109 GLY    0.0900
   1751 HA1       -85.0120   -9.5650  -38.5310 H       109 GLY    0.5100
   1752 HA2       -84.1130   -8.5460  -37.3950 H       109 GLY   -0.5100
   1753 N         -83.4130   -8.6150  -40.6190 N.am    110 CYS   -0.4700
   1754 CA        -82.3520   -8.6730  -41.6210 C.3     110 CYS    0.3100
   1755 C         -81.3700   -7.5330  -41.4210 C.2     110 CYS    0.0700
   1756 O         -80.2280   -7.6020  -41.8690 O.2     110 CYS    0.0900
   1757 CB        -82.9360   -8.6590  -43.0450 C.3     110 CYS   -0.1000
   1758 SG        -81.7500   -8.8950  -44.4280 S.3     110 CYS    0.0900
   1759 HN        -84.3300   -8.4530  -40.9740 H       110 CYS    0.0900
   1760 HA        -81.7890   -9.5790  -41.4590 H       110 CYS   -0.0800
   1761 HB1       -83.4420   -7.6820  -43.1870 H       110 CYS    0.5100
   1762 HB2       -83.6980   -9.4640  -43.1000 H       110 CYS   -0.5100
   1763 N         -81.8010   -6.4760  -40.7380 N.am    111 ASN   -0.4700
   1764 CA        -80.8510   -5.4690  -40.2980 C.3     111 ASN    0.3100
   1765 C         -79.9060   -6.0980  -39.2790 C.2     111 ASN    0.0700
   1766 O         -78.7540   -6.4000  -39.6060 O.2     111 ASN    0.0900
   1767 CB        -81.5430   -4.2090  -39.7420 C.3     111 ASN   -0.1800
   1768 CG        -81.7630   -3.1240  -40.8080 C.2     111 ASN    0.0900
   1769 ND2       -82.9240   -2.4610  -40.7320 N.am    111 ASN    0.0900
   1770 OD1       -80.9010   -2.8730  -41.6670 O.2     111 ASN    0.5500
   1771 HN        -82.7600   -6.3320  -40.5040 H       111 ASN   -0.5500
   1772 HA        -80.2380   -5.2070  -41.1470 H       111 ASN   -0.6200
   1773 HB1       -80.9150   -3.7820  -38.9320 H       111 ASN    0.3200
   1774 HB2       -82.5320   -4.4960  -39.3250 H       111 ASN    0.3000
   1775 HD21      -83.1340   -1.7420  -41.3940 H       111 ASN    0.5100
   1776 HD22      -83.5820   -2.6860  -40.0130 H       111 ASN   -0.5100
   1777 N         -80.4150   -6.3380  -38.0660 N.am    112 LEU   -0.4700
   1778 CA        -79.6170   -6.8570  -36.9510 C.3     112 LEU    0.3100
   1779 C         -78.6150   -7.9400  -37.3660 C.2     112 LEU    0.0700
   1780 O         -77.4060   -7.6870  -37.4290 O.2     112 LEU    0.0900
   1781 CB        -80.5230   -7.3730  -35.8220 C.3     112 LEU   -0.1800
   1782 CG        -81.3570   -6.3860  -35.0010 C.3     112 LEU    0.0900
   1783 CD1       -82.1340   -7.1180  -33.9180 C.3     112 LEU    0.0900
   1784 CD2       -80.4950   -5.3020  -34.3830 C.3     112 LEU   -0.0900
   1785 HN        -81.3770   -6.1710  -37.8630 H       112 LEU    0.0900
   1786 HA        -78.9900   -6.0550  -36.5890 H       112 LEU   -0.2700
   1787 HB1       -79.8710   -7.9160  -35.1080 H       112 LEU    0.0900
   1788 HB2       -81.2340   -8.0910  -36.2820 H       112 LEU    0.0900
   1789 HG        -82.0680   -5.8580  -35.6720 H       112 LEU    0.0900
   1790 HD11      -81.4330   -7.6440  -33.2340 H       112 LEU   -0.2700
   1791 HD12      -82.8110   -7.8680  -34.3780 H       112 LEU    0.0900
   1792 HD13      -82.7300   -6.3920  -33.3230 H       112 LEU    0.0900
   1793 HD21      -79.8350   -4.8500  -35.1550 H       112 LEU    0.0900
   1794 HD22      -79.8580   -5.7360  -33.5830 H       112 LEU    0.5100
   1795 HD23      -81.1390   -4.5040  -33.9570 H       112 LEU   -0.5100
   1796 N         -79.1290   -9.1380  -37.6550 N.am    113 GLU   -0.4700
   1797 CA        -78.3370  -10.2550  -38.1580 C.3     113 GLU    0.3100
   1798 C         -77.1540   -9.7740  -39.0030 C.2     113 GLU    0.0700
   1799 O         -75.9980  -10.0790  -38.6990 O.2     113 GLU    0.0900
   1800 CB        -79.2370  -11.1770  -38.9900 C.3     113 GLU   -0.1800
   1801 CG        -78.6800  -12.5600  -39.2550 C.3     113 GLU    0.0900
   1802 CD        -77.4490  -12.5520  -40.1350 C.2     113 GLU    0.0900
   1803 OE1       -77.4920  -11.9540  -41.2360 O.co2   113 GLU   -0.2800
   1804 OE2       -76.4350  -13.1490  -39.7170 O.co2   113 GLU    0.0900
   1805 HN        -80.1020   -9.3250  -37.5380 H       113 GLU    0.0900
   1806 HA        -77.9230  -10.7870  -37.3150 H       113 GLU    0.6200
   1807 HB1       -79.4230  -10.6860  -39.9670 H       113 GLU   -0.7600
   1808 HB2       -80.2020  -11.2910  -38.4540 H       113 GLU   -0.7600
   1809 HG1       -79.4630  -13.1720  -39.7540 H       113 GLU    0.5100
   1810 HG2       -78.4130  -13.0310  -38.2850 H       113 GLU   -0.5100
   1811 N         -77.4670   -8.9980  -40.0410 N.am    114 GLY   -0.4700
   1812 CA        -76.4960   -8.5410  -41.0250 C.3     114 GLY    0.3100
   1813 C         -75.6320   -7.3980  -40.5590 C.2     114 GLY   -0.0200
   1814 O         -74.5430   -7.1820  -41.0750 O.2     114 GLY    0.0900
   1815 HN        -78.4030   -8.6900  -40.1920 H       114 GLY    0.0900
   1816 HA1       -77.0440   -8.2260  -41.9010 H       114 GLY    0.5100
   1817 HA2       -75.8600   -9.3790  -41.2670 H       114 GLY   -0.5100
   1818 N         -76.1090   -6.6550  -39.5740 N.am    115 PHE   -0.4700
   1819 CA        -75.3350   -5.5540  -39.0520 C.3     115 PHE    0.3100
   1820 C         -74.1330   -6.0640  -38.2760 C.2     115 PHE    0.0700
   1821 O         -72.9900   -5.8580  -38.6830 O.2     115 PHE    0.0900
   1822 CB        -76.2030   -4.6520  -38.1730 C.3     115 PHE   -0.1800
   1823 CG        -75.4620   -3.4860  -37.5940 C.ar    115 PHE    0.0900
   1824 CD1       -75.0720   -2.4210  -38.4030 C.ar    115 PHE    0.0900
   1825 CD2       -75.1520   -3.4520  -36.2360 C.ar    115 PHE    0.0000
   1826 CE1       -74.3840   -1.3440  -37.8710 C.ar    115 PHE   -0.1150
   1827 CE2       -74.4650   -2.3750  -35.6900 C.ar    115 PHE    0.1150
   1828 CZ        -74.0800   -1.3190  -36.5130 C.ar    115 PHE   -0.1150
   1829 HN        -77.0000   -6.8170  -39.1570 H       115 PHE    0.1150
   1830 HA        -74.9420   -4.9950  -39.8870 H       115 PHE   -0.1150
   1831 HB1       -76.6050   -5.2440  -37.3230 H       115 PHE    0.1150
   1832 HB2       -77.0380   -4.2420  -38.7810 H       115 PHE   -0.1150
   1833 HD1       -75.3090   -2.4370  -39.4570 H       115 PHE    0.1150
   1834 HD2       -75.4510   -4.2730  -35.5990 H       115 PHE   -0.1150
   1835 HE1       -74.0860   -0.5250  -38.5080 H       115 PHE    0.1150
   1836 HE2       -74.2310   -2.3570  -34.6350 H       115 PHE    0.5100
   1837 HZ        -73.5430   -0.4790  -36.0960 H       115 PHE   -0.5100
   1838 N         -74.4040   -6.7440  -37.1630 N.am    116 PHE   -0.4700
   1839 CA        -73.3660   -7.2460  -36.2690 C.3     116 PHE    0.3100
   1840 C         -72.3520   -8.1190  -37.0060 C.2     116 PHE    0.0700
   1841 O         -71.1450   -7.9790  -36.7970 O.2     116 PHE    0.0900
   1842 CB        -73.9930   -8.0260  -35.1080 C.3     116 PHE   -0.1800
   1843 CG        -74.9430   -7.2150  -34.2650 C.ar    116 PHE    0.0900
   1844 CD1       -74.6100   -6.8690  -32.9590 C.ar    116 PHE    0.0900
   1845 CD2       -76.1780   -6.8070  -34.7690 C.ar    116 PHE    0.0000
   1846 CE1       -75.4920   -6.1320  -32.1690 C.ar    116 PHE   -0.1150
   1847 CE2       -77.0640   -6.0640  -33.9930 C.ar    116 PHE    0.1150
   1848 CZ        -76.7210   -5.7280  -32.6890 C.ar    116 PHE   -0.1150
   1849 HN        -75.3410   -6.9430  -36.8900 H       116 PHE    0.1150
   1850 HA        -72.8080   -6.4010  -35.8950 H       116 PHE   -0.1150
   1851 HB1       -73.1870   -8.3900  -34.4350 H       116 PHE    0.1150
   1852 HB2       -74.5670   -8.8860  -35.5130 H       116 PHE   -0.1150
   1853 HD1       -73.6570   -7.1740  -32.5520 H       116 PHE    0.1150
   1854 HD2       -76.4530   -7.0720  -35.7790 H       116 PHE   -0.1150
   1855 HE1       -75.2240   -5.8750  -31.1550 H       116 PHE    0.1150
   1856 HE2       -78.0130   -5.7520  -34.4020 H       116 PHE    0.5100
   1857 HZ        -77.4050   -5.1550  -32.0790 H       116 PHE   -0.5100
   1858 N         -72.8550   -9.0030  -37.8770 N.am    117 ALA   -0.4700
   1859 CA        -72.0240   -9.8630  -38.7180 C.3     117 ALA    0.3100
   1860 C         -71.1300   -9.0780  -39.6760 C.2     117 ALA    0.0700
   1861 O         -70.0600   -9.5650  -40.0410 O.2     117 ALA    0.0900
   1862 CB        -72.8790  -10.8540  -39.4800 C.3     117 ALA   -0.2700
   1863 HN        -73.8390   -9.1150  -37.9930 H       117 ALA    0.0900
   1864 HA        -71.3270  -10.3830  -38.0790 H       117 ALA    0.0900
   1865 HB1       -73.6010  -10.3150  -40.1300 H       117 ALA    0.0900
   1866 HB2       -73.4490  -11.4890  -38.7680 H       117 ALA    0.5100
   1867 HB3       -72.2360  -11.4960  -40.1200 H       117 ALA   -0.5100
   1868 N         -71.5690   -7.8780  -40.0830 N.am    118 THR   -0.4700
   1869 CA        -70.7290   -6.9440  -40.8490 C.3     118 THR    0.3100
   1870 C         -69.8440   -6.1760  -39.9050 C.2     118 THR    0.0700
   1871 O         -68.7430   -5.7670  -40.2620 O.2     118 THR    0.0900
   1872 CB        -71.5450   -5.9030  -41.6260 C.3     118 THR    0.1400
   1873 CG2       -70.6600   -5.1550  -42.6160 C.3     118 THR    0.0900
   1874 OG1       -72.6020   -6.5450  -42.3350 O.3     118 THR   -0.6600
   1875 HN        -72.4920   -7.5630  -39.8820 H       118 THR    0.4300
   1876 HA        -70.1380   -7.5290  -41.5360 H       118 THR   -0.2700
   1877 HB        -71.9810   -5.1640  -40.9200 H       118 THR    0.0900
   1878 HG1       -73.2970   -6.6990  -41.6910 H       118 THR    0.0900
   1879 HG21      -70.0750   -5.8770  -43.2260 H       118 THR    0.0900
   1880 HG22      -69.9520   -4.4970  -42.0690 H       118 THR    0.5100
   1881 HG23      -71.2890   -4.5440  -43.2970 H       118 THR   -0.5100
   1882 N         -70.3370   -5.9690  -38.6930 N.am    119 LEU   -0.4700
   1883 CA        -69.5860   -5.2300  -37.7130 C.3     119 LEU    0.3100
   1884 C         -68.4120   -6.0730  -37.2310 C.2     119 LEU    0.0700
   1885 O         -67.2590   -5.7120  -37.4730 O.2     119 LEU    0.0900
   1886 CB        -70.4820   -4.7790  -36.5560 C.3     119 LEU   -0.1800
   1887 CG        -70.0700   -3.4910  -35.8230 C.3     119 LEU    0.0900
   1888 CD1       -70.1960   -2.2680  -36.7200 C.3     119 LEU    0.0900
   1889 CD2       -70.8910   -3.2970  -34.5520 C.3     119 LEU   -0.0900
   1890 HN        -71.2310   -6.3070  -38.4110 H       119 LEU    0.0900
   1891 HA        -69.1510   -4.3720  -38.2040 H       119 LEU   -0.2700
   1892 HB1       -70.5070   -5.5990  -35.8080 H       119 LEU    0.0900
   1893 HB2       -71.5050   -4.6260  -36.9600 H       119 LEU    0.0900
   1894 HG        -69.0150   -3.5870  -35.4870 H       119 LEU    0.0900
   1895 HD11      -71.2670   -2.0430  -36.9110 H       119 LEU   -0.2700
   1896 HD12      -69.6940   -2.4590  -37.6930 H       119 LEU    0.0900
   1897 HD13      -69.7320   -1.3880  -36.2260 H       119 LEU    0.0900
   1898 HD21      -70.7380   -4.1550  -33.8630 H       119 LEU    0.0900
   1899 HD22      -71.9710   -3.2350  -34.8050 H       119 LEU    0.5100
   1900 HD23      -70.5740   -2.3660  -34.0350 H       119 LEU   -0.5100
   1901 N         -68.7010   -7.2090  -36.5930 N.am    120 GLY   -0.4700
   1902 CA        -67.6720   -8.0850  -36.0160 C.3     120 GLY    0.3100
   1903 C         -66.5670   -8.5210  -36.9670 C.2     120 GLY   -0.0200
   1904 O         -65.4540   -8.8400  -36.5400 O.2     120 GLY    0.0900
   1905 HN        -69.6410   -7.5180  -36.4780 H       120 GLY    0.0900
   1906 HA1       -68.1740   -8.9680  -35.6510 H       120 GLY    0.5100
   1907 HA2       -67.2210   -7.5470  -35.1950 H       120 GLY   -0.5100
   1908 N         -66.8820   -8.5360  -38.2610 N.am    121 GLY   -0.4700
   1909 CA        -65.9320   -8.9080  -39.2950 C.3     121 GLY    0.3100
   1910 C         -65.0250   -7.7650  -39.6880 C.2     121 GLY   -0.0200
   1911 O         -63.8740   -7.9970  -40.0550 O.2     121 GLY    0.0900
   1912 HN        -67.7940   -8.2910  -38.5800 H       121 GLY    0.0900
   1913 HA1       -66.4920   -9.2290  -40.1610 H       121 GLY    0.5100
   1914 HA2       -65.3300   -9.7220  -38.9170 H       121 GLY   -0.5100
   1915 N         -65.5550   -6.5350  -39.6100 N.am    122 GLU   -0.4700
   1916 CA        -64.8270   -5.2940  -39.9520 C.3     122 GLU    0.3100
   1917 C         -64.0080   -4.7360  -38.8010 C.2     122 GLU    0.0700
   1918 O         -62.8800   -4.2970  -39.0020 O.2     122 GLU    0.0900
   1919 CB        -65.7770   -4.2020  -40.4590 C.3     122 GLU   -0.1800
   1920 CG        -66.1860   -4.3300  -41.9210 C.3     122 GLU    0.0900
   1921 CD        -65.0810   -3.9670  -42.9020 C.2     122 GLU    0.0900
   1922 OE1       -63.8910   -3.9790  -42.5280 O.co2   122 GLU   -0.2800
   1923 OE2       -65.4220   -3.6840  -44.0660 O.co2   122 GLU    0.0900
   1924 HN        -66.4950   -6.4000  -39.3080 H       122 GLU    0.0900
   1925 HA        -64.1010   -5.5370  -40.7130 H       122 GLU    0.6200
   1926 HB1       -65.2780   -3.2190  -40.3250 H       122 GLU   -0.7600
   1927 HB2       -66.6970   -4.2280  -39.8390 H       122 GLU   -0.7600
   1928 HG1       -67.0510   -3.6590  -42.1080 H       122 GLU    0.5100
   1929 HG2       -66.4910   -5.3800  -42.1140 H       122 GLU   -0.5100
   1930 N         -64.5850   -4.7380  -37.6000 N.am    123 ILE   -0.4700
   1931 CA        -63.8240   -4.4610  -36.3960 C.3     123 ILE    0.3100
   1932 C         -62.5650   -5.3240  -36.4310 C.2     123 ILE    0.0700
   1933 O         -61.4520   -4.8130  -36.2960 O.2     123 ILE    0.0900
   1934 CB        -64.6380   -4.7570  -35.1170 C.3     123 ILE   -0.0900
   1935 CG1       -65.8820   -3.8640  -35.0550 C.3     123 ILE    0.0900
   1936 CG2       -63.7730   -4.5660  -33.8740 C.3     123 ILE   -0.2700
   1937 CD        -66.7830   -4.0940  -33.8480 C.3     123 ILE    0.0900
   1938 HN        -65.5550   -4.9270  -37.4760 H       123 ILE    0.0900
   1939 HA        -63.5390   -3.4200  -36.4210 H       123 ILE    0.0900
   1940 HB        -65.0090   -5.8040  -35.1500 H       123 ILE   -0.1800
   1941 HG11      -66.4820   -4.0420  -35.9730 H       123 ILE    0.0900
   1942 HG12      -65.5480   -2.8050  -35.0410 H       123 ILE    0.0900
   1943 HG21      -63.4010   -3.5200  -33.8240 H       123 ILE   -0.2700
   1944 HG22      -62.8980   -5.2500  -33.9130 H       123 ILE    0.0900
   1945 HG23      -64.3700   -4.7730  -32.9610 H       123 ILE    0.0900
   1946 HD1       -66.2190   -3.9060  -32.9090 H       123 ILE    0.0900
   1947 HD2       -67.1440   -5.1450  -33.8410 H       123 ILE    0.5100
   1948 HD3       -67.6490   -3.4000  -33.8860 H       123 ILE   -0.5100
   1949 N         -62.7600   -6.6280  -36.6600 N.am    124 ALA   -0.4700
   1950 CA        -61.6760   -7.6110  -36.8180 C.3     124 ALA    0.3100
   1951 C         -60.6270   -7.2020  -37.8570 C.2     124 ALA    0.0700
   1952 O         -59.4440   -7.5320  -37.7200 O.2     124 ALA    0.0900
   1953 CB        -62.2560   -8.9990  -37.1560 C.3     124 ALA   -0.2700
   1954 HN        -63.6810   -7.0020  -36.7360 H       124 ALA    0.0900
   1955 HA        -61.1220   -7.6510  -35.8920 H       124 ALA    0.0900
   1956 HB1       -62.8330   -8.9500  -38.1040 H       124 ALA    0.0900
   1957 HB2       -62.9350   -9.3330  -36.3430 H       124 ALA    0.5100
   1958 HB3       -61.4310   -9.7320  -37.2810 H       124 ALA   -0.5100
   1959 N         -61.0700   -6.4760  -38.8890 N.am    125 LEU   -0.4700
   1960 CA        -60.1820   -5.9770  -39.9250 C.3     125 LEU    0.3100
   1961 C         -59.4100   -4.7760  -39.4160 C.2     125 LEU    0.0700
   1962 O         -58.1840   -4.7850  -39.4200 O.2     125 LEU    0.0900
   1963 CB        -60.9660   -5.5690  -41.1730 C.3     125 LEU   -0.1800
   1964 CG        -60.3120   -5.7130  -42.5520 C.3     125 LEU    0.0900
   1965 CD1       -60.8680   -4.6460  -43.4640 C.3     125 LEU    0.0900
   1966 CD2       -58.7810   -5.6690  -42.5580 C.3     125 LEU   -0.0900
   1967 HN        -62.0330   -6.2440  -38.9930 H       125 LEU    0.0900
   1968 HA        -59.4790   -6.7600  -40.1660 H       125 LEU   -0.2700
   1969 HB1       -61.2370   -4.5000  -41.0510 H       125 LEU    0.0900
   1970 HB2       -61.8920   -6.1790  -41.1880 H       125 LEU    0.0900
   1971 HG        -60.5310   -6.7180  -42.9710 H       125 LEU    0.0900
   1972 HD11      -60.6480   -3.6380  -43.0500 H       125 LEU   -0.2700
   1973 HD12      -61.9700   -4.7610  -43.5520 H       125 LEU    0.0900
   1974 HD13      -60.4020   -4.7260  -44.4690 H       125 LEU    0.0900
   1975 HD21      -58.3730   -6.4940  -41.9350 H       125 LEU    0.0900
   1976 HD22      -58.4300   -4.7010  -42.1390 H       125 LEU    0.5100
   1977 HD23      -58.4030   -5.7880  -43.5960 H       125 LEU   -0.5100
   1978 N         -60.1220   -3.7380  -38.9770 N.am    126 TRP   -0.4700
   1979 CA        -59.4690   -2.5080  -38.5400 C.3     126 TRP    0.3100
   1980 C         -58.5690   -2.7190  -37.3330 C.2     126 TRP    0.0700
   1981 O         -57.4940   -2.1360  -37.2490 O.2     126 TRP    0.0900
   1982 CB        -60.4810   -1.3860  -38.2900 C.3     126 TRP   -0.1800
   1983 CG        -61.0880   -0.8350  -39.5520 C.ar    126 TRP    0.0900
   1984 CD1       -62.4020   -0.8830  -39.9170 C.ar    126 TRP    0.0900
   1985 CD2       -60.4030   -0.1670  -40.6180 C.ar    126 TRP   -0.0300
   1986 CE2       -61.3710    0.1670  -41.5940 C.ar    126 TRP   -0.1500
   1987 CE3       -59.0680    0.1880  -40.8420 C.ar    126 TRP    0.2200
   1988 NE1       -62.5810   -0.2820  -41.1410 N.ar    126 TRP   -0.5100
   1989 CZ2       -61.0470    0.8380  -42.7720 C.ar    126 TRP    0.3700
   1990 CZ3       -58.7440    0.8550  -42.0150 C.ar    126 TRP    0.2400
   1991 CH2       -59.7300    1.1770  -42.9640 C.ar    126 TRP    0.1100
   1992 HN        -61.1170   -3.7540  -38.9290 H       126 TRP   -0.2500
   1993 HA        -58.7720   -2.2130  -39.3100 H       126 TRP    0.1700
   1994 HB1       -59.9700   -0.5560  -37.7570 H       126 TRP   -0.2000
   1995 HB2       -61.3000   -1.7800  -37.6520 H       126 TRP    0.1400
   1996 HD1       -63.1900   -1.3310  -39.3290 H       126 TRP   -0.2700
   1997 HE1       -63.4320   -0.1900  -41.6090 H       126 TRP    0.1600
   1998 HE3       -58.2920   -0.0450  -40.1270 H       126 TRP   -0.1400
   1999 HZ2       -61.7890    1.0890  -43.5160 H       126 TRP    0.1400
   2000 HZ3       -57.7170    1.1330  -42.2020 H       126 TRP    0.5100
   2001 HH2       -59.4460    1.7010  -43.8640 H       126 TRP   -0.5100
   2002 N         -58.9970   -3.5690  -36.4040 N.am    127 SER   -0.4700
   2003 CA        -58.1560   -3.9300  -35.2680 C.3     127 SER    0.3100
   2004 C         -56.8220   -4.5080  -35.7240 C.2     127 SER    0.0700
   2005 O         -55.7740   -4.1480  -35.1880 O.2     127 SER    0.0900
   2006 CB        -58.8800   -4.8840  -34.3190 C.3     127 SER    0.0500
   2007 OG        -59.4530   -4.1750  -33.2360 O.3     127 SER    0.0900
   2008 HN        -59.8990   -3.9920  -36.4410 H       127 SER    0.0900
   2009 HA        -57.8930   -3.0200  -34.7510 H       127 SER   -0.6600
   2010 HB1       -58.1580   -5.6280  -33.9160 H       127 SER    0.4300
   2011 HB2       -59.6890   -5.4130  -34.8660 H       127 SER    0.5100
   2012 HG1       -60.1800   -3.6690  -33.6060 H       127 SER   -0.5100
   2013 N         -56.8600   -5.3800  -36.7350 N.am    128 LEU   -0.4700
   2014 CA        -55.6470   -5.8940  -37.3640 C.3     128 LEU    0.3100
   2015 C         -54.7810   -4.7630  -37.8790 C.2     128 LEU    0.0700
   2016 O         -53.5560   -4.8410  -37.8360 O.2     128 LEU    0.0900
   2017 CB        -55.9830   -6.8190  -38.5300 C.3     128 LEU   -0.1800
   2018 CG        -56.3590   -8.2580  -38.2450 C.3     128 LEU    0.0900
   2019 CD1       -56.8460   -8.8570  -39.5360 C.3     128 LEU    0.0900
   2020 CD2       -55.1640   -9.0150  -37.7120 C.3     128 LEU   -0.0900
   2021 HN        -57.7210   -5.7190  -37.1060 H       128 LEU    0.0900
   2022 HA        -55.0840   -6.4300  -36.6140 H       128 LEU   -0.2700
   2023 HB1       -55.0960   -6.8390  -39.1970 H       128 LEU    0.0900
   2024 HB2       -56.8360   -6.3610  -39.0740 H       128 LEU    0.0900
   2025 HG        -57.1600   -8.2990  -37.4760 H       128 LEU    0.0900
   2026 HD11      -56.0440   -8.8130  -40.3030 H       128 LEU   -0.2700
   2027 HD12      -57.7250   -8.2880  -39.9080 H       128 LEU    0.0900
   2028 HD13      -57.1280   -9.9190  -39.3770 H       128 LEU    0.0900
   2029 HD21      -54.9150   -8.6630  -36.6880 H       128 LEU    0.0900
   2030 HD22      -54.2850   -8.8450  -38.3690 H       128 LEU    0.5100
   2031 HD23      -55.3930  -10.1010  -37.6680 H       128 LEU   -0.5100
   2032 N         -55.4300   -3.7150  -38.3790 N.am    129 VAL   -0.4700
   2033 CA        -54.7300   -2.5620  -38.9000 C.3     129 VAL    0.3100
   2034 C         -53.9190   -1.9460  -37.7680 C.2     129 VAL    0.0700
   2035 O         -52.6950   -1.8690  -37.8560 O.2     129 VAL    0.0900
   2036 CB        -55.7010   -1.5470  -39.5340 C.3     129 VAL   -0.0900
   2037 CG1       -54.9680   -0.2860  -39.9580 C.3     129 VAL    0.0900
   2038 CG2       -56.4130   -2.1710  -40.7250 C.3     129 VAL   -0.2700
   2039 HN        -56.4270   -3.6780  -38.4180 H       129 VAL    0.0900
   2040 HA        -54.0230   -2.9110  -39.6380 H       129 VAL    0.0900
   2041 HB        -56.4890   -1.2830  -38.7960 H       129 VAL    0.0900
   2042 HG11      -54.0720   -0.5490  -40.5600 H       129 VAL   -0.2700
   2043 HG12      -54.6370    0.2800  -39.0600 H       129 VAL    0.0900
   2044 HG13      -55.6360    0.3520  -40.5760 H       129 VAL    0.0900
   2045 HG21      -56.9910   -3.0630  -40.4010 H       129 VAL    0.0900
   2046 HG22      -55.6690   -2.4880  -41.4860 H       129 VAL    0.5100
   2047 HG23      -57.1160   -1.4370  -41.1720 H       129 VAL   -0.5100
   2048 N         -54.6000   -1.5540  -36.6920 N.am    130 VAL   -0.4700
   2049 CA        -53.9510   -1.0360  -35.4850 C.3     130 VAL    0.3100
   2050 C         -52.7960   -1.9380  -35.0390 C.2     130 VAL    0.0700
   2051 O         -51.6800   -1.4630  -34.8060 O.2     130 VAL    0.0900
   2052 CB        -54.9800   -0.8470  -34.3380 C.3     130 VAL   -0.0900
   2053 CG1       -54.3030   -0.8140  -32.9730 C.3     130 VAL    0.0900
   2054 CG2       -55.8000    0.4160  -34.5570 C.3     130 VAL   -0.2700
   2055 HN        -55.5960   -1.5950  -36.6600 H       130 VAL    0.0900
   2056 HA        -53.4910   -0.0910  -35.7340 H       130 VAL    0.0900
   2057 HB        -55.7070   -1.6870  -34.3610 H       130 VAL    0.0900
   2058 HG11      -53.4560   -0.0940  -32.9830 H       130 VAL   -0.2700
   2059 HG12      -53.9080   -1.8220  -32.7210 H       130 VAL    0.0900
   2060 HG13      -55.0310   -0.4930  -32.1970 H       130 VAL    0.0900
   2061 HG21      -56.2050    0.4330  -35.5920 H       130 VAL    0.0900
   2062 HG22      -55.1600    1.3120  -34.4120 H       130 VAL    0.5100
   2063 HG23      -56.6500    0.4430  -33.8430 H       130 VAL   -0.5100
   2064 N         -53.0750   -3.2400  -34.9470 N.am    131 LEU   -0.4700
   2065 CA        -52.0950   -4.2610  -34.5660 C.3     131 LEU    0.3100
   2066 C         -50.8400   -4.2380  -35.4320 C.2     131 LEU    0.0700
   2067 O         -49.7170   -4.3030  -34.9210 O.2     131 LEU    0.0900
   2068 CB        -52.7270   -5.6580  -34.6350 C.3     131 LEU   -0.1800
   2069 CG        -53.6550   -6.1040  -33.5040 C.3     131 LEU    0.0900
   2070 CD1       -54.6900   -7.0740  -34.0340 C.3     131 LEU    0.0900
   2071 CD2       -52.8780   -6.7260  -32.3470 C.3     131 LEU   -0.0900
   2072 HN        -53.9900   -3.5850  -35.1370 H       131 LEU    0.0900
   2073 HA        -51.7610   -4.0480  -33.5620 H       131 LEU   -0.2700
   2074 HB1       -51.8960   -6.3910  -34.6850 H       131 LEU    0.0900
   2075 HB2       -53.3110   -5.7070  -35.5770 H       131 LEU    0.0900
   2076 HG        -54.1650   -5.2170  -33.0710 H       131 LEU    0.0900
   2077 HD11      -54.1950   -7.8780  -34.6200 H       131 LEU   -0.2700
   2078 HD12      -55.4050   -6.5410  -34.6970 H       131 LEU    0.0900
   2079 HD13      -55.2410   -7.5400  -33.1890 H       131 LEU    0.0900
   2080 HD21      -52.0400   -6.0610  -32.0490 H       131 LEU    0.0900
   2081 HD22      -52.4590   -7.7080  -32.6570 H       131 LEU    0.5100
   2082 HD23      -53.5490   -6.8660  -31.4720 H       131 LEU   -0.5100
   2083 N         -51.0350   -4.1470  -36.7460 N.am    132 ALA   -0.4700
   2084 CA        -49.9330   -4.1310  -37.6930 C.3     132 ALA    0.3100
   2085 C         -48.9720   -2.9850  -37.4020 C.2     132 ALA    0.0700
   2086 O         -47.7560   -3.1810  -37.4240 O.2     132 ALA    0.0900
   2087 CB        -50.4610   -4.0490  -39.1180 C.3     132 ALA   -0.2700
   2088 HN        -51.9490   -4.0860  -37.1390 H       132 ALA    0.0900
   2089 HA        -49.3580   -5.0340  -37.5560 H       132 ALA    0.0900
   2090 HB1       -50.7370   -3.0000  -39.3640 H       132 ALA    0.0900
   2091 HB2       -51.3650   -4.6880  -39.2230 H       132 ALA    0.5100
   2092 HB3       -49.6800   -4.3860  -39.8320 H       132 ALA   -0.5100
   2093 N         -49.5250   -1.8090  -37.0930 N.am    133 ILE   -0.4700
   2094 CA        -48.7440   -0.5870  -36.8580 C.3     133 ILE    0.3100
   2095 C         -48.0810   -0.5330  -35.4770 C.2     133 ILE    0.0700
   2096 O         -46.9910    0.0230  -35.3260 O.2     133 ILE    0.0900
   2097 CB        -49.5870    0.6980  -37.0500 C.3     133 ILE   -0.0900
   2098 CG1       -50.7550    0.4590  -38.0040 C.3     133 ILE    0.0900
   2099 CG2       -48.7100    1.8400  -37.5540 C.3     133 ILE   -0.2700
   2100 CD        -51.9600    1.3310  -37.7150 C.3     133 ILE    0.0900
   2101 HN        -50.5120   -1.7070  -37.0070 H       133 ILE    0.0900
   2102 HA        -47.9160   -0.5900  -37.5520 H       133 ILE    0.0900
   2103 HB        -50.0460    0.9860  -36.0810 H       133 ILE   -0.1800
   2104 HG11      -51.0630   -0.6050  -37.9290 H       133 ILE    0.0900
   2105 HG12      -50.4120    0.6620  -39.0420 H       133 ILE    0.0900
   2106 HG21      -48.2490    1.5680  -38.5280 H       133 ILE   -0.2700
   2107 HG22      -47.8980    2.0440  -36.8230 H       133 ILE    0.0900
   2108 HG23      -49.3230    2.7560  -37.6960 H       133 ILE    0.0900
   2109 HD1       -51.7360    2.3880  -37.9730 H       133 ILE    0.0900
   2110 HD2       -52.2160    1.2770  -36.6360 H       133 ILE    0.5100
   2111 HD3       -52.8270    0.9940  -38.3230 H       133 ILE   -0.5100
   2112 N         -48.7440   -1.0950  -34.4660 N.am    134 GLU   -0.4700
   2113 CA        -48.1840   -1.1500  -33.1220 C.3     134 GLU    0.3100
   2114 C         -46.8710   -1.9220  -33.1360 C.2     134 GLU    0.0700
   2115 O         -45.8580   -1.4340  -32.6380 O.2     134 GLU    0.0900
   2116 CB        -49.1760   -1.7910  -32.1470 C.3     134 GLU   -0.1800
   2117 CG        -48.7940   -1.6420  -30.6750 C.3     134 GLU    0.0900
   2118 CD        -48.0910   -2.8640  -30.0940 C.2     134 GLU    0.0900
   2119 OE1       -48.5090   -4.0040  -30.3950 O.co2   134 GLU   -0.2800
   2120 OE2       -47.1380   -2.6860  -29.3060 O.co2   134 GLU    0.0900
   2121 HN        -49.6480   -1.5010  -34.5850 H       134 GLU    0.0900
   2122 HA        -47.9550   -0.1410  -32.8140 H       134 GLU    0.6200
   2123 HB1       -49.2480   -2.8740  -32.3830 H       134 GLU   -0.7600
   2124 HB2       -50.1710   -1.3220  -32.3010 H       134 GLU   -0.7600
   2125 HG1       -49.7170   -1.4590  -30.0850 H       134 GLU    0.5100
   2126 HG2       -48.1150   -0.7690  -30.5690 H       134 GLU   -0.5100
   2127 N         -46.9050   -3.1170  -33.7360 N.am    135 ARG   -0.4700
   2128 CA        -45.7250   -3.9730  -33.9260 C.3     135 ARG    0.3100
   2129 C         -44.6780   -3.2730  -34.7690 C.2     135 ARG    0.0700
   2130 O         -43.4740   -3.4640  -34.5880 O.2     135 ARG    0.0900
   2131 CB        -46.1010   -5.2940  -34.6070 C.3     135 ARG   -0.1800
   2132 CG        -47.1130   -6.1380  -33.8590 C.3     135 ARG    0.0900
   2133 CD        -46.8030   -6.2310  -32.3810 C.3     135 ARG    0.0900
   2134 NE        -45.3940   -6.5240  -32.1420 N.pl3   135 ARG   -0.1800
   2135 CZ        -44.7860   -6.3510  -30.9740 C.cat   135 ARG    0.0900
   2136 NH1       -45.4570   -5.8850  -29.9290 N.pl3   135 ARG    0.0900
   2137 NH2       -43.5020   -6.6510  -30.8520 N.pl3   135 ARG    0.2000
   2138 HN        -47.7580   -3.4910  -34.0910 H       135 ARG    0.0900
   2139 HA        -45.2940   -4.1640  -32.9540 H       135 ARG    0.0900
   2140 HB1       -45.1750   -5.8930  -34.7340 H       135 ARG   -0.7000
   2141 HB2       -46.5180   -5.0600  -35.6080 H       135 ARG    0.4400
   2142 HG1       -47.1160   -7.1620  -34.2910 H       135 ARG    0.6400
   2143 HG2       -48.1200   -5.6900  -33.9880 H       135 ARG   -0.8000
   2144 HD1       -47.4000   -7.0480  -31.9220 H       135 ARG    0.4600
   2145 HD2       -47.0350   -5.2640  -31.8870 H       135 ARG    0.4600
   2146 HE        -44.8510   -6.8770  -32.9050 H       135 ARG   -0.8000
   2147 HH11      -45.0390   -5.8980  -29.0210 H       135 ARG    0.4600
   2148 HH12      -46.3800   -5.5210  -30.0500 H       135 ARG    0.4600
   2149 HH21      -42.9950   -7.0050  -31.6370 H       135 ARG    0.5100
   2150 HH22      -43.0400   -6.5230  -29.9750 H       135 ARG   -0.5100
   2151 N         -45.1610   -2.4680  -35.7120 N.am    136 TYR   -0.4700
   2152 CA        -44.3170   -1.6320  -36.5220 C.3     136 TYR    0.3100
   2153 C         -43.5910   -0.6590  -35.6100 C.2     136 TYR    0.0700
   2154 O         -42.3680   -0.6850  -35.5440 O.2     136 TYR    0.0900
   2155 CB        -45.1610   -0.9180  -37.5790 C.3     136 TYR   -0.1800
   2156 CG        -44.4340    0.1230  -38.3790 C.ar    136 TYR    0.0900
   2157 CD1       -43.2960   -0.2020  -39.1160 C.ar    136 TYR    0.0900
   2158 CD2       -44.8970    1.4360  -38.4250 C.ar    136 TYR    0.0000
   2159 CE1       -42.6190    0.7600  -39.8590 C.ar    136 TYR   -0.1150
   2160 CE2       -44.2330    2.4110  -39.1730 C.ar    136 TYR    0.1150
   2161 CZ        -43.0940    2.0630  -39.8890 C.ar    136 TYR   -0.1150
   2162 OH        -42.4260    3.0190  -40.6320 O.3     136 TYR    0.1150
   2163 HN        -46.1380   -2.4070  -35.9000 H       136 TYR    0.1100
   2164 HA        -43.5720   -2.2560  -36.9910 H       136 TYR   -0.5400
   2165 HB1       -46.0080   -0.4040  -37.0760 H       136 TYR    0.4300
   2166 HB2       -45.5440   -1.6690  -38.3010 H       136 TYR   -0.1150
   2167 HD1       -42.9340   -1.2190  -39.1100 H       136 TYR    0.1150
   2168 HD2       -45.7850    1.7050  -37.8720 H       136 TYR   -0.1150
   2169 HE1       -41.7290    0.4940  -40.4080 H       136 TYR    0.1150
   2170 HE2       -44.6010    3.4260  -39.1950 H       136 TYR    0.5100
   2171 HH        -41.5910    2.6420  -40.9190 H       136 TYR   -0.5100
   2172 N         -44.3450    0.1520  -34.8640 N.am    137 VAL   -0.4700
   2173 CA        -43.7600    1.1600  -33.9600 C.3     137 VAL    0.3100
   2174 C         -42.8460    0.5540  -32.8740 C.2     137 VAL    0.0700
   2175 O         -41.7900    1.1150  -32.5680 O.2     137 VAL    0.0900
   2176 CB        -44.8460    2.1240  -33.3400 C.3     137 VAL   -0.0900
   2177 CG1       -44.2480    3.0470  -32.2600 C.3     137 VAL    0.0900
   2178 CG2       -45.5250    2.9600  -34.4280 C.3     137 VAL   -0.2700
   2179 HN        -45.3410    0.1120  -34.8850 H       137 VAL    0.0900
   2180 HA        -43.0450    1.7340  -34.5310 H       137 VAL    0.0900
   2181 HB        -45.6550    1.5130  -32.8850 H       137 VAL    0.0900
   2182 HG11      -43.3330    3.5420  -32.6470 H       137 VAL   -0.2700
   2183 HG12      -43.9780    2.4520  -31.3620 H       137 VAL    0.0900
   2184 HG13      -44.9850    3.8300  -31.9820 H       137 VAL    0.0900
   2185 HG21      -46.0260    2.2940  -35.1640 H       137 VAL    0.0900
   2186 HG22      -44.7670    3.5720  -34.9620 H       137 VAL    0.5100
   2187 HG23      -46.2900    3.6250  -33.9730 H       137 VAL   -0.5100
   2188 N         -43.2390   -0.5910  -32.3080 N.am    138 VAL   -0.4700
   2189 CA        -42.5000   -1.1890  -31.1850 C.3     138 VAL    0.3100
   2190 C         -41.2610   -1.9860  -31.6260 C.2     138 VAL    0.0700
   2191 O         -40.3070   -2.1290  -30.8570 O.2     138 VAL    0.0900
   2192 CB        -43.4200   -2.0280  -30.2380 C.3     138 VAL   -0.0900
   2193 CG1       -42.6450   -2.5630  -29.0370 C.3     138 VAL    0.0900
   2194 CG2       -44.5740   -1.1880  -29.7390 C.3     138 VAL   -0.2700
   2195 HN        -44.0460   -1.0870  -32.6170 H       138 VAL    0.0900
   2196 HA        -42.0420   -0.3840  -30.6300 H       138 VAL    0.0900
   2197 HB        -43.8450   -2.8830  -30.8070 H       138 VAL    0.0900
   2198 HG11      -42.0740   -1.7410  -28.5550 H       138 VAL   -0.2700
   2199 HG12      -41.9290   -3.3460  -29.3660 H       138 VAL    0.0900
   2200 HG13      -43.3500   -2.9910  -28.2910 H       138 VAL    0.0900
   2201 HG21      -45.2810   -0.9770  -30.5710 H       138 VAL    0.0900
   2202 HG22      -44.1950   -0.2220  -29.3430 H       138 VAL    0.5100
   2203 HG23      -45.1210   -1.7320  -28.9400 H       138 VAL   -0.5100
   2204 N         -41.2660   -2.4870  -32.8640 N.am    139 VAL   -0.4700
   2205 CA        -40.1420   -3.2900  -33.3660 C.3     139 VAL    0.3100
   2206 C         -39.2820   -2.5280  -34.3700 C.2     139 VAL    0.0700
   2207 O         -38.0530   -2.6040  -34.3200 O.2     139 VAL    0.0900
   2208 CB        -40.6010   -4.6470  -33.9600 C.3     139 VAL   -0.0900
   2209 CG1       -39.4220   -5.4070  -34.5680 C.3     139 VAL    0.0900
   2210 CG2       -41.2710   -5.5030  -32.8890 C.3     139 VAL   -0.2700
   2211 HN        -42.0210   -2.3410  -33.4960 H       139 VAL    0.0900
   2212 HA        -39.4680   -3.4600  -32.5380 H       139 VAL    0.0900
   2213 HB        -41.3640   -4.4620  -34.7480 H       139 VAL    0.0900
   2214 HG11      -38.5820   -5.4510  -33.8430 H       139 VAL   -0.2700
   2215 HG12      -39.0720   -4.8900  -35.4870 H       139 VAL    0.0900
   2216 HG13      -39.7300   -6.4460  -34.8170 H       139 VAL    0.0900
   2217 HG21      -42.1600   -4.9770  -32.4790 H       139 VAL    0.0900
   2218 HG22      -40.5590   -5.6950  -32.0580 H       139 VAL    0.5100
   2219 HG23      -41.6020   -6.4690  -33.3280 H       139 VAL   -0.5100
   2220 N         -39.9220   -1.8020  -35.2860 N.am    140 CYS   -0.4700
   2221 CA        -39.1930   -0.9400  -36.2170 C.3     140 CYS    0.3100
   2222 C         -38.8360    0.3740  -35.5380 C.2     140 CYS    0.0700
   2223 O         -37.9280    1.0810  -35.9840 O.2     140 CYS    0.0900
   2224 CB        -40.0090   -0.6520  -37.4830 C.3     140 CYS   -0.1100
   2225 SG        -41.0360   -2.0100  -38.0570 S.3     140 CYS    0.0900
   2226 HN        -40.9160   -1.8140  -35.3780 H       140 CYS    0.0900
   2227 HA        -38.2720   -1.4400  -36.4760 H       140 CYS   -0.2300
   2228 HB1       -39.2970   -0.3770  -38.2890 H       140 CYS    0.1600
   2229 HB2       -40.6590    0.2240  -37.2760 H       140 CYS    0.5100
   2230 HG1       -40.0210   -2.7660  -38.4490 H       140 CYS   -0.5100
   2231 N         -39.5640    0.6880  -34.4580 N.am    141 LYS   -0.4700
   2232 CA        -39.3940    1.9240  -33.6850 C.3     141 LYS    0.3100
   2233 C         -38.8620    3.1030  -34.5250 C.2     141 LYS    0.0700
   2234 O         -37.7890    3.6530  -34.2350 O.2     141 LYS    0.0900
   2235 CB        -38.5810    1.6670  -32.3930 C.3     141 LYS   -0.1800
   2236 CG        -37.6010    0.4800  -32.4320 C.3     141 LYS    0.0900
   2237 CD        -37.6050   -0.3170  -31.1200 C.3     141 LYS    0.0900
   2238 CE        -36.5530    0.1520  -30.1120 C.3     141 LYS   -0.1800
   2239 NZ        -35.1690   -0.3090  -30.4560 N.4     141 LYS    0.0900
   2240 HN        -40.2760    0.0750  -34.1220 H       141 LYS    0.0900
   2241 HA        -40.3760    2.3000  -33.4390 H       141 LYS   -0.1800
   2242 HB1       -39.3000    1.4890  -31.5670 H       141 LYS    0.0900
   2243 HB2       -37.9960    2.5840  -32.1710 H       141 LYS    0.0900
   2244 HG1       -36.5760    0.8650  -32.6160 H       141 LYS    0.2100
   2245 HG2       -37.8860   -0.1950  -33.2650 H       141 LYS    0.0500
   2246 HD1       -37.4160   -1.3860  -31.3560 H       141 LYS    0.0500
   2247 HD2       -38.6080   -0.2230  -30.6530 H       141 LYS   -0.3000
   2248 HE1       -36.7970   -0.2530  -29.1070 H       141 LYS    0.3300
   2249 HE2       -36.5360    1.2620  -30.0830 H       141 LYS    0.3300
   2250 HZ1       -34.8350    0.1970  -31.3020 H       141 LYS    0.3300
   2251 HZ2       -35.1800   -1.3310  -30.6440 H       141 LYS    0.5100
   2252 HZ3       -34.5290   -0.1100  -29.6600 H       141 LYS   -0.5100
   2253 N         -39.6300    3.4990  -35.5700 N.am    142 PRO   -0.2900
   2254 CA        -39.1030    4.3530  -36.6460 C.3     142 PRO    0.0000
   2255 C         -39.1140    5.8620  -36.3470 C.2     142 PRO    0.0900
   2256 O         -38.1940    6.5750  -36.7660 O.2     142 PRO    0.0900
   2257 CB        -40.0150    4.0180  -37.8320 C.3     142 PRO    0.0200
   2258 CG        -41.3300    3.5990  -37.2010 C.3     142 PRO    0.0900
   2259 CD        -41.0600    3.1840  -35.7680 C.3     142 PRO   -0.1800
   2260 HA        -38.0570    4.1510  -36.8100 H       142 PRO    0.0900
   2261 HB1       -39.5870    3.1910  -38.4370 H       142 PRO    0.0900
   2262 HB2       -40.1560    4.9060  -38.4850 H       142 PRO   -0.1800
   2263 HG1       -42.0460    4.4490  -37.2200 H       142 PRO    0.0900
   2264 HG2       -41.7660    2.7480  -37.7650 H       142 PRO    0.0900
   2265 HD1       -41.6790    3.7670  -35.0540 H       142 PRO    0.5100
   2266 HD2       -41.2330    2.0970  -35.6220 H       142 PRO   -0.5100
   2267 N         -40.1510    6.3310  -35.6420 N.am    143 MET   -0.4700
   2268 CA        -40.2540    7.7150  -35.1860 C.3     143 MET    0.3100
   2269 C         -39.3330    7.9110  -33.9780 C.2     143 MET    0.0700
   2270 O         -38.7550    6.9410  -33.4610 O.2     143 MET    0.0900
   2271 CB        -41.7120    8.0410  -34.8160 C.3     143 MET   -0.1800
   2272 CG        -42.0890    9.5300  -34.8240 C.3     143 MET    0.0900
   2273 SD        -42.3640   10.2520  -36.4640 S.3     143 MET    0.0900
   2274 CE        -40.7470   10.9450  -36.8350 C.3     143 MET   -0.1400
   2275 HN        -40.9150    5.7420  -35.3920 H       143 MET    0.0900
   2276 HA        -39.9150    8.3600  -35.9830 H       143 MET    0.0900
   2277 HB1       -41.9020    7.6460  -33.7960 H       143 MET   -0.0900
   2278 HB2       -42.3730    7.5160  -35.5360 H       143 MET   -0.2200
   2279 HG1       -41.2720   10.0900  -34.3230 H       143 MET    0.0900
   2280 HG2       -43.0140    9.6490  -34.2230 H       143 MET    0.0900
   2281 HE1       -39.9980   10.1450  -37.0200 H       143 MET    0.0900
   2282 HE2       -40.3880   11.5600  -35.9820 H       143 MET    0.5100
   2283 HE3       -40.8010   11.5810  -37.7440 H       143 MET   -0.5100
   2284 N         -39.1960    9.1660  -33.5390 N.am    144 SER   -0.4700
   2285 CA        -38.3270    9.5420  -32.4170 C.3     144 SER    0.3100
   2286 C         -38.7650    8.9040  -31.0880 C.2     144 SER    0.0700
   2287 O         -39.7450    8.1450  -31.0480 O.2     144 SER    0.0900
   2288 CB        -38.2800   11.0730  -32.2900 C.3     144 SER    0.0500
   2289 OG        -38.1130   11.6920  -33.5570 O.3     144 SER    0.0900
   2290 HN        -39.6910    9.9190  -33.9650 H       144 SER    0.0900
   2291 HA        -37.3400    9.1480  -32.6060 H       144 SER   -0.6600
   2292 HB1       -37.4280   11.3640  -31.6380 H       144 SER    0.4300
   2293 HB2       -39.2290   11.4360  -31.8400 H       144 SER    0.5100
   2294 HG1       -37.2820   11.3610  -33.9060 H       144 SER   -0.5100
   2295 N         -38.0290    9.2070  -30.0110 N.am    145 ASN   -0.4700
   2296 CA        -38.3580    8.7270  -28.6660 C.3     145 ASN    0.3100
   2297 C         -39.8670    8.8350  -28.3630 C.2     145 ASN    0.0700
   2298 O         -40.3880    9.9300  -28.1180 O.2     145 ASN    0.0900
   2299 CB        -37.5400    9.5040  -27.6260 C.3     145 ASN   -0.1800
   2300 CG        -36.7710    8.5930  -26.6880 C.2     145 ASN    0.0900
   2301 ND2       -37.1450    8.4590  -25.5020 N.am    145 ASN    0.0900
   2302 OD1       -35.7060    7.9810  -27.1880 O.2     145 ASN    0.5500
   2303 HN        -37.2170    9.7800  -30.0780 H       145 ASN   -0.5500
   2304 HA        -38.1300    7.6730  -28.6180 H       145 ASN   -0.6200
   2305 HB1       -38.2280   10.1320  -27.0220 H       145 ASN    0.3200
   2306 HB2       -36.8150   10.1600  -28.1540 H       145 ASN    0.3000
   2307 HD21      -36.6380    7.8590  -24.8830 H       145 ASN    0.5100
   2308 HD22      -37.9500    8.9520  -25.1720 H       145 ASN   -0.5100
   2309 N         -40.5550    7.6880  -28.3990 N.am    146 PHE   -0.4700
   2310 CA        -42.0180    7.6190  -28.2720 C.3     146 PHE    0.3100
   2311 C         -42.4410    6.4330  -27.3890 C.2     146 PHE    0.0700
   2312 O         -41.6410    5.5350  -27.1060 O.2     146 PHE    0.0900
   2313 CB        -42.6580    7.5670  -29.6810 C.3     146 PHE   -0.1800
   2314 CG        -44.1760    7.6450  -29.7070 C.ar    146 PHE    0.0900
   2315 CD1       -44.8970    8.3480  -28.7340 C.ar    146 PHE    0.0900
   2316 CD2       -44.8830    7.0450  -30.7460 C.ar    146 PHE    0.0000
   2317 CE1       -46.2980    8.4100  -28.7790 C.ar    146 PHE   -0.1150
   2318 CE2       -46.2810    7.1100  -30.8040 C.ar    146 PHE    0.1150
   2319 CZ        -46.9850    7.7960  -29.8190 C.ar    146 PHE   -0.1150
   2320 HN        -40.0960    6.8110  -28.5150 H       146 PHE    0.1150
   2321 HA        -42.3540    8.4940  -27.7350 H       146 PHE   -0.1150
   2322 HB1       -42.3780    6.6080  -30.1670 H       146 PHE    0.1150
   2323 HB2       -42.2820    8.4240  -30.2790 H       146 PHE   -0.1150
   2324 HD1       -44.3670    8.8480  -27.9370 H       146 PHE    0.1150
   2325 HD2       -44.3440    6.5190  -31.5210 H       146 PHE   -0.1150
   2326 HE1       -46.8410    8.9350  -28.0060 H       146 PHE    0.1150
   2327 HE2       -46.8120    6.6290  -31.6120 H       146 PHE    0.5100
   2328 HZ        -48.0630    7.8510  -29.8630 H       146 PHE   -0.5100
   2329 N         -43.6850    6.4670  -26.9160 N.am    147 ARG   -0.4700
   2330 CA        -44.2810    5.3420  -26.2150 C.3     147 ARG    0.3100
   2331 C         -45.6670    5.0030  -26.7860 C.2     147 ARG    0.0700
   2332 O         -46.5740    5.8540  -26.8010 O.2     147 ARG    0.0900
   2333 CB        -44.3340    5.5870  -24.6910 C.3     147 ARG   -0.1800
   2334 CG        -45.3490    6.6460  -24.2360 C.3     147 ARG    0.0900
   2335 CD        -45.1900    7.0320  -22.7630 C.3     147 ARG    0.0900
   2336 NE        -45.7530    8.3620  -22.4910 N.pl3   147 ARG   -0.1800
   2337 CZ        -45.0790    9.5120  -22.5910 C.cat   147 ARG    0.0900
   2338 NH1       -43.7950    9.5230  -22.9500 N.pl3   147 ARG    0.0900
   2339 NH2       -45.6900   10.6650  -22.3270 N.pl3   147 ARG    0.2000
   2340 HN        -44.2680    7.2700  -27.0230 H       147 ARG    0.0900
   2341 HA        -43.6850    4.4670  -26.4290 H       147 ARG    0.0900
   2342 HB1       -43.3260    5.9090  -24.3560 H       147 ARG   -0.7000
   2343 HB2       -44.5900    4.6270  -24.1950 H       147 ARG    0.4400
   2344 HG1       -46.3740    6.2480  -24.3910 H       147 ARG    0.6400
   2345 HG2       -45.2190    7.5560  -24.8580 H       147 ARG   -0.8000
   2346 HD1       -44.1110    7.0570  -22.4950 H       147 ARG    0.4600
   2347 HD2       -45.7250    6.2990  -22.1220 H       147 ARG    0.4600
   2348 HE        -46.7100    8.4110  -22.2120 H       147 ARG   -0.8000
   2349 HH11      -43.3230    8.6650  -23.1490 H       147 ARG    0.4600
   2350 HH12      -43.3030   10.3920  -23.0200 H       147 ARG    0.4600
   2351 HH21      -46.6520   10.6690  -22.0550 H       147 ARG    0.5100
   2352 HH22      -45.1870   11.5250  -22.4010 H       147 ARG   -0.5100
   2353 N         -45.8020    3.7720  -27.3010 N.am    148 PHE   -0.4700
   2354 CA        -47.1120    3.1640  -27.5190 C.3     148 PHE    0.3100
   2355 C         -47.4680    2.4850  -26.1920 C.2     148 PHE    0.0700
   2356 O         -47.0200    1.3640  -25.9080 O.2     148 PHE    0.0900
   2357 CB        -47.1050    2.1630  -28.6930 C.3     148 PHE   -0.1800
   2358 CG        -48.4640    1.9860  -29.3670 C.ar    148 PHE    0.0900
   2359 CD1       -49.5060    1.2960  -28.7320 C.ar    148 PHE    0.0900
   2360 CD2       -48.6920    2.5030  -30.6470 C.ar    148 PHE    0.0000
   2361 CE1       -50.7510    1.1410  -29.3530 C.ar    148 PHE   -0.1150
   2362 CE2       -49.9370    2.3450  -31.2780 C.ar    148 PHE    0.1150
   2363 CZ        -50.9650    1.6660  -30.6280 C.ar    148 PHE   -0.1150
   2364 HN        -45.0150    3.2180  -27.5570 H       148 PHE    0.1150
   2365 HA        -47.8140    3.9610  -27.7190 H       148 PHE   -0.1150
   2366 HB1       -46.7940    1.1640  -28.3190 H       148 PHE    0.1150
   2367 HB2       -46.3970    2.5160  -29.4720 H       148 PHE   -0.1150
   2368 HD1       -49.3450    0.8770  -27.7490 H       148 PHE    0.1150
   2369 HD2       -47.9000    3.0290  -31.1580 H       148 PHE   -0.1150
   2370 HE1       -51.5470    0.6160  -28.8450 H       148 PHE    0.1150
   2371 HE2       -50.0980    2.7510  -32.2660 H       148 PHE    0.5100
   2372 HZ        -51.9240    1.5450  -31.1110 H       148 PHE   -0.5100
   2373 N         -48.2330    3.2040  -25.3630 N.am    149 GLY   -0.4700
   2374 CA        -48.6470    2.7300  -24.0440 C.3     149 GLY    0.3100
   2375 C         -50.1560    2.6680  -23.8990 C.2     149 GLY   -0.0200
   2376 O         -50.8790    2.5380  -24.8910 O.2     149 GLY    0.0900
   2377 HN        -48.5600    4.1120  -25.6130 H       149 GLY    0.0900
   2378 HA1       -48.2480    3.4090  -23.3060 H       149 GLY    0.5100
   2379 HA2       -48.2370    1.7410  -23.9020 H       149 GLY   -0.5100
   2380 N         -50.6240    2.7790  -22.6530 N.am    150 GLU   -0.4700
   2381 CA        -52.0520    2.6820  -22.3020 C.3     150 GLU    0.3100
   2382 C         -52.9950    3.5970  -23.0970 C.2     150 GLU    0.0700
   2383 O         -54.1310    3.2170  -23.3910 O.2     150 GLU    0.0900
   2384 CB        -52.2590    2.9680  -20.8070 C.3     150 GLU   -0.1800
   2385 CG        -51.7120    1.9170  -19.8530 C.3     150 GLU    0.0900
   2386 CD        -52.2890    2.0530  -18.4490 C.2     150 GLU    0.0900
   2387 OE1       -53.5320    2.1400  -18.3130 O.co2   150 GLU   -0.2800
   2388 OE2       -51.4960    2.0630  -17.4800 O.co2   150 GLU    0.0900
   2389 HN        -50.0100    2.9350  -21.8850 H       150 GLU    0.0900
   2390 HA        -52.3900    1.6840  -22.5430 H       150 GLU    0.6200
   2391 HB1       -53.3490    3.0650  -20.6240 H       150 GLU   -0.7600
   2392 HB2       -51.7660    3.9340  -20.5710 H       150 GLU   -0.7600
   2393 HG1       -50.6080    2.0190  -19.7960 H       150 GLU    0.5100
   2394 HG2       -51.9650    0.9080  -20.2440 H       150 GLU   -0.5100
   2395 N         -52.5170    4.8010  -23.4280 N.am    151 ASN   -0.4700
   2396 CA        -53.3430    5.8700  -24.0100 C.3     151 ASN    0.3100
   2397 C         -53.7630    5.6130  -25.4560 C.2     151 ASN    0.0700
   2398 O         -54.9060    5.8850  -25.8420 O.2     151 ASN    0.0900
   2399 CB        -52.6220    7.2280  -23.9070 C.3     151 ASN   -0.1800
   2400 CG        -52.1250    7.5280  -22.4970 C.2     151 ASN    0.0900
   2401 ND2       -50.8300    7.8230  -22.3840 N.am    151 ASN    0.0900
   2402 OD1       -52.8870    7.4970  -21.5300 O.2     151 ASN    0.5500
   2403 HN        -51.5570    5.0320  -23.2910 H       151 ASN   -0.5500
   2404 HA        -54.2780    5.9010  -23.4730 H       151 ASN   -0.6200
   2405 HB1       -53.3240    8.0330  -24.2110 H       151 ASN    0.3200
   2406 HB2       -51.7500    7.2250  -24.5950 H       151 ASN    0.3000
   2407 HD21      -50.4410    8.0300  -21.4850 H       151 ASN    0.5100
   2408 HD22      -50.2460    7.8390  -23.1960 H       151 ASN   -0.5100
   2409 N         -52.8260    5.0930  -26.2500 N.am    152 HSE   -0.4700
   2410 CA        -53.0680    4.7810  -27.6570 C.3     152 HSE    0.3100
   2411 C         -53.9260    3.5310  -27.8240 C.2     152 HSE    0.0700
   2412 O         -54.6930    3.4150  -28.7890 O.2     152 HSE    0.0900
   2413 CB        -51.7430    4.5760  -28.3860 C.3     152 HSE   -0.0800
   2414 CG        -50.8250    5.7520  -28.3060 C.ar    152 HSE    0.0900
   2415 CD2       -50.5960    6.7560  -29.1800 C.ar    152 HSE    0.0900
   2416 ND1       -50.0090    5.9820  -27.2170 N.ar    152 HSE   -0.7000
   2417 CE1       -49.3190    7.0890  -27.4260 C.ar    152 HSE    0.2200
   2418 NE2       -49.6580    7.5800  -28.6050 N.ar    152 HSE    0.2500
   2419 HN        -51.9100    4.8920  -25.9150 H       152 HSE    0.1300
   2420 HA        -53.6160    5.6020  -28.0950 H       152 HSE   -0.3600
   2421 HB1       -51.9530    4.3710  -29.4570 H       152 HSE    0.3200
   2422 HB2       -51.2240    3.7000  -27.9420 H       152 HSE   -0.0500
   2423 HD2       -51.0310    6.9340  -30.1550 H       152 HSE    0.0900
   2424 HE1       -48.5880    7.5430  -26.7570 H       152 HSE    0.5100
   2425 HE2       -49.3000    8.4140  -29.0240 H       152 HSE   -0.5100
   2426 N         -53.7800    2.5960  -26.8790 N.am    153 ALA   -0.4700
   2427 CA        -54.5650    1.3620  -26.8480 C.3     153 ALA    0.3100
   2428 C         -56.0730    1.6230  -26.7110 C.2     153 ALA    0.0700
   2429 O         -56.8780    0.7520  -27.0590 O.2     153 ALA    0.0900
   2430 CB        -54.0660    0.4360  -25.7380 C.3     153 ALA   -0.2700
   2431 HN        -53.1190    2.7010  -26.1410 H       153 ALA    0.0900
   2432 HA        -54.4690    0.8810  -27.8100 H       153 ALA    0.0900
   2433 HB1       -54.3210    0.8600  -24.7440 H       153 ALA    0.0900
   2434 HB2       -52.9620    0.3270  -25.8050 H       153 ALA    0.5100
   2435 HB3       -54.5470   -0.5610  -25.8330 H       153 ALA   -0.5100
   2436 N         -56.4470    2.8150  -26.2170 N.am    154 ILE   -0.4700
   2437 CA        -57.8530    3.2550  -26.1800 C.3     154 ILE    0.3100
   2438 C         -58.1940    4.1350  -27.3810 C.2     154 ILE    0.0700
   2439 O         -59.3640    4.2930  -27.7340 O.2     154 ILE    0.0900
   2440 CB        -58.2350    4.0240  -24.8820 C.3     154 ILE   -0.0900
   2441 CG1       -57.3050    3.6720  -23.7050 C.3     154 ILE    0.0900
   2442 CG2       -59.7320    3.8320  -24.5610 C.3     154 ILE   -0.2700
   2443 CD        -57.6530    2.4030  -22.9430 C.3     154 ILE    0.0900
   2444 HN        -55.7830    3.4610  -25.8510 H       154 ILE    0.0900
   2445 HA        -58.4670    2.3710  -26.2710 H       154 ILE    0.0900
   2446 HB        -58.0230    5.1060  -25.0170 H       154 ILE   -0.1800
   2447 HG11      -57.3250    4.5180  -22.9870 H       154 ILE    0.0900
   2448 HG12      -56.2750    3.5610  -24.1030 H       154 ILE    0.0900
   2449 HG21      -59.9560    2.7540  -24.4140 H       154 ILE   -0.2700
   2450 HG22      -60.3500    4.2110  -25.4020 H       154 ILE    0.0900
   2451 HG23      -59.9930    4.3780  -23.6300 H       154 ILE    0.0900
   2452 HD1       -57.8000    1.5600  -23.6520 H       154 ILE    0.0900
   2453 HD2       -58.5930    2.5520  -22.3700 H       154 ILE    0.5100
   2454 HD3       -56.8280    2.1410  -22.2470 H       154 ILE   -0.5100
   2455 N         -57.1730    4.7170  -28.0030 N.am    155 MET   -0.4700
   2456 CA        -57.3550    5.4730  -29.2350 C.3     155 MET    0.3100
   2457 C         -57.6080    4.5100  -30.3860 C.2     155 MET    0.0700
   2458 O         -58.3430    4.8260  -31.3230 O.2     155 MET    0.0900
   2459 CB        -56.1290    6.3550  -29.5340 C.3     155 MET   -0.1800
   2460 CG        -55.9540    7.5990  -28.6240 C.3     155 MET    0.0900
   2461 SD        -57.0320    9.0240  -28.9700 S.3     155 MET    0.0900
   2462 CE        -56.4270    9.5540  -30.5780 C.3     155 MET   -0.1400
   2463 HN        -56.2400    4.6620  -27.6560 H       155 MET    0.0900
   2464 HA        -58.2360    6.0860  -29.1200 H       155 MET    0.0900
   2465 HB1       -56.2070    6.7080  -30.5830 H       155 MET   -0.0900
   2466 HB2       -55.2190    5.7260  -29.4330 H       155 MET   -0.2200
   2467 HG1       -54.8990    7.9290  -28.7120 H       155 MET    0.0900
   2468 HG2       -56.1330    7.2710  -27.5790 H       155 MET    0.0900
   2469 HE1       -56.5320    8.7480  -31.3350 H       155 MET    0.0900
   2470 HE2       -55.3520    9.8260  -30.5130 H       155 MET    0.5100
   2471 HE3       -57.0040   10.4350  -30.9330 H       155 MET   -0.5100
   2472 N         -57.0050    3.3210  -30.2810 N.am    156 GLY   -0.4700
   2473 CA        -57.0550    2.2710  -31.3070 C.3     156 GLY    0.3100
   2474 C         -58.3030    1.4030  -31.3340 C.2     156 GLY   -0.0200
   2475 O         -58.8630    1.1540  -32.4060 O.2     156 GLY    0.0900
   2476 HN        -56.4750    3.0890  -29.4710 H       156 GLY    0.0900
   2477 HA1       -56.2040    1.6280  -31.1380 H       156 GLY    0.5100
   2478 HA2       -56.9680    2.7630  -32.2640 H       156 GLY   -0.5100
   2479 N         -58.7290    0.9260  -30.1600 N.am    157 VAL   -0.4700
   2480 CA        -60.0270    0.2570  -30.0010 C.3     157 VAL    0.3100
   2481 C         -61.1510    1.1780  -30.4850 C.2     157 VAL    0.0700
   2482 O         -62.0900    0.7290  -31.1420 O.2     157 VAL    0.0900
   2483 CB        -60.2790   -0.1660  -28.5260 C.3     157 VAL   -0.0900
   2484 CG1       -61.6950   -0.7100  -28.3360 C.3     157 VAL    0.0900
   2485 CG2       -59.2550   -1.1980  -28.0810 C.3     157 VAL   -0.2700
   2486 HN        -58.1800    1.0050  -29.3320 H       157 VAL    0.0900
   2487 HA        -60.0300   -0.6120  -30.6420 H       157 VAL    0.0900
   2488 HB        -60.1360    0.7140  -27.8640 H       157 VAL    0.0900
   2489 HG11      -61.9160   -1.4800  -29.1060 H       157 VAL   -0.2700
   2490 HG12      -62.4330    0.1150  -28.4370 H       157 VAL    0.0900
   2491 HG13      -61.7900   -1.1750  -27.3330 H       157 VAL    0.0900
   2492 HG21      -58.2300   -0.7760  -28.1560 H       157 VAL    0.0900
   2493 HG22      -59.3170   -2.0970  -28.7300 H       157 VAL    0.5100
   2494 HG23      -59.4430   -1.4860  -27.0240 H       157 VAL   -0.5100
   2495 N         -61.0230    2.4720  -30.1700 N.am    158 ALA   -0.4700
   2496 CA        -61.9900    3.5150  -30.5510 C.3     158 ALA    0.3100
   2497 C         -61.9460    3.8760  -32.0390 C.2     158 ALA    0.0700
   2498 O         -62.9280    4.3780  -32.5920 O.2     158 ALA    0.0900
   2499 CB        -61.7830    4.7670  -29.6990 C.3     158 ALA   -0.2700
   2500 HN        -60.2410    2.7970  -29.6460 H       158 ALA    0.0900
   2501 HA        -62.9840    3.1200  -30.4040 H       158 ALA    0.0900
   2502 HB1       -60.7560    5.1640  -29.8460 H       158 ALA    0.0900
   2503 HB2       -61.9180    4.5210  -28.6240 H       158 ALA    0.5100
   2504 HB3       -62.5110    5.5520  -29.9970 H       158 ALA   -0.5100
   2505 N         -60.8060    3.6230  -32.6780 N.am    159 PHE   -0.4700
   2506 CA        -60.6490    3.8230  -34.1150 C.3     159 PHE    0.3100
   2507 C         -61.3320    2.7210  -34.9240 C.2     159 PHE    0.0700
   2508 O         -61.8930    2.9820  -35.9930 O.2     159 PHE    0.0900
   2509 CB        -59.1610    3.9100  -34.4650 C.3     159 PHE   -0.1800
   2510 CG        -58.8470    3.6260  -35.9080 C.ar    159 PHE    0.0900
   2511 CD1       -59.2890    4.4750  -36.9200 C.ar    159 PHE    0.0900
   2512 CD2       -58.0890    2.5150  -36.2510 C.ar    159 PHE    0.0000
   2513 CE1       -58.9910    4.2150  -38.2570 C.ar    159 PHE   -0.1150
   2514 CE2       -57.7820    2.2480  -37.5860 C.ar    159 PHE    0.1150
   2515 CZ        -58.2370    3.1000  -38.5910 C.ar    159 PHE   -0.1150
   2516 HN        -60.0000    3.2840  -32.1980 H       159 PHE    0.1150
   2517 HA        -61.1570    4.7370  -34.3880 H       159 PHE   -0.1150
   2518 HB1       -58.6000    3.1680  -33.8570 H       159 PHE    0.1150
   2519 HB2       -58.7950    4.9360  -34.2470 H       159 PHE   -0.1150
   2520 HD1       -59.8720    5.3490  -36.6660 H       159 PHE    0.1150
   2521 HD2       -57.7340    1.8500  -35.4780 H       159 PHE   -0.1150
   2522 HE1       -59.3460    4.8810  -39.0310 H       159 PHE    0.1150
   2523 HE2       -57.1900    1.3810  -37.8400 H       159 PHE    0.5100
   2524 HZ        -58.0040    2.8920  -39.6250 H       159 PHE   -0.5100
   2525 N         -61.2730    1.4930  -34.4010 N.am    160 THR   -0.4700
   2526 CA        -61.7900    0.3010  -35.0830 C.3     160 THR    0.3100
   2527 C         -63.3130    0.2500  -35.1380 C.2     160 THR    0.0700
   2528 O         -63.8870   -0.0530  -36.1870 O.2     160 THR    0.0900
   2529 CB        -61.2690   -0.9880  -34.4290 C.3     160 THR    0.1400
   2530 CG2       -59.7580   -1.0300  -34.4880 C.3     160 THR    0.0900
   2531 OG1       -61.6910   -1.0310  -33.0620 O.3     160 THR   -0.6600
   2532 HN        -60.8660    1.3290  -33.5060 H       160 THR    0.4300
   2533 HA        -61.4760    0.3480  -36.1150 H       160 THR   -0.2700
   2534 HB        -61.6760   -1.8740  -34.9620 H       160 THR    0.0900
   2535 HG1       -61.3140   -0.2530  -32.6450 H       160 THR    0.0900
   2536 HG21      -59.3350   -0.0740  -34.1100 H       160 THR    0.0900
   2537 HG22      -59.4230   -1.1750  -35.5370 H       160 THR    0.5100
   2538 HG23      -59.3770   -1.8600  -33.8560 H       160 THR   -0.5100
   2539 N         -63.9580    0.5370  -34.0040 N.am    161 TRP   -0.4700
   2540 CA        -65.4100    0.7030  -33.9410 C.3     161 TRP    0.3100
   2541 C         -65.8750    1.7740  -34.9170 C.2     161 TRP    0.0700
   2542 O         -66.8740    1.6030  -35.6200 O.2     161 TRP    0.0900
   2543 CB        -65.8380    1.1090  -32.5330 C.3     161 TRP   -0.1800
   2544 CG        -65.9390   -0.0150  -31.5800 C.ar    161 TRP    0.0900
   2545 CD1       -64.9070   -0.7100  -31.0150 C.ar    161 TRP    0.0900
   2546 CD2       -67.1420   -0.5810  -31.0500 C.ar    161 TRP   -0.0300
   2547 CE2       -66.7610   -1.6230  -30.1710 C.ar    161 TRP   -0.1500
   2548 CE3       -68.5060   -0.3100  -31.2320 C.ar    161 TRP    0.2200
   2549 NE1       -65.3920   -1.6780  -30.1700 N.ar    161 TRP   -0.5100
   2550 CZ2       -67.6970   -2.3970  -29.4730 C.ar    161 TRP    0.3700
   2551 CZ3       -69.4400   -1.0840  -30.5370 C.ar    161 TRP    0.2400
   2552 CH2       -69.0300   -2.1140  -29.6700 C.ar    161 TRP    0.1100
   2553 HN        -63.4730    0.6500  -33.1420 H       161 TRP   -0.2500
   2554 HA        -65.8670   -0.2350  -34.2170 H       161 TRP    0.1700
   2555 HB1       -66.8320    1.6010  -32.5930 H       161 TRP   -0.2000
   2556 HB2       -65.0960    1.8350  -32.1330 H       161 TRP    0.1400
   2557 HD1       -63.8600   -0.5240  -31.2060 H       161 TRP   -0.2700
   2558 HE1       -64.8490   -2.3030  -29.6530 H       161 TRP    0.1600
   2559 HE3       -68.8450    0.4740  -31.8920 H       161 TRP   -0.1400
   2560 HZ2       -67.4030   -3.1900  -28.8020 H       161 TRP    0.1400
   2561 HZ3       -70.4960   -0.8870  -30.6670 H       161 TRP    0.5100
   2562 HH2       -69.7760   -2.6940  -29.1480 H       161 TRP   -0.5100
   2563 N         -65.1240    2.8790  -34.9450 N.am    162 VAL   -0.4700
   2564 CA        -65.3670    4.0430  -35.8030 C.3     162 VAL    0.3100
   2565 C         -65.4610    3.7110  -37.2970 C.2     162 VAL    0.0700
   2566 O         -66.2660    4.2910  -38.0370 O.2     162 VAL    0.0900
   2567 CB        -64.2680    5.1010  -35.5410 C.3     162 VAL   -0.0900
   2568 CG1       -63.7990    5.7820  -36.8250 C.3     162 VAL    0.0900
   2569 CG2       -64.7450    6.1090  -34.5020 C.3     162 VAL   -0.2700
   2570 HN        -64.3290    2.9630  -34.3520 H       162 VAL    0.0900
   2571 HA        -66.3440    4.4420  -35.5720 H       162 VAL    0.0900
   2572 HB        -63.3990    4.6040  -35.0590 H       162 VAL    0.0900
   2573 HG11      -64.5620    5.6580  -37.6240 H       162 VAL   -0.2700
   2574 HG12      -62.8470    5.3250  -37.1700 H       162 VAL    0.0900
   2575 HG13      -63.6490    6.8680  -36.6440 H       162 VAL    0.0900
   2576 HG21      -64.9800    5.5910  -33.5470 H       162 VAL    0.0900
   2577 HG22      -65.6640    6.6180  -34.8650 H       162 VAL    0.5100
   2578 HG23      -63.9510    6.8610  -34.3120 H       162 VAL   -0.5100
   2579 N         -64.6350    2.7590  -37.7190 N.am    163 MET   -0.4700
   2580 CA        -64.5010    2.3980  -39.1210 C.3     163 MET    0.3100
   2581 C         -65.1770    1.0530  -39.4640 C.2     163 MET    0.0700
   2582 O         -65.1770    0.6130  -40.6180 O.2     163 MET    0.0900
   2583 CB        -63.0140    2.4150  -39.5010 C.3     163 MET   -0.1800
   2584 CG        -62.3100    3.7580  -39.2720 C.3     163 MET    0.0900
   2585 SD        -62.1020    4.7460  -40.7640 S.3     163 MET    0.0900
   2586 CE        -63.7860    5.2400  -41.1150 C.3     163 MET   -0.1400
   2587 HN        -64.0650    2.2440  -37.0850 H       163 MET    0.0900
   2588 HA        -65.0540    3.1110  -39.7130 H       163 MET    0.0900
   2589 HB1       -62.9260    2.1540  -40.5760 H       163 MET   -0.0900
   2590 HB2       -62.4910    1.6410  -38.8990 H       163 MET   -0.2200
   2591 HG1       -61.3120    3.5530  -38.8330 H       163 MET    0.0900
   2592 HG2       -62.9050    4.3370  -38.5360 H       163 MET    0.0900
   2593 HE1       -64.2780    5.6670  -40.2140 H       163 MET    0.0900
   2594 HE2       -64.3820    4.3630  -41.4470 H       163 MET    0.5100
   2595 HE3       -63.8020    6.0130  -41.9130 H       163 MET   -0.5100
   2596 N         -65.7570    0.4130  -38.4490 N.am    164 ALA   -0.4700
   2597 CA        -66.6660   -0.7080  -38.6550 C.3     164 ALA    0.3100
   2598 C         -68.1160   -0.2130  -38.6790 C.2     164 ALA    0.0700
   2599 O         -68.9620   -0.7740  -39.3830 O.2     164 ALA    0.0900
   2600 CB        -66.4770   -1.7550  -37.5790 C.3     164 ALA   -0.2700
   2601 HN        -65.5950    0.6730  -37.5000 H       164 ALA    0.0900
   2602 HA        -66.4630   -1.1290  -39.6280 H       164 ALA    0.0900
   2603 HB1       -66.6790   -1.3160  -36.5790 H       164 ALA    0.0900
   2604 HB2       -65.4310   -2.1300  -37.5970 H       164 ALA    0.5100
   2605 HB3       -67.1800   -2.5990  -37.7450 H       164 ALA   -0.5100
   2606 N         -68.3860    0.8430  -37.9070 N.am    165 LEU   -0.4700
   2607 CA        -69.6670    1.5520  -37.9350 C.3     165 LEU    0.3100
   2608 C         -69.7800    2.4190  -39.1870 C.2     165 LEU    0.0700
   2609 O         -70.8790    2.7320  -39.6540 O.2     165 LEU    0.0900
   2610 CB        -69.8380    2.4050  -36.6730 C.3     165 LEU   -0.1800
   2611 CG        -70.5670    1.7630  -35.4850 C.3     165 LEU    0.0900
   2612 CD1       -69.8920    2.0770  -34.1500 C.3     165 LEU    0.0900
   2613 CD2       -72.0390    2.1720  -35.4620 C.3     165 LEU   -0.0900
   2614 HN        -67.7140    1.2020  -37.2650 H       165 LEU    0.0900
   2615 HA        -70.4550    0.8150  -37.9990 H       165 LEU   -0.2700
   2616 HB1       -70.4000    3.3190  -36.9600 H       165 LEU    0.0900
   2617 HB2       -68.8250    2.6990  -36.3270 H       165 LEU    0.0900
   2618 HG        -70.5870    0.6630  -35.6280 H       165 LEU    0.0900
   2619 HD11      -69.8730    3.1760  -33.9800 H       165 LEU   -0.2700
   2620 HD12      -68.8470    1.7020  -34.1570 H       165 LEU    0.0900
   2621 HD13      -70.4560    1.6010  -33.3200 H       165 LEU    0.0900
   2622 HD21      -72.5400    1.8470  -36.3990 H       165 LEU    0.0900
   2623 HD22      -72.1240    3.2770  -35.3810 H       165 LEU    0.5100
   2624 HD23      -72.5520    1.6920  -34.6010 H       165 LEU   -0.5100
   2625 N         -68.6220    2.7930  -39.7300 N.am    166 ALA   -0.4700
   2626 CA        -68.5490    3.4960  -41.0000 C.3     166 ALA    0.3100
   2627 C         -68.9790    2.6040  -42.1620 C.2     166 ALA    0.0700
   2628 O         -69.4320    3.1040  -43.1850 O.2     166 ALA    0.0900
   2629 CB        -67.1480    4.0220  -41.2310 C.3     166 ALA   -0.2700
   2630 HN        -67.7490    2.6070  -39.2860 H       166 ALA    0.0900
   2631 HA        -69.2580    4.3110  -40.9740 H       166 ALA    0.0900
   2632 HB1       -66.4210    3.1810  -41.2480 H       166 ALA    0.0900
   2633 HB2       -66.8650    4.7190  -40.4140 H       166 ALA    0.5100
   2634 HB3       -67.0990    4.5520  -42.2070 H       166 ALA   -0.5100
   2635 N         -68.8350    1.2880  -41.9940 N.am    167 CYS   -0.4700
   2636 CA        -69.2180    0.3230  -43.0270 C.3     167 CYS    0.3100
   2637 C         -70.5450   -0.3890  -42.7350 C.2     167 CYS    0.0700
   2638 O         -71.4280   -0.4470  -43.5960 O.2     167 CYS    0.0900
   2639 CB        -68.1010   -0.7040  -43.2470 C.3     167 CYS   -0.1100
   2640 SG        -68.1510   -1.5430  -44.8540 S.3     167 CYS    0.0900
   2641 HN        -68.4580    0.9010  -41.1560 H       167 CYS    0.0900
   2642 HA        -69.4120    0.8680  -43.9390 H       167 CYS   -0.2300
   2643 HB1       -68.1730   -1.4660  -42.4420 H       167 CYS    0.1600
   2644 HB2       -67.1290   -0.1790  -43.1450 H       167 CYS    0.5100
   2645 HG1       -67.0790   -2.2890  -44.6270 H       167 CYS   -0.5100
   2646 N         -70.6890   -0.9160  -41.5190 N.am    168 ALA   -0.4700
   2647 CA        -71.8620   -1.7080  -41.1550 C.3     168 ALA    0.3100
   2648 C         -73.1750   -0.9180  -41.0490 C.2     168 ALA    0.0700
   2649 O         -74.2590   -1.4860  -41.2090 O.2     168 ALA    0.0900
   2650 CB        -71.5990   -2.4720  -39.8650 C.3     168 ALA   -0.2700
   2651 HN        -70.0040   -0.7930  -40.8060 H       168 ALA    0.0900
   2652 HA        -72.0710   -2.3930  -41.9620 H       168 ALA    0.0900
   2653 HB1       -71.5540   -1.7680  -39.0060 H       168 ALA    0.0900
   2654 HB2       -70.6300   -3.0090  -39.9340 H       168 ALA    0.5100
   2655 HB3       -72.4180   -3.2000  -39.6830 H       168 ALA   -0.5100
   2656 N         -73.0760    0.3860  -40.7930 N.am    169 ALA   -0.4700
   2657 CA        -74.2510    1.1990  -40.4610 C.3     169 ALA    0.3100
   2658 C         -74.8920    1.9800  -41.6130 C.2     169 ALA    0.0700
   2659 O         -76.1140    2.1260  -41.6330 O.2     169 ALA    0.0900
   2660 CB        -73.9490    2.1280  -39.2780 C.3     169 ALA   -0.2700
   2661 HN        -72.2030    0.8650  -40.8140 H       169 ALA    0.0900
   2662 HA        -75.0620    0.5300  -40.2150 H       169 ALA    0.0900
   2663 HB1       -73.2380    2.9230  -39.5890 H       169 ALA    0.0900
   2664 HB2       -73.4920    1.5490  -38.4490 H       169 ALA    0.5100
   2665 HB3       -74.8870    2.6090  -38.9270 H       169 ALA   -0.5100
   2666 N         -74.0890    2.4980  -42.5660 N.am    170 PRO   -0.2900
   2667 CA        -74.6720    3.1770  -43.7340 C.3     170 PRO    0.0000
   2668 C         -75.8440    2.4760  -44.4640 C.2     170 PRO    0.0900
   2669 O         -76.7220    3.1820  -44.9750 O.2     170 PRO    0.0900
   2670 CB        -73.4730    3.3710  -44.6570 C.3     170 PRO    0.0200
   2671 CG        -72.3320    3.4910  -43.7290 C.3     170 PRO    0.0900
   2672 CD        -72.6160    2.5440  -42.6030 C.3     170 PRO   -0.1800
   2673 HA        -75.1620    4.0900  -43.4320 H       170 PRO    0.0900
   2674 HB1       -73.5870    4.2890  -45.2710 H       170 PRO    0.0900
   2675 HB2       -73.3470    2.5000  -45.3340 H       170 PRO   -0.1800
   2676 HG1       -71.3840    3.2160  -44.2410 H       170 PRO    0.0900
   2677 HG2       -72.2460    4.5310  -43.3500 H       170 PRO    0.0900
   2678 HD1       -72.2070    1.5310  -42.8070 H       170 PRO    0.5100
   2679 HD2       -72.2210    2.9240  -41.6390 H       170 PRO   -0.5100
   2680 N         -75.8650    1.1220  -44.5410 N.am    171 PRO   -0.2900
   2681 CA        -77.0650    0.4590  -45.0840 C.3     171 PRO    0.0000
   2682 C         -78.3390    0.5970  -44.2410 C.2     171 PRO    0.0900
   2683 O         -79.4410    0.4740  -44.7820 O.2     171 PRO    0.0900
   2684 CB        -76.6490   -1.0130  -45.1750 C.3     171 PRO    0.0200
   2685 CG        -75.5470   -1.1560  -44.2030 C.3     171 PRO    0.0900
   2686 CD        -74.8150    0.1400  -44.2090 C.3     171 PRO   -0.1800
   2687 HA        -77.3490    0.9060  -46.0230 H       171 PRO    0.0900
   2688 HB1       -76.3030   -1.2610  -46.2020 H       171 PRO    0.0900
   2689 HB2       -77.4970   -1.6800  -44.9110 H       171 PRO   -0.1800
   2690 HG1       -75.9500   -1.3690  -43.1900 H       171 PRO    0.0900
   2691 HG2       -74.8720   -1.9840  -44.5020 H       171 PRO    0.0900
   2692 HD1       -74.3800    0.3670  -43.2140 H       171 PRO    0.5100
   2693 HD2       -74.0210    0.1550  -44.9840 H       171 PRO   -0.5100
   2694 N         -78.1840    0.8460  -42.9370 N.am    172 LEU   -0.4700
   2695 CA        -79.3060    1.0030  -41.9960 C.3     172 LEU    0.3100
   2696 C         -80.1890    2.2210  -42.2700 C.2     172 LEU    0.0700
   2697 O         -81.4100    2.1600  -42.0930 O.2     172 LEU    0.0900
   2698 CB        -78.8020    1.1230  -40.5460 C.3     172 LEU   -0.1800
   2699 CG        -78.0980   -0.0100  -39.7890 C.3     172 LEU    0.0900
   2700 CD1       -77.3880    0.5750  -38.5590 C.3     172 LEU    0.0900
   2701 CD2       -79.0640   -1.1430  -39.3890 C.3     172 LEU   -0.0900
   2702 HN        -77.2770    0.9370  -42.5340 H       172 LEU    0.0900
   2703 HA        -79.9480    0.1400  -42.0980 H       172 LEU   -0.2700
   2704 HB1       -79.6910    1.3840  -39.9400 H       172 LEU    0.0900
   2705 HB2       -78.0930    1.9730  -40.5450 H       172 LEU    0.0900
   2706 HG        -77.3550   -0.5010  -40.4530 H       172 LEU    0.0900
   2707 HD11      -78.1260    1.0640  -37.8880 H       172 LEU   -0.2700
   2708 HD12      -76.6420    1.3330  -38.8800 H       172 LEU    0.0900
   2709 HD13      -76.8780   -0.2360  -37.9960 H       172 LEU    0.0900
   2710 HD21      -79.5300   -1.5850  -40.2950 H       172 LEU    0.0900
   2711 HD22      -79.8680   -0.7420  -38.7370 H       172 LEU    0.5100
   2712 HD23      -78.5080   -1.9400  -38.8500 H       172 LEU   -0.5100
   2713 N         -79.5560    3.3300  -42.6680 N.am    173 VAL   -0.4700
   2714 CA        -80.2350    4.6280  -42.8090 C.3     173 VAL    0.3100
   2715 C         -80.6350    4.9990  -44.2430 C.2     173 VAL    0.0700
   2716 O         -81.7810    5.3910  -44.4860 O.2     173 VAL    0.0900
   2717 CB        -79.4240    5.7920  -42.1740 C.3     173 VAL   -0.0900
   2718 CG1       -79.5940    5.7930  -40.6560 C.3     173 VAL    0.0900
   2719 CG2       -77.9420    5.7220  -42.5750 C.3     173 VAL   -0.2700
   2720 HN        -78.5840    3.3250  -42.8900 H       173 VAL    0.0900
   2721 HA        -81.1990    4.5460  -42.3290 H       173 VAL    0.0900
   2722 HB        -79.7830    6.7590  -42.5860 H       173 VAL    0.0900
   2723 HG11      -79.2320    4.8330  -40.2300 H       173 VAL   -0.2700
   2724 HG12      -80.6680    5.9130  -40.3960 H       173 VAL    0.0900
   2725 HG13      -79.0060    6.6230  -40.2100 H       173 VAL    0.0900
   2726 HG21      -77.8420    5.7890  -43.6800 H       173 VAL    0.0900
   2727 HG22      -77.5050    4.7570  -42.2380 H       173 VAL    0.5100
   2728 HG23      -77.3850    6.5660  -42.1160 H       173 VAL   -0.5100
   2729 N         -79.6970    4.8790  -45.1860 N.am    174 GLY   -0.4700
   2730 CA        -79.9910    5.1970  -46.5790 C.3     174 GLY    0.3100
   2731 C         -78.9000    4.9700  -47.6080 C.2     174 GLY   -0.0200
   2732 O         -79.0200    5.4310  -48.7420 O.2     174 GLY    0.0900
   2733 HN        -78.7690    4.5740  -44.9850 H       174 GLY    0.0900
   2734 HA1       -80.2560    6.2430  -46.6070 H       174 GLY    0.5100
   2735 HA2       -80.8390    4.5900  -46.8600 H       174 GLY   -0.5100
   2736 N         -77.8300    4.2670  -47.2380 N.am    175 TRP   -0.4700
   2737 CA        -76.7670    3.9680  -48.1980 C.3     175 TRP    0.3100
   2738 C         -76.5240    2.4570  -48.3490 C.2     175 TRP    0.0700
   2739 O         -75.8770    1.8230  -47.5090 O.2     175 TRP    0.0900
   2740 CB        -75.4830    4.7350  -47.8490 C.3     175 TRP   -0.1800
   2741 CG        -74.5950    4.9950  -49.0360 C.ar    175 TRP    0.0900
   2742 CD1       -74.9910    5.2030  -50.3280 C.ar    175 TRP    0.0900
   2743 CD2       -73.1630    5.0960  -49.0360 C.ar    175 TRP   -0.0300
   2744 CE2       -72.7610    5.3530  -50.3700 C.ar    175 TRP   -0.1500
   2745 CE3       -72.1780    4.9880  -48.0430 C.ar    175 TRP    0.2200
   2746 NE1       -73.8960    5.4110  -51.1340 N.ar    175 TRP   -0.5100
   2747 CZ2       -71.4200    5.5060  -50.7350 C.ar    175 TRP    0.3700
   2748 CZ3       -70.8420    5.1390  -48.4090 C.ar    175 TRP    0.2400
   2749 CH2       -70.4770    5.3930  -49.7440 C.ar    175 TRP    0.1100
   2750 HN        -77.7080    3.9200  -46.3110 H       175 TRP   -0.2500
   2751 HA        -77.1150    4.2500  -49.1800 H       175 TRP    0.1700
   2752 HB1       -74.9060    4.1470  -47.1040 H       175 TRP   -0.2000
   2753 HB2       -75.7630    5.7130  -47.4030 H       175 TRP    0.1400
   2754 HD1       -76.0170    5.2040  -50.6680 H       175 TRP   -0.2700
   2755 HE1       -73.9230    5.5730  -52.0960 H       175 TRP    0.1600
   2756 HE3       -72.4320    4.7930  -47.0120 H       175 TRP   -0.1400
   2757 HZ2       -71.1190    5.7070  -51.7530 H       175 TRP    0.1400
   2758 HZ3       -70.0740    5.0590  -47.6550 H       175 TRP    0.5100
   2759 HH2       -69.4320    5.5010  -49.9950 H       175 TRP   -0.5100
   2760 N         -77.0540    1.9010  -49.4440 N.am    176 SER   -0.4700
   2761 CA        -77.2120    0.4520  -49.6350 C.3     176 SER    0.3100
   2762 C         -78.1520   -0.1340  -48.5840 C.2     176 SER    0.0700
   2763 O         -78.7000    0.6000  -47.7570 O.2     176 SER    0.0900
   2764 CB        -75.8630   -0.2770  -49.6590 C.3     176 SER    0.0500
   2765 OG        -76.0170   -1.6400  -50.0230 O.3     176 SER    0.0900
   2766 HN        -77.3720    2.4640  -50.2030 H       176 SER    0.0900
   2767 HA        -77.7300    0.3000  -50.5700 H       176 SER   -0.6600
   2768 HB1       -75.4010   -0.2320  -48.6500 H       176 SER    0.4300
   2769 HB2       -75.1900    0.2120  -50.3960 H       176 SER    0.5100
   2770 HG1       -76.1000   -1.6510  -50.9800 H       176 SER   -0.5100
   2771 N         -78.3590   -1.4500  -48.6200 N.am    177 ARG   -0.4700
   2772 CA        -79.2260   -2.0990  -47.6410 C.3     177 ARG    0.3100
   2773 C         -78.7530   -3.4820  -47.2370 C.2     177 ARG    0.0700
   2774 O         -77.9110   -4.0880  -47.9010 O.2     177 ARG    0.0900
   2775 CB        -80.6790   -2.1590  -48.1330 C.3     177 ARG   -0.1800
   2776 CG        -80.8970   -3.0030  -49.3720 C.3     177 ARG    0.0900
   2777 CD        -82.2960   -2.7980  -49.9300 C.3     177 ARG    0.0900
   2778 NE        -82.4270   -3.3470  -51.2830 N.pl3   177 ARG   -0.1800
   2779 CZ        -83.5330   -3.2890  -52.0180 C.cat   177 ARG    0.0900
   2780 NH1       -84.6220   -2.7000  -51.5410 N.pl3   177 ARG    0.0900
   2781 NH2       -83.5470   -3.8180  -53.2330 N.pl3   177 ARG    0.2000
   2782 HN        -77.9400   -2.0420  -49.3050 H       177 ARG    0.0900
   2783 HA        -79.1680   -1.5350  -46.7210 H       177 ARG    0.0900
   2784 HB1       -81.0130   -1.1240  -48.3560 H       177 ARG   -0.7000
   2785 HB2       -81.3050   -2.5720  -47.3160 H       177 ARG    0.4400
   2786 HG1       -80.7610   -4.0740  -49.1130 H       177 ARG    0.6400
   2787 HG2       -80.1500   -2.7210  -50.1440 H       177 ARG   -0.8000
   2788 HD1       -82.5230   -1.7110  -49.9830 H       177 ARG    0.4600
   2789 HD2       -83.0390   -3.3110  -49.2830 H       177 ARG    0.4600
   2790 HE        -81.6280   -3.7970  -51.6810 H       177 ARG   -0.8000
   2791 HH11      -84.5730   -2.1700  -50.6940 H       177 ARG    0.4600
   2792 HH12      -85.4910   -2.7870  -52.0280 H       177 ARG    0.4600
   2793 HH21      -82.7270   -4.2620  -53.5950 H       177 ARG    0.5100
   2794 HH22      -84.3780   -3.7760  -53.7870 H       177 ARG   -0.5100
   2795 N         -79.3060   -3.9630  -46.1270 N.am    178 TYR   -0.4700
   2796 CA        -79.0990   -5.3300  -45.6980 C.3     178 TYR    0.3100
   2797 C         -80.1730   -6.2300  -46.2690 C.2     178 TYR    0.0700
   2798 O         -81.3690   -6.0420  -46.0230 O.2     178 TYR    0.0900
   2799 CB        -79.0350   -5.4380  -44.1790 C.3     178 TYR   -0.1800
   2800 CG        -77.7010   -5.0070  -43.6260 C.ar    178 TYR    0.0900
   2801 CD1       -76.5220   -5.6400  -44.0260 C.ar    178 TYR    0.0900
   2802 CD2       -77.6130   -3.9650  -42.7080 C.ar    178 TYR    0.0000
   2803 CE1       -75.2980   -5.2440  -43.5260 C.ar    178 TYR   -0.1150
   2804 CE2       -76.3890   -3.5680  -42.1950 C.ar    178 TYR    0.1150
   2805 CZ        -75.2400   -4.2090  -42.6120 C.ar    178 TYR   -0.1150
   2806 OH        -74.0320   -3.8110  -42.1080 O.3     178 TYR    0.1150
   2807 HN        -79.8880   -3.4040  -45.5410 H       178 TYR    0.1100
   2808 HA        -78.1730   -5.6760  -46.1330 H       178 TYR   -0.5400
   2809 HB1       -79.2000   -6.4930  -43.8720 H       178 TYR    0.4300
   2810 HB2       -79.8110   -4.7840  -43.7260 H       178 TYR   -0.1150
   2811 HD1       -76.5690   -6.4520  -44.7360 H       178 TYR    0.1150
   2812 HD2       -78.5120   -3.4580  -42.3910 H       178 TYR   -0.1150
   2813 HE1       -74.3930   -5.7380  -43.8470 H       178 TYR    0.1150
   2814 HE2       -76.3330   -2.7640  -41.4760 H       178 TYR    0.5100
   2815 HH        -74.1340   -2.9230  -41.7590 H       178 TYR   -0.5100
   2816 N         -79.7110   -7.2170  -47.0310 N.am    179 ILE   -0.4700
   2817 CA        -80.5490   -8.0310  -47.8840 C.3     179 ILE    0.3100
   2818 C         -80.1640   -9.5170  -47.7120 C.2     179 ILE    0.0700
   2819 O         -78.9790   -9.8210  -47.5470 O.2     179 ILE    0.0900
   2820 CB        -80.4270   -7.5300  -49.3510 C.3     179 ILE   -0.0900
   2821 CG1       -81.4780   -8.1780  -50.2530 C.3     179 ILE    0.0900
   2822 CG2       -79.0040   -7.7060  -49.8810 C.3     179 ILE   -0.2700
   2823 CD        -82.0310   -7.2590  -51.3160 C.3     179 ILE    0.0900
   2824 HN        -78.7410   -7.4440  -47.0480 H       179 ILE    0.0900
   2825 HA        -81.5680   -7.9510  -47.5380 H       179 ILE    0.0900
   2826 HB        -80.7010   -6.4540  -49.3940 H       179 ILE   -0.1800
   2827 HG11      -82.3200   -8.5260  -49.6170 H       179 ILE    0.0900
   2828 HG12      -81.0180   -9.0570  -50.7530 H       179 ILE    0.0900
   2829 HG21      -78.7170   -8.7790  -49.8550 H       179 ILE   -0.2700
   2830 HG22      -78.2920   -7.1330  -49.2490 H       179 ILE    0.0900
   2831 HG23      -78.9450   -7.3480  -50.9310 H       179 ILE    0.0900
   2832 HD1       -81.2000   -6.7670  -51.8660 H       179 ILE    0.0900
   2833 HD2       -82.6600   -6.4720  -50.8470 H       179 ILE    0.5100
   2834 HD3       -82.6390   -7.8410  -52.0420 H       179 ILE   -0.5100
   2835 N         -81.1640  -10.4330  -47.7000 N.am    180 PRO   -0.2900
   2836 CA        -80.9770  -11.8910  -47.5520 C.3     180 PRO    0.0000
   2837 C         -80.0080  -12.5340  -48.5390 C.2     180 PRO    0.0900
   2838 O         -79.8540  -12.0500  -49.6630 O.2     180 PRO    0.0900
   2839 CB        -82.3830  -12.4390  -47.7680 C.3     180 PRO    0.0200
   2840 CG        -83.2630  -11.3490  -47.3210 C.3     180 PRO    0.0900
   2841 CD        -82.5950  -10.0990  -47.7860 C.3     180 PRO   -0.1800
   2842 HA        -80.5440  -12.1200  -46.5910 H       180 PRO    0.0900
   2843 HB1       -82.5500  -13.3570  -47.1640 H       180 PRO    0.0900
   2844 HB2       -82.5580  -12.6780  -48.8380 H       180 PRO   -0.1800
   2845 HG1       -84.2720  -11.4470  -47.7740 H       180 PRO    0.0900
   2846 HG2       -83.3640  -11.3530  -46.2150 H       180 PRO    0.0900
   2847 HD1       -82.8690   -9.8530  -48.8330 H       180 PRO    0.5100
   2848 HD2       -82.8270   -9.2400  -47.1220 H       180 PRO   -0.5100
   2849 N         -79.3780  -13.6340  -48.1190 N.am    181 GLU   -0.4700
   2850 CA        -78.2410  -14.2070  -48.8420 C.3     181 GLU    0.3100
   2851 C         -78.2960  -15.7220  -49.0490 C.2     181 GLU    0.0700
   2852 O         -78.4310  -16.4860  -48.0870 O.2     181 GLU    0.0900
   2853 CB        -76.9300  -13.8550  -48.1270 C.3     181 GLU   -0.1800
   2854 CG        -76.5030  -12.4030  -48.2530 C.3     181 GLU    0.0900
   2855 CD        -74.9950  -12.2380  -48.2760 C.2     181 GLU    0.0900
   2856 OE1       -74.3010  -12.9560  -47.5250 O.co2   181 GLU   -0.2800
   2857 OE2       -74.5020  -11.3860  -49.0450 O.co2   181 GLU    0.0900
   2858 HN        -79.6560  -14.1170  -47.2930 H       181 GLU    0.0900
   2859 HA        -78.2430  -13.8060  -49.8440 H       181 GLU    0.6200
   2860 HB1       -76.1230  -14.4920  -48.5480 H       181 GLU   -0.7600
   2861 HB2       -77.0490  -14.0910  -47.0480 H       181 GLU   -0.7600
   2862 HG1       -76.9070  -11.8310  -47.3900 H       181 GLU    0.5100
   2863 HG2       -76.9190  -11.9830  -49.1940 H       181 GLU   -0.5100
   2864 N         -78.1600  -16.1480  -50.3120 N.am    182 GLY   -0.4700
   2865 CA        -78.0610  -17.5630  -50.6700 C.3     182 GLY    0.3100
   2866 C         -79.2610  -18.3790  -50.2390 C.2     182 GLY   -0.0200
   2867 O         -80.2870  -18.3880  -50.9120 O.2     182 GLY    0.0900
   2868 HN        -78.1180  -15.5090  -51.0750 H       182 GLY    0.0900
   2869 HA1       -77.1780  -17.9620  -50.1930 H       182 GLY    0.5100
   2870 HA2       -77.9640  -17.6250  -51.7440 H       182 GLY   -0.5100
   2871 N         -79.1540  -19.0590  -49.1040 N.am    183 MET   -0.4700
   2872 CA        -80.3010  -19.7460  -48.5400 C.3     183 MET    0.3100
   2873 C         -81.1960  -18.7580  -47.7990 C.2     183 MET    0.0700
   2874 O         -82.0900  -19.1470  -47.0440 O.2     183 MET    0.0900
   2875 CB        -79.8610  -20.9060  -47.6450 C.3     183 MET   -0.1800
   2876 CG        -79.3320  -22.1030  -48.4350 C.3     183 MET    0.0900
   2877 SD        -79.4670  -23.6970  -47.5990 S.3     183 MET    0.0900
   2878 CE        -78.4320  -24.6800  -48.6820 C.3     183 MET   -0.1400
   2879 HN        -78.2980  -19.1290  -48.5970 H       183 MET    0.0900
   2880 HA        -80.9040  -20.1140  -49.3570 H       183 MET    0.0900
   2881 HB1       -80.7290  -21.2360  -47.0360 H       183 MET   -0.0900
   2882 HB2       -79.0600  -20.5460  -46.9640 H       183 MET   -0.2200
   2883 HG1       -78.2640  -21.9110  -48.6660 H       183 MET    0.0900
   2884 HG2       -79.8940  -22.1530  -49.3910 H       183 MET    0.0900
   2885 HE1       -77.3950  -24.2830  -48.7200 H       183 MET    0.0900
   2886 HE2       -78.8410  -24.6710  -49.7150 H       183 MET    0.5100
   2887 HE3       -78.3850  -25.7290  -48.3200 H       183 MET   -0.5100
   2888 N         -80.9380  -17.4690  -48.0460 N.am    184 GLN   -0.4700
   2889 CA        -81.6800  -16.3150  -47.5020 C.3     184 GLN    0.3100
   2890 C         -81.5660  -16.1310  -45.9910 C.2     184 GLN    0.0700
   2891 O         -81.7640  -15.0300  -45.4700 O.2     184 GLN    0.0900
   2892 CB        -83.1440  -16.3240  -47.9670 C.3     184 GLN   -0.1800
   2893 CG        -83.3060  -16.4820  -49.4750 C.3     184 GLN    0.0900
   2894 CD        -82.4760  -15.4810  -50.2680 C.2     184 GLN    0.0900
   2895 NE2       -81.3190  -15.9230  -50.7580 N.am    184 GLN   -0.1800
   2896 OE1       -82.8700  -14.3310  -50.4460 O.2     184 GLN    0.0900
   2897 HN        -80.1860  -17.2190  -48.6480 H       184 GLN    0.0900
   2898 HA        -81.1880  -15.4150  -47.8400 H       184 GLN    0.5500
   2899 HB1       -83.6180  -15.3680  -47.6600 H       184 GLN   -0.5500
   2900 HB2       -83.6690  -17.1630  -47.4650 H       184 GLN   -0.6200
   2901 HG1       -84.3750  -16.3390  -49.7400 H       184 GLN    0.3200
   2902 HG2       -82.9920  -17.5080  -49.7660 H       184 GLN    0.3000
   2903 HE21      -81.1040  -16.8990  -50.7280 H       184 GLN    0.5100
   2904 HE22      -80.6660  -15.2790  -51.1540 H       184 GLN   -0.5100
   2905 N         -81.2190  -17.2160  -45.3010 N.am    185 CYS   -0.4700
   2906 CA        -81.0940  -17.2500  -43.8500 C.3     185 CYS    0.3100
   2907 C         -80.0930  -16.2140  -43.3270 C.2     185 CYS    0.0700
   2908 O         -80.3690  -15.5070  -42.3590 O.2     185 CYS    0.0900
   2909 CB        -80.7260  -18.6740  -43.4010 C.3     185 CYS   -0.1100
   2910 SG        -81.8640  -19.9630  -44.0100 S.3     185 CYS    0.0900
   2911 HN        -81.0240  -18.0780  -45.7600 H       185 CYS    0.0900
   2912 HA        -82.0380  -16.9480  -43.4200 H       185 CYS   -0.2300
   2913 HB1       -80.7160  -18.6940  -42.2910 H       185 CYS    0.1600
   2914 HB2       -79.7000  -18.8950  -43.7630 H       185 CYS    0.5100
   2915 HG1       -81.8240  -19.5650  -45.2720 H       185 CYS   -0.5100
   2916 N         -78.9350  -16.1280  -43.9790 N.am    186 SER   -0.4700
   2917 CA        -77.9760  -15.0710  -43.7000 C.3     186 SER    0.3100
   2918 C         -78.3650  -13.8250  -44.4960 C.2     186 SER    0.0700
   2919 O         -78.9620  -13.9410  -45.5690 O.2     186 SER    0.0900
   2920 CB        -76.5510  -15.5160  -44.0560 C.3     186 SER    0.0500
   2921 OG        -76.3550  -15.5980  -45.4580 O.3     186 SER    0.0900
   2922 HN        -78.6750  -16.7820  -44.6850 H       186 SER    0.0900
   2923 HA        -78.0400  -14.8300  -42.6490 H       186 SER   -0.6600
   2924 HB1       -76.3580  -16.5180  -43.6170 H       186 SER    0.4300
   2925 HB2       -75.8220  -14.7850  -43.6440 H       186 SER    0.5100
   2926 HG1       -76.3620  -14.6940  -45.7800 H       186 SER   -0.5100
   2927 N         -78.0400  -12.6460  -43.9460 N.am    187 CYS   -0.4700
   2928 CA        -78.2350  -11.3460  -44.5980 C.3     187 CYS    0.3100
   2929 C         -76.9100  -10.6040  -44.7140 C.2     187 CYS    0.0700
   2930 O         -76.0430  -10.7480  -43.8560 O.2     187 CYS    0.0900
   2931 CB        -79.2240  -10.4840  -43.8110 C.3     187 CYS   -0.1000
   2932 SG        -80.9780  -10.7660  -44.1720 S.3     187 CYS    0.0900
   2933 HN        -77.6370  -12.6000  -43.0350 H       187 CYS    0.0900
   2934 HA        -78.6070  -11.5260  -45.5970 H       187 CYS   -0.0800
   2935 HB1       -78.9890   -9.4200  -44.0250 H       187 CYS    0.5100
   2936 HB2       -79.0520  -10.6740  -42.7320 H       187 CYS   -0.5100
   2937 N         -76.7640   -9.8110  -45.7750 N.am    188 GLY   -0.4700
   2938 CA        -75.5430   -9.0360  -46.0330 C.3     188 GLY    0.3100
   2939 C         -75.7880   -7.8460  -46.9430 C.2     188 GLY   -0.0200
   2940 O         -76.9390   -7.4860  -47.1970 O.2     188 GLY    0.0900
   2941 HN        -77.4880   -9.7070  -46.4520 H       188 GLY    0.0900
   2942 HA1       -74.8240   -9.6940  -46.4980 H       188 GLY    0.5100
   2943 HA2       -75.1650   -8.6840  -45.0840 H       188 GLY   -0.5100
   2944 N         -74.7120   -7.2290  -47.4420 N.am    189 ILE   -0.4700
   2945 CA        -74.8320   -6.0420  -48.3070 C.3     189 ILE    0.3100
   2946 C         -75.5370   -6.3520  -49.6340 C.2     189 ILE    0.0700
   2947 O         -75.4700   -7.4720  -50.1410 O.2     189 ILE    0.0900
   2948 CB        -73.4600   -5.2770  -48.4770 C.3     189 ILE   -0.0900
   2949 CG1       -73.1960   -4.3830  -47.2620 C.3     189 ILE    0.0900
   2950 CG2       -73.4040   -4.4080  -49.7440 C.3     189 ILE   -0.2700
   2951 CD        -74.3340   -3.4090  -46.9330 C.3     189 ILE    0.0900
   2952 HN        -73.7850   -7.5440  -47.2530 H       189 ILE    0.0900
   2953 HA        -75.5640   -5.3860  -47.8590 H       189 ILE    0.0900
   2954 HB        -72.6390   -6.0250  -48.5210 H       189 ILE   -0.1800
   2955 HG11      -72.2770   -3.7920  -47.4560 H       189 ILE    0.0900
   2956 HG12      -73.0260   -5.0330  -46.3780 H       189 ILE    0.0900
   2957 HG21      -74.2070   -3.6410  -49.7170 H       189 ILE   -0.2700
   2958 HG22      -73.5500   -5.0430  -50.6440 H       189 ILE    0.0900
   2959 HG23      -72.4220   -3.8920  -49.8060 H       189 ILE    0.0900
   2960 HD1       -75.1390   -3.9370  -46.3780 H       189 ILE    0.0900
   2961 HD2       -74.7620   -2.9970  -47.8710 H       189 ILE    0.5100
   2962 HD3       -73.9520   -2.5810  -46.3000 H       189 ILE   -0.5100
   2963 N         -76.2510   -5.3560  -50.1620 N.am    190 ASP   -0.4700
   2964 CA        -76.9190   -5.4530  -51.4530 C.3     190 ASP    0.3100
   2965 C         -75.9220   -5.2900  -52.6030 C.2     190 ASP    0.0700
   2966 O         -75.6090   -4.1690  -53.0210 O.2     190 ASP    0.0900
   2967 CB        -78.0350   -4.3990  -51.5370 C.3     190 ASP   -0.2800
   2968 CG        -78.7730   -4.4170  -52.8680 C.2     190 ASP    0.0900
   2969 OD1       -78.1220   -4.4030  -53.9350 O.co2   190 ASP    0.0900
   2970 OD2       -80.0240   -4.4150  -52.8480 O.co2   190 ASP    0.6200
   2971 HN        -76.3620   -4.4870  -49.6860 H       190 ASP   -0.7600
   2972 HA        -77.3270   -6.4470  -51.5520 H       190 ASP   -0.7600
   2973 HB1       -77.5900   -3.3910  -51.3960 H       190 ASP    0.5100
   2974 HB2       -78.7700   -4.5900  -50.7270 H       190 ASP   -0.5100
   2975 N         -75.4160   -6.4170  -53.1060 N.am    191 TYR   -0.4700
   2976 CA        -74.5570   -6.3990  -54.2800 C.3     191 TYR    0.3100
   2977 C         -75.3520   -6.7700  -55.5290 C.2     191 TYR    0.0700
   2978 O         -75.0160   -6.3440  -56.6310 O.2     191 TYR    0.0900
   2979 CB        -73.3870   -7.3830  -54.1590 C.3     191 TYR   -0.1800
   2980 CG        -72.8280   -7.6560  -52.7780 C.ar    191 TYR    0.0900
   2981 CD1       -71.6570   -7.0410  -52.3450 C.ar    191 TYR    0.0900
   2982 CD2       -73.4280   -8.5890  -51.9320 C.ar    191 TYR    0.0000
   2983 CE1       -71.1220   -7.3160  -51.0850 C.ar    191 TYR   -0.1150
   2984 CE2       -72.9000   -8.8690  -50.6710 C.ar    191 TYR    0.1150
   2985 CZ        -71.7500   -8.2300  -50.2540 C.ar    191 TYR   -0.1150
   2986 OH        -71.2270   -8.5020  -49.0080 O.3     191 TYR    0.1150
   2987 HN        -75.6010   -7.3110  -52.7050 H       191 TYR    0.1100
   2988 HA        -74.1800   -5.3940  -54.3940 H       191 TYR   -0.5400
   2989 HB1       -72.5410   -6.9910  -54.7620 H       191 TYR    0.4300
   2990 HB2       -73.7180   -8.3650  -54.5580 H       191 TYR   -0.1150
   2991 HD1       -71.1550   -6.3390  -52.9930 H       191 TYR    0.1150
   2992 HD2       -74.3180   -9.1040  -52.2590 H       191 TYR   -0.1150
   2993 HE1       -70.2210   -6.8190  -50.7590 H       191 TYR    0.1150
   2994 HE2       -73.3880   -9.5820  -50.0240 H       191 TYR    0.5100
   2995 HH        -71.6960   -9.2600  -48.6490 H       191 TYR   -0.5100
   2996 N         -76.4090   -7.5680  -55.3290 N.am    192 TYR   -0.4700
   2997 CA        -77.1340   -8.3010  -56.3930 C.3     192 TYR    0.3100
   2998 C         -77.9680   -7.4450  -57.3340 C.2     192 TYR    0.0700
   2999 O         -78.3460   -7.8910  -58.4280 O.2     192 TYR    0.0900
   3000 CB        -78.0600   -9.3500  -55.7710 C.3     192 TYR   -0.1800
   3001 CG        -77.4500  -10.0570  -54.5920 C.ar    192 TYR    0.0900
   3002 CD1       -76.4970  -11.0550  -54.7760 C.ar    192 TYR    0.0900
   3003 CD2       -77.8160   -9.7220  -53.2910 C.ar    192 TYR    0.0000
   3004 CE1       -75.9300  -11.7050  -53.7010 C.ar    192 TYR   -0.1150
   3005 CE2       -77.2520  -10.3710  -52.2000 C.ar    192 TYR    0.1150
   3006 CZ        -76.3100  -11.3600  -52.4160 C.ar    192 TYR   -0.1150
   3007 OH        -75.7420  -12.0070  -51.3460 O.3     192 TYR    0.1150
   3008 HN        -76.7720   -7.7070  -54.4110 H       192 TYR    0.1100
   3009 HA        -76.4050   -8.7730  -57.0340 H       192 TYR   -0.5400
   3010 HB1       -78.3050  -10.1220  -56.5300 H       192 TYR    0.4300
   3011 HB2       -78.9890   -8.8550  -55.4150 H       192 TYR   -0.1150
   3012 HD1       -76.1990  -11.3250  -55.7780 H       192 TYR    0.1150
   3013 HD2       -78.5490   -8.9460  -53.1270 H       192 TYR   -0.1150
   3014 HE1       -75.1940  -12.4780  -53.8610 H       192 TYR    0.1150
   3015 HE2       -77.5460  -10.1060  -51.1950 H       192 TYR    0.5100
   3016 HH        -75.5770  -11.3550  -50.6590 H       192 TYR   -0.5100
   3017 N         -78.2690   -6.2300  -56.8790 N.am    193 THR   -0.4700
   3018 CA        -79.1030   -5.2840  -57.6120 C.3     193 THR    0.3100
   3019 C         -78.4790   -3.8880  -57.6130 C.2     193 THR    0.0700
   3020 O         -77.6560   -3.5670  -56.7430 O.2     193 THR    0.0900
   3021 CB        -80.5450   -5.1820  -57.0190 C.3     193 THR    0.1400
   3022 CG2       -81.1280   -6.5700  -56.7120 C.3     193 THR    0.0900
   3023 OG1       -80.5450   -4.3710  -55.8330 O.3     193 THR   -0.6600
   3024 HN        -77.9300   -5.9060  -56.0000 H       193 THR    0.4300
   3025 HA        -79.1510   -5.6160  -58.6380 H       193 THR   -0.2700
   3026 HB        -81.2260   -4.7210  -57.7670 H       193 THR    0.0900
   3027 HG1       -79.7460   -4.6040  -55.3540 H       193 THR    0.0900
   3028 HG21      -80.5970   -7.0250  -55.8470 H       193 THR    0.0900
   3029 HG22      -81.0050   -7.2350  -57.5930 H       193 THR    0.5100
   3030 HG23      -82.2050   -6.4800  -56.4580 H       193 THR   -0.5100
   3031 N         -78.8540   -3.0590  -58.6040 N.am    194 PRO   -0.2900
   3032 CA        -78.5500   -1.6330  -58.5140 C.3     194 PRO    0.0000
   3033 C         -79.3100   -0.8970  -57.3870 C.2     194 PRO    0.0900
   3034 O         -78.6680   -0.2670  -56.5390 O.2     194 PRO    0.0900
   3035 CB        -78.9350   -1.0990  -59.9040 C.3     194 PRO    0.0200
   3036 CG        -79.8970   -2.0970  -60.4620 C.3     194 PRO    0.0900
   3037 CD        -79.5140   -3.4150  -59.8770 C.3     194 PRO   -0.1800
   3038 HA        -77.5160   -1.4860  -58.2460 H       194 PRO    0.0900
   3039 HB1       -78.0380   -1.0150  -60.5540 H       194 PRO    0.0900
   3040 HB2       -79.4120   -0.0990  -59.8210 H       194 PRO   -0.1800
   3041 HG1       -80.9380   -1.8330  -60.1760 H       194 PRO    0.0900
   3042 HG2       -79.8260   -2.1270  -61.5700 H       194 PRO    0.0900
   3043 HD1       -80.4050   -4.0470  -59.6790 H       194 PRO    0.5100
   3044 HD2       -78.8020   -3.9590  -60.5330 H       194 PRO   -0.5100
   3045 N         -80.6480   -1.0110  -57.3630 N.am    195 HSD   -0.4700
   3046 CA        -81.5330   -0.1760  -56.5230 C.3     195 HSD    0.3100
   3047 C         -80.9760    1.2200  -56.2900 C.2     195 HSD    0.0700
   3048 O         -80.2260    1.4560  -55.3380 O.2     195 HSD    0.0900
   3049 CB        -81.8830   -0.8460  -55.1910 C.3     195 HSD   -0.0900
   3050 CG        -82.9570   -0.1360  -54.4240 C.ar    195 HSD    0.0900
   3051 CD2       -84.2550    0.1020  -54.7240 C.ar    195 HSD    0.0900
   3052 ND1       -82.7430    0.4260  -53.1840 N.ar    195 HSD   -0.3600
   3053 CE1       -83.8680    0.9720  -52.7530 C.ar    195 HSD    0.3200
   3054 NE2       -84.8010    0.7930  -53.6680 N.ar    195 HSD   -0.0500
   3055 HN        -81.1150   -1.6840  -57.9280 H       195 HSD    0.2500
   3056 HA        -82.4340    0.0110  -57.0870 H       195 HSD    0.1300
   3057 HB1       -80.9700   -0.8820  -54.5590 H       195 HSD   -0.7000
   3058 HB2       -82.2280   -1.8820  -55.3930 H       195 HSD    0.2200
   3059 HD1       -81.8700    0.4120  -52.6970 H       195 HSD    0.1000
   3060 HD2       -84.8480   -0.1560  -55.5940 H       195 HSD    0.5100
   3061 HE1       -83.9780    1.4820  -51.7960 H       195 HSD   -0.5100
   3062 N         -81.3710    2.1360  -57.1700 N.am    196 GLU   -0.4700
   3063 CA        -80.7760    3.4730  -57.2830 C.3     196 GLU    0.3100
   3064 C         -81.1460    4.4310  -56.1480 C.2     196 GLU    0.0700
   3065 O         -80.3770    5.3340  -55.8080 O.2     196 GLU    0.0900
   3066 CB        -81.1650    4.0900  -58.6310 C.3     196 GLU   -0.1800
   3067 CG        -81.1430    3.1020  -59.8070 C.3     196 GLU    0.0900
   3068 CD        -79.7410    2.7700  -60.3030 C.2     196 GLU    0.0900
   3069 OE1       -78.7680    2.8380  -59.5150 O.co2   196 GLU   -0.2800
   3070 OE2       -79.6210    2.4350  -61.5000 O.co2   196 GLU    0.0900
   3071 HN        -82.1120    1.9490  -57.8110 H       196 GLU    0.0900
   3072 HA        -79.7040    3.3760  -57.2030 H       196 GLU    0.6200
   3073 HB1       -80.4570    4.9160  -58.8550 H       196 GLU   -0.7600
   3074 HB2       -82.1900    4.5090  -58.5440 H       196 GLU   -0.7600
   3075 HG1       -81.7160    3.5400  -60.6510 H       196 GLU    0.5100
   3076 HG2       -81.6310    2.1560  -59.4860 H       196 GLU   -0.5100
   3077 N         -82.3200    4.2130  -55.5600 N.am    197 GLU   -0.4700
   3078 CA        -82.8470    5.0430  -54.4760 C.3     197 GLU    0.3100
   3079 C         -82.0720    4.8960  -53.1550 C.2     197 GLU    0.0700
   3080 O         -82.4350    5.5170  -52.1540 O.2     197 GLU    0.0900
   3081 CB        -84.3430    4.7360  -54.2590 C.3     197 GLU   -0.1800
   3082 CG        -85.2460    4.8680  -55.5160 C.3     197 GLU    0.0900
   3083 CD        -85.3460    3.5880  -56.3620 C.2     197 GLU    0.0900
   3084 OE1       -85.0050    3.6470  -57.5670 O.co2   197 GLU   -0.2800
   3085 OE2       -85.7760    2.5370  -55.8310 O.co2   197 GLU    0.0900
   3086 HN        -82.9050    3.4570  -55.8380 H       197 GLU    0.0900
   3087 HA        -82.7100    6.0790  -54.7480 H       197 GLU    0.6200
   3088 HB1       -84.7280    5.4320  -53.4840 H       197 GLU   -0.7600
   3089 HB2       -84.4280    3.6950  -53.8820 H       197 GLU   -0.7600
   3090 HG1       -84.8370    5.6760  -56.1600 H       197 GLU    0.5100
   3091 HG2       -86.2690    5.1450  -55.1870 H       197 GLU   -0.5100
   3092 N         -81.0130    4.0720  -53.1600 N.am    198 THR   -0.4700
   3093 CA        -80.1400    3.8550  -51.9870 C.3     198 THR    0.3100
   3094 C         -78.6420    4.0030  -52.3000 C.2     198 THR    0.0700
   3095 O         -77.8150    4.0800  -51.3800 O.2     198 THR    0.0900
   3096 CB        -80.3780    2.4670  -51.2820 C.3     198 THR    0.1400
   3097 CG2       -81.6830    2.4630  -50.4800 C.3     198 THR    0.0900
   3098 OG1       -80.4030    1.4060  -52.2470 O.3     198 THR   -0.6600
   3099 HN        -80.7630    3.5580  -53.9750 H       198 THR    0.4300
   3100 HA        -80.3330    4.6550  -51.2880 H       198 THR   -0.2700
   3101 HB        -79.5590    2.2700  -50.5580 H       198 THR    0.0900
   3102 HG1       -79.4960    1.1030  -52.3300 H       198 THR    0.0900
   3103 HG21      -82.5440    2.6620  -51.1520 H       198 THR    0.0900
   3104 HG22      -81.6500    3.2540  -49.7010 H       198 THR    0.5100
   3105 HG23      -81.8290    1.4710  -50.0010 H       198 THR   -0.5100
   3106 N         -78.3050    4.0500  -53.5960 N.am    199 ASN   -0.4700
   3107 CA        -76.9170    4.1520  -54.0720 C.3     199 ASN    0.3100
   3108 C         -76.0780    2.8990  -53.7520 C.2     199 ASN    0.0700
   3109 O         -75.0390    2.9850  -53.0820 O.2     199 ASN    0.0900
   3110 CB        -76.2260    5.4110  -53.5050 C.3     199 ASN   -0.1800
   3111 CG        -76.6680    6.7060  -54.1840 C.2     199 ASN    0.0900
   3112 ND2       -77.5890    7.4340  -53.5410 N.am    199 ASN    0.0900
   3113 OD1       -76.1540    7.0700  -55.2440 O.2     199 ASN    0.5500
   3114 HN        -78.9970    4.0170  -54.3110 H       199 ASN   -0.5500
   3115 HA        -76.9380    4.1910  -55.1500 H       199 ASN   -0.6200
   3116 HB1       -75.1280    5.3060  -53.6390 H       199 ASN    0.3200
   3117 HB2       -76.4560    5.4890  -52.4220 H       199 ASN    0.3000
   3118 HD21      -77.9160    8.2910  -53.9380 H       199 ASN    0.5100
   3119 HD22      -77.9500    7.1200  -52.6620 H       199 ASN   -0.5100
   3120 N         -76.5230    1.7350  -54.2360 N.am    200 ASN   -0.4700
   3121 CA        -75.8410    0.4600  -53.9430 C.3     200 ASN    0.3100
   3122 C         -74.5950    0.2160  -54.7890 C.2     200 ASN    0.0700
   3123 O         -73.8910   -0.7830  -54.6050 O.2     200 ASN    0.0900
   3124 CB        -76.7950   -0.7290  -54.0950 C.3     200 ASN   -0.1800
   3125 CG        -78.0710   -0.5490  -53.3090 C.2     200 ASN    0.0900
   3126 ND2       -79.1510   -1.1190  -53.8120 N.am    200 ASN    0.0900
   3127 OD1       -78.0930    0.0970  -52.2700 O.2     200 ASN    0.5500
   3128 HN        -77.3330    1.6770  -54.8140 H       200 ASN   -0.5500
   3129 HA        -75.4650    0.5090  -52.9320 H       200 ASN   -0.6200
   3130 HB1       -76.2860   -1.6490  -53.7370 H       200 ASN    0.3200
   3131 HB2       -77.0550   -0.8510  -55.1670 H       200 ASN    0.3000
   3132 HD21      -79.0910   -1.6340  -54.6680 H       200 ASN    0.5100
   3133 HD22      -80.0280   -1.0370  -53.3380 H       200 ASN   -0.5100
   3134 N         -74.3360    1.1370  -55.7190 N.am    201 GLU   -0.4700
   3135 CA        -73.1700    1.0560  -56.5780 C.3     201 GLU    0.3100
   3136 C         -71.9960    1.7510  -55.9130 C.2     201 GLU    0.0700
   3137 O         -70.9040    1.1830  -55.7960 O.2     201 GLU    0.0900
   3138 CB        -73.4640    1.6980  -57.9350 C.3     201 GLU   -0.1800
   3139 CG        -72.6830    1.0760  -59.0980 C.3     201 GLU    0.0900
   3140 CD        -73.1210   -0.3500  -59.4270 C.2     201 GLU    0.0900
   3141 OE1       -74.3200   -0.6730  -59.2660 O.co2   201 GLU   -0.2800
   3142 OE2       -72.2590   -1.1450  -59.8600 O.co2   201 GLU    0.0900
   3143 HN        -74.9330    1.9220  -55.8640 H       201 GLU    0.0900
   3144 HA        -72.9150    0.0140  -56.7010 H       201 GLU    0.6200
   3145 HB1       -73.2090    2.7770  -57.8760 H       201 GLU   -0.7600
   3146 HB2       -74.5490    1.5960  -58.1450 H       201 GLU   -0.7600
   3147 HG1       -71.6040    1.0590  -58.8350 H       201 GLU    0.5100
   3148 HG2       -72.8280    1.7040  -60.0030 H       201 GLU   -0.5100
   3149 N         -72.2380    2.9820  -55.4680 N.am    202 SER   -0.4700
   3150 CA        -71.2340    3.7820  -54.7800 C.3     202 SER    0.3100
   3151 C         -70.8470    3.1720  -53.4380 C.2     202 SER    0.0700
   3152 O         -69.6740    3.1840  -53.0620 O.2     202 SER    0.0900
   3153 CB        -71.7430    5.2100  -54.5730 C.3     202 SER    0.0500
   3154 OG        -72.8820    5.2310  -53.7290 O.3     202 SER    0.0900
   3155 HN        -73.1270    3.4160  -55.5880 H       202 SER    0.0900
   3156 HA        -70.3360    3.7850  -55.3820 H       202 SER   -0.6600
   3157 HB1       -72.0210    5.6510  -55.5550 H       202 SER    0.4300
   3158 HB2       -70.9440    5.8250  -54.1050 H       202 SER    0.5100
   3159 HG1       -72.5980    4.8530  -52.8930 H       202 SER   -0.5100
   3160 N         -71.8400    2.6410  -52.7230 N.am    203 PHE   -0.4700
   3161 CA        -71.5960    2.0250  -51.4330 C.3     203 PHE    0.3100
   3162 C         -70.6400    0.8510  -51.5520 C.2     203 PHE    0.0700
   3163 O         -69.6460    0.7750  -50.8370 O.2     203 PHE    0.0900
   3164 CB        -72.8960    1.5590  -50.7870 C.3     203 PHE   -0.1800
   3165 CG        -72.6950    0.9300  -49.4460 C.ar    203 PHE    0.0900
   3166 CD1       -72.2300   -0.3740  -49.3370 C.ar    203 PHE    0.0900
   3167 CD2       -72.9490    1.6450  -48.2930 C.ar    203 PHE    0.0000
   3168 CE1       -72.0240   -0.9490  -48.1010 C.ar    203 PHE   -0.1150
   3169 CE2       -72.7540    1.0720  -47.0540 C.ar    203 PHE    0.1150
   3170 CZ        -72.2910   -0.2260  -46.9540 C.ar    203 PHE   -0.1150
   3171 HN        -72.7850    2.6430  -53.0390 H       203 PHE    0.1150
   3172 HA        -71.1080    2.7550  -50.8040 H       203 PHE   -0.1150
   3173 HB1       -73.3820    0.8020  -51.4400 H       203 PHE    0.1150
   3174 HB2       -73.5720    2.4300  -50.6470 H       203 PHE   -0.1150
   3175 HD1       -72.0250   -0.9440  -50.2310 H       203 PHE    0.1150
   3176 HD2       -73.3040    2.6620  -48.3600 H       203 PHE   -0.1150
   3177 HE1       -71.6550   -1.9620  -48.0310 H       203 PHE    0.1150
   3178 HE2       -72.9640    1.6390  -46.1590 H       203 PHE    0.5100
   3179 HZ        -72.1400   -0.6740  -45.9830 H       203 PHE   -0.5100
   3180 N         -70.9540   -0.0690  -52.4640 N.am    204 VAL   -0.4700
   3181 CA        -70.1880   -1.3030  -52.6190 C.3     204 VAL    0.3100
   3182 C         -68.7300   -1.0080  -52.9550 C.2     204 VAL    0.0700
   3183 O         -67.8290   -1.4370  -52.2270 O.2     204 VAL    0.0900
   3184 CB        -70.8440   -2.2660  -53.6370 C.3     204 VAL   -0.0900
   3185 CG1       -69.8930   -3.3920  -54.0210 C.3     204 VAL    0.0900
   3186 CG2       -72.1250   -2.8460  -53.0490 C.3     204 VAL   -0.2700
   3187 HN        -71.7270    0.0440  -53.0820 H       204 VAL    0.0900
   3188 HA        -70.1250   -1.7750  -51.6500 H       204 VAL    0.0900
   3189 HB        -71.1250   -1.6980  -54.5500 H       204 VAL    0.0900
   3190 HG11      -69.4690   -3.8620  -53.1080 H       204 VAL   -0.2700
   3191 HG12      -69.0570   -2.9900  -54.6330 H       204 VAL    0.0900
   3192 HG13      -70.4380   -4.1690  -54.5980 H       204 VAL    0.0900
   3193 HG21      -72.7640   -2.0300  -52.6460 H       204 VAL    0.0900
   3194 HG22      -71.8790   -3.5440  -52.2200 H       204 VAL    0.5100
   3195 HG23      -72.6930   -3.3850  -53.8360 H       204 VAL   -0.5100
   3196 N         -68.5020   -0.2590  -54.0370 N.am    205 ILE   -0.4700
   3197 CA        -67.1540    0.1640  -54.4140 C.3     205 ILE    0.3100
   3198 C         -66.4150    0.6550  -53.1710 C.2     205 ILE    0.0700
   3199 O         -65.3970    0.0830  -52.7820 O.2     205 ILE    0.0900
   3200 CB        -67.1670    1.2670  -55.5130 C.3     205 ILE   -0.0900
   3201 CG1       -67.6790    0.7120  -56.8540 C.3     205 ILE    0.0900
   3202 CG2       -65.7790    1.9100  -55.6690 C.3     205 ILE   -0.2700
   3203 CD        -66.6100    0.0780  -57.7530 C.3     205 ILE    0.0900
   3204 HN        -69.2390    0.0440  -54.6360 H       205 ILE    0.0900
   3205 HA        -66.6270   -0.7060  -54.7740 H       205 ILE    0.0900
   3206 HB        -67.9040    2.0510  -55.2350 H       205 ILE   -0.1800
   3207 HG11      -68.1520    1.5450  -57.4140 H       205 ILE    0.0900
   3208 HG12      -68.4480   -0.0590  -56.6370 H       205 ILE    0.0900
   3209 HG21      -65.0030    1.1230  -55.7770 H       205 ILE   -0.2700
   3210 HG22      -65.5420    2.5210  -54.7710 H       205 ILE    0.0900
   3211 HG23      -65.7610    2.5540  -56.5740 H       205 ILE    0.0900
   3212 HD1       -66.0060   -0.6520  -57.1720 H       205 ILE    0.0900
   3213 HD2       -65.9320    0.8660  -58.1460 H       205 ILE    0.5100
   3214 HD3       -67.0940   -0.4540  -58.5980 H       205 ILE   -0.5100
   3215 N         -66.9610    1.6920  -52.5340 N.am    206 TYR   -0.4700
   3216 CA        -66.4210    2.2150  -51.2870 C.3     206 TYR    0.3100
   3217 C         -66.1710    1.0930  -50.2750 C.2     206 TYR    0.0700
   3218 O         -65.0920    1.0120  -49.6890 O.2     206 TYR    0.0900
   3219 CB        -67.3440    3.3130  -50.7130 C.3     206 TYR   -0.1800
   3220 CG        -67.5880    3.1920  -49.2280 C.ar    206 TYR    0.0900
   3221 CD1       -66.6820    3.7110  -48.3130 C.ar    206 TYR    0.0900
   3222 CD2       -68.7180    2.5340  -48.7380 C.ar    206 TYR    0.0000
   3223 CE1       -66.8910    3.5800  -46.9530 C.ar    206 TYR   -0.1150
   3224 CE2       -68.9370    2.3950  -47.3780 C.ar    206 TYR    0.1150
   3225 CZ        -68.0210    2.9250  -46.4910 C.ar    206 TYR   -0.1150
   3226 OH        -68.2330    2.7940  -45.1460 O.3     206 TYR    0.1150
   3227 HN        -67.7700    2.1580  -52.8840 H       206 TYR    0.1100
   3228 HA        -65.4400    2.6200  -51.4930 H       206 TYR   -0.5400
   3229 HB1       -68.3350    3.2560  -51.2140 H       206 TYR    0.4300
   3230 HB2       -66.8830    4.3080  -50.8900 H       206 TYR   -0.1150
   3231 HD1       -65.8000    4.2240  -48.6700 H       206 TYR    0.1150
   3232 HD2       -69.4360    2.1250  -49.4330 H       206 TYR   -0.1150
   3233 HE1       -66.1760    3.9870  -46.2520 H       206 TYR    0.1150
   3234 HE2       -69.8130    1.8790  -47.0150 H       206 TYR    0.5100
   3235 HH        -69.1810    2.7730  -44.9950 H       206 TYR   -0.5100
   3236 N         -67.1670    0.2190  -50.1030 N.am    207 MET   -0.4700
   3237 CA        -67.1520   -0.8040  -49.0640 C.3     207 MET    0.3100
   3238 C         -65.9830   -1.7510  -49.2420 C.2     207 MET    0.0700
   3239 O         -65.3480   -2.1630  -48.2740 O.2     207 MET    0.0900
   3240 CB        -68.4660   -1.5810  -49.0500 C.3     207 MET   -0.1800
   3241 CG        -68.5740   -2.5890  -47.9230 C.3     207 MET    0.0900
   3242 SD        -69.8630   -3.8210  -48.1850 S.3     207 MET    0.0900
   3243 CE        -69.2090   -4.6840  -49.6180 C.3     207 MET   -0.1400
   3244 HN        -67.9750    0.2280  -50.6860 H       207 MET    0.0900
   3245 HA        -66.9970   -0.3140  -48.1140 H       207 MET    0.0900
   3246 HB1       -68.5660   -2.1200  -50.0160 H       207 MET   -0.0900
   3247 HB2       -69.3010   -0.8560  -48.9550 H       207 MET   -0.2200
   3248 HG1       -68.7800   -2.0400  -46.9810 H       207 MET    0.0900
   3249 HG2       -67.5950   -3.1030  -47.8200 H       207 MET    0.0900
   3250 HE1       -68.2380   -4.2500  -49.9420 H       207 MET    0.0900
   3251 HE2       -69.9180   -4.6070  -50.4690 H       207 MET    0.5100
   3252 HE3       -69.0430   -5.7550  -49.3780 H       207 MET   -0.5100
   3253 N         -65.7040   -2.0930  -50.4960 N.am    208 PHE   -0.4700
   3254 CA        -64.5150   -2.8530  -50.8250 C.3     208 PHE    0.3100
   3255 C         -63.2770   -1.9950  -50.6490 C.2     208 PHE    0.0700
   3256 O         -62.3510   -2.3650  -49.9300 O.2     208 PHE    0.0900
   3257 CB        -64.5900   -3.3800  -52.2620 C.3     208 PHE   -0.1800
   3258 CG        -65.1720   -4.7580  -52.3640 C.ar    208 PHE    0.0900
   3259 CD1       -64.3400   -5.8600  -52.5390 C.ar    208 PHE    0.0900
   3260 CD2       -66.5490   -4.9570  -52.2740 C.ar    208 PHE    0.0000
   3261 CE1       -64.8710   -7.1460  -52.6340 C.ar    208 PHE   -0.1150
   3262 CE2       -67.0880   -6.2350  -52.3650 C.ar    208 PHE    0.1150
   3263 CZ        -66.2470   -7.3350  -52.5480 C.ar    208 PHE   -0.1150
   3264 HN        -66.2940   -1.8430  -51.2600 H       208 PHE    0.1150
   3265 HA        -64.4390   -3.6740  -50.1280 H       208 PHE   -0.1150
   3266 HB1       -63.5670   -3.4210  -52.6920 H       208 PHE    0.1150
   3267 HB2       -65.2330   -2.7050  -52.8670 H       208 PHE   -0.1150
   3268 HD1       -63.2710   -5.7170  -52.6020 H       208 PHE    0.1150
   3269 HD2       -67.2030   -4.1090  -52.1320 H       208 PHE   -0.1150
   3270 HE1       -64.2160   -7.9930  -52.7740 H       208 PHE    0.1150
   3271 HE2       -68.1570   -6.3780  -52.2930 H       208 PHE    0.5100
   3272 HZ        -66.6640   -8.3290  -52.6220 H       208 PHE   -0.5100
   3273 N         -63.2810   -0.8300  -51.2930 N.am    209 VAL   -0.4700
   3274 CA        -62.1180    0.0440  -51.3150 C.3     209 VAL    0.3100
   3275 C         -61.6990    0.4160  -49.8980 C.2     209 VAL    0.0700
   3276 O         -60.6370    0.0060  -49.4260 O.2     209 VAL    0.0900
   3277 CB        -62.3640    1.3060  -52.1800 C.3     209 VAL   -0.0900
   3278 CG1       -61.1890    2.2690  -52.0810 C.3     209 VAL    0.0900
   3279 CG2       -62.5880    0.9170  -53.6340 C.3     209 VAL   -0.2700
   3280 HN        -64.0810   -0.5050  -51.7900 H       209 VAL    0.0900
   3281 HA        -61.2890   -0.5210  -51.7120 H       209 VAL    0.0900
   3282 HB        -63.2870    1.8160  -51.8280 H       209 VAL    0.0900
   3283 HG11      -60.2350    1.7290  -52.2620 H       209 VAL   -0.2700
   3284 HG12      -61.1520    2.7200  -51.0670 H       209 VAL    0.0900
   3285 HG13      -61.2920    3.0720  -52.8420 H       209 VAL    0.0900
   3286 HG21      -63.3520    0.1130  -53.7010 H       209 VAL    0.0900
   3287 HG22      -61.6390    0.5410  -54.0750 H       209 VAL    0.5100
   3288 HG23      -62.9460    1.7960  -54.2100 H       209 VAL   -0.5100
   3289 N         -62.5540    1.1620  -49.2130 N.am    210 VAL   -0.4700
   3290 CA        -62.2330    1.6800  -47.8990 C.3     210 VAL    0.3100
   3291 C         -62.0430    0.5570  -46.8930 C.2     210 VAL    0.0700
   3292 O         -61.1040    0.5760  -46.0980 O.2     210 VAL    0.0900
   3293 CB        -63.3120    2.6690  -47.4180 C.3     210 VAL   -0.0900
   3294 CG1       -62.9720    3.2160  -46.0380 C.3     210 VAL    0.0900
   3295 CG2       -63.4490    3.8050  -48.4180 C.3     210 VAL   -0.2700
   3296 HN        -63.4540    1.4010  -49.5710 H       210 VAL    0.0900
   3297 HA        -61.2750    2.1730  -47.9590 H       210 VAL    0.0900
   3298 HB        -64.2930    2.1470  -47.3750 H       210 VAL    0.0900
   3299 HG11      -61.9250    3.5870  -46.0210 H       210 VAL   -0.2700
   3300 HG12      -63.0750    2.4130  -45.2760 H       210 VAL    0.0900
   3301 HG13      -63.6510    4.0590  -45.7870 H       210 VAL    0.0900
   3302 HG21      -64.0700    3.4810  -49.2800 H       210 VAL    0.0900
   3303 HG22      -62.4470    4.1000  -48.7940 H       210 VAL    0.5100
   3304 HG23      -63.9400    4.6760  -47.9350 H       210 VAL   -0.5100
   3305 N         -62.9160   -0.4410  -46.9580 N.am    211 HSE   -0.4700
   3306 CA        -63.0180   -1.4030  -45.8800 C.3     211 HSE    0.3100
   3307 C         -62.5910   -2.8120  -46.2480 C.2     211 HSE    0.0700
   3308 O         -62.9630   -3.7750  -45.5840 O.2     211 HSE    0.0900
   3309 CB        -64.4350   -1.3880  -45.3140 C.3     211 HSE   -0.0800
   3310 CG        -64.8520   -0.0550  -44.7740 C.ar    211 HSE    0.0900
   3311 CD2       -65.7200    0.8650  -45.2530 C.ar    211 HSE    0.0900
   3312 ND1       -64.3480    0.4600  -43.5980 N.ar    211 HSE   -0.7000
   3313 CE1       -64.8970    1.6380  -43.3740 C.ar    211 HSE    0.2200
   3314 NE2       -65.7360    1.9090  -44.3580 N.ar    211 HSE    0.2500
   3315 HN        -63.5270   -0.5720  -47.7340 H       211 HSE    0.1300
   3316 HA        -62.3020   -1.1360  -45.1170 H       211 HSE   -0.3600
   3317 HB1       -64.4990   -2.1320  -44.4930 H       211 HSE    0.3200
   3318 HB2       -65.1440   -1.6720  -46.1210 H       211 HSE   -0.0500
   3319 HD2       -66.3160    0.8450  -46.1560 H       211 HSE    0.0900
   3320 HE1       -64.7070    2.2980  -42.5280 H       211 HSE    0.5100
   3321 HE2       -66.2970    2.7310  -44.4500 H       211 HSE   -0.5100
   3322 N         -61.8020   -2.9210  -47.3140 N.am    212 PHE   -0.4700
   3323 CA        -61.1320   -4.1680  -47.6440 C.3     212 PHE    0.3100
   3324 C         -59.7550   -3.8940  -48.2140 C.2     212 PHE    0.0700
   3325 O         -58.7490   -4.2390  -47.5990 O.2     212 PHE    0.0900
   3326 CB        -61.9560   -5.0270  -48.6160 C.3     212 PHE   -0.1800
   3327 CG        -61.1990   -6.2090  -49.1730 C.ar    212 PHE    0.0900
   3328 CD1       -60.9370   -7.3240  -48.3830 C.ar    212 PHE    0.0900
   3329 CD2       -60.7410   -6.2010  -50.4870 C.ar    212 PHE    0.0000
   3330 CE1       -60.2330   -8.4140  -48.8950 C.ar    212 PHE   -0.1150
   3331 CE2       -60.0330   -7.2850  -51.0080 C.ar    212 PHE    0.1150
   3332 CZ        -59.7790   -8.3920  -50.2090 C.ar    212 PHE   -0.1150
   3333 HN        -61.6360   -2.1560  -47.9310 H       212 PHE    0.1150
   3334 HA        -60.9690   -4.7070  -46.7230 H       212 PHE   -0.1150
   3335 HB1       -62.2720   -4.4030  -49.4780 H       212 PHE    0.1150
   3336 HB2       -62.8470   -5.4270  -48.0860 H       212 PHE   -0.1150
   3337 HD1       -61.2840   -7.3460  -47.3600 H       212 PHE    0.1150
   3338 HD2       -60.9380   -5.3440  -51.1140 H       212 PHE   -0.1150
   3339 HE1       -60.0400   -9.2740  -48.2700 H       212 PHE    0.1150
   3340 HE2       -59.6820   -7.2630  -52.0290 H       212 PHE    0.5100
   3341 HZ        -59.2310   -9.2350  -50.6080 H       212 PHE   -0.5100
   3342 N         -59.7150   -3.2680  -49.3890 N.am    213 ILE   -0.4700
   3343 CA        -58.4630   -3.0390  -50.1020 C.3     213 ILE    0.3100
   3344 C         -57.4730   -2.2780  -49.2220 C.2     213 ILE    0.0700
   3345 O         -56.4130   -2.8010  -48.8720 O.2     213 ILE    0.0900
   3346 CB        -58.6780   -2.2660  -51.4320 C.3     213 ILE   -0.0900
   3347 CG1       -59.9310   -2.7540  -52.1800 C.3     213 ILE    0.0900
   3348 CG2       -57.4200   -2.3320  -52.3010 C.3     213 ILE   -0.2700
   3349 CD        -59.7570   -4.0180  -53.0100 C.3     213 ILE    0.0900
   3350 HN        -60.5390   -2.9270  -49.8330 H       213 ILE    0.0900
   3351 HA        -58.0200   -4.0020  -50.3030 H       213 ILE    0.0900
   3352 HB        -58.9150   -1.2050  -51.2080 H       213 ILE   -0.1800
   3353 HG11      -60.2640   -1.9410  -52.8590 H       213 ILE    0.0900
   3354 HG12      -60.7260   -2.9440  -51.4280 H       213 ILE    0.0900
   3355 HG21      -57.2770   -3.3620  -52.6890 H       213 ILE   -0.2700
   3356 HG22      -56.5300   -2.0530  -51.6980 H       213 ILE    0.0900
   3357 HG23      -57.5200   -1.6390  -53.1640 H       213 ILE    0.0900
   3358 HD1       -59.2740   -4.8110  -52.4010 H       213 ILE    0.0900
   3359 HD2       -59.1130   -3.8060  -53.8910 H       213 ILE    0.5100
   3360 HD3       -60.7480   -4.3860  -53.3510 H       213 ILE   -0.5100
   3361 N         -57.8510   -1.0540  -48.8460 N.am    214 ILE   -0.4700
   3362 CA        -56.9990   -0.1430  -48.0750 C.3     214 ILE    0.3100
   3363 C         -56.4150   -0.7700  -46.8060 C.2     214 ILE    0.0700
   3364 O         -55.1900   -0.8220  -46.6640 O.2     214 ILE    0.0900
   3365 CB        -57.7210    1.1960  -47.7670 C.3     214 ILE   -0.0900
   3366 CG1       -57.9900    1.9540  -49.0690 C.3     214 ILE    0.0900
   3367 CG2       -56.8960    2.0550  -46.8060 C.3     214 ILE   -0.2700
   3368 CD        -59.0890    2.9890  -48.9680 C.3     214 ILE    0.0900
   3369 HN        -58.7520   -0.6970  -49.0770 H       214 ILE    0.0900
   3370 HA        -56.1060    0.0420  -48.6540 H       214 ILE    0.0900
   3371 HB        -58.7100    0.9820  -47.3080 H       214 ILE   -0.1800
   3372 HG11      -58.2720    1.2180  -49.8500 H       214 ILE    0.0900
   3373 HG12      -57.0530    2.4650  -49.3760 H       214 ILE    0.0900
   3374 HG21      -55.8490    2.1360  -47.1690 H       214 ILE   -0.2700
   3375 HG22      -56.8860    1.5910  -45.7960 H       214 ILE    0.0900
   3376 HG23      -57.3300    3.0760  -46.7430 H       214 ILE    0.0900
   3377 HD1       -59.2570    3.2660  -47.9050 H       214 ILE    0.0900
   3378 HD2       -60.0350    2.5770  -49.3810 H       214 ILE    0.5100
   3379 HD3       -58.8000    3.9020  -49.5310 H       214 ILE   -0.5100
   3380 N         -57.2760   -1.2770  -45.8990 N.am    215 PRO   -0.2900
   3381 CA        -56.7560   -1.8350  -44.6560 C.3     215 PRO    0.0000
   3382 C         -55.7140   -2.9220  -44.8990 C.2     215 PRO    0.0900
   3383 O         -54.8030   -3.0890  -44.0870 O.2     215 PRO    0.0900
   3384 CB        -57.9930   -2.4340  -43.9940 C.3     215 PRO    0.0200
   3385 CG        -59.1260   -1.7010  -44.5770 C.3     215 PRO    0.0900
   3386 CD        -58.7430   -1.3770  -45.9680 C.3     215 PRO   -0.1800
   3387 HA        -56.2600   -1.0710  -44.0790 H       215 PRO    0.0900
   3388 HB1       -57.9580   -2.2930  -42.8930 H       215 PRO    0.0900
   3389 HB2       -58.0720   -3.5200  -44.2150 H       215 PRO   -0.1800
   3390 HG1       -60.0430   -2.3280  -44.5650 H       215 PRO    0.0900
   3391 HG2       -59.3220   -0.7700  -44.0030 H       215 PRO    0.0900
   3392 HD1       -59.0380   -2.1840  -46.6710 H       215 PRO    0.5100
   3393 HD2       -59.1770   -0.4090  -46.2970 H       215 PRO   -0.5100
   3394 N         -55.8490   -3.6390  -46.0180 N.am    216 LEU   -0.4700
   3395 CA        -54.9020   -4.6850  -46.3840 C.3     216 LEU    0.3100
   3396 C         -53.5650   -4.1350  -46.8330 C.2     216 LEU    0.0700
   3397 O         -52.5260   -4.6970  -46.4960 O.2     216 LEU    0.0900
   3398 CB        -55.4670   -5.5940  -47.4740 C.3     216 LEU   -0.1800
   3399 CG        -56.5590   -6.5830  -47.0780 C.3     216 LEU    0.0900
   3400 CD1       -56.6080   -7.6900  -48.1200 C.3     216 LEU    0.0900
   3401 CD2       -56.3340   -7.1580  -45.6810 C.3     216 LEU   -0.0900
   3402 HN        -56.6030   -3.4910  -46.6520 H       216 LEU    0.0900
   3403 HA        -54.6860   -5.2610  -45.4970 H       216 LEU   -0.2700
   3404 HB1       -54.6220   -6.1790  -47.8910 H       216 LEU    0.0900
   3405 HB2       -55.8820   -4.9410  -48.2700 H       216 LEU    0.0900
   3406 HG        -57.5400   -6.0650  -47.0320 H       216 LEU    0.0900
   3407 HD11      -55.6290   -8.2130  -48.1680 H       216 LEU   -0.2700
   3408 HD12      -56.8300   -7.2600  -49.1190 H       216 LEU    0.0900
   3409 HD13      -57.3930   -8.4290  -47.8490 H       216 LEU    0.0900
   3410 HD21      -56.3270   -6.3410  -44.9280 H       216 LEU    0.0900
   3411 HD22      -55.3570   -7.6850  -45.6410 H       216 LEU    0.5100
   3412 HD23      -57.1510   -7.8670  -45.4270 H       216 LEU   -0.5100
   3413 N         -53.5880   -3.0410  -47.5920 N.am    217 ILE   -0.4700
   3414 CA        -52.3590   -2.3960  -48.0570 C.3     217 ILE    0.3100
   3415 C         -51.5690   -1.8230  -46.8800 C.2     217 ILE    0.0700
   3416 O         -50.3400   -1.8210  -46.8970 O.2     217 ILE    0.0900
   3417 CB        -52.6320   -1.2710  -49.0750 C.3     217 ILE   -0.0900
   3418 CG1       -53.7840   -1.6470  -50.0070 C.3     217 ILE    0.0900
   3419 CG2       -51.3690   -0.9660  -49.8800 C.3     217 ILE   -0.2700
   3420 CD        -54.4840   -0.4520  -50.6380 C.3     217 ILE    0.0900
   3421 HN        -54.4420   -2.6130  -47.8770 H       217 ILE    0.0900
   3422 HA        -51.7420   -3.1580  -48.5090 H       217 ILE    0.0900
   3423 HB        -52.9560   -0.3560  -48.5340 H       217 ILE   -0.1800
   3424 HG11      -54.5320   -2.2270  -49.4270 H       217 ILE    0.0900
   3425 HG12      -53.3830   -2.2890  -50.8200 H       217 ILE    0.0900
   3426 HG21      -51.0380   -1.8730  -50.4300 H       217 ILE   -0.2700
   3427 HG22      -50.5510   -0.6490  -49.1970 H       217 ILE    0.0900
   3428 HG23      -51.5740   -0.1590  -50.6160 H       217 ILE    0.0900
   3429 HD1       -53.9950   -0.1880  -51.6010 H       217 ILE    0.0900
   3430 HD2       -54.4230    0.4240  -49.9580 H       217 ILE    0.5100
   3431 HD3       -55.5480   -0.6980  -50.8360 H       217 ILE   -0.5100
   3432 N         -52.2870   -1.3360  -45.8670 N.am    218 VAL   -0.4700
   3433 CA        -51.6850   -0.8460  -44.6310 C.3     218 VAL    0.3100
   3434 C         -51.0630   -1.9980  -43.8450 C.2     218 VAL    0.0700
   3435 O         -49.9310   -1.8940  -43.3730 O.2     218 VAL    0.0900
   3436 CB        -52.7260   -0.1050  -43.7640 C.3     218 VAL   -0.0900
   3437 CG1       -52.1600    0.2350  -42.3930 C.3     218 VAL    0.0900
   3438 CG2       -53.2000    1.1550  -44.4710 C.3     218 VAL   -0.2700
   3439 HN        -53.2810   -1.2850  -45.9110 H       218 VAL    0.0900
   3440 HA        -50.8780   -0.1790  -44.8950 H       218 VAL    0.0900
   3441 HB        -53.6220   -0.7520  -43.6380 H       218 VAL    0.0900
   3442 HG11      -51.1730    0.7340  -42.5020 H       218 VAL   -0.2700
   3443 HG12      -52.0240   -0.6940  -41.7980 H       218 VAL    0.0900
   3444 HG13      -52.8490    0.9240  -41.8590 H       218 VAL    0.0900
   3445 HG21      -53.6660    0.8940  -45.4450 H       218 VAL    0.0900
   3446 HG22      -52.3380    1.8290  -44.6600 H       218 VAL    0.5100
   3447 HG23      -53.9530    1.6790  -43.8460 H       218 VAL   -0.5100
   3448 N         -51.8090   -3.0980  -43.7190 N.am    219 ILE   -0.4700
   3449 CA        -51.3470   -4.3060  -43.0280 C.3     219 ILE    0.3100
   3450 C         -50.2370   -5.0260  -43.7990 C.2     219 ILE    0.0700
   3451 O         -49.3480   -5.6430  -43.2030 O.2     219 ILE    0.0900
   3452 CB        -52.5190   -5.2650  -42.7320 C.3     219 ILE   -0.0900
   3453 CG1       -53.3730   -4.7130  -41.5890 C.3     219 ILE    0.0900
   3454 CG2       -52.0210   -6.6690  -42.3900 C.3     219 ILE   -0.2700
   3455 CD        -54.6860   -5.4400  -41.4050 C.3     219 ILE    0.0900
   3456 HN        -52.7310   -3.1460  -44.0950 H       219 ILE    0.0900
   3457 HA        -50.8720   -4.0020  -42.1080 H       219 ILE    0.0900
   3458 HB        -53.1790   -5.3210  -43.6240 H       219 ILE   -0.1800
   3459 HG11      -53.5870   -3.6430  -41.7920 H       219 ILE    0.0900
   3460 HG12      -52.7930   -4.7910  -40.6450 H       219 ILE    0.0900
   3461 HG21      -51.2300   -6.6140  -41.6120 H       219 ILE   -0.2700
   3462 HG22      -51.5940   -7.1500  -43.2960 H       219 ILE    0.0900
   3463 HG23      -52.8590   -7.2840  -42.0000 H       219 ILE    0.0900
   3464 HD1       -54.5010   -6.5130  -41.1830 H       219 ILE    0.0900
   3465 HD2       -55.2900   -5.3700  -42.3350 H       219 ILE    0.5100
   3466 HD3       -55.2500   -4.9950  -40.5580 H       219 ILE   -0.5100
   3467 N         -50.2960   -4.9450  -45.1260 N.am    220 PHE   -0.4700
   3468 CA        -49.2050   -5.3940  -45.9770 C.3     220 PHE    0.3100
   3469 C         -48.0060   -4.4470  -45.8560 C.2     220 PHE    0.0700
   3470 O         -46.8520   -4.8800  -45.9160 O.2     220 PHE    0.0900
   3471 CB        -49.6770   -5.5040  -47.4350 C.3     220 PHE   -0.1800
   3472 CG        -48.5700   -5.7590  -48.4230 C.ar    220 PHE    0.0900
   3473 CD1       -47.9750   -7.0160  -48.5180 C.ar    220 PHE    0.0900
   3474 CD2       -48.1280   -4.7390  -49.2690 C.ar    220 PHE    0.0000
   3475 CE1       -46.9460   -7.2510  -49.4380 C.ar    220 PHE   -0.1150
   3476 CE2       -47.0990   -4.9640  -50.1930 C.ar    220 PHE    0.1150
   3477 CZ        -46.5090   -6.2220  -50.2780 C.ar    220 PHE   -0.1150
   3478 HN        -51.0920   -4.5710  -45.5970 H       220 PHE    0.1150
   3479 HA        -48.8700   -6.3550  -45.6160 H       220 PHE   -0.1150
   3480 HB1       -50.1680   -4.5530  -47.7310 H       220 PHE    0.1150
   3481 HB2       -50.3950   -6.3480  -47.5220 H       220 PHE   -0.1150
   3482 HD1       -48.3100   -7.8170  -47.8760 H       220 PHE    0.1150
   3483 HD2       -48.5870   -3.7630  -49.2110 H       220 PHE   -0.1150
   3484 HE1       -46.4890   -8.2290  -49.4990 H       220 PHE    0.1150
   3485 HE2       -46.7650   -4.1640  -50.8360 H       220 PHE    0.5100
   3486 HZ        -45.7170   -6.4020  -50.9900 H       220 PHE   -0.5100
   3487 N         -48.2940   -3.1530  -45.6820 N.am    221 PHE   -0.4700
   3488 CA        -47.2680   -2.1230  -45.5060 C.3     221 PHE    0.3100
   3489 C         -46.4550   -2.3600  -44.2340 C.2     221 PHE    0.0700
   3490 O         -45.2310   -2.5210  -44.2920 O.2     221 PHE    0.0900
   3491 CB        -47.9030   -0.7210  -45.4890 C.3     221 PHE   -0.1800
   3492 CG        -46.9050    0.4020  -45.4240 C.ar    221 PHE    0.0900
   3493 CD1       -46.4760    1.0340  -46.5880 C.ar    221 PHE    0.0900
   3494 CD2       -46.3980    0.8310  -44.1980 C.ar    221 PHE    0.0000
   3495 CE1       -45.5500    2.0750  -46.5360 C.ar    221 PHE   -0.1150
   3496 CE2       -45.4710    1.8680  -44.1320 C.ar    221 PHE    0.1150
   3497 CZ        -45.0470    2.4950  -45.3060 C.ar    221 PHE   -0.1150
   3498 HN        -49.2360   -2.8270  -45.6640 H       221 PHE    0.1150
   3499 HA        -46.5670   -2.2070  -46.3230 H       221 PHE   -0.1150
   3500 HB1       -48.5590   -0.6290  -44.5980 H       221 PHE    0.1150
   3501 HB2       -48.4960   -0.5770  -46.4170 H       221 PHE   -0.1150
   3502 HD1       -46.8660    0.7140  -47.5440 H       221 PHE    0.1150
   3503 HD2       -46.7280    0.3530  -43.2870 H       221 PHE   -0.1150
   3504 HE1       -45.2240    2.5560  -47.4460 H       221 PHE    0.1150
   3505 HE2       -45.0810    2.1880  -43.1760 H       221 PHE    0.5100
   3506 HZ        -44.3310    3.3010  -45.2600 H       221 PHE   -0.5100
   3507 N         -47.1430   -2.3870  -43.0900 N.am    222 CYS   -0.4700
   3508 CA        -46.5250   -2.6760  -41.7950 C.3     222 CYS    0.3100
   3509 C         -45.7530   -3.9950  -41.8100 C.2     222 CYS    0.0700
   3510 O         -44.7740   -4.1660  -41.0790 O.2     222 CYS    0.0900
   3511 CB        -47.5890   -2.7140  -40.6970 C.3     222 CYS   -0.1100
   3512 SG        -48.5720   -1.2040  -40.5210 S.3     222 CYS    0.0900
   3513 HN        -48.1240   -2.2100  -43.0670 H       222 CYS    0.0900
   3514 HA        -45.8000   -1.9020  -41.5890 H       222 CYS   -0.2300
   3515 HB1       -47.0750   -2.9180  -39.7350 H       222 CYS    0.1600
   3516 HB2       -48.2720   -3.5620  -40.9150 H       222 CYS    0.5100
   3517 HG1       -49.2270   -1.3610  -41.6620 H       222 CYS   -0.5100
   3518 N         -46.2100   -4.9250  -42.6480 N.am    223 TYR   -0.4700
   3519 CA        -45.5160   -6.1780  -42.8940 C.3     223 TYR    0.3100
   3520 C         -44.1820   -5.9120  -43.5880 C.2     223 TYR    0.0700
   3521 O         -43.1460   -6.4180  -43.1580 O.2     223 TYR    0.0900
   3522 CB        -46.4000   -7.1070  -43.7370 C.3     223 TYR   -0.1800
   3523 CG        -45.8440   -8.4950  -43.9870 C.ar    223 TYR    0.0900
   3524 CD1       -45.2240   -8.8130  -45.1970 C.ar    223 TYR    0.0900
   3525 CD2       -45.9630   -9.4980  -43.0230 C.ar    223 TYR    0.0000
   3526 CE1       -44.7250  -10.0920  -45.4360 C.ar    223 TYR   -0.1150
   3527 CE2       -45.4660  -10.7770  -43.2510 C.ar    223 TYR    0.1150
   3528 CZ        -44.8490  -11.0670  -44.4590 C.ar    223 TYR   -0.1150
   3529 OH        -44.3590  -12.3350  -44.6910 O.3     223 TYR    0.1150
   3530 HN        -47.0630   -4.8000  -43.1500 H       223 TYR    0.1100
   3531 HA        -45.2900   -6.6320  -41.9410 H       223 TYR   -0.5400
   3532 HB1       -46.5570   -6.6420  -44.7340 H       223 TYR    0.4300
   3533 HB2       -47.3730   -7.2410  -43.2200 H       223 TYR   -0.1150
   3534 HD1       -45.1320   -8.0550  -45.9610 H       223 TYR    0.1150
   3535 HD2       -46.4490   -9.2770  -42.0850 H       223 TYR   -0.1150
   3536 HE1       -44.2440  -10.3210  -46.3760 H       223 TYR    0.1150
   3537 HE2       -45.5600  -11.5390  -42.4910 H       223 TYR    0.5100
   3538 HH        -43.9730  -12.3470  -45.5710 H       223 TYR   -0.5100
   3539 N         -44.2130   -5.0880  -44.6390 N.am    224 GLY   -0.4700
   3540 CA        -43.0340   -4.7920  -45.4620 C.3     224 GLY    0.3100
   3541 C         -41.8540   -4.1860  -44.7230 C.2     224 GLY   -0.0200
   3542 O         -40.7050   -4.3310  -45.1420 O.2     224 GLY    0.0900
   3543 HN        -45.0540   -4.6300  -44.9160 H       224 GLY    0.0900
   3544 HA1       -43.3460   -4.1000  -46.2300 H       224 GLY    0.5100
   3545 HA2       -42.7140   -5.7220  -45.9080 H       224 GLY   -0.5100
   3546 N         -42.1460   -3.5030  -43.6190 N.am    225 GLN   -0.4700
   3547 CA        -41.1170   -2.8890  -42.7890 C.3     225 GLN    0.3100
   3548 C         -40.5700   -3.8720  -41.7670 C.2     225 GLN    0.0700
   3549 O         -39.3970   -3.8090  -41.4090 O.2     225 GLN    0.0900
   3550 CB        -41.6670   -1.6490  -42.0760 C.3     225 GLN   -0.1800
   3551 CG        -41.9650   -0.4600  -42.9990 C.3     225 GLN    0.0900
   3552 CD        -40.7060    0.1810  -43.5590 C.2     225 GLN    0.0900
   3553 NE2       -40.5680    0.3120  -44.7900 N.am    225 GLN   -0.1800
   3554 OE1       -39.7920    0.5710  -42.6950 O.2     225 GLN    0.0900
   3555 HN        -43.0850   -3.3800  -43.3090 H       225 GLN    0.0900
   3556 HA        -40.2880   -2.6180  -43.4280 H       225 GLN    0.5500
   3557 HB1       -40.9240   -1.3240  -41.3190 H       225 GLN   -0.5500
   3558 HB2       -42.6080   -1.9320  -41.5590 H       225 GLN   -0.6200
   3559 HG1       -42.5260    0.3080  -42.4270 H       225 GLN    0.3200
   3560 HG2       -42.5890   -0.8110  -43.8490 H       225 GLN    0.3000
   3561 HE21      -39.7400    0.7340  -45.1580 H       225 GLN    0.5100
   3562 HE22      -41.2870   -0.0040  -45.4090 H       225 GLN   -0.5100
   3563 N         -41.4350   -4.7740  -41.2990 N.am    226 LEU   -0.4700
   3564 CA        -41.0600   -5.8040  -40.3310 C.3     226 LEU    0.3100
   3565 C         -40.1710   -6.8900  -40.9300 C.2     226 LEU    0.0700
   3566 O         -39.3070   -7.4400  -40.2430 O.2     226 LEU    0.0900
   3567 CB        -42.3040   -6.4330  -39.6960 C.3     226 LEU   -0.1800
   3568 CG        -42.6290   -5.9810  -38.2740 C.3     226 LEU    0.0900
   3569 CD1       -44.1130   -6.1530  -37.9710 C.3     226 LEU    0.0900
   3570 CD2       -41.7620   -6.7250  -37.2590 C.3     226 LEU   -0.0900
   3571 HN        -42.3870   -4.7860  -41.5930 H       226 LEU    0.0900
   3572 HA        -40.4460   -5.3410  -39.5730 H       226 LEU   -0.2700
   3573 HB1       -42.1610   -7.5340  -39.6820 H       226 LEU    0.0900
   3574 HB2       -43.1750   -6.1900  -40.3400 H       226 LEU    0.0900
   3575 HG        -42.3530   -4.9120  -38.1580 H       226 LEU    0.0900
   3576 HD11      -44.4040   -7.2200  -38.0740 H       226 LEU   -0.2700
   3577 HD12      -44.7170   -5.5510  -38.6840 H       226 LEU    0.0900
   3578 HD13      -44.3270   -5.8260  -36.9310 H       226 LEU    0.0900
   3579 HD21      -40.6870   -6.5230  -37.4550 H       226 LEU    0.0900
   3580 HD22      -41.9380   -7.8190  -37.3390 H       226 LEU    0.5100
   3581 HD23      -42.0040   -6.3810  -36.2310 H       226 LEU   -0.5100
   3582 N         -40.3970   -7.1960  -42.2100 N.am    227 VAL   -0.4700
   3583 CA        -39.5090   -8.0610  -42.9860 C.3     227 VAL    0.3100
   3584 C         -38.1450   -7.3720  -43.0980 C.2     227 VAL    0.0700
   3585 O         -37.0900   -8.0010  -42.9560 O.2     227 VAL    0.0900
   3586 CB        -40.0780   -8.3320  -44.4100 C.3     227 VAL   -0.0900
   3587 CG1       -39.2400   -9.3780  -45.1500 C.3     227 VAL    0.0900
   3588 CG2       -41.5350   -8.7760  -44.3430 C.3     227 VAL   -0.2700
   3589 HN        -41.1910   -6.8440  -42.6990 H       227 VAL    0.0900
   3590 HA        -39.3980   -8.9910  -42.4470 H       227 VAL    0.0900
   3591 HB        -40.0770   -7.3850  -44.9890 H       227 VAL    0.0900
   3592 HG11      -39.2390  -10.3360  -44.5860 H       227 VAL   -0.2700
   3593 HG12      -38.1920   -9.0230  -45.2470 H       227 VAL    0.0900
   3594 HG13      -39.6680   -9.5610  -46.1590 H       227 VAL    0.0900
   3595 HG21      -42.2050   -7.9200  -44.5730 H       227 VAL    0.0900
   3596 HG22      -41.7720   -9.1470  -43.3230 H       227 VAL    0.5100
   3597 HG23      -41.7200   -9.5810  -45.0860 H       227 VAL   -0.5100
   3598 N         -38.1930   -6.0600  -43.3370 N.am    228 PHE   -0.4700
   3599 CA        -37.0030   -5.2180  -43.4370 C.3     228 PHE    0.3100
   3600 C         -36.2660   -5.0940  -42.0990 C.2     228 PHE    0.0700
   3601 O         -35.0430   -5.2440  -42.0430 O.2     228 PHE    0.0900
   3602 CB        -37.3890   -3.8250  -43.9590 C.3     228 PHE   -0.1800
   3603 CG        -36.2930   -3.1430  -44.7330 C.ar    228 PHE    0.0900
   3604 CD1       -36.3280   -3.1090  -46.1290 C.ar    228 PHE    0.0900
   3605 CD2       -35.2260   -2.5350  -44.0710 C.ar    228 PHE    0.0000
   3606 CE1       -35.3180   -2.4800  -46.8560 C.ar    228 PHE   -0.1150
   3607 CE2       -34.2100   -1.9040  -44.7890 C.ar    228 PHE    0.1150
   3608 CZ        -34.2570   -1.8770  -46.1850 C.ar    228 PHE   -0.1150
   3609 HN        -39.0610   -5.5860  -43.4610 H       228 PHE    0.1150
   3610 HA        -36.3070   -5.6960  -44.1110 H       228 PHE   -0.1150
   3611 HB1       -37.6410   -3.1690  -43.0990 H       228 PHE    0.1150
   3612 HB2       -38.2630   -3.9170  -44.6380 H       228 PHE   -0.1150
   3613 HD1       -37.1490   -3.5770  -46.6520 H       228 PHE    0.1150
   3614 HD2       -35.1850   -2.5520  -42.9920 H       228 PHE   -0.1150
   3615 HE1       -35.3580   -2.4610  -47.9350 H       228 PHE    0.1150
   3616 HE2       -33.3880   -1.4370  -44.2660 H       228 PHE    0.5100
   3617 HZ        -33.4710   -1.3890  -46.7430 H       228 PHE   -0.5100
   3618 N         -37.0140   -4.8230  -41.0280 N.am    229 THR   -0.4700
   3619 CA        -36.4430   -4.6490  -39.6970 C.3     229 THR    0.3100
   3620 C         -35.6990   -5.9010  -39.2180 C.2     229 THR    0.0700
   3621 O         -34.4760   -5.8840  -39.1150 O.2     229 THR    0.0900
   3622 CB        -37.5050   -4.1740  -38.6710 C.3     229 THR    0.1400
   3623 CG2       -36.8500   -3.7120  -37.3680 C.3     229 THR    0.0900
   3624 OG1       -38.2500   -3.0830  -39.2260 O.3     229 THR   -0.6600
   3625 HN        -38.0050   -4.7250  -41.0910 H       229 THR    0.4300
   3626 HA        -35.6490   -3.9210  -39.7710 H       229 THR   -0.2700
   3627 HB        -38.2030   -5.0060  -38.4340 H       229 THR    0.0900
   3628 HG1       -38.5320   -3.3710  -40.0970 H       229 THR    0.0900
   3629 HG21      -35.7460   -3.8170  -37.4380 H       229 THR    0.0900
   3630 HG22      -37.2120   -4.3320  -36.5210 H       229 THR    0.5100
   3631 HG23      -37.0930   -2.6440  -37.1810 H       229 THR   -0.5100
   3632 N         -36.4260   -6.9940  -38.9760 N.am    230 VAL   -0.4700
   3633 CA        -35.8580   -8.2420  -38.4110 C.3     230 VAL    0.3100
   3634 C         -34.6310   -8.8160  -39.1540 C.2     230 VAL    0.0700
   3635 O         -33.7830   -9.4920  -38.5530 O.2     230 VAL    0.0900
   3636 CB        -36.9700   -9.3250  -38.1920 C.3     230 VAL   -0.0900
   3637 CG1       -36.3830  -10.7060  -37.8690 C.3     230 VAL    0.0900
   3638 CG2       -37.9260   -8.8820  -37.0840 C.3     230 VAL   -0.2700
   3639 HN        -37.4020   -7.0200  -39.1700 H       230 VAL    0.0900
   3640 HA        -35.3880   -7.9960  -37.4710 H       230 VAL    0.0900
   3641 HB        -37.5840   -9.4030  -39.1150 H       230 VAL    0.0900
   3642 HG11      -35.6350  -10.6210  -37.0520 H       230 VAL   -0.2700
   3643 HG12      -35.8820  -11.1240  -38.7670 H       230 VAL    0.0900
   3644 HG13      -37.1920  -11.3930  -37.5390 H       230 VAL    0.0900
   3645 HG21      -38.4110   -7.9210  -37.3590 H       230 VAL    0.0900
   3646 HG22      -37.3650   -8.7370  -36.1360 H       230 VAL    0.5100
   3647 HG23      -38.7160   -9.6480  -36.9360 H       230 VAL   -0.5100
   3648 N         -34.5290   -8.5310  -40.4530 N.am    231 LYS   -0.4700
   3649 CA        -33.3600   -8.9220  -41.2310 C.3     231 LYS    0.3100
   3650 C         -32.1080   -8.1300  -40.8160 C.2     231 LYS    0.0700
   3651 O         -31.1940   -8.6920  -40.1930 O.2     231 LYS    0.0900
   3652 CB        -33.6600   -8.8060  -42.7410 C.3     231 LYS   -0.1800
   3653 CG        -32.4580   -8.9390  -43.6940 C.3     231 LYS    0.0900
   3654 CD        -31.5870  -10.1700  -43.4280 C.3     231 LYS    0.0900
   3655 CE        -30.2690  -10.0750  -44.1960 C.3     231 LYS   -0.1800
   3656 NZ        -29.1650  -10.8310  -43.5380 N.4     231 LYS    0.0900
   3657 HN        -35.2420   -8.0420  -40.9470 H       231 LYS    0.0900
   3658 HA        -33.1110   -9.9410  -40.9740 H       231 LYS   -0.1800
   3659 HB1       -34.1240   -7.8140  -42.9190 H       231 LYS    0.0900
   3660 HB2       -34.3900   -9.5990  -43.0040 H       231 LYS    0.0900
   3661 HG1       -31.8270   -8.0330  -43.5920 H       231 LYS    0.2100
   3662 HG2       -32.8400   -8.9980  -44.7340 H       231 LYS    0.0500
   3663 HD1       -32.1330  -11.0830  -43.7480 H       231 LYS    0.0500
   3664 HD2       -31.3740  -10.2410  -42.3400 H       231 LYS   -0.3000
   3665 HE1       -29.9530   -9.0120  -44.2610 H       231 LYS    0.3300
   3666 HE2       -30.4020  -10.4970  -45.2150 H       231 LYS    0.3300
   3667 HZ1       -29.4240  -11.8360  -43.4730 H       231 LYS    0.3300
   3668 HZ2       -29.0060  -10.4500  -42.5830 H       231 LYS    0.5100
   3669 HZ3       -28.2950  -10.7320  -44.1000 H       231 LYS   -0.5100
   3670 N         -32.0950   -6.8290  -41.1290 N.am    232 GLU   -0.4700
   3671 CA        -30.8950   -5.9840  -41.0340 C.3     232 GLU    0.3100
   3672 C         -31.1490   -4.6020  -40.3910 C.2     232 GLU    0.0700
   3673 O         -30.1990   -3.8930  -40.0290 O.2     232 GLU    0.0900
   3674 CB        -30.2960   -5.8130  -42.4340 C.3     232 GLU   -0.1800
   3675 CG        -28.7950   -5.5760  -42.4740 C.3     232 GLU    0.0900
   3676 CD        -28.3110   -5.1900  -43.8700 C.2     232 GLU    0.0900
   3677 OE1       -29.1950   -5.0390  -44.7760 O.co2   232 GLU   -0.2800
   3678 OE2       -27.0460   -5.0440  -44.0590 O.co2   232 GLU    0.0900
   3679 HN        -32.9180   -6.3650  -41.4470 H       232 GLU    0.0900
   3680 HA        -30.1900   -6.4640  -40.3720 H       232 GLU    0.6200
   3681 HB1       -30.7960   -4.9490  -42.9190 H       232 GLU   -0.7600
   3682 HB2       -30.5160   -6.7310  -43.0180 H       232 GLU   -0.7600
   3683 HG1       -28.2720   -6.5030  -42.1600 H       232 GLU    0.5100
   3684 HG2       -28.5380   -4.7560  -41.7710 H       232 GLU   -0.5100
   3685 N         -32.4250   -4.2250  -40.2550 N.am    233 ALA   -0.4700
   3686 CA        -32.8140   -2.9790  -39.5830 C.3     233 ALA    0.3100
   3687 C         -33.2070   -3.2050  -38.1070 C.2     233 ALA    0.0700
   3688 O         -33.6570   -2.2790  -37.4160 O.2     233 ALA    0.0900
   3689 CB        -33.9330   -2.2700  -40.3610 C.3     233 ALA   -0.2700
   3690 HN        -33.1750   -4.7780  -40.6070 H       233 ALA    0.0900
   3691 HA        -31.9420   -2.3470  -39.5200 H       233 ALA    0.0900
   3692 HB1       -34.4470   -2.9900  -41.0330 H       233 ALA    0.0900
   3693 HB2       -33.5030   -1.4520  -40.9800 H       233 ALA    0.5100
   3694 HB3       -34.6790   -1.8510  -39.6530 H       233 ALA   -0.5100
   3695 N         -33.0320   -4.4480  -37.6420 N.am    234 ALA   -0.4700
   3696 CA        -33.1390   -4.8040  -36.2240 C.3     234 ALA    0.3100
   3697 C         -31.8170   -5.3970  -35.7160 C.2     234 ALA    0.0700
   3698 O         -31.7700   -6.0730  -34.6770 O.2     234 ALA    0.0900
   3699 CB        -34.3060   -5.7640  -35.9750 C.3     234 ALA   -0.2700
   3700 HN        -32.8160   -5.2030  -38.2560 H       234 ALA    0.0900
   3701 HA        -33.2810   -3.8920  -35.6640 H       234 ALA    0.0900
   3702 HB1       -34.1620   -6.6990  -36.5580 H       234 ALA    0.0900
   3703 HB2       -35.2590   -5.2910  -36.2940 H       234 ALA    0.5100
   3704 HB3       -34.3590   -6.0230  -34.8960 H       234 ALA   -0.5100
   3705 N         -30.7420   -5.1250  -36.4660 N.am    235 ALA   -0.4700
   3706 CA        -29.3780   -5.4730  -36.0710 C.3     235 ALA    0.3100
   3707 C         -28.7170   -4.3480  -35.2520 C.2     235 ALA    0.0700
   3708 O         -28.2330   -4.5820  -34.1340 O.2     235 ALA    0.0900
   3709 CB        -28.5370   -5.8170  -37.3070 C.3     235 ALA   -0.2700
   3710 HN        -30.8270   -4.6630  -37.3450 H       235 ALA    0.0900
   3711 HA        -29.4280   -6.3190  -35.4020 H       235 ALA    0.0900
   3712 HB1       -28.4970   -4.9460  -37.9960 H       235 ALA    0.0900
   3713 HB2       -28.9910   -6.6760  -37.8460 H       235 ALA    0.5100
   3714 HB3       -27.5010   -6.0740  -37.0000 H       235 ALA   -0.5100
   3715 N         -28.7180   -3.1290  -35.8130 N.am    236 GLN   -0.4700
   3716 CA        -28.1580   -1.9300  -35.1620 C.3     236 GLN    0.3100
   3717 C         -29.0570   -1.3930  -34.0390 C.2     236 GLN    0.0700
   3718 O         -28.5770   -0.7170  -33.1240 O.2     236 GLN    0.0900
   3719 CB        -27.8840   -0.8200  -36.1970 C.3     236 GLN   -0.1800
   3720 CG        -26.7000   -1.0870  -37.1360 C.3     236 GLN    0.0900
   3721 CD        -26.8230   -0.3630  -38.4780 C.2     236 GLN    0.0900
   3722 NE2       -25.8500   -0.5970  -39.3610 N.am    236 GLN   -0.1800
   3723 OE1       -27.7740    0.3850  -38.7210 O.2     236 GLN    0.0900
   3724 HN        -29.1080   -2.9770  -36.7180 H       236 GLN    0.0900
   3725 HA        -27.2410   -2.2170  -34.6690 H       236 GLN    0.5500
   3726 HB1       -27.6850    0.1240  -35.6480 H       236 GLN   -0.5500
   3727 HB2       -28.7950   -0.6910  -36.8160 H       236 GLN   -0.6200
   3728 HG1       -26.6360   -2.1790  -37.3310 H       236 GLN    0.3200
   3729 HG2       -25.7660   -0.7490  -36.6400 H       236 GLN    0.3000
   3730 HE21      -25.8730   -0.1550  -40.2580 H       236 GLN    0.5100
   3731 HE22      -25.1000   -1.2150  -39.1270 H       236 GLN   -0.5100
   3732 N         -30.3530   -1.7030  -34.1200 N.am    237 GLN   -0.4700
   3733 CA        -31.3390   -1.3470  -33.0940 C.3     237 GLN    0.3100
   3734 C         -31.0640   -1.9790  -31.7240 C.2     237 GLN    0.0700
   3735 O         -31.6410   -1.5560  -30.7110 O.2     237 GLN    0.0900
   3736 CB        -32.7480   -1.7050  -33.5670 C.3     237 GLN   -0.1800
   3737 CG        -33.3570   -0.6660  -34.4880 C.3     237 GLN    0.0900
   3738 CD        -33.6010    0.6570  -33.7820 C.2     237 GLN    0.0900
   3739 NE2       -33.0950    1.7460  -34.3700 N.am    237 GLN   -0.1800
   3740 OE1       -34.2360    0.7050  -32.7200 O.2     237 GLN    0.0900
   3741 HN        -30.7180   -2.2030  -34.9020 H       237 GLN    0.0900
   3742 HA        -31.2620   -0.2860  -32.9070 H       237 GLN    0.5500
   3743 HB1       -33.4030   -1.8160  -32.6760 H       237 GLN   -0.5500
   3744 HB2       -32.7050   -2.6750  -34.1050 H       237 GLN   -0.6200
   3745 HG1       -34.3270   -1.0470  -34.8740 H       237 GLN    0.3200
   3746 HG2       -32.6680   -0.4920  -35.3420 H       237 GLN    0.3000
   3747 HE21      -33.2230    2.6450  -33.9520 H       237 GLN    0.5100
   3748 HE22      -32.5880    1.6610  -35.2280 H       237 GLN   -0.5100
   3749 N         -30.2020   -3.0000  -31.7170 N.am    238 GLN   -0.4700
   3750 CA        -29.6040   -3.5910  -30.5030 C.3     238 GLN    0.3100
   3751 C         -30.5280   -4.3840  -29.5670 C.2     238 GLN    0.0700
   3752 O         -30.0450   -5.0070  -28.6080 O.2     238 GLN    0.0900
   3753 CB        -28.8100   -2.5380  -29.7050 C.3     238 GLN   -0.1800
   3754 CG        -27.4720   -2.1670  -30.3290 C.3     238 GLN    0.0900
   3755 CD        -26.6330   -1.2900  -29.4250 C.2     238 GLN    0.0900
   3756 NE2       -26.3310   -0.0820  -29.9000 N.am    238 GLN   -0.1800
   3757 OE1       -26.2480   -1.6880  -28.3220 O.2     238 GLN    0.0900
   3758 HN        -29.9120   -3.4260  -32.5700 H       238 GLN    0.0900
   3759 HA        -28.9510   -4.3950  -30.8110 H       238 GLN    0.5500
   3760 HB1       -28.6240   -2.9360  -28.6850 H       238 GLN   -0.5500
   3761 HB2       -29.4280   -1.6190  -29.6250 H       238 GLN   -0.6200
   3762 HG1       -27.6560   -1.6230  -31.2790 H       238 GLN    0.3200
   3763 HG2       -26.9040   -3.0970  -30.5450 H       238 GLN    0.3000
   3764 HE21      -25.7790    0.5470  -29.3530 H       238 GLN    0.5100
   3765 HE22      -26.6570    0.1950  -30.8040 H       238 GLN   -0.5100
   3766 N         -31.8390   -4.3720  -29.8440 N.am    239 GLU   -0.4700
   3767 CA        -32.8320   -5.0900  -29.0420 C.3     239 GLU    0.3100
   3768 C         -32.2420   -6.3800  -28.4670 C.2     239 GLU    0.0700
   3769 O         -31.7230   -7.2170  -29.2180 O.2     239 GLU    0.0900
   3770 CB        -34.0690   -5.4200  -29.8870 C.3     239 GLU   -0.1800
   3771 CG        -34.8290   -4.2160  -30.4160 C.3     239 GLU    0.0900
   3772 CD        -35.5060   -4.5020  -31.7440 C.2     239 GLU    0.0900
   3773 OE1       -34.7630   -4.6590  -32.7570 O.co2   239 GLU   -0.2800
   3774 OE2       -36.7770   -4.5610  -31.7730 O.co2   239 GLU    0.0900
   3775 HN        -32.2010   -3.8630  -30.6200 H       239 GLU    0.0900
   3776 HA        -33.1050   -4.4640  -28.2050 H       239 GLU    0.6200
   3777 HB1       -34.7630   -6.0210  -29.2640 H       239 GLU   -0.7600
   3778 HB2       -33.7410   -6.0310  -30.7540 H       239 GLU   -0.7600
   3779 HG1       -34.1220   -3.3720  -30.5530 H       239 GLU    0.5100
   3780 HG2       -35.6060   -3.9250  -29.6780 H       239 GLU   -0.5100
   3781 N         -32.2850   -6.5290  -27.1410 N.am    240 SER   -0.4700
   3782 CA        -31.8020   -7.7540  -26.4970 C.3     240 SER    0.3100
   3783 C         -32.6690   -8.9560  -26.9190 C.2     240 SER    0.0700
   3784 O         -33.8910   -8.8200  -27.0670 O.2     240 SER    0.0900
   3785 CB        -31.7310   -7.6010  -24.9660 C.3     240 SER    0.0500
   3786 OG        -32.9980   -7.3220  -24.3950 O.3     240 SER    0.0900
   3787 HN        -32.6420   -5.8210  -26.5360 H       240 SER    0.0900
   3788 HA        -30.8220   -7.9720  -26.8950 H       240 SER   -0.6600
   3789 HB1       -31.0440   -6.7660  -24.7130 H       240 SER    0.4300
   3790 HB2       -31.3480   -8.5450  -24.5200 H       240 SER    0.5100
   3791 HG1       -33.6440   -7.7440  -24.9670 H       240 SER   -0.5100
   3792 N         -32.0260  -10.1100  -27.1340 N.am    241 ALA   -0.4700
   3793 CA        -32.6910  -11.3290  -27.6290 C.3     241 ALA    0.3100
   3794 C         -33.8570  -11.8170  -26.7530 C.2     241 ALA    0.0700
   3795 O         -34.8660  -12.3140  -27.2700 O.2     241 ALA    0.0900
   3796 CB        -31.6630  -12.4440  -27.8380 C.3     241 ALA   -0.2700
   3797 HN        -31.0480  -10.1980  -26.9640 H       241 ALA    0.0900
   3798 HA        -33.1810  -11.0900  -28.5600 H       241 ALA    0.0900
   3799 HB1       -31.1540  -12.6780  -26.8790 H       241 ALA    0.0900
   3800 HB2       -30.8980  -12.1190  -28.5760 H       241 ALA    0.5100
   3801 HB3       -32.1710  -13.3610  -28.2040 H       241 ALA   -0.5100
   3802 N         -33.7020  -11.6740  -25.4330 N.am    242 THR   -0.4700
   3803 CA        -34.7730  -11.9250  -24.4610 C.3     242 THR    0.3100
   3804 C         -36.0450  -11.1560  -24.8570 C.2     242 THR    0.0700
   3805 O         -37.1340  -11.7420  -24.9600 O.2     242 THR    0.0900
   3806 CB        -34.3330  -11.5220  -23.0170 C.3     242 THR    0.1400
   3807 CG2       -35.2320  -12.1620  -21.9600 C.3     242 THR    0.0900
   3808 OG1       -32.9750  -11.9140  -22.7870 O.3     242 THR   -0.6600
   3809 HN        -32.8320  -11.3840  -25.0420 H       242 THR    0.4300
   3810 HA        -35.0140  -12.9760  -24.4980 H       242 THR   -0.2700
   3811 HB        -34.4150  -10.4210  -22.8930 H       242 THR    0.0900
   3812 HG1       -32.7690  -11.6410  -21.8900 H       242 THR    0.0900
   3813 HG21      -35.1860  -13.2690  -22.0400 H       242 THR    0.0900
   3814 HG22      -36.2840  -11.8390  -22.1130 H       242 THR    0.5100
   3815 HG23      -34.8930  -11.8650  -20.9450 H       242 THR   -0.5100
   3816 N         -35.8770   -9.8450  -25.0880 N.am    243 THR   -0.4700
   3817 CA        -36.9400   -8.9280  -25.5350 C.3     243 THR    0.3100
   3818 C         -37.5710   -9.4140  -26.8390 C.2     243 THR    0.0700
   3819 O         -38.7960   -9.4960  -26.9420 O.2     243 THR    0.0900
   3820 CB        -36.3960   -7.4720  -25.7250 C.3     243 THR    0.1400
   3821 CG2       -37.5300   -6.4740  -25.9810 C.3     243 THR    0.0900
   3822 OG1       -35.6570   -7.0710  -24.5650 O.3     243 THR   -0.6600
   3823 HN        -34.9860   -9.4180  -24.9630 H       243 THR    0.4300
   3824 HA        -37.7200   -8.9380  -24.7890 H       243 THR   -0.2700
   3825 HB        -35.7250   -7.4340  -26.6100 H       243 THR    0.0900
   3826 HG1       -35.4890   -6.1310  -24.6710 H       243 THR    0.0900
   3827 HG21      -38.2350   -6.4690  -25.1220 H       243 THR    0.0900
   3828 HG22      -38.0880   -6.7640  -26.8960 H       243 THR    0.5100
   3829 HG23      -37.1130   -5.4520  -26.1030 H       243 THR   -0.5100
   3830 N         -36.7200   -9.7470  -27.8140 N.am    244 GLN   -0.4700
   3831 CA        -37.1480  -10.2850  -29.1030 C.3     244 GLN    0.3100
   3832 C         -37.9890  -11.5580  -28.9530 C.2     244 GLN    0.0700
   3833 O         -39.0850  -11.6390  -29.5060 O.2     244 GLN    0.0900
   3834 CB        -35.9390  -10.5720  -30.0050 C.3     244 GLN   -0.1800
   3835 CG        -35.2000   -9.3480  -30.5050 C.3     244 GLN    0.0900
   3836 CD        -34.2450   -9.6670  -31.6430 C.2     244 GLN    0.0900
   3837 NE2       -34.6730   -9.7860  -32.8070 N.am    244 GLN   -0.1800
   3838 OE1       -32.9700   -9.7940  -31.3370 O.2     244 GLN    0.0900
   3839 HN        -35.7350   -9.6400  -27.7020 H       244 GLN    0.0900
   3840 HA        -37.7990   -9.5590  -29.5680 H       244 GLN    0.5500
   3841 HB1       -36.2940  -11.1450  -30.8870 H       244 GLN   -0.5500
   3842 HB2       -35.2210  -11.1990  -29.4330 H       244 GLN   -0.6200
   3843 HG1       -34.6170   -8.9110  -29.6670 H       244 GLN    0.3200
   3844 HG2       -35.9400   -8.6000  -30.8640 H       244 GLN    0.3000
   3845 HE21      -34.0420   -9.9960  -33.5540 H       244 GLN    0.5100
   3846 HE22      -35.6490   -9.6720  -32.9950 H       244 GLN   -0.5100
   3847 N         -37.4770  -12.5370  -28.1960 N.am    245 LYS   -0.4700
   3848 CA        -38.1170  -13.8460  -28.0330 C.3     245 LYS    0.3100
   3849 C         -39.6120  -13.7210  -27.7680 C.2     245 LYS    0.0700
   3850 O         -40.4320  -14.2110  -28.5500 O.2     245 LYS    0.0900
   3851 CB        -37.4480  -14.6380  -26.9030 C.3     245 LYS   -0.1800
   3852 CG        -37.7850  -16.1360  -26.8850 C.3     245 LYS    0.0900
   3853 CD        -37.4950  -16.7840  -25.5160 C.3     245 LYS    0.0900
   3854 CE        -36.0070  -16.6630  -25.0780 C.3     245 LYS   -0.1800
   3855 NZ        -35.0230  -17.3130  -26.0300 N.4     245 LYS    0.0900
   3856 HN        -36.6220  -12.4150  -27.7000 H       245 LYS    0.0900
   3857 HA        -38.0290  -14.3800  -28.9680 H       245 LYS   -0.1800
   3858 HB1       -37.7650  -14.1980  -25.9340 H       245 LYS    0.0900
   3859 HB2       -36.3480  -14.5300  -27.0040 H       245 LYS    0.0900
   3860 HG1       -37.1800  -16.6500  -27.6620 H       245 LYS    0.2100
   3861 HG2       -38.8610  -16.2650  -27.1230 H       245 LYS    0.0500
   3862 HD1       -37.7620  -17.8600  -25.5690 H       245 LYS    0.0500
   3863 HD2       -38.1300  -16.2930  -24.7490 H       245 LYS   -0.3000
   3864 HE1       -35.8770  -17.1550  -24.0900 H       245 LYS    0.3300
   3865 HE2       -35.7340  -15.5890  -25.0100 H       245 LYS    0.3300
   3866 HZ1       -35.1010  -16.8690  -26.9660 H       245 LYS    0.3300
   3867 HZ2       -35.2360  -18.3290  -26.1080 H       245 LYS    0.5100
   3868 HZ3       -34.0560  -17.1900  -25.6660 H       245 LYS   -0.5100
   3869 N         -39.9560  -13.0430  -26.6740 N.am    246 ALA   -0.4700
   3870 CA        -41.3510  -12.8450  -26.2950 C.3     246 ALA    0.3100
   3871 C         -42.0920  -11.8820  -27.2300 C.2     246 ALA    0.0700
   3872 O         -43.2820  -12.0770  -27.5040 O.2     246 ALA    0.0900
   3873 CB        -41.4500  -12.3850  -24.8430 C.3     246 ALA   -0.2700
   3874 HN        -39.2760  -12.6420  -26.0650 H       246 ALA    0.0900
   3875 HA        -41.8710  -13.7820  -26.4290 H       246 ALA    0.0900
   3876 HB1       -40.9060  -11.4260  -24.7090 H       246 ALA    0.0900
   3877 HB2       -40.9970  -13.1470  -24.1730 H       246 ALA    0.5100
   3878 HB3       -42.5150  -12.2300  -24.5670 H       246 ALA   -0.5100
   3879 N         -41.3840  -10.8560  -27.7200 N.am    247 GLU   -0.4700
   3880 CA        -41.9550   -9.8750  -28.6560 C.3     247 GLU    0.3100
   3881 C         -42.1930  -10.4650  -30.0390 C.2     247 GLU    0.0700
   3882 O         -43.0660  -10.0010  -30.7750 O.2     247 GLU    0.0900
   3883 CB        -41.0890   -8.6100  -28.7580 C.3     247 GLU   -0.1800
   3884 CG        -41.1830   -7.6750  -27.5490 C.3     247 GLU    0.0900
   3885 CD        -42.5140   -6.9340  -27.4540 C.2     247 GLU    0.0900
   3886 OE1       -43.5600   -7.5820  -27.2230 O.co2   247 GLU   -0.2800
   3887 OE2       -42.5100   -5.6910  -27.5940 O.co2   247 GLU    0.0900
   3888 HN        -40.4300  -10.7100  -27.4700 H       247 GLU    0.0900
   3889 HA        -42.9430   -9.6200  -28.3020 H       247 GLU    0.6200
   3890 HB1       -41.4040   -8.0440  -29.6610 H       247 GLU   -0.7600
   3891 HB2       -40.0300   -8.9200  -28.8780 H       247 GLU   -0.7600
   3892 HG1       -40.3690   -6.9220  -27.6150 H       247 GLU    0.5100
   3893 HG2       -41.0520   -8.2750  -26.6230 H       247 GLU   -0.5100
   3894 N         -41.4150  -11.4860  -30.3910 N.am    248 LYS   -0.4700
   3895 CA        -41.6240  -12.2060  -31.6320 C.3     248 LYS    0.3100
   3896 C         -42.9150  -13.0110  -31.5030 C.2     248 LYS    0.0700
   3897 O         -43.7680  -12.9670  -32.3940 O.2     248 LYS    0.0900
   3898 CB        -40.4230  -13.1010  -31.9700 C.3     248 LYS   -0.1800
   3899 CG        -39.9700  -13.0110  -33.4360 C.3     248 LYS    0.0900
   3900 CD        -38.9310  -14.0770  -33.8110 C.3     248 LYS    0.0900
   3901 CE        -37.5270  -13.7670  -33.2800 C.3     248 LYS   -0.1800
   3902 NZ        -37.2620  -14.3330  -31.9220 N.4     248 LYS    0.0900
   3903 HN        -40.6590  -11.8010  -29.8210 H       248 LYS    0.0900
   3904 HA        -41.7770  -11.4780  -32.4150 H       248 LYS   -0.1800
   3905 HB1       -40.6970  -14.1550  -31.7520 H       248 LYS    0.0900
   3906 HB2       -39.5720  -12.8090  -31.3210 H       248 LYS    0.0900
   3907 HG1       -39.5300  -12.0070  -33.6110 H       248 LYS    0.2100
   3908 HG2       -40.8580  -13.1340  -34.0910 H       248 LYS    0.0500
   3909 HD1       -38.8840  -14.1530  -34.9180 H       248 LYS    0.0500
   3910 HD2       -39.2590  -15.0540  -33.3970 H       248 LYS   -0.3000
   3911 HE1       -37.3960  -12.6660  -33.2090 H       248 LYS    0.3300
   3912 HE2       -36.7700  -14.1980  -33.9700 H       248 LYS    0.3300
   3913 HZ1       -37.3620  -15.3680  -31.9530 H       248 LYS    0.3300
   3914 HZ2       -37.9450  -13.9400  -31.2430 H       248 LYS    0.5100
   3915 HZ3       -36.2970  -14.0860  -31.6250 H       248 LYS   -0.5100
   3916 N         -43.0790  -13.7020  -30.3680 N.am    249 GLU   -0.4700
   3917 CA        -44.3010  -14.4610  -30.0740 C.3     249 GLU    0.3100
   3918 C         -45.5360  -13.5400  -30.0790 C.2     249 GLU    0.0700
   3919 O         -46.6840  -14.0020  -30.0130 O.2     249 GLU    0.0900
   3920 CB        -44.1660  -15.1860  -28.7260 C.3     249 GLU   -0.1800
   3921 CG        -44.9980  -16.4660  -28.5910 C.3     249 GLU    0.0900
   3922 CD        -45.6040  -16.6270  -27.1980 C.2     249 GLU    0.0900
   3923 OE1       -46.6070  -15.9370  -26.8960 O.co2   249 GLU   -0.2800
   3924 OE2       -45.0870  -17.4500  -26.4060 O.co2   249 GLU    0.0900
   3925 HN        -42.3730  -13.7310  -29.6660 H       249 GLU    0.0900
   3926 HA        -44.4550  -15.1730  -30.8710 H       249 GLU    0.6200
   3927 HB1       -44.4760  -14.4850  -27.9230 H       249 GLU   -0.7600
   3928 HB2       -43.0980  -15.4500  -28.5800 H       249 GLU   -0.7600
   3929 HG1       -44.3480  -17.3430  -28.7960 H       249 GLU    0.5100
   3930 HG2       -45.8230  -16.4420  -29.3350 H       249 GLU   -0.5100
   3931 N         -45.2800  -12.2310  -30.1760 N.am    250 VAL   -0.4700
   3932 CA        -46.3160  -11.1990  -30.2540 C.3     250 VAL    0.3100
   3933 C         -46.4240  -10.6210  -31.6770 C.2     250 VAL    0.0700
   3934 O         -47.4650  -10.0890  -32.0720 O.2     250 VAL    0.0900
   3935 CB        -46.0760  -10.0840  -29.1940 C.3     250 VAL   -0.0900
   3936 CG1       -47.0670   -8.9360  -29.3520 C.3     250 VAL    0.0900
   3937 CG2       -46.1540  -10.6600  -27.7760 C.3     250 VAL   -0.2700
   3938 HN        -44.3440  -11.8900  -30.1980 H       250 VAL    0.0900
   3939 HA        -47.2710  -11.6730  -30.0880 H       250 VAL    0.0900
   3940 HB        -45.0430   -9.6910  -29.3070 H       250 VAL    0.0900
   3941 HG11      -48.1040   -9.3310  -29.4110 H       250 VAL   -0.2700
   3942 HG12      -46.8480   -8.3740  -30.2850 H       250 VAL    0.0900
   3943 HG13      -46.9970   -8.2520  -28.4790 H       250 VAL    0.0900
   3944 HG21      -45.5130  -11.5640  -27.6950 H       250 VAL    0.0900
   3945 HG22      -47.2020  -10.9470  -27.5420 H       250 VAL    0.5100
   3946 HG23      -45.7990   -9.9070  -27.0410 H       250 VAL   -0.5100
   3947 N         -45.3420  -10.7310  -32.4490 N.am    251 THR   -0.4700
   3948 CA        -45.3620  -10.3650  -33.8580 C.3     251 THR    0.3100
   3949 C         -46.1650  -11.4010  -34.6130 C.2     251 THR    0.0700
   3950 O         -47.0820  -11.0650  -35.3660 O.2     251 THR    0.0900
   3951 CB        -43.9550  -10.3710  -34.4730 C.3     251 THR    0.1400
   3952 CG2       -43.9120   -9.5000  -35.7230 C.3     251 THR    0.0900
   3953 OG1       -42.9970   -9.9110  -33.5170 O.3     251 THR   -0.6600
   3954 HN        -44.4740  -11.0690  -32.0960 H       251 THR    0.4300
   3955 HA        -45.7940   -9.3790  -33.9340 H       251 THR   -0.2700
   3956 HB        -43.6840  -11.4040  -34.7840 H       251 THR    0.0900
   3957 HG1       -43.4610   -9.8650  -32.6780 H       251 THR    0.0900
   3958 HG21      -44.1820   -8.4530  -35.4680 H       251 THR    0.0900
   3959 HG22      -44.6370   -9.8790  -36.4750 H       251 THR    0.5100
   3960 HG23      -42.8890   -9.5060  -36.1550 H       251 THR   -0.5100
   3961 N         -45.7910  -12.6690  -34.3980 N.am    252 ARG   -0.4700
   3962 CA        -46.3640  -13.8230  -35.0860 C.3     252 ARG    0.3100
   3963 C         -47.8760  -13.8310  -34.9190 C.2     252 ARG    0.0700
   3964 O         -48.6320  -13.8990  -35.9000 O.2     252 ARG    0.0900
   3965 CB        -45.7560  -15.1280  -34.5380 C.3     252 ARG   -0.1800
   3966 CG        -44.2470  -15.2850  -34.7690 C.3     252 ARG    0.0900
   3967 CD        -43.7630  -16.7260  -34.5240 C.3     252 ARG    0.0900
   3968 NE        -43.4120  -17.0140  -33.1230 N.pl3   252 ARG   -0.1800
   3969 CZ        -42.1640  -17.2210  -32.6820 C.cat   252 ARG    0.0900
   3970 NH1       -41.1050  -17.1710  -33.5180 N.pl3   252 ARG    0.0900
   3971 NH2       -41.9740  -17.4780  -31.3890 N.pl3   252 ARG    0.2000
   3972 HN        -45.0790  -12.8850  -33.7350 H       252 ARG    0.0900
   3973 HA        -46.1550  -13.7250  -36.1400 H       252 ARG    0.0900
   3974 HB1       -46.2730  -15.9820  -35.0240 H       252 ARG   -0.7000
   3975 HB2       -45.9460  -15.1680  -33.4450 H       252 ARG    0.4400
   3976 HG1       -43.7040  -14.6030  -34.0810 H       252 ARG    0.6400
   3977 HG2       -44.0110  -15.0010  -35.8170 H       252 ARG   -0.8000
   3978 HD1       -42.8540  -16.9140  -35.1350 H       252 ARG    0.4600
   3979 HD2       -44.5690  -17.4350  -34.8120 H       252 ARG    0.4600
   3980 HE        -44.1550  -17.0570  -32.4560 H       252 ARG   -0.8000
   3981 HH11      -41.2200  -16.8320  -34.4510 H       252 ARG    0.4600
   3982 HH12      -40.2050  -17.4740  -33.2030 H       252 ARG    0.4600
   3983 HH21      -42.7550  -17.5130  -30.7660 H       252 ARG    0.5100
   3984 HH22      -41.0490  -17.6350  -31.0410 H       252 ARG   -0.5100
   3985 N         -48.2960  -13.7180  -33.6590 N.am    253 MET   -0.4700
   3986 CA        -49.6970  -13.6850  -33.2870 C.3     253 MET    0.3100
   3987 C         -50.5210  -12.7180  -34.1400 C.2     253 MET    0.0700
   3988 O         -51.6270  -13.0450  -34.5620 O.2     253 MET    0.0900
   3989 CB        -49.8250  -13.3610  -31.7990 C.3     253 MET   -0.1800
   3990 CG        -51.2160  -12.9790  -31.4020 C.3     253 MET    0.0900
   3991 SD        -51.6080  -13.3700  -29.6450 S.3     253 MET    0.0900
   3992 CE        -53.4590  -13.3230  -30.0130 C.3     253 MET   -0.1400
   3993 HN        -47.6520  -13.6520  -32.9010 H       253 MET    0.0900
   3994 HA        -50.1290  -14.6500  -33.5050 H       253 MET    0.0900
   3995 HB1       -49.1420  -12.5200  -31.5560 H       253 MET   -0.0900
   3996 HB2       -49.5200  -14.2540  -31.2140 H       253 MET   -0.2200
   3997 HG1       -51.9280  -13.5170  -32.0630 H       253 MET    0.0900
   3998 HG2       -51.3400  -11.8890  -31.5700 H       253 MET    0.0900
   3999 HE1       -53.8010  -14.2700  -30.4810 H       253 MET    0.0900
   4000 HE2       -53.6900  -12.4910  -30.7110 H       253 MET    0.5100
   4001 HE3       -54.0330  -13.1770  -29.0720 H       253 MET   -0.5100
   4002 N         -49.9740  -11.5330  -34.4060 N.am    254 VAL   -0.4700
   4003 CA        -50.6420  -10.5510  -35.2500 C.3     254 VAL    0.3100
   4004 C         -50.9530  -11.1390  -36.6110 C.2     254 VAL    0.0700
   4005 O         -52.0980  -11.1090  -37.0600 O.2     254 VAL    0.0900
   4006 CB        -49.7990   -9.2600  -35.4120 C.3     254 VAL   -0.0900
   4007 CG1       -50.1190   -8.5360  -36.7290 C.3     254 VAL    0.0900
   4008 CG2       -50.0030   -8.3400  -34.2120 C.3     254 VAL   -0.2700
   4009 HN        -49.0860  -11.2660  -34.0400 H       254 VAL    0.0900
   4010 HA        -51.5920  -10.3170  -34.7930 H       254 VAL    0.0900
   4011 HB        -48.7210   -9.5280  -35.3970 H       254 VAL    0.0900
   4012 HG11      -51.2180   -8.4110  -36.8390 H       254 VAL   -0.2700
   4013 HG12      -49.7410   -9.1290  -37.5890 H       254 VAL    0.0900
   4014 HG13      -49.6460   -7.5310  -36.7320 H       254 VAL    0.0900
   4015 HG21      -49.5290   -8.7790  -33.3090 H       254 VAL    0.0900
   4016 HG22      -51.0900   -8.2100  -34.0160 H       254 VAL    0.5100
   4017 HG23      -49.5390   -7.3510  -34.4110 H       254 VAL   -0.5100
   4018 N         -49.9330  -11.7010  -37.2500 N.am    255 ILE   -0.4700
   4019 CA        -50.0510  -12.1150  -38.6390 C.3     255 ILE    0.3100
   4020 C         -50.7910  -13.4460  -38.8420 C.2     255 ILE    0.0700
   4021 O         -51.4870  -13.6330  -39.8460 O.2     255 ILE    0.0900
   4022 CB        -48.6910  -11.9800  -39.3890 C.3     255 ILE   -0.0900
   4023 CG1       -48.6190  -10.5900  -40.0420 C.3     255 ILE    0.0900
   4024 CG2       -48.4890  -13.0900  -40.4320 C.3     255 ILE   -0.2700
   4025 CD        -47.2570   -9.9430  -39.9990 C.3     255 ILE    0.0900
   4026 HN        -49.0520  -11.8620  -36.8130 H       255 ILE    0.0900
   4027 HA        -50.7980  -11.4930  -39.1090 H       255 ILE    0.0900
   4028 HB        -47.8650  -12.0270  -38.6470 H       255 ILE   -0.1800
   4029 HG11      -49.3390   -9.9220  -39.5220 H       255 ILE    0.0900
   4030 HG12      -48.9240  -10.6890  -41.1050 H       255 ILE    0.0900
   4031 HG21      -49.3000  -13.0520  -41.1920 H       255 ILE   -0.2700
   4032 HG22      -48.5140  -14.0840  -39.9370 H       255 ILE    0.0900
   4033 HG23      -47.5140  -12.9530  -40.9460 H       255 ILE    0.0900
   4034 HD1       -46.5160  -10.5780  -40.5290 H       255 ILE    0.0900
   4035 HD2       -46.9310   -9.8200  -38.9450 H       255 ILE    0.5100
   4036 HD3       -47.2950   -8.9500  -40.4980 H       255 ILE   -0.5100
   4037 N         -50.6860  -14.3440  -37.8640 N.am    256 ILE   -0.4700
   4038 CA        -51.5730  -15.4980  -37.7990 C.3     256 ILE    0.3100
   4039 C         -53.0130  -15.0280  -38.0170 C.2     256 ILE    0.0700
   4040 O         -53.7060  -15.5170  -38.9090 O.2     256 ILE    0.0900
   4041 CB        -51.4280  -16.2350  -36.4430 C.3     256 ILE   -0.0900
   4042 CG1       -50.0790  -16.9630  -36.3640 C.3     256 ILE    0.0900
   4043 CG2       -52.6010  -17.1870  -36.1930 C.3     256 ILE   -0.2700
   4044 CD        -49.8730  -18.0690  -37.3890 C.3     256 ILE    0.0900
   4045 HN        -50.0030  -14.2680  -37.1410 H       256 ILE    0.0900
   4046 HA        -51.3180  -16.1600  -38.6130 H       256 ILE    0.0900
   4047 HB        -51.3870  -15.4850  -35.6240 H       256 ILE   -0.1800
   4048 HG11      -49.9870  -17.4100  -35.3530 H       256 ILE    0.0900
   4049 HG12      -49.2730  -16.2120  -36.5020 H       256 ILE    0.0900
   4050 HG21      -52.7630  -17.8350  -37.0810 H       256 ILE   -0.2700
   4051 HG22      -53.5280  -16.6040  -36.0050 H       256 ILE    0.0900
   4052 HG23      -52.3820  -17.8340  -35.3170 H       256 ILE    0.0900
   4053 HD1       -49.9390  -17.6530  -38.4180 H       256 ILE    0.0900
   4054 HD2       -50.6590  -18.8460  -37.2700 H       256 ILE    0.5100
   4055 HD3       -48.8700  -18.5270  -37.2560 H       256 ILE   -0.5100
   4056 N         -53.4270  -14.0430  -37.2160 N.am    257 MET   -0.4700
   4057 CA        -54.7490  -13.4270  -37.3000 C.3     257 MET    0.3100
   4058 C         -54.9790  -12.7550  -38.6420 C.2     257 MET    0.0700
   4059 O         -56.0860  -12.7950  -39.1760 O.2     257 MET    0.0900
   4060 CB        -54.9210  -12.3750  -36.2040 C.3     257 MET   -0.1800
   4061 CG        -54.6340  -12.8500  -34.7970 C.3     257 MET    0.0900
   4062 SD        -54.2960  -11.4810  -33.6770 S.3     257 MET    0.0900
   4063 CE        -55.9210  -10.7240  -33.5710 C.3     257 MET   -0.1400
   4064 HN        -52.8340  -13.6740  -36.5050 H       257 MET    0.0900
   4065 HA        -55.4890  -14.2060  -37.1920 H       257 MET    0.0900
   4066 HB1       -55.9690  -12.0100  -36.2380 H       257 MET   -0.0900
   4067 HB2       -54.2380  -11.5290  -36.4280 H       257 MET   -0.2200
   4068 HG1       -53.7590  -13.5330  -34.8240 H       257 MET    0.0900
   4069 HG2       -55.5120  -13.4230  -34.4290 H       257 MET    0.0900
   4070 HE1       -56.7040  -11.4790  -33.3420 H       257 MET    0.0900
   4071 HE2       -56.1840  -10.2410  -34.5360 H       257 MET    0.5100
   4072 HE3       -55.9360   -9.9580  -32.7660 H       257 MET   -0.5100
   4073 N         -53.9320  -12.1200  -39.1710 N.am    258 VAL   -0.4700
   4074 CA        -53.9850  -11.5050  -40.4860 C.3     258 VAL    0.3100
   4075 C         -54.4160  -12.5630  -41.4890 C.2     258 VAL    0.0700
   4076 O         -55.3630  -12.3500  -42.2500 O.2     258 VAL    0.0900
   4077 CB        -52.6230  -10.8840  -40.8920 C.3     258 VAL   -0.0900
   4078 CG1       -52.5640  -10.5830  -42.3850 C.3     258 VAL    0.0900
   4079 CG2       -52.3560   -9.6240  -40.0910 C.3     258 VAL   -0.2700
   4080 HN        -53.0650  -12.0400  -38.6860 H       258 VAL    0.0900
   4081 HA        -54.7470  -10.7390  -40.4590 H       258 VAL    0.0900
   4082 HB        -51.8090  -11.5940  -40.6330 H       258 VAL    0.0900
   4083 HG11      -53.4660  -10.0130  -42.6950 H       258 VAL   -0.2700
   4084 HG12      -52.5290  -11.5330  -42.9610 H       258 VAL    0.0900
   4085 HG13      -51.6630   -9.9740  -42.6130 H       258 VAL    0.0900
   4086 HG21      -52.3300   -9.8590  -39.0060 H       258 VAL    0.0900
   4087 HG22      -53.1620   -8.8810  -40.2730 H       258 VAL    0.5100
   4088 HG23      -51.3760   -9.1900  -40.3830 H       258 VAL   -0.5100
   4089 N         -53.7420  -13.7170  -41.4420 N.am    259 ILE   -0.4700
   4090 CA        -53.9830  -14.8410  -42.3550 C.3     259 ILE    0.3100
   4091 C         -55.3190  -15.5140  -42.0950 C.2     259 ILE    0.0700
   4092 O         -56.1590  -15.5950  -42.9880 O.2     259 ILE    0.0900
   4093 CB        -52.8640  -15.8980  -42.2610 C.3     259 ILE   -0.0900
   4094 CG1       -51.5170  -15.2770  -42.6390 C.3     259 ILE    0.0900
   4095 CG2       -53.1640  -17.0750  -43.1810 C.3     259 ILE   -0.2700
   4096 CD        -50.3110  -15.9940  -42.0480 C.3     259 ILE    0.0900
   4097 HN        -53.0270  -13.8680  -40.7650 H       259 ILE    0.0900
   4098 HA        -54.0360  -14.4460  -43.3580 H       259 ILE    0.0900
   4099 HB        -52.7860  -16.2600  -41.2130 H       259 ILE   -0.1800
   4100 HG11      -51.5060  -14.2240  -42.2880 H       259 ILE    0.0900
   4101 HG12      -51.4240  -15.2880  -43.7450 H       259 ILE    0.0900
   4102 HG21      -53.4150  -16.7100  -44.2000 H       259 ILE   -0.2700
   4103 HG22      -54.0280  -17.6520  -42.7880 H       259 ILE    0.0900
   4104 HG23      -52.2740  -17.7370  -43.2510 H       259 ILE    0.0900
   4105 HD1       -50.2860  -17.0490  -42.3970 H       259 ILE    0.0900
   4106 HD2       -50.3740  -15.9890  -40.9390 H       259 ILE    0.5100
   4107 HD3       -49.3760  -15.4910  -42.3720 H       259 ILE   -0.5100
   4108 N         -55.5040  -15.9990  -40.8710 N.am    260 ALA   -0.4700
   4109 CA        -56.7570  -16.6070  -40.4620 C.3     260 ALA    0.3100
   4110 C         -57.9500  -15.7520  -40.8840 C.2     260 ALA    0.0700
   4111 O         -58.8870  -16.2600  -41.5000 O.2     260 ALA    0.0900
   4112 CB        -56.7650  -16.8570  -38.9630 C.3     260 ALA   -0.2700
   4113 HN        -54.7880  -15.9670  -40.1770 H       260 ALA    0.0900
   4114 HA        -56.8680  -17.5370  -40.9990 H       260 ALA    0.0900
   4115 HB1       -56.6410  -15.8990  -38.4150 H       260 ALA    0.0900
   4116 HB2       -55.9280  -17.5330  -38.6880 H       260 ALA    0.5100
   4117 HB3       -57.7300  -17.3150  -38.6620 H       260 ALA   -0.5100
   4118 N         -57.9030  -14.4510  -40.5810 N.am    261 PHE   -0.4700
   4119 CA        -58.9300  -13.5210  -41.0430 C.3     261 PHE    0.3100
   4120 C         -59.1920  -13.7230  -42.5260 C.2     261 PHE    0.0700
   4121 O         -60.3290  -13.9550  -42.9390 O.2     261 PHE    0.0900
   4122 CB        -58.5230  -12.0680  -40.7790 C.3     261 PHE   -0.1800
   4123 CG        -59.4080  -11.0590  -41.4580 C.ar    261 PHE    0.0900
   4124 CD1       -59.1770  -10.6830  -42.7790 C.ar    261 PHE    0.0900
   4125 CD2       -60.4730  -10.4780  -40.7750 C.ar    261 PHE    0.0000
   4126 CE1       -59.9910   -9.7610  -43.4090 C.ar    261 PHE   -0.1150
   4127 CE2       -61.2920   -9.5460  -41.3970 C.ar    261 PHE    0.1150
   4128 CZ        -61.0520   -9.1900  -42.7180 C.ar    261 PHE   -0.1150
   4129 HN        -57.1700  -14.0600  -40.0310 H       261 PHE    0.1150
   4130 HA        -59.8460  -13.7510  -40.5190 H       261 PHE   -0.1150
   4131 HB1       -57.4900  -11.9030  -41.1530 H       261 PHE    0.1150
   4132 HB2       -58.5710  -11.8650  -39.6880 H       261 PHE   -0.1150
   4133 HD1       -58.3480  -11.1190  -43.3180 H       261 PHE    0.1150
   4134 HD2       -60.6640  -10.7570  -39.7490 H       261 PHE   -0.1150
   4135 HE1       -59.8030   -9.4850  -44.4370 H       261 PHE    0.1150
   4136 HE2       -62.1130   -9.0990  -40.8560 H       261 PHE    0.5100
   4137 HZ        -61.6910   -8.4690  -43.2080 H       261 PHE   -0.5100
   4138 N         -58.1200  -13.6510  -43.3180 N.am    262 LEU   -0.4700
   4139 CA        -58.2130  -13.7600  -44.7670 C.3     262 LEU    0.3100
   4140 C         -58.6940  -15.1410  -45.2130 C.2     262 LEU    0.0700
   4141 O         -59.4180  -15.2480  -46.1990 O.2     262 LEU    0.0900
   4142 CB        -56.8800  -13.3850  -45.4400 C.3     262 LEU   -0.1800
   4143 CG        -56.3410  -11.9500  -45.2720 C.3     262 LEU    0.0900
   4144 CD1       -55.0440  -11.7740  -46.0390 C.3     262 LEU    0.0900
   4145 CD2       -57.3430  -10.8880  -45.7010 C.3     262 LEU   -0.0900
   4146 HN        -57.2030  -13.5190  -42.9500 H       262 LEU    0.0900
   4147 HA        -58.9990  -13.0990  -45.1010 H       262 LEU   -0.2700
   4148 HB1       -57.0010  -13.5640  -46.5280 H       262 LEU    0.0900
   4149 HB2       -56.1070  -14.0740  -45.0430 H       262 LEU    0.0900
   4150 HG        -56.1620  -11.7480  -44.1950 H       262 LEU    0.0900
   4151 HD11      -55.2090  -11.9660  -47.1210 H       262 LEU   -0.2700
   4152 HD12      -54.2830  -12.4920  -45.6650 H       262 LEU    0.0900
   4153 HD13      -54.6690  -10.7350  -45.9160 H       262 LEU    0.0900
   4154 HD21      -58.3660  -11.1740  -45.3750 H       262 LEU    0.0900
   4155 HD22      -57.3390  -10.7890  -46.8080 H       262 LEU    0.5100
   4156 HD23      -57.0820   -9.9130  -45.2380 H       262 LEU   -0.5100
   4157 N         -58.3130  -16.1830  -44.4670 N.am    263 ILE   -0.4700
   4158 CA        -58.7290  -17.5720  -44.7610 C.3     263 ILE    0.3100
   4159 C         -60.2310  -17.7870  -44.6330 C.2     263 ILE    0.0700
   4160 O         -60.8270  -18.5410  -45.4070 O.2     263 ILE    0.0900
   4161 CB        -57.9410  -18.6410  -43.9210 C.3     263 ILE   -0.0900
   4162 CG1       -56.9570  -19.4030  -44.8170 C.3     263 ILE    0.0900
   4163 CG2       -58.8730  -19.6500  -43.2440 C.3     263 ILE   -0.2700
   4164 CD        -55.9260  -20.2380  -44.0590 C.3     263 ILE    0.0900
   4165 HN        -57.7240  -16.0680  -43.6710 H       263 ILE    0.0900
   4166 HA        -58.5630  -17.7430  -45.8140 H       263 ILE    0.0900
   4167 HB        -57.3470  -18.1180  -43.1410 H       263 ILE   -0.1800
   4168 HG11      -56.4140  -18.6660  -45.4470 H       263 ILE    0.0900
   4169 HG12      -57.5380  -20.0810  -45.4770 H       263 ILE    0.0900
   4170 HG21      -59.4680  -20.1930  -44.0080 H       263 ILE   -0.2700
   4171 HG22      -59.5710  -19.1200  -42.5610 H       263 ILE    0.0900
   4172 HG23      -58.2760  -20.3880  -42.6680 H       263 ILE    0.0900
   4173 HD1       -56.4200  -21.1080  -43.5760 H       263 ILE    0.0900
   4174 HD2       -55.4450  -19.6200  -43.2710 H       263 ILE    0.5100
   4175 HD3       -55.1530  -20.6140  -44.7630 H       263 ILE   -0.5100
   4176 N         -60.8430  -17.1260  -43.6560 N.am    264 CYS   -0.4700
   4177 CA        -62.2610  -17.2900  -43.4330 C.3     264 CYS    0.3100
   4178 C         -63.0540  -16.2420  -44.1930 C.2     264 CYS    0.0700
   4179 O         -64.2630  -16.3970  -44.3840 O.2     264 CYS    0.0900
   4180 CB        -62.5690  -17.2230  -41.9410 C.3     264 CYS   -0.1100
   4181 SG        -64.2280  -17.7560  -41.5160 S.3     264 CYS    0.0900
   4182 HN        -60.3620  -16.5010  -43.0460 H       264 CYS    0.0900
   4183 HA        -62.5570  -18.2480  -43.8360 H       264 CYS   -0.2300
   4184 HB1       -62.4280  -16.1740  -41.6060 H       264 CYS    0.1600
   4185 HB2       -61.8350  -17.8610  -41.4070 H       264 CYS    0.5100
   4186 HG1       -64.7690  -16.5520  -41.6360 H       264 CYS   -0.5100
   4187 N         -62.3630  -15.1940  -44.6610 N.am    265 TRP   -0.4700
   4188 CA        -63.0270  -14.0020  -45.2080 C.3     265 TRP    0.3100
   4189 C         -62.7810  -13.6660  -46.6870 C.2     265 TRP    0.0700
   4190 O         -63.5720  -12.9440  -47.3030 O.2     265 TRP    0.0900
   4191 CB        -62.7680  -12.7930  -44.3030 C.3     265 TRP   -0.1800
   4192 CG        -63.5530  -12.8820  -43.0360 C.ar    265 TRP    0.0900
   4193 CD1       -63.0910  -13.2430  -41.8050 C.ar    265 TRP    0.0900
   4194 CD2       -64.9530  -12.6380  -42.8850 C.ar    265 TRP   -0.0300
   4195 CE2       -65.2720  -12.8610  -41.5320 C.ar    265 TRP   -0.1500
   4196 CE3       -65.9700  -12.2490  -43.7630 C.ar    265 TRP    0.2200
   4197 NE1       -64.1160  -13.2270  -40.8970 N.ar    265 TRP   -0.5100
   4198 CZ2       -66.5620  -12.6990  -41.0330 C.ar    265 TRP    0.3700
   4199 CZ3       -67.2480  -12.0910  -43.2670 C.ar    265 TRP    0.2400
   4200 CH2       -67.5350  -12.3180  -41.9150 C.ar    265 TRP    0.1100
   4201 HN        -61.3680  -15.1770  -44.6590 H       265 TRP   -0.2500
   4202 HA        -64.0870  -14.2050  -45.2720 H       265 TRP    0.1700
   4203 HB1       -63.0580  -11.8640  -44.8390 H       265 TRP   -0.2000
   4204 HB2       -61.6870  -12.7460  -44.0520 H       265 TRP    0.1400
   4205 HD1       -62.0670  -13.5020  -41.5790 H       265 TRP   -0.2700
   4206 HE1       -64.0350  -13.4420  -39.9490 H       265 TRP    0.1600
   4207 HE3       -65.7750  -12.0710  -44.8110 H       265 TRP   -0.1400
   4208 HZ2       -66.8040  -12.8650  -39.9940 H       265 TRP    0.1400
   4209 HZ3       -68.0420  -11.7880  -43.9350 H       265 TRP    0.5100
   4210 HH2       -68.5470  -12.1880  -41.5610 H       265 TRP   -0.5100
   4211 N         -61.7000  -14.1970  -47.2550 N.am    266 LEU   -0.4700
   4212 CA        -61.4830  -14.1240  -48.7000 C.3     266 LEU    0.3100
   4213 C         -62.5040  -14.9180  -49.5210 C.2     266 LEU    0.0700
   4214 O         -62.9380  -14.4410  -50.5750 O.2     266 LEU    0.0900
   4215 CB        -60.0620  -14.5620  -49.0760 C.3     266 LEU   -0.1800
   4216 CG        -59.1380  -13.5450  -49.7410 C.3     266 LEU    0.0900
   4217 CD1       -58.8750  -12.3460  -48.8420 C.3     266 LEU    0.0900
   4218 CD2       -57.8380  -14.2250  -50.1290 C.3     266 LEU   -0.0900
   4219 HN        -60.9960  -14.6630  -46.7260 H       266 LEU    0.0900
   4220 HA        -61.6500  -13.1020  -49.0090 H       266 LEU   -0.2700
   4221 HB1       -60.1560  -15.4240  -49.7690 H       266 LEU    0.0900
   4222 HB2       -59.5640  -14.9000  -48.1440 H       266 LEU    0.0900
   4223 HG        -59.6070  -13.1930  -50.6850 H       266 LEU    0.0900
   4224 HD11      -58.3960  -12.6760  -47.8960 H       266 LEU   -0.2700
   4225 HD12      -59.8330  -11.8400  -48.5960 H       266 LEU    0.0900
   4226 HD13      -58.1950  -11.6320  -49.3540 H       266 LEU    0.0900
   4227 HD21      -58.0380  -15.0560  -50.8400 H       266 LEU    0.0900
   4228 HD22      -57.3450  -14.6420  -49.2250 H       266 LEU    0.5100
   4229 HD23      -57.1610  -13.4940  -50.6210 H       266 LEU   -0.5100
   4230 N         -62.8830  -16.1330  -49.0650 N.am    267 PRO   -0.2900
   4231 CA        -63.9020  -16.8610  -49.8010 C.3     267 PRO    0.0000
   4232 C         -65.1140  -15.9780  -49.9850 C.2     267 PRO    0.0900
   4233 O         -65.5790  -15.7940  -51.1110 O.2     267 PRO    0.0900
   4234 CB        -64.2380  -18.0280  -48.8750 C.3     267 PRO    0.0200
   4235 CG        -63.0010  -18.2620  -48.1280 C.3     267 PRO    0.0900
   4236 CD        -62.4240  -16.9030  -47.8920 C.3     267 PRO   -0.1800
   4237 HA        -63.5310  -17.1490  -50.7720 H       267 PRO    0.0900
   4238 HB1       -64.5260  -18.9280  -49.4580 H       267 PRO    0.0900
   4239 HB2       -65.0720  -17.7630  -48.1900 H       267 PRO   -0.1800
   4240 HG1       -63.2150  -18.7700  -47.1630 H       267 PRO    0.0900
   4241 HG2       -62.2990  -18.8900  -48.7160 H       267 PRO    0.0900
   4242 HD1       -62.8180  -16.4480  -46.9590 H       267 PRO    0.5100
   4243 HD2       -61.3150  -16.9290  -47.8630 H       267 PRO   -0.5100
   4244 N         -65.5880  -15.4060  -48.8780 N.am    268 TYR   -0.4700
   4245 CA        -66.7020  -14.4770  -48.9100 C.3     268 TYR    0.3100
   4246 C         -66.4140  -13.3000  -49.8490 C.2     268 TYR    0.0700
   4247 O         -67.0200  -13.2060  -50.9200 O.2     268 TYR    0.0900
   4248 CB        -67.0630  -13.9920  -47.4980 C.3     268 TYR   -0.1800
   4249 CG        -68.3460  -13.2010  -47.4740 C.ar    268 TYR    0.0900
   4250 CD1       -69.5820  -13.8490  -47.4990 C.ar    268 TYR    0.0900
   4251 CD2       -68.3280  -11.8080  -47.4580 C.ar    268 TYR    0.0000
   4252 CE1       -70.7640  -13.1290  -47.4960 C.ar    268 TYR   -0.1150
   4253 CE2       -69.5060  -11.0810  -47.4570 C.ar    268 TYR    0.1150
   4254 CZ        -70.7200  -11.7470  -47.4780 C.ar    268 TYR   -0.1150
   4255 OH        -71.8900  -11.0260  -47.4750 O.3     268 TYR    0.1150
   4256 HN        -65.1990  -15.5920  -47.9790 H       268 TYR    0.1100
   4257 HA        -67.5440  -14.9840  -49.3560 H       268 TYR   -0.5400
   4258 HB1       -66.2550  -13.3330  -47.1140 H       268 TYR    0.4300
   4259 HB2       -67.1950  -14.8660  -46.8260 H       268 TYR   -0.1150
   4260 HD1       -69.6170  -14.9270  -47.5220 H       268 TYR    0.1150
   4261 HD2       -67.3810  -11.2900  -47.4470 H       268 TYR   -0.1150
   4262 HE1       -71.7140  -13.6430  -47.5080 H       268 TYR    0.1150
   4263 HE2       -69.4780  -10.0010  -47.4400 H       268 TYR    0.5100
   4264 HH        -72.6130  -11.6330  -47.6450 H       268 TYR   -0.5100
   4265 N         -65.4770  -12.4290  -49.4620 N.am    269 ALA   -0.4700
   4266 CA        -65.0830  -11.2670  -50.2650 C.3     269 ALA    0.3100
   4267 C         -65.1050  -11.5140  -51.7810 C.2     269 ALA    0.0700
   4268 O         -65.7080  -10.7420  -52.5380 O.2     269 ALA    0.0900
   4269 CB        -63.7070  -10.7830  -49.8320 C.3     269 ALA   -0.2700
   4270 HN        -64.9970  -12.5340  -48.5950 H       269 ALA    0.0900
   4271 HA        -65.8200  -10.4910  -50.1230 H       269 ALA    0.0900
   4272 HB1       -62.9560  -11.5900  -49.9720 H       269 ALA    0.0900
   4273 HB2       -63.7270  -10.4980  -48.7580 H       269 ALA    0.5100
   4274 HB3       -63.4050   -9.9070  -50.4460 H       269 ALA   -0.5100
   4275 N         -64.4520  -12.5990  -52.2030 N.am    270 GLY   -0.4700
   4276 CA        -64.3580  -12.9850  -53.6080 C.3     270 GLY    0.3100
   4277 C         -65.6880  -13.3650  -54.2260 C.2     270 GLY   -0.0200
   4278 O         -65.9850  -12.9720  -55.3570 O.2     270 GLY    0.0900
   4279 HN        -63.9890  -13.2060  -51.5630 H       270 GLY    0.0900
   4280 HA1       -63.6910  -13.8320  -53.6710 H       270 GLY    0.5100
   4281 HA2       -63.9490  -12.1460  -54.1520 H       270 GLY   -0.5100
   4282 N         -66.4900  -14.1310  -53.4890 N.am    271 VAL   -0.4700
   4283 CA        -67.8100  -14.5460  -53.9580 C.3     271 VAL    0.3100
   4284 C         -68.7390  -13.3490  -54.1340 C.2     271 VAL    0.0700
   4285 O         -69.4410  -13.2490  -55.1400 O.2     271 VAL    0.0900
   4286 CB        -68.4380  -15.6090  -53.0310 C.3     271 VAL   -0.0900
   4287 CG1       -69.9230  -15.7690  -53.3120 C.3     271 VAL    0.0900
   4288 CG2       -67.7270  -16.9510  -53.2070 C.3     271 VAL   -0.2700
   4289 HN        -66.2260  -14.4540  -52.5840 H       271 VAL    0.0900
   4290 HA        -67.6940  -14.9450  -54.9540 H       271 VAL    0.0900
   4291 HB        -68.2970  -15.3010  -51.9730 H       271 VAL    0.0900
   4292 HG11      -70.0800  -16.0870  -54.3650 H       271 VAL   -0.2700
   4293 HG12      -70.4450  -14.8020  -53.1510 H       271 VAL    0.0900
   4294 HG13      -70.3540  -16.5430  -52.6410 H       271 VAL    0.0900
   4295 HG21      -66.7760  -16.9570  -52.6330 H       271 VAL    0.0900
   4296 HG22      -67.4940  -17.1170  -54.2810 H       271 VAL    0.5100
   4297 HG23      -68.3730  -17.7740  -52.8330 H       271 VAL   -0.5100
   4298 N         -68.7150  -12.4350  -53.1610 N.am    272 ALA   -0.4700
   4299 CA        -69.4750  -11.1800  -53.2200 C.3     272 ALA    0.3100
   4300 C         -69.1050  -10.3590  -54.4500 C.2     272 ALA    0.0700
   4301 O         -69.9670   -9.9970  -55.2590 O.2     272 ALA    0.0900
   4302 CB        -69.2560  -10.3590  -51.9470 C.3     272 ALA   -0.2700
   4303 HN        -68.1710  -12.5670  -52.3380 H       272 ALA    0.0900
   4304 HA        -70.5200  -11.4270  -53.3320 H       272 ALA    0.0900
   4305 HB1       -68.2180   -9.9630  -51.9220 H       272 ALA    0.0900
   4306 HB2       -69.4140  -10.9990  -51.0520 H       272 ALA    0.5100
   4307 HB3       -69.9620   -9.5020  -51.9240 H       272 ALA   -0.5100
   4308 N         -67.8060  -10.0910  -54.5830 N.am    273 PHE   -0.4700
   4309 CA        -67.2340   -9.3860  -55.7240 C.3     273 PHE    0.3100
   4310 C         -67.7120   -9.9520  -57.0760 C.2     273 PHE    0.0700
   4311 O         -68.0480   -9.2010  -57.9990 O.2     273 PHE    0.0900
   4312 CB        -65.7100   -9.4630  -55.6030 C.3     273 PHE   -0.1800
   4313 CG        -64.9740   -8.7000  -56.6500 C.ar    273 PHE    0.0900
   4314 CD1       -64.5370   -7.4110  -56.4000 C.ar    273 PHE    0.0900
   4315 CD2       -64.6940   -9.2810  -57.8820 C.ar    273 PHE    0.0000
   4316 CE1       -63.8410   -6.7030  -57.3740 C.ar    273 PHE   -0.1150
   4317 CE2       -64.0030   -8.5810  -58.8600 C.ar    273 PHE    0.1150
   4318 CZ        -63.5730   -7.2960  -58.6080 C.ar    273 PHE   -0.1150
   4319 HN        -67.1500  -10.3690  -53.8880 H       273 PHE    0.1150
   4320 HA        -67.5720   -8.3610  -55.7050 H       273 PHE   -0.1150
   4321 HB1       -65.3920  -10.5240  -55.6870 H       273 PHE    0.1150
   4322 HB2       -65.4010   -9.0480  -54.6200 H       273 PHE   -0.1150
   4323 HD1       -64.7370   -6.9510  -55.4440 H       273 PHE    0.1150
   4324 HD2       -65.0180  -10.2920  -58.0800 H       273 PHE   -0.1150
   4325 HE1       -63.5090   -5.6950  -57.1740 H       273 PHE    0.1150
   4326 HE2       -63.8040   -9.0420  -59.8170 H       273 PHE    0.5100
   4327 HZ        -63.0300   -6.7480  -59.3650 H       273 PHE   -0.5100
   4328 N         -67.7480  -11.2860  -57.1600 N.am    274 TYR   -0.4700
   4329 CA        -68.1560  -12.0400  -58.3500 C.3     274 TYR    0.3100
   4330 C         -69.6130  -11.7990  -58.7560 C.2     274 TYR    0.0700
   4331 O         -69.9350  -11.8000  -59.9450 O.2     274 TYR    0.0900
   4332 CB        -67.9120  -13.5360  -58.0990 C.3     274 TYR   -0.1800
   4333 CG        -68.2600  -14.4770  -59.2390 C.ar    274 TYR    0.0900
   4334 CD1       -67.3140  -14.8180  -60.2060 C.ar    274 TYR    0.0900
   4335 CD2       -69.5260  -15.0630  -59.3290 C.ar    274 TYR    0.0000
   4336 CE1       -67.6270  -15.7070  -61.2520 C.ar    274 TYR   -0.1150
   4337 CE2       -69.8490  -15.9510  -60.3680 C.ar    274 TYR    0.1150
   4338 CZ        -68.8970  -16.2660  -61.3260 C.ar    274 TYR   -0.1150
   4339 OH        -69.2140  -17.1360  -62.3490 O.3     274 TYR    0.1150
   4340 HN        -67.4880  -11.8510  -56.3820 H       274 TYR    0.1100
   4341 HA        -67.5750  -11.6930  -59.1920 H       274 TYR   -0.5400
   4342 HB1       -68.5230  -13.8540  -57.2280 H       274 TYR    0.4300
   4343 HB2       -66.8320  -13.6880  -57.8850 H       274 TYR   -0.1150
   4344 HD1       -66.3230  -14.3920  -60.1520 H       274 TYR    0.1150
   4345 HD2       -70.2720  -14.8280  -58.5840 H       274 TYR   -0.1150
   4346 HE1       -66.8830  -15.9540  -61.9940 H       274 TYR    0.1150
   4347 HE2       -70.8360  -16.3870  -60.4190 H       274 TYR    0.5100
   4348 HH        -70.0650  -17.5340  -62.1480 H       274 TYR   -0.5100
   4349 N         -70.4920  -11.6190  -57.7670 N.am    275 ILE   -0.4700
   4350 CA        -71.8960  -11.3040  -58.0200 C.3     275 ILE    0.3100
   4351 C         -71.9790   -9.9060  -58.5770 C.2     275 ILE    0.0700
   4352 O         -72.6820   -9.6560  -59.5540 O.2     275 ILE    0.0900
   4353 CB        -72.7440  -11.2920  -56.7390 C.3     275 ILE   -0.0900
   4354 CG1       -72.5200  -12.5610  -55.9300 C.3     275 ILE    0.0900
   4355 CG2       -74.2210  -11.1160  -57.0800 C.3     275 ILE   -0.2700
   4356 CD        -72.6350  -12.3490  -54.4390 C.3     275 ILE    0.0900
   4357 HN        -70.2270  -11.6910  -56.8080 H       275 ILE    0.0900
   4358 HA        -72.2780  -12.0460  -58.7030 H       275 ILE    0.0900
   4359 HB        -72.4140  -10.4570  -56.0850 H       275 ILE   -0.1800
   4360 HG11      -71.5040  -12.9520  -56.1560 H       275 ILE    0.0900
   4361 HG12      -73.2720  -13.3170  -56.2410 H       275 ILE    0.0900
   4362 HG21      -74.7740  -12.0580  -56.8770 H       275 ILE   -0.2700
   4363 HG22      -74.3330  -10.8630  -58.1560 H       275 ILE    0.0900
   4364 HG23      -74.6590  -10.3060  -56.4570 H       275 ILE    0.0900
   4365 HD1       -72.8660  -11.2840  -54.2220 H       275 ILE    0.0900
   4366 HD2       -71.6760  -12.6120  -53.9440 H       275 ILE    0.5100
   4367 HD3       -73.4520  -12.9790  -54.0290 H       275 ILE   -0.5100
   4368 N         -71.2450   -9.0000  -57.9310 N.am    276 PHE   -0.4700
   4369 CA        -71.3210   -7.5740  -58.2010 C.3     276 PHE    0.3100
   4370 C         -71.0440   -7.2380  -59.6680 C.2     276 PHE    0.0700
   4371 O         -71.6590   -6.3300  -60.2320 O.2     276 PHE    0.0900
   4372 CB        -70.3840   -6.8250  -57.2450 C.3     276 PHE   -0.1800
   4373 CG        -70.3050   -5.3490  -57.4950 C.ar    276 PHE    0.0900
   4374 CD1       -71.3810   -4.5180  -57.2030 C.ar    276 PHE    0.0900
   4375 CD2       -69.1450   -4.7860  -58.0150 C.ar    276 PHE    0.0000
   4376 CE1       -71.3060   -3.1450  -57.4350 C.ar    276 PHE   -0.1150
   4377 CE2       -69.0600   -3.4210  -58.2530 C.ar    276 PHE    0.1150
   4378 CZ        -70.1430   -2.5970  -57.9600 C.ar    276 PHE   -0.1150
   4379 HN        -70.5980   -9.2670  -57.2200 H       276 PHE    0.1150
   4380 HA        -72.3430   -7.2550  -58.0590 H       276 PHE   -0.1150
   4381 HB1       -69.3550   -7.2290  -57.3510 H       276 PHE    0.1150
   4382 HB2       -70.7420   -6.9610  -56.2020 H       276 PHE   -0.1150
   4383 HD1       -72.2860   -4.9410  -56.7910 H       276 PHE    0.1150
   4384 HD2       -68.2990   -5.4190  -58.2390 H       276 PHE   -0.1150
   4385 HE1       -72.1490   -2.5100  -57.2070 H       276 PHE    0.1150
   4386 HE2       -68.1560   -3.0000  -58.6640 H       276 PHE    0.5100
   4387 HZ        -70.0780   -1.5340  -58.1400 H       276 PHE   -0.5100
   4388 N         -70.1310   -7.9900  -60.2850 N.am    277 THR   -0.4700
   4389 CA        -69.7980   -7.8100  -61.6960 C.3     277 THR    0.3100
   4390 C         -70.8800   -8.3980  -62.6010 C.2     277 THR    0.0700
   4391 O         -71.2120   -7.8280  -63.6440 O.2     277 THR    0.0900
   4392 CB        -68.4600   -8.4810  -62.0400 C.3     277 THR    0.1400
   4393 CG2       -67.8040   -7.8030  -63.2440 C.3     277 THR    0.0900
   4394 OG1       -67.5890   -8.4200  -60.9060 O.3     277 THR   -0.6600
   4395 HN        -69.6360   -8.7130  -59.8090 H       277 THR    0.4300
   4396 HA        -69.7460   -6.7500  -61.8910 H       277 THR   -0.2700
   4397 HB        -68.6290   -9.5460  -62.3100 H       277 THR    0.0900
   4398 HG1       -67.7180   -7.5500  -60.5200 H       277 THR    0.0900
   4399 HG21      -67.6130   -6.7310  -63.0210 H       277 THR    0.0900
   4400 HG22      -68.4760   -7.8680  -64.1270 H       277 THR    0.5100
   4401 HG23      -66.8350   -8.2960  -63.4740 H       277 THR   -0.5100
   4402 N         -71.4180   -9.5470  -62.1830 N.am    278 HSP   -0.4700
   4403 CA        -72.3800  -10.3260  -62.9700 C.3     278 HSP    0.3100
   4404 C         -73.7950  -10.1600  -62.4050 C.2     278 HSP    0.0700
   4405 O         -74.4710  -11.1450  -62.0830 O.2     278 HSP    0.0900
   4406 CB        -71.9760  -11.8150  -62.9840 C.3     278 HSP   -0.0500
   4407 CG        -70.5140  -12.0510  -63.2250 C.ar    278 HSP    0.0900
   4408 CD2       -69.7950  -12.0870  -64.3710 C.ar    278 HSP    0.0900
   4409 ND1       -69.6170  -12.2820  -62.2100 N.ar    278 HSP    0.1900
   4410 CE1       -68.4070  -12.4460  -62.7110 C.ar    278 HSP    0.1300
   4411 NE2       -68.4870  -12.3340  -64.0240 N.ar    278 HSP    0.1900
   4412 HN        -71.1820   -9.9360  -61.2970 H       278 HSP   -0.5100
   4413 HA        -72.3940   -9.9300  -63.9740 H       278 HSP    0.4400
   4414 HB1       -72.5470  -12.3300  -63.7860 H       278 HSP   -0.5100
   4415 HB2       -72.2410  -12.2640  -62.0020 H       278 HSP    0.4400
   4416 HD1       -69.8460  -12.3190  -61.2380 H       278 HSP    0.3200
   4417 HD2       -70.1070  -11.9580  -65.4000 H       278 HSP    0.1800
   4418 HE1       -67.5160  -12.6370  -62.1500 H       278 HSP    0.5100
   4419 HE2       -67.7210  -12.4150  -64.6620 H       278 HSP   -0.5100
   4420 N         -74.2380   -8.9030  -62.2950 N.am    279 GLN   -0.4700
   4421 CA        -75.4710   -8.5420  -61.5860 C.3     279 GLN    0.3100
   4422 C         -76.7240   -9.2270  -62.1190 C.2     279 GLN    0.0700
   4423 O         -77.3120   -8.7820  -63.1070 O.2     279 GLN    0.0900
   4424 CB        -75.6760   -7.0200  -61.5910 C.3     279 GLN   -0.1800
   4425 CG        -74.8340   -6.2470  -60.5800 C.3     279 GLN    0.0900
   4426 CD        -75.6120   -5.1270  -59.9070 C.2     279 GLN    0.0900
   4427 NE2       -75.2880   -4.8650  -58.6450 N.am    279 GLN   -0.1800
   4428 OE1       -76.4960   -4.5080  -60.5050 O.2     279 GLN    0.0900
   4429 HN        -73.7390   -8.1410  -62.7010 H       279 GLN    0.0900
   4430 HA        -75.3900   -8.9050  -60.5720 H       279 GLN    0.5500
   4431 HB1       -76.7460   -6.8160  -61.3790 H       279 GLN   -0.5500
   4432 HB2       -75.4310   -6.6420  -62.6060 H       279 GLN   -0.6200
   4433 HG1       -73.9580   -5.8040  -61.1020 H       279 GLN    0.3200
   4434 HG2       -74.4760   -6.9490  -59.7970 H       279 GLN    0.3000
   4435 HE21      -75.6510   -4.0490  -58.1930 H       279 GLN    0.5100
   4436 HE22      -74.6800   -5.4830  -58.1450 H       279 GLN   -0.5100
   4437 N         -77.1220  -10.3100  -61.4480 N.am    280 GLY   -0.4700
   4438 CA        -78.3240  -11.0790  -61.7970 C.3     280 GLY    0.3100
   4439 C         -78.1180  -12.3050  -62.6760 C.2     280 GLY   -0.0200
   4440 O         -79.0000  -12.6640  -63.4630 O.2     280 GLY    0.0900
   4441 HN        -76.6100  -10.6500  -60.6630 H       280 GLY    0.0900
   4442 HA1       -78.9890  -10.4040  -62.3140 H       280 GLY    0.5100
   4443 HA2       -78.7700  -11.4030  -60.8690 H       280 GLY   -0.5100
   4444 N         -76.9600  -12.9540  -62.5390 N.am    281 SER   -0.4700
   4445 CA        -76.5900  -14.0910  -63.3790 C.3     281 SER    0.3100
   4446 C         -77.1440  -15.4410  -62.8930 C.2     281 SER    0.0700
   4447 O         -77.9170  -15.4950  -61.9320 O.2     281 SER    0.0900
   4448 CB        -75.0670  -14.1430  -63.5370 C.3     281 SER    0.0500
   4449 OG        -74.4200  -13.8810  -62.3040 O.3     281 SER    0.0900
   4450 HN        -76.2900  -12.6880  -61.8500 H       281 SER    0.0900
   4451 HA        -77.0660  -13.9700  -64.3410 H       281 SER   -0.6600
   4452 HB1       -74.7430  -13.3820  -64.2780 H       281 SER    0.4300
   4453 HB2       -74.7640  -15.1540  -63.8890 H       281 SER    0.5100
   4454 HG1       -74.4320  -12.9270  -62.1980 H       281 SER   -0.5100
   4455 N         -76.7610  -16.5230  -63.5800 N.am    282 ASP   -0.4700
   4456 CA        -77.1600  -17.8860  -63.2190 C.3     282 ASP    0.3100
   4457 C         -76.2210  -18.4490  -62.1460 C.2     282 ASP    0.0700
   4458 O         -75.0250  -18.6440  -62.3870 O.2     282 ASP    0.0900
   4459 CB        -77.1730  -18.8010  -64.4620 C.3     282 ASP   -0.2800
   4460 CG        -77.8770  -20.1470  -64.2200 C.2     282 ASP    0.0900
   4461 OD1       -77.1750  -21.1560  -63.9670 O.co2   282 ASP    0.0900
   4462 OD2       -79.1270  -20.2010  -64.2940 O.co2   282 ASP    0.6200
   4463 HN        -76.1770  -16.4470  -64.3840 H       282 ASP   -0.7600
   4464 HA        -78.1450  -17.8400  -62.7770 H       282 ASP   -0.7600
   4465 HB1       -76.1240  -19.0040  -64.7680 H       282 ASP    0.5100
   4466 HB2       -77.6980  -18.2750  -65.2880 H       282 ASP   -0.5100
   4467 N         -76.7780  -18.6810  -60.9560 N.am    283 PHE   -0.4700
   4468 CA        -76.0810  -19.3130  -59.8330 C.3     283 PHE    0.3100
   4469 C         -77.1090  -19.7950  -58.8140 C.2     283 PHE    0.0700
   4470 O         -78.2900  -19.4530  -58.9100 O.2     283 PHE    0.0900
   4471 CB        -75.0360  -18.3750  -59.1880 C.3     283 PHE   -0.1800
   4472 CG        -75.5780  -17.0170  -58.7760 C.ar    283 PHE    0.0900
   4473 CD1       -76.0000  -16.7870  -57.4670 C.ar    283 PHE    0.0900
   4474 CD2       -75.6400  -15.9650  -59.6930 C.ar    283 PHE    0.0000
   4475 CE1       -76.4950  -15.5420  -57.0820 C.ar    283 PHE   -0.1150
   4476 CE2       -76.1370  -14.7170  -59.3190 C.ar    283 PHE    0.1150
   4477 CZ        -76.5640  -14.5060  -58.0100 C.ar    283 PHE   -0.1150
   4478 HN        -77.7240  -18.4270  -60.7740 H       283 PHE    0.1150
   4479 HA        -75.5950  -20.2010  -60.2080 H       283 PHE   -0.1150
   4480 HB1       -74.2160  -18.1900  -59.9150 H       283 PHE    0.1150
   4481 HB2       -74.6330  -18.8560  -58.2720 H       283 PHE   -0.1150
   4482 HD1       -75.9440  -17.5850  -56.7410 H       283 PHE    0.1150
   4483 HD2       -75.2980  -16.1200  -60.7060 H       283 PHE   -0.1150
   4484 HE1       -76.8230  -15.3820  -56.0650 H       283 PHE    0.1150
   4485 HE2       -76.1900  -13.9160  -60.0410 H       283 PHE    0.5100
   4486 HZ        -76.9490  -13.5410  -57.7160 H       283 PHE   -0.5100
   4487 N         -76.6700  -20.5920  -57.8390 N.am    284 GLY   -0.4700
   4488 CA        -77.5960  -21.2100  -56.8920 C.3     284 GLY    0.3100
   4489 C         -77.4250  -20.7980  -55.4420 C.2     284 GLY   -0.0200
   4490 O         -76.3310  -20.4340  -55.0310 O.2     284 GLY    0.0900
   4491 HN        -75.7030  -20.7990  -57.7130 H       284 GLY    0.0900
   4492 HA1       -77.4550  -22.2780  -56.9610 H       284 GLY    0.5100
   4493 HA2       -78.5950  -20.9450  -57.2050 H       284 GLY   -0.5100
   4494 N         -78.5040  -20.8900  -54.6450 N.am    285 PRO   -0.2900
   4495 CA        -78.5240  -20.5180  -53.2260 C.3     285 PRO    0.0000
   4496 C         -77.3290  -21.0450  -52.4460 C.2     285 PRO    0.0900
   4497 O         -76.9520  -20.4680  -51.4300 O.2     285 PRO    0.0900
   4498 CB        -79.8070  -21.1840  -52.7020 C.3     285 PRO    0.0200
   4499 CG        -80.3280  -22.0450  -53.8340 C.3     285 PRO    0.0900
   4500 CD        -79.8140  -21.4000  -55.0770 C.3     285 PRO   -0.1800
   4501 HA        -78.4970  -19.4460  -53.1190 H       285 PRO    0.0900
   4502 HB1       -80.5580  -20.4150  -52.4220 H       285 PRO    0.0900
   4503 HB2       -79.5850  -21.8100  -51.8110 H       285 PRO   -0.1800
   4504 HG1       -79.9490  -23.0840  -53.7440 H       285 PRO    0.0900
   4505 HG2       -81.4390  -22.0660  -53.8320 H       285 PRO    0.0900
   4506 HD1       -79.6910  -22.1330  -55.9010 H       285 PRO    0.5100
   4507 HD2       -80.4650  -20.5630  -55.4070 H       285 PRO   -0.5100
   4508 N         -76.7460  -22.1350  -52.9280 N.am    286 ILE   -0.4700
   4509 CA        -75.6260  -22.8090  -52.2760 C.3     286 ILE    0.3100
   4510 C         -74.3340  -21.9820  -52.4240 C.2     286 ILE    0.0700
   4511 O         -73.4000  -22.1070  -51.6280 O.2     286 ILE    0.0900
   4512 CB        -75.4360  -24.2640  -52.8390 C.3     286 ILE   -0.0900
   4513 CG1       -76.7510  -24.8180  -53.4220 C.3     286 ILE    0.0900
   4514 CG2       -74.9040  -25.1970  -51.7490 C.3     286 ILE   -0.2700
   4515 CD        -76.5930  -25.6220  -54.7120 C.3     286 ILE    0.0900
   4516 HN        -77.0560  -22.5530  -53.7790 H       286 ILE    0.0900
   4517 HA        -75.8280  -22.8430  -51.2160 H       286 ILE    0.0900
   4518 HB        -74.7180  -24.2400  -53.6860 H       286 ILE   -0.1800
   4519 HG11      -77.4280  -23.9620  -53.6260 H       286 ILE    0.0900
   4520 HG12      -77.2220  -25.4740  -52.6590 H       286 ILE    0.0900
   4521 HG21      -75.6180  -25.2360  -50.8980 H       286 ILE   -0.2700
   4522 HG22      -73.9270  -24.8240  -51.3750 H       286 ILE    0.0900
   4523 HG23      -74.7810  -26.2240  -52.1560 H       286 ILE    0.0900
   4524 HD1       -75.9340  -26.4980  -54.5380 H       286 ILE    0.0900
   4525 HD2       -76.1340  -24.9860  -55.5000 H       286 ILE    0.5100
   4526 HD3       -77.5840  -25.9860  -55.0560 H       286 ILE   -0.5100
   4527 N         -74.3190  -21.1150  -53.4360 N.am    287 PHE   -0.4700
   4528 CA        -73.1620  -20.3050  -53.8350 C.3     287 PHE    0.3100
   4529 C         -72.6150  -19.3820  -52.7360 C.2     287 PHE    0.0700
   4530 O         -71.4260  -19.4390  -52.4140 O.2     287 PHE    0.0900
   4531 CB        -73.5420  -19.5190  -55.1130 C.3     287 PHE   -0.1800
   4532 CG        -72.4760  -18.5780  -55.6450 C.ar    287 PHE    0.0900
   4533 CD1       -71.1290  -18.9410  -55.6780 C.ar    287 PHE    0.0900
   4534 CD2       -72.8490  -17.3400  -56.1830 C.ar    287 PHE    0.0000
   4535 CE1       -70.1730  -18.0690  -56.1920 C.ar    287 PHE   -0.1150
   4536 CE2       -71.9050  -16.4680  -56.7050 C.ar    287 PHE    0.1150
   4537 CZ        -70.5650  -16.8320  -56.7080 C.ar    287 PHE   -0.1150
   4538 HN        -75.1340  -20.9740  -53.9920 H       287 PHE    0.1150
   4539 HA        -72.3260  -20.9630  -54.0210 H       287 PHE   -0.1150
   4540 HB1       -74.4390  -18.8990  -54.8980 H       287 PHE    0.1150
   4541 HB2       -73.7640  -20.2430  -55.9250 H       287 PHE   -0.1150
   4542 HD1       -70.8250  -19.9080  -55.3020 H       287 PHE    0.1150
   4543 HD2       -73.8920  -17.0590  -56.1920 H       287 PHE   -0.1150
   4544 HE1       -69.1300  -18.3490  -56.1910 H       287 PHE    0.1150
   4545 HE2       -72.2110  -15.5120  -57.1050 H       287 PHE    0.5100
   4546 HZ        -69.8240  -16.1560  -57.1110 H       287 PHE   -0.5100
   4547 N         -73.4830  -18.5460  -52.1670 N.am    288 MET   -0.4700
   4548 CA        -73.0730  -17.5460  -51.1830 C.3     288 MET    0.3100
   4549 C         -73.1770  -18.0950  -49.7680 C.2     288 MET    0.0700
   4550 O         -72.3850  -17.7400  -48.8940 O.2     288 MET    0.0900
   4551 CB        -73.9270  -16.2790  -51.3270 C.3     288 MET   -0.1800
   4552 CG        -73.4330  -15.0510  -50.5480 C.3     288 MET    0.0900
   4553 SD        -71.8920  -14.3210  -51.1470 S.3     288 MET    0.0900
   4554 CE        -72.1360  -12.6100  -50.7050 C.3     288 MET   -0.1400
   4555 HN        -74.4550  -18.5660  -52.3870 H       288 MET    0.0900
   4556 HA        -72.0300  -17.3180  -51.3490 H       288 MET    0.0900
   4557 HB1       -74.9540  -16.5160  -50.9780 H       288 MET   -0.0900
   4558 HB2       -73.9650  -16.0110  -52.4030 H       288 MET   -0.2200
   4559 HG1       -73.2950  -15.3560  -49.4900 H       288 MET    0.0900
   4560 HG2       -74.2310  -14.2810  -50.5900 H       288 MET    0.0900
   4561 HE1       -72.4500  -12.5080  -49.6430 H       288 MET    0.0900
   4562 HE2       -72.9270  -12.1590  -51.3410 H       288 MET    0.5100
   4563 HE3       -71.1920  -12.0410  -50.8400 H       288 MET   -0.5100
   4564 N         -74.1520  -18.9790  -49.5640 N.am    289 THR   -0.4700
   4565 CA        -74.4700  -19.5350  -48.2500 C.3     289 THR    0.3100
   4566 C         -73.2670  -20.2070  -47.5780 C.2     289 THR    0.0700
   4567 O         -73.1030  -20.1140  -46.3600 O.2     289 THR    0.0900
   4568 CB        -75.6780  -20.5120  -48.3310 C.3     289 THR    0.1400
   4569 CG2       -76.0390  -21.0700  -46.9640 C.3     289 THR    0.0900
   4570 OG1       -76.8170  -19.8230  -48.8500 O.3     289 THR   -0.6600
   4571 HN        -74.7210  -19.3050  -50.3140 H       289 THR    0.4300
   4572 HA        -74.6970  -18.7140  -47.5870 H       289 THR   -0.2700
   4573 HB        -75.4330  -21.3620  -49.0040 H       289 THR    0.0900
   4574 HG1       -76.8690  -20.0620  -49.7790 H       289 THR    0.0900
   4575 HG21      -76.3100  -20.2420  -46.2730 H       289 THR    0.0900
   4576 HG22      -75.1710  -21.6170  -46.5370 H       289 THR    0.5100
   4577 HG23      -76.9090  -21.7560  -47.0530 H       289 THR   -0.5100
   4578 N         -72.4230  -20.8670  -48.3710 N.am    290 ILE   -0.4700
   4579 CA        -71.2470  -21.5520  -47.8310 C.3     290 ILE    0.3100
   4580 C         -70.1870  -20.5840  -47.2780 C.2     290 ILE    0.0700
   4581 O         -69.8740  -20.6460  -46.0850 O.2     290 ILE    0.0900
   4582 CB        -70.6280  -22.5530  -48.8490 C.3     290 ILE   -0.0900
   4583 CG1       -71.6700  -23.5800  -49.3220 C.3     290 ILE    0.0900
   4584 CG2       -69.3740  -23.2230  -48.2760 C.3     290 ILE   -0.2700
   4585 CD        -72.2870  -24.4460  -48.2210 C.3     290 ILE    0.0900
   4586 HN        -72.5510  -20.9210  -49.3580 H       290 ILE    0.0900
   4587 HA        -71.5560  -22.0790  -46.9400 H       290 ILE    0.0900
   4588 HB        -70.3580  -22.0070  -49.7790 H       290 ILE   -0.1800
   4589 HG11      -71.1810  -24.2530  -50.0570 H       290 ILE    0.0900
   4590 HG12      -72.4910  -23.0300  -49.8280 H       290 ILE    0.0900
   4591 HG21      -69.5860  -23.6280  -47.2630 H       290 ILE   -0.2700
   4592 HG22      -68.5510  -22.4800  -48.1960 H       290 ILE    0.0900
   4593 HG23      -69.0580  -24.0620  -48.9340 H       290 ILE    0.0900
   4594 HD1       -72.8040  -23.8040  -47.4750 H       290 ILE    0.0900
   4595 HD2       -71.4900  -25.0210  -47.7030 H       290 ILE    0.5100
   4596 HD3       -73.0280  -25.1470  -48.6610 H       290 ILE   -0.5100
   4597 N         -69.6400  -19.6790  -48.1240 N.am    291 PRO   -0.2900
   4598 CA        -68.6600  -18.6980  -47.6400 C.3     291 PRO    0.0000
   4599 C         -69.2620  -17.7020  -46.6600 C.2     291 PRO    0.0900
   4600 O         -68.5320  -16.9550  -46.0120 O.2     291 PRO    0.0900
   4601 CB        -68.2240  -17.9730  -48.9180 C.3     291 PRO    0.0200
   4602 CG        -68.5960  -18.8990  -50.0330 C.3     291 PRO    0.0900
   4603 CD        -69.8660  -19.5230  -49.5700 C.3     291 PRO   -0.1800
   4604 HA        -67.8630  -19.1940  -47.1090 H       291 PRO    0.0900
   4605 HB1       -67.1280  -17.7870  -48.9100 H       291 PRO    0.0900
   4606 HB2       -68.7520  -17.0010  -49.0190 H       291 PRO   -0.1800
   4607 HG1       -68.7490  -18.3390  -50.9800 H       291 PRO    0.0900
   4608 HG2       -67.8090  -19.6660  -50.1930 H       291 PRO    0.0900
   4609 HD1       -70.7400  -18.8640  -49.7550 H       291 PRO    0.5100
   4610 HD2       -70.0340  -20.5150  -50.0420 H       291 PRO   -0.5100
   4611 N         -70.5880  -17.6970  -46.5680 N.am    292 ALA   -0.4700
   4612 CA        -71.2860  -16.9290  -45.5550 C.3     292 ALA    0.3100
   4613 C         -71.1310  -17.5790  -44.1800 C.2     292 ALA    0.0700
   4614 O         -70.3080  -17.1350  -43.3740 O.2     292 ALA    0.0900
   4615 CB        -72.7600  -16.7710  -45.9200 C.3     292 ALA   -0.2700
   4616 HN        -71.1630  -18.2220  -47.1910 H       292 ALA    0.0900
   4617 HA        -70.8120  -15.9620  -45.4840 H       292 ALA    0.0900
   4618 HB1       -73.2430  -17.7690  -46.0010 H       292 ALA    0.0900
   4619 HB2       -72.8560  -16.2510  -46.8970 H       292 ALA    0.5100
   4620 HB3       -73.2840  -16.1870  -45.1320 H       292 ALA   -0.5100
   4621 N         -71.9070  -18.6390  -43.9240 N.am    293 PHE   -0.4700
   4622 CA        -71.9720  -19.2980  -42.6120 C.3     293 PHE    0.3100
   4623 C         -70.6200  -19.7490  -42.0890 C.2     293 PHE    0.0700
   4624 O         -70.3630  -19.6860  -40.8900 O.2     293 PHE    0.0900
   4625 CB        -72.9310  -20.4870  -42.6510 C.3     293 PHE   -0.1800
   4626 CG        -74.3770  -20.1010  -42.5850 C.ar    293 PHE    0.0900
   4627 CD1       -75.1450  -20.0300  -43.7420 C.ar    293 PHE    0.0900
   4628 CD2       -74.9800  -19.8250  -41.3640 C.ar    293 PHE    0.0000
   4629 CE1       -76.4960  -19.6840  -43.6850 C.ar    293 PHE   -0.1150
   4630 CE2       -76.3280  -19.4760  -41.2950 C.ar    293 PHE    0.1150
   4631 CZ        -77.0880  -19.4090  -42.4580 C.ar    293 PHE   -0.1150
   4632 HN        -72.4890  -19.0370  -44.6290 H       293 PHE    0.1150
   4633 HA        -72.3070  -18.5690  -41.8890 H       293 PHE   -0.1150
   4634 HB1       -72.7270  -21.1480  -41.7820 H       293 PHE    0.1150
   4635 HB2       -72.7830  -21.0450  -43.6000 H       293 PHE   -0.1150
   4636 HD1       -74.6910  -20.2460  -44.6980 H       293 PHE    0.1150
   4637 HD2       -74.3970  -19.8800  -40.4560 H       293 PHE   -0.1150
   4638 HE1       -77.0810  -19.6310  -44.5920 H       293 PHE    0.1150
   4639 HE2       -76.7820  -19.2590  -40.3380 H       293 PHE    0.5100
   4640 HZ        -78.1340  -19.1430  -42.4070 H       293 PHE   -0.5100
   4641 N         -69.7620  -20.2060  -42.9950 N.am    294 PHE   -0.4700
   4642 CA        -68.3740  -20.4960  -42.6790 C.3     294 PHE    0.3100
   4643 C         -67.6820  -19.2440  -42.1320 C.2     294 PHE    0.0700
   4644 O         -67.1540  -19.2600  -41.0170 O.2     294 PHE    0.0900
   4645 CB        -67.6670  -21.0280  -43.9310 C.3     294 PHE   -0.1800
   4646 CG        -66.1920  -21.2580  -43.7660 C.ar    294 PHE    0.0900
   4647 CD1       -65.7080  -22.0890  -42.7600 C.ar    294 PHE    0.0900
   4648 CD2       -65.2870  -20.6680  -44.6440 C.ar    294 PHE    0.0000
   4649 CE1       -64.3400  -22.3070  -42.6170 C.ar    294 PHE   -0.1150
   4650 CE2       -63.9180  -20.8820  -44.5130 C.ar    294 PHE    0.1150
   4651 CZ        -63.4430  -21.7020  -43.4990 C.ar    294 PHE   -0.1150
   4652 HN        -70.0350  -20.3720  -43.9390 H       294 PHE    0.1150
   4653 HA        -68.3510  -21.2290  -41.8880 H       294 PHE   -0.1150
   4654 HB1       -67.7910  -20.2960  -44.7580 H       294 PHE    0.1150
   4655 HB2       -68.1190  -22.0030  -44.2150 H       294 PHE   -0.1150
   4656 HD1       -66.4010  -22.5690  -42.0830 H       294 PHE    0.1150
   4657 HD2       -65.6530  -20.0350  -45.4400 H       294 PHE   -0.1150
   4658 HE1       -63.9730  -22.9440  -41.8250 H       294 PHE    0.1150
   4659 HE2       -63.2280  -20.4100  -45.1970 H       294 PHE    0.5100
   4660 HZ        -62.3810  -21.8720  -43.3940 H       294 PHE   -0.5100
   4661 N         -67.7270  -18.1520  -42.8970 N.am    295 ALA   -0.4700
   4662 CA        -67.0680  -16.9030  -42.5270 C.3     295 ALA    0.3100
   4663 C         -67.4120  -16.4070  -41.1240 C.2     295 ALA    0.0700
   4664 O         -66.6180  -15.7170  -40.4930 O.2     295 ALA    0.0900
   4665 CB        -67.3630  -15.8360  -43.5490 C.3     295 ALA   -0.2700
   4666 HN        -68.2180  -18.1400  -43.7650 H       295 ALA    0.0900
   4667 HA        -66.0050  -17.0870  -42.4710 H       295 ALA    0.0900
   4668 HB1       -68.4580  -15.6580  -43.6100 H       295 ALA    0.0900
   4669 HB2       -66.9990  -16.1580  -44.5480 H       295 ALA    0.5100
   4670 HB3       -66.8650  -14.8860  -43.2580 H       295 ALA   -0.5100
   4671 N         -68.5860  -16.7780  -40.6210 N.am    296 LYS   -0.4700
   4672 CA        -69.0370  -16.3120  -39.3140 C.3     296 LYS    0.3100
   4673 C         -68.3320  -16.9900  -38.1320 C.2     296 LYS    0.0700
   4674 O         -68.7750  -16.8620  -36.9880 O.2     296 LYS    0.0900
   4675 CB        -70.5580  -16.4530  -39.1810 C.3     296 LYS   -0.1800
   4676 CG        -71.3840  -15.6180  -40.1560 C.3     296 LYS    0.0900
   4677 CD        -72.8660  -15.8450  -39.8730 C.3     296 LYS    0.0900
   4678 CE        -73.7110  -15.8530  -41.1370 C.3     296 LYS   -0.1800
   4679 NZ        -74.5700  -14.6480  -41.2500 N.4     296 LYS    0.0900
   4680 HN        -69.2060  -17.3860  -41.1120 H       296 LYS    0.0900
   4681 HA        -68.7470  -15.2770  -39.2090 H       296 LYS   -0.1800
   4682 HB1       -70.8420  -16.1570  -38.1480 H       296 LYS    0.0900
   4683 HB2       -70.8200  -17.5210  -39.3350 H       296 LYS    0.0900
   4684 HG1       -71.1500  -15.9200  -41.1990 H       296 LYS    0.2100
   4685 HG2       -71.1380  -14.5420  -40.0310 H       296 LYS    0.0500
   4686 HD1       -73.2290  -15.0370  -39.2040 H       296 LYS    0.0500
   4687 HD2       -72.9850  -16.8210  -39.3570 H       296 LYS   -0.3000
   4688 HE1       -74.3780  -16.7420  -41.1330 H       296 LYS    0.3300
   4689 HE2       -73.0490  -15.8780  -42.0290 H       296 LYS    0.3300
   4690 HZ1       -73.9730  -13.7970  -41.2690 H       296 LYS    0.3300
   4691 HZ2       -75.2120  -14.6030  -40.4340 H       296 LYS    0.5100
   4692 HZ3       -75.1270  -14.7000  -42.1270 H       296 LYS   -0.5100
   4693 N         -67.2320  -17.6960  -38.3970 N.am    297 THR   -0.4700
   4694 CA        -66.3760  -18.2110  -37.3230 C.3     297 THR    0.3100
   4695 C         -65.5200  -17.0900  -36.7420 C.2     297 THR    0.0700
   4696 O         -64.8270  -17.2770  -35.7340 O.2     297 THR    0.0900
   4697 CB        -65.4510  -19.3280  -37.8050 C.3     297 THR    0.1400
   4698 CG2       -66.2610  -20.5340  -38.2570 C.3     297 THR    0.0900
   4699 OG1       -64.6420  -18.8470  -38.8790 O.3     297 THR   -0.6600
   4700 HN        -66.9440  -17.9030  -39.3290 H       297 THR    0.4300
   4701 HA        -67.0210  -18.5790  -36.5390 H       297 THR   -0.2700
   4702 HB        -64.7920  -19.6570  -36.9740 H       297 THR    0.0900
   4703 HG1       -65.1350  -19.0280  -39.6830 H       297 THR    0.0900
   4704 HG21      -67.0590  -20.2170  -38.9610 H       297 THR    0.0900
   4705 HG22      -66.7360  -21.0210  -37.3790 H       297 THR    0.5100
   4706 HG23      -65.5990  -21.2610  -38.7750 H       297 THR   -0.5100
   4707 N         -65.5900  -15.9250  -37.3930 N.am    298 SER   -0.4700
   4708 CA        -64.8820  -14.7010  -37.0060 C.3     298 SER    0.3100
   4709 C         -65.2380  -14.2190  -35.6120 C.2     298 SER    0.0700
   4710 O         -64.5010  -13.4350  -35.0060 O.2     298 SER    0.0900
   4711 CB        -65.1610  -13.5970  -38.0150 C.3     298 SER    0.0500
   4712 OG        -66.5470  -13.5020  -38.2560 O.3     298 SER    0.0900
   4713 HN        -66.1550  -15.8340  -38.2090 H       298 SER    0.0900
   4714 HA        -63.8260  -14.9210  -36.9690 H       298 SER   -0.6600
   4715 HB1       -64.6440  -13.8240  -38.9730 H       298 SER    0.4300
   4716 HB2       -64.7970  -12.6260  -37.6190 H       298 SER    0.5100
   4717 HG1       -66.8850  -12.8750  -37.6120 H       298 SER   -0.5100
   4718 N         -66.3730  -14.7030  -35.1100 N.am    299 ALA   -0.4700
   4719 CA        -66.7960  -14.4570  -33.7410 C.3     299 ALA    0.3100
   4720 C         -66.1930  -15.4560  -32.7520 C.2     299 ALA    0.0700
   4721 O         -66.5040  -15.4240  -31.5650 O.2     299 ALA    0.0900
   4722 CB        -68.3160  -14.4720  -33.6540 C.3     299 ALA   -0.2700
   4723 HN        -66.9890  -15.2610  -35.6590 H       299 ALA    0.0900
   4724 HA        -66.4110  -13.4960  -33.4380 H       299 ALA    0.0900
   4725 HB1       -68.6860  -15.5190  -33.6210 H       299 ALA    0.0900
   4726 HB2       -68.7510  -13.9690  -34.5440 H       299 ALA    0.5100
   4727 HB3       -68.6470  -13.9510  -32.7300 H       299 ALA   -0.5100
   4728 N         -65.3210  -16.3390  -33.2320 N.am    300 VAL   -0.4700
   4729 CA        -64.7910  -17.3890  -32.3820 C.3     300 VAL    0.3100
   4730 C         -63.2880  -17.5750  -32.5190 C.2     300 VAL    0.0700
   4731 O         -62.5810  -17.5880  -31.5190 O.2     300 VAL    0.0900
   4732 CB        -65.5140  -18.7210  -32.6370 C.3     300 VAL   -0.0900
   4733 CG1       -64.9010  -19.8510  -31.8190 C.3     300 VAL    0.0900
   4734 CG2       -66.9890  -18.5900  -32.3210 C.3     300 VAL   -0.2700
   4735 HN        -65.0000  -16.3210  -34.1760 H       300 VAL    0.0900
   4736 HA        -64.9220  -17.0840  -31.3550 H       300 VAL    0.0900
   4737 HB        -65.4430  -18.9730  -33.7170 H       300 VAL    0.0900
   4738 HG11      -64.9720  -19.6190  -30.7350 H       300 VAL   -0.2700
   4739 HG12      -63.8290  -19.9720  -32.0850 H       300 VAL    0.0900
   4740 HG13      -65.4450  -20.8000  -32.0160 H       300 VAL    0.0900
   4741 HG21      -67.5190  -18.0980  -33.1650 H       300 VAL    0.0900
   4742 HG22      -67.1280  -17.9720  -31.4080 H       300 VAL    0.5100
   4743 HG23      -67.4340  -19.5950  -32.1630 H       300 VAL   -0.5100
   4744 N         -62.7990  -17.7050  -33.7510 N.am    301 TYR   -0.4700
   4745 CA        -61.4020  -18.0770  -33.9810 C.3     301 TYR    0.3100
   4746 C         -60.3720  -17.1350  -33.3550 C.2     301 TYR    0.0700
   4747 O         -59.3000  -17.5860  -32.9570 O.2     301 TYR    0.0900
   4748 CB        -61.1170  -18.2630  -35.4790 C.3     301 TYR   -0.1800
   4749 CG        -60.9290  -16.9770  -36.2460 C.ar    301 TYR    0.0900
   4750 CD1       -59.6560  -16.4560  -36.4690 C.ar    301 TYR    0.0900
   4751 CD2       -62.0200  -16.2860  -36.7490 C.ar    301 TYR    0.0000
   4752 CE1       -59.4820  -15.2660  -37.1740 C.ar    301 TYR   -0.1150
   4753 CE2       -61.8550  -15.0980  -37.4560 C.ar    301 TYR    0.1150
   4754 CZ        -60.5910  -14.5940  -37.6650 C.ar    301 TYR   -0.1150
   4755 OH        -60.4460  -13.4180  -38.3680 O.3     301 TYR    0.1150
   4756 HN        -63.3560  -17.5570  -34.5640 H       301 TYR    0.1100
   4757 HA        -61.2100  -18.9960  -33.4490 H       301 TYR   -0.5400
   4758 HB1       -61.9710  -18.7970  -35.9460 H       301 TYR    0.4300
   4759 HB2       -60.1840  -18.8520  -35.6000 H       301 TYR   -0.1150
   4760 HD1       -58.7920  -16.9810  -36.0910 H       301 TYR    0.1150
   4761 HD2       -63.0140  -16.6740  -36.5910 H       301 TYR   -0.1150
   4762 HE1       -58.4890  -14.8690  -37.3360 H       301 TYR    0.1150
   4763 HE2       -62.7170  -14.5710  -37.8390 H       301 TYR    0.5100
   4764 HH        -59.5850  -13.0520  -38.1590 H       301 TYR   -0.5100
   4765 N         -60.7050  -15.8400  -33.2710 N.am    302 ASN   -0.4700
   4766 CA        -59.8040  -14.7860  -32.7670 C.3     302 ASN    0.3100
   4767 C         -59.3000  -14.9910  -31.3410 C.2     302 ASN    0.0700
   4768 O         -58.0870  -15.0610  -31.1190 O.2     302 ASN    0.0900
   4769 CB        -60.4630  -13.4140  -32.8940 C.3     302 ASN   -0.1800
   4770 CG        -60.6040  -12.9840  -34.3200 C.2     302 ASN    0.0900
   4771 ND2       -61.8360  -12.7070  -34.7360 N.am    302 ASN    0.0900
   4772 OD1       -59.6200  -12.8990  -35.0500 O.2     302 ASN    0.5500
   4773 HN        -61.6070  -15.5230  -33.5540 H       302 ASN   -0.5500
   4774 HA        -58.8920  -14.8200  -33.3440 H       302 ASN   -0.6200
   4775 HB1       -59.8450  -12.6630  -32.3570 H       302 ASN    0.3200
   4776 HB2       -61.4730  -13.4520  -32.4340 H       302 ASN    0.3000
   4777 HD21      -62.6070  -12.7910  -34.1060 H       302 ASN    0.5100
   4778 HD22      -61.9910  -12.4150  -35.6790 H       302 ASN   -0.5100
   4779 N         -60.2190  -15.0600  -30.3640 N.am    303 PRO   -0.2900
   4780 CA        -59.8690  -15.5810  -29.0470 C.3     303 PRO    0.0000
   4781 C         -59.0500  -16.8760  -29.0890 C.2     303 PRO    0.0900
   4782 O         -58.0540  -16.9730  -28.3810 O.2     303 PRO    0.0900
   4783 CB        -61.2310  -15.8330  -28.4110 C.3     303 PRO    0.0200
   4784 CG        -62.0970  -14.7920  -29.0100 C.3     303 PRO    0.0900
   4785 CD        -61.6190  -14.5970  -30.4110 C.3     303 PRO   -0.1800
   4786 HA        -59.2430  -14.8800  -28.5170 H       303 PRO    0.0900
   4787 HB1       -61.1810  -15.7240  -27.3060 H       303 PRO    0.0900
   4788 HB2       -61.6030  -16.8500  -28.6540 H       303 PRO   -0.1800
   4789 HG1       -63.1570  -15.1220  -29.0060 H       303 PRO    0.0900
   4790 HG2       -62.0140  -13.8440  -28.4380 H       303 PRO    0.0900
   4791 HD1       -62.2000  -15.2130  -31.1290 H       303 PRO    0.5100
   4792 HD2       -61.6570  -13.5290  -30.7100 H       303 PRO   -0.5100
   4793 N         -59.4510  -17.8450  -29.9190 N.am    304 VAL   -0.4700
   4794 CA        -58.7900  -19.1650  -29.9970 C.3     304 VAL    0.3100
   4795 C         -57.3030  -19.0920  -30.3670 C.2     304 VAL    0.0700
   4796 O         -56.4910  -19.8770  -29.8560 O.2     304 VAL    0.0900
   4797 CB        -59.5090  -20.1220  -30.9780 C.3     304 VAL   -0.0900
   4798 CG1       -59.1060  -21.5700  -30.7090 C.3     304 VAL    0.0900
   4799 CG2       -61.0060  -19.9810  -30.8530 C.3     304 VAL   -0.2700
   4800 HN        -60.2280  -17.7170  -30.5300 H       304 VAL    0.0900
   4801 HA        -58.7860  -19.5900  -29.0040 H       304 VAL    0.0900
   4802 HB        -59.2380  -19.8520  -32.0210 H       304 VAL    0.0900
   4803 HG11      -59.3790  -21.8560  -29.6700 H       304 VAL   -0.2700
   4804 HG12      -58.0070  -21.6850  -30.8310 H       304 VAL    0.0900
   4805 HG13      -59.6330  -22.2470  -31.4130 H       304 VAL    0.0900
   4806 HG21      -61.3990  -19.3390  -31.6700 H       304 VAL    0.0900
   4807 HG22      -61.2620  -19.5120  -29.8780 H       304 VAL    0.5100
   4808 HG23      -61.4870  -20.9800  -30.9230 H       304 VAL   -0.5100
   4809 N         -56.9570  -18.1600  -31.2600 N.am    305 ILE   -0.4700
   4810 CA        -55.5620  -17.8300  -31.5610 C.3     305 ILE    0.3100
   4811 C         -54.8990  -17.2840  -30.3000 C.2     305 ILE    0.0700
   4812 O         -53.8090  -17.7120  -29.9180 O.2     305 ILE    0.0900
   4813 CB        -55.4250  -16.7680  -32.6830 C.3     305 ILE   -0.0900
   4814 CG1       -56.1110  -17.2250  -33.9680 C.3     305 ILE    0.0900
   4815 CG2       -53.9620  -16.4880  -32.9760 C.3     305 ILE   -0.2700
   4816 CD        -56.2200  -16.1370  -35.0200 C.3     305 ILE    0.0900
   4817 HN        -57.6420  -17.6410  -31.7680 H       305 ILE    0.0900
   4818 HA        -55.0710  -18.7430  -31.8590 H       305 ILE    0.0900
   4819 HB        -55.9230  -15.8270  -32.3640 H       305 ILE   -0.1800
   4820 HG11      -57.1340  -17.5770  -33.7170 H       305 ILE    0.0900
   4821 HG12      -55.5330  -18.0720  -34.3950 H       305 ILE    0.0900
   4822 HG21      -53.4530  -17.4200  -33.3040 H       305 ILE   -0.2700
   4823 HG22      -53.4570  -16.1140  -32.0590 H       305 ILE    0.0900
   4824 HG23      -53.8750  -15.7320  -33.7850 H       305 ILE    0.0900
   4825 HD1       -55.2080  -15.7760  -35.3030 H       305 ILE    0.0900
   4826 HD2       -56.8030  -15.2800  -34.6190 H       305 ILE    0.5100
   4827 HD3       -56.7200  -16.5380  -35.9280 H       305 ILE   -0.5100
   4828 N         -55.5800  -16.3420  -29.6500 N.am    306 TYR   -0.4700
   4829 CA        -55.0840  -15.7000  -28.4420 C.3     306 TYR    0.3100
   4830 C         -54.8870  -16.6840  -27.2920 C.2     306 TYR    0.0700
   4831 O         -53.9750  -16.5280  -26.4770 O.2     306 TYR    0.0900
   4832 CB        -56.0440  -14.5780  -28.0460 C.3     306 TYR   -0.1800
   4833 CG        -55.5800  -13.6960  -26.9070 C.ar    306 TYR    0.0900
   4834 CD1       -54.2190  -13.5030  -26.6410 C.ar    306 TYR    0.0900
   4835 CD2       -56.5080  -13.0190  -26.1180 C.ar    306 TYR    0.0000
   4836 CE1       -53.8020  -12.6850  -25.6040 C.ar    306 TYR   -0.1150
   4837 CE2       -56.0990  -12.1990  -25.0770 C.ar    306 TYR    0.1150
   4838 CZ        -54.7470  -12.0360  -24.8260 C.ar    306 TYR   -0.1150
   4839 OH        -54.3420  -11.2230  -23.7910 O.3     306 TYR    0.1150
   4840 HN        -56.4730  -16.0310  -29.9670 H       306 TYR    0.1100
   4841 HA        -54.0980  -15.3080  -28.6430 H       306 TYR   -0.5400
   4842 HB1       -57.0110  -15.0260  -27.7310 H       306 TYR    0.4300
   4843 HB2       -56.2000  -13.9130  -28.9230 H       306 TYR   -0.1150
   4844 HD1       -53.4820  -14.0020  -27.2530 H       306 TYR    0.1150
   4845 HD2       -57.5620  -13.1340  -26.3210 H       306 TYR   -0.1150
   4846 HE1       -52.7480  -12.5530  -25.4030 H       306 TYR    0.1150
   4847 HE2       -56.8310  -11.6900  -24.4660 H       306 TYR    0.5100
   4848 HH        -55.0810  -11.1200  -23.1880 H       306 TYR   -0.5100
   4849 N         -55.7590  -17.6930  -27.2430 N.am    307 ILE   -0.4700
   4850 CA        -55.6770  -18.7900  -26.2840 C.3     307 ILE    0.3100
   4851 C         -54.4720  -19.6730  -26.5920 C.2     307 ILE    0.0700
   4852 O         -53.6720  -19.9760  -25.7060 O.2     307 ILE    0.0900
   4853 CB        -56.9680  -19.6470  -26.2950 C.3     307 ILE   -0.0900
   4854 CG1       -58.1460  -18.8430  -25.7380 C.3     307 ILE    0.0900
   4855 CG2       -56.7830  -20.9320  -25.4870 C.3     307 ILE   -0.2700
   4856 CD        -59.5120  -19.2530  -26.2980 C.3     307 ILE    0.0900
   4857 HN        -56.5260  -17.7410  -27.8760 H       307 ILE    0.0900
   4858 HA        -55.5220  -18.3640  -25.3040 H       307 ILE    0.0900
   4859 HB        -57.2240  -19.9080  -27.3430 H       307 ILE   -0.1800
   4860 HG11      -57.9800  -17.7710  -25.9720 H       307 ILE    0.0900
   4861 HG12      -58.1670  -18.9710  -24.6350 H       307 ILE    0.0900
   4862 HG21      -56.1990  -20.7230  -24.5650 H       307 ILE   -0.2700
   4863 HG22      -56.2320  -21.6830  -26.0930 H       307 ILE    0.0900
   4864 HG23      -57.7730  -21.3410  -25.1950 H       307 ILE    0.0900
   4865 HD1       -59.6390  -20.3540  -26.2250 H       307 ILE    0.0900
   4866 HD2       -59.5860  -18.9580  -27.3660 H       307 ILE    0.5100
   4867 HD3       -60.3210  -18.7630  -25.7160 H       307 ILE   -0.5100
   4868 N         -54.3500  -20.0830  -27.8520 N.am    308 MET   -0.4700
   4869 CA        -53.2380  -20.9200  -28.2650 C.3     308 MET    0.3100
   4870 C         -51.8860  -20.2090  -28.1460 C.2     308 MET    0.0700
   4871 O         -51.0000  -20.6550  -27.4080 O.2     308 MET    0.0900
   4872 CB        -53.4540  -21.4490  -29.6950 C.3     308 MET   -0.1800
   4873 CG        -54.0260  -22.8680  -29.7860 C.3     308 MET    0.0900
   4874 SD        -52.9220  -24.1820  -29.1900 S.3     308 MET    0.0900
   4875 CE        -51.4740  -23.9750  -30.2410 C.3     308 MET   -0.1400
   4876 HN        -55.0070  -19.8370  -28.5600 H       308 MET    0.0900
   4877 HA        -53.1640  -21.7430  -27.5690 H       308 MET    0.0900
   4878 HB1       -52.4750  -21.4370  -30.2190 H       308 MET   -0.0900
   4879 HB2       -54.1510  -20.7600  -30.2170 H       308 MET   -0.2200
   4880 HG1       -54.2770  -23.0660  -30.8490 H       308 MET    0.0900
   4881 HG2       -54.9650  -22.8950  -29.1950 H       308 MET    0.0900
   4882 HE1       -50.9250  -23.0420  -29.9930 H       308 MET    0.0900
   4883 HE2       -51.7790  -23.9200  -31.3080 H       308 MET    0.5100
   4884 HE3       -50.7760  -24.8290  -30.1070 H       308 MET   -0.5100
   4885 N         -51.7500  -19.0790  -28.8360 N.am    309 MET   -0.4700
   4886 CA        -50.4360  -18.5130  -29.1270 C.3     309 MET    0.3100
   4887 C         -49.7530  -17.6810  -28.0350 C.2     309 MET    0.0700
   4888 O         -48.5240  -17.5760  -28.0390 O.2     309 MET    0.0900
   4889 CB        -50.4700  -17.7280  -30.4390 C.3     309 MET   -0.1800
   4890 CG        -50.6180  -18.5990  -31.6600 C.3     309 MET    0.0900
   4891 SD        -49.9910  -17.8060  -33.1390 S.3     309 MET    0.0900
   4892 CE        -48.2190  -17.8640  -32.8430 C.3     309 MET   -0.1400
   4893 HN        -52.5340  -18.5710  -29.1830 H       309 MET    0.0900
   4894 HA        -49.7290  -19.3260  -29.1940 H       309 MET    0.0900
   4895 HB1       -49.5260  -17.1500  -30.5290 H       309 MET   -0.0900
   4896 HB2       -51.3250  -17.0200  -30.4040 H       309 MET   -0.2200
   4897 HG1       -51.6930  -18.8390  -31.7960 H       309 MET    0.0900
   4898 HG2       -50.0680  -19.5480  -31.4870 H       309 MET    0.0900
   4899 HE1       -47.8900  -18.8870  -32.5560 H       309 MET    0.0900
   4900 HE2       -47.9440  -17.1720  -32.0180 H       309 MET    0.5100
   4901 HE3       -47.6660  -17.5710  -33.7610 H       309 MET   -0.5100
   4902 N         -50.5190  -17.0920  -27.1110 N.am    310 ASN   -0.4700
   4903 CA        -49.9120  -16.2310  -26.0840 C.3     310 ASN    0.3100
   4904 C         -49.7880  -16.8730  -24.7070 C.2     310 ASN    0.0700
   4905 O         -50.7870  -17.0960  -24.0210 O.2     310 ASN    0.0900
   4906 CB        -50.6330  -14.8800  -25.9950 C.3     310 ASN   -0.1800
   4907 CG        -49.7340  -13.7840  -25.4560 C.2     310 ASN    0.0900
   4908 ND2       -49.0870  -13.0630  -26.3700 N.am    310 ASN    0.0900
   4909 OD1       -49.6180  -13.5870  -24.2420 O.2     310 ASN    0.5500
   4910 HN        -51.5080  -17.2050  -27.0770 H       310 ASN   -0.5500
   4911 HA        -48.8760  -16.0820  -26.3460 H       310 ASN   -0.6200
   4912 HB1       -51.5110  -14.9810  -25.3220 H       310 ASN    0.3200
   4913 HB2       -50.9820  -14.5870  -27.0070 H       310 ASN    0.3000
   4914 HD21      -48.4770  -12.3230  -26.0820 H       310 ASN    0.5100
   4915 HD22      -49.2100  -13.2600  -27.3420 H       310 ASN   -0.5100
   4916 N         -48.5470  -17.1500  -24.3030 N.am    311 LYS   -0.4700
   4917 CA        -48.2650  -17.8770  -23.0630 C.3     311 LYS    0.3100
   4918 C         -48.8320  -17.1880  -21.8110 C.2     311 LYS    0.0700
   4919 O         -49.3910  -17.8460  -20.9280 O.2     311 LYS    0.0900
   4920 CB        -46.7510  -18.1210  -22.9070 C.3     311 LYS   -0.1800
   4921 CG        -46.3960  -19.2920  -21.9790 C.3     311 LYS    0.0900
   4922 CD        -44.9070  -19.3410  -21.6400 C.3     311 LYS    0.0900
   4923 CE        -44.5200  -20.6640  -20.9770 C.3     311 LYS   -0.1800
   4924 NZ        -45.3080  -20.9760  -19.7460 N.4     311 LYS    0.0900
   4925 HN        -47.7490  -16.8730  -24.8320 H       311 LYS    0.0900
   4926 HA        -48.7950  -18.8170  -23.0970 H       311 LYS   -0.1800
   4927 HB1       -46.2870  -17.1980  -22.5000 H       311 LYS    0.0900
   4928 HB2       -46.3240  -18.3270  -23.9100 H       311 LYS    0.0900
   4929 HG1       -46.6830  -20.2430  -22.4770 H       311 LYS    0.2100
   4930 HG2       -46.9750  -19.1910  -21.0370 H       311 LYS    0.0500
   4931 HD1       -44.6660  -18.5050  -20.9500 H       311 LYS    0.0500
   4932 HD2       -44.3190  -19.2180  -22.5740 H       311 LYS   -0.3000
   4933 HE1       -43.4490  -20.6260  -20.6810 H       311 LYS    0.3300
   4934 HE2       -44.6880  -21.4970  -21.6940 H       311 LYS    0.3300
   4935 HZ1       -46.3180  -21.0360  -19.9870 H       311 LYS    0.3300
   4936 HZ2       -45.1630  -20.2240  -19.0420 H       311 LYS    0.5100
   4937 HZ3       -44.9910  -21.8850  -19.3520 H       311 LYS   -0.5100
   4938 N         -48.6880  -15.8650  -21.7490 N.am    312 GLN   -0.4700
   4939 CA        -49.1330  -15.0640  -20.6070 C.3     312 GLN    0.3100
   4940 C         -50.6330  -15.2320  -20.3330 C.2     312 GLN    0.0700
   4941 O         -51.0330  -15.6650  -19.2480 O.2     312 GLN    0.0900
   4942 CB        -48.7660  -13.5920  -20.8520 C.3     312 GLN   -0.1800
   4943 CG        -49.3810  -12.5720  -19.8940 C.3     312 GLN    0.0900
   4944 CD        -49.3330  -11.1640  -20.4600 C.2     312 GLN    0.0900
   4945 NE2       -48.2550  -10.5360  -20.4950 N.am    312 GLN   -0.1800
   4946 OE1       -50.4640  -10.6630  -20.9050 O.2     312 GLN    0.0900
   4947 HN        -48.2630  -15.3540  -22.4900 H       312 GLN    0.0900
   4948 HA        -48.6470  -15.4360  -19.7180 H       312 GLN    0.5500
   4949 HB1       -49.0860  -13.3270  -21.8820 H       312 GLN   -0.5500
   4950 HB2       -47.6620  -13.5010  -20.7820 H       312 GLN   -0.6200
   4951 HG1       -48.8230  -12.5910  -18.9340 H       312 GLN    0.3200
   4952 HG2       -50.4410  -12.8440  -19.7050 H       312 GLN    0.3000
   4953 HE21      -48.2290   -9.6090  -20.8680 H       312 GLN    0.5100
   4954 HE22      -47.4180  -10.9600  -20.1500 H       312 GLN   -0.5100
   4955 N         -51.4450  -14.8970  -21.3370 N.am    313 PHE   -0.4700
   4956 CA        -52.8970  -15.0450  -21.3000 C.3     313 PHE    0.3100
   4957 C         -53.2560  -16.4640  -20.9080 C.2     313 PHE    0.0700
   4958 O         -54.1140  -16.6790  -20.0500 O.2     313 PHE    0.0900
   4959 CB        -53.4710  -14.7050  -22.6870 C.3     313 PHE   -0.1800
   4960 CG        -54.9780  -14.6760  -22.7520 C.ar    313 PHE    0.0900
   4961 CD1       -55.7150  -13.7970  -21.9590 C.ar    313 PHE    0.0900
   4962 CD2       -55.6550  -15.4980  -23.6440 C.ar    313 PHE    0.0000
   4963 CE1       -57.1080  -13.7560  -22.0300 C.ar    313 PHE   -0.1150
   4964 CE2       -57.0470  -15.4670  -23.7220 C.ar    313 PHE    0.1150
   4965 CZ        -57.7750  -14.5890  -22.9130 C.ar    313 PHE   -0.1150
   4966 HN        -51.0820  -14.5180  -22.1840 H       313 PHE    0.1150
   4967 HA        -53.2900  -14.3750  -20.5510 H       313 PHE   -0.1150
   4968 HB1       -53.1300  -15.4690  -23.4180 H       313 PHE    0.1150
   4969 HB2       -53.1150  -13.6980  -22.9910 H       313 PHE   -0.1150
   4970 HD1       -55.1980  -13.1360  -21.2780 H       313 PHE    0.1150
   4971 HD2       -55.0980  -16.1690  -24.2830 H       313 PHE   -0.1150
   4972 HE1       -57.6640  -13.0770  -21.3990 H       313 PHE    0.1150
   4973 HE2       -57.5640  -16.1220  -24.4090 H       313 PHE    0.5100
   4974 HZ        -58.8530  -14.5610  -22.9770 H       313 PHE   -0.5100
   4975 N         -52.5580  -17.4220  -21.5330 N.am    314 ARG   -0.4700
   4976 CA        -52.7260  -18.8630  -21.3070 C.3     314 ARG    0.3100
   4977 C         -52.5010  -19.2510  -19.8460 C.2     314 ARG    0.0700
   4978 O         -53.1070  -20.2120  -19.3560 O.2     314 ARG    0.0900
   4979 CB        -51.7880  -19.6660  -22.2300 C.3     314 ARG   -0.1800
   4980 CG        -51.8270  -21.1790  -22.0480 C.3     314 ARG    0.0900
   4981 CD        -51.3240  -21.9140  -23.2870 C.3     314 ARG    0.0900
   4982 NE        -49.9170  -22.3310  -23.2010 N.pl3   314 ARG   -0.1800
   4983 CZ        -49.0220  -22.1860  -24.1770 C.cat   314 ARG    0.0900
   4984 NH1       -49.3600  -21.6320  -25.3360 N.pl3   314 ARG    0.0900
   4985 NH2       -47.7760  -22.6090  -23.9960 N.pl3   314 ARG    0.2000
   4986 HN        -51.8650  -17.1850  -22.2070 H       314 ARG    0.0900
   4987 HA        -53.7570  -19.1170  -21.5080 H       314 ARG    0.0900
   4988 HB1       -50.7480  -19.3230  -22.0460 H       314 ARG   -0.7000
   4989 HB2       -52.0620  -19.4380  -23.2810 H       314 ARG    0.4400
   4990 HG1       -52.8730  -21.4910  -21.8410 H       314 ARG    0.6400
   4991 HG2       -51.1910  -21.4550  -21.1800 H       314 ARG   -0.8000
   4992 HD1       -51.4160  -21.2470  -24.1700 H       314 ARG    0.4600
   4993 HD2       -51.9300  -22.8330  -23.4380 H       314 ARG    0.4600
   4994 HE        -49.6100  -22.7520  -22.3490 H       314 ARG   -0.8000
   4995 HH11      -50.2980  -21.3180  -25.4850 H       314 ARG    0.4600
   4996 HH12      -48.6770  -21.5300  -26.0590 H       314 ARG    0.4600
   4997 HH21      -47.5480  -23.1640  -23.1960 H       314 ARG    0.5100
   4998 HH22      -47.0660  -22.3720  -24.6580 H       314 ARG   -0.5100
   4999 N         -51.6290  -18.4970  -19.1650 N.am    315 ASN   -0.4700
   5000 CA        -51.3580  -18.7030  -17.7390 C.3     315 ASN    0.3100
   5001 C         -52.2020  -17.8130  -16.8260 C.2     315 ASN    0.0700
   5002 O         -52.3310  -18.1060  -15.6540 O.2     315 ASN    0.0900
   5003 CB        -49.8540  -18.5760  -17.4330 C.3     315 ASN   -0.1800
   5004 CG        -49.0980  -19.8870  -17.6680 C.2     315 ASN    0.0900
   5005 ND2       -48.3340  -20.0050  -18.6470 N.am    315 ASN    0.0900
   5006 OD1       -49.2950  -20.8610  -16.8040 O.2     315 ASN    0.5500
   5007 HN        -51.1230  -17.7570  -19.5990 H       315 ASN   -0.5500
   5008 HA        -51.7100  -19.6890  -17.4730 H       315 ASN   -0.6200
   5009 HB1       -49.7250  -18.2800  -16.3700 H       315 ASN    0.3200
   5010 HB2       -49.4160  -17.7930  -18.0870 H       315 ASN    0.3000
   5011 HD21      -48.2140  -19.2420  -19.2830 H       315 ASN    0.5100
   5012 HD22      -47.8420  -20.8630  -18.7970 H       315 ASN   -0.5100
   5013 N         -52.7680  -16.7420  -17.3810 N.am    316 CYS   -0.4700
   5014 CA        -53.7340  -15.9240  -16.6540 C.3     316 CYS    0.3100
   5015 C         -55.0660  -16.6670  -16.5950 C.2     316 CYS    0.0700
   5016 O         -55.5720  -16.9620  -15.5130 O.2     316 CYS    0.0900
   5017 CB        -53.8950  -14.5240  -17.2900 C.3     316 CYS   -0.1100
   5018 SG        -52.9500  -13.1530  -16.4960 S.3     316 CYS    0.0900
   5019 HN        -52.5580  -16.4520  -18.3110 H       316 CYS    0.0900
   5020 HA        -53.3870  -15.8310  -15.6360 H       316 CYS   -0.2300
   5021 HB1       -54.9740  -14.2680  -17.2640 H       316 CYS    0.1600
   5022 HB2       -53.5770  -14.6010  -18.3500 H       316 CYS    0.5100
   5023 HG1       -54.0200  -12.5480  -16.0010 H       316 CYS   -0.5100
   5024 N         -55.6010  -16.9910  -17.7740 N.am    317 MET   -0.4700
   5025 CA        -56.8710  -17.7070  -17.9220 C.3     317 MET    0.3100
   5026 C         -56.9580  -18.9650  -17.0640 C.2     317 MET    0.0700
   5027 O         -57.8680  -19.0950  -16.2370 O.2     317 MET    0.0900
   5028 CB        -57.1060  -18.0550  -19.3970 C.3     317 MET   -0.1800
   5029 CG        -58.3040  -18.9580  -19.6660 C.3     317 MET    0.0900
   5030 SD        -58.4880  -19.3000  -21.4270 S.3     317 MET    0.0900
   5031 CE        -56.8390  -19.8900  -21.8470 C.3     317 MET   -0.1400
   5032 HN        -55.1480  -16.7520  -18.6290 H       317 MET    0.0900
   5033 HA        -57.6620  -17.0720  -17.5540 H       317 MET    0.0900
   5034 HB1       -56.1970  -18.5630  -19.7830 H       317 MET   -0.0900
   5035 HB2       -57.2550  -17.1080  -19.9560 H       317 MET   -0.2200
   5036 HG1       -59.2200  -18.4610  -19.2830 H       317 MET    0.0900
   5037 HG2       -58.1650  -19.9110  -19.1110 H       317 MET    0.0900
   5038 HE1       -56.3570  -20.3920  -20.9820 H       317 MET    0.0900
   5039 HE2       -56.1940  -19.0380  -22.1530 H       317 MET    0.5100
   5040 HE3       -56.8940  -20.6220  -22.6810 H       317 MET   -0.5100
   5041 N         -56.0090  -19.8820  -17.2710 N.am    318 VAL   -0.4700
   5042 CA        -55.8680  -21.0790  -16.4440 C.3     318 VAL    0.3100
   5043 C         -56.0470  -20.7200  -14.9640 C.2     318 VAL    0.0700
   5044 O         -56.8210  -21.3770  -14.2580 O.2     318 VAL    0.0900
   5045 CB        -54.4970  -21.7810  -16.6870 C.3     318 VAL   -0.0900
   5046 CG1       -54.1880  -22.8040  -15.6000 C.3     318 VAL    0.0900
   5047 CG2       -54.4810  -22.4410  -18.0500 C.3     318 VAL   -0.2700
   5048 HN        -55.3470  -19.7900  -18.0110 H       318 VAL    0.0900
   5049 HA        -56.6770  -21.7490  -16.6890 H       318 VAL    0.0900
   5050 HB        -53.6930  -21.0140  -16.7030 H       318 VAL    0.0900
   5051 HG11      -55.0580  -23.4800  -15.4530 H       318 VAL   -0.2700
   5052 HG12      -53.9770  -22.2840  -14.6410 H       318 VAL    0.0900
   5053 HG13      -53.3090  -23.4160  -15.8940 H       318 VAL    0.0900
   5054 HG21      -54.8140  -21.7190  -18.8280 H       318 VAL    0.0900
   5055 HG22      -55.1690  -23.3120  -18.0570 H       318 VAL    0.5100
   5056 HG23      -53.4500  -22.7750  -18.2960 H       318 VAL   -0.5100
   5057 N         -55.3730  -19.6450  -14.5270 N.am    319 THR   -0.4700
   5058 CA        -55.3000  -19.2480  -13.1150 C.3     319 THR    0.3100
   5059 C         -56.6260  -18.7070  -12.6010 C.2     319 THR    0.0700
   5060 O         -56.9230  -18.7970  -11.4060 O.2     319 THR    0.0900
   5061 CB        -54.2090  -18.2000  -12.8710 C.3     319 THR    0.1400
   5062 CG2       -53.1670  -18.7260  -11.9060 C.3     319 THR    0.0900
   5063 OG1       -53.5990  -17.8430  -14.0890 O.3     319 THR   -0.6600
   5064 HN        -54.8780  -19.0540  -15.1600 H       319 THR    0.4300
   5065 HA        -55.0960  -20.1360  -12.5350 H       319 THR   -0.2700
   5066 HB        -54.6560  -17.2910  -12.4140 H       319 THR    0.0900
   5067 HG1       -52.8620  -18.4490  -14.2040 H       319 THR    0.0900
   5068 HG21      -52.2730  -19.0800  -12.4640 H       319 THR    0.0900
   5069 HG22      -53.5830  -19.5770  -11.3270 H       319 THR    0.5100
   5070 HG23      -52.8530  -17.9180  -11.2100 H       319 THR   -0.5100
   5071 N         -57.4190  -18.1480  -13.5080 N.am    320 THR   -0.4700
   5072 CA        -58.7750  -17.7390  -13.1880 C.3     320 THR    0.3100
   5073 C         -59.6280  -18.9770  -12.9220 C.2     320 THR    0.0700
   5074 O         -60.5200  -18.9440  -12.0720 O.2     320 THR    0.0900
   5075 CB        -59.4110  -16.9280  -14.3360 C.3     320 THR    0.1400
   5076 CG2       -60.5700  -16.0920  -13.8260 C.3     320 THR    0.0900
   5077 OG1       -58.4330  -16.0680  -14.9280 O.3     320 THR   -0.6600
   5078 HN        -57.1210  -17.9840  -14.4450 H       320 THR    0.4300
   5079 HA        -58.7370  -17.1420  -12.2890 H       320 THR   -0.2700
   5080 HB        -59.8010  -17.6190  -15.1140 H       320 THR    0.0900
   5081 HG1       -57.9110  -15.7210  -14.2010 H       320 THR    0.0900
   5082 HG21      -60.2070  -15.0930  -13.5030 H       320 THR    0.0900
   5083 HG22      -61.0460  -16.5940  -12.9570 H       320 THR    0.5100
   5084 HG23      -61.3200  -15.9520  -14.6340 H       320 THR   -0.5100
   5085 N         -59.3130  -20.0710  -13.6330 N.am    321 LEU   -0.4700
   5086 CA        -60.1650  -21.2760  -13.7260 C.3     321 LEU    0.3100
   5087 C         -59.9830  -22.3650  -12.6640 C.2     321 LEU    0.0700
   5088 O         -60.9290  -23.0920  -12.3470 O.2     321 LEU    0.0900
   5089 CB        -60.0470  -21.8940  -15.1200 C.3     321 LEU   -0.1800
   5090 CG        -60.5890  -21.0350  -16.2630 C.3     321 LEU    0.0900
   5091 CD1       -60.5470  -21.8220  -17.5680 C.3     321 LEU    0.0900
   5092 CD2       -62.0090  -20.5160  -15.9770 C.3     321 LEU   -0.0900
   5093 HN        -58.4600  -20.1190  -14.1460 H       321 LEU    0.0900
   5094 HA        -61.1850  -20.9830  -13.5280 H       321 LEU   -0.2700
   5095 HB1       -60.6000  -22.8580  -15.1190 H       321 LEU    0.0900
   5096 HB2       -58.9730  -22.0950  -15.3190 H       321 LEU    0.0900
   5097 HG        -59.9720  -20.1160  -16.3630 H       321 LEU    0.0900
   5098 HD11      -61.1660  -22.7410  -17.4790 H       321 LEU   -0.2700
   5099 HD12      -59.5010  -22.1210  -17.7960 H       321 LEU    0.0900
   5100 HD13      -60.9480  -21.2020  -18.3980 H       321 LEU    0.0900
   5101 HD21      -61.9820  -19.7550  -15.1680 H       321 LEU    0.0900
   5102 HD22      -62.6600  -21.3560  -15.6510 H       321 LEU    0.5100
   5103 HD23      -62.4320  -20.0480  -16.8910 H       321 LEU   -0.5100
   5104 N         -58.7730  -22.5030  -12.1310 N.am    322 CYS   -0.4700
   5105 CA        -58.5800  -23.2810  -10.9130 C.3     322 CYS    0.3100
   5106 C         -59.0200  -22.4390   -9.7100 C.2     322 CYS    0.0700
   5107 O         -59.5170  -22.9870   -8.7200 O.2     322 CYS    0.0900
   5108 CB        -57.1150  -23.6870  -10.7270 C.3     322 CYS   -0.1100
   5109 SG        -56.1000  -23.6580  -12.2150 S.3     322 CYS    0.0900
   5110 HN        -57.9580  -22.0900  -12.5310 H       322 CYS    0.0900
   5111 HA        -59.2020  -24.1610  -10.9830 H       322 CYS   -0.2300
   5112 HB1       -57.1010  -24.7150  -10.3080 H       322 CYS    0.1600
   5113 HB2       -56.6670  -22.9980   -9.9800 H       322 CYS    0.5100
   5114 HG1       -54.9520  -23.8300  -11.5750 H       322 CYS   -0.5100
   5115 N         -58.8600  -21.1050   -9.8420 N.am    323 CYS   -0.4700
   5116 CA        -58.9100  -20.0880   -8.7600 C.3     323 CYS    0.3100
   5117 C         -57.6580  -20.0940   -7.8820 C.2     323 CYS    0.0700
   5118 O         -57.7070  -20.4670   -6.7020 O.2     323 CYS    0.0900
   5119 CB        -60.1930  -20.1410   -7.9180 C.3     323 CYS   -0.1100
   5120 SG        -61.4530  -18.9840   -8.4610 S.3     323 CYS    0.0900
   5121 HN        -58.6870  -20.7180  -10.7430 H       323 CYS    0.0900
   5122 HA        -58.8270  -19.1190   -9.2290 H       323 CYS   -0.2300
   5123 HB1       -59.9270  -19.9220   -6.8630 H       323 CYS    0.1600
   5124 HB2       -60.6000  -21.1730   -7.9660 H       323 CYS    0.5100
   5125 HG1       -61.5610  -19.4950   -9.6780 H       323 CYS   -0.5100
   5126 N         -56.5340  -19.6840   -8.4740 N.am    324 GLY   -0.4700
   5127 CA        -55.2800  -19.5440   -7.7410 C.3     324 GLY    0.3100
   5128 C         -54.0550  -20.1120   -8.4300 C.2     324 GLY   -0.0200
   5129 O         -53.3050  -19.3810   -9.0810 O.2     324 GLY    0.0900
   5130 HN        -56.5010  -19.4550   -9.4440 H       324 GLY    0.0900
   5131 HA1       -55.4050  -20.0520   -6.7950 H       324 GLY    0.5100
   5132 HA2       -55.1210  -18.4890   -7.5780 H       324 GLY   -0.5100
   5133 N         -53.8590  -21.4270   -8.2850 N.am    325 LYS   -0.4700
   5134 CA        -52.6100  -22.1100   -8.6770 C.3     325 LYS    0.3100
   5135 C         -52.7490  -23.0000   -9.9300 C.2     325 LYS    0.0700
   5136 O         -53.7300  -23.7500  -10.0730 O.2     325 LYS    0.0900
   5137 CB        -52.0540  -22.9510   -7.5040 C.3     325 LYS   -0.1800
   5138 CG        -52.4630  -22.5030   -6.0860 C.3     325 LYS    0.0900
   5139 CD        -53.8580  -23.0190   -5.6960 C.3     325 LYS    0.0900
   5140 CE        -54.2160  -22.6780   -4.2560 C.3     325 LYS   -0.1800
   5141 NZ        -55.6610  -22.9260   -3.9730 N.4     325 LYS    0.0900
   5142 HN        -54.5630  -22.0160   -7.8980 H       325 LYS    0.0900
   5143 HA        -51.8940  -21.3570   -8.9690 H       325 LYS   -0.1800
   5144 HB1       -50.9450  -22.9240   -7.5620 H       325 LYS    0.0900
   5145 HB2       -52.3980  -23.9970   -7.6430 H       325 LYS    0.0900
   5146 HG1       -52.4640  -21.3930   -6.0450 H       325 LYS    0.2100
   5147 HG2       -51.7190  -22.8890   -5.3580 H       325 LYS    0.0500
   5148 HD1       -53.8830  -24.1230   -5.8210 H       325 LYS    0.0500
   5149 HD2       -54.6120  -22.5640   -6.3720 H       325 LYS   -0.3000
   5150 HE1       -54.0130  -21.6030   -4.0630 H       325 LYS    0.3300
   5151 HE2       -53.6210  -23.3100   -3.5610 H       325 LYS    0.3300
   5152 HZ1       -55.8790  -23.9300   -4.1350 H       325 LYS    0.3300
   5153 HZ2       -56.2430  -22.3380   -4.6030 H       325 LYS    0.5100
   5154 HZ3       -55.8670  -22.6820   -2.9830 H       325 LYS   -0.5100
   5155 N         -51.8180  -22.8400  -10.8840 N.am    326 ASN   -0.4700
   5156 CA        -51.8930  -23.3440  -12.2340 C.3     326 ASN    0.3100
   5157 CAT       -51.1980  -27.0620  -12.6810 C.3     326 ASN    0.0700
   5158 C         -51.1140  -24.6430  -12.3830 C.2     326 ASN    0.0900
   5159 O         -49.8870  -24.6650  -12.4000 O.2     326 ASN   -0.1800
   5160 CB        -51.4030  -22.2710  -13.2700 C.3     326 ASN    0.0900
   5161 CG        -50.0890  -21.5640  -12.8980 C.2     326 ASN    0.0900
   5162 ND2       -49.3030  -21.1630  -13.9230 N.am    326 ASN    0.5500
   5163 OD1       -49.7400  -21.3500  -11.7360 O.2     326 ASN   -0.5500
   5164 NT        -51.8340  -25.7750  -12.5140 N.pl3   326 ASN   -0.6200
   5165 HN        -50.9840  -22.3320  -10.6850 H       326 ASN    0.3200
   5166 HNT       -52.8310  -25.7750  -12.5030 H       326 ASN    0.3000
   5167 HA        -52.9210  -23.6100  -12.4330 H       326 ASN    0.5100
   5168 HB1       -52.1910  -21.4960  -13.3710 H       326 ASN   -0.5100
   5169 HB2       -51.2550  -22.7720  -14.2500 H       326 ASN   -0.4700
   5170 HD21      -49.5870  -21.3310  -14.8660 H       326 ASN    0.3100
   5171 HD22      -48.4370  -20.6980  -13.7370 H       326 ASN   -0.1100
   5172 HT1       -50.5550  -27.2740  -11.8010 H       326 ASN    0.0900
   5173 HT2       -50.5670  -27.0530  -13.5950 H       326 ASN    0.0900
   5174 HT3       -51.9720  -27.8550  -12.7610 H       326 ASN    0.0900
   5175 N         -49.8810  -16.0050  -11.9160 N.am    327 ASP   -0.2700
   5176 CA        -50.8820  -14.9700  -11.8070 C.3     327 ASP    0.0900
   5177 CAY       -48.3530  -17.5770  -12.8530 C.3     327 ASP    0.0900
   5178 C         -50.2940  -13.5550  -11.9110 C.2     327 ASP    0.0900
   5179 O         -49.3250  -13.3010  -12.6310 O.2     327 ASP    0.5100
   5180 CB        -51.6570  -15.1900  -10.4730 C.3     327 ASP   -0.5100
   5181 CG        -50.7410  -15.0190   -9.2700 C.2     327 ASP   -0.4700
   5182 OD1       -49.8110  -15.8500   -9.1160 O.co2   327 ASP    0.3100
   5183 OD2       -50.9190  -13.9960   -8.5620 O.co2   327 ASP    0.0700
   5184 CY        -49.2920  -16.4450  -13.0340 C.2     327 ASP    0.0900
   5185 OY        -49.4840  -15.9650  -14.1510 O.2     327 ASP   -0.2800
   5186 HN        -49.6320  -16.4060  -11.0400 H       327 ASP    0.0900
   5187 HA        -51.5480  -15.0390  -12.6550 H       327 ASP    0.0900
   5188 HB1       -52.0810  -16.2170  -10.4590 H       327 ASP    0.6200
   5189 HB2       -52.4850  -14.4530  -10.4020 H       327 ASP   -0.7600
   5190 HY1       -47.9160  -17.8560  -13.8350 H       327 ASP   -0.7600
   5191 HY2       -48.8950  -18.4520  -12.4370 H       327 ASP    0.5100
   5192 HY3       -47.5320  -17.2770  -12.1660 H       327 ASP   -0.5100
   5193 N         -50.9070  -12.5880  -11.2090 N.am    328 ASP   -0.4700
   5194 CA        -50.6080  -11.1830  -11.3440 C.3     328 ASP    0.3100
   5195 CAT       -49.3610  -10.9780   -7.7270 C.3     328 ASP    0.0700
   5196 C         -50.0470  -10.6120  -10.0440 C.2     328 ASP    0.0900
   5197 O         -49.6810   -9.4380   -9.9840 O.2     328 ASP   -0.2800
   5198 CB        -51.8850  -10.3980  -11.7640 C.3     328 ASP    0.0900
   5199 CG        -52.3730  -10.7160  -13.1730 C.2     328 ASP    0.0900
   5200 OD1       -52.1490  -11.8290  -13.7140 O.co2   328 ASP    0.6200
   5201 OD2       -53.0620   -9.8220  -13.7300 O.co2   328 ASP   -0.7600
   5202 NT        -49.9200  -11.4300   -8.9760 N.am    328 ASP   -0.7600
   5203 HN        -51.6150  -12.8070  -10.5440 H       328 ASP    0.5100
   5204 HNT       -50.2070  -12.3830   -9.0060 H       328 ASP   -0.5100
   5205 HA        -49.8350  -11.0720  -12.0900 H       328 ASP   -0.4700
   5206 HB1       -51.6670   -9.3110  -11.7120 H       328 ASP    0.3100
   5207 HB2       -52.7020  -10.6410  -11.0530 H       328 ASP   -0.1100
   5208 HT1       -49.9750  -10.1440   -7.3250 H       328 ASP    0.0900
   5209 HT2       -48.3230  -10.6160   -7.8890 H       328 ASP    0.0900
   5210 HT3       -49.3620  -11.8120   -6.9920 H       328 ASP    0.0900
@<TRIPOS>BOND
     1    1    2 1
     2    2   13 1
     3    2    6 1
     4    2    4 1
     5    4    5 2
     6    6   15 1
     7    6    7 1
     8    7   17 1
     9    7    8 1
    10    8    9 1
    11    9   18 1
    12    9   19 1
    13    9   20 1
    14    3   10 1
    15    3   21 1
    16    3   22 1
    17    3   23 1
    18   10    1 1
    19   10   11 2
    20   12    1 1
    21   14    6 1
    22   16    7 1
    23   24   25 1
    24   25   33 1
    25   25   28 1
    26   25   26 1
    27   26   27 2
    28   28   35 1
    29   28   29 1
    30   29   30 am
    31   29   31 2
    32   30   37 1
    33   30   36 1
    34   32   24 1
    35   34   28 1
    36    4   24 am
    37   38   39 1
    38   39   44 1
    39   39   40 1
    40   40   41 2
    41   42   38 1
    42   43   39 1
    43   26   38 am
    44   45   46 1
    45   46   49 1
    46   46   47 1
    47   46   53 1
    48   47   48 2
    49   49   50 1
    50   49   51 1
    51   49   54 1
    52   50   56 1
    53   50   57 1
    54   50   58 1
    55   51   55 1
    56   52   45 1
    57   40   45 am
    58   59   60 1
    59   60   69 1
    60   60   63 1
    61   60   61 1
    62   61   62 2
    63   63   64 1
    64   63   71 1
    65   64   73 1
    66   64   65 1
    67   65   66 2
    68   65   67 2
    69   68   59 1
    70   70   63 1
    71   72   64 1
    72   47   59 am
    73   74   75 1
    74   75   80 1
    75   75   76 1
    76   76   77 2
    77   78   74 1
    78   79   75 1
    79   61   74 am
    80   81   87 1
    81   81   82 1
    82   82   85 1
    83   82   88 1
    84   82   83 1
    85   83   84 2
    86   85   86 1
    87   85   90 1
    88   86   87 1
    89   86   92 1
    90   87   94 1
    91   89   85 1
    92   91   86 1
    93   93   87 1
    94   76   81 am
    95   95   96 1
    96   96  104 1
    97   96   99 1
    98   96   97 1
    99   97   98 2
   100   99  106 1
   101   99  100 1
   102  100  101 am
   103  100  102 2
   104  101  108 1
   105  101  107 1
   106  103   95 1
   107  105   99 1
   108   83   95 am
   109  109  110 1
   110  110  121 1
   111  110  113 1
   112  110  111 1
   113  111  112 2
   114  113  114 1
   115  113  123 1
   116  114  115 ar
   117  114  116 ar
   118  115  124 1
   119  115  117 ar
   120  116  118 ar
   121  116  125 1
   122  117  126 1
   123  117  119 ar
   124  118  119 ar
   125  118  127 1
   126  119  128 1
   127  120  109 1
   128  122  113 1
   129   97  109 am
   130  129  130 1
   131  130  142 1
   132  130  133 1
   133  130  131 1
   134  131  132 2
   135  133  144 1
   136  133  134 1
   137  134  135 ar
   138  134  136 ar
   139  135  145 1
   140  135  137 ar
   141  136  138 ar
   142  136  146 1
   143  137  147 1
   144  137  139 ar
   145  138  139 ar
   146  138  148 1
   147  139  140 1
   148  140  149 1
   149  141  129 1
   150  143  133 1
   151  111  129 am
   152  150  151 1
   153  151  158 1
   154  151  154 1
   155  151  152 1
   156  152  153 2
   157  154  159 1
   158  154  155 1
   159  154  156 1
   160  155  160 1
   161  155  161 1
   162  155  162 1
   163  156  163 1
   164  156  164 1
   165  156  165 1
   166  157  150 1
   167  131  150 am
   168  166  172 1
   169  166  167 1
   170  167  170 1
   171  167  173 1
   172  167  168 1
   173  168  169 2
   174  170  171 1
   175  170  175 1
   176  171  172 1
   177  171  177 1
   178  172  179 1
   179  174  170 1
   180  176  171 1
   181  178  172 1
   182  152  166 am
   183  180  181 1
   184  181  192 1
   185  181  184 1
   186  181  182 1
   187  182  183 2
   188  184  185 1
   189  184  194 1
   190  185  186 ar
   191  185  187 ar
   192  186  195 1
   193  186  188 ar
   194  187  189 ar
   195  187  196 1
   196  188  197 1
   197  188  190 ar
   198  189  190 ar
   199  189  198 1
   200  190  199 1
   201  191  180 1
   202  193  184 1
   203  168  180 am
   204  200  201 1
   205  201  202 1
   206  201  207 1
   207  201  204 1
   208  202  203 2
   209  204  209 1
   210  204  205 1
   211  206  200 1
   212  208  204 1
   213  210  205 1
   214  182  200 am
   215  211  212 1
   216  212  220 1
   217  212  215 1
   218  212  213 1
   219  213  214 2
   220  215  222 1
   221  215  216 1
   222  216  217 am
   223  216  218 2
   224  217  224 1
   225  217  223 1
   226  219  211 1
   227  221  215 1
   228  202  211 am
   229  225  226 1
   230  226  235 1
   231  226  229 1
   232  226  227 1
   233  227  228 2
   234  229  237 1
   235  229  230 1
   236  230  239 1
   237  230  231 1
   238  231  241 1
   239  231  232 1
   240  232  243 1
   241  232  233 1
   242  233  244 1
   243  233  245 1
   244  233  246 1
   245  234  225 1
   246  236  229 1
   247  238  230 1
   248  240  231 1
   249  242  232 1
   250  213  225 am
   251  247  248 1
   252  248  251 1
   253  248  249 1
   254  248  255 1
   255  249  250 2
   256  251  252 1
   257  251  253 1
   258  251  256 1
   259  252  258 1
   260  252  259 1
   261  252  260 1
   262  253  257 1
   263  254  247 1
   264  227  247 am
   265  261  262 1
   266  262  267 1
   267  262  263 1
   268  263  264 2
   269  265  261 1
   270  266  262 1
   271  249  261 am
   272  268  269 1
   273  269  276 1
   274  269  272 1
   275  269  270 1
   276  270  271 2
   277  272  277 1
   278  272  273 1
   279  272  274 1
   280  273  278 1
   281  273  279 1
   282  273  280 1
   283  274  281 1
   284  274  282 1
   285  274  283 1
   286  275  268 1
   287  263  268 am
   288  284  285 1
   289  285  292 1
   290  285  288 1
   291  285  286 1
   292  286  287 2
   293  288  293 1
   294  288  289 1
   295  288  290 1
   296  289  294 1
   297  289  295 1
   298  289  296 1
   299  290  297 1
   300  290  298 1
   301  290  299 1
   302  291  284 1
   303  270  284 am
   304  300  301 1
   305  301  302 1
   306  301  312 1
   307  301  304 1
   308  302  303 2
   309  304  314 1
   310  304  305 1
   311  305  316 1
   312  305  306 1
   313  306  318 1
   314  306  307 1
   315  307  319 1
   316  307  308 2
   317  308  309 2
   318  308  310 2
   319  309  320 1
   320  309  321 1
   321  310  323 1
   322  310  322 1
   323  311  300 1
   324  313  304 1
   325  315  305 1
   326  317  306 1
   327  286  300 am
   328  324  325 1
   329  325  326 1
   330  325  331 1
   331  325  328 1
   332  326  327 2
   333  328  333 1
   334  328  329 1
   335  330  324 1
   336  332  328 1
   337  334  329 1
   338  302  324 am
   339  335  341 1
   340  335  336 1
   341  336  339 1
   342  336  342 1
   343  336  337 1
   344  337  338 2
   345  339  340 1
   346  339  344 1
   347  340  341 1
   348  340  346 1
   349  341  348 1
   350  343  339 1
   351  345  340 1
   352  347  341 1
   353  326  335 am
   354  349  350 1
   355  350  361 1
   356  350  353 1
   357  350  351 1
   358  351  352 2
   359  353  354 1
   360  353  363 1
   361  354  355 ar
   362  354  356 ar
   363  355  364 1
   364  355  357 ar
   365  356  358 ar
   366  356  365 1
   367  357  366 1
   368  357  359 ar
   369  358  359 ar
   370  358  367 1
   371  359  368 1
   372  360  349 1
   373  362  353 1
   374  337  349 am
   375  369  370 1
   376  370  379 1
   377  370  373 1
   378  370  371 1
   379  371  372 2
   380  373  374 1
   381  373  381 1
   382  374  383 1
   383  374  375 1
   384  375  376 2
   385  375  377 2
   386  378  369 1
   387  380  373 1
   388  382  374 1
   389  351  369 am
   390  384  385 1
   391  385  390 1
   392  385  388 1
   393  385  386 1
   394  386  387 2
   395  388  391 1
   396  388  392 1
   397  388  393 1
   398  389  384 1
   399  371  384 am
   400  394  400 1
   401  394  395 1
   402  395  398 1
   403  395  401 1
   404  395  396 1
   405  396  397 2
   406  398  399 1
   407  398  403 1
   408  399  400 1
   409  399  405 1
   410  400  407 1
   411  402  398 1
   412  404  399 1
   413  406  400 1
   414  386  394 am
   415  408  409 1
   416  409  418 1
   417  409  412 1
   418  409  410 1
   419  410  411 2
   420  412  420 1
   421  412  413 1
   422  413  422 1
   423  413  414 1
   424  414  416 2
   425  414  415 am
   426  415  423 1
   427  415  424 1
   428  417  408 1
   429  419  412 1
   430  421  413 1
   431  396  408 am
   432  425  426 1
   433  426  438 1
   434  426  429 1
   435  426  427 1
   436  427  428 2
   437  429  440 1
   438  429  430 1
   439  430  431 ar
   440  430  432 ar
   441  431  441 1
   442  431  433 ar
   443  432  434 ar
   444  432  442 1
   445  433  443 1
   446  433  435 ar
   447  434  435 ar
   448  434  444 1
   449  435  436 1
   450  436  445 1
   451  437  425 1
   452  439  429 1
   453  410  425 am
   454  446  447 1
   455  447  459 1
   456  447  450 1
   457  447  448 1
   458  448  449 2
   459  450  461 1
   460  450  451 1
   461  451  452 ar
   462  451  453 ar
   463  452  462 1
   464  452  454 ar
   465  453  455 ar
   466  453  463 1
   467  454  464 1
   468  454  456 ar
   469  455  456 ar
   470  455  465 1
   471  456  457 1
   472  457  466 1
   473  458  446 1
   474  460  450 1
   475  427  446 am
   476  467  468 1
   477  468  476 1
   478  468  471 1
   479  468  469 1
   480  469  470 2
   481  471  478 1
   482  471  472 1
   483  472  479 1
   484  472  473 1
   485  472  474 1
   486  473  480 1
   487  473  481 1
   488  473  482 1
   489  474  483 1
   490  474  484 1
   491  474  485 1
   492  475  467 1
   493  477  471 1
   494  448  467 am
   495  486  487 1
   496  487  492 1
   497  487  490 1
   498  487  488 1
   499  488  489 2
   500  490  493 1
   501  490  494 1
   502  490  495 1
   503  491  486 1
   504  469  486 am
   505  496  497 1
   506  497  506 1
   507  497  500 1
   508  497  498 1
   509  498  499 2
   510  500  501 1
   511  500  508 1
   512  501  510 1
   513  501  502 1
   514  502  503 2
   515  502  504 2
   516  505  496 1
   517  507  500 1
   518  509  501 1
   519  488  496 am
   520  511  517 1
   521  511  512 1
   522  512  515 1
   523  512  518 1
   524  512  513 1
   525  513  514 2
   526  515  516 1
   527  515  520 1
   528  516  517 1
   529  516  522 1
   530  517  524 1
   531  519  515 1
   532  521  516 1
   533  523  517 1
   534  498  511 am
   535  525  526 1
   536  526  527 1
   537  526  540 1
   538  526  529 1
   539  527  528 2
   540  529  542 1
   541  529  530 1
   542  530  532 ar
   543  530  531 ar
   544  531  543 1
   545  531  535 ar
   546  532  533 ar
   547  532  534 ar
   548  533  535 ar
   549  533  536 ar
   550  534  537 ar
   551  534  545 1
   552  535  544 1
   553  536  546 1
   554  536  538 ar
   555  537  538 ar
   556  537  547 1
   557  538  548 1
   558  539  525 1
   559  541  529 1
   560  513  525 am
   561  549  550 1
   562  550  559 1
   563  550  553 1
   564  550  551 1
   565  551  552 2
   566  553  561 1
   567  553  554 1
   568  554  563 1
   569  554  555 1
   570  555  557 2
   571  555  556 am
   572  556  564 1
   573  556  565 1
   574  558  549 1
   575  560  553 1
   576  562  554 1
   577  527  549 am
   578  566  567 1
   579  567  578 1
   580  567  570 1
   581  567  568 1
   582  568  569 2
   583  570  571 1
   584  570  580 1
   585  571  572 ar
   586  571  573 ar
   587  572  581 1
   588  572  574 ar
   589  573  575 ar
   590  573  582 1
   591  574  583 1
   592  574  576 ar
   593  575  576 ar
   594  575  584 1
   595  576  585 1
   596  577  566 1
   597  579  570 1
   598  551  566 am
   599  586  587 1
   600  587  588 1
   601  587  593 1
   602  587  590 1
   603  588  589 2
   604  590  595 1
   605  590  591 1
   606  592  586 1
   607  594  590 1
   608  596  591 1
   609  568  586 am
   610  597  598 1
   611  598  599 1
   612  598  606 1
   613  598  601 1
   614  599  600 2
   615  601  608 1
   616  601  602 1
   617  602  603 1
   618  602  610 1
   619  603  604 1
   620  604  611 1
   621  604  612 1
   622  604  613 1
   623  605  597 1
   624  607  601 1
   625  609  602 1
   626  588  597 am
   627  614  615 1
   628  615  623 1
   629  615  618 1
   630  615  616 1
   631  616  617 2
   632  618  625 1
   633  618  619 1
   634  619  626 1
   635  619  620 1
   636  619  621 1
   637  620  627 1
   638  620  628 1
   639  620  629 1
   640  621  630 1
   641  621  631 1
   642  621  632 1
   643  622  614 1
   644  624  618 1
   645  599  614 am
   646  633  634 1
   647  634  639 1
   648  634  637 1
   649  634  635 1
   650  635  636 2
   651  637  640 1
   652  637  641 1
   653  637  642 1
   654  638  633 1
   655  616  633 am
   656  643  644 1
   657  644  649 1
   658  644  647 1
   659  644  645 1
   660  645  646 2
   661  647  650 1
   662  647  651 1
   663  647  652 1
   664  648  643 1
   665  635  643 am
   666  653  654 1
   667  654  666 1
   668  654  657 1
   669  654  655 1
   670  655  656 2
   671  657  668 1
   672  657  658 1
   673  658  659 ar
   674  658  660 ar
   675  659  669 1
   676  659  661 ar
   677  660  662 ar
   678  660  670 1
   679  661  671 1
   680  661  663 ar
   681  662  663 ar
   682  662  672 1
   683  663  664 1
   684  664  673 1
   685  665  653 1
   686  667  657 1
   687  645  653 am
   688  674  675 1
   689  675  676 1
   690  675  683 1
   691  675  678 1
   692  676  677 2
   693  678  685 1
   694  678  679 1
   695  679  680 1
   696  679  687 1
   697  680  681 1
   698  681  688 1
   699  681  689 1
   700  681  690 1
   701  682  674 1
   702  684  678 1
   703  686  679 1
   704  655  674 am
   705  691  692 1
   706  692  703 1
   707  692  695 1
   708  692  693 1
   709  693  694 2
   710  695  696 1
   711  695  705 1
   712  696  697 ar
   713  696  698 ar
   714  697  706 1
   715  697  699 ar
   716  698  700 ar
   717  698  707 1
   718  699  708 1
   719  699  701 ar
   720  700  701 ar
   721  700  709 1
   722  701  710 1
   723  702  691 1
   724  704  695 1
   725  676  691 am
   726  711  712 1
   727  712  720 1
   728  712  715 1
   729  712  713 1
   730  713  714 2
   731  715  722 1
   732  715  716 1
   733  716  723 1
   734  716  717 1
   735  716  718 1
   736  717  724 1
   737  717  725 1
   738  717  726 1
   739  718  727 1
   740  718  728 1
   741  718  729 1
   742  719  711 1
   743  721  715 1
   744  693  711 am
   745  730  731 1
   746  731  739 1
   747  731  734 1
   748  731  732 1
   749  732  733 2
   750  734  741 1
   751  734  735 1
   752  735  742 1
   753  735  736 1
   754  735  737 1
   755  736  743 1
   756  736  744 1
   757  736  745 1
   758  737  746 1
   759  737  747 1
   760  737  748 1
   761  738  730 1
   762  740  734 1
   763  713  730 am
   764  749  750 1
   765  750  758 1
   766  750  753 1
   767  750  751 1
   768  751  752 2
   769  753  759 1
   770  753  755 1
   771  753  754 1
   772  754  761 1
   773  755  762 1
   774  755  763 1
   775  755  764 1
   776  756  754 1
   777  756  765 1
   778  756  766 1
   779  756  767 1
   780  757  749 1
   781  760  754 1
   782  732  749 am
   783  768  769 1
   784  769  770 1
   785  769  777 1
   786  769  772 1
   787  770  771 2
   788  772  779 1
   789  772  773 1
   790  773  774 1
   791  773  781 1
   792  774  775 1
   793  775  782 1
   794  775  783 1
   795  775  784 1
   796  776  768 1
   797  778  772 1
   798  780  773 1
   799  751  768 am
   800  785  786 1
   801  786  794 1
   802  786  789 1
   803  786  787 1
   804  787  788 2
   805  789  796 1
   806  789  790 1
   807  790  797 1
   808  790  791 1
   809  790  792 1
   810  791  798 1
   811  791  799 1
   812  791  800 1
   813  792  801 1
   814  792  802 1
   815  792  803 1
   816  793  785 1
   817  795  789 1
   818  770  785 am
   819  804  805 1
   820  805  810 1
   821  805  806 1
   822  806  807 2
   823  808  804 1
   824  809  805 1
   825  787  804 am
   826  811  812 1
   827  812  823 1
   828  812  815 1
   829  812  813 1
   830  813  814 2
   831  815  816 1
   832  815  825 1
   833  816  817 ar
   834  816  818 ar
   835  817  826 1
   836  817  819 ar
   837  818  820 ar
   838  818  827 1
   839  819  828 1
   840  819  821 ar
   841  820  821 ar
   842  820  829 1
   843  821  830 1
   844  822  811 1
   845  824  815 1
   846  806  811 am
   847  831  837 1
   848  831  832 1
   849  832  835 1
   850  832  838 1
   851  832  833 1
   852  833  834 2
   853  835  836 1
   854  835  840 1
   855  836  837 1
   856  836  842 1
   857  837  844 1
   858  839  835 1
   859  841  836 1
   860  843  837 1
   861  813  831 am
   862  845  846 1
   863  846  854 1
   864  846  849 1
   865  846  847 1
   866  847  848 2
   867  849  855 1
   868  849  851 1
   869  849  850 1
   870  850  857 1
   871  851  858 1
   872  851  859 1
   873  851  860 1
   874  852  850 1
   875  852  861 1
   876  852  862 1
   877  852  863 1
   878  853  845 1
   879  856  850 1
   880  833  845 am
   881  864  865 1
   882  865  873 1
   883  865  868 1
   884  865  866 1
   885  866  867 2
   886  868  875 1
   887  868  869 1
   888  869  870 am
   889  869  871 2
   890  870  877 1
   891  870  876 1
   892  872  864 1
   893  874  868 1
   894  847  864 am
   895  878  879 1
   896  879  890 1
   897  879  882 1
   898  879  880 1
   899  880  881 2
   900  882  883 1
   901  882  892 1
   902  883  884 ar
   903  883  885 ar
   904  884  893 1
   905  884  886 ar
   906  885  887 ar
   907  885  894 1
   908  886  895 1
   909  886  888 ar
   910  887  888 ar
   911  887  896 1
   912  888  897 1
   913  889  878 1
   914  891  882 1
   915  866  878 am
   916  898  899 1
   917  899  907 1
   918  899  902 1
   919  899  900 1
   920  900  901 2
   921  902  909 1
   922  902  903 1
   923  903  910 1
   924  903  904 1
   925  903  905 1
   926  904  911 1
   927  904  912 1
   928  904  913 1
   929  905  914 1
   930  905  915 1
   931  905  916 1
   932  906  898 1
   933  908  902 1
   934  880  898 am
   935  917  918 1
   936  918  921 1
   937  918  919 1
   938  918  925 1
   939  919  920 2
   940  921  922 1
   941  921  923 1
   942  921  926 1
   943  922  928 1
   944  922  929 1
   945  922  930 1
   946  923  927 1
   947  924  917 1
   948  900  917 am
   949  931  932 1
   950  932  940 1
   951  932  935 1
   952  932  933 1
   953  933  934 2
   954  935  942 1
   955  935  936 1
   956  936  943 1
   957  936  937 1
   958  936  938 1
   959  937  944 1
   960  937  945 1
   961  937  946 1
   962  938  947 1
   963  938  948 1
   964  938  949 1
   965  939  931 1
   966  941  935 1
   967  919  931 am
   968  950  951 1
   969  951  963 1
   970  951  954 1
   971  951  952 1
   972  952  953 2
   973  954  965 1
   974  954  955 1
   975  955  956 ar
   976  955  957 ar
   977  956  966 1
   978  956  958 ar
   979  957  959 ar
   980  957  967 1
   981  958  968 1
   982  958  960 ar
   983  959  960 ar
   984  959  969 1
   985  960  961 1
   986  961  970 1
   987  962  950 1
   988  964  954 1
   989  933  950 am
   990  971  972 1
   991  972  979 1
   992  972  975 1
   993  972  973 1
   994  973  974 2
   995  975  980 1
   996  975  976 1
   997  975  977 1
   998  976  981 1
   999  976  982 1
  1000  976  983 1
  1001  977  984 1
  1002  977  985 1
  1003  977  986 1
  1004  978  971 1
  1005  952  971 am
  1006  987  988 1
  1007  988  991 1
  1008  988  989 1
  1009  988  995 1
  1010  989  990 2
  1011  991  992 1
  1012  991  993 1
  1013  991  996 1
  1014  992  998 1
  1015  992  999 1
  1016  992 1000 1
  1017  993  997 1
  1018  994  987 1
  1019  973  987 am
  1020 1001 1002 1
  1021 1002 1009 1
  1022 1002 1005 1
[truncated: 141,935 more chars]
