# Supplementary material for: The pocketome of G-protein-coupled receptors reveals previously untargeted allosteric sites
Source: Nat Commun. 2022 May 10;13:2567. doi: 10.1038/s41467-022-29609-6 (PMC9091257; doi:10.1038/s41467-022-29609-6)
Supplement: Supplementary file 4 — Supplementary Data 1 [file 41467_2022_29609_MOESM4_ESM.zip › docking_files/2i36/mols.mol2]

# TRIPOS MOL2 file generated by SEED

@<TRIPOS>MOLECULE
methanamine
 8 7 0 0 0
****
USER_CHARGES
INVALID_CHARGES
Pose:   1 Cluster:   1 Fr_nu: 561698 TotEn:   -48.83
@<TRIPOS>ATOM
      1 C1        -75.0424  -26.1834  -47.4030 C.3    1 LIG       0.04000
      2 N1        -76.4323  -25.6924  -47.3365 N.4    1 LIG      -0.30000
      3 H1        -74.3930  -25.3246  -47.5823 H      1 LIG       0.09000
      4 H2        -74.8099  -26.6590  -46.4483 H      1 LIG       0.09000
      5 H3        -74.9804  -26.9003  -48.2240 H      1 LIG       0.09000
      6 H4        -77.0940  -26.4615  -47.1683 H      1 LIG       0.33000
      7 H5        -76.7092  -25.2323  -48.2138 H      1 LIG       0.33000
      8 H6        -76.5524  -25.0091  -46.5771 H      1 LIG       0.33000
@<TRIPOS>BOND
      1       1       2 1
      2       1       3 1
      3       1       4 1
      4       1       5 1
      5       2       6 1
      6       2       7 1
      7       2       8 1
@<TRIPOS>ALT_TYPE
CGenFF_4.0_ALT_TYPE_SET
CGenFF_4.0 1 CG334 2 NG3P3 3 HGA3 4 HGA3 5 HGA3 6 HGP2 7 HGP2 8 HGP2
@<TRIPOS>MOLECULE
methanamine
 8 7 0 0 0
****
USER_CHARGES
INVALID_CHARGES
Pose:   2 Cluster:   2 Fr_nu: 927456 TotEn:   -48.72
@<TRIPOS>ATOM
      1 C1        -75.2342  -26.9043  -47.5645 C.3    1 LIG       0.04000
      2 N1        -76.4135  -26.7284  -48.4338 N.4    1 LIG      -0.30000
      3 H1        -75.0186  -27.9727  -47.5062 H      1 LIG       0.09000
      4 H2        -74.4024  -26.3598  -48.0155 H      1 LIG       0.09000
      5 H3        -75.4810  -26.4997  -46.5810 H      1 LIG       0.09000
      6 H4        -76.6659  -25.7358  -48.5270 H      1 LIG       0.33000
      7 H5        -77.2334  -27.2221  -48.0569 H      1 LIG       0.33000
      8 H6        -76.2398  -27.0938  -49.3795 H      1 LIG       0.33000
@<TRIPOS>BOND
      1       1       2 1
      2       1       3 1
      3       1       4 1
      4       1       5 1
      5       2       6 1
      6       2       7 1
      7       2       8 1
@<TRIPOS>ALT_TYPE
CGenFF_4.0_ALT_TYPE_SET
CGenFF_4.0 1 CG334 2 NG3P3 3 HGA3 4 HGA3 5 HGA3 6 HGP2 7 HGP2 8 HGP2
@<TRIPOS>MOLECULE
methanamine
 8 7 0 0 0
****
USER_CHARGES
INVALID_CHARGES
Pose:   3 Cluster:   3 Fr_nu: 625522 TotEn:   -43.89
@<TRIPOS>ATOM
      1 C1        -75.4810  -26.3835  -48.0601 C.3    1 LIG       0.04000
      2 N1        -76.2450  -25.1751  -48.4252 N.4    1 LIG      -0.30000
      3 H1        -75.7978  -26.6899  -47.0615 H      1 LIG       0.09000
      4 H2        -75.7055  -27.1563  -48.7977 H      1 LIG       0.09000
      5 H3        -74.4205  -26.1247  -48.0730 H      1 LIG       0.09000
      6 H4        -75.9878  -24.8377  -49.3620 H      1 LIG       0.33000
      7 H5        -76.0720  -24.4082  -47.7618 H      1 LIG       0.33000
      8 H6        -77.2571  -25.3585  -48.4294 H      1 LIG       0.33000
@<TRIPOS>BOND
      1       1       2 1
      2       1       3 1
      3       1       4 1
      4       1       5 1
      5       2       6 1
      6       2       7 1
      7       2       8 1
@<TRIPOS>ALT_TYPE
CGenFF_4.0_ALT_TYPE_SET
CGenFF_4.0 1 CG334 2 NG3P3 3 HGA3 4 HGA3 5 HGA3 6 HGP2 7 HGP2 8 HGP2
@<TRIPOS>MOLECULE
methanamine
 8 7 0 0 0
****
USER_CHARGES
INVALID_CHARGES
Pose:   4 Cluster:   4 Fr_nu: 299317 TotEn:   -41.79
@<TRIPOS>ATOM
      1 C1        -76.0185  -26.0319  -47.9458 C.3    1 LIG       0.04000
      2 N1        -75.9275  -26.4813  -46.5433 N.4    1 LIG      -0.30000
      3 H1        -75.0511  -25.6104  -48.2249 H      1 LIG       0.09000
      4 H2        -76.2600  -26.9013  -48.5603 H      1 LIG       0.09000
      5 H3        -76.8064  -25.2786  -48.0046 H      1 LIG       0.09000
      6 H4        -76.8148  -26.8902  -46.2222 H      1 LIG       0.33000
      7 H5        -75.7011  -25.7000  -45.9138 H      1 LIG       0.33000
      8 H6        -75.1969  -27.1957  -46.4253 H      1 LIG       0.33000
@<TRIPOS>BOND
      1       1       2 1
      2       1       3 1
      3       1       4 1
      4       1       5 1
      5       2       6 1
      6       2       7 1
      7       2       8 1
@<TRIPOS>ALT_TYPE
CGenFF_4.0_ALT_TYPE_SET
CGenFF_4.0 1 CG334 2 NG3P3 3 HGA3 4 HGA3 5 HGA3 6 HGP2 7 HGP2 8 HGP2
@<TRIPOS>MOLECULE
methanamine
 8 7 0 0 0
****
USER_CHARGES
INVALID_CHARGES
Pose:   5 Cluster:   5 Fr_nu: 1179092 TotEn:   -39.37
@<TRIPOS>ATOM
      1 C1        -72.1654  -19.2611  -64.2692 C.3    1 LIG       0.04000
      2 N1        -72.8129  -18.2008  -65.0654 N.4    1 LIG      -0.30000
      3 H1        -72.6241  -19.2623  -63.2788 H      1 LIG       0.09000
      4 H2        -72.3317  -20.2114  -64.7802 H      1 LIG       0.09000
      5 H3        -71.1003  -19.0295  -64.2080 H      1 LIG       0.09000
      6 H4        -72.4196  -18.1513  -66.0143 H      1 LIG       0.33000
      7 H5        -72.6883  -17.2771  -64.6303 H      1 LIG       0.33000
      8 H6        -73.8240  -18.3658  -65.1575 H      1 LIG       0.33000
@<TRIPOS>BOND
      1       1       2 1
      2       1       3 1
      3       1       4 1
      4       1       5 1
      5       2       6 1
      6       2       7 1
      7       2       8 1
@<TRIPOS>ALT_TYPE
CGenFF_4.0_ALT_TYPE_SET
CGenFF_4.0 1 CG334 2 NG3P3 3 HGA3 4 HGA3 5 HGA3 6 HGP2 7 HGP2 8 HGP2
@<TRIPOS>MOLECULE
methanamine
 8 7 0 0 0
****
USER_CHARGES
INVALID_CHARGES
Pose:   6 Cluster:   6 Fr_nu: 345777 TotEn:   -23.58
@<TRIPOS>ATOM
      1 C1        -60.7685    8.2757  -31.4590 C.3    1 LIG       0.04000
      2 N1        -62.1830    8.0973  -31.0785 N.4    1 LIG      -0.30000
      3 H1        -60.1873    8.3868  -30.5417 H      1 LIG       0.09000
      4 H2        -60.4579    7.3896  -32.0158 H      1 LIG       0.09000
      5 H3        -60.6997    9.1723  -32.0780 H      1 LIG       0.09000
      6 H4        -62.7829    7.9869  -31.9064 H      1 LIG       0.33000
      7 H5        -62.5329    8.9064  -30.5485 H      1 LIG       0.33000
      8 H6        -62.3105    7.2632  -30.4903 H      1 LIG       0.33000
@<TRIPOS>BOND
      1       1       2 1
      2       1       3 1
      3       1       4 1
      4       1       5 1
      5       2       6 1
      6       2       7 1
      7       2       8 1
@<TRIPOS>ALT_TYPE
CGenFF_4.0_ALT_TYPE_SET
CGenFF_4.0 1 CG334 2 NG3P3 3 HGA3 4 HGA3 5 HGA3 6 HGP2 7 HGP2 8 HGP2
@<TRIPOS>MOLECULE
methanamine
 8 7 0 0 0
****
USER_CHARGES
INVALID_CHARGES
Pose:   7 Cluster:   7 Fr_nu: 1192168 TotEn:   -17.03
@<TRIPOS>ATOM
      1 C1        -56.1132    7.8006  -19.1450 C.3    1 LIG       0.04000
      2 N1        -54.8049    7.2406  -18.7552 N.4    1 LIG      -0.30000
      3 H1        -56.8613    7.0143  -19.0282 H      1 LIG       0.09000
      4 H2        -56.3249    8.6450  -18.4863 H      1 LIG       0.09000
      5 H3        -56.0420    8.1227  -20.1856 H      1 LIG       0.09000
      6 H4        -54.0560    7.9397  -18.8452 H      1 LIG       0.33000
      7 H5        -54.5508    6.4372  -19.3452 H      1 LIG       0.33000
      8 H6        -54.8113    6.9177  -17.7786 H      1 LIG       0.33000
@<TRIPOS>BOND
      1       1       2 1
      2       1       3 1
      3       1       4 1
      4       1       5 1
      5       2       6 1
      6       2       7 1
      7       2       8 1
@<TRIPOS>ALT_TYPE
CGenFF_4.0_ALT_TYPE_SET
CGenFF_4.0 1 CG334 2 NG3P3 3 HGA3 4 HGA3 5 HGA3 6 HGP2 7 HGP2 8 HGP2
@<TRIPOS>MOLECULE
methanol
 6 5 0 0 0
****
USER_CHARGES
INVALID_CHARGES
Pose:   1 Cluster:   1 Fr_nu: 8876088 TotEn:   -17.94
@<TRIPOS>ATOM
      1 C1        -50.9604  -23.7928  -25.0901 C.3    1 LIG      -0.04000
      2 O1        -52.2785  -23.2762  -25.0737 O.3    1 LIG      -0.65000
      3 H1        -50.6816  -24.1141  -24.0835 H      1 LIG       0.09000
      4 H2        -50.2703  -23.0218  -25.4421 H      1 LIG       0.09000
      5 H3        -50.9227  -24.6495  -25.7670 H      1 LIG       0.09000
      6 H4        -52.4891  -23.0022  -25.9827 H      1 LIG       0.42000
@<TRIPOS>BOND
      1       1       2 1
      2       1       3 1
      3       1       4 1
      4       1       5 1
      5       2       6 1
@<TRIPOS>ALT_TYPE
CGenFF_4.0_ALT_TYPE_SET
CGenFF_4.0 1 CG331 2 OG311 3 HGA3 4 HGA3 5 HGA3 6 HGP1
@<TRIPOS>MOLECULE
methanol
 6 5 0 0 0
****
USER_CHARGES
INVALID_CHARGES
Pose:   2 Cluster:   2 Fr_nu: 8882764 TotEn:   -15.33
@<TRIPOS>ATOM
      1 C1        -55.8423  -23.6120  -23.6680 C.3    1 LIG      -0.04000
      2 O1        -54.8923  -22.5654  -23.7490 O.3    1 LIG      -0.65000
      3 H1        -55.3886  -24.5444  -24.0131 H      1 LIG       0.09000
      4 H2        -56.7100  -23.3663  -24.2856 H      1 LIG       0.09000
      5 H3        -56.1579  -23.7260  -22.6284 H      1 LIG       0.09000
      6 H4        -55.3313  -21.7564  -23.4352 H      1 LIG       0.42000
@<TRIPOS>BOND
      1       1       2 1
      2       1       3 1
      3       1       4 1
      4       1       5 1
      5       2       6 1
@<TRIPOS>ALT_TYPE
CGenFF_4.0_ALT_TYPE_SET
CGenFF_4.0 1 CG331 2 OG311 3 HGA3 4 HGA3 5 HGA3 6 HGP1
@<TRIPOS>MOLECULE
methanol
 6 5 0 0 0
****
USER_CHARGES
INVALID_CHARGES
Pose:   3 Cluster:   3 Fr_nu:  73679 TotEn:   -13.62
@<TRIPOS>ATOM
      1 C1        -72.3287  -10.1632  -44.1386 C.3    1 LIG      -0.04000
      2 O1        -71.3442  -10.9940  -43.5511 O.3    1 LIG      -0.65000
      3 H1        -72.2018  -10.1581  -45.2240 H      1 LIG       0.09000
      4 H2        -72.2323   -9.1481  -43.7450 H      1 LIG       0.09000
      5 H3        -73.3181  -10.5553  -43.8916 H      1 LIG       0.09000
      6 H4        -71.4893  -10.9727  -42.5898 H      1 LIG       0.42000
@<TRIPOS>BOND
      1       1       2 1
      2       1       3 1
      3       1       4 1
      4       1       5 1
      5       2       6 1
@<TRIPOS>ALT_TYPE
CGenFF_4.0_ALT_TYPE_SET
CGenFF_4.0 1 CG331 2 OG311 3 HGA3 4 HGA3 5 HGA3 6 HGP1
@<TRIPOS>MOLECULE
methanol
 6 5 0 0 0
****
USER_CHARGES
INVALID_CHARGES
Pose:   4 Cluster:   4 Fr_nu: 8876344 TotEn:   -13.31
@<TRIPOS>ATOM
      1 C1        -50.7244  -23.5530  -25.4956 C.3    1 LIG      -0.04000
      2 O1        -51.4054  -22.3943  -25.0508 O.3    1 LIG      -0.65000
      3 H1        -51.1773  -24.4388  -25.0434 H      1 LIG       0.09000
      4 H2        -49.6699  -23.4869  -25.2160 H      1 LIG       0.09000
      5 H3        -50.8076  -23.6189  -26.5829 H      1 LIG       0.09000
      6 H4        -50.9755  -21.6308  -25.4726 H      1 LIG       0.42000
@<TRIPOS>BOND
      1       1       2 1
      2       1       3 1
      3       1       4 1
      4       1       5 1
      5       2       6 1
@<TRIPOS>ALT_TYPE
CGenFF_4.0_ALT_TYPE_SET
CGenFF_4.0 1 CG331 2 OG311 3 HGA3 4 HGA3 5 HGA3 6 HGP1
@<TRIPOS>MOLECULE
methanol
 6 5 0 0 0
****
USER_CHARGES
INVALID_CHARGES
Pose:   5 Cluster:   5 Fr_nu: 343230 TotEn:   -12.93
@<TRIPOS>ATOM
      1 C1        -75.5153  -26.0596  -47.7702 C.3    1 LIG      -0.04000
      2 O1        -75.8599  -26.8766  -46.6665 O.3    1 LIG      -0.65000
      3 H1        -74.4718  -25.7474  -47.6817 H      1 LIG       0.09000
      4 H2        -76.1681  -25.1833  -47.7939 H      1 LIG       0.09000
      5 H3        -75.6448  -26.6330  -48.6911 H      1 LIG       0.09000
      6 H4        -76.7910  -27.1330  -46.7806 H      1 LIG       0.42000
@<TRIPOS>BOND
      1       1       2 1
      2       1       3 1
      3       1       4 1
      4       1       5 1
      5       2       6 1
@<TRIPOS>ALT_TYPE
CGenFF_4.0_ALT_TYPE_SET
CGenFF_4.0 1 CG331 2 OG311 3 HGA3 4 HGA3 5 HGA3 6 HGP1
@<TRIPOS>MOLECULE
methanol
 6 5 0 0 0
****
USER_CHARGES
INVALID_CHARGES
Pose:   6 Cluster:   6 Fr_nu:  94985 TotEn:   -12.30
@<TRIPOS>ATOM
      1 C1        -64.2859    6.8379  -43.9161 C.3    1 LIG      -0.04000
      2 O1        -63.6783    5.6565  -44.4055 O.3    1 LIG      -0.65000
      3 H1        -65.1497    7.0883  -44.5368 H      1 LIG       0.09000
      4 H2        -63.5613    7.6559  -43.9343 H      1 LIG       0.09000
      5 H3        -64.6156    6.6686  -42.8883 H      1 LIG       0.09000
      6 H4        -62.9175    5.4672  -43.8301 H      1 LIG       0.42000
@<TRIPOS>BOND
      1       1       2 1
      2       1       3 1
      3       1       4 1
      4       1       5 1
      5       2       6 1
@<TRIPOS>ALT_TYPE
CGenFF_4.0_ALT_TYPE_SET
CGenFF_4.0 1 CG331 2 OG311 3 HGA3 4 HGA3 5 HGA3 6 HGP1
@<TRIPOS>MOLECULE
methanol
 6 5 0 0 0
****
USER_CHARGES
INVALID_CHARGES
Pose:   7 Cluster:   7 Fr_nu: 8876400 TotEn:   -12.20
@<TRIPOS>ATOM
      1 C1        -50.7244  -23.5530  -25.4956 C.3    1 LIG      -0.04000
      2 O1        -51.0688  -23.5811  -24.1226 O.3    1 LIG      -0.65000
      3 H1        -51.2764  -22.7525  -25.9942 H      1 LIG       0.09000
      4 H2        -50.9661  -24.5160  -25.9526 H      1 LIG       0.09000
      5 H3        -49.6521  -23.3663  -25.5893 H      1 LIG       0.09000
      6 H4        -50.5601  -24.3029  -23.7153 H      1 LIG       0.42000
@<TRIPOS>BOND
      1       1       2 1
      2       1       3 1
      3       1       4 1
      4       1       5 1
      5       2       6 1
@<TRIPOS>ALT_TYPE
CGenFF_4.0_ALT_TYPE_SET
CGenFF_4.0 1 CG331 2 OG311 3 HGA3 4 HGA3 5 HGA3 6 HGP1
@<TRIPOS>MOLECULE
methanol
 6 5 0 0 0
****
USER_CHARGES
INVALID_CHARGES
Pose:   8 Cluster:   8 Fr_nu: 8840064 TotEn:   -11.86
@<TRIPOS>ATOM
      1 C1        -71.8632   -9.3158  -44.1070 C.3    1 LIG      -0.04000
      2 O1        -70.5389   -8.8340  -43.9700 O.3    1 LIG      -0.65000
      3 H1        -71.8477  -10.2911  -44.5997 H      1 LIG       0.09000
      4 H2        -72.4505   -8.6072  -44.6966 H      1 LIG       0.09000
      5 H3        -72.3086   -9.4184  -43.1147 H      1 LIG       0.09000
      6 H4        -70.5940   -7.9686  -43.5297 H      1 LIG       0.42000
@<TRIPOS>BOND
      1       1       2 1
      2       1       3 1
      3       1       4 1
      4       1       5 1
      5       2       6 1
@<TRIPOS>ALT_TYPE
CGenFF_4.0_ALT_TYPE_SET
CGenFF_4.0 1 CG331 2 OG311 3 HGA3 4 HGA3 5 HGA3 6 HGP1
@<TRIPOS>MOLECULE
methanol
 6 5 0 0 0
****
USER_CHARGES
INVALID_CHARGES
Pose:   9 Cluster:   9 Fr_nu: 430984 TotEn:   -11.76
@<TRIPOS>ATOM
      1 C1        -51.7868    1.0813  -30.2018 C.3    1 LIG      -0.04000
      2 O1        -51.0702    1.1524  -28.9828 O.3    1 LIG      -0.65000
      3 H1        -52.4635    1.9360  -30.2779 H      1 LIG       0.09000
      4 H2        -52.3555    0.1486  -30.2373 H      1 LIG       0.09000
      5 H3        -51.0780    1.1055  -31.0327 H      1 LIG       0.09000
      6 H4        -50.4819    0.3787  -28.9519 H      1 LIG       0.42000
@<TRIPOS>BOND
      1       1       2 1
      2       1       3 1
      3       1       4 1
      4       1       5 1
      5       2       6 1
@<TRIPOS>ALT_TYPE
CGenFF_4.0_ALT_TYPE_SET
CGenFF_4.0 1 CG331 2 OG311 3 HGA3 4 HGA3 5 HGA3 6 HGP1
@<TRIPOS>MOLECULE
methanol
 6 5 0 0 0
****
USER_CHARGES
INVALID_CHARGES
Pose:  10 Cluster:  10 Fr_nu: 189196 TotEn:   -11.63
@<TRIPOS>ATOM
      1 C1        -51.7779    0.7236  -29.5240 C.3    1 LIG      -0.04000
      2 O1        -50.9381    0.9352  -30.6440 O.3    1 LIG      -0.65000
      3 H1        -51.9745    1.6781  -29.0295 H      1 LIG       0.09000
      4 H2        -51.2927    0.0340  -28.8286 H      1 LIG       0.09000
      5 H3        -52.7217    0.2909  -29.8641 H      1 LIG       0.09000
      6 H4        -50.7867    0.0671  -31.0554 H      1 LIG       0.42000
@<TRIPOS>BOND
      1       1       2 1
      2       1       3 1
      3       1       4 1
      4       1       5 1
      5       2       6 1
@<TRIPOS>ALT_TYPE
CGenFF_4.0_ALT_TYPE_SET
CGenFF_4.0 1 CG331 2 OG311 3 HGA3 4 HGA3 5 HGA3 6 HGP1
@<TRIPOS>MOLECULE
methanol
 6 5 0 0 0
****
USER_CHARGES
INVALID_CHARGES
Pose:  11 Cluster:  11 Fr_nu: 431949 TotEn:   -11.53
@<TRIPOS>ATOM
      1 C1        -51.5096    2.1707  -29.7997 C.3    1 LIG      -0.04000
      2 O1        -51.4406    3.5660  -29.5697 O.3    1 LIG      -0.65000
      3 H1        -51.4418    1.6398  -28.8469 H      1 LIG       0.09000
      4 H2        -50.6904    1.8678  -30.4568 H      1 LIG       0.09000
      5 H3        -52.4635    1.9360  -30.2779 H      1 LIG       0.09000
      6 H4        -51.5038    4.0018  -30.4368 H      1 LIG       0.42000
@<TRIPOS>BOND
      1       1       2 1
      2       1       3 1
      3       1       4 1
      4       1       5 1
      5       2       6 1
@<TRIPOS>ALT_TYPE
CGenFF_4.0_ALT_TYPE_SET
CGenFF_4.0 1 CG331 2 OG311 3 HGA3 4 HGA3 5 HGA3 6 HGP1
@<TRIPOS>MOLECULE
methanol
 6 5 0 0 0
****
USER_CHARGES
INVALID_CHARGES
Pose:  12 Cluster:  12 Fr_nu: 7607287 TotEn:   -11.48
@<TRIPOS>ATOM
      1 C1        -50.4139  -23.6469  -25.9055 C.3    1 LIG      -0.04000
      2 O1        -51.6117  -24.1266  -25.3227 O.3    1 LIG      -0.65000
      3 H1        -49.9586  -22.9044  -25.2455 H      1 LIG       0.09000
      4 H2        -50.6346  -23.1991  -26.8778 H      1 LIG       0.09000
      5 H3        -49.7241  -24.4834  -26.0399 H      1 LIG       0.09000
      6 H4        -51.9855  -24.7817  -25.9366 H      1 LIG       0.42000
@<TRIPOS>BOND
      1       1       2 1
      2       1       3 1
      3       1       4 1
      4       1       5 1
      5       2       6 1
@<TRIPOS>ALT_TYPE
CGenFF_4.0_ALT_TYPE_SET
CGenFF_4.0 1 CG331 2 OG311 3 HGA3 4 HGA3 5 HGA3 6 HGP1
@<TRIPOS>MOLECULE
methanol
 6 5 0 0 0
****
USER_CHARGES
INVALID_CHARGES
Pose:  13 Cluster:  13 Fr_nu: 340537 TotEn:   -11.25
@<TRIPOS>ATOM
      1 C1        -51.2251    1.2484  -29.9340 C.3    1 LIG      -0.04000
      2 O1        -51.5834    2.4338  -29.2479 O.3    1 LIG      -0.65000
      3 H1        -50.6802    0.5854  -29.2574 H      1 LIG       0.09000
      4 H2        -50.6015    1.4994  -30.7958 H      1 LIG       0.09000
      5 H3        -52.1335    0.7480  -30.2774 H      1 LIG       0.09000
      6 H4        -52.0639    2.9954  -29.8799 H      1 LIG       0.42000
@<TRIPOS>BOND
      1       1       2 1
      2       1       3 1
      3       1       4 1
      4       1       5 1
      5       2       6 1
@<TRIPOS>ALT_TYPE
CGenFF_4.0_ALT_TYPE_SET
CGenFF_4.0 1 CG331 2 OG311 3 HGA3 4 HGA3 5 HGA3 6 HGP1
@<TRIPOS>MOLECULE
methanol
 6 5 0 0 0
****
USER_CHARGES
INVALID_CHARGES
Pose:  14 Cluster:  14 Fr_nu: 8644558 TotEn:   -11.10
@<TRIPOS>ATOM
      1 C1        -71.7876   -9.4807  -43.7025 C.3    1 LIG      -0.04000
      2 O1        -70.5727  -10.0470  -43.2467 O.3    1 LIG      -0.65000
      3 H1        -71.6267   -9.0031  -44.6721 H      1 LIG       0.09000
      4 H2        -72.1427   -8.7450  -42.9765 H      1 LIG       0.09000
      5 H3        -72.5316  -10.2737  -43.8085 H      1 LIG       0.09000
      6 H4        -70.7556  -10.4604  -42.3856 H      1 LIG       0.42000
@<TRIPOS>BOND
      1       1       2 1
      2       1       3 1
      3       1       4 1
      4       1       5 1
      5       2       6 1
@<TRIPOS>ALT_TYPE
CGenFF_4.0_ALT_TYPE_SET
CGenFF_4.0 1 CG331 2 OG311 3 HGA3 4 HGA3 5 HGA3 6 HGP1
@<TRIPOS>MOLECULE
methanol
 6 5 0 0 0
****
USER_CHARGES
INVALID_CHARGES
Pose:  15 Cluster:  15 Fr_nu: 113840 TotEn:   -10.31
@<TRIPOS>ATOM
      1 C1        -75.3595   -2.1807  -57.4115 C.3    1 LIG      -0.04000
      2 O1        -75.3398   -1.8084  -56.0457 O.3    1 LIG      -0.65000
      3 H1        -76.3642   -2.0338  -57.8155 H      1 LIG       0.09000
      4 H2        -75.0660   -3.2290  -57.5086 H      1 LIG       0.09000
      5 H3        -74.6531   -1.5541  -57.9610 H      1 LIG       0.09000
      6 H4        -74.4336   -1.9527  -55.7234 H      1 LIG       0.42000
@<TRIPOS>BOND
      1       1       2 1
      2       1       3 1
      3       1       4 1
      4       1       5 1
      5       2       6 1
@<TRIPOS>ALT_TYPE
CGenFF_4.0_ALT_TYPE_SET
CGenFF_4.0 1 CG331 2 OG311 3 HGA3 4 HGA3 5 HGA3 6 HGP1
@<TRIPOS>MOLECULE
methanol
 6 5 0 0 0
****
USER_CHARGES
INVALID_CHARGES
Pose:  16 Cluster:  16 Fr_nu: 2332765 TotEn:   -10.05
@<TRIPOS>ATOM
      1 C1        -65.4890   -7.5746  -44.3220 C.3    1 LIG      -0.04000
      2 O1        -66.3235   -7.9464  -43.2404 O.3    1 LIG      -0.65000
      3 H1        -65.1413   -8.4717  -44.8401 H      1 LIG       0.09000
      4 H2        -64.6358   -7.0045  -43.9458 H      1 LIG       0.09000
      5 H3        -66.0615   -6.9547  -45.0160 H      1 LIG       0.09000
      6 H4        -66.6113   -7.1252  -42.8064 H      1 LIG       0.42000
@<TRIPOS>BOND
      1       1       2 1
      2       1       3 1
      3       1       4 1
      4       1       5 1
      5       2       6 1
@<TRIPOS>ALT_TYPE
CGenFF_4.0_ALT_TYPE_SET
CGenFF_4.0 1 CG331 2 OG311 3 HGA3 4 HGA3 5 HGA3 6 HGP1
@<TRIPOS>MOLECULE
methanol
 6 5 0 0 0
****
USER_CHARGES
INVALID_CHARGES
Pose:  17 Cluster:  17 Fr_nu:   5801 TotEn:   -10.00
@<TRIPOS>ATOM
      1 C1        -75.8372  -25.6175  -47.9503 C.3    1 LIG      -0.04000
      2 O1        -74.6997  -24.9883  -47.3895 O.3    1 LIG      -0.65000
      3 H1        -75.5646  -26.0866  -48.8989 H      1 LIG       0.09000
      4 H2        -76.6231  -24.8752  -48.1113 H      1 LIG       0.09000
      5 H3        -76.1975  -26.3825  -47.2585 H      1 LIG       0.09000
      6 H4        -74.9811  -24.5844  -46.5508 H      1 LIG       0.42000
@<TRIPOS>BOND
      1       1       2 1
      2       1       3 1
      3       1       4 1
      4       1       5 1
      5       2       6 1
@<TRIPOS>ALT_TYPE
CGenFF_4.0_ALT_TYPE_SET
CGenFF_4.0 1 CG331 2 OG311 3 HGA3 4 HGA3 5 HGA3 6 HGP1
@<TRIPOS>MOLECULE
methanol
 6 5 0 0 0
****
USER_CHARGES
INVALID_CHARGES
Pose:  18 Cluster:  18 Fr_nu: 205493 TotEn:    -9.81
@<TRIPOS>ATOM
      1 C1        -51.3347    1.3148  -29.9008 C.3    1 LIG      -0.04000
      2 O1        -52.1368    0.2259  -30.3197 O.3    1 LIG      -0.65000
      3 H1        -51.9120    1.9570  -29.2310 H      1 LIG       0.09000
      4 H2        -51.0057    1.8834  -30.7742 H      1 LIG       0.09000
      5 H3        -50.4615    0.9293  -29.3693 H      1 LIG       0.09000
      6 H4        -51.5910   -0.3199  -30.9113 H      1 LIG       0.42000
@<TRIPOS>BOND
      1       1       2 1
      2       1       3 1
      3       1       4 1
      4       1       5 1
      5       2       6 1
@<TRIPOS>ALT_TYPE
CGenFF_4.0_ALT_TYPE_SET
CGenFF_4.0 1 CG331 2 OG311 3 HGA3 4 HGA3 5 HGA3 6 HGP1
@<TRIPOS>MOLECULE
methanol
 6 5 0 0 0
****
USER_CHARGES
INVALID_CHARGES
Pose:  19 Cluster:  19 Fr_nu: 8882650 TotEn:    -9.51
@<TRIPOS>ATOM
      1 C1        -44.2677  -16.1639  -38.9872 C.3    1 LIG      -0.04000
      2 O1        -43.0237  -16.8357  -38.9122 O.3    1 LIG      -0.65000
      3 H1        -44.7045  -16.0918  -37.9881 H      1 LIG       0.09000
      4 H2        -44.9398  -16.7130  -39.6515 H      1 LIG       0.09000
      5 H3        -44.1058  -15.1593  -39.3849 H      1 LIG       0.09000
      6 H4        -42.6681  -16.8799  -39.8163 H      1 LIG       0.42000
@<TRIPOS>BOND
      1       1       2 1
      2       1       3 1
      3       1       4 1
      4       1       5 1
      5       2       6 1
@<TRIPOS>ALT_TYPE
CGenFF_4.0_ALT_TYPE_SET
CGenFF_4.0 1 CG331 2 OG311 3 HGA3 4 HGA3 5 HGA3 6 HGP1
@<TRIPOS>MOLECULE
methanol
 6 5 0 0 0
****
USER_CHARGES
INVALID_CHARGES
Pose:  20 Cluster:  20 Fr_nu: 8520721 TotEn:    -9.50
@<TRIPOS>ATOM
      1 C1        -72.1719   -9.4440  -43.7363 C.3    1 LIG      -0.04000
      2 O1        -71.8798   -8.5172  -44.7660 O.3    1 LIG      -0.65000
      3 H1        -71.9637  -10.4576  -44.0876 H      1 LIG       0.09000
      4 H2        -73.2233   -9.3544  -43.4517 H      1 LIG       0.09000
      5 H3        -71.5421   -9.2241  -42.8711 H      1 LIG       0.09000
      6 H4        -72.0769   -7.6311  -44.4170 H      1 LIG       0.42000
@<TRIPOS>BOND
      1       1       2 1
      2       1       3 1
      3       1       4 1
      4       1       5 1
      5       2       6 1
@<TRIPOS>ALT_TYPE
CGenFF_4.0_ALT_TYPE_SET
CGenFF_4.0 1 CG331 2 OG311 3 HGA3 4 HGA3 5 HGA3 6 HGP1
@<TRIPOS>MOLECULE
methanol
 6 5 0 0 0
****
USER_CHARGES
INVALID_CHARGES
Pose:  21 Cluster:  21 Fr_nu: 340357 TotEn:    -9.39
@<TRIPOS>ATOM
      1 C1        -51.6837    1.6221  -29.8009 C.3    1 LIG      -0.04000
      2 O1        -51.6216    2.6786  -30.7413 O.3    1 LIG      -0.65000
      3 H1        -52.2975    1.9266  -28.9497 H      1 LIG       0.09000
      4 H2        -50.6740    1.3725  -29.4648 H      1 LIG       0.09000
      5 H3        -52.1335    0.7480  -30.2774 H      1 LIG       0.09000
      6 H4        -51.0694    2.3710  -31.4803 H      1 LIG       0.42000
@<TRIPOS>BOND
      1       1       2 1
      2       1       3 1
      3       1       4 1
      4       1       5 1
      5       2       6 1
@<TRIPOS>ALT_TYPE
CGenFF_4.0_ALT_TYPE_SET
CGenFF_4.0 1 CG331 2 OG311 3 HGA3 4 HGA3 5 HGA3 6 HGP1
@<TRIPOS>MOLECULE
methanol
 6 5 0 0 0
****
USER_CHARGES
INVALID_CHARGES
Pose:  22 Cluster:  22 Fr_nu: 338548 TotEn:    -9.26
@<TRIPOS>ATOM
      1 C1        -51.9141    0.7480  -29.6022 C.3    1 LIG      -0.04000
      2 O1        -52.4887    2.0174  -29.8530 O.3    1 LIG      -0.65000
      3 H1        -52.0822    0.4709  -28.5586 H      1 LIG       0.09000
      4 H2        -50.8422    0.7842  -29.8124 H      1 LIG       0.09000
      5 H3        -52.3865    0.0090  -30.2536 H      1 LIG       0.09000
      6 H4        -52.3190    2.2281  -30.7871 H      1 LIG       0.42000
@<TRIPOS>BOND
      1       1       2 1
      2       1       3 1
      3       1       4 1
      4       1       5 1
      5       2       6 1
@<TRIPOS>ALT_TYPE
CGenFF_4.0_ALT_TYPE_SET
CGenFF_4.0 1 CG331 2 OG311 3 HGA3 4 HGA3 5 HGA3 6 HGP1
@<TRIPOS>MOLECULE
methanol
 6 5 0 0 0
****
USER_CHARGES
INVALID_CHARGES
Pose:  23 Cluster:  23 Fr_nu: 428353 TotEn:    -8.13
@<TRIPOS>ATOM
      1 C1        -51.7882    1.9360  -30.0585 C.3    1 LIG      -0.04000
      2 O1        -52.4740    0.9107  -29.3636 O.3    1 LIG      -0.65000
      3 H1        -51.8537    2.8680  -29.4917 H      1 LIG       0.09000
      4 H2        -52.2329    2.0670  -31.0483 H      1 LIG       0.09000
      5 H3        -50.7391    1.6514  -30.1673 H      1 LIG       0.09000
      6 H4        -52.3937    0.1013  -29.8968 H      1 LIG       0.42000
@<TRIPOS>BOND
      1       1       2 1
      2       1       3 1
      3       1       4 1
      4       1       5 1
      5       2       6 1
@<TRIPOS>ALT_TYPE
CGenFF_4.0_ALT_TYPE_SET
CGenFF_4.0 1 CG331 2 OG311 3 HGA3 4 HGA3 5 HGA3 6 HGP1
@<TRIPOS>MOLECULE
methanol
 6 5 0 0 0
****
USER_CHARGES
INVALID_CHARGES
Pose:  24 Cluster:  24 Fr_nu: 338706 TotEn:    -8.05
@<TRIPOS>ATOM
      1 C1        -51.9141    0.7480  -29.6022 C.3    1 LIG      -0.04000
      2 O1        -52.8849   -0.1263  -29.0567 O.3    1 LIG      -0.65000
      3 H1        -51.0815    0.8515  -28.9021 H      1 LIG       0.09000
      4 H2        -52.3675    1.7242  -29.7924 H      1 LIG       0.09000
      5 H3        -51.5469    0.3295  -30.5422 H      1 LIG       0.09000
      6 H4        -53.6063   -0.1925  -29.7055 H      1 LIG       0.42000
@<TRIPOS>BOND
      1       1       2 1
      2       1       3 1
      3       1       4 1
      4       1       5 1
      5       2       6 1
@<TRIPOS>ALT_TYPE
CGenFF_4.0_ALT_TYPE_SET
CGenFF_4.0 1 CG331 2 OG311 3 HGA3 4 HGA3 5 HGA3 6 HGP1
@<TRIPOS>MOLECULE
methanol
 6 5 0 0 0
****
USER_CHARGES
INVALID_CHARGES
Pose:  25 Cluster:  25 Fr_nu: 341069 TotEn:    -7.87
@<TRIPOS>ATOM
      1 C1        -76.0467  -25.8719  -47.9172 C.3    1 LIG      -0.04000
      2 O1        -76.5622  -26.7227  -48.9246 O.3    1 LIG      -0.65000
      3 H1        -75.4129  -25.1077  -48.3738 H      1 LIG       0.09000
      4 H2        -75.4672  -26.4616  -47.2023 H      1 LIG       0.09000
      5 H3        -76.8789  -25.3898  -47.3989 H      1 LIG       0.09000
      6 H4        -77.1181  -27.3861  -48.4812 H      1 LIG       0.42000
@<TRIPOS>BOND
      1       1       2 1
      2       1       3 1
      3       1       4 1
      4       1       5 1
      5       2       6 1
@<TRIPOS>ALT_TYPE
CGenFF_4.0_ALT_TYPE_SET
CGenFF_4.0 1 CG331 2 OG311 3 HGA3 4 HGA3 5 HGA3 6 HGP1
@<TRIPOS>MOLECULE
methanol
 6 5 0 0 0
****
USER_CHARGES
INVALID_CHARGES
Pose:  26 Cluster:  26 Fr_nu: 164285 TotEn:    -7.60
@<TRIPOS>ATOM
      1 C1        -68.9441   -5.7006  -51.1325 C.3    1 LIG      -0.04000
      2 O1        -68.4262   -6.8904  -50.5661 O.3    1 LIG      -0.65000
      3 H1        -69.6937   -5.2732  -50.4620 H      1 LIG       0.09000
      4 H2        -69.3934   -5.9238  -52.1036 H      1 LIG       0.09000
      5 H3        -68.1284   -4.9862  -51.2662 H      1 LIG       0.09000
      6 H4        -67.7659   -7.2393  -51.1890 H      1 LIG       0.42000
@<TRIPOS>BOND
      1       1       2 1
      2       1       3 1
      3       1       4 1
      4       1       5 1
      5       2       6 1
@<TRIPOS>ALT_TYPE
CGenFF_4.0_ALT_TYPE_SET
CGenFF_4.0 1 CG331 2 OG311 3 HGA3 4 HGA3 5 HGA3 6 HGP1
@<TRIPOS>MOLECULE
methanol
 6 5 0 0 0
****
USER_CHARGES
INVALID_CHARGES
Pose:  27 Cluster:  27 Fr_nu: 8878218 TotEn:    -7.16
@<TRIPOS>ATOM
      1 C1        -61.8080  -13.2210   -9.8910 C.3    1 LIG      -0.04000
      2 O1        -60.5583  -12.5570   -9.8511 O.3    1 LIG      -0.65000
      3 H1        -61.7972  -13.9722  -10.6846 H      1 LIG       0.09000
      4 H2        -62.6026  -12.4933  -10.0745 H      1 LIG       0.09000
      5 H3        -61.9807  -13.7117   -8.9303 H      1 LIG       0.09000
      6 H4        -60.6069  -11.8995   -9.1362 H      1 LIG       0.42000
@<TRIPOS>BOND
      1       1       2 1
      2       1       3 1
      3       1       4 1
      4       1       5 1
      5       2       6 1
@<TRIPOS>ALT_TYPE
CGenFF_4.0_ALT_TYPE_SET
CGenFF_4.0 1 CG331 2 OG311 3 HGA3 4 HGA3 5 HGA3 6 HGP1
@<TRIPOS>MOLECULE
methanol
 6 5 0 0 0
****
USER_CHARGES
INVALID_CHARGES
Pose:  28 Cluster:  28 Fr_nu: 174164 TotEn:    -6.76
@<TRIPOS>ATOM
      1 C1        -68.9365   -5.3557  -50.8444 C.3    1 LIG      -0.04000
      2 O1        -69.0557   -6.3044  -51.8886 O.3    1 LIG      -0.65000
      3 H1        -68.9740   -4.3466  -51.2620 H      1 LIG       0.09000
      4 H2        -67.9910   -5.5087  -50.3180 H      1 LIG       0.09000
      5 H3        -69.7659   -5.4897  -50.1461 H      1 LIG       0.09000
      6 H4        -69.0180   -7.1858  -51.4793 H      1 LIG       0.42000
@<TRIPOS>BOND
      1       1       2 1
      2       1       3 1
      3       1       4 1
      4       1       5 1
      5       2       6 1
@<TRIPOS>ALT_TYPE
CGenFF_4.0_ALT_TYPE_SET
CGenFF_4.0 1 CG331 2 OG311 3 HGA3 4 HGA3 5 HGA3 6 HGP1
@<TRIPOS>MOLECULE
methanol
 6 5 0 0 0
****
USER_CHARGES
INVALID_CHARGES
Pose:  29 Cluster:  29 Fr_nu: 438165 TotEn:    -6.16
@<TRIPOS>ATOM
      1 C1        -75.3700  -26.5064  -47.7128 C.3    1 LIG      -0.04000
      2 O1        -76.5946  -25.7959  -47.7153 O.3    1 LIG      -0.65000
      3 H1        -74.5449  -25.8124  -47.8910 H      1 LIG       0.09000
      4 H2        -75.3906  -27.2724  -48.4921 H      1 LIG       0.09000
      5 H3        -75.2379  -26.9835  -46.7389 H      1 LIG       0.09000
      6 H4        -77.3013  -26.4443  -47.5545 H      1 LIG       0.42000
@<TRIPOS>BOND
      1       1       2 1
      2       1       3 1
      3       1       4 1
      4       1       5 1
      5       2       6 1
@<TRIPOS>ALT_TYPE
CGenFF_4.0_ALT_TYPE_SET
CGenFF_4.0 1 CG331 2 OG311 3 HGA3 4 HGA3 5 HGA3 6 HGP1
@<TRIPOS>MOLECULE
furan
 9 9 0 0 0
****
USER_CHARGES
INVALID_CHARGES
Pose:   1 Cluster:   1 Fr_nu: 1097167 TotEn:   -11.78
@<TRIPOS>ATOM
      1 C1        -68.5088   -6.6346  -49.9559 C.2    1 LIG      -0.26000
      2 C2        -68.9359   -5.9130  -48.8157 C.2    1 LIG      -0.26000
      3 C3        -67.8229   -7.7282  -49.4810 C.2    1 LIG       0.09300
      4 C4        -68.4807   -6.6172  -47.7253 C.2    1 LIG       0.09300
      5 O1        -67.8013   -7.7251  -48.1224 O.3    1 LIG      -0.29200
      6 H1        -68.6791   -6.3881  -50.9940 H      1 LIG       0.17500
      7 H2        -69.5046   -4.9946  -48.7917 H      1 LIG       0.17500
      8 H3        -67.3185   -8.5578  -49.9547 H      1 LIG       0.13800
      9 H4        -68.5531   -6.4707  -46.6575 H      1 LIG       0.13800
@<TRIPOS>BOND
      1       1       2 1
      2       1       3 2
      3       2       4 2
      4       3       5 1
      5       4       5 1
      6       1       6 1
      7       2       7 1
      8       3       8 1
      9       4       9 1
@<TRIPOS>ALT_TYPE
CGenFF_4.0_ALT_TYPE_SET
CGenFF_4.0 1 CG2R51 2 CG2R51 3 CG2R51 4 CG2R51 5 OG2R50 6 HGR51 7 HGR51 8 HGR52 9 HGR52
@<TRIPOS>MOLECULE
furan
 9 9 0 0 0
****
USER_CHARGES
INVALID_CHARGES
Pose:   2 Cluster:   2 Fr_nu:  18537 TotEn:   -10.20
@<TRIPOS>ATOM
      1 C1        -66.0895   -7.2198  -44.8964 C.2    1 LIG      -0.26000
      2 C2        -65.1352   -7.9108  -45.6806 C.2    1 LIG      -0.26000
      3 C3        -65.7622   -7.4739  -43.5848 C.2    1 LIG       0.09300
      4 C4        -64.2927   -8.5378  -44.7923 C.2    1 LIG       0.09300
      5 O1        -64.6681   -8.2764  -43.5127 O.3    1 LIG      -0.29200
      6 H1        -66.9132   -6.6129  -45.2437 H      1 LIG       0.17500
      7 H2        -65.0696   -7.9471  -46.7585 H      1 LIG       0.17500
      8 H3        -66.1846   -7.1732  -42.6371 H      1 LIG       0.13800
      9 H4        -63.4254   -9.1720  -44.9050 H      1 LIG       0.13800
@<TRIPOS>BOND
      1       1       2 1
      2       1       3 2
      3       2       4 2
      4       3       5 1
      5       4       5 1
      6       1       6 1
      7       2       7 1
      8       3       8 1
      9       4       9 1
@<TRIPOS>ALT_TYPE
CGenFF_4.0_ALT_TYPE_SET
CGenFF_4.0 1 CG2R51 2 CG2R51 3 CG2R51 4 CG2R51 5 OG2R50 6 HGR51 7 HGR51 8 HGR52 9 HGR52
@<TRIPOS>MOLECULE
furan
 9 9 0 0 0
****
USER_CHARGES
INVALID_CHARGES
Pose:   3 Cluster:   3 Fr_nu:  46909 TotEn:    -9.94
@<TRIPOS>ATOM
      1 C1        -51.5996    1.5183  -30.8090 C.2    1 LIG      -0.26000
      2 C2        -51.6497    2.6517  -31.6553 C.2    1 LIG      -0.26000
      3 C3        -51.5695    2.0035  -29.5222 C.2    1 LIG       0.09300
      4 C4        -51.6469    3.7486  -30.8253 C.2    1 LIG       0.09300
      5 O1        -51.5981    3.3621  -29.5235 O.3    1 LIG      -0.29200
      6 H1        -51.5864    0.4781  -31.1004 H      1 LIG       0.17500
      7 H2        -51.6839    2.6671  -32.7351 H      1 LIG       0.17500
      8 H3        -51.5303    1.5377  -28.5483 H      1 LIG       0.13800
      9 H4        -51.6748    4.8150  -30.9958 H      1 LIG       0.13800
@<TRIPOS>BOND
      1       1       2 1
      2       1       3 2
      3       2       4 2
      4       3       5 1
      5       4       5 1
      6       1       6 1
      7       2       7 1
      8       3       8 1
      9       4       9 1
@<TRIPOS>ALT_TYPE
CGenFF_4.0_ALT_TYPE_SET
CGenFF_4.0 1 CG2R51 2 CG2R51 3 CG2R51 4 CG2R51 5 OG2R50 6 HGR51 7 HGR51 8 HGR52 9 HGR52
@<TRIPOS>MOLECULE
furan
 9 9 0 0 0
****
USER_CHARGES
INVALID_CHARGES
Pose:   4 Cluster:   4 Fr_nu:   3071 TotEn:    -9.93
@<TRIPOS>ATOM
      1 C1        -51.6263    2.3904  -30.9257 C.2    1 LIG      -0.26000
      2 C2        -51.1865    1.0646  -30.6975 C.2    1 LIG      -0.26000
      3 C3        -52.6957    2.5883  -30.0835 C.2    1 LIG       0.09300
      4 C4        -52.0184    0.5469  -29.7321 C.2    1 LIG       0.09300
      5 O1        -52.9411    1.4695  -29.3525 O.3    1 LIG      -0.29200
      6 H1        -51.2156    3.1113  -31.6177 H      1 LIG       0.17500
      7 H2        -50.3657    0.5507  -31.1767 H      1 LIG       0.17500
      8 H3        -53.3532    3.4243  -29.8939 H      1 LIG       0.13800
      9 H4        -52.0818   -0.4099  -29.2347 H      1 LIG       0.13800
@<TRIPOS>BOND
      1       1       2 1
      2       1       3 2
      3       2       4 2
      4       3       5 1
      5       4       5 1
      6       1       6 1
      7       2       7 1
      8       3       8 1
      9       4       9 1
@<TRIPOS>ALT_TYPE
CGenFF_4.0_ALT_TYPE_SET
CGenFF_4.0 1 CG2R51 2 CG2R51 3 CG2R51 4 CG2R51 5 OG2R50 6 HGR51 7 HGR51 8 HGR52 9 HGR52
@<TRIPOS>MOLECULE
furan
 9 9 0 0 0
****
USER_CHARGES
INVALID_CHARGES
Pose:   5 Cluster:   5 Fr_nu:  51847 TotEn:    -9.45
@<TRIPOS>ATOM
      1 C1        -68.8470   -7.0113  -47.0428 C.2    1 LIG      -0.26000
      2 C2        -69.5735   -7.4662  -48.1691 C.2    1 LIG      -0.26000
      3 C3        -67.5774   -6.7340  -47.4939 C.2    1 LIG       0.09300
      4 C4        -68.6962   -7.4343  -49.2280 C.2    1 LIG       0.09300
      5 O1        -67.4773   -6.9890  -48.8248 O.3    1 LIG      -0.29200
      6 H1        -69.2038   -6.9001  -46.0291 H      1 LIG       0.17500
      7 H2        -70.6074   -7.7781  -48.2045 H      1 LIG       0.17500
      8 H3        -66.6790   -6.3668  -47.0194 H      1 LIG       0.13800
      9 H4        -68.7801   -7.6828  -50.2760 H      1 LIG       0.13800
@<TRIPOS>BOND
      1       1       2 1
      2       1       3 2
      3       2       4 2
      4       3       5 1
      5       4       5 1
      6       1       6 1
      7       2       7 1
      8       3       8 1
      9       4       9 1
@<TRIPOS>ALT_TYPE
CGenFF_4.0_ALT_TYPE_SET
CGenFF_4.0 1 CG2R51 2 CG2R51 3 CG2R51 4 CG2R51 5 OG2R50 6 HGR51 7 HGR51 8 HGR52 9 HGR52
@<TRIPOS>MOLECULE
furan
 9 9 0 0 0
****
USER_CHARGES
INVALID_CHARGES
Pose:   6 Cluster:   6 Fr_nu:  46946 TotEn:    -9.02
@<TRIPOS>ATOM
      1 C1        -51.1998    2.4501  -31.6109 C.2    1 LIG      -0.26000
      2 C2        -51.7810    3.1885  -30.5525 C.2    1 LIG      -0.26000
      3 C3        -50.8086    1.2482  -31.0683 C.2    1 LIG       0.09300
      4 C4        -51.7035    2.3852  -29.4386 C.2    1 LIG       0.09300
      5 O1        -51.1122    1.2006  -29.7446 O.3    1 LIG      -0.29200
      6 H1        -51.0806    2.7558  -32.6402 H      1 LIG       0.17500
      7 H2        -52.2036    4.1819  -30.5961 H      1 LIG       0.17500
      8 H3        -50.3277    0.3680  -31.4695 H      1 LIG       0.13800
      9 H4        -52.0077    2.5038  -28.4088 H      1 LIG       0.13800
@<TRIPOS>BOND
      1       1       2 1
      2       1       3 2
      3       2       4 2
      4       3       5 1
      5       4       5 1
      6       1       6 1
      7       2       7 1
      8       3       8 1
      9       4       9 1
@<TRIPOS>ALT_TYPE
CGenFF_4.0_ALT_TYPE_SET
CGenFF_4.0 1 CG2R51 2 CG2R51 3 CG2R51 4 CG2R51 5 OG2R50 6 HGR51 7 HGR51 8 HGR52 9 HGR52
@<TRIPOS>MOLECULE
furan
 9 9 0 0 0
****
USER_CHARGES
INVALID_CHARGES
Pose:   7 Cluster:   7 Fr_nu:    403 TotEn:    -8.90
@<TRIPOS>ATOM
      1 C1        -68.0220   -7.2134  -48.5706 C.2    1 LIG      -0.26000
      2 C2        -68.1604   -7.2120  -49.9792 C.2    1 LIG      -0.26000
      3 C3        -68.3925   -5.9576  -48.1491 C.2    1 LIG       0.09300
      4 C4        -68.6058   -5.9555  -50.3180 C.2    1 LIG       0.09300
      5 O1        -68.7500   -5.1848  -49.2081 O.3    1 LIG      -0.29200
      6 H1        -67.6927   -8.0276  -47.9414 H      1 LIG       0.17500
      7 H2        -67.9607   -8.0252  -50.6620 H      1 LIG       0.17500
      8 H3        -68.4548   -5.4820  -47.1812 H      1 LIG       0.13800
      9 H4        -68.8545   -5.4778  -51.2545 H      1 LIG       0.13800
@<TRIPOS>BOND
      1       1       2 1
      2       1       3 2
      3       2       4 2
      4       3       5 1
      5       4       5 1
      6       1       6 1
      7       2       7 1
      8       3       8 1
      9       4       9 1
@<TRIPOS>ALT_TYPE
CGenFF_4.0_ALT_TYPE_SET
CGenFF_4.0 1 CG2R51 2 CG2R51 3 CG2R51 4 CG2R51 5 OG2R50 6 HGR51 7 HGR51 8 HGR52 9 HGR52
@<TRIPOS>MOLECULE
furan
 9 9 0 0 0
****
USER_CHARGES
INVALID_CHARGES
Pose:   8 Cluster:   8 Fr_nu: 2950609 TotEn:    -8.76
@<TRIPOS>ATOM
      1 C1        -66.0155   -6.9690  -43.9549 C.2    1 LIG      -0.26000
      2 C2        -66.5358   -7.2670  -45.2370 C.2    1 LIG      -0.26000
      3 C3        -64.6855   -7.3182  -43.9918 C.2    1 LIG       0.09300
      4 C4        -65.4867   -7.7768  -45.9659 C.2    1 LIG       0.09300
      5 O1        -64.3552   -7.8113  -45.2141 O.3    1 LIG      -0.29200
      6 H1        -66.5438   -6.5524  -43.1095 H      1 LIG       0.17500
      7 H2        -67.5487   -7.1273  -45.5861 H      1 LIG       0.17500
      8 H3        -63.8820   -7.2788  -43.2708 H      1 LIG       0.13800
      9 H4        -65.3868   -8.1410  -46.9781 H      1 LIG       0.13800
@<TRIPOS>BOND
      1       1       2 1
      2       1       3 2
      3       2       4 2
      4       3       5 1
      5       4       5 1
      6       1       6 1
      7       2       7 1
      8       3       8 1
      9       4       9 1
@<TRIPOS>ALT_TYPE
CGenFF_4.0_ALT_TYPE_SET
CGenFF_4.0 1 CG2R51 2 CG2R51 3 CG2R51 4 CG2R51 5 OG2R50 6 HGR51 7 HGR51 8 HGR52 9 HGR52
@<TRIPOS>MOLECULE
furan
 9 9 0 0 0
****
USER_CHARGES
INVALID_CHARGES
Pose:   9 Cluster:   9 Fr_nu: 104538 TotEn:    -8.63
@<TRIPOS>ATOM
      1 C1        -42.4021  -10.9545  -39.3094 C.2    1 LIG      -0.26000
      2 C2        -42.6900   -9.6078  -38.9825 C.2    1 LIG      -0.26000
      3 C3        -43.5464  -11.4622  -39.8792 C.2    1 LIG       0.09300
      4 C4        -43.9896   -9.3887  -39.3759 C.2    1 LIG       0.09300
      5 O1        -44.5188  -10.5141  -39.9235 O.3    1 LIG      -0.29200
      6 H1        -41.4765  -11.4883  -39.1493 H      1 LIG       0.17500
      7 H2        -42.0323   -8.8871  -38.5183 H      1 LIG       0.17500
      8 H3        -43.8154  -12.4270  -40.2840 H      1 LIG       0.13800
      9 H4        -44.6480   -8.5330  -39.3379 H      1 LIG       0.13800
@<TRIPOS>BOND
      1       1       2 1
      2       1       3 2
      3       2       4 2
      4       3       5 1
      5       4       5 1
      6       1       6 1
      7       2       7 1
      8       3       8 1
      9       4       9 1
@<TRIPOS>ALT_TYPE
CGenFF_4.0_ALT_TYPE_SET
CGenFF_4.0 1 CG2R51 2 CG2R51 3 CG2R51 4 CG2R51 5 OG2R50 6 HGR51 7 HGR51 8 HGR52 9 HGR52
@<TRIPOS>MOLECULE
furan
 9 9 0 0 0
****
USER_CHARGES
INVALID_CHARGES
Pose:  10 Cluster:  10 Fr_nu: 180687 TotEn:    -8.12
@<TRIPOS>ATOM
      1 C1        -66.3746   -7.3841  -43.6432 C.2    1 LIG      -0.26000
      2 C2        -65.2083   -7.3726  -44.4449 C.2    1 LIG      -0.26000
      3 C3        -67.4071   -7.7477  -44.4762 C.2    1 LIG       0.09300
      4 C4        -65.6111   -7.7301  -45.7105 C.2    1 LIG       0.09300
      5 O1        -66.9500   -7.9606  -45.7380 O.3    1 LIG      -0.29200
      6 H1        -66.4531   -7.1555  -42.5902 H      1 LIG       0.17500
      7 H2        -64.2001   -7.1338  -44.1384 H      1 LIG       0.17500
      8 H3        -68.4678   -7.8934  -44.3324 H      1 LIG       0.13800
      9 H4        -65.0949   -7.8594  -46.6507 H      1 LIG       0.13800
@<TRIPOS>BOND
      1       1       2 1
      2       1       3 2
      3       2       4 2
      4       3       5 1
      5       4       5 1
      6       1       6 1
      7       2       7 1
      8       3       8 1
      9       4       9 1
@<TRIPOS>ALT_TYPE
CGenFF_4.0_ALT_TYPE_SET
CGenFF_4.0 1 CG2R51 2 CG2R51 3 CG2R51 4 CG2R51 5 OG2R50 6 HGR51 7 HGR51 8 HGR52 9 HGR52
@<TRIPOS>MOLECULE
furan
 9 9 0 0 0
****
USER_CHARGES
INVALID_CHARGES
Pose:  11 Cluster:  11 Fr_nu: 914044 TotEn:    -8.08
@<TRIPOS>ATOM
      1 C1        -67.6223   -7.5227  -44.7924 C.2    1 LIG      -0.26000
      2 C2        -66.6215   -7.5227  -45.7932 C.2    1 LIG      -0.26000
      3 C3        -66.9580   -7.5227  -43.5880 C.2    1 LIG       0.09300
      4 C4        -65.4170   -7.5226  -45.1290 C.2    1 LIG       0.09300
      5 O1        -65.6134   -7.5225  -43.7844 O.3    1 LIG      -0.29200
      6 H1        -68.6937   -7.5233  -44.9316 H      1 LIG       0.17500
      7 H2        -66.7607   -7.5226  -46.8647 H      1 LIG       0.17500
      8 H3        -67.2798   -7.5217  -42.5567 H      1 LIG       0.13800
      9 H4        -64.3858   -7.5223  -45.4510 H      1 LIG       0.13800
@<TRIPOS>BOND
      1       1       2 1
      2       1       3 2
      3       2       4 2
      4       3       5 1
      5       4       5 1
      6       1       6 1
      7       2       7 1
      8       3       8 1
      9       4       9 1
@<TRIPOS>ALT_TYPE
CGenFF_4.0_ALT_TYPE_SET
CGenFF_4.0 1 CG2R51 2 CG2R51 3 CG2R51 4 CG2R51 5 OG2R50 6 HGR51 7 HGR51 8 HGR52 9 HGR52
@<TRIPOS>MOLECULE
furan
 9 9 0 0 0
****
USER_CHARGES
INVALID_CHARGES
Pose:  12 Cluster:  12 Fr_nu:  54007 TotEn:    -8.02
@<TRIPOS>ATOM
      1 C1        -74.2443   -3.4612  -31.0755 C.2    1 LIG      -0.26000
      2 C2        -73.2158   -4.0709  -31.8328 C.2    1 LIG      -0.26000
      3 C3        -73.7014   -2.3119  -30.5496 C.2    1 LIG       0.09300
      4 C4        -72.1177   -3.2508  -31.7158 C.2    1 LIG       0.09300
      5 O1        -72.4055   -2.1763  -30.9353 O.3    1 LIG      -0.29200
      6 H1        -75.2547   -3.8153  -30.9306 H      1 LIG       0.17500
      7 H2        -73.2683   -4.9928  -32.3939 H      1 LIG       0.17500
      8 H3        -74.0855   -1.5254  -29.9165 H      1 LIG       0.13800
      9 H4        -71.1111   -3.2892  -32.1060 H      1 LIG       0.13800
@<TRIPOS>BOND
      1       1       2 1
      2       1       3 2
      3       2       4 2
      4       3       5 1
      5       4       5 1
      6       1       6 1
      7       2       7 1
      8       3       8 1
      9       4       9 1
@<TRIPOS>ALT_TYPE
CGenFF_4.0_ALT_TYPE_SET
CGenFF_4.0 1 CG2R51 2 CG2R51 3 CG2R51 4 CG2R51 5 OG2R50 6 HGR51 7 HGR51 8 HGR52 9 HGR52
@<TRIPOS>MOLECULE
furan
 9 9 0 0 0
****
USER_CHARGES
INVALID_CHARGES
Pose:  13 Cluster:  13 Fr_nu: 1096550 TotEn:    -7.92
@<TRIPOS>ATOM
      1 C1        -68.0695   -7.0439  -49.5285 C.2    1 LIG      -0.26000
      2 C2        -67.5933   -7.4066  -48.2460 C.2    1 LIG      -0.26000
      3 C3        -69.0904   -6.1467  -49.3172 C.2    1 LIG       0.09300
      4 C4        -68.3570   -6.7050  -47.3424 C.2    1 LIG       0.09300
      5 O1        -69.2719   -5.9346  -47.9874 O.3    1 LIG      -0.29200
      6 H1        -67.7135   -7.3932  -50.4869 H      1 LIG       0.17500
      7 H2        -66.7932   -8.0933  -48.0098 H      1 LIG       0.17500
      8 H3        -69.7504   -5.5972  -49.9726 H      1 LIG       0.13800
      9 H4        -68.3736   -6.6466  -46.2638 H      1 LIG       0.13800
@<TRIPOS>BOND
      1       1       2 1
      2       1       3 2
      3       2       4 2
      4       3       5 1
      5       4       5 1
      6       1       6 1
      7       2       7 1
      8       3       8 1
      9       4       9 1
@<TRIPOS>ALT_TYPE
CGenFF_4.0_ALT_TYPE_SET
CGenFF_4.0 1 CG2R51 2 CG2R51 3 CG2R51 4 CG2R51 5 OG2R50 6 HGR51 7 HGR51 8 HGR52 9 HGR52
@<TRIPOS>MOLECULE
furan
 9 9 0 0 0
****
USER_CHARGES
INVALID_CHARGES
Pose:  14 Cluster:  14 Fr_nu: 227058 TotEn:    -7.81
@<TRIPOS>ATOM
      1 C1        -57.2024  -19.1082  -47.9194 C.2    1 LIG      -0.26000
      2 C2        -56.1305  -18.6366  -47.1245 C.2    1 LIG      -0.26000
      3 C3        -57.8680  -17.9901  -48.3652 C.2    1 LIG       0.09300
      4 C4        -56.2174  -17.2640  -47.1413 C.2    1 LIG       0.09300
      5 O1        -57.2739  -16.8619  -47.8955 O.3    1 LIG      -0.29200
      6 H1        -57.4582  -20.1346  -48.1394 H      1 LIG       0.17500
      7 H2        -55.3874  -19.2238  -46.6045 H      1 LIG       0.17500
      8 H3        -58.7349  -17.8360  -48.9912 H      1 LIG       0.13800
      9 H4        -55.6355  -16.4726  -46.6920 H      1 LIG       0.13800
@<TRIPOS>BOND
      1       1       2 1
      2       1       3 2
      3       2       4 2
      4       3       5 1
      5       4       5 1
      6       1       6 1
      7       2       7 1
      8       3       8 1
      9       4       9 1
@<TRIPOS>ALT_TYPE
CGenFF_4.0_ALT_TYPE_SET
CGenFF_4.0 1 CG2R51 2 CG2R51 3 CG2R51 4 CG2R51 5 OG2R50 6 HGR51 7 HGR51 8 HGR52 9 HGR52
@<TRIPOS>MOLECULE
furan
 9 9 0 0 0
****
USER_CHARGES
INVALID_CHARGES
Pose:  15 Cluster:  15 Fr_nu:  13642 TotEn:    -7.81
@<TRIPOS>ATOM
      1 C1        -69.6201   -7.4390  -48.0180 C.2    1 LIG      -0.26000
      2 C2        -68.5433   -7.6374  -48.9148 C.2    1 LIG      -0.26000
      3 C3        -69.5890   -6.1080  -47.6723 C.2    1 LIG       0.09300
      4 C4        -67.9311   -6.4135  -49.0534 C.2    1 LIG       0.09300
      5 O1        -68.5625   -5.4758  -48.2993 O.3    1 LIG      -0.29200
      6 H1        -70.3297   -8.1742  -47.6670 H      1 LIG       0.17500
      7 H2        -68.2502   -8.5574  -49.3997 H      1 LIG       0.17500
      8 H3        -70.1955   -5.4887  -47.0276 H      1 LIG       0.13800
      9 H4        -67.0812   -6.0628  -49.6206 H      1 LIG       0.13800
@<TRIPOS>BOND
      1       1       2 1
      2       1       3 2
      3       2       4 2
      4       3       5 1
      5       4       5 1
      6       1       6 1
      7       2       7 1
      8       3       8 1
      9       4       9 1
@<TRIPOS>ALT_TYPE
CGenFF_4.0_ALT_TYPE_SET
CGenFF_4.0 1 CG2R51 2 CG2R51 3 CG2R51 4 CG2R51 5 OG2R50 6 HGR51 7 HGR51 8 HGR52 9 HGR52
@<TRIPOS>MOLECULE
furan
 9 9 0 0 0
****
USER_CHARGES
INVALID_CHARGES
Pose:  16 Cluster:  16 Fr_nu: 488924 TotEn:    -7.80
@<TRIPOS>ATOM
      1 C1        -69.1755   -5.3145  -48.9309 C.2    1 LIG      -0.26000
      2 C2        -68.0843   -6.1472  -48.5857 C.2    1 LIG      -0.26000
      3 C3        -69.3808   -5.4932  -50.2792 C.2    1 LIG       0.09300
      4 C4        -67.7007   -6.7755  -49.7476 C.2    1 LIG       0.09300
      5 O1        -68.4860   -6.3823  -50.7845 O.3    1 LIG      -0.29200
      6 H1        -69.7412   -4.6650  -48.2787 H      1 LIG       0.17500
      7 H2        -67.6340   -6.2738  -47.6117 H      1 LIG       0.17500
      8 H3        -70.0852   -5.0843  -50.9888 H      1 LIG       0.13800
      9 H4        -66.9294   -7.4918  -49.9905 H      1 LIG       0.13800
@<TRIPOS>BOND
      1       1       2 1
      2       1       3 2
      3       2       4 2
      4       3       5 1
      5       4       5 1
      6       1       6 1
      7       2       7 1
      8       3       8 1
      9       4       9 1
@<TRIPOS>ALT_TYPE
CGenFF_4.0_ALT_TYPE_SET
CGenFF_4.0 1 CG2R51 2 CG2R51 3 CG2R51 4 CG2R51 5 OG2R50 6 HGR51 7 HGR51 8 HGR52 9 HGR52
@<TRIPOS>MOLECULE
furan
 9 9 0 0 0
****
USER_CHARGES
INVALID_CHARGES
Pose:  17 Cluster:  17 Fr_nu: 180878 TotEn:    -7.77
@<TRIPOS>ATOM
      1 C1        -66.2356   -7.7856  -43.8859 C.2    1 LIG      -0.26000
      2 C2        -64.9245   -8.3187  -43.9026 C.2    1 LIG      -0.26000
      3 C3        -66.4668   -7.3004  -45.1520 C.2    1 LIG       0.09300
      4 C4        -64.4482   -8.1214  -45.1778 C.2    1 LIG       0.09300
      5 O1        -65.3823   -7.5013  -45.9457 O.3    1 LIG      -0.29200
      6 H1        -66.9254   -7.7580  -43.0548 H      1 LIG       0.17500
      7 H2        -64.3934   -8.7882  -43.0873 H      1 LIG       0.17500
      8 H3        -67.3069   -6.8114  -45.6234 H      1 LIG       0.13800
      9 H4        -63.5155   -8.3524  -45.6715 H      1 LIG       0.13800
@<TRIPOS>BOND
      1       1       2 1
      2       1       3 2
      3       2       4 2
      4       3       5 1
      5       4       5 1
      6       1       6 1
      7       2       7 1
      8       3       8 1
      9       4       9 1
@<TRIPOS>ALT_TYPE
CGenFF_4.0_ALT_TYPE_SET
CGenFF_4.0 1 CG2R51 2 CG2R51 3 CG2R51 4 CG2R51 5 OG2R50 6 HGR51 7 HGR51 8 HGR52 9 HGR52
@<TRIPOS>MOLECULE
furan
 9 9 0 0 0
****
USER_CHARGES
INVALID_CHARGES
Pose:  18 Cluster:  18 Fr_nu:  31196 TotEn:    -7.68
@<TRIPOS>ATOM
      1 C1        -73.3263   -2.4181  -31.2848 C.2    1 LIG      -0.26000
      2 C2        -73.4629   -1.2596  -32.0863 C.2    1 LIG      -0.26000
      3 C3        -71.9808   -2.7018  -31.2498 C.2    1 LIG       0.09300
      4 C4        -72.1912   -0.9179  -32.4839 C.2    1 LIG       0.09300
      5 O1        -71.2820   -1.7921  -31.9781 O.3    1 LIG      -0.29200
      6 H1        -74.1103   -2.9767  -30.7944 H      1 LIG       0.17500
      7 H2        -74.3743   -0.7387  -32.3420 H      1 LIG       0.17500
      8 H3        -71.3915   -3.4734  -30.7759 H      1 LIG       0.13800
      9 H4        -71.7869   -0.1236  -33.0943 H      1 LIG       0.13800
@<TRIPOS>BOND
      1       1       2 1
      2       1       3 2
      3       2       4 2
      4       3       5 1
      5       4       5 1
      6       1       6 1
      7       2       7 1
      8       3       8 1
      9       4       9 1
@<TRIPOS>ALT_TYPE
CGenFF_4.0_ALT_TYPE_SET
CGenFF_4.0 1 CG2R51 2 CG2R51 3 CG2R51 4 CG2R51 5 OG2R50 6 HGR51 7 HGR51 8 HGR52 9 HGR52
@<TRIPOS>MOLECULE
furan
 9 9 0 0 0
****
USER_CHARGES
INVALID_CHARGES
Pose:  19 Cluster:  19 Fr_nu:  65928 TotEn:    -7.66
@<TRIPOS>ATOM
      1 C1        -68.8837   -6.3145  -49.7781 C.2    1 LIG      -0.26000
      2 C2        -68.4567   -7.6065  -49.3889 C.2    1 LIG      -0.26000
      3 C3        -67.9126   -5.4436  -49.3416 C.2    1 LIG       0.09300
      4 C4        -67.2550   -7.4331  -48.7425 C.2    1 LIG       0.09300
      5 O1        -66.9163   -6.1175  -48.7094 O.3    1 LIG      -0.29200
      6 H1        -69.7866   -6.0509  -50.3097 H      1 LIG       0.17500
      7 H2        -68.9615   -8.5466  -49.5586 H      1 LIG       0.17500
      8 H3        -67.7884   -4.3720  -49.4000 H      1 LIG       0.13800
      9 H4        -66.5538   -8.1084  -48.2741 H      1 LIG       0.13800
@<TRIPOS>BOND
      1       1       2 1
      2       1       3 2
      3       2       4 2
      4       3       5 1
      5       4       5 1
      6       1       6 1
      7       2       7 1
      8       3       8 1
      9       4       9 1
@<TRIPOS>ALT_TYPE
CGenFF_4.0_ALT_TYPE_SET
CGenFF_4.0 1 CG2R51 2 CG2R51 3 CG2R51 4 CG2R51 5 OG2R50 6 HGR51 7 HGR51 8 HGR52 9 HGR52
@<TRIPOS>MOLECULE
furan
 9 9 0 0 0
****
USER_CHARGES
INVALID_CHARGES
Pose:  20 Cluster:  20 Fr_nu: 2073682 TotEn:    -7.66
@<TRIPOS>ATOM
      1 C1        -53.5470    4.8330  -33.9223 C.2    1 LIG      -0.26000
      2 C2        -52.3237    4.4605  -34.5291 C.2    1 LIG      -0.26000
      3 C3        -53.3346    4.7702  -32.5647 C.2    1 LIG       0.09300
      4 C4        -51.4511    4.1967  -33.4990 C.2    1 LIG       0.09300
      5 O1        -52.0596    4.3832  -32.2984 O.3    1 LIG      -0.29200
      6 H1        -54.4682    5.1119  -34.4130 H      1 LIG       0.17500
      7 H2        -52.1054    4.3929  -35.5851 H      1 LIG       0.17500
      8 H3        -53.9552    4.9611  -31.7013 H      1 LIG       0.13800
      9 H4        -50.4182    3.8831  -33.4562 H      1 LIG       0.13800
@<TRIPOS>BOND
      1       1       2 1
      2       1       3 2
      3       2       4 2
      4       3       5 1
      5       4       5 1
      6       1       6 1
      7       2       7 1
      8       3       8 1
      9       4       9 1
@<TRIPOS>ALT_TYPE
CGenFF_4.0_ALT_TYPE_SET
CGenFF_4.0 1 CG2R51 2 CG2R51 3 CG2R51 4 CG2R51 5 OG2R50 6 HGR51 7 HGR51 8 HGR52 9 HGR52
@<TRIPOS>MOLECULE
furan
 9 9 0 0 0
****
USER_CHARGES
INVALID_CHARGES
Pose:  21 Cluster:  21 Fr_nu:   3485 TotEn:    -7.52
@<TRIPOS>ATOM
      1 C1        -67.1866   -6.4348  -48.6606 C.2    1 LIG      -0.26000
      2 C2        -68.4364   -6.0191  -49.1787 C.2    1 LIG      -0.26000
      3 C3        -67.4552   -7.4814  -47.8093 C.2    1 LIG       0.09300
      4 C4        -69.3795   -6.8413  -48.6073 C.2    1 LIG       0.09300
      5 O1        -68.7895   -7.7356  -47.7713 O.3    1 LIG      -0.29200
      6 H1        -66.2122   -6.0229  -48.8797 H      1 LIG       0.17500
      7 H2        -68.6260   -5.2202  -49.8810 H      1 LIG       0.17500
      8 H3        -66.8402   -8.1179  -47.1898 H      1 LIG       0.13800
      9 H4        -70.4542   -6.9151  -48.6878 H      1 LIG       0.13800
@<TRIPOS>BOND
      1       1       2 1
      2       1       3 2
      3       2       4 2
      4       3       5 1
      5       4       5 1
      6       1       6 1
      7       2       7 1
      8       3       8 1
      9       4       9 1
@<TRIPOS>ALT_TYPE
CGenFF_4.0_ALT_TYPE_SET
CGenFF_4.0 1 CG2R51 2 CG2R51 3 CG2R51 4 CG2R51 5 OG2R50 6 HGR51 7 HGR51 8 HGR52 9 HGR52
@<TRIPOS>MOLECULE
furan
 9 9 0 0 0
****
USER_CHARGES
INVALID_CHARGES
Pose:  22 Cluster:  22 Fr_nu:  11398 TotEn:    -7.47
@<TRIPOS>ATOM
      1 C1        -69.1948   -7.0637  -47.9332 C.2    1 LIG      -0.26000
      2 C2        -68.0497   -7.0637  -48.7652 C.2    1 LIG      -0.26000
      3 C3        -68.7300   -7.1789  -46.6438 C.2    1 LIG       0.09300
      4 C4        -66.9669   -7.1788  -47.9248 C.2    1 LIG       0.09300
      5 O1        -67.3731   -7.2494  -46.6299 O.3    1 LIG      -0.29200
      6 H1        -70.2293   -6.9897  -48.2357 H      1 LIG       0.17500
      7 H2        -68.0177   -6.9890  -49.8426 H      1 LIG       0.17500
      8 H3        -69.2102   -7.2216  -45.6770 H      1 LIG       0.13800
      9 H4        -65.8992   -7.2222  -48.0830 H      1 LIG       0.13800
@<TRIPOS>BOND
      1       1       2 1
      2       1       3 2
      3       2       4 2
      4       3       5 1
      5       4       5 1
      6       1       6 1
      7       2       7 1
      8       3       8 1
      9       4       9 1
@<TRIPOS>ALT_TYPE
CGenFF_4.0_ALT_TYPE_SET
CGenFF_4.0 1 CG2R51 2 CG2R51 3 CG2R51 4 CG2R51 5 OG2R50 6 HGR51 7 HGR51 8 HGR52 9 HGR52
@<TRIPOS>MOLECULE
furan
 9 9 0 0 0
****
USER_CHARGES
INVALID_CHARGES
Pose:  23 Cluster:  23 Fr_nu: 126070 TotEn:    -7.39
@<TRIPOS>ATOM
      1 C1        -41.9585  -10.5126  -39.5233 C.2    1 LIG      -0.26000
      2 C2        -43.1487  -10.6265  -40.2808 C.2    1 LIG      -0.26000
      3 C3        -42.1833   -9.5115  -38.6071 C.2    1 LIG       0.09300
      4 C4        -44.0159   -9.6870  -39.7734 C.2    1 LIG       0.09300
      5 O1        -43.4350   -9.0032  -38.7529 O.3    1 LIG      -0.29200
      6 H1        -41.0504  -11.0877  -39.6319 H      1 LIG       0.17500
      7 H2        -43.3494  -11.3082  -41.0946 H      1 LIG       0.17500
      8 H3        -41.5864   -9.0668  -37.8242 H      1 LIG       0.13800
      9 H4        -45.0277   -9.3959  -40.0152 H      1 LIG       0.13800
@<TRIPOS>BOND
      1       1       2 1
      2       1       3 2
      3       2       4 2
      4       3       5 1
      5       4       5 1
      6       1       6 1
      7       2       7 1
      8       3       8 1
      9       4       9 1
@<TRIPOS>ALT_TYPE
CGenFF_4.0_ALT_TYPE_SET
CGenFF_4.0 1 CG2R51 2 CG2R51 3 CG2R51 4 CG2R51 5 OG2R50 6 HGR51 7 HGR51 8 HGR52 9 HGR52
@<TRIPOS>MOLECULE
furan
 9 9 0 0 0
****
USER_CHARGES
INVALID_CHARGES
Pose:  24 Cluster:  24 Fr_nu:  37000 TotEn:    -7.38
@<TRIPOS>ATOM
      1 C1        -73.1245   -2.9132  -31.0927 C.2    1 LIG      -0.26000
      2 C2        -71.7632   -3.2481  -31.2879 C.2    1 LIG      -0.26000
      3 C3        -73.8507   -3.8266  -31.8210 C.2    1 LIG       0.09300
      4 C4        -71.7547   -4.3423  -32.1214 C.2    1 LIG       0.09300
      5 O1        -73.0233   -4.7012  -32.4509 O.3    1 LIG      -0.29200
      6 H1        -73.5260   -2.1068  -30.4963 H      1 LIG       0.17500
      7 H2        -70.8967   -2.7539  -30.8727 H      1 LIG       0.17500
      8 H3        -74.9072   -3.9819  -31.9847 H      1 LIG       0.13800
      9 H4        -70.9707   -4.9498  -32.5496 H      1 LIG       0.13800
@<TRIPOS>BOND
      1       1       2 1
      2       1       3 2
      3       2       4 2
      4       3       5 1
      5       4       5 1
      6       1       6 1
      7       2       7 1
      8       3       8 1
      9       4       9 1
@<TRIPOS>ALT_TYPE
CGenFF_4.0_ALT_TYPE_SET
CGenFF_4.0 1 CG2R51 2 CG2R51 3 CG2R51 4 CG2R51 5 OG2R50 6 HGR51 7 HGR51 8 HGR52 9 HGR52
@<TRIPOS>MOLECULE
furan
 9 9 0 0 0
****
USER_CHARGES
INVALID_CHARGES
Pose:  25 Cluster:  25 Fr_nu: 135543 TotEn:    -7.30
@<TRIPOS>ATOM
      1 C1        -64.2458   -7.4664  -44.6964 C.2    1 LIG      -0.26000
      2 C2        -65.3532   -6.5917  -44.8052 C.2    1 LIG      -0.26000
      3 C3        -64.6196   -8.4472  -43.8075 C.2    1 LIG       0.09300
      4 C4        -66.3248   -7.1005  -43.9751 C.2    1 LIG       0.09300
      5 O1        -65.8855   -8.2316  -43.3632 O.3    1 LIG      -0.29200
      6 H1        -63.2941   -7.3910  -45.2022 H      1 LIG       0.17500
      7 H2        -65.4332   -5.7019  -45.4128 H      1 LIG       0.17500
      8 H3        -64.1268   -9.3219  -43.4084 H      1 LIG       0.13800
      9 H4        -67.3288   -6.7920  -43.7226 H      1 LIG       0.13800
@<TRIPOS>BOND
      1       1       2 1
      2       1       3 2
      3       2       4 2
      4       3       5 1
      5       4       5 1
      6       1       6 1
      7       2       7 1
      8       3       8 1
      9       4       9 1
@<TRIPOS>ALT_TYPE
CGenFF_4.0_ALT_TYPE_SET
CGenFF_4.0 1 CG2R51 2 CG2R51 3 CG2R51 4 CG2R51 5 OG2R50 6 HGR51 7 HGR51 8 HGR52 9 HGR52
@<TRIPOS>MOLECULE
furan
 9 9 0 0 0
****
USER_CHARGES
INVALID_CHARGES
Pose:  26 Cluster:  26 Fr_nu: 143034 TotEn:    -7.26
@<TRIPOS>ATOM
      1 C1        -66.9658  -23.7217  -35.2943 C.2    1 LIG      -0.26000
      2 C2        -67.8326  -24.5884  -36.0020 C.2    1 LIG      -0.26000
      3 C3        -67.1991  -23.9550  -33.9590 C.2    1 LIG       0.09300
      4 C4        -68.5336  -25.2897  -35.0487 C.2    1 LIG       0.09300
      5 O1        -68.1533  -24.9095  -33.8007 O.3    1 LIG      -0.29200
      6 H1        -66.2599  -23.0150  -35.7060 H      1 LIG       0.17500
      7 H2        -67.9335  -24.6895  -37.0730 H      1 LIG       0.17500
      8 H3        -66.7898  -23.5473  -33.0461 H      1 LIG       0.13800
      9 H4        -69.2966  -26.0531  -35.0927 H      1 LIG       0.13800
@<TRIPOS>BOND
      1       1       2 1
      2       1       3 2
      3       2       4 2
      4       3       5 1
      5       4       5 1
      6       1       6 1
      7       2       7 1
      8       3       8 1
      9       4       9 1
@<TRIPOS>ALT_TYPE
CGenFF_4.0_ALT_TYPE_SET
CGenFF_4.0 1 CG2R51 2 CG2R51 3 CG2R51 4 CG2R51 5 OG2R50 6 HGR51 7 HGR51 8 HGR52 9 HGR52
@<TRIPOS>MOLECULE
furan
 9 9 0 0 0
****
USER_CHARGES
INVALID_CHARGES
Pose:  27 Cluster:  27 Fr_nu: 1728635 TotEn:    -7.25
@<TRIPOS>ATOM
      1 C1        -73.2335  -21.3098  -24.1536 C.2    1 LIG      -0.26000
      2 C2        -74.4573  -20.8323  -24.6804 C.2    1 LIG      -0.26000
      3 C3        -73.3597  -22.6772  -24.0736 C.2    1 LIG       0.09300
      4 C4        -75.2440  -21.9420  -24.8850 C.2    1 LIG       0.09300
      5 O1        -74.5822  -23.0706  -24.5177 O.3    1 LIG      -0.29200
      6 H1        -72.3680  -20.7298  -23.8674 H      1 LIG       0.17500
      7 H2        -74.7316  -19.8076  -24.8856 H      1 LIG       0.17500
      8 H3        -72.7053  -23.4702  -23.7421 H      1 LIG       0.13800
      9 H4        -76.2444  -22.0893  -25.2650 H      1 LIG       0.13800
@<TRIPOS>BOND
      1       1       2 1
      2       1       3 2
      3       2       4 2
      4       3       5 1
      5       4       5 1
      6       1       6 1
      7       2       7 1
      8       3       8 1
      9       4       9 1
@<TRIPOS>ALT_TYPE
CGenFF_4.0_ALT_TYPE_SET
CGenFF_4.0 1 CG2R51 2 CG2R51 3 CG2R51 4 CG2R51 5 OG2R50 6 HGR51 7 HGR51 8 HGR52 9 HGR52
@<TRIPOS>MOLECULE
furan
 9 9 0 0 0
****
USER_CHARGES
INVALID_CHARGES
Pose:  28 Cluster:  28 Fr_nu: 1099312 TotEn:    -7.15
@<TRIPOS>ATOM
      1 C1        -63.9714   -1.2255  -25.0238 C.2    1 LIG      -0.26000
      2 C2        -64.1187    0.0088  -25.7006 C.2    1 LIG      -0.26000
      3 C3        -64.8360   -2.1026  -25.6364 C.2    1 LIG       0.09300
      4 C4        -65.0626   -0.2021  -26.6786 C.2    1 LIG       0.09300
      5 O1        -65.5048   -1.4866  -26.6463 O.3    1 LIG      -0.29200
      6 H1        -63.3175   -1.4479  -24.1930 H      1 LIG       0.17500
      7 H2        -63.6013    0.9360  -25.5006 H      1 LIG       0.17500
      8 H3        -65.0790   -3.1438  -25.4816 H      1 LIG       0.13800
      9 H4        -65.5051    0.4258  -27.4382 H      1 LIG       0.13800
@<TRIPOS>BOND
      1       1       2 1
      2       1       3 2
      3       2       4 2
      4       3       5 1
      5       4       5 1
      6       1       6 1
      7       2       7 1
      8       3       8 1
      9       4       9 1
@<TRIPOS>ALT_TYPE
CGenFF_4.0_ALT_TYPE_SET
CGenFF_4.0 1 CG2R51 2 CG2R51 3 CG2R51 4 CG2R51 5 OG2R50 6 HGR51 7 HGR51 8 HGR52 9 HGR52
@<TRIPOS>MOLECULE
furan
 9 9 0 0 0
****
USER_CHARGES
INVALID_CHARGES
Pose:  29 Cluster:  29 Fr_nu:  66190 TotEn:    -7.10
@<TRIPOS>ATOM
      1 C1        -67.6153   -5.7808  -48.4217 C.2    1 LIG      -0.26000
      2 C2        -67.3907   -7.1606  -48.6427 C.2    1 LIG      -0.26000
      3 C3        -68.8025   -5.4818  -49.0488 C.2    1 LIG       0.09300
      4 C4        -68.4567   -7.6065  -49.3889 C.2    1 LIG       0.09300
      5 O1        -69.3218   -6.5893  -49.6407 O.3    1 LIG      -0.29200
      6 H1        -66.9899   -5.0904  -47.8744 H      1 LIG       0.17500
      7 H2        -66.5563   -7.7557  -48.3006 H      1 LIG       0.17500
      8 H3        -69.3825   -4.5772  -49.1593 H      1 LIG       0.13800
      9 H4        -68.7325   -8.5673  -49.7987 H      1 LIG       0.13800
@<TRIPOS>BOND
      1       1       2 1
      2       1       3 2
      3       2       4 2
      4       3       5 1
      5       4       5 1
      6       1       6 1
      7       2       7 1
      8       3       8 1
      9       4       9 1
@<TRIPOS>ALT_TYPE
CGenFF_4.0_ALT_TYPE_SET
CGenFF_4.0 1 CG2R51 2 CG2R51 3 CG2R51 4 CG2R51 5 OG2R50 6 HGR51 7 HGR51 8 HGR52 9 HGR52
@<TRIPOS>MOLECULE
furan
 9 9 0 0 0
****
USER_CHARGES
INVALID_CHARGES
Pose:  30 Cluster:  30 Fr_nu:   2447 TotEn:    -7.08
@<TRIPOS>ATOM
      1 C1        -65.5763  -23.4767  -47.7060 C.2    1 LIG      -0.26000
      2 C2        -65.7954  -22.0793  -47.6549 C.2    1 LIG      -0.26000
      3 C3        -64.4114  -23.7064  -47.0115 C.2    1 LIG       0.09300
      4 C4        -64.7488  -21.5548  -46.9326 C.2    1 LIG       0.09300
      5 O1        -63.9008  -22.5401  -46.5368 O.3    1 LIG      -0.29200
      6 H1        -66.1903  -24.2230  -48.1891 H      1 LIG       0.17500
      7 H2        -66.6138  -21.5240  -48.0898 H      1 LIG       0.17500
      8 H3        -63.8441  -24.5952  -46.7763 H      1 LIG       0.13800
      9 H4        -64.4774  -20.5542  -46.6290 H      1 LIG       0.13800
@<TRIPOS>BOND
      1       1       2 1
      2       1       3 2
      3       2       4 2
      4       3       5 1
      5       4       5 1
      6       1       6 1
      7       2       7 1
      8       3       8 1
      9       4       9 1
@<TRIPOS>ALT_TYPE
CGenFF_4.0_ALT_TYPE_SET
CGenFF_4.0 1 CG2R51 2 CG2R51 3 CG2R51 4 CG2R51 5 OG2R50 6 HGR51 7 HGR51 8 HGR52 9 HGR52
@<TRIPOS>MOLECULE
furan
 9 9 0 0 0
****
USER_CHARGES
INVALID_CHARGES
Pose:  31 Cluster:  31 Fr_nu: 107078 TotEn:    -7.08
@<TRIPOS>ATOM
      1 C1        -42.9882  -11.5906  -39.1828 C.2    1 LIG      -0.26000
      2 C2        -44.1037  -10.8596  -39.6566 C.2    1 LIG      -0.26000
      3 C3        -41.8871  -10.7989  -39.4129 C.2    1 LIG       0.09300
      4 C4        -43.6048   -9.6733  -40.1422 C.2    1 LIG       0.09300
      5 O1        -42.2544   -9.6285  -39.9973 O.3    1 LIG      -0.29200
      6 H1        -42.9868  -12.5719  -38.7308 H      1 LIG       0.17500
      7 H2        -45.1416  -11.1597  -39.6452 H      1 LIG       0.17500
      8 H3        -40.8294  -10.9172  -39.2276 H      1 LIG       0.13800
      9 H4        -44.0553   -8.8036  -40.5980 H      1 LIG       0.13800
@<TRIPOS>BOND
      1       1       2 1
      2       1       3 2
      3       2       4 2
      4       3       5 1
      5       4       5 1
      6       1       6 1
      7       2       7 1
      8       3       8 1
      9       4       9 1
@<TRIPOS>ALT_TYPE
CGenFF_4.0_ALT_TYPE_SET
CGenFF_4.0 1 CG2R51 2 CG2R51 3 CG2R51 4 CG2R51 5 OG2R50 6 HGR51 7 HGR51 8 HGR52 9 HGR52
@<TRIPOS>MOLECULE
furan
 9 9 0 0 0
****
USER_CHARGES
INVALID_CHARGES
Pose:  32 Cluster:  32 Fr_nu:    541 TotEn:    -6.97
@<TRIPOS>ATOM
      1 C1        -69.0379   -6.1655  -48.4329 C.2    1 LIG      -0.26000
      2 C2        -68.4253   -6.3013  -49.7015 C.2    1 LIG      -0.26000
      3 C3        -69.4104   -7.4333  -48.0509 C.2    1 LIG       0.09300
      4 C4        -68.4671   -7.6424  -50.0043 C.2    1 LIG       0.09300
      5 O1        -69.0659   -8.3393  -49.0032 O.3    1 LIG      -0.29200
      6 H1        -69.1894   -5.2572  -47.8678 H      1 LIG       0.17500
      7 H2        -68.0057   -5.5194  -50.3180 H      1 LIG       0.17500
      8 H3        -69.9022   -7.8369  -47.1778 H      1 LIG       0.13800
      9 H4        -68.1314   -8.2293  -50.8469 H      1 LIG       0.13800
@<TRIPOS>BOND
      1       1       2 1
      2       1       3 2
      3       2       4 2
      4       3       5 1
      5       4       5 1
      6       1       6 1
      7       2       7 1
      8       3       8 1
      9       4       9 1
@<TRIPOS>ALT_TYPE
CGenFF_4.0_ALT_TYPE_SET
CGenFF_4.0 1 CG2R51 2 CG2R51 3 CG2R51 4 CG2R51 5 OG2R50 6 HGR51 7 HGR51 8 HGR52 9 HGR52
@<TRIPOS>MOLECULE
furan
 9 9 0 0 0
****
USER_CHARGES
INVALID_CHARGES
Pose:  33 Cluster:  33 Fr_nu:    898 TotEn:    -6.94
@<TRIPOS>ATOM
      1 C1        -64.1555  -22.9056  -47.5766 C.2    1 LIG      -0.26000
      2 C2        -65.2696  -23.1256  -48.4215 C.2    1 LIG      -0.26000
      3 C3        -64.4175  -21.7402  -46.8946 C.2    1 LIG       0.09300
      4 C4        -66.1330  -22.0789  -48.1954 C.2    1 LIG       0.09300
      5 O1        -65.6210  -21.2301  -47.2659 O.3    1 LIG      -0.29200
      6 H1        -63.2719  -23.5194  -47.4776 H      1 LIG       0.17500
      7 H2        -65.4239  -23.9446  -49.1090 H      1 LIG       0.17500
      8 H3        -63.8785  -21.1722  -46.1504 H      1 LIG       0.13800
      9 H4        -67.0998  -21.8080  -48.5940 H      1 LIG       0.13800
@<TRIPOS>BOND
      1       1       2 1
      2       1       3 2
      3       2       4 2
      4       3       5 1
      5       4       5 1
      6       1       6 1
      7       2       7 1
      8       3       8 1
      9       4       9 1
@<TRIPOS>ALT_TYPE
CGenFF_4.0_ALT_TYPE_SET
CGenFF_4.0 1 CG2R51 2 CG2R51 3 CG2R51 4 CG2R51 5 OG2R50 6 HGR51 7 HGR51 8 HGR52 9 HGR52
@<TRIPOS>MOLECULE
furan
 9 9 0 0 0
****
USER_CHARGES
INVALID_CHARGES
Pose:  34 Cluster:  34 Fr_nu: 297041 TotEn:    -6.94
@<TRIPOS>ATOM
      1 C1        -66.8525  -24.6295  -34.0197 C.2    1 LIG      -0.26000
      2 C2        -67.9168  -25.5025  -34.3491 C.2    1 LIG      -0.26000
      3 C3        -66.8965  -23.6090  -34.9409 C.2    1 LIG       0.09300
      4 C4        -68.5353  -24.9531  -35.4480 C.2    1 LIG       0.09300
      5 O1        -67.9194  -23.7987  -35.8150 O.3    1 LIG      -0.29200
      6 H1        -66.1420  -24.7317  -33.2122 H      1 LIG       0.17500
      7 H2        -68.1980  -26.4175  -33.8480 H      1 LIG       0.17500
      8 H3        -66.3034  -22.7204  -35.1011 H      1 LIG       0.13800
      9 H4        -69.3806  -25.2452  -36.0539 H      1 LIG       0.13800
@<TRIPOS>BOND
      1       1       2 1
      2       1       3 2
      3       2       4 2
      4       3       5 1
      5       4       5 1
      6       1       6 1
      7       2       7 1
      8       3       8 1
      9       4       9 1
@<TRIPOS>ALT_TYPE
CGenFF_4.0_ALT_TYPE_SET
CGenFF_4.0 1 CG2R51 2 CG2R51 3 CG2R51 4 CG2R51 5 OG2R50 6 HGR51 7 HGR51 8 HGR52 9 HGR52
@<TRIPOS>MOLECULE
furan
 9 9 0 0 0
****
USER_CHARGES
INVALID_CHARGES
Pose:  35 Cluster:  35 Fr_nu: 491806 TotEn:    -6.87
@<TRIPOS>ATOM
      1 C1        -73.5444   -1.9200  -31.0846 C.2    1 LIG      -0.26000
      2 C2        -72.3303   -2.5029  -31.5197 C.2    1 LIG      -0.26000
      3 C3        -74.4605   -2.9444  -31.0262 C.2    1 LIG       0.09300
      4 C4        -72.5909   -3.8420  -31.6960 C.2    1 LIG       0.09300
      5 O1        -73.8873   -4.1192  -31.3972 O.3    1 LIG      -0.29200
      6 H1        -73.7289   -0.8830  -30.8443 H      1 LIG       0.17500
      7 H2        -71.3835   -2.0089  -31.6840 H      1 LIG       0.17500
      8 H3        -75.5044   -2.9992  -30.7535 H      1 LIG       0.13800
      9 H4        -71.9934   -4.6845  -32.0123 H      1 LIG       0.13800
@<TRIPOS>BOND
      1       1       2 1
      2       1       3 2
      3       2       4 2
      4       3       5 1
      5       4       5 1
      6       1       6 1
      7       2       7 1
      8       3       8 1
      9       4       9 1
@<TRIPOS>ALT_TYPE
CGenFF_4.0_ALT_TYPE_SET
CGenFF_4.0 1 CG2R51 2 CG2R51 3 CG2R51 4 CG2R51 5 OG2R50 6 HGR51 7 HGR51 8 HGR52 9 HGR52
@<TRIPOS>MOLECULE
furan
 9 9 0 0 0
****
USER_CHARGES
INVALID_CHARGES
Pose:  36 Cluster:  36 Fr_nu: 1096802 TotEn:    -6.86
@<TRIPOS>ATOM
      1 C1        -67.9488   -5.7159  -49.6572 C.2    1 LIG      -0.26000
      2 C2        -67.4816   -6.0405  -48.3612 C.2    1 LIG      -0.26000
      3 C3        -68.3125   -6.9068  -50.2416 C.2    1 LIG       0.09300
      4 C4        -67.5933   -7.4066  -48.2460 C.2    1 LIG       0.09300
      5 O1        -68.0990   -7.9422  -49.3879 O.3    1 LIG      -0.29200
      6 H1        -68.0120   -4.7365  -50.1090 H      1 LIG       0.17500
      7 H2        -67.1102   -5.3634  -47.6056 H      1 LIG       0.17500
      8 H3        -68.7194   -7.1726  -51.2063 H      1 LIG       0.13800
      9 H4        -67.3679   -8.1113  -47.4588 H      1 LIG       0.13800
@<TRIPOS>BOND
      1       1       2 1
      2       1       3 2
      3       2       4 2
      4       3       5 1
      5       4       5 1
      6       1       6 1
      7       2       7 1
      8       3       8 1
      9       4       9 1
@<TRIPOS>ALT_TYPE
CGenFF_4.0_ALT_TYPE_SET
CGenFF_4.0 1 CG2R51 2 CG2R51 3 CG2R51 4 CG2R51 5 OG2R50 6 HGR51 7 HGR51 8 HGR52 9 HGR52
@<TRIPOS>MOLECULE
furan
 9 9 0 0 0
****
USER_CHARGES
INVALID_CHARGES
Pose:  37 Cluster:  37 Fr_nu: 142354 TotEn:    -6.79
@<TRIPOS>ATOM
      1 C1        -74.1102  -27.5894  -47.2224 C.2    1 LIG      -0.26000
      2 C2        -73.0020  -27.6038  -46.3422 C.2    1 LIG      -0.26000
      3 C3        -75.2233  -27.4194  -46.4323 C.2    1 LIG       0.09300
      4 C4        -73.5168  -27.4414  -45.0771 C.2    1 LIG       0.09300
      5 O1        -74.8702  -27.3282  -45.1234 O.3    1 LIG      -0.29200
      6 H1        -74.0992  -27.6908  -48.2980 H      1 LIG       0.17500
      7 H2        -71.9584  -27.7179  -46.5980 H      1 LIG       0.17500
      8 H3        -76.2814  -27.3456  -46.6373 H      1 LIG       0.13800
      9 H4        -73.0765  -27.3878  -44.0920 H      1 LIG       0.13800
@<TRIPOS>BOND
      1       1       2 1
      2       1       3 2
      3       2       4 2
      4       3       5 1
      5       4       5 1
      6       1       6 1
      7       2       7 1
      8       3       8 1
      9       4       9 1
@<TRIPOS>ALT_TYPE
CGenFF_4.0_ALT_TYPE_SET
CGenFF_4.0 1 CG2R51 2 CG2R51 3 CG2R51 4 CG2R51 5 OG2R50 6 HGR51 7 HGR51 8 HGR52 9 HGR52
@<TRIPOS>MOLECULE
furan
 9 9 0 0 0
****
USER_CHARGES
INVALID_CHARGES
Pose:  38 Cluster:  38 Fr_nu:  93771 TotEn:    -6.78
@<TRIPOS>ATOM
      1 C1        -71.5761   -1.7863  -32.1538 C.2    1 LIG      -0.26000
      2 C2        -72.9444   -1.4471  -32.2806 C.2    1 LIG      -0.26000
      3 C3        -71.5366   -2.9415  -31.4080 C.2    1 LIG       0.09300
      4 C4        -73.6433   -2.4191  -31.6034 C.2    1 LIG       0.09300
      5 O1        -72.7925   -3.3339  -31.0687 O.3    1 LIG      -0.29200
      6 H1        -70.7253   -1.2551  -32.5552 H      1 LIG       0.17500
      7 H2        -73.3680   -0.6001  -32.8007 H      1 LIG       0.17500
      8 H3        -70.7369   -3.5752  -31.0531 H      1 LIG       0.13800
      9 H4        -74.6934   -2.5936  -31.4194 H      1 LIG       0.13800
@<TRIPOS>BOND
      1       1       2 1
      2       1       3 2
      3       2       4 2
      4       3       5 1
      5       4       5 1
      6       1       6 1
      7       2       7 1
      8       3       8 1
      9       4       9 1
@<TRIPOS>ALT_TYPE
CGenFF_4.0_ALT_TYPE_SET
CGenFF_4.0 1 CG2R51 2 CG2R51 3 CG2R51 4 CG2R51 5 OG2R50 6 HGR51 7 HGR51 8 HGR52 9 HGR52
@<TRIPOS>MOLECULE
furan
 9 9 0 0 0
****
USER_CHARGES
INVALID_CHARGES
Pose:  39 Cluster:  39 Fr_nu:   1521 TotEn:    -6.73
@<TRIPOS>ATOM
      1 C1        -64.2098  -22.9080  -47.4268 C.2    1 LIG      -0.26000
      2 C2        -65.5804  -22.7341  -47.1195 C.2    1 LIG      -0.26000
      3 C3        -64.0226  -22.3468  -48.6686 C.2    1 LIG       0.09300
      4 C4        -66.1330  -22.0789  -48.1954 C.2    1 LIG       0.09300
      5 O1        -65.1899  -21.8391  -49.1439 O.3    1 LIG      -0.29200
      6 H1        -63.4533  -23.3834  -46.8194 H      1 LIG       0.17500
      7 H2        -66.1005  -23.0470  -46.2256 H      1 LIG       0.17500
      8 H3        -63.1652  -22.2326  -49.3158 H      1 LIG       0.13800
      9 H4        -67.1288  -21.7303  -48.4274 H      1 LIG       0.13800
@<TRIPOS>BOND
      1       1       2 1
      2       1       3 2
      3       2       4 2
      4       3       5 1
      5       4       5 1
      6       1       6 1
      7       2       7 1
      8       3       8 1
      9       4       9 1
@<TRIPOS>ALT_TYPE
CGenFF_4.0_ALT_TYPE_SET
CGenFF_4.0 1 CG2R51 2 CG2R51 3 CG2R51 4 CG2R51 5 OG2R50 6 HGR51 7 HGR51 8 HGR52 9 HGR52
@<TRIPOS>MOLECULE
furan
 9 9 0 0 0
****
USER_CHARGES
INVALID_CHARGES
Pose:  40 Cluster:  40 Fr_nu: 2848339 TotEn:    -6.73
@<TRIPOS>ATOM
      1 C1        -73.6735  -23.0944  -24.0161 C.2    1 LIG      -0.26000
      2 C2        -74.9756  -22.6805  -24.3858 C.2    1 LIG      -0.26000
      3 C3        -72.8798  -21.9738  -24.0947 C.2    1 LIG       0.09300
      4 C4        -74.8847  -21.3365  -24.6638 C.2    1 LIG       0.09300
      5 O1        -73.6104  -20.8980  -24.4887 O.3    1 LIG      -0.29200
      6 H1        -73.3536  -24.0856  -23.7289 H      1 LIG       0.17500
      7 H2        -75.8686  -23.2861  -24.4423 H      1 LIG       0.17500
      8 H3        -71.8319  -21.7855  -23.9115 H      1 LIG       0.13800
      9 H4        -75.5970  -20.5889  -24.9811 H      1 LIG       0.13800
@<TRIPOS>BOND
      1       1       2 1
      2       1       3 2
      3       2       4 2
      4       3       5 1
      5       4       5 1
      6       1       6 1
      7       2       7 1
      8       3       8 1
      9       4       9 1
@<TRIPOS>ALT_TYPE
CGenFF_4.0_ALT_TYPE_SET
CGenFF_4.0 1 CG2R51 2 CG2R51 3 CG2R51 4 CG2R51 5 OG2R50 6 HGR51 7 HGR51 8 HGR52 9 HGR52
@<TRIPOS>MOLECULE
furan
 9 9 0 0 0
****
USER_CHARGES
INVALID_CHARGES
Pose:  41 Cluster:  41 Fr_nu: 767143 TotEn:    -6.70
@<TRIPOS>ATOM
      1 C1        -65.1029   -2.6556  -57.9167 C.2    1 LIG      -0.26000
      2 C2        -64.5401   -3.9407  -58.1034 C.2    1 LIG      -0.26000
      3 C3        -64.7583   -2.2692  -56.6423 C.2    1 LIG       0.09300
      4 C4        -63.8916   -4.2480  -56.9300 C.2    1 LIG       0.09300
      5 O1        -64.0198   -3.2342  -56.0342 O.3    1 LIG      -0.29200
      6 H1        -65.6871   -2.0828  -58.6223 H      1 LIG       0.17500
      7 H2        -64.5995   -4.5648  -58.9834 H      1 LIG       0.17500
      8 H3        -64.9494   -1.3850  -56.0517 H      1 LIG       0.13800
      9 H4        -63.3224   -5.1017  -56.5918 H      1 LIG       0.13800
@<TRIPOS>BOND
      1       1       2 1
      2       1       3 2
      3       2       4 2
      4       3       5 1
      5       4       5 1
      6       1       6 1
      7       2       7 1
      8       3       8 1
      9       4       9 1
@<TRIPOS>ALT_TYPE
CGenFF_4.0_ALT_TYPE_SET
CGenFF_4.0 1 CG2R51 2 CG2R51 3 CG2R51 4 CG2R51 5 OG2R50 6 HGR51 7 HGR51 8 HGR52 9 HGR52
@<TRIPOS>MOLECULE
furan
 9 9 0 0 0
****
USER_CHARGES
INVALID_CHARGES
Pose:  42 Cluster:  42 Fr_nu:  17283 TotEn:    -6.55
@<TRIPOS>ATOM
      1 C1        -66.0520  -22.0038  -50.0384 C.2    1 LIG      -0.26000
      2 C2        -64.7568  -22.4356  -49.6650 C.2    1 LIG      -0.26000
      3 C3        -66.6772  -21.6207  -48.8746 C.2    1 LIG       0.09300
      4 C4        -64.6829  -22.2854  -48.2997 C.2    1 LIG       0.09300
      5 O1        -65.8494  -21.7892  -47.8102 O.3    1 LIG      -0.29200
      6 H1        -66.4768  -21.9759  -51.0313 H      1 LIG       0.17500
      7 H2        -63.9750  -22.8092  -50.3103 H      1 LIG       0.17500
      8 H3        -67.6570  -21.2267  -48.6470 H      1 LIG       0.13800
      9 H4        -63.9119  -22.4759  -47.5674 H      1 LIG       0.13800
@<TRIPOS>BOND
      1       1       2 1
      2       1       3 2
      3       2       4 2
      4       3       5 1
      5       4       5 1
      6       1       6 1
      7       2       7 1
      8       3       8 1
      9       4       9 1
@<TRIPOS>ALT_TYPE
CGenFF_4.0_ALT_TYPE_SET
CGenFF_4.0 1 CG2R51 2 CG2R51 3 CG2R51 4 CG2R51 5 OG2R50 6 HGR51 7 HGR51 8 HGR52 9 HGR52
@<TRIPOS>MOLECULE
furan
 9 9 0 0 0
****
USER_CHARGES
INVALID_CHARGES
Pose:  43 Cluster:  43 Fr_nu:  56302 TotEn:    -6.48
@<TRIPOS>ATOM
      1 C1        -67.6823   -7.7449  -48.8520 C.2    1 LIG      -0.26000
      2 C2        -67.1621   -6.6536  -48.1160 C.2    1 LIG      -0.26000
      3 C3        -68.0851   -7.2316  -50.0629 C.2    1 LIG       0.09300
      4 C4        -67.2840   -5.5513  -48.9296 C.2    1 LIG       0.09300
      5 O1        -67.8457   -5.8952  -50.1183 O.3    1 LIG      -0.29200
      6 H1        -67.7550   -8.7764  -48.5389 H      1 LIG       0.17500
      7 H2        -66.7497   -6.6687  -47.1175 H      1 LIG       0.17500
      8 H3        -68.5354   -7.6628  -50.9452 H      1 LIG       0.13800
      9 H4        -67.0318   -4.5070  -48.8164 H      1 LIG       0.13800
@<TRIPOS>BOND
      1       1       2 1
      2       1       3 2
      3       2       4 2
      4       3       5 1
      5       4       5 1
      6       1       6 1
      7       2       7 1
      8       3       8 1
      9       4       9 1
@<TRIPOS>ALT_TYPE
CGenFF_4.0_ALT_TYPE_SET
CGenFF_4.0 1 CG2R51 2 CG2R51 3 CG2R51 4 CG2R51 5 OG2R50 6 HGR51 7 HGR51 8 HGR52 9 HGR52
@<TRIPOS>MOLECULE
furan
 9 9 0 0 0
****
USER_CHARGES
INVALID_CHARGES
Pose:  44 Cluster:  44 Fr_nu:  98808 TotEn:    -6.47
@<TRIPOS>ATOM
      1 C1        -74.8166  -20.1081  -25.0664 C.2    1 LIG      -0.26000
      2 C2        -75.2709  -19.4688  -26.2445 C.2    1 LIG      -0.26000
      3 C3        -74.8249  -19.1468  -24.0826 C.2    1 LIG       0.09300
      4 C4        -75.5247  -18.1624  -25.8967 C.2    1 LIG       0.09300
      5 O1        -75.2555  -17.9580  -24.5805 O.3    1 LIG      -0.29200
      6 H1        -74.5196  -21.1403  -24.9491 H      1 LIG       0.17500
      7 H2        -75.3978  -19.9056  -27.2246 H      1 LIG       0.17500
      8 H3        -74.5685  -19.1488  -23.0332 H      1 LIG       0.13800
      9 H4        -75.8819  -17.3000  -26.4404 H      1 LIG       0.13800
@<TRIPOS>BOND
      1       1       2 1
      2       1       3 2
      3       2       4 2
      4       3       5 1
      5       4       5 1
      6       1       6 1
      7       2       7 1
      8       3       8 1
      9       4       9 1
@<TRIPOS>ALT_TYPE
CGenFF_4.0_ALT_TYPE_SET
CGenFF_4.0 1 CG2R51 2 CG2R51 3 CG2R51 4 CG2R51 5 OG2R50 6 HGR51 7 HGR51 8 HGR52 9 HGR52
@<TRIPOS>MOLECULE
furan
 9 9 0 0 0
****
USER_CHARGES
INVALID_CHARGES
Pose:  45 Cluster:  45 Fr_nu:  82527 TotEn:    -6.42
@<TRIPOS>ATOM
      1 C1        -49.8078  -13.1335  -46.0301 C.2    1 LIG      -0.26000
      2 C2        -48.8879  -13.2304  -44.9589 C.2    1 LIG      -0.26000
      3 C3        -51.0475  -12.9743  -45.4558 C.2    1 LIG       0.09300
      4 C4        -49.6310  -13.1234  -43.8063 C.2    1 LIG       0.09300
      5 O1        -50.9484  -12.9669  -44.1006 O.3    1 LIG      -0.29200
      6 H1        -49.5941  -13.1750  -47.0884 H      1 LIG       0.17500
      7 H2        -47.8171  -13.3617  -45.0193 H      1 LIG       0.17500
      8 H3        -52.0456  -12.8571  -45.8522 H      1 LIG       0.13800
      9 H4        -49.3854  -13.1382  -42.7545 H      1 LIG       0.13800
@<TRIPOS>BOND
      1       1       2 1
      2       1       3 2
      3       2       4 2
      4       3       5 1
      5       4       5 1
      6       1       6 1
      7       2       7 1
      8       3       8 1
      9       4       9 1
@<TRIPOS>ALT_TYPE
CGenFF_4.0_ALT_TYPE_SET
CGenFF_4.0 1 CG2R51 2 CG2R51 3 CG2R51 4 CG2R51 5 OG2R50 6 HGR51 7 HGR51 8 HGR52 9 HGR52
@<TRIPOS>MOLECULE
furan
 9 9 0 0 0
****
USER_CHARGES
INVALID_CHARGES
Pose:  46 Cluster:  46 Fr_nu: 2483764 TotEn:    -6.21
@<TRIPOS>ATOM
      1 C1        -68.9438   -6.6013  -48.3155 C.2    1 LIG      -0.26000
      2 C2        -67.8085   -7.0914  -47.6270 C.2    1 LIG      -0.26000
      3 C3        -68.5210   -5.4898  -49.0067 C.2    1 LIG       0.09300
      4 C4        -66.7728   -6.2446  -47.9468 C.2    1 LIG       0.09300
      5 O1        -67.1988   -5.2657  -48.7875 O.3    1 LIG      -0.29200
      6 H1        -69.9451   -7.0070  -48.3083 H      1 LIG       0.17500
      7 H2        -67.7521   -7.9542  -46.9790 H      1 LIG       0.17500
      8 H3        -69.0113   -4.7874  -49.6649 H      1 LIG       0.13800
      9 H4        -65.7284   -6.2045  -47.6734 H      1 LIG       0.13800
@<TRIPOS>BOND
      1       1       2 1
      2       1       3 2
      3       2       4 2
      4       3       5 1
      5       4       5 1
      6       1       6 1
      7       2       7 1
      8       3       8 1
      9       4       9 1
@<TRIPOS>ALT_TYPE
CGenFF_4.0_ALT_TYPE_SET
CGenFF_4.0 1 CG2R51 2 CG2R51 3 CG2R51 4 CG2R51 5 OG2R50 6 HGR51 7 HGR51 8 HGR52 9 HGR52
@<TRIPOS>MOLECULE
furan
 9 9 0 0 0
****
USER_CHARGES
INVALID_CHARGES
Pose:  47 Cluster:  47 Fr_nu: 148813 TotEn:    -6.13
@<TRIPOS>ATOM
      1 C1        -51.1045  -12.6610  -45.0733 C.2    1 LIG      -0.26000
      2 C2        -50.2556  -12.3212  -43.9930 C.2    1 LIG      -0.26000
      3 C3        -50.6552  -13.8723  -45.5457 C.2    1 LIG       0.09300
      4 C4        -49.3482  -13.3491  -43.8821 C.2    1 LIG       0.09300
      5 O1        -49.5851  -14.2986  -44.8250 O.3    1 LIG      -0.29200
      6 H1        -51.9389  -12.0939  -45.4596 H      1 LIG       0.17500
      7 H2        -50.2997  -11.4378  -43.3725 H      1 LIG       0.17500
      8 H3        -50.9722  -14.5275  -46.3440 H      1 LIG       0.13800
      9 H4        -48.5171  -13.5444  -43.2203 H      1 LIG       0.13800
@<TRIPOS>BOND
      1       1       2 1
      2       1       3 2
      3       2       4 2
      4       3       5 1
      5       4       5 1
      6       1       6 1
      7       2       7 1
      8       3       8 1
      9       4       9 1
@<TRIPOS>ALT_TYPE
CGenFF_4.0_ALT_TYPE_SET
CGenFF_4.0 1 CG2R51 2 CG2R51 3 CG2R51 4 CG2R51 5 OG2R50 6 HGR51 7 HGR51 8 HGR52 9 HGR52
@<TRIPOS>MOLECULE
furan
 9 9 0 0 0
****
USER_CHARGES
INVALID_CHARGES
Pose:  48 Cluster:  48 Fr_nu: 1396074 TotEn:    -6.12
@<TRIPOS>ATOM
      1 C1        -65.8396  -21.6713  -47.6211 C.2    1 LIG      -0.26000
      2 C2        -65.2687  -22.9205  -47.2794 C.2    1 LIG      -0.26000
      3 C3        -66.3726  -21.8265  -48.8796 C.2    1 LIG       0.09300
      4 C4        -65.4936  -23.7500  -48.3533 C.2    1 LIG       0.09300
      5 O1        -66.1661  -23.0907  -49.3330 O.3    1 LIG      -0.29200
      6 H1        -65.8596  -20.7705  -47.0250 H      1 LIG       0.17500
      7 H2        -64.7574  -23.1835  -46.3646 H      1 LIG       0.17500
      8 H3        -66.9033  -21.1693  -49.5530 H      1 LIG       0.13800
      9 H4        -65.2517  -24.7814  -48.5648 H      1 LIG       0.13800
@<TRIPOS>BOND
      1       1       2 1
      2       1       3 2
      3       2       4 2
      4       3       5 1
      5       4       5 1
      6       1       6 1
      7       2       7 1
      8       3       8 1
      9       4       9 1
@<TRIPOS>ALT_TYPE
CGenFF_4.0_ALT_TYPE_SET
CGenFF_4.0 1 CG2R51 2 CG2R51 3 CG2R51 4 CG2R51 5 OG2R50 6 HGR51 7 HGR51 8 HGR52 9 HGR52
@<TRIPOS>MOLECULE
furan
 9 9 0 0 0
****
USER_CHARGES
INVALID_CHARGES
Pose:  49 Cluster:  49 Fr_nu: 611872 TotEn:    -6.11
@<TRIPOS>ATOM
      1 C1        -65.5096  -24.0510  -48.3681 C.2    1 LIG      -0.26000
      2 C2        -65.9470  -22.8310  -48.9370 C.2    1 LIG      -0.26000
      3 C3        -65.3916  -23.8217  -47.0170 C.2    1 LIG       0.09300
      4 C4        -66.0652  -21.9433  -47.8929 C.2    1 LIG       0.09300
      5 O1        -65.7285  -22.5395  -46.7191 O.3    1 LIG      -0.29200
      6 H1        -65.3054  -24.9808  -48.8790 H      1 LIG       0.17500
      7 H2        -66.1508  -22.6246  -49.9778 H      1 LIG       0.17500
      8 H3        -65.0970  -24.4347  -46.1776 H      1 LIG       0.13800
      9 H4        -66.3611  -20.9067  -47.8230 H      1 LIG       0.13800
@<TRIPOS>BOND
      1       1       2 1
      2       1       3 2
      3       2       4 2
      4       3       5 1
      5       4       5 1
      6       1       6 1
      7       2       7 1
      8       3       8 1
      9       4       9 1
@<TRIPOS>ALT_TYPE
CGenFF_4.0_ALT_TYPE_SET
CGenFF_4.0 1 CG2R51 2 CG2R51 3 CG2R51 4 CG2R51 5 OG2R50 6 HGR51 7 HGR51 8 HGR52 9 HGR52
@<TRIPOS>MOLECULE
furan
 9 9 0 0 0
****
USER_CHARGES
INVALID_CHARGES
Pose:  50 Cluster:  50 Fr_nu: 1652878 TotEn:    -6.08
@<TRIPOS>ATOM
      1 C1        -73.2232  -28.2727  -46.5534 C.2    1 LIG      -0.26000
      2 C2        -74.0683  -27.1463  -46.6950 C.2    1 LIG      -0.26000
      3 C3        -74.0388  -29.3189  -46.1895 C.2    1 LIG       0.09300
      4 C4        -75.3401  -27.5844  -46.4076 C.2    1 LIG       0.09300
      5 O1        -75.3307  -28.9077  -46.0986 O.3    1 LIG      -0.29200
      6 H1        -72.1534  -28.3165  -46.6980 H      1 LIG       0.17500
      7 H2        -73.7859  -26.1409  -46.9721 H      1 LIG       0.17500
      8 H3        -73.8638  -30.3623  -45.9711 H      1 LIG       0.13800
      9 H4        -76.3076  -27.1046  -46.3800 H      1 LIG       0.13800
@<TRIPOS>BOND
      1       1       2 1
      2       1       3 2
      3       2       4 2
      4       3       5 1
      5       4       5 1
      6       1       6 1
      7       2       7 1
      8       3       8 1
      9       4       9 1
@<TRIPOS>ALT_TYPE
CGenFF_4.0_ALT_TYPE_SET
CGenFF_4.0 1 CG2R51 2 CG2R51 3 CG2R51 4 CG2R51 5 OG2R50 6 HGR51 7 HGR51 8 HGR52 9 HGR52
@<TRIPOS>MOLECULE
furan
 9 9 0 0 0
****
USER_CHARGES
INVALID_CHARGES
Pose:  51 Cluster:  51 Fr_nu:    701 TotEn:    -6.06
@<TRIPOS>ATOM
      1 C1        -65.2894  -22.5733  -49.2187 C.2    1 LIG      -0.26000
      2 C2        -66.1330  -22.0789  -48.1954 C.2    1 LIG      -0.26000
      3 C3        -64.0058  -22.4826  -48.7327 C.2    1 LIG       0.09300
      4 C4        -65.3048  -21.7216  -47.1570 C.2    1 LIG       0.09300
      5 O1        -64.0065  -21.9645  -47.4765 O.3    1 LIG      -0.29200
      6 H1        -65.5804  -22.9482  -50.1893 H      1 LIG       0.17500
      7 H2        -67.2099  -21.9940  -48.2125 H      1 LIG       0.17500
      8 H3        -63.0348  -22.7327  -49.1347 H      1 LIG       0.13800
      9 H4        -65.4743  -21.3026  -46.1758 H      1 LIG       0.13800
@<TRIPOS>BOND
      1       1       2 1
      2       1       3 2
      3       2       4 2
      4       3       5 1
      5       4       5 1
      6       1       6 1
      7       2       7 1
      8       3       8 1
      9       4       9 1
@<TRIPOS>ALT_TYPE
CGenFF_4.0_ALT_TYPE_SET
CGenFF_4.0 1 CG2R51 2 CG2R51 3 CG2R51 4 CG2R51 5 OG2R50 6 HGR51 7 HGR51 8 HGR52 9 HGR52
@<TRIPOS>MOLECULE
furan
 9 9 0 0 0
****
USER_CHARGES
INVALID_CHARGES
Pose:  52 Cluster:  52 Fr_nu:  92969 TotEn:    -6.05
@<TRIPOS>ATOM
      1 C1        -77.5056  -18.1696  -27.6028 C.2    1 LIG      -0.26000
      2 C2        -78.1602  -17.1361  -28.3145 C.2    1 LIG      -0.26000
      3 C3        -76.7128  -17.5464  -26.6673 C.2    1 LIG       0.09300
      4 C4        -77.7209  -15.9550  -27.7631 C.2    1 LIG       0.09300
      5 O1        -76.8384  -16.1964  -26.7584 O.3    1 LIG      -0.29200
      6 H1        -77.5995  -19.2354  -27.7532 H      1 LIG       0.17500
      7 H2        -78.8644  -17.2392  -29.1275 H      1 LIG       0.17500
      8 H3        -76.0372  -17.9026  -25.9033 H      1 LIG       0.13800
      9 H4        -77.9298  -14.9139  -27.9619 H      1 LIG       0.13800
@<TRIPOS>BOND
      1       1       2 1
      2       1       3 2
      3       2       4 2
      4       3       5 1
      5       4       5 1
      6       1       6 1
      7       2       7 1
      8       3       8 1
      9       4       9 1
@<TRIPOS>ALT_TYPE
CGenFF_4.0_ALT_TYPE_SET
CGenFF_4.0 1 CG2R51 2 CG2R51 3 CG2R51 4 CG2R51 5 OG2R50 6 HGR51 7 HGR51 8 HGR52 9 HGR52
@<TRIPOS>MOLECULE
furan
 9 9 0 0 0
****
USER_CHARGES
INVALID_CHARGES
Pose:  53 Cluster:  53 Fr_nu:  76022 TotEn:    -5.93
@<TRIPOS>ATOM
      1 C1        -75.3774  -21.2625  -25.0662 C.2    1 LIG      -0.26000
      2 C2        -74.8850  -19.9415  -24.9406 C.2    1 LIG      -0.26000
      3 C3        -76.0625  -21.3030  -26.2582 C.2    1 LIG       0.09300
      4 C4        -75.3042  -19.2691  -26.0649 C.2    1 LIG       0.09300
      5 O1        -76.0225  -20.0920  -26.8732 O.3    1 LIG      -0.29200
      6 H1        -75.2494  -22.0823  -24.3742 H      1 LIG       0.17500
      7 H2        -74.2978  -19.5310  -24.1318 H      1 LIG       0.17500
      8 H3        -76.6041  -22.0763  -26.7833 H      1 LIG       0.13800
      9 H4        -75.1807  -18.2562  -26.4196 H      1 LIG       0.13800
@<TRIPOS>BOND
      1       1       2 1
      2       1       3 2
      3       2       4 2
      4       3       5 1
      5       4       5 1
      6       1       6 1
      7       2       7 1
      8       3       8 1
      9       4       9 1
@<TRIPOS>ALT_TYPE
CGenFF_4.0_ALT_TYPE_SET
CGenFF_4.0 1 CG2R51 2 CG2R51 3 CG2R51 4 CG2R51 5 OG2R50 6 HGR51 7 HGR51 8 HGR52 9 HGR52
@<TRIPOS>MOLECULE
pyrimidine
 10 10 0 0 0
****
USER_CHARGES
INVALID_CHARGES
Pose:   1 Cluster:   1 Fr_nu: 1210233 TotEn:   -18.66
@<TRIPOS>ATOM
      1 C1        -68.3386   -6.9446  -50.4751 C.ar   1 LIG      -0.13100
      2 C2        -68.8533   -5.7588  -49.9922 C.ar   1 LIG       0.28900
      3 C3        -67.7239   -7.7530  -49.5410 C.ar   1 LIG       0.28900
      4 C4        -68.1560   -6.2554  -47.8865 C.ar   1 LIG       0.50700
      5 N1        -68.7794   -5.3811  -48.6990 N.ar   1 LIG      -0.71900
      6 N2        -67.6141   -7.4385  -48.2336 N.ar   1 LIG      -0.71900
      7 H1        -68.4121   -7.2223  -51.5181 H      1 LIG       0.11500
      8 H2        -69.3543   -5.0586  -50.6518 H      1 LIG       0.11400
      9 H3        -67.2888   -8.7046  -49.8268 H      1 LIG       0.11400
     10 H4        -68.0813   -5.9771  -46.8424 H      1 LIG       0.14100
@<TRIPOS>BOND
      1       1       2 ar
      2       1       3 ar
      3       2       5 ar
      4       3       6 ar
      5       4       5 ar
      6       4       6 ar
      7       1       7 1
      8       2       8 1
      9       3       9 1
     10       4      10 1
@<TRIPOS>ALT_TYPE
CGenFF_4.0_ALT_TYPE_SET
CGenFF_4.0 1 CG2R61 2 CG2R61 3 CG2R61 4 CG2R64 5 NG2R62 6 NG2R62 7 HGR61 8 HGR62 9 HGR62 10 HGR62
@<TRIPOS>MOLECULE
pyrimidine
 10 10 0 0 0
****
USER_CHARGES
INVALID_CHARGES
Pose:   2 Cluster:   2 Fr_nu:  12733 TotEn:   -16.58
@<TRIPOS>ATOM
      1 C1        -68.1609   -7.0828  -49.9133 C.ar   1 LIG      -0.13100
      2 C2        -67.6389   -5.9113  -49.4039 C.ar   1 LIG       0.28900
      3 C3        -68.3580   -8.0963  -48.9978 C.ar   1 LIG       0.28900
      4 C4        -67.5678   -6.7942  -47.3105 C.ar   1 LIG       0.50700
      5 N1        -67.3297   -5.7318  -48.1030 N.ar   1 LIG      -0.71900
      6 N2        -68.0714   -7.9861  -47.6841 N.ar   1 LIG      -0.71900
      7 H1        -68.3998   -7.1992  -50.9619 H      1 LIG       0.11500
      8 H2        -67.4492   -5.0591  -50.0475 H      1 LIG       0.11400
      9 H3        -68.7635   -9.0543  -49.3048 H      1 LIG       0.11400
     10 H4        -67.3277   -6.6783  -46.2607 H      1 LIG       0.14100
@<TRIPOS>BOND
      1       1       2 ar
      2       1       3 ar
      3       2       5 ar
      4       3       6 ar
      5       4       5 ar
      6       4       6 ar
      7       1       7 1
      8       2       8 1
      9       3       9 1
     10       4      10 1
@<TRIPOS>ALT_TYPE
CGenFF_4.0_ALT_TYPE_SET
CGenFF_4.0 1 CG2R61 2 CG2R61 3 CG2R61 4 CG2R64 5 NG2R62 6 NG2R62 7 HGR61 8 HGR62 9 HGR62 10 HGR62
@<TRIPOS>MOLECULE
pyrimidine
 10 10 0 0 0
****
USER_CHARGES
INVALID_CHARGES
Pose:   3 Cluster:   3 Fr_nu:  18050 TotEn:   -14.77
@<TRIPOS>ATOM
      1 C1        -66.6595   -7.2828  -44.6108 C.ar   1 LIG      -0.13100
      2 C2        -66.0264   -7.4865  -45.8200 C.ar   1 LIG       0.28900
      3 C3        -65.9970   -7.7663  -43.5011 C.ar   1 LIG       0.28900
      4 C4        -64.2927   -8.5378  -44.7923 C.ar   1 LIG       0.50700
      5 N1        -64.8380   -8.1124  -45.9478 N.ar   1 LIG      -0.71900
      6 N2        -64.8078   -8.4013  -43.5555 N.ar   1 LIG      -0.71900
      7 H1        -67.6130   -6.7773  -44.5376 H      1 LIG       0.11500
      8 H2        -66.4709   -7.1415  -46.7472 H      1 LIG       0.11400
      9 H3        -66.4171   -7.6537  -42.5075 H      1 LIG       0.11400
     10 H4        -63.3385   -9.0450  -44.8655 H      1 LIG       0.14100
@<TRIPOS>BOND
      1       1       2 ar
      2       1       3 ar
      3       2       5 ar
      4       3       6 ar
      5       4       5 ar
      6       4       6 ar
      7       1       7 1
      8       2       8 1
      9       3       9 1
     10       4      10 1
@<TRIPOS>ALT_TYPE
CGenFF_4.0_ALT_TYPE_SET
CGenFF_4.0 1 CG2R61 2 CG2R61 3 CG2R61 4 CG2R64 5 NG2R62 6 NG2R62 7 HGR61 8 HGR62 9 HGR62 10 HGR62
@<TRIPOS>MOLECULE
pyrimidine
 10 10 0 0 0
****
USER_CHARGES
INVALID_CHARGES
Pose:   4 Cluster:   4 Fr_nu: 3628639 TotEn:   -14.03
@<TRIPOS>ATOM
      1 C1        -67.7798   -7.1545  -44.4138 C.ar   1 LIG      -0.13100
      2 C2        -66.7180   -7.5007  -43.6031 C.ar   1 LIG       0.28900
      3 C3        -67.6492   -7.4923  -45.7453 C.ar   1 LIG       0.28900
      4 C4        -65.6020   -8.4042  -45.3653 C.ar   1 LIG       0.50700
      5 N1        -65.6094   -8.1285  -44.0472 N.ar   1 LIG      -0.71900
      6 N2        -66.5701   -8.1197  -46.2573 N.ar   1 LIG      -0.71900
      7 H1        -68.6571   -6.6509  -44.0305 H      1 LIG       0.11500
      8 H2        -66.7299   -7.2757  -42.5421 H      1 LIG       0.11400
      9 H3        -68.4322   -7.2601  -46.4590 H      1 LIG       0.11400
     10 H4        -64.7232   -8.9074  -45.7495 H      1 LIG       0.14100
@<TRIPOS>BOND
      1       1       2 ar
      2       1       3 ar
      3       2       5 ar
      4       3       6 ar
      5       4       5 ar
      6       4       6 ar
      7       1       7 1
      8       2       8 1
      9       3       9 1
     10       4      10 1
@<TRIPOS>ALT_TYPE
CGenFF_4.0_ALT_TYPE_SET
CGenFF_4.0 1 CG2R61 2 CG2R61 3 CG2R61 4 CG2R64 5 NG2R62 6 NG2R62 7 HGR61 8 HGR62 9 HGR62 10 HGR62
@<TRIPOS>MOLECULE
pyrimidine
 10 10 0 0 0
****
USER_CHARGES
INVALID_CHARGES
Pose:   5 Cluster:   5 Fr_nu: 2010125 TotEn:   -13.64
@<TRIPOS>ATOM
      1 C1        -75.2401  -27.2882  -47.5476 C.ar   1 LIG      -0.13100
      2 C2        -75.3596  -26.8120  -46.2578 C.ar   1 LIG       0.28900
      3 C3        -74.2141  -28.1861  -47.7598 C.ar   1 LIG       0.28900
      4 C4        -73.5843  -28.0590  -45.5794 C.ar   1 LIG       0.50700
      5 N1        -74.5460  -27.1775  -45.2455 N.ar   1 LIG      -0.71900
      6 N2        -73.3642  -28.5950  -46.7951 N.ar   1 LIG      -0.71900
      7 H1        -75.9071  -26.9775  -48.3406 H      1 LIG       0.11500
      8 H2        -76.1363  -26.1019  -45.9953 H      1 LIG       0.11400
      9 H3        -74.0415  -28.6141  -48.7413 H      1 LIG       0.11400
     10 H4        -72.9157  -28.3693  -44.7858 H      1 LIG       0.14100
@<TRIPOS>BOND
      1       1       2 ar
      2       1       3 ar
      3       2       5 ar
      4       3       6 ar
      5       4       5 ar
      6       4       6 ar
      7       1       7 1
      8       2       8 1
      9       3       9 1
     10       4      10 1
@<TRIPOS>ALT_TYPE
CGenFF_4.0_ALT_TYPE_SET
CGenFF_4.0 1 CG2R61 2 CG2R61 3 CG2R61 4 CG2R64 5 NG2R62 6 NG2R62 7 HGR61 8 HGR62 9 HGR62 10 HGR62
@<TRIPOS>MOLECULE
pyrimidine
 10 10 0 0 0
****
USER_CHARGES
INVALID_CHARGES
Pose:   6 Cluster:   6 Fr_nu: 3629100 TotEn:   -13.09
@<TRIPOS>ATOM
      1 C1        -66.6603   -7.1723  -43.5306 C.ar   1 LIG      -0.13100
      2 C2        -65.4148   -7.2196  -44.1229 C.ar   1 LIG       0.28900
      3 C3        -67.7344   -7.2879  -44.3890 C.ar   1 LIG       0.28900
      4 C4        -66.3474   -7.4702  -46.1806 C.ar   1 LIG       0.50700
      5 N1        -65.2210   -7.3681  -45.4498 N.ar   1 LIG      -0.71900
      6 N2        -67.6141   -7.4385  -45.7244 N.ar   1 LIG      -0.71900
      7 H1        -66.7865   -7.0522  -42.4629 H      1 LIG       0.11500
      8 H2        -64.5112   -7.1367  -43.5287 H      1 LIG       0.11400
      9 H3        -68.7524   -7.2612  -44.0156 H      1 LIG       0.11400
     10 H4        -66.2213   -7.5893  -47.2498 H      1 LIG       0.14100
@<TRIPOS>BOND
      1       1       2 ar
      2       1       3 ar
      3       2       5 ar
      4       3       6 ar
      5       4       5 ar
      6       4       6 ar
      7       1       7 1
      8       2       8 1
      9       3       9 1
     10       4      10 1
@<TRIPOS>ALT_TYPE
CGenFF_4.0_ALT_TYPE_SET
CGenFF_4.0 1 CG2R61 2 CG2R61 3 CG2R61 4 CG2R64 5 NG2R62 6 NG2R62 7 HGR61 8 HGR62 9 HGR62 10 HGR62
@<TRIPOS>MOLECULE
pyrimidine
 10 10 0 0 0
****
USER_CHARGES
INVALID_CHARGES
Pose:   7 Cluster:   7 Fr_nu: 1979583 TotEn:   -12.46
@<TRIPOS>ATOM
      1 C1        -74.8376  -27.8995  -46.5248 C.ar   1 LIG      -0.13100
      2 C2        -74.8854  -27.0026  -45.4770 C.ar   1 LIG       0.28900
      3 C3        -73.8361  -28.8462  -46.4550 C.ar   1 LIG       0.28900
      4 C4        -73.0957  -27.9909  -44.4834 C.ar   1 LIG       0.50700
      5 N1        -74.0271  -27.0195  -44.4362 N.ar   1 LIG      -0.71900
      6 N2        -72.9445  -28.9213  -45.4453 N.ar   1 LIG      -0.71900
      7 H1        -75.5393  -27.8626  -47.3473 H      1 LIG       0.11500
      8 H2        -75.6380  -26.2223  -45.4449 H      1 LIG       0.11400
      9 H3        -73.7191  -29.5928  -47.2331 H      1 LIG       0.11400
     10 H4        -72.3923  -28.0273  -43.6606 H      1 LIG       0.14100
@<TRIPOS>BOND
      1       1       2 ar
      2       1       3 ar
      3       2       5 ar
      4       3       6 ar
      5       4       5 ar
      6       4       6 ar
      7       1       7 1
      8       2       8 1
      9       3       9 1
     10       4      10 1
@<TRIPOS>ALT_TYPE
CGenFF_4.0_ALT_TYPE_SET
CGenFF_4.0 1 CG2R61 2 CG2R61 3 CG2R61 4 CG2R64 5 NG2R62 6 NG2R62 7 HGR61 8 HGR62 9 HGR62 10 HGR62
@<TRIPOS>MOLECULE
pyrimidine
 10 10 0 0 0
****
USER_CHARGES
INVALID_CHARGES
Pose:   8 Cluster:   8 Fr_nu: 1666680 TotEn:   -12.27
@<TRIPOS>ATOM
      1 C1        -74.8980  -27.0471  -46.8848 C.ar   1 LIG      -0.13100
      2 C2        -73.9487  -26.2312  -46.3038 C.ar   1 LIG       0.28900
      3 C3        -74.8542  -28.3745  -46.5106 C.ar   1 LIG       0.28900
      4 C4        -73.0842  -27.9817  -45.1396 C.ar   1 LIG       0.50700
      5 N1        -73.0234  -26.6668  -45.4239 N.ar   1 LIG      -0.71900
      6 N2        -73.9574  -28.8780  -45.6374 N.ar   1 LIG      -0.71900
      7 H1        -75.6287  -26.6706  -47.5881 H      1 LIG       0.11500
      8 H2        -73.9048  -25.1729  -46.5370 H      1 LIG       0.11400
      9 H3        -75.5599  -29.0918  -46.9154 H      1 LIG       0.11400
     10 H4        -72.3519  -28.3591  -44.4364 H      1 LIG       0.14100
@<TRIPOS>BOND
      1       1       2 ar
      2       1       3 ar
      3       2       5 ar
      4       3       6 ar
      5       4       5 ar
      6       4       6 ar
      7       1       7 1
      8       2       8 1
      9       3       9 1
     10       4      10 1
@<TRIPOS>ALT_TYPE
CGenFF_4.0_ALT_TYPE_SET
CGenFF_4.0 1 CG2R61 2 CG2R61 3 CG2R61 4 CG2R64 5 NG2R62 6 NG2R62 7 HGR61 8 HGR62 9 HGR62 10 HGR62
@<TRIPOS>MOLECULE
pyrimidine
 10 10 0 0 0
****
USER_CHARGES
INVALID_CHARGES
Pose:   9 Cluster:   9 Fr_nu: 142569 TotEn:   -12.11
@<TRIPOS>ATOM
      1 C1        -64.2242    4.9561  -53.2044 C.ar   1 LIG      -0.13100
      2 C2        -64.1888    6.1386  -52.4938 C.ar   1 LIG       0.28900
      3 C3        -63.0078    4.5059  -53.6753 C.ar   1 LIG       0.28900
      4 C4        -61.9374    6.2934  -52.7664 C.ar   1 LIG       0.50700
      5 N1        -63.0588    6.8360  -52.2552 N.ar   1 LIG      -0.71900
      6 N2        -61.8405    5.1517  -53.4742 N.ar   1 LIG      -0.71900
      7 H1        -65.1455    4.4173  -53.3810 H      1 LIG       0.11500
      8 H2        -65.0956    6.5707  -52.0846 H      1 LIG       0.11400
      9 H3        -62.9361    3.5858  -54.2451 H      1 LIG       0.11400
     10 H4        -61.0150    6.8332  -52.5907 H      1 LIG       0.14100
@<TRIPOS>BOND
      1       1       2 ar
      2       1       3 ar
      3       2       5 ar
      4       3       6 ar
      5       4       5 ar
      6       4       6 ar
      7       1       7 1
      8       2       8 1
      9       3       9 1
     10       4      10 1
@<TRIPOS>ALT_TYPE
CGenFF_4.0_ALT_TYPE_SET
CGenFF_4.0 1 CG2R61 2 CG2R61 3 CG2R61 4 CG2R64 5 NG2R62 6 NG2R62 7 HGR61 8 HGR62 9 HGR62 10 HGR62
@<TRIPOS>MOLECULE
pyrimidine
 10 10 0 0 0
****
USER_CHARGES
INVALID_CHARGES
Pose:  10 Cluster:  10 Fr_nu: 3163063 TotEn:   -11.94
@<TRIPOS>ATOM
      1 C1        -69.3179   -5.9617  -47.6036 C.ar   1 LIG      -0.13100
      2 C2        -68.9065   -5.5410  -48.8520 C.ar   1 LIG       0.28900
      3 C3        -68.4923   -6.8740  -46.9790 C.ar   1 LIG       0.28900
      4 C4        -67.0582   -6.8596  -48.7426 C.ar   1 LIG       0.50700
      5 N1        -67.7780   -5.9710  -49.4536 N.ar   1 LIG      -0.71900
      6 N2        -67.3508   -7.3463  -47.5214 N.ar   1 LIG      -0.71900
      7 H1        -70.2283   -5.6001  -47.1448 H      1 LIG       0.11500
      8 H2        -69.4909   -4.8251  -49.4197 H      1 LIG       0.11400
      9 H3        -68.7335   -7.2627  -45.9956 H      1 LIG       0.11400
     10 H4        -66.1471   -7.2227  -49.2022 H      1 LIG       0.14100
@<TRIPOS>BOND
      1       1       2 ar
      2       1       3 ar
      3       2       5 ar
      4       3       6 ar
      5       4       5 ar
      6       4       6 ar
      7       1       7 1
      8       2       8 1
      9       3       9 1
     10       4      10 1
@<TRIPOS>ALT_TYPE
CGenFF_4.0_ALT_TYPE_SET
CGenFF_4.0 1 CG2R61 2 CG2R61 3 CG2R61 4 CG2R64 5 NG2R62 6 NG2R62 7 HGR61 8 HGR62 9 HGR62 10 HGR62
@<TRIPOS>MOLECULE
pyrimidine
 10 10 0 0 0
****
USER_CHARGES
INVALID_CHARGES
Pose:  11 Cluster:  11 Fr_nu: 2356559 TotEn:   -11.84
@<TRIPOS>ATOM
      1 C1        -54.5865    5.1919  -34.1067 C.ar   1 LIG      -0.13100
      2 C2        -54.0516    4.8091  -32.8935 C.ar   1 LIG       0.28900
      3 C3        -53.7208    5.1512  -35.1804 C.ar   1 LIG       0.28900
      4 C4        -52.0281    4.4179  -33.8522 C.ar   1 LIG       0.50700
      5 N1        -52.7718    4.4148  -32.7296 N.ar   1 LIG      -0.71900
      6 N2        -52.4304    4.7679  -35.0888 N.ar   1 LIG      -0.71900
      7 H1        -55.6172    5.5039  -34.2092 H      1 LIG       0.11500
      8 H2        -54.6558    4.8089  -31.9928 H      1 LIG       0.11400
      9 H3        -54.0506    5.4348  -36.1739 H      1 LIG       0.11400
     10 H4        -50.9957    4.1066  -33.7496 H      1 LIG       0.14100
@<TRIPOS>BOND
      1       1       2 ar
      2       1       3 ar
      3       2       5 ar
      4       3       6 ar
      5       4       5 ar
      6       4       6 ar
      7       1       7 1
      8       2       8 1
      9       3       9 1
     10       4      10 1
@<TRIPOS>ALT_TYPE
CGenFF_4.0_ALT_TYPE_SET
CGenFF_4.0 1 CG2R61 2 CG2R61 3 CG2R61 4 CG2R64 5 NG2R62 6 NG2R62 7 HGR61 8 HGR62 9 HGR62 10 HGR62
@<TRIPOS>MOLECULE
pyrimidine
 10 10 0 0 0
****
USER_CHARGES
INVALID_CHARGES
Pose:  12 Cluster:  12 Fr_nu: 1550335 TotEn:   -11.77
@<TRIPOS>ATOM
      1 C1        -56.1208    3.9521  -44.2970 C.ar   1 LIG      -0.13100
      2 C2        -57.1088    4.6074  -43.5907 C.ar   1 LIG       0.28900
      3 C3        -55.1240    3.3770  -43.5356 C.ar   1 LIG       0.28900
      4 C4        -56.1047    4.0982  -41.6160 C.ar   1 LIG       0.50700
      5 N1        -57.1320    4.7002  -42.2449 N.ar   1 LIG      -0.71900
      6 N2        -55.0843    3.4310  -42.1881 N.ar   1 LIG      -0.71900
      7 H1        -56.1272    3.8933  -45.3772 H      1 LIG       0.11500
      8 H2        -57.9336    5.0905  -44.1032 H      1 LIG       0.11400
      9 H3        -54.3045    2.8412  -44.0022 H      1 LIG       0.11400
     10 H4        -56.0975    4.1579  -40.5345 H      1 LIG       0.14100
@<TRIPOS>BOND
      1       1       2 ar
      2       1       3 ar
      3       2       5 ar
      4       3       6 ar
      5       4       5 ar
      6       4       6 ar
      7       1       7 1
      8       2       8 1
      9       3       9 1
     10       4      10 1
@<TRIPOS>ALT_TYPE
CGenFF_4.0_ALT_TYPE_SET
CGenFF_4.0 1 CG2R61 2 CG2R61 3 CG2R61 4 CG2R64 5 NG2R62 6 NG2R62 7 HGR61 8 HGR62 9 HGR62 10 HGR62
@<TRIPOS>MOLECULE
pyrimidine
 10 10 0 0 0
****
USER_CHARGES
INVALID_CHARGES
Pose:  13 Cluster:  13 Fr_nu:  35029 TotEn:   -11.26
@<TRIPOS>ATOM
      1 C1        -65.8173  -22.6437  -48.4510 C.ar   1 LIG      -0.13100
      2 C2        -64.7960  -22.2018  -49.2672 C.ar   1 LIG       0.28900
      3 C3        -65.4494  -22.9836  -47.1652 C.ar   1 LIG       0.28900
      4 C4        -63.2799  -22.4570  -47.5928 C.ar   1 LIG       0.50700
      5 N1        -63.5112  -22.0956  -48.8693 N.ar   1 LIG      -0.71900
      6 N2        -64.1853  -22.9023  -46.7008 N.ar   1 LIG      -0.71900
      7 H1        -66.8395  -22.7191  -48.7967 H      1 LIG       0.11500
      8 H2        -64.9887  -21.9123  -50.2945 H      1 LIG       0.11400
      9 H3        -66.1832  -23.3420  -46.4514 H      1 LIG       0.11400
     10 H4        -62.2563  -22.3827  -47.2468 H      1 LIG       0.14100
@<TRIPOS>BOND
      1       1       2 ar
      2       1       3 ar
      3       2       5 ar
      4       3       6 ar
      5       4       5 ar
      6       4       6 ar
      7       1       7 1
      8       2       8 1
      9       3       9 1
     10       4      10 1
@<TRIPOS>ALT_TYPE
CGenFF_4.0_ALT_TYPE_SET
CGenFF_4.0 1 CG2R61 2 CG2R61 3 CG2R61 4 CG2R64 5 NG2R62 6 NG2R62 7 HGR61 8 HGR62 9 HGR62 10 HGR62
@<TRIPOS>MOLECULE
pyrimidine
 10 10 0 0 0
****
USER_CHARGES
INVALID_CHARGES
Pose:  14 Cluster:  14 Fr_nu:  70332 TotEn:   -11.25
@<TRIPOS>ATOM
      1 C1        -53.7554    5.3624  -33.0182 C.ar   1 LIG      -0.13100
      2 C2        -53.4411    4.6716  -34.1708 C.ar   1 LIG       0.28900
      3 C3        -52.7202    5.5298  -32.1213 C.ar   1 LIG       0.28900
      4 C4        -51.2901    4.4067  -33.4852 C.ar   1 LIG       0.50700
      5 N1        -52.2141    4.1780  -34.4377 N.ar   1 LIG      -0.71900
      6 N2        -51.4705    5.0633  -32.3233 N.ar   1 LIG      -0.71900
      7 H1        -54.7487    5.7473  -32.8299 H      1 LIG       0.11500
      8 H2        -54.1899    4.4905  -34.9342 H      1 LIG       0.11400
      9 H3        -52.8718    6.0592  -31.1869 H      1 LIG       0.11400
     10 H4        -50.2957    4.0204  -33.6730 H      1 LIG       0.14100
@<TRIPOS>BOND
      1       1       2 ar
      2       1       3 ar
      3       2       5 ar
      4       3       6 ar
      5       4       5 ar
      6       4       6 ar
      7       1       7 1
      8       2       8 1
      9       3       9 1
     10       4      10 1
@<TRIPOS>ALT_TYPE
CGenFF_4.0_ALT_TYPE_SET
CGenFF_4.0 1 CG2R61 2 CG2R61 3 CG2R61 4 CG2R64 5 NG2R62 6 NG2R62 7 HGR61 8 HGR62 9 HGR62 10 HGR62
@<TRIPOS>MOLECULE
pyrimidine
 10 10 0 0 0
****
USER_CHARGES
INVALID_CHARGES
Pose:  15 Cluster:  15 Fr_nu: 3508519 TotEn:   -11.03
@<TRIPOS>ATOM
      1 C1        -69.4770   -6.6765  -47.1796 C.ar   1 LIG      -0.13100
      2 C2        -68.8592   -6.5953  -48.4109 C.ar   1 LIG       0.28900
      3 C3        -68.7390   -7.2760  -46.1796 C.ar   1 LIG       0.28900
      4 C4        -67.0001   -7.6231  -47.6020 C.ar   1 LIG       0.50700
      5 N1        -67.6170   -7.0600  -48.6583 N.ar   1 LIG      -0.71900
      6 N2        -67.4930   -7.7624  -46.3564 N.ar   1 LIG      -0.71900
      7 H1        -70.4750   -6.2952  -47.0094 H      1 LIG       0.11500
      8 H2        -69.3615   -6.1406  -49.2579 H      1 LIG       0.11400
      9 H3        -69.1415   -7.3857  -45.1785 H      1 LIG       0.11400
     10 H4        -66.0014   -8.0059  -47.7724 H      1 LIG       0.14100
@<TRIPOS>BOND
      1       1       2 ar
      2       1       3 ar
      3       2       5 ar
      4       3       6 ar
      5       4       5 ar
      6       4       6 ar
      7       1       7 1
      8       2       8 1
      9       3       9 1
     10       4      10 1
@<TRIPOS>ALT_TYPE
CGenFF_4.0_ALT_TYPE_SET
CGenFF_4.0 1 CG2R61 2 CG2R61 3 CG2R61 4 CG2R64 5 NG2R62 6 NG2R62 7 HGR61 8 HGR62 9 HGR62 10 HGR62
@<TRIPOS>MOLECULE
pyrimidine
 10 10 0 0 0
****
USER_CHARGES
INVALID_CHARGES
Pose:  16 Cluster:  16 Fr_nu: 2774468 TotEn:   -10.86
@<TRIPOS>ATOM
      1 C1        -63.4386    4.8925  -53.4640 C.ar   1 LIG      -0.13100
      2 C2        -63.0146    5.9511  -52.6868 C.ar   1 LIG       0.28900
      3 C3        -62.4411    4.1793  -54.0968 C.ar   1 LIG       0.28900
      4 C4        -60.8420    5.5230  -53.2000 C.ar   1 LIG       0.50700
      5 N1        -61.7194    6.2958  -52.5319 N.ar   1 LIG      -0.71900
      6 N2        -61.1278    4.4679  -53.9867 N.ar   1 LIG      -0.71900
      7 H1        -64.4847    4.6386  -53.5705 H      1 LIG       0.11500
      8 H2        -63.7264    6.5699  -52.1512 H      1 LIG       0.11400
      9 H3        -62.6776    3.3307  -54.7295 H      1 LIG       0.11400
     10 H4        -59.7946    5.7778  -53.0944 H      1 LIG       0.14100
@<TRIPOS>BOND
      1       1       2 ar
      2       1       3 ar
      3       2       5 ar
      4       3       6 ar
      5       4       5 ar
      6       4       6 ar
      7       1       7 1
      8       2       8 1
      9       3       9 1
     10       4      10 1
@<TRIPOS>ALT_TYPE
CGenFF_4.0_ALT_TYPE_SET
CGenFF_4.0 1 CG2R61 2 CG2R61 3 CG2R61 4 CG2R64 5 NG2R62 6 NG2R62 7 HGR61 8 HGR62 9 HGR62 10 HGR62
@<TRIPOS>MOLECULE
pyrimidine
 10 10 0 0 0
****
USER_CHARGES
INVALID_CHARGES
Pose:  17 Cluster:  17 Fr_nu: 3163408 TotEn:   -10.83
@<TRIPOS>ATOM
      1 C1        -68.9265   -5.9164  -49.1672 C.ar   1 LIG      -0.13100
      2 C2        -67.5630   -5.8051  -49.3487 C.ar   1 LIG       0.28900
      3 C3        -69.3269   -6.4303  -47.9508 C.ar   1 LIG       0.28900
      4 C4        -67.1675   -6.6516  -47.2765 C.ar   1 LIG       0.50700
      5 N1        -66.6516   -6.1645  -48.4210 N.ar   1 LIG      -0.71900
      6 N2        -68.4714   -6.8097  -46.9790 N.ar   1 LIG      -0.71900
      7 H1        -69.6353   -5.6203  -49.9289 H      1 LIG       0.11500
      8 H2        -67.1537   -5.4121  -50.2730 H      1 LIG       0.11400
      9 H3        -70.3786   -6.5557  -47.7172 H      1 LIG       0.11400
     10 H4        -66.4580   -6.9492  -46.5141 H      1 LIG       0.14100
@<TRIPOS>BOND
      1       1       2 ar
      2       1       3 ar
      3       2       5 ar
      4       3       6 ar
      5       4       5 ar
      6       4       6 ar
      7       1       7 1
      8       2       8 1
      9       3       9 1
     10       4      10 1
@<TRIPOS>ALT_TYPE
CGenFF_4.0_ALT_TYPE_SET
CGenFF_4.0 1 CG2R61 2 CG2R61 3 CG2R61 4 CG2R64 5 NG2R62 6 NG2R62 7 HGR61 8 HGR62 9 HGR62 10 HGR62
@<TRIPOS>MOLECULE
pyrimidine
 10 10 0 0 0
****
USER_CHARGES
INVALID_CHARGES
Pose:  18 Cluster:  18 Fr_nu: 669690 TotEn:   -10.82
@<TRIPOS>ATOM
      1 C1        -74.7691  -27.3778  -47.0779 C.ar   1 LIG      -0.13100
      2 C2        -73.5011  -27.4988  -47.6089 C.ar   1 LIG       0.28900
      3 C3        -74.8496  -27.4481  -45.7022 C.ar   1 LIG       0.28900
      4 C4        -72.5999  -27.7270  -45.5345 C.ar   1 LIG       0.50700
      5 N1        -72.3902  -27.6750  -46.8637 N.ar   1 LIG      -0.71900
      6 N2        -73.7814  -27.6228  -44.8967 N.ar   1 LIG      -0.71900
      7 H1        -75.6431  -27.2372  -47.6997 H      1 LIG       0.11500
      8 H2        -73.3388  -27.4563  -48.6804 H      1 LIG       0.11400
      9 H3        -75.8042  -27.3639  -45.1942 H      1 LIG       0.11400
     10 H4        -71.7251  -27.8688  -44.9118 H      1 LIG       0.14100
@<TRIPOS>BOND
      1       1       2 ar
      2       1       3 ar
      3       2       5 ar
      4       3       6 ar
      5       4       5 ar
      6       4       6 ar
      7       1       7 1
      8       2       8 1
      9       3       9 1
     10       4      10 1
@<TRIPOS>ALT_TYPE
CGenFF_4.0_ALT_TYPE_SET
CGenFF_4.0 1 CG2R61 2 CG2R61 3 CG2R61 4 CG2R64 5 NG2R62 6 NG2R62 7 HGR61 8 HGR62 9 HGR62 10 HGR62
@<TRIPOS>MOLECULE
pyrimidine
 10 10 0 0 0
****
USER_CHARGES
INVALID_CHARGES
Pose:  19 Cluster:  19 Fr_nu: 1786260 TotEn:   -10.70
@<TRIPOS>ATOM
      1 C1        -70.1406   -7.0333  -45.7079 C.ar   1 LIG      -0.13100
      2 C2        -69.9806   -6.8649  -47.0682 C.ar   1 LIG       0.28900
      3 C3        -69.0336   -7.5012  -45.0299 C.ar   1 LIG       0.28900
      4 C4        -67.8259   -7.5802  -46.9540 C.ar   1 LIG       0.50700
      5 N1        -68.8329   -7.1295  -47.7263 N.ar   1 LIG      -0.71900
      6 N2        -67.8560   -7.7862  -45.6235 N.ar   1 LIG      -0.71900
      7 H1        -71.0731   -6.8131  -45.2058 H      1 LIG       0.11500
      8 H2        -70.7955   -6.5016  -47.6848 H      1 LIG       0.11400
      9 H3        -69.0641   -7.6656  -43.9582 H      1 LIG       0.11400
     10 H4        -66.8925   -7.8018  -47.4567 H      1 LIG       0.14100
@<TRIPOS>BOND
      1       1       2 ar
      2       1       3 ar
      3       2       5 ar
      4       3       6 ar
      5       4       5 ar
      6       4       6 ar
      7       1       7 1
      8       2       8 1
      9       3       9 1
     10       4      10 1
@<TRIPOS>ALT_TYPE
CGenFF_4.0_ALT_TYPE_SET
CGenFF_4.0 1 CG2R61 2 CG2R61 3 CG2R61 4 CG2R64 5 NG2R62 6 NG2R62 7 HGR61 8 HGR62 9 HGR62 10 HGR62
@<TRIPOS>MOLECULE
pyrimidine
 10 10 0 0 0
****
USER_CHARGES
INVALID_CHARGES
Pose:  20 Cluster:  20 Fr_nu:     86 TotEn:   -10.60
@<TRIPOS>ATOM
      1 C1        -68.7422   -6.4987  -49.8865 C.ar   1 LIG      -0.13100
      2 C2        -69.0825   -5.3800  -49.1537 C.ar   1 LIG       0.28900
      3 C3        -68.7247   -7.6881  -49.1872 C.ar   1 LIG       0.28900
      4 C4        -69.3321   -6.6281  -47.2703 C.ar   1 LIG       0.50700
      5 N1        -69.3844   -5.4086  -47.8390 N.ar   1 LIG      -0.71900
      6 N2        -69.0152   -7.7897  -47.8735 N.ar   1 LIG      -0.71900
      7 H1        -68.5044   -6.4467  -50.9406 H      1 LIG       0.11500
      8 H2        -69.1227   -4.4004  -49.6175 H      1 LIG       0.11400
      9 H3        -68.4682   -8.6204  -49.6785 H      1 LIG       0.11400
     10 H4        -69.5691   -6.6803  -46.2147 H      1 LIG       0.14100
@<TRIPOS>BOND
      1       1       2 ar
      2       1       3 ar
      3       2       5 ar
      4       3       6 ar
      5       4       5 ar
      6       4       6 ar
      7       1       7 1
      8       2       8 1
      9       3       9 1
     10       4      10 1
@<TRIPOS>ALT_TYPE
CGenFF_4.0_ALT_TYPE_SET
CGenFF_4.0 1 CG2R61 2 CG2R61 3 CG2R61 4 CG2R64 5 NG2R62 6 NG2R62 7 HGR61 8 HGR62 9 HGR62 10 HGR62
@<TRIPOS>MOLECULE
pyrimidine
 10 10 0 0 0
****
USER_CHARGES
INVALID_CHARGES
Pose:  21 Cluster:  21 Fr_nu: 1076031 TotEn:   -10.46
@<TRIPOS>ATOM
      1 C1        -66.1784  -21.8545  -49.6498 C.ar   1 LIG      -0.13100
      2 C2        -64.9012  -22.3193  -49.8894 C.ar   1 LIG       0.28900
      3 C3        -66.4792  -21.5890  -48.3295 C.ar   1 LIG       0.28900
      4 C4        -64.3950  -22.2183  -47.6757 C.ar   1 LIG       0.50700
      5 N1        -63.9806  -22.5136  -48.9225 N.ar   1 LIG      -0.71900
      6 N2        -65.6085  -21.7603  -47.3132 N.ar   1 LIG      -0.71900
      7 H1        -66.8969  -21.7081  -50.4451 H      1 LIG       0.11500
      8 H2        -64.5735  -22.5556  -50.8959 H      1 LIG       0.11400
      9 H3        -67.4585  -21.2207  -48.0437 H      1 LIG       0.11400
     10 H4        -63.6761  -22.3659  -46.8791 H      1 LIG       0.14100
@<TRIPOS>BOND
      1       1       2 ar
      2       1       3 ar
      3       2       5 ar
      4       3       6 ar
      5       4       5 ar
      6       4       6 ar
      7       1       7 1
      8       2       8 1
      9       3       9 1
     10       4      10 1
@<TRIPOS>ALT_TYPE
CGenFF_4.0_ALT_TYPE_SET
CGenFF_4.0 1 CG2R61 2 CG2R61 3 CG2R61 4 CG2R64 5 NG2R62 6 NG2R62 7 HGR61 8 HGR62 9 HGR62 10 HGR62
@<TRIPOS>MOLECULE
pyrimidine
 10 10 0 0 0
****
USER_CHARGES
INVALID_CHARGES
Pose:  22 Cluster:  22 Fr_nu: 2053444 TotEn:   -10.45
@<TRIPOS>ATOM
      1 C1        -73.6412    0.2479  -32.4413 C.ar   1 LIG      -0.13100
      2 C2        -72.7339   -0.6759  -32.9187 C.ar   1 LIG       0.28900
      3 C3        -74.1544   -0.0124  -31.1871 C.ar   1 LIG       0.28900
      4 C4        -72.9213   -1.9148  -31.0221 C.ar   1 LIG       0.50700
      5 N1        -72.3499   -1.7727  -32.2332 N.ar   1 LIG      -0.71900
      6 N2        -73.8155   -1.0882  -30.4469 N.ar   1 LIG      -0.71900
      7 H1        -73.9314    1.1191  -33.0131 H      1 LIG       0.11500
      8 H2        -72.2772   -0.5559  -33.8951 H      1 LIG       0.11400
      9 H3        -74.8747    0.6568  -30.7292 H      1 LIG       0.11400
     10 H4        -72.6317   -2.7877  -30.4499 H      1 LIG       0.14100
@<TRIPOS>BOND
      1       1       2 ar
      2       1       3 ar
      3       2       5 ar
      4       3       6 ar
      5       4       5 ar
      6       4       6 ar
      7       1       7 1
      8       2       8 1
      9       3       9 1
     10       4      10 1
@<TRIPOS>ALT_TYPE
CGenFF_4.0_ALT_TYPE_SET
CGenFF_4.0 1 CG2R61 2 CG2R61 3 CG2R61 4 CG2R64 5 NG2R62 6 NG2R62 7 HGR61 8 HGR62 9 HGR62 10 HGR62
@<TRIPOS>MOLECULE
pyrimidine
 10 10 0 0 0
****
USER_CHARGES
INVALID_CHARGES
Pose:  23 Cluster:  23 Fr_nu:    276 TotEn:   -10.42
@<TRIPOS>ATOM
      1 C1        -69.3276   -6.1001  -48.0385 C.ar   1 LIG      -0.13100
      2 C2        -69.0050   -7.4411  -48.0851 C.ar   1 LIG       0.28900
      3 C3        -69.0880   -5.3878  -49.1957 C.ar   1 LIG       0.28900
      4 C4        -68.3009   -7.2484  -50.2378 C.ar   1 LIG       0.50700
      5 N1        -68.4880   -8.0502  -49.1722 N.ar   1 LIG      -0.71900
      6 N2        -68.5735   -5.9319  -50.3180 N.ar   1 LIG      -0.71900
      7 H1        -69.7411   -5.6374  -47.1524 H      1 LIG       0.11500
      8 H2        -69.1579   -8.0817  -47.2234 H      1 LIG       0.11400
      9 H3        -69.3092   -4.3276  -49.2541 H      1 LIG       0.11400
     10 H4        -67.8858   -7.7112  -51.1247 H      1 LIG       0.14100
@<TRIPOS>BOND
      1       1       2 ar
      2       1       3 ar
      3       2       5 ar
      4       3       6 ar
      5       4       5 ar
      6       4       6 ar
      7       1       7 1
      8       2       8 1
      9       3       9 1
     10       4      10 1
@<TRIPOS>ALT_TYPE
CGenFF_4.0_ALT_TYPE_SET
CGenFF_4.0 1 CG2R61 2 CG2R61 3 CG2R61 4 CG2R64 5 NG2R62 6 NG2R62 7 HGR61 8 HGR62 9 HGR62 10 HGR62
@<TRIPOS>MOLECULE
pyrimidine
 10 10 0 0 0
****
USER_CHARGES
INVALID_CHARGES
Pose:  24 Cluster:  24 Fr_nu: 1141533 TotEn:   -10.36
@<TRIPOS>ATOM
      1 C1        -65.4050  -24.0789  -46.9344 C.ar   1 LIG      -0.13100
      2 C2        -64.1782  -24.4291  -46.4083 C.ar   1 LIG       0.28900
      3 C3        -65.5528  -22.7488  -47.2704 C.ar   1 LIG       0.28900
      4 C4        -63.4340  -22.2888  -46.5876 C.ar   1 LIG       0.50700
      5 N1        -63.1665  -23.5565  -46.2205 N.ar   1 LIG      -0.71900
      6 N2        -64.5847  -21.8229  -47.1098 N.ar   1 LIG      -0.71900
      7 H1        -66.1991  -24.8001  -47.0740 H      1 LIG       0.11500
      8 H2        -63.9689  -25.4520  -46.1144 H      1 LIG       0.11400
      9 H3        -66.4822  -22.3794  -47.6902 H      1 LIG       0.11400
     10 H4        -62.6394  -21.5663  -46.4468 H      1 LIG       0.14100
@<TRIPOS>BOND
      1       1       2 ar
      2       1       3 ar
      3       2       5 ar
      4       3       6 ar
      5       4       5 ar
      6       4       6 ar
      7       1       7 1
      8       2       8 1
      9       3       9 1
     10       4      10 1
@<TRIPOS>ALT_TYPE
CGenFF_4.0_ALT_TYPE_SET
CGenFF_4.0 1 CG2R61 2 CG2R61 3 CG2R61 4 CG2R64 5 NG2R62 6 NG2R62 7 HGR61 8 HGR62 9 HGR62 10 HGR62
@<TRIPOS>MOLECULE
pyrimidine
 10 10 0 0 0
****
USER_CHARGES
INVALID_CHARGES
Pose:  25 Cluster:  25 Fr_nu: 3662478 TotEn:   -10.32
@<TRIPOS>ATOM
      1 C1        -49.6228  -24.0396  -26.1411 C.ar   1 LIG      -0.13100
      2 C2        -48.8165  -24.8445  -25.3624 C.ar   1 LIG       0.28900
      3 C3        -50.7675  -23.5709  -25.5294 C.ar   1 LIG       0.28900
      4 C4        -50.2410  -24.6534  -23.6013 C.ar   1 LIG       0.50700
      5 N1        -49.0962  -25.1729  -24.0840 N.ar   1 LIG      -0.71900
      6 N2        -51.1090  -23.8591  -24.2564 N.ar   1 LIG      -0.71900
      7 H1        -49.3739  -23.7924  -27.1644 H      1 LIG       0.11500
      8 H2        -47.8957  -25.2601  -25.7570 H      1 LIG       0.11400
      9 H3        -51.4631  -22.9318  -26.0625 H      1 LIG       0.11400
     10 H4        -50.4910  -24.9017  -22.5771 H      1 LIG       0.14100
@<TRIPOS>BOND
      1       1       2 ar
      2       1       3 ar
      3       2       5 ar
      4       3       6 ar
      5       4       5 ar
      6       4       6 ar
      7       1       7 1
      8       2       8 1
      9       3       9 1
     10       4      10 1
@<TRIPOS>ALT_TYPE
CGenFF_4.0_ALT_TYPE_SET
CGenFF_4.0 1 CG2R61 2 CG2R61 3 CG2R61 4 CG2R64 5 NG2R62 6 NG2R62 7 HGR61 8 HGR62 9 HGR62 10 HGR62
@<TRIPOS>MOLECULE
pyrimidine
 10 10 0 0 0
****
USER_CHARGES
INVALID_CHARGES
Pose:  26 Cluster:  26 Fr_nu: 1849787 TotEn:   -10.27
@<TRIPOS>ATOM
      1 C1        -62.1294   -2.1268  -24.9185 C.ar   1 LIG      -0.13100
      2 C2        -60.9276   -1.5971  -24.4947 C.ar   1 LIG       0.28900
      3 C3        -63.1840   -1.2392  -24.9815 C.ar   1 LIG       0.28900
      4 C4        -61.8606    0.4623  -24.2597 C.ar   1 LIG       0.50700
      5 N1        -60.7570   -0.3023  -24.1561 N.ar   1 LIG      -0.71900
      6 N2        -63.0848    0.0670  -24.6581 N.ar   1 LIG      -0.71900
      7 H1        -62.2377   -3.1699  -25.1838 H      1 LIG       0.11500
      8 H2        -60.0422   -2.2183  -24.4132 H      1 LIG       0.11400
      9 H3        -64.1678   -1.5636  -25.3027 H      1 LIG       0.11400
     10 H4        -61.7527    1.5065  -23.9930 H      1 LIG       0.14100
@<TRIPOS>BOND
      1       1       2 ar
      2       1       3 ar
      3       2       5 ar
      4       3       6 ar
      5       4       5 ar
      6       4       6 ar
      7       1       7 1
      8       2       8 1
      9       3       9 1
     10       4      10 1
@<TRIPOS>ALT_TYPE
CGenFF_4.0_ALT_TYPE_SET
CGenFF_4.0 1 CG2R61 2 CG2R61 3 CG2R61 4 CG2R64 5 NG2R62 6 NG2R62 7 HGR61 8 HGR62 9 HGR62 10 HGR62
@<TRIPOS>MOLECULE
pyrimidine
 10 10 0 0 0
****
USER_CHARGES
INVALID_CHARGES
Pose:  27 Cluster:  27 Fr_nu: 924917 TotEn:   -10.07
@<TRIPOS>ATOM
      1 C1        -53.9935    4.7597  -33.4049 C.ar   1 LIG      -0.13100
      2 C2        -53.0712    4.2603  -34.3018 C.ar   1 LIG       0.28900
      3 C3        -55.1039    5.3600  -33.9623 C.ar   1 LIG       0.28900
      4 C4        -54.3376    4.9437  -36.0614 C.ar   1 LIG       0.50700
      5 N1        -53.2120    4.3353  -35.6415 N.ar   1 LIG      -0.71900
      6 N2        -55.3089    5.4700  -35.2913 N.ar   1 LIG      -0.71900
      7 H1        -53.8549    4.6857  -32.3346 H      1 LIG       0.11500
      8 H2        -52.1665    3.7714  -33.9573 H      1 LIG       0.11400
      9 H3        -55.8828    5.7824  -33.3367 H      1 LIG       0.11400
     10 H4        -54.4760    5.0190  -37.1330 H      1 LIG       0.14100
@<TRIPOS>BOND
      1       1       2 ar
      2       1       3 ar
      3       2       5 ar
      4       3       6 ar
      5       4       5 ar
      6       4       6 ar
      7       1       7 1
      8       2       8 1
      9       3       9 1
     10       4      10 1
@<TRIPOS>ALT_TYPE
CGenFF_4.0_ALT_TYPE_SET
CGenFF_4.0 1 CG2R61 2 CG2R61 3 CG2R61 4 CG2R64 5 NG2R62 6 NG2R62 7 HGR61 8 HGR62 9 HGR62 10 HGR62
@<TRIPOS>MOLECULE
pyrimidine
 10 10 0 0 0
****
USER_CHARGES
INVALID_CHARGES
Pose:  28 Cluster:  28 Fr_nu:  55146 TotEn:   -10.01
@<TRIPOS>ATOM
      1 C1        -73.4022   -3.5983  -31.3350 C.ar   1 LIG      -0.13100
      2 C2        -74.2879   -2.5462  -31.4501 C.ar   1 LIG       0.28900
      3 C3        -72.0861   -3.3056  -31.6288 C.ar   1 LIG       0.28900
      4 C4        -72.6157   -1.1419  -32.0815 C.ar   1 LIG       0.50700
      5 N1        -73.9276   -1.3005  -31.8222 N.ar   1 LIG      -0.71900
      6 N2        -71.6561   -2.0839  -32.0067 N.ar   1 LIG      -0.71900
      7 H1        -73.7190   -4.5879  -31.0344 H      1 LIG       0.11500
      8 H2        -75.3434   -2.6804  -31.2400 H      1 LIG       0.11400
      9 H3        -71.3178   -4.0686  -31.5671 H      1 LIG       0.11400
     10 H4        -72.2984   -0.1513  -32.3837 H      1 LIG       0.14100
@<TRIPOS>BOND
      1       1       2 ar
      2       1       3 ar
      3       2       5 ar
      4       3       6 ar
      5       4       5 ar
      6       4       6 ar
      7       1       7 1
      8       2       8 1
      9       3       9 1
     10       4      10 1
@<TRIPOS>ALT_TYPE
CGenFF_4.0_ALT_TYPE_SET
CGenFF_4.0 1 CG2R61 2 CG2R61 3 CG2R61 4 CG2R64 5 NG2R62 6 NG2R62 7 HGR61 8 HGR62 9 HGR62 10 HGR62
@<TRIPOS>MOLECULE
pyrimidine
 10 10 0 0 0
****
USER_CHARGES
INVALID_CHARGES
Pose:  29 Cluster:  29 Fr_nu: 1114506 TotEn:    -9.93
@<TRIPOS>ATOM
      1 C1        -54.6687    5.4180  -33.9331 C.ar   1 LIG      -0.13100
      2 C2        -54.0659    4.5514  -34.8220 C.ar   1 LIG       0.28900
      3 C3        -55.5922    6.2861  -34.4787 C.ar   1 LIG       0.28900
      4 C4        -55.2548    5.4208  -36.5534 C.ar   1 LIG       0.50700
      5 N1        -54.3362    4.5255  -36.1435 N.ar   1 LIG      -0.71900
      6 N2        -55.9107    6.3151  -35.7894 N.ar   1 LIG      -0.71900
      7 H1        -54.4326    5.4170  -32.8774 H      1 LIG       0.11500
      8 H2        -53.3266    3.8327  -34.4856 H      1 LIG       0.11400
      9 H3        -56.1170    7.0045  -33.8583 H      1 LIG       0.11400
     10 H4        -55.4906    5.4227  -37.6105 H      1 LIG       0.14100
@<TRIPOS>BOND
      1       1       2 ar
      2       1       3 ar
      3       2       5 ar
      4       3       6 ar
      5       4       5 ar
      6       4       6 ar
      7       1       7 1
      8       2       8 1
      9       3       9 1
     10       4      10 1
@<TRIPOS>ALT_TYPE
CGenFF_4.0_ALT_TYPE_SET
CGenFF_4.0 1 CG2R61 2 CG2R61 3 CG2R61 4 CG2R64 5 NG2R62 6 NG2R62 7 HGR61 8 HGR62 9 HGR62 10 HGR62
@<TRIPOS>MOLECULE
pyrimidine
 10 10 0 0 0
****
USER_CHARGES
INVALID_CHARGES
Pose:  30 Cluster:  30 Fr_nu: 651998 TotEn:    -9.87
@<TRIPOS>ATOM
      1 C1        -73.4367  -26.4705  -45.1764 C.ar   1 LIG      -0.13100
      2 C2        -72.5515  -25.5869  -44.5932 C.ar   1 LIG       0.28900
      3 C3        -73.6507  -27.6451  -44.4847 C.ar   1 LIG       0.28900
      4 C4        -72.2110  -27.0022  -42.8474 C.ar   1 LIG       0.50700
      5 N1        -71.9185  -25.8215  -43.4251 N.ar   1 LIG      -0.71900
      6 N2        -73.0524  -27.9450  -43.3132 N.ar   1 LIG      -0.71900
      7 H1        -73.9305  -26.2564  -46.1148 H      1 LIG       0.11500
      8 H2        -72.3199  -24.6374  -45.0636 H      1 LIG       0.11400
      9 H3        -74.3293  -28.4009  -44.8652 H      1 LIG       0.11400
     10 H4        -71.7159  -27.2174  -41.9084 H      1 LIG       0.14100
@<TRIPOS>BOND
      1       1       2 ar
      2       1       3 ar
      3       2       5 ar
      4       3       6 ar
      5       4       5 ar
      6       4       6 ar
      7       1       7 1
      8       2       8 1
      9       3       9 1
     10       4      10 1
@<TRIPOS>ALT_TYPE
CGenFF_4.0_ALT_TYPE_SET
CGenFF_4.0 1 CG2R61 2 CG2R61 3 CG2R61 4 CG2R64 5 NG2R62 6 NG2R62 7 HGR61 8 HGR62 9 HGR62 10 HGR62
@<TRIPOS>MOLECULE
pyrimidine
 10 10 0 0 0
****
USER_CHARGES
INVALID_CHARGES
Pose:  31 Cluster:  31 Fr_nu: 1942740 TotEn:    -9.79
@<TRIPOS>ATOM
      1 C1        -50.0197  -13.2079  -46.8914 C.ar   1 LIG      -0.13100
      2 C2        -51.1078  -13.4715  -46.0845 C.ar   1 LIG       0.28900
      3 C3        -48.9477  -12.6018  -46.2689 C.ar   1 LIG       0.28900
      4 C4        -50.0488  -12.5825  -44.2803 C.ar   1 LIG       0.50700
      5 N1        -51.1565  -13.1711  -44.7701 N.ar   1 LIG      -0.71900
      6 N2        -48.9281  -12.2737  -44.9603 N.ar   1 LIG      -0.71900
      7 H1        -50.0081  -13.4597  -47.9434 H      1 LIG       0.11500
      8 H2        -51.9972  -13.9457  -46.4850 H      1 LIG       0.11400
      9 H3        -48.0480  -12.3551  -46.8220 H      1 LIG       0.11400
     10 H4        -50.0607  -12.3292  -43.2273 H      1 LIG       0.14100
@<TRIPOS>BOND
      1       1       2 ar
      2       1       3 ar
      3       2       5 ar
      4       3       6 ar
      5       4       5 ar
      6       4       6 ar
      7       1       7 1
      8       2       8 1
      9       3       9 1
     10       4      10 1
@<TRIPOS>ALT_TYPE
CGenFF_4.0_ALT_TYPE_SET
CGenFF_4.0 1 CG2R61 2 CG2R61 3 CG2R61 4 CG2R64 5 NG2R62 6 NG2R62 7 HGR61 8 HGR62 9 HGR62 10 HGR62
@<TRIPOS>MOLECULE
pyrimidine
 10 10 0 0 0
****
USER_CHARGES
INVALID_CHARGES
Pose:  32 Cluster:  32 Fr_nu: 201603 TotEn:    -9.78
@<TRIPOS>ATOM
      1 C1        -74.3473   -2.4334  -30.3278 C.ar   1 LIG      -0.13100
      2 C2        -73.0289   -2.0658  -30.1515 C.ar   1 LIG       0.28900
      3 C3        -74.5722   -3.4169  -31.2692 C.ar   1 LIG       0.28900
      4 C4        -72.3498   -3.5587  -31.7254 C.ar   1 LIG       0.50700
      5 N1        -72.0012   -2.6097  -30.8359 N.ar   1 LIG      -0.71900
      6 N2        -73.5934   -4.0034  -31.9891 N.ar   1 LIG      -0.71900
      7 H1        -75.1521   -1.9800  -29.7648 H      1 LIG       0.11500
      8 H2        -72.7546   -1.3006  -29.4335 H      1 LIG       0.11400
      9 H3        -75.5761   -3.7707  -31.4775 H      1 LIG       0.11400
     10 H4        -71.5443   -4.0120  -32.2900 H      1 LIG       0.14100
@<TRIPOS>BOND
      1       1       2 ar
      2       1       3 ar
      3       2       5 ar
      4       3       6 ar
      5       4       5 ar
      6       4       6 ar
      7       1       7 1
      8       2       8 1
      9       3       9 1
     10       4      10 1
@<TRIPOS>ALT_TYPE
CGenFF_4.0_ALT_TYPE_SET
CGenFF_4.0 1 CG2R61 2 CG2R61 3 CG2R61 4 CG2R64 5 NG2R62 6 NG2R62 7 HGR61 8 HGR62 9 HGR62 10 HGR62
@<TRIPOS>MOLECULE
pyrimidine
 10 10 0 0 0
****
USER_CHARGES
INVALID_CHARGES
Pose:  33 Cluster:  33 Fr_nu:   8914 TotEn:    -9.64
@<TRIPOS>ATOM
      1 C1        -65.7826  -21.8905  -48.0800 C.ar   1 LIG      -0.13100
      2 C2        -65.4539  -22.2539  -49.3702 C.ar   1 LIG       0.28900
      3 C3        -64.7506  -21.9377  -47.1652 C.ar   1 LIG       0.28900
      4 C4        -63.2970  -22.6401  -48.7654 C.ar   1 LIG       0.50700
      5 N1        -64.2165  -22.6354  -49.7492 N.ar   1 LIG      -0.71900
      6 N2        -63.4910  -22.3093  -47.4744 N.ar   1 LIG      -0.71900
      7 H1        -66.7840  -21.5886  -47.8038 H      1 LIG       0.11500
      8 H2        -66.1991  -22.2481  -50.1582 H      1 LIG       0.11400
      9 H3        -64.9132  -21.6705  -46.1267 H      1 LIG       0.11400
     10 H4        -62.2946  -22.9435  -49.0414 H      1 LIG       0.14100
@<TRIPOS>BOND
      1       1       2 ar
      2       1       3 ar
      3       2       5 ar
      4       3       6 ar
      5       4       5 ar
      6       4       6 ar
      7       1       7 1
      8       2       8 1
      9       3       9 1
     10       4      10 1
@<TRIPOS>ALT_TYPE
CGenFF_4.0_ALT_TYPE_SET
CGenFF_4.0 1 CG2R61 2 CG2R61 3 CG2R61 4 CG2R64 5 NG2R62 6 NG2R62 7 HGR61 8 HGR62 9 HGR62 10 HGR62
@<TRIPOS>MOLECULE
pyrimidine
 10 10 0 0 0
****
USER_CHARGES
INVALID_CHARGES
Pose:  34 Cluster:  34 Fr_nu: 320462 TotEn:    -9.59
@<TRIPOS>ATOM
      1 C1        -54.0478    4.7984  -34.8626 C.ar   1 LIG      -0.13100
      2 C2        -53.2127    4.4703  -35.9111 C.ar   1 LIG       0.28900
      3 C3        -55.3543    5.0804  -35.2055 C.ar   1 LIG       0.28900
      4 C4        -54.9092    4.7139  -37.4043 C.ar   1 LIG       0.50700
      5 N1        -53.6116    4.4181  -37.1989 N.ar   1 LIG      -0.71900
      6 N2        -55.8209    5.0478  -36.4710 N.ar   1 LIG      -0.71900
      7 H1        -53.7008    4.8326  -33.8385 H      1 LIG       0.11500
      8 H2        -52.1684    4.2332  -35.7391 H      1 LIG       0.11400
      9 H3        -56.0840    5.3492  -34.4494 H      1 LIG       0.11400
     10 H4        -55.2566    4.6808  -38.4297 H      1 LIG       0.14100
@<TRIPOS>BOND
      1       1       2 ar
      2       1       3 ar
      3       2       5 ar
      4       3       6 ar
      5       4       5 ar
      6       4       6 ar
      7       1       7 1
      8       2       8 1
      9       3       9 1
     10       4      10 1
@<TRIPOS>ALT_TYPE
CGenFF_4.0_ALT_TYPE_SET
CGenFF_4.0 1 CG2R61 2 CG2R61 3 CG2R61 4 CG2R64 5 NG2R62 6 NG2R62 7 HGR61 8 HGR62 9 HGR62 10 HGR62
@<TRIPOS>MOLECULE
pyrimidine
 10 10 0 0 0
****
USER_CHARGES
INVALID_CHARGES
Pose:  35 Cluster:  35 Fr_nu:    586 TotEn:    -9.55
@<TRIPOS>ATOM
      1 C1        -66.4312  -23.3065  -48.5554 C.ar   1 LIG      -0.13100
      2 C2        -65.6084  -24.2478  -47.9710 C.ar   1 LIG       0.28900
      3 C3        -66.2027  -21.9985  -48.1801 C.ar   1 LIG       0.28900
      4 C4        -64.5107  -22.6362  -46.8026 C.ar   1 LIG       0.50700
      5 N1        -64.6344  -23.9466  -47.0873 N.ar   1 LIG      -0.71900
      6 N2        -65.2476  -21.6261  -47.3029 N.ar   1 LIG      -0.71900
      7 H1        -67.2050  -23.5765  -49.2614 H      1 LIG       0.11500
      8 H2        -65.7131  -25.3018  -48.2043 H      1 LIG       0.11400
      9 H3        -66.7999  -21.1892  -48.5861 H      1 LIG       0.11400
     10 H4        -63.7367  -22.3657  -46.0949 H      1 LIG       0.14100
@<TRIPOS>BOND
      1       1       2 ar
      2       1       3 ar
      3       2       5 ar
      4       3       6 ar
      5       4       5 ar
      6       4       6 ar
      7       1       7 1
      8       2       8 1
      9       3       9 1
     10       4      10 1
@<TRIPOS>ALT_TYPE
CGenFF_4.0_ALT_TYPE_SET
CGenFF_4.0 1 CG2R61 2 CG2R61 3 CG2R61 4 CG2R64 5 NG2R62 6 NG2R62 7 HGR61 8 HGR62 9 HGR62 10 HGR62
@<TRIPOS>MOLECULE
pyrimidine
 10 10 0 0 0
****
USER_CHARGES
INVALID_CHARGES
Pose:  36 Cluster:  36 Fr_nu: 230448 TotEn:    -9.23
@<TRIPOS>ATOM
      1 C1        -75.8392  -19.8168  -26.2810 C.ar   1 LIG      -0.13100
      2 C2        -75.6159  -20.5349  -25.1238 C.ar   1 LIG       0.28900
      3 C3        -75.6421  -18.4544  -26.1856 C.ar   1 LIG       0.28900
      4 C4        -75.0709  -18.6397  -23.9932 C.ar   1 LIG       0.50700
      5 N1        -75.2295  -19.9765  -23.9580 N.ar   1 LIG      -0.71900
      6 N2        -75.2568  -17.8301  -25.0533 N.ar   1 LIG      -0.71900
      7 H1        -76.1488  -20.2910  -27.2027 H      1 LIG       0.11500
      8 H2        -75.7455  -21.6115  -25.1019 H      1 LIG       0.11400
      9 H3        -75.7938  -17.8075  -27.0428 H      1 LIG       0.11400
     10 H4        -74.7620  -18.1645  -23.0702 H      1 LIG       0.14100
@<TRIPOS>BOND
      1       1       2 ar
      2       1       3 ar
      3       2       5 ar
      4       3       6 ar
      5       4       5 ar
      6       4       6 ar
      7       1       7 1
      8       2       8 1
      9       3       9 1
     10       4      10 1
@<TRIPOS>ALT_TYPE
CGenFF_4.0_ALT_TYPE_SET
CGenFF_4.0 1 CG2R61 2 CG2R61 3 CG2R61 4 CG2R64 5 NG2R62 6 NG2R62 7 HGR61 8 HGR62 9 HGR62 10 HGR62
@<TRIPOS>MOLECULE
pyrimidine
 10 10 0 0 0
****
USER_CHARGES
INVALID_CHARGES
Pose:  37 Cluster:  37 Fr_nu: 237074 TotEn:    -9.15
@<TRIPOS>ATOM
      1 C1        -57.9259  -18.9404  -48.3580 C.ar   1 LIG      -0.13100
      2 C2        -56.8748  -19.3938  -47.5873 C.ar   1 LIG       0.28900
      3 C3        -58.0418  -17.5694  -48.4625 C.ar   1 LIG       0.28900
      4 C4        -56.2174  -17.2640  -47.1413 C.ar   1 LIG       0.50700
      5 N1        -55.9982  -18.5805  -46.9624 N.ar   1 LIG      -0.71900
      6 N2        -57.2023  -16.6984  -47.8651 N.ar   1 LIG      -0.71900
      7 H1        -58.6144  -19.6158  -48.8480 H      1 LIG       0.11500
      8 H2        -56.7036  -20.4555  -47.4468 H      1 LIG       0.11400
      9 H3        -58.8374  -17.1197  -49.0466 H      1 LIG       0.11400
     10 H4        -55.5289  -16.5876  -46.6498 H      1 LIG       0.14100
@<TRIPOS>BOND
      1       1       2 ar
      2       1       3 ar
      3       2       5 ar
      4       3       6 ar
      5       4       5 ar
      6       4       6 ar
      7       1       7 1
      8       2       8 1
      9       3       9 1
     10       4      10 1
@<TRIPOS>ALT_TYPE
CGenFF_4.0_ALT_TYPE_SET
CGenFF_4.0 1 CG2R61 2 CG2R61 3 CG2R61 4 CG2R64 5 NG2R62 6 NG2R62 7 HGR61 8 HGR62 9 HGR62 10 HGR62
@<TRIPOS>MOLECULE
pyrimidine
 10 10 0 0 0
****
USER_CHARGES
INVALID_CHARGES
Pose:  38 Cluster:  38 Fr_nu: 2443329 TotEn:    -9.11
@<TRIPOS>ATOM
      1 C1        -86.3876   -6.2222  -34.5578 C.ar   1 LIG      -0.13100
      2 C2        -87.1336   -7.2908  -35.0116 C.ar   1 LIG       0.28900
      3 C3        -85.9524   -6.3098  -33.2513 C.ar   1 LIG       0.28900
      4 C4        -86.9549   -8.3344  -33.0001 C.ar   1 LIG       0.50700
      5 N1        -87.4371   -8.3673  -34.2570 N.ar   1 LIG      -0.71900
      6 N2        -86.2186   -7.3551  -32.4409 N.ar   1 LIG      -0.71900
      7 H1        -86.1592   -5.3711  -35.1852 H      1 LIG       0.11500
      8 H2        -87.5194   -7.3113  -36.0250 H      1 LIG       0.11400
      9 H3        -85.3601   -5.5176  -32.8063 H      1 LIG       0.11400
     10 H4        -87.1844   -9.1859  -32.3713 H      1 LIG       0.14100
@<TRIPOS>BOND
      1       1       2 ar
      2       1       3 ar
      3       2       5 ar
      4       3       6 ar
      5       4       5 ar
      6       4       6 ar
      7       1       7 1
      8       2       8 1
      9       3       9 1
     10       4      10 1
@<TRIPOS>ALT_TYPE
CGenFF_4.0_ALT_TYPE_SET
CGenFF_4.0 1 CG2R61 2 CG2R61 3 CG2R61 4 CG2R64 5 NG2R62 6 NG2R62 7 HGR61 8 HGR62 9 HGR62 10 HGR62
@<TRIPOS>MOLECULE
pyrimidine
 10 10 0 0 0
****
USER_CHARGES
INVALID_CHARGES
Pose:  39 Cluster:  39 Fr_nu:  16565 TotEn:    -9.00
@<TRIPOS>ATOM
      1 C1        -66.6806  -22.6473  -50.1504 C.ar   1 LIG      -0.13100
      2 C2        -65.7553  -23.6709  -50.1722 C.ar   1 LIG       0.28900
      3 C3        -66.5874  -21.7809  -49.0805 C.ar   1 LIG       0.28900
      4 C4        -64.8200  -22.9340  -48.2359 C.ar   1 LIG       0.50700
      5 N1        -64.8076  -23.8447  -49.2278 N.ar   1 LIG      -0.71900
      6 N2        -65.6662  -21.8950  -48.1015 N.ar   1 LIG      -0.71900
      7 H1        -67.4303  -22.5318  -50.9217 H      1 LIG       0.11500
      8 H2        -65.7506  -24.4014  -50.9738 H      1 LIG       0.11400
      9 H3        -67.2721  -20.9460  -48.9775 H      1 LIG       0.11400
     10 H4        -64.0702  -23.0501  -47.4629 H      1 LIG       0.14100
@<TRIPOS>BOND
      1       1       2 ar
      2       1       3 ar
      3       2       5 ar
      4       3       6 ar
      5       4       5 ar
      6       4       6 ar
      7       1       7 1
      8       2       8 1
      9       3       9 1
     10       4      10 1
@<TRIPOS>ALT_TYPE
CGenFF_4.0_ALT_TYPE_SET
CGenFF_4.0 1 CG2R61 2 CG2R61 3 CG2R61 4 CG2R64 5 NG2R62 6 NG2R62 7 HGR61 8 HGR62 9 HGR62 10 HGR62
@<TRIPOS>MOLECULE
pyrimidine
 10 10 0 0 0
****
USER_CHARGES
INVALID_CHARGES
Pose:  40 Cluster:  40 Fr_nu:  58805 TotEn:    -8.98
@<TRIPOS>ATOM
      1 C1        -74.2706   -1.2556  -31.3239 C.ar   1 LIG      -0.13100
      2 C2        -73.2291   -1.0567  -32.2072 C.ar   1 LIG       0.28900
      3 C3        -74.3831   -2.5317  -30.8111 C.ar   1 LIG       0.28900
      4 C4        -72.5734   -3.2233  -32.0002 C.ar   1 LIG       0.50700
      5 N1        -72.3584   -2.0217  -32.5688 N.ar   1 LIG      -0.71900
      6 N2        -73.5490   -3.5435  -31.1287 N.ar   1 LIG      -0.71900
      7 H1        -74.9545   -0.4629  -31.0516 H      1 LIG       0.11500
      8 H2        -73.0612   -0.0865  -32.6620 H      1 LIG       0.11400
      9 H3        -75.1713   -2.7836  -30.1099 H      1 LIG       0.11400
     10 H4        -71.8895   -4.0175  -32.2736 H      1 LIG       0.14100
@<TRIPOS>BOND
      1       1       2 ar
      2       1       3 ar
      3       2       5 ar
      4       3       6 ar
      5       4       5 ar
      6       4       6 ar
      7       1       7 1
      8       2       8 1
      9       3       9 1
     10       4      10 1
@<TRIPOS>ALT_TYPE
CGenFF_4.0_ALT_TYPE_SET
CGenFF_4.0 1 CG2R61 2 CG2R61 3 CG2R61 4 CG2R64 5 NG2R62 6 NG2R62 7 HGR61 8 HGR62 9 HGR62 10 HGR62
@<TRIPOS>MOLECULE
pyrimidine
 10 10 0 0 0
****
USER_CHARGES
INVALID_CHARGES
Pose:  41 Cluster:  41 Fr_nu: 136453 TotEn:    -8.97
@<TRIPOS>ATOM
      1 C1        -66.5437   -7.1609  -45.6405 C.ar   1 LIG      -0.13100
      2 C2        -66.9498   -7.5495  -44.3801 C.ar   1 LIG       0.28900
      3 C3        -65.1850   -7.2191  -45.8743 C.ar   1 LIG       0.28900
      4 C4        -64.8035   -7.9772  -43.7656 C.ar   1 LIG       0.50700
      5 N1        -66.1036   -7.9648  -43.4148 N.ar   1 LIG      -0.71900
      6 N2        -64.2829   -7.6237  -44.9563 N.ar   1 LIG      -0.71900
      7 H1        -67.2447   -6.8319  -46.3958 H      1 LIG       0.11500
      8 H2        -67.9985   -7.5371  -44.1036 H      1 LIG       0.11400
      9 H3        -64.7716   -6.9326  -46.8353 H      1 LIG       0.11400
     10 H4        -64.1013   -8.3055  -43.0091 H      1 LIG       0.14100
@<TRIPOS>BOND
      1       1       2 ar
      2       1       3 ar
      3       2       5 ar
      4       3       6 ar
      5       4       5 ar
      6       4       6 ar
      7       1       7 1
      8       2       8 1
      9       3       9 1
     10       4      10 1
@<TRIPOS>ALT_TYPE
CGenFF_4.0_ALT_TYPE_SET
CGenFF_4.0 1 CG2R61 2 CG2R61 3 CG2R61 4 CG2R64 5 NG2R62 6 NG2R62 7 HGR61 8 HGR62 9 HGR62 10 HGR62
@<TRIPOS>MOLECULE
pyrimidine
 10 10 0 0 0
****
USER_CHARGES
INVALID_CHARGES
Pose:  42 Cluster:  42 Fr_nu: 1560203 TotEn:    -8.96
@<TRIPOS>ATOM
      1 C1        -63.8900   -1.7811  -24.4639 C.ar   1 LIG      -0.13100
      2 C2        -64.4898   -2.3395  -25.5743 C.ar   1 LIG       0.28900
      3 C3        -64.2402   -0.4749  -24.1896 C.ar   1 LIG       0.28900
      4 C4        -65.6254   -0.4150  -25.9909 C.ar   1 LIG       0.50700
      5 N1        -65.3654   -1.6828  -26.3631 N.ar   1 LIG      -0.71900
      6 N2        -65.1077    0.2409  -24.9347 N.ar   1 LIG      -0.71900
      7 H1        -63.1908   -2.3315  -23.8487 H      1 LIG       0.11500
      8 H2        -64.2761   -3.3612  -25.8690 H      1 LIG       0.11400
      9 H3        -63.8195    0.0483  -23.3377 H      1 LIG       0.11400
     10 H4        -66.3246    0.1366  -26.6073 H      1 LIG       0.14100
@<TRIPOS>BOND
      1       1       2 ar
      2       1       3 ar
      3       2       5 ar
      4       3       6 ar
      5       4       5 ar
      6       4       6 ar
      7       1       7 1
      8       2       8 1
      9       3       9 1
     10       4      10 1
@<TRIPOS>ALT_TYPE
CGenFF_4.0_ALT_TYPE_SET
CGenFF_4.0 1 CG2R61 2 CG2R61 3 CG2R61 4 CG2R64 5 NG2R62 6 NG2R62 7 HGR61 8 HGR62 9 HGR62 10 HGR62
@<TRIPOS>MOLECULE
pyrimidine
 10 10 0 0 0
****
USER_CHARGES
INVALID_CHARGES
Pose:  43 Cluster:  43 Fr_nu: 1272568 TotEn:    -8.88
@<TRIPOS>ATOM
      1 C1        -63.4218   -2.5665  -24.9937 C.ar   1 LIG      -0.13100
      2 C2        -62.6829   -1.4766  -24.5807 C.ar   1 LIG       0.28900
      3 C3        -64.5500   -2.2773  -25.7337 C.ar   1 LIG       0.28900
      4 C4        -64.1329   -0.0473  -25.5916 C.ar   1 LIG       0.50700
      5 N1        -63.0106   -0.1986  -24.8629 N.ar   1 LIG      -0.71900
      6 N2        -64.9369   -1.0246  -26.0522 N.ar   1 LIG      -0.71900
      7 H1        -63.1355   -3.5815  -24.7527 H      1 LIG       0.11500
      8 H2        -61.7799   -1.6050  -23.9938 H      1 LIG       0.11400
      9 H3        -65.1939   -3.0688  -26.1016 H      1 LIG       0.11400
     10 H4        -64.4205    0.9689  -25.8320 H      1 LIG       0.14100
@<TRIPOS>BOND
      1       1       2 ar
      2       1       3 ar
      3       2       5 ar
      4       3       6 ar
      5       4       5 ar
      6       4       6 ar
      7       1       7 1
      8       2       8 1
      9       3       9 1
     10       4      10 1
@<TRIPOS>ALT_TYPE
CGenFF_4.0_ALT_TYPE_SET
CGenFF_4.0 1 CG2R61 2 CG2R61 3 CG2R61 4 CG2R64 5 NG2R62 6 NG2R62 7 HGR61 8 HGR62 9 HGR62 10 HGR62
@<TRIPOS>MOLECULE
pyrimidine
 10 10 0 0 0
****
USER_CHARGES
INVALID_CHARGES
Pose:  44 Cluster:  44 Fr_nu: 1873145 TotEn:    -8.83
@<TRIPOS>ATOM
      1 C1        -64.8399   -2.1819  -58.0203 C.ar   1 LIG      -0.13100
      2 C2        -65.1112   -3.4312  -58.5401 C.ar   1 LIG       0.28900
      3 C3        -64.1026   -2.1678  -56.8540 C.ar   1 LIG       0.28900
      4 C4        -63.9882   -4.4380  -56.8395 C.ar   1 LIG       0.50700
      5 N1        -64.6993   -4.5843  -57.9736 N.ar   1 LIG      -0.71900
      6 N2        -63.6589   -3.2810  -56.2341 N.ar   1 LIG      -0.71900
      7 H1        -65.1832   -1.2730  -58.4959 H      1 LIG       0.11500
      8 H2        -65.6847   -3.5424  -59.4539 H      1 LIG       0.11400
      9 H3        -63.8408   -1.2327  -56.3708 H      1 LIG       0.11400
     10 H4        -63.6454   -5.3480  -56.3624 H      1 LIG       0.14100
@<TRIPOS>BOND
      1       1       2 ar
      2       1       3 ar
      3       2       5 ar
      4       3       6 ar
      5       4       5 ar
      6       4       6 ar
      7       1       7 1
      8       2       8 1
      9       3       9 1
     10       4      10 1
@<TRIPOS>ALT_TYPE
CGenFF_4.0_ALT_TYPE_SET
CGenFF_4.0 1 CG2R61 2 CG2R61 3 CG2R61 4 CG2R64 5 NG2R62 6 NG2R62 7 HGR61 8 HGR62 9 HGR62 10 HGR62
@<TRIPOS>MOLECULE
pyrimidine
 10 10 0 0 0
****
USER_CHARGES
INVALID_CHARGES
Pose:  45 Cluster:  45 Fr_nu: 1155506 TotEn:    -8.77
@<TRIPOS>ATOM
      1 C1        -82.2136   -9.5344  -31.0390 C.ar   1 LIG      -0.13100
      2 C2        -83.4104   -9.3828  -30.3689 C.ar   1 LIG       0.28900
      3 C3        -82.1655  -10.5713  -31.9481 C.ar   1 LIG       0.28900
      4 C4        -84.3120  -11.1516  -31.4759 C.ar   1 LIG       0.50700
      5 N1        -84.4840  -10.1764  -30.5634 N.ar   1 LIG      -0.71900
      6 N2        -83.1997  -11.4026  -32.1926 N.ar   1 LIG      -0.71900
      7 H1        -81.3681   -8.8829  -30.8629 H      1 LIG       0.11500
      8 H2        -83.5427   -8.5954  -29.6348 H      1 LIG       0.11400
      9 H3        -81.2666  -10.7688  -32.5221 H      1 LIG       0.11400
     10 H4        -85.1580  -11.8047  -31.6516 H      1 LIG       0.14100
@<TRIPOS>BOND
      1       1       2 ar
      2       1       3 ar
      3       2       5 ar
      4       3       6 ar
      5       4       5 ar
      6       4       6 ar
      7       1       7 1
      8       2       8 1
      9       3       9 1
     10       4      10 1
@<TRIPOS>ALT_TYPE
CGenFF_4.0_ALT_TYPE_SET
CGenFF_4.0 1 CG2R61 2 CG2R61 3 CG2R61 4 CG2R64 5 NG2R62 6 NG2R62 7 HGR61 8 HGR62 9 HGR62 10 HGR62
@<TRIPOS>MOLECULE
pyrimidine
 10 10 0 0 0
****
USER_CHARGES
INVALID_CHARGES
Pose:  46 Cluster:  46 Fr_nu: 1286506 TotEn:    -8.71
@<TRIPOS>ATOM
      1 C1        -74.2573  -26.8213  -46.9072 C.ar   1 LIG      -0.13100
      2 C2        -75.3551  -27.5415  -46.4823 C.ar   1 LIG       0.28900
      3 C3        -73.0779  -27.5312  -47.0023 C.ar   1 LIG       0.28900
      4 C4        -74.1080  -29.4337  -46.3052 C.ar   1 LIG       0.50700
      5 N1        -75.3161  -28.8539  -46.1718 N.ar   1 LIG      -0.71900
      6 N2        -72.9667  -28.8432  -46.7081 N.ar   1 LIG      -0.71900
      7 H1        -74.3174  -25.7688  -47.1496 H      1 LIG       0.11500
      8 H2        -76.3255  -27.0687  -46.3767 H      1 LIG       0.11400
      9 H3        -72.1617  -27.0499  -47.3270 H      1 LIG       0.11400
     10 H4        -74.0474  -30.4874  -46.0615 H      1 LIG       0.14100
@<TRIPOS>BOND
      1       1       2 ar
      2       1       3 ar
      3       2       5 ar
      4       3       6 ar
      5       4       5 ar
      6       4       6 ar
      7       1       7 1
      8       2       8 1
      9       3       9 1
     10       4      10 1
@<TRIPOS>ALT_TYPE
CGenFF_4.0_ALT_TYPE_SET
CGenFF_4.0 1 CG2R61 2 CG2R61 3 CG2R61 4 CG2R64 5 NG2R62 6 NG2R62 7 HGR61 8 HGR62 9 HGR62 10 HGR62
@<TRIPOS>MOLECULE
pyrimidine
 10 10 0 0 0
****
USER_CHARGES
INVALID_CHARGES
Pose:  47 Cluster:  47 Fr_nu:  94109 TotEn:    -8.66
@<TRIPOS>ATOM
      1 C1        -77.9751  -16.1054  -27.8566 C.ar   1 LIG      -0.13100
      2 C2        -78.6139  -17.2266  -28.3459 C.ar   1 LIG       0.28900
      3 C3        -76.9243  -16.3453  -26.9949 C.ar   1 LIG       0.28900
      4 C4        -77.2223  -18.5914  -27.1765 C.ar   1 LIG       0.50700
      5 N1        -78.2624  -18.4892  -28.0256 N.ar   1 LIG      -0.71900
      6 N2        -76.5195  -17.5800  -26.6317 N.ar   1 LIG      -0.71900
      7 H1        -78.2784  -15.1038  -28.1304 H      1 LIG       0.11500
      8 H2        -79.4513  -17.1376  -29.0294 H      1 LIG       0.11400
      9 H3        -76.3623  -15.5264  -26.5590 H      1 LIG       0.11400
     10 H4        -76.9191  -19.5942  -26.9012 H      1 LIG       0.14100
@<TRIPOS>BOND
      1       1       2 ar
      2       1       3 ar
      3       2       5 ar
      4       3       6 ar
      5       4       5 ar
      6       4       6 ar
      7       1       7 1
      8       2       8 1
      9       3       9 1
     10       4      10 1
@<TRIPOS>ALT_TYPE
CGenFF_4.0_ALT_TYPE_SET
CGenFF_4.0 1 CG2R61 2 CG2R61 3 CG2R61 4 CG2R64 5 NG2R62 6 NG2R62 7 HGR61 8 HGR62 9 HGR62 10 HGR62
@<TRIPOS>MOLECULE
pyrimidine
 10 10 0 0 0
****
USER_CHARGES
INVALID_CHARGES
Pose:  48 Cluster:  48 Fr_nu: 1936921 TotEn:    -8.62
@<TRIPOS>ATOM
      1 C1        -72.7428  -21.9922  -23.9097 C.ar   1 LIG      -0.13100
      2 C2        -73.4930  -23.1396  -24.0684 C.ar   1 LIG       0.28900
      3 C3        -73.3618  -20.8175  -24.2851 C.ar   1 LIG       0.28900
      4 C4        -75.2440  -21.9420  -24.8850 C.ar   1 LIG       0.50700
      5 N1        -74.7514  -23.1510  -24.5548 N.ar   1 LIG      -0.71900
      6 N2        -74.6160  -20.7554  -24.7785 N.ar   1 LIG      -0.71900
      7 H1        -71.7351  -22.0124  -23.5169 H      1 LIG       0.11500
      8 H2        -73.0905  -24.1105  -23.8008 H      1 LIG       0.11400
      9 H3        -72.8507  -19.8649  -24.1974 H      1 LIG       0.11400
     10 H4        -76.2526  -21.9216  -25.2794 H      1 LIG       0.14100
@<TRIPOS>BOND
      1       1       2 ar
      2       1       3 ar
      3       2       5 ar
      4       3       6 ar
      5       4       5 ar
      6       4       6 ar
      7       1       7 1
      8       2       8 1
      9       3       9 1
     10       4      10 1
@<TRIPOS>ALT_TYPE
CGenFF_4.0_ALT_TYPE_SET
CGenFF_4.0 1 CG2R61 2 CG2R61 3 CG2R61 4 CG2R64 5 NG2R62 6 NG2R62 7 HGR61 8 HGR62 9 HGR62 10 HGR62
@<TRIPOS>MOLECULE
pyrimidine
 10 10 0 0 0
****
USER_CHARGES
INVALID_CHARGES
Pose:  49 Cluster:  49 Fr_nu: 499060 TotEn:    -8.53
@<TRIPOS>ATOM
      1 C1        -76.5148  -20.2413  -27.1264 C.ar   1 LIG      -0.13100
      2 C2        -76.1563  -18.9214  -26.9423 C.ar   1 LIG       0.28900
      3 C3        -76.2465  -21.0859  -26.0687 C.ar   1 LIG       0.28900
      4 C4        -75.3700  -19.3733  -24.8580 C.ar   1 LIG       0.50700
      5 N1        -75.5799  -18.4513  -25.8167 N.ar   1 LIG      -0.71900
      6 N2        -75.6728  -20.6844  -24.9155 N.ar   1 LIG      -0.71900
      7 H1        -76.9759  -20.5910  -28.0403 H      1 LIG       0.11500
      8 H2        -76.3278  -18.1835  -27.7185 H      1 LIG       0.11400
      9 H3        -76.4922  -22.1410  -26.1212 H      1 LIG       0.11400
     10 H4        -74.9074  -19.0236  -23.9432 H      1 LIG       0.14100
@<TRIPOS>BOND
      1       1       2 ar
      2       1       3 ar
      3       2       5 ar
      4       3       6 ar
      5       4       5 ar
      6       4       6 ar
      7       1       7 1
      8       2       8 1
      9       3       9 1
     10       4      10 1
@<TRIPOS>ALT_TYPE
CGenFF_4.0_ALT_TYPE_SET
CGenFF_4.0 1 CG2R61 2 CG2R61 3 CG2R61 4 CG2R64 5 NG2R62 6 NG2R62 7 HGR61 8 HGR62 9 HGR62 10 HGR62
@<TRIPOS>MOLECULE
pyrimidine
 10 10 0 0 0
****
USER_CHARGES
INVALID_CHARGES
Pose:  50 Cluster:  50 Fr_nu: 663769 TotEn:    -8.53
@<TRIPOS>ATOM
      1 C1        -66.0544  -21.6435  -48.2343 C.ar   1 LIG      -0.13100
      2 C2        -65.1655  -21.5730  -47.1811 C.ar   1 LIG       0.28900
      3 C3        -66.0546  -22.8310  -48.9370 C.ar   1 LIG       0.28900
      4 C4        -64.4313  -23.6843  -47.5940 C.ar   1 LIG       0.50700
      5 N1        -64.3362  -22.5782  -46.8317 N.ar   1 LIG      -0.71900
      6 N2        -65.2533  -23.8760  -48.6434 N.ar   1 LIG      -0.71900
      7 H1        -66.7083  -20.8212  -48.4924 H      1 LIG       0.11500
      8 H2        -65.0936  -20.6792  -46.5709 H      1 LIG       0.11400
      9 H3        -66.7187  -22.9793  -49.7816 H      1 LIG       0.11400
     10 H4        -63.7759  -24.5072  -47.3365 H      1 LIG       0.14100
@<TRIPOS>BOND
      1       1       2 ar
      2       1       3 ar
      3       2       5 ar
      4       3       6 ar
      5       4       5 ar
      6       4       6 ar
      7       1       7 1
      8       2       8 1
      9       3       9 1
     10       4      10 1
@<TRIPOS>ALT_TYPE
CGenFF_4.0_ALT_TYPE_SET
CGenFF_4.0 1 CG2R61 2 CG2R61 3 CG2R61 4 CG2R64 5 NG2R62 6 NG2R62 7 HGR61 8 HGR62 9 HGR62 10 HGR62
@<TRIPOS>MOLECULE
pyrimidine
 10 10 0 0 0
****
USER_CHARGES
INVALID_CHARGES
Pose:  51 Cluster:  51 Fr_nu: 1339638 TotEn:    -8.51
@<TRIPOS>ATOM
      1 C1        -80.4130  -27.9333  -34.2136 C.ar   1 LIG      -0.13100
      2 C2        -80.7840  -29.1581  -33.6970 C.ar   1 LIG       0.28900
      3 C3        -80.7589  -27.7114  -35.5309 C.ar   1 LIG       0.28900
      4 C4        -81.7228  -29.7649  -35.6763 C.ar   1 LIG       0.50700
      5 N1        -81.4423  -30.1009  -34.4028 N.ar   1 LIG      -0.71900
      6 N2        -81.4163  -28.6085  -36.2947 N.ar   1 LIG      -0.71900
      7 H1        -79.8852  -27.1955  -33.6244 H      1 LIG       0.11500
      8 H2        -80.5551  -29.4228  -32.6704 H      1 LIG       0.11400
      9 H3        -80.5089  -26.7781  -36.0236 H      1 LIG       0.11400
     10 H4        -82.2503  -30.5040  -36.2668 H      1 LIG       0.14100
@<TRIPOS>BOND
      1       1       2 ar
      2       1       3 ar
      3       2       5 ar
      4       3       6 ar
      5       4       5 ar
      6       4       6 ar
      7       1       7 1
      8       2       8 1
      9       3       9 1
     10       4      10 1
@<TRIPOS>ALT_TYPE
CGenFF_4.0_ALT_TYPE_SET
CGenFF_4.0 1 CG2R61 2 CG2R61 3 CG2R61 4 CG2R64 5 NG2R62 6 NG2R62 7 HGR61 8 HGR62 9 HGR62 10 HGR62
@<TRIPOS>MOLECULE
pyrimidine
 10 10 0 0 0
****
USER_CHARGES
INVALID_CHARGES
Pose:  52 Cluster:  52 Fr_nu: 1302873 TotEn:    -8.48
@<TRIPOS>ATOM
      1 C1        -68.1835  -20.8469  -53.1307 C.ar   1 LIG      -0.13100
      2 C2        -68.6303  -22.0164  -52.5499 C.ar   1 LIG       0.28900
      3 C3        -68.4782  -20.6951  -54.4702 C.ar   1 LIG       0.28900
      4 C4        -69.5380  -22.7055  -54.5166 C.ar   1 LIG       0.50700
      5 N1        -69.3130  -22.9707  -53.2157 N.ar   1 LIG      -0.71900
      6 N2        -69.1559  -21.6077  -55.1968 N.ar   1 LIG      -0.71900
      7 H1        -67.6377  -20.0982  -52.5724 H      1 LIG       0.11500
      8 H2        -68.4457  -22.2243  -51.5015 H      1 LIG       0.11400
      9 H3        -68.1674  -19.8089  -55.0128 H      1 LIG       0.11400
     10 H4        -70.0835  -23.4556  -55.0761 H      1 LIG       0.14100
@<TRIPOS>BOND
      1       1       2 ar
      2       1       3 ar
      3       2       5 ar
      4       3       6 ar
      5       4       5 ar
      6       4       6 ar
      7       1       7 1
      8       2       8 1
      9       3       9 1
     10       4      10 1
@<TRIPOS>ALT_TYPE
CGenFF_4.0_ALT_TYPE_SET
CGenFF_4.0 1 CG2R61 2 CG2R61 3 CG2R61 4 CG2R64 5 NG2R62 6 NG2R62 7 HGR61 8 HGR62 9 HGR62 10 HGR62
@<TRIPOS>MOLECULE
pyrimidine
 10 10 0 0 0
****
USER_CHARGES
INVALID_CHARGES
Pose:  53 Cluster:  53 Fr_nu:  50917 TotEn:    -8.41
@<TRIPOS>ATOM
      1 C1        -77.5745  -16.7416  -27.6764 C.ar   1 LIG      -0.13100
      2 C2        -77.1362  -17.8880  -27.0455 C.ar   1 LIG       0.28900
      3 C3        -78.4832  -16.9321  -28.6972 C.ar   1 LIG       0.28900
      4 C4        -78.4341  -19.1836  -28.3885 C.ar   1 LIG       0.50700
      5 N1        -77.5467  -19.1297  -27.3771 N.ar   1 LIG      -0.71900
      6 N2        -78.9362  -18.1436  -29.0812 N.ar   1 LIG      -0.71900
      7 H1        -77.2281  -15.7577  -27.3896 H      1 LIG       0.11500
      8 H2        -76.4212  -17.8379  -26.2315 H      1 LIG       0.11400
      9 H3        -78.8838  -16.0905  -29.2518 H      1 LIG       0.11400
     10 H4        -78.7802  -20.1687  -28.6766 H      1 LIG       0.14100
@<TRIPOS>BOND
      1       1       2 ar
      2       1       3 ar
      3       2       5 ar
      4       3       6 ar
      5       4       5 ar
      6       4       6 ar
      7       1       7 1
      8       2       8 1
      9       3       9 1
     10       4      10 1
@<TRIPOS>ALT_TYPE
CGenFF_4.0_ALT_TYPE_SET
CGenFF_4.0 1 CG2R61 2 CG2R61 3 CG2R61 4 CG2R64 5 NG2R62 6 NG2R62 7 HGR61 8 HGR62 9 HGR62 10 HGR62
@<TRIPOS>MOLECULE
pyrimidine
 10 10 0 0 0
****
USER_CHARGES
INVALID_CHARGES
Pose:  54 Cluster:  54 Fr_nu: 2963337 TotEn:    -8.40
@<TRIPOS>ATOM
      1 C1        -60.8299    8.0743  -31.4553 C.ar   1 LIG      -0.13100
      2 C2        -59.5542    8.0843  -30.9291 C.ar   1 LIG       0.28900
      3 C3        -61.7866    8.7377  -30.7145 C.ar   1 LIG       0.28900
      4 C4        -60.2472    9.3048  -29.1410 C.ar   1 LIG       0.50700
      5 N1        -59.2263    8.6921  -29.7701 N.ar   1 LIG      -0.71900
      6 N2        -61.5293    9.3660  -29.5486 N.ar   1 LIG      -0.71900
      7 H1        -61.0648    7.5784  -32.3876 H      1 LIG       0.11500
      8 H2        -58.7361    7.5888  -31.4405 H      1 LIG       0.11400
      9 H3        -62.8177    8.7832  -31.0477 H      1 LIG       0.11400
     10 H4        -60.0125    9.8004  -28.2069 H      1 LIG       0.14100
@<TRIPOS>BOND
      1       1       2 ar
      2       1       3 ar
      3       2       5 ar
      4       3       6 ar
      5       4       5 ar
      6       4       6 ar
      7       1       7 1
      8       2       8 1
      9       3       9 1
     10       4      10 1
@<TRIPOS>ALT_TYPE
CGenFF_4.0_ALT_TYPE_SET
CGenFF_4.0 1 CG2R61 2 CG2R61 3 CG2R61 4 CG2R64 5 NG2R62 6 NG2R62 7 HGR61 8 HGR62 9 HGR62 10 HGR62
@<TRIPOS>MOLECULE
pyrimidine
 10 10 0 0 0
****
USER_CHARGES
INVALID_CHARGES
Pose:  55 Cluster:  55 Fr_nu:  15375 TotEn:    -8.39
@<TRIPOS>ATOM
      1 C1        -66.5629  -21.6583  -49.1019 C.ar   1 LIG      -0.13100
      2 C2        -66.8439  -22.7628  -49.8801 C.ar   1 LIG       0.28900
      3 C3        -65.7006  -21.8751  -48.0468 C.ar   1 LIG       0.28900
      4 C4        -65.5006  -24.0718  -48.5960 C.ar   1 LIG       0.50700
      5 N1        -66.3283  -23.9891  -49.6549 N.ar   1 LIG      -0.71900
      6 N2        -65.1489  -23.0733  -47.7634 N.ar   1 LIG      -0.71900
      7 H1        -66.9911  -20.6859  -49.3056 H      1 LIG       0.11500
      8 H2        -67.5116  -22.6897  -50.7317 H      1 LIG       0.11400
      9 H3        -65.4214  -21.0670  -47.3794 H      1 LIG       0.11400
     10 H4        -65.0727  -25.0455  -48.3911 H      1 LIG       0.14100
@<TRIPOS>BOND
      1       1       2 ar
      2       1       3 ar
      3       2       5 ar
      4       3       6 ar
      5       4       5 ar
      6       4       6 ar
      7       1       7 1
      8       2       8 1
      9       3       9 1
     10       4      10 1
@<TRIPOS>ALT_TYPE
CGenFF_4.0_ALT_TYPE_SET
CGenFF_4.0 1 CG2R61 2 CG2R61 3 CG2R61 4 CG2R64 5 NG2R62 6 NG2R62 7 HGR61 8 HGR62 9 HGR62 10 HGR62
@<TRIPOS>MOLECULE
pyrimidine
 10 10 0 0 0
****
USER_CHARGES
INVALID_CHARGES
Pose:  56 Cluster:  56 Fr_nu: 3001389 TotEn:    -8.35
@<TRIPOS>ATOM
      1 C1        -63.9128   -1.8136  -24.3279 C.ar   1 LIG      -0.13100
      2 C2        -63.1843   -0.8888  -25.0479 C.ar   1 LIG       0.28900
      3 C3        -65.2280   -1.9698  -24.7148 C.ar   1 LIG       0.28900
      4 C4        -64.9848   -0.4099  -26.3502 C.ar   1 LIG       0.50700
      5 N1        -63.6905   -0.1666  -26.0690 N.ar   1 LIG      -0.71900
      6 N2        -65.7990   -1.2818  -25.7252 N.ar   1 LIG      -0.71900
      7 H1        -63.4809   -2.3791  -23.5130 H      1 LIG       0.11500
      8 H2        -62.1421   -0.6972  -24.8164 H      1 LIG       0.11400
      9 H3        -65.8790   -2.6734  -24.2073 H      1 LIG       0.11400
     10 H4        -65.4177    0.1570  -27.1653 H      1 LIG       0.14100
@<TRIPOS>BOND
      1       1       2 ar
      2       1       3 ar
      3       2       5 ar
      4       3       6 ar
      5       4       5 ar
      6       4       6 ar
      7       1       7 1
      8       2       8 1
      9       3       9 1
     10       4      10 1
@<TRIPOS>ALT_TYPE
CGenFF_4.0_ALT_TYPE_SET
CGenFF_4.0 1 CG2R61 2 CG2R61 3 CG2R61 4 CG2R64 5 NG2R62 6 NG2R62 7 HGR61 8 HGR62 9 HGR62 10 HGR62
@<TRIPOS>MOLECULE
pyrimidine
 10 10 0 0 0
****
USER_CHARGES
INVALID_CHARGES
Pose:  57 Cluster:  57 Fr_nu: 1098456 TotEn:    -8.32
@<TRIPOS>ATOM
      1 C1        -66.3968  -23.8949  -35.0893 C.ar   1 LIG      -0.13100
      2 C2        -66.9470  -24.3060  -36.2863 C.ar   1 LIG       0.28900
      3 C3        -67.0696  -24.2970  -33.9536 C.ar   1 LIG       0.28900
      4 C4        -68.6306  -25.3806  -35.2010 C.ar   1 LIG       0.50700
      5 N1        -68.0670  -25.0524  -36.3792 N.ar   1 LIG      -0.71900
      6 N2        -68.1936  -25.0430  -33.9727 N.ar   1 LIG      -0.71900
      7 H1        -65.4969  -23.2962  -35.0442 H      1 LIG       0.11500
      8 H2        -66.4884  -24.0382  -37.2319 H      1 LIG       0.11400
      9 H3        -66.7130  -24.0215  -32.9670 H      1 LIG       0.11400
     10 H4        -69.5322  -25.9791  -35.2459 H      1 LIG       0.14100
@<TRIPOS>BOND
      1       1       2 ar
      2       1       3 ar
      3       2       5 ar
      4       3       6 ar
      5       4       5 ar
      6       4       6 ar
      7       1       7 1
      8       2       8 1
      9       3       9 1
     10       4      10 1
@<TRIPOS>ALT_TYPE
CGenFF_4.0_ALT_TYPE_SET
CGenFF_4.0 1 CG2R61 2 CG2R61 3 CG2R61 4 CG2R64 5 NG2R62 6 NG2R62 7 HGR61 8 HGR62 9 HGR62 10 HGR62
@<TRIPOS>MOLECULE
pyrimidine
 10 10 0 0 0
****
USER_CHARGES
INVALID_CHARGES
Pose:  58 Cluster:  58 Fr_nu: 1924457 TotEn:    -8.19
@<TRIPOS>ATOM
      1 C1        -76.9925    6.4138  -40.3980 C.ar   1 LIG      -0.13100
      2 C2        -77.9199    7.2552  -40.9781 C.ar   1 LIG       0.28900
      3 C3        -75.7701    6.3433  -41.0341 C.ar   1 LIG       0.28900
      4 C4        -76.4531    7.8221  -42.6195 C.ar   1 LIG       0.50700
      5 N1        -77.6829    7.9770  -42.0930 N.ar   1 LIG      -0.71900
      6 N2        -75.4651    7.0361  -42.1509 N.ar   1 LIG      -0.71900
      7 H1        -77.2099    5.8462  -39.5031 H      1 LIG       0.11500
      8 H2        -78.9088    7.3755  -40.5493 H      1 LIG       0.11400
      9 H3        -74.9783    5.7080  -40.6522 H      1 LIG       0.11400
     10 H4        -76.2357    8.3894  -43.5162 H      1 LIG       0.14100
@<TRIPOS>BOND
      1       1       2 ar
      2       1       3 ar
      3       2       5 ar
      4       3       6 ar
      5       4       5 ar
      6       4       6 ar
      7       1       7 1
      8       2       8 1
      9       3       9 1
     10       4      10 1
@<TRIPOS>ALT_TYPE
CGenFF_4.0_ALT_TYPE_SET
CGenFF_4.0 1 CG2R61 2 CG2R61 3 CG2R61 4 CG2R64 5 NG2R62 6 NG2R62 7 HGR61 8 HGR62 9 HGR62 10 HGR62
@<TRIPOS>MOLECULE
pyrimidine
 10 10 0 0 0
****
USER_CHARGES
INVALID_CHARGES
Pose:  59 Cluster:  59 Fr_nu:    687 TotEn:    -8.17
@<TRIPOS>ATOM
      1 C1        -66.5262  -22.7078  -49.3186 C.ar   1 LIG      -0.13100
      2 C2        -66.3643  -24.0758  -49.2359 C.ar   1 LIG       0.28900
      3 C3        -66.2027  -21.9985  -48.1801 C.ar   1 LIG       0.28900
      4 C4        -65.6394  -23.9107  -47.0878 C.ar   1 LIG       0.50700
      5 N1        -65.9215  -24.7128  -48.1320 N.ar   1 LIG      -0.71900
      6 N2        -65.7549  -22.5697  -47.0428 N.ar   1 LIG      -0.71900
      7 H1        -66.8835  -22.2232  -50.2173 H      1 LIG       0.11500
      8 H2        -66.5934  -24.7166  -50.0805 H      1 LIG       0.11400
      9 H3        -66.2982  -20.9185  -48.1498 H      1 LIG       0.11400
     10 H4        -65.2827  -24.3958  -46.1875 H      1 LIG       0.14100
@<TRIPOS>BOND
      1       1       2 ar
      2       1       3 ar
      3       2       5 ar
      4       3       6 ar
      5       4       5 ar
      6       4       6 ar
      7       1       7 1
      8       2       8 1
      9       3       9 1
     10       4      10 1
@<TRIPOS>ALT_TYPE
CGenFF_4.0_ALT_TYPE_SET
CGenFF_4.0 1 CG2R61 2 CG2R61 3 CG2R61 4 CG2R64 5 NG2R62 6 NG2R62 7 HGR61 8 HGR62 9 HGR62 10 HGR62
@<TRIPOS>MOLECULE
pyrimidine
 10 10 0 0 0
****
USER_CHARGES
INVALID_CHARGES
Pose:  60 Cluster:  60 Fr_nu: 1078398 TotEn:    -8.13
@<TRIPOS>ATOM
      1 C1        -72.5523  -22.7221  -23.4376 C.ar   1 LIG      -0.13100
      2 C2        -73.2232  -23.8910  -23.1409 C.ar   1 LIG       0.28900
      3 C3        -73.2108  -21.8541  -24.2843 C.ar   1 LIG       0.28900
      4 C4        -74.9809  -23.2715  -24.4423 C.ar   1 LIG       0.50700
      5 N1        -74.4432  -24.1991  -23.6275 N.ar   1 LIG      -0.71900
      6 N2        -74.4304  -22.0978  -24.8073 N.ar   1 LIG      -0.71900
      7 H1        -71.5738  -22.5008  -23.0329 H      1 LIG       0.11500
      8 H2        -72.7846  -24.6344  -22.4840 H      1 LIG       0.11400
      9 H3        -72.7621  -20.9104  -24.5750 H      1 LIG       0.11400
     10 H4        -75.9601  -23.4934  -24.8485 H      1 LIG       0.14100
@<TRIPOS>BOND
      1       1       2 ar
      2       1       3 ar
      3       2       5 ar
      4       3       6 ar
      5       4       5 ar
      6       4       6 ar
      7       1       7 1
      8       2       8 1
      9       3       9 1
     10       4      10 1
@<TRIPOS>ALT_TYPE
CGenFF_4.0_ALT_TYPE_SET
CGenFF_4.0 1 CG2R61 2 CG2R61 3 CG2R61 4 CG2R64 5 NG2R62 6 NG2R62 7 HGR61 8 HGR62 9 HGR62 10 HGR62
@<TRIPOS>MOLECULE
pyrimidine
 10 10 0 0 0
****
USER_CHARGES
INVALID_CHARGES
Pose:  61 Cluster:  61 Fr_nu: 1877776 TotEn:    -8.04
@<TRIPOS>ATOM
      1 C1        -64.3682   -3.0274  -56.4761 C.ar   1 LIG      -0.13100
      2 C2        -63.8718   -4.3138  -56.5339 C.ar   1 LIG       0.28900
      3 C3        -64.9723   -2.5683  -57.6287 C.ar   1 LIG       0.28900
      4 C4        -64.5651   -4.5383  -58.6870 C.ar   1 LIG       0.50700
      5 N1        -63.9533   -5.1002  -57.6271 N.ar   1 LIG      -0.71900
      6 N2        -65.0885   -3.2994  -58.7566 N.ar   1 LIG      -0.71900
      7 H1        -64.2888   -2.4186  -55.5855 H      1 LIG       0.11500
      8 H2        -63.3798   -4.7607  -55.6768 H      1 LIG       0.11400
      9 H3        -65.3916   -1.5692  -57.6787 H      1 LIG       0.11400
     10 H4        -64.6438   -5.1473  -59.5793 H      1 LIG       0.14100
@<TRIPOS>BOND
      1       1       2 ar
      2       1       3 ar
      3       2       5 ar
      4       3       6 ar
      5       4       5 ar
      6       4       6 ar
      7       1       7 1
      8       2       8 1
      9       3       9 1
     10       4      10 1
@<TRIPOS>ALT_TYPE
CGenFF_4.0_ALT_TYPE_SET
CGenFF_4.0 1 CG2R61 2 CG2R61 3 CG2R61 4 CG2R64 5 NG2R62 6 NG2R62 7 HGR61 8 HGR62 9 HGR62 10 HGR62
@<TRIPOS>MOLECULE
pyrimidine
 10 10 0 0 0
****
USER_CHARGES
INVALID_CHARGES
Pose:  62 Cluster:  62 Fr_nu: 256992 TotEn:    -8.03
@<TRIPOS>ATOM
      1 C1        -66.8378   -6.1734  -48.7682 C.ar   1 LIG      -0.13100
      2 C2        -67.8664   -5.6980  -49.5558 C.ar   1 LIG       0.28900
      3 C3        -67.2021   -7.0789  -47.7928 C.ar   1 LIG       0.28900
      4 C4        -69.3822   -6.9594  -48.4252 C.ar   1 LIG       0.50700
      5 N1        -69.1549   -6.0710  -49.4114 N.ar   1 LIG      -0.71900
      6 N2        -68.4696   -7.4955  -47.5924 N.ar   1 LIG      -0.71900
      7 H1        -65.8127   -5.8567  -48.9062 H      1 LIG       0.11500
      8 H2        -67.6769   -4.9824  -50.3485 H      1 LIG       0.11400
      9 H3        -66.4626   -7.5069  -47.1247 H      1 LIG       0.11400
     10 H4        -70.4087   -7.2758  -48.2861 H      1 LIG       0.14100
@<TRIPOS>BOND
      1       1       2 ar
      2       1       3 ar
      3       2       5 ar
      4       3       6 ar
      5       4       5 ar
      6       4       6 ar
      7       1       7 1
      8       2       8 1
      9       3       9 1
     10       4      10 1
@<TRIPOS>ALT_TYPE
CGenFF_4.0_ALT_TYPE_SET
CGenFF_4.0 1 CG2R61 2 CG2R61 3 CG2R61 4 CG2R64 5 NG2R62 6 NG2R62 7 HGR61 8 HGR62 9 HGR62 10 HGR62
@<TRIPOS>MOLECULE
pyrimidine
 10 10 0 0 0
****
USER_CHARGES
INVALID_CHARGES
Pose:  63 Cluster:  63 Fr_nu: 103283 TotEn:    -8.01
@<TRIPOS>ATOM
      1 C1        -75.2356    6.3695  -40.4920 C.ar   1 LIG      -0.13100
      2 C2        -74.6011    7.5330  -40.8769 C.ar   1 LIG       0.28900
      3 C3        -76.3783    6.0513  -41.1970 C.ar   1 LIG       0.28900
      4 C4        -76.1638    7.9131  -42.4833 C.ar   1 LIG       0.50700
      5 N1        -75.0392    8.3317  -41.8721 N.ar   1 LIG      -0.71900
      6 N2        -76.8728    6.8031  -42.2022 N.ar   1 LIG      -0.71900
      7 H1        -74.8618    5.7477  -39.6896 H      1 LIG       0.11500
      8 H2        -73.6956    7.8649  -40.3805 H      1 LIG       0.11400
      9 H3        -76.9453    5.1561  -40.9657 H      1 LIG       0.11400
     10 H4        -76.5389    8.5362  -43.2859 H      1 LIG       0.14100
@<TRIPOS>BOND
      1       1       2 ar
      2       1       3 ar
      3       2       5 ar
      4       3       6 ar
      5       4       5 ar
      6       4       6 ar
      7       1       7 1
      8       2       8 1
      9       3       9 1
     10       4      10 1
@<TRIPOS>ALT_TYPE
CGenFF_4.0_ALT_TYPE_SET
CGenFF_4.0 1 CG2R61 2 CG2R61 3 CG2R61 4 CG2R64 5 NG2R62 6 NG2R62 7 HGR61 8 HGR62 9 HGR62 10 HGR62
@<TRIPOS>MOLECULE
pyrimidine
 10 10 0 0 0
****
USER_CHARGES
INVALID_CHARGES
Pose:  64 Cluster:  64 Fr_nu: 770363 TotEn:    -8.00
@<TRIPOS>ATOM
      1 C1        -52.7035    4.7716  -32.7477 C.ar   1 LIG      -0.13100
      2 C2        -52.0185    4.2435  -31.6724 C.ar   1 LIG       0.28900
      3 C3        -52.7441    6.1494  -32.8114 C.ar   1 LIG       0.28900
      4 C4        -51.5261    6.3239  -30.9001 C.ar   1 LIG       0.50700
      5 N1        -51.4156    4.9931  -30.7264 N.ar   1 LIG      -0.71900
      6 N2        -52.1644    6.9593  -31.9014 N.ar   1 LIG      -0.71900
      7 H1        -53.1780    4.1462  -33.4920 H      1 LIG       0.11500
      8 H2        -51.9331    3.1706  -31.5379 H      1 LIG       0.11400
      9 H3        -53.2601    6.6555  -33.6201 H      1 LIG       0.11400
     10 H4        -51.0521    6.9503  -30.1544 H      1 LIG       0.14100
@<TRIPOS>BOND
      1       1       2 ar
      2       1       3 ar
      3       2       5 ar
      4       3       6 ar
      5       4       5 ar
      6       4       6 ar
      7       1       7 1
      8       2       8 1
      9       3       9 1
     10       4      10 1
@<TRIPOS>ALT_TYPE
CGenFF_4.0_ALT_TYPE_SET
CGenFF_4.0 1 CG2R61 2 CG2R61 3 CG2R61 4 CG2R64 5 NG2R62 6 NG2R62 7 HGR61 8 HGR62 9 HGR62 10 HGR62
@<TRIPOS>MOLECULE
pyrimidine
 10 10 0 0 0
****
USER_CHARGES
INVALID_CHARGES
Pose:  65 Cluster:  65 Fr_nu: 115271 TotEn:    -7.70
@<TRIPOS>ATOM
      1 C1        -66.2789  -23.8839  -34.1735 C.ar   1 LIG      -0.13100
      2 C2        -66.4029  -25.2111  -33.8165 C.ar   1 LIG       0.28900
      3 C3        -67.2828  -23.3858  -34.9786 C.ar   1 LIG       0.28900
      4 C4        -68.3395  -25.3983  -34.9919 C.ar   1 LIG       0.50700
      5 N1        -67.4241  -26.0006  -34.2092 N.ar   1 LIG      -0.71900
      6 N2        -68.3317  -24.1176  -35.4083 N.ar   1 LIG      -0.71900
      7 H1        -65.4487  -23.2737  -33.8439 H      1 LIG       0.11500
      8 H2        -65.6621  -25.6906  -33.1859 H      1 LIG       0.11400
      9 H3        -67.2708  -22.3535  -35.3111 H      1 LIG       0.11400
     10 H4        -69.1703  -26.0094  -35.3230 H      1 LIG       0.14100
@<TRIPOS>BOND
      1       1       2 ar
      2       1       3 ar
      3       2       5 ar
      4       3       6 ar
      5       4       5 ar
      6       4       6 ar
      7       1       7 1
      8       2       8 1
      9       3       9 1
     10       4      10 1
@<TRIPOS>ALT_TYPE
CGenFF_4.0_ALT_TYPE_SET
CGenFF_4.0 1 CG2R61 2 CG2R61 3 CG2R61 4 CG2R64 5 NG2R62 6 NG2R62 7 HGR61 8 HGR62 9 HGR62 10 HGR62
@<TRIPOS>MOLECULE
pyrimidine
 10 10 0 0 0
****
USER_CHARGES
INVALID_CHARGES
Pose:  66 Cluster:  66 Fr_nu: 601111 TotEn:    -7.54
@<TRIPOS>ATOM
      1 C1        -75.8179  -20.2849  -26.6400 C.ar   1 LIG      -0.13100
      2 C2        -75.2531  -19.1546  -26.0852 C.ar   1 LIG       0.28900
      3 C3        -76.9879  -20.0840  -27.3434 C.ar   1 LIG       0.28900
      4 C4        -76.9233  -17.8532  -26.9120 C.ar   1 LIG       0.50700
      5 N1        -75.7809  -17.9185  -26.2020 N.ar   1 LIG      -0.71900
      6 N2        -77.5707  -18.8773  -27.4999 N.ar   1 LIG      -0.71900
      7 H1        -75.3727  -21.2647  -26.5303 H      1 LIG       0.11500
      8 H2        -74.3328  -19.2138  -25.5143 H      1 LIG       0.11400
      9 H3        -77.5050  -20.9129  -27.8144 H      1 LIG       0.11400
     10 H4        -77.3699  -16.8724  -27.0210 H      1 LIG       0.14100
@<TRIPOS>BOND
      1       1       2 ar
      2       1       3 ar
      3       2       5 ar
      4       3       6 ar
      5       4       5 ar
      6       4       6 ar
      7       1       7 1
      8       2       8 1
      9       3       9 1
     10       4      10 1
@<TRIPOS>ALT_TYPE
CGenFF_4.0_ALT_TYPE_SET
CGenFF_4.0 1 CG2R61 2 CG2R61 3 CG2R61 4 CG2R64 5 NG2R62 6 NG2R62 7 HGR61 8 HGR62 9 HGR62 10 HGR62
@<TRIPOS>MOLECULE
pyrimidine
 10 10 0 0 0
****
USER_CHARGES
INVALID_CHARGES
Pose:  67 Cluster:  67 Fr_nu: 1166088 TotEn:    -7.52
@<TRIPOS>ATOM
      1 C1        -74.2487  -26.6326  -46.1277 C.ar   1 LIG      -0.13100
      2 C2        -74.8660  -27.7654  -46.6179 C.ar   1 LIG       0.28900
      3 C3        -73.5292  -26.8016  -44.9625 C.ar   1 LIG       0.28900
      4 C4        -74.0615  -29.0104  -44.8947 C.ar   1 LIG       0.50700
      5 N1        -74.7930  -28.9750  -46.0247 N.ar   1 LIG      -0.71900
      6 N2        -73.4140  -27.9806  -44.3168 N.ar   1 LIG      -0.71900
      7 H1        -74.3243  -25.6746  -46.6244 H      1 LIG       0.11500
      8 H2        -75.4540  -27.7303  -47.5286 H      1 LIG       0.11400
      9 H3        -73.0102  -25.9682  -44.5016 H      1 LIG       0.11400
     10 H4        -73.9867  -29.9693  -44.3965 H      1 LIG       0.14100
@<TRIPOS>BOND
      1       1       2 ar
      2       1       3 ar
      3       2       5 ar
      4       3       6 ar
      5       4       5 ar
      6       4       6 ar
      7       1       7 1
      8       2       8 1
      9       3       9 1
     10       4      10 1
@<TRIPOS>ALT_TYPE
CGenFF_4.0_ALT_TYPE_SET
CGenFF_4.0 1 CG2R61 2 CG2R61 3 CG2R61 4 CG2R64 5 NG2R62 6 NG2R62 7 HGR61 8 HGR62 9 HGR62 10 HGR62
@<TRIPOS>MOLECULE
pyrimidine
 10 10 0 0 0
****
USER_CHARGES
INVALID_CHARGES
Pose:  68 Cluster:  68 Fr_nu:  49365 TotEn:    -7.34
@<TRIPOS>ATOM
      1 C1        -76.2849  -18.8388  -26.4178 C.ar   1 LIG      -0.13100
      2 C2        -75.7598  -17.6461  -25.9639 C.ar   1 LIG       0.28900
      3 C3        -77.3582  -18.7297  -27.2781 C.ar   1 LIG       0.28900
      4 C4        -77.2864  -16.4608  -27.1604 C.ar   1 LIG       0.50700
      5 N1        -76.2376  -16.4345  -26.3161 N.ar   1 LIG      -0.71900
      6 N2        -77.8868  -17.5525  -27.6718 N.ar   1 LIG      -0.71900
      7 H1        -75.8815  -19.7969  -26.1186 H      1 LIG       0.11500
      8 H2        -74.9150  -17.6316  -25.2838 H      1 LIG       0.11400
      9 H3        -77.8379  -19.6127  -27.6864 H      1 LIG       0.11400
     10 H4        -77.6912  -15.5016  -27.4593 H      1 LIG       0.14100
@<TRIPOS>BOND
      1       1       2 ar
      2       1       3 ar
      3       2       5 ar
      4       3       6 ar
      5       4       5 ar
      6       4       6 ar
      7       1       7 1
      8       2       8 1
      9       3       9 1
     10       4      10 1
@<TRIPOS>ALT_TYPE
CGenFF_4.0_ALT_TYPE_SET
CGenFF_4.0 1 CG2R61 2 CG2R61 3 CG2R61 4 CG2R64 5 NG2R62 6 NG2R62 7 HGR61 8 HGR62 9 HGR62 10 HGR62
@<TRIPOS>MOLECULE
pyrimidine
 10 10 0 0 0
****
USER_CHARGES
INVALID_CHARGES
Pose:  69 Cluster:  69 Fr_nu: 759848 TotEn:    -7.20
@<TRIPOS>ATOM
      1 C1        -76.3134  -17.9754  -26.9134 C.ar   1 LIG      -0.13100
      2 C2        -75.3466  -18.6816  -26.2270 C.ar   1 LIG       0.28900
      3 C3        -77.3561  -18.7258  -27.4170 C.ar   1 LIG       0.28900
      4 C4        -76.4525  -20.6360  -26.5794 C.ar   1 LIG       0.50700
      5 N1        -75.3848  -20.0173  -26.0404 N.ar   1 LIG      -0.71900
      6 N2        -77.4579  -20.0629  -27.2683 N.ar   1 LIG      -0.71900
      7 H1        -76.2573  -16.9036  -27.0481 H      1 LIG       0.11500
      8 H2        -74.4888  -18.1774  -25.7953 H      1 LIG       0.11400
      9 H3        -78.1628  -18.2585  -27.9714 H      1 LIG       0.11400
     10 H4        -76.5084  -21.7094  -26.4456 H      1 LIG       0.14100
@<TRIPOS>BOND
      1       1       2 ar
      2       1       3 ar
      3       2       5 ar
      4       3       6 ar
      5       4       5 ar
      6       4       6 ar
      7       1       7 1
      8       2       8 1
      9       3       9 1
     10       4      10 1
@<TRIPOS>ALT_TYPE
CGenFF_4.0_ALT_TYPE_SET
CGenFF_4.0 1 CG2R61 2 CG2R61 3 CG2R61 4 CG2R64 5 NG2R62 6 NG2R62 7 HGR61 8 HGR62 9 HGR62 10 HGR62
@<TRIPOS>MOLECULE
pyrimidine
 10 10 0 0 0
****
USER_CHARGES
INVALID_CHARGES
Pose:  70 Cluster:  70 Fr_nu:  83459 TotEn:    -7.16
@<TRIPOS>ATOM
      1 C1        -48.3450  -13.2393  -44.1862 C.ar   1 LIG      -0.13100
      2 C2        -48.2041  -13.2492  -45.5590 C.ar   1 LIG       0.28900
      3 C3        -49.6310  -13.0602  -43.7193 C.ar   1 LIG       0.28900
      4 C4        -50.4371  -12.9306  -45.8407 C.ar   1 LIG       0.50700
      5 N1        -49.2324  -13.0972  -46.4191 N.ar   1 LIG      -0.71900
      6 N2        -50.7045  -12.9020  -44.5211 N.ar   1 LIG      -0.71900
      7 H1        -47.5021  -13.3635  -43.5196 H      1 LIG       0.11500
      8 H2        -47.2310  -13.3837  -46.0188 H      1 LIG       0.11400
      9 H3        -49.8401  -13.0376  -42.6552 H      1 LIG       0.11400
     10 H4        -51.2810  -12.8051  -46.5079 H      1 LIG       0.14100
@<TRIPOS>BOND
      1       1       2 ar
      2       1       3 ar
      3       2       5 ar
      4       3       6 ar
      5       4       5 ar
      6       4       6 ar
      7       1       7 1
      8       2       8 1
      9       3       9 1
     10       4      10 1
@<TRIPOS>ALT_TYPE
CGenFF_4.0_ALT_TYPE_SET
CGenFF_4.0 1 CG2R61 2 CG2R61 3 CG2R61 4 CG2R64 5 NG2R62 6 NG2R62 7 HGR61 8 HGR62 9 HGR62 10 HGR62
@<TRIPOS>MOLECULE
pyrimidine
 10 10 0 0 0
****
USER_CHARGES
INVALID_CHARGES
Pose:  71 Cluster:  71 Fr_nu:  60754 TotEn:    -6.91
@<TRIPOS>ATOM
      1 C1        -54.8873  -21.3093  -35.9018 C.ar   1 LIG      -0.13100
      2 C2        -56.0746  -21.5070  -35.2269 C.ar   1 LIG       0.28900
      3 C3        -53.7397  -21.5021  -35.1603 C.ar   1 LIG       0.28900
      4 C4        -54.9597  -22.0229  -33.3144 C.ar   1 LIG       0.50700
      5 N1        -56.1478  -21.8655  -33.9283 N.ar   1 LIG      -0.71900
      6 N2        -53.7390  -21.8604  -33.8595 N.ar   1 LIG      -0.71900
      7 H1        -54.8581  -21.0216  -36.9443 H      1 LIG       0.11500
      8 H2        -57.0285  -21.3784  -35.7269 H      1 LIG       0.11400
      9 H3        -52.7593  -21.3693  -35.6049 H      1 LIG       0.11400
     10 H4        -54.9887  -22.3098  -32.2703 H      1 LIG       0.14100
@<TRIPOS>BOND
      1       1       2 ar
      2       1       3 ar
      3       2       5 ar
      4       3       6 ar
      5       4       5 ar
      6       4       6 ar
      7       1       7 1
      8       2       8 1
      9       3       9 1
     10       4      10 1
@<TRIPOS>ALT_TYPE
CGenFF_4.0_ALT_TYPE_SET
CGenFF_4.0 1 CG2R61 2 CG2R61 3 CG2R61 4 CG2R64 5 NG2R62 6 NG2R62 7 HGR61 8 HGR62 9 HGR62 10 HGR62
@<TRIPOS>MOLECULE
pyrimidine
 10 10 0 0 0
****
USER_CHARGES
INVALID_CHARGES
Pose:  72 Cluster:  72 Fr_nu: 774054 TotEn:    -6.42
@<TRIPOS>ATOM
      1 C1        -60.6242  -21.3383  -23.5234 C.ar   1 LIG      -0.13100
      2 C2        -61.7711  -22.1052  -23.5528 C.ar   1 LIG       0.28900
      3 C3        -59.7033  -21.6030  -24.5163 C.ar   1 LIG       0.28900
      4 C4        -61.0369  -23.2225  -25.3912 C.ar   1 LIG       0.50700
      5 N1        -62.0111  -23.0595  -24.4759 N.ar   1 LIG      -0.71900
      6 N2        -59.8777  -22.5415  -25.4697 N.ar   1 LIG      -0.71900
      7 H1        -60.4578  -20.5793  -22.7707 H      1 LIG       0.11500
      8 H2        -62.5520  -21.9693  -22.8126 H      1 LIG       0.11400
      9 H3        -58.7711  -21.0515  -24.5740 H      1 LIG       0.11400
     10 H4        -61.2028  -23.9832  -26.1442 H      1 LIG       0.14100
@<TRIPOS>BOND
      1       1       2 ar
      2       1       3 ar
      3       2       5 ar
      4       3       6 ar
      5       4       5 ar
      6       4       6 ar
      7       1       7 1
      8       2       8 1
      9       3       9 1
     10       4      10 1
@<TRIPOS>ALT_TYPE
CGenFF_4.0_ALT_TYPE_SET
CGenFF_4.0 1 CG2R61 2 CG2R61 3 CG2R61 4 CG2R64 5 NG2R62 6 NG2R62 7 HGR61 8 HGR62 9 HGR62 10 HGR62
@<TRIPOS>MOLECULE
pyrimidine
 10 10 0 0 0
****
USER_CHARGES
INVALID_CHARGES
Pose:  73 Cluster:  73 Fr_nu: 771780 TotEn:    -6.37
@<TRIPOS>ATOM
      1 C1        -67.8669   -6.6911  -49.0795 C.ar   1 LIG      -0.13100
      2 C2        -69.0481   -6.9549  -48.4164 C.ar   1 LIG       0.28900
      3 C3        -66.7313   -6.6829  -48.2958 C.ar   1 LIG       0.28900
      4 C4        -67.9497   -7.1581  -46.4366 C.ar   1 LIG       0.50700
      5 N1        -69.1262   -7.1937  -47.0908 N.ar   1 LIG      -0.71900
      6 N2        -66.7361   -6.9129  -46.9664 N.ar   1 LIG      -0.71900
      7 H1        -67.8336   -6.5029  -50.1442 H      1 LIG       0.11500
      8 H2        -69.9926   -6.9821  -48.9489 H      1 LIG       0.11400
      9 H3        -65.7566   -6.4843  -48.7282 H      1 LIG       0.11400
     10 H4        -67.9830   -7.3454  -45.3704 H      1 LIG       0.14100
@<TRIPOS>BOND
      1       1       2 ar
      2       1       3 ar
      3       2       5 ar
      4       3       6 ar
      5       4       5 ar
      6       4       6 ar
      7       1       7 1
      8       2       8 1
      9       3       9 1
     10       4      10 1
@<TRIPOS>ALT_TYPE
CGenFF_4.0_ALT_TYPE_SET
CGenFF_4.0 1 CG2R61 2 CG2R61 3 CG2R61 4 CG2R64 5 NG2R62 6 NG2R62 7 HGR61 8 HGR62 9 HGR62 10 HGR62
@<TRIPOS>MOLECULE
pyrimidine
 10 10 0 0 0
****
USER_CHARGES
INVALID_CHARGES
Pose:  74 Cluster:  74 Fr_nu: 3648809 TotEn:    -6.14
@<TRIPOS>ATOM
      1 C1        -62.9924  -13.5898   -8.7996 C.ar   1 LIG      -0.13100
      2 C2        -62.3094  -14.4926   -8.0103 C.ar   1 LIG       0.28900
      3 C3        -62.2563  -13.0019   -9.8079 C.ar   1 LIG       0.28900
      4 C4        -60.4004  -14.1651   -9.2000 C.ar   1 LIG       0.50700
      5 N1        -61.0084  -14.8051   -8.1831 N.ar   1 LIG      -0.71900
      6 N2        -60.9535  -13.2671  -10.0375 N.ar   1 LIG      -0.71900
      7 H1        -64.0366  -13.3579   -8.6383 H      1 LIG       0.11500
      8 H2        -62.8047  -15.0048   -7.1926 H      1 LIG       0.11400
      9 H3        -62.7073  -12.2789  -10.4790 H      1 LIG       0.11400
     10 H4        -59.3546  -14.3962   -9.3610 H      1 LIG       0.14100
@<TRIPOS>BOND
      1       1       2 ar
      2       1       3 ar
      3       2       5 ar
      4       3       6 ar
      5       4       5 ar
      6       4       6 ar
      7       1       7 1
      8       2       8 1
      9       3       9 1
     10       4      10 1
@<TRIPOS>ALT_TYPE
CGenFF_4.0_ALT_TYPE_SET
CGenFF_4.0 1 CG2R61 2 CG2R61 3 CG2R61 4 CG2R64 5 NG2R62 6 NG2R62 7 HGR61 8 HGR62 9 HGR62 10 HGR62
@<TRIPOS>MOLECULE
pyrimidine
 10 10 0 0 0
****
USER_CHARGES
INVALID_CHARGES
Pose:  75 Cluster:  75 Fr_nu: 3636887 TotEn:    -5.78
@<TRIPOS>ATOM
      1 C1        -62.7847  -13.5987   -9.1348 C.ar   1 LIG      -0.13100
      2 C2        -61.6488  -13.6289   -9.9180 C.ar   1 LIG       0.28900
      3 C3        -62.8050  -12.6329   -8.1495 C.ar   1 LIG       0.28900
      4 C4        -60.7472  -11.8894   -8.7655 C.ar   1 LIG       0.50700
      5 N1        -60.6072  -12.7860   -9.7604 N.ar   1 LIG      -0.71900
      6 N2        -61.7999  -11.7586   -7.9358 N.ar   1 LIG      -0.71900
      7 H1        -63.6055  -14.2875   -9.2835 H      1 LIG       0.11500
      8 H2        -61.5420  -14.3537  -10.7177 H      1 LIG       0.11400
      9 H3        -63.6556  -12.5328   -7.4839 H      1 LIG       0.11400
     10 H4        -59.9250  -11.2004   -8.6157 H      1 LIG       0.14100
@<TRIPOS>BOND
      1       1       2 ar
      2       1       3 ar
      3       2       5 ar
      4       3       6 ar
      5       4       5 ar
      6       4       6 ar
      7       1       7 1
      8       2       8 1
      9       3       9 1
     10       4      10 1
@<TRIPOS>ALT_TYPE
CGenFF_4.0_ALT_TYPE_SET
CGenFF_4.0 1 CG2R61 2 CG2R61 3 CG2R61 4 CG2R64 5 NG2R62 6 NG2R62 7 HGR61 8 HGR62 9 HGR62 10 HGR62
@<TRIPOS>MOLECULE
naphtalene
 18 19 0 0 0
****
USER_CHARGES
INVALID_CHARGES
Pose:   1 Cluster:   1 Fr_nu:  66308 TotEn:   -15.04
@<TRIPOS>ATOM
      1 C1        -69.1329   -7.1206  -47.7815 C.ar   1 LIG      -0.11500
      2 C2        -67.9371   -6.8634  -48.4454 C.ar   1 LIG      -0.11500
      3 C3        -66.6847   -7.7818  -43.6291 C.ar   1 LIG      -0.11500
      4 C4        -65.4890   -7.5247  -44.2932 C.ar   1 LIG      -0.11500
      5 C5        -69.1254   -7.4138  -46.4175 C.ar   1 LIG      -0.11700
      6 C6        -66.7293   -6.8984  -47.7482 C.ar   1 LIG      -0.11700
      7 C7        -67.8926   -7.7467  -44.3265 C.ar   1 LIG      -0.11700
      8 C8        -65.4964   -7.2316  -45.6572 C.ar   1 LIG      -0.11700
      9 C9        -67.9188   -7.4534  -45.6997 C.ar   1 LIG       0.00400
     10 C10       -66.7029   -7.1919  -46.3750 C.ar   1 LIG       0.00400
     11 H1        -70.0728   -7.0937  -48.3250 H      1 LIG       0.11500
     12 H2        -67.9441   -6.6350  -49.5073 H      1 LIG       0.11500
     13 H3        -66.6785   -8.0102  -42.5670 H      1 LIG       0.11500
     14 H4        -64.5493   -7.5531  -43.7495 H      1 LIG       0.11500
     15 H5        -70.0720   -7.6119  -45.9190 H      1 LIG       0.11500
     16 H6        -65.8067   -6.6937  -48.2873 H      1 LIG       0.11500
     17 H7        -68.8151   -7.9507  -43.7870 H      1 LIG       0.11500
     18 H8        -64.5497   -7.0341  -46.1560 H      1 LIG       0.11500
@<TRIPOS>BOND
      1       1       2 ar
      2       1       5 ar
      3       2       6 ar
      4       3       4 ar
      5       3       7 ar
      6       4       8 ar
      7       5       9 ar
      8       6      10 ar
      9       7       9 ar
     10       8      10 ar
     11       9      10 ar
     12       1      11 1
     13       2      12 1
     14       3      13 1
     15       4      14 1
     16       5      15 1
     17       6      16 1
     18       7      17 1
     19       8      18 1
@<TRIPOS>ALT_TYPE
CGenFF_4.0_ALT_TYPE_SET
CGenFF_4.0 1 CG2R61 2 CG2R61 3 CG2R61 4 CG2R61 5 CG2R61 6 CG2R61 7 CG2R61 8 CG2R61 9 CG2R61 10 CG2R61 11 HGR61 12 HGR61 13 HGR61 14 HGR61 15 HGR61 16 HGR61 17 HGR61 18 HGR61
@<TRIPOS>MOLECULE
naphtalene
 18 19 0 0 0
****
USER_CHARGES
INVALID_CHARGES
Pose:   2 Cluster:   2 Fr_nu: 239554 TotEn:   -13.33
@<TRIPOS>ATOM
      1 C1        -75.2004  -19.3711  -26.2890 C.ar   1 LIG      -0.11500
      2 C2        -75.9737  -20.4822  -26.6119 C.ar   1 LIG      -0.11500
      3 C3        -78.6261  -16.4507  -28.1353 C.ar   1 LIG      -0.11500
      4 C4        -79.3993  -17.5619  -28.4581 C.ar   1 LIG      -0.11500
      5 C5        -75.6626  -18.0885  -26.5852 C.ar   1 LIG      -0.11700
      6 C6        -77.2121  -20.3151  -27.2321 C.ar   1 LIG      -0.11700
      7 C7        -77.3876  -16.6178  -27.5149 C.ar   1 LIG      -0.11700
      8 C8        -78.9371  -18.8446  -28.1620 C.ar   1 LIG      -0.11700
      9 C9        -76.9067  -17.9015  -27.2094 C.ar   1 LIG       0.00400
     10 C10       -77.6930  -19.0315  -27.5378 C.ar   1 LIG       0.00400
     11 H1        -74.2361  -19.5018  -25.8066 H      1 LIG       0.11500
     12 H2        -75.6131  -21.4803  -26.3806 H      1 LIG       0.11500
     13 H3        -78.9863  -15.4521  -28.3662 H      1 LIG       0.11500
     14 H4        -80.3628  -17.4306  -28.9418 H      1 LIG       0.11500
     15 H5        -75.0411  -17.2344  -26.3241 H      1 LIG       0.11500
     16 H6        -77.8000  -21.1979  -27.4750 H      1 LIG       0.11500
     17 H7        -76.8003  -15.7350  -27.2714 H      1 LIG       0.11500
     18 H8        -79.5582  -19.6989  -28.4237 H      1 LIG       0.11500
@<TRIPOS>BOND
      1       1       2 ar
      2       1       5 ar
      3       2       6 ar
      4       3       4 ar
      5       3       7 ar
      6       4       8 ar
      7       5       9 ar
      8       6      10 ar
      9       7       9 ar
     10       8      10 ar
     11       9      10 ar
     12       1      11 1
     13       2      12 1
     14       3      13 1
     15       4      14 1
     16       5      15 1
     17       6      16 1
     18       7      17 1
     19       8      18 1
@<TRIPOS>ALT_TYPE
CGenFF_4.0_ALT_TYPE_SET
CGenFF_4.0 1 CG2R61 2 CG2R61 3 CG2R61 4 CG2R61 5 CG2R61 6 CG2R61 7 CG2R61 8 CG2R61 9 CG2R61 10 CG2R61 11 HGR61 12 HGR61 13 HGR61 14 HGR61 15 HGR61 16 HGR61 17 HGR61 18 HGR61
@<TRIPOS>MOLECULE
naphtalene
 18 19 0 0 0
****
USER_CHARGES
INVALID_CHARGES
Pose:   3 Cluster:   3 Fr_nu:  72658 TotEn:   -12.51
@<TRIPOS>ATOM
      1 C1        -54.2861    4.7803  -37.5566 C.ar   1 LIG      -0.11500
      2 C2        -55.2702    4.7803  -36.5725 C.ar   1 LIG      -0.11500
      3 C3        -50.8459    4.7803  -34.1160 C.ar   1 LIG      -0.11500
      4 C4        -51.8301    4.7803  -33.1320 C.ar   1 LIG      -0.11500
      5 C5        -52.9382    4.7803  -37.1965 C.ar   1 LIG      -0.11700
      6 C6        -54.9103    4.7803  -35.2247 C.ar   1 LIG      -0.11700
      7 C7        -51.2058    4.7803  -35.4639 C.ar   1 LIG      -0.11700
      8 C8        -53.1780    4.7804  -33.4920 C.ar   1 LIG      -0.11700
      9 C9        -52.5577    4.7803  -35.8445 C.ar   1 LIG       0.00400
     10 C10       -53.5585    4.7804  -34.8439 C.ar   1 LIG       0.00400
     11 H1        -54.5668    4.7809  -38.6058 H      1 LIG       0.11500
     12 H2        -56.3192    4.7800  -36.8540 H      1 LIG       0.11500
     13 H3        -49.7964    4.7804  -33.8352 H      1 LIG       0.11500
     14 H4        -51.5488    4.7812  -32.0830 H      1 LIG       0.11500
     15 H5        -52.1859    4.7807  -37.9826 H      1 LIG       0.11500
     16 H6        -55.6963    4.7798  -34.4723 H      1 LIG       0.11500
     17 H7        -50.4197    4.7800  -36.2161 H      1 LIG       0.11500
     18 H8        -53.9305    4.7807  -32.7060 H      1 LIG       0.11500
@<TRIPOS>BOND
      1       1       2 ar
      2       1       5 ar
      3       2       6 ar
      4       3       4 ar
      5       3       7 ar
      6       4       8 ar
      7       5       9 ar
      8       6      10 ar
      9       7       9 ar
     10       8      10 ar
     11       9      10 ar
     12       1      11 1
     13       2      12 1
     14       3      13 1
     15       4      14 1
     16       5      15 1
     17       6      16 1
     18       7      17 1
     19       8      18 1
@<TRIPOS>ALT_TYPE
CGenFF_4.0_ALT_TYPE_SET
CGenFF_4.0 1 CG2R61 2 CG2R61 3 CG2R61 4 CG2R61 5 CG2R61 6 CG2R61 7 CG2R61 8 CG2R61 9 CG2R61 10 CG2R61 11 HGR61 12 HGR61 13 HGR61 14 HGR61 15 HGR61 16 HGR61 17 HGR61 18 HGR61
@<TRIPOS>MOLECULE
naphtalene
 18 19 0 0 0
****
USER_CHARGES
INVALID_CHARGES
Pose:   4 Cluster:   4 Fr_nu: 191849 TotEn:   -12.47
@<TRIPOS>ATOM
      1 C1        -72.6962   -3.2954  -31.3879 C.ar   1 LIG      -0.11500
      2 C2        -71.9189   -2.2736  -31.9249 C.ar   1 LIG      -0.11500
      3 C3        -76.6751   -0.5453  -31.9155 C.ar   1 LIG      -0.11500
      4 C4        -75.8976    0.4765  -32.4525 C.ar   1 LIG      -0.11500
      5 C5        -74.0741   -3.1256  -31.2493 C.ar   1 LIG      -0.11700
      6 C6        -72.5161   -1.0782  -32.3254 C.ar   1 LIG      -0.11700
      7 C7        -76.0777   -1.7408  -31.5150 C.ar   1 LIG      -0.11700
      8 C8        -74.5197    0.3068  -32.5910 C.ar   1 LIG      -0.11700
      9 C9        -74.6922   -1.9289  -31.6471 C.ar   1 LIG       0.00400
     10 C10       -73.9016   -0.8899  -32.1932 C.ar   1 LIG       0.00400
     11 H1        -72.2306   -4.2256  -31.0757 H      1 LIG       0.11500
     12 H2        -70.8463   -2.4069  -32.0326 H      1 LIG       0.11500
     13 H3        -77.7479   -0.4126  -31.8076 H      1 LIG       0.11500
     14 H4        -76.3636    1.4070  -32.7631 H      1 LIG       0.11500
     15 H5        -74.6621   -3.9377  -30.8265 H      1 LIG       0.11500
     16 H6        -71.8892   -0.2931  -32.7431 H      1 LIG       0.11500
     17 H7        -76.7050   -2.5260  -31.0981 H      1 LIG       0.11500
     18 H8        -73.9314    1.1191  -33.0131 H      1 LIG       0.11500
@<TRIPOS>BOND
      1       1       2 ar
      2       1       5 ar
      3       2       6 ar
      4       3       4 ar
      5       3       7 ar
      6       4       8 ar
      7       5       9 ar
      8       6      10 ar
      9       7       9 ar
     10       8      10 ar
     11       9      10 ar
     12       1      11 1
     13       2      12 1
     14       3      13 1
     15       4      14 1
     16       5      15 1
     17       6      16 1
     18       7      17 1
     19       8      18 1
@<TRIPOS>ALT_TYPE
CGenFF_4.0_ALT_TYPE_SET
CGenFF_4.0 1 CG2R61 2 CG2R61 3 CG2R61 4 CG2R61 5 CG2R61 6 CG2R61 7 CG2R61 8 CG2R61 9 CG2R61 10 CG2R61 11 HGR61 12 HGR61 13 HGR61 14 HGR61 15 HGR61 16 HGR61 17 HGR61 18 HGR61
@<TRIPOS>MOLECULE
naphtalene
 18 19 0 0 0
****
USER_CHARGES
INVALID_CHARGES
Pose:   5 Cluster:   5 Fr_nu:  86641 TotEn:   -11.79
@<TRIPOS>ATOM
      1 C1        -66.2123  -25.3107  -39.1017 C.ar   1 LIG      -0.11500
      2 C2        -67.1205  -26.3532  -38.9432 C.ar   1 LIG      -0.11500
      3 C3        -67.1857  -23.7771  -34.5880 C.ar   1 LIG      -0.11500
      4 C4        -68.0939  -24.8197  -34.4297 C.ar   1 LIG      -0.11500
      5 C5        -65.9981  -24.4067  -38.0608 C.ar   1 LIG      -0.11700
      6 C6        -67.8179  -26.4960  -37.7435 C.ar   1 LIG      -0.11700
      7 C7        -66.4882  -23.6344  -35.7879 C.ar   1 LIG      -0.11700
      8 C8        -68.3082  -25.7237  -35.4705 C.ar   1 LIG      -0.11700
      9 C9        -66.6914  -24.5351  -36.8461 C.ar   1 LIG       0.00400
     10 C10       -67.6149  -25.5953  -36.6851 C.ar   1 LIG       0.00400
     11 H1        -65.6701  -25.1997  -40.0362 H      1 LIG       0.11500
     12 H2        -67.2863  -27.0566  -39.7541 H      1 LIG       0.11500
     13 H3        -67.0193  -23.0733  -33.7773 H      1 LIG       0.11500
     14 H4        -68.6369  -24.9293  -33.4955 H      1 LIG       0.11500
     15 H5        -65.2838  -23.5991  -38.2070 H      1 LIG       0.11500
     16 H6        -68.5226  -27.3187  -37.6415 H      1 LIG       0.11500
     17 H7        -65.7830  -22.8122  -35.8893 H      1 LIG       0.11500
     18 H8        -69.0231  -26.5310  -35.3248 H      1 LIG       0.11500
@<TRIPOS>BOND
      1       1       2 ar
      2       1       5 ar
      3       2       6 ar
      4       3       4 ar
      5       3       7 ar
      6       4       8 ar
      7       5       9 ar
      8       6      10 ar
      9       7       9 ar
     10       8      10 ar
     11       9      10 ar
     12       1      11 1
     13       2      12 1
     14       3      13 1
     15       4      14 1
     16       5      15 1
     17       6      16 1
     18       7      17 1
     19       8      18 1
@<TRIPOS>ALT_TYPE
CGenFF_4.0_ALT_TYPE_SET
CGenFF_4.0 1 CG2R61 2 CG2R61 3 CG2R61 4 CG2R61 5 CG2R61 6 CG2R61 7 CG2R61 8 CG2R61 9 CG2R61 10 CG2R61 11 HGR61 12 HGR61 13 HGR61 14 HGR61 15 HGR61 16 HGR61 17 HGR61 18 HGR61
@<TRIPOS>MOLECULE
naphtalene
 18 19 0 0 0
****
USER_CHARGES
INVALID_CHARGES
Pose:   6 Cluster:   6 Fr_nu: 142435 TotEn:   -11.46
@<TRIPOS>ATOM
      1 C1        -60.9859   -0.3522  -24.1514 C.ar   1 LIG      -0.11500
      2 C2        -61.2271   -1.6707  -24.5261 C.ar   1 LIG      -0.11500
      3 C3        -65.4176    0.9035  -25.7186 C.ar   1 LIG      -0.11500
      4 C4        -65.6586   -0.4150  -26.0932 C.ar   1 LIG      -0.11500
      5 C5        -61.9649    0.6212  -24.3524 C.ar   1 LIG      -0.11700
      6 C6        -62.4480   -2.0208  -25.1030 C.ar   1 LIG      -0.11700
      7 C7        -64.1965    1.2536  -25.1415 C.ar   1 LIG      -0.11700
      8 C8        -64.6797   -1.3885  -25.8924 C.ar   1 LIG      -0.11700
      9 C9        -63.1997    0.2867  -24.9319 C.ar   1 LIG       0.00400
     10 C10       -63.4449   -1.0540  -25.3129 C.ar   1 LIG       0.00400
     11 H1        -60.0350   -0.0801  -23.7028 H      1 LIG       0.11500
     12 H2        -60.4643   -2.4278  -24.3689 H      1 LIG       0.11500
     13 H3        -66.1801    1.6612  -25.8753 H      1 LIG       0.11500
     14 H4        -66.6092   -0.6862  -26.5431 H      1 LIG       0.11500
     15 H5        -61.7544    1.6457  -24.0522 H      1 LIG       0.11500
     16 H6        -62.6150   -3.0576  -25.3878 H      1 LIG       0.11500
     17 H7        -64.0300    2.2902  -24.8561 H      1 LIG       0.11500
     18 H8        -64.8896   -2.4129  -26.1932 H      1 LIG       0.11500
@<TRIPOS>BOND
      1       1       2 ar
      2       1       5 ar
      3       2       6 ar
      4       3       4 ar
      5       3       7 ar
      6       4       8 ar
      7       5       9 ar
      8       6      10 ar
      9       7       9 ar
     10       8      10 ar
     11       9      10 ar
     12       1      11 1
     13       2      12 1
     14       3      13 1
     15       4      14 1
     16       5      15 1
     17       6      16 1
     18       7      17 1
     19       8      18 1
@<TRIPOS>ALT_TYPE
CGenFF_4.0_ALT_TYPE_SET
CGenFF_4.0 1 CG2R61 2 CG2R61 3 CG2R61 4 CG2R61 5 CG2R61 6 CG2R61 7 CG2R61 8 CG2R61 9 CG2R61 10 CG2R61 11 HGR61 12 HGR61 13 HGR61 14 HGR61 15 HGR61 16 HGR61 17 HGR61 18 HGR61
@<TRIPOS>MOLECULE
naphtalene
 18 19 0 0 0
****
USER_CHARGES
INVALID_CHARGES
Pose:   7 Cluster:   7 Fr_nu:  41620 TotEn:   -11.13
@<TRIPOS>ATOM
      1 C1        -75.9909  -18.3795  -23.4570 C.ar   1 LIG      -0.11500
      2 C2        -75.1050  -18.3170  -24.5284 C.ar   1 LIG      -0.11500
      3 C3        -79.3734  -16.1149  -26.1222 C.ar   1 LIG      -0.11500
      4 C4        -78.4873  -16.0526  -27.1936 C.ar   1 LIG      -0.11500
      5 C5        -77.2753  -17.8487  -23.5808 C.ar   1 LIG      -0.11700
      6 C6        -75.4997  -17.7237  -25.7277 C.ar   1 LIG      -0.11700
      7 C7        -78.9786  -16.7084  -24.9229 C.ar   1 LIG      -0.11700
      8 C8        -77.2030  -16.5833  -27.0699 C.ar   1 LIG      -0.11700
      9 C9        -77.6896  -17.2477  -24.7806 C.ar   1 LIG       0.00400
     10 C10       -76.7886  -17.1842  -25.8701 C.ar   1 LIG       0.00400
     11 H1        -75.6828  -18.8410  -22.5234 H      1 LIG       0.11500
     12 H2        -74.1055  -18.7308  -24.4311 H      1 LIG       0.11500
     13 H3        -80.3733  -15.7014  -26.2190 H      1 LIG       0.11500
     14 H4        -78.7955  -15.5897  -28.1265 H      1 LIG       0.11500
     15 H5        -77.9509  -17.9082  -22.7300 H      1 LIG       0.11500
     16 H6        -74.7909  -17.6865  -26.5523 H      1 LIG       0.11500
     17 H7        -79.6878  -16.7463  -24.0987 H      1 LIG       0.11500
     18 H8        -76.5268  -16.5231  -27.9203 H      1 LIG       0.11500
@<TRIPOS>BOND
      1       1       2 ar
      2       1       5 ar
      3       2       6 ar
      4       3       4 ar
      5       3       7 ar
      6       4       8 ar
      7       5       9 ar
      8       6      10 ar
      9       7       9 ar
     10       8      10 ar
     11       9      10 ar
     12       1      11 1
     13       2      12 1
     14       3      13 1
     15       4      14 1
     16       5      15 1
     17       6      16 1
     18       7      17 1
     19       8      18 1
@<TRIPOS>ALT_TYPE
CGenFF_4.0_ALT_TYPE_SET
CGenFF_4.0 1 CG2R61 2 CG2R61 3 CG2R61 4 CG2R61 5 CG2R61 6 CG2R61 7 CG2R61 8 CG2R61 9 CG2R61 10 CG2R61 11 HGR61 12 HGR61 13 HGR61 14 HGR61 15 HGR61 16 HGR61 17 HGR61 18 HGR61
@<TRIPOS>MOLECULE
naphtalene
 18 19 0 0 0
****
USER_CHARGES
INVALID_CHARGES
Pose:   8 Cluster:   8 Fr_nu: 336418 TotEn:   -11.07
@<TRIPOS>ATOM
      1 C1        -65.9690  -21.8793  -48.0201 C.ar   1 LIG      -0.11500
      2 C2        -65.8537  -22.3094  -49.3387 C.ar   1 LIG      -0.11500
      3 C3        -61.1220  -21.8794  -47.5964 C.ar   1 LIG      -0.11500
      4 C4        -61.0068  -22.3095  -48.9149 C.ar   1 LIG      -0.11500
      5 C5        -64.8237  -21.6634  -47.2531 C.ar   1 LIG      -0.11700
      6 C6        -64.5928  -22.5252  -49.8954 C.ar   1 LIG      -0.11700
      7 C7        -62.3830  -21.6635  -47.0397 C.ar   1 LIG      -0.11700
      8 C8        -62.1520  -22.5254  -49.6820 C.ar   1 LIG      -0.11700
      9 C9        -63.5464  -21.8757  -47.7971 C.ar   1 LIG       0.00400
     10 C10       -63.4293  -22.3131  -49.1380 C.ar   1 LIG       0.00400
     11 H1        -66.9509  -21.7119  -47.5871 H      1 LIG       0.11500
     12 H2        -66.7459  -22.4768  -49.9350 H      1 LIG       0.11500
     13 H3        -60.2300  -21.7115  -46.9994 H      1 LIG       0.11500
     14 H4        -60.0248  -22.4780  -49.3470 H      1 LIG       0.11500
     15 H5        -64.9378  -21.3277  -46.2244 H      1 LIG       0.11500
     16 H6        -64.5263  -22.8609  -50.9282 H      1 LIG       0.11500
     17 H7        -62.4492  -21.3271  -46.0072 H      1 LIG       0.11500
     18 H8        -62.0382  -22.8619  -50.7105 H      1 LIG       0.11500
@<TRIPOS>BOND
      1       1       2 ar
      2       1       5 ar
      3       2       6 ar
      4       3       4 ar
      5       3       7 ar
      6       4       8 ar
      7       5       9 ar
      8       6      10 ar
      9       7       9 ar
     10       8      10 ar
     11       9      10 ar
     12       1      11 1
     13       2      12 1
     14       3      13 1
     15       4      14 1
     16       5      15 1
     17       6      16 1
     18       7      17 1
     19       8      18 1
@<TRIPOS>ALT_TYPE
CGenFF_4.0_ALT_TYPE_SET
CGenFF_4.0 1 CG2R61 2 CG2R61 3 CG2R61 4 CG2R61 5 CG2R61 6 CG2R61 7 CG2R61 8 CG2R61 9 CG2R61 10 CG2R61 11 HGR61 12 HGR61 13 HGR61 14 HGR61 15 HGR61 16 HGR61 17 HGR61 18 HGR61
@<TRIPOS>MOLECULE
naphtalene
 18 19 0 0 0
****
USER_CHARGES
INVALID_CHARGES
Pose:   9 Cluster:   9 Fr_nu:  68460 TotEn:   -11.03
@<TRIPOS>ATOM
      1 C1        -76.8295  -18.6368  -27.5150 C.ar   1 LIG      -0.11500
      2 C2        -76.4599  -17.5358  -26.7481 C.ar   1 LIG      -0.11500
      3 C3        -74.6036  -21.5877  -24.3512 C.ar   1 LIG      -0.11500
      4 C4        -74.2340  -20.4867  -23.5844 C.ar   1 LIG      -0.11500
      5 C5        -76.4625  -19.9219  -27.1146 C.ar   1 LIG      -0.11700
      6 C6        -75.7220  -17.7156  -25.5779 C.ar   1 LIG      -0.11700
      7 C7        -75.3417  -21.4079  -25.5215 C.ar   1 LIG      -0.11700
      8 C8        -74.6009  -19.2016  -23.9847 C.ar   1 LIG      -0.11700
      9 C9        -75.7196  -20.1215  -25.9396 C.ar   1 LIG       0.00400
     10 C10       -75.3438  -19.0019  -25.1598 C.ar   1 LIG       0.00400
     11 H1        -77.4036  -18.4961  -28.4262 H      1 LIG       0.11500
     12 H2        -76.7464  -16.5358  -27.0606 H      1 LIG       0.11500
     13 H3        -74.3175  -22.5882  -24.0392 H      1 LIG       0.11500
     14 H4        -73.6588  -20.6278  -22.6741 H      1 LIG       0.11500
     15 H5        -76.7620  -20.7678  -27.7299 H      1 LIG       0.11500
     16 H6        -75.4444  -16.8407  -24.9936 H      1 LIG       0.11500
     17 H7        -75.6198  -22.2829  -26.1051 H      1 LIG       0.11500
     18 H8        -74.3009  -18.3554  -23.3700 H      1 LIG       0.11500
@<TRIPOS>BOND
      1       1       2 ar
      2       1       5 ar
      3       2       6 ar
      4       3       4 ar
      5       3       7 ar
      6       4       8 ar
      7       5       9 ar
      8       6      10 ar
      9       7       9 ar
     10       8      10 ar
     11       9      10 ar
     12       1      11 1
     13       2      12 1
     14       3      13 1
     15       4      14 1
     16       5      15 1
     17       6      16 1
     18       7      17 1
     19       8      18 1
@<TRIPOS>ALT_TYPE
CGenFF_4.0_ALT_TYPE_SET
CGenFF_4.0 1 CG2R61 2 CG2R61 3 CG2R61 4 CG2R61 5 CG2R61 6 CG2R61 7 CG2R61 8 CG2R61 9 CG2R61 10 CG2R61 11 HGR61 12 HGR61 13 HGR61 14 HGR61 15 HGR61 16 HGR61 17 HGR61 18 HGR61
@<TRIPOS>MOLECULE
naphtalene
 18 19 0 0 0
****
USER_CHARGES
INVALID_CHARGES
Pose:  10 Cluster:  10 Fr_nu: 130594 TotEn:   -10.97
@<TRIPOS>ATOM
      1 C1        -48.8034    6.0820  -34.6421 C.ar   1 LIG      -0.11500
      2 C2        -49.2218    7.3931  -34.8490 C.ar   1 LIG      -0.11500
      3 C3        -53.3604    4.8065  -33.5109 C.ar   1 LIG      -0.11500
      4 C4        -53.7787    6.1177  -33.7179 C.ar   1 LIG      -0.11500
      5 C5        -49.7246    5.1073  -34.2574 C.ar   1 LIG      -0.11700
      6 C6        -50.5628    7.7346  -34.6722 C.ar   1 LIG      -0.11700
      7 C7        -52.0193    4.4650  -33.6878 C.ar   1 LIG      -0.11700
      8 C8        -52.8576    7.0924  -34.1025 C.ar   1 LIG      -0.11700
      9 C9        -51.0784    5.4333  -34.0747 C.ar   1 LIG       0.00400
     10 C10       -51.5038    6.7665  -34.2852 C.ar   1 LIG       0.00400
     11 H1        -47.7592    5.8169  -34.7793 H      1 LIG       0.11500
     12 H2        -48.5039    8.1511  -35.1488 H      1 LIG       0.11500
     13 H3        -54.0780    4.0479  -33.2113 H      1 LIG       0.11500
     14 H4        -54.8228    6.3825  -33.5791 H      1 LIG       0.11500
     15 H5        -49.3750    4.0889  -34.1008 H      1 LIG       0.11500
     16 H6        -50.8677    8.7655  -34.8401 H      1 LIG       0.11500
     17 H7        -51.7148    3.4340  -33.5208 H      1 LIG       0.11500
     18 H8        -53.2068    8.1111  -34.2585 H      1 LIG       0.11500
@<TRIPOS>BOND
      1       1       2 ar
      2       1       5 ar
      3       2       6 ar
      4       3       4 ar
      5       3       7 ar
      6       4       8 ar
      7       5       9 ar
      8       6      10 ar
      9       7       9 ar
     10       8      10 ar
     11       9      10 ar
     12       1      11 1
     13       2      12 1
     14       3      13 1
     15       4      14 1
     16       5      15 1
     17       6      16 1
     18       7      17 1
     19       8      18 1
@<TRIPOS>ALT_TYPE
CGenFF_4.0_ALT_TYPE_SET
CGenFF_4.0 1 CG2R61 2 CG2R61 3 CG2R61 4 CG2R61 5 CG2R61 6 CG2R61 7 CG2R61 8 CG2R61 9 CG2R61 10 CG2R61 11 HGR61 12 HGR61 13 HGR61 14 HGR61 15 HGR61 16 HGR61 17 HGR61 18 HGR61
@<TRIPOS>MOLECULE
naphtalene
 18 19 0 0 0
****
USER_CHARGES
INVALID_CHARGES
Pose:  11 Cluster:  11 Fr_nu:  18868 TotEn:   -10.72
@<TRIPOS>ATOM
      1 C1        -48.0059  -13.4565  -44.4437 C.ar   1 LIG      -0.11500
      2 C2        -48.8243  -12.3865  -44.0942 C.ar   1 LIG      -0.11500
      3 C3        -51.7685  -15.6137  -46.6488 C.ar   1 LIG      -0.11500
      4 C4        -52.5868  -14.5436  -46.2992 C.ar   1 LIG      -0.11500
      5 C5        -48.5291  -14.5291  -45.1665 C.ar   1 LIG      -0.11700
      6 C6        -50.1689  -12.3848  -44.4660 C.ar   1 LIG      -0.11700
      7 C7        -50.4238  -15.6153  -46.2770 C.ar   1 LIG      -0.11700
      8 C8        -52.0637  -13.4711  -45.5764 C.ar   1 LIG      -0.11700
      9 C9        -49.8804  -14.5441  -45.5492 C.ar   1 LIG       0.00400
     10 C10       -50.7125  -13.4560  -45.1937 C.ar   1 LIG       0.00400
     11 H1        -46.9593  -13.4576  -44.1535 H      1 LIG       0.11500
     12 H2        -48.4159  -11.5520  -43.5317 H      1 LIG       0.11500
     13 H3        -52.1763  -16.4487  -47.2116 H      1 LIG       0.11500
     14 H4        -53.6336  -14.5437  -46.5885 H      1 LIG       0.11500
     15 H5        -47.8710  -15.3550  -45.4285 H      1 LIG       0.11500
     16 H6        -50.7900  -11.5377  -44.1825 H      1 LIG       0.11500
     17 H7        -49.8027  -16.4621  -46.5613 H      1 LIG       0.11500
     18 H8        -52.7218  -12.6453  -45.3136 H      1 LIG       0.11500
@<TRIPOS>BOND
      1       1       2 ar
      2       1       5 ar
      3       2       6 ar
      4       3       4 ar
      5       3       7 ar
      6       4       8 ar
      7       5       9 ar
      8       6      10 ar
      9       7       9 ar
     10       8      10 ar
     11       9      10 ar
     12       1      11 1
     13       2      12 1
     14       3      13 1
     15       4      14 1
     16       5      15 1
     17       6      16 1
     18       7      17 1
     19       8      18 1
@<TRIPOS>ALT_TYPE
CGenFF_4.0_ALT_TYPE_SET
CGenFF_4.0 1 CG2R61 2 CG2R61 3 CG2R61 4 CG2R61 5 CG2R61 6 CG2R61 7 CG2R61 8 CG2R61 9 CG2R61 10 CG2R61 11 HGR61 12 HGR61 13 HGR61 14 HGR61 15 HGR61 16 HGR61 17 HGR61 18 HGR61
@<TRIPOS>MOLECULE
naphtalene
 18 19 0 0 0
****
USER_CHARGES
INVALID_CHARGES
Pose:  12 Cluster:  12 Fr_nu: 161408 TotEn:   -10.59
@<TRIPOS>ATOM
      1 C1        -53.9356  -21.9210  -33.7864 C.ar   1 LIG      -0.11500
      2 C2        -55.2643  -22.1870  -33.4691 C.ar   1 LIG      -0.11500
      3 C3        -55.2367  -20.8735  -38.3561 C.ar   1 LIG      -0.11500
      4 C4        -56.5654  -21.1395  -38.0387 C.ar   1 LIG      -0.11500
      5 C5        -53.5917  -21.5275  -35.0800 C.ar   1 LIG      -0.11700
      6 C6        -56.2541  -22.0604  -34.4440 C.ar   1 LIG      -0.11700
      7 C7        -54.2468  -20.9999  -37.3811 C.ar   1 LIG      -0.11700
      8 C8        -56.9094  -21.5331  -36.7452 C.ar   1 LIG      -0.11700
      9 C9        -54.5750  -21.3950  -36.0740 C.ar   1 LIG       0.00400
     10 C10       -55.9261  -21.6655  -35.7512 C.ar   1 LIG       0.00400
     11 H1        -53.1653  -22.0202  -33.0272 H      1 LIG       0.11500
     12 H2        -55.5310  -22.4930  -32.4617 H      1 LIG       0.11500
     13 H3        -54.9693  -20.5672  -39.3635 H      1 LIG       0.11500
     14 H4        -57.3350  -21.0415  -38.7987 H      1 LIG       0.11500
     15 H5        -52.5466  -21.3252  -35.3056 H      1 LIG       0.11500
     16 H6        -57.2864  -22.2729  -34.1735 H      1 LIG       0.11500
     17 H7        -53.2148  -20.7866  -37.6516 H      1 LIG       0.11500
     18 H8        -57.9543  -21.7362  -36.5195 H      1 LIG       0.11500
@<TRIPOS>BOND
      1       1       2 ar
      2       1       5 ar
      3       2       6 ar
      4       3       4 ar
      5       3       7 ar
      6       4       8 ar
      7       5       9 ar
      8       6      10 ar
      9       7       9 ar
     10       8      10 ar
     11       9      10 ar
     12       1      11 1
     13       2      12 1
     14       3      13 1
     15       4      14 1
     16       5      15 1
     17       6      16 1
     18       7      17 1
     19       8      18 1
@<TRIPOS>ALT_TYPE
CGenFF_4.0_ALT_TYPE_SET
CGenFF_4.0 1 CG2R61 2 CG2R61 3 CG2R61 4 CG2R61 5 CG2R61 6 CG2R61 7 CG2R61 8 CG2R61 9 CG2R61 10 CG2R61 11 HGR61 12 HGR61 13 HGR61 14 HGR61 15 HGR61 16 HGR61 17 HGR61 18 HGR61
@<TRIPOS>MOLECULE
naphtalene
 18 19 0 0 0
****
USER_CHARGES
INVALID_CHARGES
Pose:  13 Cluster:  13 Fr_nu: 324712 TotEn:   -10.57
@<TRIPOS>ATOM
      1 C1        -74.8291  -27.7201  -47.3367 C.ar   1 LIG      -0.11500
      2 C2        -73.5732  -27.9705  -47.8815 C.ar   1 LIG      -0.11500
      3 C3        -72.8002  -27.0586  -42.9642 C.ar   1 LIG      -0.11500
      4 C4        -71.5444  -27.3091  -43.5091 C.ar   1 LIG      -0.11500
      5 C5        -74.9559  -27.4302  -45.9779 C.ar   1 LIG      -0.11700
      6 C6        -72.4393  -27.9320  -47.0698 C.ar   1 LIG      -0.11700
      7 C7        -73.9343  -27.0971  -43.7761 C.ar   1 LIG      -0.11700
      8 C8        -71.4175  -27.5990  -44.8679 C.ar   1 LIG      -0.11700
      9 C9        -73.8252  -27.3873  -45.1459 C.ar   1 LIG       0.00400
     10 C10       -72.5482  -27.6420  -45.7000 C.ar   1 LIG       0.00400
     11 H1        -75.7116  -27.7508  -47.9690 H      1 LIG       0.11500
     12 H2        -73.4756  -28.1959  -48.9395 H      1 LIG       0.11500
     13 H3        -72.8986  -26.8330  -41.9061 H      1 LIG       0.11500
     14 H4        -70.6624  -27.2796  -42.8761 H      1 LIG       0.11500
     15 H5        -75.9476  -27.2382  -45.5735 H      1 LIG       0.11500
     16 H6        -71.4675  -28.1305  -47.5171 H      1 LIG       0.11500
     17 H7        -74.9058  -26.8978  -43.3288 H      1 LIG       0.11500
     18 H8        -70.4259  -27.7919  -45.2724 H      1 LIG       0.11500
@<TRIPOS>BOND
      1       1       2 ar
      2       1       5 ar
      3       2       6 ar
      4       3       4 ar
      5       3       7 ar
      6       4       8 ar
      7       5       9 ar
      8       6      10 ar
      9       7       9 ar
     10       8      10 ar
     11       9      10 ar
     12       1      11 1
     13       2      12 1
     14       3      13 1
     15       4      14 1
     16       5      15 1
     17       6      16 1
     18       7      17 1
     19       8      18 1
@<TRIPOS>ALT_TYPE
CGenFF_4.0_ALT_TYPE_SET
CGenFF_4.0 1 CG2R61 2 CG2R61 3 CG2R61 4 CG2R61 5 CG2R61 6 CG2R61 7 CG2R61 8 CG2R61 9 CG2R61 10 CG2R61 11 HGR61 12 HGR61 13 HGR61 14 HGR61 15 HGR61 16 HGR61 17 HGR61 18 HGR61
@<TRIPOS>MOLECULE
naphtalene
 18 19 0 0 0
****
USER_CHARGES
INVALID_CHARGES
Pose:  14 Cluster:  14 Fr_nu:  13898 TotEn:   -10.53
@<TRIPOS>ATOM
      1 C1        -49.2774    5.1533  -35.7552 C.ar   1 LIG      -0.11500
      2 C2        -50.1223    5.8075  -36.6468 C.ar   1 LIG      -0.11500
      3 C3        -52.9415    4.7496  -32.5797 C.ar   1 LIG      -0.11500
      4 C4        -53.7864    5.4037  -33.4714 C.ar   1 LIG      -0.11500
      5 C5        -49.7628    4.7247  -34.5194 C.ar   1 LIG      -0.11700
      6 C6        -51.4558    6.0356  -36.3063 C.ar   1 LIG      -0.11700
      7 C7        -51.6079    4.5214  -32.9203 C.ar   1 LIG      -0.11700
      8 C8        -53.3010    5.8324  -34.7072 C.ar   1 LIG      -0.11700
      9 C9        -51.1024    4.9460  -34.1599 C.ar   1 LIG       0.00400
     10 C10       -51.9615    5.6112  -35.0667 C.ar   1 LIG       0.00400
     11 H1        -48.2392    4.9765  -36.0206 H      1 LIG       0.11500
     12 H2        -49.7434    6.1405  -37.6087 H      1 LIG       0.11500
     13 H3        -53.3199    4.4161  -31.6174 H      1 LIG       0.11500
     14 H4        -54.8240    5.5816  -33.2048 H      1 LIG       0.11500
     15 H5        -49.0843    4.2158  -33.8379 H      1 LIG       0.11500
     16 H6        -52.0984    6.5484  -37.0189 H      1 LIG       0.11500
     17 H7        -50.9657    4.0079  -32.2079 H      1 LIG       0.11500
     18 H8        -53.9792    6.3421  -35.3885 H      1 LIG       0.11500
@<TRIPOS>BOND
      1       1       2 ar
      2       1       5 ar
      3       2       6 ar
      4       3       4 ar
      5       3       7 ar
      6       4       8 ar
      7       5       9 ar
      8       6      10 ar
      9       7       9 ar
     10       8      10 ar
     11       9      10 ar
     12       1      11 1
     13       2      12 1
     14       3      13 1
     15       4      14 1
     16       5      15 1
     17       6      16 1
     18       7      17 1
     19       8      18 1
@<TRIPOS>ALT_TYPE
CGenFF_4.0_ALT_TYPE_SET
CGenFF_4.0 1 CG2R61 2 CG2R61 3 CG2R61 4 CG2R61 5 CG2R61 6 CG2R61 7 CG2R61 8 CG2R61 9 CG2R61 10 CG2R61 11 HGR61 12 HGR61 13 HGR61 14 HGR61 15 HGR61 16 HGR61 17 HGR61 18 HGR61
@<TRIPOS>MOLECULE
naphtalene
 18 19 0 0 0
****
USER_CHARGES
INVALID_CHARGES
Pose:  15 Cluster:  15 Fr_nu:  27640 TotEn:   -10.53
@<TRIPOS>ATOM
      1 C1        -61.0055  -23.0671  -46.0404 C.ar   1 LIG      -0.11500
      2 C2        -61.1384  -24.3907  -45.6314 C.ar   1 LIG      -0.11500
      3 C3        -65.6329  -23.0674  -47.5438 C.ar   1 LIG      -0.11500
      4 C4        -65.7656  -24.3910  -47.1348 C.ar   1 LIG      -0.11500
      5 C5        -62.0875  -22.4028  -46.6189 C.ar   1 LIG      -0.11700
      6 C6        -62.3535  -25.0551  -45.7992 C.ar   1 LIG      -0.11700
      7 C7        -64.4176  -22.4029  -47.3759 C.ar   1 LIG      -0.11700
      8 C8        -64.6837  -25.0554  -46.5563 C.ar   1 LIG      -0.11700
      9 C9        -63.3181  -23.0561  -46.7956 C.ar   1 LIG       0.00400
     10 C10       -63.4531  -24.4021  -46.3796 C.ar   1 LIG       0.00400
     11 H1        -60.0591  -22.5505  -45.9100 H      1 LIG       0.11500
     12 H2        -60.2956  -24.9068  -45.1809 H      1 LIG       0.11500
     13 H3        -66.4755  -22.5505  -47.9943 H      1 LIG       0.11500
     14 H4        -66.7118  -24.9075  -47.2667 H      1 LIG       0.11500
     15 H5        -61.9607  -21.3684  -46.9316 H      1 LIG       0.11500
     16 H6        -62.4349  -26.0895  -45.4716 H      1 LIG       0.11500
     17 H7        -64.3367  -21.3684  -47.7028 H      1 LIG       0.11500
     18 H8        -64.8101  -26.0901  -46.2442 H      1 LIG       0.11500
@<TRIPOS>BOND
      1       1       2 ar
      2       1       5 ar
      3       2       6 ar
      4       3       4 ar
      5       3       7 ar
      6       4       8 ar
      7       5       9 ar
      8       6      10 ar
      9       7       9 ar
     10       8      10 ar
     11       9      10 ar
     12       1      11 1
     13       2      12 1
     14       3      13 1
     15       4      14 1
     16       5      15 1
     17       6      16 1
     18       7      17 1
     19       8      18 1
@<TRIPOS>ALT_TYPE
CGenFF_4.0_ALT_TYPE_SET
CGenFF_4.0 1 CG2R61 2 CG2R61 3 CG2R61 4 CG2R61 5 CG2R61 6 CG2R61 7 CG2R61 8 CG2R61 9 CG2R61 10 CG2R61 11 HGR61 12 HGR61 13 HGR61 14 HGR61 15 HGR61 16 HGR61 17 HGR61 18 HGR61
@<TRIPOS>MOLECULE
naphtalene
 18 19 0 0 0
****
USER_CHARGES
INVALID_CHARGES
Pose:  16 Cluster:  16 Fr_nu:  12291 TotEn:   -10.52
@<TRIPOS>ATOM
      1 C1        -64.3337  -21.7370  -52.6462 C.ar   1 LIG      -0.11500
      2 C2        -65.7167  -21.5816  -52.6551 C.ar   1 LIG      -0.11500
      3 C3        -64.4450  -22.4469  -47.8341 C.ar   1 LIG      -0.11500
      4 C4        -65.8279  -22.2915  -47.8431 C.ar   1 LIG      -0.11500
      5 C5        -63.6672  -21.9912  -51.4471 C.ar   1 LIG      -0.11700
      6 C6        -66.4385  -21.6798  -51.4654 C.ar   1 LIG      -0.11700
      7 C7        -63.7232  -22.3487  -49.0240 C.ar   1 LIG      -0.11700
      8 C8        -66.4946  -22.0372  -49.0421 C.ar   1 LIG      -0.11700
      9 C9        -64.3777  -22.0932  -50.2400 C.ar   1 LIG       0.00400
     10 C10       -65.7840  -21.9352  -50.2492 C.ar   1 LIG       0.00400
     11 H1        -63.7723  -21.6598  -53.5727 H      1 LIG       0.11500
     12 H2        -66.2347  -21.3840  -53.5891 H      1 LIG       0.11500
     13 H3        -63.9263  -22.6447  -46.9002 H      1 LIG       0.11500
     14 H4        -66.3887  -22.3673  -46.9162 H      1 LIG       0.11500
     15 H5        -62.5856  -22.1087  -51.4638 H      1 LIG       0.11500
     16 H6        -67.5190  -21.5555  -51.4960 H      1 LIG       0.11500
     17 H7        -62.6429  -22.4739  -48.9932 H      1 LIG       0.11500
     18 H8        -67.5761  -21.9189  -49.0256 H      1 LIG       0.11500
@<TRIPOS>BOND
      1       1       2 ar
      2       1       5 ar
      3       2       6 ar
      4       3       4 ar
      5       3       7 ar
      6       4       8 ar
      7       5       9 ar
      8       6      10 ar
      9       7       9 ar
     10       8      10 ar
     11       9      10 ar
     12       1      11 1
     13       2      12 1
     14       3      13 1
     15       4      14 1
     16       5      15 1
     17       6      16 1
     18       7      17 1
     19       8      18 1
@<TRIPOS>ALT_TYPE
CGenFF_4.0_ALT_TYPE_SET
CGenFF_4.0 1 CG2R61 2 CG2R61 3 CG2R61 4 CG2R61 5 CG2R61 6 CG2R61 7 CG2R61 8 CG2R61 9 CG2R61 10 CG2R61 11 HGR61 12 HGR61 13 HGR61 14 HGR61 15 HGR61 16 HGR61 17 HGR61 18 HGR61
@<TRIPOS>MOLECULE
naphtalene
 18 19 0 0 0
****
USER_CHARGES
INVALID_CHARGES
Pose:  17 Cluster:  17 Fr_nu:  39875 TotEn:   -10.46
@<TRIPOS>ATOM
      1 C1        -69.7115  -27.8186  -41.3420 C.ar   1 LIG      -0.11500
      2 C2        -69.5736  -26.4884  -41.7272 C.ar   1 LIG      -0.11500
      3 C3        -73.5445  -28.2786  -44.3033 C.ar   1 LIG      -0.11500
      4 C4        -73.4065  -26.9484  -44.6885 C.ar   1 LIG      -0.11500
      5 C5        -70.7322  -28.6004  -41.8837 C.ar   1 LIG      -0.11700
      6 C6        -70.4556  -25.9349  -42.6556 C.ar   1 LIG      -0.11700
      7 C7        -72.6623  -28.8321  -43.3749 C.ar   1 LIG      -0.11700
      8 C8        -72.3859  -26.1664  -44.1468 C.ar   1 LIG      -0.11700
      9 C9        -71.6292  -28.0598  -42.8194 C.ar   1 LIG       0.00400
     10 C10       -71.4889  -26.7071  -43.2111 C.ar   1 LIG       0.00400
     11 H1        -69.0248  -28.2488  -40.6188 H      1 LIG       0.11500
     12 H2        -68.7785  -25.8807  -41.3051 H      1 LIG       0.11500
     13 H3        -74.3394  -28.8870  -44.7253 H      1 LIG       0.11500
     14 H4        -74.0943  -26.5183  -45.4106 H      1 LIG       0.11500
     15 H5        -70.8213  -29.6378  -41.5677 H      1 LIG       0.11500
     16 H6        -70.3288  -24.8931  -42.9426 H      1 LIG       0.11500
     17 H7        -72.7888  -29.8741  -43.0887 H      1 LIG       0.11500
     18 H8        -72.2970  -25.1288  -44.4621 H      1 LIG       0.11500
@<TRIPOS>BOND
      1       1       2 ar
      2       1       5 ar
      3       2       6 ar
      4       3       4 ar
      5       3       7 ar
      6       4       8 ar
      7       5       9 ar
      8       6      10 ar
      9       7       9 ar
     10       8      10 ar
     11       9      10 ar
     12       1      11 1
     13       2      12 1
     14       3      13 1
     15       4      14 1
     16       5      15 1
     17       6      16 1
     18       7      17 1
     19       8      18 1
@<TRIPOS>ALT_TYPE
CGenFF_4.0_ALT_TYPE_SET
CGenFF_4.0 1 CG2R61 2 CG2R61 3 CG2R61 4 CG2R61 5 CG2R61 6 CG2R61 7 CG2R61 8 CG2R61 9 CG2R61 10 CG2R61 11 HGR61 12 HGR61 13 HGR61 14 HGR61 15 HGR61 16 HGR61 17 HGR61 18 HGR61
@<TRIPOS>MOLECULE
naphtalene
 18 19 0 0 0
****
USER_CHARGES
INVALID_CHARGES
Pose:  18 Cluster:  18 Fr_nu:  30642 TotEn:   -10.46
@<TRIPOS>ATOM
      1 C1        -79.6723  -16.6033  -27.3320 C.ar   1 LIG      -0.11500
      2 C2        -78.6710  -15.6412  -27.4246 C.ar   1 LIG      -0.11500
      3 C3        -76.4567  -19.7754  -25.5236 C.ar   1 LIG      -0.11500
      4 C4        -75.4555  -18.8133  -25.6162 C.ar   1 LIG      -0.11500
      5 C5        -79.3767  -17.8736  -26.8366 C.ar   1 LIG      -0.11700
      6 C6        -77.3704  -15.9455  -27.0222 C.ar   1 LIG      -0.11700
      7 C7        -77.7575  -19.4710  -25.9260 C.ar   1 LIG      -0.11700
      8 C8        -75.7510  -17.5429  -26.1117 C.ar   1 LIG      -0.11700
      9 C9        -78.0729  -18.1975  -26.4270 C.ar   1 LIG       0.00400
     10 C10       -77.0548  -17.2191  -26.5213 C.ar   1 LIG       0.00400
     11 H1        -80.6846  -16.3660  -27.6460 H      1 LIG       0.11500
     12 H2        -78.9023  -14.6525  -27.8102 H      1 LIG       0.11500
     13 H3        -76.2262  -20.7645  -25.1379 H      1 LIG       0.11500
     14 H4        -74.4432  -19.0516  -25.3035 H      1 LIG       0.11500
     15 H5        -80.1751  -18.6102  -26.7736 H      1 LIG       0.11500
     16 H6        -76.6035  -15.1779  -27.1030 H      1 LIG       0.11500
     17 H7        -78.5243  -20.2385  -25.8444 H      1 LIG       0.11500
     18 H8        -74.9526  -16.8064  -26.1755 H      1 LIG       0.11500
@<TRIPOS>BOND
      1       1       2 ar
      2       1       5 ar
      3       2       6 ar
      4       3       4 ar
      5       3       7 ar
      6       4       8 ar
      7       5       9 ar
      8       6      10 ar
      9       7       9 ar
     10       8      10 ar
     11       9      10 ar
     12       1      11 1
     13       2      12 1
     14       3      13 1
     15       4      14 1
     16       5      15 1
     17       6      16 1
     18       7      17 1
     19       8      18 1
@<TRIPOS>ALT_TYPE
CGenFF_4.0_ALT_TYPE_SET
CGenFF_4.0 1 CG2R61 2 CG2R61 3 CG2R61 4 CG2R61 5 CG2R61 6 CG2R61 7 CG2R61 8 CG2R61 9 CG2R61 10 CG2R61 11 HGR61 12 HGR61 13 HGR61 14 HGR61 15 HGR61 16 HGR61 17 HGR61 18 HGR61
@<TRIPOS>MOLECULE
naphtalene
 18 19 0 0 0
****
USER_CHARGES
INVALID_CHARGES
Pose:  19 Cluster:  19 Fr_nu:  16984 TotEn:   -10.35
@<TRIPOS>ATOM
      1 C1        -61.4806   -6.6297  -59.0472 C.ar   1 LIG      -0.11500
      2 C2        -61.7023   -7.1476  -57.7746 C.ar   1 LIG      -0.11500
      3 C3        -64.0312   -2.6559  -57.8742 C.ar   1 LIG      -0.11500
      4 C4        -64.2529   -3.1739  -56.6017 C.ar   1 LIG      -0.11500
      5 C5        -62.0024   -5.3834  -59.3948 C.ar   1 LIG      -0.11700
      6 C6        -62.4466   -6.4213  -56.8447 C.ar   1 LIG      -0.11700
      7 C7        -63.2868   -3.3823  -58.8042 C.ar   1 LIG      -0.11700
      8 C8        -63.7312   -4.4203  -56.2540 C.ar   1 LIG      -0.11700
      9 C9        -62.7541   -4.6385  -58.4714 C.ar   1 LIG       0.00400
     10 C10       -62.9795   -5.1652  -57.1774 C.ar   1 LIG       0.00400
     11 H1        -60.9015   -7.1959  -59.7709 H      1 LIG       0.11500
     12 H2        -61.2954   -8.1178  -57.5049 H      1 LIG       0.11500
     13 H3        -64.4378   -1.6855  -58.1446 H      1 LIG       0.11500
     14 H4        -64.8332   -2.6080  -55.8789 H      1 LIG       0.11500
     15 H5        -61.8169   -4.9984  -60.3954 H      1 LIG       0.11500
     16 H6        -62.6070   -6.8452  -55.8556 H      1 LIG       0.11500
     17 H7        -63.1258   -2.9578  -59.7929 H      1 LIG       0.11500
     18 H8        -63.9172   -4.8058  -55.2536 H      1 LIG       0.11500
@<TRIPOS>BOND
      1       1       2 ar
      2       1       5 ar
      3       2       6 ar
      4       3       4 ar
      5       3       7 ar
      6       4       8 ar
      7       5       9 ar
      8       6      10 ar
      9       7       9 ar
     10       8      10 ar
     11       9      10 ar
     12       1      11 1
     13       2      12 1
     14       3      13 1
     15       4      14 1
     16       5      15 1
     17       6      16 1
     18       7      17 1
     19       8      18 1
@<TRIPOS>ALT_TYPE
CGenFF_4.0_ALT_TYPE_SET
CGenFF_4.0 1 CG2R61 2 CG2R61 3 CG2R61 4 CG2R61 5 CG2R61 6 CG2R61 7 CG2R61 8 CG2R61 9 CG2R61 10 CG2R61 11 HGR61 12 HGR61 13 HGR61 14 HGR61 15 HGR61 16 HGR61 17 HGR61 18 HGR61
@<TRIPOS>MOLECULE
naphtalene
 18 19 0 0 0
****
USER_CHARGES
INVALID_CHARGES
Pose:  20 Cluster:  20 Fr_nu: 112611 TotEn:   -10.34
@<TRIPOS>ATOM
      1 C1        -66.8593    2.7971  -27.8365 C.ar   1 LIG      -0.11500
      2 C2        -65.4720    2.8368  -27.9404 C.ar   1 LIG      -0.11500
      3 C3        -66.5382   -1.1958  -25.0749 C.ar   1 LIG      -0.11500
      4 C4        -65.1510   -1.1560  -25.1788 C.ar   1 LIG      -0.11500
      5 C5        -67.4759    1.7861  -27.0989 C.ar   1 LIG      -0.11700
      6 C6        -64.6960    1.8657  -27.3071 C.ar   1 LIG      -0.11700
      7 C7        -67.3143   -0.2246  -25.7082 C.ar   1 LIG      -0.11700
      8 C8        -64.5343   -0.1451  -25.9165 C.ar   1 LIG      -0.11700
      9 C9        -66.7104    0.8003  -26.4549 C.ar   1 LIG       0.00400
     10 C10       -65.2997    0.8407  -26.5605 C.ar   1 LIG       0.00400
     11 H1        -67.4629    3.5531  -28.3302 H      1 LIG       0.11500
     12 H2        -64.9930    3.6245  -28.5146 H      1 LIG       0.11500
     13 H3        -67.0180   -1.9833  -24.5006 H      1 LIG       0.11500
     14 H4        -64.5479   -1.9130  -24.6861 H      1 LIG       0.11500
     15 H5        -68.5618    1.7745  -27.0317 H      1 LIG       0.11500
     16 H6        -63.6133    1.9165  -27.4013 H      1 LIG       0.11500
     17 H7        -68.3969   -0.2751  -25.6132 H      1 LIG       0.11500
     18 H8        -63.4483   -0.1337  -25.9844 H      1 LIG       0.11500
@<TRIPOS>BOND
      1       1       2 ar
      2       1       5 ar
      3       2       6 ar
      4       3       4 ar
      5       3       7 ar
      6       4       8 ar
      7       5       9 ar
      8       6      10 ar
      9       7       9 ar
     10       8      10 ar
     11       9      10 ar
     12       1      11 1
     13       2      12 1
     14       3      13 1
     15       4      14 1
     16       5      15 1
     17       6      16 1
     18       7      17 1
     19       8      18 1
@<TRIPOS>ALT_TYPE
CGenFF_4.0_ALT_TYPE_SET
CGenFF_4.0 1 CG2R61 2 CG2R61 3 CG2R61 4 CG2R61 5 CG2R61 6 CG2R61 7 CG2R61 8 CG2R61 9 CG2R61 10 CG2R61 11 HGR61 12 HGR61 13 HGR61 14 HGR61 15 HGR61 16 HGR61 17 HGR61 18 HGR61
@<TRIPOS>MOLECULE
naphtalene
 18 19 0 0 0
****
USER_CHARGES
INVALID_CHARGES
Pose:  21 Cluster:  21 Fr_nu: 167187 TotEn:   -10.29
@<TRIPOS>ATOM
      1 C1        -76.1984  -18.1492  -26.5931 C.ar   1 LIG      -0.11500
      2 C2        -75.2535  -19.1708  -26.6029 C.ar   1 LIG      -0.11500
      3 C3        -76.1813  -18.1805  -21.7278 C.ar   1 LIG      -0.11500
      4 C4        -75.2364  -19.2022  -21.7377 C.ar   1 LIG      -0.11500
      5 C5        -76.6685  -17.6441  -25.3804 C.ar   1 LIG      -0.11700
      6 C6        -74.7749  -19.6914  -25.4004 C.ar   1 LIG      -0.11700
      7 C7        -76.6599  -17.6599  -22.9305 C.ar   1 LIG      -0.11700
      8 C8        -74.7663  -19.7073  -22.9503 C.ar   1 LIG      -0.11700
      9 C9        -76.1978  -18.1563  -24.1603 C.ar   1 LIG       0.00400
     10 C10       -75.2369  -19.1952  -24.1704 C.ar   1 LIG       0.00400
     11 H1        -76.5711  -17.7447  -27.5296 H      1 LIG       0.11500
     12 H2        -74.8880  -19.5631  -27.5475 H      1 LIG       0.11500
     13 H3        -76.5472  -17.7876  -20.7833 H      1 LIG       0.11500
     14 H4        -74.8652  -19.6072  -20.8009 H      1 LIG       0.11500
     15 H5        -77.4075  -16.8457  -25.3967 H      1 LIG       0.11500
     16 H6        -74.0359  -20.4894  -25.4318 H      1 LIG       0.11500
     17 H7        -77.3982  -16.8613  -22.8988 H      1 LIG       0.11500
     18 H8        -74.0278  -20.5063  -22.9343 H      1 LIG       0.11500
@<TRIPOS>BOND
      1       1       2 ar
      2       1       5 ar
      3       2       6 ar
      4       3       4 ar
      5       3       7 ar
      6       4       8 ar
      7       5       9 ar
      8       6      10 ar
      9       7       9 ar
     10       8      10 ar
     11       9      10 ar
     12       1      11 1
     13       2      12 1
     14       3      13 1
     15       4      14 1
     16       5      15 1
     17       6      16 1
     18       7      17 1
     19       8      18 1
@<TRIPOS>ALT_TYPE
CGenFF_4.0_ALT_TYPE_SET
CGenFF_4.0 1 CG2R61 2 CG2R61 3 CG2R61 4 CG2R61 5 CG2R61 6 CG2R61 7 CG2R61 8 CG2R61 9 CG2R61 10 CG2R61 11 HGR61 12 HGR61 13 HGR61 14 HGR61 15 HGR61 16 HGR61 17 HGR61 18 HGR61
@<TRIPOS>MOLECULE
naphtalene
 18 19 0 0 0
****
USER_CHARGES
INVALID_CHARGES
Pose:  22 Cluster:  22 Fr_nu: 218058 TotEn:   -10.02
@<TRIPOS>ATOM
      1 C1        -55.5643    3.0543  -43.6438 C.ar   1 LIG      -0.11500
      2 C2        -56.4391    4.1367  -43.6333 C.ar   1 LIG      -0.11500
      3 C3        -54.3398    3.9996  -39.0308 C.ar   1 LIG      -0.11500
      4 C4        -55.2146    5.0819  -39.0204 C.ar   1 LIG      -0.11500
      5 C5        -54.8213    2.7457  -42.5040 C.ar   1 LIG      -0.11700
      6 C6        -56.5743    4.9145  -42.4832 C.ar   1 LIG      -0.11700
      7 C7        -54.2047    3.2216  -40.1811 C.ar   1 LIG      -0.11700
      8 C8        -55.9576    5.3907  -40.1602 C.ar   1 LIG      -0.11700
      9 C9        -54.9447    3.5179  -41.3374 C.ar   1 LIG       0.00400
     10 C10       -55.8342    4.6185  -41.3268 C.ar   1 LIG       0.00400
     11 H1        -55.4590    2.4495  -44.5397 H      1 LIG       0.11500
     12 H2        -57.0172    4.3759  -44.5211 H      1 LIG       0.11500
     13 H3        -53.7613    3.7596  -38.1431 H      1 LIG       0.11500
     14 H4        -55.3184    5.6873  -38.1248 H      1 LIG       0.11500
     15 H5        -54.1432    1.8953  -42.5351 H      1 LIG       0.11500
     16 H6        -57.2644    5.7556  -42.4973 H      1 LIG       0.11500
     17 H7        -53.5151    2.3802  -40.1664 H      1 LIG       0.11500
     18 H8        -56.6352    6.2415  -40.1296 H      1 LIG       0.11500
@<TRIPOS>BOND
      1       1       2 ar
      2       1       5 ar
      3       2       6 ar
      4       3       4 ar
      5       3       7 ar
      6       4       8 ar
      7       5       9 ar
      8       6      10 ar
      9       7       9 ar
     10       8      10 ar
     11       9      10 ar
     12       1      11 1
     13       2      12 1
     14       3      13 1
     15       4      14 1
     16       5      15 1
     17       6      16 1
     18       7      17 1
     19       8      18 1
@<TRIPOS>ALT_TYPE
CGenFF_4.0_ALT_TYPE_SET
CGenFF_4.0 1 CG2R61 2 CG2R61 3 CG2R61 4 CG2R61 5 CG2R61 6 CG2R61 7 CG2R61 8 CG2R61 9 CG2R61 10 CG2R61 11 HGR61 12 HGR61 13 HGR61 14 HGR61 15 HGR61 16 HGR61 17 HGR61 18 HGR61
@<TRIPOS>MOLECULE
naphtalene
 18 19 0 0 0
****
USER_CHARGES
INVALID_CHARGES
Pose:  23 Cluster:  23 Fr_nu: 293763 TotEn:    -9.90
@<TRIPOS>ATOM
      1 C1        -89.0028  -18.9272  -30.8259 C.ar   1 LIG      -0.11500
      2 C2        -88.7513  -17.5991  -30.4947 C.ar   1 LIG      -0.11500
      3 C3        -84.3152  -19.5256  -31.9839 C.ar   1 LIG      -0.11500
      4 C4        -84.0638  -18.1975  -31.6526 C.ar   1 LIG      -0.11500
      5 C5        -87.9654  -19.7424  -31.2796 C.ar   1 LIG      -0.11700
      6 C6        -87.4617  -17.0810  -30.6158 C.ar   1 LIG      -0.11700
      7 C7        -85.6049  -20.0438  -31.8627 C.ar   1 LIG      -0.11700
      8 C8        -85.1012  -17.3822  -31.1990 C.ar   1 LIG      -0.11700
      9 C9        -86.6611  -19.2376  -31.4077 C.ar   1 LIG       0.00400
     10 C10       -86.4055  -17.8870  -31.0709 C.ar   1 LIG       0.00400
     11 H1        -90.0071  -19.3299  -30.7320 H      1 LIG       0.11500
     12 H2        -89.5596  -16.9654  -30.1413 H      1 LIG       0.11500
     13 H3        -83.5071  -20.1600  -32.3372 H      1 LIG       0.11500
     14 H4        -83.0597  -17.7950  -31.7481 H      1 LIG       0.11500
     15 H5        -88.1851  -20.7774  -31.5332 H      1 LIG       0.11500
     16 H6        -87.2880  -16.0401  -30.3507 H      1 LIG       0.11500
     17 H7        -85.7782  -21.0848  -32.1270 H      1 LIG       0.11500
     18 H8        -84.8818  -16.3469  -30.9460 H      1 LIG       0.11500
@<TRIPOS>BOND
      1       1       2 ar
      2       1       5 ar
      3       2       6 ar
      4       3       4 ar
      5       3       7 ar
      6       4       8 ar
      7       5       9 ar
      8       6      10 ar
      9       7       9 ar
     10       8      10 ar
     11       9      10 ar
     12       1      11 1
     13       2      12 1
     14       3      13 1
     15       4      14 1
     16       5      15 1
     17       6      16 1
     18       7      17 1
     19       8      18 1
@<TRIPOS>ALT_TYPE
CGenFF_4.0_ALT_TYPE_SET
CGenFF_4.0 1 CG2R61 2 CG2R61 3 CG2R61 4 CG2R61 5 CG2R61 6 CG2R61 7 CG2R61 8 CG2R61 9 CG2R61 10 CG2R61 11 HGR61 12 HGR61 13 HGR61 14 HGR61 15 HGR61 16 HGR61 17 HGR61 18 HGR61
@<TRIPOS>MOLECULE
naphtalene
 18 19 0 0 0
****
USER_CHARGES
INVALID_CHARGES
Pose:  24 Cluster:  24 Fr_nu:  18337 TotEn:    -9.86
@<TRIPOS>ATOM
      1 C1        -66.2594  -22.9488  -49.2487 C.ar   1 LIG      -0.11500
      2 C2        -66.2472  -21.8220  -48.4320 C.ar   1 LIG      -0.11500
      3 C3        -61.9398  -24.2931  -47.4578 C.ar   1 LIG      -0.11500
      4 C4        -61.9278  -23.1662  -46.6412 C.ar   1 LIG      -0.11500
      5 C5        -65.1932  -23.8480  -49.2141 C.ar   1 LIG      -0.11700
      6 C6        -65.1691  -21.5900  -47.5775 C.ar   1 LIG      -0.11700
      7 C7        -63.0181  -24.5250  -48.3123 C.ar   1 LIG      -0.11700
      8 C8        -62.9938  -22.2669  -46.6757 C.ar   1 LIG      -0.11700
      9 C9        -64.0996  -23.6304  -48.3601 C.ar   1 LIG       0.00400
     10 C10       -64.0874  -22.4845  -47.5297 C.ar   1 LIG       0.00400
     11 H1        -67.0987  -23.1285  -49.9141 H      1 LIG       0.11500
     12 H2        -67.0778  -21.1227  -48.4595 H      1 LIG       0.11500
     13 H3        -61.1094  -24.9930  -47.4307 H      1 LIG       0.11500
     14 H4        -61.0875  -22.9862  -45.9770 H      1 LIG       0.11500
     15 H5        -65.2238  -24.7219  -49.8616 H      1 LIG       0.11500
     16 H6        -65.1809  -20.7030  -46.9475 H      1 LIG       0.11500
     17 H7        -63.0064  -25.4125  -48.9416 H      1 LIG       0.11500
     18 H8        -62.9631  -21.3925  -46.0288 H      1 LIG       0.11500
@<TRIPOS>BOND
      1       1       2 ar
      2       1       5 ar
      3       2       6 ar
      4       3       4 ar
      5       3       7 ar
      6       4       8 ar
      7       5       9 ar
      8       6      10 ar
      9       7       9 ar
     10       8      10 ar
     11       9      10 ar
     12       1      11 1
     13       2      12 1
     14       3      13 1
     15       4      14 1
     16       5      15 1
     17       6      16 1
     18       7      17 1
     19       8      18 1
@<TRIPOS>ALT_TYPE
CGenFF_4.0_ALT_TYPE_SET
CGenFF_4.0 1 CG2R61 2 CG2R61 3 CG2R61 4 CG2R61 5 CG2R61 6 CG2R61 7 CG2R61 8 CG2R61 9 CG2R61 10 CG2R61 11 HGR61 12 HGR61 13 HGR61 14 HGR61 15 HGR61 16 HGR61 17 HGR61 18 HGR61
@<TRIPOS>MOLECULE
naphtalene
 18 19 0 0 0
****
USER_CHARGES
INVALID_CHARGES
Pose:  25 Cluster:  25 Fr_nu: 189676 TotEn:    -9.84
@<TRIPOS>ATOM
      1 C1        -71.3675   -7.3098  -23.9373 C.ar   1 LIG      -0.11500
      2 C2        -72.1552   -7.4002  -25.0810 C.ar   1 LIG      -0.11500
      3 C3        -74.7241   -9.7841  -21.4305 C.ar   1 LIG      -0.11500
      4 C4        -75.5117   -9.8744  -22.5744 C.ar   1 LIG      -0.11500
      5 C5        -71.8054   -7.8786  -22.7409 C.ar   1 LIG      -0.11700
      6 C6        -73.3836   -8.0596  -25.0330 C.ar   1 LIG      -0.11700
      7 C7        -73.4956   -9.1246  -21.4786 C.ar   1 LIG      -0.11700
      8 C8        -75.0740   -9.3055  -23.7707 C.ar   1 LIG      -0.11700
      9 C9        -73.0392   -8.5462  -22.6742 C.ar   1 LIG       0.00400
     10 C10       -73.8401   -8.6380  -23.8374 C.ar   1 LIG       0.00400
     11 H1        -70.4115   -6.7958  -23.9751 H      1 LIG       0.11500
     12 H2        -71.8133   -6.9572  -26.0120 H      1 LIG       0.11500
     13 H3        -75.0655  -10.2270  -20.4991 H      1 LIG       0.11500
     14 H4        -76.4683  -10.3873  -22.5356 H      1 LIG       0.11500
     15 H5        -71.1734   -7.7954  -21.8591 H      1 LIG       0.11500
     16 H6        -73.9826   -8.1187  -25.9394 H      1 LIG       0.11500
     17 H7        -72.8964   -9.0664  -20.5723 H      1 LIG       0.11500
     18 H8        -75.7062   -9.3880  -24.6525 H      1 LIG       0.11500
@<TRIPOS>BOND
      1       1       2 ar
      2       1       5 ar
      3       2       6 ar
      4       3       4 ar
      5       3       7 ar
      6       4       8 ar
      7       5       9 ar
      8       6      10 ar
      9       7       9 ar
     10       8      10 ar
     11       9      10 ar
     12       1      11 1
     13       2      12 1
     14       3      13 1
     15       4      14 1
     16       5      15 1
     17       6      16 1
     18       7      17 1
     19       8      18 1
@<TRIPOS>ALT_TYPE
CGenFF_4.0_ALT_TYPE_SET
CGenFF_4.0 1 CG2R61 2 CG2R61 3 CG2R61 4 CG2R61 5 CG2R61 6 CG2R61 7 CG2R61 8 CG2R61 9 CG2R61 10 CG2R61 11 HGR61 12 HGR61 13 HGR61 14 HGR61 15 HGR61 16 HGR61 17 HGR61 18 HGR61
@<TRIPOS>MOLECULE
naphtalene
 18 19 0 0 0
****
USER_CHARGES
INVALID_CHARGES
Pose:  26 Cluster:  26 Fr_nu: 272820 TotEn:    -9.82
@<TRIPOS>ATOM
      1 C1        -61.7959  -21.3772  -40.3552 C.ar   1 LIG      -0.11500
      2 C2        -60.5598  -21.3140  -39.7188 C.ar   1 LIG      -0.11500
      3 C3        -63.6715  -23.6535  -36.4857 C.ar   1 LIG      -0.11500
      4 C4        -62.4354  -23.5903  -35.8493 C.ar   1 LIG      -0.11500
      5 C5        -62.8819  -21.9740  -39.7141 C.ar   1 LIG      -0.11700
      6 C6        -60.4049  -21.8472  -38.4390 C.ar   1 LIG      -0.11700
      7 C7        -63.8264  -23.1202  -37.7656 C.ar   1 LIG      -0.11700
      8 C8        -61.3493  -22.9936  -36.4904 C.ar   1 LIG      -0.11700
      9 C9        -62.7441  -22.5159  -38.4258 C.ar   1 LIG       0.00400
     10 C10       -61.4871  -22.4516  -37.7787 C.ar   1 LIG       0.00400
     11 H1        -61.9157  -20.9625  -41.3518 H      1 LIG       0.11500
     12 H2        -59.7151  -20.8490  -40.2186 H      1 LIG       0.11500
     13 H3        -64.5169  -24.1184  -35.9862 H      1 LIG       0.11500
     14 H4        -62.3158  -24.0064  -34.8534 H      1 LIG       0.11500
     15 H5        -63.8387  -22.0126  -40.2308 H      1 LIG       0.11500
     16 H6        -59.4298  -21.7862  -37.9602 H      1 LIG       0.11500
     17 H7        -64.8018  -23.1806  -38.2438 H      1 LIG       0.11500
     18 H8        -60.3922  -22.9555  -35.9742 H      1 LIG       0.11500
@<TRIPOS>BOND
      1       1       2 ar
      2       1       5 ar
      3       2       6 ar
      4       3       4 ar
      5       3       7 ar
      6       4       8 ar
      7       5       9 ar
      8       6      10 ar
      9       7       9 ar
     10       8      10 ar
     11       9      10 ar
     12       1      11 1
     13       2      12 1
     14       3      13 1
     15       4      14 1
     16       5      15 1
     17       6      16 1
     18       7      17 1
     19       8      18 1
@<TRIPOS>ALT_TYPE
CGenFF_4.0_ALT_TYPE_SET
CGenFF_4.0 1 CG2R61 2 CG2R61 3 CG2R61 4 CG2R61 5 CG2R61 6 CG2R61 7 CG2R61 8 CG2R61 9 CG2R61 10 CG2R61 11 HGR61 12 HGR61 13 HGR61 14 HGR61 15 HGR61 16 HGR61 17 HGR61 18 HGR61
@<TRIPOS>MOLECULE
naphtalene
 18 19 0 0 0
****
USER_CHARGES
INVALID_CHARGES
Pose:  27 Cluster:  27 Fr_nu: 202536 TotEn:    -9.76
@<TRIPOS>ATOM
      1 C1        -53.5193    4.2821  -34.1947 C.ar   1 LIG      -0.11500
      2 C2        -54.3368    5.1880  -33.5255 C.ar   1 LIG      -0.11500
      3 C3        -55.4313    5.6934  -38.4403 C.ar   1 LIG      -0.11500
      4 C4        -56.2488    6.5993  -37.7710 C.ar   1 LIG      -0.11500
      5 C5        -53.5836    4.1777  -35.5845 C.ar   1 LIG      -0.11700
      6 C6        -55.2216    5.9930  -34.2433 C.ar   1 LIG      -0.11700
      7 C7        -54.5463    4.8884  -37.7225 C.ar   1 LIG      -0.11700
      8 C8        -56.1846    6.7037  -36.3812 C.ar   1 LIG      -0.11700
      9 C9        -54.4684    4.9801  -36.3232 C.ar   1 LIG       0.00400
     10 C10       -55.2997    5.9013  -35.6425 C.ar   1 LIG       0.00400
     11 H1        -52.8310    3.6553  -33.6354 H      1 LIG       0.11500
     12 H2        -54.2858    5.2686  -32.4436 H      1 LIG       0.11500
     13 H3        -55.4817    5.6124  -39.5225 H      1 LIG       0.11500
     14 H4        -56.9379    7.2248  -38.3307 H      1 LIG       0.11500
     15 H5        -52.9355    3.4624  -36.0867 H      1 LIG       0.11500
     16 H6        -55.8509    6.6945  -33.6995 H      1 LIG       0.11500
     17 H7        -53.9166    4.1876  -38.2665 H      1 LIG       0.11500
     18 H8        -56.8332    7.4184  -35.8787 H      1 LIG       0.11500
@<TRIPOS>BOND
      1       1       2 ar
      2       1       5 ar
      3       2       6 ar
      4       3       4 ar
      5       3       7 ar
      6       4       8 ar
      7       5       9 ar
      8       6      10 ar
      9       7       9 ar
     10       8      10 ar
     11       9      10 ar
     12       1      11 1
     13       2      12 1
     14       3      13 1
     15       4      14 1
     16       5      15 1
     17       6      16 1
     18       7      17 1
     19       8      18 1
@<TRIPOS>ALT_TYPE
CGenFF_4.0_ALT_TYPE_SET
CGenFF_4.0 1 CG2R61 2 CG2R61 3 CG2R61 4 CG2R61 5 CG2R61 6 CG2R61 7 CG2R61 8 CG2R61 9 CG2R61 10 CG2R61 11 HGR61 12 HGR61 13 HGR61 14 HGR61 15 HGR61 16 HGR61 17 HGR61 18 HGR61
@<TRIPOS>MOLECULE
naphtalene
 18 19 0 0 0
****
USER_CHARGES
INVALID_CHARGES
Pose:  28 Cluster:  28 Fr_nu: 259463 TotEn:    -9.72
@<TRIPOS>ATOM
      1 C1        -78.1232  -15.4758  -26.8717 C.ar   1 LIG      -0.11500
      2 C2        -77.2360  -16.5454  -26.7959 C.ar   1 LIG      -0.11500
      3 C3        -81.5818  -18.4631  -28.5410 C.ar   1 LIG      -0.11500
      4 C4        -80.6945  -19.5326  -28.4652 C.ar   1 LIG      -0.11500
      5 C5        -79.4270  -15.6805  -27.3241 C.ar   1 LIG      -0.11700
      6 C6        -77.6491  -17.8237  -27.1722 C.ar   1 LIG      -0.11700
      7 C7        -81.1687  -17.1847  -28.1647 C.ar   1 LIG      -0.11700
      8 C8        -79.3907  -19.3281  -28.0129 C.ar   1 LIG      -0.11700
      9 C9        -79.8600  -16.9605  -27.7071 C.ar   1 LIG       0.00400
     10 C10       -78.9577  -18.0481  -27.6300 C.ar   1 LIG       0.00400
     11 H1        -77.8008  -14.4808  -26.5792 H      1 LIG       0.11500
     12 H2        -76.2213  -16.3850  -26.4434 H      1 LIG       0.11500
     13 H3        -82.5969  -18.6229  -28.8935 H      1 LIG       0.11500
     14 H4        -81.0170  -20.5272  -28.7592 H      1 LIG       0.11500
     15 H5        -80.1033  -14.8297  -27.3755 H      1 LIG       0.11500
     16 H6        -76.9389  -18.6452  -27.1043 H      1 LIG       0.11500
     17 H7        -81.8792  -16.3636  -28.2319 H      1 LIG       0.11500
     18 H8        -78.7140  -20.1786  -27.9621 H      1 LIG       0.11500
@<TRIPOS>BOND
      1       1       2 ar
      2       1       5 ar
      3       2       6 ar
      4       3       4 ar
      5       3       7 ar
      6       4       8 ar
      7       5       9 ar
      8       6      10 ar
      9       7       9 ar
     10       8      10 ar
     11       9      10 ar
     12       1      11 1
     13       2      12 1
     14       3      13 1
     15       4      14 1
     16       5      15 1
     17       6      16 1
     18       7      17 1
     19       8      18 1
@<TRIPOS>ALT_TYPE
CGenFF_4.0_ALT_TYPE_SET
CGenFF_4.0 1 CG2R61 2 CG2R61 3 CG2R61 4 CG2R61 5 CG2R61 6 CG2R61 7 CG2R61 8 CG2R61 9 CG2R61 10 CG2R61 11 HGR61 12 HGR61 13 HGR61 14 HGR61 15 HGR61 16 HGR61 17 HGR61 18 HGR61
@<TRIPOS>MOLECULE
naphtalene
 18 19 0 0 0
****
USER_CHARGES
INVALID_CHARGES
Pose:  29 Cluster:  29 Fr_nu:  25175 TotEn:    -9.67
@<TRIPOS>ATOM
      1 C1        -78.6979  -19.7583  -28.4219 C.ar   1 LIG      -0.11500
      2 C2        -78.5674  -18.4109  -28.7452 C.ar   1 LIG      -0.11500
      3 C3        -75.8496  -19.1005  -24.5326 C.ar   1 LIG      -0.11500
      4 C4        -75.7192  -17.7532  -24.8560 C.ar   1 LIG      -0.11500
      5 C5        -78.0564  -20.2712  -27.2942 C.ar   1 LIG      -0.11700
      6 C6        -77.7951  -17.5714  -27.9422 C.ar   1 LIG      -0.11700
      7 C7        -76.6221  -19.9400  -25.3356 C.ar   1 LIG      -0.11700
      8 C8        -76.3606  -17.2401  -25.9837 C.ar   1 LIG      -0.11700
      9 C9        -77.2748  -19.4407  -26.4745 C.ar   1 LIG       0.00400
     10 C10       -77.1422  -18.0706  -26.8034 C.ar   1 LIG       0.00400
     11 H1        -79.2989  -20.4115  -29.0478 H      1 LIG       0.11500
     12 H2        -79.0675  -18.0125  -29.6232 H      1 LIG       0.11500
     13 H3        -75.3498  -19.4996  -23.6544 H      1 LIG       0.11500
     14 H4        -75.1169  -17.1007  -24.2306 H      1 LIG       0.11500
     15 H5        -78.1720  -21.3277  -27.0609 H      1 LIG       0.11500
     16 H6        -77.7075  -16.5214  -28.2136 H      1 LIG       0.11500
     17 H7        -76.7102  -20.9898  -25.0636 H      1 LIG       0.11500
     18 H8        -76.2445  -16.1838  -26.2177 H      1 LIG       0.11500
@<TRIPOS>BOND
      1       1       2 ar
      2       1       5 ar
      3       2       6 ar
      4       3       4 ar
      5       3       7 ar
      6       4       8 ar
      7       5       9 ar
      8       6      10 ar
      9       7       9 ar
     10       8      10 ar
     11       9      10 ar
     12       1      11 1
     13       2      12 1
     14       3      13 1
     15       4      14 1
     16       5      15 1
     17       6      16 1
     18       7      17 1
     19       8      18 1
@<TRIPOS>ALT_TYPE
CGenFF_4.0_ALT_TYPE_SET
CGenFF_4.0 1 CG2R61 2 CG2R61 3 CG2R61 4 CG2R61 5 CG2R61 6 CG2R61 7 CG2R61 8 CG2R61 9 CG2R61 10 CG2R61 11 HGR61 12 HGR61 13 HGR61 14 HGR61 15 HGR61 16 HGR61 17 HGR61 18 HGR61
@<TRIPOS>MOLECULE
naphtalene
 18 19 0 0 0
****
USER_CHARGES
INVALID_CHARGES
Pose:  30 Cluster:  30 Fr_nu:  60305 TotEn:    -9.22
@<TRIPOS>ATOM
      1 C1        -72.0972  -22.5668  -22.6813 C.ar   1 LIG      -0.11500
      2 C2        -72.4283  -22.2249  -21.3735 C.ar   1 LIG      -0.11500
      3 C3        -75.0727  -19.0940  -24.3422 C.ar   1 LIG      -0.11500
      4 C4        -75.4037  -18.7522  -23.0344 C.ar   1 LIG      -0.11500
      5 C5        -72.6696  -21.8763  -23.7500 C.ar   1 LIG      -0.11700
      6 C6        -73.3329  -21.1914  -21.1293 C.ar   1 LIG      -0.11700
      7 C7        -74.1679  -20.1276  -24.5864 C.ar   1 LIG      -0.11700
      8 C8        -74.8314  -19.4427  -21.9656 C.ar   1 LIG      -0.11700
      9 C9        -73.5822  -20.8333  -23.5228 C.ar   1 LIG       0.00400
     10 C10       -73.9189  -20.4857  -22.1928 C.ar   1 LIG       0.00400
     11 H1        -71.3932  -23.3719  -22.8708 H      1 LIG       0.11500
     12 H2        -71.9819  -22.7629  -20.5422 H      1 LIG       0.11500
     13 H3        -75.5187  -18.5562  -25.1741 H      1 LIG       0.11500
     14 H4        -76.1088  -17.9480  -22.8455 H      1 LIG       0.11500
     15 H5        -72.3964  -22.1610  -24.7640 H      1 LIG       0.11500
     16 H6        -73.5768  -20.9408  -20.0989 H      1 LIG       0.11500
     17 H7        -73.9236  -20.3774  -25.6167 H      1 LIG       0.11500
     18 H8        -75.1050  -19.1587  -20.9514 H      1 LIG       0.11500
@<TRIPOS>BOND
      1       1       2 ar
      2       1       5 ar
      3       2       6 ar
      4       3       4 ar
      5       3       7 ar
      6       4       8 ar
      7       5       9 ar
      8       6      10 ar
      9       7       9 ar
     10       8      10 ar
     11       9      10 ar
     12       1      11 1
     13       2      12 1
     14       3      13 1
     15       4      14 1
     16       5      15 1
     17       6      16 1
     18       7      17 1
     19       8      18 1
@<TRIPOS>ALT_TYPE
CGenFF_4.0_ALT_TYPE_SET
CGenFF_4.0 1 CG2R61 2 CG2R61 3 CG2R61 4 CG2R61 5 CG2R61 6 CG2R61 7 CG2R61 8 CG2R61 9 CG2R61 10 CG2R61 11 HGR61 12 HGR61 13 HGR61 14 HGR61 15 HGR61 16 HGR61 17 HGR61 18 HGR61
@<TRIPOS>MOLECULE
naphtalene
 18 19 0 0 0
****
USER_CHARGES
INVALID_CHARGES
Pose:  31 Cluster:  31 Fr_nu:  85405 TotEn:    -9.21
@<TRIPOS>ATOM
      1 C1        -79.5786  -16.4816  -26.8481 C.ar   1 LIG      -0.11500
      2 C2        -79.3417  -17.2109  -28.0095 C.ar   1 LIG      -0.11500
      3 C3        -75.8436  -18.7221  -24.6795 C.ar   1 LIG      -0.11500
      4 C4        -75.6068  -19.4514  -25.8410 C.ar   1 LIG      -0.11500
      5 C5        -78.7704  -16.6717  -25.7269 C.ar   1 LIG      -0.11700
      6 C6        -78.2958  -18.1330  -28.0543 C.ar   1 LIG      -0.11700
      7 C7        -76.8896  -17.7999  -24.6348 C.ar   1 LIG      -0.11700
      8 C8        -76.4150  -19.2614  -26.9623 C.ar   1 LIG      -0.11700
      9 C9        -77.7131  -17.5958  -25.7540 C.ar   1 LIG       0.00400
     10 C10       -77.4723  -18.3374  -26.9351 C.ar   1 LIG       0.00400
     11 H1        -80.3934  -15.7643  -26.8137 H      1 LIG       0.11500
     12 H2        -79.9713  -17.0620  -28.8819 H      1 LIG       0.11500
     13 H3        -75.2141  -18.8705  -23.8066 H      1 LIG       0.11500
     14 H4        -74.7928  -20.1696  -25.8744 H      1 LIG       0.11500
     15 H5        -78.9743  -16.0910  -24.8296 H      1 LIG       0.11500
     16 H6        -78.1285  -18.6917  -28.9728 H      1 LIG       0.11500
     17 H7        -77.0562  -17.2408  -23.7165 H      1 LIG       0.11500
     18 H8        -76.2117  -19.8426  -27.8594 H      1 LIG       0.11500
@<TRIPOS>BOND
      1       1       2 ar
      2       1       5 ar
      3       2       6 ar
      4       3       4 ar
      5       3       7 ar
      6       4       8 ar
      7       5       9 ar
      8       6      10 ar
      9       7       9 ar
     10       8      10 ar
     11       9      10 ar
     12       1      11 1
     13       2      12 1
     14       3      13 1
     15       4      14 1
     16       5      15 1
     17       6      16 1
     18       7      17 1
     19       8      18 1
@<TRIPOS>ALT_TYPE
CGenFF_4.0_ALT_TYPE_SET
CGenFF_4.0 1 CG2R61 2 CG2R61 3 CG2R61 4 CG2R61 5 CG2R61 6 CG2R61 7 CG2R61 8 CG2R61 9 CG2R61 10 CG2R61 11 HGR61 12 HGR61 13 HGR61 14 HGR61 15 HGR61 16 HGR61 17 HGR61 18 HGR61
@<TRIPOS>MOLECULE
naphtalene
 18 19 0 0 0
****
USER_CHARGES
INVALID_CHARGES
Pose:  32 Cluster:  32 Fr_nu:  36864 TotEn:    -9.19
@<TRIPOS>ATOM
      1 C1        -78.3205  -19.2106  -27.1215 C.ar   1 LIG      -0.11500
      2 C2        -77.5303  -20.3141  -27.4296 C.ar   1 LIG      -0.11500
      3 C3        -75.5854  -18.3502  -23.1906 C.ar   1 LIG      -0.11500
      4 C4        -74.7954  -19.4537  -23.4988 C.ar   1 LIG      -0.11500
      5 C5        -78.0381  -18.4432  -25.9911 C.ar   1 LIG      -0.11700
      6 C6        -76.4549  -20.6544  -26.6087 C.ar   1 LIG      -0.11700
      7 C7        -76.6609  -18.0099  -24.0116 C.ar   1 LIG      -0.11700
      8 C8        -75.0776  -20.2212  -24.6291 C.ar   1 LIG      -0.11700
      9 C9        -76.9596  -18.7711  -25.1534 C.ar   1 LIG       0.00400
     10 C10       -76.1562  -19.8933  -25.4668 C.ar   1 LIG       0.00400
     11 H1        -79.1579  -18.9465  -27.7607 H      1 LIG       0.11500
     12 H2        -77.7508  -20.9107  -28.3100 H      1 LIG       0.11500
     13 H3        -75.3653  -17.7529  -22.3102 H      1 LIG       0.11500
     14 H4        -73.9590  -19.7182  -22.8585 H      1 LIG       0.11500
     15 H5        -78.6694  -17.5852  -25.7693 H      1 LIG       0.11500
     16 H6        -75.8504  -21.5207  -26.8690 H      1 LIG       0.11500
     17 H7        -77.2647  -17.1430  -23.7516 H      1 LIG       0.11500
     18 H8        -74.4469  -21.0798  -24.8507 H      1 LIG       0.11500
@<TRIPOS>BOND
      1       1       2 ar
      2       1       5 ar
      3       2       6 ar
      4       3       4 ar
      5       3       7 ar
      6       4       8 ar
      7       5       9 ar
      8       6      10 ar
      9       7       9 ar
     10       8      10 ar
     11       9      10 ar
     12       1      11 1
     13       2      12 1
     14       3      13 1
     15       4      14 1
     16       5      15 1
     17       6      16 1
     18       7      17 1
     19       8      18 1
@<TRIPOS>ALT_TYPE
CGenFF_4.0_ALT_TYPE_SET
CGenFF_4.0 1 CG2R61 2 CG2R61 3 CG2R61 4 CG2R61 5 CG2R61 6 CG2R61 7 CG2R61 8 CG2R61 9 CG2R61 10 CG2R61 11 HGR61 12 HGR61 13 HGR61 14 HGR61 15 HGR61 16 HGR61 17 HGR61 18 HGR61
@<TRIPOS>MOLECULE
naphtalene
 18 19 0 0 0
****
USER_CHARGES
INVALID_CHARGES
Pose:  33 Cluster:  33 Fr_nu: 230310 TotEn:    -9.15
@<TRIPOS>ATOM
      1 C1        -58.9211  -23.0737  -26.4635 C.ar   1 LIG      -0.11500
      2 C2        -59.7695  -24.0568  -26.9640 C.ar   1 LIG      -0.11500
      3 C3        -61.9209  -22.4057  -22.6915 C.ar   1 LIG      -0.11500
      4 C4        -62.7693  -23.3888  -23.1922 C.ar   1 LIG      -0.11500
      5 C5        -59.2399  -22.4144  -25.2760 C.ar   1 LIG      -0.11700
      6 C6        -60.9399  -24.3845  -26.2791 C.ar   1 LIG      -0.11700
      7 C7        -60.7505  -22.0780  -23.3765 C.ar   1 LIG      -0.11700
      8 C8        -62.4506  -24.0481  -24.3797 C.ar   1 LIG      -0.11700
      9 C9        -60.4139  -22.7314  -24.5733 C.ar   1 LIG       0.00400
     10 C10       -61.2766  -23.7311  -25.0824 C.ar   1 LIG       0.00400
     11 H1        -58.0104  -22.8186  -26.9975 H      1 LIG       0.11500
     12 H2        -59.5203  -24.5696  -27.8885 H      1 LIG       0.11500
     13 H3        -62.1696  -21.8924  -21.7669 H      1 LIG       0.11500
     14 H4        -63.6805  -23.6424  -22.6586 H      1 LIG       0.11500
     15 H5        -58.5622  -21.6489  -24.9035 H      1 LIG       0.11500
     16 H6        -61.5881  -25.1565  -26.6885 H      1 LIG       0.11500
     17 H7        -60.1020  -21.3065  -22.9666 H      1 LIG       0.11500
     18 H8        -63.1286  -24.8130  -24.7528 H      1 LIG       0.11500
@<TRIPOS>BOND
      1       1       2 ar
      2       1       5 ar
      3       2       6 ar
      4       3       4 ar
      5       3       7 ar
      6       4       8 ar
      7       5       9 ar
      8       6      10 ar
      9       7       9 ar
     10       8      10 ar
     11       9      10 ar
     12       1      11 1
     13       2      12 1
     14       3      13 1
     15       4      14 1
     16       5      15 1
     17       6      16 1
     18       7      17 1
     19       8      18 1
@<TRIPOS>ALT_TYPE
CGenFF_4.0_ALT_TYPE_SET
CGenFF_4.0 1 CG2R61 2 CG2R61 3 CG2R61 4 CG2R61 5 CG2R61 6 CG2R61 7 CG2R61 8 CG2R61 9 CG2R61 10 CG2R61 11 HGR61 12 HGR61 13 HGR61 14 HGR61 15 HGR61 16 HGR61 17 HGR61 18 HGR61
@<TRIPOS>MOLECULE
naphtalene
 18 19 0 0 0
****
USER_CHARGES
INVALID_CHARGES
Pose:  34 Cluster:  34 Fr_nu:  60879 TotEn:    -9.14
@<TRIPOS>ATOM
      1 C1        -79.1085  -20.2574  -27.5875 C.ar   1 LIG      -0.11500
      2 C2        -78.4719  -19.1058  -28.0409 C.ar   1 LIG      -0.11500
      3 C3        -75.4146  -21.0967  -24.5341 C.ar   1 LIG      -0.11500
      4 C4        -74.7781  -19.9452  -24.9876 C.ar   1 LIG      -0.11500
      5 C5        -78.5111  -21.0437  -26.6020 C.ar   1 LIG      -0.11700
      6 C6        -77.2357  -18.7361  -27.5107 C.ar   1 LIG      -0.11700
      7 C7        -76.6510  -21.4664  -25.0644 C.ar   1 LIG      -0.11700
      8 C8        -75.3754  -19.1588  -25.9732 C.ar   1 LIG      -0.11700
      9 C9        -77.2668  -20.6868  -26.0570 C.ar   1 LIG       0.00400
     10 C10       -76.6196  -19.5158  -26.5182 C.ar   1 LIG       0.00400
     11 H1        -80.0707  -20.5450  -28.0010 H      1 LIG       0.11500
     12 H2        -78.9380  -18.4942  -28.8080 H      1 LIG       0.11500
     13 H3        -74.9490  -21.7088  -23.7668 H      1 LIG       0.11500
     14 H4        -73.8153  -19.6588  -24.5747 H      1 LIG       0.11500
     15 H5        -79.0266  -21.9399  -26.2629 H      1 LIG       0.11500
     16 H6        -76.7564  -17.8317  -27.8796 H      1 LIG       0.11500
     17 H7        -77.1304  -22.3704  -24.6947 H      1 LIG       0.11500
     18 H8        -74.8597  -18.2629  -26.3130 H      1 LIG       0.11500
@<TRIPOS>BOND
      1       1       2 ar
      2       1       5 ar
      3       2       6 ar
      4       3       4 ar
      5       3       7 ar
      6       4       8 ar
      7       5       9 ar
      8       6      10 ar
      9       7       9 ar
     10       8      10 ar
     11       9      10 ar
     12       1      11 1
     13       2      12 1
     14       3      13 1
     15       4      14 1
     16       5      15 1
     17       6      16 1
     18       7      17 1
     19       8      18 1
@<TRIPOS>ALT_TYPE
CGenFF_4.0_ALT_TYPE_SET
CGenFF_4.0 1 CG2R61 2 CG2R61 3 CG2R61 4 CG2R61 5 CG2R61 6 CG2R61 7 CG2R61 8 CG2R61 9 CG2R61 10 CG2R61 11 HGR61 12 HGR61 13 HGR61 14 HGR61 15 HGR61 16 HGR61 17 HGR61 18 HGR61
@<TRIPOS>MOLECULE
naphtalene
 18 19 0 0 0
****
USER_CHARGES
INVALID_CHARGES
Pose:  35 Cluster:  35 Fr_nu: 251771 TotEn:    -9.06
@<TRIPOS>ATOM
      1 C1        -67.3923  -24.2740  -34.3713 C.ar   1 LIG      -0.11500
      2 C2        -67.7335  -24.5167  -35.6984 C.ar   1 LIG      -0.11500
      3 C3        -62.8283  -23.2729  -35.7282 C.ar   1 LIG      -0.11500
      4 C4        -63.1697  -23.5157  -37.0554 C.ar   1 LIG      -0.11500
      5 C5        -66.0881  -23.9036  -34.0419 C.ar   1 LIG      -0.11700
      6 C6        -66.7722  -24.3901  -36.7014 C.ar   1 LIG      -0.11700
      7 C7        -63.7899  -23.3995  -34.7252 C.ar   1 LIG      -0.11700
      8 C8        -64.4739  -23.8861  -37.3848 C.ar   1 LIG      -0.11700
      9 C9        -65.1074  -23.7714  -35.0386 C.ar   1 LIG       0.00400
     10 C10       -65.4545  -24.0183  -36.3882 C.ar   1 LIG       0.00400
     11 H1        -68.1410  -24.3732  -33.5908 H      1 LIG       0.11500
     12 H2        -68.7492  -24.8047  -35.9538 H      1 LIG       0.11500
     13 H3        -61.8127  -22.9847  -35.4722 H      1 LIG       0.11500
     14 H4        -62.4203  -23.4177  -37.8352 H      1 LIG       0.11500
     15 H5        -65.8437  -23.7192  -32.9978 H      1 LIG       0.11500
     16 H6        -67.0613  -24.5842  -37.7322 H      1 LIG       0.11500
     17 H7        -63.5007  -23.2046  -33.6946 H      1 LIG       0.11500
     18 H8        -64.7183  -24.0713  -38.4288 H      1 LIG       0.11500
@<TRIPOS>BOND
      1       1       2 ar
      2       1       5 ar
      3       2       6 ar
      4       3       4 ar
      5       3       7 ar
      6       4       8 ar
      7       5       9 ar
      8       6      10 ar
      9       7       9 ar
     10       8      10 ar
     11       9      10 ar
     12       1      11 1
     13       2      12 1
     14       3      13 1
     15       4      14 1
     16       5      15 1
     17       6      16 1
     18       7      17 1
     19       8      18 1
@<TRIPOS>ALT_TYPE
CGenFF_4.0_ALT_TYPE_SET
CGenFF_4.0 1 CG2R61 2 CG2R61 3 CG2R61 4 CG2R61 5 CG2R61 6 CG2R61 7 CG2R61 8 CG2R61 9 CG2R61 10 CG2R61 11 HGR61 12 HGR61 13 HGR61 14 HGR61 15 HGR61 16 HGR61 17 HGR61 18 HGR61
@<TRIPOS>MOLECULE
naphtalene
 18 19 0 0 0
****
USER_CHARGES
INVALID_CHARGES
Pose:  36 Cluster:  36 Fr_nu: 385974 TotEn:    -9.01
@<TRIPOS>ATOM
      1 C1        -65.7748  -22.2378  -47.3449 C.ar   1 LIG      -0.11500
      2 C2        -65.6854  -23.5991  -47.0697 C.ar   1 LIG      -0.11500
      3 C3        -67.2455  -23.2497  -51.8710 C.ar   1 LIG      -0.11500
      4 C4        -67.1560  -24.6110  -51.5957 C.ar   1 LIG      -0.11500
      5 C5        -66.1848  -21.8057  -48.6065 C.ar   1 LIG      -0.11700
      6 C6        -66.0056  -24.5335  -48.0548 C.ar   1 LIG      -0.11700
      7 C7        -66.9254  -22.3153  -50.8857 C.ar   1 LIG      -0.11700
      8 C8        -66.7460  -25.0432  -50.3341 C.ar   1 LIG      -0.11700
      9 C9        -66.5109  -22.7323  -49.6103 C.ar   1 LIG       0.00400
     10 C10       -66.4199  -24.1166  -49.3304 C.ar   1 LIG       0.00400
     11 H1        -65.5250  -21.5108  -46.5777 H      1 LIG       0.11500
     12 H2        -65.3664  -23.9344  -46.0871 H      1 LIG       0.11500
     13 H3        -67.5646  -22.9137  -52.8536 H      1 LIG       0.11500
     14 H4        -67.4046  -25.3375  -52.3637 H      1 LIG       0.11500
     15 H5        -66.2470  -20.7367  -48.7995 H      1 LIG       0.11500
     16 H6        -65.9290  -25.5926  -47.8175 H      1 LIG       0.11500
     17 H7        -67.0028  -21.2563  -51.1231 H      1 LIG       0.11500
     18 H8        -66.6830  -26.1122  -50.1412 H      1 LIG       0.11500
@<TRIPOS>BOND
      1       1       2 ar
      2       1       5 ar
      3       2       6 ar
      4       3       4 ar
      5       3       7 ar
      6       4       8 ar
      7       5       9 ar
      8       6      10 ar
      9       7       9 ar
     10       8      10 ar
     11       9      10 ar
     12       1      11 1
     13       2      12 1
     14       3      13 1
     15       4      14 1
     16       5      15 1
     17       6      16 1
     18       7      17 1
     19       8      18 1
@<TRIPOS>ALT_TYPE
CGenFF_4.0_ALT_TYPE_SET
CGenFF_4.0 1 CG2R61 2 CG2R61 3 CG2R61 4 CG2R61 5 CG2R61 6 CG2R61 7 CG2R61 8 CG2R61 9 CG2R61 10 CG2R61 11 HGR61 12 HGR61 13 HGR61 14 HGR61 15 HGR61 16 HGR61 17 HGR61 18 HGR61
@<TRIPOS>MOLECULE
naphtalene
 18 19 0 0 0
****
USER_CHARGES
INVALID_CHARGES
Pose:  37 Cluster:  37 Fr_nu:  18417 TotEn:    -8.62
@<TRIPOS>ATOM
      1 C1        -58.2206  -21.6826  -47.3701 C.ar   1 LIG      -0.11500
      2 C2        -59.0745  -21.0718  -48.2836 C.ar   1 LIG      -0.11500
      3 C3        -55.5276  -17.6347  -47.1817 C.ar   1 LIG      -0.11500
      4 C4        -56.3816  -17.0241  -48.0953 C.ar   1 LIG      -0.11500
      5 C5        -57.1234  -20.9843  -46.8648 C.ar   1 LIG      -0.11700
      6 C6        -58.8349  -19.7606  -48.6954 C.ar   1 LIG      -0.11700
      7 C7        -55.7674  -18.9460  -46.7699 C.ar   1 LIG      -0.11700
      8 C8        -57.4787  -17.7222  -48.6007 C.ar   1 LIG      -0.11700
      9 C9        -56.8669  -19.6637  -47.2682 C.ar   1 LIG       0.00400
     10 C10       -57.7353  -19.0428  -48.1972 C.ar   1 LIG       0.00400
     11 H1        -58.4074  -22.7035  -47.0503 H      1 LIG       0.11500
     12 H2        -59.9285  -21.6162  -48.6762 H      1 LIG       0.11500
     13 H3        -54.6733  -17.0907  -46.7886 H      1 LIG       0.11500
     14 H4        -56.1935  -16.0036  -48.4157 H      1 LIG       0.11500
     15 H5        -56.4690  -21.4818  -46.1520 H      1 LIG       0.11500
     16 H6        -59.5158  -19.3028  -49.4099 H      1 LIG       0.11500
     17 H7        -55.0868  -19.4032  -46.0547 H      1 LIG       0.11500
     18 H8        -58.1329  -17.2252  -49.3141 H      1 LIG       0.11500
@<TRIPOS>BOND
      1       1       2 ar
      2       1       5 ar
      3       2       6 ar
      4       3       4 ar
      5       3       7 ar
      6       4       8 ar
      7       5       9 ar
      8       6      10 ar
      9       7       9 ar
     10       8      10 ar
     11       9      10 ar
     12       1      11 1
     13       2      12 1
     14       3      13 1
     15       4      14 1
     16       5      15 1
     17       6      16 1
     18       7      17 1
     19       8      18 1
@<TRIPOS>ALT_TYPE
CGenFF_4.0_ALT_TYPE_SET
CGenFF_4.0 1 CG2R61 2 CG2R61 3 CG2R61 4 CG2R61 5 CG2R61 6 CG2R61 7 CG2R61 8 CG2R61 9 CG2R61 10 CG2R61 11 HGR61 12 HGR61 13 HGR61 14 HGR61 15 HGR61 16 HGR61 17 HGR61 18 HGR61
@<TRIPOS>MOLECULE
naphtalene
 18 19 0 0 0
****
USER_CHARGES
INVALID_CHARGES
Pose:  38 Cluster:  38 Fr_nu: 184111 TotEn:    -8.24
@<TRIPOS>ATOM
      1 C1        -75.6355  -26.7197  -48.0618 C.ar   1 LIG      -0.11500
      2 C2        -75.9038  -26.4144  -46.7307 C.ar   1 LIG      -0.11500
      3 C3        -72.0526  -29.6964  -46.6566 C.ar   1 LIG      -0.11500
      4 C4        -72.3209  -29.3910  -45.3256 C.ar   1 LIG      -0.11500
      5 C5        -74.6115  -27.6118  -48.3810 C.ar   1 LIG      -0.11700
      6 C6        -75.1493  -27.0000  -45.7139 C.ar   1 LIG      -0.11700
      7 C7        -72.8072  -29.1108  -47.6735 C.ar   1 LIG      -0.11700
      8 C8        -73.3449  -28.4989  -45.0062 C.ar   1 LIG      -0.11700
      9 C9        -73.8417  -28.2106  -47.3704 C.ar   1 LIG       0.00400
     10 C10       -74.1146  -27.9001  -46.0169 C.ar   1 LIG       0.00400
     11 H1        -76.2229  -26.2631  -48.8530 H      1 LIG       0.11500
     12 H2        -76.7014  -25.7200  -46.4832 H      1 LIG       0.11500
     13 H3        -71.2550  -30.3910  -46.9048 H      1 LIG       0.11500
     14 H4        -71.7323  -29.8468  -44.5349 H      1 LIG       0.11500
     15 H5        -74.4191  -27.8354  -49.4284 H      1 LIG       0.11500
     16 H6        -75.3768  -26.7472  -44.6803 H      1 LIG       0.11500
     17 H7        -72.5801  -29.3643  -48.7069 H      1 LIG       0.11500
     18 H8        -73.5370  -28.2745  -43.9589 H      1 LIG       0.11500
@<TRIPOS>BOND
      1       1       2 ar
      2       1       5 ar
      3       2       6 ar
      4       3       4 ar
      5       3       7 ar
      6       4       8 ar
      7       5       9 ar
      8       6      10 ar
      9       7       9 ar
     10       8      10 ar
     11       9      10 ar
     12       1      11 1
     13       2      12 1
     14       3      13 1
     15       4      14 1
     16       5      15 1
     17       6      16 1
     18       7      17 1
     19       8      18 1
@<TRIPOS>ALT_TYPE
CGenFF_4.0_ALT_TYPE_SET
CGenFF_4.0 1 CG2R61 2 CG2R61 3 CG2R61 4 CG2R61 5 CG2R61 6 CG2R61 7 CG2R61 8 CG2R61 9 CG2R61 10 CG2R61 11 HGR61 12 HGR61 13 HGR61 14 HGR61 15 HGR61 16 HGR61 17 HGR61 18 HGR61
# TRIPOS MOL2 file generated by SEED

@<TRIPOS>MOLECULE
pyrazole
 9 9 0 0 0
****
USER_CHARGES
INVALID_CHARGES
Pose:   1 Cluster:   1 Fr_nu: 8296166 TotEn:   -17.13
@<TRIPOS>ATOM
      1 C1        -49.6778  -24.4971  -25.7040 C.2    1 LIG      -0.25100
      2 C2        -50.5040  -24.2733  -24.5864 C.2    1 LIG       0.13200
      3 C3        -50.0619  -23.5408  -26.6119 C.2    1 LIG      -0.03800
      4 N1        -51.3490  -23.2546  -24.7655 N.2    1 LIG      -0.57800
      5 N2        -51.0559  -22.8297  -26.0063 N.pl3  1 LIG      -0.05900
      6 H1        -48.9106  -25.2460  -25.8339 H      1 LIG       0.15700
      7 H2        -50.5258  -24.8104  -23.6489 H      1 LIG       0.15600
      8 H3        -49.7268  -23.3089  -27.6126 H      1 LIG       0.15900
      9 H4        -51.5771  -22.0467  -26.3806 H      1 LIG       0.32200
@<TRIPOS>BOND
      1       1       2 1
      2       1       3 2
      3       2       4 2
      4       3       5 1
      5       4       5 1
      6       1       6 1
      7       2       7 1
      8       3       8 1
      9       5       9 1
@<TRIPOS>ALT_TYPE
CGenFF_4.0_ALT_TYPE_SET
CGenFF_4.0 1 CG2R51 2 CG2R52 3 CG2R51 4 NG2R50 5 NG2R51 6 HGR51 7 HGR52 8 HGR52 9 HGP1
@<TRIPOS>MOLECULE
pyrazole
 9 9 0 0 0
****
USER_CHARGES
INVALID_CHARGES
Pose:   2 Cluster:   2 Fr_nu: 8911203 TotEn:   -16.61
@<TRIPOS>ATOM
      1 C1        -69.7255    6.8543  -58.7123 C.2    1 LIG      -0.25100
      2 C2        -70.5000    7.6893  -57.8849 C.2    1 LIG       0.13200
      3 C3        -70.5139    5.7488  -58.9190 C.2    1 LIG      -0.03800
      4 N1        -71.6893    7.1597  -57.5864 N.2    1 LIG      -0.57800
      5 N2        -71.6681    5.9800  -58.2299 N.pl3  1 LIG      -0.05900
      6 H1        -68.7347    7.0289  -59.1050 H      1 LIG       0.15700
      7 H2        -70.2473    8.6615  -57.4865 H      1 LIG       0.15600
      8 H3        -70.3603    4.8381  -59.4796 H      1 LIG       0.15900
      9 H4        -72.4783    5.3778  -58.1539 H      1 LIG       0.32200
@<TRIPOS>BOND
      1       1       2 1
      2       1       3 2
      3       2       4 2
      4       3       5 1
      5       4       5 1
      6       1       6 1
      7       2       7 1
      8       3       8 1
      9       5       9 1
@<TRIPOS>ALT_TYPE
CGenFF_4.0_ALT_TYPE_SET
CGenFF_4.0 1 CG2R51 2 CG2R52 3 CG2R51 4 NG2R50 5 NG2R51 6 HGR51 7 HGR52 8 HGR52 9 HGP1
@<TRIPOS>MOLECULE
pyrazole
 9 9 0 0 0
****
USER_CHARGES
INVALID_CHARGES
Pose:   3 Cluster:   3 Fr_nu: 304415 TotEn:   -16.19
@<TRIPOS>ATOM
      1 C1        -65.0710   -7.8247  -45.7500 C.2    1 LIG      -0.25100
      2 C2        -64.3571   -8.6078  -44.8232 C.2    1 LIG       0.13200
      3 C3        -65.9754   -7.1281  -44.9863 C.2    1 LIG      -0.03800
      4 N1        -64.7721   -8.4261  -43.5668 N.2    1 LIG      -0.57800
      5 N2        -65.7565   -7.5207  -43.6985 N.pl3  1 LIG      -0.05900
      6 H1        -64.9475   -7.7715  -46.8216 H      1 LIG       0.15700
      7 H2        -63.5521   -9.3038  -45.0111 H      1 LIG       0.15600
      8 H3        -66.7393   -6.4065  -45.2377 H      1 LIG       0.15900
      9 H4        -66.2410   -7.2145  -42.8641 H      1 LIG       0.32200
@<TRIPOS>BOND
      1       1       2 1
      2       1       3 2
      3       2       4 2
      4       3       5 1
      5       4       5 1
      6       1       6 1
      7       2       7 1
      8       3       8 1
      9       5       9 1
@<TRIPOS>ALT_TYPE
CGenFF_4.0_ALT_TYPE_SET
CGenFF_4.0 1 CG2R51 2 CG2R52 3 CG2R51 4 NG2R50 5 NG2R51 6 HGR51 7 HGR52 8 HGR52 9 HGP1
@<TRIPOS>MOLECULE
pyrazole
 9 9 0 0 0
****
USER_CHARGES
INVALID_CHARGES
Pose:   4 Cluster:   4 Fr_nu: 8933603 TotEn:   -16.16
@<TRIPOS>ATOM
      1 C1        -56.2935    9.0710  -18.9234 C.2    1 LIG      -0.25100
      2 C2        -55.0351    9.6386  -19.1990 C.2    1 LIG       0.13200
      3 C3        -56.1470    7.7421  -19.2380 C.2    1 LIG      -0.03800
      4 N1        -54.1541    8.7436  -19.6535 N.2    1 LIG      -0.57800
      5 N2        -54.8597    7.5999  -19.6659 N.pl3  1 LIG      -0.05900
      6 H1        -57.1825    9.5562  -18.5485 H      1 LIG       0.15700
      7 H2        -54.7234   10.6674  -19.0880 H      1 LIG       0.15600
      8 H3        -56.8281    6.9041  -19.1991 H      1 LIG       0.15900
      9 H4        -54.3990    6.7557  -19.9817 H      1 LIG       0.32200
@<TRIPOS>BOND
      1       1       2 1
      2       1       3 2
      3       2       4 2
      4       3       5 1
      5       4       5 1
      6       1       6 1
      7       2       7 1
      8       3       8 1
      9       5       9 1
@<TRIPOS>ALT_TYPE
CGenFF_4.0_ALT_TYPE_SET
CGenFF_4.0 1 CG2R51 2 CG2R52 3 CG2R51 4 NG2R50 5 NG2R51 6 HGR51 7 HGR52 8 HGR52 9 HGP1
@<TRIPOS>MOLECULE
pyrazole
 9 9 0 0 0
****
USER_CHARGES
INVALID_CHARGES
Pose:   5 Cluster:   5 Fr_nu: 2948231 TotEn:   -15.15
@<TRIPOS>ATOM
      1 C1        -68.4449   -6.4181  -49.9816 C.2    1 LIG      -0.25100
      2 C2        -67.9028   -7.6215  -49.4921 C.2    1 LIG       0.13200
      3 C3        -68.5979   -5.6317  -48.8659 C.2    1 LIG      -0.03800
      4 N1        -67.7233   -7.6057  -48.1687 N.2    1 LIG      -0.57800
      5 N2        -68.1549   -6.3826  -47.8169 N.pl3  1 LIG      -0.05900
      6 H1        -68.6901   -6.1562  -51.0002 H      1 LIG       0.15700
      7 H2        -67.6315   -8.5098  -50.0446 H      1 LIG       0.15600
      8 H3        -68.9756   -4.6290  -48.7268 H      1 LIG       0.15900
      9 H4        -68.1208   -6.1251  -46.8385 H      1 LIG       0.32200
@<TRIPOS>BOND
      1       1       2 1
      2       1       3 2
      3       2       4 2
      4       3       5 1
      5       4       5 1
      6       1       6 1
      7       2       7 1
      8       3       8 1
      9       5       9 1
@<TRIPOS>ALT_TYPE
CGenFF_4.0_ALT_TYPE_SET
CGenFF_4.0 1 CG2R51 2 CG2R52 3 CG2R51 4 NG2R50 5 NG2R51 6 HGR51 7 HGR52 8 HGR52 9 HGP1
@<TRIPOS>MOLECULE
pyrazole
 9 9 0 0 0
****
USER_CHARGES
INVALID_CHARGES
Pose:   6 Cluster:   6 Fr_nu: 3956551 TotEn:   -14.93
@<TRIPOS>ATOM
      1 C1        -68.4063   -6.7020  -49.1436 C.2    1 LIG      -0.25100
      2 C2        -67.4567   -7.5805  -48.5884 C.2    1 LIG       0.13200
      3 C3        -69.2749   -6.4392  -48.1126 C.2    1 LIG      -0.03800
      4 N1        -67.6988   -7.8572  -47.3044 N.2    1 LIG      -0.57800
      5 N2        -68.8105   -7.1484  -47.0440 N.pl3  1 LIG      -0.05900
      6 H1        -68.4548   -6.3127  -50.1498 H      1 LIG       0.15700
      7 H2        -66.5985   -8.0311  -49.0662 H      1 LIG       0.15600
      8 H3        -70.1628   -5.8272  -48.0452 H      1 LIG       0.15900
      9 H4        -69.2022   -7.1961  -46.1118 H      1 LIG       0.32200
@<TRIPOS>BOND
      1       1       2 1
      2       1       3 2
      3       2       4 2
      4       3       5 1
      5       4       5 1
      6       1       6 1
      7       2       7 1
      8       3       8 1
      9       5       9 1
@<TRIPOS>ALT_TYPE
CGenFF_4.0_ALT_TYPE_SET
CGenFF_4.0 1 CG2R51 2 CG2R52 3 CG2R51 4 NG2R50 5 NG2R51 6 HGR51 7 HGR52 8 HGR52 9 HGP1
@<TRIPOS>MOLECULE
pyrazole
 9 9 0 0 0
****
USER_CHARGES
INVALID_CHARGES
Pose:   7 Cluster:   7 Fr_nu: 393693 TotEn:   -14.80
@<TRIPOS>ATOM
      1 C1        -69.0860   -6.9191  -48.7697 C.2    1 LIG      -0.25100
      2 C2        -68.2005   -6.2393  -47.9120 C.2    1 LIG       0.13200
      3 C3        -68.2745   -7.7173  -49.5383 C.2    1 LIG      -0.03800
      4 N1        -66.9243   -6.5764  -48.1160 N.2    1 LIG      -0.57800
      5 N2        -67.0019   -7.4768  -49.1106 N.pl3  1 LIG      -0.05900
      6 H1        -70.1619   -6.8423  -48.8234 H      1 LIG       0.15700
      7 H2        -68.4319   -5.5118  -47.1471 H      1 LIG       0.15600
      8 H3        -68.4831   -8.4173  -50.3345 H      1 LIG       0.15900
      9 H4        -66.1427   -7.8886  -49.4526 H      1 LIG       0.32200
@<TRIPOS>BOND
      1       1       2 1
      2       1       3 2
      3       2       4 2
      4       3       5 1
      5       4       5 1
      6       1       6 1
      7       2       7 1
      8       3       8 1
      9       5       9 1
@<TRIPOS>ALT_TYPE
CGenFF_4.0_ALT_TYPE_SET
CGenFF_4.0 1 CG2R51 2 CG2R52 3 CG2R51 4 NG2R50 5 NG2R51 6 HGR51 7 HGR52 8 HGR52 9 HGP1
@<TRIPOS>MOLECULE
pyrazole
 9 9 0 0 0
****
USER_CHARGES
INVALID_CHARGES
Pose:   8 Cluster:   8 Fr_nu: 8929536 TotEn:   -14.75
@<TRIPOS>ATOM
      1 C1        -49.4876  -24.2769  -25.7586 C.2    1 LIG      -0.25100
      2 C2        -50.6123  -23.5066  -25.4074 C.2    1 LIG       0.13200
      3 C3        -49.2050  -25.0064  -24.6297 C.2    1 LIG      -0.03800
      4 N1        -51.0167  -23.7263  -24.1536 N.2    1 LIG      -0.57800
      5 N2        -50.1414  -24.6431  -23.7070 N.pl3  1 LIG      -0.05900
      6 H1        -48.9560  -24.3012  -26.6985 H      1 LIG       0.15700
      7 H2        -51.1539  -22.7938  -26.0127 H      1 LIG       0.15600
      8 H3        -48.4379  -25.7331  -24.4042 H      1 LIG       0.15900
      9 H4        -50.2406  -24.9777  -22.7567 H      1 LIG       0.32200
@<TRIPOS>BOND
      1       1       2 1
      2       1       3 2
      3       2       4 2
      4       3       5 1
      5       4       5 1
      6       1       6 1
      7       2       7 1
      8       3       8 1
      9       5       9 1
@<TRIPOS>ALT_TYPE
CGenFF_4.0_ALT_TYPE_SET
CGenFF_4.0 1 CG2R51 2 CG2R52 3 CG2R51 4 NG2R50 5 NG2R51 6 HGR51 7 HGR52 8 HGR52 9 HGP1
@<TRIPOS>MOLECULE
pyrazole
 9 9 0 0 0
****
USER_CHARGES
INVALID_CHARGES
Pose:   9 Cluster:   9 Fr_nu: 368421 TotEn:   -14.66
@<TRIPOS>ATOM
      1 C1        -51.5941    1.7237  -30.7348 C.2    1 LIG      -0.25100
      2 C2        -51.2130    2.3141  -29.5150 C.2    1 LIG       0.13200
      3 C3        -51.9943    2.7794  -31.5170 C.2    1 LIG      -0.03800
      4 N1        -51.3580    3.6418  -29.5172 N.2    1 LIG      -0.57800
      5 N2        -51.8345    3.8947  -30.7481 N.pl3  1 LIG      -0.05900
      6 H1        -51.5802    0.6794  -31.0098 H      1 LIG       0.15700
      7 H2        -50.8362    1.8321  -28.6242 H      1 LIG       0.15600
      8 H3        -52.3721    2.8361  -32.5276 H      1 LIG       0.15900
      9 H4        -52.0318    4.8556  -30.9978 H      1 LIG       0.32200
@<TRIPOS>BOND
      1       1       2 1
      2       1       3 2
      3       2       4 2
      4       3       5 1
      5       4       5 1
      6       1       6 1
      7       2       7 1
      8       3       8 1
      9       5       9 1
@<TRIPOS>ALT_TYPE
CGenFF_4.0_ALT_TYPE_SET
CGenFF_4.0 1 CG2R51 2 CG2R52 3 CG2R51 4 NG2R50 5 NG2R51 6 HGR51 7 HGR52 8 HGR52 9 HGP1
@<TRIPOS>MOLECULE
pyrazole
 9 9 0 0 0
****
USER_CHARGES
INVALID_CHARGES
Pose:  10 Cluster:  10 Fr_nu: 8849692 TotEn:   -14.33
@<TRIPOS>ATOM
      1 C1        -67.5013   -7.8872  -44.9790 C.2    1 LIG      -0.25100
      2 C2        -66.1481   -8.0843  -44.6447 C.2    1 LIG       0.13200
      3 C3        -68.0963   -7.5169  -43.7978 C.2    1 LIG      -0.03800
      4 N1        -65.8979   -7.8578  -43.3524 N.2    1 LIG      -0.57800
      5 N2        -67.1019   -7.5144  -42.8642 N.pl3  1 LIG      -0.05900
      6 H1        -67.9791   -7.9972  -45.9413 H      1 LIG       0.15700
      7 H2        -65.3338   -8.3841  -45.2889 H      1 LIG       0.15600
      8 H3        -69.1151   -7.2630  -43.5427 H      1 LIG       0.15900
      9 H4        -67.1741   -7.2914  -41.8794 H      1 LIG       0.32200
@<TRIPOS>BOND
      1       1       2 1
      2       1       3 2
      3       2       4 2
      4       3       5 1
      5       4       5 1
      6       1       6 1
      7       2       7 1
      8       3       8 1
      9       5       9 1
@<TRIPOS>ALT_TYPE
CGenFF_4.0_ALT_TYPE_SET
CGenFF_4.0 1 CG2R51 2 CG2R52 3 CG2R51 4 NG2R50 5 NG2R51 6 HGR51 7 HGR52 8 HGR52 9 HGP1
@<TRIPOS>MOLECULE
pyrazole
 9 9 0 0 0
****
USER_CHARGES
INVALID_CHARGES
Pose:  11 Cluster:  11 Fr_nu: 291784 TotEn:   -13.87
@<TRIPOS>ATOM
      1 C1        -68.8365   -5.9446  -48.9426 C.2    1 LIG      -0.25100
      2 C2        -68.6755   -7.1562  -48.2442 C.2    1 LIG       0.13200
      3 C3        -68.4543   -6.2364  -50.2291 C.2    1 LIG      -0.03800
      4 N1        -68.2262   -8.1443  -49.0225 N.2    1 LIG      -0.57800
      5 N2        -68.1017   -7.5540  -50.2235 N.pl3  1 LIG      -0.05900
      6 H1        -69.1818   -4.9927  -48.5670 H      1 LIG       0.15700
      7 H2        -68.8663   -7.3603  -47.2003 H      1 LIG       0.15600
      8 H3        -68.4005   -5.6383  -51.1273 H      1 LIG       0.15900
      9 H4        -67.7670   -8.1115  -50.9993 H      1 LIG       0.32200
@<TRIPOS>BOND
      1       1       2 1
      2       1       3 2
      3       2       4 2
      4       3       5 1
      5       4       5 1
      6       1       6 1
      7       2       7 1
      8       3       8 1
      9       5       9 1
@<TRIPOS>ALT_TYPE
CGenFF_4.0_ALT_TYPE_SET
CGenFF_4.0 1 CG2R51 2 CG2R52 3 CG2R51 4 NG2R50 5 NG2R51 6 HGR51 7 HGR52 8 HGR52 9 HGP1
@<TRIPOS>MOLECULE
pyrazole
 9 9 0 0 0
****
USER_CHARGES
INVALID_CHARGES
Pose:  12 Cluster:  12 Fr_nu: 588139 TotEn:   -13.70
@<TRIPOS>ATOM
      1 C1        -73.7472  -27.9710  -47.1138 C.2    1 LIG      -0.25100
      2 C2        -73.7171  -27.9623  -45.7064 C.2    1 LIG       0.13200
      3 C3        -74.9734  -27.4415  -47.4342 C.2    1 LIG      -0.03800
      4 N1        -74.8351  -27.4665  -45.1697 N.2    1 LIG      -0.57800
      5 N2        -75.5794  -27.1585  -46.2455 N.pl3  1 LIG      -0.05900
      6 H1        -72.9868  -28.3123  -47.8006 H      1 LIG       0.15700
      7 H2        -72.9271  -28.2971  -45.0494 H      1 LIG       0.15600
      8 H3        -75.4592  -27.2472  -48.3795 H      1 LIG       0.15900
      9 H4        -76.4969  -26.7581  -46.0950 H      1 LIG       0.32200
@<TRIPOS>BOND
      1       1       2 1
      2       1       3 2
      3       2       4 2
      4       3       5 1
      5       4       5 1
      6       1       6 1
      7       2       7 1
      8       3       8 1
      9       5       9 1
@<TRIPOS>ALT_TYPE
CGenFF_4.0_ALT_TYPE_SET
CGenFF_4.0 1 CG2R51 2 CG2R52 3 CG2R51 4 NG2R50 5 NG2R51 6 HGR51 7 HGR52 8 HGR52 9 HGP1
@<TRIPOS>MOLECULE
pyrazole
 9 9 0 0 0
****
USER_CHARGES
INVALID_CHARGES
Pose:  13 Cluster:  13 Fr_nu: 158761 TotEn:   -13.67
@<TRIPOS>ATOM
      1 C1        -63.5540    8.4986  -44.5153 C.2    1 LIG      -0.25100
      2 C2        -63.4121    7.2367  -45.1231 C.2    1 LIG       0.13200
      3 C3        -64.5734    8.3309  -43.6102 C.2    1 LIG      -0.03800
      4 N1        -64.2724    6.3341  -44.6444 N.2    1 LIG      -0.57800
      5 N2        -64.9646    7.0294  -43.7261 N.pl3  1 LIG      -0.05900
      6 H1        -62.9956    9.4032  -44.7054 H      1 LIG       0.15700
      7 H2        -62.7180    6.9374  -45.8953 H      1 LIG       0.15600
      8 H3        -65.0466    9.0058  -42.9115 H      1 LIG       0.15900
      9 H4        -65.6954    6.5518  -43.2136 H      1 LIG       0.32200
@<TRIPOS>BOND
      1       1       2 1
      2       1       3 2
      3       2       4 2
      4       3       5 1
      5       4       5 1
      6       1       6 1
      7       2       7 1
      8       3       8 1
      9       5       9 1
@<TRIPOS>ALT_TYPE
CGenFF_4.0_ALT_TYPE_SET
CGenFF_4.0 1 CG2R51 2 CG2R52 3 CG2R51 4 NG2R50 5 NG2R51 6 HGR51 7 HGR52 8 HGR52 9 HGP1
@<TRIPOS>MOLECULE
pyrazole
 9 9 0 0 0
****
USER_CHARGES
INVALID_CHARGES
Pose:  14 Cluster:  14 Fr_nu: 268646 TotEn:   -13.40
@<TRIPOS>ATOM
      1 C1        -51.6961    2.6002  -30.3606 C.2    1 LIG      -0.25100
      2 C2        -52.4426    1.7583  -29.5145 C.2    1 LIG       0.13200
      3 C3        -51.0106    1.7399  -31.1830 C.2    1 LIG      -0.03800
      4 N1        -52.2498    0.4627  -29.7755 N.2    1 LIG      -0.57800
      5 N2        -51.3744    0.4839  -30.7950 N.pl3  1 LIG      -0.05900
      6 H1        -51.6600    3.6795  -30.3737 H      1 LIG       0.15700
      7 H2        -53.1188    2.0349  -28.7182 H      1 LIG       0.15600
      8 H3        -50.3108    1.9045  -31.9896 H      1 LIG       0.15900
      9 H4        -51.0639   -0.3999  -31.1788 H      1 LIG       0.32200
@<TRIPOS>BOND
      1       1       2 1
      2       1       3 2
      3       2       4 2
      4       3       5 1
      5       4       5 1
      6       1       6 1
      7       2       7 1
      8       3       8 1
      9       5       9 1
@<TRIPOS>ALT_TYPE
CGenFF_4.0_ALT_TYPE_SET
CGenFF_4.0 1 CG2R51 2 CG2R52 3 CG2R51 4 NG2R50 5 NG2R51 6 HGR51 7 HGR52 8 HGR52 9 HGP1
@<TRIPOS>MOLECULE
pyrazole
 9 9 0 0 0
****
USER_CHARGES
INVALID_CHARGES
Pose:  15 Cluster:  15 Fr_nu: 677583 TotEn:   -13.30
@<TRIPOS>ATOM
      1 C1        -64.6336   -8.3638  -43.8781 C.2    1 LIG      -0.25100
      2 C2        -64.5859   -8.4099  -45.2843 C.2    1 LIG       0.13200
      3 C3        -65.6163   -7.4460  -43.5979 C.2    1 LIG      -0.03800
      4 N1        -65.4681   -7.5871  -45.8575 N.2    1 LIG      -0.57800
      5 N2        -66.0796   -7.0152  -44.8063 N.pl3  1 LIG      -0.05900
      6 H1        -64.0399   -8.9183  -43.1665 H      1 LIG       0.15700
      7 H2        -63.9446   -9.0085  -45.9153 H      1 LIG       0.15600
      8 H3        -66.0169   -7.0674  -42.6686 H      1 LIG       0.15900
      9 H4        -66.8067   -6.3344  -44.9867 H      1 LIG       0.32200
@<TRIPOS>BOND
      1       1       2 1
      2       1       3 2
      3       2       4 2
      4       3       5 1
      5       4       5 1
      6       1       6 1
      7       2       7 1
      8       3       8 1
      9       5       9 1
@<TRIPOS>ALT_TYPE
CGenFF_4.0_ALT_TYPE_SET
CGenFF_4.0 1 CG2R51 2 CG2R52 3 CG2R51 4 NG2R50 5 NG2R51 6 HGR51 7 HGR52 8 HGR52 9 HGP1
@<TRIPOS>MOLECULE
pyrazole
 9 9 0 0 0
****
USER_CHARGES
INVALID_CHARGES
Pose:  16 Cluster:  16 Fr_nu: 5882810 TotEn:   -13.03
@<TRIPOS>ATOM
      1 C1        -73.3680  -27.2652  -46.2211 C.2    1 LIG      -0.25100
      2 C2        -73.7044  -28.6225  -46.0593 C.2    1 LIG       0.13200
      3 C3        -74.5288  -26.6733  -46.6556 C.2    1 LIG      -0.03800
      4 N1        -74.9790  -28.8780  -46.3657 N.2    1 LIG      -0.57800
      5 N2        -75.4540  -27.6731  -46.7244 N.pl3  1 LIG      -0.05900
      6 H1        -72.4178  -26.7824  -46.0468 H      1 LIG       0.15700
      7 H2        -73.0736  -29.4364  -45.7312 H      1 LIG       0.15600
      8 H3        -74.7736  -25.6542  -46.9182 H      1 LIG       0.15900
      9 H4        -76.4232  -27.6050  -47.0087 H      1 LIG       0.32200
@<TRIPOS>BOND
      1       1       2 1
      2       1       3 2
      3       2       4 2
      4       3       5 1
      5       4       5 1
      6       1       6 1
      7       2       7 1
      8       3       8 1
      9       5       9 1
@<TRIPOS>ALT_TYPE
CGenFF_4.0_ALT_TYPE_SET
CGenFF_4.0 1 CG2R51 2 CG2R52 3 CG2R51 4 NG2R50 5 NG2R51 6 HGR51 7 HGR52 8 HGR52 9 HGP1
@<TRIPOS>MOLECULE
pyrazole
 9 9 0 0 0
****
USER_CHARGES
INVALID_CHARGES
Pose:  17 Cluster:  17 Fr_nu: 561872 TotEn:   -13.01
@<TRIPOS>ATOM
      1 C1        -65.5323   -7.3368  -44.4652 C.2    1 LIG      -0.25100
      2 C2        -66.4412   -7.8082  -45.4313 C.2    1 LIG       0.13200
      3 C3        -66.3015   -7.1163  -43.3489 C.2    1 LIG      -0.03800
      4 N1        -67.6921   -7.8834  -44.9693 N.2    1 LIG      -0.57800
      5 N2        -67.5748   -7.4563  -43.7004 N.pl3  1 LIG      -0.05900
      6 H1        -64.4684   -7.1792  -44.5631 H      1 LIG       0.15700
      7 H2        -66.2442   -8.0998  -46.4531 H      1 LIG       0.15600
      8 H3        -66.0634   -6.7541  -42.3592 H      1 LIG       0.15900
      9 H4        -68.4088   -7.4198  -43.1278 H      1 LIG       0.32200
@<TRIPOS>BOND
      1       1       2 1
      2       1       3 2
      3       2       4 2
      4       3       5 1
      5       4       5 1
      6       1       6 1
      7       2       7 1
      8       3       8 1
      9       5       9 1
@<TRIPOS>ALT_TYPE
CGenFF_4.0_ALT_TYPE_SET
CGenFF_4.0 1 CG2R51 2 CG2R52 3 CG2R51 4 NG2R50 5 NG2R51 6 HGR51 7 HGR52 8 HGR52 9 HGP1
@<TRIPOS>MOLECULE
pyrazole
 9 9 0 0 0
****
USER_CHARGES
INVALID_CHARGES
Pose:  18 Cluster:  18 Fr_nu: 196731 TotEn:   -12.72
@<TRIPOS>ATOM
      1 C1        -56.2125    3.9530  -42.1583 C.2    1 LIG      -0.25100
      2 C2        -55.2336    3.1235  -41.5792 C.2    1 LIG       0.13200
      3 C3        -55.9296    3.9314  -43.5022 C.2    1 LIG      -0.03800
      4 N1        -54.3918    2.6121  -42.4812 N.2    1 LIG      -0.57800
      5 N2        -54.8410    3.1214  -43.6409 N.pl3  1 LIG      -0.05900
      6 H1        -57.0121    4.4911  -41.6709 H      1 LIG       0.15700
      7 H2        -55.0982    2.8708  -40.5373 H      1 LIG       0.15600
      8 H3        -56.3928    4.4103  -44.3527 H      1 LIG       0.15900
      9 H4        -54.3537    2.8752  -44.4934 H      1 LIG       0.32200
@<TRIPOS>BOND
      1       1       2 1
      2       1       3 2
      3       2       4 2
      4       3       5 1
      5       4       5 1
      6       1       6 1
      7       2       7 1
      8       3       8 1
      9       5       9 1
@<TRIPOS>ALT_TYPE
CGenFF_4.0_ALT_TYPE_SET
CGenFF_4.0 1 CG2R51 2 CG2R52 3 CG2R51 4 NG2R50 5 NG2R51 6 HGR51 7 HGR52 8 HGR52 9 HGP1
@<TRIPOS>MOLECULE
pyrazole
 9 9 0 0 0
****
USER_CHARGES
INVALID_CHARGES
Pose:  19 Cluster:  19 Fr_nu: 7044627 TotEn:   -12.65
@<TRIPOS>ATOM
      1 C1        -71.8738  -20.8557  -63.3446 C.2    1 LIG      -0.25100
      2 C2        -71.6102  -20.4908  -62.0108 C.2    1 LIG       0.13200
      3 C3        -72.6547  -19.8362  -63.8316 C.2    1 LIG      -0.03800
      4 N1        -72.1773  -19.3300  -61.6721 N.2    1 LIG      -0.57800
      5 N2        -72.8051  -18.9565  -62.8001 N.pl3  1 LIG      -0.05900
      6 H1        -71.5439  -21.7342  -63.8792 H      1 LIG       0.15700
      7 H2        -71.0288  -21.0226  -61.2712 H      1 LIG       0.15600
      8 H3        -73.1085  -19.6624  -64.7966 H      1 LIG       0.15900
      9 H4        -73.3222  -18.0862  -62.7954 H      1 LIG       0.32200
@<TRIPOS>BOND
      1       1       2 1
      2       1       3 2
      3       2       4 2
      4       3       5 1
      5       4       5 1
      6       1       6 1
      7       2       7 1
      8       3       8 1
      9       5       9 1
@<TRIPOS>ALT_TYPE
CGenFF_4.0_ALT_TYPE_SET
CGenFF_4.0 1 CG2R51 2 CG2R52 3 CG2R51 4 NG2R50 5 NG2R51 6 HGR51 7 HGR52 8 HGR52 9 HGP1
@<TRIPOS>MOLECULE
pyrazole
 9 9 0 0 0
****
USER_CHARGES
INVALID_CHARGES
Pose:  20 Cluster:  20 Fr_nu: 3248079 TotEn:   -12.36
@<TRIPOS>ATOM
      1 C1        -80.6749  -29.0265  -33.5929 C.2    1 LIG      -0.25100
      2 C2        -81.2002  -29.5110  -34.8058 C.2    1 LIG       0.13200
      3 C3        -80.3631  -27.7145  -33.8536 C.2    1 LIG      -0.03800
      4 N1        -81.2226  -28.5825  -35.7656 N.2    1 LIG      -0.57800
      5 N2        -80.7075  -27.5012  -35.1560 N.pl3  1 LIG      -0.05900
      6 H1        -80.5413  -29.5535  -32.6597 H      1 LIG       0.15700
      7 H2        -81.5672  -30.5023  -35.0305 H      1 LIG       0.15600
      8 H3        -79.9346  -26.9319  -33.2442 H      1 LIG       0.15900
      9 H4        -80.6171  -26.6466  -35.6912 H      1 LIG       0.32200
@<TRIPOS>BOND
      1       1       2 1
      2       1       3 2
      3       2       4 2
      4       3       5 1
      5       4       5 1
      6       1       6 1
      7       2       7 1
      8       3       8 1
      9       5       9 1
@<TRIPOS>ALT_TYPE
CGenFF_4.0_ALT_TYPE_SET
CGenFF_4.0 1 CG2R51 2 CG2R52 3 CG2R51 4 NG2R50 5 NG2R51 6 HGR51 7 HGR52 8 HGR52 9 HGP1
@<TRIPOS>MOLECULE
pyrazole
 9 9 0 0 0
****
USER_CHARGES
INVALID_CHARGES
Pose:  21 Cluster:  21 Fr_nu:  76357 TotEn:   -12.35
@<TRIPOS>ATOM
      1 C1        -63.8845   -0.5510  -26.0212 C.2    1 LIG      -0.25100
      2 C2        -65.1313   -0.7428  -26.6459 C.2    1 LIG       0.13200
      3 C3        -63.6948   -1.6894  -25.2765 C.2    1 LIG      -0.03800
      4 N1        -65.6940   -1.9112  -26.3262 N.2    1 LIG      -0.57800
      5 N2        -64.7965   -2.4639  -25.4925 N.pl3  1 LIG      -0.05900
      6 H1        -63.2159    0.2936  -26.0996 H      1 LIG       0.15700
      7 H2        -65.6538   -0.0796  -27.3205 H      1 LIG       0.15600
      8 H3        -62.8944   -2.0098  -24.6254 H      1 LIG       0.15900
      9 H4        -65.0016   -3.3757  -25.1034 H      1 LIG       0.32200
@<TRIPOS>BOND
      1       1       2 1
      2       1       3 2
      3       2       4 2
      4       3       5 1
      5       4       5 1
      6       1       6 1
      7       2       7 1
      8       3       8 1
      9       5       9 1
@<TRIPOS>ALT_TYPE
CGenFF_4.0_ALT_TYPE_SET
CGenFF_4.0 1 CG2R51 2 CG2R52 3 CG2R51 4 NG2R50 5 NG2R51 6 HGR51 7 HGR52 8 HGR52 9 HGP1
@<TRIPOS>MOLECULE
pyrazole
 9 9 0 0 0
****
USER_CHARGES
INVALID_CHARGES
Pose:  22 Cluster:  22 Fr_nu: 8398863 TotEn:   -12.30
@<TRIPOS>ATOM
      1 C1        -71.3097  -20.1689  -64.7023 C.2    1 LIG      -0.25100
      2 C2        -71.6102  -20.4908  -63.3652 C.2    1 LIG       0.13200
      3 C3        -72.2283  -19.2046  -65.0381 C.2    1 LIG      -0.03800
      4 N1        -72.6391  -19.7879  -62.8844 N.2    1 LIG      -0.57800
      5 N2        -72.9932  -19.0146  -63.9249 N.pl3  1 LIG      -0.05900
      6 H1        -70.5354  -20.5775  -65.3347 H      1 LIG       0.15700
      7 H2        -71.1226  -21.2087  -62.7213 H      1 LIG       0.15600
      8 H3        -72.4041  -18.6507  -65.9490 H      1 LIG       0.15900
      9 H4        -73.7711  -18.3778  -63.8062 H      1 LIG       0.32200
@<TRIPOS>BOND
      1       1       2 1
      2       1       3 2
      3       2       4 2
      4       3       5 1
      5       4       5 1
      6       1       6 1
      7       2       7 1
      8       3       8 1
      9       5       9 1
@<TRIPOS>ALT_TYPE
CGenFF_4.0_ALT_TYPE_SET
CGenFF_4.0 1 CG2R51 2 CG2R52 3 CG2R51 4 NG2R50 5 NG2R51 6 HGR51 7 HGR52 8 HGR52 9 HGP1
@<TRIPOS>MOLECULE
pyrazole
 9 9 0 0 0
****
USER_CHARGES
INVALID_CHARGES
Pose:  23 Cluster:  23 Fr_nu: 2946850 TotEn:   -12.17
@<TRIPOS>ATOM
      1 C1        -67.5933   -7.4066  -48.2460 C.2    1 LIG      -0.25100
      2 C2        -68.1754   -6.1920  -47.8366 C.2    1 LIG       0.13200
      3 C3        -67.8006   -7.4465  -49.6031 C.2    1 LIG      -0.03800
      4 N1        -68.7120   -5.5095  -48.8516 N.2    1 LIG      -0.57800
      5 N2        -68.4679   -6.2978  -49.9123 N.pl3  1 LIG      -0.05900
      6 H1        -67.0927   -8.1494  -47.6426 H      1 LIG       0.15700
      7 H2        -68.2314   -5.7758  -46.8409 H      1 LIG       0.15600
      8 H3        -67.5413   -8.1734  -50.3593 H      1 LIG       0.15900
      9 H4        -68.7879   -5.9902  -50.8220 H      1 LIG       0.32200
@<TRIPOS>BOND
      1       1       2 1
      2       1       3 2
      3       2       4 2
      4       3       5 1
      5       4       5 1
      6       1       6 1
      7       2       7 1
      8       3       8 1
      9       5       9 1
@<TRIPOS>ALT_TYPE
CGenFF_4.0_ALT_TYPE_SET
CGenFF_4.0 1 CG2R51 2 CG2R52 3 CG2R51 4 NG2R50 5 NG2R51 6 HGR51 7 HGR52 8 HGR52 9 HGP1
@<TRIPOS>MOLECULE
pyrazole
 9 9 0 0 0
****
USER_CHARGES
INVALID_CHARGES
Pose:  24 Cluster:  24 Fr_nu: 368269 TotEn:   -11.89
@<TRIPOS>ATOM
      1 C1        -51.6469    3.7486  -30.8253 C.2    1 LIG      -0.25100
      2 C2        -51.6824    3.0551  -29.6008 C.2    1 LIG       0.13200
      3 C3        -51.3469    2.7850  -31.7570 C.2    1 LIG      -0.03800
      4 N1        -51.4258    1.7517  -29.7387 N.2    1 LIG      -0.57800
      5 N2        -51.2262    1.6183  -31.0610 N.pl3  1 LIG      -0.05900
      6 H1        -51.8156    4.7996  -31.0081 H      1 LIG       0.15700
      7 H2        -51.8842    3.4453  -28.6134 H      1 LIG       0.15600
      8 H3        -51.2093    2.8240  -32.8280 H      1 LIG       0.15900
      9 H4        -51.0082    0.6982  -31.4225 H      1 LIG       0.32200
@<TRIPOS>BOND
      1       1       2 1
      2       1       3 2
      3       2       4 2
      4       3       5 1
      5       4       5 1
      6       1       6 1
      7       2       7 1
      8       3       8 1
      9       5       9 1
@<TRIPOS>ALT_TYPE
CGenFF_4.0_ALT_TYPE_SET
CGenFF_4.0 1 CG2R51 2 CG2R52 3 CG2R51 4 NG2R50 5 NG2R51 6 HGR51 7 HGR52 8 HGR52 9 HGP1
@<TRIPOS>MOLECULE
pyrazole
 9 9 0 0 0
****
USER_CHARGES
INVALID_CHARGES
Pose:  25 Cluster:  25 Fr_nu: 7234958 TotEn:   -11.23
@<TRIPOS>ATOM
      1 C1        -73.3431   -1.7806  -31.1001 C.2    1 LIG      -0.25100
      2 C2        -72.2001   -2.3428  -31.6992 C.2    1 LIG       0.13200
      3 C3        -73.4730   -0.5499  -31.6960 C.2    1 LIG      -0.03800
      4 N1        -71.6435   -1.5358  -32.6064 N.2    1 LIG      -0.57800
      5 N2        -72.4403   -0.4538  -32.5818 N.pl3  1 LIG      -0.05900
      6 H1        -73.9841   -2.2071  -30.3427 H      1 LIG       0.15700
      7 H2        -71.7490   -3.3069  -31.5123 H      1 LIG       0.15600
      8 H3        -74.1897    0.2489  -31.5708 H      1 LIG       0.15900
      9 H4        -72.2189    0.3187  -33.1973 H      1 LIG       0.32200
@<TRIPOS>BOND
      1       1       2 1
      2       1       3 2
      3       2       4 2
      4       3       5 1
      5       4       5 1
      6       1       6 1
      7       2       7 1
      8       3       8 1
      9       5       9 1
@<TRIPOS>ALT_TYPE
CGenFF_4.0_ALT_TYPE_SET
CGenFF_4.0 1 CG2R51 2 CG2R52 3 CG2R51 4 NG2R50 5 NG2R51 6 HGR51 7 HGR52 8 HGR52 9 HGP1
@<TRIPOS>MOLECULE
pyrazole
 9 9 0 0 0
****
USER_CHARGES
INVALID_CHARGES
Pose:  26 Cluster:  26 Fr_nu: 268030 TotEn:   -10.56
@<TRIPOS>ATOM
      1 C1        -65.6642   -7.8660  -43.6910 C.2    1 LIG      -0.25100
      2 C2        -64.4810   -8.5755  -43.9709 C.2    1 LIG       0.13200
      3 C3        -65.6107   -6.7697  -44.5167 C.2    1 LIG      -0.03800
      4 N1        -63.7306   -7.9800  -44.9017 N.2    1 LIG      -0.57800
      5 N2        -64.4441   -6.8849  -45.2141 N.pl3  1 LIG      -0.05900
      6 H1        -66.4472   -8.1142  -42.9898 H      1 LIG       0.15700
      7 H2        -64.1338   -9.5013  -43.5349 H      1 LIG       0.15600
      8 H3        -66.2812   -5.9357  -44.6658 H      1 LIG       0.15900
      9 H4        -64.0732   -6.2545  -45.9139 H      1 LIG       0.32200
@<TRIPOS>BOND
      1       1       2 1
      2       1       3 2
      3       2       4 2
      4       3       5 1
      5       4       5 1
      6       1       6 1
      7       2       7 1
      8       3       8 1
      9       5       9 1
@<TRIPOS>ALT_TYPE
CGenFF_4.0_ALT_TYPE_SET
CGenFF_4.0 1 CG2R51 2 CG2R52 3 CG2R51 4 NG2R50 5 NG2R51 6 HGR51 7 HGR52 8 HGR52 9 HGP1
@<TRIPOS>MOLECULE
pyrazole
 9 9 0 0 0
****
USER_CHARGES
INVALID_CHARGES
Pose:  27 Cluster:  27 Fr_nu: 824864 TotEn:   -10.55
@<TRIPOS>ATOM
      1 C1        -66.9870   -5.7525  -48.3420 C.2    1 LIG      -0.25100
      2 C2        -67.3293   -6.9517  -47.6890 C.2    1 LIG       0.13200
      3 C3        -67.7224   -5.7710  -49.5018 C.2    1 LIG      -0.03800
      4 N1        -68.2135   -7.6791  -48.3767 N.2    1 LIG      -0.57800
      5 N2        -68.4332   -6.9348  -49.4739 N.pl3  1 LIG      -0.05900
      6 H1        -66.3035   -4.9817  -48.0177 H      1 LIG       0.15700
      7 H2        -66.9708   -7.3263  -46.7408 H      1 LIG       0.15600
      8 H3        -67.8005   -5.0778  -50.3269 H      1 LIG       0.15900
      9 H4        -69.0824   -7.2838  -50.1679 H      1 LIG       0.32200
@<TRIPOS>BOND
      1       1       2 1
      2       1       3 2
      3       2       4 2
      4       3       5 1
      5       4       5 1
      6       1       6 1
      7       2       7 1
      8       3       8 1
      9       5       9 1
@<TRIPOS>ALT_TYPE
CGenFF_4.0_ALT_TYPE_SET
CGenFF_4.0 1 CG2R51 2 CG2R52 3 CG2R51 4 NG2R50 5 NG2R51 6 HGR51 7 HGR52 8 HGR52 9 HGP1
@<TRIPOS>MOLECULE
pyrazole
 9 9 0 0 0
****
USER_CHARGES
INVALID_CHARGES
Pose:  28 Cluster:  28 Fr_nu: 219888 TotEn:   -10.29
@<TRIPOS>ATOM
      1 C1        -56.7451  -19.4470  -47.8647 C.2    1 LIG      -0.25100
      2 C2        -56.4484  -18.0736  -47.7780 C.2    1 LIG       0.13200
      3 C3        -58.0722  -19.4900  -48.2161 C.2    1 LIG      -0.03800
      4 N1        -57.5022  -17.3001  -48.0523 N.2    1 LIG      -0.57800
      5 N2        -58.4740  -18.1903  -48.3151 N.pl3  1 LIG      -0.05900
      6 H1        -56.0893  -20.2885  -47.6969 H      1 LIG       0.15700
      7 H2        -55.5084  -17.6041  -47.5257 H      1 LIG       0.15600
      8 H3        -58.7520  -20.3098  -48.3983 H      1 LIG       0.15900
      9 H4        -59.3931  -17.8401  -48.5545 H      1 LIG       0.32200
@<TRIPOS>BOND
      1       1       2 1
      2       1       3 2
      3       2       4 2
      4       3       5 1
      5       4       5 1
      6       1       6 1
      7       2       7 1
      8       3       8 1
      9       5       9 1
@<TRIPOS>ALT_TYPE
CGenFF_4.0_ALT_TYPE_SET
CGenFF_4.0 1 CG2R51 2 CG2R52 3 CG2R51 4 NG2R50 5 NG2R51 6 HGR51 7 HGR52 8 HGR52 9 HGP1
@<TRIPOS>MOLECULE
pyrazole
 9 9 0 0 0
****
USER_CHARGES
INVALID_CHARGES
Pose:  29 Cluster:  29 Fr_nu: 1754642 TotEn:    -9.97
@<TRIPOS>ATOM
      1 C1        -48.7054    5.3259  -36.0883 C.2    1 LIG      -0.25100
      2 C2        -47.8891    5.2095  -37.2293 C.2    1 LIG       0.13200
      3 C3        -48.0083    6.1625  -35.2513 C.2    1 LIG      -0.03800
      4 N1        -46.7598    5.9157  -37.1296 N.2    1 LIG      -0.57800
      5 N2        -46.8616    6.4841  -35.9161 N.pl3  1 LIG      -0.05900
      6 H1        -49.6652    4.8684  -35.8987 H      1 LIG       0.15700
      7 H2        -48.0697    4.6390  -38.1291 H      1 LIG       0.15600
      8 H3        -48.2191    6.5473  -34.2639 H      1 LIG       0.15900
      9 H4        -46.1073    7.0817  -35.6018 H      1 LIG       0.32200
@<TRIPOS>BOND
      1       1       2 1
      2       1       3 2
      3       2       4 2
      4       3       5 1
      5       4       5 1
      6       1       6 1
      7       2       7 1
      8       3       8 1
      9       5       9 1
@<TRIPOS>ALT_TYPE
CGenFF_4.0_ALT_TYPE_SET
CGenFF_4.0 1 CG2R51 2 CG2R52 3 CG2R51 4 NG2R50 5 NG2R51 6 HGR51 7 HGR52 8 HGR52 9 HGP1
@<TRIPOS>MOLECULE
pyrazole
 9 9 0 0 0
****
USER_CHARGES
INVALID_CHARGES
Pose:  30 Cluster:  30 Fr_nu: 261820 TotEn:    -9.86
@<TRIPOS>ATOM
      1 C1        -68.6058   -5.9555  -50.3180 C.2    1 LIG      -0.25100
      2 C2        -68.3089   -7.2791  -49.9416 C.2    1 LIG       0.13200
      3 C3        -69.3194   -5.4493  -49.2592 C.2    1 LIG      -0.03800
      4 N1        -68.7941   -7.5940  -48.7377 N.2    1 LIG      -0.57800
      5 N2        -69.4030   -6.4610  -48.3483 N.pl3  1 LIG      -0.05900
      6 H1        -68.3396   -5.4395  -51.2287 H      1 LIG       0.15700
      7 H2        -67.7597   -8.0276  -50.4947 H      1 LIG       0.15600
      8 H3        -69.7672   -4.4830  -49.0770 H      1 LIG       0.15900
      9 H4        -69.8601   -6.4484  -47.4451 H      1 LIG       0.32200
@<TRIPOS>BOND
      1       1       2 1
      2       1       3 2
      3       2       4 2
      4       3       5 1
      5       4       5 1
      6       1       6 1
      7       2       7 1
      8       3       8 1
      9       5       9 1
@<TRIPOS>ALT_TYPE
CGenFF_4.0_ALT_TYPE_SET
CGenFF_4.0 1 CG2R51 2 CG2R52 3 CG2R51 4 NG2R50 5 NG2R51 6 HGR51 7 HGR52 8 HGR52 9 HGP1
@<TRIPOS>MOLECULE
pyrazole
 9 9 0 0 0
****
USER_CHARGES
INVALID_CHARGES
Pose:  31 Cluster:  31 Fr_nu: 3234323 TotEn:    -9.44
@<TRIPOS>ATOM
      1 C1        -74.1578  -23.0539  -23.8946 C.2    1 LIG      -0.25100
      2 C2        -74.5897  -21.7260  -24.0735 C.2    1 LIG       0.13200
      3 C3        -72.7868  -22.9760  -23.9247 C.2    1 LIG      -0.03800
      4 N1        -73.5754  -20.8674  -24.2071 N.2    1 LIG      -0.57800
      5 N2        -72.4924  -21.6574  -24.1121 N.pl3  1 LIG      -0.05900
      6 H1        -74.7557  -23.9433  -23.7616 H      1 LIG       0.15700
      7 H2        -75.6014  -21.3482  -24.1125 H      1 LIG       0.15600
      8 H3        -72.0119  -23.7233  -23.8340 H      1 LIG       0.15900
      9 H4        -71.5783  -21.2288  -24.1862 H      1 LIG       0.32200
@<TRIPOS>BOND
      1       1       2 1
      2       1       3 2
      3       2       4 2
      4       3       5 1
      5       4       5 1
      6       1       6 1
      7       2       7 1
      8       3       8 1
      9       5       9 1
@<TRIPOS>ALT_TYPE
CGenFF_4.0_ALT_TYPE_SET
CGenFF_4.0 1 CG2R51 2 CG2R52 3 CG2R51 4 NG2R50 5 NG2R51 6 HGR51 7 HGR52 8 HGR52 9 HGP1
@<TRIPOS>MOLECULE
pyrazole
 9 9 0 0 0
****
USER_CHARGES
INVALID_CHARGES
Pose:  32 Cluster:  32 Fr_nu: 994167 TotEn:    -9.37
@<TRIPOS>ATOM
      1 C1        -72.1993   -3.1419  -31.1020 C.2    1 LIG      -0.25100
      2 C2        -72.3205   -4.0665  -32.1566 C.2    1 LIG       0.13200
      3 C3        -73.4947   -2.8361  -30.7629 C.2    1 LIG      -0.03800
      4 N1        -73.5924   -4.3310  -32.4669 N.2    1 LIG      -0.57800
      5 N2        -74.2824   -3.5680  -31.6021 N.pl3  1 LIG      -0.05900
      6 H1        -71.2995   -2.7517  -30.6498 H      1 LIG       0.15700
      7 H2        -71.5350   -4.5583  -32.7123 H      1 LIG       0.15600
      8 H3        -73.9174   -2.1769  -30.0185 H      1 LIG       0.15900
      9 H4        -75.2936   -3.5938  -31.6411 H      1 LIG       0.32200
@<TRIPOS>BOND
      1       1       2 1
      2       1       3 2
      3       2       4 2
      4       3       5 1
      5       4       5 1
      6       1       6 1
      7       2       7 1
      8       3       8 1
      9       5       9 1
@<TRIPOS>ALT_TYPE
CGenFF_4.0_ALT_TYPE_SET
CGenFF_4.0 1 CG2R51 2 CG2R52 3 CG2R51 4 NG2R50 5 NG2R51 6 HGR51 7 HGR52 8 HGR52 9 HGP1
@<TRIPOS>MOLECULE
pyrazole
 9 9 0 0 0
****
USER_CHARGES
INVALID_CHARGES
Pose:  33 Cluster:  33 Fr_nu: 2156959 TotEn:    -9.18
@<TRIPOS>ATOM
      1 C1        -83.5615  -10.2879  -30.4110 C.2    1 LIG      -0.25100
      2 C2        -83.9716  -11.1008  -31.4846 C.2    1 LIG       0.13200
      3 C3        -82.2803   -9.9130  -30.7341 C.2    1 LIG      -0.03800
      4 N1        -83.0277  -11.2348  -32.4200 N.2    1 LIG      -0.57800
      5 N2        -82.0115  -10.5009  -31.9352 N.pl3  1 LIG      -0.05900
      6 H1        -84.1163  -10.0114  -29.5266 H      1 LIG       0.15700
      7 H2        -84.9190  -11.6017  -31.6242 H      1 LIG       0.15600
      8 H3        -81.5513   -9.2967  -30.2281 H      1 LIG       0.15900
      9 H4        -81.1585  -10.4458  -32.4775 H      1 LIG       0.32200
@<TRIPOS>BOND
      1       1       2 1
      2       1       3 2
      3       2       4 2
      4       3       5 1
      5       4       5 1
      6       1       6 1
      7       2       7 1
      8       3       8 1
      9       5       9 1
@<TRIPOS>ALT_TYPE
CGenFF_4.0_ALT_TYPE_SET
CGenFF_4.0 1 CG2R51 2 CG2R52 3 CG2R51 4 NG2R50 5 NG2R51 6 HGR51 7 HGR52 8 HGR52 9 HGP1
@<TRIPOS>MOLECULE
pyrazole
 9 9 0 0 0
****
USER_CHARGES
INVALID_CHARGES
Pose:  34 Cluster:  34 Fr_nu: 239796 TotEn:    -9.04
@<TRIPOS>ATOM
      1 C1        -64.9859  -22.3921  -49.8221 C.2    1 LIG      -0.25100
      2 C2        -65.2722  -22.1135  -48.4723 C.2    1 LIG       0.13200
      3 C3        -66.1369  -22.0586  -50.4932 C.2    1 LIG      -0.03800
      4 N1        -66.5081  -21.6393  -48.2946 N.2    1 LIG      -0.57800
      5 N2        -67.0087  -21.6172  -49.5416 N.pl3  1 LIG      -0.05900
      6 H1        -64.0731  -22.7798  -50.2498 H      1 LIG       0.15700
      7 H2        -64.6320  -22.2367  -47.6105 H      1 LIG       0.15600
      8 H3        -66.4089  -22.0968  -51.5382 H      1 LIG       0.15900
      9 H4        -67.9576  -21.2894  -49.6716 H      1 LIG       0.32200
@<TRIPOS>BOND
      1       1       2 1
      2       1       3 2
      3       2       4 2
      4       3       5 1
      5       4       5 1
      6       1       6 1
      7       2       7 1
      8       3       8 1
      9       5       9 1
@<TRIPOS>ALT_TYPE
CGenFF_4.0_ALT_TYPE_SET
CGenFF_4.0 1 CG2R51 2 CG2R52 3 CG2R51 4 NG2R50 5 NG2R51 6 HGR51 7 HGR52 8 HGR52 9 HGP1
@<TRIPOS>MOLECULE
pyrazole
 9 9 0 0 0
****
USER_CHARGES
INVALID_CHARGES
Pose:  35 Cluster:  35 Fr_nu: 771618 TotEn:    -9.02
@<TRIPOS>ATOM
      1 C1        -87.7825   -6.4022  -33.7530 C.2    1 LIG      -0.25100
      2 C2        -87.3467   -7.7272  -33.5625 C.2    1 LIG       0.13200
      3 C3        -87.1072   -5.9759  -34.8704 C.2    1 LIG      -0.03800
      4 N1        -86.4630   -8.1170  -34.4850 N.2    1 LIG      -0.57800
      5 N2        -86.3381   -7.0306  -35.2661 N.pl3  1 LIG      -0.05900
      6 H1        -88.4880   -5.8351  -33.1638 H      1 LIG       0.15700
      7 H2        -87.6358   -8.4248  -32.7895 H      1 LIG       0.15600
      8 H3        -87.1028   -5.0376  -35.4061 H      1 LIG       0.15900
      9 H4        -85.7058   -7.0776  -36.0553 H      1 LIG       0.32200
@<TRIPOS>BOND
      1       1       2 1
      2       1       3 2
      3       2       4 2
      4       3       5 1
      5       4       5 1
      6       1       6 1
      7       2       7 1
      8       3       8 1
      9       5       9 1
@<TRIPOS>ALT_TYPE
CGenFF_4.0_ALT_TYPE_SET
CGenFF_4.0 1 CG2R51 2 CG2R52 3 CG2R51 4 NG2R50 5 NG2R51 6 HGR51 7 HGR52 8 HGR52 9 HGP1
@<TRIPOS>MOLECULE
pyrazole
 9 9 0 0 0
****
USER_CHARGES
INVALID_CHARGES
Pose:  36 Cluster:  36 Fr_nu: 5383180 TotEn:    -8.98
@<TRIPOS>ATOM
      1 C1        -45.0263  -15.3241  -39.4096 C.2    1 LIG      -0.25100
      2 C2        -44.7796  -16.3453  -38.4726 C.2    1 LIG       0.13200
      3 C3        -43.8787  -15.2637  -40.1619 C.2    1 LIG      -0.03800
      4 N1        -43.5704  -16.8943  -38.6147 N.2    1 LIG      -0.57800
      5 N2        -43.0469  -16.2158  -39.6499 N.pl3  1 LIG      -0.05900
      6 H1        -45.9119  -14.7167  -39.5248 H      1 LIG       0.15700
      7 H2        -45.4304  -16.7120  -37.6917 H      1 LIG       0.15600
      8 H3        -43.5848  -14.6417  -40.9950 H      1 LIG       0.15900
      9 H4        -42.1116  -16.4538  -39.9553 H      1 LIG       0.32200
@<TRIPOS>BOND
      1       1       2 1
      2       1       3 2
      3       2       4 2
      4       3       5 1
      5       4       5 1
      6       1       6 1
      7       2       7 1
      8       3       8 1
      9       5       9 1
@<TRIPOS>ALT_TYPE
CGenFF_4.0_ALT_TYPE_SET
CGenFF_4.0 1 CG2R51 2 CG2R52 3 CG2R51 4 NG2R50 5 NG2R51 6 HGR51 7 HGR52 8 HGR52 9 HGP1
@<TRIPOS>MOLECULE
pyrazole
 9 9 0 0 0
****
USER_CHARGES
INVALID_CHARGES
Pose:  37 Cluster:  37 Fr_nu: 1415210 TotEn:    -8.78
@<TRIPOS>ATOM
      1 C1        -68.4554   -6.2601  -48.7127 C.2    1 LIG      -0.25100
      2 C2        -69.1530   -5.3411  -49.5193 C.2    1 LIG       0.13200
      3 C3        -68.0185   -7.2234  -49.5889 C.2    1 LIG      -0.03800
      4 N1        -69.1614   -5.6892  -50.8087 N.2    1 LIG      -0.57800
      5 N2        -68.4635   -6.8377  -50.8192 N.pl3  1 LIG      -0.05900
      6 H1        -68.2910   -6.2289  -47.6458 H      1 LIG       0.15700
      7 H2        -69.6562   -4.4324  -49.2212 H      1 LIG       0.15600
      8 H3        -67.4462   -8.1293  -49.4506 H      1 LIG       0.15900
      9 H4        -68.3296   -7.3093  -51.7049 H      1 LIG       0.32200
@<TRIPOS>BOND
      1       1       2 1
      2       1       3 2
      3       2       4 2
      4       3       5 1
      5       4       5 1
      6       1       6 1
      7       2       7 1
      8       3       8 1
      9       5       9 1
@<TRIPOS>ALT_TYPE
CGenFF_4.0_ALT_TYPE_SET
CGenFF_4.0 1 CG2R51 2 CG2R52 3 CG2R51 4 NG2R50 5 NG2R51 6 HGR51 7 HGR52 8 HGR52 9 HGP1
@<TRIPOS>MOLECULE
pyrazole
 9 9 0 0 0
****
USER_CHARGES
INVALID_CHARGES
Pose:  38 Cluster:  38 Fr_nu: 2214253 TotEn:    -8.34
@<TRIPOS>ATOM
      1 C1        -55.1041    6.7736  -35.6303 C.2    1 LIG      -0.25100
      2 C2        -55.5098    5.7581  -36.5168 C.2    1 LIG       0.13200
      3 C3        -55.1775    6.1938  -34.3873 C.2    1 LIG      -0.03800
      4 N1        -55.8180    4.6194  -35.8903 N.2    1 LIG      -0.57800
      5 N2        -55.6057    4.9158  -34.5968 N.pl3  1 LIG      -0.05900
      6 H1        -54.8001    7.7843  -35.8593 H      1 LIG       0.15700
      7 H2        -55.5943    5.8004  -37.5933 H      1 LIG       0.15600
      8 H3        -54.9706    6.5676  -33.3950 H      1 LIG       0.15900
      9 H4        -55.7757    4.1958  -33.9058 H      1 LIG       0.32200
@<TRIPOS>BOND
      1       1       2 1
      2       1       3 2
      3       2       4 2
      4       3       5 1
      5       4       5 1
      6       1       6 1
      7       2       7 1
      8       3       8 1
      9       5       9 1
@<TRIPOS>ALT_TYPE
CGenFF_4.0_ALT_TYPE_SET
CGenFF_4.0 1 CG2R51 2 CG2R52 3 CG2R51 4 NG2R50 5 NG2R51 6 HGR51 7 HGR52 8 HGR52 9 HGP1
@<TRIPOS>MOLECULE
pyrazole
 9 9 0 0 0
****
USER_CHARGES
INVALID_CHARGES
Pose:  39 Cluster:  39 Fr_nu: 2947926 TotEn:    -8.25
@<TRIPOS>ATOM
      1 C1        -68.2986   -7.5550  -49.4151 C.2    1 LIG      -0.25100
      2 C2        -68.3440   -6.2601  -49.9655 C.2    1 LIG       0.13200
      3 C3        -67.5933   -7.4066  -48.2460 C.2    1 LIG      -0.03800
      4 N1        -67.7175   -5.3557  -49.2082 N.2    1 LIG      -0.57800
      5 N2        -67.2719   -6.0832  -48.1699 N.pl3  1 LIG      -0.05900
      6 H1        -68.7187   -8.4684  -49.8095 H      1 LIG       0.15700
      7 H2        -68.8070   -5.9378  -50.8872 H      1 LIG       0.15600
      8 H3        -67.2958   -8.1080  -47.4798 H      1 LIG       0.15900
      9 H4        -66.7509   -5.6107  -47.4419 H      1 LIG       0.32200
@<TRIPOS>BOND
      1       1       2 1
      2       1       3 2
      3       2       4 2
      4       3       5 1
      5       4       5 1
      6       1       6 1
      7       2       7 1
      8       3       8 1
      9       5       9 1
@<TRIPOS>ALT_TYPE
CGenFF_4.0_ALT_TYPE_SET
CGenFF_4.0 1 CG2R51 2 CG2R52 3 CG2R51 4 NG2R50 5 NG2R51 6 HGR51 7 HGR52 8 HGR52 9 HGP1
@<TRIPOS>MOLECULE
pyrazole
 9 9 0 0 0
****
USER_CHARGES
INVALID_CHARGES
Pose:  40 Cluster:  40 Fr_nu: 8932992 TotEn:    -6.95
@<TRIPOS>ATOM
      1 C1        -60.9133  -14.9055   -9.1051 C.2    1 LIG      -0.25100
      2 C2        -60.0484  -13.8306   -9.3850 C.2    1 LIG       0.13200
      3 C3        -62.1444  -14.4773   -9.5383 C.2    1 LIG      -0.03800
      4 N1        -60.6766  -12.7974   -9.9522 N.2    1 LIG      -0.57800
      5 N2        -61.9495  -13.2210  -10.0325 N.pl3  1 LIG      -0.05900
      6 H1        -60.6781  -15.8578   -8.6534 H      1 LIG       0.15700
      7 H2        -58.9865  -13.7569   -9.1987 H      1 LIG       0.15600
      8 H3        -63.1198  -14.9419   -9.5374 H      1 LIG       0.15900
      9 H4        -62.6376  -12.5978  -10.4359 H      1 LIG       0.32200
@<TRIPOS>BOND
      1       1       2 1
      2       1       3 2
      3       2       4 2
      4       3       5 1
      5       4       5 1
      6       1       6 1
      7       2       7 1
      8       3       8 1
      9       5       9 1
@<TRIPOS>ALT_TYPE
CGenFF_4.0_ALT_TYPE_SET
CGenFF_4.0 1 CG2R51 2 CG2R52 3 CG2R51 4 NG2R50 5 NG2R51 6 HGR51 7 HGR52 8 HGR52 9 HGP1
@<TRIPOS>MOLECULE
pyrazole
 9 9 0 0 0
****
USER_CHARGES
INVALID_CHARGES
Pose:  41 Cluster:  41 Fr_nu: 260292 TotEn:    -3.63
@<TRIPOS>ATOM
      1 C1        -56.6135  -25.9420  -23.4496 C.2    1 LIG      -0.25100
      2 C2        -55.3556  -25.8675  -22.8219 C.2    1 LIG       0.13200
      3 C3        -56.3298  -25.9013  -24.7928 C.2    1 LIG      -0.03800
      4 N1        -54.3478  -25.7859  -23.6946 N.2    1 LIG      -0.57800
      5 N2        -54.9721  -25.8090  -24.8845 N.pl3  1 LIG      -0.05900
      6 H1        -57.5895  -26.0156  -22.9931 H      1 LIG       0.15700
      7 H2        -55.1313  -25.8687  -21.7648 H      1 LIG       0.15600
      8 H3        -56.9577  -25.9269  -25.6718 H      1 LIG       0.15900
      9 H4        -54.4076  -25.7559  -25.7231 H      1 LIG       0.32200
@<TRIPOS>BOND
      1       1       2 1
      2       1       3 2
      3       2       4 2
      4       3       5 1
      5       4       5 1
      6       1       6 1
      7       2       7 1
      8       3       8 1
      9       5       9 1
@<TRIPOS>ALT_TYPE
CGenFF_4.0_ALT_TYPE_SET
CGenFF_4.0 1 CG2R51 2 CG2R52 3 CG2R51 4 NG2R50 5 NG2R51 6 HGR51 7 HGR52 8 HGR52 9 HGP1
@<TRIPOS>MOLECULE
4_lactone
 9 9 0 0 0
****
USER_CHARGES
INVALID_CHARGES
Pose:   1 Cluster:   1 Fr_nu: 3922515 TotEn:   -24.15
@<TRIPOS>ATOM
      1 C1        -50.8152  -23.0886  -25.2554 C.2    1 LIG       0.04000
      2 C2        -50.2980  -23.6458  -26.5938 C.3    1 LIG       0.11000
      3 C3        -49.2210  -24.2689  -25.7109 C.3    1 LIG       0.08100
      4 O1        -51.7281  -22.3937  -24.8704 O.2    1 LIG      -0.32000
      5 O2        -49.8246  -23.6728  -24.5294 O.3    1 LIG      -0.27100
      6 H1        -50.9791  -24.3480  -27.0770 H      1 LIG       0.09000
      7 H2        -49.9551  -22.8805  -27.2920 H      1 LIG       0.09000
      8 H3        -49.2250  -25.3611  -25.6582 H      1 LIG       0.09000
      9 H4        -48.2052  -23.8983  -25.8734 H      1 LIG       0.09000
@<TRIPOS>BOND
      1       1       2 1
      2       1       4 2
      3       1       5 1
      4       2       3 1
      5       3       5 1
      6       2       6 1
      7       2       7 1
      8       3       8 1
      9       3       9 1
@<TRIPOS>ALT_TYPE
CGenFF_4.0_ALT_TYPE_SET
CGenFF_4.0 1 CG2O4 2 CG3C41 3 CG3C41 4 OG2D1 5 OG3C51 6 HGA2 7 HGA2 8 HGA2 9 HGA2
@<TRIPOS>MOLECULE
4_lactone
 9 9 0 0 0
****
USER_CHARGES
INVALID_CHARGES
Pose:   2 Cluster:   2 Fr_nu: 5359616 TotEn:   -23.33
@<TRIPOS>ATOM
      1 C1        -55.4204  -23.2374  -24.1555 C.2    1 LIG       0.04000
      2 C2        -56.8944  -23.0295  -24.5471 C.3    1 LIG       0.11000
      3 C3        -57.1073  -24.2822  -23.7025 C.3    1 LIG       0.08100
      4 O1        -54.3573  -22.6964  -24.3593 O.2    1 LIG      -0.32000
      5 O2        -55.6824  -24.3502  -23.4187 O.3    1 LIG      -0.27100
      6 H1        -57.3348  -22.1122  -24.1533 H      1 LIG       0.09000
      7 H2        -57.0910  -23.1382  -25.6150 H      1 LIG       0.09000
      8 H3        -57.6939  -24.1442  -22.7901 H      1 LIG       0.09000
      9 H4        -57.4511  -25.1656  -24.2474 H      1 LIG       0.09000
@<TRIPOS>BOND
      1       1       2 1
      2       1       4 2
      3       1       5 1
      4       2       3 1
      5       3       5 1
      6       2       6 1
      7       2       7 1
      8       3       8 1
      9       3       9 1
@<TRIPOS>ALT_TYPE
CGenFF_4.0_ALT_TYPE_SET
CGenFF_4.0 1 CG2O4 2 CG3C41 3 CG3C41 4 OG2D1 5 OG3C51 6 HGA2 7 HGA2 8 HGA2 9 HGA2
@<TRIPOS>MOLECULE
4_lactone
 9 9 0 0 0
****
USER_CHARGES
INVALID_CHARGES
Pose:   3 Cluster:   3 Fr_nu: 6214517 TotEn:   -23.22
@<TRIPOS>ATOM
      1 C1        -59.9673   -2.7766  -19.8053 C.2    1 LIG       0.04000
      2 C2        -60.5269   -1.6129  -20.6429 C.3    1 LIG       0.11000
      3 C3        -61.8542   -2.0472  -20.0285 C.3    1 LIG       0.08100
      4 O1        -58.8920   -3.2916  -19.5981 O.2    1 LIG      -0.32000
      5 O2        -61.1836   -3.1101  -19.2963 O.3    1 LIG      -0.27100
      6 H1        -60.1634   -0.6300  -20.3390 H      1 LIG       0.09000
      7 H2        -60.4340   -1.7550  -21.7208 H      1 LIG       0.09000
      8 H3        -62.3222   -1.3257  -19.3532 H      1 LIG       0.09000
      9 H4        -62.5910   -2.4463  -20.7310 H      1 LIG       0.09000
@<TRIPOS>BOND
      1       1       2 1
      2       1       4 2
      3       1       5 1
      4       2       3 1
      5       3       5 1
      6       2       6 1
      7       2       7 1
      8       3       8 1
      9       3       9 1
@<TRIPOS>ALT_TYPE
CGenFF_4.0_ALT_TYPE_SET
CGenFF_4.0 1 CG2O4 2 CG3C41 3 CG3C41 4 OG2D1 5 OG3C51 6 HGA2 7 HGA2 8 HGA2 9 HGA2
@<TRIPOS>MOLECULE
4_lactone
 9 9 0 0 0
****
USER_CHARGES
INVALID_CHARGES
Pose:   4 Cluster:   4 Fr_nu: 5732924 TotEn:   -22.90
@<TRIPOS>ATOM
      1 C1        -51.6151  -23.3514  -24.8480 C.2    1 LIG       0.04000
      2 C2        -50.4603  -23.3953  -25.8647 C.3    1 LIG       0.11000
      3 C3        -49.8871  -24.4258  -24.8964 C.3    1 LIG       0.08100
      4 O1        -52.6666  -22.7673  -24.7154 O.2    1 LIG      -0.32000
      5 O2        -51.0451  -24.2758  -24.0292 O.3    1 LIG      -0.27100
      6 H1        -50.7456  -23.7755  -26.8468 H      1 LIG       0.09000
      7 H2        -49.9036  -22.4604  -25.9469 H      1 LIG       0.09000
      8 H3        -49.8030  -25.4447  -25.2842 H      1 LIG       0.09000
      9 H4        -48.9641  -24.1333  -24.3883 H      1 LIG       0.09000
@<TRIPOS>BOND
      1       1       2 1
      2       1       4 2
      3       1       5 1
      4       2       3 1
      5       3       5 1
      6       2       6 1
      7       2       7 1
      8       3       8 1
      9       3       9 1
@<TRIPOS>ALT_TYPE
CGenFF_4.0_ALT_TYPE_SET
CGenFF_4.0 1 CG2O4 2 CG3C41 3 CG3C41 4 OG2D1 5 OG3C51 6 HGA2 7 HGA2 8 HGA2 9 HGA2
@<TRIPOS>MOLECULE
4_lactone
 9 9 0 0 0
****
USER_CHARGES
INVALID_CHARGES
Pose:   5 Cluster:   5 Fr_nu: 3562332 TotEn:   -22.12
@<TRIPOS>ATOM
      1 C1        -71.0649  -11.5876  -44.1358 C.2    1 LIG       0.04000
      2 C2        -72.2269  -10.6053  -44.3683 C.3    1 LIG       0.11000
      3 C3        -71.2590   -9.5976  -43.7554 C.3    1 LIG       0.08100
      4 O1        -70.8393  -12.7627  -44.3160 O.2    1 LIG      -0.32000
      5 O2        -70.2545  -10.6375  -43.5969 O.3    1 LIG      -0.27100
      6 H1        -72.4728  -10.4469  -45.4194 H      1 LIG       0.09000
      7 H2        -73.1195  -10.8242  -43.7799 H      1 LIG       0.09000
      8 H3        -70.9154   -8.8037  -44.4242 H      1 LIG       0.09000
      9 H4        -71.5608   -9.1802  -42.7908 H      1 LIG       0.09000
@<TRIPOS>BOND
      1       1       2 1
      2       1       4 2
      3       1       5 1
      4       2       3 1
      5       3       5 1
      6       2       6 1
      7       2       7 1
      8       3       8 1
      9       3       9 1
@<TRIPOS>ALT_TYPE
CGenFF_4.0_ALT_TYPE_SET
CGenFF_4.0 1 CG2O4 2 CG3C41 3 CG3C41 4 OG2D1 5 OG3C51 6 HGA2 7 HGA2 8 HGA2 9 HGA2
@<TRIPOS>MOLECULE
4_lactone
 9 9 0 0 0
****
USER_CHARGES
INVALID_CHARGES
Pose:   6 Cluster:   6 Fr_nu: 3562366 TotEn:   -20.46
@<TRIPOS>ATOM
      1 C1        -71.3546  -10.6647  -43.5361 C.2    1 LIG       0.04000
      2 C2        -72.8722  -10.5272  -43.7533 C.3    1 LIG       0.11000
      3 C3        -72.5554   -9.0347  -43.7449 C.3    1 LIG       0.08100
      4 O1        -70.5491  -11.5576  -43.4003 O.2    1 LIG      -0.32000
      5 O2        -71.1444   -9.3210  -43.5379 O.3    1 LIG      -0.27100
      6 H1        -73.2247  -10.9313  -44.7035 H      1 LIG       0.09000
      7 H2        -73.4759  -10.8888  -42.9193 H      1 LIG       0.09000
      8 H3        -72.7259   -8.5090  -44.6883 H      1 LIG       0.09000
      9 H4        -72.9769   -8.4678  -42.9103 H      1 LIG       0.09000
@<TRIPOS>BOND
      1       1       2 1
      2       1       4 2
      3       1       5 1
      4       2       3 1
      5       3       5 1
      6       2       6 1
      7       2       7 1
      8       3       8 1
      9       3       9 1
@<TRIPOS>ALT_TYPE
CGenFF_4.0_ALT_TYPE_SET
CGenFF_4.0 1 CG2O4 2 CG3C41 3 CG3C41 4 OG2D1 5 OG3C51 6 HGA2 7 HGA2 8 HGA2 9 HGA2
@<TRIPOS>MOLECULE
4_lactone
 9 9 0 0 0
****
USER_CHARGES
INVALID_CHARGES
Pose:   7 Cluster:   7 Fr_nu: 6185264 TotEn:   -20.45
@<TRIPOS>ATOM
      1 C1        -60.5422   -3.1056  -19.0769 C.2    1 LIG       0.04000
      2 C2        -61.8889   -2.3759  -18.9252 C.3    1 LIG       0.11000
      3 C3        -62.4139   -3.7820  -18.6509 C.3    1 LIG       0.08100
      4 O1        -59.3930   -2.8173  -19.3230 O.2    1 LIG      -0.32000
      5 O2        -61.0779   -4.3301  -18.8251 O.3    1 LIG      -0.27100
      6 H1        -61.9279   -1.6832  -18.0831 H      1 LIG       0.09000
      7 H2        -62.2469   -1.9064  -19.8429 H      1 LIG       0.09000
      8 H3        -62.7931   -3.9573  -17.6404 H      1 LIG       0.09000
      9 H4        -63.1109   -4.1786  -19.3943 H      1 LIG       0.09000
@<TRIPOS>BOND
      1       1       2 1
      2       1       4 2
      3       1       5 1
      4       2       3 1
      5       3       5 1
      6       2       6 1
      7       2       7 1
      8       3       8 1
      9       3       9 1
@<TRIPOS>ALT_TYPE
CGenFF_4.0_ALT_TYPE_SET
CGenFF_4.0 1 CG2O4 2 CG3C41 3 CG3C41 4 OG2D1 5 OG3C51 6 HGA2 7 HGA2 8 HGA2 9 HGA2
@<TRIPOS>MOLECULE
4_lactone
 9 9 0 0 0
****
USER_CHARGES
INVALID_CHARGES
Pose:   8 Cluster:   8 Fr_nu: 6217543 TotEn:   -20.12
@<TRIPOS>ATOM
      1 C1        -59.7393   -2.1594  -19.3994 C.2    1 LIG       0.04000
      2 C2        -59.4088   -0.7008  -19.0351 C.3    1 LIG       0.11000
      3 C3        -60.5707   -0.3930  -19.9749 C.3    1 LIG       0.08100
      4 O1        -59.3253   -3.2635  -19.1277 O.2    1 LIG      -0.32000
      5 O2        -60.7634   -1.8129  -20.2245 O.3    1 LIG      -0.27100
      6 H1        -59.5719   -0.4561  -17.9844 H      1 LIG       0.09000
      7 H2        -58.4253   -0.3696  -19.3723 H      1 LIG       0.09000
      8 H3        -61.4509    0.0574  -19.5081 H      1 LIG       0.09000
      9 H4        -60.3073    0.1437  -20.8904 H      1 LIG       0.09000
@<TRIPOS>BOND
      1       1       2 1
      2       1       4 2
      3       1       5 1
      4       2       3 1
      5       3       5 1
      6       2       6 1
      7       2       7 1
      8       3       8 1
      9       3       9 1
@<TRIPOS>ALT_TYPE
CGenFF_4.0_ALT_TYPE_SET
CGenFF_4.0 1 CG2O4 2 CG3C41 3 CG3C41 4 OG2D1 5 OG3C51 6 HGA2 7 HGA2 8 HGA2 9 HGA2
@<TRIPOS>MOLECULE
4_lactone
 9 9 0 0 0
****
USER_CHARGES
INVALID_CHARGES
Pose:   9 Cluster:   9 Fr_nu: 6318841 TotEn:   -19.68
@<TRIPOS>ATOM
      1 C1        -50.7267  -23.9921  -24.2975 C.2    1 LIG       0.04000
      2 C2        -50.0341  -25.0397  -25.1874 C.3    1 LIG       0.11000
      3 C3        -49.5915  -25.6204  -23.8477 C.3    1 LIG       0.08100
      4 O1        -51.4103  -23.0049  -24.4471 O.2    1 LIG      -0.32000
      5 O2        -50.2957  -24.5623  -23.1405 O.3    1 LIG      -0.27100
      6 H1        -50.7223  -25.6570  -25.7670 H      1 LIG       0.09000
      7 H2        -49.2386  -24.6349  -25.8152 H      1 LIG       0.09000
      8 H3        -49.9946  -26.6068  -23.6026 H      1 LIG       0.09000
      9 H4        -48.5162  -25.5879  -23.6518 H      1 LIG       0.09000
@<TRIPOS>BOND
      1       1       2 1
      2       1       4 2
      3       1       5 1
      4       2       3 1
      5       3       5 1
      6       2       6 1
      7       2       7 1
      8       3       8 1
      9       3       9 1
@<TRIPOS>ALT_TYPE
CGenFF_4.0_ALT_TYPE_SET
CGenFF_4.0 1 CG2O4 2 CG3C41 3 CG3C41 4 OG2D1 5 OG3C51 6 HGA2 7 HGA2 8 HGA2 9 HGA2
@<TRIPOS>MOLECULE
4_lactone
 9 9 0 0 0
****
USER_CHARGES
INVALID_CHARGES
Pose:  10 Cluster:  10 Fr_nu: 6300020 TotEn:   -19.34
@<TRIPOS>ATOM
      1 C1        -59.0214   -2.5806  -20.2939 C.2    1 LIG       0.04000
      2 C2        -60.1759   -1.8280  -20.9793 C.3    1 LIG       0.11000
      3 C3        -60.0342   -0.8905  -19.7840 C.3    1 LIG       0.08100
      4 O1        -58.3554   -3.5704  -20.4968 O.2    1 LIG      -0.32000
      5 O2        -58.9512   -1.7050  -19.2556 O.3    1 LIG      -0.27100
      6 H1        -59.9158   -1.4014  -21.9493 H      1 LIG       0.09000
      7 H2        -61.1076   -2.3936  -21.0310 H      1 LIG       0.09000
      8 H3        -59.6996    0.1245  -20.0151 H      1 LIG       0.09000
      9 H4        -60.8877   -0.8649  -19.1009 H      1 LIG       0.09000
@<TRIPOS>BOND
      1       1       2 1
      2       1       4 2
      3       1       5 1
      4       2       3 1
      5       3       5 1
      6       2       6 1
      7       2       7 1
      8       3       8 1
      9       3       9 1
@<TRIPOS>ALT_TYPE
CGenFF_4.0_ALT_TYPE_SET
CGenFF_4.0 1 CG2O4 2 CG3C41 3 CG3C41 4 OG2D1 5 OG3C51 6 HGA2 7 HGA2 8 HGA2 9 HGA2
@<TRIPOS>MOLECULE
4_lactone
 9 9 0 0 0
****
USER_CHARGES
INVALID_CHARGES
Pose:  11 Cluster:  11 Fr_nu: 280137 TotEn:   -18.98
@<TRIPOS>ATOM
      1 C1        -64.5668   -7.8843  -44.5849 C.2    1 LIG       0.04000
      2 C2        -65.3125   -6.5682  -44.8699 C.3    1 LIG       0.11000
      3 C3        -66.3518   -7.1630  -43.9245 C.3    1 LIG       0.08100
      4 O1        -63.5273   -8.4106  -44.9115 O.2    1 LIG      -0.32000
      5 O2        -65.5346   -8.3539  -43.7526 O.3    1 LIG      -0.27100
      6 H1        -64.7977   -5.6770  -44.5076 H      1 LIG       0.09000
      7 H2        -65.6275   -6.4507  -45.9080 H      1 LIG       0.09000
      8 H3        -66.4924   -6.6308  -42.9797 H      1 LIG       0.09000
      9 H4        -67.3188   -7.4011  -44.3761 H      1 LIG       0.09000
@<TRIPOS>BOND
      1       1       2 1
      2       1       4 2
      3       1       5 1
      4       2       3 1
      5       3       5 1
      6       2       6 1
      7       2       7 1
      8       3       8 1
      9       3       9 1
@<TRIPOS>ALT_TYPE
CGenFF_4.0_ALT_TYPE_SET
CGenFF_4.0 1 CG2O4 2 CG3C41 3 CG3C41 4 OG2D1 5 OG3C51 6 HGA2 7 HGA2 8 HGA2 9 HGA2
@<TRIPOS>MOLECULE
4_lactone
 9 9 0 0 0
****
USER_CHARGES
INVALID_CHARGES
Pose:  12 Cluster:  12 Fr_nu: 6326753 TotEn:   -18.22
@<TRIPOS>ATOM
      1 C1        -50.9113  -23.6304  -25.6425 C.2    1 LIG       0.04000
      2 C2        -50.0913  -24.8741  -26.0301 C.3    1 LIG       0.11000
      3 C3        -49.5859  -23.9690  -27.1496 C.3    1 LIG       0.08100
      4 O1        -51.7116  -23.3184  -24.7902 O.2    1 LIG      -0.32000
      5 O2        -50.4197  -22.8802  -26.6649 O.3    1 LIG      -0.27100
      6 H1        -49.3487  -25.1676  -25.2866 H      1 LIG       0.09000
      7 H2        -50.6963  -25.7259  -26.3453 H      1 LIG       0.09000
      8 H3        -48.5238  -23.7126  -27.1083 H      1 LIG       0.09000
      9 H4        -49.8669  -24.2699  -28.1626 H      1 LIG       0.09000
@<TRIPOS>BOND
      1       1       2 1
      2       1       4 2
      3       1       5 1
      4       2       3 1
      5       3       5 1
      6       2       6 1
      7       2       7 1
      8       3       8 1
      9       3       9 1
@<TRIPOS>ALT_TYPE
CGenFF_4.0_ALT_TYPE_SET
CGenFF_4.0 1 CG2O4 2 CG3C41 3 CG3C41 4 OG2D1 5 OG3C51 6 HGA2 7 HGA2 8 HGA2 9 HGA2
@<TRIPOS>MOLECULE
4_lactone
 9 9 0 0 0
****
USER_CHARGES
INVALID_CHARGES
Pose:  13 Cluster:  13 Fr_nu: 6300138 TotEn:   -17.55
@<TRIPOS>ATOM
      1 C1        -70.8428   -8.7367  -43.9047 C.2    1 LIG       0.04000
      2 C2        -72.3396   -9.0263  -44.1168 C.3    1 LIG       0.11000
      3 C3        -72.1805   -8.0440  -45.2733 C.3    1 LIG       0.08100
      4 O1        -69.9658   -9.0793  -43.1446 O.2    1 LIG      -0.32000
      5 O2        -70.7731   -7.8697  -44.9503 O.3    1 LIG      -0.27100
      6 H1        -72.5583  -10.0576  -44.3980 H      1 LIG       0.09000
      7 H2        -72.9780   -8.6942  -43.2965 H      1 LIG       0.09000
      8 H3        -72.3156   -8.4642  -46.2737 H      1 LIG       0.09000
      9 H4        -72.7343   -7.1062  -45.1751 H      1 LIG       0.09000
@<TRIPOS>BOND
      1       1       2 1
      2       1       4 2
      3       1       5 1
      4       2       3 1
      5       3       5 1
      6       2       6 1
      7       2       7 1
      8       3       8 1
      9       3       9 1
@<TRIPOS>ALT_TYPE
CGenFF_4.0_ALT_TYPE_SET
CGenFF_4.0 1 CG2O4 2 CG3C41 3 CG3C41 4 OG2D1 5 OG3C51 6 HGA2 7 HGA2 8 HGA2 9 HGA2
@<TRIPOS>MOLECULE
4_lactone
 9 9 0 0 0
****
USER_CHARGES
INVALID_CHARGES
Pose:  14 Cluster:  14 Fr_nu: 3863475 TotEn:   -17.45
@<TRIPOS>ATOM
      1 C1        -62.7610   -4.9657  -18.6049 C.2    1 LIG       0.04000
      2 C2        -64.2286   -5.3188  -18.9059 C.3    1 LIG       0.11000
      3 C3        -64.5124   -4.2502  -17.8544 C.3    1 LIG       0.08100
      4 O1        -61.6639   -5.3149  -18.9774 O.2    1 LIG      -0.32000
      5 O2        -63.0863   -4.0264  -17.6766 O.3    1 LIG      -0.27100
      6 H1        -64.5451   -5.0790  -19.9222 H      1 LIG       0.09000
      7 H2        -64.5063   -6.3382  -18.6333 H      1 LIG       0.09000
      8 H3        -65.0194   -3.3518  -18.2169 H      1 LIG       0.09000
      9 H4        -64.9809   -4.6076  -16.9333 H      1 LIG       0.09000
@<TRIPOS>BOND
      1       1       2 1
      2       1       4 2
      3       1       5 1
      4       2       3 1
      5       3       5 1
      6       2       6 1
      7       2       7 1
      8       3       8 1
      9       3       9 1
@<TRIPOS>ALT_TYPE
CGenFF_4.0_ALT_TYPE_SET
CGenFF_4.0 1 CG2O4 2 CG3C41 3 CG3C41 4 OG2D1 5 OG3C51 6 HGA2 7 HGA2 8 HGA2 9 HGA2
@<TRIPOS>MOLECULE
4_lactone
 9 9 0 0 0
****
USER_CHARGES
INVALID_CHARGES
Pose:  15 Cluster:  15 Fr_nu: 6251944 TotEn:   -17.06
@<TRIPOS>ATOM
      1 C1        -65.9044   -8.2868  -44.0933 C.2    1 LIG       0.04000
      2 C2        -67.1161   -7.3414  -44.0082 C.3    1 LIG       0.11000
      3 C3        -67.1183   -7.5011  -45.5256 C.3    1 LIG       0.08100
      4 O1        -65.1233   -8.8084  -43.3303 O.2    1 LIG      -0.32000
      5 O2        -65.9643   -8.3831  -45.4486 O.3    1 LIG      -0.27100
      6 H1        -67.9756   -7.7647  -43.4862 H      1 LIG       0.09000
      7 H2        -66.8772   -6.3437  -43.6365 H      1 LIG       0.09000
      8 H3        -67.9886   -8.0117  -45.9469 H      1 LIG       0.09000
      9 H4        -66.8943   -6.5952  -46.0955 H      1 LIG       0.09000
@<TRIPOS>BOND
      1       1       2 1
      2       1       4 2
      3       1       5 1
      4       2       3 1
      5       3       5 1
      6       2       6 1
      7       2       7 1
      8       3       8 1
      9       3       9 1
@<TRIPOS>ALT_TYPE
CGenFF_4.0_ALT_TYPE_SET
CGenFF_4.0 1 CG2O4 2 CG3C41 3 CG3C41 4 OG2D1 5 OG3C51 6 HGA2 7 HGA2 8 HGA2 9 HGA2
@<TRIPOS>MOLECULE
4_lactone
 9 9 0 0 0
****
USER_CHARGES
INVALID_CHARGES
Pose:  16 Cluster:  16 Fr_nu: 348318 TotEn:   -16.92
@<TRIPOS>ATOM
      1 C1        -68.5522   -7.7978  -46.5744 C.2    1 LIG       0.04000
      2 C2        -69.6542   -6.9863  -47.2788 C.3    1 LIG       0.11000
      3 C3        -70.3006   -7.0063  -45.8969 C.3    1 LIG       0.08100
      4 O1        -67.4952   -8.3097  -46.8661 O.2    1 LIG      -0.32000
      5 O2        -69.1852   -7.7775  -45.3708 O.3    1 LIG      -0.27100
      6 H1        -69.3282   -6.0079  -47.6351 H      1 LIG       0.09000
      7 H2        -70.1834   -7.5369  -48.0582 H      1 LIG       0.09000
      8 H3        -70.3890   -6.0357  -45.4013 H      1 LIG       0.09000
      9 H4        -71.2411   -7.5593  -45.8241 H      1 LIG       0.09000
@<TRIPOS>BOND
      1       1       2 1
      2       1       4 2
      3       1       5 1
      4       2       3 1
      5       3       5 1
      6       2       6 1
      7       2       7 1
      8       3       8 1
      9       3       9 1
@<TRIPOS>ALT_TYPE
CGenFF_4.0_ALT_TYPE_SET
CGenFF_4.0 1 CG2O4 2 CG3C41 3 CG3C41 4 OG2D1 5 OG3C51 6 HGA2 7 HGA2 8 HGA2 9 HGA2
@<TRIPOS>MOLECULE
4_lactone
 9 9 0 0 0
****
USER_CHARGES
INVALID_CHARGES
Pose:  17 Cluster:  17 Fr_nu:  77999 TotEn:   -16.86
@<TRIPOS>ATOM
      1 C1        -74.1393  -26.5526  -46.4305 C.2    1 LIG       0.04000
      2 C2        -75.6227  -26.9467  -46.5465 C.3    1 LIG       0.11000
      3 C3        -75.5633  -26.0941  -47.8105 C.3    1 LIG       0.08100
      4 O1        -73.2172  -26.7581  -45.6743 O.2    1 LIG      -0.32000
      5 O2        -74.1582  -25.8070  -47.5677 O.3    1 LIG      -0.27100
      6 H1        -75.7893  -28.0136  -46.7023 H      1 LIG       0.09000
      7 H2        -76.2505  -26.5597  -45.7422 H      1 LIG       0.09000
      8 H3        -75.7082  -26.6316  -48.7516 H      1 LIG       0.09000
      9 H4        -76.1681  -25.1833  -47.7939 H      1 LIG       0.09000
@<TRIPOS>BOND
      1       1       2 1
      2       1       4 2
      3       1       5 1
      4       2       3 1
      5       3       5 1
      6       2       6 1
      7       2       7 1
      8       3       8 1
      9       3       9 1
@<TRIPOS>ALT_TYPE
CGenFF_4.0_ALT_TYPE_SET
CGenFF_4.0 1 CG2O4 2 CG3C41 3 CG3C41 4 OG2D1 5 OG3C51 6 HGA2 7 HGA2 8 HGA2 9 HGA2
@<TRIPOS>MOLECULE
4_lactone
 9 9 0 0 0
****
USER_CHARGES
INVALID_CHARGES
Pose:  18 Cluster:  18 Fr_nu: 2937473 TotEn:   -16.53
@<TRIPOS>ATOM
      1 C1        -62.5803   -5.1009  -18.8308 C.2    1 LIG       0.04000
      2 C2        -63.5029   -3.8714  -18.9103 C.3    1 LIG       0.11000
      3 C3        -64.3846   -4.8114  -19.7270 C.3    1 LIG       0.08100
      4 O1        -61.5113   -5.3851  -18.3400 O.2    1 LIG      -0.32000
      5 O2        -63.4143   -5.8831  -19.5673 O.3    1 LIG      -0.27100
      6 H1        -63.9100   -3.5569  -17.9480 H      1 LIG       0.09000
      7 H2        -63.0755   -3.0284  -19.4556 H      1 LIG       0.09000
      8 H3        -65.3472   -5.0687  -19.2767 H      1 LIG       0.09000
      9 H4        -64.5151   -4.5410  -20.7784 H      1 LIG       0.09000
@<TRIPOS>BOND
      1       1       2 1
      2       1       4 2
      3       1       5 1
      4       2       3 1
      5       3       5 1
      6       2       6 1
      7       2       7 1
      8       3       8 1
      9       3       9 1
@<TRIPOS>ALT_TYPE
CGenFF_4.0_ALT_TYPE_SET
CGenFF_4.0 1 CG2O4 2 CG3C41 3 CG3C41 4 OG2D1 5 OG3C51 6 HGA2 7 HGA2 8 HGA2 9 HGA2
@<TRIPOS>MOLECULE
4_lactone
 9 9 0 0 0
****
USER_CHARGES
INVALID_CHARGES
Pose:  19 Cluster:  19 Fr_nu: 3992482 TotEn:   -16.50
@<TRIPOS>ATOM
      1 C1        -75.3969  -27.7888  -46.6557 C.2    1 LIG       0.04000
      2 C2        -75.6666  -27.1224  -48.0167 C.3    1 LIG       0.11000
      3 C3        -75.9575  -25.8971  -47.1554 C.3    1 LIG       0.08100
      4 O1        -75.0672  -28.8780  -46.2444 O.2    1 LIG      -0.32000
      5 O2        -75.6717  -26.6592  -45.9499 O.3    1 LIG      -0.27100
      6 H1        -74.7880  -27.0514  -48.6599 H      1 LIG       0.09000
      7 H2        -76.5203  -27.5378  -48.5546 H      1 LIG       0.09000
      8 H3        -75.2661  -25.0586  -47.2756 H      1 LIG       0.09000
      9 H4        -76.9923  -25.5441  -47.1716 H      1 LIG       0.09000
@<TRIPOS>BOND
      1       1       2 1
      2       1       4 2
      3       1       5 1
      4       2       3 1
      5       3       5 1
      6       2       6 1
      7       2       7 1
      8       3       8 1
      9       3       9 1
@<TRIPOS>ALT_TYPE
CGenFF_4.0_ALT_TYPE_SET
CGenFF_4.0 1 CG2O4 2 CG3C41 3 CG3C41 4 OG2D1 5 OG3C51 6 HGA2 7 HGA2 8 HGA2 9 HGA2
@<TRIPOS>MOLECULE
4_lactone
 9 9 0 0 0
****
USER_CHARGES
INVALID_CHARGES
Pose:  20 Cluster:  20 Fr_nu: 100159 TotEn:   -16.47
@<TRIPOS>ATOM
      1 C1        -51.7590    2.9296  -30.1353 C.2    1 LIG       0.04000
      2 C2        -52.0202    1.4357  -30.3981 C.3    1 LIG       0.11000
      3 C3        -51.3585    1.2656  -29.0338 C.3    1 LIG       0.08100
      4 O1        -51.9471    3.9823  -30.7017 O.2    1 LIG      -0.32000
      5 O2        -51.1778    2.7048  -28.9264 O.3    1 LIG      -0.27100
      6 H1        -53.0773    1.1703  -30.4481 H      1 LIG       0.09000
      7 H2        -51.4679    1.0297  -31.2472 H      1 LIG       0.09000
      8 H3        -52.0032    0.8798  -28.2395 H      1 LIG       0.09000
      9 H4        -50.3999    0.7395  -29.0369 H      1 LIG       0.09000
@<TRIPOS>BOND
      1       1       2 1
      2       1       4 2
      3       1       5 1
      4       2       3 1
      5       3       5 1
      6       2       6 1
      7       2       7 1
      8       3       8 1
      9       3       9 1
@<TRIPOS>ALT_TYPE
CGenFF_4.0_ALT_TYPE_SET
CGenFF_4.0 1 CG2O4 2 CG3C41 3 CG3C41 4 OG2D1 5 OG3C51 6 HGA2 7 HGA2 8 HGA2 9 HGA2
@<TRIPOS>MOLECULE
4_lactone
 9 9 0 0 0
****
USER_CHARGES
INVALID_CHARGES
Pose:  21 Cluster:  21 Fr_nu: 2405271 TotEn:   -16.36
@<TRIPOS>ATOM
      1 C1        -74.4484  -27.1955  -45.7846 C.2    1 LIG       0.04000
      2 C2        -75.4810  -27.0886  -46.9210 C.3    1 LIG       0.11000
      3 C3        -74.2862  -26.5668  -47.7135 C.3    1 LIG       0.08100
      4 O1        -74.4282  -27.5449  -44.6262 O.2    1 LIG      -0.32000
      5 O2        -73.4283  -26.7217  -46.5492 O.3    1 LIG      -0.27100
      6 H1        -75.8840  -28.0482  -47.2485 H      1 LIG       0.09000
      7 H2        -76.2773  -26.3667  -46.7327 H      1 LIG       0.09000
      8 H3        -73.9567  -27.1973  -48.5438 H      1 LIG       0.09000
      9 H4        -74.3498  -25.5219  -48.0294 H      1 LIG       0.09000
@<TRIPOS>BOND
      1       1       2 1
      2       1       4 2
      3       1       5 1
      4       2       3 1
      5       3       5 1
      6       2       6 1
      7       2       7 1
      8       3       8 1
      9       3       9 1
@<TRIPOS>ALT_TYPE
CGenFF_4.0_ALT_TYPE_SET
CGenFF_4.0 1 CG2O4 2 CG3C41 3 CG3C41 4 OG2D1 5 OG3C51 6 HGA2 7 HGA2 8 HGA2 9 HGA2
@<TRIPOS>MOLECULE
4_lactone
 9 9 0 0 0
****
USER_CHARGES
INVALID_CHARGES
Pose:  22 Cluster:  22 Fr_nu: 1981870 TotEn:   -15.78
@<TRIPOS>ATOM
      1 C1        -74.1049  -26.5282  -46.2014 C.2    1 LIG       0.04000
      2 C2        -75.1349  -26.0724  -47.2505 C.3    1 LIG       0.11000
      3 C3        -74.9706  -27.4986  -47.7670 C.3    1 LIG       0.08100
      4 O1        -73.5304  -26.0525  -45.2485 O.2    1 LIG      -0.32000
      5 O2        -74.0067  -27.7834  -46.7156 O.3    1 LIG      -0.27100
      6 H1        -76.1145  -25.8285  -46.8364 H      1 LIG       0.09000
      7 H2        -74.7761  -25.2834  -47.9134 H      1 LIG       0.09000
      8 H3        -75.8551  -28.1364  -47.6866 H      1 LIG       0.09000
      9 H4        -74.5216  -27.5920  -48.7597 H      1 LIG       0.09000
@<TRIPOS>BOND
      1       1       2 1
      2       1       4 2
      3       1       5 1
      4       2       3 1
      5       3       5 1
      6       2       6 1
      7       2       7 1
      8       3       8 1
      9       3       9 1
@<TRIPOS>ALT_TYPE
CGenFF_4.0_ALT_TYPE_SET
CGenFF_4.0 1 CG2O4 2 CG3C41 3 CG3C41 4 OG2D1 5 OG3C51 6 HGA2 7 HGA2 8 HGA2 9 HGA2
@<TRIPOS>MOLECULE
4_lactone
 9 9 0 0 0
****
USER_CHARGES
INVALID_CHARGES
Pose:  23 Cluster:  23 Fr_nu: 1176370 TotEn:   -15.51
@<TRIPOS>ATOM
      1 C1        -70.6592   -8.7286  -44.5894 C.2    1 LIG       0.04000
      2 C2        -71.6949   -8.0421  -45.4978 C.3    1 LIG       0.11000
      3 C3        -70.6288   -6.9542  -45.5860 C.3    1 LIG       0.08100
      4 O1        -70.5677   -9.7562  -43.9570 O.2    1 LIG      -0.32000
      5 O2        -69.7548   -7.7202  -44.7114 O.3    1 LIG      -0.27100
      6 H1        -71.9006   -8.5800  -46.4246 H      1 LIG       0.09000
      7 H2        -72.6180   -7.7617  -44.9880 H      1 LIG       0.09000
      8 H3        -70.1828   -6.8071  -46.5734 H      1 LIG       0.09000
      9 H4        -70.8988   -5.9922  -45.1418 H      1 LIG       0.09000
@<TRIPOS>BOND
      1       1       2 1
      2       1       4 2
      3       1       5 1
      4       2       3 1
      5       3       5 1
      6       2       6 1
      7       2       7 1
      8       3       8 1
      9       3       9 1
@<TRIPOS>ALT_TYPE
CGenFF_4.0_ALT_TYPE_SET
CGenFF_4.0 1 CG2O4 2 CG3C41 3 CG3C41 4 OG2D1 5 OG3C51 6 HGA2 7 HGA2 8 HGA2 9 HGA2
@<TRIPOS>MOLECULE
4_lactone
 9 9 0 0 0
****
USER_CHARGES
INVALID_CHARGES
Pose:  24 Cluster:  24 Fr_nu:   9117 TotEn:   -15.22
@<TRIPOS>ATOM
      1 C1        -64.7620   -7.9532  -44.7372 C.2    1 LIG       0.04000
      2 C2        -65.3910   -6.5518  -44.8347 C.3    1 LIG       0.11000
      3 C3        -66.0507   -7.1326  -46.0819 C.3    1 LIG       0.08100
      4 O1        -64.0013   -8.5415  -44.0026 O.2    1 LIG      -0.32000
      5 O2        -65.3824   -8.4052  -45.8599 O.3    1 LIG      -0.27100
      6 H1        -66.0653   -6.3078  -44.0123 H      1 LIG       0.09000
      7 H2        -64.6701   -5.7512  -45.0083 H      1 LIG       0.09000
      8 H3        -67.1384   -7.2353  -46.0383 H      1 LIG       0.09000
      9 H4        -65.7477   -6.6798  -47.0300 H      1 LIG       0.09000
@<TRIPOS>BOND
      1       1       2 1
      2       1       4 2
      3       1       5 1
      4       2       3 1
      5       3       5 1
      6       2       6 1
      7       2       7 1
      8       3       8 1
      9       3       9 1
@<TRIPOS>ALT_TYPE
CGenFF_4.0_ALT_TYPE_SET
CGenFF_4.0 1 CG2O4 2 CG3C41 3 CG3C41 4 OG2D1 5 OG3C51 6 HGA2 7 HGA2 8 HGA2 9 HGA2
@<TRIPOS>MOLECULE
4_lactone
 9 9 0 0 0
****
USER_CHARGES
INVALID_CHARGES
Pose:  25 Cluster:  25 Fr_nu: 3336905 TotEn:   -15.05
@<TRIPOS>ATOM
      1 C1        -65.1149   -8.5243  -43.7243 C.2    1 LIG       0.04000
      2 C2        -65.8023   -7.4807  -44.6230 C.3    1 LIG       0.11000
      3 C3        -66.8764   -7.5215  -43.5403 C.3    1 LIG       0.08100
      4 O1        -64.0941   -9.1741  -43.7301 O.2    1 LIG      -0.32000
      5 O2        -66.1111   -8.5112  -42.7985 O.3    1 LIG      -0.27100
      6 H1        -65.2555   -6.5407  -44.7126 H      1 LIG       0.09000
      7 H2        -66.0998   -7.8621  -45.6012 H      1 LIG       0.09000
      8 H3        -67.0063   -6.5996  -42.9669 H      1 LIG       0.09000
      9 H4        -67.8469   -7.9162  -43.8533 H      1 LIG       0.09000
@<TRIPOS>BOND
      1       1       2 1
      2       1       4 2
      3       1       5 1
      4       2       3 1
      5       3       5 1
      6       2       6 1
      7       2       7 1
      8       3       8 1
      9       3       9 1
@<TRIPOS>ALT_TYPE
CGenFF_4.0_ALT_TYPE_SET
CGenFF_4.0 1 CG2O4 2 CG3C41 3 CG3C41 4 OG2D1 5 OG3C51 6 HGA2 7 HGA2 8 HGA2 9 HGA2
@<TRIPOS>MOLECULE
4_lactone
 9 9 0 0 0
****
USER_CHARGES
INVALID_CHARGES
Pose:  26 Cluster:  26 Fr_nu:   5769 TotEn:   -14.85
@<TRIPOS>ATOM
      1 C1        -51.4802    2.3662  -29.1469 C.2    1 LIG       0.04000
      2 C2        -52.7530    1.8898  -29.8693 C.3    1 LIG       0.11000
      3 C3        -52.0925    0.5200  -29.7460 C.3    1 LIG       0.08100
      4 O1        -51.0171    3.4110  -28.7491 O.2    1 LIG      -0.32000
      5 O2        -50.9495    1.1162  -29.0725 O.3    1 LIG      -0.27100
      6 H1        -53.6698    2.0270  -29.2938 H      1 LIG       0.09000
      7 H2        -52.8597    2.2755  -30.8845 H      1 LIG       0.09000
      8 H3        -52.6089   -0.1989  -29.1041 H      1 LIG       0.09000
      9 H4        -51.8023    0.0497  -30.6896 H      1 LIG       0.09000
@<TRIPOS>BOND
      1       1       2 1
      2       1       4 2
      3       1       5 1
      4       2       3 1
      5       3       5 1
      6       2       6 1
      7       2       7 1
      8       3       8 1
      9       3       9 1
@<TRIPOS>ALT_TYPE
CGenFF_4.0_ALT_TYPE_SET
CGenFF_4.0 1 CG2O4 2 CG3C41 3 CG3C41 4 OG2D1 5 OG3C51 6 HGA2 7 HGA2 8 HGA2 9 HGA2
@<TRIPOS>MOLECULE
4_lactone
 9 9 0 0 0
****
USER_CHARGES
INVALID_CHARGES
Pose:  27 Cluster:  27 Fr_nu: 5297162 TotEn:   -14.80
@<TRIPOS>ATOM
      1 C1        -50.0993  -24.1338  -25.2376 C.2    1 LIG       0.04000
      2 C2        -50.1977  -24.9494  -26.5392 C.3    1 LIG       0.11000
      3 C3        -48.7112  -25.1865  -26.2899 C.3    1 LIG       0.08100
      4 O1        -50.8370  -23.4808  -24.5349 O.2    1 LIG      -0.32000
      5 O2        -48.7721  -24.3847  -25.0779 O.3    1 LIG      -0.27100
      6 H1        -50.8368  -25.8307  -26.4654 H      1 LIG       0.09000
      7 H2        -50.4420  -24.3540  -27.4204 H      1 LIG       0.09000
      8 H3        -48.4258  -26.2200  -26.0757 H      1 LIG       0.09000
      9 H4        -48.0335  -24.7484  -27.0278 H      1 LIG       0.09000
@<TRIPOS>BOND
      1       1       2 1
      2       1       4 2
      3       1       5 1
      4       2       3 1
      5       3       5 1
      6       2       6 1
      7       2       7 1
      8       3       8 1
      9       3       9 1
@<TRIPOS>ALT_TYPE
CGenFF_4.0_ALT_TYPE_SET
CGenFF_4.0 1 CG2O4 2 CG3C41 3 CG3C41 4 OG2D1 5 OG3C51 6 HGA2 7 HGA2 8 HGA2 9 HGA2
@<TRIPOS>MOLECULE
4_lactone
 9 9 0 0 0
****
USER_CHARGES
INVALID_CHARGES
Pose:  28 Cluster:  28 Fr_nu: 3099448 TotEn:   -14.74
@<TRIPOS>ATOM
      1 C1        -74.0984  -27.2988  -44.7302 C.2    1 LIG       0.04000
      2 C2        -75.2053  -27.1733  -45.7924 C.3    1 LIG       0.11000
      3 C3        -74.0238  -27.1206  -46.7563 C.3    1 LIG       0.08100
      4 O1        -74.0231  -27.4074  -43.5273 O.2    1 LIG      -0.32000
      5 O2        -73.0935  -27.2443  -45.6451 O.3    1 LIG      -0.27100
      6 H1        -75.8452  -28.0532  -45.8751 H      1 LIG       0.09000
      7 H2        -75.7955  -26.2588  -45.7146 H      1 LIG       0.09000
      8 H3        -73.9393  -27.9627  -47.4485 H      1 LIG       0.09000
      9 H4        -73.8909  -26.1744  -47.2881 H      1 LIG       0.09000
@<TRIPOS>BOND
      1       1       2 1
      2       1       4 2
      3       1       5 1
      4       2       3 1
      5       3       5 1
      6       2       6 1
      7       2       7 1
      8       3       8 1
      9       3       9 1
@<TRIPOS>ALT_TYPE
CGenFF_4.0_ALT_TYPE_SET
CGenFF_4.0 1 CG2O4 2 CG3C41 3 CG3C41 4 OG2D1 5 OG3C51 6 HGA2 7 HGA2 8 HGA2 9 HGA2
@<TRIPOS>MOLECULE
4_lactone
 9 9 0 0 0
****
USER_CHARGES
INVALID_CHARGES
Pose:  29 Cluster:  29 Fr_nu: 6331257 TotEn:   -14.63
@<TRIPOS>ATOM
      1 C1        -51.1497  -24.3002  -25.2808 C.2    1 LIG       0.04000
      2 C2        -50.3902  -25.4082  -26.0323 C.3    1 LIG       0.11000
      3 C3        -51.0026  -26.3048  -24.9604 C.3    1 LIG       0.08100
      4 O1        -51.3077  -23.1042  -25.3746 O.2    1 LIG      -0.32000
      5 O2        -51.6606  -25.1569  -24.3562 O.3    1 LIG      -0.27100
      6 H1        -50.7433  -25.5784  -27.0506 H      1 LIG       0.09000
      7 H2        -49.3044  -25.3042  -26.0004 H      1 LIG       0.09000
      8 H3        -51.7263  -27.0428  -25.3170 H      1 LIG       0.09000
      9 H4        -50.2918  -26.7691  -24.2714 H      1 LIG       0.09000
@<TRIPOS>BOND
      1       1       2 1
      2       1       4 2
      3       1       5 1
      4       2       3 1
      5       3       5 1
      6       2       6 1
      7       2       7 1
      8       3       8 1
      9       3       9 1
@<TRIPOS>ALT_TYPE
CGenFF_4.0_ALT_TYPE_SET
CGenFF_4.0 1 CG2O4 2 CG3C41 3 CG3C41 4 OG2D1 5 OG3C51 6 HGA2 7 HGA2 8 HGA2 9 HGA2
@<TRIPOS>MOLECULE
4_lactone
 9 9 0 0 0
****
USER_CHARGES
INVALID_CHARGES
Pose:  30 Cluster:  30 Fr_nu: 141424 TotEn:   -14.61
@<TRIPOS>ATOM
      1 C1        -67.0201   -6.7310  -48.7148 C.2    1 LIG       0.04000
      2 C2        -68.0010   -7.5805  -49.5426 C.3    1 LIG       0.11000
      3 C3        -68.5174   -6.2178  -49.9943 C.3    1 LIG       0.08100
      4 O1        -66.1111   -6.9189  -47.9384 O.2    1 LIG      -0.32000
      5 O2        -67.5309   -5.5513  -49.1587 O.3    1 LIG      -0.27100
      6 H1        -67.5240   -8.1861  -50.3148 H      1 LIG       0.09000
      7 H2        -68.6919   -8.1746  -48.9422 H      1 LIG       0.09000
      8 H3        -68.3734   -5.9837  -51.0527 H      1 LIG       0.09000
      9 H4        -69.5372   -5.9735  -49.6846 H      1 LIG       0.09000
@<TRIPOS>BOND
      1       1       2 1
      2       1       4 2
      3       1       5 1
      4       2       3 1
      5       3       5 1
      6       2       6 1
      7       2       7 1
      8       3       8 1
      9       3       9 1
@<TRIPOS>ALT_TYPE
CGenFF_4.0_ALT_TYPE_SET
CGenFF_4.0 1 CG2O4 2 CG3C41 3 CG3C41 4 OG2D1 5 OG3C51 6 HGA2 7 HGA2 8 HGA2 9 HGA2
@<TRIPOS>MOLECULE
4_lactone
 9 9 0 0 0
****
USER_CHARGES
INVALID_CHARGES
Pose:  31 Cluster:  31 Fr_nu: 6176801 TotEn:   -14.39
@<TRIPOS>ATOM
      1 C1        -55.4703  -23.9259  -24.4234 C.2    1 LIG       0.04000
      2 C2        -56.8912  -24.4092  -24.7649 C.3    1 LIG       0.11000
      3 C3        -56.2014  -25.7626  -24.9078 C.3    1 LIG       0.08100
      4 O1        -54.9279  -22.8855  -24.1273 O.2    1 LIG      -0.32000
      5 O2        -54.9209  -25.1615  -24.5691 O.3    1 LIG      -0.27100
      6 H1        -57.6009  -24.3240  -23.9406 H      1 LIG       0.09000
      7 H2        -57.2972  -23.9842  -25.6843 H      1 LIG       0.09000
      8 H3        -56.4951  -26.5232  -24.1792 H      1 LIG       0.09000
      9 H4        -56.1932  -26.1836  -25.9169 H      1 LIG       0.09000
@<TRIPOS>BOND
      1       1       2 1
      2       1       4 2
      3       1       5 1
      4       2       3 1
      5       3       5 1
      6       2       6 1
      7       2       7 1
      8       3       8 1
      9       3       9 1
@<TRIPOS>ALT_TYPE
CGenFF_4.0_ALT_TYPE_SET
CGenFF_4.0 1 CG2O4 2 CG3C41 3 CG3C41 4 OG2D1 5 OG3C51 6 HGA2 7 HGA2 8 HGA2 9 HGA2
@<TRIPOS>MOLECULE
4_lactone
 9 9 0 0 0
****
USER_CHARGES
INVALID_CHARGES
Pose:  32 Cluster:  32 Fr_nu: 6264519 TotEn:   -14.32
@<TRIPOS>ATOM
      1 C1        -84.1118   -1.8918  -48.0037 C.2    1 LIG       0.04000
      2 C2        -84.3961   -0.5183  -47.3698 C.3    1 LIG       0.11000
      3 C3        -83.9117   -1.2071  -46.0975 C.3    1 LIG       0.08100
      4 O1        -84.1906   -2.4043  -49.0971 O.2    1 LIG      -0.32000
      5 O2        -83.6928   -2.4427  -46.8330 O.3    1 LIG      -0.27100
      6 H1        -83.7605    0.2855  -47.7446 H      1 LIG       0.09000
      7 H2        -85.4488   -0.2312  -47.3826 H      1 LIG       0.09000
      8 H3        -82.9811   -0.8197  -45.6740 H      1 LIG       0.09000
      9 H4        -84.6640   -1.3338  -45.3141 H      1 LIG       0.09000
@<TRIPOS>BOND
      1       1       2 1
      2       1       4 2
      3       1       5 1
      4       2       3 1
      5       3       5 1
      6       2       6 1
      7       2       7 1
      8       3       8 1
      9       3       9 1
@<TRIPOS>ALT_TYPE
CGenFF_4.0_ALT_TYPE_SET
CGenFF_4.0 1 CG2O4 2 CG3C41 3 CG3C41 4 OG2D1 5 OG3C51 6 HGA2 7 HGA2 8 HGA2 9 HGA2
@<TRIPOS>MOLECULE
4_lactone
 9 9 0 0 0
****
USER_CHARGES
INVALID_CHARGES
Pose:  33 Cluster:  33 Fr_nu: 215036 TotEn:   -14.27
@<TRIPOS>ATOM
      1 C1        -67.3892   -8.0899  -47.4290 C.2    1 LIG       0.04000
      2 C2        -66.6375   -6.9485  -48.1372 C.3    1 LIG       0.11000
      3 C3        -67.7231   -7.1320  -49.1935 C.3    1 LIG       0.08100
      4 O1        -67.2872   -8.7257  -46.4045 O.2    1 LIG      -0.32000
      5 O2        -68.3246   -8.1998  -48.4102 O.3    1 LIG      -0.27100
      6 H1        -66.6570   -6.0003  -47.5978 H      1 LIG       0.09000
      7 H2        -65.6243   -7.2081  -48.4481 H      1 LIG       0.09000
      8 H3        -68.4084   -6.2894  -49.3197 H      1 LIG       0.09000
      9 H4        -67.3783   -7.4927  -50.1664 H      1 LIG       0.09000
@<TRIPOS>BOND
      1       1       2 1
      2       1       4 2
      3       1       5 1
      4       2       3 1
      5       3       5 1
      6       2       6 1
      7       2       7 1
      8       3       8 1
      9       3       9 1
@<TRIPOS>ALT_TYPE
CGenFF_4.0_ALT_TYPE_SET
CGenFF_4.0 1 CG2O4 2 CG3C41 3 CG3C41 4 OG2D1 5 OG3C51 6 HGA2 7 HGA2 8 HGA2 9 HGA2
@<TRIPOS>MOLECULE
4_lactone
 9 9 0 0 0
****
USER_CHARGES
INVALID_CHARGES
Pose:  34 Cluster:  34 Fr_nu: 3355545 TotEn:   -14.11
@<TRIPOS>ATOM
      1 C1        -74.6002  -28.0701  -46.0284 C.2    1 LIG       0.04000
      2 C2        -74.7095  -27.6005  -47.4902 C.3    1 LIG       0.11000
      3 C3        -74.8031  -26.2189  -46.8496 C.3    1 LIG       0.08100
      4 O1        -74.4801  -29.1169  -45.4333 O.2    1 LIG      -0.32000
      5 O2        -74.6906  -26.8098  -45.5253 O.3    1 LIG      -0.27100
      6 H1        -73.8146  -27.7866  -48.0860 H      1 LIG       0.09000
      7 H2        -75.6079  -27.9474  -48.0034 H      1 LIG       0.09000
      8 H3        -73.9712  -25.5415  -47.0608 H      1 LIG       0.09000
      9 H4        -75.7583  -25.7026  -46.9793 H      1 LIG       0.09000
@<TRIPOS>BOND
      1       1       2 1
      2       1       4 2
      3       1       5 1
      4       2       3 1
      5       3       5 1
      6       2       6 1
      7       2       7 1
      8       3       8 1
      9       3       9 1
@<TRIPOS>ALT_TYPE
CGenFF_4.0_ALT_TYPE_SET
CGenFF_4.0 1 CG2O4 2 CG3C41 3 CG3C41 4 OG2D1 5 OG3C51 6 HGA2 7 HGA2 8 HGA2 9 HGA2
@<TRIPOS>MOLECULE
4_lactone
 9 9 0 0 0
****
USER_CHARGES
INVALID_CHARGES
Pose:  35 Cluster:  35 Fr_nu: 371140 TotEn:   -14.09
@<TRIPOS>ATOM
      1 C1        -66.4451   -8.0337  -45.3888 C.2    1 LIG       0.04000
      2 C2        -66.1856   -7.3578  -44.0305 C.3    1 LIG       0.11000
      3 C3        -64.9820   -6.7670  -44.7587 C.3    1 LIG       0.08100
      4 O1        -67.2604   -8.7875  -45.8700 O.2    1 LIG      -0.32000
      5 O2        -65.3537   -7.4727  -45.9751 O.3    1 LIG      -0.27100
      6 H1        -66.9561   -6.6448  -43.7332 H      1 LIG       0.09000
      7 H2        -65.9563   -8.0549  -43.2229 H      1 LIG       0.09000
      8 H3        -64.9993   -5.6829  -44.9002 H      1 LIG       0.09000
      9 H4        -64.0037   -7.0884  -44.3908 H      1 LIG       0.09000
@<TRIPOS>BOND
      1       1       2 1
      2       1       4 2
      3       1       5 1
      4       2       3 1
      5       3       5 1
      6       2       6 1
      7       2       7 1
      8       3       8 1
      9       3       9 1
@<TRIPOS>ALT_TYPE
CGenFF_4.0_ALT_TYPE_SET
CGenFF_4.0 1 CG2O4 2 CG3C41 3 CG3C41 4 OG2D1 5 OG3C51 6 HGA2 7 HGA2 8 HGA2 9 HGA2
@<TRIPOS>MOLECULE
4_lactone
 9 9 0 0 0
****
USER_CHARGES
INVALID_CHARGES
Pose:  36 Cluster:  36 Fr_nu: 777041 TotEn:   -14.05
@<TRIPOS>ATOM
      1 C1        -73.3529  -26.4043  -44.6440 C.2    1 LIG       0.04000
      2 C2        -73.6356  -26.4448  -46.1565 C.3    1 LIG       0.11000
      3 C3        -74.9325  -27.1150  -45.7128 C.3    1 LIG       0.08100
      4 O1        -72.4718  -26.0176  -43.9102 O.2    1 LIG      -0.32000
      5 O2        -74.5279  -27.0076  -44.3198 O.3    1 LIG      -0.27100
      6 H1        -73.7439  -25.4612  -46.6160 H      1 LIG       0.09000
      7 H2        -72.9458  -27.0737  -46.7217 H      1 LIG       0.09000
      8 H3        -75.8486  -26.5519  -45.9110 H      1 LIG       0.09000
      9 H4        -75.0523  -28.1584  -46.0171 H      1 LIG       0.09000
@<TRIPOS>BOND
      1       1       2 1
      2       1       4 2
      3       1       5 1
      4       2       3 1
      5       3       5 1
      6       2       6 1
      7       2       7 1
      8       3       8 1
      9       3       9 1
@<TRIPOS>ALT_TYPE
CGenFF_4.0_ALT_TYPE_SET
CGenFF_4.0 1 CG2O4 2 CG3C41 3 CG3C41 4 OG2D1 5 OG3C51 6 HGA2 7 HGA2 8 HGA2 9 HGA2
@<TRIPOS>MOLECULE
4_lactone
 9 9 0 0 0
****
USER_CHARGES
INVALID_CHARGES
Pose:  37 Cluster:  37 Fr_nu: 348485 TotEn:   -13.86
@<TRIPOS>ATOM
      1 C1        -67.7847   -7.5605  -48.0068 C.2    1 LIG       0.04000
      2 C2        -69.0355   -6.7462  -48.3834 C.3    1 LIG       0.11000
      3 C3        -68.1409   -6.2327  -49.5076 C.3    1 LIG       0.08100
      4 O1        -67.4621   -8.3606  -47.1582 O.2    1 LIG      -0.32000
      5 O2        -67.0435   -7.0601  -49.0315 O.3    1 LIG      -0.27100
      6 H1        -69.8859   -7.3546  -48.6952 H      1 LIG       0.09000
      7 H2        -69.3282   -6.0079  -47.6351 H      1 LIG       0.09000
      8 H3        -68.4457   -6.5109  -50.5202 H      1 LIG       0.09000
      9 H4        -67.8909   -5.1691  -49.4629 H      1 LIG       0.09000
@<TRIPOS>BOND
      1       1       2 1
      2       1       4 2
      3       1       5 1
      4       2       3 1
      5       3       5 1
      6       2       6 1
      7       2       7 1
      8       3       8 1
      9       3       9 1
@<TRIPOS>ALT_TYPE
CGenFF_4.0_ALT_TYPE_SET
CGenFF_4.0 1 CG2O4 2 CG3C41 3 CG3C41 4 OG2D1 5 OG3C51 6 HGA2 7 HGA2 8 HGA2 9 HGA2
@<TRIPOS>MOLECULE
4_lactone
 9 9 0 0 0
****
USER_CHARGES
INVALID_CHARGES
Pose:  38 Cluster:  38 Fr_nu: 2712442 TotEn:   -13.80
@<TRIPOS>ATOM
      1 C1        -51.0996  -23.6369  -25.8620 C.2    1 LIG       0.04000
      2 C2        -49.8874  -23.3022  -26.7496 C.3    1 LIG       0.11000
      3 C3        -49.4142  -24.6853  -26.3124 C.3    1 LIG       0.08100
      4 O1        -52.1341  -23.1066  -25.5262 O.2    1 LIG      -0.32000
      5 O2        -50.6164  -24.8592  -25.5123 O.3    1 LIG      -0.27100
      6 H1        -50.1266  -23.1964  -27.8089 H      1 LIG       0.09000
      7 H2        -49.2915  -22.4614  -26.3909 H      1 LIG       0.09000
      8 H3        -49.3456  -25.4350  -27.1053 H      1 LIG       0.09000
      9 H4        -48.5134  -24.7014  -25.6927 H      1 LIG       0.09000
@<TRIPOS>BOND
      1       1       2 1
      2       1       4 2
      3       1       5 1
      4       2       3 1
      5       3       5 1
      6       2       6 1
      7       2       7 1
      8       3       8 1
      9       3       9 1
@<TRIPOS>ALT_TYPE
CGenFF_4.0_ALT_TYPE_SET
CGenFF_4.0 1 CG2O4 2 CG3C41 3 CG3C41 4 OG2D1 5 OG3C51 6 HGA2 7 HGA2 8 HGA2 9 HGA2
@<TRIPOS>MOLECULE
4_lactone
 9 9 0 0 0
****
USER_CHARGES
INVALID_CHARGES
Pose:  39 Cluster:  39 Fr_nu:   1757 TotEn:   -13.15
@<TRIPOS>ATOM
      1 C1        -67.8026   -6.9719  -47.9349 C.2    1 LIG       0.04000
      2 C2        -68.3255   -7.4619  -49.2971 C.3    1 LIG       0.11000
      3 C3        -68.5853   -5.9763  -49.5282 C.3    1 LIG       0.08100
      4 O1        -67.3268   -7.4574  -46.9338 O.2    1 LIG      -0.32000
      5 O2        -68.0618   -5.6648  -48.2074 O.3    1 LIG      -0.27100
      6 H1        -67.5611   -7.9133  -49.9315 H      1 LIG       0.09000
      7 H2        -69.2124   -8.0942  -49.2324 H      1 LIG       0.09000
      8 H3        -67.9910   -5.5087  -50.3180 H      1 LIG       0.09000
      9 H4        -69.6365   -5.6903  -49.6214 H      1 LIG       0.09000
@<TRIPOS>BOND
      1       1       2 1
      2       1       4 2
      3       1       5 1
      4       2       3 1
      5       3       5 1
      6       2       6 1
      7       2       7 1
      8       3       8 1
      9       3       9 1
@<TRIPOS>ALT_TYPE
CGenFF_4.0_ALT_TYPE_SET
CGenFF_4.0 1 CG2O4 2 CG3C41 3 CG3C41 4 OG2D1 5 OG3C51 6 HGA2 7 HGA2 8 HGA2 9 HGA2
@<TRIPOS>MOLECULE
4_lactone
 9 9 0 0 0
****
USER_CHARGES
INVALID_CHARGES
Pose:  40 Cluster:  40 Fr_nu: 155811 TotEn:   -13.07
@<TRIPOS>ATOM
      1 C1        -66.8473   -7.2289  -47.5755 C.2    1 LIG       0.04000
      2 C2        -67.4260   -6.3725  -48.7161 C.3    1 LIG       0.11000
      3 C3        -68.0689   -7.6908  -49.1366 C.3    1 LIG       0.08100
      4 O1        -66.1280   -7.0695  -46.6156 O.2    1 LIG      -0.32000
      5 O2        -67.4503   -8.3687  -48.0081 O.3    1 LIG      -0.27100
      6 H1        -68.1148   -5.5944  -48.3836 H      1 LIG       0.09000
      7 H2        -66.6740   -5.9725  -49.3982 H      1 LIG       0.09000
      8 H3        -69.1602   -7.7252  -49.0787 H      1 LIG       0.09000
      9 H4        -67.7240   -8.1008  -50.0898 H      1 LIG       0.09000
@<TRIPOS>BOND
      1       1       2 1
      2       1       4 2
      3       1       5 1
      4       2       3 1
      5       3       5 1
      6       2       6 1
      7       2       7 1
      8       3       8 1
      9       3       9 1
@<TRIPOS>ALT_TYPE
CGenFF_4.0_ALT_TYPE_SET
CGenFF_4.0 1 CG2O4 2 CG3C41 3 CG3C41 4 OG2D1 5 OG3C51 6 HGA2 7 HGA2 8 HGA2 9 HGA2
@<TRIPOS>MOLECULE
4_lactone
 9 9 0 0 0
****
USER_CHARGES
INVALID_CHARGES
Pose:  41 Cluster:  41 Fr_nu: 280216 TotEn:   -12.94
@<TRIPOS>ATOM
      1 C1        -64.1868   -8.0461  -44.0385 C.2    1 LIG       0.04000
      2 C2        -65.6640   -7.6537  -43.8570 C.3    1 LIG       0.11000
      3 C3        -65.3125   -6.5682  -44.8699 C.3    1 LIG       0.08100
      4 O1        -63.4258   -8.8832  -43.6089 O.2    1 LIG      -0.32000
      5 O2        -63.9431   -7.0539  -44.9362 O.3    1 LIG      -0.27100
      6 H1        -66.3714   -8.4104  -44.2000 H      1 LIG       0.09000
      7 H2        -65.9118   -7.3040  -42.8535 H      1 LIG       0.09000
      8 H3        -65.8143   -6.6436  -45.8384 H      1 LIG       0.09000
      9 H4        -65.3570   -5.5417  -44.4957 H      1 LIG       0.09000
@<TRIPOS>BOND
      1       1       2 1
      2       1       4 2
      3       1       5 1
      4       2       3 1
      5       3       5 1
      6       2       6 1
      7       2       7 1
      8       3       8 1
      9       3       9 1
@<TRIPOS>ALT_TYPE
CGenFF_4.0_ALT_TYPE_SET
CGenFF_4.0 1 CG2O4 2 CG3C41 3 CG3C41 4 OG2D1 5 OG3C51 6 HGA2 7 HGA2 8 HGA2 9 HGA2
@<TRIPOS>MOLECULE
4_lactone
 9 9 0 0 0
****
USER_CHARGES
INVALID_CHARGES
Pose:  42 Cluster:  42 Fr_nu: 1174029 TotEn:   -12.83
@<TRIPOS>ATOM
      1 C1        -51.5109    3.6951  -30.3128 C.2    1 LIG       0.04000
      2 C2        -52.0844    3.4440  -31.7190 C.3    1 LIG       0.11000
      3 C3        -51.7194    4.9100  -31.9324 C.3    1 LIG       0.08100
      4 O1        -51.3393    3.0667  -29.2931 O.2    1 LIG      -0.32000
      5 O2        -51.2128    4.9966  -30.5717 O.3    1 LIG      -0.27100
      6 H1        -51.5163    2.7237  -32.3097 H      1 LIG       0.09000
      7 H2        -53.1510    3.2141  -31.7304 H      1 LIG       0.09000
      8 H3        -50.9333    5.1002  -32.6682 H      1 LIG       0.09000
      9 H4        -52.5628    5.5877  -32.0910 H      1 LIG       0.09000
@<TRIPOS>BOND
      1       1       2 1
      2       1       4 2
      3       1       5 1
      4       2       3 1
      5       3       5 1
      6       2       6 1
      7       2       7 1
      8       3       8 1
      9       3       9 1
@<TRIPOS>ALT_TYPE
CGenFF_4.0_ALT_TYPE_SET
CGenFF_4.0 1 CG2O4 2 CG3C41 3 CG3C41 4 OG2D1 5 OG3C51 6 HGA2 7 HGA2 8 HGA2 9 HGA2
@<TRIPOS>MOLECULE
4_lactone
 9 9 0 0 0
****
USER_CHARGES
INVALID_CHARGES
Pose:  43 Cluster:  43 Fr_nu: 6010268 TotEn:   -12.71
@<TRIPOS>ATOM
      1 C1        -50.0823  -23.1644  -26.0980 C.2    1 LIG       0.04000
      2 C2        -50.0219  -23.8762  -27.4615 C.3    1 LIG       0.11000
      3 C3        -48.5156  -23.8026  -27.2297 C.3    1 LIG       0.08100
      4 O1        -50.9329  -22.7457  -25.3461 O.2    1 LIG      -0.32000
      5 O2        -48.7299  -23.1319  -25.9570 O.3    1 LIG      -0.27100
      6 H1        -50.4528  -24.8786  -27.4602 H      1 LIG       0.09000
      7 H2        -50.4038  -23.2804  -28.2921 H      1 LIG       0.09000
      8 H3        -48.0090  -24.7627  -27.0992 H      1 LIG       0.09000
      9 H4        -47.9612  -23.1703  -27.9287 H      1 LIG       0.09000
@<TRIPOS>BOND
      1       1       2 1
      2       1       4 2
      3       1       5 1
      4       2       3 1
      5       3       5 1
      6       2       6 1
      7       2       7 1
      8       3       8 1
      9       3       9 1
@<TRIPOS>ALT_TYPE
CGenFF_4.0_ALT_TYPE_SET
CGenFF_4.0 1 CG2O4 2 CG3C41 3 CG3C41 4 OG2D1 5 OG3C51 6 HGA2 7 HGA2 8 HGA2 9 HGA2
@<TRIPOS>MOLECULE
4_lactone
 9 9 0 0 0
****
USER_CHARGES
INVALID_CHARGES
Pose:  44 Cluster:  44 Fr_nu:   1744 TotEn:   -12.69
@<TRIPOS>ATOM
      1 C1        -67.2118   -6.3481  -48.4156 C.2    1 LIG       0.04000
      2 C2        -68.3345   -6.0155  -49.4147 C.3    1 LIG       0.11000
      3 C3        -68.4525   -7.5337  -49.5098 C.3    1 LIG       0.08100
      4 O1        -66.4256   -5.7438  -47.7220 O.2    1 LIG      -0.32000
      5 O2        -67.3712   -7.6920  -48.5501 O.3    1 LIG      -0.27100
      6 H1        -69.1880   -5.5009  -48.9706 H      1 LIG       0.09000
      7 H2        -67.9910   -5.5087  -50.3180 H      1 LIG       0.09000
      8 H3        -69.3879   -7.9603  -49.1374 H      1 LIG       0.09000
      9 H4        -68.1951   -7.9669  -50.4803 H      1 LIG       0.09000
@<TRIPOS>BOND
      1       1       2 1
      2       1       4 2
      3       1       5 1
      4       2       3 1
      5       3       5 1
      6       2       6 1
      7       2       7 1
      8       3       8 1
      9       3       9 1
@<TRIPOS>ALT_TYPE
CGenFF_4.0_ALT_TYPE_SET
CGenFF_4.0 1 CG2O4 2 CG3C41 3 CG3C41 4 OG2D1 5 OG3C51 6 HGA2 7 HGA2 8 HGA2 9 HGA2
@<TRIPOS>MOLECULE
4_lactone
 9 9 0 0 0
****
USER_CHARGES
INVALID_CHARGES
Pose:  45 Cluster:  45 Fr_nu: 2405712 TotEn:   -12.45
@<TRIPOS>ATOM
      1 C1        -74.4036  -29.0653  -46.2457 C.2    1 LIG       0.04000
      2 C2        -73.9536  -27.9823  -47.2426 C.3    1 LIG       0.11000
      3 C3        -75.3818  -27.4773  -47.0605 C.3    1 LIG       0.08100
      4 O1        -73.9235  -30.0345  -45.7030 O.2    1 LIG      -0.32000
      5 O2        -75.6616  -28.5612  -46.1318 O.3    1 LIG      -0.27100
      6 H1        -73.1676  -27.3271  -46.8639 H      1 LIG       0.09000
      7 H2        -73.7084  -28.3646  -48.2348 H      1 LIG       0.09000
      8 H3        -75.4810  -26.4997  -46.5810 H      1 LIG       0.09000
      9 H4        -76.0187  -27.5339  -47.9476 H      1 LIG       0.09000
@<TRIPOS>BOND
      1       1       2 1
      2       1       4 2
      3       1       5 1
      4       2       3 1
      5       3       5 1
      6       2       6 1
      7       2       7 1
      8       3       8 1
      9       3       9 1
@<TRIPOS>ALT_TYPE
CGenFF_4.0_ALT_TYPE_SET
CGenFF_4.0 1 CG2O4 2 CG3C41 3 CG3C41 4 OG2D1 5 OG3C51 6 HGA2 7 HGA2 8 HGA2 9 HGA2
@<TRIPOS>MOLECULE
4_lactone
 9 9 0 0 0
****
USER_CHARGES
INVALID_CHARGES
Pose:  46 Cluster:  46 Fr_nu: 6286816 TotEn:   -12.19
@<TRIPOS>ATOM
      1 C1        -43.0939  -15.9461  -38.9424 C.2    1 LIG       0.04000
      2 C2        -43.6616  -14.7838  -39.7768 C.3    1 LIG       0.11000
      3 C3        -44.9316  -15.0722  -38.9820 C.3    1 LIG       0.08100
      4 O1        -42.0444  -16.5387  -38.8345 O.2    1 LIG      -0.32000
      5 O2        -44.2595  -16.1489  -38.2716 O.3    1 LIG      -0.27100
      6 H1        -43.1878  -13.8209  -39.5797 H      1 LIG       0.09000
      7 H2        -43.7150  -14.9887  -40.8473 H      1 LIG       0.09000
      8 H3        -45.2544  -14.2798  -38.3011 H      1 LIG       0.09000
      9 H4        -45.7789  -15.4431  -39.5651 H      1 LIG       0.09000
@<TRIPOS>BOND
      1       1       2 1
      2       1       4 2
      3       1       5 1
      4       2       3 1
      5       3       5 1
      6       2       6 1
      7       2       7 1
      8       3       8 1
      9       3       9 1
@<TRIPOS>ALT_TYPE
CGenFF_4.0_ALT_TYPE_SET
CGenFF_4.0 1 CG2O4 2 CG3C41 3 CG3C41 4 OG2D1 5 OG3C51 6 HGA2 7 HGA2 8 HGA2 9 HGA2
@<TRIPOS>MOLECULE
4_lactone
 9 9 0 0 0
****
USER_CHARGES
INVALID_CHARGES
Pose:  47 Cluster:  47 Fr_nu: 4185863 TotEn:   -12.03
@<TRIPOS>ATOM
      1 C1        -75.1265  -28.7463  -45.9886 C.2    1 LIG       0.04000
      2 C2        -75.2064  -27.2553  -46.3622 C.3    1 LIG       0.11000
      3 C3        -73.8284  -27.2039  -45.7091 C.3    1 LIG       0.08100
      4 O1        -75.8181  -29.7331  -46.0996 O.2    1 LIG      -0.32000
      5 O2        -73.8965  -28.6278  -45.4205 O.3    1 LIG      -0.27100
      6 H1        -75.2287  -27.0658  -47.4365 H      1 LIG       0.09000
      7 H2        -75.9969  -26.7085  -45.8457 H      1 LIG       0.09000
      8 H3        -72.9960  -26.9673  -46.3774 H      1 LIG       0.09000
      9 H4        -73.7627  -26.6109  -44.7927 H      1 LIG       0.09000
@<TRIPOS>BOND
      1       1       2 1
      2       1       4 2
      3       1       5 1
      4       2       3 1
      5       3       5 1
      6       2       6 1
      7       2       7 1
      8       3       8 1
      9       3       9 1
@<TRIPOS>ALT_TYPE
CGenFF_4.0_ALT_TYPE_SET
CGenFF_4.0 1 CG2O4 2 CG3C41 3 CG3C41 4 OG2D1 5 OG3C51 6 HGA2 7 HGA2 8 HGA2 9 HGA2
@<TRIPOS>MOLECULE
4_lactone
 9 9 0 0 0
****
USER_CHARGES
INVALID_CHARGES
Pose:  48 Cluster:  48 Fr_nu: 2888400 TotEn:   -11.10
@<TRIPOS>ATOM
      1 C1        -75.2058  -32.1211  -45.8493 C.2    1 LIG       0.04000
      2 C2        -73.9464  -31.6286  -46.5845 C.3    1 LIG       0.11000
      3 C3        -73.2925  -32.8145  -45.8818 C.3    1 LIG       0.08100
      4 O1        -76.3682  -31.7984  -45.7546 O.2    1 LIG      -0.32000
      5 O2        -74.5588  -33.1590  -45.2544 O.3    1 LIG      -0.27100
      6 H1        -74.0093  -31.6980  -47.6715 H      1 LIG       0.09000
      7 H2        -73.6036  -30.6419  -46.2685 H      1 LIG       0.09000
      8 H3        -72.9358  -33.6148  -46.5359 H      1 LIG       0.09000
      9 H4        -72.5317  -32.5613  -45.1384 H      1 LIG       0.09000
@<TRIPOS>BOND
      1       1       2 1
      2       1       4 2
      3       1       5 1
      4       2       3 1
      5       3       5 1
      6       2       6 1
      7       2       7 1
      8       3       8 1
      9       3       9 1
@<TRIPOS>ALT_TYPE
CGenFF_4.0_ALT_TYPE_SET
CGenFF_4.0 1 CG2O4 2 CG3C41 3 CG3C41 4 OG2D1 5 OG3C51 6 HGA2 7 HGA2 8 HGA2 9 HGA2
@<TRIPOS>MOLECULE
4_lactone
 9 9 0 0 0
****
USER_CHARGES
INVALID_CHARGES
Pose:  49 Cluster:  49 Fr_nu: 1151789 TotEn:   -11.07
@<TRIPOS>ATOM
      1 C1        -52.2022    3.4268  -30.2784 C.2    1 LIG       0.04000
      2 C2        -52.6782    4.2683  -31.4762 C.3    1 LIG       0.11000
      3 C3        -51.7353    5.3125  -30.8858 C.3    1 LIG       0.08100
      4 O1        -52.4046    2.3230  -29.8258 O.2    1 LIG      -0.32000
      5 O2        -51.3815    4.4035  -29.8068 O.3    1 LIG      -0.27100
      6 H1        -52.3889    3.8642  -32.4475 H      1 LIG       0.09000
      7 H2        -53.7399    4.5191  -31.4503 H      1 LIG       0.09000
      8 H3        -50.8669    5.5674  -31.4993 H      1 LIG       0.09000
      9 H4        -52.2141    6.2193  -30.5063 H      1 LIG       0.09000
@<TRIPOS>BOND
      1       1       2 1
      2       1       4 2
      3       1       5 1
      4       2       3 1
      5       3       5 1
      6       2       6 1
      7       2       7 1
      8       3       8 1
      9       3       9 1
@<TRIPOS>ALT_TYPE
CGenFF_4.0_ALT_TYPE_SET
CGenFF_4.0 1 CG2O4 2 CG3C41 3 CG3C41 4 OG2D1 5 OG3C51 6 HGA2 7 HGA2 8 HGA2 9 HGA2
@<TRIPOS>MOLECULE
4_lactone
 9 9 0 0 0
****
USER_CHARGES
INVALID_CHARGES
Pose:  50 Cluster:  50 Fr_nu: 4621643 TotEn:   -10.99
@<TRIPOS>ATOM
      1 C1        -61.3374  -13.1814   -9.8107 C.2    1 LIG       0.04000
      2 C2        -62.7085  -13.2767   -9.1176 C.3    1 LIG       0.11000
      3 C3        -62.6712  -14.7094   -9.6410 C.3    1 LIG       0.08100
      4 O1        -60.4758  -12.3477   -9.9750 O.2    1 LIG      -0.32000
      5 O2        -61.3709  -14.4691  -10.2470 O.3    1 LIG      -0.27100
      6 H1        -62.6678  -13.1675   -8.0328 H      1 LIG       0.09000
      7 H2        -63.4735  -12.6321   -9.5535 H      1 LIG       0.09000
      8 H3        -62.6222  -15.4912   -8.8782 H      1 LIG       0.09000
      9 H4        -63.4254  -14.9565  -10.3931 H      1 LIG       0.09000
@<TRIPOS>BOND
      1       1       2 1
      2       1       4 2
      3       1       5 1
      4       2       3 1
      5       3       5 1
      6       2       6 1
      7       2       7 1
      8       3       8 1
      9       3       9 1
@<TRIPOS>ALT_TYPE
CGenFF_4.0_ALT_TYPE_SET
CGenFF_4.0 1 CG2O4 2 CG3C41 3 CG3C41 4 OG2D1 5 OG3C51 6 HGA2 7 HGA2 8 HGA2 9 HGA2
@<TRIPOS>MOLECULE
4_lactone
 9 9 0 0 0
****
USER_CHARGES
INVALID_CHARGES
Pose:  51 Cluster:  51 Fr_nu: 5198499 TotEn:   -10.43
@<TRIPOS>ATOM
      1 C1        -39.7569   -0.7635  -47.0188 C.2    1 LIG       0.04000
      2 C2        -40.2923   -1.1185  -48.4176 C.3    1 LIG       0.11000
      3 C3        -41.2259    0.0607  -48.1612 C.3    1 LIG       0.08100
      4 O1        -38.9098   -1.1710  -46.2569 O.2    1 LIG      -0.32000
      5 O2        -40.6201    0.2750  -46.8564 O.3    1 LIG      -0.27100
      6 H1        -39.5661   -0.9819  -49.2204 H      1 LIG       0.09000
      7 H2        -40.7699   -2.0979  -48.4762 H      1 LIG       0.09000
      8 H3        -41.0882    0.9251  -48.8166 H      1 LIG       0.09000
      9 H4        -42.2872   -0.1880  -48.0754 H      1 LIG       0.09000
@<TRIPOS>BOND
      1       1       2 1
      2       1       4 2
      3       1       5 1
      4       2       3 1
      5       3       5 1
      6       2       6 1
      7       2       7 1
      8       3       8 1
      9       3       9 1
@<TRIPOS>ALT_TYPE
CGenFF_4.0_ALT_TYPE_SET
CGenFF_4.0 1 CG2O4 2 CG3C41 3 CG3C41 4 OG2D1 5 OG3C51 6 HGA2 7 HGA2 8 HGA2 9 HGA2
@<TRIPOS>MOLECULE
4_lactone
 9 9 0 0 0
****
USER_CHARGES
INVALID_CHARGES
Pose:  52 Cluster:  52 Fr_nu: 546200 TotEn:   -10.23
@<TRIPOS>ATOM
      1 C1        -75.8639    6.9578  -42.2796 C.2    1 LIG       0.04000
      2 C2        -75.7040    6.4596  -40.8320 C.3    1 LIG       0.11000
      3 C3        -77.1289    5.9551  -41.0398 C.3    1 LIG       0.08100
      4 O1        -75.1990    7.5507  -43.0986 O.2    1 LIG      -0.32000
      5 O2        -77.1330    6.4828  -42.3953 O.3    1 LIG      -0.27100
      6 H1        -74.9420    5.6887  -40.7077 H      1 LIG       0.09000
      7 H2        -75.5856    7.2575  -40.0970 H      1 LIG       0.09000
      8 H3        -77.2529    4.8688  -41.0297 H      1 LIG       0.09000
      9 H4        -77.8932    6.4325  -40.4206 H      1 LIG       0.09000
@<TRIPOS>BOND
      1       1       2 1
      2       1       4 2
      3       1       5 1
      4       2       3 1
      5       3       5 1
      6       2       6 1
      7       2       7 1
      8       3       8 1
      9       3       9 1
@<TRIPOS>ALT_TYPE
CGenFF_4.0_ALT_TYPE_SET
CGenFF_4.0 1 CG2O4 2 CG3C41 3 CG3C41 4 OG2D1 5 OG3C51 6 HGA2 7 HGA2 8 HGA2 9 HGA2
@<TRIPOS>MOLECULE
4_lactone
 9 9 0 0 0
****
USER_CHARGES
INVALID_CHARGES
Pose:  53 Cluster:  53 Fr_nu: 6265650 TotEn:    -9.55
@<TRIPOS>ATOM
      1 C1        -61.7022  -14.3024   -9.9031 C.2    1 LIG       0.04000
      2 C2        -63.1399  -14.8458   -9.9859 C.3    1 LIG       0.11000
      3 C3        -62.5536  -16.0080   -9.1900 C.3    1 LIG       0.08100
      4 O1        -61.0932  -13.3267  -10.2793 O.2    1 LIG      -0.32000
      5 O2        -61.2463  -15.3704   -9.1951 O.3    1 LIG      -0.27100
      6 H1        -63.8774  -14.2366   -9.4610 H      1 LIG       0.09000
      7 H2        -63.4688  -15.0826  -10.9991 H      1 LIG       0.09000
      8 H3        -62.9393  -16.1287   -8.1740 H      1 LIG       0.09000
      9 H4        -62.5329  -16.9711   -9.7075 H      1 LIG       0.09000
@<TRIPOS>BOND
      1       1       2 1
      2       1       4 2
      3       1       5 1
      4       2       3 1
      5       3       5 1
      6       2       6 1
      7       2       7 1
      8       3       8 1
      9       3       9 1
@<TRIPOS>ALT_TYPE
CGenFF_4.0_ALT_TYPE_SET
CGenFF_4.0 1 CG2O4 2 CG3C41 3 CG3C41 4 OG2D1 5 OG3C51 6 HGA2 7 HGA2 8 HGA2 9 HGA2
@<TRIPOS>MOLECULE
4_lactone
 9 9 0 0 0
****
USER_CHARGES
INVALID_CHARGES
Pose:  54 Cluster:  54 Fr_nu: 946360 TotEn:    -8.30
@<TRIPOS>ATOM
      1 C1        -68.7100   -5.6374  -50.3447 C.2    1 LIG       0.04000
      2 C2        -68.2252   -6.9635  -49.7320 C.3    1 LIG       0.11000
      3 C3        -68.9368   -6.4399  -48.4881 C.3    1 LIG       0.08100
      4 O1        -68.6378   -5.0662  -51.4090 O.2    1 LIG      -0.32000
      5 O2        -69.3231   -5.2320  -49.2003 O.3    1 LIG      -0.27100
      6 H1        -68.6630   -7.8521  -50.1894 H      1 LIG       0.09000
      7 H2        -67.1399   -7.0490  -49.6570 H      1 LIG       0.09000
      8 H3        -69.8096   -7.0139  -48.1648 H      1 LIG       0.09000
      9 H4        -68.2910   -6.2142  -47.6351 H      1 LIG       0.09000
@<TRIPOS>BOND
      1       1       2 1
      2       1       4 2
      3       1       5 1
      4       2       3 1
      5       3       5 1
      6       2       6 1
      7       2       7 1
      8       3       8 1
      9       3       9 1
@<TRIPOS>ALT_TYPE
CGenFF_4.0_ALT_TYPE_SET
CGenFF_4.0 1 CG2O4 2 CG3C41 3 CG3C41 4 OG2D1 5 OG3C51 6 HGA2 7 HGA2 8 HGA2 9 HGA2
@<TRIPOS>MOLECULE
4_lactone
 9 9 0 0 0
****
USER_CHARGES
INVALID_CHARGES
Pose:  55 Cluster:  55 Fr_nu: 156041 TotEn:    -8.06
@<TRIPOS>ATOM
      1 C1        -68.4915   -6.4700  -51.0193 C.2    1 LIG       0.04000
      2 C2        -68.2658   -7.3358  -49.7669 C.3    1 LIG       0.11000
      3 C3        -67.6093   -6.0676  -49.2298 C.3    1 LIG       0.08100
      4 O1        -68.9900   -6.5966  -52.1147 O.2    1 LIG      -0.32000
      5 O2        -67.8914   -5.3761  -50.4780 O.3    1 LIG      -0.27100
      6 H1        -69.1851   -7.6421  -49.2654 H      1 LIG       0.09000
      7 H2        -67.5986   -8.1844  -49.9266 H      1 LIG       0.09000
      8 H3        -68.1148   -5.5944  -48.3836 H      1 LIG       0.09000
      9 H4        -66.5341   -6.1360  -49.0426 H      1 LIG       0.09000
@<TRIPOS>BOND
      1       1       2 1
      2       1       4 2
      3       1       5 1
      4       2       3 1
      5       3       5 1
      6       2       6 1
      7       2       7 1
      8       3       8 1
      9       3       9 1
@<TRIPOS>ALT_TYPE
CGenFF_4.0_ALT_TYPE_SET
CGenFF_4.0 1 CG2O4 2 CG3C41 3 CG3C41 4 OG2D1 5 OG3C51 6 HGA2 7 HGA2 8 HGA2 9 HGA2
@<TRIPOS>MOLECULE
4_lactone
 9 9 0 0 0
****
USER_CHARGES
INVALID_CHARGES
Pose:  56 Cluster:  56 Fr_nu: 2863808 TotEn:    -7.99
@<TRIPOS>ATOM
      1 C1        -68.9804   -6.0556  -48.6315 C.2    1 LIG       0.04000
      2 C2        -68.1425   -6.3994  -49.8761 C.3    1 LIG       0.11000
      3 C3        -68.0699   -7.7768  -49.2238 C.3    1 LIG       0.08100
      4 O1        -69.5580   -5.0919  -48.1821 O.2    1 LIG      -0.32000
      5 O2        -68.8738   -7.3059  -48.1069 O.3    1 LIG      -0.27100
      6 H1        -68.6969   -6.3483  -50.8144 H      1 LIG       0.09000
      7 H2        -67.1989   -5.8553  -49.9418 H      1 LIG       0.09000
      8 H3        -68.5680   -8.5848  -49.7667 H      1 LIG       0.09000
      9 H4        -67.0751   -8.0925  -48.8978 H      1 LIG       0.09000
@<TRIPOS>BOND
      1       1       2 1
      2       1       4 2
      3       1       5 1
      4       2       3 1
      5       3       5 1
      6       2       6 1
      7       2       7 1
      8       3       8 1
      9       3       9 1
@<TRIPOS>ALT_TYPE
CGenFF_4.0_ALT_TYPE_SET
CGenFF_4.0 1 CG2O4 2 CG3C41 3 CG3C41 4 OG2D1 5 OG3C51 6 HGA2 7 HGA2 8 HGA2 9 HGA2
@<TRIPOS>MOLECULE
4_lactone
 9 9 0 0 0
****
USER_CHARGES
INVALID_CHARGES
Pose:  57 Cluster:  57 Fr_nu: 161827 TotEn:    -7.88
@<TRIPOS>ATOM
      1 C1        -66.3627   -7.6796  -44.4978 C.2    1 LIG       0.04000
      2 C2        -65.4166   -6.6980  -45.2122 C.3    1 LIG       0.11000
      3 C3        -66.1622   -7.1682  -46.4575 C.3    1 LIG       0.08100
      4 O1        -66.5691   -8.0582  -43.3671 O.2    1 LIG      -0.32000
      5 O2        -66.9840   -8.0542  -45.6482 O.3    1 LIG      -0.27100
      6 H1        -65.5673   -5.6532  -44.9361 H      1 LIG       0.09000
      7 H2        -64.3626   -6.9755  -45.1571 H      1 LIG       0.09000
      8 H3        -66.7651   -6.4092  -46.9635 H      1 LIG       0.09000
      9 H4        -65.5638   -7.7264  -47.1829 H      1 LIG       0.09000
@<TRIPOS>BOND
      1       1       2 1
      2       1       4 2
      3       1       5 1
      4       2       3 1
      5       3       5 1
      6       2       6 1
      7       2       7 1
      8       3       8 1
      9       3       9 1
@<TRIPOS>ALT_TYPE
CGenFF_4.0_ALT_TYPE_SET
CGenFF_4.0 1 CG2O4 2 CG3C41 3 CG3C41 4 OG2D1 5 OG3C51 6 HGA2 7 HGA2 8 HGA2 9 HGA2
@<TRIPOS>MOLECULE
4_lactone
 9 9 0 0 0
****
USER_CHARGES
INVALID_CHARGES
Pose:  58 Cluster:  58 Fr_nu:  25806 TotEn:    -7.40
@<TRIPOS>ATOM
      1 C1        -68.4235   -7.1391  -49.5352 C.2    1 LIG       0.04000
      2 C2        -68.6262   -5.6864  -49.0685 C.3    1 LIG       0.11000
      3 C3        -69.0066   -5.4612  -50.5288 C.3    1 LIG       0.08100
      4 O1        -68.0874   -8.1948  -49.0486 O.2    1 LIG      -0.32000
      5 O2        -68.7730   -6.8668  -50.8211 O.3    1 LIG      -0.27100
      6 H1        -69.4321   -5.5595  -48.3441 H      1 LIG       0.09000
      7 H2        -67.7112   -5.1940  -48.7353 H      1 LIG       0.09000
      8 H3        -70.0477   -5.1796  -50.7090 H      1 LIG       0.09000
      9 H4        -68.3324   -4.8151  -51.0977 H      1 LIG       0.09000
@<TRIPOS>BOND
      1       1       2 1
      2       1       4 2
      3       1       5 1
      4       2       3 1
      5       3       5 1
      6       2       6 1
      7       2       7 1
      8       3       8 1
      9       3       9 1
@<TRIPOS>ALT_TYPE
CGenFF_4.0_ALT_TYPE_SET
CGenFF_4.0 1 CG2O4 2 CG3C41 3 CG3C41 4 OG2D1 5 OG3C51 6 HGA2 7 HGA2 8 HGA2 9 HGA2
@<TRIPOS>MOLECULE
4_lactone
 9 9 0 0 0
****
USER_CHARGES
INVALID_CHARGES
Pose:  59 Cluster:  59 Fr_nu: 945783 TotEn:    -7.02
@<TRIPOS>ATOM
      1 C1        -69.1064   -7.3481  -48.4537 C.2    1 LIG       0.04000
      2 C2        -68.1310   -7.5553  -49.6261 C.3    1 LIG       0.11000
      3 C3        -67.2729   -6.5594  -48.8517 C.3    1 LIG       0.08100
      4 O1        -70.1967   -7.7510  -48.1171 O.2    1 LIG      -0.32000
      5 O2        -68.2910   -6.4650  -47.8173 O.3    1 LIG      -0.27100
      6 H1        -67.7315   -8.5680  -49.6996 H      1 LIG       0.09000
      7 H2        -68.5106   -7.2072  -50.5881 H      1 LIG       0.09000
      8 H3        -66.3318   -6.9517  -48.4567 H      1 LIG       0.09000
      9 H4        -67.1087   -5.5964  -49.3429 H      1 LIG       0.09000
@<TRIPOS>BOND
      1       1       2 1
      2       1       4 2
      3       1       5 1
      4       2       3 1
      5       3       5 1
      6       2       6 1
      7       2       7 1
      8       3       8 1
      9       3       9 1
@<TRIPOS>ALT_TYPE
CGenFF_4.0_ALT_TYPE_SET
CGenFF_4.0 1 CG2O4 2 CG3C41 3 CG3C41 4 OG2D1 5 OG3C51 6 HGA2 7 HGA2 8 HGA2 9 HGA2
@<TRIPOS>MOLECULE
4_lactone
 9 9 0 0 0
****
USER_CHARGES
INVALID_CHARGES
Pose:  60 Cluster:  60 Fr_nu: 121226 TotEn:    -6.93
@<TRIPOS>ATOM
      1 C1        -68.1115   -7.7705  -48.6704 C.2    1 LIG       0.04000
      2 C2        -67.4934   -6.5935  -47.8946 C.3    1 LIG       0.11000
      3 C3        -68.4876   -5.7706  -48.7084 C.3    1 LIG       0.08100
      4 O1        -67.9729   -8.9711  -48.7313 O.2    1 LIG      -0.32000
      5 O2        -68.9714   -6.9761  -49.3628 O.3    1 LIG      -0.27100
      6 H1        -67.6735   -6.6254  -46.8189 H      1 LIG       0.09000
      7 H2        -66.4393   -6.4188  -48.1160 H      1 LIG       0.09000
      8 H3        -69.2775   -5.2788  -48.1342 H      1 LIG       0.09000
      9 H4        -68.0467   -5.0733  -49.4261 H      1 LIG       0.09000
@<TRIPOS>BOND
      1       1       2 1
      2       1       4 2
      3       1       5 1
      4       2       3 1
      5       3       5 1
      6       2       6 1
      7       2       7 1
      8       3       8 1
      9       3       9 1
@<TRIPOS>ALT_TYPE
CGenFF_4.0_ALT_TYPE_SET
CGenFF_4.0 1 CG2O4 2 CG3C41 3 CG3C41 4 OG2D1 5 OG3C51 6 HGA2 7 HGA2 8 HGA2 9 HGA2
@<TRIPOS>MOLECULE
4_lactone
 9 9 0 0 0
****
USER_CHARGES
INVALID_CHARGES
Pose:  61 Cluster:  61 Fr_nu: 226230 TotEn:    -5.06
@<TRIPOS>ATOM
      1 C1        -52.3800    0.9771  -29.4267 C.2    1 LIG       0.04000
      2 C2        -51.0570    1.6868  -29.7659 C.3    1 LIG       0.11000
      3 C3        -51.9848    2.8147  -30.2074 C.3    1 LIG       0.08100
      4 O1        -52.7311   -0.0876  -28.9711 O.2    1 LIG      -0.32000
      5 O2        -53.1472    2.0214  -29.8397 O.3    1 LIG      -0.27100
      6 H1        -50.4309    1.9006  -28.8983 H      1 LIG       0.09000
      7 H2        -50.4843    1.2052  -30.5602 H      1 LIG       0.09000
      8 H3        -51.9232    3.7355  -29.6210 H      1 LIG       0.09000
      9 H4        -51.9754    3.0418  -31.2770 H      1 LIG       0.09000
@<TRIPOS>BOND
      1       1       2 1
      2       1       4 2
      3       1       5 1
      4       2       3 1
      5       3       5 1
      6       2       6 1
      7       2       7 1
      8       3       8 1
      9       3       9 1
@<TRIPOS>ALT_TYPE
CGenFF_4.0_ALT_TYPE_SET
CGenFF_4.0 1 CG2O4 2 CG3C41 3 CG3C41 4 OG2D1 5 OG3C51 6 HGA2 7 HGA2 8 HGA2 9 HGA2
@<TRIPOS>MOLECULE
pyridine
 11 11 0 0 0
****
USER_CHARGES
INVALID_CHARGES
Pose:   1 Cluster:   1 Fr_nu: 1079609 TotEn:   -16.78
@<TRIPOS>ATOM
      1 C1        -69.2497   -5.7977  -49.6862 C.ar   1 LIG      -0.11300
      2 C2        -69.2141   -5.6909  -48.3004 C.ar   1 LIG      -0.11700
      3 C3        -68.5128   -6.7917  -50.3205 C.ar   1 LIG      -0.11700
      4 C4        -68.4321   -6.5952  -47.6000 C.ar   1 LIG       0.17700
      5 C5        -67.7620   -7.6466  -49.5298 C.ar   1 LIG       0.17700
      6 N1        -67.7025   -7.5738  -48.1811 N.ar   1 LIG      -0.60000
      7 H1        -69.8501   -5.1072  -50.2709 H      1 LIG       0.11500
      8 H2        -69.7806   -4.9242  -47.7847 H      1 LIG       0.11500
      9 H3        -68.5251   -6.8934  -51.3996 H      1 LIG       0.11500
     10 H4        -68.3705   -6.5535  -46.5176 H      1 LIG       0.12400
     11 H5        -67.1687   -8.4384  -49.9752 H      1 LIG       0.12400
@<TRIPOS>BOND
      1       1       2 ar
      2       1       3 ar
      3       2       4 ar
      4       3       5 ar
      5       4       6 ar
      6       5       6 ar
      7       1       7 1
      8       2       8 1
      9       3       9 1
     10       4      10 1
     11       5      11 1
@<TRIPOS>ALT_TYPE
CGenFF_4.0_ALT_TYPE_SET
CGenFF_4.0 1 CG2R61 2 CG2R61 3 CG2R61 4 CG2R61 5 CG2R61 6 NG2R60 7 HGR61 8 HGR61 9 HGR61 10 HGR62 11 HGR62
@<TRIPOS>MOLECULE
pyridine
 11 11 0 0 0
****
USER_CHARGES
INVALID_CHARGES
Pose:   2 Cluster:   2 Fr_nu: 2565408 TotEn:   -14.87
@<TRIPOS>ATOM
      1 C1        -49.3747  -24.5150  -26.1845 C.ar   1 LIG      -0.11300
      2 C2        -49.5378  -25.1476  -24.9572 C.ar   1 LIG      -0.11700
      3 C3        -50.1469  -23.4010  -26.4943 C.ar   1 LIG      -0.11700
      4 C4        -50.4791  -24.6311  -24.0814 C.ar   1 LIG       0.17700
      5 C5        -51.0612  -22.9629  -25.5499 C.ar   1 LIG       0.17700
      6 N1        -51.2478  -23.5513  -24.3471 N.ar   1 LIG      -0.60000
      7 H1        -48.6476  -24.8899  -26.8986 H      1 LIG       0.11500
      8 H2        -48.9466  -26.0170  -24.6942 H      1 LIG       0.11500
      9 H3        -50.0372  -22.8923  -27.4453 H      1 LIG       0.11500
     10 H4        -50.6444  -25.0888  -23.1117 H      1 LIG       0.12400
     11 H5        -51.6886  -22.0989  -25.7426 H      1 LIG       0.12400
@<TRIPOS>BOND
      1       1       2 ar
      2       1       3 ar
      3       2       4 ar
      4       3       5 ar
      5       4       6 ar
      6       5       6 ar
      7       1       7 1
      8       2       8 1
      9       3       9 1
     10       4      10 1
     11       5      11 1
@<TRIPOS>ALT_TYPE
CGenFF_4.0_ALT_TYPE_SET
CGenFF_4.0 1 CG2R61 2 CG2R61 3 CG2R61 4 CG2R61 5 CG2R61 6 NG2R60 7 HGR61 8 HGR61 9 HGR61 10 HGR62 11 HGR62
@<TRIPOS>MOLECULE
pyridine
 11 11 0 0 0
****
USER_CHARGES
INVALID_CHARGES
Pose:   3 Cluster:   3 Fr_nu: 1590106 TotEn:   -12.72
@<TRIPOS>ATOM
      1 C1        -69.1508   -5.6109  -48.1159 C.ar   1 LIG      -0.11300
      2 C2        -69.5751   -6.2148  -46.9376 C.ar   1 LIG      -0.11700
      3 C3        -67.9974   -6.0639  -48.7466 C.ar   1 LIG      -0.11700
      4 C4        -68.8166   -7.2597  -46.4347 C.ar   1 LIG       0.17700
      5 C5        -67.3094   -7.1153  -48.1627 C.ar   1 LIG       0.17700
      6 N1        -67.6907   -7.7271  -47.0189 N.ar   1 LIG      -0.60000
      7 H1        -69.7176   -4.7883  -48.5415 H      1 LIG       0.11500
      8 H2        -70.4711   -5.8786  -46.4290 H      1 LIG       0.11500
      9 H3        -67.6476   -5.6078  -49.6657 H      1 LIG       0.11500
     10 H4        -69.1052   -7.7636  -45.5182 H      1 LIG       0.12400
     11 H5        -66.4033   -7.5056  -48.6143 H      1 LIG       0.12400
@<TRIPOS>BOND
      1       1       2 ar
      2       1       3 ar
      3       2       4 ar
      4       3       5 ar
      5       4       6 ar
      6       5       6 ar
      7       1       7 1
      8       2       8 1
      9       3       9 1
[truncated: 5,032,986 more chars]
