# Supplementary material for: The pocketome of G-protein-coupled receptors reveals previously untargeted allosteric sites
Source: Nat Commun. 2022 May 10;13:2567. doi: 10.1038/s41467-022-29609-6 (PMC9091257; doi:10.1038/s41467-022-29609-6)
Supplement: Supplementary file 4 — Supplementary Data 1 [file 41467_2022_29609_MOESM4_ESM.zip › docking_files/2i36/rec.mol2]

@<TRIPOS>MOLECULE
2i36_align.pdb
5175 5257 326 0 0
PROTEIN
NO_CHARGES


@<TRIPOS>ATOM
      1 N         -85.8400  -15.1690  -66.8340 N.4       1 MET   -0.2700
      2 CA        -84.9020  -14.8160  -65.7870 C.3       1 MET    0.0900
      3 CAY       -86.5590  -16.0440  -68.9490 C.3       1 MET    0.0900
      4 C         -84.0910  -15.9820  -65.2200 C.2       1 MET    0.0900
      5 O         -84.5710  -17.1040  -65.1340 O.2       1 MET    0.5100
      6 CB        -85.5880  -14.0530  -64.6260 C.3       1 MET   -0.5100
      7 CG        -86.1700  -12.6850  -65.0270 C.3       1 MET   -0.4700
      8 SD        -86.9020  -11.7930  -63.6200 S.3       1 MET    0.3100
      9 CE        -87.3430  -10.3120  -64.5730 C.3       1 MET    0.0700
     10 CY        -85.4700  -15.6200  -68.0390 C.2       1 MET    0.0900
     11 OY        -84.3000  -15.6680  -68.3890 O.2       1 MET   -0.1800
     12 HN        -86.8020  -15.0520  -66.5990 H         1 MET    0.0900
     13 HA        -84.1320  -14.2010  -66.2280 H         1 MET    0.0900
     14 HB1       -84.8410  -13.8940  -63.8200 H         1 MET   -0.1400
     15 HB2       -86.4140  -14.6830  -64.2320 H         1 MET    0.0900
     16 HG1       -86.9450  -12.8470  -65.8060 H         1 MET    0.0900
     17 HG2       -85.3560  -12.0720  -65.4690 H         1 MET   -0.0900
     18 HE1       -88.0440  -10.5590  -65.4000 H         1 MET   -0.2200
     19 HE2       -86.4330   -9.8570  -65.0190 H         1 MET    0.0900
     20 HE3       -87.8380   -9.5660  -63.9160 H         1 MET    0.0900
     21 HY1       -86.1260  -16.3790  -69.9160 H         1 MET    0.0900
     22 HY2       -87.2440  -15.1900  -69.1380 H         1 MET    0.5100
     23 HY3       -87.1210  -16.8870  -68.4930 H         1 MET   -0.5100
     24 N         -82.8560  -15.6840  -64.7750 N.am      2 ASN   -0.4700
     25 CA        -82.0090  -16.4950  -63.9220 C.3       2 ASN    0.3100
     26 C         -82.5540  -16.6480  -62.4950 C.2       2 ASN    0.0700
     27 O         -82.6010  -17.7570  -61.9500 O.2       2 ASN    0.0900
     28 CB        -80.5850  -15.9120  -63.9380 C.3       2 ASN   -0.1800
     29 CG        -79.7890  -16.3400  -65.1780 C.2       2 ASN    0.0900
     30 ND2       -79.3270  -17.4900  -65.2330 N.am      2 ASN    0.0900
     31 OD1       -79.6120  -15.4400  -66.1460 O.2       2 ASN    0.5500
     32 HN        -82.4390  -14.8180  -65.0350 H         2 ASN   -0.5500
     33 HA        -82.0130  -17.5070  -64.2990 H         2 ASN   -0.6200
     34 HB1       -80.0430  -16.2580  -63.0320 H         2 ASN    0.3200
     35 HB2       -80.6470  -14.8030  -63.9240 H         2 ASN    0.3000
     36 HD21      -79.4760  -18.1260  -64.4770 H         2 ASN    0.5100
     37 HD22      -78.8060  -17.7800  -66.0370 H         2 ASN   -0.5100
     38 N         -82.9800  -15.5300  -61.9040 N.am      3 GLY   -0.4700
     39 CA        -83.5870  -15.5310  -60.5780 C.3       3 GLY    0.3100
     40 C         -84.8150  -14.6430  -60.5070 C.2       3 GLY   -0.0200
     41 O         -85.5900  -14.5540  -61.4670 O.2       3 GLY    0.0900
     42 HN        -82.9030  -14.6390  -62.3460 H         3 GLY    0.0900
     43 HA1       -82.8500  -15.1740  -59.8730 H         3 GLY    0.5100
     44 HA2       -83.8680  -16.5470  -60.3400 H         3 GLY   -0.5100
     45 N         -84.9980  -13.9870  -59.3590 N.am      4 THR   -0.4700
     46 CA        -86.1080  -13.0490  -59.1690 C.3       4 THR    0.3100
     47 C         -85.7630  -11.8770  -58.2510 C.2       4 THR    0.0700
     48 O         -85.1570  -12.0510  -57.1900 O.2       4 THR    0.0900
     49 CB        -87.3560  -13.7450  -58.6100 C.3       4 THR    0.1400
     50 CG2       -88.6060  -13.0520  -59.1130 C.3       4 THR    0.0900
     51 OG1       -87.3790  -15.1110  -59.0300 O.3       4 THR   -0.6600
     52 HN        -84.3880  -14.1070  -58.5790 H         4 THR    0.4300
     53 HA        -86.3310  -12.6050  -60.1270 H         4 THR   -0.2700
     54 HB        -87.3430  -13.7090  -57.5000 H         4 THR    0.0900
     55 HG1       -86.5780  -15.5080  -58.6800 H         4 THR    0.0900
     56 HG21      -88.6430  -13.0870  -60.2230 H         4 THR    0.0900
     57 HG22      -88.6050  -11.9890  -58.7910 H         4 THR    0.5100
     58 HG23      -89.5080  -13.5630  -58.7130 H         4 THR   -0.5100
     59 N         -86.1650  -10.6820  -58.6740 N.am      5 GLU   -0.4700
     60 CA        -85.9880   -9.4690  -57.8940 C.3       5 GLU    0.3100
     61 C         -87.2900   -9.1780  -57.1690 C.2       5 GLU    0.0700
     62 O         -88.3230   -9.7600  -57.4830 O.2       5 GLU    0.0900
     63 CB        -85.6190   -8.2930  -58.8150 C.3       5 GLU   -0.1800
     64 CG        -84.8020   -7.1440  -58.1610 C.3       5 GLU    0.0900
     65 CD        -85.5600   -5.8100  -58.0080 C.2       5 GLU    0.0900
     66 OE1       -86.6360   -5.6270  -58.6240 O.co2     5 GLU   -0.2800
     67 OE2       -85.0580   -4.9270  -57.2700 O.co2     5 GLU    0.0900
     68 HN        -86.6130  -10.5640  -59.5570 H         5 GLU    0.0900
     69 HA        -85.2020   -9.6460  -57.1740 H         5 GLU    0.6200
     70 HB1       -86.5630   -7.8600  -59.2080 H         5 GLU   -0.7600
     71 HB2       -85.0260   -8.6950  -59.6620 H         5 GLU   -0.7600
     72 HG1       -83.9020   -6.9560  -58.7830 H         5 GLU    0.5100
     73 HG2       -84.4830   -7.4730  -57.1490 H         5 GLU   -0.5100
     74 N         -87.2230   -8.2810  -56.1880 N.am      6 GLY   -0.4700
     75 CA        -88.3960   -7.7540  -55.4880 C.3       6 GLY    0.3100
     76 C         -88.1480   -6.3410  -54.9700 C.2       6 GLY   -0.0200
     77 O         -87.1230   -5.7330  -55.2850 O.2       6 GLY    0.0900
     78 HN        -86.3470   -7.9210  -55.8780 H         6 GLY    0.0900
     79 HA1       -88.6160   -8.4080  -54.6570 H         6 GLY    0.5100
     80 HA2       -89.2240   -7.7420  -56.1810 H         6 GLY   -0.5100
     81 N         -89.0870   -5.7920  -54.1770 N.am      7 PRO   -0.2900
     82 CA        -88.8690   -4.4940  -53.5400 C.3       7 PRO    0.0000
     83 C         -87.7620   -4.5360  -52.4840 C.2       7 PRO    0.0900
     84 O         -87.0360   -3.5520  -52.3110 O.2       7 PRO    0.0900
     85 CB        -90.2170   -4.1970  -52.8800 C.3       7 PRO    0.0200
     86 CG        -90.8350   -5.5320  -52.6670 C.3       7 PRO    0.0900
     87 CD        -90.4170   -6.3380  -53.8550 C.3       7 PRO   -0.1800
     88 HA        -88.5530   -3.7650  -54.2700 H         7 PRO    0.0900
     89 HB1       -90.8510   -3.5690  -53.5410 H         7 PRO    0.0900
     90 HB2       -90.0750   -3.6690  -51.9120 H         7 PRO   -0.1800
     91 HG1       -90.4640   -5.9940  -51.7270 H         7 PRO    0.0900
     92 HG2       -91.9410   -5.4510  -52.6140 H         7 PRO    0.0900
     93 HD1       -90.3390   -7.4170  -53.6120 H         7 PRO    0.5100
     94 HD2       -91.1080   -6.1920  -54.7120 H         7 PRO   -0.5100
     95 N         -87.6400   -5.6670  -51.7890 N.am      8 ASN   -0.4700
     96 CA        -86.6330   -5.8440  -50.7530 C.3       8 ASN    0.3100
     97 C         -85.8260   -7.1250  -50.8990 C.2       8 ASN    0.0700
     98 O         -84.7930   -7.2940  -50.2480 O.2       8 ASN    0.0900
     99 CB        -87.2880   -5.8250  -49.3690 C.3       8 ASN   -0.1800
    100 CG        -87.1000   -4.4970  -48.6530 C.2       8 ASN    0.0900
    101 ND2       -87.1730   -4.4500  -47.4070 N.am      8 ASN    0.0900
    102 OD1       -86.8620   -3.4330  -49.3920 O.2       8 ASN    0.5500
    103 HN        -88.2380   -6.4480  -51.9490 H         8 ASN   -0.5500
    104 HA        -85.9160   -5.0410  -50.8410 H         8 ASN   -0.6200
    105 HB1       -86.8400   -6.6280  -48.7470 H         8 ASN    0.3200
    106 HB2       -88.3760   -6.0130  -49.4820 H         8 ASN    0.3000
    107 HD21      -87.0510   -3.5800  -46.9310 H         8 ASN    0.5100
    108 HD22      -87.3550   -5.2840  -46.8850 H         8 ASN   -0.5100
    109 N         -86.2880   -8.0280  -51.7600 N.am      9 PHE   -0.4700
    110 CA        -85.7180   -9.3710  -51.8300 C.3       9 PHE    0.3100
    111 C         -85.1660   -9.7850  -53.2010 C.2       9 PHE    0.0700
    112 O         -85.8350   -9.6440  -54.2330 O.2       9 PHE    0.0900
    113 CB        -86.7620  -10.3910  -51.3570 C.3       9 PHE   -0.1800
    114 CG        -88.0380  -10.3810  -52.1660 C.ar      9 PHE    0.0900
    115 CD1       -89.0700   -9.5060  -51.8550 C.ar      9 PHE    0.0900
    116 CD2       -88.2070  -11.2550  -53.2390 C.ar      9 PHE    0.0000
    117 CE1       -90.2500   -9.5020  -52.6010 C.ar      9 PHE   -0.1150
    118 CE2       -89.3830  -11.2550  -53.9960 C.ar      9 PHE    0.1150
    119 CZ        -90.4050  -10.3780  -53.6750 C.ar      9 PHE   -0.1150
    120 HN        -87.0360   -7.8320  -52.3900 H         9 PHE    0.1150
    121 HA        -84.8420   -9.4020  -51.2010 H         9 PHE   -0.1150
    122 HB1       -87.0380  -10.1690  -50.3040 H         9 PHE    0.1150
    123 HB2       -86.3330  -11.4140  -51.4310 H         9 PHE   -0.1150
    124 HD1       -88.9590   -8.8210  -51.0270 H         9 PHE    0.1150
    125 HD2       -87.4150  -11.9460  -53.4910 H         9 PHE   -0.1150
    126 HE1       -91.0460   -8.8170  -52.3460 H         9 PHE    0.1150
    127 HE2       -89.4940  -11.9360  -54.8270 H         9 PHE    0.5100
    128 HZ        -91.3180  -10.3720  -54.2520 H         9 PHE   -0.5100
    129 N         -83.9350  -10.2950  -53.2070 N.am     10 TYR   -0.4700
    130 CA        -83.4340  -11.0220  -54.3610 C.3      10 TYR    0.3100
    131 C         -83.3410  -12.4850  -53.9960 C.2      10 TYR    0.0700
    132 O         -82.7540  -12.8530  -52.9760 O.2      10 TYR    0.0900
    133 CB        -82.0640  -10.5220  -54.8270 C.3      10 TYR   -0.1800
    134 CG        -81.6530  -11.0720  -56.1820 C.ar     10 TYR    0.0900
    135 CD1       -81.5940  -10.2450  -57.3030 C.ar     10 TYR    0.0900
    136 CD2       -81.3330  -12.4230  -56.3490 C.ar     10 TYR    0.0000
    137 CE1       -81.2190  -10.7430  -58.5550 C.ar     10 TYR   -0.1150
    138 CE2       -80.9660  -12.9310  -57.5990 C.ar     10 TYR    0.1150
    139 CZ        -80.9090  -12.0840  -58.6970 C.ar     10 TYR   -0.1150
    140 OH        -80.5450  -12.5750  -59.9360 O.3      10 TYR    0.1150
    141 HN        -83.3110  -10.2040  -52.4330 H        10 TYR    0.1100
    142 HA        -84.1550  -10.9070  -55.1560 H        10 TYR   -0.5400
    143 HB1       -81.2890  -10.8340  -54.0940 H        10 TYR    0.4300
    144 HB2       -82.0860   -9.4150  -54.9130 H        10 TYR   -0.1150
    145 HD1       -81.8430   -9.1990  -57.2020 H        10 TYR    0.1150
    146 HD2       -81.3690  -13.0850  -55.4970 H        10 TYR   -0.1150
    147 HE1       -81.1700  -10.0820  -59.4090 H        10 TYR    0.1150
    148 HE2       -80.7290  -13.9790  -57.7090 H        10 TYR    0.5100
    149 HH        -80.4110  -11.8280  -60.5230 H        10 TYR   -0.5100
    150 N         -83.9390  -13.3190  -54.8360 N.am     11 VAL   -0.4700
    151 CA        -83.8530  -14.7530  -54.6660 C.3      11 VAL    0.3100
    152 C         -83.3290  -15.3710  -55.9590 C.2      11 VAL    0.0700
    153 O         -83.9420  -15.2140  -57.0200 O.2      11 VAL    0.0900
    154 CB        -85.2130  -15.3690  -54.2600 C.3      11 VAL   -0.0900
    155 CG1       -85.0930  -16.8720  -54.0890 C.3      11 VAL    0.0900
    156 CG2       -85.7210  -14.7490  -52.9630 C.3      11 VAL   -0.2700
    157 HN        -84.4690  -12.9980  -55.6160 H        11 VAL    0.0900
    158 HA        -83.1160  -14.9490  -53.9020 H        11 VAL    0.0900
    159 HB        -85.9660  -15.1470  -55.0460 H        11 VAL    0.0900
    160 HG11      -84.3490  -17.1090  -53.2990 H        11 VAL   -0.2700
    161 HG12      -84.7580  -17.3350  -55.0420 H        11 VAL    0.0900
    162 HG13      -86.0740  -17.2990  -53.7910 H        11 VAL    0.0900
    163 HG21      -85.8550  -13.6530  -53.0910 H        11 VAL    0.0900
    164 HG22      -84.9880  -14.9240  -52.1470 H        11 VAL    0.5100
    165 HG23      -86.7010  -15.1950  -52.6880 H        11 VAL   -0.5100
    166 N         -82.1790  -16.0680  -55.8730 N.am     12 PRO   -0.2900
    167 CA        -81.5240  -16.7190  -57.0140 C.3      12 PRO    0.0000
    168 C         -82.2180  -17.9980  -57.5170 C.2      12 PRO    0.0900
    169 O         -81.5990  -19.0630  -57.5940 O.2      12 PRO    0.0900
    170 CB        -80.1130  -17.0330  -56.4750 C.3      12 PRO    0.0200
    171 CG        -80.0020  -16.3410  -55.1220 C.3      12 PRO    0.0900
    172 CD        -81.4010  -16.2450  -54.6330 C.3      12 PRO   -0.1800
    173 HA        -81.5440  -16.0740  -57.8790 H        12 PRO    0.0900
    174 HB1       -79.3380  -16.6470  -57.1720 H        12 PRO    0.0900
    175 HB2       -79.9770  -18.1300  -56.3610 H        12 PRO   -0.1800
    176 HG1       -79.3800  -16.9400  -54.4230 H        12 PRO    0.0900
    177 HG2       -79.5520  -15.3320  -55.2310 H        12 PRO    0.0900
    178 HD1       -81.7180  -17.1730  -54.1130 H        12 PRO    0.5100
    179 HD2       -81.5430  -15.3690  -53.9650 H        12 PRO   -0.5100
    180 N         -83.5000  -17.8800  -57.8550 N.am     13 PHE   -0.4700
    181 CA        -84.2550  -18.9490  -58.4930 C.3      13 PHE    0.3100
    182 C         -85.3470  -18.2700  -59.2970 C.2      13 PHE    0.0700
    183 O         -85.9580  -17.3130  -58.8290 O.2      13 PHE    0.0900
    184 CB        -84.8800  -19.8950  -57.4540 C.3      13 PHE   -0.1800
    185 CG        -85.1460  -21.3000  -57.9650 C.ar     13 PHE    0.0900
    186 CD1       -84.2950  -22.3490  -57.6270 C.ar     13 PHE    0.0900
    187 CD2       -86.2620  -21.5810  -58.7620 C.ar     13 PHE    0.0000
    188 CE1       -84.5390  -23.6490  -58.0830 C.ar     13 PHE   -0.1150
    189 CE2       -86.5150  -22.8770  -59.2220 C.ar     13 PHE    0.1150
    190 CZ        -85.6530  -23.9090  -58.8820 C.ar     13 PHE   -0.1150
    191 HN        -84.0080  -17.0400  -57.6830 H        13 PHE    0.1150
    192 HA        -83.5780  -19.4970  -59.1320 H        13 PHE   -0.1150
    193 HB1       -85.8550  -19.4780  -57.1240 H        13 PHE    0.1150
    194 HB2       -84.1910  -19.9890  -56.5880 H        13 PHE   -0.1150
    195 HD1       -83.4340  -22.1560  -57.0030 H        13 PHE    0.1150
    196 HD2       -86.9390  -20.7820  -59.0270 H        13 PHE   -0.1150
    197 HE1       -83.8660  -24.4500  -57.8170 H        13 PHE    0.1150
    198 HE2       -87.3790  -23.0740  -59.8400 H        13 PHE    0.5100
    199 HZ        -85.8430  -24.9130  -59.2340 H        13 PHE   -0.5100
    200 N         -85.5730  -18.7500  -60.5140 N.am     14 SER   -0.4700
    201 CA        -86.6010  -18.2020  -61.3900 C.3      14 SER    0.3100
    202 C         -87.9750  -18.5620  -60.8640 C.2      14 SER    0.0700
    203 O         -88.1550  -19.6290  -60.2880 O.2      14 SER    0.0900
    204 CB        -86.4530  -18.7630  -62.8040 C.3      14 SER    0.0500
    205 OG        -85.0950  -18.8100  -63.2060 O.3      14 SER    0.0900
    206 HN        -85.0470  -19.5110  -60.8850 H        14 SER    0.0900
    207 HA        -86.4950  -17.1270  -61.3990 H        14 SER   -0.6600
    208 HB1       -87.0090  -18.1190  -63.5180 H        14 SER    0.4300
    209 HB2       -86.8660  -19.7940  -62.8380 H        14 SER    0.5100
    210 HG1       -84.9570  -18.0400  -63.7620 H        14 SER   -0.5100
    211 N         -88.9570  -17.6900  -61.0770 N.am     15 ASN   -0.4700
    212 CA        -90.3360  -18.0390  -60.7580 C.3      15 ASN    0.3100
    213 C         -90.9090  -18.9470  -61.8530 C.2      15 ASN    0.0700
    214 O         -92.1080  -18.9380  -62.1380 O.2      15 ASN    0.0900
    215 CB        -91.1930  -16.7870  -60.5550 C.3      15 ASN   -0.1800
    216 CG        -92.3550  -17.0200  -59.5970 C.2      15 ASN    0.0900
    217 ND2       -93.3530  -16.1340  -59.6750 N.am     15 ASN    0.0900
    218 OD1       -92.3580  -17.9680  -58.8000 O.2      15 ASN    0.5500
    219 HN        -88.8000  -16.7810  -61.4540 H        15 ASN   -0.5500
    220 HA        -90.3280  -18.6350  -59.8570 H        15 ASN   -0.6200
    221 HB1       -91.6020  -16.4670  -61.5370 H        15 ASN    0.3200
    222 HB2       -90.5540  -15.9760  -60.1440 H        15 ASN    0.3000
    223 HD21      -94.1490  -16.2230  -59.0770 H        15 ASN    0.5100
    224 HD22      -93.3030  -15.3810  -60.3310 H        15 ASN   -0.5100
    225 N         -90.0140  -19.7390  -62.4510 N.am     16 LYS   -0.4700
    226 CA        -90.3180  -20.6860  -63.5250 C.3      16 LYS    0.3100
    227 C         -91.4210  -21.6870  -63.1550 C.2      16 LYS    0.0700
    228 O         -92.3540  -21.9080  -63.9400 O.2      16 LYS    0.0900
    229 CB        -89.0250  -21.4210  -63.9400 C.3      16 LYS   -0.1800
    230 CG        -89.1750  -22.5070  -65.0190 C.3      16 LYS    0.0900
    231 CD        -87.8120  -23.0180  -65.4860 C.3      16 LYS    0.0900
    232 CE        -87.8960  -24.4060  -66.1090 C.3      16 LYS   -0.1800
    233 NZ        -88.6090  -24.4180  -67.4120 N.4      16 LYS    0.0900
    234 HN        -89.0570  -19.7160  -62.1770 H        16 LYS    0.0900
    235 HA        -90.7280  -20.1370  -64.3590 H        16 LYS   -0.1800
    236 HB1       -88.5990  -21.8990  -63.0340 H        16 LYS    0.0900
    237 HB2       -88.3090  -20.6620  -64.3200 H        16 LYS    0.0900
    238 HG1       -89.7250  -22.0850  -65.8870 H        16 LYS    0.2100
    239 HG2       -89.7600  -23.3550  -64.6030 H        16 LYS    0.0500
    240 HD1       -87.1240  -23.0550  -64.6160 H        16 LYS    0.0500
    241 HD2       -87.4020  -22.3110  -66.2390 H        16 LYS   -0.3000
    242 HE1       -88.4470  -25.0860  -65.4240 H        16 LYS    0.3300
    243 HE2       -86.8700  -24.7940  -66.2880 H        16 LYS    0.3300
    244 HZ1       -88.1110  -23.8010  -68.0850 H        16 LYS    0.3300
    245 HZ2       -89.5810  -24.0730  -67.2780 H        16 LYS    0.5100
    246 HZ3       -88.6340  -25.3890  -67.7850 H        16 LYS   -0.5100
    247 N         -91.3040  -22.2860  -61.9650 N.am     17 THR   -0.4700
    248 CA        -92.2990  -23.2360  -61.4420 C.3      17 THR    0.3100
    249 C         -93.4920  -22.5090  -60.8090 C.2      17 THR    0.0700
    250 O         -94.6350  -22.9810  -60.8760 O.2      17 THR    0.0900
    251 CB        -91.6820  -24.2250  -60.4080 C.3      17 THR    0.1400
    252 CG2       -90.9280  -25.3610  -61.1080 C.3      17 THR    0.0900
    253 OG1       -90.7730  -23.5260  -59.5470 O.3      17 THR   -0.6600
    254 HN        -90.5240  -22.1120  -61.3700 H        17 THR    0.4300
    255 HA        -92.7010  -23.7840  -62.2810 H        17 THR   -0.2700
    256 HB        -92.4870  -24.6770  -59.7920 H        17 THR    0.0900
    257 HG1       -90.4280  -24.1820  -58.9380 H        17 THR    0.0900
    258 HG21      -90.1040  -24.9470  -61.7290 H        17 THR    0.0900
    259 HG22      -91.6220  -25.9230  -61.7690 H        17 THR    0.5100
    260 HG23      -90.4920  -26.0460  -60.3520 H        17 THR   -0.5100
    261 N         -93.2110  -21.3540  -60.2030 N.am     18 GLY   -0.4700
    262 CA        -94.2140  -20.5620  -59.5180 C.3      18 GLY    0.3100
    263 C         -94.2500  -20.8550  -58.0370 C.2      18 GLY   -0.0200
    264 O         -95.1370  -20.3810  -57.3370 O.2      18 GLY    0.0900
    265 HN        -92.2870  -20.9790  -60.1960 H        18 GLY    0.0900
    266 HA1       -95.1760  -20.7940  -59.9500 H        18 GLY    0.5100
    267 HA2       -93.9790  -19.5190  -59.6690 H        18 GLY   -0.5100
    268 N         -93.2890  -21.6460  -57.5580 N.am     19 VAL   -0.4700
    269 CA        -93.2100  -22.0130  -56.1370 C.3      19 VAL    0.3100
    270 C         -92.2320  -21.0900  -55.4020 C.2      19 VAL    0.0700
    271 O         -92.0820  -21.1520  -54.1760 O.2      19 VAL    0.0900
    272 CB        -92.8920  -23.5430  -55.9290 C.3      19 VAL   -0.0900
    273 CG1       -91.4360  -23.8700  -56.2660 C.3      19 VAL    0.0900
    274 CG2       -93.2770  -24.0220  -54.5090 C.3      19 VAL   -0.2700
    275 HN        -92.5770  -22.0250  -58.1450 H        19 VAL    0.0900
    276 HA        -94.1600  -21.7710  -55.6830 H        19 VAL    0.0900
    277 HB        -93.5590  -24.1430  -56.5830 H        19 VAL    0.0900
    278 HG11      -90.7560  -23.1610  -55.7470 H        19 VAL   -0.2700
    279 HG12      -91.2730  -23.7800  -57.3610 H        19 VAL    0.0900
    280 HG13      -91.1940  -24.9020  -55.9350 H        19 VAL    0.0900
    281 HG21      -94.3640  -23.8720  -54.3360 H        19 VAL    0.0900
    282 HG22      -92.7130  -23.4410  -53.7480 H        19 VAL    0.5100
    283 HG23      -93.0460  -25.1030  -54.3990 H        19 VAL   -0.5100
    284 N         -91.5850  -20.2160  -56.1680 N.am     20 VAL   -0.4700
    285 CA        -90.7110  -19.2110  -55.5990 C.3      20 VAL    0.3100
    286 C         -91.5580  -18.0680  -55.0860 C.2      20 VAL    0.0700
    287 O         -92.4060  -17.5430  -55.8070 O.2      20 VAL    0.0900
    288 CB        -89.7080  -18.6880  -56.6300 C.3      20 VAL   -0.0900
    289 CG1       -88.8820  -17.5560  -56.0370 C.3      20 VAL    0.0900
    290 CG2       -88.7970  -19.8110  -57.0870 C.3      20 VAL   -0.2700
    291 HN        -91.6720  -20.2130  -57.1600 H        20 VAL    0.0900
    292 HA        -90.1880  -19.6610  -54.7690 H        20 VAL    0.0900
    293 HB        -90.2560  -18.3170  -57.5230 H        20 VAL    0.0900
    294 HG11      -88.4670  -17.8600  -55.0520 H        20 VAL   -0.2700
    295 HG12      -89.5190  -16.6580  -55.8910 H        20 VAL    0.0900
    296 HG13      -88.0380  -17.3070  -56.7150 H        20 VAL    0.0900
    297 HG21      -89.3970  -20.6250  -57.5500 H        20 VAL    0.0900
    298 HG22      -88.2450  -20.2290  -56.2170 H        20 VAL    0.5100
    299 HG23      -88.0750  -19.4300  -57.8400 H        20 VAL   -0.5100
    300 N         -91.3210  -17.7010  -53.8270 N.am     21 ARG   -0.4700
    301 CA        -92.0700  -16.6450  -53.1500 C.3      21 ARG    0.3100
    302 C         -91.1440  -15.6860  -52.3920 C.2      21 ARG    0.0700
    303 O         -89.9640  -15.5540  -52.7230 O.2      21 ARG    0.0900
    304 CB        -93.1220  -17.2560  -52.2070 C.3      21 ARG   -0.1800
    305 CG        -94.4090  -17.7050  -52.8970 C.3      21 ARG    0.0900
    306 CD        -95.2960  -18.5220  -51.9640 C.3      21 ARG    0.0900
    307 NE        -95.9120  -17.7120  -50.9080 N.pl3    21 ARG   -0.1800
    308 CZ        -97.2080  -17.4100  -50.8410 C.cat    21 ARG    0.0900
    309 NH1       -98.0520  -17.8420  -51.7740 N.pl3    21 ARG    0.0900
    310 NH2       -97.6620  -16.6680  -49.8350 N.pl3    21 ARG    0.2000
    311 HN        -90.6100  -18.1380  -53.2820 H        21 ARG    0.0900
    312 HA        -92.5480  -16.0370  -53.9030 H        21 ARG    0.0900
    313 HB1       -93.3840  -16.4970  -51.4390 H        21 ARG   -0.7000
    314 HB2       -92.6700  -18.1370  -51.7040 H        21 ARG    0.4400
    315 HG1       -94.1480  -18.3230  -53.7820 H        21 ARG    0.6400
    316 HG2       -94.9690  -16.8080  -53.2370 H        21 ARG   -0.8000
    317 HD1       -94.6870  -19.3080  -51.4680 H        21 ARG    0.4600
    318 HD2       -96.1180  -18.9880  -52.5490 H        21 ARG    0.4600
    319 HE        -95.3170  -17.3610  -50.1860 H        21 ARG   -0.8000
    320 HH11      -97.7160  -18.3990  -52.5340 H        21 ARG    0.4600
    321 HH12      -99.0240  -17.6090  -51.7160 H        21 ARG    0.4600
    322 HH21      -97.0310  -16.3410  -49.1330 H        21 ARG    0.5100
    323 HH22      -98.6340  -16.4400  -49.7820 H        21 ARG   -0.5100
    324 N         -91.6880  -15.0160  -51.3730 N.am     22 SER   -0.4700
    325 CA        -90.9450  -14.0500  -50.5690 C.3      22 SER    0.3100
    326 C         -90.3580  -14.6890  -49.3100 C.2      22 SER    0.0700
    327 O         -91.0110  -15.5040  -48.6630 O.2      22 SER    0.0900
    328 CB        -91.8590  -12.8840  -50.1890 C.3      22 SER    0.0500
    329 OG        -91.1350  -11.8690  -49.5230 O.3      22 SER    0.0900
    330 HN        -92.6410  -15.1480  -51.1130 H        22 SER    0.0900
    331 HA        -90.1060  -13.7000  -51.1500 H        22 SER   -0.6600
    332 HB1       -92.6640  -13.2460  -49.5130 H        22 SER    0.4300
    333 HB2       -92.3130  -12.4530  -51.1060 H        22 SER    0.5100
    334 HG1       -91.7710  -11.1790  -49.3210 H        22 SER   -0.5100
    335 N         -89.1210  -14.3170  -48.9480 N.am     23 PRO   -0.2900
    336 CA        -88.4540  -14.9140  -47.7960 C.3      23 PRO    0.0000
    337 C         -88.8830  -14.3380  -46.4480 C.2      23 PRO    0.0900
    338 O         -88.4360  -14.8160  -45.4030 O.2      23 PRO    0.0900
    339 CB        -86.9910  -14.5820  -48.0520 C.3      23 PRO    0.0200
    340 CG        -87.0470  -13.2840  -48.7480 C.3      23 PRO    0.0900
    341 CD        -88.2680  -13.3220  -49.6120 C.3      23 PRO   -0.1800
    342 HA        -88.6760  -15.9690  -47.7330 H        23 PRO    0.0900
    343 HB1       -86.5100  -15.3560  -48.6870 H        23 PRO    0.0900
    344 HB2       -86.4270  -14.4990  -47.0980 H        23 PRO   -0.1800
    345 HG1       -87.1180  -12.4530  -48.0150 H        23 PRO    0.0900
    346 HG2       -86.1380  -13.1380  -49.3690 H        23 PRO    0.0900
    347 HD1       -88.7810  -12.3370  -49.6380 H        23 PRO    0.5100
    348 HD2       -88.0290  -13.6520  -50.6440 H        23 PRO   -0.5100
    349 N         -89.7350  -13.3150  -46.4740 N.am     24 PHE   -0.4700
    350 CA        -90.1930  -12.6580  -45.2490 C.3      24 PHE    0.3100
    351 C         -91.4200  -13.3180  -44.6180 C.2      24 PHE    0.0700
    352 O         -91.7580  -13.0430  -43.4620 O.2      24 PHE    0.0900
    353 CB        -90.5180  -11.1880  -45.5220 C.3      24 PHE   -0.1800
    354 CG        -89.4170  -10.4390  -46.2050 C.ar     24 PHE    0.0900
    355 CD1       -88.2540  -10.1000  -45.5230 C.ar     24 PHE    0.0900
    356 CD2       -89.5520  -10.0540  -47.5330 C.ar     24 PHE    0.0000
    357 CE1       -87.2390   -9.3910  -46.1610 C.ar     24 PHE   -0.1150
    358 CE2       -88.5410   -9.3480  -48.1790 C.ar     24 PHE    0.1150
    359 CZ        -87.3830   -9.0150  -47.4930 C.ar     24 PHE   -0.1150
    360 HN        -90.0980  -12.9510  -47.3280 H        24 PHE    0.1150
    361 HA        -89.4090  -12.7410  -44.5110 H        24 PHE   -0.1150
    362 HB1       -90.7140  -10.6740  -44.5570 H        24 PHE    0.1150
    363 HB2       -91.4120  -11.1260  -46.1770 H        24 PHE   -0.1150
    364 HD1       -88.1360  -10.3880  -44.4880 H        24 PHE    0.1150
    365 HD2       -90.4540  -10.3050  -48.0720 H        24 PHE   -0.1150
    366 HE1       -86.3390   -9.1330  -45.6210 H        24 PHE    0.1150
    367 HE2       -88.6580   -9.0610  -49.2140 H        24 PHE    0.5100
    368 HZ        -86.5970   -8.4660  -47.9900 H        24 PHE   -0.5100
    369 N         -92.0990  -14.1680  -45.3860 N.am     25 GLU   -0.4700
    370 CA        -93.3240  -14.8130  -44.9230 C.3      25 GLU    0.3100
    371 C         -93.2280  -16.3320  -45.0120 C.2      25 GLU    0.0700
    372 O         -93.6720  -17.0490  -44.1140 O.2      25 GLU    0.0900
    373 CB        -94.5260  -14.3420  -45.7470 C.3      25 GLU   -0.1800
    374 CG        -94.5990  -12.8410  -45.9980 C.3      25 GLU    0.0900
    375 CD        -95.4820  -12.5040  -47.1880 C.2      25 GLU    0.0900
    376 OE1       -96.3810  -11.6530  -47.0370 O.co2    25 GLU   -0.2800
    377 OE2       -95.2870  -13.0910  -48.2750 O.co2    25 GLU    0.0900
    378 HN        -91.8020  -14.4030  -46.3090 H        25 GLU    0.0900
    379 HA        -93.4610  -14.5620  -43.8820 H        25 GLU    0.6200
    380 HB1       -95.4500  -14.6480  -45.2160 H        25 GLU   -0.7600
    381 HB2       -94.4900  -14.8540  -46.7310 H        25 GLU   -0.7600
    382 HG1       -93.5760  -12.4550  -46.1930 H        25 GLU    0.5100
    383 HG2       -95.0120  -12.3420  -45.0960 H        25 GLU   -0.5100
    384 N         -92.6400  -16.8140  -46.1040 N.am     26 ALA   -0.4700
    385 CA        -92.7060  -18.2210  -46.4510 C.3      26 ALA    0.3100
    386 C         -91.4080  -18.9620  -46.1540 C.2      26 ALA    0.0700
    387 O         -90.3250  -18.3940  -46.3130 O.2      26 ALA    0.0900
    388 CB        -93.0880  -18.3770  -47.9250 C.3      26 ALA   -0.2700
    389 HN        -92.1280  -16.2310  -46.7300 H        26 ALA    0.0900
    390 HA        -93.4430  -18.6920  -45.8180 H        26 ALA    0.0900
    391 HB1       -92.3310  -17.8830  -48.5700 H        26 ALA    0.0900
    392 HB2       -94.0760  -17.9060  -48.1120 H        26 ALA    0.5100
    393 HB3       -93.1310  -19.4550  -48.1930 H        26 ALA   -0.5100
    394 N         -91.5140  -20.2350  -45.7140 N.am     27 PRO   -0.2900
    395 CA        -90.3410  -21.0930  -45.5840 C.3      27 PRO    0.0000
    396 C         -89.8800  -21.4980  -46.9750 C.2      27 PRO    0.0900
    397 O         -90.6400  -22.1130  -47.7310 O.2      27 PRO    0.0900
    398 CB        -90.8630  -22.3120  -44.8070 C.3      27 PRO    0.0200
    399 CG        -92.2520  -21.9460  -44.3450 C.3      27 PRO    0.0900
    400 CD        -92.7470  -20.9350  -45.3180 C.3      27 PRO   -0.1800
    401 HA        -89.5400  -20.5620  -45.0970 H        27 PRO    0.0900
    402 HB1       -90.2080  -22.5270  -43.9360 H        27 PRO    0.0900
    403 HB2       -90.8940  -23.2080  -45.4630 H        27 PRO   -0.1800
    404 HG1       -92.9100  -22.8410  -44.3430 H        27 PRO    0.0900
    405 HG2       -92.2230  -21.5190  -43.3210 H        27 PRO    0.0900
    406 HD1       -93.2180  -21.4130  -46.2030 H        27 PRO    0.5100
    407 HD2       -93.4580  -20.2250  -44.8470 H        27 PRO   -0.5100
    408 N         -88.6460  -21.1360  -47.3180 N.am     28 GLN   -0.4700
    409 CA        -88.1400  -21.2930  -48.6790 C.3      28 GLN    0.3100
    410 C         -87.6700  -22.7230  -48.9640 C.2      28 GLN    0.0700
    411 O         -86.5740  -22.9420  -49.4830 O.2      28 GLN    0.0900
    412 CB        -87.0190  -20.2830  -48.9690 C.3      28 GLN   -0.1800
    413 CG        -87.2640  -18.8550  -48.4750 C.3      28 GLN    0.0900
    414 CD        -88.2010  -18.0500  -49.3630 C.2      28 GLN    0.0900
    415 NE2       -89.5020  -18.2550  -49.1930 N.am     28 GLN   -0.1800
    416 OE1       -87.7610  -17.2470  -50.1820 O.2      28 GLN    0.0900
    417 HN        -88.0100  -20.7400  -46.6580 H        28 GLN    0.0900
    418 HA        -88.9640  -21.1420  -49.3600 H        28 GLN    0.5500
    419 HB1       -86.8700  -20.2440  -50.0690 H        28 GLN   -0.5500
    420 HB2       -86.0900  -20.6560  -48.4920 H        28 GLN   -0.6200
    421 HG1       -86.2890  -18.3230  -48.4260 H        28 GLN    0.3200
    422 HG2       -87.7050  -18.9020  -47.4560 H        28 GLN    0.3000
    423 HE21      -89.8200  -18.9120  -48.5090 H        28 GLN    0.5100
    424 HE22      -90.1640  -17.7530  -49.7490 H        28 GLN   -0.5100
    425 N         -88.5230  -23.6930  -48.6330 N.am     29 TYR   -0.4700
    426 CA        -88.2420  -25.1140  -48.8340 C.3      29 TYR    0.3100
    427 C         -88.1540  -25.4670  -50.3180 C.2      29 TYR    0.0700
    428 O         -87.5510  -26.4730  -50.6960 O.2      29 TYR    0.0900
    429 CB        -89.3170  -25.9710  -48.1410 C.3      29 TYR   -0.1800
    430 CG        -89.0600  -26.2890  -46.6660 C.ar     29 TYR    0.0900
    431 CD1       -88.3800  -25.3940  -45.8340 C.ar     29 TYR    0.0900
    432 CD2       -89.5250  -27.4810  -46.1020 C.ar     29 TYR    0.0000
    433 CE1       -88.1530  -25.6890  -44.4800 C.ar     29 TYR   -0.1150
    434 CE2       -89.3070  -27.7830  -44.7500 C.ar     29 TYR    0.1150
    435 CZ        -88.6220  -26.8840  -43.9490 C.ar     29 TYR   -0.1150
    436 OH        -88.4080  -27.1840  -42.6190 O.3      29 TYR    0.1150
    437 HN        -89.4080  -23.4860  -48.2240 H        29 TYR    0.1100
    438 HA        -87.2680  -25.3270  -48.4210 H        29 TYR   -0.5400
    439 HB1       -89.3940  -26.9450  -48.6690 H        29 TYR    0.4300
    440 HB2       -90.2880  -25.4320  -48.1870 H        29 TYR   -0.1150
    441 HD1       -88.0220  -24.4580  -46.2400 H        29 TYR    0.1150
    442 HD2       -90.0640  -28.1840  -46.7200 H        29 TYR   -0.1150
    443 HE1       -87.6170  -24.9900  -43.8550 H        29 TYR    0.1150
    444 HE2       -89.6720  -28.7110  -44.3370 H        29 TYR    0.5100
    445 HH        -88.0680  -26.3970  -42.1880 H        29 TYR   -0.5100
    446 N         -88.7490  -24.6120  -51.1520 N.am     30 TYR   -0.4700
    447 CA        -88.6960  -24.7380  -52.6080 C.3      30 TYR    0.3100
    448 C         -87.2750  -24.6450  -53.1770 C.2      30 TYR    0.0700
    449 O         -87.0280  -25.0460  -54.3190 O.2      30 TYR    0.0900
    450 CB        -89.5810  -23.6650  -53.2590 C.3      30 TYR   -0.1800
    451 CG        -89.1070  -22.2420  -53.0310 C.ar     30 TYR    0.0900
    452 CD1       -88.1460  -21.6610  -53.8600 C.ar     30 TYR    0.0900
    453 CD2       -89.6240  -21.4760  -51.9910 C.ar     30 TYR    0.0000
    454 CE1       -87.7140  -20.3650  -53.6500 C.ar     30 TYR   -0.1150
    455 CE2       -89.1990  -20.1770  -51.7830 C.ar     30 TYR    0.1150
    456 CZ        -88.2460  -19.6310  -52.6100 C.ar     30 TYR   -0.1150
    457 OH        -87.8280  -18.3430  -52.3990 O.3      30 TYR    0.1150
    458 HN        -89.2680  -23.8320  -50.8100 H        30 TYR    0.1100
    459 HA        -89.0420  -25.7260  -52.8740 H        30 TYR   -0.5400
    460 HB1       -90.6070  -23.7380  -52.8420 H        30 TYR    0.4300
    461 HB2       -89.6020  -23.8290  -54.3570 H        30 TYR   -0.1150
    462 HD1       -87.7340  -22.2340  -54.6770 H        30 TYR    0.1150
    463 HD2       -90.3690  -21.9020  -51.3370 H        30 TYR   -0.1150
    464 HE1       -86.9660  -19.9300  -54.2960 H        30 TYR    0.1150
    465 HE2       -89.6150  -19.5930  -50.9750 H        30 TYR    0.5100
    466 HH        -88.0430  -18.1050  -51.4950 H        30 TYR   -0.5100
    467 N         -86.3530  -24.0980  -52.3810 N.am     31 LEU   -0.4700
    468 CA        -84.9740  -23.8770  -52.8060 C.3      31 LEU    0.3100
    469 C         -84.1710  -25.1620  -52.9600 C.2      31 LEU    0.0700
    470 O         -83.6350  -25.4330  -54.0370 O.2      31 LEU    0.0900
    471 CB        -84.2540  -22.9500  -51.8290 C.3      31 LEU   -0.1800
    472 CG        -84.6520  -21.4780  -51.8110 C.3      31 LEU    0.0900
    473 CD1       -83.9350  -20.7890  -50.6660 C.3      31 LEU    0.0900
    474 CD2       -84.3010  -20.8280  -53.1260 C.3      31 LEU   -0.0900
    475 HN        -86.5670  -23.8150  -51.4500 H        31 LEU    0.0900
    476 HA        -84.9940  -23.4400  -53.7930 H        31 LEU   -0.2700
    477 HB1       -83.1700  -22.9970  -52.0630 H        31 LEU    0.0900
    478 HB2       -84.4210  -23.3510  -50.8080 H        31 LEU    0.0900
    479 HG        -85.7510  -21.3890  -51.6760 H        31 LEU    0.0900
    480 HD11      -82.8360  -20.8720  -50.7980 H        31 LEU   -0.2700
    481 HD12      -84.2150  -21.2660  -49.7020 H        31 LEU    0.0900
    482 HD13      -84.2080  -19.7120  -50.6420 H        31 LEU    0.0900
    483 HD21      -84.8370  -21.3340  -53.9580 H        31 LEU    0.0900
    484 HD22      -83.2080  -20.9080  -53.3080 H        31 LEU    0.5100
    485 HD23      -84.6000  -19.7580  -53.1110 H        31 LEU   -0.5100
    486 N         -84.0740  -25.9420  -51.8820 N.am     32 ALA   -0.4700
    487 CA        -83.2720  -27.1620  -51.8830 C.3      32 ALA    0.3100
    488 C         -83.7740  -28.1860  -50.8680 C.2      32 ALA    0.0700
    489 O         -84.9760  -28.2840  -50.6200 O.2      32 ALA    0.0900
    490 CB        -81.7950  -26.8360  -51.6440 C.3      32 ALA   -0.2700
    491 HN        -84.5430  -25.7270  -51.0290 H        32 ALA    0.0900
    492 HA        -83.4000  -27.6460  -52.8400 H        32 ALA    0.0900
    493 HB1       -81.6430  -26.4980  -50.5970 H        32 ALA    0.0900
    494 HB2       -81.4720  -26.0240  -52.3290 H        32 ALA    0.5100
    495 HB3       -81.1760  -27.7420  -51.8190 H        32 ALA   -0.5100
    496 N         -82.8390  -28.9380  -50.2850 N.am     33 GLU   -0.4700
    497 CA        -83.1560  -30.0400  -49.3760 C.3      33 GLU    0.3100
    498 C         -83.2010  -29.5870  -47.9110 C.2      33 GLU    0.0700
    499 O         -82.2740  -28.9190  -47.4380 O.2      33 GLU    0.0900
    500 CB        -82.1470  -31.1910  -49.5460 C.3      33 GLU   -0.1800
    501 CG        -81.8690  -31.6210  -51.0010 C.3      33 GLU    0.0900
    502 CD        -83.0260  -32.3640  -51.6510 C.2      33 GLU    0.0900
    503 OE1       -83.6760  -33.1840  -50.9630 O.co2    33 GLU   -0.2800
    504 OE2       -83.2780  -32.1350  -52.8540 O.co2    33 GLU    0.0900
    505 HN        -81.8680  -28.7810  -50.4470 H        33 GLU    0.0900
    506 HA        -84.1550  -30.3810  -49.5980 H        33 GLU    0.6200
    507 HB1       -82.5360  -32.0730  -48.9950 H        33 GLU   -0.7600
    508 HB2       -81.1850  -30.8760  -49.0900 H        33 GLU   -0.7600
    509 HG1       -80.9790  -32.2860  -51.0120 H        33 GLU    0.5100
    510 HG2       -81.6550  -30.7140  -51.6060 H        33 GLU   -0.5100
    511 N         -84.2800  -29.9560  -47.1860 N.am     34 PRO   -0.2900
    512 CA        -84.4910  -29.5440  -45.7930 C.3      34 PRO    0.0000
    513 C         -83.4420  -30.0610  -44.7980 C.2      34 PRO    0.0900
    514 O         -83.1630  -29.3880  -43.8040 O.2      34 PRO    0.0900
    515 CB        -85.8860  -30.1130  -45.4650 C.3      34 PRO    0.0200
    516 CG        -86.5340  -30.3710  -46.7960 C.3      34 PRO    0.0900
    517 CD        -85.3970  -30.7860  -47.6740 C.3      34 PRO   -0.1800
    518 HA        -84.4080  -28.4730  -45.7010 H        34 PRO    0.0900
    519 HB1       -86.4780  -29.3820  -44.8750 H        34 PRO    0.0900
    520 HB2       -85.7980  -31.0550  -44.8830 H        34 PRO   -0.1800
    521 HG1       -87.2930  -31.1780  -46.7190 H        34 PRO    0.0900
    522 HG2       -87.0220  -29.4530  -47.1850 H        34 PRO    0.0900
    523 HD1       -85.1570  -31.8630  -47.5500 H        34 PRO    0.5100
    524 HD2       -85.6030  -30.5640  -48.7420 H        34 PRO   -0.5100
    525 N         -82.8690  -31.2370  -45.0560 N.am     35 TRP   -0.4700
    526 CA        -81.8450  -31.7850  -44.1660 C.3      35 TRP    0.3100
    527 C         -80.5890  -30.9100  -44.1800 C.2      35 TRP    0.0700
    528 O         -79.8720  -30.8350  -43.1880 O.2      35 TRP    0.0900
    529 CB        -81.5400  -33.2650  -44.4780 C.3      35 TRP   -0.1800
    530 CG        -80.6050  -33.5100  -45.6380 C.ar     35 TRP    0.0900
    531 CD1       -80.8060  -33.1510  -46.9380 C.ar     35 TRP    0.0900
    532 CD2       -79.3340  -34.1870  -45.5990 C.ar     35 TRP   -0.0300
    533 CE2       -78.8220  -34.1860  -46.9180 C.ar     35 TRP   -0.1500
    534 CE3       -78.5780  -34.7880  -44.5790 C.ar     35 TRP    0.2200
    535 NE1       -79.7380  -33.5470  -47.7110 N.ar     35 TRP   -0.5100
    536 CZ2       -77.5870  -34.7650  -47.2470 C.ar     35 TRP    0.3700
    537 CZ3       -77.3460  -35.3660  -44.9080 C.ar     35 TRP    0.2400
    538 CH2       -76.8670  -35.3500  -46.2310 C.ar     35 TRP    0.1100
    539 HN        -83.1060  -31.7870  -45.8530 H        35 TRP   -0.2500
    540 HA        -82.2070  -31.6880  -43.1530 H        35 TRP    0.1700
    541 HB1       -82.4990  -33.7760  -44.7030 H        35 TRP   -0.2000
    542 HB2       -81.0850  -33.7220  -43.5750 H        35 TRP    0.1400
    543 HD1       -81.6770  -32.6310  -47.3080 H        35 TRP   -0.2700
    544 HE1       -79.6480  -33.3970  -48.6710 H        35 TRP    0.1600
    545 HE3       -78.9250  -34.8130  -43.5560 H        35 TRP   -0.1400
    546 HZ2       -77.2010  -34.7630  -48.2550 H        35 TRP    0.1400
    547 HZ3       -76.7540  -35.8310  -44.1340 H        35 TRP    0.5100
    548 HH2       -75.9130  -35.8060  -46.4540 H        35 TRP   -0.5100
    549 N         -80.3440  -30.2330  -45.2990 N.am     36 GLN   -0.4700
    550 CA        -79.2850  -29.2420  -45.3740 C.3      36 GLN    0.3100
    551 C         -79.6830  -27.9520  -44.6540 C.2      36 GLN    0.0700
    552 O         -78.8310  -27.2710  -44.0790 O.2      36 GLN    0.0900
    553 CB        -78.9160  -28.9510  -46.8280 C.3      36 GLN   -0.1800
    554 CG        -78.0100  -29.9910  -47.4690 C.3      36 GLN    0.0900
    555 CD        -77.7810  -29.7310  -48.9470 C.2      36 GLN    0.0900
    556 NE2       -76.6070  -30.1190  -49.4370 N.am     36 GLN   -0.1800
    557 OE1       -78.6460  -29.1940  -49.6430 O.2      36 GLN    0.0900
    558 HN        -80.8720  -30.3750  -46.1320 H        36 GLN    0.0900
    559 HA        -78.4280  -29.6260  -44.8400 H        36 GLN    0.5500
    560 HB1       -78.4020  -27.9670  -46.8680 H        36 GLN   -0.5500
    561 HB2       -79.8540  -28.8920  -47.4200 H        36 GLN   -0.6200
    562 HG1       -78.4730  -30.9950  -47.3540 H        36 GLN    0.3200
    563 HG2       -77.0270  -29.9830  -46.9520 H        36 GLN    0.3000
    564 HE21      -76.3960  -29.9760  -50.4040 H        36 GLN    0.5100
    565 HE22      -75.9350  -30.5560  -48.8380 H        36 GLN   -0.5100
    566 N         -80.9780  -27.6190  -44.6870 N.am     37 PHE   -0.4700
    567 CA        -81.5120  -26.4470  -43.9910 C.3      37 PHE    0.3100
    568 C         -81.2070  -26.5090  -42.5070 C.2      37 PHE    0.0700
    569 O         -80.5380  -25.6350  -41.9590 O.2      37 PHE    0.0900
    570 CB        -83.0270  -26.3280  -44.1830 C.3      37 PHE   -0.1800
    571 CG        -83.4320  -25.3540  -45.2430 C.ar     37 PHE    0.0900
    572 CD1       -84.0340  -25.7930  -46.4150 C.ar     37 PHE    0.0900
    573 CD2       -83.2220  -23.9890  -45.0710 C.ar     37 PHE    0.0000
    574 CE1       -84.4200  -24.8860  -47.4070 C.ar     37 PHE   -0.1150
    575 CE2       -83.6020  -23.0760  -46.0560 C.ar     37 PHE    0.1150
    576 CZ        -84.2020  -23.5240  -47.2260 C.ar     37 PHE   -0.1150
    577 HN        -81.6450  -28.1620  -45.1940 H        37 PHE    0.1150
    578 HA        -81.0180  -25.5720  -44.3870 H        37 PHE   -0.1150
    579 HB1       -83.4910  -25.9890  -43.2320 H        37 PHE    0.1150
    580 HB2       -83.4370  -27.3190  -44.4750 H        37 PHE   -0.1150
    581 HD1       -84.2060  -26.8490  -46.5620 H        37 PHE    0.1150
    582 HD2       -82.7590  -23.6320  -44.1630 H        37 PHE   -0.1150
    583 HE1       -84.8860  -25.2430  -48.3150 H        37 PHE    0.1150
    584 HE2       -83.4300  -22.0190  -45.9090 H        37 PHE    0.5100
    585 HZ        -84.4970  -22.8200  -47.9900 H        37 PHE   -0.5100
    586 N         -81.6970  -27.5630  -41.8630 N.am     38 SER   -0.4700
    587 CA        -81.4140  -27.7910  -40.4590 C.3      38 SER    0.3100
    588 C         -79.9340  -28.0950  -40.2290 C.2      38 SER    0.0700
    589 O         -79.4360  -27.8990  -39.1240 O.2      38 SER    0.0900
    590 CB        -82.3040  -28.9060  -39.8860 C.3      38 SER    0.0500
    591 OG        -83.5850  -28.4110  -39.5300 O.3      38 SER    0.0900
    592 HN        -82.2780  -28.2380  -42.3120 H        38 SER    0.0900
    593 HA        -81.5890  -26.8670  -39.9300 H        38 SER   -0.6600
    594 HB1       -81.8250  -29.3340  -38.9790 H        38 SER    0.4300
    595 HB2       -82.4330  -29.7050  -40.6470 H        38 SER    0.5100
    596 HG1       -83.9660  -28.0600  -40.3380 H        38 SER   -0.5100
    597 N         -79.2280  -28.5550  -41.2690 N.am     39 MET   -0.4700
    598 CA        -77.7890  -28.8210  -41.1650 C.3      39 MET    0.3100
    599 C         -77.0430  -27.5160  -40.9900 C.2      39 MET    0.0700
    600 O         -75.9860  -27.4740  -40.3600 O.2      39 MET    0.0900
    601 CB        -77.2510  -29.5760  -42.3880 C.3      39 MET   -0.1800
    602 CG        -75.8390  -30.1520  -42.2240 C.3      39 MET    0.0900
    603 SD        -75.6580  -31.3480  -40.8660 S.3      39 MET    0.0900
    604 CE        -76.2910  -32.8660  -41.5960 C.3      39 MET   -0.1400
    605 HN        -79.6460  -28.7350  -42.1560 H        39 MET    0.0900
    606 HA        -77.6280  -29.4040  -40.2710 H        39 MET    0.0900
    607 HB1       -77.2420  -28.8780  -43.2510 H        39 MET   -0.0900
    608 HB2       -77.9430  -30.4150  -42.6110 H        39 MET   -0.2200
    609 HG1       -75.1420  -29.3060  -42.0510 H        39 MET    0.0900
    610 HG2       -75.5580  -30.6470  -43.1770 H        39 MET    0.0900
    611 HE1       -75.7030  -33.1590  -42.4920 H        39 MET    0.0900
    612 HE2       -77.3480  -32.7290  -41.9090 H        39 MET    0.5100
    613 HE3       -76.2350  -33.6980  -40.8620 H        39 MET   -0.5100
    614 N         -77.6080  -26.4480  -41.5440 N.am     40 LEU   -0.4700
    615 CA        -77.0520  -25.1170  -41.3640 C.3      40 LEU    0.3100
    616 C         -77.2220  -24.6370  -39.9250 C.2      40 LEU    0.0700
    617 O         -76.2910  -24.0990  -39.3250 O.2      40 LEU    0.0900
    618 CB        -77.6670  -24.1250  -42.3550 C.3      40 LEU   -0.1800
    619 CG        -77.2060  -24.2730  -43.8060 C.3      40 LEU    0.0900
    620 CD1       -78.0700  -23.4140  -44.6980 C.3      40 LEU    0.0900
    621 CD2       -75.7340  -23.9170  -43.9800 C.3      40 LEU   -0.0900
    622 HN        -78.4310  -26.5110  -42.1050 H        40 LEU    0.0900
    623 HA        -75.9850  -25.1800  -41.5130 H        40 LEU   -0.2700
    624 HB1       -77.4130  -23.0990  -42.0150 H        40 LEU    0.0900
    625 HB2       -78.7690  -24.2510  -42.3290 H        40 LEU    0.0900
    626 HG        -77.2890  -25.3360  -44.1170 H        40 LEU    0.0900
    627 HD11      -77.9880  -22.3480  -44.3970 H        40 LEU   -0.2700
    628 HD12      -79.1320  -23.7270  -44.6110 H        40 LEU    0.0900
    629 HD13      -77.7370  -23.5110  -45.7530 H        40 LEU    0.0900
    630 HD21      -75.0950  -24.6900  -43.5010 H        40 LEU    0.0900
    631 HD22      -75.5220  -22.9360  -43.5020 H        40 LEU    0.5100
    632 HD23      -75.4810  -23.8670  -45.0610 H        40 LEU   -0.5100
    633 N         -78.4120  -24.8490  -39.3690 N.am     41 ALA   -0.4700
    634 CA        -78.6680  -24.4940  -37.9830 C.3      41 ALA    0.3100
    635 C         -77.9300  -25.4180  -37.0070 C.2      41 ALA    0.0700
    636 O         -77.4970  -24.9760  -35.9410 O.2      41 ALA    0.0900
    637 CB        -80.1600  -24.4810  -37.7020 C.3      41 ALA   -0.2700
    638 HN        -79.1710  -25.2570  -39.8710 H        41 ALA    0.0900
    639 HA        -78.2450  -23.5170  -37.8040 H        41 ALA    0.0900
    640 HB1       -80.5930  -25.4860  -37.8950 H        41 ALA    0.0900
    641 HB2       -80.6630  -23.7440  -38.3630 H        41 ALA    0.5100
    642 HB3       -80.3420  -24.2150  -36.6380 H        41 ALA   -0.5100
    643 N         -77.7860  -26.6950  -37.3800 N.am     42 ALA   -0.4700
    644 CA        -77.0710  -27.6840  -36.5620 C.3      42 ALA    0.3100
    645 C         -75.6070  -27.3020  -36.4580 C.2      42 ALA    0.0700
    646 O         -74.9720  -27.4940  -35.4240 O.2      42 ALA    0.0900
    647 CB        -77.2170  -29.0840  -37.1470 C.3      42 ALA   -0.2700
    648 HN        -78.1600  -27.0360  -38.2380 H        42 ALA    0.0900
    649 HA        -77.4840  -27.6510  -35.5650 H        42 ALA    0.0900
    650 HB1       -76.7990  -29.1130  -38.1770 H        42 ALA    0.0900
    651 HB2       -78.2910  -29.3650  -37.1920 H        42 ALA    0.5100
    652 HB3       -76.6640  -29.8160  -36.5200 H        42 ALA   -0.5100
    653 N         -75.0860  -26.7540  -37.5520 N.am     43 TYR   -0.4700
    654 CA        -73.7640  -26.1560  -37.5880 C.3      43 TYR    0.3100
    655 C         -73.7950  -24.7860  -36.9080 C.2      43 TYR    0.0700
    656 O         -72.7780  -24.3210  -36.3870 O.2      43 TYR    0.0900
    657 CB        -73.2760  -26.0910  -39.0510 C.3      43 TYR   -0.1800
    658 CG        -72.2940  -24.9880  -39.4140 C.ar     43 TYR    0.0900
    659 CD1       -71.0440  -24.8920  -38.7960 C.ar     43 TYR    0.0900
    660 CD2       -72.6060  -24.0670  -40.4160 C.ar     43 TYR    0.0000
    661 CE1       -70.1530  -23.8840  -39.1430 C.ar     43 TYR   -0.1150
    662 CE2       -71.7180  -23.0650  -40.7720 C.ar     43 TYR    0.1150
    663 CZ        -70.4970  -22.9760  -40.1360 C.ar     43 TYR   -0.1150
    664 OH        -69.6220  -21.9790  -40.4970 O.3      43 TYR    0.1150
    665 HN        -75.5910  -26.7290  -38.4110 H        43 TYR    0.1100
    666 HA        -73.1000  -26.7620  -36.9910 H        43 TYR   -0.5400
    667 HB1       -74.1600  -25.9490  -39.7080 H        43 TYR    0.4300
    668 HB2       -72.7680  -27.0490  -39.2910 H        43 TYR   -0.1150
    669 HD1       -70.7690  -25.6110  -38.0390 H        43 TYR    0.1150
    670 HD2       -73.5570  -24.1380  -40.9230 H        43 TYR   -0.1150
    671 HE1       -69.1970  -23.8070  -38.6430 H        43 TYR    0.1150
    672 HE2       -71.9810  -22.3570  -41.5440 H        43 TYR    0.5100
    673 HH        -70.1020  -21.1470  -40.4890 H        43 TYR   -0.5100
    674 N         -74.9730  -24.1570  -36.8870 N.am     44 MET   -0.4700
    675 CA        -75.1340  -22.8470  -36.2650 C.3      44 MET    0.3100
    676 C         -75.0910  -22.8670  -34.7410 C.2      44 MET    0.0700
    677 O         -74.4410  -22.0160  -34.1340 O.2      44 MET    0.0900
    678 CB        -76.4010  -22.1400  -36.7480 C.3      44 MET   -0.1800
    679 CG        -76.1620  -21.1550  -37.8810 C.3      44 MET    0.0900
    680 SD        -74.9760  -19.8490  -37.4830 S.3      44 MET    0.0900
    681 CE        -75.7820  -19.0640  -36.0870 C.3      44 MET   -0.1400
    682 HN        -75.7920  -24.5530  -37.2960 H        44 MET    0.0900
    683 HA        -74.2630  -22.2560  -36.5110 H        44 MET    0.0900
    684 HB1       -76.8460  -21.5910  -35.8920 H        44 MET   -0.0900
    685 HB2       -77.1210  -22.9090  -37.0980 H        44 MET   -0.2200
    686 HG1       -77.1350  -20.6910  -38.1470 H        44 MET    0.0900
    687 HG2       -75.7930  -21.7230  -38.7610 H        44 MET    0.0900
    688 HE1       -75.6160  -19.6380  -35.1500 H        44 MET    0.0900
    689 HE2       -76.8770  -19.0020  -36.2610 H        44 MET    0.5100
    690 HE3       -75.3800  -18.0390  -35.9380 H        44 MET   -0.5100
    691 N         -75.7870  -23.8200  -34.1160 N.am     45 PHE   -0.4700
    692 CA        -75.7690  -23.8900  -32.6550 C.3      45 PHE    0.3100
    693 C         -74.3430  -24.1310  -32.1810 C.2      45 PHE    0.0700
    694 O         -73.8540  -23.4380  -31.2960 O.2      45 PHE    0.0900
    695 CB        -76.7440  -24.9390  -32.0770 C.3      45 PHE   -0.1800
    696 CG        -76.9920  -24.7720  -30.5950 C.ar     45 PHE    0.0900
    697 CD1       -78.0160  -23.9450  -30.1350 C.ar     45 PHE    0.0900
    698 CD2       -76.1750  -25.4060  -29.6590 C.ar     45 PHE    0.0000
    699 CE1       -78.2270  -23.7640  -28.7700 C.ar     45 PHE   -0.1150
    700 CE2       -76.3800  -25.2310  -28.2900 C.ar     45 PHE    0.1150
    701 CZ        -77.4080  -24.4090  -27.8440 C.ar     45 PHE   -0.1150
    702 HN        -76.3320  -24.5020  -34.5970 H        45 PHE    0.1150
    703 HA        -76.0290  -22.9100  -32.2840 H        45 PHE   -0.1150
    704 HB1       -76.3240  -25.9560  -32.2300 H        45 PHE    0.1150
    705 HB2       -77.7270  -24.8510  -32.5890 H        45 PHE   -0.1150
    706 HD1       -78.6530  -23.4400  -30.8460 H        45 PHE    0.1150
    707 HD2       -75.3710  -26.0430  -29.9990 H        45 PHE   -0.1150
    708 HE1       -79.0270  -23.1230  -28.4290 H        45 PHE    0.1150
    709 HE2       -75.7420  -25.7330  -27.5780 H        45 PHE    0.5100
    710 HZ        -77.5710  -24.2690  -26.7850 H        45 PHE   -0.5100
    711 N         -73.6630  -25.0810  -32.8130 N.am     46 LEU   -0.4700
    712 CA        -72.2820  -25.3810  -32.4760 C.3      46 LEU    0.3100
    713 C         -71.4040  -24.1290  -32.5820 C.2      46 LEU    0.0700
    714 O         -70.3390  -24.0580  -31.9700 O.2      46 LEU    0.0900
    715 CB        -71.7480  -26.5310  -33.3450 C.3      46 LEU   -0.1800
    716 CG        -72.5120  -27.8720  -33.4130 C.3      46 LEU    0.0900
    717 CD1       -71.7440  -28.8980  -34.2530 C.3      46 LEU    0.0900
    718 CD2       -72.8590  -28.4610  -32.0390 C.3      46 LEU   -0.0900
    719 HN        -74.0660  -25.6270  -33.5440 H        46 LEU    0.0900
    720 HA        -72.2460  -25.6510  -31.4320 H        46 LEU   -0.2700
    721 HB1       -70.7270  -26.7610  -32.9790 H        46 LEU    0.0900
    722 HB2       -71.6830  -26.1450  -34.3840 H        46 LEU    0.0900
    723 HG        -73.5110  -27.7010  -33.8680 H        46 LEU    0.0900
    724 HD11      -70.7450  -29.0870  -33.8050 H        46 LEU   -0.2700
    725 HD12      -71.6030  -28.5130  -35.2850 H        46 LEU    0.0900
    726 HD13      -72.3050  -29.8560  -34.2840 H        46 LEU    0.0900
    727 HD21      -73.5000  -27.7530  -31.4710 H        46 LEU    0.0900
    728 HD22      -71.9290  -28.6410  -31.4590 H        46 LEU    0.5100
    729 HD23      -73.4110  -29.4160  -32.1660 H        46 LEU   -0.5100
    730 N         -71.8730  -23.1320  -33.3400 N.am     47 LEU   -0.4700
    731 CA        -71.2070  -21.8350  -33.4240 C.3      47 LEU    0.3100
    732 C         -71.4820  -20.9770  -32.1890 C.2      47 LEU    0.0700
    733 O         -70.5970  -20.7650  -31.3590 O.2      47 LEU    0.0900
    734 CB        -71.6230  -21.0820  -34.6990 C.3      47 LEU   -0.1800
    735 CG        -70.7070  -21.1400  -35.9230 C.3      47 LEU    0.0900
    736 CD1       -71.4770  -20.8310  -37.1930 C.3      47 LEU    0.0900
    737 CD2       -69.5400  -20.1820  -35.7610 C.3      47 LEU   -0.0900
    738 HN        -72.7010  -23.2320  -33.8850 H        47 LEU    0.0900
    739 HA        -70.1410  -22.0070  -33.4230 H        47 LEU   -0.2700
    740 HB1       -71.7360  -20.0130  -34.4260 H        47 LEU    0.0900
    741 HB2       -72.6100  -21.4830  -35.0080 H        47 LEU    0.0900
    742 HG        -70.2650  -22.1560  -36.0020 H        47 LEU    0.0900
    743 HD11      -71.9180  -19.8130  -37.1330 H        47 LEU   -0.2700
    744 HD12      -72.2990  -21.5660  -37.3250 H        47 LEU    0.0900
    745 HD13      -70.7950  -20.8720  -38.0690 H        47 LEU    0.0900
    746 HD21      -68.8470  -20.5530  -34.9750 H        47 LEU    0.0900
    747 HD22      -69.9120  -19.1790  -35.4600 H        47 LEU    0.5100
    748 HD23      -68.9800  -20.1020  -36.7170 H        47 LEU   -0.5100
    749 N         -72.7180  -20.5000  -32.0760 N.am     48 ILE   -0.4700
    750 CA        -73.1340  -19.5950  -31.0030 C.3      48 ILE    0.3100
    751 C         -72.6720  -20.1190  -29.6540 C.2      48 ILE    0.0700
    752 O         -71.9900  -19.4250  -28.9010 O.2      48 ILE    0.0900
    753 CB        -74.6630  -19.4390  -30.9630 C.3      48 ILE   -0.0900
    754 CG1       -75.2450  -19.4920  -32.3720 C.3      48 ILE    0.0900
    755 CG2       -75.0410  -18.1400  -30.2820 C.3      48 ILE   -0.2700
    756 CD        -76.6610  -20.0050  -32.4300 C.3      48 ILE    0.0900
    757 HN        -73.4310  -20.7410  -32.7300 H        48 ILE    0.0900
    758 HA        -72.6670  -18.6380  -31.1780 H        48 ILE    0.0900
    759 HB        -75.1080  -20.2910  -30.4060 H        48 ILE   -0.1800
    760 HG11      -74.6040  -20.1550  -32.9920 H        48 ILE    0.0900
    761 HG12      -75.2230  -18.4680  -32.8010 H        48 ILE    0.0900
    762 HG21      -74.6080  -17.2790  -30.8350 H        48 ILE   -0.2700
    763 HG22      -74.6460  -18.1290  -29.2430 H        48 ILE    0.0900
    764 HG23      -76.1460  -18.0300  -30.2630 H        48 ILE    0.0900
    765 HD1       -77.3300  -19.3510  -31.8310 H        48 ILE    0.0900
    766 HD2       -76.7080  -21.0350  -32.0150 H        48 ILE    0.5100
    767 HD3       -77.0190  -20.0090  -33.4810 H        48 ILE   -0.5100
    768 N         -73.0490  -21.3650  -29.3770 N.am     49 MET   -0.4700
    769 CA        -72.6630  -22.1040  -28.1770 C.3      49 MET    0.3100
    770 C         -71.2200  -21.8450  -27.7530 C.2      49 MET    0.0700
    771 O         -70.9700  -21.4320  -26.6190 O.2      49 MET    0.0900
    772 CB        -72.9480  -23.6100  -28.4000 C.3      49 MET   -0.1800
    773 CG        -71.9560  -24.6150  -27.8140 C.3      49 MET    0.0900
    774 SD        -72.2950  -25.0540  -26.1050 S.3      49 MET    0.0900
    775 CE        -70.6210  -25.2590  -25.5220 C.3      49 MET   -0.1400
    776 HN        -73.6380  -21.8690  -30.0040 H        49 MET    0.0900
    777 HA        -73.2350  -21.7260  -27.3440 H        49 MET    0.0900
    778 HB1       -72.9900  -23.7840  -29.4940 H        49 MET   -0.0900
    779 HB2       -73.9420  -23.8300  -27.9600 H        49 MET   -0.2200
    780 HG1       -70.9390  -24.1760  -27.8810 H        49 MET    0.0900
    781 HG2       -71.9830  -25.5320  -28.4380 H        49 MET    0.0900
    782 HE1       -70.0370  -24.3200  -25.6330 H        49 MET    0.0900
    783 HE2       -70.1060  -26.0540  -26.1040 H        49 MET    0.5100
    784 HE3       -70.6190  -25.5380  -24.4470 H        49 MET   -0.5100
    785 N         -70.2830  -22.0550  -28.6800 N.am     50 LEU   -0.4700
    786 CA        -68.8640  -22.0160  -28.3630 C.3      50 LEU    0.3100
    787 C         -68.2840  -20.6010  -28.3390 C.2      50 LEU    0.0700
    788 O         -67.2550  -20.3530  -27.7020 O.2      50 LEU    0.0900
    789 CB        -68.0770  -22.9210  -29.3180 C.3      50 LEU   -0.1800
    790 CG        -68.2810  -24.4350  -29.1840 C.3      50 LEU    0.0900
    791 CD1       -67.6070  -25.1490  -30.3320 C.3      50 LEU    0.0900
    792 CD2       -67.7520  -24.9640  -27.8610 C.3      50 LEU   -0.0900
    793 HN        -70.5140  -22.2480  -29.6310 H        50 LEU    0.0900
    794 HA        -68.7400  -22.3470  -27.3420 H        50 LEU   -0.2700
    795 HB1       -66.9970  -22.7140  -29.1620 H        50 LEU    0.0900
    796 HB2       -68.3530  -22.6360  -30.3550 H        50 LEU    0.0900
    797 HG        -69.3680  -24.6640  -29.1900 H        50 LEU    0.0900
    798 HD11      -66.5180  -24.9310  -30.3310 H        50 LEU   -0.2700
    799 HD12      -68.0360  -24.8040  -31.2970 H        50 LEU    0.0900
    800 HD13      -67.7500  -26.2470  -30.2310 H        50 LEU    0.0900
    801 HD21      -68.2780  -24.4720  -27.0150 H        50 LEU    0.0900
    802 HD22      -66.6650  -24.7500  -27.7750 H        50 LEU    0.5100
    803 HD23      -67.9240  -26.0600  -27.7960 H        50 LEU   -0.5100
    804 N         -68.9510  -19.6670  -29.0160 N.am     51 GLY   -0.4700
    805 CA        -68.5090  -18.2680  -29.0340 C.3      51 GLY    0.3100
    806 C         -68.7770  -17.5250  -27.7350 C.2      51 GLY   -0.0200
    807 O         -68.4260  -16.3600  -27.5780 O.2      51 GLY    0.0900
    808 HN        -69.7760  -19.8740  -29.5370 H        51 GLY    0.0900
    809 HA1       -69.0330  -17.7700  -29.8360 H        51 GLY    0.5100
    810 HA2       -67.4460  -18.2640  -29.2250 H        51 GLY   -0.5100
    811 N         -69.4230  -18.2130  -26.8040 N.am     52 PHE   -0.4700
    812 CA        -69.7500  -17.6370  -25.5200 C.3      52 PHE    0.3100
    813 C         -68.5960  -17.8450  -24.5290 C.2      52 PHE    0.0700
    814 O         -67.9810  -16.8570  -24.1240 O.2      52 PHE    0.0900
    815 CB        -71.0810  -18.2080  -25.0090 C.3      52 PHE   -0.1800
    816 CG        -71.6900  -17.4210  -23.8920 C.ar     52 PHE    0.0900
    817 CD1       -72.4710  -16.3000  -24.1600 C.ar     52 PHE    0.0900
    818 CD2       -71.4960  -17.8100  -22.5690 C.ar     52 PHE    0.0000
    819 CE1       -73.0420  -15.5680  -23.1240 C.ar     52 PHE   -0.1150
    820 CE2       -72.0600  -17.0870  -21.5270 C.ar     52 PHE    0.1150
    821 CZ        -72.8370  -15.9640  -21.8030 C.ar     52 PHE   -0.1150
    822 HN        -69.7120  -19.1560  -26.9480 H        52 PHE    0.1150
    823 HA        -69.8190  -16.5670  -25.6380 H        52 PHE   -0.1150
    824 HB1       -70.9160  -19.2390  -24.6310 H        52 PHE    0.1150
    825 HB2       -71.8170  -18.2200  -25.8410 H        52 PHE   -0.1150
    826 HD1       -72.6360  -15.9950  -25.1840 H        52 PHE    0.1150
    827 HD2       -70.9010  -18.6830  -22.3530 H        52 PHE   -0.1150
    828 HE1       -73.6410  -14.6960  -23.3410 H        52 PHE    0.1150
    829 HE2       -71.8970  -17.3950  -20.5040 H        52 PHE    0.5100
    830 HZ        -73.2800  -15.4010  -20.9940 H        52 PHE   -0.5100
    831 N         -68.2470  -19.1140  -24.1840 N.am     53 PRO   -0.2900
    832 CA        -67.3000  -19.3200  -23.0820 C.3      53 PRO    0.0000
    833 C         -65.8770  -18.9620  -23.4800 C.2      53 PRO    0.0900
    834 O         -65.0170  -18.8120  -22.6150 O.2      53 PRO    0.0900
    835 CB        -67.3920  -20.8250  -22.8170 C.3      53 PRO    0.0200
    836 CG        -67.7050  -21.4090  -24.1470 C.3      53 PRO    0.0900
    837 CD        -68.6380  -20.4040  -24.7950 C.3      53 PRO   -0.1800
    838 HA        -67.5600  -18.6970  -22.2410 H        53 PRO    0.0900
    839 HB1       -68.1960  -21.0510  -22.0840 H        53 PRO    0.0900
    840 HB2       -66.4300  -21.2200  -22.4270 H        53 PRO   -0.1800
    841 HG1       -66.7810  -21.5370  -24.7490 H        53 PRO    0.0900
    842 HG2       -68.2010  -22.3970  -24.0380 H        53 PRO    0.0900
    843 HD1       -68.4920  -20.3630  -25.8940 H        53 PRO    0.5100
    844 HD2       -69.7010  -20.6280  -24.5620 H        53 PRO   -0.5100
    845 N         -65.6480  -18.8380  -24.7870 N.am     54 ILE   -0.4700
    846 CA        -64.3430  -18.5020  -25.3210 C.3      54 ILE    0.3100
    847 C         -64.2550  -16.9940  -25.5240 C.2      54 ILE    0.0700
    848 O         -63.1660  -16.4280  -25.5680 O.2      54 ILE    0.0900
    849 CB        -64.0390  -19.2950  -26.6130 C.3      54 ILE   -0.0900
    850 CG1       -64.2040  -20.7990  -26.3520 C.3      54 ILE    0.0900
    851 CG2       -62.6160  -19.0190  -27.0940 C.3      54 ILE   -0.2700
    852 CD        -64.1390  -21.6820  -27.5890 C.3      54 ILE    0.0900
    853 HN        -66.3700  -18.9730  -25.4610 H        54 ILE    0.0900
    854 HA        -63.6070  -18.7290  -24.5630 H        54 ILE    0.0900
    855 HB        -64.7590  -18.9960  -27.4060 H        54 ILE   -0.1800
    856 HG11      -65.1890  -20.9590  -25.8640 H        54 ILE    0.0900
    857 HG12      -63.4020  -21.1200  -25.6550 H        54 ILE    0.0900
    858 HG21      -61.8820  -19.4810  -26.4000 H        54 ILE   -0.2700
    859 HG22      -62.4330  -17.9240  -27.1260 H        54 ILE    0.0900
    860 HG23      -62.4680  -19.4520  -28.1070 H        54 ILE    0.0900
    861 HD1       -63.1560  -21.5610  -28.0920 H        54 ILE    0.0900
    862 HD2       -64.9400  -21.3920  -28.3020 H        54 ILE    0.5100
    863 HD3       -64.2620  -22.7480  -27.3010 H        54 ILE   -0.5100
    864 N         -65.4080  -16.3390  -25.6190 N.am     55 ASN   -0.4700
    865 CA        -65.4480  -14.8860  -25.6200 C.3      55 ASN    0.3100
    866 C         -65.6610  -14.2860  -24.2390 C.2      55 ASN    0.0700
    867 O         -64.9860  -13.3300  -23.8560 O.2      55 ASN    0.0900
    868 CB        -66.5240  -14.3800  -26.5670 C.3      55 ASN   -0.1800
    869 CG        -65.9710  -14.0190  -27.9190 C.2      55 ASN    0.0900
    870 ND2       -66.2020  -14.8800  -28.9030 N.am     55 ASN    0.0900
    871 OD1       -65.3420  -12.9780  -28.0820 O.2      55 ASN    0.5500
    872 HN        -66.2850  -16.8080  -25.6910 H        55 ASN   -0.5500
    873 HA        -64.4770  -14.5260  -25.9280 H        55 ASN   -0.6200
    874 HB1       -67.0010  -13.4780  -26.1270 H        55 ASN    0.3200
    875 HB2       -67.2930  -15.1710  -26.6990 H        55 ASN    0.3000
    876 HD21      -65.8570  -14.6930  -29.8230 H        55 ASN    0.5100
    877 HD22      -66.7200  -15.7170  -28.7240 H        55 ASN   -0.5100
    878 N         -66.6080  -14.8560  -23.4960 N.am     56 PHE   -0.4700
    879 CA        -67.0300  -14.3470  -22.1940 C.3      56 PHE    0.3100
    880 C         -65.9320  -14.4170  -21.1330 C.2      56 PHE    0.0700
    881 O         -65.7110  -13.4460  -20.4080 O.2      56 PHE    0.0900
    882 CB        -68.2930  -15.0920  -21.7290 C.3      56 PHE   -0.1800
    883 CG        -68.8450  -14.6330  -20.3980 C.ar     56 PHE    0.0900
    884 CD1       -69.5770  -13.4440  -20.2910 C.ar     56 PHE    0.0900
    885 CD2       -68.6720  -15.4180  -19.2570 C.ar     56 PHE    0.0000
    886 CE1       -70.1040  -13.0310  -19.0590 C.ar     56 PHE   -0.1150
    887 CE2       -69.1950  -15.0150  -18.0230 C.ar     56 PHE    0.1150
    888 CZ        -69.9120  -13.8190  -17.9240 C.ar     56 PHE   -0.1150
    889 HN        -67.0820  -15.6760  -23.8060 H        56 PHE    0.1150
    890 HA        -67.2290  -13.2900  -22.2910 H        56 PHE   -0.1150
    891 HB1       -68.0590  -16.1730  -21.6280 H        56 PHE    0.1150
    892 HB2       -69.0970  -14.9450  -22.4820 H        56 PHE   -0.1150
    893 HD1       -69.7380  -12.8360  -21.1690 H        56 PHE    0.1150
    894 HD2       -68.1280  -16.3490  -19.3280 H        56 PHE   -0.1150
    895 HE1       -70.6570  -12.1060  -18.9890 H        56 PHE    0.1150
    896 HE2       -69.0440  -15.6280  -17.1460 H        56 PHE    0.5100
    897 HZ        -70.3160  -13.5080  -16.9730 H        56 PHE   -0.5100
    898 N         -65.2340  -15.5480  -21.0480 N.am     57 LEU   -0.4700
    899 CA        -64.1730  -15.6990  -20.0550 C.3      57 LEU    0.3100
    900 C         -62.9760  -14.7870  -20.3620 C.2      57 LEU    0.0700
    901 O         -62.1340  -14.5550  -19.5000 O.2      57 LEU    0.0900
    902 CB        -63.7750  -17.1780  -19.8980 C.3      57 LEU   -0.1800
    903 CG        -62.5600  -17.8630  -20.5420 C.3      57 LEU    0.0900
    904 CD1       -62.6470  -19.3660  -20.2900 C.3      57 LEU    0.0900
    905 CD2       -62.3930  -17.5840  -22.0370 C.3      57 LEU   -0.0900
    906 HN        -65.3990  -16.3290  -21.6470 H        57 LEU    0.0900
    907 HA        -64.5380  -15.3070  -19.1170 H        57 LEU   -0.2700
    908 HB1       -64.6520  -17.7530  -20.2520 H        57 LEU    0.0900
    909 HB2       -63.6490  -17.3300  -18.8090 H        57 LEU    0.0900
    910 HG        -61.6240  -17.4610  -20.1000 H        57 LEU    0.0900
    911 HD11      -63.5800  -19.7740  -20.7340 H        57 LEU   -0.2700
    912 HD12      -62.6560  -19.5660  -19.1960 H        57 LEU    0.0900
    913 HD13      -61.7780  -19.8790  -20.7550 H        57 LEU    0.0900
    914 HD21      -61.6250  -16.7960  -22.1950 H        57 LEU    0.0900
    915 HD22      -63.3550  -17.2310  -22.4660 H        57 LEU    0.5100
    916 HD23      -62.0660  -18.5070  -22.5610 H        57 LEU   -0.5100
    917 N         -62.9350  -14.2540  -21.5870 N.am     58 THR   -0.4700
    918 CA        -61.8760  -13.3490  -22.0440 C.3      58 THR    0.3100
    919 C         -62.0910  -11.9080  -21.5880 C.2      58 THR    0.0700
    920 O         -61.1250  -11.1990  -21.3050 O.2      58 THR    0.0900
    921 CB        -61.7430  -13.3710  -23.5750 C.3      58 THR    0.1400
    922 CG2       -60.5470  -12.5480  -24.0370 C.3      58 THR    0.0900
    923 OG1       -61.5880  -14.7220  -24.0130 O.3      58 THR   -0.6600
    924 HN        -63.6410  -14.4540  -22.2600 H        58 THR    0.4300
    925 HA        -60.9510  -13.6650  -21.5860 H        58 THR   -0.2700
    926 HB        -62.6550  -12.9400  -24.0410 H        58 THR    0.0900
    927 HG1       -62.2300  -14.8470  -24.7160 H        58 THR    0.0900
    928 HG21      -59.6390  -12.8380  -23.4650 H        58 THR    0.0900
    929 HG22      -60.7430  -11.4680  -23.8670 H        58 THR    0.5100
    930 HG23      -60.3590  -12.7280  -25.1170 H        58 THR   -0.5100
    931 N         -63.3530  -11.4700  -21.5350 N.am     59 LEU   -0.4700
    932 CA        -63.6950  -10.1510  -20.9890 C.3      59 LEU    0.3100
    933 C         -63.4630  -10.1430  -19.4830 C.2      59 LEU    0.0700
    934 O         -63.0460   -9.1310  -18.9120 O.2      59 LEU    0.0900
    935 CB        -65.1470   -9.7440  -21.3260 C.3      59 LEU   -0.1800
    936 CG        -66.3390  -10.1170  -20.4190 C.3      59 LEU    0.0900
    937 CD1       -66.5640   -9.0990  -19.2970 C.3      59 LEU    0.0900
    938 CD2       -67.6180  -10.2760  -21.2260 C.3      59 LEU   -0.0900
    939 HN        -64.1180  -12.0200  -21.8630 H        59 LEU    0.0900
    940 HA        -63.0040   -9.4350  -21.4070 H        59 LEU   -0.2700
    941 HB1       -65.3690  -10.1790  -22.3220 H        59 LEU    0.0900
    942 HB2       -65.1500   -8.6390  -21.4020 H        59 LEU    0.0900
    943 HG        -66.1470  -11.1120  -19.9660 H        59 LEU    0.0900
    944 HD11      -66.7710   -8.0960  -19.7270 H        59 LEU   -0.2700
    945 HD12      -65.6550   -9.0310  -18.6600 H        59 LEU    0.0900
    946 HD13      -67.4330   -9.4060  -18.6760 H        59 LEU    0.0900
    947 HD21      -67.4940  -11.0780  -21.9840 H        59 LEU    0.0900
    948 HD22      -67.8550   -9.3250  -21.7510 H        59 LEU    0.5100
    949 HD23      -68.4590  -10.5510  -20.5540 H        59 LEU   -0.5100
    950 N         -63.7290  -11.2890  -18.8510 N.am     60 TYR   -0.4700
    951 CA        -63.6320  -11.4360  -17.4070 C.3      60 TYR    0.3100
    952 C         -62.2060  -11.7210  -16.9420 C.2      60 TYR    0.0700
    953 O         -61.8380  -11.3700  -15.8240 O.2      60 TYR    0.0900
    954 CB        -64.5760  -12.5410  -16.9200 C.3      60 TYR   -0.1800
    955 CG        -65.0500  -12.3680  -15.4920 C.ar     60 TYR    0.0900
    956 CD1       -64.3430  -12.9310  -14.4270 C.ar     60 TYR    0.0900
    957 CD2       -66.2170  -11.6530  -15.2080 C.ar     60 TYR    0.0000
    958 CE1       -64.7780  -12.7820  -13.1130 C.ar     60 TYR   -0.1150
    959 CE2       -66.6610  -11.4970  -13.8960 C.ar     60 TYR    0.1150
    960 CZ        -65.9350  -12.0650  -12.8540 C.ar     60 TYR   -0.1150
    961 OH        -66.3630  -11.9190  -11.5510 O.3      60 TYR    0.1150
    962 HN        -64.0090  -12.1060  -19.3490 H        60 TYR    0.1100
    963 HA        -63.8940  -10.4910  -16.9550 H        60 TYR   -0.5400
    964 HB1       -64.0500  -13.5180  -16.9740 H        60 TYR    0.4300
    965 HB2       -65.4800  -12.5570  -17.5660 H        60 TYR   -0.1150
    966 HD1       -63.4430  -13.4930  -14.6260 H        60 TYR    0.1150
    967 HD2       -66.7820  -11.2140  -16.0160 H        60 TYR   -0.1150
    968 HE1       -64.2180  -13.2210  -12.3010 H        60 TYR    0.1150
    969 HE2       -67.5630  -10.9400  -13.6900 H        60 TYR    0.5100
    970 HH        -65.7390  -12.3750  -10.9810 H        60 TYR   -0.5100
    971 N         -61.3990  -12.3540  -17.7930 N.am     61 VAL   -0.4700
    972 CA        -59.9990  -12.6070  -17.4580 C.3      61 VAL    0.3100
    973 C         -59.1800  -11.3050  -17.4320 C.2      61 VAL    0.0700
    974 O         -58.1400  -11.2380  -16.7810 O.2      61 VAL    0.0900
    975 CB        -59.3710  -13.6870  -18.3820 C.3      61 VAL   -0.0900
    976 CG1       -59.1360  -13.1590  -19.7890 C.3      61 VAL    0.0900
    977 CG2       -58.0920  -14.2120  -17.7900 C.3      61 VAL   -0.2700
    978 HN        -61.7100  -12.6770  -18.6840 H        61 VAL    0.0900
    979 HA        -59.9600  -12.9330  -16.4290 H        61 VAL    0.0900
    980 HB        -60.0530  -14.5630  -18.4330 H        61 VAL    0.0900
    981 HG11      -58.4460  -12.2890  -19.7610 H        61 VAL   -0.2700
    982 HG12      -60.0990  -12.8340  -20.2360 H        61 VAL    0.0900
    983 HG13      -58.6810  -13.9530  -20.4200 H        61 VAL    0.0900
    984 HG21      -58.2900  -14.6680  -16.7970 H        61 VAL    0.0900
    985 HG22      -57.3660  -13.3810  -17.6600 H        61 VAL    0.5100
    986 HG23      -57.6570  -14.9880  -18.4550 H        61 VAL   -0.5100
    987 N         -59.6810  -10.2720  -18.1240 N.am     62 THR   -0.4700
    988 CA        -59.0500   -8.9440  -18.1780 C.3      62 THR    0.3100
    989 C         -59.5130   -8.0330  -17.0420 C.2      62 THR    0.0700
    990 O         -58.7270   -7.2530  -16.5090 O.2      62 THR    0.0900
    991 CB        -59.3170   -8.2250  -19.5280 C.3      62 THR    0.1400
    992 CG2       -58.3720   -7.0310  -19.7130 C.3      62 THR    0.0900
    993 OG1       -59.1430   -9.1450  -20.6140 O.3      62 THR   -0.6600
    994 HN        -60.5260  -10.3610  -18.6450 H        62 THR    0.4300
    995 HA        -57.9880   -9.0790  -18.0360 H        62 THR   -0.2700
    996 HB        -60.3580   -7.8370  -19.5490 H        62 THR    0.0900
    997 HG1       -59.8780   -9.7610  -20.5590 H        62 THR    0.0900
    998 HG21      -57.3220   -7.3430  -19.5250 H        62 THR    0.0900
    999 HG22      -58.6370   -6.2250  -18.9970 H        62 THR    0.5100
   1000 HG23      -58.4460   -6.6470  -20.7530 H        62 THR   -0.5100
   1001 N         -60.7940   -8.1160  -16.6870 N.am     63 VAL   -0.4700
   1002 CA        -61.3310   -7.3590  -15.5520 C.3      63 VAL    0.3100
   1003 C         -60.8470   -7.9500  -14.2110 C.2      63 VAL    0.0700
   1004 O         -60.5540   -7.2060  -13.2640 O.2      63 VAL    0.0900
   1005 CB        -62.8970   -7.1770  -15.6330 C.3      63 VAL   -0.0900
   1006 CG1       -63.6670   -8.4540  -15.2610 C.3      63 VAL    0.0900
   1007 CG2       -63.3540   -6.0120  -14.7660 C.3      63 VAL   -0.2700
   1008 HN        -61.4420   -8.6940  -17.1760 H        63 VAL    0.0900
   1009 HA        -60.8490   -6.3930  -15.5480 H        63 VAL    0.0900
   1010 HB        -63.1710   -6.8850  -16.6680 H        63 VAL    0.0900
   1011 HG11      -63.7170   -8.5610  -14.1560 H        63 VAL   -0.2700
   1012 HG12      -63.1500   -9.3430  -15.6810 H        63 VAL    0.0900
   1013 HG13      -64.7030   -8.4010  -15.6590 H        63 VAL    0.0900
   1014 HG21      -62.8730   -5.0710  -15.1060 H        63 VAL    0.0900
   1015 HG22      -63.0680   -6.1930  -13.7080 H        63 VAL    0.5100
   1016 HG23      -64.4560   -5.8950  -14.8390 H        63 VAL   -0.5100
   1017 N         -60.7510   -9.2840  -14.1580 N.am     64 GLN   -0.4700
   1018 CA        -60.2250  -10.0260  -13.0080 C.3      64 GLN    0.3100
   1019 C         -58.7590   -9.6700  -12.7930 C.2      64 GLN    0.0700
   1020 O         -58.3380   -9.3880  -11.6670 O.2      64 GLN    0.0900
   1021 CB        -60.3910  -11.5410  -13.2340 C.3      64 GLN   -0.1800
   1022 CG        -59.7510  -12.4650  -12.1920 C.3      64 GLN    0.0900
   1023 CD        -59.3660  -13.8270  -12.7710 C.2      64 GLN    0.0900
   1024 NE2       -58.7130  -13.8200  -13.9410 N.am     64 GLN   -0.1800
   1025 OE1       -59.6510  -14.8710  -12.1760 O.2      64 GLN    0.0900
   1026 HN        -61.0440   -9.8500  -14.9250 H        64 GLN    0.0900
   1027 HA        -60.7670   -9.7140  -12.1290 H        64 GLN    0.5500
   1028 HB1       -59.9490  -11.7880  -14.2220 H        64 GLN   -0.5500
   1029 HB2       -61.4780  -11.7630  -13.2600 H        64 GLN   -0.6200
   1030 HG1       -60.4700  -12.6250  -11.3610 H        64 GLN    0.3200
   1031 HG2       -58.8340  -11.9780  -11.7930 H        64 GLN    0.3000
   1032 HE21      -58.4370  -14.6820  -14.3650 H        64 GLN    0.5100
   1033 HE22      -58.5010  -12.9510  -14.3890 H        64 GLN   -0.5100
   1034 N         -57.9920   -9.6720  -13.8850 N.am     65 HSE   -0.4700
   1035 CA        -56.5740   -9.3330  -13.8330 C.3      65 HSE    0.3100
   1036 C         -56.3130   -7.8460  -14.0300 C.2      65 HSE    0.0700
   1037 O         -56.2850   -7.3420  -15.1570 O.2      65 HSE    0.0900
   1038 CB        -55.7640  -10.1690  -14.8340 C.3      65 HSE   -0.0800
   1039 CG        -55.0700  -11.3380  -14.2100 C.ar     65 HSE    0.0900
   1040 CD2       -53.7730  -11.2790  -13.7610 C.ar     65 HSE    0.0900
   1041 ND1       -55.5100  -12.5930  -13.9440 N.ar     65 HSE   -0.7000
   1042 CE1       -54.4720  -13.2640  -13.3530 C.ar     65 HSE    0.2200
   1043 NE2       -53.4320  -12.4530  -13.2470 N.ar     65 HSE    0.2500
   1044 HN        -58.3530   -9.9050  -14.7850 H        65 HSE    0.1300
   1045 HA        -56.2260   -9.5160  -12.8280 H        65 HSE   -0.3600
   1046 HB1       -54.9960   -9.5180  -15.3030 H        65 HSE    0.3200
   1047 HB2       -56.4500  -10.5490  -15.6200 H        65 HSE   -0.0500
   1048 HD2       -53.0890  -10.4410  -13.7930 H        65 HSE    0.0900
   1049 HE1       -54.4760  -14.2990  -13.0150 H        65 HSE    0.5100
   1050 HE2       -52.5390  -12.6730  -12.8520 H        65 HSE   -0.5100
   1051 N         -56.1130   -7.1460  -12.9120 N.am     66 LYS   -0.4700
   1052 CA        -55.6980   -5.7440  -12.9360 C.3      66 LYS    0.3100
   1053 C         -54.2270   -5.6200  -13.3520 C.2      66 LYS    0.0700
   1054 O         -53.6090   -4.5580  -13.2030 O.2      66 LYS    0.0900
   1055 CB        -55.9590   -5.0700  -11.5740 C.3      66 LYS   -0.1800
   1056 CG        -57.1200   -4.0560  -11.5610 C.3      66 LYS    0.0900
   1057 CD        -58.5040   -4.7080  -11.6070 C.3      66 LYS    0.0900
   1058 CE        -59.5900   -3.6620  -11.8150 C.3      66 LYS   -0.1800
   1059 NZ        -60.9510   -4.2500  -11.8520 N.4      66 LYS    0.0900
   1060 HN        -56.2390   -7.5490  -12.0090 H        66 LYS    0.0900
   1061 HA        -56.2560   -5.2450  -13.7140 H        66 LYS   -0.1800
   1062 HB1       -55.0330   -4.5400  -11.2670 H        66 LYS    0.0900
   1063 HB2       -56.1830   -5.8640  -10.8310 H        66 LYS    0.0900
   1064 HG1       -57.0150   -3.3880  -12.4410 H        66 LYS    0.2100
   1065 HG2       -57.0470   -3.4470  -10.6360 H        66 LYS    0.0500
   1066 HD1       -58.6900   -5.2430  -10.6510 H        66 LYS    0.0500
   1067 HD2       -58.5380   -5.4410  -12.4410 H        66 LYS   -0.3000
   1068 HE1       -59.4240   -3.1430  -12.7830 H        66 LYS    0.3300
   1069 HE2       -59.5650   -2.9300  -10.9800 H        66 LYS    0.3300
   1070 HZ1       -61.2100   -4.5850  -10.9020 H        66 LYS    0.3300
   1071 HZ2       -60.9660   -5.0480  -12.5180 H        66 LYS    0.5100
   1072 HZ3       -61.6320   -3.5270  -12.1620 H        66 LYS   -0.5100
   1073 N         -53.6860   -6.7160  -13.8950 N.am     67 LYS   -0.4700
   1074 CA        -52.3060   -6.7760  -14.3690 C.3      67 LYS    0.3100
   1075 C         -52.2040   -6.8780  -15.9080 C.2      67 LYS    0.0700
   1076 O         -51.0970   -6.9750  -16.4550 O.2      67 LYS    0.0900
   1077 CB        -51.5470   -7.9370  -13.6850 C.3      67 LYS   -0.1800
   1078 CG        -51.4550   -7.8740  -12.1420 C.3      67 LYS    0.0900
   1079 CD        -50.4370   -6.8310  -11.6310 C.3      67 LYS    0.0900
   1080 CE        -49.0240   -7.4030  -11.4460 C.3      67 LYS   -0.1800
   1081 NZ        -48.1280   -6.4700  -10.6840 N.4      67 LYS    0.0900
   1082 HN        -54.2120   -7.5560  -14.0010 H        67 LYS    0.0900
   1083 HA        -51.8330   -5.8320  -14.1420 H        67 LYS   -0.1800
   1084 HB1       -50.5120   -7.9540  -14.0880 H        67 LYS    0.0900
   1085 HB2       -52.0560   -8.8850  -13.9580 H        67 LYS    0.0900
   1086 HG1       -51.1590   -8.8750  -11.7630 H        67 LYS    0.2100
   1087 HG2       -52.4580   -7.6190  -11.7380 H        67 LYS    0.0500
   1088 HD1       -50.7920   -6.4380  -10.6550 H        67 LYS    0.0500
   1089 HD2       -50.3890   -5.9950  -12.3590 H        67 LYS   -0.3000
   1090 HE1       -48.5600   -7.5780  -12.4400 H        67 LYS    0.3300
   1091 HE2       -49.0790   -8.3560  -10.8770 H        67 LYS    0.3300
   1092 HZ1       -48.5310   -6.2960   -9.7410 H        67 LYS    0.3300
   1093 HZ2       -48.0470   -5.5710  -11.1980 H        67 LYS    0.5100
   1094 HZ3       -47.1860   -6.8990  -10.5850 H        67 LYS   -0.5100
   1095 N         -53.3460   -6.8410  -16.6040 N.am     68 LEU   -0.4700
   1096 CA        -53.3620   -6.9910  -18.0660 C.3      68 LEU    0.3100
   1097 C         -53.8900   -5.7570  -18.8090 C.2      68 LEU    0.0700
   1098 O         -54.7450   -5.8630  -19.6940 O.2      68 LEU    0.0900
   1099 CB        -54.1430   -8.2490  -18.4910 C.3      68 LEU   -0.1800
   1100 CG        -53.5980   -9.6700  -18.2760 C.3      68 LEU    0.0900
   1101 CD1       -54.7010  -10.6630  -18.5720 C.3      68 LEU    0.0900
   1102 CD2       -52.3690   -9.9950  -19.1220 C.3      68 LEU   -0.0900
   1103 HN        -54.2320   -6.7110  -16.1650 H        68 LEU    0.0900
   1104 HA        -52.3390   -7.0570  -18.4040 H        68 LEU   -0.2700
   1105 HB1       -54.3210   -8.1480  -19.5790 H        68 LEU    0.0900
   1106 HB2       -55.1110   -8.2060  -17.9560 H        68 LEU    0.0900
   1107 HG        -53.2580   -9.7880  -17.2250 H        68 LEU    0.0900
   1108 HD11      -55.1660  -10.4360  -19.5550 H        68 LEU   -0.2700
   1109 HD12      -55.4840  -10.6040  -17.7870 H        68 LEU    0.0900
   1110 HD13      -54.2840  -11.6930  -18.6060 H        68 LEU    0.0900
   1111 HD21      -51.5420   -9.2930  -18.8810 H        68 LEU    0.0900
   1112 HD22      -52.6160   -9.8950  -20.2020 H        68 LEU    0.5100
   1113 HD23      -52.0270  -11.0310  -18.9110 H        68 LEU   -0.5100
   1114 N         -53.3630   -4.5850  -18.4540 N.am     69 ARG   -0.4700
   1115 CA        -53.7090   -3.3430  -19.1420 C.3      69 ARG    0.3100
   1116 C         -52.6490   -2.9130  -20.1730 C.2      69 ARG    0.0700
   1117 O         -52.2280   -1.7480  -20.2150 O.2      69 ARG    0.0900
   1118 CB        -53.9860   -2.2200  -18.1300 C.3      69 ARG   -0.1800
   1119 CG        -55.4440   -2.0920  -17.6970 C.3      69 ARG    0.0900
   1120 CD        -55.7820   -2.9860  -16.5120 C.3      69 ARG    0.0900
   1121 NE        -57.1640   -2.7880  -16.0570 N.pl3    69 ARG   -0.1800
   1122 CZ        -58.2110   -3.5010  -16.4730 C.cat    69 ARG    0.0900
   1123 NH1       -58.0590   -4.4770  -17.3610 N.pl3    69 ARG    0.0900
   1124 NH2       -59.4230   -3.2400  -15.9920 N.pl3    69 ARG    0.2000
   1125 HN        -52.7120   -4.5040  -17.7040 H        69 ARG    0.0900
   1126 HA        -54.5860   -3.5270  -19.7450 H        69 ARG    0.0900
   1127 HB1       -53.6720   -1.2570  -18.5850 H        69 ARG   -0.7000
   1128 HB2       -53.3690   -2.4090  -17.2260 H        69 ARG    0.4400
   1129 HG1       -56.0970   -2.3690  -18.5520 H        69 ARG    0.6400
   1130 HG2       -55.6450   -1.0360  -17.4190 H        69 ARG   -0.8000
   1131 HD1       -55.1080   -2.7510  -15.6620 H        69 ARG    0.4600
   1132 HD2       -55.6720   -4.0530  -16.8030 H        69 ARG    0.4600
   1133 HE        -57.3310   -2.0660  -15.3860 H        69 ARG   -0.8000
   1134 HH11      -58.8170   -5.1010  -17.5550 H        69 ARG    0.4600
   1135 HH12      -57.1860   -4.5890  -17.8370 H        69 ARG    0.4600
   1136 HH21      -59.5480   -2.5110  -15.3200 H        69 ARG    0.5100
   1137 HH22      -60.2100   -3.7730  -16.3030 H        69 ARG   -0.5100
   1138 N         -52.2270   -3.8640  -21.0090 N.am     70 THR   -0.4700
   1139 CA        -51.2310   -3.6090  -22.0600 C.3      70 THR    0.3100
   1140 C         -51.9000   -3.2820  -23.3960 C.2      70 THR    0.0700
   1141 O         -53.0170   -3.7430  -23.6410 O.2      70 THR    0.0900
   1142 CB        -50.2580   -4.8120  -22.2600 C.3      70 THR    0.1400
   1143 CG2       -49.3290   -4.9720  -21.0540 C.3      70 THR    0.0900
   1144 OG1       -50.9980   -6.0210  -22.4700 O.3      70 THR   -0.6600
   1145 HN        -52.5700   -4.7980  -20.9570 H        70 THR    0.4300
   1146 HA        -50.6740   -2.7300  -21.7760 H        70 THR   -0.2700
   1147 HB        -49.6130   -4.6290  -23.1450 H        70 THR    0.0900
   1148 HG1       -51.2750   -6.3160  -21.6000 H        70 THR    0.0900
   1149 HG21      -49.9260   -5.1530  -20.1330 H        70 THR    0.0900
   1150 HG22      -48.7310   -4.0470  -20.9120 H        70 THR    0.5100
   1151 HG23      -48.6500   -5.8370  -21.2120 H        70 THR   -0.5100
   1152 N         -51.2260   -2.4880  -24.2620 N.am     71 PRO   -0.2900
   1153 CA        -51.7350   -2.1830  -25.6130 C.3      71 PRO    0.0000
   1154 C         -51.8710   -3.3980  -26.5590 C.2      71 PRO    0.0900
   1155 O         -52.3750   -3.2510  -27.6820 O.2      71 PRO    0.0900
   1156 CB        -50.7090   -1.1760  -26.1620 C.3      71 PRO    0.0200
   1157 CG        -50.0030   -0.6390  -24.9560 C.3      71 PRO    0.0900
   1158 CD        -49.9560   -1.7880  -24.0000 C.3      71 PRO   -0.1800
   1159 HA        -52.7450   -1.8110  -25.5590 H        71 PRO    0.0900
   1160 HB1       -51.2180   -0.3590  -26.7150 H        71 PRO    0.0900
   1161 HB2       -49.9920   -1.6790  -26.8440 H        71 PRO   -0.1800
   1162 HG1       -48.9780   -0.3000  -25.2170 H        71 PRO    0.0900
   1163 HG2       -50.5640    0.2160  -24.5180 H        71 PRO    0.0900
   1164 HD1       -49.0980   -2.4610  -24.2110 H        71 PRO    0.5100
   1165 HD2       -49.9180   -1.4430  -22.9460 H        71 PRO   -0.5100
   1166 N         -51.4230   -4.5750  -26.1140 N.am     72 LEU   -0.4700
   1167 CA        -51.7350   -5.8360  -26.7840 C.3      72 LEU    0.3100
   1168 C         -53.1260   -6.3280  -26.3710 C.2      72 LEU    0.0700
   1169 O         -53.9280   -6.7480  -27.2110 O.2      72 LEU    0.0900
   1170 CB        -50.6820   -6.8990  -26.4490 C.3      72 LEU   -0.1800
   1171 CG        -50.9480   -8.3420  -26.8970 C.3      72 LEU    0.0900
   1172 CD1       -50.7760   -8.5060  -28.4070 C.3      72 LEU    0.0900
   1173 CD2       -50.0420   -9.3040  -26.1500 C.3      72 LEU   -0.0900
   1174 HN        -50.8510   -4.6460  -25.3000 H        72 LEU    0.0900
   1175 HA        -51.7590   -5.6530  -27.8470 H        72 LEU   -0.2700
   1176 HB1       -50.5610   -6.9110  -25.3470 H        72 LEU    0.0900
   1177 HB2       -49.7280   -6.5790  -26.9150 H        72 LEU    0.0900
   1178 HG        -51.9860   -8.6220  -26.6180 H        72 LEU    0.0900
   1179 HD11      -49.7390   -8.2400  -28.7050 H        72 LEU   -0.2700
   1180 HD12      -51.4810   -7.8360  -28.9440 H        72 LEU    0.0900
   1181 HD13      -50.9690   -9.5610  -28.6980 H        72 LEU    0.0900
   1182 HD21      -50.4500   -9.5050  -25.1360 H        72 LEU    0.0900
   1183 HD22      -49.0270   -8.8630  -26.0430 H        72 LEU    0.5100
   1184 HD23      -49.9750  -10.2660  -26.7020 H        72 LEU   -0.5100
   1185 N         -53.4010   -6.2670  -25.0640 N.am     73 ASN   -0.4700
   1186 CA        -54.6810   -6.6970  -24.4890 C.3      73 ASN    0.3100
   1187 C         -55.8410   -5.7420  -24.7690 C.2      73 ASN    0.0700
   1188 O         -56.9850   -6.1820  -24.8830 O.2      73 ASN    0.0900
   1189 CB        -54.5490   -6.9220  -22.9720 C.3      73 ASN   -0.1800
   1190 CG        -53.4640   -7.9310  -22.6050 C.2      73 ASN    0.0900
   1191 ND2       -53.1650   -8.8560  -23.3830 N.am     73 ASN    0.0900
   1192 OD1       -52.8730   -7.7680  -21.4450 O.2      73 ASN    0.5500
   1193 HN        -52.7330   -5.9200  -24.4100 H        73 ASN   -0.5500
   1194 HA        -54.9780   -7.6110  -24.9790 H        73 ASN   -0.6200
   1195 HB1       -55.5200   -7.2930  -22.5790 H        73 ASN    0.3200
   1196 HB2       -54.3060   -5.9530  -22.4860 H        73 ASN    0.3000
   1197 HD21      -52.3580   -9.4180  -23.2050 H        73 ASN    0.5100
   1198 HD22      -53.7320   -9.0360  -24.1870 H        73 ASN   -0.5100
   1199 N         -55.5430   -4.4420  -24.8650 N.am     74 TYR   -0.4700
   1200 CA        -56.5330   -3.4150  -25.2210 C.3      74 TYR    0.3100
   1201 C         -57.2060   -3.6980  -26.5670 C.2      74 TYR    0.0700
   1202 O         -58.4400   -3.6560  -26.6800 O.2      74 TYR    0.0900
   1203 CB        -55.9040   -2.0070  -25.2230 C.3      74 TYR   -0.1800
   1204 CG        -55.9180   -1.3370  -23.8710 C.ar     74 TYR    0.0900
   1205 CD1       -57.0040   -0.5530  -23.4710 C.ar     74 TYR    0.0900
   1206 CD2       -54.8510   -1.4910  -22.9890 C.ar     74 TYR    0.0000
   1207 CE1       -57.0240    0.0590  -22.2220 C.ar     74 TYR   -0.1150
   1208 CE2       -54.8560   -0.8850  -21.7420 C.ar     74 TYR    0.1150
   1209 CZ        -55.9450   -0.1110  -21.3610 C.ar     74 TYR   -0.1150
   1210 OH        -55.9480    0.4910  -20.1200 O.3      74 TYR    0.1150
   1211 HN        -54.6200   -4.1060  -24.6970 H        74 TYR    0.1100
   1212 HA        -57.3350   -3.4640  -24.4980 H        74 TYR   -0.5400
   1213 HB1       -56.4700   -1.3540  -25.9200 H        74 TYR    0.4300
   1214 HB2       -54.8430   -2.0800  -25.5440 H        74 TYR   -0.1150
   1215 HD1       -57.8400   -0.4210  -24.1420 H        74 TYR    0.1150
   1216 HD2       -54.0040   -2.0950  -23.2810 H        74 TYR   -0.1150
   1217 HE1       -57.8690    0.6620  -21.9230 H        74 TYR    0.1150
   1218 HE2       -54.0190   -1.0130  -21.0720 H        74 TYR    0.5100
   1219 HH        -56.3200    1.3710  -20.2180 H        74 TYR   -0.5100
   1220 N         -56.3840   -3.9960  -27.5800 N.am     75 ILE   -0.4700
   1221 CA        -56.8600   -4.3560  -28.9200 C.3      75 ILE    0.3100
   1222 C         -57.4900   -5.7520  -28.9090 C.2      75 ILE    0.0700
   1223 O         -58.4790   -5.9930  -29.6030 O.2      75 ILE    0.0900
   1224 CB        -55.7210   -4.2580  -30.0050 C.3      75 ILE   -0.0900
   1225 CG1       -55.0960   -2.8480  -30.0500 C.3      75 ILE    0.0900
   1226 CG2       -56.2140   -4.6850  -31.3980 C.3      75 ILE   -0.2700
   1227 CD        -56.0090   -1.7200  -30.5750 C.3      75 ILE    0.0900
   1228 HN        -55.3940   -3.9850  -27.4670 H        75 ILE    0.0900
   1229 HA        -57.6670   -3.6820  -29.1720 H        75 ILE    0.0900
   1230 HB        -54.8780   -4.9160  -29.7030 H        75 ILE   -0.1800
   1231 HG11      -54.1980   -2.8920  -30.7010 H        75 ILE    0.0900
   1232 HG12      -54.7810   -2.5810  -29.0190 H        75 ILE    0.0900
   1233 HG21      -57.1580   -4.1560  -31.6470 H        75 ILE   -0.2700
   1234 HG22      -56.4060   -5.7790  -31.4130 H        75 ILE    0.0900
   1235 HG23      -55.4510   -4.4280  -32.1640 H        75 ILE    0.0900
   1236 HD1       -56.9880   -1.7470  -30.0500 H        75 ILE    0.0900
   1237 HD2       -56.1860   -1.8540  -31.6640 H        75 ILE    0.5100
   1238 HD3       -55.5350   -0.7330  -30.3920 H        75 ILE   -0.5100
   1239 N         -56.9370   -6.6540  -28.0960 N.am     76 LEU   -0.4700
   1240 CA        -57.4080   -8.0370  -28.0670 C.3      76 LEU    0.3100
   1241 C         -58.4860   -8.3600  -27.0230 C.2      76 LEU    0.0700
   1242 O         -58.9310   -9.5080  -26.9150 O.2      76 LEU    0.0900
   1243 CB        -56.2260   -9.0080  -28.0170 C.3      76 LEU   -0.1800
   1244 CG        -55.6970   -9.3240  -29.4220 C.3      76 LEU    0.0900
   1245 CD1       -54.1870   -9.5320  -29.4530 C.3      76 LEU    0.0900
   1246 CD2       -56.4350  -10.5230  -30.0240 C.3      76 LEU   -0.0900
   1247 HN        -56.1860   -6.4290  -27.4800 H        76 LEU    0.0900
   1248 HA        -57.9970   -8.2090  -28.9570 H        76 LEU   -0.2700
   1249 HB1       -56.5500   -9.9510  -27.5290 H        76 LEU    0.0900
   1250 HB2       -55.4090   -8.5550  -27.4150 H        76 LEU    0.0900
   1251 HG        -55.9570   -8.4820  -30.1000 H        76 LEU    0.0900
   1252 HD11      -53.9050  -10.3790  -28.7930 H        76 LEU   -0.2700
   1253 HD12      -53.6720   -8.6150  -29.0930 H        76 LEU    0.0900
   1254 HD13      -53.8580   -9.7640  -30.4880 H        76 LEU    0.0900
   1255 HD21      -57.5160  -10.4710  -29.7740 H        76 LEU    0.0900
   1256 HD22      -56.0210  -11.4680  -29.6110 H        76 LEU    0.5100
   1257 HD23      -56.3250  -10.5190  -31.1290 H        76 LEU   -0.5100
   1258 N         -58.9220   -7.3440  -26.2760 N.am     77 LEU   -0.4700
   1259 CA        -60.1770   -7.4180  -25.5310 C.3      77 LEU    0.3100
   1260 C         -61.3100   -6.9430  -26.4260 C.2      77 LEU    0.0700
   1261 O         -62.4220   -7.4680  -26.3610 O.2      77 LEU    0.0900
   1262 CB        -60.1460   -6.5570  -24.2650 C.3      77 LEU   -0.1800
   1263 CG        -61.4790   -6.4570  -23.5050 C.3      77 LEU    0.0900
   1264 CD1       -61.6570   -7.6240  -22.5360 C.3      77 LEU    0.0900
   1265 CD2       -61.6170   -5.1230  -22.7830 C.3      77 LEU   -0.0900
   1266 HN        -58.4110   -6.4910  -26.1940 H        77 LEU    0.0900
   1267 HA        -60.3420   -8.4530  -25.2700 H        77 LEU   -0.2700
   1268 HB1       -59.8340   -5.5310  -24.5520 H        77 LEU    0.0900
   1269 HB2       -59.3870   -6.9840  -23.5750 H        77 LEU    0.0900
   1270 HG        -62.3160   -6.4590  -24.2350 H        77 LEU    0.0900
   1271 HD11      -60.8330   -7.6310  -21.7910 H        77 LEU   -0.2700
   1272 HD12      -61.6380   -8.5850  -23.0940 H        77 LEU    0.0900
   1273 HD13      -62.6230   -7.5240  -21.9960 H        77 LEU    0.0900
   1274 HD21      -61.5730   -4.2870  -23.5130 H        77 LEU    0.0900
   1275 HD22      -60.7870   -5.0000  -22.0540 H        77 LEU    0.5100
   1276 HD23      -62.5910   -5.0790  -22.2510 H        77 LEU   -0.5100
   1277 N         -61.0140   -5.9450  -27.2630 N.am     78 ASN   -0.4700
   1278 CA        -61.9840   -5.3550  -28.1840 C.3      78 ASN    0.3100
   1279 C         -62.7410   -6.3850  -29.0220 C.2      78 ASN    0.0700
   1280 O         -63.8510   -6.1140  -29.4820 O.2      78 ASN    0.0900
   1281 CB        -61.3020   -4.3260  -29.0940 C.3      78 ASN   -0.1800
   1282 CG        -62.2240   -3.1830  -29.4770 C.2      78 ASN    0.0900
   1283 ND2       -62.0950   -2.7130  -30.7140 N.am     78 ASN    0.0900
   1284 OD1       -63.0320   -2.7180  -28.6730 O.2      78 ASN    0.5500
   1285 HN        -60.1000   -5.5510  -27.2960 H        78 ASN   -0.5500
   1286 HA        -62.7580   -4.8840  -27.5970 H        78 ASN   -0.6200
   1287 HB1       -60.9640   -4.8340  -30.0220 H        78 ASN    0.3200
   1288 HB2       -60.4200   -3.9060  -28.5660 H        78 ASN    0.3000
   1289 HD21      -62.6740   -1.9610  -31.0260 H        78 ASN    0.5100
   1290 HD22      -61.4170   -3.1120  -31.3320 H        78 ASN   -0.5100
   1291 N         -62.1360   -7.5630  -29.2060 N.am     79 LEU   -0.4700
   1292 CA        -62.7890   -8.6950  -29.8690 C.3      79 LEU    0.3100
   1293 C         -63.7680   -9.4310  -28.9410 C.2      79 LEU    0.0700
   1294 O         -64.9320   -9.6510  -29.2990 O.2      79 LEU    0.0900
   1295 CB        -61.7530   -9.6870  -30.4280 C.3      79 LEU   -0.1800
   1296 CG        -60.8010   -9.2970  -31.5700 C.3      79 LEU    0.0900
   1297 CD1       -61.4110   -8.2920  -32.5590 C.3      79 LEU    0.0900
   1298 CD2       -59.5070   -8.7690  -31.0030 C.3      79 LEU   -0.0900
   1299 HN        -61.2020   -7.7250  -28.8990 H        79 LEU    0.0900
   1300 HA        -63.4010   -8.3050  -30.6690 H        79 LEU   -0.2700
   1301 HB1       -62.3220  -10.5680  -30.7820 H        79 LEU    0.0900
   1302 HB2       -61.1120   -9.9840  -29.5740 H        79 LEU    0.0900
   1303 HG        -60.5200  -10.2160  -32.1270 H        79 LEU    0.0900
   1304 HD11      -61.6870   -7.3550  -32.0300 H        79 LEU   -0.2700
   1305 HD12      -62.3270   -8.7220  -33.0190 H        79 LEU    0.0900
   1306 HD13      -60.6730   -8.0470  -33.3530 H        79 LEU    0.0900
   1307 HD21      -59.1100   -9.4710  -30.2380 H        79 LEU    0.0900
   1308 HD22      -59.6790   -7.7820  -30.5230 H        79 LEU    0.5100
   1309 HD23      -58.7530   -8.6650  -31.8130 H        79 LEU   -0.5100
   1310 N         -63.2900   -9.8010  -27.7500 N.am     80 ALA   -0.4700
   1311 CA        -64.1100  -10.4700  -26.7390 C.3      80 ALA    0.3100
   1312 C         -65.4550   -9.7760  -26.5170 C.2      80 ALA    0.0700
   1313 O         -66.4820  -10.4320  -26.3240 O.2      80 ALA    0.0900
   1314 CB        -63.3460  -10.5780  -25.4330 C.3      80 ALA   -0.2700
   1315 HN        -62.3410   -9.6360  -27.4940 H        80 ALA    0.0900
   1316 HA        -64.3650  -11.4520  -27.1070 H        80 ALA    0.0900
   1317 HB1       -63.0760   -9.5660  -25.0630 H        80 ALA    0.0900
   1318 HB2       -62.4110  -11.1590  -25.5880 H        80 ALA    0.5100
   1319 HB3       -63.9740  -11.0790  -24.6660 H        80 ALA   -0.5100
   1320 N         -65.4340   -8.4430  -26.5590 N.am     81 VAL   -0.4700
   1321 CA        -66.6320   -7.6210  -26.4440 C.3      81 VAL    0.3100
   1322 C         -67.4290   -7.6300  -27.7500 C.2      81 VAL    0.0700
   1323 O         -68.5980   -8.0220  -27.7570 O.2      81 VAL    0.0900
   1324 CB        -66.2870   -6.1590  -26.0360 C.3      81 VAL   -0.0900
   1325 CG1       -67.5310   -5.2700  -26.0650 C.3      81 VAL    0.0900
   1326 CG2       -65.6310   -6.1240  -24.6540 C.3      81 VAL   -0.2700
   1327 HN        -64.5810   -7.9410  -26.6730 H        81 VAL    0.0900
   1328 HA        -67.2720   -8.0730  -25.7000 H        81 VAL    0.0900
   1329 HB        -65.5300   -5.7520  -26.7390 H        81 VAL    0.0900
   1330 HG11      -68.3580   -5.7520  -25.5010 H        81 VAL   -0.2700
   1331 HG12      -67.8600   -5.1140  -27.1150 H        81 VAL    0.0900
   1332 HG13      -67.3060   -4.2890  -25.5950 H        81 VAL    0.0900
   1333 HG21      -64.6930   -6.7190  -24.6610 H        81 VAL    0.0900
   1334 HG22      -66.3190   -6.5570  -23.8970 H        81 VAL    0.5100
   1335 HG23      -65.3840   -5.0760  -24.3780 H        81 VAL   -0.5100
   1336 N         -66.7890   -7.2060  -28.8450 N.am     82 ALA   -0.4700
   1337 CA        -67.4490   -7.0630  -30.1460 C.3      82 ALA    0.3100
   1338 C         -68.0960   -8.3500  -30.6680 C.2      82 ALA    0.0700
   1339 O         -69.1620   -8.2950  -31.2930 O.2      82 ALA    0.0900
   1340 CB        -66.4870   -6.4930  -31.1790 C.3      82 ALA   -0.2700
   1341 HN        -65.8220   -6.9660  -28.8240 H        82 ALA    0.0900
   1342 HA        -68.2960   -6.4060  -30.0200 H        82 ALA    0.0900
   1343 HB1       -65.6120   -7.1670  -31.3010 H        82 ALA    0.0900
   1344 HB2       -66.1250   -5.4960  -30.8490 H        82 ALA    0.5100
   1345 HB3       -67.0000   -6.3970  -32.1610 H        82 ALA   -0.5100
   1346 N         -67.4610   -9.4970  -30.4110 N.am     83 ASP   -0.4700
   1347 CA        -68.0230  -10.8030  -30.7820 C.3      83 ASP    0.3100
   1348 C         -69.2880  -11.1440  -29.9820 C.2      83 ASP    0.0700
   1349 O         -70.2430  -11.7190  -30.5180 O.2      83 ASP    0.0900
   1350 CB        -67.0010  -11.9280  -30.5880 C.3      83 ASP   -0.2800
   1351 CG        -65.7780  -11.7830  -31.4720 C.2      83 ASP    0.0900
   1352 OD1       -65.8820  -11.2270  -32.5880 O.co2    83 ASP    0.0900
   1353 OD2       -64.7070  -12.2560  -31.0370 O.co2    83 ASP    0.6200
   1354 HN        -66.5750   -9.5180  -29.9550 H        83 ASP   -0.7600
   1355 HA        -68.3270  -10.7510  -31.8160 H        83 ASP   -0.7600
   1356 HB1       -67.4880  -12.8990  -30.8220 H        83 ASP    0.5100
   1357 HB2       -66.6690  -11.9320  -29.5280 H        83 ASP   -0.5100
   1358 N         -69.2870  -10.7940  -28.6940 N.am     84 LEU   -0.4700
   1359 CA        -70.4140  -11.0890  -27.8190 C.3      84 LEU    0.3100
   1360 C         -71.6460  -10.2810  -28.1970 C.2      84 LEU    0.0700
   1361 O         -72.7670  -10.7100  -27.9470 O.2      84 LEU    0.0900
   1362 CB        -70.0520  -10.8550  -26.3540 C.3      84 LEU   -0.1800
   1363 CG        -70.6380  -11.9120  -25.4170 C.3      84 LEU    0.0900
   1364 CD1       -69.6240  -13.0260  -25.1570 C.3      84 LEU    0.0900
   1365 CD2       -71.0910  -11.2830  -24.1130 C.3      84 LEU   -0.0900
   1366 HN        -68.5180  -10.3170  -28.2760 H        84 LEU    0.0900
   1367 HA        -70.6940  -12.1200  -27.9730 H        84 LEU   -0.2700
   1368 HB1       -70.4320   -9.8580  -26.0480 H        84 LEU    0.0900
   1369 HB2       -68.9460  -10.8650  -26.2540 H        84 LEU    0.0900
   1370 HG        -71.5510  -12.3460  -25.8780 H        84 LEU    0.0900
   1371 HD11      -68.7090  -12.6070  -24.6870 H        84 LEU   -0.2700
   1372 HD12      -69.3410  -13.5110  -26.1150 H        84 LEU    0.0900
   1373 HD13      -70.0610  -13.7820  -24.4700 H        84 LEU    0.0900
   1374 HD21      -71.8690  -10.5150  -24.3090 H        84 LEU    0.0900
   1375 HD22      -70.2290  -10.7940  -23.6090 H        84 LEU    0.5100
   1376 HD23      -71.5200  -12.0610  -23.4470 H        84 LEU   -0.5100
   1377 N         -71.4340   -9.1110  -28.7980 N.am     85 PHE   -0.4700
   1378 CA        -72.5140   -8.3610  -29.4250 C.3      85 PHE    0.3100
   1379 C         -73.1280   -9.1710  -30.5620 C.2      85 PHE    0.0700
   1380 O         -74.3420   -9.1650  -30.7330 O.2      85 PHE    0.0900
   1381 CB        -72.0370   -6.9990  -29.9510 C.3      85 PHE   -0.1800
   1382 CG        -72.0920   -5.8840  -28.9250 C.ar     85 PHE    0.0900
   1383 CD1       -73.3150   -5.3620  -28.5000 C.ar     85 PHE    0.0900
   1384 CD2       -70.9150   -5.3340  -28.4050 C.ar     85 PHE    0.0000
   1385 CE1       -73.3630   -4.3220  -27.5570 C.ar     85 PHE   -0.1150
   1386 CE2       -70.9540   -4.2920  -27.4640 C.ar     85 PHE    0.1150
   1387 CZ        -72.1780   -3.7870  -27.0400 C.ar     85 PHE   -0.1150
   1388 HN        -70.5280   -8.6970  -28.8470 H        85 PHE    0.1150
   1389 HA        -73.2890   -8.2200  -28.6860 H        85 PHE   -0.1150
   1390 HB1       -72.6810   -6.6910  -30.8030 H        85 PHE    0.1150
   1391 HB2       -70.9800   -7.0870  -30.2830 H        85 PHE   -0.1150
   1392 HD1       -74.2350   -5.7620  -28.9000 H        85 PHE    0.1150
   1393 HD2       -69.9600   -5.7170  -28.7330 H        85 PHE   -0.1150
   1394 HE1       -74.3170   -3.9340  -27.2300 H        85 PHE    0.1150
   1395 HE2       -70.0350   -3.8840  -27.0700 H        85 PHE    0.5100
   1396 HZ        -72.2150   -2.9870  -26.3160 H        85 PHE   -0.5100
   1397 N         -72.2860   -9.8760  -31.3210 N.am     86 MET   -0.4700
   1398 CA        -72.7420  -10.7290  -32.4250 C.3      86 MET    0.3100
   1399 C         -73.5260  -11.9520  -31.9660 C.2      86 MET    0.0700
   1400 O         -74.5980  -12.2400  -32.4920 O.2      86 MET    0.0900
   1401 CB        -71.5590  -11.1990  -33.2710 C.3      86 MET   -0.1800
   1402 CG        -71.0710  -10.2010  -34.2940 C.3      86 MET    0.0900
   1403 SD        -69.9200  -10.9540  -35.4640 S.3      86 MET    0.0900
   1404 CE        -71.0140  -11.9570  -36.4740 C.3      86 MET   -0.1400
   1405 HN        -71.3010   -9.8550  -31.1710 H        86 MET    0.0900
   1406 HA        -73.4290  -10.1540  -33.0280 H        86 MET    0.0900
   1407 HB1       -71.8630  -12.1240  -33.8070 H        86 MET   -0.0900
   1408 HB2       -70.7170  -11.4370  -32.5890 H        86 MET   -0.2200
   1409 HG1       -70.5710   -9.3620  -33.7650 H        86 MET    0.0900
   1410 HG2       -71.9470   -9.7930  -34.8430 H        86 MET    0.0900
   1411 HE1       -71.8850  -11.3660  -36.8350 H        86 MET    0.0900
   1412 HE2       -71.4040  -12.8140  -35.8830 H        86 MET    0.5100
   1413 HE3       -70.4710  -12.3450  -37.3610 H        86 MET   -0.5100
   1414 N         -72.9800  -12.6830  -30.9980 N.am     87 VAL   -0.4700
   1415 CA        -73.6430  -13.8610  -30.4390 C.3      87 VAL    0.3100
   1416 C         -75.0010  -13.4790  -29.8300 C.2      87 VAL    0.0700
   1417 O         -75.9890  -14.2020  -29.9940 O.2      87 VAL    0.0900
   1418 CB        -72.7360  -14.5680  -29.4020 C.3      87 VAL   -0.0900
   1419 CG1       -73.4980  -15.6270  -28.6200 C.3      87 VAL    0.0900
   1420 CG2       -71.5280  -15.1850  -30.0850 C.3      87 VAL   -0.2700
   1421 HN        -72.0890  -12.4600  -30.6090 H        87 VAL    0.0900
   1422 HA        -73.8730  -14.5310  -31.2530 H        87 VAL    0.0900
   1423 HB        -72.3360  -13.8110  -28.6940 H        87 VAL    0.0900
   1424 HG11      -74.3080  -16.0550  -29.2460 H        87 VAL   -0.2700
   1425 HG12      -73.9530  -15.1730  -27.7130 H        87 VAL    0.0900
   1426 HG13      -72.8090  -16.4450  -28.3220 H        87 VAL    0.0900
   1427 HG21      -71.1450  -14.5030  -30.8730 H        87 VAL    0.0900
   1428 HG22      -71.8140  -16.1490  -30.5580 H        87 VAL    0.5100
   1429 HG23      -70.7210  -15.3580  -29.3410 H        87 VAL   -0.5100
   1430 N         -75.0350  -12.3310  -29.1460 N.am     88 PHE   -0.4700
   1431 CA        -76.2540  -11.7760  -28.5410 C.3      88 PHE    0.3100
   1432 C         -76.9700  -10.7680  -29.4470 C.2      88 PHE    0.0700
   1433 O         -77.5690   -9.7970  -28.9700 O.2      88 PHE    0.0900
   1434 CB        -75.9490  -11.1340  -27.1740 C.3      88 PHE   -0.1800
   1435 CG        -76.5310  -11.8810  -26.0100 C.ar     88 PHE    0.0900
   1436 CD1       -77.8290  -11.6110  -25.5790 C.ar     88 PHE    0.0900
   1437 CD2       -75.7910  -12.8570  -25.3450 C.ar     88 PHE    0.0000
   1438 CE1       -78.3850  -12.3040  -24.5050 C.ar     88 PHE   -0.1150
   1439 CE2       -76.3350  -13.5570  -24.2700 C.ar     88 PHE    0.1150
   1440 CZ        -77.6350  -13.2810  -23.8470 C.ar     88 PHE   -0.1150
   1441 HN        -74.2110  -11.7870  -29.0130 H        88 PHE    0.1150
   1442 HA        -76.9650  -12.5820  -28.4250 H        88 PHE   -0.1150
   1443 HB1       -76.3710  -10.1070  -27.1500 H        88 PHE    0.1150
   1444 HB2       -74.8490  -11.0990  -27.0230 H        88 PHE   -0.1150
   1445 HD1       -78.4120  -10.8550  -26.0840 H        88 PHE    0.1150
   1446 HD2       -74.7830  -13.0730  -25.6670 H        88 PHE   -0.1150
   1447 HE1       -79.3930  -12.0870  -24.1820 H        88 PHE    0.1150
   1448 HE2       -75.7510  -14.3130  -23.7650 H        88 PHE    0.5100
   1449 HZ        -78.0600  -13.8200  -23.0130 H        88 PHE   -0.5100
   1450 N         -76.9100  -11.0100  -30.7550 N.am     89 GLY   -0.4700
   1451 CA        -77.5350  -10.1280  -31.7340 C.3      89 GLY    0.3100
   1452 C         -77.6010  -10.7460  -33.1150 C.2      89 GLY   -0.0200
   1453 O         -78.6820  -11.1100  -33.5860 O.2      89 GLY    0.0900
   1454 HN        -76.4330  -11.8040  -31.1240 H        89 GLY    0.0900
   1455 HA1       -76.9550   -9.2190  -31.7820 H        89 GLY    0.5100
   1456 HA2       -78.5380   -9.9130  -31.3940 H        89 GLY   -0.5100
   1457 N         -76.4380  -10.8610  -33.7650 N.am     90 GLY   -0.4700
   1458 CA        -76.3190  -11.4250  -35.1130 C.3      90 GLY    0.3100
   1459 C         -76.6980  -12.8900  -35.2010 C.2      90 GLY   -0.0200
   1460 O         -77.4310  -13.2920  -36.1040 O.2      90 GLY    0.0900
   1461 HN        -75.5820  -10.5610  -33.3520 H        90 GLY    0.0900
   1462 HA1       -75.2920  -11.3120  -35.4240 H        90 GLY    0.5100
   1463 HA2       -76.9690  -10.8570  -35.7630 H        90 GLY   -0.5100
   1464 N         -76.2020  -13.6900  -34.2550 N.am     91 PHE   -0.4700
   1465 CA        -76.4930  -15.1230  -34.2150 C.3      91 PHE    0.3100
   1466 C         -77.9150  -15.4430  -33.7370 C.2      91 PHE    0.0700
   1467 O         -78.5120  -16.4470  -34.1480 O.2      91 PHE    0.0900
   1468 CB        -75.4410  -15.8670  -33.3800 C.3      91 PHE   -0.1800
   1469 CG        -74.0730  -15.9100  -34.0160 C.ar     91 PHE    0.0900
   1470 CD1       -73.9260  -15.9350  -35.4090 C.ar     91 PHE    0.0900
   1471 CD2       -72.9300  -15.9540  -33.2270 C.ar     91 PHE    0.0000
   1472 CE1       -72.6620  -15.9810  -35.9980 C.ar     91 PHE   -0.1150
   1473 CE2       -71.6620  -16.0010  -33.8070 C.ar     91 PHE    0.1150
   1474 CZ        -71.5290  -16.0150  -35.1960 C.ar     91 PHE   -0.1150
   1475 HN        -75.6090  -13.3470  -33.5330 H        91 PHE    0.1150
   1476 HA        -76.4970  -15.4920  -35.2290 H        91 PHE   -0.1150
   1477 HB1       -75.7670  -16.9190  -33.2330 H        91 PHE    0.1150
   1478 HB2       -75.3290  -15.3620  -32.3970 H        91 PHE   -0.1150
   1479 HD1       -74.8050  -15.9160  -36.0370 H        91 PHE    0.1150
   1480 HD2       -73.0240  -15.9520  -32.1500 H        91 PHE   -0.1150
   1481 HE1       -72.5650  -15.9910  -37.0740 H        91 PHE    0.1150
   1482 HE2       -70.7830  -16.0280  -33.1810 H        91 PHE    0.5100
   1483 HZ        -70.5470  -16.0520  -35.6460 H        91 PHE   -0.5100
   1484 N         -78.4590  -14.5760  -32.8840 N.am     92 THR   -0.4700
   1485 CA        -79.8290  -14.7090  -32.4020 C.3      92 THR    0.3100
   1486 C         -80.8110  -14.7010  -33.5810 C.2      92 THR    0.0700
   1487 O         -81.7140  -15.5310  -33.6450 O.2      92 THR    0.0900
   1488 CB        -80.1830  -13.5940  -31.3830 C.3      92 THR    0.1400
   1489 CG2       -81.2440  -14.0800  -30.3970 C.3      92 THR    0.0900
   1490 OG1       -79.0090  -13.2000  -30.6590 O.3      92 THR   -0.6600
   1491 HN        -77.9500  -13.7930  -32.5340 H        92 THR    0.4300
   1492 HA        -79.9230  -15.6800  -31.9380 H        92 THR   -0.2700
   1493 HB        -80.5900  -12.7110  -31.9190 H        92 THR    0.0900
   1494 HG1       -78.6970  -13.9880  -30.2090 H        92 THR    0.0900
   1495 HG21      -80.8700  -14.9640  -29.8380 H        92 THR    0.0900
   1496 HG22      -82.1650  -14.3730  -30.9460 H        92 THR    0.5100
   1497 HG23      -81.4820  -13.2740  -29.6700 H        92 THR   -0.5100
   1498 N         -80.6040  -13.7830  -34.5260 N.am     93 THR   -0.4700
   1499 CA        -81.4920  -13.6220  -35.6800 C.3      93 THR    0.3100
   1500 C         -81.4160  -14.8200  -36.6240 C.2      93 THR    0.0700
   1501 O         -82.4470  -15.3630  -37.0270 O.2      93 THR    0.0900
   1502 CB        -81.1880  -12.3120  -36.4720 C.3      93 THR    0.1400
   1503 CG2       -82.2800  -12.0160  -37.5070 C.3      93 THR    0.0900
   1504 OG1       -81.0790  -11.2020  -35.5750 O.3      93 THR   -0.6600
   1505 HN        -79.8270  -13.1600  -34.4900 H        93 THR    0.4300
   1506 HA        -82.5070  -13.6030  -35.3130 H        93 THR   -0.2700
   1507 HB        -80.2280  -12.4220  -37.0230 H        93 THR    0.0900
   1508 HG1       -80.2660  -11.3360  -35.0830 H        93 THR    0.0900
   1509 HG21      -83.2620  -11.8950  -37.0000 H        93 THR    0.0900
   1510 HG22      -82.3570  -12.8570  -38.2290 H        93 THR    0.5100
   1511 HG23      -82.0430  -11.0770  -38.0500 H        93 THR   -0.5100
   1512 N         -80.1930  -15.2280  -36.9640 N.am     94 THR   -0.4700
   1513 CA        -79.9540  -16.2620  -37.9800 C.3      94 THR    0.3100
   1514 C         -80.5580  -17.6130  -37.5980 C.2      94 THR    0.0700
   1515 O         -81.1060  -18.3260  -38.4450 O.2      94 THR    0.0900
   1516 CB        -78.4310  -16.3830  -38.3850 C.3      94 THR    0.1400
   1517 CG2       -77.5160  -16.2960  -37.1840 C.3      94 THR    0.0900
   1518 OG1       -78.1800  -17.6170  -39.0680 O.3      94 THR   -0.6600
   1519 HN        -79.3770  -14.8440  -36.5380 H        94 THR    0.4300
   1520 HA        -80.5430  -16.0060  -38.8470 H        94 THR   -0.2700
   1521 HB        -78.1570  -15.5420  -39.0580 H        94 THR    0.0900
   1522 HG1       -78.7370  -17.6050  -39.8510 H        94 THR    0.0900
   1523 HG21      -77.7440  -17.1160  -36.4700 H        94 THR    0.0900
   1524 HG22      -77.6620  -15.3240  -36.6670 H        94 THR    0.5100
   1525 HG23      -76.4580  -16.3910  -37.5080 H        94 THR   -0.5100
   1526 N         -80.4750  -17.9410  -36.3130 N.am     95 LEU   -0.4700
   1527 CA        -80.9850  -19.1960  -35.8090 C.3      95 LEU    0.3100
   1528 C         -82.4550  -19.3720  -36.1920 C.2      95 LEU    0.0700
   1529 O         -82.7910  -20.2610  -36.9770 O.2      95 LEU    0.0900
   1530 CB        -80.7850  -19.2510  -34.2960 C.3      95 LEU   -0.1800
   1531 CG        -80.7460  -20.6170  -33.6200 C.3      95 LEU    0.0900
   1532 CD1       -79.6750  -21.5040  -34.2300 C.3      95 LEU    0.0900
   1533 CD2       -80.5160  -20.4410  -32.1330 C.3      95 LEU   -0.0900
   1534 HN        -80.0570  -17.3360  -35.6390 H        95 LEU    0.0900
   1535 HA        -80.4510  -20.0010  -36.2920 H        95 LEU   -0.2700
   1536 HB1       -81.6140  -18.6770  -33.8330 H        95 LEU    0.0900
   1537 HB2       -79.8240  -18.7440  -34.0720 H        95 LEU    0.0900
   1538 HG        -81.7360  -21.1090  -33.7360 H        95 LEU    0.0900
   1539 HD11      -78.7080  -20.9590  -34.2770 H        95 LEU   -0.2700
   1540 HD12      -79.9680  -21.7980  -35.2600 H        95 LEU    0.0900
   1541 HD13      -79.5380  -22.4140  -33.6070 H        95 LEU    0.0900
   1542 HD21      -81.3370  -19.8380  -31.6880 H        95 LEU    0.0900
   1543 HD22      -79.5540  -19.9130  -31.9590 H        95 LEU    0.5100
   1544 HD23      -80.4940  -21.4330  -31.6330 H        95 LEU   -0.5100
   1545 N         -83.3120  -18.4830  -35.6740 N.am     96 TYR   -0.4700
   1546 CA        -84.7650  -18.4830  -35.9270 C.3      96 TYR    0.3100
   1547 C         -85.0470  -18.6520  -37.4110 C.2      96 TYR    0.0700
   1548 O         -86.0060  -19.3120  -37.8160 O.2      96 TYR    0.0900
   1549 CB        -85.3840  -17.1580  -35.4390 C.3      96 TYR   -0.1800
   1550 CG        -86.8190  -17.2330  -34.9350 C.ar     96 TYR    0.0900
   1551 CD1       -87.4400  -16.1050  -34.3960 C.ar     96 TYR    0.0900
   1552 CD2       -87.5450  -18.4240  -34.9650 C.ar     96 TYR    0.0000
   1553 CE1       -88.7540  -16.1600  -33.9270 C.ar     96 TYR   -0.1150
   1554 CE2       -88.8560  -18.4870  -34.4960 C.ar     96 TYR    0.1150
   1555 CZ        -89.4530  -17.3550  -33.9820 C.ar     96 TYR   -0.1150
   1556 OH        -90.7510  -17.4260  -33.5220 O.3      96 TYR    0.1150
   1557 HN        -82.9930  -17.7590  -35.0710 H        96 TYR    0.1100
   1558 HA        -85.2000  -19.3200  -35.4020 H        96 TYR   -0.5400
   1559 HB1       -85.3820  -16.4340  -36.2800 H        96 TYR    0.4300
   1560 HB2       -84.7730  -16.7700  -34.5970 H        96 TYR   -0.1150
   1561 HD1       -86.8940  -15.1750  -34.3420 H        96 TYR    0.1150
   1562 HD2       -87.0820  -19.3160  -35.3610 H        96 TYR   -0.1150
   1563 HE1       -89.2230  -15.2740  -33.5230 H        96 TYR    0.1150
   1564 HE2       -89.4020  -19.4180  -34.5340 H        96 TYR    0.5100
   1565 HH        -91.0590  -18.3270  -33.6440 H        96 TYR   -0.5100
   1566 N         -84.1720  -18.0510  -38.2100 N.am     97 THR   -0.4700
   1567 CA        -84.2750  -18.0610  -39.6470 C.3      97 THR    0.3100
   1568 C         -83.9560  -19.4350  -40.2130 C.2      97 THR    0.0700
   1569 O         -84.7040  -19.9520  -41.0390 O.2      97 THR    0.0900
   1570 CB        -83.3240  -17.0230  -40.2510 C.3      97 THR    0.1400
   1571 CG2       -83.6420  -16.8000  -41.7110 C.3      97 THR    0.0900
   1572 OG1       -83.4460  -15.7880  -39.5360 O.3      97 THR   -0.6600
   1573 HN        -83.3890  -17.5550  -37.8420 H        97 THR    0.4300
   1574 HA        -85.2970  -17.8360  -39.9140 H        97 THR   -0.2700
   1575 HB        -82.2750  -17.3820  -40.1760 H        97 THR    0.0900
   1576 HG1       -83.0620  -15.9450  -38.6700 H        97 THR    0.0900
   1577 HG21      -84.5120  -16.1160  -41.8130 H        97 THR    0.0900
   1578 HG22      -83.8950  -17.7680  -42.1960 H        97 THR    0.5100
   1579 HG23      -82.7690  -16.3430  -42.2240 H        97 THR   -0.5100
   1580 N         -82.8560  -20.0300  -39.7540 N.am     98 SER   -0.4700
   1581 CA        -82.3580  -21.2900  -40.3090 C.3      98 SER    0.3100
   1582 C         -83.2400  -22.4830  -39.9950 C.2      98 SER    0.0700
   1583 O         -83.4040  -23.3700  -40.8280 O.2      98 SER    0.0900
   1584 CB        -80.9390  -21.5790  -39.8190 C.3      98 SER    0.0500
   1585 OG        -80.4500  -22.7880  -40.3780 O.3      98 SER    0.0900
   1586 HN        -82.3200  -19.6420  -39.0090 H        98 SER    0.0900
   1587 HA        -82.3730  -21.2090  -41.3850 H        98 SER   -0.6600
   1588 HB1       -80.9380  -21.6730  -38.7120 H        98 SER    0.4300
   1589 HB2       -80.2640  -20.7490  -40.1200 H        98 SER    0.5100
   1590 HG1       -81.2240  -23.2780  -40.6640 H        98 SER   -0.5100
   1591 N         -83.8040  -22.4960  -38.7920 N.am     99 LEU   -0.4700
   1592 CA        -84.5850  -23.6260  -38.2940 C.3      99 LEU    0.3100
   1593 C         -85.9610  -23.7630  -38.9480 C.2      99 LEU    0.0700
   1594 O         -86.5170  -24.8660  -39.0190 O.2      99 LEU    0.0900
   1595 CB        -84.7430  -23.5120  -36.7780 C.3      99 LEU   -0.1800
   1596 CG        -83.4510  -23.4150  -35.9570 C.3      99 LEU    0.0900
   1597 CD1       -83.7070  -22.6680  -34.6570 C.3      99 LEU    0.0900
   1598 CD2       -82.8540  -24.7870  -35.6820 C.3      99 LEU   -0.0900
   1599 HN        -83.7180  -21.7240  -38.1660 H        99 LEU    0.0900
   1600 HA        -84.0660  -24.5370  -38.5540 H        99 LEU   -0.2700
   1601 HB1       -85.3000  -24.4070  -36.4270 H        99 LEU    0.0900
   1602 HB2       -85.3470  -22.6050  -36.5670 H        99 LEU    0.0900
   1603 HG        -82.6780  -22.8760  -36.5460 H        99 LEU    0.0900
   1604 HD11      -84.5940  -23.0950  -34.1400 H        99 LEU   -0.2700
   1605 HD12      -83.9040  -21.5960  -34.8690 H        99 LEU    0.0900
   1606 HD13      -82.8260  -22.7620  -33.9870 H        99 LEU    0.0900
   1607 HD21      -82.6170  -25.2990  -36.6390 H        99 LEU    0.0900
   1608 HD22      -83.5820  -25.4100  -35.1180 H        99 LEU    0.5100
   1609 HD23      -81.9180  -24.6810  -35.0930 H        99 LEU   -0.5100
   1610 N         -86.4990  -22.6290  -39.4110 N.am    100 HSD   -0.4700
   1611 CA        -87.8020  -22.5540  -40.0930 C.3     100 HSD    0.3100
   1612 C         -87.6520  -22.5100  -41.6110 C.2     100 HSD    0.0700
   1613 O         -88.4480  -23.0990  -42.3560 O.2     100 HSD    0.0900
   1614 CB        -88.5610  -21.2940  -39.6540 C.3     100 HSD   -0.0900
   1615 CG        -89.0300  -21.3330  -38.2350 C.ar    100 HSD    0.0900
   1616 CD2       -88.1710  -21.2630  -37.1640 C.ar    100 HSD    0.0900
   1617 ND1       -90.2810  -21.4220  -37.7140 N.ar    100 HSD   -0.3600
   1618 CE1       -90.1470  -21.4140  -36.3490 C.ar    100 HSD    0.3200
   1619 NE2       -88.8670  -21.3240  -36.0390 N.ar    100 HSD   -0.0500
   1620 HN        -86.0250  -21.7580  -39.3110 H       100 HSD    0.2500
   1621 HA        -88.3650  -23.4410  -39.8410 H       100 HSD    0.1300
   1622 HB1       -89.4500  -21.1680  -40.3090 H       100 HSD   -0.7000
   1623 HB2       -87.8920  -20.4160  -39.7740 H       100 HSD    0.2200
   1624 HD1       -91.1290  -21.4820  -38.2380 H       100 HSD    0.1000
   1625 HD2       -87.0920  -21.1730  -37.1360 H       100 HSD    0.5100
   1626 HE1       -90.9830  -21.4730  -35.6530 H       100 HSD   -0.5100
   1627 N         -86.6370  -21.7720  -42.0550 N.am    101 GLY   -0.4700
   1628 CA        -86.3440  -21.6190  -43.4640 C.3     101 GLY    0.3100
   1629 C         -86.7300  -20.2660  -44.0150 C.2     101 GLY   -0.0200
   1630 O         -87.0360  -20.1600  -45.2050 O.2     101 GLY    0.0900
   1631 HN        -86.0290  -21.2870  -41.4320 H       101 GLY    0.0900
   1632 HA1       -86.8920  -22.3830  -43.9980 H       101 GLY    0.5100
   1633 HA2       -85.2810  -21.7620  -43.5960 H       101 GLY   -0.5100
   1634 N         -86.7230  -19.2330  -43.1600 N.am    102 TYR   -0.4700
   1635 CA        -86.9760  -17.8560  -43.5990 C.3     102 TYR    0.3100
   1636 C         -86.8970  -16.8250  -42.4830 C.2     102 TYR    0.0700
   1637 O         -87.0270  -17.1620  -41.3100 O.2     102 TYR    0.0900
   1638 CB        -88.3370  -17.7490  -44.2820 C.3     102 TYR   -0.1800
   1639 CG        -89.4900  -17.5960  -43.3320 C.ar    102 TYR    0.0900
   1640 CD1       -89.9110  -18.6580  -42.5300 C.ar    102 TYR    0.0900
   1641 CD2       -90.1670  -16.3850  -43.2330 C.ar    102 TYR    0.0000
   1642 CE1       -90.9920  -18.5110  -41.6420 C.ar    102 TYR   -0.1150
   1643 CE2       -91.2410  -16.2230  -42.3490 C.ar    102 TYR    0.1150
   1644 CZ        -91.6590  -17.2880  -41.5610 C.ar    102 TYR   -0.1150
   1645 OH        -92.7270  -17.1190  -40.6920 O.3     102 TYR    0.1150
   1646 HN        -86.5440  -19.3550  -42.1870 H       102 TYR    0.1100
   1647 HA        -86.1910  -17.5730  -44.2840 H       102 TYR   -0.5400
   1648 HB1       -88.5210  -18.6710  -44.8730 H       102 TYR    0.4300
   1649 HB2       -88.3420  -16.8600  -44.9470 H       102 TYR   -0.1150
   1650 HD1       -89.3990  -19.6070  -42.5920 H       102 TYR    0.1150
   1651 HD2       -89.8580  -15.5520  -43.8480 H       102 TYR   -0.1150
   1652 HE1       -91.3040  -19.3420  -41.0260 H       102 TYR    0.1150
   1653 HE2       -91.7460  -15.2700  -42.2790 H       102 TYR    0.5100
   1654 HH        -93.1440  -16.2780  -40.8940 H       102 TYR   -0.5100
   1655 N         -86.7060  -15.5630  -42.8760 N.am    103 PHE   -0.4700
   1656 CA        -86.6110  -14.4400  -41.9490 C.3     103 PHE    0.3100
   1657 C         -87.9760  -14.0020  -41.4430 C.2     103 PHE    0.0700
   1658 O         -88.7220  -13.3250  -42.1540 O.2     103 PHE    0.0900
   1659 CB        -85.9050  -13.2520  -42.6090 C.3     103 PHE   -0.1800
   1660 CG        -84.4020  -13.2980  -42.5110 C.ar    103 PHE    0.0900
   1661 CD1       -83.7470  -12.8340  -41.3680 C.ar    103 PHE    0.0900
   1662 CD2       -83.6370  -13.7780  -43.5740 C.ar    103 PHE    0.0000
   1663 CE1       -82.3620  -12.8630  -41.2830 C.ar    103 PHE   -0.1150
   1664 CE2       -82.2470  -13.8170  -43.4980 C.ar    103 PHE    0.1150
   1665 CZ        -81.6090  -13.3590  -42.3510 C.ar    103 PHE   -0.1150
   1666 HN        -86.6180  -15.3280  -43.8410 H       103 PHE    0.1150
   1667 HA        -86.0580  -14.7680  -41.0810 H       103 PHE   -0.1150
   1668 HB1       -86.2370  -12.3130  -42.1190 H       103 PHE    0.1150
   1669 HB2       -86.1630  -13.2310  -43.6900 H       103 PHE   -0.1150
   1670 HD1       -84.3240  -12.4470  -40.5420 H       103 PHE    0.1150
   1671 HD2       -84.1310  -14.1240  -44.4700 H       103 PHE   -0.1150
   1672 HE1       -81.8660  -12.5030  -40.3930 H       103 PHE    0.1150
   1673 HE2       -81.6690  -14.2020  -44.3250 H       103 PHE    0.5100
   1674 HZ        -80.5310  -13.3860  -42.2850 H       103 PHE   -0.5100
   1675 N         -88.2760  -14.3690  -40.1980 N.am    104 VAL   -0.4700
   1676 CA        -89.5890  -14.1500  -39.5850 C.3     104 VAL    0.3100
   1677 C         -89.8200  -12.7060  -39.1470 C.2     104 VAL    0.0700
   1678 O         -90.8830  -12.1420  -39.3880 O.2     104 VAL    0.0900
   1679 CB        -89.8340  -15.1080  -38.3850 C.3     104 VAL   -0.0900
   1680 CG1       -89.6870  -16.5600  -38.8040 C.3     104 VAL    0.0900
   1681 CG2       -88.8790  -14.8170  -37.2530 C.3     104 VAL   -0.2700
   1682 HN        -87.6040  -14.8210  -39.6160 H       104 VAL    0.0900
   1683 HA        -90.3380  -14.3110  -40.3460 H       104 VAL    0.0900
   1684 HB        -90.8590  -14.9440  -37.9900 H       104 VAL    0.0900
   1685 HG11      -88.6630  -16.7440  -39.1930 H       104 VAL   -0.2700
   1686 HG12      -90.4180  -16.7980  -39.6060 H       104 VAL    0.0900
   1687 HG13      -89.8590  -17.2260  -37.9320 H       104 VAL    0.0900
   1688 HG21      -89.1330  -13.8430  -36.7800 H       104 VAL    0.0900
   1689 HG22      -87.8390  -14.7620  -37.6390 H       104 VAL    0.5100
   1690 HG23      -88.9520  -15.6130  -36.4830 H       104 VAL   -0.5100
   1691 N         -88.8260  -12.1150  -38.4870 N.am    105 PHE   -0.4700
   1692 CA        -88.8690  -10.7060  -38.1350 C.3     105 PHE    0.3100
   1693 C         -88.8190   -9.9070  -39.4240 C.2     105 PHE    0.0700
   1694 O         -89.3700   -8.8170  -39.5070 O.2     105 PHE    0.0900
   1695 CB        -87.6790  -10.3160  -37.2580 C.3     105 PHE   -0.1800
   1696 CG        -87.5420  -11.1220  -35.9820 C.ar    105 PHE    0.0900
   1697 CD1       -88.5410  -11.1020  -35.0120 C.ar    105 PHE    0.0900
   1698 CD2       -86.3820  -11.8620  -35.7300 C.ar    105 PHE    0.0000
   1699 CE1       -88.4030  -11.8300  -33.8250 C.ar    105 PHE   -0.1150
   1700 CE2       -86.2340  -12.5910  -34.5470 C.ar    105 PHE    0.1150
   1701 CZ        -87.2470  -12.5730  -33.5930 C.ar    105 PHE   -0.1150
   1702 HN        -88.0090  -12.6110  -38.2050 H       105 PHE    0.1150
   1703 HA        -89.7950  -10.5240  -37.6100 H       105 PHE   -0.1150
   1704 HB1       -87.7840   -9.2510  -36.9580 H       105 PHE    0.1150
   1705 HB2       -86.7400  -10.4600  -37.8340 H       105 PHE   -0.1150
   1706 HD1       -89.4330  -10.5160  -35.1770 H       105 PHE    0.1150
   1707 HD2       -85.5870  -11.8690  -36.4620 H       105 PHE   -0.1150
   1708 HE1       -89.1930  -11.8150  -33.0890 H       105 PHE    0.1150
   1709 HE2       -85.3360  -13.1660  -34.3740 H       105 PHE    0.5100
   1710 HZ        -87.1380  -13.1330  -32.6760 H       105 PHE   -0.5100
   1711 N         -88.1320  -10.4690  -40.4190 N.am    106 GLY   -0.4700
   1712 CA        -88.1640   -9.9860  -41.7960 C.3     106 GLY    0.3100
   1713 C         -87.4720   -8.6610  -42.0550 C.2     106 GLY   -0.0200
   1714 O         -86.2810   -8.5190  -41.7700 O.2     106 GLY    0.0900
   1715 HN        -87.5510  -11.2630  -40.2620 H       106 GLY    0.0900
   1716 HA1       -89.2030   -9.8830  -42.0700 H       106 GLY    0.5100
   1717 HA2       -87.6900  -10.7390  -42.4070 H       106 GLY   -0.5100
   1718 N         -88.2170   -7.6780  -42.6060 N.am    107 PRO   -0.2900
   1719 CA        -87.7170   -6.3610  -43.0420 C.3     107 PRO    0.0000
   1720 C         -86.9760   -5.5930  -41.9510 C.2     107 PRO    0.0900
   1721 O         -85.9890   -4.9200  -42.2430 O.2     107 PRO    0.0900
   1722 CB        -88.9920   -5.6140  -43.4480 C.3     107 PRO    0.0200
   1723 CG        -89.9630   -6.6910  -43.7990 C.3     107 PRO    0.0900
   1724 CD        -89.6660   -7.8120  -42.8460 C.3     107 PRO   -0.1800
   1725 HA        -86.9920   -6.4770  -43.8310 H       107 PRO    0.0900
   1726 HB1       -88.8010   -4.9540  -44.3210 H       107 PRO    0.0900
   1727 HB2       -89.3740   -4.9970  -42.6080 H       107 PRO   -0.1800
   1728 HG1       -91.0070   -6.3350  -43.6740 H       107 PRO    0.0900
   1729 HG2       -89.8200   -7.0210  -44.8500 H       107 PRO    0.0900
   1730 HD1       -90.2230   -7.6940  -41.8920 H       107 PRO    0.5100
   1731 HD2       -89.8890   -8.8010  -43.2970 H       107 PRO   -0.5100
   1732 N         -87.4660   -5.6980  -40.7150 N.am    108 THR   -0.4700
   1733 CA        -86.7980   -5.1270  -39.5490 C.3     108 THR    0.3100
   1734 C         -85.6630   -6.0330  -39.0670 C.2     108 THR    0.0700
   1735 O         -84.6100   -5.5500  -38.6390 O.2     108 THR    0.0900
   1736 CB        -87.7910   -4.8870  -38.3860 C.3     108 THR    0.1400
   1737 CG2       -88.8090   -3.8040  -38.7530 C.3     108 THR    0.0900
   1738 OG1       -88.4800   -6.1040  -38.0730 O.3     108 THR   -0.6600
   1739 HN        -88.3210   -6.1750  -40.5310 H       108 THR    0.4300
   1740 HA        -86.3470   -4.1940  -39.8510 H       108 THR   -0.2700
   1741 HB        -87.2380   -4.5430  -37.4850 H       108 THR    0.0900
   1742 HG1       -89.0760   -5.8940  -37.3510 H       108 THR    0.0900
   1743 HG21      -89.3880   -4.1130  -39.6500 H       108 THR    0.0900
   1744 HG22      -88.2830   -2.8520  -38.9800 H       108 THR    0.5100
   1745 HG23      -89.5170   -3.6500  -37.9110 H       108 THR   -0.5100
   1746 N         -85.8790   -7.3480  -39.1590 N.am    109 GLY   -0.4700
   1747 CA        -84.9610   -8.3560  -38.6050 C.3     109 GLY    0.3100
   1748 C         -83.7030   -8.6940  -39.3850 C.2     109 GLY   -0.0200
   1749 O         -82.6380   -8.9180  -38.8000 O.2     109 GLY    0.0900
   1750 HN        -86.6880   -7.7110  -39.6160 H       109 GLY    0.0900
   1751 HA1       -85.5330   -9.2640  -38.4980 H       109 GLY    0.5100
   1752 HA2       -84.6560   -7.9900  -37.6360 H       109 GLY   -0.5100
   1753 N         -83.8210   -8.7600  -40.7100 N.am    110 CYS   -0.4700
   1754 CA        -82.6700   -8.9270  -41.5640 C.3     110 CYS    0.3100
   1755 C         -81.6600   -7.8860  -41.1460 C.2     110 CYS    0.0700
   1756 O         -80.4950   -8.2040  -40.9410 O.2     110 CYS    0.0900
   1757 CB        -83.0480   -8.7310  -43.0290 C.3     110 CYS   -0.1000
   1758 SG        -81.6440   -8.7340  -44.1700 S.3     110 CYS    0.0900
   1759 HN        -84.7050   -8.6980  -41.1670 H       110 CYS    0.0900
   1760 HA        -82.2800   -9.9220  -41.4080 H       110 CYS   -0.0800
   1761 HB1       -83.5800   -7.7620  -43.1210 H       110 CYS    0.5100
   1762 HB2       -83.7450   -9.5450  -43.3180 H       110 CYS   -0.5100
   1763 N         -82.1440   -6.6520  -40.9740 N.am    111 ASN   -0.4700
   1764 CA        -81.3310   -5.4960  -40.5870 C.3     111 ASN    0.3100
   1765 C         -80.6160   -5.6420  -39.2470 C.2     111 ASN    0.0700
   1766 O         -80.0710   -4.6700  -38.7230 O.2     111 ASN    0.0900
   1767 CB        -82.1820   -4.2200  -40.5760 C.3     111 ASN   -0.1800
   1768 CG        -82.9030   -3.9830  -41.8940 C.2     111 ASN    0.0900
   1769 ND2       -84.0670   -3.3530  -41.8110 N.am    111 ASN    0.0900
   1770 OD1       -82.4270   -4.3510  -42.9670 O.2     111 ASN    0.5500
   1771 HN        -83.1120   -6.4580  -41.1040 H       111 ASN   -0.5500
   1772 HA        -80.5230   -5.4020  -41.2970 H       111 ASN   -0.6200
   1773 HB1       -81.5220   -3.3490  -40.3750 H       111 ASN    0.3200
   1774 HB2       -82.9390   -4.2980  -39.7680 H       111 ASN    0.3000
   1775 HD21      -84.6640   -3.2970  -42.6120 H       111 ASN    0.5100
   1776 HD22      -84.3490   -2.9340  -40.9480 H       111 ASN   -0.5100
   1777 N         -80.6240   -6.8560  -38.6970 N.am    112 LEU   -0.4700
   1778 CA        -79.8350   -7.1830  -37.5180 C.3     112 LEU    0.3100
   1779 C         -78.6630   -8.1210  -37.8210 C.2     112 LEU    0.0700
   1780 O         -77.4990   -7.7470  -37.6340 O.2     112 LEU    0.0900
   1781 CB        -80.7220   -7.7580  -36.4160 C.3     112 LEU   -0.1800
   1782 CG        -81.1920   -6.7410  -35.3780 C.3     112 LEU    0.0900
   1783 CD1       -82.2120   -5.7540  -35.9570 C.3     112 LEU    0.0900
   1784 CD2       -81.7580   -7.4790  -34.1720 C.3     112 LEU   -0.0900
   1785 HN        -81.1740   -7.5980  -39.0710 H       112 LEU    0.0900
   1786 HA        -79.3530   -6.2790  -37.1770 H       112 LEU   -0.2700
   1787 HB1       -80.1520   -8.5530  -35.8900 H       112 LEU    0.0900
   1788 HB2       -81.6170   -8.2120  -36.8900 H       112 LEU    0.0900
   1789 HG        -80.3130   -6.1740  -35.0050 H       112 LEU    0.0900
   1790 HD11      -83.0190   -6.3050  -36.4850 H       112 LEU   -0.2700
   1791 HD12      -81.7120   -5.0760  -36.6820 H       112 LEU    0.0900
   1792 HD13      -82.6670   -5.1570  -35.1380 H       112 LEU    0.0900
   1793 HD21      -80.9770   -8.1280  -33.7200 H       112 LEU    0.0900
   1794 HD22      -82.6130   -8.1170  -34.4850 H       112 LEU    0.5100
   1795 HD23      -82.0980   -6.7480  -33.4070 H       112 LEU   -0.5100
   1796 N         -78.9640   -9.3330  -38.2930 N.am    113 GLU   -0.4700
   1797 CA        -77.9260  -10.3090  -38.6370 C.3     113 GLU    0.3100
   1798 C         -76.9930   -9.7730  -39.7140 C.2     113 GLU    0.0700
   1799 O         -75.7830   -9.9600  -39.6350 O.2     113 GLU    0.0900
   1800 CB        -78.5440  -11.6360  -39.0850 C.3     113 GLU   -0.1800
   1801 CG        -77.5400  -12.7700  -39.3470 C.3     113 GLU    0.0900
   1802 CD        -77.2490  -12.9960  -40.8300 C.2     113 GLU    0.0900
   1803 OE1       -76.3510  -12.3320  -41.3910 O.co2   113 GLU   -0.2800
   1804 OE2       -77.9080  -13.8590  -41.4380 O.co2   113 GLU    0.0900
   1805 HN        -79.9070   -9.6270  -38.4320 H       113 GLU    0.0900
   1806 HA        -77.3110  -10.4610  -37.7630 H       113 GLU    0.6200
   1807 HB1       -79.1110  -11.4540  -40.0220 H       113 GLU   -0.7600
   1808 HB2       -79.2480  -11.9740  -38.2970 H       113 GLU   -0.7600
   1809 HG1       -77.9470  -13.7130  -38.9240 H       113 GLU    0.5100
   1810 HG2       -76.5840  -12.5250  -38.8370 H       113 GLU   -0.5100
   1811 N         -77.5610   -9.1030  -40.7140 N.am    114 GLY   -0.4700
   1812 CA        -76.7720   -8.4440  -41.7430 C.3     114 GLY    0.3100
   1813 C         -75.8980   -7.3180  -41.2090 C.2     114 GLY   -0.0200
   1814 O         -74.8350   -7.0490  -41.7650 O.2     114 GLY    0.0900
   1815 HN        -78.5510   -9.0240  -40.8020 H       114 GLY    0.0900
   1816 HA1       -77.4560   -8.0390  -42.4730 H       114 GLY    0.5100
   1817 HA2       -76.1390   -9.1900  -42.2000 H       114 GLY   -0.5100
   1818 N         -76.3350   -6.6650  -40.1250 N.am    115 PHE   -0.4700
   1819 CA        -75.6230   -5.5160  -39.5470 C.3     115 PHE    0.3100
   1820 C         -74.4800   -5.9030  -38.6310 C.2     115 PHE    0.0700
   1821 O         -73.3940   -5.3410  -38.7330 O.2     115 PHE    0.0900
   1822 CB        -76.5860   -4.6100  -38.7780 C.3     115 PHE   -0.1800
   1823 CG        -75.9120   -3.4690  -38.0580 C.ar    115 PHE    0.0900
   1824 CD1       -75.6550   -2.2720  -38.7170 C.ar    115 PHE    0.0900
   1825 CD2       -75.5590   -3.5850  -36.7170 C.ar    115 PHE    0.0000
   1826 CE1       -75.0510   -1.2150  -38.0560 C.ar    115 PHE   -0.1150
   1827 CE2       -74.9530   -2.5330  -36.0520 C.ar    115 PHE    0.1150
   1828 CZ        -74.6970   -1.3450  -36.7240 C.ar    115 PHE   -0.1150
   1829 HN        -77.1740   -6.9320  -39.6570 H       115 PHE    0.1150
   1830 HA        -75.1610   -4.9690  -40.3550 H       115 PHE   -0.1150
   1831 HB1       -77.1180   -5.2120  -38.0100 H       115 PHE    0.1150
   1832 HB2       -77.3150   -4.1650  -39.4870 H       115 PHE   -0.1150
   1833 HD1       -75.9310   -2.1640  -39.7560 H       115 PHE    0.1150
   1834 HD2       -75.7600   -4.5060  -36.1880 H       115 PHE   -0.1150
   1835 HE1       -74.8570   -0.2900  -38.5790 H       115 PHE    0.1150
   1836 HE2       -74.6780   -2.6370  -35.0130 H       115 PHE    0.5100
   1837 HZ        -74.2240   -0.5240  -36.2070 H       115 PHE   -0.5100
   1838 N         -74.7440   -6.8370  -37.7170 N.am    116 PHE   -0.4700
   1839 CA        -73.7490   -7.2970  -36.7540 C.3     116 PHE    0.3100
   1840 C         -72.5840   -8.0310  -37.4140 C.2     116 PHE    0.0700
   1841 O         -71.4260   -7.8360  -37.0380 O.2     116 PHE    0.0900
   1842 CB        -74.4090   -8.1690  -35.6890 C.3     116 PHE   -0.1800
   1843 CG        -75.2050   -7.3910  -34.6840 C.ar    116 PHE    0.0900
   1844 CD1       -74.9180   -7.4890  -33.3260 C.ar    116 PHE    0.0900
   1845 CD2       -76.2380   -6.5510  -35.0900 C.ar    116 PHE    0.0000
   1846 CE1       -75.6570   -6.7700  -32.3810 C.ar    116 PHE   -0.1150
   1847 CE2       -76.9770   -5.8240  -34.1620 C.ar    116 PHE    0.1150
   1848 CZ        -76.6880   -5.9370  -32.8000 C.ar    116 PHE   -0.1150
   1849 HN        -75.6400   -7.2670  -37.6510 H       116 PHE    0.1150
   1850 HA        -73.2930   -6.4290  -36.3000 H       116 PHE   -0.1150
   1851 HB1       -73.6240   -8.7220  -35.1300 H       116 PHE    0.1150
   1852 HB2       -75.1040   -8.8840  -36.1790 H       116 PHE   -0.1150
   1853 HD1       -74.1120   -8.1290  -32.9970 H       116 PHE    0.1150
   1854 HD2       -76.4690   -6.4620  -36.1410 H       116 PHE   -0.1150
   1855 HE1       -75.4280   -6.8630  -31.3290 H       116 PHE    0.1150
   1856 HE2       -77.7730   -5.1730  -34.4940 H       116 PHE    0.5100
   1857 HZ        -77.2630   -5.3790  -32.0760 H       116 PHE   -0.5100
   1858 N         -72.8940   -8.8680  -38.4090 N.am    117 ALA   -0.4700
   1859 CA        -71.8780   -9.5090  -39.2460 C.3     117 ALA    0.3100
   1860 C         -71.0040   -8.4780  -39.9690 C.2     117 ALA    0.0700
   1861 O         -69.8550   -8.7620  -40.2910 O.2     117 ALA    0.0900
   1862 CB        -72.5270  -10.4610  -40.2490 C.3     117 ALA   -0.2700
   1863 HN        -73.8400   -9.0930  -38.6270 H       117 ALA    0.0900
   1864 HA        -71.2040  -10.0500  -38.5990 H       117 ALA    0.0900
   1865 HB1       -73.2260   -9.9020  -40.9080 H       117 ALA    0.0900
   1866 HB2       -73.0990  -11.2460  -39.7100 H       117 ALA    0.5100
   1867 HB3       -71.7470  -10.9350  -40.8820 H       117 ALA   -0.5100
   1868 N         -71.5570   -7.2850  -40.2100 N.am    118 THR   -0.4700
   1869 CA        -70.8220   -6.1580  -40.7950 C.3     118 THR    0.3100
   1870 C         -70.1910   -5.2930  -39.7110 C.2     118 THR    0.0700
   1871 O         -69.3470   -4.4510  -39.9980 O.2     118 THR    0.0900
   1872 CB        -71.7250   -5.2860  -41.7020 C.3     118 THR    0.1400
   1873 CG2       -70.9420   -4.1520  -42.3550 C.3     118 THR    0.0900
   1874 OG1       -72.2900   -6.0950  -42.7360 O.3     118 THR   -0.6600
   1875 HN        -72.5140   -7.1060  -40.0000 H       118 THR    0.4300
   1876 HA        -70.0020   -6.5630  -41.3690 H       118 THR   -0.2700
   1877 HB        -72.5470   -4.8390  -41.1020 H       118 THR    0.0900
   1878 HG1       -73.1190   -6.4310  -42.3860 H       118 THR    0.0900
   1879 HG21      -70.0210   -4.5500  -42.8320 H       118 THR    0.0900
   1880 HG22      -70.6490   -3.4030  -41.5880 H       118 THR    0.5100
   1881 HG23      -71.5620   -3.6640  -43.1360 H       118 THR   -0.5100
   1882 N         -70.6060   -5.4870  -38.4610 N.am    119 LEU   -0.4700
   1883 CA        -69.9500   -4.8250  -37.3360 C.3     119 LEU    0.3100
   1884 C         -69.2670   -5.8990  -36.4850 C.2     119 LEU    0.0700
   1885 O         -69.3780   -5.9270  -35.2550 O.2     119 LEU    0.0900
   1886 CB        -70.9490   -3.9680  -36.5270 C.3     119 LEU   -0.1800
   1887 CG        -70.5920   -2.5770  -35.9430 C.3     119 LEU    0.0900
   1888 CD1       -69.6910   -2.6480  -34.7150 C.3     119 LEU    0.0900
   1889 CD2       -70.0240   -1.6040  -36.9760 C.3     119 LEU   -0.0900
   1890 HN        -71.3710   -6.0850  -38.2390 H       119 LEU    0.0900
   1891 HA        -69.1620   -4.2020  -37.7320 H       119 LEU   -0.2700
   1892 HB1       -71.2570   -4.5910  -35.6640 H       119 LEU    0.0900
   1893 HB2       -71.8200   -3.8050  -37.1920 H       119 LEU    0.0900
   1894 HG        -71.5330   -2.0580  -35.6620 H       119 LEU    0.0900
   1895 HD11      -68.7330   -3.1490  -34.9720 H       119 LEU   -0.2700
   1896 HD12      -70.1910   -3.2300  -33.9120 H       119 LEU    0.0900
   1897 HD13      -69.4670   -1.6220  -34.3500 H       119 LEU    0.0900
   1898 HD21      -70.7580   -0.7940  -37.1810 H       119 LEU    0.0900
   1899 HD22      -69.8140   -2.1400  -37.9250 H       119 LEU    0.5100
   1900 HD23      -69.0900   -1.1450  -36.5890 H       119 LEU   -0.5100
   1901 N         -68.5680   -6.7990  -37.1770 N.am    120 GLY   -0.4700
   1902 CA        -67.8090   -7.8730  -36.5400 C.3     120 GLY    0.3100
   1903 C         -66.4900   -8.1480  -37.2410 C.2     120 GLY   -0.0200
   1904 O         -65.4140   -7.9570  -36.6660 O.2     120 GLY    0.0900
   1905 HN        -68.5320   -6.7800  -38.1720 H       120 GLY    0.0900
   1906 HA1       -68.4140   -8.7670  -36.5610 H       120 GLY    0.5100
   1907 HA2       -67.6120   -7.5810  -35.5190 H       120 GLY   -0.5100
   1908 N         -66.5760   -8.6100  -38.4910 N.am    121 GLY   -0.4700
   1909 CA        -65.4080   -8.7920  -39.3380 C.3     121 GLY    0.3100
   1910 C         -65.0900   -7.5060  -40.0730 C.2     121 GLY   -0.0200
   1911 O         -64.5830   -7.5340  -41.1940 O.2     121 GLY    0.0900
   1912 HN        -67.4510   -8.8520  -38.9000 H       121 GLY    0.0900
   1913 HA1       -65.6190   -9.5750  -40.0500 H       121 GLY    0.5100
   1914 HA2       -64.5710   -9.0710  -38.7150 H       121 GLY   -0.5100
   1915 N         -65.4130   -6.3740  -39.4360 N.am    122 GLU   -0.4700
   1916 CA        -65.1170   -5.0390  -39.9610 C.3     122 GLU    0.3100
   1917 C         -64.4950   -4.1800  -38.8710 C.2     122 GLU    0.0700
   1918 O         -63.6190   -3.3680  -39.1490 O.2     122 GLU    0.0900
   1919 CB        -66.3830   -4.3700  -40.4860 C.3     122 GLU   -0.1800
   1920 CG        -66.2400   -3.7470  -41.8710 C.3     122 GLU    0.0900
   1921 CD        -65.8010   -2.3000  -41.8430 C.2     122 GLU    0.0900
   1922 OE1       -66.0830   -1.5900  -40.8570 O.co2   122 GLU   -0.2800
   1923 OE2       -65.1790   -1.8680  -42.8300 O.co2   122 GLU    0.0900
   1924 HN        -65.8790   -6.3910  -38.5560 H       122 GLU    0.0900
   1925 HA        -64.3930   -5.1470  -40.7550 H       122 GLU    0.6200
   1926 HB1       -66.6770   -3.5710  -39.7730 H       122 GLU   -0.7600
   1927 HB2       -67.1900   -5.1310  -40.5270 H       122 GLU   -0.7600
   1928 HG1       -67.2200   -3.8040  -42.3900 H       122 GLU    0.5100
   1929 HG2       -65.4890   -4.3270  -42.4470 H       122 GLU   -0.5100
   1930 N         -64.9480   -4.3640  -37.6280 N.am    123 ILE   -0.4700
   1931 CA        -64.3420   -3.7000  -36.4750 C.3     123 ILE    0.3100
   1932 C         -63.0170   -4.3670  -36.0780 C.2     123 ILE    0.0700
   1933 O         -62.1640   -3.7430  -35.4400 O.2     123 ILE    0.0900
   1934 CB        -65.3210   -3.6340  -35.2800 C.3     123 ILE   -0.0900
   1935 CG1       -64.9540   -2.4810  -34.3440 C.3     123 ILE    0.0900
   1936 CG2       -65.3850   -4.9740  -34.5400 C.3     123 ILE   -0.2700
   1937 CD        -66.1320   -1.8970  -33.6010 C.3     123 ILE    0.0900
   1938 HN        -65.7190   -4.9640  -37.4320 H       123 ILE    0.0900
   1939 HA        -64.0590   -2.7030  -36.7780 H       123 ILE    0.0900
   1940 HB        -66.3350   -3.3740  -35.6530 H       123 ILE   -0.1800
   1941 HG11      -64.4830   -1.6750  -34.9470 H       123 ILE    0.0900
   1942 HG12      -64.2180   -2.8510  -33.6010 H       123 ILE    0.0900
   1943 HG21      -64.4310   -5.1580  -34.0000 H       123 ILE   -0.2700
   1944 HG22      -65.5460   -5.7990  -35.2660 H       123 ILE    0.0900
   1945 HG23      -66.2140   -4.9590  -33.8000 H       123 ILE    0.0900
   1946 HD1       -66.6150   -2.6790  -32.9760 H       123 ILE    0.0900
   1947 HD2       -66.8820   -1.5090  -34.3250 H       123 ILE    0.5100
   1948 HD3       -65.7910   -1.0730  -32.9390 H       123 ILE   -0.5100
   1949 N         -62.8590   -5.6350  -36.4700 N.am    124 ALA   -0.4700
   1950 CA        -61.6200   -6.4010  -36.2840 C.3     124 ALA    0.3100
   1951 C         -60.6110   -6.1260  -37.4020 C.2     124 ALA    0.0700
   1952 O         -59.4120   -6.3500  -37.2410 O.2     124 ALA    0.0900
   1953 CB        -61.9330   -7.8950  -36.2070 C.3     124 ALA   -0.2700
   1954 HN        -63.5990   -6.1310  -36.9180 H       124 ALA    0.0900
   1955 HA        -61.1510   -6.0660  -35.3700 H       124 ALA    0.0900
   1956 HB1       -62.4250   -8.2310  -37.1450 H       124 ALA    0.0900
   1957 HB2       -62.6180   -8.0940  -35.3550 H       124 ALA    0.5100
   1958 HB3       -60.9930   -8.4710  -36.0730 H       124 ALA   -0.5100
   1959 N         -61.1220   -5.6580  -38.5400 N.am    125 LEU   -0.4700
   1960 CA        -60.3000   -5.2040  -39.6530 C.3     125 LEU    0.3100
   1961 C         -59.6510   -3.8720  -39.3270 C.2     125 LEU    0.0700
   1962 O         -58.5420   -3.6070  -39.7810 O.2     125 LEU    0.0900
   1963 CB        -61.1310   -5.1100  -40.9380 C.3     125 LEU   -0.1800
   1964 CG        -60.6110   -4.3160  -42.1370 C.3     125 LEU    0.0900
   1965 CD1       -60.6310   -5.1620  -43.3900 C.3     125 LEU    0.0900
   1966 CD2       -61.4220   -3.0450  -42.3260 C.3     125 LEU   -0.0900
   1967 HN        -62.1070   -5.5940  -38.6810 H       125 LEU    0.0900
   1968 HA        -59.4920   -5.9110  -39.7810 H       125 LEU   -0.2700
   1969 HB1       -62.1060   -4.6610  -40.6550 H       125 LEU    0.0900
   1970 HB2       -61.2970   -6.1480  -41.2880 H       125 LEU    0.0900
   1971 HG        -59.5710   -3.9850  -41.9340 H       125 LEU    0.0900
   1972 HD11      -61.6260   -5.6410  -43.5130 H       125 LEU   -0.2700
   1973 HD12      -59.8600   -5.9590  -43.3210 H       125 LEU    0.0900
   1974 HD13      -60.4320   -4.5260  -44.2790 H       125 LEU    0.0900
   1975 HD21      -61.6530   -2.5880  -41.3400 H       125 LEU    0.0900
   1976 HD22      -62.3790   -3.2790  -42.8400 H       125 LEU    0.5100
   1977 HD23      -60.8430   -2.3130  -42.9290 H       125 LEU   -0.5100
   1978 N         -60.3430   -3.0340  -38.5430 N.am    126 TRP   -0.4700
   1979 CA        -59.7820   -1.7590  -38.0630 C.3     126 TRP    0.3100
   1980 C         -58.9540   -1.9310  -36.7930 C.2     126 TRP    0.0700
   1981 O         -58.2260   -1.0230  -36.3860 O.2     126 TRP    0.0900
   1982 CB        -60.8640   -0.6790  -37.8870 C.3     126 TRP   -0.1800
   1983 CG        -61.4410   -0.2450  -39.1950 C.ar    126 TRP    0.0900
   1984 CD1       -62.7610   -0.2330  -39.5490 C.ar    126 TRP    0.0900
   1985 CD2       -60.7140    0.2040  -40.3470 C.ar    126 TRP   -0.0300
   1986 CE2       -61.6610    0.4820  -41.3580 C.ar    126 TRP   -0.1500
   1987 CE3       -59.3540    0.4010  -40.6210 C.ar    126 TRP    0.2200
   1988 NE1       -62.9020    0.2110  -40.8450 N.ar    126 TRP   -0.5100
   1989 CZ2       -61.2940    0.9500  -42.6190 C.ar    126 TRP    0.3700
   1990 CZ3       -58.9870    0.8650  -41.8730 C.ar    126 TRP    0.2400
   1991 CH2       -59.9540    1.1380  -42.8560 C.ar    126 TRP    0.1100
   1992 HN        -61.2730   -3.2380  -38.2480 H       126 TRP   -0.2500
   1993 HA        -59.0480   -1.4320  -38.7840 H       126 TRP    0.1700
   1994 HB1       -60.4180    0.2050  -37.3850 H       126 TRP   -0.2000
   1995 HB2       -61.6830   -1.0840  -37.2540 H       126 TRP    0.1400
   1996 HD1       -63.5760   -0.5290  -38.9060 H       126 TRP   -0.2700
   1997 HE1       -63.7480    0.3160  -41.3200 H       126 TRP    0.1600
   1998 HE3       -58.5930    0.2000  -39.8810 H       126 TRP   -0.1400
   1999 HZ2       -62.0180    1.1610  -43.3910 H       126 TRP    0.1400
   2000 HZ3       -57.9410    1.0180  -42.0990 H       126 TRP    0.5100
   2001 HH2       -59.6360    1.5050  -43.8200 H       126 TRP   -0.5100
   2002 N         -59.0690   -3.1090  -36.1790 N.am    127 SER   -0.4700
   2003 CA        -58.1910   -3.5130  -35.0850 C.3     127 SER    0.3100
   2004 C         -56.9070   -4.1670  -35.6160 C.2     127 SER    0.0700
   2005 O         -55.8130   -3.9020  -35.1060 O.2     127 SER    0.0900
   2006 CB        -58.9220   -4.4650  -34.1270 C.3     127 SER    0.0500
   2007 OG        -60.0180   -3.8300  -33.4780 O.3     127 SER    0.0900
   2008 HN        -59.7650   -3.7720  -36.4430 H       127 SER    0.0900
   2009 HA        -57.8780   -2.6230  -34.5610 H       127 SER   -0.6600
   2010 HB1       -58.2120   -4.8200  -33.3490 H       127 SER    0.4300
   2011 HB2       -59.3100   -5.3340  -34.6990 H       127 SER    0.5100
   2012 HG1       -60.6830   -3.6900  -34.1580 H       127 SER   -0.5100
   2013 N         -57.0510   -5.0100  -36.6460 N.am    128 LEU   -0.4700
   2014 CA        -55.9130   -5.7060  -37.2630 C.3     128 LEU    0.3100
   2015 C         -55.0540   -4.8410  -38.1950 C.2     128 LEU    0.0700
   2016 O         -54.1210   -5.3460  -38.8210 O.2     128 LEU    0.0900
   2017 CB        -56.3550   -6.9900  -37.9920 C.3     128 LEU   -0.1800
   2018 CG        -56.1420   -8.3440  -37.3000 C.3     128 LEU    0.0900
   2019 CD1       -56.6210   -9.4730  -38.1890 C.3     128 LEU    0.0900
   2020 CD2       -54.6880   -8.5660  -36.9370 C.3     128 LEU   -0.0900
   2021 HN        -57.9430   -5.2040  -37.0440 H       128 LEU    0.0900
   2022 HA        -55.2110   -5.9490  -36.4790 H       128 LEU   -0.2700
   2023 HB1       -55.8080   -7.0240  -38.9560 H       128 LEU    0.0900
   2024 HB2       -57.4410   -6.8930  -38.1950 H       128 LEU    0.0900
   2025 HG        -56.7060   -8.3630  -36.3430 H       128 LEU    0.0900
   2026 HD11      -56.0590   -9.4700  -39.1480 H       128 LEU   -0.2700
   2027 HD12      -57.7030   -9.3460  -38.4120 H       128 LEU    0.0900
   2028 HD13      -56.4570  -10.4490  -37.6840 H       128 LEU    0.0900
   2029 HD21      -54.3900   -7.8830  -36.1120 H       128 LEU    0.0900
   2030 HD22      -54.0420   -8.3600  -37.8170 H       128 LEU    0.5100
   2031 HD23      -54.5370   -9.6150  -36.6000 H       128 LEU   -0.5100
   2032 N         -55.3760   -3.5490  -38.2920 N.am    129 VAL   -0.4700
   2033 CA        -54.4690   -2.5680  -38.8980 C.3     129 VAL    0.3100
   2034 C         -53.6320   -1.9290  -37.7850 C.2     129 VAL    0.0700
   2035 O         -52.4360   -1.6660  -37.9680 O.2     129 VAL    0.0900
   2036 CB        -55.2100   -1.4790  -39.7280 C.3     129 VAL   -0.0900
   2037 CG1       -54.2580   -0.3550  -40.1470 C.3     129 VAL    0.0900
   2038 CG2       -55.8620   -2.0890  -40.9680 C.3     129 VAL   -0.2700
   2039 HN        -56.2450   -3.1940  -37.9580 H       129 VAL    0.0900
   2040 HA        -53.7870   -3.1110  -39.5370 H       129 VAL    0.0900
   2041 HB        -56.0330   -1.0510  -39.1160 H       129 VAL    0.0900
   2042 HG11      -53.3440   -0.7820  -40.6120 H       129 VAL   -0.2700
   2043 HG12      -53.9580    0.2380  -39.2570 H       129 VAL    0.0900
   2044 HG13      -54.7560    0.3070  -40.8870 H       129 VAL    0.0900
   2045 HG21      -56.4590   -2.9820  -40.6850 H       129 VAL    0.0900
   2046 HG22      -55.0790   -2.4000  -41.6910 H       129 VAL    0.5100
   2047 HG23      -56.5370   -1.3470  -41.4440 H       129 VAL   -0.5100
   2048 N         -54.2670   -1.6920  -36.6330 N.am    130 VAL   -0.4700
   2049 CA        -53.5730   -1.2280  -35.4300 C.3     130 VAL    0.3100
   2050 C         -52.6550   -2.3320  -34.8780 C.2     130 VAL    0.0700
   2051 O         -51.5940   -2.0390  -34.3250 O.2     130 VAL    0.0900
   2052 CB        -54.5580   -0.7080  -34.3350 C.3     130 VAL   -0.0900
   2053 CG1       -53.8020   -0.1050  -33.1520 C.3     130 VAL    0.0900
   2054 CG2       -55.5020    0.3350  -34.9130 C.3     130 VAL   -0.2700
   2055 HN        -55.2520   -1.8220  -36.5420 H       130 VAL    0.0900
   2056 HA        -52.9020   -0.4350  -35.7260 H       130 VAL    0.0900
   2057 HB        -55.1840   -1.5530  -33.9760 H       130 VAL    0.0900
   2058 HG11      -53.1780    0.7480  -33.4920 H       130 VAL   -0.2700
   2059 HG12      -53.1370   -0.8710  -32.6980 H       130 VAL    0.0900
   2060 HG13      -54.5220    0.2630  -32.3910 H       130 VAL    0.0900
   2061 HG21      -56.0950   -0.1050  -35.7430 H       130 VAL    0.0900
   2062 HG22      -54.9190    1.1930  -35.3120 H       130 VAL    0.5100
   2063 HG23      -56.2010    0.6910  -34.1270 H       130 VAL   -0.5100
   2064 N         -53.0500   -3.5980  -35.0590 N.am    131 LEU   -0.4700
   2065 CA        -52.2420   -4.7510  -34.6330 C.3     131 LEU    0.3100
   2066 C         -51.0120   -5.0060  -35.5400 C.2     131 LEU    0.0700
   2067 O         -50.0860   -5.7410  -35.1760 O.2     131 LEU    0.0900
   2068 CB        -53.1240   -6.0050  -34.5040 C.3     131 LEU   -0.1800
   2069 CG        -52.8420   -6.9900  -33.3550 C.3     131 LEU    0.0900
   2070 CD1       -53.0060   -6.3510  -31.9730 C.3     131 LEU    0.0900
   2071 CD2       -53.7120   -8.2380  -33.4620 C.3     131 LEU   -0.0900
   2072 HN        -53.9190   -3.8190  -35.4930 H       131 LEU    0.0900
   2073 HA        -51.7880   -4.5110  -33.6830 H       131 LEU   -0.2700
   2074 HB1       -53.0310   -6.5710  -35.4530 H       131 LEU    0.0900
   2075 HB2       -54.1720   -5.6600  -34.3910 H       131 LEU    0.0900
   2076 HG        -51.8010   -7.3660  -33.4540 H       131 LEU    0.0900
   2077 HD11      -54.0450   -5.9790  -31.8450 H       131 LEU   -0.2700
   2078 HD12      -52.3060   -5.4940  -31.8670 H       131 LEU    0.0900
   2079 HD13      -52.7980   -7.1030  -31.1820 H       131 LEU    0.0900
   2080 HD21      -53.5150   -8.7610  -34.4220 H       131 LEU    0.0900
   2081 HD22      -54.7860   -7.9540  -33.4280 H       131 LEU    0.5100
   2082 HD23      -53.4830   -8.9320  -32.6250 H       131 LEU   -0.5100
   2083 N         -51.0080   -4.3840  -36.7170 N.am    132 ALA   -0.4700
   2084 CA        -49.8370   -4.3800  -37.5870 C.3     132 ALA    0.3100
   2085 C         -49.0450   -3.0830  -37.4240 C.2     132 ALA    0.0700
   2086 O         -47.9280   -2.9700  -37.9300 O.2     132 ALA    0.0900
   2087 CB        -50.2510   -4.5790  -39.0400 C.3     132 ALA   -0.2700
   2088 HN        -51.8060   -3.8920  -37.0570 H       132 ALA    0.0900
   2089 HA        -49.1820   -5.1770  -37.2700 H       132 ALA    0.0900
   2090 HB1       -50.9320   -3.7600  -39.3580 H       132 ALA    0.0900
   2091 HB2       -50.7840   -5.5470  -39.1530 H       132 ALA    0.5100
   2092 HB3       -49.3520   -4.5670  -39.6940 H       132 ALA   -0.5100
   2093 N         -49.6320   -2.1110  -36.7120 N.am    133 ILE   -0.4700
   2094 CA        -48.9890   -0.8160  -36.4360 C.3     133 ILE    0.3100
   2095 C         -48.3450   -0.7580  -35.0380 C.2     133 ILE    0.0700
   2096 O         -47.3710   -0.0280  -34.8240 O.2     133 ILE    0.0900
   2097 CB        -49.9630    0.3870  -36.6730 C.3     133 ILE   -0.0900
   2098 CG1       -49.2970    1.4410  -37.5680 C.3     133 ILE    0.0900
   2099 CG2       -50.4910    0.9830  -35.3440 C.3     133 ILE   -0.2700
   2100 CD        -50.2680    2.3940  -38.2530 C.3     133 ILE    0.0900
   2101 HN        -50.5450   -2.2260  -36.3310 H       133 ILE    0.0900
   2102 HA        -48.1320   -0.7300  -37.0870 H       133 ILE    0.0900
   2103 HB        -50.8260    0.0380  -37.2800 H       133 ILE   -0.1800
   2104 HG11      -48.7130    0.9150  -38.3520 H       133 ILE    0.0900
   2105 HG12      -48.6020    2.0410  -36.9430 H       133 ILE    0.0900
   2106 HG21      -49.6720    1.5090  -34.8090 H       133 ILE   -0.2700
   2107 HG22      -50.8770    0.1710  -34.6920 H       133 ILE    0.0900
   2108 HG23      -51.3040    1.7120  -35.5530 H       133 ILE    0.0900
   2109 HD1       -50.8560    2.9510  -37.4930 H       133 ILE    0.0900
   2110 HD2       -50.9700    1.8200  -38.8950 H       133 ILE    0.5100
   2111 HD3       -49.7070    3.1250  -38.8730 H       133 ILE   -0.5100
   2112 N         -48.8920   -1.5310  -34.0960 N.am    134 GLU   -0.4700
   2113 CA        -48.3470   -1.6610  -32.7420 C.3     134 GLU    0.3100
   2114 C         -47.0820   -2.5080  -32.7790 C.2     134 GLU    0.0700
   2115 O         -46.1870   -2.3520  -31.9500 O.2     134 GLU    0.0900
   2116 CB        -49.3870   -2.3000  -31.8090 C.3     134 GLU   -0.1800
   2117 CG        -49.0980   -2.1670  -30.3130 C.3     134 GLU    0.0900
   2118 CD        -48.2740   -3.3150  -29.7600 C.2     134 GLU    0.0900
   2119 OE1       -48.8000   -4.4440  -29.6850 O.co2   134 GLU   -0.2800
   2120 OE2       -47.1030   -3.0890  -29.3890 O.co2   134 GLU    0.0900
   2121 HN        -49.7140   -2.0660  -34.2770 H       134 GLU    0.0900
   2122 HA        -48.0820   -0.6750  -32.3910 H       134 GLU    0.6200
   2123 HB1       -49.4490   -3.3820  -32.0520 H       134 GLU   -0.7600
   2124 HB2       -50.3700   -1.8280  -32.0120 H       134 GLU   -0.7600
   2125 HG1       -50.0620   -2.1310  -29.7630 H       134 GLU    0.5100
   2126 HG2       -48.5420   -1.2200  -30.1380 H       134 GLU   -0.5100
   2127 N         -47.0250   -3.4070  -33.7600 N.am    135 ARG   -0.4700
   2128 CA        -45.8740   -4.2650  -34.0080 C.3     135 ARG    0.3100
   2129 C         -44.8130   -3.5430  -34.8610 C.2     135 ARG    0.0700
   2130 O         -43.6410   -3.9280  -34.8880 O.2     135 ARG    0.0900
   2131 CB        -46.3600   -5.5420  -34.7120 C.3     135 ARG   -0.1800
   2132 CG        -45.4900   -6.7790  -34.5250 C.3     135 ARG    0.0900
   2133 CD        -45.3790   -7.2190  -33.0730 C.3     135 ARG    0.0900
   2134 NE        -46.6640   -7.1980  -32.3850 N.pl3   135 ARG   -0.1800
   2135 CZ        -46.8470   -7.6210  -31.1400 C.cat   135 ARG    0.0900
   2136 NH1       -45.8380   -8.1110  -30.4400 N.pl3   135 ARG    0.0900
   2137 NH2       -48.0470   -7.5600  -30.5930 N.pl3   135 ARG    0.2000
   2138 HN        -47.7890   -3.5340  -34.3870 H       135 ARG    0.0900
   2139 HA        -45.4110   -4.5020  -33.0610 H       135 ARG    0.0900
   2140 HB1       -46.4220   -5.3300  -35.7990 H       135 ARG   -0.7000
   2141 HB2       -47.3750   -5.7780  -34.3300 H       135 ARG    0.4400
   2142 HG1       -44.4710   -6.5580  -34.9090 H       135 ARG    0.6400
   2143 HG2       -45.9250   -7.6120  -35.1180 H       135 ARG   -0.8000
   2144 HD1       -44.6950   -6.5340  -32.5290 H       135 ARG    0.4600
   2145 HD2       -44.9920   -8.2600  -33.0300 H       135 ARG    0.4600
   2146 HE        -47.4570   -6.8440  -32.8800 H       135 ARG   -0.8000
   2147 HH11      -44.9270   -8.1670  -30.8490 H       135 ARG    0.4600
   2148 HH12      -45.9860   -8.4260  -29.5030 H       135 ARG    0.4600
   2149 HH21      -48.2210   -8.0100  -29.7180 H       135 ARG    0.5100
   2150 HH22      -48.7820   -7.0640  -31.0550 H       135 ARG   -0.5100
   2151 N         -45.2480   -2.4780  -35.5400 N.am    136 TYR   -0.4700
   2152 CA        -44.4530   -1.7280  -36.5140 C.3     136 TYR    0.3100
   2153 C         -43.6080   -0.6300  -35.8580 C.2     136 TYR    0.0700
   2154 O         -42.4670   -0.3850  -36.2670 O.2     136 TYR    0.0900
   2155 CB        -45.4220   -1.1440  -37.5600 C.3     136 TYR   -0.1800
   2156 CG        -44.8700   -0.1760  -38.5920 C.ar    136 TYR    0.0900
   2157 CD1       -44.0120   -0.6070  -39.6030 C.ar    136 TYR    0.0900
   2158 CD2       -45.2640    1.1670  -38.5940 C.ar    136 TYR    0.0000
   2159 CE1       -43.5270    0.2860  -40.5690 C.ar    136 TYR   -0.1150
   2160 CE2       -44.7810    2.0670  -39.5550 C.ar    136 TYR    0.1150
   2161 CZ        -43.9150    1.6200  -40.5380 C.ar    136 TYR   -0.1150
   2162 OH        -43.4420    2.5060  -41.4830 O.3     136 TYR    0.1150
   2163 HN        -46.1730   -2.1330  -35.4040 H       136 TYR    0.1100
   2164 HA        -43.7440   -2.4000  -36.9760 H       136 TYR   -0.5400
   2165 HB1       -46.2200   -0.5940  -37.0200 H       136 TYR    0.4300
   2166 HB2       -45.8590   -1.9870  -38.1340 H       136 TYR   -0.1150
   2167 HD1       -43.7160   -1.6450  -39.6430 H       136 TYR    0.1150
   2168 HD2       -45.9530    1.5170  -37.8400 H       136 TYR   -0.1150
   2169 HE1       -42.8510   -0.0630  -41.3370 H       136 TYR    0.1150
   2170 HE2       -45.0840    3.1030  -39.5290 H       136 TYR    0.5100
   2171 HH        -42.9940    2.0010  -42.1650 H       136 TYR   -0.5100
   2172 N         -44.1860   -0.0060  -34.8200 N.am    137 VAL   -0.4700
   2173 CA        -43.6550    1.1660  -34.0920 C.3     137 VAL    0.3100
   2174 C         -42.6170    0.8260  -33.0000 C.2     137 VAL    0.0700
   2175 O         -41.7620    1.6590  -32.6560 O.2     137 VAL    0.0900
   2176 CB        -44.8380    1.9860  -33.4660 C.3     137 VAL   -0.0900
   2177 CG1       -44.3750    2.9080  -32.3330 C.3     137 VAL    0.0900
   2178 CG2       -45.5960    2.7720  -34.5430 C.3     137 VAL   -0.2700
   2179 HN        -45.0600   -0.3320  -34.4730 H       137 VAL    0.0900
   2180 HA        -43.1000    1.7750  -34.7900 H       137 VAL    0.0900
   2181 HB        -45.5930    1.2770  -33.0660 H       137 VAL    0.0900
   2182 HG11      -43.5030    3.5110  -32.6640 H       137 VAL   -0.2700
   2183 HG12      -44.0740    2.3030  -31.4520 H       137 VAL    0.0900
   2184 HG13      -45.1970    3.5990  -32.0500 H       137 VAL    0.0900
   2185 HG21      -46.0160    2.0750  -35.3000 H       137 VAL    0.0900
   2186 HG22      -44.9050    3.4770  -35.0540 H       137 VAL    0.5100
   2187 HG23      -46.4320    3.3390  -34.0790 H       137 VAL   -0.5100
   2188 N         -42.7170   -0.3860  -32.4450 N.am    138 VAL   -0.4700
   2189 CA        -41.7390   -0.9010  -31.4730 C.3     138 VAL    0.3100
   2190 C         -40.8610   -2.0130  -32.0930 C.2     138 VAL    0.0700
   2191 O         -40.4320   -2.9490  -31.4060 O.2     138 VAL    0.0900
   2192 CB        -42.3960   -1.3410  -30.1050 C.3     138 VAL   -0.0900
   2193 CG1       -43.1210   -0.1570  -29.4190 C.3     138 VAL    0.0900
   2194 CG2       -43.3320   -2.5540  -30.2730 C.3     138 VAL   -0.2700
   2195 HN        -43.4670   -1.0020  -32.6690 H       138 VAL    0.0900
   2196 HA        -41.0180   -0.1170  -31.2940 H       138 VAL    0.0900
   2197 HB        -41.6050   -1.7250  -29.4270 H       138 VAL    0.0900
   2198 HG11      -43.9240    0.2330  -30.0800 H       138 VAL   -0.2700
   2199 HG12      -42.3980    0.6620  -29.2180 H       138 VAL    0.0900
   2200 HG13      -43.5780   -0.4950  -28.4660 H       138 VAL    0.0900
   2201 HG21      -42.7380   -3.4660  -30.4970 H       138 VAL    0.0900
   2202 HG22      -44.0370   -2.3750  -31.1130 H       138 VAL    0.5100
   2203 HG23      -43.9040   -2.7240  -29.3350 H       138 VAL   -0.5100
   2204 N         -40.6110   -1.8930  -33.4020 N.am    139 VAL   -0.4700
   2205 CA        -39.7070   -2.7800  -34.1500 C.3     139 VAL    0.3100
   2206 C         -38.8250   -1.9910  -35.1470 C.2     139 VAL    0.0700
   2207 O         -37.6420   -2.2970  -35.3150 O.2     139 VAL    0.0900
   2208 CB        -40.4830   -3.9670  -34.8340 C.3     139 VAL   -0.0900
   2209 CG1       -39.7670   -4.4970  -36.0810 C.3     139 VAL    0.0900
   2210 CG2       -40.7330   -5.1050  -33.8360 C.3     139 VAL   -0.2700
   2211 HN        -41.0410   -1.1750  -33.9440 H       139 VAL    0.0900
   2212 HA        -38.9780   -3.1670  -33.4540 H       139 VAL    0.0900
   2213 HB        -41.4950   -3.6130  -35.1250 H       139 VAL    0.0900
   2214 HG11      -38.6990   -4.7000  -35.8510 H       139 VAL   -0.2700
   2215 HG12      -39.8160   -3.7420  -36.8950 H       139 VAL    0.0900
   2216 HG13      -40.2430   -5.4420  -36.4180 H       139 VAL    0.0900
   2217 HG21      -41.3370   -4.7370  -32.9800 H       139 VAL    0.0900
   2218 HG22      -39.7640   -5.4860  -33.4470 H       139 VAL    0.5100
   2219 HG23      -41.2860   -5.9300  -34.3330 H       139 VAL   -0.5100
   2220 N         -39.3930   -0.9590  -35.7780 N.am    140 CYS   -0.4700
   2221 CA        -38.6820   -0.1770  -36.7990 C.3     140 CYS    0.3100
   2222 C         -38.3070    1.2480  -36.3860 C.2     140 CYS    0.0700
   2223 O         -37.3350    1.7980  -36.9000 O.2     140 CYS    0.0900
   2224 CB        -39.5010   -0.1130  -38.0900 C.3     140 CYS   -0.1100
   2225 SG        -40.1210   -1.7030  -38.6410 S.3     140 CYS    0.0900
   2226 HN        -40.3270   -0.6710  -35.5820 H       140 CYS    0.0900
   2227 HA        -37.7300   -0.6510  -36.9810 H       140 CYS   -0.2300
   2228 HB1       -38.8600    0.3210  -38.8850 H       140 CYS    0.1600
   2229 HB2       -40.3590    0.5720  -37.9200 H       140 CYS    0.5100
   2230 HG1       -40.5320   -1.2640  -39.8220 H       140 CYS   -0.5100
   2231 N         -39.0860    1.8400  -35.4740 N.am    141 LYS   -0.4700
   2232 CA        -38.9240    3.2390  -35.0220 C.3     141 LYS    0.3100
   2233 C         -39.0370    4.2890  -36.1510 C.2     141 LYS    0.0700
   2234 O         -38.0410    4.6110  -36.8070 O.2     141 LYS    0.0900
   2235 CB        -37.6400    3.4440  -34.1840 C.3     141 LYS   -0.1800
   2236 CG        -37.6840    2.8850  -32.7510 C.3     141 LYS    0.0900
   2237 CD        -38.5720    3.7120  -31.8220 C.3     141 LYS    0.0900
   2238 CE        -38.7310    3.0290  -30.4810 C.3     141 LYS   -0.1800
   2239 NZ        -39.8780    3.5860  -29.7370 N.4     141 LYS    0.0900
   2240 HN        -39.8350    1.3440  -35.0430 H       141 LYS    0.0900
   2241 HA        -39.7930    3.4930  -34.4330 H       141 LYS   -0.1800
   2242 HB1       -37.4420    4.5340  -34.1210 H       141 LYS    0.0900
   2243 HB2       -36.7990    2.9540  -34.7180 H       141 LYS    0.0900
   2244 HG1       -36.6530    2.8710  -32.3410 H       141 LYS    0.2100
   2245 HG2       -38.0730    1.8450  -32.7850 H       141 LYS    0.0500
   2246 HD1       -39.5720    3.8400  -32.2880 H       141 LYS    0.0500
   2247 HD2       -38.1140    4.7120  -31.6710 H       141 LYS   -0.3000
   2248 HE1       -37.8180    3.1830  -29.8660 H       141 LYS    0.3300
   2249 HE2       -38.9140    1.9440  -30.6270 H       141 LYS    0.3300
   2250 HZ1       -40.7640    3.3000  -30.2010 H       141 LYS    0.3300
   2251 HZ2       -39.8130    4.6240  -29.7250 H       141 LYS    0.5100
   2252 HZ3       -39.8660    3.2270  -28.7610 H       141 LYS   -0.5100
   2253 N         -40.2590    4.8120  -36.3870 N.am    142 PRO   -0.2900
   2254 CA        -40.4780    5.9260  -37.3250 C.3     142 PRO    0.0000
   2255 C         -40.0400    7.3030  -36.7830 C.2     142 PRO    0.0900
   2256 O         -39.6830    8.1880  -37.5720 O.2     142 PRO    0.0900
   2257 CB        -41.9990    5.8980  -37.5710 C.3     142 PRO    0.0200
   2258 CG        -42.5170    4.6520  -36.8800 C.3     142 PRO    0.0900
   2259 CD        -41.5280    4.3390  -35.8050 C.3     142 PRO   -0.1800
   2260 HA        -39.8760    5.7960  -38.2090 H       142 PRO    0.0900
   2261 HB1       -42.2140    5.8550  -38.6610 H       142 PRO    0.0900
   2262 HB2       -42.4790    6.8050  -37.1460 H       142 PRO   -0.1800
   2263 HG1       -43.5210    4.8370  -36.4430 H       142 PRO    0.0900
   2264 HG2       -42.5890    3.8080  -37.6000 H       142 PRO    0.0900
   2265 HD1       -41.7500    4.8910  -34.8680 H       142 PRO    0.5100
   2266 HD2       -41.4740    3.2490  -35.5990 H       142 PRO   -0.5100
   2267 N         -40.0870    7.4730  -35.4530 N.am    143 MET   -0.4700
   2268 CA        -39.6300    8.6960  -34.7640 C.3     143 MET    0.3100
   2269 C         -38.7660    8.3590  -33.5240 C.2     143 MET    0.0700
   2270 O         -38.2820    7.2310  -33.3710 O.2     143 MET    0.0900
   2271 CB        -40.8270    9.6030  -34.3800 C.3     143 MET   -0.1800
   2272 CG        -40.4910   11.0930  -34.1030 C.3     143 MET    0.0900
   2273 SD        -41.6800   11.9940  -33.0570 S.3     143 MET    0.0900
   2274 CE        -41.0380   11.7450  -31.4000 C.3     143 MET   -0.1400
   2275 HN        -40.4440    6.7590  -34.8560 H       143 MET    0.0900
   2276 HA        -38.9620    9.2210  -35.4280 H       143 MET    0.0900
   2277 HB1       -41.2950    9.1830  -33.4640 H       143 MET   -0.0900
   2278 HB2       -41.5630    9.5670  -35.2100 H       143 MET   -0.2200
   2279 HG1       -40.4200   11.6090  -35.0830 H       143 MET    0.0900
   2280 HG2       -39.4950   11.1280  -33.6170 H       143 MET    0.0900
   2281 HE1       -40.0910   12.3060  -31.2460 H       143 MET    0.0900
   2282 HE2       -40.8310   10.6680  -31.2260 H       143 MET    0.5100
   2283 HE3       -41.7730   12.0990  -30.6460 H       143 MET   -0.5100
   2284 N         -38.5850    9.3530  -32.6500 N.am    144 SER   -0.4700
   2285 CA        -37.7600    9.2650  -31.4440 C.3     144 SER    0.3100
   2286 C         -38.3610    8.3500  -30.3580 C.2     144 SER    0.0700
   2287 O         -38.1530    7.1280  -30.3720 O.2     144 SER    0.0900
   2288 CB        -37.5040   10.6900  -30.9050 C.3     144 SER    0.0500
   2289 OG        -36.8660   10.6920  -29.6370 O.3     144 SER    0.0900
   2290 HN        -39.0240   10.2370  -32.7890 H       144 SER    0.0900
   2291 HA        -36.8290    8.7800  -31.7010 H       144 SER   -0.6600
   2292 HB1       -38.4750   11.2210  -30.8050 H       144 SER    0.4300
   2293 HB2       -36.8540   11.2380  -31.6200 H       144 SER    0.5100
   2294 HG1       -35.9340   10.5400  -29.8100 H       144 SER   -0.5100
   2295 N         -39.1120    8.9630  -29.4320 N.am    145 ASN   -0.4700
   2296 CA        -39.6920    8.3070  -28.2480 C.3     145 ASN    0.3100
   2297 C         -41.1050    7.7490  -28.5380 C.2     145 ASN    0.0700
   2298 O         -42.1140    8.4560  -28.3720 O.2     145 ASN    0.0900
   2299 CB        -39.7320    9.3250  -27.0800 C.3     145 ASN   -0.1800
   2300 CG        -39.1920    8.7650  -25.7590 C.2     145 ASN    0.0900
   2301 ND2       -37.9450    9.1180  -25.4300 N.am    145 ASN    0.0900
   2302 OD1       -39.8990    8.0690  -25.0230 O.2     145 ASN    0.5500
   2303 HN        -39.3200    9.9330  -29.5090 H       145 ASN   -0.5500
   2304 HA        -39.0790    7.4560  -27.9920 H       145 ASN   -0.6200
   2305 HB1       -40.7850    9.6420  -26.9190 H       145 ASN    0.3200
   2306 HB2       -39.1220   10.2110  -27.3580 H       145 ASN    0.3000
   2307 HD21      -37.5380    8.7850  -24.5810 H       145 ASN    0.5100
   2308 HD22      -37.4200    9.7170  -26.0350 H       145 ASN   -0.5100
   2309 N         -41.1760    6.4800  -28.9700 N.am    146 PHE   -0.4700
   2310 CA        -42.4500    5.8670  -29.3950 C.3     146 PHE    0.3100
   2311 C         -43.0860    4.8410  -28.4470 C.2     146 PHE    0.0700
   2312 O         -43.2420    3.6520  -28.7870 O.2     146 PHE    0.0900
   2313 CB        -42.3450    5.2940  -30.8120 C.3     146 PHE   -0.1800
   2314 CG        -43.0390    6.1260  -31.8470 C.ar    146 PHE    0.0900
   2315 CD1       -42.4400    6.3710  -33.0780 C.ar    146 PHE    0.0900
   2316 CD2       -44.2950    6.6770  -31.5830 C.ar    146 PHE    0.0000
   2317 CE1       -43.0870    7.1450  -34.0440 C.ar    146 PHE   -0.1150
   2318 CE2       -44.9450    7.4570  -32.5350 C.ar    146 PHE    0.1150
   2319 CZ        -44.3390    7.6930  -33.7710 C.ar    146 PHE   -0.1150
   2320 HN        -40.3710    5.8940  -29.0220 H       146 PHE    0.1150
   2321 HA        -43.2140    6.6290  -29.3580 H       146 PHE   -0.1150
   2322 HB1       -42.8080    4.2830  -30.8360 H       146 PHE    0.1150
   2323 HB2       -41.2750    5.2290  -31.1050 H       146 PHE   -0.1150
   2324 HD1       -41.4640    5.9590  -33.2880 H       146 PHE    0.1150
   2325 HD2       -44.7690    6.4940  -30.6290 H       146 PHE   -0.1150
   2326 HE1       -42.6170    7.3180  -35.0000 H       146 PHE    0.1150
   2327 HE2       -45.9150    7.8800  -32.3180 H       146 PHE    0.5100
   2328 HZ        -44.8390    8.2990  -34.5130 H       146 PHE   -0.5100
   2329 N         -43.4680    5.3300  -27.2640 N.am    147 ARG   -0.4700
   2330 CA        -44.1610    4.5300  -26.2560 C.3     147 ARG    0.3100
   2331 C         -45.6880    4.6750  -26.4150 C.2     147 ARG    0.0700
   2332 O         -46.1910    5.7730  -26.6870 O.2     147 ARG    0.0900
   2333 CB        -43.7100    4.9320  -24.8390 C.3     147 ARG   -0.1800
   2334 CG        -43.8900    3.8260  -23.7940 C.3     147 ARG    0.0900
   2335 CD        -43.7660    4.3270  -22.3520 C.3     147 ARG    0.0900
   2336 NE        -44.5030    3.4600  -21.4210 N.pl3   147 ARG   -0.1800
   2337 CZ        -44.5840    3.6350  -20.1000 C.cat   147 ARG    0.0900
   2338 NH1       -43.9690    4.6490  -19.5060 N.pl3   147 ARG    0.0900
   2339 NH2       -45.2860    2.7860  -19.3640 N.pl3   147 ARG    0.2000
   2340 HN        -43.2930    6.2790  -27.0130 H       147 ARG    0.0900
   2341 HA        -43.9350    3.4910  -26.4400 H       147 ARG    0.0900
   2342 HB1       -44.3000    5.8170  -24.5190 H       147 ARG   -0.7000
   2343 HB2       -42.6360    5.2100  -24.8770 H       147 ARG    0.4400
   2344 HG1       -43.1180    3.0460  -23.9650 H       147 ARG    0.6400
   2345 HG2       -44.8960    3.3730  -23.9260 H       147 ARG   -0.8000
   2346 HD1       -44.1890    5.3510  -22.2710 H       147 ARG    0.4600
   2347 HD2       -42.6980    4.3300  -22.0440 H       147 ARG    0.4600
   2348 HE        -44.9830    2.6730  -21.8090 H       147 ARG   -0.8000
   2349 HH11      -43.4340    5.2970  -20.0490 H       147 ARG    0.4600
   2350 HH12      -44.0400    4.7650  -18.5150 H       147 ARG    0.4600
   2351 HH21      -45.7530    2.0160  -19.7980 H       147 ARG    0.5100
   2352 HH22      -45.3490    2.9160  -18.3750 H       147 ARG   -0.5100
   2353 N         -46.4100    3.5550  -26.2640 N.am    148 PHE   -0.4700
   2354 CA        -47.8860    3.5300  -26.3300 C.3     148 PHE    0.3100
   2355 C         -48.5360    3.7110  -24.9300 C.2     148 PHE    0.0700
   2356 O         -48.4310    4.7950  -24.3440 O.2     148 PHE    0.0900
   2357 CB        -48.3810    2.2620  -27.0710 C.3     148 PHE   -0.1800
   2358 CG        -48.2140    2.3190  -28.5830 C.ar    148 PHE    0.0900
   2359 CD1       -48.5840    3.4830  -29.2950 C.ar    148 PHE    0.0900
   2360 CD2       -47.7170    1.2010  -29.2950 C.ar    148 PHE    0.0000
   2361 CE1       -48.4430    3.5350  -30.6860 C.ar    148 PHE   -0.1150
   2362 CE2       -47.5810    1.2580  -30.6890 C.ar    148 PHE    0.1150
   2363 CZ        -47.9450    2.4230  -31.3790 C.ar    148 PHE   -0.1150
   2364 HN        -45.9740    2.6740  -26.0970 H       148 PHE    0.1150
   2365 HA        -48.2110    4.4180  -26.8500 H       148 PHE   -0.1150
   2366 HB1       -49.4640    2.1210  -26.8670 H       148 PHE    0.1150
   2367 HB2       -47.8060    1.3820  -26.7120 H       148 PHE   -0.1150
   2368 HD1       -48.9760    4.3370  -28.7640 H       148 PHE    0.1150
   2369 HD2       -47.4430    0.3020  -28.7630 H       148 PHE   -0.1150
   2370 HE1       -48.7180    4.4290  -31.2250 H       148 PHE    0.1150
   2371 HE2       -47.1950    0.4060  -31.2300 H       148 PHE    0.5100
   2372 HZ        -47.8410    2.4630  -32.4530 H       148 PHE   -0.5100
   2373 N         -49.2090    2.6830  -24.3970 N.am    149 GLY   -0.4700
   2374 CA        -49.6270    2.6900  -22.9870 C.3     149 GLY    0.3100
   2375 C         -51.1070    2.5390  -22.6870 C.2     149 GLY   -0.0200
   2376 O         -51.6720    1.4580  -22.8550 O.2     149 GLY    0.0900
   2377 HN        -49.4540    1.8760  -24.9260 H       149 GLY    0.0900
   2378 HA1       -49.3010    3.6330  -22.5740 H       149 GLY    0.5100
   2379 HA2       -49.1090    1.8740  -22.5080 H       149 GLY   -0.5100
   2380 N         -51.7200    3.6260  -22.2040 N.am    150 GLU   -0.4700
   2381 CA        -53.1550    3.6770  -21.8770 C.3     150 GLU    0.3100
   2382 C         -53.9250    4.7180  -22.7010 C.2     150 GLU    0.0700
   2383 O         -54.8470    4.3620  -23.4430 O.2     150 GLU    0.0900
   2384 CB        -53.3840    3.9230  -20.3760 C.3     150 GLU   -0.1800
   2385 CG        -53.6460    2.6640  -19.5550 C.3     150 GLU    0.0900
   2386 CD        -54.8350    2.8160  -18.6100 C.2     150 GLU    0.0900
   2387 OE1       -55.7470    3.6200  -18.9130 O.co2   150 GLU   -0.2800
   2388 OE2       -54.8710    2.1160  -17.5720 O.co2   150 GLU    0.0900
   2389 HN        -51.2190    4.4720  -22.0420 H       150 GLU    0.0900
   2390 HA        -53.5930    2.7350  -22.1690 H       150 GLU    0.6200
   2391 HB1       -54.2580    4.5990  -20.2650 H       150 GLU   -0.7600
   2392 HB2       -52.4840    4.4260  -19.9650 H       150 GLU   -0.7600
   2393 HG1       -52.7430    2.4320  -18.9510 H       150 GLU    0.5100
   2394 HG2       -53.8500    1.8180  -20.2460 H       150 GLU   -0.5100
   2395 N         -53.5480    5.9980  -22.5710 N.am    151 ASN   -0.4700
   2396 CA        -54.1620    7.0860  -23.3490 C.3     151 ASN    0.3100
   2397 C         -53.7990    7.0430  -24.8450 C.2     151 ASN    0.0700
   2398 O         -54.3190    7.8250  -25.6450 O.2     151 ASN    0.0900
   2399 CB        -53.8540    8.4610  -22.7280 C.3     151 ASN   -0.1800
   2400 CG        -52.3770    8.8070  -22.7590 C.2     151 ASN    0.0900
   2401 ND2       -52.0320    9.8500  -23.5110 N.am    151 ASN    0.0900
   2402 OD1       -51.5590    8.1600  -22.1070 O.2     151 ASN    0.5500
   2403 HN        -52.8300    6.2710  -21.9350 H       151 ASN   -0.5500
   2404 HA        -55.2280    6.9180  -23.3700 H       151 ASN   -0.6200
   2405 HB1       -54.1940    8.4620  -21.6700 H       151 ASN    0.3200
   2406 HB2       -54.4100    9.2420  -23.2900 H       151 ASN    0.3000
   2407 HD21      -51.0720   10.1270  -23.5700 H       151 ASN    0.5100
   2408 HD22      -52.7310   10.3560  -24.0160 H       151 ASN   -0.5100
   2409 N         -52.8970    6.1170  -25.1910 N.am    152 HSE   -0.4700
   2410 CA        -52.5490    5.7740  -26.5740 C.3     152 HSE    0.3100
   2411 C         -53.2250    4.4650  -27.0210 C.2     152 HSE    0.0700
   2412 O         -53.4980    4.2740  -28.2110 O.2     152 HSE    0.0900
   2413 CB        -51.0220    5.6240  -26.7340 C.3     152 HSE   -0.0800
   2414 CG        -50.2970    6.9110  -27.0120 C.ar    152 HSE    0.0900
   2415 CD2       -50.0640    7.8610  -26.0460 C.ar    152 HSE    0.0900
   2416 ND1       -49.7260    7.3790  -28.1530 N.ar    152 HSE   -0.7000
   2417 CE1       -49.1790    8.6020  -27.8550 C.ar    152 HSE    0.2200
   2418 NE2       -49.3940    8.8750  -26.5800 N.ar    152 HSE    0.2500
   2419 HN        -52.4020    5.6020  -24.4960 H       152 HSE    0.1300
   2420 HA        -52.9170    6.5590  -27.2170 H       152 HSE   -0.3600
   2421 HB1       -50.8220    4.9270  -27.5750 H       152 HSE    0.3200
   2422 HB2       -50.6100    5.1920  -25.7970 H       152 HSE   -0.0500
   2423 HD2       -50.3540    7.8440  -25.0030 H       152 HSE    0.0900
   2424 HE1       -48.6470    9.2600  -28.5410 H       152 HSE    0.5100
   2425 HE2       -49.1080    9.6990  -26.0900 H       152 HSE   -0.5100
   2426 N         -53.4790    3.5640  -26.0650 N.am    153 ALA   -0.4700
   2427 CA        -54.1120    2.2700  -26.3480 C.3     153 ALA    0.3100
   2428 C         -55.6400    2.3440  -26.4540 C.2     153 ALA    0.0700
   2429 O         -56.2750    1.4150  -26.9570 O.2     153 ALA    0.0900
   2430 CB        -53.6990    1.2330  -25.3150 C.3     153 ALA   -0.2700
   2431 HN        -53.2460    3.7330  -25.1110 H       153 ALA    0.0900
   2432 HA        -53.8070    1.9570  -27.3360 H       153 ALA    0.0900
   2433 HB1       -54.0070    1.5630  -24.3000 H       153 ALA    0.0900
   2434 HB2       -52.5950    1.1060  -25.3270 H       153 ALA    0.5100
   2435 HB3       -54.1900    0.2620  -25.5360 H       153 ALA   -0.5100
   2436 N         -56.2220    3.4420  -25.9690 N.am    154 ILE   -0.4700
   2437 CA        -57.6440    3.7390  -26.1810 C.3     154 ILE    0.3100
   2438 C         -57.8560    4.3790  -27.5690 C.2     154 ILE    0.0700
   2439 O         -58.9250    4.2340  -28.1680 O.2     154 ILE    0.0900
   2440 CB        -58.2300    4.6420  -25.0430 C.3     154 ILE   -0.0900
   2441 CG1       -58.0950    3.9560  -23.6790 C.3     154 ILE    0.0900
   2442 CG2       -59.7040    4.9910  -25.3060 C.3     154 ILE   -0.2700
   2443 CD        -58.1660    4.9020  -22.4890 C.3     154 ILE    0.0900
   2444 HN        -55.7140    4.1150  -25.4360 H       154 ILE    0.0900
   2445 HA        -58.1740    2.8000  -26.2170 H       154 ILE    0.0900
   2446 HB        -57.6390    5.5810  -24.9820 H       154 ILE   -0.1800
   2447 HG11      -57.1190    3.4280  -23.6490 H       154 ILE    0.0900
   2448 HG12      -58.9120    3.2090  -23.5810 H       154 ILE    0.0900
   2449 HG21      -60.2790    4.0680  -25.5390 H       154 ILE   -0.2700
   2450 HG22      -59.7800    5.6840  -26.1700 H       154 ILE    0.0900
   2451 HG23      -60.1470    5.4670  -24.4050 H       154 ILE    0.0900
   2452 HD1       -59.1410    5.4340  -22.4810 H       154 ILE    0.0900
   2453 HD2       -57.3520    5.6550  -22.5550 H       154 ILE    0.5100
   2454 HD3       -58.0670    4.3270  -21.5430 H       154 ILE   -0.5100
   2455 N         -56.8220    5.0620  -28.0780 N.am    155 MET   -0.4700
   2456 CA        -56.8730    5.7730  -29.3730 C.3     155 MET    0.3100
   2457 C         -56.9180    4.8350  -30.5870 C.2     155 MET    0.0700
   2458 O         -57.3440    5.2360  -31.6730 O.2     155 MET    0.0900
   2459 CB        -55.6930    6.7590  -29.5210 C.3     155 MET   -0.1800
   2460 CG        -55.5520    7.8260  -28.4060 C.3     155 MET    0.0900
   2461 SD        -56.7900    9.1480  -28.4110 S.3     155 MET    0.0900
   2462 CE        -56.4730    9.9930  -26.8610 C.3     155 MET   -0.1400
   2463 HN        -55.9530    5.1240  -27.5950 H       155 MET    0.0900
   2464 HA        -57.8110    6.3050  -29.4240 H       155 MET    0.0900
   2465 HB1       -55.8110    7.2910  -30.4880 H       155 MET   -0.0900
   2466 HB2       -54.7540    6.1670  -29.5460 H       155 MET   -0.2200
   2467 HG1       -54.5460    8.2830  -28.5050 H       155 MET    0.0900
   2468 HG2       -55.6040    7.2990  -27.4310 H       155 MET    0.0900
   2469 HE1       -55.4370   10.3920  -26.8230 H       155 MET    0.0900
   2470 HE2       -56.6020    9.2920  -26.0090 H       155 MET    0.5100
   2471 HE3       -57.1740   10.8450  -26.7370 H       155 MET   -0.5100
   2472 N         -56.4640    3.5950  -30.3900 N.am    156 GLY   -0.4700
   2473 CA        -56.5280    2.5420  -31.4120 C.3     156 GLY    0.3100
   2474 C         -57.7530    1.6380  -31.3030 C.2     156 GLY   -0.0200
   2475 O         -58.1340    0.9760  -32.2740 O.2     156 GLY    0.0900
   2476 HN        -56.0530    3.3250  -29.5230 H       156 GLY    0.0900
   2477 HA1       -55.6400    1.9360  -31.3100 H       156 GLY    0.5100
   2478 HA2       -56.5410    3.0250  -32.3770 H       156 GLY   -0.5100
   2479 N         -58.3580    1.6080  -30.1090 N.am    157 VAL   -0.4700
   2480 CA        -59.5890    0.8570  -29.8380 C.3     157 VAL    0.3100
   2481 C         -60.8310    1.6800  -30.2110 C.2     157 VAL    0.0700
   2482 O         -61.6960    1.1970  -30.9530 O.2     157 VAL    0.0900
   2483 CB        -59.6680    0.4080  -28.3510 C.3     157 VAL   -0.0900
   2484 CG1       -61.0360   -0.1700  -28.0170 C.3     157 VAL    0.0900
   2485 CG2       -58.5880   -0.6050  -28.0470 C.3     157 VAL   -0.2700
   2486 HN        -57.9880    2.1080  -29.3310 H       157 VAL    0.0900
   2487 HA        -59.6010   -0.0040  -30.4880 H       157 VAL    0.0900
   2488 HB        -59.4710    1.2820  -27.6950 H       157 VAL    0.0900
   2489 HG11      -61.3230   -0.9340  -28.7720 H       157 VAL   -0.2700
   2490 HG12      -61.7990    0.6380  -28.0240 H       157 VAL    0.0900
   2491 HG13      -61.0100   -0.6520  -27.0170 H       157 VAL    0.0900
   2492 HG21      -57.5860   -0.1620  -28.2320 H       157 VAL    0.0900
   2493 HG22      -58.7080   -1.4940  -28.7020 H       157 VAL    0.5100
   2494 HG23      -58.6480   -0.9150  -26.9810 H       157 VAL   -0.5100
   2495 N         -60.9040    2.9180  -29.7030 N.am    158 ALA   -0.4700
   2496 CA        -62.0180    3.8350  -29.9870 C.3     158 ALA    0.3100
   2497 C         -62.0710    4.2670  -31.4590 C.2     158 ALA    0.0700
   2498 O         -63.0750    4.8210  -31.9140 O.2     158 ALA    0.0900
   2499 CB        -61.9690    5.0580  -29.0610 C.3     158 ALA   -0.2700
   2500 HN        -60.1950    3.2770  -29.1020 H       158 ALA    0.0900
   2501 HA        -62.9410    3.2940  -29.8430 H       158 ALA    0.0900
   2502 HB1       -61.0150    5.6080  -29.2050 H       158 ALA    0.0900
   2503 HB2       -62.0330    4.7310  -28.0010 H       158 ALA    0.5100
   2504 HB3       -62.8120    5.7430  -29.2940 H       158 ALA   -0.5100
   2505 N         -60.9890    3.9960  -32.1910 N.am    159 PHE   -0.4700
   2506 CA        -60.8990    4.2230  -33.6380 C.3     159 PHE    0.3100
   2507 C         -61.5800    3.1230  -34.4820 C.2     159 PHE    0.0700
   2508 O         -62.0700    3.3910  -35.5890 O.2     159 PHE    0.0900
   2509 CB        -59.4210    4.3890  -34.0380 C.3     159 PHE   -0.1800
   2510 CG        -59.0880    3.8530  -35.4110 C.ar    159 PHE    0.0900
   2511 CD1       -59.2440    4.6500  -36.5440 C.ar    159 PHE    0.0900
   2512 CD2       -58.6170    2.5470  -35.5700 C.ar    159 PHE    0.0000
   2513 CE1       -58.9360    4.1570  -37.8180 C.ar    159 PHE   -0.1150
   2514 CE2       -58.3110    2.0460  -36.8380 C.ar    159 PHE    0.1150
   2515 CZ        -58.4730    2.8540  -37.9630 C.ar    159 PHE   -0.1150
   2516 HN        -60.1680    3.6140  -31.7730 H       159 PHE    0.1150
   2517 HA        -61.4610    5.1140  -33.8780 H       159 PHE   -0.1150
   2518 HB1       -58.7830    3.8440  -33.3110 H       159 PHE    0.1150
   2519 HB2       -59.1630    5.4700  -34.0390 H       159 PHE   -0.1150
   2520 HD1       -59.6070    5.6620  -36.4380 H       159 PHE    0.1150
   2521 HD2       -58.4860    1.9170  -34.7020 H       159 PHE   -0.1150
   2522 HE1       -59.0570    4.7880  -38.6860 H       159 PHE    0.1150
   2523 HE2       -57.9500    1.0340  -36.9470 H       159 PHE    0.5100
   2524 HZ        -58.2390    2.4680  -38.9440 H       159 PHE   -0.5100
   2525 N         -61.5930    1.8930  -33.9620 N.am    160 THR   -0.4700
   2526 CA        -62.1730    0.7440  -34.6650 C.3     160 THR    0.3100
   2527 C         -63.6870    0.8660  -34.8040 C.2     160 THR    0.0700
   2528 O         -64.2640    0.4080  -35.7880 O.2     160 THR    0.0900
   2529 CB        -61.8180   -0.5760  -33.9700 C.3     160 THR    0.1400
   2530 CG2       -60.3210   -0.6950  -33.8170 C.3     160 THR    0.0900
   2531 OG1       -62.4230   -0.6210  -32.6760 O.3     160 THR   -0.6600
   2532 HN        -61.2070    1.7000  -33.0630 H       160 THR    0.4300
   2533 HA        -61.7900    0.7480  -35.6750 H       160 THR   -0.2700
   2534 HB        -62.1920   -1.4310  -34.5730 H       160 THR    0.0900
   2535 HG1       -61.9550    0.0270  -32.1430 H       160 THR    0.0900
   2536 HG21      -59.9090    0.2330  -33.3650 H       160 THR    0.0900
   2537 HG22      -59.8490   -0.8440  -34.8110 H       160 THR    0.5100
   2538 HG23      -60.0740   -1.5510  -33.1540 H       160 THR   -0.5100
   2539 N         -64.3180    1.4900  -33.8050 N.am    161 TRP   -0.4700
   2540 CA        -65.7380    1.8410  -33.8420 C.3     161 TRP    0.3100
   2541 C         -66.0220    2.9670  -34.8310 C.2     161 TRP    0.0700
   2542 O         -66.9800    2.8880  -35.5980 O.2     161 TRP    0.0900
   2543 CB        -66.2310    2.2550  -32.4520 C.3     161 TRP   -0.1800
   2544 CG        -66.2320    1.1390  -31.4480 C.ar    161 TRP    0.0900
   2545 CD1       -65.1500    0.4210  -31.0180 C.ar    161 TRP    0.0900
   2546 CD2       -67.3650    0.6230  -30.7270 C.ar    161 TRP   -0.0300
   2547 CE2       -66.8900   -0.4150  -29.8830 C.ar    161 TRP   -0.1500
   2548 CE3       -68.7320    0.9340  -30.7110 C.ar    161 TRP    0.2200
   2549 NE1       -65.5380   -0.5170  -30.0840 N.ar    161 TRP   -0.5100
   2550 CZ2       -67.7340   -1.1460  -29.0330 C.ar    161 TRP    0.3700
   2551 CZ3       -69.5770    0.2020  -29.8580 C.ar    161 TRP    0.2400
   2552 CH2       -69.0690   -0.8230  -29.0330 C.ar    161 TRP    0.1100
   2553 HN        -63.8370    1.7500  -32.9710 H       161 TRP   -0.2500
   2554 HA        -66.2870    0.9790  -34.1920 H       161 TRP    0.1700
   2555 HB1       -67.2690    2.6390  -32.5430 H       161 TRP   -0.2000
   2556 HB2       -65.5750    3.0640  -32.0690 H       161 TRP    0.1400
   2557 HD1       -64.1370    0.5680  -31.3600 H       161 TRP   -0.2700
   2558 HE1       -64.9460   -1.1520  -29.6390 H       161 TRP    0.1600
   2559 HE3       -69.1440    1.7150  -31.3320 H       161 TRP   -0.1400
   2560 HZ2       -67.3660   -1.9360  -28.3950 H       161 TRP    0.1400
   2561 HZ3       -70.6330    0.4290  -29.8350 H       161 TRP    0.5100
   2562 HH2       -69.7440   -1.3660  -28.3880 H       161 TRP   -0.5100
   2563 N         -65.1830    4.0130  -34.8060 N.am    162 VAL   -0.4700
   2564 CA        -65.3050    5.1930  -35.6900 C.3     162 VAL    0.3100
   2565 C         -65.1810    4.8400  -37.1870 C.2     162 VAL    0.0700
   2566 O         -65.7430    5.5290  -38.0510 O.2     162 VAL    0.0900
   2567 CB        -64.2960    6.3300  -35.2800 C.3     162 VAL   -0.0900
   2568 CG1       -64.2530    7.4690  -36.3100 C.3     162 VAL    0.0900
   2569 CG2       -64.6560    6.8880  -33.9080 C.3     162 VAL   -0.2700
   2570 HN        -64.4160    4.0400  -34.1700 H       162 VAL    0.0900
   2571 HA        -66.3190    5.5550  -35.6190 H       162 VAL    0.0900
   2572 HB        -63.2800    5.8930  -35.1850 H       162 VAL    0.0900
   2573 HG11      -65.2840    7.8090  -36.5460 H       162 VAL   -0.2700
   2574 HG12      -63.7740    7.1140  -37.2470 H       162 VAL    0.0900
   2575 HG13      -63.6800    8.3280  -35.9000 H       162 VAL    0.0900
   2576 HG21      -64.7910    6.0580  -33.1810 H       162 VAL    0.0900
   2577 HG22      -65.6060    7.4620  -33.9700 H       162 VAL    0.5100
   2578 HG23      -63.8420    7.5510  -33.5430 H       162 VAL   -0.5100
   2579 N         -64.4680    3.7520  -37.4800 N.am    163 MET   -0.4700
   2580 CA        -64.2800    3.2900  -38.8520 C.3     163 MET    0.3100
   2581 C         -65.2490    2.1860  -39.2740 C.2     163 MET    0.0700
   2582 O         -65.5840    2.0690  -40.4580 O.2     163 MET    0.0900
   2583 CB        -62.8320    2.8570  -39.0620 C.3     163 MET   -0.1800
   2584 CG        -61.8830    4.0140  -39.2150 C.3     163 MET    0.0900
   2585 SD        -62.4160    5.0980  -40.5530 S.3     163 MET    0.0900
   2586 CE        -61.4790    4.4520  -41.9340 C.3     163 MET   -0.1400
   2587 HN        -64.0290    3.2030  -36.7730 H       163 MET    0.0900
   2588 HA        -64.5320    4.1010  -39.5190 H       163 MET    0.0900
   2589 HB1       -62.7770    2.2290  -39.9760 H       163 MET   -0.0900
   2590 HB2       -62.5120    2.2490  -38.1890 H       163 MET   -0.2200
   2591 HG1       -60.8650    3.6220  -39.4280 H       163 MET    0.0900
   2592 HG2       -61.8450    4.5810  -38.2610 H       163 MET    0.0900
   2593 HE1       -61.8480    3.4500  -42.2400 H       163 MET    0.0900
   2594 HE2       -60.4080    4.3520  -41.6580 H       163 MET    0.5100
   2595 HE3       -61.5660    5.1310  -42.8080 H       163 MET   -0.5100
   2596 N         -65.6970    1.3870  -38.3020 N.am    164 ALA   -0.4700
   2597 CA        -66.7160    0.3520  -38.5230 C.3     164 ALA    0.3100
   2598 C         -68.1340    0.9180  -38.6540 C.2     164 ALA    0.0700
   2599 O         -68.9450    0.4210  -39.4410 O.2     164 ALA    0.0900
   2600 CB        -66.6570   -0.7000  -37.4180 C.3     164 ALA   -0.2700
   2601 HN        -65.3550    1.4590  -37.3690 H       164 ALA    0.0900
   2602 HA        -66.5290   -0.1030  -39.4850 H       164 ALA    0.0900
   2603 HB1       -67.0150   -0.2680  -36.4590 H       164 ALA    0.0900
   2604 HB2       -65.6100   -1.0470  -37.2810 H       164 ALA    0.5100
   2605 HB3       -67.3050   -1.5630  -37.6810 H       164 ALA   -0.5100
   2606 N         -68.4230    1.9600  -37.8710 N.am    165 LEU   -0.4700
   2607 CA        -69.6800    2.6960  -37.9600 C.3     165 LEU    0.3100
   2608 C         -69.7590    3.5330  -39.2330 C.2     165 LEU    0.0700
   2609 O         -70.8520    3.8710  -39.6850 O.2     165 LEU    0.0900
   2610 CB        -69.8740    3.6030  -36.7360 C.3     165 LEU   -0.1800
   2611 CG        -70.6690    3.1370  -35.5010 C.3     165 LEU    0.0900
   2612 CD1       -72.1420    2.9020  -35.8290 C.3     165 LEU    0.0900
   2613 CD2       -70.0660    1.9060  -34.8340 C.3     165 LEU   -0.0900
   2614 HN        -67.7840    2.2860  -37.1800 H       165 LEU    0.0900
   2615 HA        -70.4830    1.9780  -38.0250 H       165 LEU   -0.2700
   2616 HB1       -70.3760    4.5200  -37.1020 H       165 LEU    0.0900
   2617 HB2       -68.8590    3.8630  -36.3750 H       165 LEU    0.0900
   2618 HG        -70.5930    3.9100  -34.7080 H       165 LEU    0.0900
   2619 HD11      -72.2390    2.1220  -36.6140 H       165 LEU   -0.2700
   2620 HD12      -72.5990    3.8420  -36.2050 H       165 LEU    0.0900
   2621 HD13      -72.6820    2.5610  -34.9210 H       165 LEU    0.0900
   2622 HD21      -69.0300    2.1230  -34.4970 H       165 LEU    0.0900
   2623 HD22      -70.0350    1.0610  -35.5550 H       165 LEU    0.5100
   2624 HD23      -70.6740    1.6190  -33.9490 H       165 LEU   -0.5100
   2625 N         -68.6020    3.8690  -39.8030 N.am    166 ALA   -0.4700
   2626 CA        -68.5260    4.6080  -41.0620 C.3     166 ALA    0.3100
   2627 C         -68.9830    3.7610  -42.2430 C.2     166 ALA    0.0700
   2628 O         -69.2510    4.2860  -43.3310 O.2     166 ALA    0.0900
   2629 CB        -67.1100    5.1080  -41.2960 C.3     166 ALA   -0.2700
   2630 HN        -67.7260    3.6290  -39.3910 H       166 ALA    0.0900
   2631 HA        -69.2140    5.4380  -41.0070 H       166 ALA    0.0900
   2632 HB1       -66.4050    4.2500  -41.3430 H       166 ALA    0.0900
   2633 HB2       -66.8020    5.7760  -40.4630 H       166 ALA    0.5100
   2634 HB3       -67.0580    5.6610  -42.2580 H       166 ALA   -0.5100
   2635 N         -69.0780    2.4470  -42.0190 N.am    167 CYS   -0.4700
   2636 CA        -69.4570    1.5190  -43.0780 C.3     167 CYS    0.3100
   2637 C         -70.3560    0.3420  -42.6560 C.2     167 CYS    0.0700
   2638 O         -70.5840   -0.5690  -43.4510 O.2     167 CYS    0.0900
   2639 CB        -68.2090    1.0100  -43.8040 C.3     167 CYS   -0.1100
   2640 SG        -68.3460    1.0610  -45.6120 S.3     167 CYS    0.0900
   2641 HN        -68.8960    2.0450  -41.1250 H       167 CYS    0.0900
   2642 HA        -70.1080    2.0390  -43.7650 H       167 CYS   -0.2300
   2643 HB1       -68.0210   -0.0360  -43.4830 H       167 CYS    0.1600
   2644 HB2       -67.3450    1.6310  -43.4870 H       167 CYS    0.5100
   2645 HG1       -69.2390    0.0840  -45.6880 H       167 CYS   -0.5100
   2646 N         -70.8840    0.3610  -41.4310 N.am    168 ALA   -0.4700
   2647 CA        -71.8550   -0.6610  -41.0160 C.3     168 ALA    0.3100
   2648 C         -73.2890   -0.1390  -40.8190 C.2     168 ALA    0.0700
   2649 O         -74.2600   -0.8580  -41.0650 O.2     168 ALA    0.0900
   2650 CB        -71.3720   -1.3820  -39.7830 C.3     168 ALA   -0.2700
   2651 HN        -70.6480    1.0540  -40.7550 H       168 ALA    0.0900
   2652 HA        -71.9790   -1.3560  -41.8330 H       168 ALA    0.0900
   2653 HB1       -71.4100   -0.7020  -38.9050 H       168 ALA    0.0900
   2654 HB2       -70.3240   -1.7180  -39.9270 H       168 ALA    0.5100
   2655 HB3       -72.0230   -2.2590  -39.5800 H       168 ALA   -0.5100
   2656 N         -73.4230    1.1120  -40.3800 N.am    169 ALA   -0.4700
   2657 CA        -74.7340    1.7410  -40.2130 C.3     169 ALA    0.3100
   2658 C         -75.3160    2.3590  -41.4970 C.2     169 ALA    0.0700
   2659 O         -76.5160    2.2280  -41.7230 O.2     169 ALA    0.0900
   2660 CB        -74.7040    2.7650  -39.0800 C.3     169 ALA   -0.2700
   2661 HN        -72.6350    1.6750  -40.1470 H       169 ALA    0.0900
   2662 HA        -75.4520    0.9640  -39.9970 H       169 ALA    0.0900
   2663 HB1       -73.9590    3.5590  -39.3010 H       169 ALA    0.0900
   2664 HB2       -74.4200    2.2670  -38.1280 H       169 ALA    0.5100
   2665 HB3       -75.7040    3.2380  -38.9720 H       169 ALA   -0.5100
   2666 N         -74.4870    3.0320  -42.3370 N.am    170 PRO   -0.2900
   2667 CA        -74.9690    3.5870  -43.6180 C.3     170 PRO    0.0000
   2668 C         -75.7600    2.6420  -44.5430 C.2     170 PRO    0.0900
   2669 O         -76.7050    3.1010  -45.1960 O.2     170 PRO    0.0900
   2670 CB        -73.6820    4.0650  -44.3060 C.3     170 PRO    0.0200
   2671 CG        -72.7780    4.3930  -43.1930 C.3     170 PRO    0.0900
   2672 CD        -73.0590    3.3550  -42.1350 C.3     170 PRO   -0.1800
   2673 HA        -75.6980    4.3610  -43.4410 H       170 PRO    0.0900
   2674 HB1       -73.8780    4.9600  -44.9360 H       170 PRO    0.0900
   2675 HB2       -73.2530    3.2640  -44.9440 H       170 PRO   -0.1800
   2676 HG1       -71.7170    4.3420  -43.5210 H       170 PRO    0.0900
   2677 HG2       -72.9850    5.4140  -42.8060 H       170 PRO    0.0900
   2678 HD1       -72.4400    2.4450  -42.2810 H       170 PRO    0.5100
   2679 HD2       -72.9020    3.7610  -41.1130 H       170 PRO   -0.5100
   2680 N         -75.3870    1.3470  -44.6330 N.am    171 PRO   -0.2900
   2681 CA        -76.2760    0.4820  -45.4100 C.3     171 PRO    0.0000
   2682 C         -77.6360    0.2920  -44.7530 C.2     171 PRO    0.0900
   2683 O         -78.6410    0.3420  -45.4510 O.2     171 PRO    0.0900
   2684 CB        -75.5210   -0.8460  -45.4900 C.3     171 PRO    0.0200
   2685 CG        -74.5730   -0.8180  -44.3560 C.3     171 PRO    0.0900
   2686 CD        -74.2110    0.6130  -44.1270 C.3     171 PRO   -0.1800
   2687 HA        -76.4940    0.9320  -46.3650 H       171 PRO    0.0900
   2688 HB1       -74.9770   -0.9300  -46.4550 H       171 PRO    0.0900
   2689 HB2       -76.2220   -1.7020  -45.3960 H       171 PRO   -0.1800
   2690 HG1       -75.0480   -1.2460  -43.4470 H       171 PRO    0.0900
   2691 HG2       -73.6640   -1.4100  -44.5990 H       171 PRO    0.0900
   2692 HD1       -74.0620    0.8290  -43.0490 H       171 PRO    0.5100
   2693 HD2       -73.3050    0.9020  -44.7000 H       171 PRO   -0.5100
   2694 N         -77.6700    0.1020  -43.4280 N.am    172 LEU   -0.4700
   2695 CA        -78.9390   -0.0610  -42.7100 C.3     172 LEU    0.3100
   2696 C         -79.9450    1.0060  -43.1380 C.2     172 LEU    0.0700
   2697 O         -81.0480    0.6780  -43.5800 O.2     172 LEU    0.0900
   2698 CB        -78.7500   -0.0590  -41.1770 C.3     172 LEU   -0.1800
   2699 CG        -79.9430   -0.4970  -40.2970 C.3     172 LEU    0.0900
   2700 CD1       -79.4720   -1.1740  -39.0240 C.3     172 LEU    0.0900
   2701 CD2       -80.8980    0.6410  -39.9490 C.3     172 LEU   -0.0900
   2702 HN        -76.8410    0.0630  -42.8750 H       172 LEU    0.0900
   2703 HA        -79.3750   -0.9980  -43.0240 H       172 LEU   -0.2700
   2704 HB1       -78.4800    0.9750  -40.8780 H       172 LEU    0.0900
   2705 HB2       -77.9020   -0.7350  -40.9460 H       172 LEU    0.0900
   2706 HG        -80.5780   -1.2040  -40.8720 H       172 LEU    0.0900
   2707 HD11      -78.8430   -0.4770  -38.4310 H       172 LEU   -0.2700
   2708 HD12      -78.8670   -2.0730  -39.2750 H       172 LEU    0.0900
   2709 HD13      -80.3470   -1.4730  -38.4090 H       172 LEU    0.0900
   2710 HD21      -81.3230    1.0810  -40.8770 H       172 LEU    0.0900
   2711 HD22      -80.3530    1.4370  -39.3970 H       172 LEU    0.5100
   2712 HD23      -81.7330    0.2570  -39.3240 H       172 LEU   -0.5100
   2713 N         -79.5540    2.2750  -43.0230 N.am    173 VAL   -0.4700
   2714 CA        -80.3870    3.3950  -43.4670 C.3     173 VAL    0.3100
   2715 C         -79.5540    4.4590  -44.1720 C.2     173 VAL    0.0700
   2716 O         -78.4720    4.8190  -43.7110 O.2     173 VAL    0.0900
   2717 CB        -81.1950    4.0510  -42.3000 C.3     173 VAL   -0.0900
   2718 CG1       -82.5100    3.3050  -42.0480 C.3     173 VAL    0.0900
   2719 CG2       -80.3610    4.1560  -41.0150 C.3     173 VAL   -0.2700
   2720 HN        -78.6740    2.5200  -42.6280 H       173 VAL    0.0900
   2721 HA        -81.0670    3.0160  -44.2150 H       173 VAL    0.0900
   2722 HB        -81.4190    5.1070  -42.5590 H       173 VAL    0.0900
   2723 HG11      -82.3490    2.2090  -42.1350 H       173 VAL   -0.2700
   2724 HG12      -83.2680    3.6130  -42.8000 H       173 VAL    0.0900
   2725 HG13      -82.8820    3.5290  -41.0260 H       173 VAL    0.0900
   2726 HG21      -79.4570    4.7760  -41.1970 H       173 VAL    0.0900
   2727 HG22      -80.0370    3.1440  -40.6920 H       173 VAL    0.5100
   2728 HG23      -80.9620    4.6310  -40.2110 H       173 VAL   -0.5100
   2729 N         -80.0550    4.9460  -45.3050 N.am    174 GLY   -0.4700
   2730 CA        -79.5000    6.1420  -45.9310 C.3     174 GLY    0.3100
   2731 C         -78.7780    5.9870  -47.2530 C.2     174 GLY   -0.0200
   2732 O         -79.0790    6.7010  -48.2150 O.2     174 GLY    0.0900
   2733 HN        -80.8250    4.5200  -45.7740 H       174 GLY    0.0900
   2734 HA1       -78.8010    6.5620  -45.2230 H       174 GLY    0.5100
   2735 HA2       -80.3270    6.8180  -46.0850 H       174 GLY   -0.5100
   2736 N         -77.8100    5.0680  -47.3050 N.am    175 TRP   -0.4700
   2737 CA        -76.9400    4.9290  -48.4820 C.3     175 TRP    0.3100
   2738 C         -77.0100    3.5490  -49.1470 C.2     175 TRP    0.0700
   2739 O         -76.6270    3.3910  -50.3140 O.2     175 TRP    0.0900
   2740 CB        -75.4880    5.2960  -48.1230 C.3     175 TRP   -0.1800
   2741 CG        -74.6350    5.7470  -49.2910 C.ar    175 TRP    0.0900
   2742 CD1       -75.0660    6.1010  -50.5460 C.ar    175 TRP    0.0900
   2743 CD2       -73.2130    5.9290  -49.2920 C.ar    175 TRP   -0.0300
   2744 CE2       -72.8490    6.3770  -50.5840 C.ar    175 TRP   -0.1500
   2745 CE3       -72.2110    5.7580  -48.3270 C.ar    175 TRP    0.2200
   2746 NE1       -73.9980    6.4690  -51.3260 N.ar    175 TRP   -0.5100
   2747 CZ2       -71.5210    6.6510  -50.9400 C.ar    175 TRP    0.3700
   2748 CZ3       -70.8920    6.0260  -48.6800 C.ar    175 TRP    0.2400
   2749 CH2       -70.5590    6.4690  -49.9760 C.ar    175 TRP    0.1100
   2750 HN        -77.6360    4.4380  -46.5530 H       175 TRP   -0.2500
   2751 HA        -77.3120    5.5850  -49.2540 H       175 TRP    0.1700
   2752 HB1       -75.0030    4.4060  -47.6710 H       175 TRP   -0.2000
   2753 HB2       -75.5090    6.1190  -47.3770 H       175 TRP    0.1400
   2754 HD1       -76.0960    6.0920  -50.8730 H       175 TRP   -0.2700
   2755 HE1       -74.0480    6.7500  -52.2580 H       175 TRP    0.1600
   2756 HE3       -72.4390    5.4270  -47.3240 H       175 TRP   -0.1400
   2757 HZ2       -71.2460    6.9930  -51.9270 H       175 TRP    0.1400
   2758 HZ3       -70.1100    5.8920  -47.9470 H       175 TRP    0.5100
   2759 HH2       -69.5260    6.6690  -50.2170 H       175 TRP   -0.5100
   2760 N         -77.5020    2.5540  -48.4070 N.am    176 SER   -0.4700
   2761 CA        -77.7510    1.2390  -48.9770 C.3     176 SER    0.3100
   2762 C         -78.8880    0.5360  -48.2520 C.2     176 SER    0.0700
   2763 O         -79.8560    1.1740  -47.8380 O.2     176 SER    0.0900
   2764 CB        -76.4790    0.3830  -48.9660 C.3     176 SER    0.0500
   2765 OG        -76.6440   -0.7810  -49.7620 O.3     176 SER    0.0900
   2766 HN        -77.7180    2.6650  -47.4410 H       176 SER    0.0900
   2767 HA        -78.1000    1.3760  -49.9890 H       176 SER   -0.6600
   2768 HB1       -76.2490    0.0720  -47.9250 H       176 SER    0.4300
   2769 HB2       -75.6300    0.9730  -49.3730 H       176 SER    0.5100
   2770 HG1       -76.5140   -0.5000  -50.6710 H       176 SER   -0.5100
   2771 N         -78.7550   -0.7800  -48.1020 N.am    177 ARG   -0.4700
   2772 CA        -79.7800   -1.6280  -47.5230 C.3     177 ARG    0.3100
   2773 C         -79.1790   -2.9130  -46.9920 C.2     177 ARG    0.0700
   2774 O         -78.1000   -3.3280  -47.4140 O.2     177 ARG    0.0900
   2775 CB        -80.8610   -1.9500  -48.5590 C.3     177 ARG   -0.1800
   2776 CG        -80.3820   -2.7270  -49.7840 C.3     177 ARG    0.0900
   2777 CD        -80.9380   -2.0890  -51.0470 C.3     177 ARG    0.0900
   2778 NE        -81.1390   -3.0480  -52.1330 N.pl3   177 ARG   -0.1800
   2779 CZ        -82.3300   -3.4500  -52.5650 C.cat   177 ARG    0.0900
   2780 NH1       -83.4400   -2.9820  -52.0090 N.pl3   177 ARG    0.0900
   2781 NH2       -82.4140   -4.3210  -53.5630 N.pl3   177 ARG    0.2000
   2782 HN        -77.9250   -1.2510  -48.3880 H       177 ARG    0.0900
   2783 HA        -80.2110   -1.1060  -46.6820 H       177 ARG    0.0900
   2784 HB1       -81.3010   -0.9930  -48.9070 H       177 ARG   -0.7000
   2785 HB2       -81.6510   -2.5480  -48.0580 H       177 ARG    0.4400
   2786 HG1       -80.7280   -3.7810  -49.7150 H       177 ARG    0.6400
   2787 HG2       -79.2710   -2.7160  -49.8200 H       177 ARG   -0.8000
   2788 HD1       -80.2300   -1.3150  -51.4130 H       177 ARG    0.4600
   2789 HD2       -81.9250   -1.6290  -50.8230 H       177 ARG    0.4600
   2790 HE        -80.3270   -3.4260  -52.5770 H       177 ARG   -0.8000
   2791 HH11      -83.3840   -2.3230  -51.2590 H       177 ARG    0.4600
   2792 HH12      -84.3330   -3.2890  -52.3400 H       177 ARG    0.4600
   2793 HH21      -83.2940   -4.7360  -53.7910 H       177 ARG    0.5100
   2794 HH22      -81.5970   -4.5600  -54.0870 H       177 ARG   -0.5100
   2795 N         -79.8840   -3.5390  -46.0600 N.am    178 TYR   -0.4700
   2796 CA        -79.5090   -4.8530  -45.5850 C.3     178 TYR    0.3100
   2797 C         -80.5090   -5.8840  -46.0840 C.2     178 TYR    0.0700
   2798 O         -81.7130   -5.7520  -45.8790 O.2     178 TYR    0.0900
   2799 CB        -79.3640   -4.8720  -44.0590 C.3     178 TYR   -0.1800
   2800 CG        -77.9940   -4.4400  -43.5430 C.ar    178 TYR    0.0900
   2801 CD1       -76.8210   -5.0330  -44.0200 C.ar    178 TYR    0.0900
   2802 CD2       -77.8770   -3.4680  -42.5500 C.ar    178 TYR    0.0000
   2803 CE1       -75.5720   -4.6490  -43.5390 C.ar    178 TYR   -0.1150
   2804 CE2       -76.6310   -3.0800  -42.0640 C.ar    178 TYR    0.1150
   2805 CZ        -75.4880   -3.6770  -42.5560 C.ar    178 TYR   -0.1150
   2806 OH        -74.2650   -3.2910  -42.0620 O.3     178 TYR    0.1150
   2807 HN        -80.6980   -3.1370  -45.6490 H       178 TYR    0.1100
   2808 HA        -78.5710   -5.1180  -46.0510 H       178 TYR   -0.5400
   2809 HB1       -79.5390   -5.9050  -43.6920 H       178 TYR    0.4300
   2810 HB2       -80.1100   -4.1770  -43.6170 H       178 TYR   -0.1150
   2811 HD1       -76.8850   -5.8030  -44.7750 H       178 TYR    0.1150
   2812 HD2       -78.7690   -3.0070  -42.1520 H       178 TYR   -0.1150
   2813 HE1       -74.6730   -5.1050  -43.9300 H       178 TYR    0.1150
   2814 HE2       -76.5600   -2.3140  -41.3050 H       178 TYR    0.5100
   2815 HH        -74.3700   -2.4300  -41.6510 H       178 TYR   -0.5100
   2816 N         -79.9840   -6.9180  -46.7380 N.am    179 ILE   -0.4700
   2817 CA        -80.7560   -7.7680  -47.6320 C.3     179 ILE    0.3100
   2818 C         -80.3250   -9.2320  -47.5240 C.2     179 ILE    0.0700
   2819 O         -79.1540   -9.5100  -47.2850 O.2     179 ILE    0.0900
   2820 CB        -80.6300   -7.2390  -49.0910 C.3     179 ILE   -0.0900
   2821 CG1       -81.0770   -8.2780  -50.1270 C.3     179 ILE    0.0900
   2822 CG2       -79.2090   -6.7550  -49.3620 C.3     179 ILE   -0.2700
   2823 CD        -81.3270   -7.7120  -51.5080 C.3     179 ILE    0.0900
   2824 HN        -79.0220   -7.1600  -46.6420 H       179 ILE    0.0900
   2825 HA        -81.7860   -7.7530  -47.3100 H       179 ILE    0.0900
   2826 HB        -81.3410   -6.3980  -49.2400 H       179 ILE   -0.1800
   2827 HG11      -82.0150   -8.7510  -49.7670 H       179 ILE    0.0900
   2828 HG12      -80.2890   -9.0570  -50.2040 H       179 ILE    0.0900
   2829 HG21      -78.4750   -7.5300  -49.0520 H       179 ILE   -0.2700
   2830 HG22      -79.0080   -5.8260  -48.7860 H       179 ILE    0.0900
   2831 HG23      -79.0770   -6.5560  -50.4480 H       179 ILE    0.0900
   2832 HD1       -80.3990   -7.2460  -51.9030 H       179 ILE    0.0900
   2833 HD2       -82.1200   -6.9360  -51.4610 H       179 ILE    0.5100
   2834 HD3       -81.6380   -8.5240  -52.2000 H       179 ILE   -0.5100
   2835 N         -81.2710  -10.1710  -47.6880 N.am    180 PRO   -0.2900
   2836 CA        -80.9750  -11.5900  -47.5590 C.3     180 PRO    0.0000
   2837 C         -80.1890  -12.1370  -48.7360 C.2     180 PRO    0.0900
   2838 O         -80.2160  -11.5590  -49.8250 O.2     180 PRO    0.0900
   2839 CB        -82.3600  -12.2230  -47.5190 C.3     180 PRO    0.0200
   2840 CG        -83.1730  -11.3250  -48.3660 C.3     180 PRO    0.0900
   2841 CD        -82.6950   -9.9560  -48.0040 C.3     180 PRO   -0.1800
   2842 HA        -80.3680  -11.7720  -46.6860 H       180 PRO    0.0900
   2843 HB1       -82.7540  -12.2580  -46.4800 H       180 PRO    0.0900
   2844 HB2       -82.3410  -13.2540  -47.9300 H       180 PRO   -0.1800
   2845 HG1       -83.0020  -11.5350  -49.4440 H       180 PRO    0.0900
   2846 HG2       -84.2540  -11.4410  -48.1450 H       180 PRO    0.0900
   2847 HD1       -82.7950   -9.2490  -48.8540 H       180 PRO    0.5100
   2848 HD2       -83.2280   -9.5580  -47.1150 H       180 PRO   -0.5100
   2849 N         -79.5220  -13.2700  -48.5040 N.am    181 GLU   -0.4700
   2850 CA        -78.5450  -13.8370  -49.4380 C.3     181 GLU    0.3100
   2851 C         -78.6150  -15.3670  -49.5440 C.2     181 GLU    0.0700
   2852 O         -79.2360  -16.0320  -48.7100 O.2     181 GLU    0.0900
   2853 CB        -77.1220  -13.4610  -48.9960 C.3     181 GLU   -0.1800
   2854 CG        -76.8400  -11.9730  -48.8110 C.3     181 GLU    0.0900
   2855 CD        -75.3500  -11.6640  -48.7340 C.2     181 GLU    0.0900
   2856 OE1       -74.5440  -12.3490  -49.4030 O.co2   181 GLU   -0.2800
   2857 OE2       -74.9740  -10.7200  -48.0110 O.co2   181 GLU    0.0900
   2858 HN        -79.6630  -13.7920  -47.6670 H       181 GLU    0.0900
   2859 HA        -78.7510  -13.4450  -50.4240 H       181 GLU    0.6200
   2860 HB1       -76.4160  -13.8490  -49.7590 H       181 GLU   -0.7600
   2861 HB2       -76.9230  -13.9680  -48.0290 H       181 GLU   -0.7600
   2862 HG1       -77.3210  -11.6280  -47.8710 H       181 GLU    0.5100
   2863 HG2       -77.2730  -11.4140  -49.6680 H       181 GLU   -0.5100
   2864 N         -77.9500  -15.9100  -50.5740 N.am    182 GLY   -0.4700
   2865 CA        -77.7020  -17.3460  -50.7110 C.3     182 GLY    0.3100
   2866 C         -78.9190  -18.2250  -50.5230 C.2     182 GLY   -0.0200
   2867 O         -79.8990  -18.0960  -51.2600 O.2     182 GLY    0.0900
   2868 HN        -77.5870  -15.3450  -51.3090 H       182 GLY    0.0900
   2869 HA1       -76.9650  -17.6180  -49.9690 H       182 GLY    0.5100
   2870 HA2       -77.3090  -17.5110  -51.7040 H       182 GLY   -0.5100
   2871 N         -78.8650  -19.1140  -49.5270 N.am    183 MET   -0.4700
   2872 CA        -79.9770  -20.0200  -49.2370 C.3     183 MET    0.3100
   2873 C         -81.0680  -19.2920  -48.4550 C.2     183 MET    0.0700
   2874 O         -82.0000  -19.9100  -47.9280 O.2     183 MET    0.0900
   2875 CB        -79.4960  -21.2630  -48.4790 C.3     183 MET   -0.1800
   2876 CG        -80.0850  -22.5690  -49.0140 C.3     183 MET    0.0900
   2877 SD        -79.9090  -23.9830  -47.9000 S.3     183 MET    0.0900
   2878 CE        -79.6870  -25.3240  -49.0650 C.3     183 MET   -0.1400
   2879 HN        -78.0650  -19.1990  -48.9380 H       183 MET    0.0900
   2880 HA        -80.4250  -20.3070  -50.1770 H       183 MET    0.0900
   2881 HB1       -79.7810  -21.1580  -47.4100 H       183 MET   -0.0900
   2882 HB2       -78.3900  -21.3170  -48.5520 H       183 MET   -0.2200
   2883 HG1       -79.5810  -22.8030  -49.9750 H       183 MET    0.0900
   2884 HG2       -81.1630  -22.4030  -49.2170 H       183 MET    0.0900
   2885 HE1       -78.6130  -25.4780  -49.3030 H       183 MET    0.0900
   2886 HE2       -80.2200  -25.1000  -50.0140 H       183 MET    0.5100
   2887 HE3       -80.0850  -26.2700  -48.6410 H       183 MET   -0.5100
   2888 N         -80.9260  -17.9660  -48.3930 N.am    184 GLN   -0.4700
   2889 CA        -81.8950  -17.0500  -47.7980 C.3     184 GLN    0.3100
   2890 C         -82.1880  -17.3190  -46.3320 C.2     184 GLN    0.0700
   2891 O         -83.3040  -17.1170  -45.8630 O.2     184 GLN    0.0900
   2892 CB        -83.1730  -16.9680  -48.6400 C.3     184 GLN   -0.1800
   2893 CG        -82.9330  -16.5270  -50.0850 C.3     184 GLN    0.0900
   2894 CD        -82.0520  -15.2860  -50.2040 C.2     184 GLN    0.0900
   2895 NE2       -81.4090  -15.1240  -51.3620 N.am    184 GLN   -0.1800
   2896 OE1       -81.9540  -14.4900  -49.2820 O.2     184 GLN    0.0900
   2897 HN        -80.1150  -17.5260  -48.7690 H       184 GLN    0.0900
   2898 HA        -81.4320  -16.0760  -47.7280 H       184 GLN    0.5500
   2899 HB1       -83.8650  -16.2430  -48.1600 H       184 GLN   -0.5500
   2900 HB2       -83.6520  -17.9690  -48.6510 H       184 GLN   -0.6200
   2901 HG1       -83.9140  -16.3060  -50.5580 H       184 GLN    0.3200
   2902 HG2       -82.4430  -17.3580  -50.6350 H       184 GLN    0.3000
   2903 HE21      -80.9390  -14.2620  -51.5570 H       184 GLN    0.5100
   2904 HE22      -81.3960  -15.8620  -52.0360 H       184 GLN   -0.5100
   2905 N         -81.1730  -17.7840  -45.6130 N.am    185 CYS   -0.4700
   2906 CA        -81.2340  -17.8900  -44.1670 C.3     185 CYS    0.3100
   2907 C         -80.2080  -16.9200  -43.6060 C.2     185 CYS    0.0700
   2908 O         -80.1420  -16.6990  -42.4010 O.2     185 CYS    0.0900
   2909 CB        -80.9510  -19.3270  -43.6980 C.3     185 CYS   -0.1100
   2910 SG        -82.1610  -20.5980  -44.2230 S.3     185 CYS    0.0900
   2911 HN        -80.3210  -18.0810  -46.0370 H       185 CYS    0.0900
   2912 HA        -82.2210  -17.5840  -43.8540 H       185 CYS   -0.2300
   2913 HB1       -80.9130  -19.3150  -42.5890 H       185 CYS    0.1600
   2914 HB2       -79.9510  -19.6140  -44.0810 H       185 CYS    0.5100
   2915 HG1       -81.9750  -20.4050  -45.5210 H       185 CYS   -0.5100
   2916 N         -79.4120  -16.3420  -44.5030 N.am    186 SER   -0.4700
   2917 CA        -78.4210  -15.3350  -44.1520 C.3     186 SER    0.3100
   2918 C         -78.8050  -13.9800  -44.7470 C.2     186 SER    0.0700
   2919 O         -79.6450  -13.9090  -45.6450 O.2     186 SER    0.0900
   2920 CB        -77.0330  -15.7660  -44.6350 C.3     186 SER    0.0500
   2921 OG        -77.0550  -16.1140  -46.0120 O.3     186 SER    0.0900
   2922 HN        -79.4600  -16.5770  -45.4710 H       186 SER    0.0900
   2923 HA        -78.4260  -15.2180  -43.0780 H       186 SER   -0.6600
   2924 HB1       -76.6950  -16.6490  -44.0530 H       186 SER    0.4300
   2925 HB2       -76.3150  -14.9310  -44.4930 H       186 SER    0.5100
   2926 HG1       -77.3430  -15.3270  -46.4800 H       186 SER   -0.5100
   2927 N         -78.2070  -12.9050  -44.2310 N.am    187 CYS   -0.4700
   2928 CA        -78.4220  -11.5650  -44.7720 C.3     187 CYS    0.3100
   2929 C         -77.0930  -10.8590  -45.0210 C.2     187 CYS    0.0700
   2930 O         -76.0300  -11.4810  -44.9290 O.2     187 CYS    0.0900
   2931 CB        -79.3110  -10.7210  -43.8440 C.3     187 CYS   -0.1000
   2932 SG        -81.0870  -10.6960  -44.2800 S.3     187 CYS    0.0900
   2933 HN        -77.5880  -12.9690  -43.4520 H       187 CYS    0.0900
   2934 HA        -78.8880  -11.6700  -45.7410 H       187 CYS   -0.0800
   2935 HB1       -78.9280   -9.6790  -43.8610 H       187 CYS    0.5100
   2936 HB2       -79.2040  -11.1190  -42.8140 H       187 CYS   -0.5100
   2937 N         -77.1660   -9.5610  -45.3410 N.am    188 GLY   -0.4700
   2938 CA        -75.9830   -8.7200  -45.5630 C.3     188 GLY    0.3100
   2939 C         -76.2050   -7.5610  -46.5240 C.2     188 GLY   -0.0200
   2940 O         -77.3000   -6.9980  -46.5860 O.2     188 GLY    0.0900
   2941 HN        -78.0440   -9.1000  -45.4440 H       188 GLY    0.0900
   2942 HA1       -75.2050   -9.3540  -45.9610 H       188 GLY    0.5100
   2943 HA2       -75.6860   -8.3210  -44.6050 H       188 GLY   -0.5100
   2944 N         -75.1600   -7.2120  -47.2810 N.am    189 ILE   -0.4700
   2945 CA        -75.2000   -6.0990  -48.2340 C.3     189 ILE    0.3100
   2946 C         -75.5540   -6.5610  -49.6590 C.2     189 ILE    0.0700
   2947 O         -75.2660   -7.6930  -50.0390 O.2     189 ILE    0.0900
   2948 CB        -73.8570   -5.2980  -48.2130 C.3     189 ILE   -0.0900
   2949 CG1       -74.0920   -3.7860  -48.4180 C.3     189 ILE    0.0900
   2950 CG2       -72.8150   -5.9120  -49.1580 C.3     189 ILE   -0.2700
   2951 CD        -74.1250   -3.2980  -49.8680 C.3     189 ILE    0.0900
   2952 HN        -74.2930   -7.7020  -47.2300 H       189 ILE    0.0900
   2953 HA        -76.0230   -5.4560  -47.9620 H       189 ILE    0.0900
   2954 HB        -73.4530   -5.2980  -47.1780 H       189 ILE   -0.1800
   2955 HG11      -73.2800   -3.2410  -47.8940 H       189 ILE    0.0900
   2956 HG12      -75.0630   -3.5250  -47.9490 H       189 ILE    0.0900
   2957 HG21      -73.1160   -5.7500  -50.2160 H       189 ILE   -0.2700
   2958 HG22      -72.7370   -7.0050  -48.9750 H       189 ILE    0.0900
   2959 HG23      -71.8270   -5.4330  -48.9940 H       189 ILE    0.0900
   2960 HD1       -75.0450   -3.6640  -50.3740 H       189 ILE    0.0900
   2961 HD2       -73.2410   -3.6840  -50.4180 H       189 ILE    0.5100
   2962 HD3       -74.1240   -2.1880  -49.8930 H       189 ILE   -0.5100
   2963 N         -76.1850   -5.6760  -50.4330 N.am    190 ASP   -0.4700
   2964 CA        -76.5940   -5.9690  -51.8020 C.3     190 ASP    0.3100
   2965 C         -75.3940   -6.1240  -52.7120 C.2     190 ASP    0.0700
   2966 O         -74.4240   -5.3830  -52.5830 O.2     190 ASP    0.0900
   2967 CB        -77.4990   -4.8510  -52.3330 C.3     190 ASP   -0.2800
   2968 CG        -77.5420   -4.8050  -53.8500 C.2     190 ASP    0.0900
   2969 OD1       -78.0160   -5.7820  -54.4640 O.co2   190 ASP    0.0900
   2970 OD2       -77.0940   -3.7960  -54.4270 O.co2   190 ASP    0.6200
   2971 HN        -76.4070   -4.7610  -50.1040 H       190 ASP   -0.7600
   2972 HA        -77.1200   -6.9120  -51.8010 H       190 ASP   -0.7600
   2973 HB1       -77.1230   -3.8750  -51.9600 H       190 ASP    0.5100
   2974 HB2       -78.5310   -5.0140  -51.9560 H       190 ASP   -0.5100
   2975 N         -75.4690   -7.0900  -53.6260 N.am    191 TYR   -0.4700
   2976 CA        -74.4680   -7.2530  -54.6830 C.3     191 TYR    0.3100
   2977 C         -75.1340   -7.3710  -56.0530 C.2     191 TYR    0.0700
   2978 O         -74.4740   -7.3050  -57.0950 O.2     191 TYR    0.0900
   2979 CB        -73.6090   -8.5120  -54.4730 C.3     191 TYR   -0.1800
   2980 CG        -73.1940   -8.8270  -53.0510 C.ar    191 TYR    0.0900
   2981 CD1       -72.0450   -8.2680  -52.4940 C.ar    191 TYR    0.0900
   2982 CD2       -73.9270   -9.7270  -52.2800 C.ar    191 TYR    0.0000
   2983 CE1       -71.6640   -8.5760  -51.1940 C.ar    191 TYR   -0.1150
   2984 CE2       -73.5450  -10.0410  -50.9910 C.ar    191 TYR    0.1150
   2985 CZ        -72.4190   -9.4650  -50.4510 C.ar    191 TYR   -0.1150
   2986 OH        -72.0530   -9.7840  -49.1650 O.3     191 TYR    0.1150
   2987 HN        -76.2170   -7.7500  -53.6320 H       191 TYR    0.1100
   2988 HA        -73.8420   -6.3730  -54.6790 H       191 TYR   -0.5400
   2989 HB1       -72.6710   -8.3990  -55.0570 H       191 TYR    0.4300
   2990 HB2       -74.1810   -9.3920  -54.8350 H       191 TYR   -0.1150
   2991 HD1       -71.4450   -7.5890  -53.0790 H       191 TYR    0.1150
   2992 HD2       -74.8090  -10.1880  -52.6990 H       191 TYR   -0.1150
   2993 HE1       -70.7830   -8.1230  -50.7660 H       191 TYR    0.1150
   2994 HE2       -74.1290  -10.7370  -50.4080 H       191 TYR    0.5100
   2995 HH        -72.7720  -10.2810  -48.7660 H       191 TYR   -0.5100
   2996 N         -76.4510   -7.5440  -56.0410 N.am    192 TYR   -0.4700
   2997 CA        -77.1800   -7.9960  -57.2120 C.3     192 TYR    0.3100
   2998 C         -77.9070   -6.8600  -57.9200 C.2     192 TYR    0.0700
   2999 O         -77.9040   -6.7890  -59.1520 O.2     192 TYR    0.0900
   3000 CB        -78.1840   -9.0750  -56.7950 C.3     192 TYR   -0.1800
   3001 CG        -77.7910   -9.8450  -55.5450 C.ar    192 TYR    0.0900
   3002 CD1       -77.9220   -9.2770  -54.2770 C.ar    192 TYR    0.0900
   3003 CD2       -77.3030  -11.1440  -55.6290 C.ar    192 TYR    0.0000
   3004 CE1       -77.5660   -9.9830  -53.1300 C.ar    192 TYR   -0.1150
   3005 CE2       -76.9510  -11.8600  -54.4830 C.ar    192 TYR    0.1150
   3006 CZ        -77.0850  -11.2730  -53.2450 C.ar    192 TYR   -0.1150
   3007 OH        -76.7330  -11.9830  -52.1290 O.3     192 TYR    0.1150
   3008 HN        -76.9980   -7.3700  -55.2260 H       192 TYR    0.1100
   3009 HA        -76.4710   -8.3920  -57.9240 H       192 TYR   -0.5400
   3010 HB1       -78.2850   -9.8150  -57.6160 H       192 TYR    0.4300
   3011 HB2       -79.1660   -8.5970  -56.5880 H       192 TYR   -0.1150
   3012 HD1       -78.3060   -8.2720  -54.1830 H       192 TYR    0.1150
   3013 HD2       -77.1950  -11.6080  -56.5970 H       192 TYR   -0.1150
   3014 HE1       -77.6640   -9.5250  -52.1570 H       192 TYR    0.1150
   3015 HE2       -76.5760  -12.8690  -54.5670 H       192 TYR    0.5100
   3016 HH        -76.5820  -11.3590  -51.4150 H       192 TYR   -0.5100
   3017 N         -78.4910   -5.9570  -57.1310 N.am    193 THR   -0.4700
   3018 CA        -79.4780   -4.9850  -57.6130 C.3     193 THR    0.3100
   3019 C         -78.9600   -3.5540  -57.7630 C.2     193 THR    0.0700
   3020 O         -78.1460   -3.1010  -56.9500 O.2     193 THR    0.0900
   3021 CB        -80.7130   -4.9280  -56.6780 C.3     193 THR    0.1400
   3022 CG2       -81.3050   -6.3160  -56.4630 C.3     193 THR    0.0900
   3023 OG1       -80.3410   -4.3650  -55.4120 O.3     193 THR   -0.6600
   3024 HN        -78.2780   -5.9010  -56.1600 H       193 THR    0.4300
   3025 HA        -79.7770   -5.2810  -58.6080 H       193 THR   -0.2700
   3026 HB        -81.5040   -4.2950  -57.1350 H       193 THR    0.0900
   3027 HG1       -79.3880   -4.4600  -55.3500 H       193 THR    0.0900
   3028 HG21      -80.6190   -6.9320  -55.8430 H       193 THR    0.0900
   3029 HG22      -81.4480   -6.8220  -57.4430 H       193 THR    0.5100
   3030 HG23      -82.2800   -6.2340  -55.9380 H       193 THR   -0.5100
   3031 N         -79.4470   -2.8270  -58.7980 N.am    194 PRO   -0.2900
   3032 CA        -79.1910   -1.3980  -58.8500 C.3     194 PRO    0.0000
   3033 C         -79.9590   -0.6990  -57.7330 C.2     194 PRO    0.0900
   3034 O         -79.3850    0.1350  -57.0220 O.2     194 PRO    0.0900
   3035 CB        -79.7340   -0.9830  -60.2290 C.3     194 PRO    0.0200
   3036 CG        -80.7580   -1.9920  -60.5650 C.3     194 PRO    0.0900
   3037 CD        -80.2370   -3.2740  -59.9640 C.3     194 PRO   -0.1800
   3038 HA        -78.1410   -1.2000  -58.7020 H       194 PRO    0.0900
   3039 HB1       -78.9210   -0.9830  -60.9870 H       194 PRO    0.0900
   3040 HB2       -80.1840    0.0310  -60.1840 H       194 PRO   -0.1800
   3041 HG1       -81.7410   -1.7200  -60.1230 H       194 PRO    0.0900
   3042 HG2       -80.8730   -2.0890  -61.6650 H       194 PRO    0.0900
   3043 HD1       -81.0670   -3.9320  -59.6290 H       194 PRO    0.5100
   3044 HD2       -79.5850   -3.8200  -60.6770 H       194 PRO   -0.5100
   3045 N         -81.2330   -1.0740  -57.5720 N.am    195 HSE   -0.4700
   3046 CA        -82.1580   -0.4260  -56.6470 C.3     195 HSE    0.3100
   3047 C         -81.7540    1.0300  -56.4720 C.2     195 HSE    0.0700
   3048 O         -81.2870    1.4360  -55.4040 O.2     195 HSE    0.0900
   3049 CB        -82.2000   -1.1700  -55.3040 C.3     195 HSE   -0.0800
   3050 CG        -83.4450   -0.9110  -54.5080 C.ar    195 HSE    0.0900
   3051 CD2       -84.7220   -1.3210  -54.6960 C.ar    195 HSE    0.0900
   3052 ND1       -83.4510   -0.1370  -53.3640 N.ar    195 HSE   -0.7000
   3053 CE1       -84.6820   -0.0840  -52.8830 C.ar    195 HSE    0.2200
   3054 NE2       -85.4740   -0.7940  -53.6710 N.ar    195 HSE    0.2500
   3055 HN        -81.6160   -1.8340  -58.0900 H       195 HSE    0.1300
   3056 HA        -83.1370   -0.4240  -57.1030 H       195 HSE   -0.3600
   3057 HB1       -81.3270   -0.8520  -54.6940 H       195 HSE    0.3200
   3058 HB2       -82.1340   -2.2610  -55.4980 H       195 HSE   -0.0500
   3059 HD2       -85.1360   -1.9440  -55.4790 H       195 HSE    0.0900
   3060 HE1       -85.0130    0.4460  -51.9910 H       195 HSE    0.5100
   3061 HE2       -86.4570   -0.9330  -53.5530 H       195 HSE   -0.5100
   3062 N         -81.9190    1.8040  -57.5450 N.am    196 GLU   -0.4700
   3063 CA        -81.3870    3.1640  -57.6130 C.3     196 GLU    0.3100
   3064 C         -82.1660    4.1720  -56.7810 C.2     196 GLU    0.0700
   3065 O         -82.0670    5.3840  -56.9850 O.2     196 GLU    0.0900
   3066 CB        -81.2400    3.6250  -59.0660 C.3     196 GLU   -0.1800
   3067 CG        -80.1130    2.9050  -59.8020 C.3     196 GLU    0.0900
   3068 CD        -79.3230    3.8090  -60.7420 C.2     196 GLU    0.0900
   3069 OE1       -78.0780    3.8700  -60.5990 O.co2   196 GLU   -0.2800
   3070 OE2       -79.9390    4.4530  -61.6230 O.co2   196 GLU    0.0900
   3071 HN        -82.4150    1.4890  -58.3510 H       196 GLU    0.0900
   3072 HA        -80.4270    3.1710  -57.1210 H       196 GLU    0.6200
   3073 HB1       -81.0340    4.7170  -59.0760 H       196 GLU   -0.7600
   3074 HB2       -82.1950    3.4340  -59.6010 H       196 GLU   -0.7600
   3075 HG1       -80.5490    2.0770  -60.4000 H       196 GLU    0.5100
   3076 HG2       -79.4090    2.4830  -59.0520 H       196 GLU   -0.5100
   3077 N         -82.9430    3.6470  -55.8360 N.am    197 GLU   -0.4700
   3078 CA        -83.6360    4.4410  -54.8310 C.3     197 GLU    0.3100
   3079 C         -82.6520    4.8630  -53.7360 C.2     197 GLU    0.0700
   3080 O         -82.4670    6.0570  -53.4800 O.2     197 GLU    0.0900
   3081 CB        -84.8110    3.6370  -54.2350 C.3     197 GLU   -0.1800
   3082 CG        -85.6990    4.3880  -53.2260 C.3     197 GLU    0.0900
   3083 CD        -86.8110    3.5220  -52.6290 C.2     197 GLU    0.0900
   3084 OE1       -87.9830    3.9590  -52.6560 O.co2   197 GLU   -0.2800
   3085 OE2       -86.5200    2.4110  -52.1300 O.co2   197 GLU    0.0900
   3086 HN        -83.0870    2.6630  -55.7730 H       197 GLU    0.0900
   3087 HA        -83.9970    5.3430  -55.3030 H       197 GLU    0.6200
   3088 HB1       -84.3900    2.7460  -53.7230 H       197 GLU   -0.7600
   3089 HB2       -85.4550    3.3010  -55.0740 H       197 GLU   -0.7600
   3090 HG1       -86.1680    5.2550  -53.7380 H       197 GLU    0.5100
   3091 HG2       -85.0610    4.7580  -52.3950 H       197 GLU   -0.5100
   3092 N         -82.0090    3.8790  -53.1070 N.am    198 THR   -0.4700
   3093 CA        -81.0920    4.1250  -51.9950 C.3     198 THR    0.3100
   3094 C         -79.6340    4.3470  -52.4440 C.2     198 THR    0.0700
   3095 O         -78.7400    4.5300  -51.6140 O.2     198 THR    0.0900
   3096 CB        -81.2100    3.0160  -50.9040 C.3     198 THR    0.1400
   3097 CG2       -80.6730    1.6800  -51.4020 C.3     198 THR    0.0900
   3098 OG1       -80.5040    3.4110  -49.7220 O.3     198 THR   -0.6600
   3099 HN        -82.1260    2.9240  -53.3690 H       198 THR    0.4300
   3100 HA        -81.3350    5.0890  -51.5730 H       198 THR   -0.2700
   3101 HB        -82.2790    2.8550  -50.6480 H       198 THR    0.0900
   3102 HG1       -79.6320    3.6860  -50.0150 H       198 THR    0.0900
   3103 HG21      -79.6000    1.7790  -51.6780 H       198 THR    0.0900
   3104 HG22      -81.2410    1.3540  -52.2990 H       198 THR    0.5100
   3105 HG23      -80.7640    0.9140  -50.6020 H       198 THR   -0.5100
   3106 N         -79.4110    4.3480  -53.7610 N.am    199 ASN   -0.4700
   3107 CA        -78.1030    4.6310  -54.3580 C.3     199 ASN    0.3100
   3108 C         -77.0190    3.6740  -53.8710 C.2     199 ASN    0.0700
   3109 O         -76.1550    4.0480  -53.0730 O.2     199 ASN    0.0900
   3110 CB        -77.7040    6.1010  -54.1270 C.3     199 ASN   -0.1800
   3111 CG        -76.6420    6.5910  -55.1070 C.2     199 ASN    0.0900
   3112 ND2       -75.9800    7.6060  -54.8380 N.am    199 ASN    0.0900
   3113 OD1       -76.4780    5.9120  -56.2270 O.2     199 ASN    0.5500
   3114 HN        -80.1420    4.1520  -54.4100 H       199 ASN   -0.5500
   3115 HA        -78.1650    4.4220  -55.4150 H       199 ASN   -0.6200
   3116 HB1       -77.3040    6.2080  -53.0960 H       199 ASN    0.3200
   3117 HB2       -78.6050    6.7400  -54.2360 H       199 ASN    0.3000
   3118 HD21      -75.2830    7.9340  -55.4750 H       199 ASN    0.5100
   3119 HD22      -76.1440    8.0980  -53.9820 H       199 ASN   -0.5100
   3120 N         -77.0780    2.4320  -54.3550 N.am    200 ASN   -0.4700
   3121 CA        -76.0960    1.4080  -54.0100 C.3     200 ASN    0.3100
   3122 C         -74.7350    1.5880  -54.6800 C.2     200 ASN    0.0700
   3123 O         -73.6950    1.4780  -54.0160 O.2     200 ASN    0.0900
   3124 CB        -76.6400    0.0160  -54.3250 C.3     200 ASN   -0.1800
   3125 CG        -77.8110   -0.3430  -53.4660 C.2     200 ASN    0.0900
   3126 ND2       -77.6560   -1.3890  -52.6590 N.am    200 ASN    0.0900
   3127 OD1       -78.8490    0.3090  -53.5170 O.2     200 ASN    0.5500
   3128 HN        -77.8010    2.1450  -54.9780 H       200 ASN   -0.5500
   3129 HA        -75.8780    1.4960  -52.9560 H       200 ASN   -0.6200
   3130 HB1       -75.8360   -0.7330  -54.1610 H       200 ASN    0.3200
   3131 HB2       -76.9580   -0.0170  -55.3890 H       200 ASN    0.3000
   3132 HD21      -76.9390   -2.0620  -52.8450 H       200 ASN    0.5100
   3133 HD22      -78.2550   -1.5030  -51.8660 H       200 ASN   -0.5100
   3134 N         -74.7510    1.8660  -55.9900 N.am    201 GLU   -0.4700
   3135 CA        -73.5410    1.9850  -56.8210 C.3     201 GLU    0.3100
   3136 C         -72.3140    2.5800  -56.1230 C.2     201 GLU    0.0700
   3137 O         -71.2430    1.9720  -56.1190 O.2     201 GLU    0.0900
   3138 CB        -73.8480    2.7660  -58.1070 C.3     201 GLU   -0.1800
   3139 CG        -74.0200    1.8860  -59.3350 C.3     201 GLU    0.0900
   3140 CD        -72.6900    1.4870  -59.9640 C.2     201 GLU    0.0900
   3141 OE1       -72.1820    2.2450  -60.8240 O.co2   201 GLU   -0.2800
   3142 OE2       -72.1660    0.4060  -59.6090 O.co2   201 GLU    0.0900
   3143 HN        -75.6100    2.0090  -56.4730 H       201 GLU    0.0900
   3144 HA        -73.1980    0.9900  -57.0580 H       201 GLU    0.6200
   3145 HB1       -73.0160    3.4740  -58.2950 H       201 GLU   -0.7600
   3146 HB2       -74.7850    3.3420  -57.9540 H       201 GLU   -0.7600
   3147 HG1       -74.6160    2.4390  -60.0940 H       201 GLU    0.5100
   3148 HG2       -74.5640    0.9630  -59.0460 H       201 GLU   -0.5100
   3149 N         -72.4890    3.7630  -55.5310 N.am    202 SER   -0.4700
   3150 CA        -71.4170    4.4610  -54.8230 C.3     202 SER    0.3100
   3151 C         -71.0320    3.7710  -53.5160 C.2     202 SER    0.0700
   3152 O         -69.8480    3.6710  -53.1880 O.2     202 SER    0.0900
   3153 CB        -71.8000    5.9260  -54.5590 C.3     202 SER    0.0500
   3154 OG        -72.9680    6.0160  -53.7610 O.3     202 SER    0.0900
   3155 HN        -73.3690    4.2290  -55.5450 H       202 SER    0.0900
   3156 HA        -70.5260    4.4100  -55.4320 H       202 SER   -0.6600
   3157 HB1       -71.9910    6.4390  -55.5260 H       202 SER    0.4300
   3158 HB2       -70.9670    6.4370  -54.0280 H       202 SER    0.5100
   3159 HG1       -72.7590    5.5710  -52.9350 H       202 SER   -0.5100
   3160 N         -72.0350    3.2930  -52.7760 N.am    203 PHE   -0.4700
   3161 CA        -71.7910    2.6420  -51.4980 C.3     203 PHE    0.3100
   3162 C         -70.9840    1.3580  -51.6440 C.2     203 PHE    0.0700
   3163 O         -70.1190    1.0790  -50.8170 O.2     203 PHE    0.0900
   3164 CB        -73.0950    2.3610  -50.7460 C.3     203 PHE   -0.1800
   3165 CG        -72.8790    1.7300  -49.4010 C.ar    203 PHE    0.0900
   3166 CD1       -72.5900    2.5130  -48.2930 C.ar    203 PHE    0.0900
   3167 CD2       -72.9280    0.3480  -49.2490 C.ar    203 PHE    0.0000
   3168 CE1       -72.3700    1.9340  -47.0500 C.ar    203 PHE   -0.1150
   3169 CE2       -72.7090   -0.2390  -48.0100 C.ar    203 PHE    0.1150
   3170 CZ        -72.4250    0.5550  -46.9120 C.ar    203 PHE   -0.1150
   3171 HN        -72.9880    3.3610  -53.0630 H       203 PHE    0.1150
   3172 HA        -71.1580    3.2920  -50.9120 H       203 PHE   -0.1150
   3173 HB1       -73.7220    1.6640  -51.3420 H       203 PHE    0.1150
   3174 HB2       -73.6390    3.3160  -50.5800 H       203 PHE   -0.1150
   3175 HD1       -72.5360    3.5880  -48.3980 H       203 PHE    0.1150
   3176 HD2       -73.1390   -0.2750  -50.1060 H       203 PHE   -0.1150
   3177 HE1       -72.1560    2.5560  -46.1920 H       203 PHE    0.1150
   3178 HE2       -72.7600   -1.3130  -47.9040 H       203 PHE    0.5100
   3179 HZ        -72.2470    0.1000  -45.9490 H       203 PHE   -0.5100
   3180 N         -71.2690    0.5860  -52.6950 N.am    204 VAL   -0.4700
   3181 CA        -70.5600   -0.6730  -52.9740 C.3     204 VAL    0.3100
   3182 C         -69.0450   -0.4730  -53.0330 C.2     204 VAL    0.0700
   3183 O         -68.2900   -1.1560  -52.3340 O.2     204 VAL    0.0900
   3184 CB        -71.0370   -1.3290  -54.2990 C.3     204 VAL   -0.0900
   3185 CG1       -70.1620   -2.5300  -54.6600 C.3     204 VAL    0.0900
   3186 CG2       -72.4940   -1.7470  -54.1950 C.3     204 VAL   -0.2700
   3187 HN        -71.9830    0.8320  -53.3450 H       204 VAL    0.0900
   3188 HA        -70.7400   -1.3410  -52.1460 H       204 VAL    0.0900
   3189 HB        -70.9860   -0.5810  -55.1180 H       204 VAL    0.0900
   3190 HG11      -70.0640   -3.2080  -53.7840 H       204 VAL   -0.2700
   3191 HG12      -69.1480   -2.1850  -54.9560 H       204 VAL    0.0900
   3192 HG13      -70.6230   -3.0960  -55.4970 H       204 VAL    0.0900
   3193 HG21      -73.1330   -0.8620  -53.9910 H       204 VAL    0.0900
   3194 HG22      -72.6210   -2.4760  -53.3660 H       204 VAL    0.5100
   3195 HG23      -72.8240   -2.2090  -55.1510 H       204 VAL   -0.5100
   3196 N         -68.6200    0.4740  -53.8720 N.am    205 ILE   -0.4700
   3197 CA        -67.2080    0.8100  -54.0420 C.3     205 ILE    0.3100
   3198 C         -66.6290    1.4110  -52.7440 C.2     205 ILE    0.0700
   3199 O         -65.6180    0.9170  -52.2360 O.2     205 ILE    0.0900
   3200 CB        -66.9620    1.7130  -55.3050 C.3     205 ILE   -0.0900
   3201 CG1       -67.4950    1.0280  -56.5750 C.3     205 ILE    0.0900
   3202 CG2       -65.4760    2.0400  -55.4680 C.3     205 ILE   -0.2700
   3203 CD        -67.4330    1.8780  -57.8450 C.3     205 ILE    0.0900
   3204 HN        -69.2560    1.0020  -54.4280 H       205 ILE    0.0900
   3205 HA        -66.6600   -0.1150  -54.1380 H       205 ILE    0.0900
   3206 HB        -67.5350    2.6590  -55.1950 H       205 ILE   -0.1800
   3207 HG11      -68.5540    0.7460  -56.3980 H       205 ILE    0.0900
   3208 HG12      -66.9000    0.1060  -56.7450 H       205 ILE    0.0900
   3209 HG21      -64.8900    1.1040  -55.5880 H       205 ILE   -0.2700
   3210 HG22      -65.1050    2.5760  -54.5680 H       205 ILE    0.0900
   3211 HG23      -65.3240    2.6710  -56.3690 H       205 ILE    0.0900
   3212 HD1       -66.3760    2.0110  -58.1640 H       205 ILE    0.0900
   3213 HD2       -67.8730    2.8800  -57.6520 H       205 ILE    0.5100
   3214 HD3       -67.9900    1.3760  -58.6650 H       205 ILE   -0.5100
   3215 N         -67.2870    2.4360  -52.1890 N.am    206 TYR   -0.4700
   3216 CA        -66.8950    3.0120  -50.8910 C.3     206 TYR    0.3100
   3217 C         -66.7310    1.9280  -49.8290 C.2     206 TYR    0.0700
   3218 O         -65.8920    2.0390  -48.9390 O.2     206 TYR    0.0900
   3219 CB        -67.9200    4.0530  -50.4310 C.3     206 TYR   -0.1800
   3220 CG        -67.7200    4.5720  -49.0180 C.ar    206 TYR    0.0900
   3221 CD1       -66.9920    5.7370  -48.7770 C.ar    206 TYR    0.0900
   3222 CD2       -68.2770    3.9040  -47.9180 C.ar    206 TYR    0.0000
   3223 CE1       -66.8150    6.2230  -47.4710 C.ar    206 TYR   -0.1150
   3224 CE2       -68.1060    4.3800  -46.6130 C.ar    206 TYR    0.1150
   3225 CZ        -67.3780    5.5340  -46.3970 C.ar    206 TYR   -0.1150
   3226 OH        -67.2210    5.9850  -45.1030 O.3     206 TYR    0.1150
   3227 HN        -68.0740    2.8580  -52.6310 H       206 TYR    0.1100
   3228 HA        -65.9240    3.4680  -51.0070 H       206 TYR   -0.5400
   3229 HB1       -68.9340    3.6020  -50.4690 H       206 TYR    0.4300
   3230 HB2       -67.8680    4.9330  -51.1080 H       206 TYR   -0.1150
   3231 HD1       -66.5570    6.2750  -49.6070 H       206 TYR    0.1150
   3232 HD2       -68.8500    3.0030  -48.0810 H       206 TYR   -0.1150
   3233 HE1       -66.2470    7.1250  -47.3000 H       206 TYR    0.1150
   3234 HE2       -68.5410    3.8480  -45.7800 H       206 TYR    0.5100
   3235 HH        -67.9100    5.5890  -44.5650 H       206 TYR   -0.5100
   3236 N         -67.5410    0.8790  -49.9340 N.am    207 MET   -0.4700
   3237 CA        -67.4310   -0.2640  -49.0490 C.3     207 MET    0.3100
   3238 C         -66.2100   -1.1080  -49.4190 C.2     207 MET    0.0700
   3239 O         -65.2500   -1.1730  -48.6490 O.2     207 MET    0.0900
   3240 CB        -68.7210   -1.1040  -49.0740 C.3     207 MET   -0.1800
   3241 CG        -69.0400   -1.8330  -47.7690 C.3     207 MET    0.0900
   3242 SD        -67.8560   -3.1320  -47.3580 S.3     207 MET    0.0900
   3243 CE        -68.2910   -3.5040  -45.6660 C.3     207 MET   -0.1400
   3244 HN        -68.2580    0.8300  -50.6250 H       207 MET    0.0900
   3245 HA        -67.2450    0.1040  -48.0510 H       207 MET    0.0900
   3246 HB1       -68.6260   -1.8620  -49.8810 H       207 MET   -0.0900
   3247 HB2       -69.5700   -0.4300  -49.3120 H       207 MET   -0.2200
   3248 HG1       -70.0530   -2.2790  -47.8580 H       207 MET    0.0900
   3249 HG2       -69.0580   -1.0840  -46.9500 H       207 MET    0.0900
   3250 HE1       -69.3430   -3.8500  -45.5860 H       207 MET    0.0900
   3251 HE2       -68.1780   -2.5980  -45.0330 H       207 MET    0.5100
   3252 HE3       -67.6340   -4.3080  -45.2690 H       207 MET   -0.5100
   3253 N         -66.2340   -1.7210  -50.6060 N.am    208 PHE   -0.4700
   3254 CA        -65.2320   -2.7200  -51.0070 C.3     208 PHE    0.3100
   3255 C         -63.7950   -2.2070  -50.8720 C.2     208 PHE    0.0700
   3256 O         -62.9480   -2.8540  -50.2610 O.2     208 PHE    0.0900
   3257 CB        -65.4840   -3.2030  -52.4490 C.3     208 PHE   -0.1800
   3258 CG        -65.6630   -4.7100  -52.5910 C.ar    208 PHE    0.0900
   3259 CD1       -65.1320   -5.6070  -51.6600 C.ar    208 PHE    0.0900
   3260 CD2       -66.3530   -5.2290  -53.6860 C.ar    208 PHE    0.0000
   3261 CE1       -65.3070   -6.9890  -51.8120 C.ar    208 PHE   -0.1150
   3262 CE2       -66.5240   -6.6080  -53.8450 C.ar    208 PHE    0.1150
   3263 CZ        -66.0000   -7.4840  -52.9100 C.ar    208 PHE   -0.1150
   3264 HN        -66.9410   -1.5260  -51.2810 H       208 PHE    0.1150
   3265 HA        -65.2950   -3.5500  -50.3180 H       208 PHE   -0.1150
   3266 HB1       -64.6180   -2.9170  -53.0840 H       208 PHE    0.1150
   3267 HB2       -66.4120   -2.7280  -52.8340 H       208 PHE   -0.1150
   3268 HD1       -64.5790   -5.2300  -50.8130 H       208 PHE    0.1150
   3269 HD2       -66.7630   -4.5550  -54.4230 H       208 PHE   -0.1150
   3270 HE1       -64.9030   -7.6690  -51.0760 H       208 PHE    0.1150
   3271 HE2       -67.0660   -6.9890  -54.6980 H       208 PHE    0.5100
   3272 HZ        -66.1290   -8.5500  -53.0330 H       208 PHE   -0.5100
   3273 N         -63.5340   -1.0290  -51.4300 N.am    209 VAL   -0.4700
   3274 CA        -62.1780   -0.4950  -51.5090 C.3     209 VAL    0.3100
   3275 C         -61.7000    0.0600  -50.1620 C.2     209 VAL    0.0700
   3276 O         -60.6630   -0.3630  -49.6470 O.2     209 VAL    0.0900
   3277 CB        -62.0460    0.5690  -52.6420 C.3     209 VAL   -0.0900
   3278 CG1       -60.6040    1.0320  -52.7950 C.3     209 VAL    0.0900
   3279 CG2       -62.5550    0.0110  -53.9740 C.3     209 VAL   -0.2700
   3280 HN        -64.2520   -0.4580  -51.8200 H       209 VAL    0.0900
   3281 HA        -61.5070   -1.3210  -51.6950 H       209 VAL    0.0900
   3282 HB        -62.6860    1.4440  -52.4000 H       209 VAL    0.0900
   3283 HG11      -59.9500    0.1690  -53.0470 H       209 VAL   -0.2700
   3284 HG12      -60.2480    1.4790  -51.8420 H       209 VAL    0.0900
   3285 HG13      -60.5310    1.7820  -53.6110 H       209 VAL    0.0900
   3286 HG21      -63.6240   -0.2760  -53.8830 H       209 VAL    0.0900
   3287 HG22      -61.9690   -0.8900  -54.2550 H       209 VAL    0.5100
   3288 HG23      -62.4600    0.7820  -54.7680 H       209 VAL   -0.5100
   3289 N         -62.4740    0.9820  -49.5860 N.am    210 VAL   -0.4700
   3290 CA        -62.0780    1.6790  -48.3610 C.3     210 VAL    0.3100
   3291 C         -62.0580    0.7400  -47.1570 C.2     210 VAL    0.0700
   3292 O         -61.4440    1.0390  -46.1340 O.2     210 VAL    0.0900
   3293 CB        -62.9850    2.9170  -48.0770 C.3     210 VAL   -0.0900
   3294 CG1       -62.4720    3.7250  -46.8840 C.3     210 VAL    0.0900
   3295 CG2       -63.0710    3.8120  -49.3080 C.3     210 VAL   -0.2700
   3296 HN        -63.3590    1.2380  -49.9650 H       210 VAL    0.0900
   3297 HA        -61.0510    1.9920  -48.4790 H       210 VAL    0.0900
   3298 HB        -64.0190    2.5700  -47.8650 H       210 VAL    0.0900
   3299 HG11      -61.3870    3.9360  -47.0030 H       210 VAL   -0.2700
   3300 HG12      -62.6200    3.1480  -45.9460 H       210 VAL    0.0900
   3301 HG13      -63.0160    4.6910  -46.8190 H       210 VAL    0.0900
   3302 HG21      -63.5010    3.2460  -50.1620 H       210 VAL    0.0900
   3303 HG22      -62.0570    4.1640  -49.5900 H       210 VAL    0.5100
   3304 HG23      -63.7250    4.6850  -49.0950 H       210 VAL   -0.5100
   3305 N         -62.7090   -0.4140  -47.2860 N.am    211 HSP   -0.4700
   3306 CA        -62.8930   -1.2880  -46.1370 C.3     211 HSP    0.3100
   3307 C         -62.5480   -2.7640  -46.3620 C.2     211 HSP    0.0700
   3308 O         -62.8170   -3.6040  -45.5040 O.2     211 HSP    0.0900
   3309 CB        -64.3060   -1.1120  -45.5760 C.3     211 HSP   -0.0500
   3310 CG        -64.6210    0.2990  -45.1770 C.ar    211 HSP    0.0900
   3311 CD2       -64.4300    0.7740  -43.9020 C.ar    211 HSP    0.0900
   3312 ND1       -65.0990    1.3430  -45.9020 N.ar    211 HSP    0.1900
   3313 CE1       -65.1950    2.4140  -45.0530 C.ar    211 HSP    0.1300
   3314 NE2       -64.7860    2.0510  -43.8500 N.ar    211 HSP    0.1900
   3315 HN        -63.0900   -0.7250  -48.1530 H       211 HSP   -0.5100
   3316 HA        -62.1550   -1.0280  -45.3920 H       211 HSP    0.4400
   3317 HB1       -64.4170   -1.7600  -44.6800 H       211 HSP   -0.5100
   3318 HB2       -65.0390   -1.4280  -46.3480 H       211 HSP    0.4400
   3319 HD1       -65.3370    1.3320  -46.8740 H       211 HSP    0.3200
   3320 HD2       -64.0550    0.2590  -43.0260 H       211 HSP    0.1800
   3321 HE1       -65.5460    3.3890  -45.3210 H       211 HSP    0.5100
   3322 HE2       -64.7510    2.6370  -43.0410 H       211 HSP   -0.5100
   3323 N         -61.9470   -3.0740  -47.5110 N.am    212 PHE   -0.4700
   3324 CA        -61.3680   -4.3960  -47.7500 C.3     212 PHE    0.3100
   3325 C         -59.9740   -4.2530  -48.3620 C.2     212 PHE    0.0700
   3326 O         -58.9810   -4.6600  -47.7580 O.2     212 PHE    0.0900
   3327 CB        -62.2900   -5.2750  -48.6240 C.3     212 PHE   -0.1800
   3328 CG        -61.7570   -6.6780  -48.8880 C.ar    212 PHE    0.0900
   3329 CD1       -61.9790   -7.7120  -47.9720 C.ar    212 PHE    0.0900
   3330 CD2       -61.0560   -6.9710  -50.0670 C.ar    212 PHE    0.0000
   3331 CE1       -61.4910   -9.0140  -48.2160 C.ar    212 PHE   -0.1150
   3332 CE2       -60.5640   -8.2710  -50.3200 C.ar    212 PHE    0.1150
   3333 CZ        -60.7830   -9.2910  -49.3910 C.ar    212 PHE   -0.1150
   3334 HN        -61.8670   -2.4200  -48.2590 H       212 PHE    0.1150
   3335 HA        -61.2110   -4.8650  -46.7900 H       212 PHE   -0.1150
   3336 HB1       -62.4240   -4.7870  -49.6130 H       212 PHE    0.1150
   3337 HB2       -63.2700   -5.3890  -48.1160 H       212 PHE   -0.1150
   3338 HD1       -62.5320   -7.5130  -47.0650 H       212 PHE    0.1150
   3339 HD2       -60.8900   -6.1900  -50.7950 H       212 PHE   -0.1150
   3340 HE1       -61.6650   -9.7980  -47.4950 H       212 PHE    0.1150
   3341 HE2       -60.0190   -8.4750  -51.2290 H       212 PHE    0.5100
   3342 HZ        -60.4090  -10.2860  -49.5790 H       212 PHE   -0.5100
   3343 N         -59.9020   -3.6500  -49.5500 N.am    213 ILE   -0.4700
   3344 CA        -58.6530   -3.5650  -50.3180 C.3     213 ILE    0.3100
   3345 C         -57.6320   -2.6080  -49.6840 C.2     213 ILE    0.0700
   3346 O         -56.4570   -2.9520  -49.5620 O.2     213 ILE    0.0900
   3347 CB        -58.9180   -3.2130  -51.8130 C.3     213 ILE   -0.0900
   3348 CG1       -60.0400   -4.0930  -52.3830 C.3     213 ILE    0.0900
   3349 CG2       -57.6470   -3.3800  -52.6390 C.3     213 ILE   -0.2700
   3350 CD        -60.7910   -3.4840  -53.5510 C.3     213 ILE    0.0900
   3351 HN        -60.6990   -3.2270  -49.9720 H       213 ILE    0.0900
   3352 HA        -58.1560   -4.5210  -50.2450 H       213 ILE    0.0900
   3353 HB        -59.2690   -2.1620  -51.8860 H       213 ILE   -0.1800
   3354 HG11      -60.7680   -4.2990  -51.5700 H       213 ILE    0.0900
   3355 HG12      -59.5940   -5.0530  -52.7180 H       213 ILE    0.0900
   3356 HG21      -57.2880   -4.4310  -52.5810 H       213 ILE   -0.2700
   3357 HG22      -56.8510   -2.7120  -52.2470 H       213 ILE    0.0900
   3358 HG23      -57.8520   -3.1330  -53.7020 H       213 ILE    0.0900
   3359 HD1       -60.0740   -3.1170  -54.3170 H       213 ILE    0.0900
   3360 HD2       -61.4050   -2.6270  -53.2010 H       213 ILE    0.5100
   3361 HD3       -61.4490   -4.2480  -54.0190 H       213 ILE   -0.5100
   3362 N         -58.0870   -1.4250  -49.2660 N.am    214 ILE   -0.4700
   3363 CA        -57.2130   -0.4200  -48.6410 C.3     214 ILE    0.3100
   3364 C         -56.6790   -0.8150  -47.2500 C.2     214 ILE    0.0700
   3365 O         -55.4770   -0.6860  -46.9950 O.2     214 ILE    0.0900
   3366 CB        -57.8640    0.9950  -48.6300 C.3     214 ILE   -0.0900
   3367 CG1       -57.7140    1.6410  -50.0150 C.3     214 ILE    0.0900
   3368 CG2       -57.2610    1.8820  -47.5220 C.3     214 ILE   -0.2700
   3369 CD        -58.5490    2.8970  -50.2300 C.3     214 ILE    0.0900
   3370 HN        -59.0450   -1.1660  -49.3610 H       214 ILE    0.0900
   3371 HA        -56.2880   -0.3970  -49.1990 H       214 ILE    0.0900
   3372 HB        -58.9570    0.8910  -48.4610 H       214 ILE   -0.1800
   3373 HG11      -58.0090    0.8930  -50.7810 H       214 ILE    0.0900
   3374 HG12      -56.6450    1.9050  -50.1610 H       214 ILE    0.0900
   3375 HG21      -56.1520    1.8590  -47.5750 H       214 ILE   -0.2700
   3376 HG22      -57.5770    1.5090  -46.5240 H       214 ILE    0.0900
   3377 HG23      -57.6000    2.9320  -47.6520 H       214 ILE    0.0900
   3378 HD1       -58.1470    3.7320  -49.6160 H       214 ILE    0.0900
   3379 HD2       -59.6000    2.7090  -49.9280 H       214 ILE    0.5100
   3380 HD3       -58.5150    3.1960  -51.3000 H       214 ILE   -0.5100
   3381 N         -57.5550   -1.2870  -46.3440 N.am    215 PRO   -0.2900
   3382 CA        -57.0270   -1.8010  -45.0780 C.3     215 PRO    0.0000
   3383 C         -56.0230   -2.9480  -45.2580 C.2     215 PRO    0.0900
   3384 O         -55.0960   -3.0690  -44.4570 O.2     215 PRO    0.0900
   3385 CB        -58.2790   -2.3000  -44.3560 C.3     215 PRO    0.0200
   3386 CG        -59.3920   -1.5220  -44.9540 C.3     215 PRO    0.0900
   3387 CD        -59.0270   -1.3440  -46.3860 C.3     215 PRO   -0.1800
   3388 HA        -56.4820   -1.0310  -44.5570 H       215 PRO    0.0900
   3389 HB1       -58.2060   -2.1080  -43.2640 H       215 PRO    0.0900
   3390 HB2       -58.4230   -3.3890  -44.5210 H       215 PRO   -0.1800
   3391 HG1       -60.3510   -2.0760  -44.8610 H       215 PRO    0.0900
   3392 HG2       -59.4960   -0.5370  -44.4520 H       215 PRO    0.0900
   3393 HD1       -59.3600   -2.2040  -47.0040 H       215 PRO    0.5100
   3394 HD2       -59.4350   -0.3980  -46.8000 H       215 PRO   -0.5100
   3395 N         -56.2110   -3.7690  -46.2980 N.am    216 LEU   -0.4700
   3396 CA        -55.2780   -4.8550  -46.6320 C.3     216 LEU    0.3100
   3397 C         -53.9250   -4.3570  -47.1550 C.2     216 LEU    0.0700
   3398 O         -52.8710   -4.8440  -46.7270 O.2     216 LEU    0.0900
   3399 CB        -55.8910   -5.8290  -47.6530 C.3     216 LEU   -0.1800
   3400 CG        -56.6890   -7.0440  -47.1790 C.3     216 LEU    0.0900
   3401 CD1       -56.9470   -7.9620  -48.3630 C.3     216 LEU    0.0900
   3402 CD2       -55.9650   -7.7950  -46.0710 C.3     216 LEU   -0.0900
   3403 HN        -57.0000   -3.6790  -46.8990 H       216 LEU    0.0900
   3404 HA        -55.0370   -5.3780  -45.7190 H       216 LEU   -0.2700
   3405 HB1       -55.0540   -6.2160  -48.2690 H       216 LEU    0.0900
   3406 HB2       -56.5700   -5.2320  -48.2970 H       216 LEU    0.0900
   3407 HG        -57.6550   -6.7120  -46.7450 H       216 LEU    0.0900
   3408 HD11      -56.0000   -8.4440  -48.6880 H       216 LEU   -0.2700
   3409 HD12      -57.3570   -7.3760  -49.2140 H       216 LEU    0.0900
   3410 HD13      -57.6680   -8.7560  -48.0750 H       216 LEU    0.0900
   3411 HD21      -55.9660   -7.1920  -45.1380 H       216 LEU    0.0900
   3412 HD22      -54.9120   -7.9880  -46.3680 H       216 LEU    0.5100
   3413 HD23      -56.4790   -8.7600  -45.8700 H       216 LEU   -0.5100
   3414 N         -53.9570   -3.3970  -48.0850 N.am    217 ILE   -0.4700
   3415 CA        -52.7420   -2.8290  -48.6700 C.3     217 ILE    0.3100
   3416 C         -51.9190   -2.0880  -47.6100 C.2     217 ILE    0.0700
   3417 O         -50.6920   -2.2050  -47.5950 O.2     217 ILE    0.0900
   3418 CB        -53.0470   -1.9500  -49.9230 C.3     217 ILE   -0.0900
   3419 CG1       -53.4230   -2.8470  -51.1140 C.3     217 ILE    0.0900
   3420 CG2       -51.8550   -1.0490  -50.2830 C.3     217 ILE   -0.2700
   3421 CD        -54.0580   -2.1200  -52.2990 C.3     217 ILE    0.0900
   3422 HN        -54.8180   -3.0230  -48.4220 H       217 ILE    0.0900
   3423 HA        -52.0960   -3.6490  -48.9440 H       217 ILE    0.0900
   3424 HB        -53.9330   -1.3140  -49.7140 H       217 ILE   -0.1800
   3425 HG11      -54.1390   -3.6160  -50.7560 H       217 ILE    0.0900
   3426 HG12      -52.5020   -3.3520  -51.4720 H       217 ILE    0.0900
   3427 HG21      -50.9230   -1.6510  -50.3290 H       217 ILE   -0.2700
   3428 HG22      -51.7310   -0.2600  -49.5100 H       217 ILE    0.0900
   3429 HG23      -52.0230   -0.5780  -51.2750 H       217 ILE    0.0900
   3430 HD1       -53.3000   -1.4860  -52.8080 H       217 ILE    0.0900
   3431 HD2       -54.8850   -1.4690  -51.9440 H       217 ILE    0.5100
   3432 HD3       -54.4510   -2.8590  -53.0300 H       217 ILE   -0.5100
   3433 N         -52.5990   -1.3680  -46.7100 N.am    218 VAL   -0.4700
   3434 CA        -51.9450   -0.7030  -45.5680 C.3     218 VAL    0.3100
   3435 C         -51.7570   -1.6620  -44.3710 C.2     218 VAL    0.0700
   3436 O         -51.5260   -1.2350  -43.2320 O.2     218 VAL    0.0900
   3437 CB        -52.6500    0.6250  -45.1590 C.3     218 VAL   -0.0900
   3438 CG1       -51.7830    1.4220  -44.1810 C.3     218 VAL    0.0900
   3439 CG2       -52.9360    1.4760  -46.3860 C.3     218 VAL   -0.2700
   3440 HN        -53.5870   -1.2480  -46.7720 H       218 VAL    0.0900
   3441 HA        -50.9220   -0.5030  -45.8520 H       218 VAL    0.0900
   3442 HB        -53.6240    0.3900  -44.6790 H       218 VAL    0.0900
   3443 HG11      -50.7150    1.3650  -44.4830 H       218 VAL   -0.2700
   3444 HG12      -51.8860    1.0040  -43.1570 H       218 VAL    0.0900
   3445 HG13      -52.0950    2.4880  -44.1830 H       218 VAL    0.0900
   3446 HG21      -53.5980    0.9250  -47.0880 H       218 VAL    0.0900
   3447 HG22      -51.9860    1.7160  -46.9090 H       218 VAL    0.5100
   3448 HG23      -53.4450    2.4160  -46.0830 H       218 VAL   -0.5100
   3449 N         -51.8700   -2.9650  -44.6520 N.am    219 ILE   -0.4700
   3450 CA        -51.3520   -4.0210  -43.7800 C.3     219 ILE    0.3100
   3451 C         -50.1190   -4.6440  -44.4420 C.2     219 ILE    0.0700
   3452 O         -49.1210   -4.9320  -43.7770 O.2     219 ILE    0.0900
   3453 CB        -52.4230   -5.1030  -43.4470 C.3     219 ILE   -0.0900
   3454 CG1       -53.3290   -4.6210  -42.3070 C.3     219 ILE    0.0900
   3455 CG2       -51.7650   -6.4440  -43.0740 C.3     219 ILE   -0.2700
   3456 CD        -54.5310   -5.5120  -42.0280 C.3     219 ILE    0.0900
   3457 HN        -52.3220   -3.2780  -45.4820 H       219 ILE    0.0900
   3458 HA        -51.0110   -3.5530  -42.8690 H       219 ILE    0.0900
   3459 HB        -53.0780   -5.2530  -44.3320 H       219 ILE   -0.1800
   3460 HG11      -53.7000   -3.6070  -42.5620 H       219 ILE    0.0900
   3461 HG12      -52.7200   -4.5600  -41.3810 H       219 ILE    0.0900
   3462 HG21      -50.9800   -6.2830  -42.3040 H       219 ILE   -0.2700
   3463 HG22      -51.2930   -6.8960  -43.9720 H       219 ILE    0.0900
   3464 HG23      -52.5280   -7.1380  -42.6630 H       219 ILE    0.0900
   3465 HD1       -54.1980   -6.4730  -41.5800 H       219 ILE    0.0900
   3466 HD2       -55.0680   -5.7310  -42.9760 H       219 ILE    0.5100
   3467 HD3       -55.2190   -5.0070  -41.3170 H       219 ILE   -0.5100
   3468 N         -50.1910   -4.8270  -45.7590 N.am    220 PHE   -0.4700
   3469 CA        -49.0800   -5.3830  -46.5260 C.3     220 PHE    0.3100
   3470 C         -47.8830   -4.4450  -46.6280 C.2     220 PHE    0.0700
   3471 O         -46.7410   -4.8980  -46.6710 O.2     220 PHE    0.0900
   3472 CB        -49.5390   -5.8220  -47.9220 C.3     220 PHE   -0.1800
   3473 CG        -50.2680   -7.1420  -47.9360 C.ar    220 PHE    0.0900
   3474 CD1       -49.9650   -8.1340  -46.9970 C.ar    220 PHE    0.0900
   3475 CD2       -51.2400   -7.4070  -48.9000 C.ar    220 PHE    0.0000
   3476 CE1       -50.6310   -9.3590  -47.0040 C.ar    220 PHE   -0.1150
   3477 CE2       -51.9110   -8.6340  -48.9190 C.ar    220 PHE    0.1150
   3478 CZ        -51.6020   -9.6130  -47.9670 C.ar    220 PHE   -0.1150
   3479 HN        -51.0060   -4.5910  -46.2820 H       220 PHE    0.1150
   3480 HA        -48.6890   -6.2270  -45.9800 H       220 PHE   -0.1150
   3481 HB1       -48.6520   -5.9290  -48.5820 H       220 PHE    0.1150
   3482 HB2       -50.2330   -5.0590  -48.3360 H       220 PHE   -0.1150
   3483 HD1       -49.2030   -7.9470  -46.2550 H       220 PHE    0.1150
   3484 HD2       -51.4780   -6.6570  -49.6400 H       220 PHE   -0.1150
   3485 HE1       -50.3920  -10.1100  -46.2630 H       220 PHE    0.1150
   3486 HE2       -52.6660   -8.8270  -49.6680 H       220 PHE    0.5100
   3487 HZ        -52.1170  -10.5620  -47.9800 H       220 PHE   -0.5100
   3488 N         -48.1520   -3.1400  -46.6740 N.am    221 PHE   -0.4700
   3489 CA        -47.1130   -2.1090  -46.5970 C.3     221 PHE    0.3100
   3490 C         -46.3840   -2.1660  -45.2470 C.2     221 PHE    0.0700
   3491 O         -45.1630   -2.0060  -45.1930 O.2     221 PHE    0.0900
   3492 CB        -47.7280   -0.7170  -46.8760 C.3     221 PHE   -0.1800
   3493 CG        -46.9550    0.4490  -46.2950 C.ar    221 PHE    0.0900
   3494 CD1       -47.3810    1.0670  -45.1120 C.ar    221 PHE    0.0900
   3495 CD2       -45.8290    0.9510  -46.9430 C.ar    221 PHE    0.0000
   3496 CE1       -46.6790    2.1510  -44.5710 C.ar    221 PHE   -0.1150
   3497 CE2       -45.1200    2.0360  -46.4110 C.ar    221 PHE    0.1150
   3498 CZ        -45.5460    2.6360  -45.2230 C.ar    221 PHE   -0.1150
   3499 HN        -49.0850   -2.8030  -46.7640 H       221 PHE    0.1150
   3500 HA        -46.3530   -2.3390  -47.3300 H       221 PHE   -0.1150
   3501 HB1       -48.7490   -0.6790  -46.4390 H       221 PHE    0.1150
   3502 HB2       -47.7760   -0.5570  -47.9740 H       221 PHE   -0.1150
   3503 HD1       -48.2650    0.7020  -44.6090 H       221 PHE    0.1150
   3504 HD2       -45.4990    0.4990  -47.8660 H       221 PHE   -0.1150
   3505 HE1       -47.0140    2.6090  -43.6520 H       221 PHE    0.1150
   3506 HE2       -44.2430    2.4090  -46.9190 H       221 PHE    0.5100
   3507 HZ        -45.0010    3.4730  -44.8120 H       221 PHE   -0.5100
   3508 N         -47.1360   -2.4130  -44.1680 N.am    222 CYS   -0.4700
   3509 CA        -46.5770   -2.5480  -42.8190 C.3     222 CYS    0.3100
   3510 C         -46.0090   -3.9410  -42.5710 C.2     222 CYS    0.0700
   3511 O         -45.2990   -4.1570  -41.5870 O.2     222 CYS    0.0900
   3512 CB        -47.6330   -2.2380  -41.7470 C.3     222 CYS   -0.1100
   3513 SG        -48.1490   -0.4930  -41.5760 S.3     222 CYS    0.0900
   3514 HN        -48.1250   -2.5170  -44.2360 H       222 CYS    0.0900
   3515 HA        -45.7470   -1.8620  -42.7340 H       222 CYS   -0.2300
   3516 HB1       -47.2250   -2.5770  -40.7720 H       222 CYS    0.1600
   3517 HB2       -48.5310   -2.8450  -41.9820 H       222 CYS    0.5100
   3518 HG1       -46.9970   -0.0820  -41.0650 H       222 CYS   -0.5100
   3519 N         -46.3340   -4.8820  -43.4590 N.am    223 TYR   -0.4700
   3520 CA        -45.8400   -6.2540  -43.3570 C.3     223 TYR    0.3100
   3521 C         -44.5450   -6.5150  -44.1500 C.2     223 TYR    0.0700
   3522 O         -43.5870   -7.0820  -43.6120 O.2     223 TYR    0.0900
   3523 CB        -46.9350   -7.2520  -43.7600 C.3     223 TYR   -0.1800
   3524 CG        -46.4200   -8.6390  -44.1150 C.ar    223 TYR    0.0900
   3525 CD1       -46.1650   -9.5960  -43.1230 C.ar    223 TYR    0.0900
   3526 CD2       -46.1940   -9.0000  -45.4500 C.ar    223 TYR    0.0000
   3527 CE1       -45.6880  -10.8760  -43.4530 C.ar    223 TYR   -0.1150
   3528 CE2       -45.7160  -10.2760  -45.7880 C.ar    223 TYR    0.1150
   3529 CZ        -45.4680  -11.2050  -44.7850 C.ar    223 TYR   -0.1150
   3530 OH        -45.0040  -12.4600  -45.1160 O.3     223 TYR    0.1150
   3531 HN        -46.9320   -4.6920  -44.2340 H       223 TYR    0.1100
   3532 HA        -45.5330   -6.4260  -42.3360 H       223 TYR   -0.5400
   3533 HB1       -47.4690   -6.8640  -44.6530 H       223 TYR    0.4300
   3534 HB2       -47.6440   -7.3740  -42.9130 H       223 TYR   -0.1150
   3535 HD1       -46.3380   -9.3450  -42.0860 H       223 TYR    0.1150
   3536 HD2       -46.3910   -8.2830  -46.2340 H       223 TYR   -0.1150
   3537 HE1       -45.4930  -11.6000  -42.6760 H       223 TYR    0.1150
   3538 HE2       -45.5400  -10.5330  -46.8220 H       223 TYR    0.5100
   3539 HH        -44.9140  -12.5000  -46.0710 H       223 TYR   -0.5100
   3540 N         -44.5170   -6.1200  -45.4250 N.am    224 GLY   -0.4700
   3541 CA        -43.3420   -6.3410  -46.2820 C.3     224 GLY    0.3100
   3542 C         -42.0990   -5.6350  -45.7760 C.2     224 GLY   -0.0200
   3543 O         -40.9800   -6.1160  -45.9630 O.2     224 GLY    0.0900
   3544 HN        -45.2900   -5.6580  -45.8530 H       224 GLY    0.0900
   3545 HA1       -43.5790   -5.9740  -47.2690 H       224 GLY    0.5100
   3546 HA2       -43.1520   -7.4040  -46.3150 H       224 GLY   -0.5100
   3547 N         -42.3230   -4.4920  -45.1180 N.am    225 GLN   -0.4700
   3548 CA        -41.2840   -3.6510  -44.5240 C.3     225 GLN    0.3100
   3549 C         -40.8840   -4.1430  -43.1230 C.2     225 GLN    0.0700
   3550 O         -40.2090   -3.4360  -42.3780 O.2     225 GLN    0.0900
   3551 CB        -41.7770   -2.1900  -44.4820 C.3     225 GLN   -0.1800
   3552 CG        -40.6900   -1.1030  -44.3650 C.3     225 GLN    0.0900
   3553 CD        -40.6510   -0.4170  -42.9910 C.2     225 GLN    0.0900
   3554 NE2       -40.2590    0.7660  -42.8940 N.am    225 GLN   -0.1800
   3555 OE1       -41.0410   -1.1230  -41.9490 O.2     225 GLN    0.0900
   3556 HN        -43.2490   -4.1490  -45.0000 H       225 GLN    0.0900
   3557 HA        -40.3920   -3.7350  -45.1260 H       225 GLN    0.5500
   3558 HB1       -42.4560   -2.0860  -43.6090 H       225 GLN   -0.5500
   3559 HB2       -42.3520   -1.9980  -45.4110 H       225 GLN   -0.6200
   3560 HG1       -40.8770   -0.3260  -45.1380 H       225 GLN    0.3200
   3561 HG2       -39.6980   -1.5690  -44.5500 H       225 GLN    0.3000
   3562 HE21      -40.2340    1.2120  -42.0000 H       225 GLN    0.5100
   3563 HE22      -39.9700    1.2650  -43.7100 H       225 GLN   -0.5100
   3564 N         -41.2890   -5.3620  -42.7620 N.am    226 LEU   -0.4700
   3565 CA        -40.9160   -5.9260  -41.4590 C.3     226 LEU    0.3100
   3566 C         -40.0800   -7.2050  -41.5080 C.2     226 LEU    0.0700
   3567 O         -39.4140   -7.5320  -40.5280 O.2     226 LEU    0.0900
   3568 CB        -42.1300   -6.0900  -40.5250 C.3     226 LEU   -0.1800
   3569 CG        -42.2250   -5.1170  -39.3410 C.3     226 LEU    0.0900
   3570 CD1       -42.3990   -3.6840  -39.8070 C.3     226 LEU    0.0900
   3571 CD2       -43.3600   -5.5040  -38.4080 C.3     226 LEU   -0.0900
   3572 HN        -41.8530   -5.9360  -43.3500 H       226 LEU    0.0900
   3573 HA        -40.1950   -5.2600  -41.0090 H       226 LEU   -0.2700
   3574 HB1       -42.1040   -7.1220  -40.1150 H       226 LEU    0.0900
   3575 HB2       -43.0470   -5.9690  -41.1380 H       226 LEU    0.0900
   3576 HG        -41.2970   -5.1920  -38.7340 H       226 LEU    0.0900
   3577 HD11      -43.3290   -3.5880  -40.4070 H       226 LEU   -0.2700
   3578 HD12      -41.5360   -3.3860  -40.4400 H       226 LEU    0.0900
   3579 HD13      -42.4710   -3.0070  -38.9300 H       226 LEU    0.0900
   3580 HD21      -43.1950   -6.5270  -38.0070 H       226 LEU    0.0900
   3581 HD22      -44.3240   -5.4910  -38.9590 H       226 LEU    0.5100
   3582 HD23      -43.4070   -4.7930  -37.5560 H       226 LEU   -0.5100
   3583 N         -40.1110   -7.9270  -42.6320 N.am    227 VAL   -0.4700
   3584 CA        -39.1770   -9.0420  -42.8660 C.3     227 VAL    0.3100
   3585 C         -37.7830   -8.4410  -43.0960 C.2     227 VAL    0.0700
   3586 O         -36.7560   -9.0000  -42.6900 O.2     227 VAL    0.0900
   3587 CB        -39.5880   -9.9160  -44.0890 C.3     227 VAL   -0.0900
   3588 CG1       -38.7000  -11.1570  -44.1930 C.3     227 VAL    0.0900
   3589 CG2       -41.0600  -10.3260  -44.0130 C.3     227 VAL   -0.2700
   3590 HN        -40.7670   -7.7440  -43.3610 H       227 VAL    0.0900
   3591 HA        -39.1600   -9.6460  -41.9720 H       227 VAL    0.0900
   3592 HB        -39.4920   -9.3150  -45.0180 H       227 VAL    0.0900
   3593 HG11      -38.7930  -11.7730  -43.2730 H       227 VAL   -0.2700
   3594 HG12      -37.6370  -10.8520  -44.3090 H       227 VAL    0.0900
   3595 HG13      -39.0110  -11.7720  -45.0640 H       227 VAL    0.0900
   3596 HG21      -41.7080   -9.4220  -43.9980 H       227 VAL    0.0900
   3597 HG22      -41.2430  -10.9080  -43.0840 H       227 VAL    0.5100
   3598 HG23      -41.3290  -10.9410  -44.8980 H       227 VAL   -0.5100
   3599 N         -37.7990   -7.2830  -43.7600 N.am    228 PHE   -0.4700
   3600 CA        -36.6380   -6.4370  -44.0480 C.3     228 PHE    0.3100
   3601 C         -36.0520   -5.8080  -42.7680 C.2     228 PHE    0.0700
   3602 O         -34.8260   -5.6820  -42.6470 O.2     228 PHE    0.0900
   3603 CB        -37.0430   -5.3940  -45.1340 C.3     228 PHE   -0.1800
   3604 CG        -36.2210   -4.1120  -45.1540 C.ar    228 PHE    0.0900
   3605 CD1       -35.0280   -4.0340  -45.8730 C.ar    228 PHE    0.0900
   3606 CD2       -36.6820   -2.9560  -44.5050 C.ar    228 PHE    0.0000
   3607 CE1       -34.2840   -2.8370  -45.9050 C.ar    228 PHE   -0.1150
   3608 CE2       -35.9460   -1.7560  -44.5300 C.ar    228 PHE    0.1150
   3609 CZ        -34.7490   -1.6980  -45.2310 C.ar    228 PHE   -0.1150
   3610 HN        -38.6580   -6.9220  -44.1110 H       228 PHE    0.1150
   3611 HA        -35.8340   -7.0660  -44.4000 H       228 PHE   -0.1150
   3612 HB1       -38.1000   -5.0940  -44.9650 H       228 PHE    0.1150
   3613 HB2       -36.9340   -5.8610  -46.1350 H       228 PHE   -0.1150
   3614 HD1       -34.6700   -4.8990  -46.4120 H       228 PHE    0.1150
   3615 HD2       -37.6230   -2.9880  -43.9740 H       228 PHE   -0.1150
   3616 HE1       -33.3530   -2.7970  -46.4510 H       228 PHE    0.1150
   3617 HE2       -36.3120   -0.8860  -44.0050 H       228 PHE    0.5100
   3618 HZ        -34.1790   -0.7810  -45.2560 H       228 PHE   -0.5100
   3619 N         -36.9200   -5.4440  -41.8130 N.am    229 THR   -0.4700
   3620 CA        -36.5020   -4.8260  -40.5350 C.3     229 THR    0.3100
   3621 C         -36.1120   -5.8670  -39.4670 C.2     229 THR    0.0700
   3622 O         -35.7390   -5.5100  -38.3460 O.2     229 THR    0.0900
   3623 CB        -37.5710   -3.8230  -39.9720 C.3     229 THR    0.1400
   3624 CG2       -37.0250   -3.0390  -38.7730 C.3     229 THR    0.0900
   3625 OG1       -37.9470   -2.8840  -40.9830 O.3     229 THR   -0.6600
   3626 HN        -37.9020   -5.5780  -41.9240 H       229 THR    0.4300
   3627 HA        -35.5720   -4.3080  -40.7140 H       229 THR   -0.2700
   3628 HB        -38.4750   -4.3810  -39.6460 H       229 THR    0.0900
   3629 HG1       -38.8490   -3.1030  -41.2250 H       229 THR    0.0900
   3630 HG21      -35.9250   -2.9120  -38.8690 H       229 THR    0.0900
   3631 HG22      -37.2380   -3.5890  -37.8320 H       229 THR    0.5100
   3632 HG23      -37.4960   -2.0340  -38.7340 H       229 THR   -0.5100
   3633 N         -36.1910   -7.1540  -39.8230 N.am    230 VAL   -0.4700
   3634 CA        -35.7090   -8.2380  -38.9510 C.3     230 VAL    0.3100
   3635 C         -34.2380   -8.5870  -39.2430 C.2     230 VAL    0.0700
   3636 O         -33.4560   -8.8660  -38.3240 O.2     230 VAL    0.0900
   3637 CB        -36.6080   -9.5110  -39.0480 C.3     230 VAL   -0.0900
   3638 CG1       -35.9770  -10.7040  -38.3330 C.3     230 VAL    0.0900
   3639 CG2       -37.9790   -9.2450  -38.4600 C.3     230 VAL   -0.2700
   3640 HN        -36.5790   -7.4370  -40.6960 H       230 VAL    0.0900
   3641 HA        -35.7050   -7.8660  -37.9370 H       230 VAL    0.0900
   3642 HB        -36.7580   -9.7680  -40.1180 H       230 VAL    0.0900
   3643 HG11      -35.6640  -10.4120  -37.3080 H       230 VAL   -0.2700
   3644 HG12      -35.0810  -11.0500  -38.8920 H       230 VAL    0.0900
   3645 HG13      -36.7130  -11.5330  -38.2570 H       230 VAL    0.0900
   3646 HG21      -38.3250   -8.2270  -38.7430 H       230 VAL    0.0900
   3647 HG22      -37.9340   -9.3080  -37.3520 H       230 VAL    0.5100
   3648 HG23      -38.7080   -9.9880  -38.8480 H       230 VAL   -0.5100
   3649 N         -33.8630   -8.5500  -40.5240 N.am    231 LYS   -0.4700
   3650 CA        -32.5290   -8.9720  -40.9640 C.3     231 LYS    0.3100
   3651 C         -31.4490   -7.8830  -40.8530 C.2     231 LYS    0.0700
   3652 O         -30.5510   -7.9830  -40.0050 O.2     231 LYS    0.0900
   3653 CB        -32.5950   -9.5620  -42.3910 C.3     231 LYS   -0.1800
   3654 CG        -31.2690  -10.1080  -42.9420 C.3     231 LYS    0.0900
   3655 CD        -30.6890  -11.2370  -42.0820 C.3     231 LYS    0.0900
   3656 CE        -29.2240  -11.4870  -42.4110 C.3     231 LYS   -0.1800
   3657 NZ        -28.5580  -12.3330  -41.3890 N.4     231 LYS    0.0900
   3658 HN        -34.4760   -8.2320  -41.2430 H       231 LYS    0.0900
   3659 HA        -32.1640   -9.7130  -40.2680 H       231 LYS   -0.1800
   3660 HB1       -32.9500   -8.7660  -43.0770 H       231 LYS    0.0900
   3661 HB2       -33.3330  -10.3910  -42.3870 H       231 LYS    0.0900
   3662 HG1       -30.5330   -9.2790  -42.9870 H       231 LYS    0.2100
   3663 HG2       -31.4410  -10.4930  -43.9690 H       231 LYS    0.0500
   3664 HD1       -31.2680  -12.1680  -42.2630 H       231 LYS    0.0500
   3665 HD2       -30.7790  -10.9610  -41.0090 H       231 LYS   -0.3000
   3666 HE1       -28.6790  -10.5190  -42.4540 H       231 LYS    0.3300
   3667 HE2       -29.1450  -12.0120  -43.3870 H       231 LYS    0.3300
   3668 HZ1       -29.0390  -13.2540  -41.3330 H       231 LYS    0.3300
   3669 HZ2       -28.6060  -11.8610  -40.4630 H       231 LYS    0.5100
   3670 HZ3       -27.5620  -12.4780  -41.6540 H       231 LYS   -0.5100
   3671 N         -31.5490   -6.8500  -41.6950 N.am    232 GLU   -0.4700
   3672 CA        -30.4780   -5.8650  -41.8590 C.3     232 GLU    0.3100
   3673 C         -30.6120   -4.5970  -40.9910 C.2     232 GLU    0.0700
   3674 O         -29.6090   -3.9630  -40.6550 O.2     232 GLU    0.0900
   3675 CB        -30.2890   -5.5150  -43.3500 C.3     232 GLU   -0.1800
   3676 CG        -28.8430   -5.1340  -43.7270 C.3     232 GLU    0.0900
   3677 CD        -28.5380   -5.2610  -45.2140 C.2     232 GLU    0.0900
   3678 OE1       -27.3420   -5.3790  -45.5640 O.co2   232 GLU   -0.2800
   3679 OE2       -29.4840   -5.2480  -46.0320 O.co2   232 GLU    0.0900
   3680 HN        -32.3630   -6.7030  -42.2520 H       232 GLU    0.0900
   3681 HA        -29.5690   -6.2880  -41.4550 H       232 GLU    0.6200
   3682 HB1       -30.9540   -4.6610  -43.5970 H       232 GLU   -0.7600
   3683 HB2       -30.5910   -6.3950  -43.9580 H       232 GLU   -0.7600
   3684 HG1       -28.1450   -5.7960  -43.1720 H       232 GLU    0.5100
   3685 HG2       -28.6640   -4.0800  -43.4250 H       232 GLU   -0.5100
   3686 N         -31.8420   -4.2420  -40.6190 N.am    233 ALA   -0.4700
   3687 CA        -32.0840   -3.0480  -39.8020 C.3     233 ALA    0.3100
   3688 C         -31.9310   -3.2820  -38.2920 C.2     233 ALA    0.0700
   3689 O         -31.4270   -2.4090  -37.5910 O.2     233 ALA    0.0900
   3690 CB        -33.4500   -2.4380  -40.1240 C.3     233 ALA   -0.2700
   3691 HN        -32.6490   -4.7670  -40.8770 H       233 ALA    0.0900
   3692 HA        -31.2980   -2.3370  -40.0090 H       233 ALA    0.0900
   3693 HB1       -34.2550   -3.1750  -39.9180 H       233 ALA    0.0900
   3694 HB2       -33.4950   -2.1550  -41.1970 H       233 ALA    0.5100
   3695 HB3       -33.6210   -1.5400  -39.4930 H       233 ALA   -0.5100
   3696 N         -32.3470   -4.4560  -37.8010 N.am    234 ALA   -0.4700
   3697 CA        -32.3930   -4.7540  -36.3530 C.3     234 ALA    0.3100
   3698 C         -31.1100   -5.3380  -35.7200 C.2     234 ALA    0.0700
   3699 O         -31.0540   -5.5510  -34.4960 O.2     234 ALA    0.0900
   3700 CB        -33.5960   -5.6440  -36.0280 C.3     234 ALA   -0.2700
   3701 HN        -32.6500   -5.1940  -38.4000 H       234 ALA    0.0900
   3702 HA        -32.4630   -3.8170  -35.8200 H       234 ALA    0.0900
   3703 HB1       -33.5240   -6.6020  -36.5860 H       234 ALA    0.0900
   3704 HB2       -34.5360   -5.1310  -36.3240 H       234 ALA    0.5100
   3705 HB3       -33.6180   -5.8680  -34.9400 H       234 ALA   -0.5100
   3706 N         -30.0920   -5.6020  -36.5490 N.am    235 ALA   -0.4700
   3707 CA        -28.7520   -6.0010  -36.0740 C.3     235 ALA    0.3100
   3708 C         -27.8560   -4.7860  -35.7650 C.2     235 ALA    0.0700
   3709 O         -26.7340   -4.9340  -35.2520 O.2     235 ALA    0.0900
   3710 CB        -28.0680   -6.9350  -37.0880 C.3     235 ALA   -0.2700
   3711 HN        -30.1960   -5.5390  -37.5390 H       235 ALA    0.0900
   3712 HA        -28.8700   -6.5030  -35.1250 H       235 ALA    0.0900
   3713 HB1       -27.9560   -6.4200  -38.0660 H       235 ALA    0.0900
   3714 HB2       -28.6840   -7.8480  -37.2370 H       235 ALA    0.5100
   3715 HB3       -27.0600   -7.2200  -36.7190 H       235 ALA   -0.5100
   3716 N         -28.3700   -3.5900  -36.0890 N.am    236 GLN   -0.4700
   3717 CA        -27.7110   -2.3040  -35.8040 C.3     236 GLN    0.3100
   3718 C         -28.4140   -1.5070  -34.6860 C.2     236 GLN    0.0700
   3719 O         -27.7920   -0.6640  -34.0260 O.2     236 GLN    0.0900
   3720 CB        -27.6080   -1.4450  -37.0800 C.3     236 GLN   -0.1800
   3721 CG        -26.7940   -2.0740  -38.2250 C.3     236 GLN    0.0900
   3722 CD        -26.2010   -1.0330  -39.1680 C.2     236 GLN    0.0900
   3723 NE2       -26.6390   -1.0560  -40.4270 N.am    236 GLN   -0.1800
   3724 OE1       -25.3530   -0.2280  -38.7750 O.2     236 GLN    0.0900
   3725 HN        -29.2500   -3.5190  -36.5500 H       236 GLN    0.0900
   3726 HA        -26.7270   -2.5120  -35.4150 H       236 GLN    0.5500
   3727 HB1       -27.1360   -0.4770  -36.8100 H       236 GLN   -0.5500
   3728 HB2       -28.6360   -1.2520  -37.4530 H       236 GLN   -0.6200
   3729 HG1       -27.4550   -2.7450  -38.8130 H       236 GLN    0.3200
   3730 HG2       -25.9620   -2.6690  -37.7910 H       236 GLN    0.3000
   3731 HE21      -26.2870   -0.3970  -41.0910 H       236 GLN    0.5100
   3732 HE22      -27.3200   -1.7320  -40.7070 H       236 GLN   -0.5100
   3733 N         -29.7100   -1.7770  -34.4840 N.am    237 GLN   -0.4700
   3734 CA        -30.4870   -1.2110  -33.3690 C.3     237 GLN    0.3100
   3735 C         -29.9710   -1.7440  -32.0190 C.2     237 GLN    0.0700
   3736 O         -30.0340   -1.0450  -30.9990 O.2     237 GLN    0.0900
   3737 CB        -31.9970   -1.5110  -33.5220 C.3     237 GLN   -0.1800
   3738 CG        -32.6080   -1.2180  -34.8990 C.3     237 GLN    0.0900
   3739 CD        -32.4820    0.2370  -35.3250 C.2     237 GLN    0.0900
   3740 NE2       -31.7470    0.4790  -36.4130 N.am    237 GLN   -0.1800
   3741 OE1       -33.0450    1.1290  -34.6940 O.2     237 GLN    0.0900
   3742 HN        -30.2160   -2.3850  -35.0920 H       237 GLN    0.0900
   3743 HA        -30.3200   -0.1450  -33.3590 H       237 GLN    0.5500
   3744 HB1       -32.5420   -0.9030  -32.7700 H       237 GLN   -0.5500
   3745 HB2       -32.1540   -2.5870  -33.3000 H       237 GLN   -0.6200
   3746 HG1       -33.6870   -1.4820  -34.8740 H       237 GLN    0.3200
   3747 HG2       -32.0960   -1.8490  -35.6580 H       237 GLN    0.3000
   3748 HE21      -31.6300    1.4170  -36.7400 H       237 GLN    0.5100
   3749 HE22      -31.3140   -0.2790  -36.9030 H       237 GLN   -0.5100
   3750 N         -29.4610   -2.9820  -32.0410 N.am    238 GLN   -0.4700
   3751 CA        -28.8490   -3.6670  -30.8880 C.3     238 GLN    0.3100
   3752 C         -29.7330   -3.8200  -29.6370 C.2     238 GLN    0.0700
   3753 O         -29.3770   -3.3930  -28.5290 O.2     238 GLN    0.0900
   3754 CB        -27.4550   -3.1010  -30.5580 C.3     238 GLN   -0.1800
   3755 CG        -26.3390   -3.6960  -31.4200 C.3     238 GLN    0.0900
   3756 CD        -24.9440   -3.3230  -30.9400 C.2     238 GLN    0.0900
   3757 NE2       -24.5530   -2.0670  -31.1680 N.am    238 GLN   -0.1800
   3758 OE1       -24.2290   -4.1500  -30.3750 O.2     238 GLN    0.0900
   3759 HN        -29.4740   -3.5190  -32.8800 H       238 GLN    0.0900
   3760 HA        -28.7730   -4.7170  -31.1310 H       238 GLN    0.5500
   3761 HB1       -27.2310   -3.3120  -29.4910 H       238 GLN   -0.5500
   3762 HB2       -27.4740   -2.0010  -30.7110 H       238 GLN   -0.6200
   3763 HG1       -26.4590   -3.3320  -32.4630 H       238 GLN    0.3200
   3764 HG2       -26.4290   -4.8030  -31.4080 H       238 GLN    0.3000
   3765 HE21      -23.6450   -1.7650  -30.8740 H       238 GLN    0.5100
   3766 HE22      -25.1660   -1.4290  -31.6320 H       238 GLN   -0.5100
   3767 N         -30.8900   -4.4490  -29.8440 N.am    239 GLU   -0.4700
   3768 CA        -31.7660   -4.8860  -28.7580 C.3     239 GLU    0.3100
   3769 C         -31.3800   -6.3180  -28.3410 C.2     239 GLU    0.0700
   3770 O         -30.7780   -7.0610  -29.1260 O.2     239 GLU    0.0900
   3771 CB        -33.2470   -4.7760  -29.1780 C.3     239 GLU   -0.1800
   3772 CG        -33.7340   -3.3220  -29.3800 C.3     239 GLU    0.0900
   3773 CD        -35.0110   -3.2060  -30.2040 C.2     239 GLU    0.0900
   3774 OE1       -34.9770   -2.5460  -31.2700 O.co2   239 GLU   -0.2800
   3775 OE2       -36.0450   -3.7660  -29.7810 O.co2   239 GLU    0.0900
   3776 HN        -31.2150   -4.6520  -30.7650 H       239 GLU    0.0900
   3777 HA        -31.5730   -4.2600  -27.9000 H       239 GLU    0.6200
   3778 HB1       -33.8720   -5.2510  -28.3930 H       239 GLU   -0.7600
   3779 HB2       -33.3840   -5.3290  -30.1310 H       239 GLU   -0.7600
   3780 HG1       -32.9340   -2.7480  -29.8960 H       239 GLU    0.5100
   3781 HG2       -33.9220   -2.8690  -28.3840 H       239 GLU   -0.5100
   3782 N         -31.7160   -6.6930  -27.1040 N.am    240 SER   -0.4700
   3783 CA        -31.2710   -7.9660  -26.5090 C.3     240 SER    0.3100
   3784 C         -32.0150   -9.2310  -26.9910 C.2     240 SER    0.0700
   3785 O         -33.1200   -9.1440  -27.5460 O.2     240 SER    0.0900
   3786 CB        -31.2450   -7.8750  -24.9660 C.3     240 SER    0.0500
   3787 OG        -32.3560   -7.1630  -24.4440 O.3     240 SER    0.0900
   3788 HN        -32.2900   -6.1220  -26.5220 H       240 SER    0.0900
   3789 HA        -30.2830   -8.1830  -26.8870 H       240 SER   -0.6600
   3790 HB1       -30.3160   -7.3560  -24.6470 H       240 SER    0.4300
   3791 HB2       -31.2590   -8.9020  -24.5410 H       240 SER    0.5100
   3792 HG1       -33.1220   -7.7230  -24.5890 H       240 SER   -0.5100
   3793 N         -31.3900  -10.4000  -26.7870 N.am    241 ALA   -0.4700
   3794 CA        -31.9560  -11.7040  -27.1760 C.3     241 ALA    0.3100
   3795 C         -32.9470  -12.2670  -26.1470 C.2     241 ALA    0.0700
   3796 O         -33.7120  -13.1820  -26.4560 O.2     241 ALA    0.0900
   3797 CB        -30.8370  -12.7130  -27.4570 C.3     241 ALA   -0.2700
   3798 HN        -30.4940  -10.4380  -26.3530 H       241 ALA    0.0900
   3799 HA        -32.5590  -11.5560  -28.0600 H       241 ALA    0.0900
   3800 HB1       -30.2140  -12.8550  -26.5490 H       241 ALA    0.0900
   3801 HB2       -30.1880  -12.3400  -28.2780 H       241 ALA    0.5100
   3802 HB3       -31.2750  -13.6940  -27.7430 H       241 ALA   -0.5100
   3803 N         -32.9250  -11.7180  -24.9290 N.am    242 THR   -0.4700
   3804 CA        -33.9080  -12.0400  -23.8800 C.3     242 THR    0.3100
   3805 C         -35.2460  -11.2910  -24.0890 C.2     242 THR    0.0700
   3806 O         -36.3200  -11.7890  -23.7170 O.2     242 THR    0.0900
   3807 CB        -33.3370  -11.7330  -22.4630 C.3     242 THR    0.1400
   3808 CG2       -34.1380  -12.4490  -21.3700 C.3     242 THR    0.0900
   3809 OG1       -31.9650  -12.1360  -22.3880 O.3     242 THR   -0.6600
   3810 HN        -32.2290  -11.0540  -24.6720 H       242 THR    0.4300
   3811 HA        -34.1530  -13.0880  -23.9650 H       242 THR   -0.2700
   3812 HB        -33.4030  -10.6430  -22.2590 H       242 THR    0.0900
   3813 HG1       -31.6750  -11.9240  -21.4970 H       242 THR    0.0900
   3814 HG21      -34.1010  -13.5490  -21.5280 H       242 THR    0.0900
   3815 HG22      -35.1990  -12.1220  -21.4030 H       242 THR    0.5100
   3816 HG23      -33.7070  -12.2200  -20.3730 H       242 THR   -0.5100
   3817 N         -35.1630  -10.0920  -24.6810 N.am    243 THR   -0.4700
   3818 CA        -36.3320   -9.2580  -25.0100 C.3     243 THR    0.3100
   3819 C         -37.1270   -9.8450  -26.1870 C.2     243 THR    0.0700
   3820 O         -38.3560   -9.8840  -26.1460 O.2     243 THR    0.0900
   3821 CB        -35.9320   -7.7610  -25.2890 C.3     243 THR    0.1400
   3822 CG2       -37.1620   -6.8660  -25.4630 C.3     243 THR    0.0900
   3823 OG1       -35.1440   -7.2510  -24.2030 O.3     243 THR   -0.6600
   3824 HN        -34.2810   -9.7020  -24.9310 H       243 THR    0.4300
   3825 HA        -37.0160   -9.3070  -24.1750 H       243 THR   -0.2700
   3826 HB        -35.3370   -7.6990  -26.2240 H       243 THR    0.0900
   3827 HG1       -35.0700   -6.3060  -24.3520 H       243 THR    0.0900
   3828 HG21      -37.7840   -6.8880  -24.5420 H       243 THR    0.0900
   3829 HG22      -37.7760   -7.2290  -26.3150 H       243 THR    0.5100
   3830 HG23      -36.8430   -5.8190  -25.6510 H       243 THR   -0.5100
   3831 N         -36.4210  -10.3190  -27.2210 N.am    244 GLN   -0.4700
   3832 CA        -37.0360  -10.9250  -28.4120 C.3     244 GLN    0.3100
   3833 C         -37.0710  -12.4620  -28.3740 C.2     244 GLN    0.0700
   3834 O         -36.5280  -13.1420  -29.2600 O.2     244 GLN    0.0900
   3835 CB        -36.3400  -10.4430  -29.6880 C.3     244 GLN   -0.1800
   3836 CG        -36.6290   -9.0010  -30.0520 C.3     244 GLN    0.0900
   3837 CD        -35.6320   -8.4440  -31.0490 C.2     244 GLN    0.0900
   3838 NE2       -35.5600   -7.1220  -31.1260 N.am    244 GLN   -0.1800
   3839 OE1       -34.9320   -9.1850  -31.7410 O.2     244 GLN    0.0900
   3840 HN        -35.4250  -10.2800  -27.2290 H       244 GLN    0.0900
   3841 HA        -38.0800  -10.6460  -28.4280 H       244 GLN    0.5500
   3842 HB1       -36.6670  -11.0890  -30.5300 H       244 GLN   -0.5500
   3843 HB2       -35.2430  -10.5570  -29.5520 H       244 GLN   -0.6200
   3844 HG1       -36.5920   -8.3820  -29.1310 H       244 GLN    0.3200
   3845 HG2       -37.6460   -8.9370  -30.4950 H       244 GLN    0.3000
   3846 HE21      -36.1450   -6.5560  -30.5440 H       244 GLN    0.5100
   3847 HE22      -34.9220   -6.6920  -31.7630 H       244 GLN   -0.5100
   3848 N         -37.7130  -12.9890  -27.3270 N.am    245 LYS   -0.4700
   3849 CA        -38.0070  -14.4210  -27.1770 C.3     245 LYS    0.3100
   3850 C         -39.5340  -14.5980  -27.2880 C.2     245 LYS    0.0700
   3851 O         -40.0310  -15.4250  -28.0660 O.2     245 LYS    0.0900
   3852 CB        -37.4940  -14.9300  -25.8130 C.3     245 LYS   -0.1800
   3853 CG        -37.2130  -16.4450  -25.7170 C.3     245 LYS    0.0900
   3854 CD        -37.2810  -16.9810  -24.2650 C.3     245 LYS    0.0900
   3855 CE        -36.2170  -16.3930  -23.3360 C.3     245 LYS   -0.1800
   3856 NZ        -34.8400  -16.7840  -23.7340 N.4     245 LYS    0.0900
   3857 HN        -38.0290  -12.4140  -26.5780 H       245 LYS    0.0900
   3858 HA        -37.5210  -14.9500  -27.9830 H       245 LYS   -0.1800
   3859 HB1       -38.2540  -14.6740  -25.0450 H       245 LYS    0.0900
   3860 HB2       -36.5510  -14.3920  -25.5800 H       245 LYS    0.0900
   3861 HG1       -36.2010  -16.6460  -26.1250 H       245 LYS    0.2100
   3862 HG2       -37.9630  -16.9850  -26.3320 H       245 LYS    0.0500
   3863 HD1       -37.1540  -18.0840  -24.2910 H       245 LYS    0.0500
   3864 HD2       -38.2820  -16.7440  -23.8480 H       245 LYS   -0.3000
   3865 HE1       -36.3840  -16.7590  -22.3000 H       245 LYS    0.3300
   3866 HE2       -36.2720  -15.2830  -23.3630 H       245 LYS    0.3300
   3867 HZ1       -34.6480  -16.4440  -24.6980 H       245 LYS    0.3300
   3868 HZ2       -34.7520  -17.8200  -23.7070 H       245 LYS    0.5100
   3869 HZ3       -34.1550  -16.3610  -23.0750 H       245 LYS   -0.5100
   3870 N         -40.2600  -13.8040  -26.4910 N.am    246 ALA   -0.4700
   3871 CA        -41.7120  -13.7260  -26.5450 C.3     246 ALA    0.3100
   3872 C         -42.1450  -12.6980  -27.5870 C.2     246 ALA    0.0700
   3873 O         -43.1940  -12.8510  -28.1990 O.2     246 ALA    0.0900
   3874 CB        -42.2830  -13.3840  -25.1700 C.3     246 ALA   -0.2700
   3875 HN        -39.8280  -13.2190  -25.8100 H       246 ALA    0.0900
   3876 HA        -42.0860  -14.6830  -26.8780 H       246 ALA    0.0900
   3877 HB1       -41.8880  -12.4040  -24.8260 H       246 ALA    0.0900
   3878 HB2       -41.9900  -14.1620  -24.4340 H       246 ALA    0.5100
   3879 HB3       -43.3900  -13.3200  -25.2260 H       246 ALA   -0.5100
   3880 N         -41.3230  -11.6650  -27.7960 N.am    247 GLU   -0.4700
   3881 CA        -41.5320  -10.6850  -28.8700 C.3     247 GLU    0.3100
   3882 C         -41.3130  -11.3120  -30.2470 C.2     247 GLU    0.0700
   3883 O         -41.6630  -10.7270  -31.2730 O.2     247 GLU    0.0900
   3884 CB        -40.5980   -9.4810  -28.7010 C.3     247 GLU   -0.1800
   3885 CG        -40.9190   -8.5770  -27.5140 C.3     247 GLU    0.0900
   3886 CD        -42.0390   -7.5960  -27.7950 C.2     247 GLU    0.0900
   3887 OE1       -43.1230   -7.7660  -27.1950 O.co2   247 GLU   -0.2800
   3888 OE2       -41.8410   -6.6610  -28.6080 O.co2   247 GLU    0.0900
   3889 HN        -40.5220  -11.5110  -27.2240 H       247 GLU    0.0900
   3890 HA        -42.5630  -10.3670  -28.8340 H       247 GLU    0.6200
   3891 HB1       -40.6500   -8.8690  -29.6260 H       247 GLU   -0.7600
   3892 HB2       -39.5620   -9.8600  -28.5770 H       247 GLU   -0.7600
   3893 HG1       -40.0090   -8.0010  -27.2460 H       247 GLU    0.5100
   3894 HG2       -41.2170   -9.2100  -26.6510 H       247 GLU   -0.5100
   3895 N         -40.7220  -12.5080  -30.2530 N.am    248 LYS   -0.4700
   3896 CA        -40.4830  -13.2710  -31.4760 C.3     248 LYS    0.3100
   3897 C         -41.5410  -14.3760  -31.6400 C.2     248 LYS    0.0700
   3898 O         -41.5250  -15.1270  -32.6190 O.2     248 LYS    0.0900
   3899 CB        -39.0510  -13.8440  -31.4640 C.3     248 LYS   -0.1800
   3900 CG        -38.3470  -13.8840  -32.8400 C.3     248 LYS    0.0900
   3901 CD        -36.8030  -13.9420  -32.7230 C.3     248 LYS    0.0900
   3902 CE        -36.1120  -14.2020  -34.0810 C.3     248 LYS   -0.1800
   3903 NZ        -36.2490  -13.0880  -35.0790 N.4     248 LYS    0.0900
   3904 HN        -40.4130  -12.9420  -29.4100 H       248 LYS    0.0900
   3905 HA        -40.6190  -12.6090  -32.3190 H       248 LYS   -0.1800
   3906 HB1       -39.0970  -14.8820  -31.0690 H       248 LYS    0.0900
   3907 HB2       -38.4360  -13.2250  -30.7780 H       248 LYS    0.0900
   3908 HG1       -38.6290  -12.9740  -33.4100 H       248 LYS    0.2100
   3909 HG2       -38.6980  -14.7800  -33.3940 H       248 LYS    0.0500
   3910 HD1       -36.5280  -14.7560  -32.0200 H       248 LYS    0.0500
   3911 HD2       -36.4380  -12.9750  -32.3140 H       248 LYS   -0.3000
   3912 HE1       -36.5550  -15.1090  -34.5450 H       248 LYS    0.3300
   3913 HE2       -35.0240  -14.3520  -33.9100 H       248 LYS    0.3300
   3914 HZ1       -35.8300  -12.2200  -34.6900 H       248 LYS    0.3300
   3915 HZ2       -37.2560  -12.9270  -35.2810 H       248 LYS    0.5100
   3916 HZ3       -35.7580  -13.3470  -35.9570 H       248 LYS   -0.5100
   3917 N         -42.4720  -14.4410  -30.6820 N.am    249 GLU   -0.4700
   3918 CA        -43.5600  -15.4270  -30.6700 C.3     249 GLU    0.3100
   3919 C         -44.9500  -14.7760  -30.8240 C.2     249 GLU    0.0700
   3920 O         -45.8200  -15.3070  -31.5220 O.2     249 GLU    0.0900
   3921 CB        -43.4910  -16.2570  -29.3780 C.3     249 GLU   -0.1800
   3922 CG        -44.1690  -17.6210  -29.4520 C.3     249 GLU    0.0900
   3923 CD        -45.6730  -17.5450  -29.2680 C.2     249 GLU    0.0900
   3924 OE1       -46.1260  -17.2000  -28.1510 O.co2   249 GLU   -0.2800
   3925 OE2       -46.3980  -17.8380  -30.2430 O.co2   249 GLU    0.0900
   3926 HN        -42.4660  -13.8060  -29.9140 H       249 GLU    0.0900
   3927 HA        -43.4500  -16.0640  -31.5350 H       249 GLU    0.6200
   3928 HB1       -43.9730  -15.6730  -28.5650 H       249 GLU   -0.7600
   3929 HB2       -42.4210  -16.4140  -29.1220 H       249 GLU   -0.7600
   3930 HG1       -43.7510  -18.2760  -28.6580 H       249 GLU    0.5100
   3931 HG2       -43.9600  -18.0730  -30.4450 H       249 GLU   -0.5100
   3932 N         -45.1370  -13.6240  -30.1700 N.am    250 VAL   -0.4700
   3933 CA        -46.3910  -12.8450  -30.2000 C.3     250 VAL    0.3100
   3934 C         -46.6310  -12.2180  -31.5780 C.2     250 VAL    0.0700
   3935 O         -47.7640  -12.1730  -32.0590 O.2     250 VAL    0.0900
   3936 CB        -46.4160  -11.7560  -29.0820 C.3     250 VAL   -0.0900
   3937 CG1       -47.6490  -10.8660  -29.1850 C.3     250 VAL    0.0900
   3938 CG2       -46.3400  -12.3950  -27.6930 C.3     250 VAL   -0.2700
   3939 HN        -44.4110  -13.2270  -29.6150 H       250 VAL    0.0900
   3940 HA        -47.2120  -13.5350  -30.0650 H       250 VAL    0.0900
   3941 HB        -45.5050  -11.1260  -29.1690 H       250 VAL    0.0900
   3942 HG11      -48.5710  -11.4780  -29.0880 H       250 VAL   -0.2700
   3943 HG12      -47.6640  -10.3550  -30.1710 H       250 VAL    0.0900
   3944 HG13      -47.6390  -10.1090  -28.3720 H       250 VAL    0.0900
   3945 HG21      -45.2890  -12.6640  -27.4540 H       250 VAL    0.0900
   3946 HG22      -46.9570  -13.3180  -27.6680 H       250 VAL    0.5100
   3947 HG23      -46.7070  -11.6790  -26.9270 H       250 VAL   -0.5100
   3948 N         -45.5540  -11.7350  -32.2040 N.am    251 THR   -0.4700
   3949 CA        -45.5770  -11.3190  -33.6000 C.3     251 THR    0.3100
   3950 C         -46.0170  -12.5050  -34.4420 C.2     251 THR    0.0700
   3951 O         -46.9190  -12.3920  -35.2790 O.2     251 THR    0.0900
   3952 CB        -44.1800  -10.8940  -34.0780 C.3     251 THR    0.1400
   3953 CG2       -44.2690  -10.1070  -35.3810 C.3     251 THR    0.0900
   3954 OG1       -43.5480  -10.0960  -33.0760 O.3     251 THR   -0.6600
   3955 HN        -44.6780  -11.6370  -31.7380 H       251 THR    0.4300
   3956 HA        -46.2680  -10.4930  -33.6890 H       251 THR   -0.2700
   3957 HB        -43.5560  -11.7940  -34.2690 H       251 THR    0.0900
   3958 HG1       -42.7460  -10.5640  -32.8310 H       251 THR    0.0900
   3959 HG21      -45.0230   -9.2960  -35.2860 H       251 THR    0.0900
   3960 HG22      -44.5740  -10.7810  -36.2100 H       251 THR    0.5100
   3961 HG23      -43.2840   -9.6500  -35.6140 H       251 THR   -0.5100
   3962 N         -45.3830  -13.6550  -34.1860 N.am    252 ARG   -0.4700
   3963 CA        -45.6470  -14.8900  -34.9180 C.3     252 ARG    0.3100
   3964 C         -46.9770  -15.5520  -34.5280 C.2     252 ARG    0.0700
   3965 O         -47.2180  -16.7130  -34.8500 O.2     252 ARG    0.0900
   3966 CB        -44.4610  -15.8700  -34.7950 C.3     252 ARG   -0.1800
   3967 CG        -43.1360  -15.3590  -35.4110 C.3     252 ARG    0.0900
   3968 CD        -42.5160  -16.3470  -36.4220 C.3     252 ARG    0.0900
   3969 NE        -42.0910  -17.6180  -35.8210 N.pl3   252 ARG   -0.1800
   3970 CZ        -41.7500  -18.7090  -36.5070 C.cat   252 ARG    0.0900
   3971 NH1       -41.7820  -18.7130  -37.8370 N.pl3   252 ARG    0.0900
   3972 NH2       -41.3820  -19.8070  -35.8580 N.pl3   252 ARG    0.2000
   3973 HN        -44.6910  -13.7190  -33.4710 H       252 ARG    0.0900
   3974 HA        -45.8150  -14.6340  -35.9530 H       252 ARG    0.0900
   3975 HB1       -44.7380  -16.8180  -35.3010 H       252 ARG   -0.7000
   3976 HB2       -44.2880  -16.0740  -33.7170 H       252 ARG    0.4400
   3977 HG1       -42.4060  -15.1840  -34.5910 H       252 ARG    0.6400
   3978 HG2       -43.3310  -14.3960  -35.9290 H       252 ARG   -0.8000
   3979 HD1       -41.6180  -15.8850  -36.8830 H       252 ARG    0.4600
   3980 HD2       -43.2660  -16.5880  -37.2040 H       252 ARG    0.4600
   3981 HE        -42.0540  -17.6690  -34.8250 H       252 ARG   -0.8000
   3982 HH11      -42.0620  -17.8910  -38.3320 H       252 ARG    0.4600
   3983 HH12      -41.5230  -19.5370  -38.3410 H       252 ARG    0.4600
   3984 HH21      -41.3620  -19.8120  -34.8580 H       252 ARG    0.5100
   3985 HH22      -41.1260  -20.6270  -36.3680 H       252 ARG   -0.5100
   3986 N         -47.8320  -14.8000  -33.8310 N.am    253 MET   -0.4700
   3987 CA        -49.2250  -15.1660  -33.6200 C.3     253 MET    0.3100
   3988 C         -50.1110  -14.0900  -34.2130 C.2     253 MET    0.0700
   3989 O         -51.0830  -14.3840  -34.9070 O.2     253 MET    0.0900
   3990 CB        -49.5520  -15.3000  -32.1340 C.3     253 MET   -0.1800
   3991 CG        -51.0470  -15.4210  -31.8890 C.3     253 MET    0.0900
   3992 SD        -51.6840  -14.7530  -30.3500 S.3     253 MET    0.0900
   3993 CE        -51.4970  -12.9860  -30.5770 C.3     253 MET   -0.1400
   3994 HN        -47.5490  -13.9380  -33.4180 H       253 MET    0.0900
   3995 HA        -49.3980  -16.1060  -34.1240 H       253 MET    0.0900
   3996 HB1       -49.1700  -14.4050  -31.5970 H       253 MET   -0.0900
   3997 HB2       -49.0450  -16.2040  -31.7320 H       253 MET   -0.2200
   3998 HG1       -51.3000  -16.5000  -31.9280 H       253 MET    0.0900
   3999 HG2       -51.5600  -14.9090  -32.7280 H       253 MET    0.0900
   4000 HE1       -51.9230  -12.6560  -31.5490 H       253 MET    0.0900
   4001 HE2       -50.4220  -12.7080  -30.5630 H       253 MET    0.5100
   4002 HE3       -52.0240  -12.4370  -29.7680 H       253 MET   -0.5100
   4003 N         -49.7690  -12.8370  -33.9110 N.am    254 VAL   -0.4700
   4004 CA        -50.5420  -11.6600  -34.3080 C.3     254 VAL    0.3100
   4005 C         -50.7350  -11.5580  -35.8240 C.2     254 VAL    0.0700
   4006 O         -51.7850  -11.1060  -36.2960 O.2     254 VAL    0.0900
   4007 CB        -49.9220  -10.3550  -33.7240 C.3     254 VAL   -0.0900
   4008 CG1       -50.1250   -9.1470  -34.6510 C.3     254 VAL    0.0900
   4009 CG2       -50.4870  -10.0750  -32.3320 C.3     254 VAL   -0.2700
   4010 HN        -48.9460  -12.6410  -33.3850 H       254 VAL    0.0900
   4011 HA        -51.5520  -11.7880  -33.9460 H       254 VAL    0.0900
   4012 HB        -48.8330  -10.5120  -33.5720 H       254 VAL    0.0900
   4013 HG11      -51.1910   -9.0730  -34.9520 H       254 VAL   -0.2700
   4014 HG12      -49.5050   -9.2640  -35.5650 H       254 VAL    0.0900
   4015 HG13      -49.8400   -8.2130  -34.1220 H       254 VAL    0.0900
   4016 HG21      -50.1040  -10.8230  -31.6060 H       254 VAL    0.0900
   4017 HG22      -51.5960  -10.1390  -32.3540 H       254 VAL    0.5100
   4018 HG23      -50.1780   -9.0630  -31.9940 H       254 VAL   -0.5100
   4019 N         -49.7250  -11.9870  -36.5770 N.am    255 ILE   -0.4700
   4020 CA        -49.8140  -11.9820  -38.0330 C.3     255 ILE    0.3100
   4021 C         -50.2210  -13.3740  -38.5680 C.2     255 ILE    0.0700
   4022 O         -50.1820  -13.6250  -39.7740 O.2     255 ILE    0.0900
   4023 CB        -48.5290  -11.3700  -38.6930 C.3     255 ILE   -0.0900
   4024 CG1       -48.1690  -10.0170  -38.0430 C.3     255 ILE    0.0900
   4025 CG2       -48.6780  -11.2100  -40.2190 C.3     255 ILE   -0.2700
   4026 CD        -49.1850   -8.8730  -38.2520 C.3     255 ILE    0.0900
   4027 HN        -48.8750  -12.3270  -36.1860 H       255 ILE    0.0900
   4028 HA        -50.6840  -11.4020  -38.3070 H       255 ILE    0.0900
   4029 HB        -47.6640  -12.0350  -38.4840 H       255 ILE   -0.1800
   4030 HG11      -47.1940   -9.6870  -38.4570 H       255 ILE    0.0900
   4031 HG12      -48.0600  -10.1820  -36.9500 H       255 ILE    0.0900
   4032 HG21      -49.6310  -10.6900  -40.4570 H       255 ILE   -0.2700
   4033 HG22      -48.6900  -12.2090  -40.7040 H       255 ILE    0.0900
   4034 HG23      -47.8350  -10.6080  -40.6210 H       255 ILE    0.0900
   4035 HD1       -50.1730   -9.1580  -37.8290 H       255 ILE    0.0900
   4036 HD2       -49.3090   -8.6720  -39.3370 H       255 ILE    0.5100
   4037 HD3       -48.8320   -7.9550  -37.7370 H       255 ILE   -0.5100
   4038 N         -50.6310  -14.2690  -37.6620 N.am    256 ILE   -0.4700
   4039 CA        -51.3560  -15.4940  -38.0330 C.3     256 ILE    0.3100
   4040 C         -52.8670  -15.2260  -37.9940 C.2     256 ILE    0.0700
   4041 O         -53.6610  -15.8780  -38.6840 O.2     256 ILE    0.0900
   4042 CB        -50.9880  -16.6920  -37.1150 C.3     256 ILE   -0.0900
   4043 CG1       -49.4680  -16.9370  -37.1060 C.3     256 ILE    0.0900
   4044 CG2       -51.7790  -17.9610  -37.4980 C.3     256 ILE   -0.2700
   4045 CD        -48.8330  -17.2790  -38.4580 C.3     256 ILE    0.0900
   4046 HN        -50.4630  -14.1430  -36.6870 H       256 ILE    0.0900
   4047 HA        -51.1060  -15.7250  -39.0580 H       256 ILE    0.0900
   4048 HB        -51.2170  -16.4270  -36.0610 H       256 ILE   -0.1800
   4049 HG11      -49.2600  -17.7770  -36.4100 H       256 ILE    0.0900
   4050 HG12      -48.9770  -16.0190  -36.7210 H       256 ILE    0.0900
   4051 HG21      -51.6980  -18.1460  -38.5910 H       256 ILE   -0.2700
   4052 HG22      -52.8510  -17.8320  -37.2390 H       256 ILE    0.0900
   4053 HG23      -51.3670  -18.8410  -36.9590 H       256 ILE    0.0900
   4054 HD1       -49.0010  -16.4490  -39.1790 H       256 ILE    0.0900
   4055 HD2       -49.2920  -18.2030  -38.8680 H       256 ILE    0.5100
   4056 HD3       -47.7380  -17.4270  -38.3360 H       256 ILE   -0.5100
   4057 N         -53.2510  -14.2460  -37.1780 N.am    257 MET   -0.4700
   4058 CA        -54.6170  -13.7450  -37.1300 C.3     257 MET    0.3100
   4059 C         -54.9870  -13.0010  -38.4030 C.2     257 MET    0.0700
   4060 O         -56.1530  -12.9720  -38.7810 O.2     257 MET    0.0900
   4061 CB        -54.8020  -12.8270  -35.9260 C.3     257 MET   -0.1800
   4062 CG        -54.9290  -13.5750  -34.6200 C.3     257 MET    0.0900
   4063 SD        -54.2550  -12.6520  -33.2320 S.3     257 MET    0.0900
   4064 CE        -54.9590  -13.5680  -31.8780 C.3     257 MET   -0.1400
   4065 HN        -52.6090  -13.8060  -36.5560 H       257 MET    0.0900
   4066 HA        -55.2830  -14.5910  -37.0630 H       257 MET    0.0900
   4067 HB1       -55.7200  -12.2210  -36.0800 H       257 MET   -0.0900
   4068 HB2       -53.9290  -12.1450  -35.8620 H       257 MET   -0.2200
   4069 HG1       -54.3940  -14.5440  -34.7140 H       257 MET    0.0900
   4070 HG2       -56.0040  -13.7860  -34.4370 H       257 MET    0.0900
   4071 HE1       -54.6340  -14.6310  -31.8970 H       257 MET    0.0900
   4072 HE2       -56.0680  -13.5470  -31.9350 H       257 MET    0.5100
   4073 HE3       -54.6380  -13.1300  -30.9090 H       257 MET   -0.5100
   4074 N         -53.9900  -12.3950  -39.0540 N.am    258 VAL   -0.4700
   4075 CA        -54.1620  -11.7690  -40.3720 C.3     258 VAL    0.3100
   4076 C         -54.4980  -12.8330  -41.4230 C.2     258 VAL    0.0700
   4077 O         -55.3290  -12.6130  -42.3060 O.2     258 VAL    0.0900
   4078 CB        -52.9100  -10.9200  -40.7900 C.3     258 VAL   -0.0900
   4079 CG1       -52.8510  -10.6860  -42.3020 C.3     258 VAL    0.0900
   4080 CG2       -52.8910   -9.5810  -40.0540 C.3     258 VAL   -0.2700
   4081 HN        -53.0720  -12.3420  -38.6700 H       258 VAL    0.0900
   4082 HA        -55.0360  -11.1360  -40.3230 H       258 VAL    0.0900
   4083 HB        -51.9900  -11.4540  -40.4710 H       258 VAL    0.0900
   4084 HG11      -53.8290  -10.3080  -42.6680 H       258 VAL   -0.2700
   4085 HG12      -52.6230  -11.6410  -42.8240 H       258 VAL    0.0900
   4086 HG13      -52.0680   -9.9350  -42.5380 H       258 VAL    0.0900
   4087 HG21      -52.8520   -9.7490  -38.9560 H       258 VAL    0.0900
   4088 HG22      -53.8110   -9.0060  -40.2920 H       258 VAL    0.5100
   4089 HG23      -51.9960   -8.9970  -40.3550 H       258 VAL   -0.5100
   4090 N         -53.8620  -13.9960  -41.3070 N.am    259 ILE   -0.4700
   4091 CA        -54.1270  -15.1090  -42.2070 C.3     259 ILE    0.3100
   4092 C         -55.5590  -15.6010  -42.0660 C.2     259 ILE    0.0700
   4093 O         -56.2840  -15.7010  -43.0510 O.2     259 ILE    0.0900
   4094 CB        -53.1340  -16.2580  -41.9750 C.3     259 ILE   -0.0900
   4095 CG1       -51.7330  -15.8130  -42.4080 C.3     259 ILE    0.0900
   4096 CG2       -53.5630  -17.5140  -42.7330 C.3     259 ILE   -0.2700
   4097 CD        -50.5900  -16.5730  -41.7480 C.3     259 ILE    0.0900
   4098 HN        -53.1780  -14.1570  -40.6010 H       259 ILE    0.0900
   4099 HA        -54.0460  -14.7450  -43.2200 H       259 ILE    0.0900
   4100 HB        -53.0840  -16.4840  -40.8890 H       259 ILE   -0.1800
   4101 HG11      -51.6200  -14.7350  -42.1660 H       259 ILE    0.0900
   4102 HG12      -51.6500  -15.9470  -43.5070 H       259 ILE    0.0900
   4103 HG21      -53.7840  -17.2640  -43.7920 H       259 ILE   -0.2700
   4104 HG22      -54.4790  -17.9400  -42.2710 H       259 ILE    0.0900
   4105 HG23      -52.7470  -18.2670  -42.7090 H       259 ILE    0.0900
   4106 HD1       -50.4400  -17.5510  -42.2520 H       259 ILE    0.0900
   4107 HD2       -50.8260  -16.7570  -40.6780 H       259 ILE    0.5100
   4108 HD3       -49.6500  -15.9860  -41.8270 H       259 ILE   -0.5100
   4109 N         -55.9700  -15.8890  -40.8350 N.am    260 ALA   -0.4700
   4110 CA        -57.3300  -16.3350  -40.5630 C.3     260 ALA    0.3100
   4111 C         -58.3680  -15.3360  -41.0670 C.2     260 ALA    0.0700
   4112 O         -59.4350  -15.7190  -41.5510 O.2     260 ALA    0.0900
   4113 CB        -57.4960  -16.5870  -39.0820 C.3     260 ALA   -0.2700
   4114 HN        -55.3670  -15.8130  -40.0440 H       260 ALA    0.0900
   4115 HA        -57.5080  -17.2400  -41.1240 H       260 ALA    0.0900
   4116 HB1       -57.4780  -15.6250  -38.5260 H       260 ALA    0.0900
   4117 HB2       -56.6660  -17.2260  -38.7110 H       260 ALA    0.5100
   4118 HB3       -58.4690  -17.0890  -38.8910 H       260 ALA   -0.5100
   4119 N         -58.0260  -14.0530  -40.9740 N.am    261 PHE   -0.4700
   4120 CA        -58.8780  -12.9600  -41.4230 C.3     261 PHE    0.3100
   4121 C         -59.0710  -12.9970  -42.9270 C.2     261 PHE    0.0700
   4122 O         -59.8630  -12.2410  -43.4730 O.2     261 PHE    0.0900
   4123 CB        -58.2570  -11.6170  -41.0210 C.3     261 PHE   -0.1800
   4124 CG        -59.2480  -10.4960  -40.8990 C.ar    261 PHE    0.0900
   4125 CD1       -59.9470  -10.3040  -39.7140 C.ar    261 PHE    0.0900
   4126 CD2       -59.4670   -9.6210  -41.9590 C.ar    261 PHE    0.0000
   4127 CE1       -60.8540   -9.2710  -39.5900 C.ar    261 PHE   -0.1150
   4128 CE2       -60.3740   -8.5870  -41.8430 C.ar    261 PHE    0.1150
   4129 CZ        -61.0680   -8.4140  -40.6580 C.ar    261 PHE   -0.1150
   4130 HN        -57.1510  -13.7770  -40.5840 H       261 PHE    0.1150
   4131 HA        -59.8490  -13.0790  -40.9680 H       261 PHE   -0.1150
   4132 HB1       -57.5140  -11.3140  -41.7890 H       261 PHE    0.1150
   4133 HB2       -57.7630  -11.7260  -40.0320 H       261 PHE   -0.1150
   4134 HD1       -59.7800  -10.9710  -38.8800 H       261 PHE    0.1150
   4135 HD2       -58.9200   -9.7520  -42.8810 H       261 PHE   -0.1150
   4136 HE1       -61.3930   -9.1300  -38.6650 H       261 PHE    0.1150
   4137 HE2       -60.5410   -7.9180  -42.6730 H       261 PHE    0.5100
   4138 HZ        -61.7810   -7.6080  -40.5660 H       261 PHE   -0.5100
   4139 N         -58.3350  -13.8750  -43.6020 N.am    262 LEU   -0.4700
   4140 CA        -58.5080  -14.0560  -45.0310 C.3     262 LEU    0.3100
   4141 C         -58.9320  -15.4760  -45.3700 C.2     262 LEU    0.0700
   4142 O         -59.4700  -15.7180  -46.4540 O.2     262 LEU    0.0900
   4143 CB        -57.2320  -13.6820  -45.7950 C.3     262 LEU   -0.1800
   4144 CG        -56.8550  -12.2020  -45.9400 C.3     262 LEU    0.0900
   4145 CD1       -55.5910  -12.0610  -46.7750 C.3     262 LEU    0.0900
   4146 CD2       -57.9800  -11.3810  -46.5580 C.3     262 LEU   -0.0900
   4147 HN        -57.6410  -14.4400  -43.1630 H       262 LEU    0.0900
   4148 HA        -59.3280  -13.4300  -45.3480 H       262 LEU   -0.2700
   4149 HB1       -57.3330  -14.0960  -46.8200 H       262 LEU    0.0900
   4150 HB2       -56.3860  -14.1860  -45.2820 H       262 LEU    0.0900
   4151 HG        -56.6850  -11.7630  -44.9340 H       262 LEU    0.0900
   4152 HD11      -55.7510  -12.4900  -47.7870 H       262 LEU   -0.2700
   4153 HD12      -54.7530  -12.6040  -46.2880 H       262 LEU    0.0900
   4154 HD13      -55.3270  -10.9870  -46.8820 H       262 LEU    0.0900
   4155 HD21      -58.8890  -11.4390  -45.9220 H       262 LEU    0.0900
   4156 HD22      -58.2270  -11.7780  -47.5660 H       262 LEU    0.5100
   4157 HD23      -57.6720  -10.3170  -46.6390 H       262 LEU   -0.5100
   4158 N         -58.7040  -16.4030  -44.4350 N.am    263 ILE   -0.4700
   4159 CA        -58.9900  -17.8310  -44.6290 C.3     263 ILE    0.3100
   4160 C         -60.4010  -18.1080  -45.1500 C.2     263 ILE    0.0700
   4161 O         -60.5810  -18.9300  -46.0540 O.2     263 ILE    0.0900
   4162 CB        -58.6970  -18.6470  -43.3370 C.3     263 ILE   -0.0900
   4163 CG1       -57.1940  -18.9150  -43.2180 C.3     263 ILE    0.0900
   4164 CG2       -59.4690  -19.9660  -43.3240 C.3     263 ILE   -0.2700
   4165 CD        -56.7580  -19.5470  -41.9020 C.3     263 ILE    0.0900
   4166 HN        -58.3220  -16.1600  -43.5470 H       263 ILE    0.0900
   4167 HA        -58.3720  -18.1860  -45.4400 H       263 ILE    0.0900
   4168 HB        -58.9910  -18.0450  -42.4520 H       263 ILE   -0.1800
   4169 HG11      -56.6590  -17.9490  -43.3330 H       263 ILE    0.0900
   4170 HG12      -56.8950  -19.5930  -44.0450 H       263 ILE    0.0900
   4171 HG21      -59.3180  -20.5060  -44.2840 H       263 ILE   -0.2700
   4172 HG22      -60.5540  -19.7680  -43.1950 H       263 ILE    0.0900
   4173 HG23      -59.1040  -20.6090  -42.4950 H       263 ILE    0.0900
   4174 HD1       -56.9550  -20.6410  -41.9190 H       263 ILE    0.0900
   4175 HD2       -57.3260  -19.0970  -41.0600 H       263 ILE    0.5100
   4176 HD3       -55.6700  -19.3860  -41.7460 H       263 ILE   -0.5100
   4177 N         -61.3920  -17.4070  -44.5940 N.am    264 CYS   -0.4700
   4178 CA        -62.7870  -17.5530  -45.0090 C.3     264 CYS    0.3100
   4179 C         -63.3220  -16.2900  -45.6730 C.2     264 CYS    0.0700
   4180 O         -64.3080  -16.3310  -46.4080 O.2     264 CYS    0.0900
   4181 CB        -63.6600  -17.9110  -43.8040 C.3     264 CYS   -0.1100
   4182 SG        -63.6370  -16.6710  -42.4950 S.3     264 CYS    0.0900
   4183 HN        -61.2240  -16.7480  -43.8660 H       264 CYS    0.0900
   4184 HA        -62.8370  -18.3320  -45.7550 H       264 CYS   -0.2300
   4185 HB1       -63.3050  -18.8800  -43.3940 H       264 CYS    0.1600
   4186 HB2       -64.7040  -18.0440  -44.1600 H       264 CYS    0.5100
   4187 HG1       -64.4650  -17.3290  -41.6980 H       264 CYS   -0.5100
   4188 N         -62.6490  -15.1710  -45.4230 N.am    265 TRP   -0.4700
   4189 CA        -63.1150  -13.8720  -45.8790 C.3     265 TRP    0.3100
   4190 C         -62.8680  -13.6080  -47.3510 C.2     265 TRP    0.0700
   4191 O         -63.5060  -12.7460  -47.9500 O.2     265 TRP    0.0900
   4192 CB        -62.5200  -12.7690  -45.0080 C.3     265 TRP   -0.1800
   4193 CG        -63.1310  -12.7740  -43.6560 C.ar    265 TRP    0.0900
   4194 CD1       -62.5710  -13.2290  -42.4960 C.ar    265 TRP    0.0900
   4195 CD2       -64.4510  -12.3410  -43.3260 C.ar    265 TRP   -0.0300
   4196 CE2       -64.6220  -12.5450  -41.9400 C.ar    265 TRP   -0.1500
   4197 CE3       -65.5020  -11.7910  -44.0670 C.ar    265 TRP    0.2200
   4198 NE1       -63.4600  -13.0870  -41.4560 N.ar    265 TRP   -0.5100
   4199 CZ2       -65.8010  -12.2160  -41.2800 C.ar    265 TRP    0.3700
   4200 CZ3       -66.6720  -11.4690  -43.4110 C.ar    265 TRP    0.2400
   4201 CH2       -66.8140  -11.6800  -42.0310 C.ar    265 TRP    0.1100
   4202 HN        -61.7920  -15.1730  -44.9120 H       265 TRP   -0.2500
   4203 HA        -64.1930  -13.8600  -45.8180 H       265 TRP    0.1700
   4204 HB1       -62.7040  -11.7830  -45.4840 H       265 TRP   -0.2000
   4205 HB2       -61.4250  -12.9270  -44.9090 H       265 TRP    0.1400
   4206 HD1       -61.5760  -13.6400  -42.4080 H       265 TRP   -0.2700
   4207 HE1       -63.2910  -13.3310  -40.5270 H       265 TRP    0.1600
   4208 HE3       -65.4170  -11.6150  -45.1290 H       265 TRP   -0.1400
   4209 HZ2       -65.9310  -12.3670  -40.2190 H       265 TRP    0.1400
   4210 HZ3       -67.4930  -11.0470  -43.9700 H       265 TRP    0.5100
   4211 HH2       -67.7440  -11.4150  -41.5500 H       265 TRP   -0.5100
   4212 N         -61.9420  -14.3540  -47.9400 N.am    266 LEU   -0.4700
   4213 CA        -61.7430  -14.2910  -49.3740 C.3     266 LEU    0.3100
   4214 C         -62.8020  -15.1510  -50.0880 C.2     266 LEU    0.0700
   4215 O         -63.4760  -14.6450  -50.9930 O.2     266 LEU    0.0900
   4216 CB        -60.3040  -14.6680  -49.7580 C.3     266 LEU   -0.1800
   4217 CG        -59.6780  -14.0360  -51.0070 C.3     266 LEU    0.0900
   4218 CD1       -59.7030  -12.5160  -50.9280 C.3     266 LEU    0.0900
   4219 CD2       -58.2510  -14.5360  -51.1990 C.3     266 LEU   -0.0900
   4220 HN        -61.3530  -14.9780  -47.4340 H       266 LEU    0.0900
   4221 HA        -61.9620  -13.2840  -49.6950 H       266 LEU   -0.2700
   4222 HB1       -60.2810  -15.7680  -49.9030 H       266 LEU    0.0900
   4223 HB2       -59.6570  -14.4030  -48.8980 H       266 LEU    0.0900
   4224 HG        -60.2460  -14.3630  -51.9050 H       266 LEU    0.0900
   4225 HD11      -59.1310  -12.1710  -50.0400 H       266 LEU   -0.2700
   4226 HD12      -60.7510  -12.1580  -50.8350 H       266 LEU    0.0900
   4227 HD13      -59.2390  -12.0820  -51.8390 H       266 LEU    0.0900
   4228 HD21      -58.2450  -15.6400  -51.3200 H       266 LEU    0.0900
   4229 HD22      -57.6350  -14.2730  -50.3120 H       266 LEU    0.5100
   4230 HD23      -57.8090  -14.0780  -52.1100 H       266 LEU   -0.5100
   4231 N         -62.9820  -16.4370  -49.6790 N.am    267 PRO   -0.2900
   4232 CA        -64.0800  -17.2360  -50.2390 C.3     267 PRO    0.0000
   4233 C         -65.4250  -16.5170  -50.2200 C.2     267 PRO    0.0900
   4234 O         -66.2650  -16.7630  -51.0800 O.2     267 PRO    0.0900
   4235 CB        -64.1220  -18.4640  -49.3250 C.3     267 PRO    0.0200
   4236 CG        -62.7270  -18.6420  -48.9070 C.3     267 PRO    0.0900
   4237 CD        -62.1840  -17.2420  -48.7340 C.3     267 PRO   -0.1800
   4238 HA        -63.8950  -17.4540  -51.2790 H       267 PRO    0.0900
   4239 HB1       -64.4900  -19.3570  -49.8750 H       267 PRO    0.0900
   4240 HB2       -64.7810  -18.2850  -48.4490 H       267 PRO   -0.1800
   4241 HG1       -62.6720  -19.2050  -47.9510 H       267 PRO    0.0900
   4242 HG2       -62.1520  -19.1930  -49.6820 H       267 PRO    0.0900
   4243 HD1       -62.3350  -16.8720  -47.6970 H       267 PRO    0.5100
   4244 HD2       -61.1070  -17.1870  -49.0010 H       267 PRO   -0.5100
   4245 N         -65.6210  -15.6320  -49.2470 N.am    268 TYR   -0.4700
   4246 CA        -66.8340  -14.8390  -49.1950 C.3     268 TYR    0.3100
   4247 C         -66.6770  -13.5590  -50.0180 C.2     268 TYR    0.0700
   4248 O         -67.3020  -13.4220  -51.0680 O.2     268 TYR    0.0900
   4249 CB        -67.2370  -14.5510  -47.7390 C.3     268 TYR   -0.1800
   4250 CG        -68.5470  -13.8020  -47.5700 C.ar    268 TYR    0.0900
   4251 CD1       -69.7700  -14.4650  -47.6300 C.ar    268 TYR    0.0900
   4252 CD2       -68.5550  -12.4290  -47.3270 C.ar    268 TYR    0.0000
   4253 CE1       -70.9610  -13.7750  -47.4650 C.ar    268 TYR   -0.1150
   4254 CE2       -69.7390  -11.7350  -47.1630 C.ar    268 TYR    0.1150
   4255 CZ        -70.9330  -12.4100  -47.2340 C.ar    268 TYR   -0.1150
   4256 OH        -72.0950  -11.7040  -47.0710 O.3     268 TYR    0.1150
   4257 HN        -64.9550  -15.4760  -48.5210 H       268 TYR    0.1100
   4258 HA        -67.6150  -15.3890  -49.6980 H       268 TYR   -0.5400
   4259 HB1       -66.4480  -13.9300  -47.2640 H       268 TYR    0.4300
   4260 HB2       -67.3440  -15.5140  -47.1990 H       268 TYR   -0.1150
   4261 HD1       -69.7910  -15.5310  -47.8070 H       268 TYR    0.1150
   4262 HD2       -67.6170  -11.8960  -47.2670 H       268 TYR   -0.1150
   4263 HE1       -71.9040  -14.2980  -47.5150 H       268 TYR    0.1150
   4264 HE2       -69.7260  -10.6710  -46.9790 H       268 TYR    0.5100
   4265 HH        -72.7810  -12.1400  -47.5830 H       268 TYR   -0.5100
   4266 N         -65.8210  -12.6450  -49.5610 N.am    269 ALA   -0.4700
   4267 CA        -65.7310  -11.3030  -50.1470 C.3     269 ALA    0.3100
   4268 C         -65.2610  -11.2770  -51.5980 C.2     269 ALA    0.0700
   4269 O         -65.7890  -10.5240  -52.4200 O.2     269 ALA    0.0900
   4270 CB        -64.8600  -10.3880  -49.2810 C.3     269 ALA   -0.2700
   4271 HN        -65.2030  -12.8330  -48.8010 H       269 ALA    0.0900
   4272 HA        -66.7320  -10.9040  -50.2220 H       269 ALA    0.0900
   4273 HB1       -63.7960  -10.7030  -49.3440 H       269 ALA    0.0900
   4274 HB2       -65.1850  -10.4490  -48.2210 H       269 ALA    0.5100
   4275 HB3       -64.9410   -9.3400  -49.6390 H       269 ALA   -0.5100
   4276 N         -64.2650  -12.1060  -51.9040 N.am    270 GLY   -0.4700
   4277 CA        -63.7420  -12.2290  -53.2650 C.3     270 GLY    0.3100
   4278 C         -64.8020  -12.7660  -54.2050 C.2     270 GLY   -0.0200
   4279 O         -64.8020  -12.4570  -55.3990 O.2     270 GLY    0.0900
   4280 HN        -63.8280  -12.6820  -51.2180 H       270 GLY    0.0900
   4281 HA1       -62.9010  -12.9050  -53.2460 H       270 GLY    0.5100
   4282 HA2       -63.4270  -11.2510  -53.5970 H       270 GLY   -0.5100
   4283 N         -65.7090  -13.5760  -53.6530 N.am    271 VAL   -0.4700
   4284 CA        -66.8490  -14.0980  -54.3930 C.3     271 VAL    0.3100
   4285 C         -67.9750  -13.0580  -54.4250 C.2     271 VAL    0.0700
   4286 O         -68.7870  -13.0310  -55.3520 O.2     271 VAL    0.0900
   4287 CB        -67.3000  -15.4660  -53.8170 C.3     271 VAL   -0.0900
   4288 CG1       -68.7220  -15.8080  -54.2340 C.3     271 VAL    0.0900
   4289 CG2       -66.3340  -16.5730  -54.2510 C.3     271 VAL   -0.2700
   4290 HN        -65.6460  -13.8610  -52.7000 H       271 VAL    0.0900
   4291 HA        -66.5550  -14.2060  -55.4260 H       271 VAL    0.0900
   4292 HB        -67.2460  -15.4280  -52.7080 H       271 VAL    0.0900
   4293 HG11      -68.8380  -15.6850  -55.3320 H       271 VAL   -0.2700
   4294 HG12      -69.4400  -15.1310  -53.7240 H       271 VAL    0.0900
   4295 HG13      -68.9500  -16.8630  -53.9700 H       271 VAL    0.0900
   4296 HG21      -65.3090  -16.3510  -53.8820 H       271 VAL    0.0900
   4297 HG22      -66.3050  -16.6360  -55.3600 H       271 VAL    0.5100
   4298 HG23      -66.6600  -17.5460  -53.8290 H       271 VAL   -0.5100
   4299 N         -67.9920  -12.1760  -53.4270 N.am    272 ALA   -0.4700
   4300 CA        -68.9380  -11.0690  -53.3920 C.3     272 ALA    0.3100
   4301 C         -68.6740  -10.1060  -54.5380 C.2     272 ALA    0.0700
   4302 O         -69.5690   -9.3830  -54.9800 O.2     272 ALA    0.0900
   4303 CB        -68.8410  -10.3520  -52.0800 C.3     272 ALA   -0.2700
   4304 HN        -67.3580  -12.2330  -52.6590 H       272 ALA    0.0900
   4305 HA        -69.9300  -11.4690  -53.5310 H       272 ALA    0.0900
   4306 HB1       -67.8780   -9.8000  -52.0160 H       272 ALA    0.0900
   4307 HB2       -68.8860  -11.0840  -51.2450 H       272 ALA    0.5100
   4308 HB3       -69.6740   -9.6230  -51.9850 H       272 ALA   -0.5100
   4309 N         -67.4270  -10.0980  -55.0030 N.am    273 PHE   -0.4700
   4310 CA        -67.0420   -9.4180  -56.2280 C.3     273 PHE    0.3100
   4311 C         -67.6810  -10.1070  -57.4510 C.2     273 PHE    0.0700
   4312 O         -68.3750   -9.4530  -58.2370 O.2     273 PHE    0.0900
   4313 CB        -65.5030   -9.3170  -56.2990 C.3     273 PHE   -0.1800
   4314 CG        -64.9260   -9.3210  -57.7010 C.ar    273 PHE    0.0900
   4315 CD1       -64.9130   -8.1600  -58.4800 C.ar    273 PHE    0.0900
   4316 CD2       -64.3520  -10.4850  -58.2260 C.ar    273 PHE    0.0000
   4317 CE1       -64.3630   -8.1660  -59.7750 C.ar    273 PHE   -0.1150
   4318 CE2       -63.8010  -10.5040  -59.5180 C.ar    273 PHE    0.1150
   4319 CZ        -63.8070   -9.3410  -60.2940 C.ar    273 PHE   -0.1150
   4320 HN        -66.6890  -10.5660  -54.5210 H       273 PHE    0.1150
   4321 HA        -67.4890   -8.4350  -56.2260 H       273 PHE   -0.1150
   4322 HB1       -65.0580  -10.1830  -55.7650 H       273 PHE    0.1150
   4323 HB2       -65.1800   -8.3680  -55.8210 H       273 PHE   -0.1150
   4324 HD1       -65.3310   -7.2470  -58.0830 H       273 PHE    0.1150
   4325 HD2       -64.3320  -11.3830  -57.6280 H       273 PHE   -0.1150
   4326 HE1       -64.3700   -7.2630  -60.3690 H       273 PHE    0.1150
   4327 HE2       -63.3750  -11.4150  -59.9110 H       273 PHE    0.5100
   4328 HZ        -63.3850   -9.3490  -61.2870 H       273 PHE   -0.5100
   4329 N         -67.4770  -11.4280  -57.5770 N.am    274 TYR   -0.4700
   4330 CA        -68.0030  -12.2470  -58.6900 C.3     274 TYR    0.3100
   4331 C         -69.4930  -12.0010  -58.8800 C.2     274 TYR    0.0700
   4332 O         -69.9580  -11.7220  -59.9840 O.2     274 TYR    0.0900
   4333 CB        -67.7200  -13.7450  -58.4300 C.3     274 TYR   -0.1800
   4334 CG        -68.1700  -14.7490  -59.4970 C.ar    274 TYR    0.0900
   4335 CD1       -67.2390  -15.4110  -60.3000 C.ar    274 TYR    0.0900
   4336 CD2       -69.5200  -15.0740  -59.6610 C.ar    274 TYR    0.0000
   4337 CE1       -67.6480  -16.3540  -61.2580 C.ar    274 TYR   -0.1150
   4338 CE2       -69.9360  -16.0090  -60.6180 C.ar    274 TYR    0.1150
   4339 CZ        -69.0010  -16.6450  -61.4080 C.ar    274 TYR   -0.1150
   4340 OH        -69.4370  -17.5660  -62.3410 O.3     274 TYR    0.1150
   4341 HN        -66.9420  -11.9290  -56.9020 H       274 TYR    0.1100
   4342 HA        -67.5230  -11.9250  -59.6020 H       274 TYR   -0.5400
   4343 HB1       -68.2330  -14.0390  -57.4910 H       274 TYR    0.4300
   4344 HB2       -66.6220  -13.8780  -58.3240 H       274 TYR   -0.1150
   4345 HD1       -66.1870  -15.1950  -60.1830 H       274 TYR    0.1150
   4346 HD2       -70.2590  -14.5930  -59.0370 H       274 TYR   -0.1150
   4347 HE1       -66.9150  -16.8520  -61.8750 H       274 TYR    0.1150
   4348 HE2       -70.9860  -16.2300  -60.7370 H       274 TYR    0.5100
   4349 HH        -68.6680  -18.0220  -62.6880 H       274 TYR   -0.5100
   4350 N         -70.2350  -12.0860  -57.7770 N.am    275 ILE   -0.4700
   4351 CA        -71.6640  -11.8280  -57.7880 C.3     275 ILE    0.3100
   4352 C         -71.9310  -10.4010  -58.2450 C.2     275 ILE    0.0700
   4353 O         -72.7540  -10.1690  -59.1380 O.2     275 ILE    0.0900
   4354 CB        -72.2870  -12.0600  -56.4000 C.3     275 ILE   -0.0900
   4355 CG1       -71.9790  -13.4810  -55.9120 C.3     275 ILE    0.0900
   4356 CG2       -73.7960  -11.7910  -56.4470 C.3     275 ILE   -0.2700
   4357 CD        -71.7990  -13.6030  -54.4150 C.3     275 ILE    0.0900
   4358 HN        -69.8430  -12.3310  -56.8950 H       275 ILE    0.0900
   4359 HA        -72.1140  -12.4890  -58.5130 H       275 ILE    0.0900
   4360 HB        -71.8120  -11.3780  -55.6620 H       275 ILE   -0.1800
   4361 HG11      -71.0470  -13.8270  -56.4060 H       275 ILE    0.0900
   4362 HG12      -72.8150  -14.1440  -56.2190 H       275 ILE    0.0900
   4363 HG21      -74.2550  -12.3390  -57.2980 H       275 ILE   -0.2700
   4364 HG22      -73.9830  -10.7040  -56.5840 H       275 ILE    0.0900
   4365 HG23      -74.2720  -12.1360  -55.5050 H       275 ILE    0.0900
   4366 HD1       -72.6470  -13.1150  -53.8870 H       275 ILE    0.0900
   4367 HD2       -70.8560  -13.1030  -54.1060 H       275 ILE    0.5100
   4368 HD3       -71.7680  -14.6740  -54.1220 H       275 ILE   -0.5100
   4369 N         -71.2060   -9.4490  -57.6510 N.am    276 PHE   -0.4700
   4370 CA        -71.4140   -8.0420  -57.9450 C.3     276 PHE    0.3100
   4371 C         -71.1730   -7.6920  -59.4070 C.2     276 PHE    0.0700
   4372 O         -71.7360   -6.7310  -59.9140 O.2     276 PHE    0.0900
   4373 CB        -70.5670   -7.1410  -57.0470 C.3     276 PHE   -0.1800
   4374 CG        -70.6410   -5.6930  -57.4280 C.ar    276 PHE    0.0900
   4375 CD1       -71.8070   -4.9670  -57.2190 C.ar    276 PHE    0.0900
   4376 CD2       -69.5670   -5.0630  -58.0390 C.ar    276 PHE    0.0000
   4377 CE1       -71.8970   -3.6240  -57.5930 C.ar    276 PHE   -0.1150
   4378 CE2       -69.6450   -3.7190  -58.4160 C.ar    276 PHE    0.1150
   4379 CZ        -70.8120   -3.0000  -58.1910 C.ar    276 PHE   -0.1150
   4380 HN        -70.4950   -9.6600  -56.9850 H       276 PHE    0.1150
   4381 HA        -72.4630   -7.8280  -57.8010 H       276 PHE   -0.1150
   4382 HB1       -69.5020   -7.4480  -57.1140 H       276 PHE    0.1150
   4383 HB2       -70.9220   -7.2270  -55.9970 H       276 PHE   -0.1150
   4384 HD1       -72.6590   -5.4500  -56.7610 H       276 PHE    0.1150
   4385 HD2       -68.6600   -5.6190  -58.2270 H       276 PHE   -0.1150
   4386 HE1       -72.8100   -3.0740  -57.4170 H       276 PHE    0.1150
   4387 HE2       -68.7970   -3.2400  -58.8810 H       276 PHE    0.5100
   4388 HZ        -70.8740   -1.9610  -58.4800 H       276 PHE   -0.5100
   4389 N         -70.3270   -8.4680  -60.0770 N.am    277 THR   -0.4700
   4390 CA        -70.0130   -8.2130  -61.4800 C.3     277 THR    0.3100
   4391 C         -70.9450   -8.9290  -62.4470 C.2     277 THR    0.0700
   4392 O         -70.9740   -8.5960  -63.6360 O.2     277 THR    0.0900
   4393 CB        -68.5580   -8.5950  -61.8370 C.3     277 THR    0.1400
   4394 CG2       -67.5850   -7.5390  -61.3190 C.3     277 THR    0.0900
   4395 OG1       -68.2390   -9.8740  -61.2770 O.3     277 THR   -0.6600
   4396 HN        -69.8730   -9.2490  -59.6580 H       277 THR    0.4300
   4397 HA        -70.1720   -7.1610  -61.6640 H       277 THR   -0.2700
   4398 HB        -68.4430   -8.6450  -62.9400 H       277 THR    0.0900
   4399 HG1       -68.1910   -9.7420  -60.3270 H       277 THR    0.0900
   4400 HG21      -67.6690   -7.4520  -60.2140 H       277 THR    0.0900
   4401 HG22      -67.8210   -6.5520  -61.7700 H       277 THR    0.5100
   4402 HG23      -66.5430   -7.8270  -61.5740 H       277 THR   -0.5100
   4403 N         -71.7080   -9.9000  -61.9400 N.am    278 HSP   -0.4700
   4404 CA        -72.5140  -10.7670  -62.8020 C.3     278 HSP    0.3100
   4405 C         -74.0440  -10.5830  -62.6860 C.2     278 HSP    0.0700
   4406 O         -74.7810  -10.9460  -63.6040 O.2     278 HSP    0.0900
   4407 CB        -72.0670  -12.2320  -62.6430 C.3     278 HSP   -0.0500
   4408 CG        -70.6330  -12.4690  -63.0340 C.ar    278 HSP    0.0900
   4409 CD2       -70.0470  -12.5820  -64.2510 C.ar    278 HSP    0.0900
   4410 ND1       -69.6200  -12.6020  -62.1150 N.ar    278 HSP    0.1900
   4411 CE1       -68.4720  -12.7880  -62.7370 C.ar    278 HSP    0.1300
   4412 NE2       -68.7040  -12.7790  -64.0380 N.ar    278 HSP    0.1900
   4413 HN        -71.7630  -10.0770  -60.9600 H       278 HSP   -0.5100
   4414 HA        -72.3860  -10.4420  -63.8240 H       278 HSP    0.4400
   4415 HB1       -72.7120  -12.8730  -63.2790 H       278 HSP   -0.5100
   4416 HB2       -72.1910  -12.5280  -61.5800 H       278 HSP    0.4400
   4417 HD1       -69.7340  -12.5650  -61.1230 H       278 HSP    0.3200
   4418 HD2       -70.4770  -12.5390  -65.2440 H       278 HSP    0.1800
   4419 HE1       -67.5190  -12.9220  -62.2710 H       278 HSP    0.5100
   4420 HE2       -68.0140  -12.8960  -64.7520 H       278 HSP   -0.5100
   4421 N         -74.4970  -10.0280  -61.5590 N.am    279 GLN   -0.4700
   4422 CA        -75.8460   -9.4240  -61.3550 C.3     279 GLN    0.3100
   4423 C         -77.1210  -10.0530  -61.9350 C.2     279 GLN    0.0700
   4424 O         -78.2290   -9.6530  -61.5680 O.2     279 GLN    0.0900
   4425 CB        -75.8340   -7.9510  -61.7790 C.3     279 GLN   -0.1800
   4426 CG        -74.9410   -7.0680  -60.9500 C.3     279 GLN    0.0900
   4427 CD        -74.2220   -6.0700  -61.8160 C.2     279 GLN    0.0900
   4428 NE2       -72.8930   -6.2100  -61.9220 N.am    279 GLN   -0.1800
   4429 OE1       -74.8510   -5.1930  -62.4130 O.2     279 GLN    0.0900
   4430 HN        -73.9130   -9.9920  -60.7540 H       279 GLN    0.0900
   4431 HA        -76.1020   -9.5120  -60.3100 H       279 GLN    0.5500
   4432 HB1       -76.8710   -7.5610  -61.7120 H       279 GLN   -0.5500
   4433 HB2       -75.4960   -7.8960  -62.8360 H       279 GLN   -0.6200
   4434 HG1       -74.1900   -7.6930  -60.4210 H       279 GLN    0.3200
   4435 HG2       -75.5530   -6.5220  -60.2010 H       279 GLN    0.3000
   4436 HE21      -72.3890   -6.7340  -61.2360 H       279 GLN    0.5100
   4437 HE22      -72.4060   -5.7910  -62.6890 H       279 GLN   -0.5100
   4438 N         -76.9870  -10.9990  -62.8510 N.am    280 GLY   -0.4700
   4439 CA        -78.1300  -11.6650  -63.4500 C.3     280 GLY    0.3100
   4440 C         -77.6660  -13.0560  -63.7770 C.2     280 GLY   -0.0200
   4441 O         -78.1970  -13.7110  -64.6650 O.2     280 GLY    0.0900
   4442 HN        -76.0930  -11.2980  -63.1710 H       280 GLY    0.0900
   4443 HA1       -78.4270  -11.1410  -64.3460 H       280 GLY    0.5100
   4444 HA2       -78.9470  -11.6900  -62.7450 H       280 GLY   -0.5100
   4445 N         -76.6520  -13.4830  -63.0280 N.am    281 SER   -0.4700
   4446 CA        -75.9130  -14.7020  -63.2790 C.3     281 SER    0.3100
   4447 C         -76.6590  -15.9020  -62.7200 C.2     281 SER    0.0700
   4448 O         -77.5290  -15.7550  -61.8630 O.2     281 SER    0.0900
   4449 CB        -74.5280  -14.5950  -62.6400 C.3     281 SER    0.0500
   4450 OG        -73.6370  -15.5680  -63.1620 O.3     281 SER    0.0900
   4451 HN        -76.3470  -12.9630  -62.2350 H       281 SER    0.0900
   4452 HA        -75.8300  -14.8370  -64.3470 H       281 SER   -0.6600
   4453 HB1       -74.6140  -14.7500  -61.5430 H       281 SER    0.4300
   4454 HB2       -74.1050  -13.5870  -62.8400 H       281 SER    0.5100
   4455 HG1       -73.8410  -16.3870  -62.7050 H       281 SER   -0.5100
   4456 N         -76.3030  -17.0910  -63.2110 N.am    282 ASP   -0.4700
   4457 CA        -77.0070  -18.3390  -62.8980 C.3     282 ASP    0.3100
   4458 C         -76.4040  -19.0480  -61.6870 C.2     282 ASP    0.0700
   4459 O         -76.0010  -20.2070  -61.7700 O.2     282 ASP    0.0900
   4460 CB        -76.9700  -19.2640  -64.1260 C.3     282 ASP   -0.2800
   4461 CG        -78.1490  -20.2310  -64.1780 C.2     282 ASP    0.0900
   4462 OD1       -79.3090  -19.7880  -64.0020 O.co2   282 ASP    0.0900
   4463 OD2       -77.9200  -21.4380  -64.4150 O.co2   282 ASP    0.6200
   4464 HN        -75.5250  -17.1840  -63.8260 H       282 ASP   -0.7600
   4465 HA        -78.0260  -18.0970  -62.6330 H       282 ASP   -0.7600
   4466 HB1       -76.0300  -19.8570  -64.1020 H       282 ASP    0.5100
   4467 HB2       -76.9860  -18.6420  -65.0460 H       282 ASP   -0.5100
   4468 N         -76.3700  -18.3650  -60.5480 N.am    283 PHE   -0.4700
   4469 CA        -75.5380  -18.8010  -59.4320 C.3     283 PHE    0.3100
   4470 C         -76.2490  -19.4280  -58.2350 C.2     283 PHE    0.0700
   4471 O         -75.6690  -19.4960  -57.1600 O.2     283 PHE    0.0900
   4472 CB        -74.6100  -17.6560  -58.9670 C.3     283 PHE   -0.1800
   4473 CG        -75.3360  -16.4220  -58.5040 C.ar    283 PHE    0.0900
   4474 CD1       -76.3140  -15.8350  -59.2980 C.ar    283 PHE    0.0900
   4475 CD2       -75.0220  -15.8330  -57.2860 C.ar    283 PHE    0.0000
   4476 CE1       -76.9810  -14.7020  -58.8880 C.ar    283 PHE   -0.1150
   4477 CE2       -75.6870  -14.6930  -56.8640 C.ar    283 PHE    0.1150
   4478 CZ        -76.6660  -14.1260  -57.6690 C.ar    283 PHE   -0.1150
   4479 HN        -76.9040  -17.5340  -60.4080 H       283 PHE    0.1150
   4480 HA        -74.9530  -19.6470  -59.7610 H       283 PHE   -0.1150
   4481 HB1       -73.9550  -17.3520  -59.8110 H       283 PHE    0.1150
   4482 HB2       -73.9940  -18.0110  -58.1130 H       283 PHE   -0.1150
   4483 HD1       -76.5550  -16.2740  -60.2550 H       283 PHE    0.1150
   4484 HD2       -74.2540  -16.2650  -56.6630 H       283 PHE   -0.1150
   4485 HE1       -77.7460  -14.2670  -59.5140 H       283 PHE    0.1150
   4486 HE2       -75.4440  -14.2470  -55.9110 H       283 PHE    0.5100
   4487 HZ        -77.1820  -13.2340  -57.3450 H       283 PHE   -0.5100
   4488 N         -77.4830  -19.9010  -58.4140 N.am    284 GLY   -0.4700
   4489 CA        -78.2340  -20.5990  -57.3450 C.3     284 GLY    0.3100
   4490 C         -78.0720  -20.1730  -55.8780 C.2     284 GLY   -0.0200
   4491 O         -77.5250  -19.1110  -55.5820 O.2     284 GLY    0.0900
   4492 HN        -77.9590  -19.8040  -59.2840 H       284 GLY    0.0900
   4493 HA1       -77.9430  -21.6360  -57.4090 H       284 GLY    0.5100
   4494 HA2       -79.2770  -20.4870  -57.5950 H       284 GLY   -0.5100
   4495 N         -78.5680  -20.9950  -54.9380 N.am    285 PRO   -0.2900
   4496 CA        -78.4760  -20.6780  -53.5100 C.3     285 PRO    0.0000
   4497 C         -77.1600  -21.1050  -52.8470 C.2     285 PRO    0.0900
   4498 O         -76.6250  -20.3770  -52.0070 O.2     285 PRO    0.0900
   4499 CB        -79.6580  -21.4410  -52.9100 C.3     285 PRO    0.0200
   4500 CG        -79.9160  -22.5830  -53.8560 C.3     285 PRO    0.0900
   4501 CD        -79.2730  -22.2670  -55.1810 C.3     285 PRO   -0.1800
   4502 HA        -78.5020  -19.6110  -53.3580 H       285 PRO    0.0900
   4503 HB1       -80.5510  -20.7850  -52.8350 H       285 PRO    0.0900
   4504 HB2       -79.4070  -21.8200  -51.8960 H       285 PRO   -0.1800
   4505 HG1       -79.4850  -23.5200  -53.4410 H       285 PRO    0.0900
   4506 HG2       -81.0100  -22.7210  -53.9910 H       285 PRO    0.0900
   4507 HD1       -78.5460  -23.0520  -55.4780 H       285 PRO    0.5100
   4508 HD2       -80.0330  -22.1330  -55.9790 H       285 PRO   -0.5100
   4509 N         -76.6430  -22.2690  -53.2330 N.am    286 ILE   -0.4700
   4510 CA        -75.4520  -22.8800  -52.6300 C.3     286 ILE    0.3100
   4511 C         -74.2160  -21.9670  -52.7320 C.2     286 ILE    0.0700
   4512 O         -73.3040  -22.0170  -51.8970 O.2     286 ILE    0.0900
   4513 CB        -75.1710  -24.2730  -53.2840 C.3     286 ILE   -0.0900
   4514 CG1       -76.4850  -25.0540  -53.4830 C.3     286 ILE    0.0900
   4515 CG2       -74.1680  -25.0860  -52.4480 C.3     286 ILE   -0.2700
   4516 CD        -76.5530  -25.8860  -54.7620 C.3     286 ILE    0.0900
   4517 HN        -77.0550  -22.7930  -53.9740 H       286 ILE    0.0900
   4518 HA        -75.6290  -22.9900  -51.5710 H       286 ILE    0.0900
   4519 HB        -74.7580  -24.1220  -54.3040 H       286 ILE   -0.1800
   4520 HG11      -77.3230  -24.3240  -53.4990 H       286 ILE    0.0900
   4521 HG12      -76.6170  -25.7370  -52.6180 H       286 ILE    0.0900
   4522 HG21      -74.5720  -25.2540  -51.4260 H       286 ILE   -0.2700
   4523 HG22      -73.2090  -24.5310  -52.3630 H       286 ILE    0.0900
   4524 HG23      -73.9890  -26.0720  -52.9250 H       286 ILE    0.0900
   4525 HD1       -75.7370  -26.6400  -54.7700 H       286 ILE    0.0900
   4526 HD2       -76.4340  -25.2270  -55.6480 H       286 ILE    0.5100
   4527 HD3       -77.5270  -26.4160  -54.8180 H       286 ILE   -0.5100
   4528 N         -74.2260  -21.1170  -53.7550 N.am    287 PHE   -0.4700
   4529 CA        -73.1100  -20.2480  -54.1040 C.3     287 PHE    0.3100
   4530 C         -72.6220  -19.3850  -52.9500 C.2     287 PHE    0.0700
   4531 O         -71.4250  -19.3330  -52.6750 O.2     287 PHE    0.0900
   4532 CB        -73.5240  -19.3540  -55.2740 C.3     287 PHE   -0.1800
   4533 CG        -72.3750  -18.7990  -56.0520 C.ar    287 PHE    0.0900
   4534 CD1       -71.5260  -19.6430  -56.7620 C.ar    287 PHE    0.0900
   4535 CD2       -72.1520  -17.4280  -56.0940 C.ar    287 PHE    0.0000
   4536 CE1       -70.4580  -19.1310  -57.4930 C.ar    287 PHE   -0.1150
   4537 CE2       -71.0910  -16.9060  -56.8230 C.ar    287 PHE    0.1150
   4538 CZ        -70.2390  -17.7590  -57.5240 C.ar    287 PHE   -0.1150
   4539 HN        -75.0230  -21.0340  -54.3470 H       287 PHE    0.1150
   4540 HA        -72.2670  -20.8660  -54.3740 H       287 PHE   -0.1150
   4541 HB1       -74.1040  -18.4900  -54.8860 H       287 PHE    0.1150
   4542 HB2       -74.1430  -19.9440  -55.9830 H       287 PHE   -0.1150
   4543 HD1       -71.6980  -20.7080  -56.7460 H       287 PHE    0.1150
   4544 HD2       -72.8100  -16.7620  -55.5550 H       287 PHE   -0.1150
   4545 HE1       -69.8010  -19.7970  -58.0340 H       287 PHE    0.1150
   4546 HE2       -70.9250  -15.8380  -56.8470 H       287 PHE    0.5100
   4547 HZ        -69.4110  -17.3550  -58.0880 H       287 PHE   -0.5100
   4548 N         -73.5530  -18.7230  -52.2710 N.am    288 MET   -0.4700
   4549 CA        -73.2070  -17.7310  -51.2660 C.3     288 MET    0.3100
   4550 C         -73.3140  -18.2830  -49.8550 C.2     288 MET    0.0700
   4551 O         -72.8250  -17.6760  -48.9000 O.2     288 MET    0.0900
   4552 CB        -74.0950  -16.4920  -51.4330 C.3     288 MET   -0.1800
   4553 CG        -73.6240  -15.2460  -50.6880 C.3     288 MET    0.0900
   4554 SD        -71.8510  -14.9310  -50.7980 S.3     288 MET    0.0900
   4555 CE        -71.8080  -13.1390  -50.7490 C.3     288 MET   -0.1400
   4556 HN        -74.5270  -18.8760  -52.4190 H       288 MET    0.0900
   4557 HA        -72.1670  -17.4700  -51.3930 H       288 MET    0.0900
   4558 HB1       -75.1130  -16.7470  -51.0700 H       288 MET   -0.0900
   4559 HB2       -74.1480  -16.2480  -52.5140 H       288 MET   -0.2200
   4560 HG1       -73.9030  -15.3590  -49.6200 H       288 MET    0.0900
   4561 HG2       -74.1710  -14.3730  -51.1020 H       288 MET    0.0900
   4562 HE1       -72.2540  -12.7500  -49.8080 H       288 MET    0.0900
   4563 HE2       -72.3820  -12.7170  -51.6010 H       288 MET    0.5100
   4564 HE3       -70.7580  -12.7790  -50.8050 H       288 MET   -0.5100
   4565 N         -73.9250  -19.4590  -49.7310 N.am    289 THR   -0.4700
   4566 CA        -74.2810  -19.9940  -48.4250 C.3     289 THR    0.3100
   4567 C         -73.0590  -20.3990  -47.6130 C.2     289 THR    0.0700
   4568 O         -72.7610  -19.7770  -46.6000 O.2     289 THR    0.0900
   4569 CB        -75.2900  -21.1530  -48.5270 C.3     289 THR    0.1400
   4570 CG2       -75.9560  -21.4030  -47.1790 C.3     289 THR    0.0900
   4571 OG1       -76.2990  -20.8260  -49.4880 O.3     289 THR   -0.6600
   4572 HN        -74.1650  -20.0210  -50.5200 H       289 THR    0.4300
   4573 HA        -74.7030  -19.1870  -47.8440 H       289 THR   -0.2700
   4574 HB        -74.7710  -22.0810  -48.8510 H       289 THR    0.0900
   4575 HG1       -75.8660  -20.8500  -50.3450 H       289 THR    0.0900
   4576 HG21      -76.4950  -20.4910  -46.8460 H       289 THR    0.0900
   4577 HG22      -75.1870  -21.6580  -46.4190 H       289 THR    0.5100
   4578 HG23      -76.6880  -22.2350  -47.2660 H       289 THR   -0.5100
   4579 N         -72.3350  -21.4190  -48.0650 N.am    290 ILE   -0.4700
   4580 CA        -71.1990  -21.9370  -47.2980 C.3     290 ILE    0.3100
   4581 C         -70.1870  -20.8420  -46.9490 C.2     290 ILE    0.0700
   4582 O         -69.7420  -20.7790  -45.8020 O.2     290 ILE    0.0900
   4583 CB        -70.5170  -23.1560  -47.9800 C.3     290 ILE   -0.0900
   4584 CG1       -71.5600  -24.2270  -48.3190 C.3     290 ILE    0.0900
   4585 CG2       -69.4310  -23.7500  -47.0740 C.3     290 ILE   -0.2700
   4586 CD        -71.1480  -25.1800  -49.4280 C.3     290 ILE    0.0900
   4587 HN        -72.5280  -21.8710  -48.9310 H       290 ILE    0.0900
   4588 HA        -71.5680  -22.2220  -46.3250 H       290 ILE    0.0900
   4589 HB        -70.0570  -22.8310  -48.9370 H       290 ILE   -0.1800
   4590 HG11      -72.4970  -23.7170  -48.6260 H       290 ILE    0.0900
   4591 HG12      -71.7580  -24.8230  -47.4030 H       290 ILE    0.0900
   4592 HG21      -69.8770  -24.0870  -46.1140 H       290 ILE   -0.2700
   4593 HG22      -68.6590  -22.9820  -46.8540 H       290 ILE    0.0900
   4594 HG23      -68.9590  -24.6230  -47.5720 H       290 ILE    0.0900
   4595 HD1       -70.2210  -25.7210  -49.1430 H       290 ILE    0.0900
   4596 HD2       -70.9530  -24.6110  -50.3620 H       290 ILE    0.5100
   4597 HD3       -71.9530  -25.9250  -49.6060 H       290 ILE   -0.5100
   4598 N         -69.8440  -19.9570  -47.9120 N.am    291 PRO   -0.2900
   4599 CA        -68.9040  -18.8810  -47.5870 C.3     291 PRO    0.0000
   4600 C         -69.4520  -17.8760  -46.5830 C.2     291 PRO    0.0900
   4601 O         -68.6980  -17.3280  -45.7790 O.2     291 PRO    0.0900
   4602 CB        -68.6660  -18.1970  -48.9360 C.3     291 PRO    0.0200
   4603 CG        -69.8560  -18.5260  -49.7460 C.3     291 PRO    0.0900
   4604 CD        -70.2590  -19.9000  -49.3280 C.3     291 PRO   -0.1800
   4605 HA        -68.0170  -19.2850  -47.1240 H       291 PRO    0.0900
   4606 HB1       -67.7430  -18.5860  -49.4180 H       291 PRO    0.0900
   4607 HB2       -68.5670  -17.0980  -48.8090 H       291 PRO   -0.1800
   4608 HG1       -70.6750  -17.8010  -49.5490 H       291 PRO    0.0900
   4609 HG2       -69.6100  -18.5030  -50.8300 H       291 PRO    0.0900
   4610 HD1       -71.3570  -20.0460  -49.4110 H       291 PRO    0.5100
   4611 HD2       -69.7270  -20.6780  -49.9140 H       291 PRO   -0.5100
   4612 N         -70.7570  -17.6370  -46.6290 N.am    292 ALA   -0.4700
   4613 CA        -71.3810  -16.7380  -45.6840 C.3     292 ALA    0.3100
   4614 C         -71.2420  -17.2380  -44.2420 C.2     292 ALA    0.0700
   4615 O         -70.8590  -16.4780  -43.3510 O.2     292 ALA    0.0900
   4616 CB        -72.8400  -16.5210  -46.0490 C.3     292 ALA   -0.2700
   4617 HN        -71.3560  -18.0580  -47.3050 H       292 ALA    0.0900
   4618 HA        -70.8430  -15.8010  -45.7040 H       292 ALA    0.0900
   4619 HB1       -73.3860  -17.4880  -46.0370 H       292 ALA    0.0900
   4620 HB2       -72.9130  -16.0870  -47.0700 H       292 ALA    0.5100
   4621 HB3       -73.3170  -15.8360  -45.3170 H       292 ALA   -0.5100
   4622 N         -71.5360  -18.5220  -44.0250 N.am    293 PHE   -0.4700
   4623 CA        -71.5610  -19.0950  -42.6760 C.3     293 PHE    0.3100
   4624 C         -70.1670  -19.4740  -42.1890 C.2     293 PHE    0.0700
   4625 O         -69.8900  -19.4320  -40.9920 O.2     293 PHE    0.0900
   4626 CB        -72.5370  -20.2900  -42.5790 C.3     293 PHE   -0.1800
   4627 CG        -74.0140  -19.9040  -42.6250 C.ar    293 PHE    0.0900
   4628 CD1       -74.8510  -20.4030  -43.6310 C.ar    293 PHE    0.0900
   4629 CD2       -74.5700  -19.0560  -41.6640 C.ar    293 PHE    0.0000
   4630 CE1       -76.2110  -20.0580  -43.6810 C.ar    293 PHE   -0.1150
   4631 CE2       -75.9250  -18.7020  -41.7110 C.ar    293 PHE    0.1150
   4632 CZ        -76.7430  -19.2060  -42.7200 C.ar    293 PHE   -0.1150
   4633 HN        -71.7510  -19.1470  -44.7700 H       293 PHE    0.1150
   4634 HA        -71.8620  -18.3150  -41.9930 H       293 PHE   -0.1150
   4635 HB1       -72.3680  -20.8180  -41.6160 H       293 PHE    0.1150
   4636 HB2       -72.3530  -20.9800  -43.4300 H       293 PHE   -0.1150
   4637 HD1       -74.4450  -21.0650  -44.3810 H       293 PHE    0.1150
   4638 HD2       -73.9450  -18.6680  -40.8720 H       293 PHE   -0.1150
   4639 HE1       -76.8410  -20.4540  -44.4630 H       293 PHE    0.1150
   4640 HE2       -76.3350  -18.0380  -40.9650 H       293 PHE    0.5100
   4641 HZ        -77.7880  -18.9350  -42.7550 H       293 PHE   -0.5100
   4642 N         -69.2870  -19.8490  -43.1120 N.am    294 PHE   -0.4700
   4643 CA        -67.8820  -20.0010  -42.7760 C.3     294 PHE    0.3100
   4644 C         -67.3160  -18.6480  -42.4080 C.2     294 PHE    0.0700
   4645 O         -66.5420  -18.5380  -41.4670 O.2     294 PHE    0.0900
   4646 CB        -67.0830  -20.6320  -43.9220 C.3     294 PHE   -0.1800
   4647 CG        -66.5840  -22.0170  -43.6200 C.ar    294 PHE    0.0900
   4648 CD1       -67.4560  -23.1060  -43.6290 C.ar    294 PHE    0.0900
   4649 CD2       -65.2420  -22.2320  -43.3210 C.ar    294 PHE    0.0000
   4650 CE1       -66.9970  -24.3910  -43.3450 C.ar    294 PHE   -0.1150
   4651 CE2       -64.7740  -23.5090  -43.0360 C.ar    294 PHE    0.1150
   4652 CZ        -65.6540  -24.5920  -43.0480 C.ar    294 PHE   -0.1150
   4653 HN        -69.5440  -20.0390  -44.0560 H       294 PHE    0.1150
   4654 HA        -67.8210  -20.6240  -41.8970 H       294 PHE   -0.1150
   4655 HB1       -66.1940  -20.0010  -44.1390 H       294 PHE    0.1150
   4656 HB2       -67.7290  -20.7040  -44.8230 H       294 PHE   -0.1150
   4657 HD1       -68.5010  -22.9510  -43.8600 H       294 PHE    0.1150
   4658 HD2       -64.5560  -21.3970  -43.3110 H       294 PHE   -0.1150
   4659 HE1       -67.6820  -25.2270  -43.3560 H       294 PHE    0.1150
   4660 HE2       -63.7300  -23.6630  -42.8060 H       294 PHE    0.5100
   4661 HZ        -65.2920  -25.5860  -42.8270 H       294 PHE   -0.5100
   4662 N         -67.7280  -17.6080  -43.1350 N.am    295 ALA   -0.4700
   4663 CA        -67.3530  -16.2470  -42.7860 C.3     295 ALA    0.3100
   4664 C         -67.8370  -15.9230  -41.3830 C.2     295 ALA    0.0700
   4665 O         -67.2380  -15.1110  -40.6790 O.2     295 ALA    0.0900
   4666 CB        -67.9240  -15.2590  -43.7820 C.3     295 ALA   -0.2700
   4667 HN        -68.3040  -17.7150  -43.9410 H       295 ALA    0.0900
   4668 HA        -66.2740  -16.1890  -42.7790 H       295 ALA    0.0900
   4669 HB1       -69.0330  -15.3260  -43.7940 H       295 ALA    0.0900
   4670 HB2       -67.5440  -15.4860  -44.8010 H       295 ALA    0.5100
   4671 HB3       -67.6350  -14.2250  -43.4980 H       295 ALA   -0.5100
   4672 N         -68.9120  -16.5910  -40.9700 N.am    296 LYS   -0.4700
   4673 CA        -69.5190  -16.3400  -39.6680 C.3     296 LYS    0.3100
   4674 C         -68.8060  -17.0330  -38.5090 C.2     296 LYS    0.0700
   4675 O         -69.1480  -16.8180  -37.3420 O.2     296 LYS    0.0900
   4676 CB        -71.0210  -16.6710  -39.6940 C.3     296 LYS   -0.1800
   4677 CG        -71.8750  -15.5390  -40.2660 C.3     296 LYS    0.0900
   4678 CD        -73.3130  -15.9620  -40.5340 C.3     296 LYS    0.0900
   4679 CE        -74.1210  -14.8370  -41.1820 C.3     296 LYS   -0.1800
   4680 NZ        -73.5960  -14.4080  -42.5110 N.4     296 LYS    0.0900
   4681 HN        -69.3490  -17.2890  -41.5310 H       296 LYS    0.0900
   4682 HA        -69.3700  -15.2990  -39.4250 H       296 LYS   -0.1800
   4683 HB1       -71.3570  -16.8810  -38.6560 H       296 LYS    0.0900
   4684 HB2       -71.1750  -17.5800  -40.3120 H       296 LYS    0.0900
   4685 HG1       -71.4190  -15.1940  -41.2190 H       296 LYS    0.2100
   4686 HG2       -71.8790  -14.6950  -39.5440 H       296 LYS    0.0500
   4687 HD1       -73.7930  -16.2470  -39.5740 H       296 LYS    0.0500
   4688 HD2       -73.3110  -16.8430  -41.2110 H       296 LYS   -0.3000
   4689 HE1       -74.1040  -13.9460  -40.5180 H       296 LYS    0.3300
   4690 HE2       -75.1660  -15.1800  -41.3350 H       296 LYS    0.3300
   4691 HZ1       -73.6100  -15.2160  -43.1670 H       296 LYS    0.3300
   4692 HZ2       -72.6190  -14.0660  -42.4040 H       296 LYS    0.5100
   4693 HZ3       -74.1910  -13.6450  -42.8890 H       296 LYS   -0.5100
   4694 N         -67.7950  -17.8420  -38.8210 N.am    297 THR   -0.4700
   4695 CA        -66.9750  -18.4580  -37.7840 C.3     297 THR    0.3100
   4696 C         -65.9490  -17.4560  -37.2670 C.2     297 THR    0.0700
   4697 O         -65.0620  -17.8110  -36.4930 O.2     297 THR    0.0900
   4698 CB        -66.2570  -19.7340  -38.2830 C.3     297 THR    0.1400
   4699 CG2       -67.2600  -20.8000  -38.7060 C.3     297 THR    0.0900
   4700 OG1       -65.4220  -19.4110  -39.3970 O.3     297 THR   -0.6600
   4701 HN        -67.5560  -18.0610  -39.7640 H       297 THR    0.4300
   4702 HA        -67.6240  -18.7010  -36.9560 H       297 THR   -0.2700
   4703 HB        -65.6290  -20.1560  -37.4710 H       297 THR    0.0900
   4704 HG1       -66.0160  -19.2080  -40.1240 H       297 THR    0.0900
   4705 HG21      -68.0140  -20.3620  -39.3960 H       297 THR    0.0900
   4706 HG22      -67.7860  -21.1990  -37.8130 H       297 THR    0.5100
   4707 HG23      -66.7350  -21.6250  -39.2310 H       297 THR   -0.5100
   4708 N         -66.0980  -16.1960  -37.6780 N.am    298 SER   -0.4700
   4709 CA        -65.1260  -15.1490  -37.3910 C.3     298 SER    0.3100
   4710 C         -65.2870  -14.5180  -36.0080 C.2     298 SER    0.0700
   4711 O         -64.7810  -13.4230  -35.7570 O.2     298 SER    0.0900
   4712 CB        -65.2000  -14.0690  -38.4600 C.3     298 SER    0.0500
   4713 OG        -66.4300  -13.3860  -38.3660 O.3     298 SER    0.0900
   4714 HN        -66.8930  -15.9100  -38.2090 H       298 SER    0.0900
   4715 HA        -64.1430  -15.5970  -37.3720 H       298 SER   -0.6600
   4716 HB1       -65.1170  -14.5290  -39.4670 H       298 SER    0.4300
   4717 HB2       -64.3720  -13.3410  -38.3180 H       298 SER    0.5100
   4718 HG1       -66.3880  -12.8730  -37.5560 H       298 SER   -0.5100
   4719 N         -65.9900  -15.2010  -35.1120 N.am    299 ALA   -0.4700
   4720 CA        -66.1310  -14.7330  -33.7390 C.3     299 ALA    0.3100
   4721 C         -65.3990  -15.6450  -32.7670 C.2     299 ALA    0.0700
   4722 O         -65.0240  -15.2300  -31.6680 O.2     299 ALA    0.0900
   4723 CB        -67.5900  -14.6520  -33.3700 C.3     299 ALA   -0.2700
   4724 HN        -66.4480  -16.0570  -35.3350 H       299 ALA    0.0900
   4725 HA        -65.6670  -13.7600  -33.6660 H       299 ALA    0.0900
   4726 HB1       -68.0620  -15.6530  -33.4590 H       299 ALA    0.0900
   4727 HB2       -68.1140  -13.9500  -34.0530 H       299 ALA    0.5100
   4728 HB3       -67.6950  -14.3010  -32.3210 H       299 ALA   -0.5100
   4729 N         -65.1890  -16.8900  -33.1950 N.am    300 VAL   -0.4700
   4730 CA        -64.6810  -17.9480  -32.3250 C.3     300 VAL    0.3100
   4731 C         -63.1640  -18.2500  -32.4560 C.2     300 VAL    0.0700
   4732 O         -62.4750  -18.4040  -31.4440 O.2     300 VAL    0.0900
   4733 CB        -65.5830  -19.2260  -32.4280 C.3     300 VAL   -0.0900
   4734 CG1       -65.4280  -19.9300  -33.7810 C.3     300 VAL    0.0900
   4735 CG2       -65.3400  -20.1770  -31.2630 C.3     300 VAL   -0.2700
   4736 HN        -65.3710  -17.1580  -34.1370 H       300 VAL    0.0900
   4737 HA        -64.6750  -17.5740  -31.3120 H       300 VAL    0.0900
   4738 HB        -66.6460  -18.9300  -32.2950 H       300 VAL    0.0900
   4739 HG11      -64.3730  -20.2450  -33.9280 H       300 VAL   -0.2700
   4740 HG12      -65.7100  -19.2370  -34.6030 H       300 VAL    0.0900
   4741 HG13      -66.0750  -20.8330  -33.8140 H       300 VAL    0.0900
   4742 HG21      -65.5700  -19.6680  -30.3020 H       300 VAL    0.0900
   4743 HG22      -64.2760  -20.4940  -31.2510 H       300 VAL    0.5100
   4744 HG23      -65.9960  -21.0680  -31.3590 H       300 VAL   -0.5100
   4745 N         -62.6290  -18.3180  -33.6770 N.am    301 TYR   -0.4700
   4746 CA        -61.2140  -18.6610  -33.8350 C.3     301 TYR    0.3100
   4747 C         -60.2680  -17.5670  -33.3640 C.2     301 TYR    0.0700
   4748 O         -59.1280  -17.8590  -33.0320 O.2     301 TYR    0.0900
   4749 CB        -60.8680  -19.1350  -35.2600 C.3     301 TYR   -0.1800
   4750 CG        -60.9360  -18.0920  -36.3590 C.ar    301 TYR    0.0900
   4751 CD1       -60.1300  -16.9550  -36.3340 C.ar    301 TYR    0.0900
   4752 CD2       -61.7780  -18.2720  -37.4560 C.ar    301 TYR    0.0000
   4753 CE1       -60.1910  -16.0090  -37.3480 C.ar    301 TYR   -0.1150
   4754 CE2       -61.8390  -17.3310  -38.4830 C.ar    301 TYR    0.1150
   4755 CZ        -61.0430  -16.2030  -38.4240 C.ar    301 TYR   -0.1150
   4756 OH        -61.1010  -15.2680  -39.4390 O.3     301 TYR    0.1150
   4757 HN        -63.1490  -18.1440  -34.5100 H       301 TYR    0.1100
   4758 HA        -60.9890  -19.4420  -33.1250 H       301 TYR   -0.5400
   4759 HB1       -61.5770  -19.9390  -35.5460 H       301 TYR    0.4300
   4760 HB2       -59.8270  -19.5230  -35.2590 H       301 TYR   -0.1150
   4761 HD1       -59.4440  -16.8080  -35.5120 H       301 TYR    0.1150
   4762 HD2       -62.3930  -19.1580  -37.5110 H       301 TYR   -0.1150
   4763 HE1       -59.5760  -15.1230  -37.2980 H       301 TYR    0.1150
   4764 HE2       -62.5050  -17.4830  -39.3200 H       301 TYR    0.5100
   4765 HH        -60.8530  -15.7040  -40.2580 H       301 TYR   -0.5100
   4766 N         -60.7390  -16.3190  -33.3180 N.am    302 ASN   -0.4700
   4767 CA        -59.9050  -15.1870  -32.9050 C.3     302 ASN    0.3100
   4768 C         -59.3200  -15.3080  -31.5010 C.2     302 ASN    0.0700
   4769 O         -58.1090  -15.1540  -31.3280 O.2     302 ASN    0.0900
   4770 CB        -60.6430  -13.8550  -33.0570 C.3     302 ASN   -0.1800
   4771 CG        -60.7170  -13.4080  -34.4890 C.2     302 ASN    0.0900
   4772 ND2       -60.0660  -12.2940  -34.7930 N.am    302 ASN    0.0900
   4773 OD1       -61.3430  -14.0550  -35.3200 O.2     302 ASN    0.5500
   4774 HN        -61.6800  -16.1010  -33.5660 H       302 ASN   -0.5500
   4775 HA        -59.0170  -15.1900  -33.5180 H       302 ASN   -0.6200
   4776 HB1       -60.1130  -13.0770  -32.4690 H       302 ASN    0.3200
   4777 HB2       -61.6770  -13.9670  -32.6670 H       302 ASN    0.3000
   4778 HD21      -60.0800  -11.9470  -35.7320 H       302 ASN    0.5100
   4779 HD22      -59.5610  -11.8000  -34.0860 H       302 ASN   -0.5100
   4780 N         -60.1690  -15.5550  -30.4900 N.am    303 PRO   -0.2900
   4781 CA        -59.6560  -15.9470  -29.1760 C.3     303 PRO    0.0000
   4782 C         -58.8660  -17.2700  -29.1310 C.2     303 PRO    0.0900
   4783 O         -57.9440  -17.3970  -28.3220 O.2     303 PRO    0.0900
   4784 CB        -60.9270  -16.0500  -28.3310 C.3     303 PRO    0.0200
   4785 CG        -61.9200  -15.1650  -29.0310 C.3     303 PRO    0.0900
   4786 CD        -61.6340  -15.3940  -30.4730 C.3     303 PRO   -0.1800
   4787 HA        -58.9340  -15.2280  -28.8230 H       303 PRO    0.0900
   4788 HB1       -60.7430  -15.6950  -27.2950 H       303 PRO    0.0900
   4789 HB2       -61.2920  -17.0980  -28.2910 H       303 PRO   -0.1800
   4790 HG1       -62.9620  -15.4560  -28.7790 H       303 PRO    0.0900
   4791 HG2       -61.7680  -14.0990  -28.7580 H       303 PRO    0.0900
   4792 HD1       -62.1270  -16.3160  -30.8480 H       303 PRO    0.5100
   4793 HD2       -61.9330  -14.5240  -31.0950 H       303 PRO   -0.5100
   4794 N         -59.2130  -18.2360  -29.9880 N.am    304 VAL   -0.4700
   4795 CA        -58.5210  -19.5420  -30.0190 C.3     304 VAL    0.3100
   4796 C         -57.0460  -19.4350  -30.4460 C.2     304 VAL    0.0700
   4797 O         -56.2280  -20.2920  -30.1030 O.2     304 VAL    0.0900
   4798 CB        -59.2800  -20.5870  -30.8900 C.3     304 VAL   -0.0900
   4799 CG1       -58.4740  -21.8850  -31.0390 C.3     304 VAL    0.0900
   4800 CG2       -60.6360  -20.8890  -30.2770 C.3     304 VAL   -0.2700
   4801 HN        -59.9550  -18.1190  -30.6430 H       304 VAL    0.0900
   4802 HA        -58.4440  -19.8970  -29.0020 H       304 VAL    0.0900
   4803 HB        -59.4650  -20.1570  -31.8970 H       304 VAL    0.0900
   4804 HG11      -58.1340  -22.2400  -30.0420 H       304 VAL   -0.2700
   4805 HG12      -57.5810  -21.7050  -31.6750 H       304 VAL    0.0900
   4806 HG13      -59.1070  -22.6730  -31.4980 H       304 VAL    0.0900
   4807 HG21      -61.1720  -19.9420  -30.0540 H       304 VAL    0.0900
   4808 HG22      -60.5050  -21.4550  -29.3310 H       304 VAL    0.5100
   4809 HG23      -61.2480  -21.4840  -30.9880 H       304 VAL   -0.5100
   4810 N         -56.7190  -18.3840  -31.1990 N.am    305 ILE   -0.4700
   4811 CA        -55.3270  -18.0240  -31.4640 C.3     305 ILE    0.3100
   4812 C         -54.7980  -17.1650  -30.3070 C.2     305 ILE    0.0700
   4813 O         -53.6980  -17.4000  -29.8090 O.2     305 ILE    0.0900
   4814 CB        -55.1440  -17.2860  -32.8290 C.3     305 ILE   -0.0900
   4815 CG1       -55.7520  -18.0880  -33.9890 C.3     305 ILE    0.0900
   4816 CG2       -53.6650  -17.0270  -33.1100 C.3     305 ILE   -0.2700
   4817 CD        -55.6700  -17.3930  -35.3620 C.3     305 ILE    0.0900
   4818 HN        -57.4090  -17.7970  -31.6140 H       305 ILE    0.0900
   4819 HA        -54.7500  -18.9360  -31.4620 H       305 ILE    0.0900
   4820 HB        -55.6870  -16.3170  -32.7990 H       305 ILE   -0.1800
   4821 HG11      -56.8210  -18.2780  -33.7580 H       305 ILE    0.0900
   4822 HG12      -55.2190  -19.0600  -34.0580 H       305 ILE    0.0900
   4823 HG21      -53.1100  -17.9890  -33.1520 H       305 ILE   -0.2700
   4824 HG22      -53.2310  -16.4020  -32.3010 H       305 ILE    0.0900
   4825 HG23      -53.5500  -16.5090  -34.0860 H       305 ILE    0.0900
   4826 HD1       -54.6170  -17.3660  -35.7140 H       305 ILE    0.0900
   4827 HD2       -56.0430  -16.3500  -35.2800 H       305 ILE    0.5100
   4828 HD3       -56.2780  -17.9520  -36.1040 H       305 ILE   -0.5100
   4829 N         -55.5990  -16.1890  -29.8690 N.am    306 TYR   -0.4700
   4830 CA        -55.2100  -15.2420  -28.8190 C.3     306 TYR    0.3100
   4831 C         -54.9420  -15.8930  -27.4730 C.2     306 TYR    0.0700
   4832 O         -54.0820  -15.4480  -26.7220 O.2     306 TYR    0.0900
   4833 CB        -56.2700  -14.1460  -28.6670 C.3     306 TYR   -0.1800
   4834 CG        -56.0020  -13.1510  -27.5580 C.ar    306 TYR    0.0900
   4835 CD1       -54.7810  -12.4770  -27.4640 C.ar    306 TYR    0.0900
   4836 CD2       -56.9810  -12.8640  -26.6150 C.ar    306 TYR    0.0000
   4837 CE1       -54.5430  -11.5600  -26.4460 C.ar    306 TYR   -0.1150
   4838 CE2       -56.7520  -11.9450  -25.6000 C.ar    306 TYR    0.1150
   4839 CZ        -55.5350  -11.2980  -25.5220 C.ar    306 TYR   -0.1150
   4840 OH        -55.3160  -10.3840  -24.5180 O.3     306 TYR    0.1150
   4841 HN        -56.5130  -16.0590  -30.2450 H       306 TYR    0.1100
   4842 HA        -54.2600  -14.8100  -29.0920 H       306 TYR   -0.5400
   4843 HB1       -57.2500  -14.6200  -28.4450 H       306 TYR    0.4300
   4844 HB2       -56.3290  -13.5680  -29.6130 H       306 TYR   -0.1150
   4845 HD1       -54.0100  -12.6730  -28.1940 H       306 TYR    0.1150
   4846 HD2       -57.9360  -13.3630  -26.6730 H       306 TYR   -0.1150
   4847 HE1       -53.5890  -11.0580  -26.3780 H       306 TYR    0.1150
   4848 HE2       -57.5240  -11.7360  -24.8730 H       306 TYR    0.5100
   4849 HH        -56.0410  -10.4500  -23.8930 H       306 TYR   -0.5100
   4850 N         -55.6950  -16.9400  -27.1560 N.am    307 ILE   -0.4700
   4851 CA        -55.4540  -17.6890  -25.9390 C.3     307 ILE    0.3100
   4852 C         -54.2880  -18.6520  -26.1410 C.2     307 ILE    0.0700
   4853 O         -53.3470  -18.6700  -25.3460 O.2     307 ILE    0.0900
   4854 CB        -56.7070  -18.4570  -25.4840 C.3     307 ILE   -0.0900
   4855 CG1       -57.8310  -17.4750  -25.1420 C.3     307 ILE    0.0900
   4856 CG2       -56.3840  -19.3410  -24.2800 C.3     307 ILE   -0.2700
   4857 CD        -59.2290  -18.0550  -25.2630 C.3     307 ILE    0.0900
   4858 HN        -56.4470  -17.2530  -27.7320 H       307 ILE    0.0900
   4859 HA        -55.1510  -16.9890  -25.1750 H       307 ILE    0.0900
   4860 HB        -57.0750  -19.0910  -26.3190 H       307 ILE   -0.1800
   4861 HG11      -57.7540  -16.6030  -25.8250 H       307 ILE    0.0900
   4862 HG12      -57.6860  -17.1270  -24.0970 H       307 ILE    0.0900
   4863 HG21      -55.8570  -18.7490  -23.5020 H       307 ILE   -0.2700
   4864 HG22      -55.7270  -20.1800  -24.5920 H       307 ILE    0.0900
   4865 HG23      -57.3230  -19.7430  -23.8430 H       307 ILE    0.0900
   4866 HD1       -59.3440  -18.9210  -24.5770 H       307 ILE    0.0900
   4867 HD2       -59.4050  -18.4020  -26.3040 H       307 ILE    0.5100
   4868 HD3       -59.9830  -17.2860  -24.9920 H       307 ILE   -0.5100
   4869 N         -54.3470  -19.4340  -27.2200 N.am    308 MET   -0.4700
   4870 CA        -53.3830  -20.5120  -27.4720 C.3     308 MET    0.3100
   4871 C         -51.9830  -20.0480  -27.9020 C.2     308 MET    0.0700
   4872 O         -50.9730  -20.4230  -27.2920 O.2     308 MET    0.0900
   4873 CB        -53.9530  -21.4970  -28.5060 C.3     308 MET   -0.1800
   4874 CG        -55.0970  -22.3650  -27.9910 C.3     308 MET    0.0900
   4875 SD        -54.5450  -23.6120  -26.8000 S.3     308 MET    0.0900
   4876 CE        -53.7590  -24.8100  -27.8820 C.3     308 MET   -0.1400
   4877 HN        -55.0580  -19.3200  -27.9100 H       308 MET    0.0900
   4878 HA        -53.1870  -21.0170  -26.5380 H       308 MET    0.0900
   4879 HB1       -53.1310  -22.1650  -28.8410 H       308 MET   -0.0900
   4880 HB2       -54.3200  -20.9150  -29.3770 H       308 MET   -0.2200
   4881 HG1       -55.5750  -22.8690  -28.8570 H       308 MET    0.0900
   4882 HG2       -55.8500  -21.7060  -27.5100 H       308 MET    0.0900
   4883 HE1       -52.9180  -24.3540  -28.4460 H       308 MET    0.0900
   4884 HE2       -54.4930  -25.2020  -28.6190 H       308 MET    0.5100
   4885 HE3       -53.3550  -25.6570  -27.2870 H       308 MET   -0.5100
   4886 N         -51.9240  -19.2330  -28.9510 N.am    309 MET   -0.4700
   4887 CA        -50.6530  -18.7870  -29.5080 C.3     309 MET    0.3100
   4888 C         -50.1020  -17.5050  -28.8680 C.2     309 MET    0.0700
   4889 O         -49.0100  -17.0570  -29.2020 O.2     309 MET    0.0900
   4890 CB        -50.7570  -18.6640  -31.0270 C.3     309 MET   -0.1800
   4891 CG        -50.7910  -20.0040  -31.7280 C.3     309 MET    0.0900
   4892 SD        -50.3400  -19.8510  -33.4550 S.3     309 MET    0.0900
   4893 CE        -50.0810  -21.5670  -33.9070 C.3     309 MET   -0.1400
   4894 HN        -52.7450  -18.8920  -29.4030 H       309 MET    0.0900
   4895 HA        -49.8960  -19.5070  -29.2380 H       309 MET    0.0900
   4896 HB1       -49.8820  -18.0900  -31.3980 H       309 MET   -0.0900
   4897 HB2       -51.6850  -18.1080  -31.2770 H       309 MET   -0.2200
   4898 HG1       -51.8140  -20.4260  -31.6440 H       309 MET    0.0900
   4899 HG2       -50.0860  -20.6930  -31.2160 H       309 MET    0.0900
   4900 HE1       -51.0040  -22.1680  -33.7570 H       309 MET    0.0900
   4901 HE2       -49.2770  -22.0110  -33.2810 H       309 MET    0.5100
   4902 HE3       -49.7920  -21.6430  -34.9760 H       309 MET   -0.5100
   4903 N         -50.8630  -16.9110  -27.9500 N.am    310 ASN   -0.4700
   4904 CA        -50.3310  -15.8650  -27.0820 C.3     310 ASN    0.3100
   4905 C         -50.2510  -16.4110  -25.6710 C.2     310 ASN    0.0700
   4906 O         -51.1540  -16.2120  -24.8530 O.2     310 ASN    0.0900
   4907 CB        -51.1850  -14.5870  -27.1230 C.3     310 ASN   -0.1800
   4908 CG        -50.3850  -13.3390  -26.7790 C.2     310 ASN    0.0900
   4909 ND2       -50.7930  -12.5490  -25.9070 N.am    310 ASN    0.0900
   4910 OD1       -49.2700  -13.1440  -27.4410 O.2     310 ASN    0.5500
   4911 HN        -51.8220  -17.1510  -27.8150 H       310 ASN   -0.5500
   4912 HA        -49.3260  -15.6470  -27.4090 H       310 ASN   -0.6200
   4913 HB1       -52.0180  -14.6840  -26.3940 H       310 ASN    0.3200
   4914 HB2       -51.6050  -14.4660  -28.1430 H       310 ASN    0.3000
   4915 HD21      -50.2610  -11.7310  -25.6860 H       310 ASN    0.5100
   4916 HD22      -51.6520  -12.7310  -25.4280 H       310 ASN   -0.5100
   4917 N         -49.1650  -17.1280  -25.3970 N.am    311 LYS   -0.4700
   4918 CA        -48.9530  -17.7250  -24.0860 C.3     311 LYS    0.3100
   4919 C         -48.8070  -16.6430  -23.0060 C.2     311 LYS    0.0700
   4920 O         -49.1410  -16.8730  -21.8360 O.2     311 LYS    0.0900
   4921 CB        -47.7360  -18.6620  -24.1220 C.3     311 LYS   -0.1800
   4922 CG        -47.7150  -19.7360  -23.0290 C.3     311 LYS    0.0900
   4923 CD        -48.5760  -20.9480  -23.3690 C.3     311 LYS    0.0900
   4924 CE        -48.8420  -21.7910  -22.1290 C.3     311 LYS   -0.1800
   4925 NZ        -47.6110  -22.3820  -21.5430 N.4     311 LYS    0.0900
   4926 HN        -48.4510  -17.2880  -26.0740 H       311 LYS    0.0900
   4927 HA        -49.8430  -18.2740  -23.8190 H       311 LYS   -0.1800
   4928 HB1       -46.8190  -18.0440  -24.0180 H       311 LYS    0.0900
   4929 HB2       -47.7180  -19.1700  -25.1090 H       311 LYS    0.0900
   4930 HG1       -48.0870  -19.2890  -22.0830 H       311 LYS    0.2100
   4931 HG2       -46.6670  -20.0730  -22.8810 H       311 LYS    0.0500
   4932 HD1       -48.0530  -21.5670  -24.1290 H       311 LYS    0.0500
   4933 HD2       -49.5440  -20.6030  -23.7920 H       311 LYS   -0.3000
   4934 HE1       -49.5180  -22.6320  -22.3930 H       311 LYS    0.3300
   4935 HE2       -49.3090  -21.1570  -21.3450 H       311 LYS    0.3300
   4936 HZ1       -46.9570  -21.6200  -21.2700 H       311 LYS    0.3300
   4937 HZ2       -47.1530  -22.9950  -22.2460 H       311 LYS    0.5100
   4938 HZ3       -47.8600  -22.9430  -20.7040 H       311 LYS   -0.5100
   4939 N         -48.3330  -15.4620  -23.4260 N.am    312 GLN   -0.4700
   4940 CA        -48.1870  -14.2520  -22.5920 C.3     312 GLN    0.3100
   4941 C         -49.3720  -13.9820  -21.6520 C.2     312 GLN    0.0700
   4942 O         -49.2070  -13.4500  -20.5460 O.2     312 GLN    0.0900
   4943 CB        -47.9450  -13.0330  -23.5080 C.3     312 GLN   -0.1800
   4944 CG        -47.6920  -11.6910  -22.8010 C.3     312 GLN    0.0900
   4945 CD        -48.8890  -10.7450  -22.8300 C.2     312 GLN    0.0900
   4946 NE2       -48.6260   -9.4760  -23.1300 N.am    312 GLN   -0.1800
   4947 OE1       -50.0260  -11.1390  -22.5790 O.2     312 GLN    0.0900
   4948 HN        -48.0430  -15.3440  -24.3720 H       312 GLN    0.0900
   4949 HA        -47.3510  -14.3970  -21.9220 H       312 GLN    0.5500
   4950 HB1       -48.8380  -12.9130  -24.1560 H       312 GLN   -0.5500
   4951 HB2       -47.0640  -13.2540  -24.1440 H       312 GLN   -0.6200
   4952 HG1       -46.8360  -11.1850  -23.2960 H       312 GLN    0.3200
   4953 HG2       -47.4330  -11.8920  -21.7390 H       312 GLN    0.3000
   4954 HE21      -49.3680   -8.8060  -23.1650 H       312 GLN    0.5100
   4955 HE22      -47.6860   -9.1920  -23.3200 H       312 GLN   -0.5100
   4956 N         -50.5620  -14.3720  -22.1110 N.am    313 PHE   -0.4700
   4957 CA        -51.8280  -14.0830  -21.4410 C.3     313 PHE    0.3100
   4958 C         -52.5130  -15.3620  -20.9080 C.2     313 PHE    0.0700
   4959 O         -53.3810  -15.2980  -20.0280 O.2     313 PHE    0.0900
   4960 CB        -52.7020  -13.2340  -22.4030 C.3     313 PHE   -0.1800
   4961 CG        -54.1590  -13.6210  -22.4650 C.ar    313 PHE    0.0900
   4962 CD1       -55.0860  -13.0320  -21.6120 C.ar    313 PHE    0.0900
   4963 CD2       -54.6100  -14.5330  -23.4180 C.ar    313 PHE    0.0000
   4964 CE1       -56.4310  -13.3760  -21.6800 C.ar    313 PHE   -0.1150
   4965 CE2       -55.9510  -14.8800  -23.4890 C.ar    313 PHE    0.1150
   4966 CZ        -56.8660  -14.3000  -22.6170 C.ar    313 PHE   -0.1150
   4967 HN        -50.6410  -14.8930  -22.9570 H       313 PHE    0.1150
   4968 HA        -51.6220  -13.5430  -20.5290 H       313 PHE   -0.1150
   4969 HB1       -52.3000  -13.3310  -23.4340 H       313 PHE    0.1150
   4970 HB2       -52.6660  -12.1720  -22.0770 H       313 PHE   -0.1150
   4971 HD1       -54.7570  -12.3000  -20.8890 H       313 PHE    0.1150
   4972 HD2       -53.9070  -14.9750  -24.1080 H       313 PHE   -0.1150
   4973 HE1       -57.1390  -12.9230  -21.0000 H       313 PHE    0.1150
   4974 HE2       -56.2850  -15.6000  -24.2220 H       313 PHE    0.5100
   4975 HZ        -57.9120  -14.5690  -22.6700 H       313 PHE   -0.5100
   4976 N         -52.0620  -16.5190  -21.4040 N.am    314 ARG   -0.4700
   4977 CA        -52.6930  -17.8170  -21.1300 C.3     314 ARG    0.3100
   4978 C         -52.5810  -18.2860  -19.6800 C.2     314 ARG    0.0700
   4979 O         -53.0900  -19.3540  -19.3320 O.2     314 ARG    0.0900
   4980 CB        -52.1090  -18.8880  -22.0540 C.3     314 ARG   -0.1800
   4981 CG        -53.0850  -20.0000  -22.4080 C.3     314 ARG    0.0900
   4982 CD        -52.3470  -21.2640  -22.8140 C.3     314 ARG    0.0900
   4983 NE        -52.2550  -22.2340  -21.7160 N.pl3   314 ARG   -0.1800
   4984 CZ        -52.6770  -23.4980  -21.7890 C.cat   314 ARG    0.0900
   4985 NH1       -53.2070  -23.9710  -22.9130 N.pl3   314 ARG    0.0900
   4986 NH2       -52.5520  -24.2980  -20.7360 N.pl3   314 ARG    0.2000
   4987 HN        -51.2610  -16.5520  -21.9940 H       314 ARG    0.0900
   4988 HA        -53.7560  -17.7160  -21.2920 H       314 ARG    0.0900
   4989 HB1       -51.2270  -19.3400  -21.5540 H       314 ARG   -0.7000
   4990 HB2       -51.7780  -18.3990  -22.9950 H       314 ARG    0.4400
   4991 HG1       -53.7300  -19.6670  -23.2470 H       314 ARG    0.6400
   4992 HG2       -53.7250  -20.2180  -21.5260 H       314 ARG   -0.8000
   4993 HD1       -51.3110  -21.0090  -23.1240 H       314 ARG    0.4600
   4994 HD2       -52.8850  -21.7570  -23.6530 H       314 ARG    0.4600
   4995 HE        -51.8490  -21.9270  -20.8550 H       314 ARG   -0.8000
   4996 HH11      -53.2930  -23.3780  -23.7130 H       314 ARG    0.4600
   4997 HH12      -53.5210  -24.9190  -22.9570 H       314 ARG    0.4600
   4998 HH21      -52.1420  -23.9530  -19.8910 H       314 ARG    0.5100
   4999 HH22      -52.8670  -25.2460  -20.7870 H       314 ARG   -0.5100
   5000 N         -51.9180  -17.4850  -18.8420 N.am    315 ASN   -0.4700
   5001 CA        -51.7170  -17.7980  -17.4230 C.3     315 ASN    0.3100
   5002 C         -52.7830  -17.1820  -16.5180 C.2     315 ASN    0.0700
   5003 O         -53.1940  -17.7820  -15.5200 O.2     315 ASN    0.0900
   5004 CB        -50.3360  -17.3220  -16.9590 C.3     315 ASN   -0.1800
   5005 CG        -49.2730  -17.4850  -18.0340 C.2     315 ASN    0.0900
   5006 ND2       -48.9440  -16.5120  -18.7390 N.am    315 ASN    0.0900
   5007 OD1       -48.7430  -18.6810  -18.1860 O.2     315 ASN    0.5500
   5008 HN        -51.5250  -16.6220  -19.1490 H       315 ASN   -0.5500
   5009 HA        -51.8070  -18.8670  -17.2990 H       315 ASN   -0.6200
   5010 HB1       -50.0300  -17.9110  -16.0690 H       315 ASN    0.3200
   5011 HB2       -50.3970  -16.2480  -16.6830 H       315 ASN    0.3000
   5012 HD21      -48.3600  -16.6490  -19.5390 H       315 ASN    0.5100
   5013 HD22      -49.2640  -15.5940  -18.5050 H       315 ASN   -0.5100
   5014 N         -53.2140  -15.9700  -16.8740 N.am    316 CYS   -0.4700
   5015 CA        -54.2610  -15.2540  -16.1530 C.3     316 CYS    0.3100
   5016 C         -55.6120  -15.9800  -16.2230 C.2     316 CYS    0.0700
   5017 O         -56.4610  -15.8280  -15.3380 O.2     316 CYS    0.0900
   5018 CB        -54.3960  -13.8370  -16.7200 C.3     316 CYS   -0.1100
   5019 SG        -52.9250  -12.7930  -16.5300 S.3     316 CYS    0.0900
   5020 HN        -52.8320  -15.4940  -17.6620 H       316 CYS    0.0900
   5021 HA        -53.9920  -15.2200  -15.1070 H       316 CYS   -0.2300
   5022 HB1       -55.2510  -13.3460  -16.2100 H       316 CYS    0.1600
   5023 HB2       -54.6360  -13.9250  -17.8000 H       316 CYS    0.5100
   5024 HG1       -53.1670  -12.4810  -15.2660 H       316 CYS   -0.5100
   5025 N         -55.7860  -16.7680  -17.2900 N.am    317 MET   -0.4700
   5026 CA        -56.9890  -17.5680  -17.5470 C.3     317 MET    0.3100
   5027 C         -57.0710  -18.8160  -16.6610 C.2     317 MET    0.0700
   5028 O         -58.1320  -19.1320  -16.1100 O.2     317 MET    0.0900
   5029 CB        -57.0270  -17.9700  -19.0300 C.3     317 MET   -0.1800
   5030 CG        -58.4030  -18.3930  -19.5550 C.3     317 MET    0.0900
   5031 SD        -58.3860  -19.0440  -21.2570 S.3     317 MET    0.0900
   5032 CE        -57.6940  -20.6770  -21.0130 C.3     317 MET   -0.1400
   5033 HN        -55.0770  -16.8490  -17.9830 H       317 MET    0.0900
   5034 HA        -57.8530  -16.9740  -17.2920 H       317 MET    0.0900
   5035 HB1       -56.3250  -18.8190  -19.1770 H       317 MET   -0.0900
   5036 HB2       -56.6770  -17.1060  -19.6320 H       317 MET   -0.2200
   5037 HG1       -59.0740  -17.5100  -19.5120 H       317 MET    0.0900
   5038 HG2       -58.8070  -19.1710  -18.8750 H       317 MET    0.0900
   5039 HE1       -58.3270  -21.2850  -20.3320 H       317 MET    0.0900
   5040 HE2       -56.6810  -20.6010  -20.5650 H       317 MET    0.5100
   5041 HE3       -57.6220  -21.2110  -21.9840 H       317 MET   -0.5100
   5042 N         -55.9430  -19.5190  -16.5320 N.am    318 VAL   -0.4700
   5043 CA        -55.8380  -20.7140  -15.6900 C.3     318 VAL    0.3100
   5044 C         -55.9680  -20.3780  -14.1910 C.2     318 VAL    0.0700
   5045 O         -56.1990  -21.2730  -13.3760 O.2     318 VAL    0.0900
   5046 CB        -54.5220  -21.5000  -15.9730 C.3     318 VAL   -0.0900
   5047 CG1       -54.5420  -22.8740  -15.3060 C.3     318 VAL    0.0900
   5048 CG2       -54.3110  -21.6660  -17.4700 C.3     318 VAL   -0.2700
   5049 HN        -55.1100  -19.2580  -17.0120 H       318 VAL    0.0900
   5050 HA        -56.6940  -21.3380  -15.8940 H       318 VAL    0.0900
   5051 HB        -53.6590  -20.9180  -15.5840 H       318 VAL    0.0900
   5052 HG11      -55.4870  -23.4050  -15.5510 H       318 VAL   -0.2700
   5053 HG12      -54.4760  -22.7600  -14.2020 H       318 VAL    0.0900
   5054 HG13      -53.6880  -23.4850  -15.6700 H       318 VAL    0.0900
   5055 HG21      -54.2420  -20.6700  -17.9590 H       318 VAL    0.0900
   5056 HG22      -55.1670  -22.2190  -17.9130 H       318 VAL    0.5100
   5057 HG23      -53.3680  -22.2210  -17.6610 H       318 VAL   -0.5100
   5058 N         -55.8390  -19.0930  -13.8370 N.am    319 THR   -0.4700
   5059 CA        -55.9800  -18.6220  -12.4440 C.3     319 THR    0.3100
   5060 C         -57.4420  -18.6660  -11.9420 C.2     319 THR    0.0700
   5061 O         -57.6940  -18.8230  -10.7400 O.2     319 THR    0.0900
   5062 CB        -55.3800  -17.1950  -12.2480 C.3     319 THR    0.1400
   5063 CG2       -54.9790  -16.9610  -10.7840 C.3     319 THR    0.0900
   5064 OG1       -54.2270  -17.0200  -13.0840 O.3     319 THR   -0.6600
   5065 HN        -55.6380  -18.3860  -14.5090 H       319 THR    0.4300
   5066 HA        -55.4720  -19.3280  -11.8040 H       319 THR   -0.2700
   5067 HB        -56.1370  -16.4290  -12.5190 H       319 THR    0.0900
   5068 HG1       -54.2110  -17.7780  -13.6730 H       319 THR    0.0900
   5069 HG21      -54.2170  -17.7060  -10.4730 H       319 THR    0.0900
   5070 HG22      -55.8680  -17.0680  -10.1260 H       319 THR    0.5100
   5071 HG23      -54.5480  -15.9430  -10.6680 H       319 THR   -0.5100
   5072 N         -58.3920  -18.5370  -12.8710 N.am    320 THR   -0.4700
   5073 CA        -59.8190  -18.6420  -12.5660 C.3     320 THR    0.3100
   5074 C         -60.2570  -20.1050  -12.4210 C.2     320 THR    0.0700
   5075 O         -61.1280  -20.4260  -11.6120 O.2     320 THR    0.0900
   5076 CB        -60.6660  -17.9670  -13.6590 C.3     320 THR    0.1400
   5077 CG2       -61.9990  -17.4970  -13.0920 C.3     320 THR    0.0900
   5078 OG1       -59.9520  -16.8470  -14.2000 O.3     320 THR   -0.6600
   5079 HN        -58.1680  -18.3590  -13.8250 H       320 THR    0.4300
   5080 HA        -59.9930  -18.1670  -11.6120 H       320 THR   -0.2700
   5081 HB        -60.8750  -18.6910  -14.4750 H       320 THR    0.0900
   5082 HG1       -59.7990  -16.2510  -13.4640 H       320 THR    0.0900
   5083 HG21      -61.8300  -16.7650  -12.2730 H       320 THR    0.0900
   5084 HG22      -62.5630  -18.3620  -12.6820 H       320 THR    0.5100
   5085 HG23      -62.5970  -17.0050  -13.8890 H       320 THR   -0.5100
   5086 N         -59.6310  -20.9860  -13.2110 N.am    321 LEU   -0.4700
   5087 CA        -59.9260  -22.4310  -13.2520 C.3     321 LEU    0.3100
   5088 C         -59.6040  -23.2220  -11.9810 C.2     321 LEU    0.0700
   5089 O         -60.3440  -24.1270  -11.6040 O.2     321 LEU    0.0900
   5090 CB        -59.1580  -23.0890  -14.4050 C.3     321 LEU   -0.1800
   5091 CG        -59.5860  -22.8190  -15.8430 C.3     321 LEU    0.0900
   5092 CD1       -58.4630  -23.2270  -16.7890 C.3     321 LEU    0.0900
   5093 CD2       -60.8760  -23.5660  -16.1580 C.3     321 LEU   -0.0900
   5094 HN        -58.9100  -20.6900  -13.8320 H       321 LEU    0.0900
   5095 HA        -60.9910  -22.5550  -13.3870 H       321 LEU   -0.2700
   5096 HB1       -59.2170  -24.1840  -14.2500 H       321 LEU    0.0900
   5097 HB2       -58.1010  -22.7650  -14.3170 H       321 LEU    0.0900
   5098 HG        -59.8080  -21.7380  -15.9710 H       321 LEU    0.0900
   5099 HD11      -58.4760  -24.3270  -16.9450 H       321 LEU   -0.2700
   5100 HD12      -57.4810  -22.9420  -16.3550 H       321 LEU    0.0900
   5101 HD13      -58.5970  -22.7280  -17.7720 H       321 LEU    0.0900
   5102 HD21      -61.6870  -23.2320  -15.4760 H       321 LEU    0.0900
   5103 HD22      -60.7240  -24.6580  -16.0220 H       321 LEU    0.5100
   5104 HD23      -61.1860  -23.3590  -17.2050 H       321 LEU   -0.5100
   5105 N         -58.4640  -22.9030  -11.3650 N.am    322 CYS   -0.4700
   5106 CA        -57.9440  -23.6010  -10.1890 C.3     322 CYS    0.3100
   5107 C         -58.5600  -22.9340   -8.9900 C.2     322 CYS    0.0700
   5108 O         -59.4100  -23.4910   -8.2850 O.2     322 CYS    0.0900
   5109 CB        -56.4290  -23.3790  -10.0970 C.3     322 CYS   -0.1100
   5110 SG        -55.4270  -24.8270  -10.4040 S.3     322 CYS    0.0900
   5111 HN        -57.9000  -22.1500  -11.6900 H       322 CYS    0.0900
   5112 HA        -58.1690  -24.6520  -10.2890 H       322 CYS   -0.2300
   5113 HB1       -56.2040  -23.0000   -9.0800 H       322 CYS    0.1600
   5114 HB2       -56.1570  -22.5940  -10.8330 H       322 CYS    0.5100
   5115 HG1       -55.8780  -25.0210  -11.6340 H       322 CYS   -0.5100
   5116 N         -58.1150  -21.6610   -8.8720 N.am    323 CYS   -0.4700
   5117 CA        -58.4690  -20.5600   -7.9360 C.3     323 CYS    0.3100
   5118 C         -57.7430  -20.5360   -6.5660 C.2     323 CYS    0.0700
   5119 O         -58.1940  -19.8960   -5.6110 O.2     323 CYS    0.0900
   5120 CB        -59.9890  -20.2590   -7.8660 C.3     323 CYS   -0.1100
   5121 SG        -60.5410  -18.7300   -8.7880 S.3     323 CYS    0.0900
   5122 HN        -57.4190  -21.3690   -9.5150 H       323 CYS    0.0900
   5123 HA        -57.9410  -19.6780   -8.2660 H       323 CYS   -0.2300
   5124 HB1       -60.2630  -20.1480   -6.7960 H       323 CYS    0.1600
   5125 HB2       -60.5280  -21.1370   -8.2760 H       323 CYS    0.5100
   5126 HG1       -60.7700  -19.3620   -9.9300 H       323 CYS   -0.5100
   5127 N         -56.5830  -21.1970   -6.5120 N.am    324 GLY   -0.4700
   5128 CA        -55.7770  -21.3000   -5.2900 C.3     324 GLY    0.3100
   5129 C         -55.0250  -22.6240   -5.1970 C.2     324 GLY   -0.0200
   5130 O         -55.3130  -23.4620   -4.3330 O.2     324 GLY    0.0900
   5131 HN        -56.2070  -21.6560   -7.3130 H       324 GLY    0.0900
   5132 HA1       -56.4420  -21.2120   -4.4430 H       324 GLY    0.5100
   5133 HA2       -55.0650  -20.4890   -5.2900 H       324 GLY   -0.5100
   5134 N         -54.0540  -22.8030   -6.0990 N.am    325 LYS   -0.4700
   5135 CA        -53.2540  -24.0380   -6.2200 C.3     325 LYS    0.3100
   5136 C         -51.7370  -23.7280   -6.1840 C.2     325 LYS    0.0700
   5137 O         -51.3350  -22.5590   -6.2350 O.2     325 LYS    0.0900
   5138 CB        -53.6440  -24.7930   -7.5110 C.3     325 LYS   -0.1800
   5139 CG        -52.7600  -26.0100   -7.8920 C.3     325 LYS    0.0900
   5140 CD        -52.7520  -26.3280   -9.4100 C.3     325 LYS    0.0900
   5141 CE        -52.1760  -25.1930  -10.3060 C.3     325 LYS   -0.1800
   5142 NZ        -50.7110  -25.2680  -10.5940 N.4     325 LYS    0.0900
   5143 HN        -53.8220  -22.0860   -6.7510 H       325 LYS    0.0900
   5144 HA        -53.4450  -24.6510   -5.3510 H       325 LYS   -0.1800
   5145 HB1       -53.6070  -24.0700   -8.3520 H       325 LYS    0.0900
   5146 HB2       -54.6860  -25.1550   -7.3910 H       325 LYS    0.0900
   5147 HG1       -53.1340  -26.9020   -7.3470 H       325 LYS    0.2100
   5148 HG2       -51.7170  -25.8020   -7.5710 H       325 LYS    0.0500
   5149 HD1       -53.7970  -26.5280   -9.7290 H       325 LYS    0.0500
   5150 HD2       -52.1450  -27.2430   -9.5720 H       325 LYS   -0.3000
   5151 HE1       -52.3510  -24.2190   -9.8020 H       325 LYS    0.3300
   5152 HE2       -52.6950  -25.2160  -11.2870 H       325 LYS    0.3300
   5153 HZ1       -50.4990  -26.1600  -11.0870 H       325 LYS    0.3300
   5154 HZ2       -50.1790  -25.2290   -9.7020 H       325 LYS    0.5100
   5155 HZ3       -50.4350  -24.4660  -11.1970 H       325 LYS   -0.5100
   5156 N         -50.8580  -24.6830   -5.7960 N.am    326 ASN   -0.4700
   5157 CA        -49.4160  -24.5060   -5.8270 C.3     326 ASN    0.3100
   5158 CAT       -47.2250  -23.2060   -8.7020 C.3     326 ASN    0.0700
   5159 C         -48.8830  -24.3110   -7.2610 C.2     326 ASN    0.0900
   5160 O         -49.4280  -24.8430   -8.2370 O.2     326 ASN   -0.1800
   5161 CB        -48.7130  -25.6770   -5.0750 C.3     326 ASN    0.0900
   5162 CG        -47.2590  -25.3550   -4.7260 C.2     326 ASN    0.0900
   5163 ND2       -46.5020  -26.3780   -4.2670 N.am    326 ASN    0.5500
   5164 OD1       -46.7950  -24.2240   -4.8640 O.2     326 ASN   -0.5500
   5165 NT        -47.8060  -23.5220   -7.4190 N.am    326 ASN   -0.6200
   5166 HN        -51.1710  -25.5690   -5.4630 H       326 ASN    0.3200
   5167 HNT       -47.3500  -23.1090   -6.6350 H       326 ASN    0.3000
   5168 HA        -49.1820  -23.5620   -5.3570 H       326 ASN    0.5100
   5169 HB1       -48.7310  -26.5820   -5.7180 H       326 ASN   -0.5100
   5170 HB2       -49.2650  -25.8870   -4.1350 H       326 ASN   -0.4700
   5171 HD21      -45.5440  -26.2210   -4.0250 H       326 ASN    0.3100
   5172 HD22      -46.8990  -27.2900   -4.1710 H       326 ASN   -0.1100
   5173 HT1       -47.9800  -22.6930   -9.3350 H       326 ASN    0.0900
   5174 HT2       -46.9040  -24.1410   -9.2090 H       326 ASN    0.0900
   5175 HT3       -46.3540  -22.5320   -8.5620 H       326 ASN    0.0900
@<TRIPOS>BOND
     1    1    2 1
     2    2   13 1
     3    2    6 1
     4    2    4 1
     5    4    5 2
     6    6   15 1
     7    6    7 1
     8    7   17 1
     9    7    8 1
    10    8    9 1
    11    9   18 1
    12    9   19 1
    13    9   20 1
    14    3   10 1
    15    3   21 1
    16    3   22 1
    17    3   23 1
    18   10    1 1
    19   10   11 2
    20   12    1 1
    21   14    6 1
    22   16    7 1
    23   24   25 1
    24   25   33 1
    25   25   28 1
    26   25   26 1
    27   26   27 2
    28   28   35 1
    29   28   29 1
    30   29   30 am
    31   29   31 2
    32   30   37 1
    33   30   36 1
    34   32   24 1
    35   34   28 1
    36    4   24 am
    37   38   39 1
    38   39   44 1
    39   39   40 1
    40   40   41 2
    41   42   38 1
    42   43   39 1
    43   26   38 am
    44   45   46 1
    45   46   49 1
    46   46   47 1
    47   46   53 1
    48   47   48 2
    49   49   50 1
    50   49   51 1
    51   49   54 1
    52   50   56 1
    53   50   57 1
    54   50   58 1
    55   51   55 1
    56   52   45 1
    57   40   45 am
    58   59   60 1
    59   60   69 1
    60   60   63 1
    61   60   61 1
    62   61   62 2
    63   63   64 1
    64   63   71 1
    65   64   73 1
    66   64   65 1
    67   65   66 2
    68   65   67 2
    69   68   59 1
    70   70   63 1
    71   72   64 1
    72   47   59 am
    73   74   75 1
    74   75   80 1
    75   75   76 1
    76   76   77 2
    77   78   74 1
    78   79   75 1
    79   61   74 am
    80   81   87 1
    81   81   82 1
    82   82   85 1
    83   82   88 1
    84   82   83 1
    85   83   84 2
    86   85   86 1
    87   85   90 1
    88   86   87 1
    89   86   92 1
    90   87   94 1
    91   89   85 1
    92   91   86 1
    93   93   87 1
    94   76   81 am
    95   95   96 1
    96   96  104 1
    97   96   99 1
    98   96   97 1
    99   97   98 2
   100   99  106 1
   101   99  100 1
   102  100  101 am
   103  100  102 2
   104  101  108 1
   105  101  107 1
   106  103   95 1
   107  105   99 1
   108   83   95 am
   109  109  110 1
   110  110  121 1
   111  110  113 1
   112  110  111 1
   113  111  112 2
   114  113  114 1
   115  113  123 1
   116  114  115 ar
   117  114  116 ar
   118  115  124 1
   119  115  117 ar
   120  116  118 ar
   121  116  125 1
   122  117  126 1
   123  117  119 ar
   124  118  119 ar
   125  118  127 1
   126  119  128 1
   127  120  109 1
   128  122  113 1
   129   97  109 am
   130  129  130 1
   131  130  142 1
   132  130  133 1
   133  130  131 1
   134  131  132 2
   135  133  144 1
   136  133  134 1
   137  134  135 ar
   138  134  136 ar
   139  135  145 1
   140  135  137 ar
   141  136  138 ar
   142  136  146 1
   143  137  147 1
   144  137  139 ar
   145  138  139 ar
   146  138  148 1
   147  139  140 1
   148  140  149 1
   149  141  129 1
   150  143  133 1
   151  111  129 am
   152  150  151 1
   153  151  158 1
   154  151  154 1
   155  151  152 1
   156  152  153 2
   157  154  159 1
   158  154  155 1
   159  154  156 1
   160  155  160 1
   161  155  161 1
   162  155  162 1
   163  156  163 1
   164  156  164 1
   165  156  165 1
   166  157  150 1
   167  131  150 am
   168  166  172 1
   169  166  167 1
   170  167  170 1
   171  167  173 1
   172  167  168 1
   173  168  169 2
   174  170  171 1
   175  170  175 1
   176  171  172 1
   177  171  177 1
   178  172  179 1
   179  174  170 1
   180  176  171 1
   181  178  172 1
   182  152  166 am
   183  180  181 1
   184  181  192 1
   185  181  184 1
   186  181  182 1
   187  182  183 2
   188  184  185 1
   189  184  194 1
   190  185  186 ar
   191  185  187 ar
   192  186  195 1
   193  186  188 ar
   194  187  189 ar
   195  187  196 1
   196  188  197 1
   197  188  190 ar
   198  189  190 ar
   199  189  198 1
   200  190  199 1
   201  191  180 1
   202  193  184 1
   203  168  180 am
   204  200  201 1
   205  201  202 1
   206  201  207 1
   207  201  204 1
   208  202  203 2
   209  204  209 1
   210  204  205 1
   211  206  200 1
   212  208  204 1
   213  210  205 1
   214  182  200 am
   215  211  212 1
   216  212  220 1
   217  212  215 1
   218  212  213 1
   219  213  214 2
   220  215  222 1
   221  215  216 1
   222  216  217 am
   223  216  218 2
   224  217  224 1
   225  217  223 1
   226  219  211 1
   227  221  215 1
   228  202  211 am
   229  225  226 1
   230  226  235 1
   231  226  229 1
   232  226  227 1
   233  227  228 2
   234  229  237 1
   235  229  230 1
   236  230  239 1
   237  230  231 1
   238  231  241 1
   239  231  232 1
   240  232  243 1
   241  232  233 1
   242  233  244 1
   243  233  245 1
   244  233  246 1
   245  234  225 1
   246  236  229 1
   247  238  230 1
   248  240  231 1
   249  242  232 1
   250  213  225 am
   251  247  248 1
   252  248  251 1
   253  248  249 1
   254  248  255 1
   255  249  250 2
   256  251  252 1
   257  251  253 1
   258  251  256 1
   259  252  258 1
   260  252  259 1
   261  252  260 1
   262  253  257 1
   263  254  247 1
   264  227  247 am
   265  261  262 1
   266  262  267 1
   267  262  263 1
   268  263  264 2
   269  265  261 1
   270  266  262 1
   271  249  261 am
   272  268  269 1
   273  269  276 1
   274  269  272 1
   275  269  270 1
   276  270  271 2
   277  272  277 1
   278  272  273 1
   279  272  274 1
   280  273  278 1
   281  273  279 1
   282  273  280 1
   283  274  281 1
   284  274  282 1
   285  274  283 1
   286  275  268 1
   287  263  268 am
   288  284  285 1
   289  285  292 1
   290  285  288 1
   291  285  286 1
   292  286  287 2
   293  288  293 1
   294  288  289 1
   295  288  290 1
   296  289  294 1
   297  289  295 1
   298  289  296 1
   299  290  297 1
   300  290  298 1
   301  290  299 1
   302  291  284 1
   303  270  284 am
   304  300  301 1
   305  301  302 1
   306  301  312 1
   307  301  304 1
   308  302  303 2
   309  304  314 1
   310  304  305 1
   311  305  316 1
   312  305  306 1
   313  306  318 1
   314  306  307 1
   315  307  319 1
   316  307  308 2
   317  308  309 2
   318  308  310 2
   319  309  320 1
   320  309  321 1
   321  310  323 1
   322  310  322 1
   323  311  300 1
   324  313  304 1
   325  315  305 1
   326  317  306 1
   327  286  300 am
   328  324  325 1
   329  325  326 1
   330  325  331 1
   331  325  328 1
   332  326  327 2
   333  328  333 1
   334  328  329 1
   335  330  324 1
   336  332  328 1
   337  334  329 1
   338  302  324 am
   339  335  341 1
   340  335  336 1
   341  336  339 1
   342  336  342 1
   343  336  337 1
   344  337  338 2
   345  339  340 1
   346  339  344 1
   347  340  341 1
   348  340  346 1
   349  341  348 1
   350  343  339 1
   351  345  340 1
   352  347  341 1
   353  326  335 am
   354  349  350 1
   355  350  361 1
   356  350  353 1
   357  350  351 1
   358  351  352 2
   359  353  354 1
   360  353  363 1
   361  354  355 ar
   362  354  356 ar
   363  355  364 1
   364  355  357 ar
   365  356  358 ar
   366  356  365 1
   367  357  366 1
   368  357  359 ar
   369  358  359 ar
   370  358  367 1
   371  359  368 1
   372  360  349 1
   373  362  353 1
   374  337  349 am
   375  369  370 1
   376  370  379 1
   377  370  373 1
   378  370  371 1
   379  371  372 2
   380  373  374 1
   381  373  381 1
   382  374  383 1
   383  374  375 1
   384  375  376 2
   385  375  377 2
   386  378  369 1
   387  380  373 1
   388  382  374 1
   389  351  369 am
   390  384  385 1
   391  385  390 1
   392  385  388 1
   393  385  386 1
   394  386  387 2
   395  388  391 1
   396  388  392 1
   397  388  393 1
   398  389  384 1
   399  371  384 am
   400  394  400 1
   401  394  395 1
   402  395  398 1
   403  395  401 1
   404  395  396 1
   405  396  397 2
   406  398  399 1
   407  398  403 1
   408  399  400 1
   409  399  405 1
   410  400  407 1
   411  402  398 1
   412  404  399 1
   413  406  400 1
   414  386  394 am
   415  408  409 1
   416  409  418 1
   417  409  412 1
   418  409  410 1
   419  410  411 2
   420  412  420 1
   421  412  413 1
   422  413  422 1
   423  413  414 1
   424  414  416 2
   425  414  415 am
   426  415  423 1
   427  415  424 1
   428  417  408 1
   429  419  412 1
   430  421  413 1
   431  396  408 am
   432  425  426 1
   433  426  438 1
   434  426  429 1
   435  426  427 1
   436  427  428 2
   437  429  440 1
   438  429  430 1
   439  430  431 ar
   440  430  432 ar
   441  431  441 1
   442  431  433 ar
   443  432  434 ar
   444  432  442 1
   445  433  443 1
   446  433  435 ar
   447  434  435 ar
   448  434  444 1
   449  435  436 1
   450  436  445 1
   451  437  425 1
   452  439  429 1
   453  410  425 am
   454  446  447 1
   455  447  459 1
   456  447  450 1
   457  447  448 1
   458  448  449 2
   459  450  461 1
   460  450  451 1
   461  451  452 ar
   462  451  453 ar
   463  452  462 1
   464  452  454 ar
   465  453  455 ar
   466  453  463 1
   467  454  464 1
   468  454  456 ar
   469  455  456 ar
   470  455  465 1
   471  456  457 1
   472  457  466 1
   473  458  446 1
   474  460  450 1
   475  427  446 am
   476  467  468 1
   477  468  476 1
   478  468  471 1
   479  468  469 1
   480  469  470 2
   481  471  478 1
   482  471  472 1
   483  472  479 1
   484  472  473 1
   485  472  474 1
   486  473  480 1
   487  473  481 1
   488  473  482 1
   489  474  483 1
   490  474  484 1
   491  474  485 1
   492  475  467 1
   493  477  471 1
   494  448  467 am
   495  486  487 1
   496  487  492 1
   497  487  490 1
   498  487  488 1
   499  488  489 2
   500  490  493 1
   501  490  494 1
   502  490  495 1
   503  491  486 1
   504  469  486 am
   505  496  497 1
   506  497  506 1
   507  497  500 1
   508  497  498 1
   509  498  499 2
   510  500  501 1
   511  500  508 1
   512  501  510 1
   513  501  502 1
   514  502  503 2
   515  502  504 2
   516  505  496 1
   517  507  500 1
   518  509  501 1
   519  488  496 am
   520  511  517 1
   521  511  512 1
   522  512  515 1
   523  512  518 1
   524  512  513 1
   525  513  514 2
   526  515  516 1
   527  515  520 1
   528  516  517 1
   529  516  522 1
   530  517  524 1
   531  519  515 1
   532  521  516 1
   533  523  517 1
   534  498  511 am
   535  525  526 1
   536  526  527 1
   537  526  540 1
   538  526  529 1
   539  527  528 2
   540  529  542 1
   541  529  530 1
   542  530  532 ar
   543  530  531 ar
   544  531  543 1
   545  531  535 ar
   546  532  533 ar
   547  532  534 ar
   548  533  535 ar
   549  533  536 ar
   550  534  537 ar
   551  534  545 1
   552  535  544 1
   553  536  546 1
   554  536  538 ar
   555  537  538 ar
   556  537  547 1
   557  538  548 1
   558  539  525 1
   559  541  529 1
   560  513  525 am
   561  549  550 1
   562  550  559 1
   563  550  553 1
   564  550  551 1
   565  551  552 2
   566  553  561 1
   567  553  554 1
   568  554  563 1
   569  554  555 1
   570  555  557 2
   571  555  556 am
   572  556  564 1
   573  556  565 1
   574  558  549 1
   575  560  553 1
   576  562  554 1
   577  527  549 am
   578  566  567 1
   579  567  578 1
   580  567  570 1
   581  567  568 1
   582  568  569 2
   583  570  571 1
   584  570  580 1
   585  571  572 ar
   586  571  573 ar
   587  572  581 1
   588  572  574 ar
   589  573  575 ar
   590  573  582 1
   591  574  583 1
   592  574  576 ar
   593  575  576 ar
   594  575  584 1
   595  576  585 1
   596  577  566 1
   597  579  570 1
   598  551  566 am
   599  586  587 1
   600  587  588 1
   601  587  593 1
   602  587  590 1
   603  588  589 2
   604  590  595 1
   605  590  591 1
   606  592  586 1
   607  594  590 1
   608  596  591 1
   609  568  586 am
   610  597  598 1
   611  598  599 1
   612  598  606 1
   613  598  601 1
   614  599  600 2
   615  601  608 1
   616  601  602 1
   617  602  603 1
   618  602  610 1
   619  603  604 1
   620  604  611 1
   621  604  612 1
   622  604  613 1
   623  605  597 1
   624  607  601 1
   625  609  602 1
   626  588  597 am
   627  614  615 1
   628  615  623 1
   629  615  618 1
   630  615  616 1
   631  616  617 2
   632  618  625 1
   633  618  619 1
   634  619  626 1
   635  619  620 1
   636  619  621 1
   637  620  627 1
   638  620  628 1
   639  620  629 1
   640  621  630 1
   641  621  631 1
   642  621  632 1
   643  622  614 1
   644  624  618 1
   645  599  614 am
   646  633  634 1
   647  634  639 1
   648  634  637 1
   649  634  635 1
   650  635  636 2
   651  637  640 1
   652  637  641 1
   653  637  642 1
   654  638  633 1
   655  616  633 am
   656  643  644 1
   657  644  649 1
   658  644  647 1
   659  644  645 1
   660  645  646 2
   661  647  650 1
   662  647  651 1
   663  647  652 1
   664  648  643 1
   665  635  643 am
   666  653  654 1
   667  654  666 1
   668  654  657 1
   669  654  655 1
   670  655  656 2
   671  657  668 1
   672  657  658 1
   673  658  659 ar
   674  658  660 ar
   675  659  669 1
   676  659  661 ar
   677  660  662 ar
   678  660  670 1
   679  661  671 1
   680  661  663 ar
   681  662  663 ar
   682  662  672 1
   683  663  664 1
   684  664  673 1
   685  665  653 1
   686  667  657 1
   687  645  653 am
   688  674  675 1
   689  675  676 1
   690  675  683 1
   691  675  678 1
   692  676  677 2
   693  678  685 1
   694  678  679 1
   695  679  680 1
   696  679  687 1
   697  680  681 1
   698  681  688 1
   699  681  689 1
   700  681  690 1
   701  682  674 1
   702  684  678 1
   703  686  679 1
   704  655  674 am
   705  691  692 1
   706  692  703 1
   707  692  695 1
   708  692  693 1
   709  693  694 2
   710  695  696 1
   711  695  705 1
   712  696  697 ar
   713  696  698 ar
   714  697  706 1
   715  697  699 ar
   716  698  700 ar
   717  698  707 1
   718  699  708 1
   719  699  701 ar
   720  700  701 ar
   721  700  709 1
   722  701  710 1
   723  702  691 1
   724  704  695 1
   725  676  691 am
   726  711  712 1
   727  712  720 1
   728  712  715 1
   729  712  713 1
   730  713  714 2
   731  715  722 1
   732  715  716 1
   733  716  723 1
   734  716  717 1
   735  716  718 1
   736  717  724 1
   737  717  725 1
   738  717  726 1
   739  718  727 1
   740  718  728 1
   741  718  729 1
   742  719  711 1
   743  721  715 1
   744  693  711 am
   745  730  731 1
   746  731  739 1
   747  731  734 1
   748  731  732 1
   749  732  733 2
   750  734  741 1
   751  734  735 1
   752  735  742 1
   753  735  736 1
   754  735  737 1
   755  736  743 1
   756  736  744 1
   757  736  745 1
   758  737  746 1
   759  737  747 1
   760  737  748 1
   761  738  730 1
   762  740  734 1
   763  713  730 am
   764  749  750 1
   765  750  758 1
   766  750  753 1
   767  750  751 1
   768  751  752 2
   769  753  759 1
   770  753  755 1
   771  753  754 1
   772  754  761 1
   773  755  762 1
   774  755  763 1
   775  755  764 1
   776  756  754 1
   777  756  765 1
   778  756  766 1
   779  756  767 1
   780  757  749 1
   781  760  754 1
   782  732  749 am
   783  768  769 1
   784  769  770 1
   785  769  777 1
   786  769  772 1
   787  770  771 2
   788  772  779 1
   789  772  773 1
   790  773  774 1
   791  773  781 1
   792  774  775 1
   793  775  782 1
   794  775  783 1
   795  775  784 1
   796  776  768 1
   797  778  772 1
   798  780  773 1
   799  751  768 am
   800  785  786 1
   801  786  794 1
   802  786  789 1
   803  786  787 1
   804  787  788 2
   805  789  796 1
   806  789  790 1
   807  790  797 1
   808  790  791 1
   809  790  792 1
   810  791  798 1
   811  791  799 1
   812  791  800 1
   813  792  801 1
   814  792  802 1
   815  792  803 1
   816  793  785 1
   817  795  789 1
   818  770  785 am
   819  804  805 1
   820  805  810 1
   821  805  806 1
   822  806  807 2
   823  808  804 1
   824  809  805 1
   825  787  804 am
   826  811  812 1
   827  812  823 1
   828  812  815 1
   829  812  813 1
   830  813  814 2
   831  815  816 1
   832  815  825 1
   833  816  817 ar
   834  816  818 ar
   835  817  826 1
   836  817  819 ar
   837  818  820 ar
   838  818  827 1
   839  819  828 1
   840  819  821 ar
   841  820  821 ar
   842  820  829 1
   843  821  830 1
   844  822  811 1
   845  824  815 1
   846  806  811 am
   847  831  837 1
   848  831  832 1
   849  832  835 1
   850  832  838 1
   851  832  833 1
   852  833  834 2
   853  835  836 1
   854  835  840 1
   855  836  837 1
   856  836  842 1
   857  837  844 1
   858  839  835 1
   859  841  836 1
   860  843  837 1
   861  813  831 am
   862  845  846 1
   863  846  854 1
   864  846  849 1
   865  846  847 1
   866  847  848 2
   867  849  855 1
   868  849  851 1
   869  849  850 1
   870  850  857 1
   871  851  858 1
   872  851  859 1
   873  851  860 1
   874  852  850 1
   875  852  861 1
   876  852  862 1
   877  852  863 1
   878  853  845 1
   879  856  850 1
   880  833  845 am
   881  864  865 1
   882  865  873 1
   883  865  868 1
   884  865  866 1
   885  866  867 2
   886  868  875 1
   887  868  869 1
   888  869  870 am
   889  869  871 2
   890  870  877 1
   891  870  876 1
   892  872  864 1
   893  874  868 1
   894  847  864 am
   895  878  879 1
   896  879  890 1
   897  879  882 1
   898  879  880 1
   899  880  881 2
   900  882  883 1
   901  882  892 1
   902  883  884 ar
   903  883  885 ar
   904  884  893 1
   905  884  886 ar
   906  885  887 ar
   907  885  894 1
   908  886  895 1
   909  886  888 ar
   910  887  888 ar
   911  887  896 1
   912  888  897 1
   913  889  878 1
   914  891  882 1
   915  866  878 am
   916  898  899 1
   917  899  907 1
   918  899  902 1
   919  899  900 1
   920  900  901 2
   921  902  909 1
   922  902  903 1
   923  903  910 1
   924  903  904 1
   925  903  905 1
   926  904  911 1
   927  904  912 1
   928  904  913 1
   929  905  914 1
   930  905  915 1
   931  905  916 1
   932  906  898 1
   933  908  902 1
   934  880  898 am
   935  917  918 1
   936  918  921 1
   937  918  919 1
   938  918  925 1
   939  919  920 2
   940  921  922 1
   941  921  923 1
   942  921  926 1
   943  922  928 1
   944  922  929 1
   945  922  930 1
   946  923  927 1
   947  924  917 1
   948  900  917 am
   949  931  932 1
   950  932  940 1
   951  932  935 1
   952  932  933 1
   953  933  934 2
   954  935  942 1
   955  935  936 1
   956  936  943 1
   957  936  937 1
   958  936  938 1
   959  937  944 1
   960  937  945 1
   961  937  946 1
   962  938  947 1
   963  938  948 1
   964  938  949 1
   965  939  931 1
   966  941  935 1
   967  919  931 am
   968  950  951 1
   969  951  963 1
   970  951  954 1
   971  951  952 1
   972  952  953 2
   973  954  965 1
   974  954  955 1
   975  955  956 ar
   976  955  957 ar
   977  956  966 1
   978  956  958 ar
   979  957  959 ar
   980  957  967 1
   981  958  968 1
   982  958  960 ar
   983  959  960 ar
   984  959  969 1
   985  960  961 1
   986  961  970 1
   987  962  950 1
   988  964  954 1
   989  933  950 am
   990  971  972 1
   991  972  979 1
   992  972  975 1
   993  972  973 1
   994  973  974 2
   995  975  980 1
   996  975  976 1
   997  975  977 1
   998  976  981 1
   999  976  982 1
  1000  976  983 1
  1001  977  984 1
  1002  977  985 1
  1003  977  986 1
  1004  978  971 1
  1005  952  971 am
  1006  987  988 1
  1007  988  991 1
  1008  988  989 1
  1009  988  995 1
  1010  989  990 2
  1011  991  992 1
  1012  991  993 1
  1013  991  996 1
  1014  992  998 1
  1015  992  999 1
  1016  992 1000 1
  1017  993  997 1
  1018  994  987 1
  1019  973  987 am
  1020 1001 1002 1
  1021 1002 1009 1
  1022 1002 1005 1
  1023 1002 1003 1
  1024 1003 1004 2
  1025 1005 1010 1
  1026 1005 1006 1
  1027 1005 1007 1
  1028 1006 1011 1
  1029 1006 1012 1
  1030 1006 1013 1
  1031 1007 1014 1
  1032 1007 1015 1
  1033 1007 1016 1
  1034 1008 1001 1
  1035  989 1001 am
  1036 1017 1018 1
  1037 1018 1027 1
  1038 1018 1021 1
  1039 1018 1019 1
  1040 1019 1020 2
  1041 1021 1029 1
  1042 1021 1022 1
  1043 1022 1031 1
  1044 1022 1023 1
  1045 1023 1025 2
  1046 1023 1024 am
  1047 1024 1032 1
  1048 1024 1033 1
  1049 1026 1017 1
  1050 1028 1021 1
  1051 1030 1022 1
  1052 1003 1017 am
  1053 1034 1035 1
  1054 1034 1044 1
  1055 1035 1036 1
  1056 1035 1038 1
  1057 1035 1045 1
  1058 1036 1037 2
  1059 1038 1039 1
  1060 1038 1046 1
  1061 1038 1047 1
  1062 1039 1040 ar
  1063 1039 1041 ar
  1064 1040 1043 ar
  1065 1040 1048 1
  1066 1041 1042 ar
  1067 1042 1043 ar
  1068 1042 1049 1
  1069 1043 1050 1
  1070 1019 1034 am
  1071 1051 1052 1
  1072 1052 1061 1
  1073 1052 1055 1
  1074 1052 1053 1
  1075 1053 1054 2
  1076 1055 1063 1
  1077 1055 1056 1
  1078 1056 1065 1
  1079 1056 1057 1
  1080 1057 1067 1
  1081 1057 1058 1
  1082 1058 1069 1
  1083 1058 1059 1
  1084 1059 1070 1
  1085 1059 1071 1
  1086 1059 1072 1
  1087 1060 1051 1
  1088 1062 1055 1
  1089 1064 1056 1
  1090 1066 1057 1
  1091 1068 1058 1
  1092 1051 1036 am
  1093 1073 1074 1
  1094 1074 1083 1
  1095 1074 1077 1
  1096 1074 1075 1
  1097 1075 1076 2
  1098 1077 1085 1
  1099 1077 1078 1
  1100 1078 1087 1
  1101 1078 1079 1
  1102 1079 1089 1
  1103 1079 1080 1
  1104 1080 1091 1
  1105 1080 1081 1
  1106 1081 1092 1
  1107 1081 1093 1
  1108 1081 1094 1
  1109 1082 1073 1
  1110 1084 1077 1
  1111 1086 1078 1
  1112 1088 1079 1
  1113 1090 1080 1
  1114 1053 1073 am
  1115 1095 1096 1
  1116 1096 1104 1
  1117 1096 1099 1
  1118 1096 1097 1
  1119 1097 1098 2
  1120 1099 1106 1
  1121 1099 1100 1
  1122 1100 1107 1
  1123 1100 1101 1
  1124 1100 1102 1
  1125 1101 1108 1
  1126 1101 1109 1
  1127 1101 1110 1
  1128 1102 1111 1
  1129 1102 1112 1
  1130 1102 1113 1
  1131 1103 1095 1
  1132 1105 1099 1
  1133 1075 1095 am
  1134 1114 1115 1
  1135 1115 1116 1
  1136 1115 1126 1
  1137 1115 1118 1
  1138 1116 1117 2
  1139 1118 1128 1
  1140 1118 1119 1
  1141 1119 1130 1
  1142 1119 1120 1
  1143 1120 1132 1
  1144 1120 1121 1
  1145 1121 1133 1
  1146 1121 1122 2
  1147 1122 1123 2
  1148 1122 1124 2
  1149 1123 1134 1
  1150 1123 1135 1
  1151 1124 1137 1
  1152 1124 1136 1
  1153 1125 1114 1
  1154 1127 1118 1
  1155 1129 1119 1
  1156 1131 1120 1
[truncated: 138,310 more chars]
