# Supplementary material for: The pocketome of G-protein-coupled receptors reveals previously untargeted allosteric sites
Source: Nat Commun. 2022 May 10;13:2567. doi: 10.1038/s41467-022-29609-6 (PMC9091257; doi:10.1038/s41467-022-29609-6)
Supplement: Supplementary file 4 — Supplementary Data 1 [file 41467_2022_29609_MOESM4_ESM.zip › docking_files/2i37/mols.mol2]

# TRIPOS MOL2 file generated by SEED

@<TRIPOS>MOLECULE
methanamine
 8 7 0 0 0
****
USER_CHARGES
INVALID_CHARGES
Pose:   1 Cluster:   1 Fr_nu: 1670435 TotEn:   -78.54
@<TRIPOS>ATOM
      1 C1        -70.6189    4.7584  -59.9508 C.3    1 LIG       0.04000
      2 N1        -71.9194    4.4732  -59.3147 N.4    1 LIG      -0.30000
      3 H1        -70.4219    3.9679  -60.6772 H      1 LIG       0.09000
      4 H2        -70.6923    5.7316  -60.4398 H      1 LIG       0.09000
      5 H3        -69.8590    4.7692  -59.1670 H      1 LIG       0.09000
      6 H4        -72.1601    5.1887  -58.6163 H      1 LIG       0.33000
      7 H5        -71.9100    3.5633  -58.8350 H      1 LIG       0.33000
      8 H6        -72.6787    4.4497  -60.0082 H      1 LIG       0.33000
@<TRIPOS>BOND
      1       1       2 1
      2       1       3 1
      3       1       4 1
      4       1       5 1
      5       2       6 1
      6       2       7 1
      7       2       8 1
@<TRIPOS>ALT_TYPE
CGenFF_4.0_ALT_TYPE_SET
CGenFF_4.0 1 CG334 2 NG3P3 3 HGA3 4 HGA3 5 HGA3 6 HGP2 7 HGP2 8 HGP2
@<TRIPOS>MOLECULE
methanamine
 8 7 0 0 0
****
USER_CHARGES
INVALID_CHARGES
Pose:   2 Cluster:   2 Fr_nu: 1335929 TotEn:   -74.67
@<TRIPOS>ATOM
      1 C1        -72.1825   -9.5204  -43.4149 C.3    1 LIG       0.04000
      2 N1        -73.2910   -8.8112  -42.7474 N.4    1 LIG      -0.30000
      3 H1        -72.5665  -10.4766  -43.7749 H      1 LIG       0.09000
      4 H2        -71.8385   -8.8983  -44.2434 H      1 LIG       0.09000
      5 H3        -71.3895   -9.6680  -42.6793 H      1 LIG       0.09000
      6 H4        -72.9876   -7.8977  -42.3852 H      1 LIG       0.33000
      7 H5        -73.6576   -9.3526  -41.9534 H      1 LIG       0.33000
      8 H6        -74.0724   -8.6433  -43.3949 H      1 LIG       0.33000
@<TRIPOS>BOND
      1       1       2 1
      2       1       3 1
      3       1       4 1
      4       1       5 1
      5       2       6 1
      6       2       7 1
      7       2       8 1
@<TRIPOS>ALT_TYPE
CGenFF_4.0_ALT_TYPE_SET
CGenFF_4.0 1 CG334 2 NG3P3 3 HGA3 4 HGA3 5 HGA3 6 HGP2 7 HGP2 8 HGP2
@<TRIPOS>MOLECULE
methanamine
 8 7 0 0 0
****
USER_CHARGES
INVALID_CHARGES
Pose:   3 Cluster:   3 Fr_nu: 1661671 TotEn:   -74.67
@<TRIPOS>ATOM
      1 C1        -70.5460    3.9736  -60.1278 C.3    1 LIG       0.04000
      2 N1        -70.8746    4.1250  -58.6972 N.4    1 LIG      -0.30000
      3 H1        -71.4054    3.5162  -60.6213 H      1 LIG       0.09000
      4 H2        -70.3444    4.9676  -60.5314 H      1 LIG       0.09000
      5 H3        -69.6646    3.3336  -60.2020 H      1 LIG       0.09000
      6 H4        -70.0975    4.5533  -58.1773 H      1 LIG       0.33000
      7 H5        -71.0747    3.2154  -58.2607 H      1 LIG       0.33000
      8 H6        -71.7021    4.7212  -58.5638 H      1 LIG       0.33000
@<TRIPOS>BOND
      1       1       2 1
      2       1       3 1
      3       1       4 1
      4       1       5 1
      5       2       6 1
      6       2       7 1
      7       2       8 1
@<TRIPOS>ALT_TYPE
CGenFF_4.0_ALT_TYPE_SET
CGenFF_4.0 1 CG334 2 NG3P3 3 HGA3 4 HGA3 5 HGA3 6 HGP2 7 HGP2 8 HGP2
@<TRIPOS>MOLECULE
methanamine
 8 7 0 0 0
****
USER_CHARGES
INVALID_CHARGES
Pose:   4 Cluster:   4 Fr_nu: 1633631 TotEn:   -65.34
@<TRIPOS>ATOM
      1 C1        -83.3697    2.4500  -46.5033 C.3    1 LIG       0.04000
      2 N1        -82.7532    3.3225  -47.5211 N.4    1 LIG      -0.30000
      3 H1        -83.6066    3.0665  -45.6342 H      1 LIG       0.09000
      4 H2        -84.2737    2.0180  -46.9366 H      1 LIG       0.09000
      5 H3        -82.6469    1.6728  -46.2476 H      1 LIG       0.09000
      6 H4        -82.5067    2.7941  -48.3683 H      1 LIG       0.33000
      7 H5        -81.8918    3.7595  -47.1675 H      1 LIG       0.33000
      8 H6        -83.3911    4.0787  -47.8026 H      1 LIG       0.33000
@<TRIPOS>BOND
      1       1       2 1
      2       1       3 1
      3       1       4 1
      4       1       5 1
      5       2       6 1
      6       2       7 1
      7       2       8 1
@<TRIPOS>ALT_TYPE
CGenFF_4.0_ALT_TYPE_SET
CGenFF_4.0 1 CG334 2 NG3P3 3 HGA3 4 HGA3 5 HGA3 6 HGP2 7 HGP2 8 HGP2
@<TRIPOS>MOLECULE
methanamine
 8 7 0 0 0
****
USER_CHARGES
INVALID_CHARGES
Pose:   5 Cluster:   5 Fr_nu: 865438 TotEn:   -51.94
@<TRIPOS>ATOM
      1 C1        -62.9488    5.7058  -52.9240 C.3    1 LIG       0.04000
      2 N1        -63.7943    4.5663  -53.3291 N.4    1 LIG      -0.30000
      3 H1        -62.4369    6.0750  -53.8145 H      1 LIG       0.09000
      4 H2        -63.6009    6.4717  -52.4999 H      1 LIG       0.09000
      5 H3        -62.2340    5.3441  -52.1823 H      1 LIG       0.09000
      6 H4        -64.3044    4.1741  -52.5269 H      1 LIG       0.33000
      7 H5        -63.2310    3.8089  -53.7379 H      1 LIG       0.33000
      8 H6        -64.4910    4.8477  -54.0315 H      1 LIG       0.33000
@<TRIPOS>BOND
      1       1       2 1
      2       1       3 1
      3       1       4 1
      4       1       5 1
      5       2       6 1
      6       2       7 1
      7       2       8 1
@<TRIPOS>ALT_TYPE
CGenFF_4.0_ALT_TYPE_SET
CGenFF_4.0 1 CG334 2 NG3P3 3 HGA3 4 HGA3 5 HGA3 6 HGP2 7 HGP2 8 HGP2
@<TRIPOS>MOLECULE
methanamine
 8 7 0 0 0
****
USER_CHARGES
INVALID_CHARGES
Pose:   6 Cluster:   6 Fr_nu: 1063252 TotEn:   -36.70
@<TRIPOS>ATOM
      1 C1        -47.9876   -6.9721  -38.9009 C.3    1 LIG       0.04000
      2 N1        -47.8054   -5.5822  -39.3617 N.4    1 LIG      -0.30000
      3 H1        -47.0169   -7.3431  -38.5667 H      1 LIG       0.09000
      4 H2        -48.7072   -6.9604  -38.0801 H      1 LIG       0.09000
      5 H3        -48.3623   -7.5568  -39.7432 H      1 LIG       0.09000
      6 H4        -48.6916   -5.1770  -39.6906 H      1 LIG       0.33000
      7 H5        -47.1341   -5.5306  -40.1393 H      1 LIG       0.33000
      8 H6        -47.4513   -4.9803  -38.6065 H      1 LIG       0.33000
@<TRIPOS>BOND
      1       1       2 1
      2       1       3 1
      3       1       4 1
      4       1       5 1
      5       2       6 1
      6       2       7 1
      7       2       8 1
@<TRIPOS>ALT_TYPE
CGenFF_4.0_ALT_TYPE_SET
CGenFF_4.0 1 CG334 2 NG3P3 3 HGA3 4 HGA3 5 HGA3 6 HGP2 7 HGP2 8 HGP2
@<TRIPOS>MOLECULE
methanamine
 8 7 0 0 0
****
USER_CHARGES
INVALID_CHARGES
Pose:   7 Cluster:   7 Fr_nu: 152857 TotEn:   -36.54
@<TRIPOS>ATOM
      1 C1        -48.1497   -6.7094  -39.7580 C.3    1 LIG       0.04000
      2 N1        -48.1149   -5.4250  -40.4836 N.4    1 LIG      -0.30000
      3 H1        -47.2406   -7.2592  -40.0084 H      1 LIG       0.09000
      4 H2        -48.1935   -6.4887  -38.6898 H      1 LIG       0.09000
      5 H3        -49.0389   -7.2528  -40.0834 H      1 LIG       0.09000
      6 H4        -48.9512   -4.8599  -40.2859 H      1 LIG       0.33000
      7 H5        -48.0734   -5.5707  -41.5010 H      1 LIG       0.33000
      8 H6        -47.2936   -4.8661  -40.2170 H      1 LIG       0.33000
@<TRIPOS>BOND
      1       1       2 1
      2       1       3 1
      3       1       4 1
      4       1       5 1
      5       2       6 1
      6       2       7 1
      7       2       8 1
@<TRIPOS>ALT_TYPE
CGenFF_4.0_ALT_TYPE_SET
CGenFF_4.0 1 CG334 2 NG3P3 3 HGA3 4 HGA3 5 HGA3 6 HGP2 7 HGP2 8 HGP2
@<TRIPOS>MOLECULE
methanamine
 8 7 0 0 0
****
USER_CHARGES
INVALID_CHARGES
Pose:   8 Cluster:   8 Fr_nu: 1680078 TotEn:   -33.28
@<TRIPOS>ATOM
      1 C1        -56.0104    8.2160  -20.4935 C.3    1 LIG       0.04000
      2 N1        -54.9018    7.2426  -20.5245 N.4    1 LIG      -0.30000
      3 H1        -56.3612    8.2898  -19.4625 H      1 LIG       0.09000
      4 H2        -55.6240    9.1740  -20.8464 H      1 LIG       0.09000
      5 H3        -56.7992    7.8447  -21.1506 H      1 LIG       0.09000
      6 H4        -54.5281    7.1302  -21.4760 H      1 LIG       0.33000
      7 H5        -55.2084    6.3156  -20.2010 H      1 LIG       0.33000
      8 H6        -54.1247    7.5403  -19.9199 H      1 LIG       0.33000
@<TRIPOS>BOND
      1       1       2 1
      2       1       3 1
      3       1       4 1
      4       1       5 1
      5       2       6 1
      6       2       7 1
      7       2       8 1
@<TRIPOS>ALT_TYPE
CGenFF_4.0_ALT_TYPE_SET
CGenFF_4.0 1 CG334 2 NG3P3 3 HGA3 4 HGA3 5 HGA3 6 HGP2 7 HGP2 8 HGP2
@<TRIPOS>MOLECULE
methanamine
 8 7 0 0 0
****
USER_CHARGES
INVALID_CHARGES
Pose:   9 Cluster:   9 Fr_nu: 1681575 TotEn:   -29.26
@<TRIPOS>ATOM
      1 C1        -55.5676    7.7791  -20.2000 C.3    1 LIG       0.04000
      2 N1        -55.3095    6.6920  -19.2363 N.4    1 LIG      -0.30000
      3 H1        -55.7134    8.7004  -19.6331 H      1 LIG       0.09000
      4 H2        -54.6997    7.8559  -20.8577 H      1 LIG       0.09000
      5 H3        -56.4656    7.5193  -20.7639 H      1 LIG       0.09000
      6 H4        -55.1634    5.7935  -19.7148 H      1 LIG       0.33000
      7 H5        -56.0982    6.5722  -18.5870 H      1 LIG       0.33000
      8 H6        -54.4705    6.8824  -18.6725 H      1 LIG       0.33000
@<TRIPOS>BOND
      1       1       2 1
      2       1       3 1
      3       1       4 1
      4       1       5 1
      5       2       6 1
      6       2       7 1
      7       2       8 1
@<TRIPOS>ALT_TYPE
CGenFF_4.0_ALT_TYPE_SET
CGenFF_4.0 1 CG334 2 NG3P3 3 HGA3 4 HGA3 5 HGA3 6 HGP2 7 HGP2 8 HGP2
@<TRIPOS>MOLECULE
methanamine
 8 7 0 0 0
****
USER_CHARGES
INVALID_CHARGES
Pose:  10 Cluster:  10 Fr_nu: 1682257 TotEn:   -26.69
@<TRIPOS>ATOM
      1 C1        -55.7918    7.2712  -19.3185 C.3    1 LIG       0.04000
      2 N1        -54.3429    7.3139  -19.5947 N.4    1 LIG      -0.30000
      3 H1        -56.0386    8.1331  -18.6959 H      1 LIG       0.09000
      4 H2        -56.3158    7.3150  -20.2752 H      1 LIG       0.09000
      5 H3        -56.0049    6.3364  -18.7965 H      1 LIG       0.09000
      6 H4        -54.0495    6.5215  -20.1810 H      1 LIG       0.33000
      7 H5        -53.7947    7.2751  -18.7252 H      1 LIG       0.33000
      8 H6        -54.0806    8.1776  -20.0878 H      1 LIG       0.33000
@<TRIPOS>BOND
      1       1       2 1
      2       1       3 1
      3       1       4 1
      4       1       5 1
      5       2       6 1
      6       2       7 1
      7       2       8 1
@<TRIPOS>ALT_TYPE
CGenFF_4.0_ALT_TYPE_SET
CGenFF_4.0 1 CG334 2 NG3P3 3 HGA3 4 HGA3 5 HGA3 6 HGP2 7 HGP2 8 HGP2
@<TRIPOS>MOLECULE
methanol
 6 5 0 0 0
****
USER_CHARGES
INVALID_CHARGES
Pose:   1 Cluster:   1 Fr_nu: 8941664 TotEn:   -18.21
@<TRIPOS>ATOM
      1 C1        -58.9382   -2.8488  -19.5357 C.3    1 LIG      -0.04000
      2 O1        -57.9673   -3.8664  -19.3735 O.3    1 LIG      -0.65000
      3 H1        -58.7704   -2.0626  -18.7955 H      1 LIG       0.09000
      4 H2        -59.9373   -3.2740  -19.4111 H      1 LIG       0.09000
      5 H3        -58.8465   -2.4267  -20.5392 H      1 LIG       0.09000
      6 H4        -58.1489   -4.5443  -20.0466 H      1 LIG       0.42000
@<TRIPOS>BOND
      1       1       2 1
      2       1       3 1
      3       1       4 1
      4       1       5 1
      5       2       6 1
@<TRIPOS>ALT_TYPE
CGenFF_4.0_ALT_TYPE_SET
CGenFF_4.0 1 CG331 2 OG311 3 HGA3 4 HGA3 5 HGA3 6 HGP1
@<TRIPOS>MOLECULE
methanol
 6 5 0 0 0
****
USER_CHARGES
INVALID_CHARGES
Pose:   2 Cluster:   2 Fr_nu: 8865509 TotEn:   -16.81
@<TRIPOS>ATOM
      1 C1        -72.3370  -11.5880  -43.8260 C.3    1 LIG      -0.04000
      2 O1        -72.0065  -12.8691  -43.3221 O.3    1 LIG      -0.65000
      3 H1        -72.1040  -10.8290  -43.0751 H      1 LIG       0.09000
      4 H2        -73.4011  -11.5562  -44.0735 H      1 LIG       0.09000
      5 H3        -71.7494  -11.3980  -44.7273 H      1 LIG       0.09000
      6 H4        -72.2272  -13.5143  -44.0155 H      1 LIG       0.42000
@<TRIPOS>BOND
      1       1       2 1
      2       1       3 1
      3       1       4 1
      4       1       5 1
      5       2       6 1
@<TRIPOS>ALT_TYPE
CGenFF_4.0_ALT_TYPE_SET
CGenFF_4.0 1 CG331 2 OG311 3 HGA3 4 HGA3 5 HGA3 6 HGP1
@<TRIPOS>MOLECULE
methanol
 6 5 0 0 0
****
USER_CHARGES
INVALID_CHARGES
Pose:   3 Cluster:   3 Fr_nu: 1411566 TotEn:   -16.35
@<TRIPOS>ATOM
      1 C1        -73.7752  -11.2792  -43.4991 C.3    1 LIG      -0.04000
      2 O1        -72.8848  -12.3507  -43.2465 O.3    1 LIG      -0.65000
      3 H1        -73.8917  -10.6800  -42.5927 H      1 LIG       0.09000
      4 H2        -74.7439  -11.6756  -43.8136 H      1 LIG       0.09000
      5 H3        -73.3632  -10.6548  -44.2953 H      1 LIG       0.09000
      6 H4        -72.8074  -12.8582  -44.0724 H      1 LIG       0.42000
@<TRIPOS>BOND
      1       1       2 1
      2       1       3 1
      3       1       4 1
      4       1       5 1
      5       2       6 1
@<TRIPOS>ALT_TYPE
CGenFF_4.0_ALT_TYPE_SET
CGenFF_4.0 1 CG331 2 OG311 3 HGA3 4 HGA3 5 HGA3 6 HGP1
@<TRIPOS>MOLECULE
methanol
 6 5 0 0 0
****
USER_CHARGES
INVALID_CHARGES
Pose:   4 Cluster:   4 Fr_nu: 8939058 TotEn:   -16.20
@<TRIPOS>ATOM
      1 C1        -59.6559   -2.0555  -19.2719 C.3    1 LIG      -0.04000
      2 O1        -58.6894   -3.0899  -19.2953 O.3    1 LIG      -0.65000
      3 H1        -60.0260   -1.9246  -18.2521 H      1 LIG       0.09000
      4 H2        -60.4817   -2.3120  -19.9404 H      1 LIG       0.09000
      5 H3        -59.1907   -1.1267  -19.6103 H      1 LIG       0.09000
      6 H4        -58.3855   -3.1760  -20.2150 H      1 LIG       0.42000
@<TRIPOS>BOND
      1       1       2 1
      2       1       3 1
      3       1       4 1
      4       1       5 1
      5       2       6 1
@<TRIPOS>ALT_TYPE
CGenFF_4.0_ALT_TYPE_SET
CGenFF_4.0 1 CG331 2 OG311 3 HGA3 4 HGA3 5 HGA3 6 HGP1
@<TRIPOS>MOLECULE
methanol
 6 5 0 0 0
****
USER_CHARGES
INVALID_CHARGES
Pose:   5 Cluster:   5 Fr_nu: 8915125 TotEn:   -16.01
@<TRIPOS>ATOM
      1 C1        -72.5725  -10.6782  -43.5138 C.3    1 LIG      -0.04000
      2 O1        -71.8466  -11.8784  -43.7060 O.3    1 LIG      -0.65000
      3 H1        -72.0531  -10.0499  -42.7860 H      1 LIG       0.09000
      4 H2        -73.5783  -10.9129  -43.1564 H      1 LIG       0.09000
      5 H3        -72.6409  -10.1477  -44.4664 H      1 LIG       0.09000
      6 H4        -72.3379  -12.4082  -44.3569 H      1 LIG       0.42000
@<TRIPOS>BOND
      1       1       2 1
      2       1       3 1
      3       1       4 1
      4       1       5 1
      5       2       6 1
@<TRIPOS>ALT_TYPE
CGenFF_4.0_ALT_TYPE_SET
CGenFF_4.0 1 CG331 2 OG311 3 HGA3 4 HGA3 5 HGA3 6 HGP1
@<TRIPOS>MOLECULE
methanol
 6 5 0 0 0
****
USER_CHARGES
INVALID_CHARGES
Pose:   6 Cluster:   6 Fr_nu: 6294264 TotEn:   -15.45
@<TRIPOS>ATOM
      1 C1        -72.8743  -11.2013  -43.4073 C.3    1 LIG      -0.04000
      2 O1        -71.8649  -11.4272  -42.4407 O.3    1 LIG      -0.65000
      3 H1        -72.8471  -11.9966  -44.1563 H      1 LIG       0.09000
      4 H2        -72.7127  -10.2313  -43.8845 H      1 LIG       0.09000
      5 H3        -73.8480  -11.2037  -42.9118 H      1 LIG       0.09000
      6 H4        -71.9207  -10.7023  -41.7948 H      1 LIG       0.42000
@<TRIPOS>BOND
      1       1       2 1
      2       1       3 1
      3       1       4 1
      4       1       5 1
      5       2       6 1
@<TRIPOS>ALT_TYPE
CGenFF_4.0_ALT_TYPE_SET
CGenFF_4.0 1 CG331 2 OG311 3 HGA3 4 HGA3 5 HGA3 6 HGP1
@<TRIPOS>MOLECULE
methanol
 6 5 0 0 0
****
USER_CHARGES
INVALID_CHARGES
Pose:   7 Cluster:   7 Fr_nu: 8947887 TotEn:   -14.27
@<TRIPOS>ATOM
      1 C1        -59.4531   -2.0982  -19.9944 C.3    1 LIG      -0.04000
      2 O1        -58.2650   -1.6859  -19.3442 O.3    1 LIG      -0.65000
      3 H1        -59.6939   -3.1226  -19.6998 H      1 LIG       0.09000
      4 H2        -59.3152   -2.0421  -21.0772 H      1 LIG       0.09000
      5 H3        -60.2690   -1.4349  -19.6981 H      1 LIG       0.09000
      6 H4        -58.0844   -0.7742  -19.6304 H      1 LIG       0.42000
@<TRIPOS>BOND
      1       1       2 1
      2       1       3 1
      3       1       4 1
      4       1       5 1
      5       2       6 1
@<TRIPOS>ALT_TYPE
CGenFF_4.0_ALT_TYPE_SET
CGenFF_4.0 1 CG331 2 OG311 3 HGA3 4 HGA3 5 HGA3 6 HGP1
@<TRIPOS>MOLECULE
methanol
 6 5 0 0 0
****
USER_CHARGES
INVALID_CHARGES
Pose:   8 Cluster:   8 Fr_nu: 4562913 TotEn:   -13.87
@<TRIPOS>ATOM
      1 C1        -47.7340   -8.1440  -38.0210 C.3    1 LIG      -0.04000
      2 O1        -47.2825   -8.5601  -36.7453 O.3    1 LIG      -0.65000
      3 H1        -48.4530   -8.8700  -38.4085 H      1 LIG       0.09000
      4 H2        -46.8821   -8.0606  -38.7006 H      1 LIG       0.09000
      5 H3        -48.2188   -7.1695  -37.9261 H      1 LIG       0.09000
      6 H4        -46.6475   -7.8920  -36.4352 H      1 LIG       0.42000
@<TRIPOS>BOND
      1       1       2 1
      2       1       3 1
      3       1       4 1
      4       1       5 1
      5       2       6 1
@<TRIPOS>ALT_TYPE
CGenFF_4.0_ALT_TYPE_SET
CGenFF_4.0 1 CG331 2 OG311 3 HGA3 4 HGA3 5 HGA3 6 HGP1
@<TRIPOS>MOLECULE
methanol
 6 5 0 0 0
****
USER_CHARGES
INVALID_CHARGES
Pose:   9 Cluster:   9 Fr_nu: 163297 TotEn:   -13.55
@<TRIPOS>ATOM
      1 C1        -60.2230  -12.0560  -28.8940 C.3    1 LIG      -0.04000
      2 O1        -61.4072  -11.9975  -29.6677 O.3    1 LIG      -0.65000
      3 H1        -59.5993  -12.8827  -29.2429 H      1 LIG       0.09000
      4 H2        -60.4810  -12.1992  -27.8416 H      1 LIG       0.09000
      5 H3        -59.6767  -11.1169  -29.0087 H      1 LIG       0.09000
      6 H4        -61.9334  -11.2533  -29.3287 H      1 LIG       0.42000
@<TRIPOS>BOND
      1       1       2 1
      2       1       3 1
      3       1       4 1
      4       1       5 1
      5       2       6 1
@<TRIPOS>ALT_TYPE
CGenFF_4.0_ALT_TYPE_SET
CGenFF_4.0 1 CG331 2 OG311 3 HGA3 4 HGA3 5 HGA3 6 HGP1
@<TRIPOS>MOLECULE
methanol
 6 5 0 0 0
****
USER_CHARGES
INVALID_CHARGES
Pose:  10 Cluster:  10 Fr_nu: 3664917 TotEn:   -13.35
@<TRIPOS>ATOM
      1 C1        -47.8373   -7.0255  -38.9843 C.3    1 LIG      -0.04000
      2 O1        -47.9075   -7.2312  -37.5853 O.3    1 LIG      -0.65000
      3 H1        -48.6142   -7.6135  -39.4792 H      1 LIG       0.09000
      4 H2        -46.8513   -7.3249  -39.3485 H      1 LIG       0.09000
      5 H3        -47.9954   -5.9654  -39.1961 H      1 LIG       0.09000
      6 H4        -47.2040   -6.6942  -37.1821 H      1 LIG       0.42000
@<TRIPOS>BOND
      1       1       2 1
      2       1       3 1
      3       1       4 1
      4       1       5 1
      5       2       6 1
@<TRIPOS>ALT_TYPE
CGenFF_4.0_ALT_TYPE_SET
CGenFF_4.0 1 CG331 2 OG311 3 HGA3 4 HGA3 5 HGA3 6 HGP1
@<TRIPOS>MOLECULE
methanol
 6 5 0 0 0
****
USER_CHARGES
INVALID_CHARGES
Pose:  11 Cluster:  11 Fr_nu: 4914697 TotEn:   -12.87
@<TRIPOS>ATOM
      1 C1        -48.1983   -7.2095  -38.4473 C.3    1 LIG      -0.04000
      2 O1        -47.0871   -8.0101  -38.0885 O.3    1 LIG      -0.65000
      3 H1        -48.8945   -7.7995  -39.0485 H      1 LIG       0.09000
      4 H2        -47.8548   -6.3414  -39.0156 H      1 LIG       0.09000
      5 H3        -48.7013   -6.8716  -37.5382 H      1 LIG       0.09000
      6 H4        -46.4932   -7.4526  -37.5572 H      1 LIG       0.42000
@<TRIPOS>BOND
      1       1       2 1
      2       1       3 1
      3       1       4 1
      4       1       5 1
      5       2       6 1
@<TRIPOS>ALT_TYPE
CGenFF_4.0_ALT_TYPE_SET
CGenFF_4.0 1 CG331 2 OG311 3 HGA3 4 HGA3 5 HGA3 6 HGP1
@<TRIPOS>MOLECULE
methanol
 6 5 0 0 0
****
USER_CHARGES
INVALID_CHARGES
Pose:  12 Cluster:  12 Fr_nu: 163753 TotEn:   -12.37
@<TRIPOS>ATOM
      1 C1        -60.2230  -12.0560  -28.8940 C.3    1 LIG      -0.04000
      2 O1        -59.8069  -11.7705  -30.2168 O.3    1 LIG      -0.65000
      3 H1        -61.1636  -12.6118  -28.9190 H      1 LIG       0.09000
      4 H2        -60.3543  -11.1215  -28.3427 H      1 LIG       0.09000
      5 H3        -59.4575  -12.6617  -28.4035 H      1 LIG       0.09000
      6 H4        -58.9710  -11.2777  -30.1531 H      1 LIG       0.42000
@<TRIPOS>BOND
      1       1       2 1
      2       1       3 1
      3       1       4 1
      4       1       5 1
      5       2       6 1
@<TRIPOS>ALT_TYPE
CGenFF_4.0_ALT_TYPE_SET
CGenFF_4.0 1 CG331 2 OG311 3 HGA3 4 HGA3 5 HGA3 6 HGP1
@<TRIPOS>MOLECULE
methanol
 6 5 0 0 0
****
USER_CHARGES
INVALID_CHARGES
Pose:  13 Cluster:  13 Fr_nu: 605517 TotEn:   -12.33
@<TRIPOS>ATOM
      1 C1        -56.9829  -14.9631  -22.4790 C.3    1 LIG      -0.04000
      2 O1        -56.6535  -14.1663  -21.3560 O.3    1 LIG      -0.65000
      3 H1        -56.7609  -14.4115  -23.3959 H      1 LIG       0.09000
      4 H2        -58.0443  -15.2217  -22.4448 H      1 LIG       0.09000
      5 H3        -56.3860  -15.8778  -22.4532 H      1 LIG       0.09000
      6 H4        -56.8643  -14.6888  -20.5634 H      1 LIG       0.42000
@<TRIPOS>BOND
      1       1       2 1
      2       1       3 1
      3       1       4 1
      4       1       5 1
      5       2       6 1
@<TRIPOS>ALT_TYPE
CGenFF_4.0_ALT_TYPE_SET
CGenFF_4.0 1 CG331 2 OG311 3 HGA3 4 HGA3 5 HGA3 6 HGP1
@<TRIPOS>MOLECULE
methanol
 6 5 0 0 0
****
USER_CHARGES
INVALID_CHARGES
Pose:  14 Cluster:  14 Fr_nu: 8948996 TotEn:    -9.84
@<TRIPOS>ATOM
      1 C1        -58.8864   -2.3891  -19.9905 C.3    1 LIG      -0.04000
      2 O1        -57.5787   -2.7387  -19.5756 O.3    1 LIG      -0.65000
      3 H1        -59.6156   -2.8136  -19.2959 H      1 LIG       0.09000
      4 H2        -59.0637   -2.7702  -20.9994 H      1 LIG       0.09000
      5 H3        -58.9796   -1.3006  -19.9927 H      1 LIG       0.09000
      6 H4        -56.9613   -2.3448  -20.2154 H      1 LIG       0.42000
@<TRIPOS>BOND
      1       1       2 1
      2       1       3 1
      3       1       4 1
      4       1       5 1
      5       2       6 1
@<TRIPOS>ALT_TYPE
CGenFF_4.0_ALT_TYPE_SET
CGenFF_4.0 1 CG331 2 OG311 3 HGA3 4 HGA3 5 HGA3 6 HGP1
@<TRIPOS>MOLECULE
methanol
 6 5 0 0 0
****
USER_CHARGES
INVALID_CHARGES
Pose:  15 Cluster:  15 Fr_nu: 419813 TotEn:    -9.45
@<TRIPOS>ATOM
      1 C1        -64.7168   -8.4793  -43.8811 C.3    1 LIG      -0.04000
      2 O1        -64.7536   -9.2629  -42.7025 O.3    1 LIG      -0.65000
      3 H1        -65.7130   -8.4468  -44.3292 H      1 LIG       0.09000
      4 H2        -64.0027   -8.9128  -44.5858 H      1 LIG       0.09000
      5 H3        -64.4022   -7.4651  -43.6240 H      1 LIG       0.09000
      6 H4        -63.8534   -9.2680  -42.3348 H      1 LIG       0.42000
@<TRIPOS>BOND
      1       1       2 1
      2       1       3 1
      3       1       4 1
      4       1       5 1
      5       2       6 1
@<TRIPOS>ALT_TYPE
CGenFF_4.0_ALT_TYPE_SET
CGenFF_4.0 1 CG331 2 OG311 3 HGA3 4 HGA3 5 HGA3 6 HGP1
@<TRIPOS>MOLECULE
methanol
 6 5 0 0 0
****
USER_CHARGES
INVALID_CHARGES
Pose:  16 Cluster:  16 Fr_nu: 239803 TotEn:    -9.39
@<TRIPOS>ATOM
      1 C1        -65.9340   -7.3640  -50.1050 C.3    1 LIG      -0.04000
      2 O1        -67.1543   -7.8015  -50.6740 O.3    1 LIG      -0.65000
      3 H1        -66.0546   -7.2512  -49.0248 H      1 LIG       0.09000
      4 H2        -65.6442   -6.4095  -50.5516 H      1 LIG       0.09000
      5 H3        -65.1604   -8.1085  -50.3072 H      1 LIG       0.09000
      6 H4        -67.0076   -7.8896  -51.6314 H      1 LIG       0.42000
@<TRIPOS>BOND
      1       1       2 1
      2       1       3 1
      3       1       4 1
      4       1       5 1
      5       2       6 1
@<TRIPOS>ALT_TYPE
CGenFF_4.0_ALT_TYPE_SET
CGenFF_4.0 1 CG331 2 OG311 3 HGA3 4 HGA3 5 HGA3 6 HGP1
@<TRIPOS>MOLECULE
methanol
 6 5 0 0 0
****
USER_CHARGES
INVALID_CHARGES
Pose:  17 Cluster:  17 Fr_nu: 240440 TotEn:    -9.02
@<TRIPOS>ATOM
      1 C1        -65.9340   -7.3640  -50.1050 C.3    1 LIG      -0.04000
      2 O1        -64.5943   -7.1453  -50.5074 O.3    1 LIG      -0.65000
      3 H1        -66.5065   -6.4408  -50.2244 H      1 LIG       0.09000
      4 H2        -65.9539   -7.6850  -49.0604 H      1 LIG       0.09000
      5 H3        -66.3707   -8.1445  -50.7324 H      1 LIG       0.09000
      6 H4        -64.1193   -7.9852  -50.3870 H      1 LIG       0.42000
@<TRIPOS>BOND
      1       1       2 1
      2       1       3 1
      3       1       4 1
      4       1       5 1
      5       2       6 1
@<TRIPOS>ALT_TYPE
CGenFF_4.0_ALT_TYPE_SET
CGenFF_4.0 1 CG331 2 OG311 3 HGA3 4 HGA3 5 HGA3 6 HGP1
@<TRIPOS>MOLECULE
methanol
 6 5 0 0 0
****
USER_CHARGES
INVALID_CHARGES
Pose:  18 Cluster:  18 Fr_nu: 1486537 TotEn:    -8.92
@<TRIPOS>ATOM
      1 C1        -48.9652   -7.6767  -38.9843 C.3    1 LIG      -0.04000
      2 O1        -49.0495   -9.0028  -39.4728 O.3    1 LIG      -0.65000
      3 H1        -47.9638   -7.4975  -38.5852 H      1 LIG       0.09000
      4 H2        -49.7130   -7.5276  -38.2013 H      1 LIG       0.09000
      5 H3        -49.1571   -6.9824  -39.8057 H      1 LIG       0.09000
      6 H4        -49.9507   -9.1233  -39.8177 H      1 LIG       0.42000
@<TRIPOS>BOND
      1       1       2 1
      2       1       3 1
      3       1       4 1
      4       1       5 1
      5       2       6 1
@<TRIPOS>ALT_TYPE
CGenFF_4.0_ALT_TYPE_SET
CGenFF_4.0 1 CG331 2 OG311 3 HGA3 4 HGA3 5 HGA3 6 HGP1
@<TRIPOS>MOLECULE
methanol
 6 5 0 0 0
****
USER_CHARGES
INVALID_CHARGES
Pose:  19 Cluster:  19 Fr_nu: 135689 TotEn:    -7.76
@<TRIPOS>ATOM
      1 C1        -65.0025   -8.6330  -43.4362 C.3    1 LIG      -0.04000
      2 O1        -64.1470   -7.5781  -43.0365 O.3    1 LIG      -0.65000
      3 H1        -65.9710   -8.2244  -43.7350 H      1 LIG       0.09000
      4 H2        -65.1307   -9.3334  -42.6070 H      1 LIG       0.09000
      5 H3        -64.5521   -9.1540  -44.2844 H      1 LIG       0.09000
      6 H4        -63.2995   -7.9797  -42.7791 H      1 LIG       0.42000
@<TRIPOS>BOND
      1       1       2 1
      2       1       3 1
      3       1       4 1
      4       1       5 1
      5       2       6 1
@<TRIPOS>ALT_TYPE
CGenFF_4.0_ALT_TYPE_SET
CGenFF_4.0 1 CG331 2 OG311 3 HGA3 4 HGA3 5 HGA3 6 HGP1
@<TRIPOS>MOLECULE
methanol
 6 5 0 0 0
****
USER_CHARGES
INVALID_CHARGES
Pose:  20 Cluster:  20 Fr_nu: 118207 TotEn:    -7.50
@<TRIPOS>ATOM
      1 C1        -75.6089   -4.0018  -55.6781 C.3    1 LIG      -0.04000
      2 O1        -75.3244   -3.0990  -54.6253 O.3    1 LIG      -0.65000
      3 H1        -76.6859   -4.1806  -55.7247 H      1 LIG       0.09000
      4 H2        -75.0798   -4.9425  -55.5055 H      1 LIG       0.09000
      5 H3        -75.2732   -3.5650  -56.6215 H      1 LIG       0.09000
      6 H4        -74.3611   -2.9657  -54.6158 H      1 LIG       0.42000
@<TRIPOS>BOND
      1       1       2 1
      2       1       3 1
      3       1       4 1
      4       1       5 1
      5       2       6 1
@<TRIPOS>ALT_TYPE
CGenFF_4.0_ALT_TYPE_SET
CGenFF_4.0 1 CG331 2 OG311 3 HGA3 4 HGA3 5 HGA3 6 HGP1
@<TRIPOS>MOLECULE
methanol
 6 5 0 0 0
****
USER_CHARGES
INVALID_CHARGES
Pose:  21 Cluster:  21 Fr_nu: 6477701 TotEn:    -6.72
@<TRIPOS>ATOM
      1 C1        -42.1927   -0.5105  -47.6872 C.3    1 LIG      -0.04000
      2 O1        -40.8982   -0.3245  -47.1450 O.3    1 LIG      -0.65000
      3 H1        -42.9376   -0.4223  -46.8925 H      1 LIG       0.09000
      4 H2        -42.2556   -1.4977  -48.1521 H      1 LIG       0.09000
      5 H3        -42.3758    0.2578  -48.4420 H      1 LIG       0.09000
      6 H4        -40.2661   -0.4100  -47.8792 H      1 LIG       0.42000
@<TRIPOS>BOND
      1       1       2 1
      2       1       3 1
      3       1       4 1
      4       1       5 1
      5       2       6 1
@<TRIPOS>ALT_TYPE
CGenFF_4.0_ALT_TYPE_SET
CGenFF_4.0 1 CG331 2 OG311 3 HGA3 4 HGA3 5 HGA3 6 HGP1
@<TRIPOS>MOLECULE
methanol
 6 5 0 0 0
****
USER_CHARGES
INVALID_CHARGES
Pose:  22 Cluster:  22 Fr_nu: 8772621 TotEn:    -5.35
@<TRIPOS>ATOM
      1 C1        -84.9380   -2.7045  -47.6670 C.3    1 LIG      -0.04000
      2 O1        -84.2225   -3.3064  -48.7301 O.3    1 LIG      -0.65000
      3 H1        -85.1467   -1.6603  -47.9124 H      1 LIG       0.09000
      4 H2        -84.3469   -2.7632  -46.7495 H      1 LIG       0.09000
      5 H3        -85.8806   -3.2386  -47.5257 H      1 LIG       0.09000
      6 H4        -84.0563   -4.2302  -48.4756 H      1 LIG       0.42000
@<TRIPOS>BOND
      1       1       2 1
      2       1       3 1
      3       1       4 1
      4       1       5 1
      5       2       6 1
@<TRIPOS>ALT_TYPE
CGenFF_4.0_ALT_TYPE_SET
CGenFF_4.0 1 CG331 2 OG311 3 HGA3 4 HGA3 5 HGA3 6 HGP1
@<TRIPOS>MOLECULE
furan
 9 9 0 0 0
****
USER_CHARGES
INVALID_CHARGES
Pose:   1 Cluster:   1 Fr_nu: 187844 TotEn:   -11.26
@<TRIPOS>ATOM
      1 C1        -66.2004   -6.3840  -49.8929 C.2    1 LIG      -0.26000
      2 C2        -66.8212   -6.0513  -48.6652 C.2    1 LIG      -0.26000
      3 C3        -66.5673   -7.6810  -50.1672 C.2    1 LIG       0.09300
      4 C4        -67.5233   -7.1686  -48.2770 C.2    1 LIG       0.09300
      5 O1        -67.3737   -8.1665  -49.1872 O.3    1 LIG      -0.29200
      6 H1        -65.5646   -5.7572  -50.5013 H      1 LIG       0.17500
      7 H2        -66.7642   -5.1142  -48.1304 H      1 LIG       0.17500
      8 H3        -66.3514   -8.3639  -50.9760 H      1 LIG       0.13800
      9 H4        -68.1460   -7.4017  -47.4256 H      1 LIG       0.13800
@<TRIPOS>BOND
      1       1       2 1
      2       1       3 2
      3       2       4 2
      4       3       5 1
      5       4       5 1
      6       1       6 1
      7       2       7 1
      8       3       8 1
      9       4       9 1
@<TRIPOS>ALT_TYPE
CGenFF_4.0_ALT_TYPE_SET
CGenFF_4.0 1 CG2R51 2 CG2R51 3 CG2R51 4 CG2R51 5 OG2R50 6 HGR51 7 HGR51 8 HGR52 9 HGR52
@<TRIPOS>MOLECULE
furan
 9 9 0 0 0
****
USER_CHARGES
INVALID_CHARGES
Pose:   2 Cluster:   2 Fr_nu:  23690 TotEn:   -10.94
@<TRIPOS>ATOM
      1 C1        -49.0936   -7.8089  -39.7356 C.2    1 LIG      -0.26000
      2 C2        -48.0938   -6.9190  -39.2755 C.2    1 LIG      -0.26000
      3 C3        -48.7219   -9.0594  -39.2996 C.2    1 LIG       0.09300
      4 C4        -47.1825   -7.6891  -38.5911 C.2    1 LIG       0.09300
      5 O1        -47.5581   -8.9950  -38.6011 O.3    1 LIG      -0.29200
      6 H1        -49.9746   -7.5689  -40.3132 H      1 LIG       0.17500
      7 H2        -48.0439   -5.8499  -39.4239 H      1 LIG       0.17500
      8 H3        -49.1547  -10.0444  -39.3971 H      1 LIG       0.13800
      9 H4        -46.2633   -7.4709  -38.0672 H      1 LIG       0.13800
@<TRIPOS>BOND
      1       1       2 1
      2       1       3 2
      3       2       4 2
      4       3       5 1
      5       4       5 1
      6       1       6 1
      7       2       7 1
      8       3       8 1
      9       4       9 1
@<TRIPOS>ALT_TYPE
CGenFF_4.0_ALT_TYPE_SET
CGenFF_4.0 1 CG2R51 2 CG2R51 3 CG2R51 4 CG2R51 5 OG2R50 6 HGR51 7 HGR51 8 HGR52 9 HGR52
@<TRIPOS>MOLECULE
furan
 9 9 0 0 0
****
USER_CHARGES
INVALID_CHARGES
Pose:   3 Cluster:   3 Fr_nu: 2846681 TotEn:   -10.51
@<TRIPOS>ATOM
      1 C1        -73.7487  -10.9864  -43.2336 C.2    1 LIG      -0.26000
      2 C2        -73.0195   -9.8064  -42.9521 C.2    1 LIG      -0.26000
      3 C3        -72.8864  -11.8153  -43.9130 C.2    1 LIG       0.09300
      4 C4        -71.7637   -9.9984  -43.4794 C.2    1 LIG       0.09300
      5 O1        -71.6744  -11.2205  -44.0668 O.3    1 LIG      -0.29200
      6 H1        -74.7744  -11.2052  -42.9742 H      1 LIG       0.17500
      7 H2        -73.3660   -8.9262  -42.4299 H      1 LIG       0.17500
      8 H3        -72.9769  -12.8071  -44.3314 H      1 LIG       0.13800
      9 H4        -70.8688   -9.3945  -43.5179 H      1 LIG       0.13800
@<TRIPOS>BOND
      1       1       2 1
      2       1       3 2
      3       2       4 2
      4       3       5 1
      5       4       5 1
      6       1       6 1
      7       2       7 1
      8       3       8 1
      9       4       9 1
@<TRIPOS>ALT_TYPE
CGenFF_4.0_ALT_TYPE_SET
CGenFF_4.0 1 CG2R51 2 CG2R51 3 CG2R51 4 CG2R51 5 OG2R50 6 HGR51 7 HGR51 8 HGR52 9 HGR52
@<TRIPOS>MOLECULE
furan
 9 9 0 0 0
****
USER_CHARGES
INVALID_CHARGES
Pose:   4 Cluster:   4 Fr_nu:   1250 TotEn:   -10.14
@<TRIPOS>ATOM
      1 C1        -66.7036   -7.1966  -50.0689 C.2    1 LIG      -0.26000
      2 C2        -67.0460   -5.8934  -49.6356 C.2    1 LIG      -0.26000
      3 C3        -66.8140   -8.0079  -48.9636 C.2    1 LIG       0.09300
      4 C4        -67.3414   -6.0013  -48.2965 C.2    1 LIG       0.09300
      5 O1        -67.2024   -7.2871  -47.8792 O.3    1 LIG      -0.29200
      6 H1        -66.4122   -7.5058  -51.0623 H      1 LIG       0.17500
      7 H2        -67.0742   -4.9888  -50.2257 H      1 LIG       0.17500
      8 H3        -66.6606   -9.0635  -48.7927 H      1 LIG       0.13800
      9 H4        -67.6501   -5.2948  -47.5399 H      1 LIG       0.13800
@<TRIPOS>BOND
      1       1       2 1
      2       1       3 2
      3       2       4 2
      4       3       5 1
      5       4       5 1
      6       1       6 1
      7       2       7 1
      8       3       8 1
      9       4       9 1
@<TRIPOS>ALT_TYPE
CGenFF_4.0_ALT_TYPE_SET
CGenFF_4.0 1 CG2R51 2 CG2R51 3 CG2R51 4 CG2R51 5 OG2R50 6 HGR51 7 HGR51 8 HGR52 9 HGR52
@<TRIPOS>MOLECULE
furan
 9 9 0 0 0
****
USER_CHARGES
INVALID_CHARGES
Pose:   5 Cluster:   5 Fr_nu:  25717 TotEn:    -9.98
@<TRIPOS>ATOM
      1 C1        -67.1267   -6.9228  -47.7072 C.2    1 LIG      -0.26000
      2 C2        -67.0306   -8.1025  -48.4834 C.2    1 LIG      -0.26000
      3 C3        -66.9671   -5.8748  -48.5837 C.2    1 LIG       0.09300
      4 C4        -66.8193   -7.6912  -49.7789 C.2    1 LIG       0.09300
      5 O1        -66.7794   -6.3347  -49.8485 O.3    1 LIG      -0.29200
      6 H1        -67.2912   -6.8461  -46.6422 H      1 LIG       0.17500
      7 H2        -67.1062   -9.1246  -48.1414 H      1 LIG       0.17500
      8 H3        -66.9627   -4.8004  -48.4715 H      1 LIG       0.13800
      9 H4        -66.6842   -8.2117  -50.7158 H      1 LIG       0.13800
@<TRIPOS>BOND
      1       1       2 1
      2       1       3 2
      3       2       4 2
      4       3       5 1
      5       4       5 1
      6       1       6 1
      7       2       7 1
      8       3       8 1
      9       4       9 1
@<TRIPOS>ALT_TYPE
CGenFF_4.0_ALT_TYPE_SET
CGenFF_4.0 1 CG2R51 2 CG2R51 3 CG2R51 4 CG2R51 5 OG2R50 6 HGR51 7 HGR51 8 HGR52 9 HGR52
@<TRIPOS>MOLECULE
furan
 9 9 0 0 0
****
USER_CHARGES
INVALID_CHARGES
Pose:   6 Cluster:   6 Fr_nu:  10018 TotEn:    -9.85
@<TRIPOS>ATOM
      1 C1        -67.1464   -6.0129  -48.7582 C.2    1 LIG      -0.26000
      2 C2        -66.8538   -7.3590  -49.0833 C.2    1 LIG      -0.26000
      3 C3        -66.3845   -5.2413  -49.6045 C.2    1 LIG       0.09300
      4 C4        -65.9340   -7.3140  -50.1050 C.2    1 LIG       0.09300
      5 O1        -65.6427   -6.0268  -50.4286 O.3    1 LIG      -0.29200
      6 H1        -67.8271   -5.6505  -48.0015 H      1 LIG       0.17500
      7 H2        -67.2624   -8.2505  -48.6297 H      1 LIG       0.17500
      8 H3        -66.2639   -4.1764  -49.7400 H      1 LIG       0.13800
      9 H4        -65.4172   -8.0690  -50.6794 H      1 LIG       0.13800
@<TRIPOS>BOND
      1       1       2 1
      2       1       3 2
      3       2       4 2
      4       3       5 1
      5       4       5 1
      6       1       6 1
      7       2       7 1
      8       3       8 1
      9       4       9 1
@<TRIPOS>ALT_TYPE
CGenFF_4.0_ALT_TYPE_SET
CGenFF_4.0 1 CG2R51 2 CG2R51 3 CG2R51 4 CG2R51 5 OG2R50 6 HGR51 7 HGR51 8 HGR52 9 HGR52
@<TRIPOS>MOLECULE
furan
 9 9 0 0 0
****
USER_CHARGES
INVALID_CHARGES
Pose:   7 Cluster:   7 Fr_nu:   9623 TotEn:    -9.68
@<TRIPOS>ATOM
      1 C1        -67.0536   -6.4579  -50.0773 C.2    1 LIG      -0.26000
      2 C2        -67.3239   -6.8179  -48.7354 C.2    1 LIG      -0.26000
      3 C3        -66.2303   -7.4396  -50.5777 C.2    1 LIG       0.09300
      4 C4        -66.6465   -7.9940  -48.5116 C.2    1 LIG       0.09300
      5 O1        -65.9775   -8.3797  -49.6297 O.3    1 LIG      -0.29200
      6 H1        -67.4134   -5.5911  -50.6125 H      1 LIG       0.17500
      7 H2        -67.9360   -6.2867  -48.0209 H      1 LIG       0.17500
      8 H3        -65.7636   -7.6064  -51.5377 H      1 LIG       0.13800
      9 H4        -66.5447   -8.6470  -47.6571 H      1 LIG       0.13800
@<TRIPOS>BOND
      1       1       2 1
      2       1       3 2
      3       2       4 2
      4       3       5 1
      5       4       5 1
      6       1       6 1
      7       2       7 1
      8       3       8 1
      9       4       9 1
@<TRIPOS>ALT_TYPE
CGenFF_4.0_ALT_TYPE_SET
CGenFF_4.0 1 CG2R51 2 CG2R51 3 CG2R51 4 CG2R51 5 OG2R50 6 HGR51 7 HGR51 8 HGR52 9 HGR52
@<TRIPOS>MOLECULE
furan
 9 9 0 0 0
****
USER_CHARGES
INVALID_CHARGES
Pose:   8 Cluster:   8 Fr_nu: 187987 TotEn:    -9.67
@<TRIPOS>ATOM
      1 C1        -65.9658   -7.2866  -49.8698 C.2    1 LIG      -0.26000
      2 C2        -66.6794   -8.0485  -48.9140 C.2    1 LIG      -0.26000
      3 C3        -66.4246   -5.9955  -49.7488 C.2    1 LIG       0.09300
      4 C4        -67.5233   -7.1686  -48.2770 C.2    1 LIG       0.09300
      5 O1        -67.3740   -5.9151  -48.7800 O.3    1 LIG      -0.29200
      6 H1        -65.2119   -7.6350  -50.5608 H      1 LIG       0.17500
      7 H2        -66.5897   -9.1065  -48.7142 H      1 LIG       0.17500
      8 H3        -66.1888   -5.0682  -50.2503 H      1 LIG       0.13800
      9 H4        -68.2527   -7.2716  -47.4868 H      1 LIG       0.13800
@<TRIPOS>BOND
      1       1       2 1
      2       1       3 2
      3       2       4 2
      4       3       5 1
      5       4       5 1
      6       1       6 1
      7       2       7 1
      8       3       8 1
      9       4       9 1
@<TRIPOS>ALT_TYPE
CGenFF_4.0_ALT_TYPE_SET
CGenFF_4.0 1 CG2R51 2 CG2R51 3 CG2R51 4 CG2R51 5 OG2R50 6 HGR51 7 HGR51 8 HGR52 9 HGR52
@<TRIPOS>MOLECULE
furan
 9 9 0 0 0
****
USER_CHARGES
INVALID_CHARGES
Pose:   9 Cluster:   9 Fr_nu:   2962 TotEn:    -9.55
@<TRIPOS>ATOM
      1 C1        -51.1031  -10.8564  -46.2956 C.2    1 LIG      -0.26000
      2 C2        -51.4619   -9.5503  -45.8849 C.2    1 LIG      -0.26000
      3 C3        -50.1874  -11.3085  -45.3741 C.2    1 LIG       0.09300
      4 C4        -50.7401   -9.2975  -44.7416 C.2    1 LIG       0.09300
      5 O1        -49.9607  -10.3643  -44.4235 O.3    1 LIG      -0.29200
      6 H1        -51.4660  -11.3999  -47.1559 H      1 LIG       0.17500
      7 H2        -52.1596   -8.8775  -46.3623 H      1 LIG       0.17500
      8 H3        -49.6348  -12.2296  -45.2592 H      1 LIG       0.13800
      9 H4        -50.6721   -8.4525  -44.0720 H      1 LIG       0.13800
@<TRIPOS>BOND
      1       1       2 1
      2       1       3 2
      3       2       4 2
      4       3       5 1
      5       4       5 1
      6       1       6 1
      7       2       7 1
      8       3       8 1
      9       4       9 1
@<TRIPOS>ALT_TYPE
CGenFF_4.0_ALT_TYPE_SET
CGenFF_4.0 1 CG2R51 2 CG2R51 3 CG2R51 4 CG2R51 5 OG2R50 6 HGR51 7 HGR51 8 HGR52 9 HGR52
@<TRIPOS>MOLECULE
furan
 9 9 0 0 0
****
USER_CHARGES
INVALID_CHARGES
Pose:  10 Cluster:  10 Fr_nu: 636425 TotEn:    -9.55
@<TRIPOS>ATOM
      1 C1        -62.5056   -2.5175  -24.6868 C.2    1 LIG      -0.26000
      2 C2        -62.6884   -1.2614  -24.0607 C.2    1 LIG      -0.26000
      3 C3        -61.1486   -2.6667  -24.8548 C.2    1 LIG       0.09300
      4 C4        -61.4300   -0.7326  -23.8906 C.2    1 LIG       0.09300
      5 O1        -60.4858   -1.5831  -24.3720 O.3    1 LIG      -0.29200
      6 H1        -63.2677   -3.2253  -24.9795 H      1 LIG       0.17500
      7 H2        -63.6207   -0.7994  -23.7695 H      1 LIG       0.17500
      8 H3        -60.5285   -3.4442  -25.2768 H      1 LIG       0.13800
      9 H4        -61.0572    0.1884  -23.4667 H      1 LIG       0.13800
@<TRIPOS>BOND
      1       1       2 1
      2       1       3 2
      3       2       4 2
      4       3       5 1
      5       4       5 1
      6       1       6 1
      7       2       7 1
      8       3       8 1
      9       4       9 1
@<TRIPOS>ALT_TYPE
CGenFF_4.0_ALT_TYPE_SET
CGenFF_4.0 1 CG2R51 2 CG2R51 3 CG2R51 4 CG2R51 5 OG2R50 6 HGR51 7 HGR51 8 HGR52 9 HGR52
@<TRIPOS>MOLECULE
furan
 9 9 0 0 0
****
USER_CHARGES
INVALID_CHARGES
Pose:  11 Cluster:  11 Fr_nu: 2956698 TotEn:    -8.94
@<TRIPOS>ATOM
      1 C1        -71.8317   -9.4769  -43.3659 C.2    1 LIG      -0.26000
      2 C2        -72.2691  -10.3422  -44.3970 C.2    1 LIG      -0.26000
      3 C3        -71.7137  -10.2557  -42.2382 C.2    1 LIG       0.09300
      4 C4        -72.3870  -11.5880  -43.8260 C.2    1 LIG       0.09300
      5 O1        -72.0502  -11.5438  -42.5102 O.3    1 LIG      -0.29200
      6 H1        -71.6285   -8.4181  -43.4357 H      1 LIG       0.17500
      7 H2        -72.4727  -10.0894  -45.4276 H      1 LIG       0.17500
      8 H3        -71.4170  -10.0553  -41.2189 H      1 LIG       0.13800
      9 H4        -72.6824  -12.5572  -44.2008 H      1 LIG       0.13800
@<TRIPOS>BOND
      1       1       2 1
      2       1       3 2
      3       2       4 2
      4       3       5 1
      5       4       5 1
      6       1       6 1
      7       2       7 1
      8       3       8 1
      9       4       9 1
@<TRIPOS>ALT_TYPE
CGenFF_4.0_ALT_TYPE_SET
CGenFF_4.0 1 CG2R51 2 CG2R51 3 CG2R51 4 CG2R51 5 OG2R50 6 HGR51 7 HGR51 8 HGR52 9 HGR52
@<TRIPOS>MOLECULE
furan
 9 9 0 0 0
****
USER_CHARGES
INVALID_CHARGES
Pose:  12 Cluster:  12 Fr_nu: 144201 TotEn:    -8.87
@<TRIPOS>ATOM
      1 C1        -61.3675   -1.2565  -23.5118 C.2    1 LIG      -0.26000
      2 C2        -61.2220   -2.1794  -24.5750 C.2    1 LIG      -0.26000
      3 C3        -62.5126   -1.6219  -22.8430 C.2    1 LIG       0.09300
      4 C4        -62.2884   -3.0430  -24.4800 C.2    1 LIG       0.09300
      5 O1        -63.0798   -2.7100  -23.4267 O.3    1 LIG      -0.29200
      6 H1        -60.7193   -0.4284  -23.2644 H      1 LIG       0.17500
      7 H2        -60.4377   -2.2113  -25.3175 H      1 LIG       0.17500
      8 H3        -63.0303   -1.2319  -21.9787 H      1 LIG       0.13800
      9 H4        -62.6095   -3.9002  -25.0536 H      1 LIG       0.13800
@<TRIPOS>BOND
      1       1       2 1
      2       1       3 2
      3       2       4 2
      4       3       5 1
      5       4       5 1
      6       1       6 1
      7       2       7 1
      8       3       8 1
      9       4       9 1
@<TRIPOS>ALT_TYPE
CGenFF_4.0_ALT_TYPE_SET
CGenFF_4.0 1 CG2R51 2 CG2R51 3 CG2R51 4 CG2R51 5 OG2R50 6 HGR51 7 HGR51 8 HGR52 9 HGR52
@<TRIPOS>MOLECULE
furan
 9 9 0 0 0
****
USER_CHARGES
INVALID_CHARGES
Pose:  13 Cluster:  13 Fr_nu:  33412 TotEn:    -8.76
@<TRIPOS>ATOM
      1 C1        -65.9861   -7.5910  -44.8937 C.2    1 LIG      -0.26000
      2 C2        -64.8267   -7.5910  -44.0819 C.2    1 LIG      -0.26000
      3 C3        -66.9122   -8.3677  -44.2371 C.2    1 LIG       0.09300
      4 C4        -65.1270   -8.3676  -42.9870 C.2    1 LIG       0.09300
      5 O1        -66.3964   -8.8448  -43.0739 O.3    1 LIG      -0.29200
      6 H1        -66.1287   -7.0883  -45.8393 H      1 LIG       0.17500
      7 H2        -63.8895   -7.0877  -44.2711 H      1 LIG       0.17500
      8 H3        -67.9291   -8.6617  -44.4528 H      1 LIG       0.13800
      9 H4        -64.5760   -8.6621  -42.1057 H      1 LIG       0.13800
@<TRIPOS>BOND
      1       1       2 1
      2       1       3 2
      3       2       4 2
      4       3       5 1
      5       4       5 1
      6       1       6 1
      7       2       7 1
      8       3       8 1
      9       4       9 1
@<TRIPOS>ALT_TYPE
CGenFF_4.0_ALT_TYPE_SET
CGenFF_4.0 1 CG2R51 2 CG2R51 3 CG2R51 4 CG2R51 5 OG2R50 6 HGR51 7 HGR51 8 HGR52 9 HGR52
@<TRIPOS>MOLECULE
furan
 9 9 0 0 0
****
USER_CHARGES
INVALID_CHARGES
Pose:  14 Cluster:  14 Fr_nu: 1487479 TotEn:    -8.68
@<TRIPOS>ATOM
      1 C1        -67.2704   -5.0828  -46.6167 C.2    1 LIG      -0.26000
      2 C2        -68.5068   -4.9355  -45.9438 C.2    1 LIG      -0.26000
      3 C3        -67.3232   -6.3025  -47.2502 C.2    1 LIG       0.09300
      4 C4        -69.2271   -6.0757  -46.2142 C.2    1 LIG       0.09300
      5 O1        -68.5126   -6.9141  -47.0100 O.3    1 LIG      -0.29200
      6 H1        -66.4439   -4.3872  -46.6369 H      1 LIG       0.17500
      7 H2        -68.8323   -4.1024  -45.3377 H      1 LIG       0.17500
      8 H3        -66.6345   -6.8496  -47.8775 H      1 LIG       0.13800
      9 H4        -70.2097   -6.4239  -45.9310 H      1 LIG       0.13800
@<TRIPOS>BOND
      1       1       2 1
      2       1       3 2
      3       2       4 2
      4       3       5 1
      5       4       5 1
      6       1       6 1
      7       2       7 1
      8       3       8 1
      9       4       9 1
@<TRIPOS>ALT_TYPE
CGenFF_4.0_ALT_TYPE_SET
CGenFF_4.0 1 CG2R51 2 CG2R51 3 CG2R51 4 CG2R51 5 OG2R50 6 HGR51 7 HGR51 8 HGR52 9 HGR52
@<TRIPOS>MOLECULE
furan
 9 9 0 0 0
****
USER_CHARGES
INVALID_CHARGES
Pose:  15 Cluster:  15 Fr_nu: 1925935 TotEn:    -8.59
@<TRIPOS>ATOM
      1 C1        -72.6986   -9.2833  -42.6434 C.2    1 LIG      -0.26000
      2 C2        -72.9917  -10.5689  -43.1578 C.2    1 LIG      -0.26000
      3 C3        -71.5176   -8.8961  -43.2328 C.2    1 LIG       0.09300
      4 C4        -71.9690  -10.8756  -44.0250 C.2    1 LIG       0.09300
      5 O1        -71.0663   -9.8611  -44.0764 O.3    1 LIG      -0.29200
      6 H1        -73.2756   -8.7108  -41.9317 H      1 LIG       0.17500
      7 H2        -73.8421  -11.1936  -42.9257 H      1 LIG       0.17500
      8 H3        -70.9017   -8.0114  -43.1623 H      1 LIG       0.13800
      9 H4        -71.7490  -11.7293  -44.6493 H      1 LIG       0.13800
@<TRIPOS>BOND
      1       1       2 1
      2       1       3 2
      3       2       4 2
      4       3       5 1
      5       4       5 1
      6       1       6 1
      7       2       7 1
      8       3       8 1
      9       4       9 1
@<TRIPOS>ALT_TYPE
CGenFF_4.0_ALT_TYPE_SET
CGenFF_4.0 1 CG2R51 2 CG2R51 3 CG2R51 4 CG2R51 5 OG2R50 6 HGR51 7 HGR51 8 HGR52 9 HGR52
@<TRIPOS>MOLECULE
furan
 9 9 0 0 0
****
USER_CHARGES
INVALID_CHARGES
Pose:  16 Cluster:  16 Fr_nu: 1782239 TotEn:    -8.56
@<TRIPOS>ATOM
      1 C1        -63.7277  -23.0188  -35.6644 C.2    1 LIG      -0.26000
      2 C2        -63.3139  -22.8909  -34.3169 C.2    1 LIG      -0.26000
      3 C3        -63.1277  -21.9868  -36.3478 C.2    1 LIG       0.09300
      4 C4        -62.4905  -21.7899  -34.2730 C.2    1 LIG       0.09300
      5 O1        -62.3717  -21.2332  -35.5069 O.3    1 LIG      -0.29200
      6 H1        -64.3818  -23.7689  -36.0848 H      1 LIG       0.17500
      7 H2        -63.5822  -23.5223  -33.4822 H      1 LIG       0.17500
      8 H3        -63.1363  -21.6690  -37.3802 H      1 LIG       0.13800
      9 H4        -61.9405  -21.2989  -33.4834 H      1 LIG       0.13800
@<TRIPOS>BOND
      1       1       2 1
      2       1       3 2
      3       2       4 2
      4       3       5 1
      5       4       5 1
      6       1       6 1
      7       2       7 1
      8       3       8 1
      9       4       9 1
@<TRIPOS>ALT_TYPE
CGenFF_4.0_ALT_TYPE_SET
CGenFF_4.0 1 CG2R51 2 CG2R51 3 CG2R51 4 CG2R51 5 OG2R50 6 HGR51 7 HGR51 8 HGR52 9 HGR52
@<TRIPOS>MOLECULE
furan
 9 9 0 0 0
****
USER_CHARGES
INVALID_CHARGES
Pose:  17 Cluster:  17 Fr_nu: 564150 TotEn:    -8.36
@<TRIPOS>ATOM
      1 C1        -51.4470   -9.7672  -45.5177 C.2    1 LIG      -0.26000
      2 C2        -50.7970  -11.0225  -45.4477 C.2    1 LIG      -0.26000
      3 C3        -50.4508   -8.8192  -45.4890 C.2    1 LIG       0.09300
      4 C4        -49.4499  -10.7521  -45.3813 C.2    1 LIG       0.09300
      5 O1        -49.2305   -9.4112  -45.4061 O.3    1 LIG      -0.29200
      6 H1        -52.5087   -9.5772  -45.5807 H      1 LIG       0.17500
      7 H2        -51.2532  -12.0019  -45.4460 H      1 LIG       0.17500
      8 H3        -50.4453   -7.7393  -45.5194 H      1 LIG       0.13800
      9 H4        -48.5659  -11.3695  -45.3162 H      1 LIG       0.13800
@<TRIPOS>BOND
      1       1       2 1
      2       1       3 2
      3       2       4 2
      4       3       5 1
      5       4       5 1
      6       1       6 1
      7       2       7 1
      8       3       8 1
      9       4       9 1
@<TRIPOS>ALT_TYPE
CGenFF_4.0_ALT_TYPE_SET
CGenFF_4.0 1 CG2R51 2 CG2R51 3 CG2R51 4 CG2R51 5 OG2R50 6 HGR51 7 HGR51 8 HGR52 9 HGR52
@<TRIPOS>MOLECULE
furan
 9 9 0 0 0
****
USER_CHARGES
INVALID_CHARGES
Pose:  18 Cluster:  18 Fr_nu: 595394 TotEn:    -8.27
@<TRIPOS>ATOM
      1 C1        -61.0484   -2.6341  -24.9123 C.2    1 LIG      -0.26000
      2 C2        -62.4252   -2.6423  -24.5844 C.2    1 LIG      -0.26000
      3 C3        -60.3985   -2.1104  -23.8189 C.2    1 LIG       0.09300
      4 C4        -62.5185   -2.1231  -23.3141 C.2    1 LIG       0.09300
      5 O1        -61.2874   -1.7965  -22.8403 O.3    1 LIG      -0.29200
      6 H1        -60.5874   -2.9676  -25.8308 H      1 LIG       0.17500
      7 H2        -63.2468   -2.9840  -25.1973 H      1 LIG       0.17500
      8 H3        -59.3620   -1.9079  -23.5915 H      1 LIG       0.13800
      9 H4        -63.3436   -1.9310  -22.6438 H      1 LIG       0.13800
@<TRIPOS>BOND
      1       1       2 1
      2       1       3 2
      3       2       4 2
      4       3       5 1
      5       4       5 1
      6       1       6 1
      7       2       7 1
      8       3       8 1
      9       4       9 1
@<TRIPOS>ALT_TYPE
CGenFF_4.0_ALT_TYPE_SET
CGenFF_4.0 1 CG2R51 2 CG2R51 3 CG2R51 4 CG2R51 5 OG2R50 6 HGR51 7 HGR51 8 HGR52 9 HGR52
@<TRIPOS>MOLECULE
furan
 9 9 0 0 0
****
USER_CHARGES
INVALID_CHARGES
Pose:  19 Cluster:  19 Fr_nu: 169765 TotEn:    -8.21
@<TRIPOS>ATOM
      1 C1        -61.1055   -0.8345  -24.0563 C.2    1 LIG      -0.26000
      2 C2        -60.7952   -2.1753  -24.3864 C.2    1 LIG      -0.26000
      3 C3        -62.3835   -0.6142  -24.5148 C.2    1 LIG       0.09300
      4 C4        -61.9057   -2.6788  -25.0231 C.2    1 LIG       0.09300
      5 O1        -62.8784   -1.7335  -25.1053 O.3    1 LIG      -0.29200
      6 H1        -60.4763   -0.1181  -23.5482 H      1 LIG       0.17500
      7 H2        -59.8770   -2.7081  -24.1853 H      1 LIG       0.17500
      8 H3        -63.0471    0.2382  -24.4986 H      1 LIG       0.13800
      9 H4        -62.1492   -3.6391  -25.4539 H      1 LIG       0.13800
@<TRIPOS>BOND
      1       1       2 1
      2       1       3 2
      3       2       4 2
      4       3       5 1
      5       4       5 1
      6       1       6 1
      7       2       7 1
      8       3       8 1
      9       4       9 1
@<TRIPOS>ALT_TYPE
CGenFF_4.0_ALT_TYPE_SET
CGenFF_4.0 1 CG2R51 2 CG2R51 3 CG2R51 4 CG2R51 5 OG2R50 6 HGR51 7 HGR51 8 HGR52 9 HGR52
@<TRIPOS>MOLECULE
furan
 9 9 0 0 0
****
USER_CHARGES
INVALID_CHARGES
Pose:  20 Cluster:  20 Fr_nu: 1086866 TotEn:    -8.02
@<TRIPOS>ATOM
      1 C1        -59.0042   -8.6070  -52.9755 C.2    1 LIG      -0.26000
      2 C2        -59.9482   -9.5314  -52.4680 C.2    1 LIG      -0.26000
      3 C3        -59.6747   -7.4140  -53.1150 C.2    1 LIG       0.09300
      4 C4        -61.1282   -8.8375  -52.3334 C.2    1 LIG       0.09300
      5 O1        -60.9699   -7.5461  -52.7256 O.3    1 LIG      -0.29200
      6 H1        -57.9654   -8.7876  -53.2107 H      1 LIG       0.17500
      7 H2        -59.7884  -10.5731  -52.2299 H      1 LIG       0.17500
      8 H3        -59.3876   -6.4307  -53.4580 H      1 LIG       0.13800
      9 H4        -62.1174   -9.1043  -51.9910 H      1 LIG       0.13800
@<TRIPOS>BOND
      1       1       2 1
      2       1       3 2
      3       2       4 2
      4       3       5 1
      5       4       5 1
      6       1       6 1
      7       2       7 1
      8       3       8 1
      9       4       9 1
@<TRIPOS>ALT_TYPE
CGenFF_4.0_ALT_TYPE_SET
CGenFF_4.0 1 CG2R51 2 CG2R51 3 CG2R51 4 CG2R51 5 OG2R50 6 HGR51 7 HGR51 8 HGR52 9 HGR52
@<TRIPOS>MOLECULE
furan
 9 9 0 0 0
****
USER_CHARGES
INVALID_CHARGES
Pose:  21 Cluster:  21 Fr_nu: 2247094 TotEn:    -7.91
@<TRIPOS>ATOM
      1 C1        -61.1829   -0.6492  -24.4886 C.2    1 LIG      -0.26000
      2 C2        -61.3638   -2.0061  -24.8483 C.2    1 LIG      -0.26000
      3 C3        -62.2988   -0.2932  -23.7674 C.2    1 LIG       0.09300
      4 C4        -62.5773   -2.3825  -24.3211 C.2    1 LIG       0.09300
      5 O1        -63.1535   -1.3441  -23.6607 O.3    1 LIG      -0.29200
      6 H1        -60.3444   -0.0105  -24.7257 H      1 LIG       0.17500
      7 H2        -60.6935   -2.6315  -25.4200 H      1 LIG       0.17500
      8 H3        -62.6182    0.6199  -23.2864 H      1 LIG       0.13800
      9 H4        -63.1415   -3.3037  -24.3272 H      1 LIG       0.13800
@<TRIPOS>BOND
      1       1       2 1
      2       1       3 2
      3       2       4 2
      4       3       5 1
      5       4       5 1
      6       1       6 1
      7       2       7 1
      8       3       8 1
      9       4       9 1
@<TRIPOS>ALT_TYPE
CGenFF_4.0_ALT_TYPE_SET
CGenFF_4.0 1 CG2R51 2 CG2R51 3 CG2R51 4 CG2R51 5 OG2R50 6 HGR51 7 HGR51 8 HGR52 9 HGR52
@<TRIPOS>MOLECULE
furan
 9 9 0 0 0
****
USER_CHARGES
INVALID_CHARGES
Pose:  22 Cluster:  22 Fr_nu:  17860 TotEn:    -7.88
@<TRIPOS>ATOM
      1 C1        -50.0455  -10.0635  -44.3448 C.2    1 LIG      -0.26000
      2 C2        -50.8424   -9.6469  -45.4378 C.2    1 LIG      -0.26000
      3 C3        -49.6421  -11.3465  -44.6334 C.2    1 LIG       0.09300
      4 C4        -50.8690  -10.7049  -46.3164 C.2    1 LIG       0.09300
      5 O1        -50.1397  -11.7449  -45.8334 O.3    1 LIG      -0.29200
      6 H1        -49.7968   -9.4995  -43.4575 H      1 LIG       0.17500
      7 H2        -51.3354   -8.6945  -45.5689 H      1 LIG       0.17500
      8 H3        -49.0310  -12.0722  -44.1165 H      1 LIG       0.13800
      9 H4        -51.3360  -10.8674  -47.2769 H      1 LIG       0.13800
@<TRIPOS>BOND
      1       1       2 1
      2       1       3 2
      3       2       4 2
      4       3       5 1
      5       4       5 1
      6       1       6 1
      7       2       7 1
      8       3       8 1
      9       4       9 1
@<TRIPOS>ALT_TYPE
CGenFF_4.0_ALT_TYPE_SET
CGenFF_4.0 1 CG2R51 2 CG2R51 3 CG2R51 4 CG2R51 5 OG2R50 6 HGR51 7 HGR51 8 HGR52 9 HGR52
@<TRIPOS>MOLECULE
furan
 9 9 0 0 0
****
USER_CHARGES
INVALID_CHARGES
Pose:  23 Cluster:  23 Fr_nu: 1228396 TotEn:    -7.78
@<TRIPOS>ATOM
      1 C1        -61.6145  -22.0411  -35.0630 C.2    1 LIG      -0.26000
      2 C2        -62.5274  -22.4138  -36.0784 C.2    1 LIG      -0.26000
      3 C3        -62.3391  -21.9993  -33.8945 C.2    1 LIG       0.09300
      4 C4        -63.7446  -22.5733  -35.4580 C.2    1 LIG       0.09300
      5 O1        -63.6383  -22.3225  -34.1267 O.3    1 LIG      -0.29200
      6 H1        -60.5605  -21.8290  -35.1696 H      1 LIG       0.17500
      7 H2        -62.3236  -22.5494  -37.1307 H      1 LIG       0.17500
      8 H3        -62.0903  -21.7707  -32.8684 H      1 LIG       0.13800
      9 H4        -64.7302  -22.8478  -35.8049 H      1 LIG       0.13800
@<TRIPOS>BOND
      1       1       2 1
      2       1       3 2
      3       2       4 2
      4       3       5 1
      5       4       5 1
      6       1       6 1
      7       2       7 1
      8       3       8 1
      9       4       9 1
@<TRIPOS>ALT_TYPE
CGenFF_4.0_ALT_TYPE_SET
CGenFF_4.0 1 CG2R51 2 CG2R51 3 CG2R51 4 CG2R51 5 OG2R50 6 HGR51 7 HGR51 8 HGR52 9 HGR52
@<TRIPOS>MOLECULE
furan
 9 9 0 0 0
****
USER_CHARGES
INVALID_CHARGES
Pose:  24 Cluster:  24 Fr_nu: 145364 TotEn:    -7.71
@<TRIPOS>ATOM
      1 C1        -59.4143  -10.5569  -52.8262 C.2    1 LIG      -0.26000
      2 C2        -60.6816  -10.6576  -52.2040 C.2    1 LIG      -0.26000
      3 C3        -59.1467   -9.2118  -52.9320 C.2    1 LIG       0.09300
      4 C4        -61.0979   -9.3670  -51.9739 C.2    1 LIG       0.09300
      5 O1        -60.1678   -8.4797  -52.4147 O.3    1 LIG      -0.29200
      6 H1        -58.7762  -11.3636  -53.1567 H      1 LIG       0.17500
      7 H2        -61.2236  -11.5583  -51.9543 H      1 LIG       0.17500
      8 H3        -58.3178   -8.6434  -53.3281 H      1 LIG       0.13800
      9 H4        -61.9827   -8.9350  -51.5294 H      1 LIG       0.13800
@<TRIPOS>BOND
      1       1       2 1
      2       1       3 2
      3       2       4 2
      4       3       5 1
      5       4       5 1
      6       1       6 1
      7       2       7 1
      8       3       8 1
      9       4       9 1
@<TRIPOS>ALT_TYPE
CGenFF_4.0_ALT_TYPE_SET
CGenFF_4.0 1 CG2R51 2 CG2R51 3 CG2R51 4 CG2R51 5 OG2R50 6 HGR51 7 HGR51 8 HGR52 9 HGR52
@<TRIPOS>MOLECULE
furan
 9 9 0 0 0
****
USER_CHARGES
INVALID_CHARGES
Pose:  25 Cluster:  25 Fr_nu: 2122222 TotEn:    -7.45
@<TRIPOS>ATOM
      1 C1        -47.9548   -8.5656  -39.3784 C.2    1 LIG      -0.26000
      2 C2        -47.3331   -8.1981  -38.1611 C.2    1 LIG      -0.26000
      3 C3        -49.0933   -7.7994  -39.4724 C.2    1 LIG       0.09300
      4 C4        -48.1360   -7.2335  -37.5981 C.2    1 LIG       0.09300
      5 O1        -49.2110   -6.9847  -38.3913 O.3    1 LIG      -0.29200
      6 H1        -47.6158   -9.2976  -40.0970 H      1 LIG       0.17500
      7 H2        -46.4147   -8.5875  -37.7462 H      1 LIG       0.17500
      8 H3        -49.8815   -7.7185  -40.2067 H      1 LIG       0.13800
      9 H4        -48.0840   -6.6564  -36.6864 H      1 LIG       0.13800
@<TRIPOS>BOND
      1       1       2 1
      2       1       3 2
      3       2       4 2
      4       3       5 1
      5       4       5 1
      6       1       6 1
      7       2       7 1
      8       3       8 1
      9       4       9 1
@<TRIPOS>ALT_TYPE
CGenFF_4.0_ALT_TYPE_SET
CGenFF_4.0 1 CG2R51 2 CG2R51 3 CG2R51 4 CG2R51 5 OG2R50 6 HGR51 7 HGR51 8 HGR52 9 HGR52
@<TRIPOS>MOLECULE
furan
 9 9 0 0 0
****
USER_CHARGES
INVALID_CHARGES
Pose:  26 Cluster:  26 Fr_nu:   8244 TotEn:    -7.45
@<TRIPOS>ATOM
      1 C1        -51.1456  -11.1263  -45.6159 C.2    1 LIG      -0.26000
      2 C2        -50.1135  -10.6743  -44.7594 C.2    1 LIG      -0.26000
      3 C3        -51.5908  -10.0167  -46.2961 C.2    1 LIG       0.09300
      4 C4        -50.0014   -9.3208  -44.9774 C.2    1 LIG       0.09300
      5 O1        -50.8984   -8.9121  -45.9128 O.3    1 LIG      -0.29200
      6 H1        -51.5188  -12.1345  -45.7236 H      1 LIG       0.17500
      7 H2        -49.5247  -11.2617  -44.0697 H      1 LIG       0.17500
      8 H3        -52.3511   -9.8549  -47.0464 H      1 LIG       0.13800
      9 H4        -49.3667   -8.5479  -44.5691 H      1 LIG       0.13800
@<TRIPOS>BOND
      1       1       2 1
      2       1       3 2
      3       2       4 2
      4       3       5 1
      5       4       5 1
      6       1       6 1
      7       2       7 1
      8       3       8 1
      9       4       9 1
@<TRIPOS>ALT_TYPE
CGenFF_4.0_ALT_TYPE_SET
CGenFF_4.0 1 CG2R51 2 CG2R51 3 CG2R51 4 CG2R51 5 OG2R50 6 HGR51 7 HGR51 8 HGR52 9 HGR52
@<TRIPOS>MOLECULE
furan
 9 9 0 0 0
****
USER_CHARGES
INVALID_CHARGES
Pose:  27 Cluster:  27 Fr_nu: 1876308 TotEn:    -7.45
@<TRIPOS>ATOM
      1 C1        -60.3614   -8.2841  -53.9469 C.2    1 LIG      -0.26000
      2 C2        -60.8553   -9.5115  -53.4441 C.2    1 LIG      -0.26000
      3 C3        -60.4312   -7.3888  -52.9050 C.2    1 LIG       0.09300
      4 C4        -61.1915   -9.2788  -52.1308 C.2    1 LIG       0.09300
      5 O1        -60.9360   -7.9872  -51.7944 O.3    1 LIG      -0.29200
      6 H1        -60.0003   -8.0777  -54.9440 H      1 LIG       0.17500
      7 H2        -60.9536  -10.4486  -53.9728 H      1 LIG       0.17500
      8 H3        -60.1735   -6.3452  -52.7975 H      1 LIG       0.13800
      9 H4        -61.6022   -9.8945  -51.3439 H      1 LIG       0.13800
@<TRIPOS>BOND
      1       1       2 1
      2       1       3 2
      3       2       4 2
      4       3       5 1
      5       4       5 1
      6       1       6 1
      7       2       7 1
      8       3       8 1
      9       4       9 1
@<TRIPOS>ALT_TYPE
CGenFF_4.0_ALT_TYPE_SET
CGenFF_4.0 1 CG2R51 2 CG2R51 3 CG2R51 4 CG2R51 5 OG2R50 6 HGR51 7 HGR51 8 HGR52 9 HGR52
@<TRIPOS>MOLECULE
furan
 9 9 0 0 0
****
USER_CHARGES
INVALID_CHARGES
Pose:  28 Cluster:  28 Fr_nu: 700286 TotEn:    -7.23
@<TRIPOS>ATOM
      1 C1        -48.8942   -7.8085  -39.6271 C.2    1 LIG      -0.26000
      2 C2        -48.1272   -8.1963  -38.5026 C.2    1 LIG      -0.26000
      3 C3        -48.5560   -6.5009  -39.8877 C.2    1 LIG       0.09300
      4 C4        -47.3749   -7.0981  -38.1562 C.2    1 LIG       0.09300
      5 O1        -47.6303   -6.0605  -38.9957 O.3    1 LIG      -0.29200
      6 H1        -49.6050   -8.4070  -40.1784 H      1 LIG       0.17500
      7 H2        -48.1231   -9.1562  -38.0067 H      1 LIG       0.17500
      8 H3        -48.8667   -5.7825  -40.6322 H      1 LIG       0.13800
      9 H4        -46.6492   -6.9037  -37.3799 H      1 LIG       0.13800
@<TRIPOS>BOND
      1       1       2 1
      2       1       3 2
      3       2       4 2
      4       3       5 1
      5       4       5 1
      6       1       6 1
      7       2       7 1
      8       3       8 1
      9       4       9 1
@<TRIPOS>ALT_TYPE
CGenFF_4.0_ALT_TYPE_SET
CGenFF_4.0 1 CG2R51 2 CG2R51 3 CG2R51 4 CG2R51 5 OG2R50 6 HGR51 7 HGR51 8 HGR52 9 HGR52
@<TRIPOS>MOLECULE
furan
 9 9 0 0 0
****
USER_CHARGES
INVALID_CHARGES
Pose:  29 Cluster:  29 Fr_nu: 1036041 TotEn:    -7.21
@<TRIPOS>ATOM
      1 C1        -59.1080   -8.5129  -52.8772 C.2    1 LIG      -0.26000
      2 C2        -60.3949   -8.2801  -52.3360 C.2    1 LIG      -0.26000
      3 C3        -58.8563   -9.8536  -52.7008 C.2    1 LIG       0.09300
      4 C4        -60.8379   -9.4952  -51.8676 C.2    1 LIG       0.09300
      5 O1        -59.9058  -10.4596  -52.0862 O.3    1 LIG      -0.29200
      6 H1        -58.4466   -7.7935  -53.3378 H      1 LIG       0.17500
      7 H2        -60.9325   -7.3438  -52.2930 H      1 LIG       0.17500
      8 H3        -58.0231  -10.4964  -52.9452 H      1 LIG       0.13800
      9 H4        -61.7443   -9.8228  -51.3796 H      1 LIG       0.13800
@<TRIPOS>BOND
      1       1       2 1
      2       1       3 2
      3       2       4 2
      4       3       5 1
      5       4       5 1
      6       1       6 1
      7       2       7 1
      8       3       8 1
      9       4       9 1
@<TRIPOS>ALT_TYPE
CGenFF_4.0_ALT_TYPE_SET
CGenFF_4.0 1 CG2R51 2 CG2R51 3 CG2R51 4 CG2R51 5 OG2R50 6 HGR51 7 HGR51 8 HGR52 9 HGR52
@<TRIPOS>MOLECULE
furan
 9 9 0 0 0
****
USER_CHARGES
INVALID_CHARGES
Pose:  30 Cluster:  30 Fr_nu: 638674 TotEn:    -7.16
@<TRIPOS>ATOM
      1 C1        -61.6380   -2.7473  -24.3966 C.2    1 LIG      -0.26000
      2 C2        -62.1079   -2.5326  -23.0789 C.2    1 LIG      -0.26000
      3 C3        -61.0045   -1.5850  -24.7704 C.2    1 LIG       0.09300
      4 C4        -61.7279   -1.2544  -22.7414 C.2    1 LIG       0.09300
      5 O1        -61.0548   -0.6700  -23.7670 O.3    1 LIG      -0.29200
      6 H1        -61.7478   -3.6376  -24.9987 H      1 LIG       0.17500
      7 H2        -62.6549   -3.2231  -22.4534 H      1 LIG       0.17500
      8 H3        -60.4936   -1.2673  -25.6676 H      1 LIG       0.13800
      9 H4        -61.8531   -0.6462  -21.8574 H      1 LIG       0.13800
@<TRIPOS>BOND
      1       1       2 1
      2       1       3 2
      3       2       4 2
      4       3       5 1
      5       4       5 1
      6       1       6 1
      7       2       7 1
      8       3       8 1
      9       4       9 1
@<TRIPOS>ALT_TYPE
CGenFF_4.0_ALT_TYPE_SET
CGenFF_4.0 1 CG2R51 2 CG2R51 3 CG2R51 4 CG2R51 5 OG2R50 6 HGR51 7 HGR51 8 HGR52 9 HGR52
@<TRIPOS>MOLECULE
furan
 9 9 0 0 0
****
USER_CHARGES
INVALID_CHARGES
Pose:  31 Cluster:  31 Fr_nu:   3839 TotEn:    -7.01
@<TRIPOS>ATOM
      1 C1        -66.2476  -24.6585  -36.9776 C.2    1 LIG      -0.26000
      2 C2        -67.4342  -24.7858  -37.7385 C.2    1 LIG      -0.26000
      3 C3        -66.6475  -24.4193  -35.6834 C.2    1 LIG       0.09300
      4 C4        -68.4746  -24.6155  -36.8550 C.2    1 LIG       0.09300
      5 O1        -68.0035  -24.3917  -35.6002 O.3    1 LIG      -0.29200
      6 H1        -65.2284  -24.7314  -37.3286 H      1 LIG       0.17500
      7 H2        -67.5204  -24.9780  -38.7982 H      1 LIG       0.17500
      8 H3        -66.1188  -24.2565  -34.7555 H      1 LIG       0.13800
      9 H4        -69.5501  -24.6241  -36.9560 H      1 LIG       0.13800
@<TRIPOS>BOND
      1       1       2 1
      2       1       3 2
      3       2       4 2
      4       3       5 1
      5       4       5 1
      6       1       6 1
      7       2       7 1
      8       3       8 1
      9       4       9 1
@<TRIPOS>ALT_TYPE
CGenFF_4.0_ALT_TYPE_SET
CGenFF_4.0 1 CG2R51 2 CG2R51 3 CG2R51 4 CG2R51 5 OG2R50 6 HGR51 7 HGR51 8 HGR52 9 HGR52
@<TRIPOS>MOLECULE
furan
 9 9 0 0 0
****
USER_CHARGES
INVALID_CHARGES
Pose:  32 Cluster:  32 Fr_nu:  45334 TotEn:    -6.88
@<TRIPOS>ATOM
      1 C1        -49.6183  -10.7562  -45.9022 C.2    1 LIG      -0.26000
      2 C2        -49.7930   -9.4231  -45.4601 C.2    1 LIG      -0.26000
      3 C3        -50.8578  -11.1877  -46.3137 C.2    1 LIG       0.09300
      4 C4        -51.1268   -9.1349  -45.6331 C.2    1 LIG       0.09300
      5 O1        -51.7828  -10.2054  -46.1531 O.3    1 LIG      -0.29200
      6 H1        -48.7035  -11.3309  -45.9183 H      1 LIG       0.17500
      7 H2        -49.0407   -8.7557  -45.0650 H      1 LIG       0.17500
      8 H3        -51.2280  -12.1158  -46.7244 H      1 LIG       0.13800
      9 H4        -51.7332   -8.2608  -45.4455 H      1 LIG       0.13800
@<TRIPOS>BOND
      1       1       2 1
      2       1       3 2
      3       2       4 2
      4       3       5 1
      5       4       5 1
      6       1       6 1
      7       2       7 1
      8       3       8 1
      9       4       9 1
@<TRIPOS>ALT_TYPE
CGenFF_4.0_ALT_TYPE_SET
CGenFF_4.0 1 CG2R51 2 CG2R51 3 CG2R51 4 CG2R51 5 OG2R50 6 HGR51 7 HGR51 8 HGR52 9 HGR52
@<TRIPOS>MOLECULE
furan
 9 9 0 0 0
****
USER_CHARGES
INVALID_CHARGES
Pose:  33 Cluster:  33 Fr_nu:  62978 TotEn:    -6.74
@<TRIPOS>ATOM
      1 C1        -48.7218   -8.5217  -39.6725 C.2    1 LIG      -0.26000
      2 C2        -49.1076   -7.3377  -38.9997 C.2    1 LIG      -0.26000
      3 C3        -47.4394   -8.7961  -39.2577 C.2    1 LIG       0.09300
      4 C4        -48.0335   -6.9732  -38.2216 C.2    1 LIG       0.09300
      5 O1        -47.0125   -7.8571  -38.3731 O.3    1 LIG      -0.29200
      6 H1        -49.3053   -9.1020  -40.3725 H      1 LIG       0.17500
      7 H2        -50.0507   -6.8155  -39.0726 H      1 LIG       0.17500
      8 H3        -46.7317   -9.5800  -39.4853 H      1 LIG       0.13800
      9 H4        -47.8471   -6.1559  -37.5402 H      1 LIG       0.13800
@<TRIPOS>BOND
      1       1       2 1
      2       1       3 2
      3       2       4 2
      4       3       5 1
      5       4       5 1
      6       1       6 1
      7       2       7 1
      8       3       8 1
      9       4       9 1
@<TRIPOS>ALT_TYPE
CGenFF_4.0_ALT_TYPE_SET
CGenFF_4.0 1 CG2R51 2 CG2R51 3 CG2R51 4 CG2R51 5 OG2R50 6 HGR51 7 HGR51 8 HGR52 9 HGR52
@<TRIPOS>MOLECULE
furan
 9 9 0 0 0
****
USER_CHARGES
INVALID_CHARGES
Pose:  34 Cluster:  34 Fr_nu: 2846746 TotEn:    -6.72
@<TRIPOS>ATOM
      1 C1        -72.0223  -11.5506  -43.6435 C.2    1 LIG      -0.26000
      2 C2        -72.2527  -10.2434  -43.1520 C.2    1 LIG      -0.26000
      3 C3        -73.2350  -12.1977  -43.5907 C.2    1 LIG       0.09300
      4 C4        -73.5896  -10.1849  -42.8341 C.2    1 LIG       0.09300
      5 O1        -74.1956  -11.3721  -43.0986 O.3    1 LIG      -0.29200
      6 H1        -71.0892  -11.9689  -43.9920 H      1 LIG       0.17500
      7 H2        -71.5341   -9.4439  -43.0434 H      1 LIG       0.17500
      8 H3        -73.5635  -13.1927  -43.8535 H      1 LIG       0.13800
      9 H4        -74.2292   -9.4128  -42.4318 H      1 LIG       0.13800
@<TRIPOS>BOND
      1       1       2 1
      2       1       3 2
      3       2       4 2
      4       3       5 1
      5       4       5 1
      6       1       6 1
      7       2       7 1
      8       3       8 1
      9       4       9 1
@<TRIPOS>ALT_TYPE
CGenFF_4.0_ALT_TYPE_SET
CGenFF_4.0 1 CG2R51 2 CG2R51 3 CG2R51 4 CG2R51 5 OG2R50 6 HGR51 7 HGR51 8 HGR52 9 HGR52
@<TRIPOS>MOLECULE
furan
 9 9 0 0 0
****
USER_CHARGES
INVALID_CHARGES
Pose:  35 Cluster:  35 Fr_nu:  86982 TotEn:    -6.71
@<TRIPOS>ATOM
      1 C1        -58.8715  -10.0664  -52.6915 C.2    1 LIG      -0.26000
      2 C2        -59.9626   -9.4005  -52.0837 C.2    1 LIG      -0.26000
      3 C3        -59.3260  -11.3223  -53.0208 C.2    1 LIG       0.09300
      4 C4        -61.0059  -10.2968  -52.0851 C.2    1 LIG       0.09300
      5 O1        -60.6261  -11.4706  -52.6546 O.3    1 LIG      -0.29200
      6 H1        -57.8781   -9.6797  -52.8671 H      1 LIG       0.17500
      7 H2        -59.9856   -8.3931  -51.6937 H      1 LIG       0.17500
      8 H3        -58.8730  -12.1806  -53.4953 H      1 LIG       0.13800
      9 H4        -62.0278  -10.2549  -51.7372 H      1 LIG       0.13800
@<TRIPOS>BOND
      1       1       2 1
      2       1       3 2
      3       2       4 2
      4       3       5 1
      5       4       5 1
      6       1       6 1
      7       2       7 1
      8       3       8 1
      9       4       9 1
@<TRIPOS>ALT_TYPE
CGenFF_4.0_ALT_TYPE_SET
CGenFF_4.0 1 CG2R51 2 CG2R51 3 CG2R51 4 CG2R51 5 OG2R50 6 HGR51 7 HGR51 8 HGR52 9 HGR52
@<TRIPOS>MOLECULE
furan
 9 9 0 0 0
****
USER_CHARGES
INVALID_CHARGES
Pose:  36 Cluster:  36 Fr_nu: 2037246 TotEn:    -6.26
@<TRIPOS>ATOM
      1 C1        -61.1057   -1.1642  -24.7134 C.2    1 LIG      -0.26000
      2 C2        -62.5163   -1.0755  -24.6405 C.2    1 LIG      -0.26000
      3 C3        -60.7829   -2.4438  -24.3256 C.2    1 LIG       0.09300
      4 C4        -62.9550   -2.3072  -24.2134 C.2    1 LIG       0.09300
      5 O1        -61.9045   -3.1471  -24.0192 O.3    1 LIG      -0.29200
      6 H1        -60.4111   -0.3920  -25.0109 H      1 LIG       0.17500
      7 H2        -63.1359   -0.2208  -24.8707 H      1 LIG       0.17500
      8 H3        -59.8513   -2.9808  -24.2212 H      1 LIG       0.13800
      9 H4        -63.9306   -2.7239  -24.0097 H      1 LIG       0.13800
@<TRIPOS>BOND
      1       1       2 1
      2       1       3 2
      3       2       4 2
      4       3       5 1
      5       4       5 1
      6       1       6 1
      7       2       7 1
      8       3       8 1
      9       4       9 1
@<TRIPOS>ALT_TYPE
CGenFF_4.0_ALT_TYPE_SET
CGenFF_4.0 1 CG2R51 2 CG2R51 3 CG2R51 4 CG2R51 5 OG2R50 6 HGR51 7 HGR51 8 HGR52 9 HGR52
@<TRIPOS>MOLECULE
furan
 9 9 0 0 0
****
USER_CHARGES
INVALID_CHARGES
Pose:  37 Cluster:  37 Fr_nu: 416646 TotEn:    -5.93
@<TRIPOS>ATOM
      1 C1        -60.0441  -21.0773  -40.4311 C.2    1 LIG      -0.26000
      2 C2        -61.3684  -21.5436  -40.6100 C.2    1 LIG      -0.26000
      3 C3        -59.8706  -20.9309  -39.0744 C.2    1 LIG       0.09300
      4 C4        -61.9097  -21.6490  -39.3499 C.2    1 LIG       0.09300
      5 O1        -61.0031  -21.2775  -38.4083 O.3    1 LIG      -0.29200
      6 H1        -59.3083  -20.8730  -41.1954 H      1 LIG       0.17500
      7 H2        -61.8660  -21.7742  -41.5409 H      1 LIG       0.17500
      8 H3        -59.0449  -20.6089  -38.4568 H      1 LIG       0.13800
      9 H4        -62.8747  -21.9567  -38.9742 H      1 LIG       0.13800
@<TRIPOS>BOND
      1       1       2 1
      2       1       3 2
      3       2       4 2
      4       3       5 1
      5       4       5 1
      6       1       6 1
      7       2       7 1
      8       3       8 1
      9       4       9 1
@<TRIPOS>ALT_TYPE
CGenFF_4.0_ALT_TYPE_SET
CGenFF_4.0 1 CG2R51 2 CG2R51 3 CG2R51 4 CG2R51 5 OG2R50 6 HGR51 7 HGR51 8 HGR52 9 HGR52
@<TRIPOS>MOLECULE
furan
 9 9 0 0 0
****
USER_CHARGES
INVALID_CHARGES
Pose:  38 Cluster:  38 Fr_nu:  63120 TotEn:    -5.23
@<TRIPOS>ATOM
      1 C1        -47.0064   -7.5029  -39.7307 C.2    1 LIG      -0.26000
      2 C2        -48.1118   -6.6252  -39.6263 C.2    1 LIG      -0.26000
      3 C3        -47.4055   -8.6892  -39.1602 C.2    1 LIG       0.09300
      4 C4        -49.1076   -7.3377  -38.9997 C.2    1 LIG       0.09300
      5 O1        -48.6850   -8.5969  -38.7123 O.3    1 LIG      -0.29200
      6 H1        -46.0396   -7.2965  -40.1666 H      1 LIG       0.17500
      7 H2        -48.1749   -5.6013  -39.9657 H      1 LIG       0.17500
      8 H3        -46.9233   -9.6433  -39.0044 H      1 LIG       0.13800
      9 H4        -50.1196   -7.1048  -38.7022 H      1 LIG       0.13800
@<TRIPOS>BOND
      1       1       2 1
      2       1       3 2
      3       2       4 2
      4       3       5 1
      5       4       5 1
      6       1       6 1
      7       2       7 1
      8       3       8 1
      9       4       9 1
@<TRIPOS>ALT_TYPE
CGenFF_4.0_ALT_TYPE_SET
CGenFF_4.0 1 CG2R51 2 CG2R51 3 CG2R51 4 CG2R51 5 OG2R50 6 HGR51 7 HGR51 8 HGR52 9 HGR52
@<TRIPOS>MOLECULE
furan
 9 9 0 0 0
****
USER_CHARGES
INVALID_CHARGES
Pose:  39 Cluster:  39 Fr_nu: 1346804 TotEn:    -4.32
@<TRIPOS>ATOM
      1 C1        -48.6112   -7.2621  -38.7570 C.2    1 LIG      -0.26000
      2 C2        -47.7340   -8.0940  -38.0210 C.2    1 LIG      -0.26000
      3 C3        -47.9985   -7.0376  -39.9679 C.2    1 LIG       0.09300
      4 C4        -46.6479   -8.3187  -38.8346 C.2    1 LIG       0.09300
      5 O1        -46.8014   -7.6782  -40.0233 O.3    1 LIG      -0.29200
      6 H1        -49.5697   -6.8742  -38.4439 H      1 LIG       0.17500
      7 H2        -47.8758   -8.4816  -37.0225 H      1 LIG       0.17500
      8 H3        -48.2694   -6.4761  -40.8502 H      1 LIG       0.13800
      9 H4        -45.7327   -8.8813  -38.7214 H      1 LIG       0.13800
@<TRIPOS>BOND
      1       1       2 1
      2       1       3 2
      3       2       4 2
      4       3       5 1
      5       4       5 1
      6       1       6 1
      7       2       7 1
      8       3       8 1
      9       4       9 1
@<TRIPOS>ALT_TYPE
CGenFF_4.0_ALT_TYPE_SET
CGenFF_4.0 1 CG2R51 2 CG2R51 3 CG2R51 4 CG2R51 5 OG2R50 6 HGR51 7 HGR51 8 HGR52 9 HGR52
@<TRIPOS>MOLECULE
furan
 9 9 0 0 0
****
USER_CHARGES
INVALID_CHARGES
Pose:  40 Cluster:  40 Fr_nu: 2696597 TotEn:    -2.74
@<TRIPOS>ATOM
      1 C1        -73.4346  -11.3605  -43.3419 C.2    1 LIG      -0.26000
      2 C2        -72.1932  -10.8104  -43.7412 C.2    1 LIG      -0.26000
      3 C3        -74.1166  -10.3462  -42.7109 C.2    1 LIG       0.09300
      4 C4        -72.2051   -9.4992  -43.3259 C.2    1 LIG       0.09300
      5 O1        -73.3741   -9.2082  -42.6971 O.3    1 LIG      -0.29200
      6 H1        -73.7879  -12.3701  -43.4943 H      1 LIG       0.17500
      7 H2        -71.3903  -11.3075  -44.2662 H      1 LIG       0.17500
      8 H3        -75.0879  -10.2763  -42.2433 H      1 LIG       0.13800
      9 H4        -71.4976   -8.6859  -43.3976 H      1 LIG       0.13800
@<TRIPOS>BOND
      1       1       2 1
      2       1       3 2
      3       2       4 2
      4       3       5 1
      5       4       5 1
      6       1       6 1
      7       2       7 1
      8       3       8 1
      9       4       9 1
@<TRIPOS>ALT_TYPE
CGenFF_4.0_ALT_TYPE_SET
CGenFF_4.0 1 CG2R51 2 CG2R51 3 CG2R51 4 CG2R51 5 OG2R50 6 HGR51 7 HGR51 8 HGR52 9 HGR52
@<TRIPOS>MOLECULE
pyrimidine
 10 10 0 0 0
****
USER_CHARGES
INVALID_CHARGES
Pose:   1 Cluster:   1 Fr_nu: 3409392 TotEn:   -22.28
@<TRIPOS>ATOM
      1 C1        -73.0236   -9.9147  -42.9348 C.ar   1 LIG      -0.13100
      2 C2        -73.6936  -11.1185  -43.0149 C.ar   1 LIG       0.28900
      3 C3        -71.7304   -9.9180  -43.4162 C.ar   1 LIG       0.28900
      4 C4        -71.8851  -12.1194  -43.9609 C.ar   1 LIG       0.50700
      5 N1        -73.1527  -12.2449  -43.5240 N.ar   1 LIG      -0.71900
      6 N2        -71.1274  -11.0063  -43.9378 N.ar   1 LIG      -0.71900
      7 H1        -73.4821   -9.0265  -42.5213 H      1 LIG       0.11500
      8 H2        -74.7145  -11.2132  -42.6611 H      1 LIG       0.11400
      9 H3        -71.1249   -9.0184  -43.3945 H      1 LIG       0.11400
     10 H4        -71.4254  -13.0089  -44.3739 H      1 LIG       0.14100
@<TRIPOS>BOND
      1       1       2 ar
      2       1       3 ar
      3       2       5 ar
      4       3       6 ar
      5       4       5 ar
      6       4       6 ar
      7       1       7 1
      8       2       8 1
      9       3       9 1
     10       4      10 1
@<TRIPOS>ALT_TYPE
CGenFF_4.0_ALT_TYPE_SET
CGenFF_4.0 1 CG2R61 2 CG2R61 3 CG2R61 4 CG2R64 5 NG2R62 6 NG2R62 7 HGR61 8 HGR62 9 HGR62 10 HGR62
@<TRIPOS>MOLECULE
pyrimidine
 10 10 0 0 0
****
USER_CHARGES
INVALID_CHARGES
Pose:   2 Cluster:   2 Fr_nu: 2873948 TotEn:   -17.16
@<TRIPOS>ATOM
      1 C1        -70.7298   -7.0094  -45.4268 C.ar   1 LIG      -0.13100
      2 C2        -70.2323   -7.9141  -44.5111 C.ar   1 LIG       0.28900
      3 C3        -69.8095   -6.4915  -46.3150 C.ar   1 LIG       0.28900
      4 C4        -68.1399   -7.7161  -45.3771 C.ar   1 LIG       0.50700
      5 N1        -68.9381   -8.2916  -44.4577 N.ar   1 LIG      -0.71900
      6 N2        -68.5019   -6.8238  -46.3186 N.ar   1 LIG      -0.71900
      7 H1        -71.7732   -6.7245  -45.4468 H      1 LIG       0.11500
      8 H2        -70.8803   -8.3741  -43.7730 H      1 LIG       0.11400
      9 H3        -70.1070   -5.7728  -47.0708 H      1 LIG       0.11400
     10 H4        -67.0949   -8.0004  -45.3565 H      1 LIG       0.14100
@<TRIPOS>BOND
      1       1       2 ar
      2       1       3 ar
      3       2       5 ar
      4       3       6 ar
      5       4       5 ar
      6       4       6 ar
      7       1       7 1
      8       2       8 1
      9       3       9 1
     10       4      10 1
@<TRIPOS>ALT_TYPE
CGenFF_4.0_ALT_TYPE_SET
CGenFF_4.0 1 CG2R61 2 CG2R61 3 CG2R61 4 CG2R64 5 NG2R62 6 NG2R62 7 HGR61 8 HGR62 9 HGR62 10 HGR62
@<TRIPOS>MOLECULE
pyrimidine
 10 10 0 0 0
****
USER_CHARGES
INVALID_CHARGES
Pose:   3 Cluster:   3 Fr_nu: 1753741 TotEn:   -17.02
@<TRIPOS>ATOM
      1 C1        -70.5321   -6.3237  -45.4741 C.ar   1 LIG      -0.13100
      2 C2        -69.9008   -5.2610  -46.0876 C.ar   1 LIG       0.28900
      3 C3        -69.7823   -7.4759  -45.3553 C.ar   1 LIG       0.28900
      4 C4        -68.0089   -6.4873  -46.3774 C.ar   1 LIG       0.50700
      5 N1        -68.6352   -5.3082  -46.5529 N.ar   1 LIG      -0.71900
      6 N2        -68.5131   -7.5933  -45.7975 N.ar   1 LIG      -0.71900
      7 H1        -71.5488   -6.2579  -45.1103 H      1 LIG       0.11500
      8 H2        -70.4107   -4.3138  -46.2262 H      1 LIG       0.11400
      9 H3        -70.1940   -8.3637  -44.8876 H      1 LIG       0.11400
     10 H4        -66.9914   -6.5538  -46.7427 H      1 LIG       0.14100
@<TRIPOS>BOND
      1       1       2 ar
      2       1       3 ar
      3       2       5 ar
      4       3       6 ar
      5       4       5 ar
      6       4       6 ar
      7       1       7 1
      8       2       8 1
      9       3       9 1
     10       4      10 1
@<TRIPOS>ALT_TYPE
CGenFF_4.0_ALT_TYPE_SET
CGenFF_4.0 1 CG2R61 2 CG2R61 3 CG2R61 4 CG2R64 5 NG2R62 6 NG2R62 7 HGR61 8 HGR62 9 HGR62 10 HGR62
@<TRIPOS>MOLECULE
pyrimidine
 10 10 0 0 0
****
USER_CHARGES
INVALID_CHARGES
Pose:   4 Cluster:   4 Fr_nu: 2181603 TotEn:   -16.94
@<TRIPOS>ATOM
      1 C1        -73.6383  -10.8406  -43.4115 C.ar   1 LIG      -0.13100
      2 C2        -73.2533   -9.6122  -42.9141 C.ar   1 LIG       0.28900
      3 C3        -72.6505  -11.8030  -43.4557 C.ar   1 LIG       0.28900
      4 C4        -71.1307  -10.3553  -42.5833 C.ar   1 LIG       0.50700
      5 N1        -72.0032   -9.3339  -42.4895 N.ar   1 LIG      -0.71900
      6 N2        -71.3814  -11.5941  -43.0485 N.ar   1 LIG      -0.71900
      7 H1        -74.6485  -11.0360  -43.7453 H      1 LIG       0.11500
      8 H2        -73.9608   -8.7934  -42.8412 H      1 LIG       0.11400
      9 H3        -72.8585  -12.7989  -43.8318 H      1 LIG       0.11400
     10 H4        -70.1188  -10.1595  -42.2502 H      1 LIG       0.14100
@<TRIPOS>BOND
      1       1       2 ar
      2       1       3 ar
      3       2       5 ar
      4       3       6 ar
      5       4       5 ar
      6       4       6 ar
      7       1       7 1
      8       2       8 1
      9       3       9 1
     10       4      10 1
@<TRIPOS>ALT_TYPE
CGenFF_4.0_ALT_TYPE_SET
CGenFF_4.0 1 CG2R61 2 CG2R61 3 CG2R61 4 CG2R64 5 NG2R62 6 NG2R62 7 HGR61 8 HGR62 9 HGR62 10 HGR62
@<TRIPOS>MOLECULE
pyrimidine
 10 10 0 0 0
****
USER_CHARGES
INVALID_CHARGES
Pose:   5 Cluster:   5 Fr_nu: 2422867 TotEn:   -16.42
@<TRIPOS>ATOM
      1 C1        -71.8748   -7.4423  -44.9248 C.ar   1 LIG      -0.13100
      2 C2        -70.8614   -6.6645  -45.4468 C.ar   1 LIG       0.28900
      3 C3        -71.4695   -8.5118  -44.1528 C.ar   1 LIG       0.28900
      4 C4        -69.2832   -7.9752  -44.4678 C.ar   1 LIG       0.50700
      5 N1        -69.5500   -6.9030  -45.2376 N.ar   1 LIG      -0.71900
      6 N2        -70.1773   -8.8089  -43.9029 N.ar   1 LIG      -0.71900
      7 H1        -72.9190   -7.2277  -45.1090 H      1 LIG       0.11500
      8 H2        -71.0829   -5.8023  -46.0663 H      1 LIG       0.11400
      9 H3        -72.1944   -9.1800  -43.7008 H      1 LIG       0.11400
     10 H4        -68.2377   -8.1909  -44.2842 H      1 LIG       0.14100
@<TRIPOS>BOND
      1       1       2 ar
      2       1       3 ar
      3       2       5 ar
      4       3       6 ar
      5       4       5 ar
      6       4       6 ar
      7       1       7 1
      8       2       8 1
      9       3       9 1
     10       4      10 1
@<TRIPOS>ALT_TYPE
CGenFF_4.0_ALT_TYPE_SET
CGenFF_4.0 1 CG2R61 2 CG2R61 3 CG2R61 4 CG2R64 5 NG2R62 6 NG2R62 7 HGR61 8 HGR62 9 HGR62 10 HGR62
@<TRIPOS>MOLECULE
pyrimidine
 10 10 0 0 0
****
USER_CHARGES
INVALID_CHARGES
Pose:   6 Cluster:   6 Fr_nu:  93300 TotEn:   -15.76
@<TRIPOS>ATOM
      1 C1        -62.2434   -3.1504  -24.1319 C.ar   1 LIG      -0.13100
      2 C2        -62.5357   -2.9419  -22.7994 C.ar   1 LIG       0.28900
      3 C3        -61.3014   -2.3017  -24.6765 C.ar   1 LIG       0.28900
      4 C4        -61.0564   -1.2193  -22.6927 C.ar   1 LIG       0.50700
      5 N1        -61.9590   -1.9820  -22.0469 N.ar   1 LIG      -0.71900
      6 N2        -60.6858   -1.3215  -23.9834 N.ar   1 LIG      -0.71900
      7 H1        -62.7217   -3.9283  -24.7119 H      1 LIG       0.11500
      8 H2        -63.2638   -3.5596  -22.2850 H      1 LIG       0.11400
      9 H3        -61.0073   -2.3886  -25.7168 H      1 LIG       0.11400
     10 H4        -60.5782   -0.4396  -22.1125 H      1 LIG       0.14100
@<TRIPOS>BOND
      1       1       2 ar
      2       1       3 ar
      3       2       5 ar
      4       3       6 ar
      5       4       5 ar
      6       4       6 ar
      7       1       7 1
      8       2       8 1
      9       3       9 1
     10       4      10 1
@<TRIPOS>ALT_TYPE
CGenFF_4.0_ALT_TYPE_SET
CGenFF_4.0 1 CG2R61 2 CG2R61 3 CG2R61 4 CG2R64 5 NG2R62 6 NG2R62 7 HGR61 8 HGR62 9 HGR62 10 HGR62
@<TRIPOS>MOLECULE
pyrimidine
 10 10 0 0 0
****
USER_CHARGES
INVALID_CHARGES
Pose:   7 Cluster:   7 Fr_nu:    653 TotEn:   -15.41
@<TRIPOS>ATOM
      1 C1        -66.4753   -7.8299  -49.9596 C.ar   1 LIG      -0.13100
      2 C2        -67.2445   -8.4276  -48.9820 C.ar   1 LIG       0.28900
      3 C3        -66.2883   -6.4696  -49.8236 C.ar   1 LIG       0.28900
      4 C4        -67.5384   -6.4365  -47.9254 C.ar   1 LIG       0.50700
      5 N1        -67.7935   -7.7586  -47.9470 N.ar   1 LIG      -0.71900
      6 N2        -66.8072   -5.7386  -48.8153 N.ar   1 LIG      -0.71900
      7 H1        -66.0472   -8.3912  -50.7792 H      1 LIG       0.11500
      8 H2        -67.4465   -9.4929  -49.0050 H      1 LIG       0.11400
      9 H3        -65.6988   -5.9128  -50.5439 H      1 LIG       0.11400
     10 H4        -67.9679   -5.8741  -47.1054 H      1 LIG       0.14100
@<TRIPOS>BOND
      1       1       2 ar
      2       1       3 ar
      3       2       5 ar
      4       3       6 ar
      5       4       5 ar
      6       4       6 ar
      7       1       7 1
      8       2       8 1
      9       3       9 1
     10       4      10 1
@<TRIPOS>ALT_TYPE
CGenFF_4.0_ALT_TYPE_SET
CGenFF_4.0 1 CG2R61 2 CG2R61 3 CG2R61 4 CG2R64 5 NG2R62 6 NG2R62 7 HGR61 8 HGR62 9 HGR62 10 HGR62
@<TRIPOS>MOLECULE
pyrimidine
 10 10 0 0 0
****
USER_CHARGES
INVALID_CHARGES
Pose:   8 Cluster:   8 Fr_nu: 1653076 TotEn:   -14.93
@<TRIPOS>ATOM
      1 C1        -69.9975   -5.3602  -45.6766 C.ar   1 LIG      -0.13100
      2 C2        -69.1463   -4.2756  -45.7362 C.ar   1 LIG       0.28900
      3 C3        -69.5689   -6.4926  -46.3384 C.ar   1 LIG       0.28900
      4 C4        -67.6597   -5.4477  -46.9943 C.ar   1 LIG       0.50700
      5 N1        -67.9654   -4.2846  -46.3886 N.ar   1 LIG      -0.71900
      6 N2        -68.4014   -6.5717  -47.0100 N.ar   1 LIG      -0.71900
      7 H1        -70.9394   -5.3249  -45.1458 H      1 LIG       0.11500
      8 H2        -69.3984   -3.3413  -45.2464 H      1 LIG       0.11400
      9 H3        -70.1709   -7.3947  -46.3479 H      1 LIG       0.11400
     10 H4        -66.7171   -5.4829  -47.5268 H      1 LIG       0.14100
@<TRIPOS>BOND
      1       1       2 ar
      2       1       3 ar
      3       2       5 ar
      4       3       6 ar
      5       4       5 ar
      6       4       6 ar
      7       1       7 1
      8       2       8 1
      9       3       9 1
     10       4      10 1
@<TRIPOS>ALT_TYPE
CGenFF_4.0_ALT_TYPE_SET
CGenFF_4.0 1 CG2R61 2 CG2R61 3 CG2R61 4 CG2R64 5 NG2R62 6 NG2R62 7 HGR61 8 HGR62 9 HGR62 10 HGR62
@<TRIPOS>MOLECULE
pyrimidine
 10 10 0 0 0
****
USER_CHARGES
INVALID_CHARGES
Pose:   9 Cluster:   9 Fr_nu:  76822 TotEn:   -14.26
@<TRIPOS>ATOM
      1 C1        -43.9101   -8.9840  -40.8586 C.ar   1 LIG      -0.13100
      2 C2        -43.2466   -9.2625  -39.6810 C.ar   1 LIG       0.28900
      3 C3        -43.3367   -9.4990  -42.0032 C.ar   1 LIG       0.28900
      4 C4        -41.6508  -10.4337  -40.7985 C.ar   1 LIG       0.50700
      5 N1        -42.1104   -9.9869  -39.6142 N.ar   1 LIG      -0.71900
      6 N2        -42.2032  -10.2308  -42.0099 N.ar   1 LIG      -0.71900
      7 H1        -44.8203   -8.3999  -40.8829 H      1 LIG       0.11500
      8 H2        -43.6218   -8.8996  -38.7303 H      1 LIG       0.11400
      9 H3        -43.7860   -9.3318  -42.9761 H      1 LIG       0.11400
     10 H4        -40.7389  -11.0176  -40.7746 H      1 LIG       0.14100
@<TRIPOS>BOND
      1       1       2 ar
      2       1       3 ar
      3       2       5 ar
      4       3       6 ar
      5       4       5 ar
      6       4       6 ar
      7       1       7 1
      8       2       8 1
      9       3       9 1
     10       4      10 1
@<TRIPOS>ALT_TYPE
CGenFF_4.0_ALT_TYPE_SET
CGenFF_4.0 1 CG2R61 2 CG2R61 3 CG2R61 4 CG2R64 5 NG2R62 6 NG2R62 7 HGR61 8 HGR62 9 HGR62 10 HGR62
@<TRIPOS>MOLECULE
pyrimidine
 10 10 0 0 0
****
USER_CHARGES
INVALID_CHARGES
Pose:  10 Cluster:  10 Fr_nu: 689723 TotEn:   -14.23
@<TRIPOS>ATOM
      1 C1        -61.4280   -2.9147  -24.8799 C.ar   1 LIG      -0.13100
      2 C2        -62.5722   -3.1723  -24.1526 C.ar   1 LIG       0.28900
      3 C3        -60.8761   -1.6627  -24.7010 C.ar   1 LIG       0.28900
      4 C4        -62.5095   -1.0983  -23.2244 C.ar   1 LIG       0.50700
      5 N1        -63.1422   -2.2838  -23.3124 N.ar   1 LIG      -0.71900
      6 N2        -61.3925   -0.7264  -23.8783 N.ar   1 LIG      -0.71900
      7 H1        -60.9923   -3.6464  -25.5469 H      1 LIG       0.11500
      8 H2        -63.0773   -4.1292  -24.2279 H      1 LIG       0.11400
      9 H3        -59.9765   -1.3688  -25.2308 H      1 LIG       0.11400
     10 H4        -62.9462   -0.3651  -22.5574 H      1 LIG       0.14100
@<TRIPOS>BOND
      1       1       2 ar
      2       1       3 ar
      3       2       5 ar
      4       3       6 ar
      5       4       5 ar
      6       4       6 ar
      7       1       7 1
      8       2       8 1
      9       3       9 1
     10       4      10 1
@<TRIPOS>ALT_TYPE
CGenFF_4.0_ALT_TYPE_SET
CGenFF_4.0 1 CG2R61 2 CG2R61 3 CG2R61 4 CG2R64 5 NG2R62 6 NG2R62 7 HGR61 8 HGR62 9 HGR62 10 HGR62
@<TRIPOS>MOLECULE
pyrimidine
 10 10 0 0 0
****
USER_CHARGES
INVALID_CHARGES
Pose:  11 Cluster:  11 Fr_nu: 973958 TotEn:   -13.83
@<TRIPOS>ATOM
      1 C1        -69.0347   -5.4330  -46.1047 C.ar   1 LIG      -0.13100
      2 C2        -69.3062   -6.6579  -46.6796 C.ar   1 LIG       0.28900
      3 C3        -67.7153   -5.0317  -46.1496 C.ar   1 LIG       0.28900
      4 C4        -67.1203   -6.9371  -47.2370 C.ar   1 LIG       0.50700
      5 N1        -68.3697   -7.4390  -47.2568 N.ar   1 LIG      -0.71900
      6 N2        -66.7284   -5.7614  -46.7098 N.ar   1 LIG      -0.71900
      7 H1        -69.8060   -4.8271  -45.6484 H      1 LIG       0.11500
      8 H2        -70.3147   -7.0568  -46.6922 H      1 LIG       0.11400
      9 H3        -67.4057   -4.0839  -45.7228 H      1 LIG       0.11400
     10 H4        -66.3477   -7.5441  -47.6929 H      1 LIG       0.14100
@<TRIPOS>BOND
      1       1       2 ar
      2       1       3 ar
      3       2       5 ar
      4       3       6 ar
      5       4       5 ar
      6       4       6 ar
      7       1       7 1
      8       2       8 1
      9       3       9 1
     10       4      10 1
@<TRIPOS>ALT_TYPE
CGenFF_4.0_ALT_TYPE_SET
CGenFF_4.0 1 CG2R61 2 CG2R61 3 CG2R61 4 CG2R64 5 NG2R62 6 NG2R62 7 HGR61 8 HGR62 9 HGR62 10 HGR62
@<TRIPOS>MOLECULE
pyrimidine
 10 10 0 0 0
****
USER_CHARGES
INVALID_CHARGES
Pose:  12 Cluster:  12 Fr_nu: 623698 TotEn:   -13.64
@<TRIPOS>ATOM
      1 C1        -69.6752   -6.2662  -45.4859 C.ar   1 LIG      -0.13100
      2 C2        -68.7578   -5.7685  -46.3887 C.ar   1 LIG       0.28900
      3 C3        -69.3061   -7.4274  -44.8383 C.ar   1 LIG       0.28900
      4 C4        -67.3250   -7.4782  -45.9518 C.ar   1 LIG       0.50700
      5 N1        -67.5687   -6.3511  -46.6471 N.ar   1 LIG      -0.71900
      6 N2        -68.1344   -8.0626  -45.0478 N.ar   1 LIG      -0.71900
      7 H1        -70.6222   -5.7780  -45.2982 H      1 LIG       0.11500
      8 H2        -68.9600   -4.8601  -46.9458 H      1 LIG       0.11400
      9 H3        -69.9625   -7.8937  -44.1116 H      1 LIG       0.11400
     10 H4        -66.3775   -7.9678  -46.1403 H      1 LIG       0.14100
@<TRIPOS>BOND
      1       1       2 ar
      2       1       3 ar
      3       2       5 ar
      4       3       6 ar
      5       4       5 ar
      6       4       6 ar
      7       1       7 1
      8       2       8 1
      9       3       9 1
     10       4      10 1
@<TRIPOS>ALT_TYPE
CGenFF_4.0_ALT_TYPE_SET
CGenFF_4.0 1 CG2R61 2 CG2R61 3 CG2R61 4 CG2R64 5 NG2R62 6 NG2R62 7 HGR61 8 HGR62 9 HGR62 10 HGR62
@<TRIPOS>MOLECULE
pyrimidine
 10 10 0 0 0
****
USER_CHARGES
INVALID_CHARGES
Pose:  13 Cluster:  13 Fr_nu:   8890 TotEn:   -13.26
@<TRIPOS>ATOM
      1 C1        -66.6810   -7.1519  -49.4872 C.ar   1 LIG      -0.13100
      2 C2        -66.8821   -5.8472  -49.0848 C.ar   1 LIG       0.28900
      3 C3        -66.6717   -8.0932  -48.4784 C.ar   1 LIG       0.28900
      4 C4        -67.0316   -6.4885  -46.9091 C.ar   1 LIG       0.50700
      5 N1        -67.0616   -5.4786  -47.7994 N.ar   1 LIG      -0.71900
      6 N2        -66.8443   -7.7957  -47.1738 N.ar   1 LIG      -0.71900
      7 H1        -66.5395   -7.4191  -50.5259 H      1 LIG       0.11500
      8 H2        -66.9050   -5.0381  -49.8067 H      1 LIG       0.11400
      9 H3        -66.5199   -9.1445  -48.6977 H      1 LIG       0.11400
     10 H4        -67.1721   -6.2211  -45.8690 H      1 LIG       0.14100
@<TRIPOS>BOND
      1       1       2 ar
      2       1       3 ar
      3       2       5 ar
      4       3       6 ar
      5       4       5 ar
      6       4       6 ar
      7       1       7 1
      8       2       8 1
      9       3       9 1
     10       4      10 1
@<TRIPOS>ALT_TYPE
CGenFF_4.0_ALT_TYPE_SET
CGenFF_4.0 1 CG2R61 2 CG2R61 3 CG2R61 4 CG2R64 5 NG2R62 6 NG2R62 7 HGR61 8 HGR62 9 HGR62 10 HGR62
@<TRIPOS>MOLECULE
pyrimidine
 10 10 0 0 0
****
USER_CHARGES
INVALID_CHARGES
Pose:  14 Cluster:  14 Fr_nu: 337668 TotEn:   -12.91
@<TRIPOS>ATOM
      1 C1        -61.7443   -2.4644  -24.9406 C.ar   1 LIG      -0.13100
      2 C2        -62.9646   -1.9962  -24.4976 C.ar   1 LIG       0.28900
      3 C3        -60.6773   -2.2445  -24.0938 C.ar   1 LIG       0.28900
      4 C4        -62.0239   -1.2078  -22.5843 C.ar   1 LIG       0.50700
      5 N1        -63.1411   -1.3611  -23.3204 N.ar   1 LIG      -0.71900
      6 N2        -60.7814   -1.6172  -22.9039 N.ar   1 LIG      -0.71900
      7 H1        -61.6316   -2.9705  -25.8900 H      1 LIG       0.11500
      8 H2        -63.8608   -2.1226  -25.0952 H      1 LIG       0.11400
      9 H3        -59.6787   -2.5762  -24.3570 H      1 LIG       0.11400
     10 H4        -62.1363   -0.7001  -21.6342 H      1 LIG       0.14100
@<TRIPOS>BOND
      1       1       2 ar
      2       1       3 ar
      3       2       5 ar
      4       3       6 ar
      5       4       5 ar
      6       4       6 ar
      7       1       7 1
      8       2       8 1
      9       3       9 1
     10       4      10 1
@<TRIPOS>ALT_TYPE
CGenFF_4.0_ALT_TYPE_SET
CGenFF_4.0 1 CG2R61 2 CG2R61 3 CG2R61 4 CG2R64 5 NG2R62 6 NG2R62 7 HGR61 8 HGR62 9 HGR62 10 HGR62
@<TRIPOS>MOLECULE
pyrimidine
 10 10 0 0 0
****
USER_CHARGES
INVALID_CHARGES
Pose:  15 Cluster:  15 Fr_nu: 2873642 TotEn:   -12.76
@<TRIPOS>ATOM
      1 C1        -69.2609   -7.0262  -45.7048 C.ar   1 LIG      -0.13100
      2 C2        -69.2516   -6.5604  -47.0038 C.ar   1 LIG       0.28900
      3 C3        -68.1083   -7.6614  -45.2900 C.ar   1 LIG       0.28900
      4 C4        -67.1383   -7.3357  -47.3198 C.ar   1 LIG       0.50700
      5 N1        -68.2035   -6.6985  -47.8420 N.ar   1 LIG      -0.71900
      6 N2        -67.0240   -7.8344  -46.0740 N.ar   1 LIG      -0.71900
      7 H1        -70.1161   -6.9016  -45.0541 H      1 LIG       0.11500
      8 H2        -70.1129   -6.0481  -47.4187 H      1 LIG       0.11400
      9 H3        -68.0224   -8.0614  -44.2855 H      1 LIG       0.11400
     10 H4        -66.2823   -7.4615  -47.9714 H      1 LIG       0.14100
@<TRIPOS>BOND
      1       1       2 ar
      2       1       3 ar
      3       2       5 ar
      4       3       6 ar
      5       4       5 ar
      6       4       6 ar
      7       1       7 1
      8       2       8 1
      9       3       9 1
     10       4      10 1
@<TRIPOS>ALT_TYPE
CGenFF_4.0_ALT_TYPE_SET
CGenFF_4.0 1 CG2R61 2 CG2R61 3 CG2R61 4 CG2R64 5 NG2R62 6 NG2R62 7 HGR61 8 HGR62 9 HGR62 10 HGR62
@<TRIPOS>MOLECULE
pyrimidine
 10 10 0 0 0
****
USER_CHARGES
INVALID_CHARGES
Pose:  16 Cluster:  16 Fr_nu:    538 TotEn:   -12.27
@<TRIPOS>ATOM
      1 C1        -43.6481   -9.3290  -40.3999 C.ar   1 LIG      -0.13100
      2 C2        -42.5989  -10.1829  -40.1269 C.ar   1 LIG       0.28900
      3 C3        -43.7717   -8.9370  -41.7171 C.ar   1 LIG       0.28900
      4 C4        -41.9575  -10.1728  -42.3076 C.ar   1 LIG       0.50700
      5 N1        -41.7313  -10.6264  -41.0600 N.ar   1 LIG      -0.71900
      6 N2        -42.9410   -9.3409  -42.7005 N.ar   1 LIG      -0.71900
      7 H1        -44.3292   -8.9889  -39.6313 H      1 LIG       0.11500
      8 H2        -42.4218  -10.5446  -39.1198 H      1 LIG       0.11400
      9 H3        -44.5656   -8.2664  -42.0274 H      1 LIG       0.11400
     10 H4        -41.2751  -10.5122  -43.0771 H      1 LIG       0.14100
@<TRIPOS>BOND
      1       1       2 ar
      2       1       3 ar
      3       2       5 ar
      4       3       6 ar
      5       4       5 ar
      6       4       6 ar
      7       1       7 1
      8       2       8 1
      9       3       9 1
     10       4      10 1
@<TRIPOS>ALT_TYPE
CGenFF_4.0_ALT_TYPE_SET
CGenFF_4.0 1 CG2R61 2 CG2R61 3 CG2R61 4 CG2R64 5 NG2R62 6 NG2R62 7 HGR61 8 HGR62 9 HGR62 10 HGR62
@<TRIPOS>MOLECULE
pyrimidine
 10 10 0 0 0
****
USER_CHARGES
INVALID_CHARGES
Pose:  17 Cluster:  17 Fr_nu: 1004361 TotEn:   -12.03
@<TRIPOS>ATOM
      1 C1        -51.4135    4.5649  -33.3061 C.ar   1 LIG      -0.13100
      2 C2        -51.9460    5.0396  -32.1248 C.ar   1 LIG       0.28900
      3 C3        -50.3134    5.2483  -33.7824 C.ar   1 LIG       0.28900
      4 C4        -50.3765    6.6804  -32.0183 C.ar   1 LIG       0.50700
      5 N1        -51.4509    6.0989  -31.4518 N.ar   1 LIG      -0.71900
      6 N2        -49.7667    6.3143  -33.1619 N.ar   1 LIG      -0.71900
      7 H1        -51.8313    3.7126  -33.8251 H      1 LIG       0.11500
      8 H2        -52.8117    4.5670  -31.6736 H      1 LIG       0.11400
      9 H3        -49.8269    4.9490  -34.7044 H      1 LIG       0.11400
     10 H4        -49.9586    7.5344  -31.4994 H      1 LIG       0.14100
@<TRIPOS>BOND
      1       1       2 ar
      2       1       3 ar
      3       2       5 ar
      4       3       6 ar
      5       4       5 ar
      6       4       6 ar
      7       1       7 1
      8       2       8 1
      9       3       9 1
     10       4      10 1
@<TRIPOS>ALT_TYPE
CGenFF_4.0_ALT_TYPE_SET
CGenFF_4.0 1 CG2R61 2 CG2R61 3 CG2R61 4 CG2R64 5 NG2R62 6 NG2R62 7 HGR61 8 HGR62 9 HGR62 10 HGR62
@<TRIPOS>MOLECULE
pyrimidine
 10 10 0 0 0
****
USER_CHARGES
INVALID_CHARGES
Pose:  18 Cluster:  18 Fr_nu:    745 TotEn:   -11.75
@<TRIPOS>ATOM
      1 C1        -67.3897   -6.0671  -47.6995 C.ar   1 LIG      -0.13100
      2 C2        -67.5426   -7.4290  -47.5379 C.ar   1 LIG       0.28900
      3 C3        -66.7621   -5.6706  -48.8627 C.ar   1 LIG       0.28900
      4 C4        -66.5228   -7.8305  -49.5293 C.ar   1 LIG       0.50700
      5 N1        -67.1195   -8.3425  -48.4361 N.ar   1 LIG      -0.71900
      6 N2        -66.3142   -6.5284  -49.8027 N.ar   1 LIG      -0.71900
      7 H1        -67.7388   -5.3566  -46.9622 H      1 LIG       0.11500
      8 H2        -68.0240   -7.8353  -46.6549 H      1 LIG       0.11400
      9 H3        -66.5964   -4.6204  -49.0771 H      1 LIG       0.11400
     10 H4        -66.1722   -8.5418  -50.2671 H      1 LIG       0.14100
@<TRIPOS>BOND
      1       1       2 ar
      2       1       3 ar
      3       2       5 ar
      4       3       6 ar
      5       4       5 ar
      6       4       6 ar
      7       1       7 1
      8       2       8 1
      9       3       9 1
     10       4      10 1
@<TRIPOS>ALT_TYPE
CGenFF_4.0_ALT_TYPE_SET
CGenFF_4.0 1 CG2R61 2 CG2R61 3 CG2R61 4 CG2R64 5 NG2R62 6 NG2R62 7 HGR61 8 HGR62 9 HGR62 10 HGR62
@<TRIPOS>MOLECULE
pyrimidine
 10 10 0 0 0
****
USER_CHARGES
INVALID_CHARGES
Pose:  19 Cluster:  19 Fr_nu: 1653034 TotEn:   -11.56
@<TRIPOS>ATOM
      1 C1        -68.9401   -4.2637  -45.6859 C.ar   1 LIG      -0.13100
      2 C2        -69.8757   -5.2650  -45.8492 C.ar   1 LIG       0.28900
      3 C3        -67.7030   -4.5052  -46.2473 C.ar   1 LIG       0.28900
      4 C4        -68.3890   -6.5337  -47.0100 C.ar   1 LIG       0.50700
      5 N1        -69.6331   -6.4172  -46.5080 N.ar   1 LIG      -0.71900
      6 N2        -67.3916   -5.6334  -46.9185 N.ar   1 LIG      -0.71900
      7 H1        -69.1621   -3.3493  -45.1523 H      1 LIG       0.11500
      8 H2        -70.8761   -5.1653  -45.4424 H      1 LIG       0.11400
      9 H3        -66.9034   -3.7764  -46.1699 H      1 LIG       0.11400
     10 H4        -68.1662   -7.4497  -47.5433 H      1 LIG       0.14100
@<TRIPOS>BOND
      1       1       2 ar
      2       1       3 ar
      3       2       5 ar
      4       3       6 ar
      5       4       5 ar
      6       4       6 ar
      7       1       7 1
      8       2       8 1
      9       3       9 1
     10       4      10 1
@<TRIPOS>ALT_TYPE
CGenFF_4.0_ALT_TYPE_SET
CGenFF_4.0 1 CG2R61 2 CG2R61 3 CG2R61 4 CG2R64 5 NG2R62 6 NG2R62 7 HGR61 8 HGR62 9 HGR62 10 HGR62
@<TRIPOS>MOLECULE
pyrimidine
 10 10 0 0 0
****
USER_CHARGES
INVALID_CHARGES
Pose:  20 Cluster:  20 Fr_nu: 181159 TotEn:   -11.38
@<TRIPOS>ATOM
      1 C1        -61.9178   -2.8845  -24.7767 C.ar   1 LIG      -0.13100
      2 C2        -62.9864   -2.0605  -25.0661 C.ar   1 LIG       0.28900
      3 C3        -60.7843   -2.2506  -24.3104 C.ar   1 LIG       0.28900
      4 C4        -61.7990   -0.2216  -24.4533 C.ar   1 LIG       0.50700
      5 N1        -62.9614   -0.7200  -24.9156 N.ar   1 LIG      -0.71900
      6 N2        -60.6896   -0.9161  -24.1361 N.ar   1 LIG      -0.71900
      7 H1        -61.9656   -3.9573  -24.9070 H      1 LIG       0.11500
      8 H2        -63.9200   -2.4680  -25.4384 H      1 LIG       0.11400
      9 H3        -59.8937   -2.8154  -24.0569 H      1 LIG       0.11400
     10 H4        -61.7506    0.8527  -24.3238 H      1 LIG       0.14100
@<TRIPOS>BOND
      1       1       2 ar
      2       1       3 ar
      3       2       5 ar
      4       3       6 ar
      5       4       5 ar
      6       4       6 ar
      7       1       7 1
      8       2       8 1
      9       3       9 1
     10       4      10 1
@<TRIPOS>ALT_TYPE
CGenFF_4.0_ALT_TYPE_SET
CGenFF_4.0 1 CG2R61 2 CG2R61 3 CG2R61 4 CG2R64 5 NG2R62 6 NG2R62 7 HGR61 8 HGR62 9 HGR62 10 HGR62
@<TRIPOS>MOLECULE
pyrimidine
 10 10 0 0 0
****
USER_CHARGES
INVALID_CHARGES
Pose:  21 Cluster:  21 Fr_nu: 146964 TotEn:   -11.31
@<TRIPOS>ATOM
      1 C1        -46.6590  -16.1979  -43.2017 C.ar   1 LIG      -0.13100
      2 C2        -45.7253  -15.8818  -42.2359 C.ar   1 LIG       0.28900
      3 C3        -47.6733  -17.0419  -42.7981 C.ar   1 LIG       0.28900
      4 C4        -46.8067  -17.1622  -40.7002 C.ar   1 LIG       0.50700
      5 N1        -45.7688  -16.3479  -40.9705 N.ar   1 LIG      -0.71900
      6 N2        -47.7783  -17.5448  -41.5506 N.ar   1 LIG      -0.71900
      7 H1        -46.5995  -15.8095  -44.2096 H      1 LIG       0.11500
      8 H2        -44.8915  -15.2254  -42.4599 H      1 LIG       0.11400
      9 H3        -48.4529  -17.3469  -43.4878 H      1 LIG       0.11400
     10 H4        -46.8658  -17.5521  -39.6914 H      1 LIG       0.14100
@<TRIPOS>BOND
      1       1       2 ar
      2       1       3 ar
      3       2       5 ar
      4       3       6 ar
      5       4       5 ar
      6       4       6 ar
      7       1       7 1
      8       2       8 1
      9       3       9 1
     10       4      10 1
@<TRIPOS>ALT_TYPE
CGenFF_4.0_ALT_TYPE_SET
CGenFF_4.0 1 CG2R61 2 CG2R61 3 CG2R61 4 CG2R64 5 NG2R62 6 NG2R62 7 HGR61 8 HGR62 9 HGR62 10 HGR62
@<TRIPOS>MOLECULE
pyrimidine
 10 10 0 0 0
****
USER_CHARGES
INVALID_CHARGES
Pose:  22 Cluster:  22 Fr_nu: 688853 TotEn:   -11.24
@<TRIPOS>ATOM
      1 C1        -62.7779   -2.9992  -24.3958 C.ar   1 LIG      -0.13100
      2 C2        -61.5363   -2.7451  -24.9420 C.ar   1 LIG       0.28900
      3 C3        -63.2814   -2.0126  -23.5730 C.ar   1 LIG       0.28900
      4 C4        -61.4300   -0.7326  -23.8906 C.ar   1 LIG       0.50700
      5 N1        -60.8317   -1.6182  -24.7099 N.ar   1 LIG      -0.71900
      6 N2        -62.6321   -0.8625  -23.2974 N.ar   1 LIG      -0.71900
      7 H1        -63.3209   -3.9125  -24.5993 H      1 LIG       0.11500
      8 H2        -61.0595   -3.4626  -25.6011 H      1 LIG       0.11400
      9 H3        -64.2501   -2.1232  -23.0977 H      1 LIG       0.11400
     10 H4        -60.8860    0.1813  -23.6859 H      1 LIG       0.14100
@<TRIPOS>BOND
      1       1       2 ar
      2       1       3 ar
      3       2       5 ar
      4       3       6 ar
      5       4       5 ar
      6       4       6 ar
      7       1       7 1
      8       2       8 1
      9       3       9 1
     10       4      10 1
@<TRIPOS>ALT_TYPE
CGenFF_4.0_ALT_TYPE_SET
CGenFF_4.0 1 CG2R61 2 CG2R61 3 CG2R61 4 CG2R64 5 NG2R62 6 NG2R62 7 HGR61 8 HGR62 9 HGR62 10 HGR62
@<TRIPOS>MOLECULE
pyrimidine
 10 10 0 0 0
****
USER_CHARGES
INVALID_CHARGES
Pose:  23 Cluster:  23 Fr_nu: 155996 TotEn:   -11.22
@<TRIPOS>ATOM
      1 C1        -60.7634   -9.9723  -52.7783 C.ar   1 LIG      -0.13100
      2 C2        -59.5621   -9.9266  -53.4560 C.ar   1 LIG       0.28900
      3 C3        -61.2692   -8.7529  -52.3767 C.ar   1 LIG       0.28900
      4 C4        -59.4932   -7.6611  -53.2827 C.ar   1 LIG       0.50700
      5 N1        -58.8972   -8.7842  -53.7264 N.ar   1 LIG      -0.71900
      6 N2        -60.6582   -7.5734  -52.6128 N.ar   1 LIG      -0.71900
      7 H1        -61.2751  -10.9035  -52.5749 H      1 LIG       0.11500
      8 H2        -59.0870  -10.8348  -53.8106 H      1 LIG       0.11400
      9 H3        -62.2078   -8.6887  -51.8370 H      1 LIG       0.11400
     10 H4        -58.9805   -6.7288  -53.4853 H      1 LIG       0.14100
@<TRIPOS>BOND
      1       1       2 ar
      2       1       3 ar
      3       2       5 ar
      4       3       6 ar
      5       4       5 ar
      6       4       6 ar
      7       1       7 1
      8       2       8 1
      9       3       9 1
     10       4      10 1
@<TRIPOS>ALT_TYPE
CGenFF_4.0_ALT_TYPE_SET
CGenFF_4.0 1 CG2R61 2 CG2R61 3 CG2R61 4 CG2R64 5 NG2R62 6 NG2R62 7 HGR61 8 HGR62 9 HGR62 10 HGR62
@<TRIPOS>MOLECULE
pyrimidine
 10 10 0 0 0
****
USER_CHARGES
INVALID_CHARGES
Pose:  24 Cluster:  24 Fr_nu:   2047 TotEn:   -11.21
@<TRIPOS>ATOM
      1 C1        -51.6064   -9.1765  -45.7215 C.ar   1 LIG      -0.13100
      2 C2        -51.7856  -10.3518  -46.4223 C.ar   1 LIG       0.28900
      3 C3        -50.6707   -9.2222  -44.7084 C.ar   1 LIG       0.28900
      4 C4        -50.2241  -11.4066  -45.1510 C.ar   1 LIG       0.50700
      5 N1        -51.1088  -11.4897  -46.1628 N.ar   1 LIG      -0.71900
      6 N2        -49.9588  -10.3245  -44.3945 N.ar   1 LIG      -0.71900
      7 H1        -52.1634   -8.2781  -45.9512 H      1 LIG       0.11500
      8 H2        -52.4999  -10.4124  -47.2362 H      1 LIG       0.11400
      9 H3        -50.4618   -8.3475  -44.1021 H      1 LIG       0.11400
     10 H4        -49.6671  -12.3064  -44.9201 H      1 LIG       0.14100
@<TRIPOS>BOND
      1       1       2 ar
      2       1       3 ar
      3       2       5 ar
      4       3       6 ar
      5       4       5 ar
      6       4       6 ar
      7       1       7 1
      8       2       8 1
      9       3       9 1
     10       4      10 1
@<TRIPOS>ALT_TYPE
CGenFF_4.0_ALT_TYPE_SET
CGenFF_4.0 1 CG2R61 2 CG2R61 3 CG2R61 4 CG2R64 5 NG2R62 6 NG2R62 7 HGR61 8 HGR62 9 HGR62 10 HGR62
@<TRIPOS>MOLECULE
pyrimidine
 10 10 0 0 0
****
USER_CHARGES
INVALID_CHARGES
Pose:  25 Cluster:  25 Fr_nu: 155312 TotEn:   -11.20
@<TRIPOS>ATOM
      1 C1        -60.7677  -10.6933  -52.2578 C.ar   1 LIG      -0.13100
      2 C2        -60.8635   -9.3201  -52.1601 C.ar   1 LIG       0.28900
      3 C3        -59.5742  -11.1746  -52.7558 C.ar   1 LIG       0.28900
      4 C4        -58.7624   -9.0642  -52.9889 C.ar   1 LIG       0.50700
      5 N1        -59.8766   -8.4725  -52.5180 N.ar   1 LIG      -0.71900
      6 N2        -58.5466  -10.3858  -53.1327 N.ar   1 LIG      -0.71900
      7 H1        -61.5756  -11.3496  -51.9634 H      1 LIG       0.11500
      8 H2        -61.7638   -8.8495  -51.7801 H      1 LIG       0.11400
      9 H3        -59.4065  -12.2401  -52.8697 H      1 LIG       0.11400
     10 H4        -57.9538   -8.4072  -53.2849 H      1 LIG       0.14100
@<TRIPOS>BOND
      1       1       2 ar
      2       1       3 ar
      3       2       5 ar
      4       3       6 ar
      5       4       5 ar
      6       4       6 ar
      7       1       7 1
      8       2       8 1
      9       3       9 1
     10       4      10 1
@<TRIPOS>ALT_TYPE
CGenFF_4.0_ALT_TYPE_SET
CGenFF_4.0 1 CG2R61 2 CG2R61 3 CG2R61 4 CG2R64 5 NG2R62 6 NG2R62 7 HGR61 8 HGR62 9 HGR62 10 HGR62
@<TRIPOS>MOLECULE
pyrimidine
 10 10 0 0 0
****
USER_CHARGES
INVALID_CHARGES
Pose:  26 Cluster:  26 Fr_nu: 604879 TotEn:   -10.82
@<TRIPOS>ATOM
      1 C1        -63.0351  -22.9384  -33.9784 C.ar   1 LIG      -0.13100
      2 C2        -62.1636  -21.9919  -34.4773 C.ar   1 LIG       0.28900
      3 C3        -63.9196  -23.4757  -34.8911 C.ar   1 LIG       0.28900
      4 C4        -63.0587  -22.1912  -36.5572 C.ar   1 LIG       0.50700
      5 N1        -62.1477  -21.5932  -35.7661 N.ar   1 LIG      -0.71900
      6 N2        -63.9594  -23.1238  -36.1930 N.ar   1 LIG      -0.71900
      7 H1        -63.0258  -23.2394  -32.9393 H      1 LIG       0.11500
      8 H2        -61.4322  -21.5136  -33.8349 H      1 LIG       0.11400
      9 H3        -64.6430  -24.2262  -34.5917 H      1 LIG       0.11400
     10 H4        -63.0690  -21.8892  -37.5974 H      1 LIG       0.14100
@<TRIPOS>BOND
      1       1       2 ar
      2       1       3 ar
      3       2       5 ar
      4       3       6 ar
      5       4       5 ar
      6       4       6 ar
      7       1       7 1
      8       2       8 1
      9       3       9 1
     10       4      10 1
@<TRIPOS>ALT_TYPE
CGenFF_4.0_ALT_TYPE_SET
CGenFF_4.0 1 CG2R61 2 CG2R61 3 CG2R61 4 CG2R64 5 NG2R62 6 NG2R62 7 HGR61 8 HGR62 9 HGR62 10 HGR62
@<TRIPOS>MOLECULE
pyrimidine
 10 10 0 0 0
****
USER_CHARGES
INVALID_CHARGES
Pose:  27 Cluster:  27 Fr_nu:  10759 TotEn:   -10.80
@<TRIPOS>ATOM
      1 C1        -66.4233  -21.9213  -49.5353 C.ar   1 LIG      -0.13100
      2 C2        -65.5266  -21.8212  -50.5796 C.ar   1 LIG       0.28900
      3 C3        -65.9301  -22.4859  -48.3769 C.ar   1 LIG       0.28900
      4 C4        -63.8845  -22.7699  -49.3264 C.ar   1 LIG       0.50700
      5 N1        -64.2450  -22.2370  -50.5094 N.ar   1 LIG      -0.71900
      6 N2        -64.6613  -22.9229  -48.2371 N.ar   1 LIG      -0.71900
      7 H1        -67.4462  -21.5795  -49.6195 H      1 LIG       0.11500
      8 H2        -65.8232  -21.3911  -51.5300 H      1 LIG       0.11400
      9 H3        -66.5609  -22.6070  -47.5029 H      1 LIG       0.11400
     10 H4        -62.8606  -23.1132  -49.2423 H      1 LIG       0.14100
@<TRIPOS>BOND
      1       1       2 ar
      2       1       3 ar
      3       2       5 ar
      4       3       6 ar
      5       4       5 ar
      6       4       6 ar
      7       1       7 1
      8       2       8 1
      9       3       9 1
     10       4      10 1
@<TRIPOS>ALT_TYPE
CGenFF_4.0_ALT_TYPE_SET
CGenFF_4.0 1 CG2R61 2 CG2R61 3 CG2R61 4 CG2R64 5 NG2R62 6 NG2R62 7 HGR61 8 HGR62 9 HGR62 10 HGR62
@<TRIPOS>MOLECULE
pyrimidine
 10 10 0 0 0
****
USER_CHARGES
INVALID_CHARGES
Pose:  28 Cluster:  28 Fr_nu: 233132 TotEn:   -10.69
@<TRIPOS>ATOM
      1 C1        -74.2492    7.1091  -42.4368 C.ar   1 LIG      -0.13100
      2 C2        -73.3704    7.1251  -41.3729 C.ar   1 LIG       0.28900
      3 C3        -73.6754    7.2182  -43.6869 C.ar   1 LIG       0.28900
      4 C4        -71.5957    7.3375  -42.7773 C.ar   1 LIG       0.50700
      5 N1        -72.0327    7.2383  -41.5074 N.ar   1 LIG      -0.71900
      6 N2        -72.3474    7.3346  -43.8947 N.ar   1 LIG      -0.71900
      7 H1        -75.3183    7.0172  -42.2996 H      1 LIG       0.11500
      8 H2        -73.7287    7.0450  -40.3523 H      1 LIG       0.11400
      9 H3        -74.2862    7.2157  -44.5832 H      1 LIG       0.11400
     10 H4        -70.5254    7.4306  -42.9148 H      1 LIG       0.14100
@<TRIPOS>BOND
      1       1       2 ar
      2       1       3 ar
      3       2       5 ar
      4       3       6 ar
      5       4       5 ar
      6       4       6 ar
      7       1       7 1
      8       2       8 1
      9       3       9 1
     10       4      10 1
@<TRIPOS>ALT_TYPE
CGenFF_4.0_ALT_TYPE_SET
CGenFF_4.0 1 CG2R61 2 CG2R61 3 CG2R61 4 CG2R64 5 NG2R62 6 NG2R62 7 HGR61 8 HGR62 9 HGR62 10 HGR62
@<TRIPOS>MOLECULE
pyrimidine
 10 10 0 0 0
****
USER_CHARGES
INVALID_CHARGES
Pose:  29 Cluster:  29 Fr_nu: 115003 TotEn:   -10.64
@<TRIPOS>ATOM
      1 C1        -66.0090   -6.9010  -50.2692 C.ar   1 LIG      -0.13100
      2 C2        -66.5690   -8.1444  -50.4811 C.ar   1 LIG       0.28900
      3 C3        -66.3557   -6.2841  -49.0846 C.ar   1 LIG       0.28900
      4 C4        -67.6648   -8.0454  -48.4921 C.ar   1 LIG       0.50700
      5 N1        -67.4040   -8.7486  -49.6105 N.ar   1 LIG      -0.71900
      6 N2        -67.1841   -6.8294  -48.1699 N.ar   1 LIG      -0.71900
      7 H1        -65.3421   -6.4398  -50.9852 H      1 LIG       0.11500
      8 H2        -66.3551   -8.7058  -51.3842 H      1 LIG       0.11400
      9 H3        -65.9656   -5.3044  -48.8308 H      1 LIG       0.11400
     10 H4        -68.3336   -8.5065  -47.7756 H      1 LIG       0.14100
@<TRIPOS>BOND
      1       1       2 ar
      2       1       3 ar
      3       2       5 ar
      4       3       6 ar
      5       4       5 ar
      6       4       6 ar
      7       1       7 1
      8       2       8 1
      9       3       9 1
     10       4      10 1
@<TRIPOS>ALT_TYPE
CGenFF_4.0_ALT_TYPE_SET
CGenFF_4.0 1 CG2R61 2 CG2R61 3 CG2R61 4 CG2R64 5 NG2R62 6 NG2R62 7 HGR61 8 HGR62 9 HGR62 10 HGR62
@<TRIPOS>MOLECULE
pyrimidine
 10 10 0 0 0
****
USER_CHARGES
INVALID_CHARGES
Pose:  30 Cluster:  30 Fr_nu: 2208568 TotEn:   -10.61
@<TRIPOS>ATOM
      1 C1        -61.5608   -9.5863  -52.9782 C.ar   1 LIG      -0.13100
      2 C2        -60.9086   -9.0163  -51.9038 C.ar   1 LIG       0.28900
      3 C3        -60.7483  -10.1675  -53.9300 C.ar   1 LIG       0.28900
      4 C4        -58.8852   -9.6073  -52.7544 C.ar   1 LIG       0.50700
      5 N1        -59.5672   -9.0088  -51.7594 N.ar   1 LIG      -0.71900
      6 N2        -59.4018  -10.1962  -53.8499 N.ar   1 LIG      -0.71900
      7 H1        -62.6388   -9.5777  -53.0684 H      1 LIG       0.11500
      8 H2        -61.4636   -8.5356  -51.1056 H      1 LIG       0.11400
      9 H3        -61.1703  -10.6399  -54.8105 H      1 LIG       0.11400
     10 H4        -57.8058   -9.6150  -52.6649 H      1 LIG       0.14100
@<TRIPOS>BOND
      1       1       2 ar
      2       1       3 ar
      3       2       5 ar
      4       3       6 ar
      5       4       5 ar
      6       4       6 ar
      7       1       7 1
      8       2       8 1
      9       3       9 1
     10       4      10 1
@<TRIPOS>ALT_TYPE
CGenFF_4.0_ALT_TYPE_SET
CGenFF_4.0 1 CG2R61 2 CG2R61 3 CG2R61 4 CG2R64 5 NG2R62 6 NG2R62 7 HGR61 8 HGR62 9 HGR62 10 HGR62
@<TRIPOS>MOLECULE
pyrimidine
 10 10 0 0 0
****
USER_CHARGES
INVALID_CHARGES
Pose:  31 Cluster:  31 Fr_nu: 1826082 TotEn:   -10.60
@<TRIPOS>ATOM
      1 C1        -61.1973  -10.3470  -52.7335 C.ar   1 LIG      -0.13100
      2 C2        -61.2194   -9.7605  -53.9825 C.ar   1 LIG       0.28900
      3 C3        -60.5131   -9.6500  -51.7587 C.ar   1 LIG       0.28900
      4 C4        -59.9882   -8.0024  -53.2341 C.ar   1 LIG       0.50700
      5 N1        -60.6233   -8.5846  -54.2691 N.ar   1 LIG      -0.71900
      6 N2        -59.8944   -8.4707  -51.9749 N.ar   1 LIG      -0.71900
      7 H1        -61.6843  -11.2916  -52.5318 H      1 LIG       0.11500
      8 H2        -61.7326  -10.2345  -54.8122 H      1 LIG       0.11400
      9 H3        -60.4407  -10.0325  -50.7464 H      1 LIG       0.11400
     10 H4        -59.4995   -7.0571  -53.4361 H      1 LIG       0.14100
@<TRIPOS>BOND
      1       1       2 ar
      2       1       3 ar
      3       2       5 ar
      4       3       6 ar
      5       4       5 ar
      6       4       6 ar
      7       1       7 1
      8       2       8 1
      9       3       9 1
     10       4      10 1
@<TRIPOS>ALT_TYPE
CGenFF_4.0_ALT_TYPE_SET
CGenFF_4.0 1 CG2R61 2 CG2R61 3 CG2R61 4 CG2R64 5 NG2R62 6 NG2R62 7 HGR61 8 HGR62 9 HGR62 10 HGR62
@<TRIPOS>MOLECULE
pyrimidine
 10 10 0 0 0
****
USER_CHARGES
INVALID_CHARGES
Pose:  32 Cluster:  32 Fr_nu:  85255 TotEn:   -10.46
@<TRIPOS>ATOM
      1 C1        -66.7313  -21.3332  -51.0466 C.ar   1 LIG      -0.13100
      2 C2        -65.6026  -21.7527  -51.7207 C.ar   1 LIG       0.28900
      3 C3        -66.7744  -21.6442  -49.7029 C.ar   1 LIG       0.28900
      4 C4        -64.7482  -22.6675  -49.8233 C.ar   1 LIG       0.50700
      5 N1        -64.5880  -22.4246  -51.1381 N.ar   1 LIG      -0.71900
      6 N2        -65.7970  -22.3128  -49.0565 N.ar   1 LIG      -0.71900
      7 H1        -67.5304  -20.7957  -51.5394 H      1 LIG       0.11500
      8 H2        -65.4796  -21.5542  -52.7799 H      1 LIG       0.11400
      9 H3        -67.6220  -21.3563  -49.0905 H      1 LIG       0.11400
     10 H4        -63.9488  -23.2066  -49.3299 H      1 LIG       0.14100
@<TRIPOS>BOND
      1       1       2 ar
      2       1       3 ar
      3       2       5 ar
      4       3       6 ar
      5       4       5 ar
      6       4       6 ar
      7       1       7 1
      8       2       8 1
      9       3       9 1
     10       4      10 1
@<TRIPOS>ALT_TYPE
CGenFF_4.0_ALT_TYPE_SET
CGenFF_4.0 1 CG2R61 2 CG2R61 3 CG2R61 4 CG2R64 5 NG2R62 6 NG2R62 7 HGR61 8 HGR62 9 HGR62 10 HGR62
@<TRIPOS>MOLECULE
pyrimidine
 10 10 0 0 0
****
USER_CHARGES
INVALID_CHARGES
Pose:  33 Cluster:  33 Fr_nu: 2554876 TotEn:   -10.44
@<TRIPOS>ATOM
      1 C1        -68.9170   -7.0051  -45.0091 C.ar   1 LIG      -0.13100
      2 C2        -67.9923   -6.3233  -45.7737 C.ar   1 LIG       0.28900
      3 C3        -68.4294   -8.0891  -44.3083 C.ar   1 LIG       0.28900
      4 C4        -66.3371   -7.7399  -45.1252 C.ar   1 LIG       0.50700
      5 N1        -66.6895   -6.6646  -45.8551 N.ar   1 LIG      -0.71900
      6 N2        -67.1405   -8.4863  -44.3434 N.ar   1 LIG      -0.71900
      7 H1        -69.9565   -6.7092  -44.9624 H      1 LIG       0.11500
      8 H2        -68.2825   -5.4580  -46.3596 H      1 LIG       0.11400
      9 H3        -69.0814   -8.6867  -43.6806 H      1 LIG       0.11400
     10 H4        -65.2966   -8.0371  -45.1727 H      1 LIG       0.14100
@<TRIPOS>BOND
      1       1       2 ar
      2       1       3 ar
      3       2       5 ar
      4       3       6 ar
      5       4       5 ar
      6       4       6 ar
      7       1       7 1
      8       2       8 1
      9       3       9 1
     10       4      10 1
@<TRIPOS>ALT_TYPE
CGenFF_4.0_ALT_TYPE_SET
CGenFF_4.0 1 CG2R61 2 CG2R61 3 CG2R61 4 CG2R64 5 NG2R62 6 NG2R62 7 HGR61 8 HGR62 9 HGR62 10 HGR62
@<TRIPOS>MOLECULE
pyrimidine
 10 10 0 0 0
****
USER_CHARGES
INVALID_CHARGES
Pose:  34 Cluster:  34 Fr_nu:  92712 TotEn:   -10.26
@<TRIPOS>ATOM
      1 C1        -60.5730  -10.6408  -52.6397 C.ar   1 LIG      -0.13100
      2 C2        -59.2475  -10.2836  -52.4984 C.ar   1 LIG       0.28900
      3 C3        -61.4777   -9.5992  -52.6167 C.ar   1 LIG       0.28900
      4 C4        -59.8047   -8.0856  -52.3400 C.ar   1 LIG       0.50700
      5 N1        -58.8264   -9.0110  -52.3460 N.ar   1 LIG      -0.71900
      6 N2        -61.1272   -8.3049  -52.4680 N.ar   1 LIG      -0.71900
      7 H1        -60.8826  -11.6703  -52.7603 H      1 LIG       0.11500
      8 H2        -58.4642  -11.0338  -52.5039 H      1 LIG       0.11400
      9 H3        -62.5418   -9.7822  -52.7198 H      1 LIG       0.11400
     10 H4        -59.4950   -7.0548  -52.2181 H      1 LIG       0.14100
@<TRIPOS>BOND
      1       1       2 ar
      2       1       3 ar
      3       2       5 ar
      4       3       6 ar
      5       4       5 ar
      6       4       6 ar
      7       1       7 1
      8       2       8 1
      9       3       9 1
     10       4      10 1
@<TRIPOS>ALT_TYPE
CGenFF_4.0_ALT_TYPE_SET
CGenFF_4.0 1 CG2R61 2 CG2R61 3 CG2R61 4 CG2R64 5 NG2R62 6 NG2R62 7 HGR61 8 HGR62 9 HGR62 10 HGR62
@<TRIPOS>MOLECULE
pyrimidine
 10 10 0 0 0
****
USER_CHARGES
INVALID_CHARGES
Pose:  35 Cluster:  35 Fr_nu:  43993 TotEn:   -10.13
@<TRIPOS>ATOM
      1 C1        -53.0121    7.4628  -31.4774 C.ar   1 LIG      -0.13100
      2 C2        -51.6412    7.5063  -31.6299 C.ar   1 LIG       0.28900
      3 C3        -53.5743    6.2027  -31.4873 C.ar   1 LIG       0.28900
      4 C4        -51.5350    5.2402  -31.7739 C.ar   1 LIG       0.50700
      5 N1        -50.8688    6.4105  -31.7811 N.ar   1 LIG      -0.71900
      6 N2        -52.8631    5.0656  -31.6342 N.ar   1 LIG      -0.71900
      7 H1        -53.6073    8.3582  -31.3581 H      1 LIG       0.11500
      8 H2        -51.1104    8.4521  -31.6350 H      1 LIG       0.11400
      9 H3        -54.6447    6.0685  -31.3748 H      1 LIG       0.11400
     10 H4        -50.9395    4.3436  -31.8945 H      1 LIG       0.14100
@<TRIPOS>BOND
      1       1       2 ar
      2       1       3 ar
      3       2       5 ar
      4       3       6 ar
      5       4       5 ar
      6       4       6 ar
      7       1       7 1
      8       2       8 1
      9       3       9 1
     10       4      10 1
@<TRIPOS>ALT_TYPE
CGenFF_4.0_ALT_TYPE_SET
CGenFF_4.0 1 CG2R61 2 CG2R61 3 CG2R61 4 CG2R64 5 NG2R62 6 NG2R62 7 HGR61 8 HGR62 9 HGR62 10 HGR62
@<TRIPOS>MOLECULE
pyrimidine
 10 10 0 0 0
****
USER_CHARGES
INVALID_CHARGES
Pose:  36 Cluster:  36 Fr_nu:  10527 TotEn:    -9.98
@<TRIPOS>ATOM
      1 C1        -73.0307  -27.0200  -44.9319 C.ar   1 LIG      -0.13100
      2 C2        -72.5312  -28.1302  -45.5819 C.ar   1 LIG       0.28900
      3 C3        -72.2159  -26.4822  -43.9567 C.ar   1 LIG       0.28900
      4 C4        -70.6298  -28.0652  -44.3378 C.ar   1 LIG       0.50700
      5 N1        -71.3302  -28.6811  -45.3091 N.ar   1 LIG      -0.71900
      6 N2        -71.0051  -26.9811  -43.6324 N.ar   1 LIG      -0.71900
      7 H1        -73.9980  -26.5990  -45.1711 H      1 LIG       0.11500
      8 H2        -73.1003  -28.6219  -46.3633 H      1 LIG       0.11400
      9 H3        -72.5239  -25.6092  -43.3915 H      1 LIG       0.11400
     10 H4        -69.6617  -28.4872  -44.0974 H      1 LIG       0.14100
@<TRIPOS>BOND
      1       1       2 ar
      2       1       3 ar
      3       2       5 ar
      4       3       6 ar
      5       4       5 ar
      6       4       6 ar
      7       1       7 1
      8       2       8 1
      9       3       9 1
     10       4      10 1
@<TRIPOS>ALT_TYPE
CGenFF_4.0_ALT_TYPE_SET
CGenFF_4.0 1 CG2R61 2 CG2R61 3 CG2R61 4 CG2R64 5 NG2R62 6 NG2R62 7 HGR61 8 HGR62 9 HGR62 10 HGR62
@<TRIPOS>MOLECULE
pyrimidine
 10 10 0 0 0
****
USER_CHARGES
INVALID_CHARGES
Pose:  37 Cluster:  37 Fr_nu: 3120279 TotEn:    -9.98
@<TRIPOS>ATOM
      1 C1        -59.9562  -21.8416  -40.9318 C.ar   1 LIG      -0.13100
      2 C2        -58.8598  -21.0388  -40.6914 C.ar   1 LIG       0.28900
      3 C3        -59.6816  -23.1740  -41.1625 C.ar   1 LIG       0.28900
      4 C4        -57.4517  -22.8094  -40.9139 C.ar   1 LIG       0.50700
      5 N1        -57.5888  -21.4912  -40.6750 N.ar   1 LIG      -0.71900
      6 N2        -58.4366  -23.6940  -41.1611 N.ar   1 LIG      -0.71900
      7 H1        -60.9653  -21.4517  -40.9391 H      1 LIG       0.11500
      8 H2        -58.9768  -19.9777  -40.4998 H      1 LIG       0.11400
      9 H3        -60.4791  -23.8817  -41.3615 H      1 LIG       0.11400
     10 H4        -56.4414  -23.1998  -40.9076 H      1 LIG       0.14100
@<TRIPOS>BOND
      1       1       2 ar
      2       1       3 ar
      3       2       5 ar
      4       3       6 ar
      5       4       5 ar
      6       4       6 ar
      7       1       7 1
      8       2       8 1
      9       3       9 1
     10       4      10 1
@<TRIPOS>ALT_TYPE
CGenFF_4.0_ALT_TYPE_SET
CGenFF_4.0 1 CG2R61 2 CG2R61 3 CG2R61 4 CG2R64 5 NG2R62 6 NG2R62 7 HGR61 8 HGR62 9 HGR62 10 HGR62
@<TRIPOS>MOLECULE
pyrimidine
 10 10 0 0 0
****
USER_CHARGES
INVALID_CHARGES
Pose:  38 Cluster:  38 Fr_nu: 801321 TotEn:    -9.86
@<TRIPOS>ATOM
      1 C1        -43.2924   -0.5708  -49.1393 C.ar   1 LIG      -0.13100
      2 C2        -42.2476   -0.6752  -50.0348 C.ar   1 LIG       0.28900
      3 C3        -42.9468   -0.6557  -47.8061 C.ar   1 LIG       0.28900
      4 C4        -40.7526   -0.9164  -48.3396 C.ar   1 LIG       0.50700
      5 N1        -40.9608   -0.8490  -49.6683 N.ar   1 LIG      -0.71900
      6 N2        -41.6822   -0.8292  -47.3691 N.ar   1 LIG      -0.71900
      7 H1        -44.3156   -0.4317  -49.4614 H      1 LIG       0.11500
      8 H2        -42.4219   -0.6203  -51.1039 H      1 LIG       0.11400
      9 H3        -43.7000   -0.5853  -47.0290 H      1 LIG       0.11400
     10 H4        -39.7282   -1.0568  -48.0169 H      1 LIG       0.14100
@<TRIPOS>BOND
      1       1       2 ar
      2       1       3 ar
      3       2       5 ar
      4       3       6 ar
      5       4       5 ar
      6       4       6 ar
      7       1       7 1
      8       2       8 1
      9       3       9 1
     10       4      10 1
@<TRIPOS>ALT_TYPE
CGenFF_4.0_ALT_TYPE_SET
CGenFF_4.0 1 CG2R61 2 CG2R61 3 CG2R61 4 CG2R64 5 NG2R62 6 NG2R62 7 HGR61 8 HGR62 9 HGR62 10 HGR62
@<TRIPOS>MOLECULE
pyrimidine
 10 10 0 0 0
****
USER_CHARGES
INVALID_CHARGES
Pose:  39 Cluster:  39 Fr_nu: 704474 TotEn:    -9.59
@<TRIPOS>ATOM
      1 C1        -53.7216    7.2781  -31.6684 C.ar   1 LIG      -0.13100
      2 C2        -52.5916    6.7859  -31.0477 C.ar   1 LIG       0.28900
      3 C3        -54.1512    6.5723  -32.7735 C.ar   1 LIG       0.28900
      4 C4        -52.4425    5.0894  -32.5532 C.ar   1 LIG       0.50700
      5 N1        -51.9246    5.6899  -31.4649 N.ar   1 LIG      -0.71900
      6 N2        -53.5334    5.4696  -33.2454 N.ar   1 LIG      -0.71900
      7 H1        -54.2369    8.1600  -31.3120 H      1 LIG       0.11500
      8 H2        -52.1791    7.2742  -30.1715 H      1 LIG       0.11400
      9 H3        -55.0303    6.8837  -33.3272 H      1 LIG       0.11400
     10 H4        -51.9261    4.2070  -32.9109 H      1 LIG       0.14100
@<TRIPOS>BOND
      1       1       2 ar
      2       1       3 ar
      3       2       5 ar
      4       3       6 ar
      5       4       5 ar
      6       4       6 ar
      7       1       7 1
      8       2       8 1
      9       3       9 1
     10       4      10 1
@<TRIPOS>ALT_TYPE
CGenFF_4.0_ALT_TYPE_SET
CGenFF_4.0 1 CG2R61 2 CG2R61 3 CG2R61 4 CG2R64 5 NG2R62 6 NG2R62 7 HGR61 8 HGR62 9 HGR62 10 HGR62
@<TRIPOS>MOLECULE
pyrimidine
 10 10 0 0 0
****
USER_CHARGES
INVALID_CHARGES
Pose:  40 Cluster:  40 Fr_nu: 472011 TotEn:    -9.42
@<TRIPOS>ATOM
      1 C1        -59.9387  -20.8957  -40.2118 C.ar   1 LIG      -0.13100
      2 C2        -59.9511  -20.8737  -38.8320 C.ar   1 LIG       0.28900
      3 C3        -61.0261  -21.4999  -40.8090 C.ar   1 LIG       0.28900
      4 C4        -61.9478  -21.9589  -38.7825 C.ar   1 LIG       0.50700
      5 N1        -60.9433  -21.3978  -38.0829 N.ar   1 LIG      -0.71900
      6 N2        -62.0522  -22.0440  -40.1225 N.ar   1 LIG      -0.71900
      7 H1        -59.1293  -20.4675  -40.7877 H      1 LIG       0.11500
      8 H2        -59.1389  -20.4203  -38.2742 H      1 LIG       0.11400
      9 H3        -61.1043  -21.5658  -41.8888 H      1 LIG       0.11400
     10 H4        -62.7578  -22.3888  -38.2062 H      1 LIG       0.14100
@<TRIPOS>BOND
      1       1       2 ar
      2       1       3 ar
      3       2       5 ar
      4       3       6 ar
      5       4       5 ar
      6       4       6 ar
      7       1       7 1
      8       2       8 1
      9       3       9 1
     10       4      10 1
@<TRIPOS>ALT_TYPE
CGenFF_4.0_ALT_TYPE_SET
CGenFF_4.0 1 CG2R61 2 CG2R61 3 CG2R61 4 CG2R64 5 NG2R62 6 NG2R62 7 HGR61 8 HGR62 9 HGR62 10 HGR62
@<TRIPOS>MOLECULE
pyrimidine
 10 10 0 0 0
****
USER_CHARGES
INVALID_CHARGES
Pose:  41 Cluster:  41 Fr_nu: 1349584 TotEn:    -9.35
@<TRIPOS>ATOM
      1 C1        -63.7897  -22.8494  -36.1014 C.ar   1 LIG      -0.13100
      2 C2        -64.3848  -22.9518  -34.8604 C.ar   1 LIG       0.28900
      3 C3        -62.5190  -22.3118  -36.1116 C.ar   1 LIG       0.28900
      4 C4        -62.5550  -22.0546  -33.8534 C.ar   1 LIG       0.50700
      5 N1        -63.7940  -22.5627  -33.7116 N.ar   1 LIG      -0.71900
      6 N2        -61.8692  -21.9023  -35.0024 N.ar   1 LIG      -0.71900
      7 H1        -64.2872  -23.1695  -37.0071 H      1 LIG       0.11500
      8 H2        -65.3831  -23.3618  -34.7528 H      1 LIG       0.11400
      9 H3        -61.9717  -22.1913  -37.0403 H      1 LIG       0.11400
     10 H4        -62.0572  -21.7330  -32.9468 H      1 LIG       0.14100
@<TRIPOS>BOND
      1       1       2 ar
      2       1       3 ar
      3       2       5 ar
      4       3       6 ar
      5       4       5 ar
      6       4       6 ar
      7       1       7 1
      8       2       8 1
      9       3       9 1
     10       4      10 1
@<TRIPOS>ALT_TYPE
CGenFF_4.0_ALT_TYPE_SET
CGenFF_4.0 1 CG2R61 2 CG2R61 3 CG2R61 4 CG2R64 5 NG2R62 6 NG2R62 7 HGR61 8 HGR62 9 HGR62 10 HGR62
@<TRIPOS>MOLECULE
pyrimidine
 10 10 0 0 0
****
USER_CHARGES
INVALID_CHARGES
Pose:  42 Cluster:  42 Fr_nu: 600678 TotEn:    -9.28
@<TRIPOS>ATOM
      1 C1        -61.8238  -21.2737  -39.7914 C.ar   1 LIG      -0.13100
      2 C2        -62.4612  -22.0698  -38.8617 C.ar   1 LIG       0.28900
      3 C3        -60.5230  -20.9268  -39.4888 C.ar   1 LIG       0.28900
      4 C4        -60.6117  -22.0944  -37.5405 C.ar   1 LIG       0.50700
      5 N1        -61.8830  -22.5001  -37.7212 N.ar   1 LIG      -0.71900
      6 N2        -59.8834  -21.3208  -38.3681 N.ar   1 LIG      -0.71900
      7 H1        -62.3122  -20.9428  -40.6982 H      1 LIG       0.11500
      8 H2        -63.4854  -22.3931  -39.0129 H      1 LIG       0.11400
      9 H3        -59.9417  -20.3030  -40.1591 H      1 LIG       0.11400
     10 H4        -60.1228  -22.4246  -36.6321 H      1 LIG       0.14100
@<TRIPOS>BOND
      1       1       2 ar
      2       1       3 ar
      3       2       5 ar
      4       3       6 ar
      5       4       5 ar
      6       4       6 ar
      7       1       7 1
      8       2       8 1
      9       3       9 1
     10       4      10 1
@<TRIPOS>ALT_TYPE
CGenFF_4.0_ALT_TYPE_SET
CGenFF_4.0 1 CG2R61 2 CG2R61 3 CG2R61 4 CG2R64 5 NG2R62 6 NG2R62 7 HGR61 8 HGR62 9 HGR62 10 HGR62
@<TRIPOS>MOLECULE
pyrimidine
 10 10 0 0 0
****
USER_CHARGES
INVALID_CHARGES
Pose:  43 Cluster:  43 Fr_nu:   1816 TotEn:    -9.26
@<TRIPOS>ATOM
      1 C1        -50.1475  -11.4912  -46.6617 C.ar   1 LIG      -0.13100
      2 C2        -49.1148  -10.8786  -45.9815 C.ar   1 LIG       0.28900
      3 C3        -51.3673  -10.8492  -46.5993 C.ar   1 LIG       0.28900
      4 C4        -50.4894   -9.1993  -45.3054 C.ar   1 LIG       0.50700
      5 N1        -49.2510   -9.7279  -45.2905 N.ar   1 LIG      -0.71900
      6 N2        -51.5749   -9.6976  -45.9277 N.ar   1 LIG      -0.71900
      7 H1        -50.0098  -12.4147  -47.2081 H      1 LIG       0.11500
      8 H2        -48.1194  -11.3095  -45.9731 H      1 LIG       0.11400
      9 H3        -52.2380  -11.2557  -47.1022 H      1 LIG       0.11400
     10 H4        -50.6278   -8.2753  -44.7575 H      1 LIG       0.14100
@<TRIPOS>BOND
      1       1       2 ar
      2       1       3 ar
      3       2       5 ar
      4       3       6 ar
      5       4       5 ar
      6       4       6 ar
      7       1       7 1
      8       2       8 1
      9       3       9 1
     10       4      10 1
@<TRIPOS>ALT_TYPE
CGenFF_4.0_ALT_TYPE_SET
CGenFF_4.0 1 CG2R61 2 CG2R61 3 CG2R61 4 CG2R64 5 NG2R62 6 NG2R62 7 HGR61 8 HGR62 9 HGR62 10 HGR62
@<TRIPOS>MOLECULE
pyrimidine
 10 10 0 0 0
****
USER_CHARGES
INVALID_CHARGES
Pose:  44 Cluster:  44 Fr_nu: 227329 TotEn:    -8.73
@<TRIPOS>ATOM
      1 C1        -61.5834  -21.6264  -40.9095 C.ar   1 LIG      -0.13100
      2 C2        -60.3346  -22.2051  -41.0100 C.ar   1 LIG       0.28900
      3 C3        -62.2060  -21.7588  -39.6852 C.ar   1 LIG       0.28900
      4 C4        -60.4396  -22.9249  -38.8564 C.ar   1 LIG       0.50700
      5 N1        -59.7305  -22.8643  -39.9996 N.ar   1 LIG      -0.71900
      6 N2        -61.6613  -22.4041  -38.6330 N.ar   1 LIG      -0.71900
      7 H1        -62.0443  -21.1033  -41.7366 H      1 LIG       0.11500
      8 H2        -59.7685  -22.1529  -41.9337 H      1 LIG       0.11400
      9 H3        -63.1902  -21.3374  -39.5114 H      1 LIG       0.11400
     10 H4        -59.9788  -23.4496  -38.0284 H      1 LIG       0.14100
@<TRIPOS>BOND
      1       1       2 ar
      2       1       3 ar
      3       2       5 ar
      4       3       6 ar
      5       4       5 ar
      6       4       6 ar
      7       1       7 1
      8       2       8 1
      9       3       9 1
     10       4      10 1
@<TRIPOS>ALT_TYPE
CGenFF_4.0_ALT_TYPE_SET
CGenFF_4.0 1 CG2R61 2 CG2R61 3 CG2R61 4 CG2R64 5 NG2R62 6 NG2R62 7 HGR61 8 HGR62 9 HGR62 10 HGR62
@<TRIPOS>MOLECULE
pyrimidine
 10 10 0 0 0
****
USER_CHARGES
INVALID_CHARGES
Pose:  45 Cluster:  45 Fr_nu:   7023 TotEn:    -8.58
@<TRIPOS>ATOM
      1 C1        -61.8589  -21.4417  -40.4653 C.ar   1 LIG      -0.13100
      2 C2        -60.7969  -21.8069  -41.2675 C.ar   1 LIG       0.28900
      3 C3        -61.5913  -21.3774  -39.1132 C.ar   1 LIG       0.28900
      4 C4        -59.4303  -21.9909  -39.4604 C.ar   1 LIG       0.50700
      5 N1        -59.5645  -22.0895  -40.7967 N.ar   1 LIG      -0.71900
      6 N2        -60.3841  -21.6465  -38.5742 N.ar   1 LIG      -0.71900
      7 H1        -62.8374  -21.2206  -40.8701 H      1 LIG       0.11500
      8 H2        -60.9115  -21.8847  -42.3432 H      1 LIG       0.11400
      9 H3        -62.3638  -21.0999  -38.4042 H      1 LIG       0.11400
     10 H4        -58.4509  -22.2133  -39.0548 H      1 LIG       0.14100
@<TRIPOS>BOND
      1       1       2 ar
      2       1       3 ar
      3       2       5 ar
      4       3       6 ar
      5       4       5 ar
      6       4       6 ar
      7       1       7 1
      8       2       8 1
      9       3       9 1
     10       4      10 1
@<TRIPOS>ALT_TYPE
CGenFF_4.0_ALT_TYPE_SET
CGenFF_4.0 1 CG2R61 2 CG2R61 3 CG2R61 4 CG2R64 5 NG2R62 6 NG2R62 7 HGR61 8 HGR62 9 HGR62 10 HGR62
@<TRIPOS>MOLECULE
pyrimidine
 10 10 0 0 0
****
USER_CHARGES
INVALID_CHARGES
Pose:  46 Cluster:  46 Fr_nu:  92276 TotEn:    -8.51
@<TRIPOS>ATOM
      1 C1        -58.5863   -9.8089  -53.2882 C.ar   1 LIG      -0.13100
      2 C2        -59.4644   -8.7532  -53.1510 C.ar   1 LIG       0.28900
      3 C3        -59.0920  -11.0518  -52.9670 C.ar   1 LIG       0.28900
      4 C4        -61.1143  -10.1513  -52.4510 C.ar   1 LIG       0.50700
      5 N1        -60.7402   -8.8889  -52.7333 N.ar   1 LIG      -0.71900
      6 N2        -60.3559  -11.2603  -52.5434 N.ar   1 LIG      -0.71900
      7 H1        -57.5677   -9.6709  -53.6254 H      1 LIG       0.11500
      8 H2        -59.1569   -7.7386  -53.3798 H      1 LIG       0.11400
      9 H3        -58.4761  -11.9414  -53.0430 H      1 LIG       0.11400
     10 H4        -62.1338  -10.2896  -52.1123 H      1 LIG       0.14100
@<TRIPOS>BOND
      1       1       2 ar
      2       1       3 ar
      3       2       5 ar
      4       3       6 ar
      5       4       5 ar
      6       4       6 ar
      7       1       7 1
      8       2       8 1
      9       3       9 1
     10       4      10 1
@<TRIPOS>ALT_TYPE
CGenFF_4.0_ALT_TYPE_SET
CGenFF_4.0 1 CG2R61 2 CG2R61 3 CG2R61 4 CG2R64 5 NG2R62 6 NG2R62 7 HGR61 8 HGR62 9 HGR62 10 HGR62
@<TRIPOS>MOLECULE
pyrimidine
 10 10 0 0 0
****
USER_CHARGES
INVALID_CHARGES
Pose:  47 Cluster:  47 Fr_nu: 1901476 TotEn:    -8.25
@<TRIPOS>ATOM
      1 C1        -60.7690  -22.2661  -34.8484 C.ar   1 LIG      -0.13100
      2 C2        -60.5330  -22.6749  -36.1452 C.ar   1 LIG       0.28900
      3 C3        -62.0035  -21.6944  -34.6179 C.ar   1 LIG       0.28900
      4 C4        -62.5933  -21.9686  -36.7960 C.ar   1 LIG       0.50700
      5 N1        -61.4261  -22.5409  -37.1475 N.ar   1 LIG      -0.71900
      6 N2        -62.9431  -21.5293  -35.5719 N.ar   1 LIG      -0.71900
      7 H1        -60.0340  -22.3858  -34.0638 H      1 LIG       0.11500
      8 H2        -59.5908  -23.1351  -36.4221 H      1 LIG       0.11400
      9 H3        -62.2794  -21.3420  -33.6299 H      1 LIG       0.11400
     10 H4        -63.3289  -21.8476  -37.5817 H      1 LIG       0.14100
@<TRIPOS>BOND
      1       1       2 ar
      2       1       3 ar
      3       2       5 ar
      4       3       6 ar
      5       4       5 ar
      6       4       6 ar
      7       1       7 1
      8       2       8 1
      9       3       9 1
     10       4      10 1
@<TRIPOS>ALT_TYPE
CGenFF_4.0_ALT_TYPE_SET
CGenFF_4.0 1 CG2R61 2 CG2R61 3 CG2R61 4 CG2R64 5 NG2R62 6 NG2R62 7 HGR61 8 HGR62 9 HGR62 10 HGR62
@<TRIPOS>MOLECULE
pyrimidine
 10 10 0 0 0
****
USER_CHARGES
INVALID_CHARGES
Pose:  48 Cluster:  48 Fr_nu: 1351490 TotEn:    -7.88
@<TRIPOS>ATOM
      1 C1        -62.5038  -22.6363  -33.4027 C.ar   1 LIG      -0.13100
      2 C2        -61.3439  -22.6363  -34.1504 C.ar   1 LIG       0.28900
      3 C3        -63.6764  -22.5144  -34.1197 C.ar   1 LIG       0.28900
      4 C4        -62.5274  -22.4138  -36.0784 C.ar   1 LIG       0.50700
      5 N1        -61.3190  -22.5265  -35.4949 N.ar   1 LIG      -0.71900
      6 N2        -63.7253  -22.4005  -35.4631 N.ar   1 LIG      -0.71900
      7 H1        -62.4943  -22.7258  -32.3246 H      1 LIG       0.11500
      8 H2        -60.3736  -22.7272  -33.6745 H      1 LIG       0.11400
      9 H3        -64.6382  -22.5039  -33.6184 H      1 LIG       0.11400
     10 H4        -62.5371  -22.3231  -37.1577 H      1 LIG       0.14100
@<TRIPOS>BOND
      1       1       2 ar
      2       1       3 ar
      3       2       5 ar
      4       3       6 ar
      5       4       5 ar
      6       4       6 ar
      7       1       7 1
      8       2       8 1
      9       3       9 1
     10       4      10 1
@<TRIPOS>ALT_TYPE
CGenFF_4.0_ALT_TYPE_SET
CGenFF_4.0 1 CG2R61 2 CG2R61 3 CG2R61 4 CG2R64 5 NG2R62 6 NG2R62 7 HGR61 8 HGR62 9 HGR62 10 HGR62
@<TRIPOS>MOLECULE
pyrimidine
 10 10 0 0 0
****
USER_CHARGES
INVALID_CHARGES
Pose:  49 Cluster:  49 Fr_nu: 165569 TotEn:    -7.76
@<TRIPOS>ATOM
      1 C1        -62.7325  -23.4015  -33.0788 C.ar   1 LIG      -0.13100
      2 C2        -63.4952  -24.3344  -33.7514 C.ar   1 LIG       0.28900
      3 C3        -62.3032  -22.3271  -33.8308 C.ar   1 LIG       0.28900
      4 C4        -63.3416  -23.1428  -35.6810 C.ar   1 LIG       0.50700
      5 N1        -63.8200  -24.2361  -35.0572 N.ar   1 LIG      -0.71900
      6 N2        -62.5901  -22.1654  -35.1391 N.ar   1 LIG      -0.71900
      7 H1        -62.4870  -23.5058  -32.0304 H      1 LIG       0.11500
      8 H2        -63.8774  -25.2132  -33.2434 H      1 LIG       0.11400
      9 H3        -61.6978  -21.5432  -33.3888 H      1 LIG       0.11400
     10 H4        -63.5864  -23.0387  -36.7310 H      1 LIG       0.14100
@<TRIPOS>BOND
      1       1       2 ar
      2       1       3 ar
      3       2       5 ar
      4       3       6 ar
      5       4       5 ar
      6       4       6 ar
      7       1       7 1
      8       2       8 1
      9       3       9 1
     10       4      10 1
@<TRIPOS>ALT_TYPE
CGenFF_4.0_ALT_TYPE_SET
CGenFF_4.0 1 CG2R61 2 CG2R61 3 CG2R61 4 CG2R64 5 NG2R62 6 NG2R62 7 HGR61 8 HGR62 9 HGR62 10 HGR62
@<TRIPOS>MOLECULE
pyrimidine
 10 10 0 0 0
****
USER_CHARGES
INVALID_CHARGES
Pose:  50 Cluster:  50 Fr_nu: 2808968 TotEn:    -7.20
@<TRIPOS>ATOM
      1 C1        -62.4719   -2.0396  -24.9804 C.ar   1 LIG      -0.13100
      2 C2        -61.6988   -1.0252  -24.4533 C.ar   1 LIG       0.28900
      3 C3        -63.6258   -1.6389  -25.6222 C.ar   1 LIG       0.28900
      4 C4        -63.1675    0.5453  -25.1904 C.ar   1 LIG       0.50700
      5 N1        -62.0178    0.2828  -24.5404 N.ar   1 LIG      -0.71900
      6 N2        -64.0059   -0.3503  -25.7461 N.ar   1 LIG      -0.71900
      7 H1        -62.1918   -3.0810  -24.8956 H      1 LIG       0.11500
      8 H2        -60.7738   -1.2432  -23.9306 H      1 LIG       0.11400
      9 H3        -64.2974   -2.3649  -26.0675 H      1 LIG       0.11400
     10 H4        -63.4488    1.5879  -25.2744 H      1 LIG       0.14100
@<TRIPOS>BOND
      1       1       2 ar
      2       1       3 ar
      3       2       5 ar
      4       3       6 ar
      5       4       5 ar
      6       4       6 ar
      7       1       7 1
      8       2       8 1
      9       3       9 1
     10       4      10 1
@<TRIPOS>ALT_TYPE
CGenFF_4.0_ALT_TYPE_SET
CGenFF_4.0 1 CG2R61 2 CG2R61 3 CG2R61 4 CG2R64 5 NG2R62 6 NG2R62 7 HGR61 8 HGR62 9 HGR62 10 HGR62
@<TRIPOS>MOLECULE
pyrimidine
 10 10 0 0 0
****
USER_CHARGES
INVALID_CHARGES
Pose:  51 Cluster:  51 Fr_nu: 676144 TotEn:    -7.07
@<TRIPOS>ATOM
      1 C1        -62.2398   -2.2890  -24.7662 C.ar   1 LIG      -0.13100
      2 C2        -63.5507   -1.9126  -24.5551 C.ar   1 LIG       0.28900
      3 C3        -61.2863   -1.3580  -24.4084 C.ar   1 LIG       0.28900
      4 C4        -62.8922    0.0992  -23.7267 C.ar   1 LIG       0.50700
      5 N1        -63.9140   -0.7218  -24.0353 N.ar   1 LIG      -0.71900
      6 N2        -61.5780   -0.1496  -23.8841 N.ar   1 LIG      -0.71900
      7 H1        -61.9770   -3.2511  -25.1851 H      1 LIG       0.11500
      8 H2        -64.3693   -2.5783  -24.8059 H      1 LIG       0.11400
      9 H3        -60.2293   -1.5640  -24.5379 H      1 LIG       0.11400
     10 H4        -63.1551    1.0630  -23.3083 H      1 LIG       0.14100
@<TRIPOS>BOND
      1       1       2 ar
      2       1       3 ar
      3       2       5 ar
      4       3       6 ar
      5       4       5 ar
      6       4       6 ar
      7       1       7 1
      8       2       8 1
      9       3       9 1
     10       4      10 1
@<TRIPOS>ALT_TYPE
CGenFF_4.0_ALT_TYPE_SET
CGenFF_4.0 1 CG2R61 2 CG2R61 3 CG2R61 4 CG2R64 5 NG2R62 6 NG2R62 7 HGR61 8 HGR62 9 HGR62 10 HGR62
@<TRIPOS>MOLECULE
pyrimidine
 10 10 0 0 0
****
USER_CHARGES
INVALID_CHARGES
Pose:  52 Cluster:  52 Fr_nu: 1034783 TotEn:    -6.89
@<TRIPOS>ATOM
      1 C1        -53.5439    4.7351  -34.6201 C.ar   1 LIG      -0.13100
      2 C2        -53.2302    4.0134  -35.7538 C.ar   1 LIG       0.28900
      3 C3        -54.7016    5.4827  -34.6895 C.ar   1 LIG       0.28900
      4 C4        -55.0859    4.7825  -36.8177 C.ar   1 LIG       0.50700
      5 N1        -53.9815    4.0140  -36.8744 N.ar   1 LIG      -0.71900
      6 N2        -55.4994    5.5300  -35.7765 N.ar   1 LIG      -0.71900
      7 H1        -52.9226    4.7161  -33.7347 H      1 LIG       0.11500
      8 H2        -52.3391    3.3964  -35.7933 H      1 LIG       0.11400
      9 H3        -55.0292    6.0832  -33.8478 H      1 LIG       0.11400
     10 H4        -55.7075    4.8025  -37.7044 H      1 LIG       0.14100
@<TRIPOS>BOND
      1       1       2 ar
      2       1       3 ar
      3       2       5 ar
      4       3       6 ar
      5       4       5 ar
      6       4       6 ar
      7       1       7 1
      8       2       8 1
      9       3       9 1
     10       4      10 1
@<TRIPOS>ALT_TYPE
CGenFF_4.0_ALT_TYPE_SET
CGenFF_4.0 1 CG2R61 2 CG2R61 3 CG2R61 4 CG2R64 5 NG2R62 6 NG2R62 7 HGR61 8 HGR62 9 HGR62 10 HGR62
@<TRIPOS>MOLECULE
pyrimidine
 10 10 0 0 0
****
USER_CHARGES
INVALID_CHARGES
Pose:  53 Cluster:  53 Fr_nu: 3095431 TotEn:    -6.07
@<TRIPOS>ATOM
      1 C1        -42.6016   -0.3838  -49.1134 C.ar   1 LIG      -0.13100
      2 C2        -42.0266   -0.9635  -48.0009 C.ar   1 LIG       0.28900
      3 C3        -42.0646    0.8268  -49.5007 C.ar   1 LIG       0.28900
      4 C4        -40.5701    0.7687  -47.7890 C.ar   1 LIG       0.50700
      5 N1        -41.0055   -0.4129  -47.3120 N.ar   1 LIG      -0.71900
      6 N2        -41.0449    1.4343  -48.8592 N.ar   1 LIG      -0.71900
      7 H1        -43.4202   -0.8481  -49.6469 H      1 LIG       0.11500
      8 H2        -42.3819   -1.9154  -47.6214 H      1 LIG       0.11400
      9 H3        -42.4517    1.3583  -50.3633 H      1 LIG       0.11400
     10 H4        -39.7512    1.2343  -47.2543 H      1 LIG       0.14100
@<TRIPOS>BOND
      1       1       2 ar
      2       1       3 ar
      3       2       5 ar
      4       3       6 ar
      5       4       5 ar
      6       4       6 ar
      7       1       7 1
      8       2       8 1
      9       3       9 1
     10       4      10 1
@<TRIPOS>ALT_TYPE
CGenFF_4.0_ALT_TYPE_SET
CGenFF_4.0 1 CG2R61 2 CG2R61 3 CG2R61 4 CG2R64 5 NG2R62 6 NG2R62 7 HGR61 8 HGR62 9 HGR62 10 HGR62
@<TRIPOS>MOLECULE
naphtalene
 18 19 0 0 0
****
USER_CHARGES
INVALID_CHARGES
Pose:   1 Cluster:   1 Fr_nu:  37427 TotEn:   -12.50
@<TRIPOS>ATOM
      1 C1        -63.8081   -1.0879  -20.9174 C.ar   1 LIG      -0.11500
      2 C2        -64.0966   -2.4045  -21.2641 C.ar   1 LIG      -0.11500
      3 C3        -60.8162   -0.7377  -24.7382 C.ar   1 LIG      -0.11500
      4 C4        -61.1047   -2.0543  -25.0848 C.ar   1 LIG      -0.11500
      5 C5        -62.9207   -0.3401  -21.6919 C.ar   1 LIG      -0.11700
      6 C6        -63.4988   -2.9784  -22.3863 C.ar   1 LIG      -0.11700
      7 C7        -61.4141   -0.1637  -23.6159 C.ar   1 LIG      -0.11700
      8 C8        -61.9921   -2.8022  -24.3104 C.ar   1 LIG      -0.11700
      9 C9        -62.3097   -0.9017  -22.8249 C.ar   1 LIG       0.00400
     10 C10       -62.6031   -2.2406  -23.1773 C.ar   1 LIG       0.00400
     11 H1        -64.2734   -0.6417  -20.0433 H      1 LIG       0.11500
     12 H2        -64.7878   -2.9857  -20.6606 H      1 LIG       0.11500
     13 H3        -60.1250   -0.1557  -25.3415 H      1 LIG       0.11500
     14 H4        -60.6381   -2.5003  -25.9582 H      1 LIG       0.11500
     15 H5        -62.7096    0.6872  -21.4019 H      1 LIG       0.11500
     16 H6        -63.7393   -4.0091  -22.6389 H      1 LIG       0.11500
     17 H7        -61.1741    0.8672  -23.3640 H      1 LIG       0.11500
     18 H8        -62.2027   -3.8297  -24.5997 H      1 LIG       0.11500
@<TRIPOS>BOND
      1       1       2 ar
      2       1       5 ar
      3       2       6 ar
      4       3       4 ar
      5       3       7 ar
      6       4       8 ar
      7       5       9 ar
      8       6      10 ar
      9       7       9 ar
     10       8      10 ar
     11       9      10 ar
     12       1      11 1
     13       2      12 1
     14       3      13 1
     15       4      14 1
     16       5      15 1
     17       6      16 1
     18       7      17 1
     19       8      18 1
@<TRIPOS>ALT_TYPE
CGenFF_4.0_ALT_TYPE_SET
CGenFF_4.0 1 CG2R61 2 CG2R61 3 CG2R61 4 CG2R61 5 CG2R61 6 CG2R61 7 CG2R61 8 CG2R61 9 CG2R61 10 CG2R61 11 HGR61 12 HGR61 13 HGR61 14 HGR61 15 HGR61 16 HGR61 17 HGR61 18 HGR61
@<TRIPOS>MOLECULE
naphtalene
 18 19 0 0 0
****
USER_CHARGES
INVALID_CHARGES
Pose:   2 Cluster:   2 Fr_nu:  18435 TotEn:   -12.17
@<TRIPOS>ATOM
      1 C1        -53.7460    6.3416  -31.7261 C.ar   1 LIG      -0.11500
      2 C2        -52.6459    5.4914  -31.7862 C.ar   1 LIG      -0.11500
      3 C3        -55.1455    4.8425  -36.1382 C.ar   1 LIG      -0.11500
      4 C4        -54.0453    3.9923  -36.1983 C.ar   1 LIG      -0.11500
      5 C5        -54.6456    6.3963  -32.7912 C.ar   1 LIG      -0.11700
      6 C6        -52.4411    4.6925  -32.9114 C.ar   1 LIG      -0.11700
      7 C7        -55.3504    5.6414  -35.0129 C.ar   1 LIG      -0.11700
      8 C8        -53.1457    3.9376  -35.1333 C.ar   1 LIG      -0.11700
      9 C9        -54.4550    5.5993  -33.9317 C.ar   1 LIG       0.00400
     10 C10       -53.3363    4.7347  -33.9928 C.ar   1 LIG       0.00400
     11 H1        -53.9047    6.9637  -30.8501 H      1 LIG       0.11500
     12 H2        -51.9464    5.4494  -30.9564 H      1 LIG       0.11500
     13 H3        -55.8457    4.8849  -36.9678 H      1 LIG       0.11500
     14 H4        -53.8864    3.3715  -37.0751 H      1 LIG       0.11500
     15 H5        -55.4984    7.0686  -32.7226 H      1 LIG       0.11500
     16 H6        -51.5747    4.0348  -32.9366 H      1 LIG       0.11500
     17 H7        -56.2172    6.2984  -34.9876 H      1 LIG       0.11500
     18 H8        -52.2924    3.2659  -35.2019 H      1 LIG       0.11500
@<TRIPOS>BOND
      1       1       2 ar
      2       1       5 ar
      3       2       6 ar
      4       3       4 ar
      5       3       7 ar
      6       4       8 ar
      7       5       9 ar
      8       6      10 ar
      9       7       9 ar
     10       8      10 ar
     11       9      10 ar
     12       1      11 1
     13       2      12 1
     14       3      13 1
     15       4      14 1
     16       5      15 1
     17       6      16 1
     18       7      17 1
     19       8      18 1
@<TRIPOS>ALT_TYPE
CGenFF_4.0_ALT_TYPE_SET
CGenFF_4.0 1 CG2R61 2 CG2R61 3 CG2R61 4 CG2R61 5 CG2R61 6 CG2R61 7 CG2R61 8 CG2R61 9 CG2R61 10 CG2R61 11 HGR61 12 HGR61 13 HGR61 14 HGR61 15 HGR61 16 HGR61 17 HGR61 18 HGR61
@<TRIPOS>MOLECULE
naphtalene
 18 19 0 0 0
****
USER_CHARGES
INVALID_CHARGES
Pose:   3 Cluster:   3 Fr_nu: 317102 TotEn:   -11.70
@<TRIPOS>ATOM
      1 C1        -65.1425   -1.6473  -56.8497 C.ar   1 LIG      -0.11500
      2 C2        -64.9539   -3.0261  -56.8610 C.ar   1 LIG      -0.11500
      3 C3        -60.3674   -0.9889  -57.5110 C.ar   1 LIG      -0.11500
      4 C4        -60.1789   -2.3677  -57.5223 C.ar   1 LIG      -0.11500
      5 C5        -64.0518   -0.7918  -57.0082 C.ar   1 LIG      -0.11700
      6 C6        -63.6741   -3.5548  -57.0308 C.ar   1 LIG      -0.11700
      7 C7        -61.6473   -0.4602  -57.3413 C.ar   1 LIG      -0.11700
      8 C8        -61.2694   -3.2233  -57.3637 C.ar   1 LIG      -0.11700
      9 C9        -62.7565   -1.3065  -57.1802 C.ar   1 LIG       0.00400
     10 C10       -62.5648   -2.7086  -57.1917 C.ar   1 LIG       0.00400
     11 H1        -66.1390   -1.2362  -56.7169 H      1 LIG       0.11500
     12 H2        -65.8037   -3.6912  -56.7377 H      1 LIG       0.11500
     13 H3        -59.5179   -0.3231  -57.6344 H      1 LIG       0.11500
     14 H4        -59.1820   -2.7782  -57.6537 H      1 LIG       0.11500
     15 H5        -64.2227    0.2827  -56.9957 H      1 LIG       0.11500
     16 H6        -63.5501   -4.6357  -57.0369 H      1 LIG       0.11500
     17 H7        -61.7712    0.6207  -57.3360 H      1 LIG       0.11500
     18 H8        -61.0987   -4.2979  -57.3754 H      1 LIG       0.11500
@<TRIPOS>BOND
      1       1       2 ar
      2       1       5 ar
      3       2       6 ar
      4       3       4 ar
      5       3       7 ar
      6       4       8 ar
      7       5       9 ar
      8       6      10 ar
      9       7       9 ar
     10       8      10 ar
     11       9      10 ar
     12       1      11 1
     13       2      12 1
     14       3      13 1
     15       4      14 1
     16       5      15 1
     17       6      16 1
     18       7      17 1
     19       8      18 1
@<TRIPOS>ALT_TYPE
CGenFF_4.0_ALT_TYPE_SET
CGenFF_4.0 1 CG2R61 2 CG2R61 3 CG2R61 4 CG2R61 5 CG2R61 6 CG2R61 7 CG2R61 8 CG2R61 9 CG2R61 10 CG2R61 11 HGR61 12 HGR61 13 HGR61 14 HGR61 15 HGR61 16 HGR61 17 HGR61 18 HGR61
@<TRIPOS>MOLECULE
naphtalene
 18 19 0 0 0
****
USER_CHARGES
INVALID_CHARGES
Pose:   4 Cluster:   4 Fr_nu:  94295 TotEn:   -11.32
@<TRIPOS>ATOM
      1 C1        -67.6752  -25.6378  -38.0133 C.ar   1 LIG      -0.11500
      2 C2        -68.5207  -24.9070  -37.1838 C.ar   1 LIG      -0.11500
      3 C3        -63.8433  -24.1726  -35.3974 C.ar   1 LIG      -0.11500
      4 C4        -64.6890  -23.4419  -34.5680 C.ar   1 LIG      -0.11500
      5 C5        -66.2996  -25.6408  -37.7802 C.ar   1 LIG      -0.11700
      6 C6        -67.9941  -24.1767  -36.1183 C.ar   1 LIG      -0.11700
      7 C7        -64.3700  -24.9031  -36.4630 C.ar   1 LIG      -0.11700
      8 C8        -66.0645  -23.4387  -34.8010 C.ar   1 LIG      -0.11700
      9 C9        -65.7521  -24.9113  -36.7123 C.ar   1 LIG       0.00400
     10 C10       -66.6120  -24.1682  -35.8689 C.ar   1 LIG       0.00400
     11 H1        -68.0857  -26.2058  -38.8430 H      1 LIG       0.11500
     12 H2        -69.5915  -24.9055  -37.3660 H      1 LIG       0.11500
     13 H3        -62.7723  -24.1746  -35.2157 H      1 LIG       0.11500
     14 H4        -64.2778  -22.8729  -33.7393 H      1 LIG       0.11500
     15 H5        -65.6575  -26.2188  -38.4417 H      1 LIG       0.11500
     16 H6        -68.6738  -23.6131  -35.4824 H      1 LIG       0.11500
     17 H7        -63.6903  -25.4672  -37.0982 H      1 LIG       0.11500
     18 H8        -66.7068  -22.8601  -34.1401 H      1 LIG       0.11500
@<TRIPOS>BOND
      1       1       2 ar
      2       1       5 ar
      3       2       6 ar
      4       3       4 ar
      5       3       7 ar
      6       4       8 ar
      7       5       9 ar
      8       6      10 ar
      9       7       9 ar
     10       8      10 ar
     11       9      10 ar
     12       1      11 1
     13       2      12 1
     14       3      13 1
     15       4      14 1
     16       5      15 1
     17       6      16 1
     18       7      17 1
     19       8      18 1
@<TRIPOS>ALT_TYPE
CGenFF_4.0_ALT_TYPE_SET
CGenFF_4.0 1 CG2R61 2 CG2R61 3 CG2R61 4 CG2R61 5 CG2R61 6 CG2R61 7 CG2R61 8 CG2R61 9 CG2R61 10 CG2R61 11 HGR61 12 HGR61 13 HGR61 14 HGR61 15 HGR61 16 HGR61 17 HGR61 18 HGR61
@<TRIPOS>MOLECULE
naphtalene
 18 19 0 0 0
****
USER_CHARGES
INVALID_CHARGES
Pose:   5 Cluster:   5 Fr_nu:  89202 TotEn:   -11.05
@<TRIPOS>ATOM
      1 C1        -51.7517    4.5690  -41.0714 C.ar   1 LIG      -0.11500
      2 C2        -53.0675    4.2698  -41.4119 C.ar   1 LIG      -0.11500
      3 C3        -53.0492    4.9553  -36.3980 C.ar   1 LIG      -0.11500
      4 C4        -54.3650    4.6561  -36.7387 C.ar   1 LIG      -0.11500
      5 C5        -51.4133    4.8151  -39.7404 C.ar   1 LIG      -0.11700
      6 C6        -54.0500    4.2155  -40.4230 C.ar   1 LIG      -0.11700
      7 C7        -52.0666    5.0095  -37.3871 C.ar   1 LIG      -0.11700
      8 C8        -54.7035    4.4101  -38.0696 C.ar   1 LIG      -0.11700
      9 C9        -52.3894    4.7647  -38.7318 C.ar   1 LIG       0.00400
     10 C10       -53.7274    4.4605  -39.0782 C.ar   1 LIG       0.00400
     11 H1        -50.9873    4.6118  -41.8418 H      1 LIG       0.11500
     12 H2        -53.3298    4.0782  -42.4483 H      1 LIG       0.11500
     13 H3        -52.7861    5.1469  -35.3616 H      1 LIG       0.11500
     14 H4        -55.1291    4.6149  -35.9681 H      1 LIG       0.11500
     15 H5        -50.3785    5.0475  -39.4973 H      1 LIG       0.11500
     16 H6        -55.0720    3.9792  -40.7119 H      1 LIG       0.11500
     17 H7        -51.0446    5.2450  -37.0978 H      1 LIG       0.11500
     18 H8        -55.7384    4.1784  -38.3131 H      1 LIG       0.11500
@<TRIPOS>BOND
      1       1       2 ar
      2       1       5 ar
      3       2       6 ar
      4       3       4 ar
      5       3       7 ar
      6       4       8 ar
      7       5       9 ar
      8       6      10 ar
      9       7       9 ar
     10       8      10 ar
     11       9      10 ar
     12       1      11 1
     13       2      12 1
     14       3      13 1
     15       4      14 1
     16       5      15 1
     17       6      16 1
     18       7      17 1
     19       8      18 1
@<TRIPOS>ALT_TYPE
CGenFF_4.0_ALT_TYPE_SET
CGenFF_4.0 1 CG2R61 2 CG2R61 3 CG2R61 4 CG2R61 5 CG2R61 6 CG2R61 7 CG2R61 8 CG2R61 9 CG2R61 10 CG2R61 11 HGR61 12 HGR61 13 HGR61 14 HGR61 15 HGR61 16 HGR61 17 HGR61 18 HGR61
@<TRIPOS>MOLECULE
naphtalene
 18 19 0 0 0
****
USER_CHARGES
INVALID_CHARGES
Pose:   6 Cluster:   6 Fr_nu: 137554 TotEn:   -11.04
@<TRIPOS>ATOM
      1 C1        -55.2515    5.4582  -38.3039 C.ar   1 LIG      -0.11500
      2 C2        -53.9588    5.1192  -38.6925 C.ar   1 LIG      -0.11500
      3 C3        -53.9501    5.0637  -33.6323 C.ar   1 LIG      -0.11500
      4 C4        -52.6576    4.7247  -34.0211 C.ar   1 LIG      -0.11500
      5 C5        -55.5772    5.5305  -36.9492 C.ar   1 LIG      -0.11700
      6 C6        -52.9870    4.8511  -37.7282 C.ar   1 LIG      -0.11700
      7 C7        -54.9220    5.3319  -34.5968 C.ar   1 LIG      -0.11700
      8 C8        -52.3317    4.6523  -35.3757 C.ar   1 LIG      -0.11700
      9 C9        -54.6117    5.2638  -35.9648 C.ar   1 LIG       0.00400
     10 C10       -53.2972    4.9190  -36.3601 C.ar   1 LIG       0.00400
     11 H1        -56.0077    5.6663  -39.0551 H      1 LIG       0.11500
     12 H2        -53.7062    5.0635  -39.7474 H      1 LIG       0.11500
     13 H3        -54.2035    5.1198  -32.5774 H      1 LIG       0.11500
     14 H4        -51.9021    4.5154  -33.2695 H      1 LIG       0.11500
     15 H5        -56.5941    5.7970  -36.6685 H      1 LIG       0.11500
     16 H6        -51.9829    4.5886  -38.0548 H      1 LIG       0.11500
     17 H7        -55.9257    5.5952  -34.2700 H      1 LIG       0.11500
     18 H8        -51.3150    4.3851  -35.6567 H      1 LIG       0.11500
@<TRIPOS>BOND
      1       1       2 ar
      2       1       5 ar
      3       2       6 ar
      4       3       4 ar
      5       3       7 ar
      6       4       8 ar
      7       5       9 ar
      8       6      10 ar
      9       7       9 ar
     10       8      10 ar
     11       9      10 ar
     12       1      11 1
     13       2      12 1
     14       3      13 1
     15       4      14 1
     16       5      15 1
     17       6      16 1
     18       7      17 1
     19       8      18 1
@<TRIPOS>ALT_TYPE
CGenFF_4.0_ALT_TYPE_SET
CGenFF_4.0 1 CG2R61 2 CG2R61 3 CG2R61 4 CG2R61 5 CG2R61 6 CG2R61 7 CG2R61 8 CG2R61 9 CG2R61 10 CG2R61 11 HGR61 12 HGR61 13 HGR61 14 HGR61 15 HGR61 16 HGR61 17 HGR61 18 HGR61
@<TRIPOS>MOLECULE
naphtalene
 18 19 0 0 0
****
USER_CHARGES
INVALID_CHARGES
Pose:   7 Cluster:   7 Fr_nu:  80788 TotEn:   -10.90
@<TRIPOS>ATOM
      1 C1        -65.3886  -20.7600  -52.5319 C.ar   1 LIG      -0.11500
      2 C2        -66.6312  -21.0026  -51.9540 C.ar   1 LIG      -0.11500
      3 C3        -63.2303  -23.1877  -48.9096 C.ar   1 LIG      -0.11500
      4 C4        -64.4730  -23.4302  -48.3318 C.ar   1 LIG      -0.11500
      5 C5        -64.2292  -21.2409  -51.9228 C.ar   1 LIG      -0.11700
      6 C6        -66.7193  -21.7269  -50.7650 C.ar   1 LIG      -0.11700
      7 C7        -63.1423  -22.4634  -50.0988 C.ar   1 LIG      -0.11700
      8 C8        -65.6325  -22.9494  -48.9408 C.ar   1 LIG      -0.11700
      9 C9        -64.2990  -21.9718  -50.7256 C.ar   1 LIG       0.00400
     10 C10       -65.5626  -22.2184  -50.1380 C.ar   1 LIG       0.00400
     11 H1        -65.3206  -20.1956  -53.4573 H      1 LIG       0.11500
     12 H2        -67.5332  -20.6281  -52.4292 H      1 LIG       0.11500
     13 H3        -62.3278  -23.5622  -48.4349 H      1 LIG       0.11500
     14 H4        -64.5403  -23.9934  -47.4056 H      1 LIG       0.11500
     15 H5        -63.2685  -21.0389  -52.3921 H      1 LIG       0.11500
     16 H6        -67.7011  -21.9051  -50.3313 H      1 LIG       0.11500
     17 H7        -62.1605  -22.2860  -50.5327 H      1 LIG       0.11500
     18 H8        -66.5932  -23.1505  -48.4712 H      1 LIG       0.11500
@<TRIPOS>BOND
      1       1       2 ar
      2       1       5 ar
      3       2       6 ar
      4       3       4 ar
      5       3       7 ar
      6       4       8 ar
      7       5       9 ar
      8       6      10 ar
      9       7       9 ar
     10       8      10 ar
     11       9      10 ar
     12       1      11 1
     13       2      12 1
     14       3      13 1
     15       4      14 1
     16       5      15 1
     17       6      16 1
     18       7      17 1
     19       8      18 1
@<TRIPOS>ALT_TYPE
CGenFF_4.0_ALT_TYPE_SET
CGenFF_4.0 1 CG2R61 2 CG2R61 3 CG2R61 4 CG2R61 5 CG2R61 6 CG2R61 7 CG2R61 8 CG2R61 9 CG2R61 10 CG2R61 11 HGR61 12 HGR61 13 HGR61 14 HGR61 15 HGR61 16 HGR61 17 HGR61 18 HGR61
@<TRIPOS>MOLECULE
naphtalene
 18 19 0 0 0
****
USER_CHARGES
INVALID_CHARGES
Pose:   8 Cluster:   8 Fr_nu:  66362 TotEn:   -10.72
@<TRIPOS>ATOM
      1 C1        -56.7993    7.5041  -36.6987 C.ar   1 LIG      -0.11500
      2 C2        -56.4377    7.8450  -35.3988 C.ar   1 LIG      -0.11500
      3 C3        -53.6575    3.7904  -36.5984 C.ar   1 LIG      -0.11500
      4 C4        -53.2960    4.1315  -35.2985 C.ar   1 LIG      -0.11500
      5 C5        -56.2009    6.4111  -37.3263 C.ar   1 LIG      -0.11700
      6 C6        -55.4765    7.0945  -34.7214 C.ar   1 LIG      -0.11700
      7 C7        -54.6189    4.5410  -37.2758 C.ar   1 LIG      -0.11700
      8 C8        -53.8943    5.2244  -34.6708 C.ar   1 LIG      -0.11700
      9 C9        -55.2314    5.6444  -36.6595 C.ar   1 LIG       0.00400
     10 C10       -54.8638    5.9912  -35.3376 C.ar   1 LIG       0.00400
     11 H1        -57.5473    8.0892  -37.2258 H      1 LIG       0.11500
     12 H2        -56.9044    8.6960  -34.9110 H      1 LIG       0.11500
     13 H3        -53.1913    2.9394  -37.0868 H      1 LIG       0.11500
     14 H4        -52.5469    3.5469  -34.7724 H      1 LIG       0.11500
     15 H5        -56.4987    6.1632  -38.3430 H      1 LIG       0.11500
     16 H6        -55.2096    7.3788  -33.7056 H      1 LIG       0.11500
     17 H7        -54.8862    4.2561  -38.2912 H      1 LIG       0.11500
     18 H8        -53.5961    5.4730  -33.6543 H      1 LIG       0.11500
@<TRIPOS>BOND
      1       1       2 ar
      2       1       5 ar
      3       2       6 ar
      4       3       4 ar
      5       3       7 ar
      6       4       8 ar
      7       5       9 ar
      8       6      10 ar
      9       7       9 ar
     10       8      10 ar
     11       9      10 ar
     12       1      11 1
     13       2      12 1
     14       3      13 1
     15       4      14 1
     16       5      15 1
     17       6      16 1
     18       7      17 1
     19       8      18 1
@<TRIPOS>ALT_TYPE
CGenFF_4.0_ALT_TYPE_SET
CGenFF_4.0 1 CG2R61 2 CG2R61 3 CG2R61 4 CG2R61 5 CG2R61 6 CG2R61 7 CG2R61 8 CG2R61 9 CG2R61 10 CG2R61 11 HGR61 12 HGR61 13 HGR61 14 HGR61 15 HGR61 16 HGR61 17 HGR61 18 HGR61
@<TRIPOS>MOLECULE
naphtalene
 18 19 0 0 0
****
USER_CHARGES
INVALID_CHARGES
Pose:   9 Cluster:   9 Fr_nu: 318897 TotEn:   -10.52
@<TRIPOS>ATOM
      1 C1        -59.1286   -9.6460  -52.0514 C.ar   1 LIG      -0.11500
      2 C2        -59.9440   -8.6412  -52.5636 C.ar   1 LIG      -0.11500
      3 C3        -55.1881   -7.0323  -53.1978 C.ar   1 LIG      -0.11500
      4 C4        -56.0036   -6.0276  -53.7100 C.ar   1 LIG      -0.11500
      5 C5        -57.7412   -9.5016  -52.0790 C.ar   1 LIG      -0.11700
      6 C6        -59.3753   -7.4881  -53.1051 C.ar   1 LIG      -0.11700
      7 C7        -55.7569   -8.1854  -52.6562 C.ar   1 LIG      -0.11700
      8 C8        -57.3910   -6.1719  -53.6826 C.ar   1 LIG      -0.11700
      9 C9        -57.1515   -8.3476  -52.6204 C.ar   1 LIG       0.00400
     10 C10       -57.9807   -7.3259  -53.1412 C.ar   1 LIG       0.00400
     11 H1        -59.5719  -10.5437  -51.6305 H      1 LIG       0.11500
     12 H2        -61.0240   -8.7545  -52.5414 H      1 LIG       0.11500
     13 H3        -54.1078   -6.9195  -53.2195 H      1 LIG       0.11500
     14 H4        -55.5598   -5.1308  -54.1321 H      1 LIG       0.11500
     15 H5        -57.1232  -10.3000  -51.6734 H      1 LIG       0.11500
     16 H6        -60.0319   -6.7152  -53.4993 H      1 LIG       0.11500
     17 H7        -55.1002   -8.9578  -52.2613 H      1 LIG       0.11500
     18 H8        -58.0092   -5.3739  -54.0888 H      1 LIG       0.11500
@<TRIPOS>BOND
      1       1       2 ar
      2       1       5 ar
      3       2       6 ar
      4       3       4 ar
      5       3       7 ar
      6       4       8 ar
      7       5       9 ar
      8       6      10 ar
      9       7       9 ar
     10       8      10 ar
     11       9      10 ar
     12       1      11 1
     13       2      12 1
     14       3      13 1
     15       4      14 1
     16       5      15 1
     17       6      16 1
     18       7      17 1
     19       8      18 1
@<TRIPOS>ALT_TYPE
CGenFF_4.0_ALT_TYPE_SET
CGenFF_4.0 1 CG2R61 2 CG2R61 3 CG2R61 4 CG2R61 5 CG2R61 6 CG2R61 7 CG2R61 8 CG2R61 9 CG2R61 10 CG2R61 11 HGR61 12 HGR61 13 HGR61 14 HGR61 15 HGR61 16 HGR61 17 HGR61 18 HGR61
@<TRIPOS>MOLECULE
naphtalene
 18 19 0 0 0
****
USER_CHARGES
INVALID_CHARGES
Pose:  10 Cluster:  10 Fr_nu:  79055 TotEn:   -10.47
@<TRIPOS>ATOM
      1 C1        -71.3639   -7.2785  -44.8238 C.ar   1 LIG      -0.11500
      2 C2        -70.8918   -6.5703  -45.9248 C.ar   1 LIG      -0.11500
      3 C3        -66.7964   -8.4328  -43.6080 C.ar   1 LIG      -0.11500
      4 C4        -66.3244   -7.7245  -44.7090 C.ar   1 LIG      -0.11500
      5 C5        -70.4671   -7.9206  -43.9693 C.ar   1 LIG      -0.11700
      6 C6        -69.5212   -6.5012  -46.1757 C.ar   1 LIG      -0.11700
      7 C7        -68.1671   -8.5018  -43.3571 C.ar   1 LIG      -0.11700
      8 C8        -67.2211   -7.0825  -45.5636 C.ar   1 LIG      -0.11700
      9 C9        -69.0841   -7.8617  -44.2066 C.ar   1 LIG       0.00400
     10 C10       -68.6041   -7.1414  -45.3263 C.ar   1 LIG       0.00400
     11 H1        -72.4311   -7.3324  -44.6293 H      1 LIG       0.11500
     12 H2        -71.5908   -6.0706  -46.5892 H      1 LIG       0.11500
     13 H3        -66.0978   -8.9327  -42.9430 H      1 LIG       0.11500
     14 H4        -65.2572   -7.6722  -44.9039 H      1 LIG       0.11500
     15 H5        -70.8587   -8.4689  -43.1150 H      1 LIG       0.11500
     16 H6        -69.1744   -5.9415  -47.0419 H      1 LIG       0.11500
     17 H7        -68.5136   -9.0608  -42.4904 H      1 LIG       0.11500
     18 H8        -66.8298   -6.5348  -46.4185 H      1 LIG       0.11500
@<TRIPOS>BOND
      1       1       2 ar
      2       1       5 ar
      3       2       6 ar
      4       3       4 ar
      5       3       7 ar
      6       4       8 ar
      7       5       9 ar
      8       6      10 ar
      9       7       9 ar
     10       8      10 ar
     11       9      10 ar
     12       1      11 1
     13       2      12 1
     14       3      13 1
     15       4      14 1
     16       5      15 1
     17       6      16 1
     18       7      17 1
     19       8      18 1
@<TRIPOS>ALT_TYPE
CGenFF_4.0_ALT_TYPE_SET
CGenFF_4.0 1 CG2R61 2 CG2R61 3 CG2R61 4 CG2R61 5 CG2R61 6 CG2R61 7 CG2R61 8 CG2R61 9 CG2R61 10 CG2R61 11 HGR61 12 HGR61 13 HGR61 14 HGR61 15 HGR61 16 HGR61 17 HGR61 18 HGR61
@<TRIPOS>MOLECULE
naphtalene
 18 19 0 0 0
****
USER_CHARGES
INVALID_CHARGES
Pose:  11 Cluster:  11 Fr_nu:  34795 TotEn:   -10.41
@<TRIPOS>ATOM
      1 C1        -53.5008    8.0670  -31.1467 C.ar   1 LIG      -0.11500
      2 C2        -52.2639    8.7005  -31.2211 C.ar   1 LIG      -0.11500
      3 C3        -51.6361    4.1649  -33.3759 C.ar   1 LIG      -0.11500
      4 C4        -50.3992    4.7985  -33.4503 C.ar   1 LIG      -0.11500
      5 C5        -53.6587    6.7804  -31.6627 C.ar   1 LIG      -0.11700
      6 C6        -51.1802    8.0500  -31.8117 C.ar   1 LIG      -0.11700
      7 C7        -52.7198    4.8154  -32.7852 C.ar   1 LIG      -0.11700
      8 C8        -50.2411    6.0851  -32.9344 C.ar   1 LIG      -0.11700
      9 C9        -52.5788    6.1106  -32.2607 C.ar   1 LIG       0.00400
     10 C10       -51.3211    6.7549  -32.3364 C.ar   1 LIG       0.00400
     11 H1        -54.3442    8.5741  -30.6873 H      1 LIG       0.11500
     12 H2        -52.1419    9.7020  -30.8189 H      1 LIG       0.11500
     13 H3        -51.7587    3.1631  -33.7779 H      1 LIG       0.11500
     14 H4        -49.5565    4.2915  -33.9111 H      1 LIG       0.11500
     15 H5        -54.6348    6.3046  -31.5940 H      1 LIG       0.11500
     16 H6        -50.2224    8.5641  -31.8585 H      1 LIG       0.11500
     17 H7        -53.6772    4.3009  -32.7378 H      1 LIG       0.11500
     18 H8        -49.2653    6.5614  -33.0037 H      1 LIG       0.11500
@<TRIPOS>BOND
      1       1       2 ar
      2       1       5 ar
      3       2       6 ar
      4       3       4 ar
      5       3       7 ar
      6       4       8 ar
      7       5       9 ar
      8       6      10 ar
      9       7       9 ar
     10       8      10 ar
     11       9      10 ar
     12       1      11 1
     13       2      12 1
     14       3      13 1
     15       4      14 1
     16       5      15 1
     17       6      16 1
     18       7      17 1
     19       8      18 1
@<TRIPOS>ALT_TYPE
CGenFF_4.0_ALT_TYPE_SET
CGenFF_4.0 1 CG2R61 2 CG2R61 3 CG2R61 4 CG2R61 5 CG2R61 6 CG2R61 7 CG2R61 8 CG2R61 9 CG2R61 10 CG2R61 11 HGR61 12 HGR61 13 HGR61 14 HGR61 15 HGR61 16 HGR61 17 HGR61 18 HGR61
@<TRIPOS>MOLECULE
naphtalene
 18 19 0 0 0
****
USER_CHARGES
INVALID_CHARGES
Pose:  12 Cluster:  12 Fr_nu: 267940 TotEn:   -10.36
@<TRIPOS>ATOM
      1 C1        -54.0564    4.1629  -36.4359 C.ar   1 LIG      -0.11500
      2 C2        -55.1691    4.9956  -36.3634 C.ar   1 LIG      -0.11500
      3 C3        -53.8032    4.9196  -41.2355 C.ar   1 LIG      -0.11500
      4 C4        -54.9160    5.7522  -41.1629 C.ar   1 LIG      -0.11500
      5 C5        -53.4350    3.9327  -37.6637 C.ar   1 LIG      -0.11700
      6 C6        -55.6648    5.6014  -37.5182 C.ar   1 LIG      -0.11700
      7 C7        -53.3075    4.3138  -40.0806 C.ar   1 LIG      -0.11700
      8 C8        -55.5374    5.9824  -39.9352 C.ar   1 LIG      -0.11700
      9 C9        -53.9204    4.5342  -38.8364 C.ar   1 LIG       0.00400
     10 C10       -55.0520    5.3809  -38.7625 C.ar   1 LIG       0.00400
     11 H1        -53.6713    3.6911  -35.5367 H      1 LIG       0.11500
     12 H2        -55.6519    5.1743  -35.4071 H      1 LIG       0.11500
     13 H3        -53.3197    4.7405  -42.1918 H      1 LIG       0.11500
     14 H4        -55.3015    6.2226  -42.0627 H      1 LIG       0.11500
     15 H5        -52.5668    3.2778  -37.6968 H      1 LIG       0.11500
     16 H6        -56.5354    6.2489  -37.4380 H      1 LIG       0.11500
     17 H7        -52.4364    3.6669  -40.1609 H      1 LIG       0.11500
     18 H8        -56.4062    6.6367  -39.9019 H      1 LIG       0.11500
@<TRIPOS>BOND
      1       1       2 ar
      2       1       5 ar
      3       2       6 ar
      4       3       4 ar
      5       3       7 ar
      6       4       8 ar
      7       5       9 ar
      8       6      10 ar
      9       7       9 ar
     10       8      10 ar
     11       9      10 ar
     12       1      11 1
     13       2      12 1
     14       3      13 1
     15       4      14 1
     16       5      15 1
     17       6      16 1
     18       7      17 1
     19       8      18 1
@<TRIPOS>ALT_TYPE
CGenFF_4.0_ALT_TYPE_SET
CGenFF_4.0 1 CG2R61 2 CG2R61 3 CG2R61 4 CG2R61 5 CG2R61 6 CG2R61 7 CG2R61 8 CG2R61 9 CG2R61 10 CG2R61 11 HGR61 12 HGR61 13 HGR61 14 HGR61 15 HGR61 16 HGR61 17 HGR61 18 HGR61
@<TRIPOS>MOLECULE
naphtalene
 18 19 0 0 0
****
USER_CHARGES
INVALID_CHARGES
Pose:  13 Cluster:  13 Fr_nu: 326917 TotEn:   -10.35
@<TRIPOS>ATOM
      1 C1        -66.5330    4.0346  -28.9676 C.ar   1 LIG      -0.11500
      2 C2        -67.8773    4.3260  -29.1793 C.ar   1 LIG      -0.11500
      3 C3        -67.7926    0.2325  -26.2052 C.ar   1 LIG      -0.11500
      4 C4        -69.1368    0.5241  -26.4170 C.ar   1 LIG      -0.11500
      5 C5        -66.1709    2.9445  -28.1756 C.ar   1 LIG      -0.11700
      6 C6        -68.8646    3.5287  -28.6000 C.ar   1 LIG      -0.11700
      7 C7        -66.8051    1.0299  -26.7846 C.ar   1 LIG      -0.11700
      8 C8        -69.4990    1.6141  -27.2089 C.ar   1 LIG      -0.11700
      9 C9        -67.1515    2.1311  -27.5846 C.ar   1 LIG       0.00400
     10 C10       -68.5184    2.4275  -27.7999 C.ar   1 LIG       0.00400
     11 H1        -65.7648    4.6560  -29.4183 H      1 LIG       0.11500
     12 H2        -68.1581    5.1747  -29.7962 H      1 LIG       0.11500
     13 H3        -67.5110   -0.6163  -25.5884 H      1 LIG       0.11500
     14 H4        -69.9046   -0.0969  -25.9648 H      1 LIG       0.11500
     15 H5        -65.1140    2.7357  -28.0234 H      1 LIG       0.11500
     16 H6        -69.9092    3.7747  -28.7794 H      1 LIG       0.11500
     17 H7        -65.7607    0.7832  -26.6057 H      1 LIG       0.11500
     18 H8        -70.5559    1.8236  -27.3607 H      1 LIG       0.11500
@<TRIPOS>BOND
      1       1       2 ar
      2       1       5 ar
      3       2       6 ar
      4       3       4 ar
      5       3       7 ar
      6       4       8 ar
      7       5       9 ar
      8       6      10 ar
      9       7       9 ar
     10       8      10 ar
     11       9      10 ar
     12       1      11 1
     13       2      12 1
     14       3      13 1
     15       4      14 1
     16       5      15 1
     17       6      16 1
     18       7      17 1
     19       8      18 1
@<TRIPOS>ALT_TYPE
CGenFF_4.0_ALT_TYPE_SET
CGenFF_4.0 1 CG2R61 2 CG2R61 3 CG2R61 4 CG2R61 5 CG2R61 6 CG2R61 7 CG2R61 8 CG2R61 9 CG2R61 10 CG2R61 11 HGR61 12 HGR61 13 HGR61 14 HGR61 15 HGR61 16 HGR61 17 HGR61 18 HGR61
@<TRIPOS>MOLECULE
naphtalene
 18 19 0 0 0
****
USER_CHARGES
INVALID_CHARGES
Pose:  14 Cluster:  14 Fr_nu:  11108 TotEn:   -10.25
@<TRIPOS>ATOM
      1 C1        -63.7655    2.0764  -24.0687 C.ar   1 LIG      -0.11500
      2 C2        -64.2718    1.5110  -25.2352 C.ar   1 LIG      -0.11500
      3 C3        -60.7951   -1.7363  -23.5099 C.ar   1 LIG      -0.11500
      4 C4        -61.3014   -2.3017  -24.6765 C.ar   1 LIG      -0.11500
      5 C5        -62.7740    1.4138  -23.3445 C.ar   1 LIG      -0.11700
      6 C6        -63.7887    0.2809  -25.6821 C.ar   1 LIG      -0.11700
      7 C7        -61.2782   -0.5061  -23.0631 C.ar   1 LIG      -0.11700
      8 C8        -62.2929   -1.6392  -25.4007 C.ar   1 LIG      -0.11700
      9 C9        -62.2760    0.1748  -23.7795 C.ar   1 LIG       0.00400
     10 C10       -62.7909   -0.4002  -24.9657 C.ar   1 LIG       0.00400
     11 H1        -64.1424    3.0338  -23.7210 H      1 LIG       0.11500
     12 H2        -65.0434    2.0278  -25.7984 H      1 LIG       0.11500
     13 H3        -60.0232   -2.2527  -22.9462 H      1 LIG       0.11500
     14 H4        -60.9252   -3.2598  -25.0229 H      1 LIG       0.11500
     15 H5        -62.3933    1.8744  -22.4352 H      1 LIG       0.11500
     16 H6        -64.1985   -0.1422  -26.5969 H      1 LIG       0.11500
     17 H7        -60.8677   -0.0828  -22.1487 H      1 LIG       0.11500
     18 H8        -62.6744   -2.1000  -26.3097 H      1 LIG       0.11500
@<TRIPOS>BOND
      1       1       2 ar
      2       1       5 ar
      3       2       6 ar
      4       3       4 ar
      5       3       7 ar
      6       4       8 ar
      7       5       9 ar
      8       6      10 ar
      9       7       9 ar
     10       8      10 ar
     11       9      10 ar
     12       1      11 1
     13       2      12 1
     14       3      13 1
     15       4      14 1
     16       5      15 1
     17       6      16 1
     18       7      17 1
     19       8      18 1
@<TRIPOS>ALT_TYPE
CGenFF_4.0_ALT_TYPE_SET
CGenFF_4.0 1 CG2R61 2 CG2R61 3 CG2R61 4 CG2R61 5 CG2R61 6 CG2R61 7 CG2R61 8 CG2R61 9 CG2R61 10 CG2R61 11 HGR61 12 HGR61 13 HGR61 14 HGR61 15 HGR61 16 HGR61 17 HGR61 18 HGR61
@<TRIPOS>MOLECULE
naphtalene
 18 19 0 0 0
****
USER_CHARGES
INVALID_CHARGES
Pose:  15 Cluster:  15 Fr_nu:  34225 TotEn:   -10.10
@<TRIPOS>ATOM
      1 C1        -66.1187  -25.6514  -35.5790 C.ar   1 LIG      -0.11500
      2 C2        -65.8501  -25.5418  -36.9401 C.ar   1 LIG      -0.11500
      3 C3        -62.8374  -22.1804  -34.6526 C.ar   1 LIG      -0.11500
      4 C4        -62.5689  -22.0709  -36.0137 C.ar   1 LIG      -0.11500
      5 C5        -65.4390  -24.8447  -34.6658 C.ar   1 LIG      -0.11700
      6 C6        -64.9010  -24.6254  -37.3934 C.ar   1 LIG      -0.11700
      7 C7        -63.7867  -23.0968  -34.1993 C.ar   1 LIG      -0.11700
      8 C8        -63.2485  -22.8776  -36.9270 C.ar   1 LIG      -0.11700
      9 C9        -64.4803  -23.9168  -35.1043 C.ar   1 LIG       0.00400
     10 C10       -64.2072  -23.8055  -36.4885 C.ar   1 LIG       0.00400
     11 H1        -66.8573  -26.3654  -35.2266 H      1 LIG       0.11500
     12 H2        -66.3800  -26.1701  -37.6502 H      1 LIG       0.11500
     13 H3        -62.3079  -21.5522  -33.9418 H      1 LIG       0.11500
     14 H4        -61.8292  -21.3578  -36.3654 H      1 LIG       0.11500
     15 H5        -65.6647  -24.9477  -33.6064 H      1 LIG       0.11500
     16 H6        -64.7075  -24.5564  -38.4619 H      1 LIG       0.11500
     17 H7        -63.9806  -23.1651  -33.1309 H      1 LIG       0.11500
     18 H8        -63.0224  -22.7753  -37.9864 H      1 LIG       0.11500
@<TRIPOS>BOND
      1       1       2 ar
      2       1       5 ar
      3       2       6 ar
      4       3       4 ar
      5       3       7 ar
      6       4       8 ar
      7       5       9 ar
      8       6      10 ar
      9       7       9 ar
     10       8      10 ar
     11       9      10 ar
     12       1      11 1
     13       2      12 1
     14       3      13 1
     15       4      14 1
     16       5      15 1
     17       6      16 1
     18       7      17 1
     19       8      18 1
@<TRIPOS>ALT_TYPE
CGenFF_4.0_ALT_TYPE_SET
CGenFF_4.0 1 CG2R61 2 CG2R61 3 CG2R61 4 CG2R61 5 CG2R61 6 CG2R61 7 CG2R61 8 CG2R61 9 CG2R61 10 CG2R61 11 HGR61 12 HGR61 13 HGR61 14 HGR61 15 HGR61 16 HGR61 17 HGR61 18 HGR61
@<TRIPOS>MOLECULE
naphtalene
 18 19 0 0 0
****
USER_CHARGES
INVALID_CHARGES
Pose:  16 Cluster:  16 Fr_nu:   3767 TotEn:   -10.07
@<TRIPOS>ATOM
      1 C1        -64.7545  -25.5071  -34.3949 C.ar   1 LIG      -0.11500
      2 C2        -65.3691  -24.2585  -34.4014 C.ar   1 LIG      -0.11500
      3 C3        -68.0002  -27.1211  -37.6405 C.ar   1 LIG      -0.11500
      4 C4        -68.6147  -25.8724  -37.6468 C.ar   1 LIG      -0.11500
      5 C5        -65.2517  -26.5345  -35.1974 C.ar   1 LIG      -0.11700
      6 C6        -66.4831  -24.0323  -35.2101 C.ar   1 LIG      -0.11700
      7 C7        -66.8860  -27.3472  -36.8317 C.ar   1 LIG      -0.11700
      8 C8        -68.1176  -24.8450  -36.8444 C.ar   1 LIG      -0.11700
      9 C9        -66.3722  -26.3246  -36.0177 C.ar   1 LIG       0.00400
     10 C10       -66.9971  -25.0549  -36.0241 C.ar   1 LIG       0.00400
     11 H1        -63.8876  -25.6828  -33.7647 H      1 LIG       0.11500
     12 H2        -64.9811  -23.4593  -33.7765 H      1 LIG       0.11500
     13 H3        -68.3877  -27.9208  -38.2654 H      1 LIG       0.11500
     14 H4        -69.4824  -25.6977  -38.2761 H      1 LIG       0.11500
     15 H5        -64.7556  -27.5026  -35.1761 H      1 LIG       0.11500
     16 H6        -66.9473  -23.0483  -35.1996 H      1 LIG       0.11500
     17 H7        -66.4215  -28.3310  -36.8430 H      1 LIG       0.11500
     18 H8        -68.6141  -23.8769  -36.8649 H      1 LIG       0.11500
@<TRIPOS>BOND
      1       1       2 ar
      2       1       5 ar
      3       2       6 ar
      4       3       4 ar
      5       3       7 ar
      6       4       8 ar
      7       5       9 ar
      8       6      10 ar
      9       7       9 ar
     10       8      10 ar
     11       9      10 ar
     12       1      11 1
     13       2      12 1
     14       3      13 1
     15       4      14 1
     16       5      15 1
     17       6      16 1
     18       7      17 1
     19       8      18 1
@<TRIPOS>ALT_TYPE
CGenFF_4.0_ALT_TYPE_SET
CGenFF_4.0 1 CG2R61 2 CG2R61 3 CG2R61 4 CG2R61 5 CG2R61 6 CG2R61 7 CG2R61 8 CG2R61 9 CG2R61 10 CG2R61 11 HGR61 12 HGR61 13 HGR61 14 HGR61 15 HGR61 16 HGR61 17 HGR61 18 HGR61
@<TRIPOS>MOLECULE
naphtalene
 18 19 0 0 0
****
USER_CHARGES
INVALID_CHARGES
Pose:  17 Cluster:  17 Fr_nu:  64433 TotEn:   -10.06
@<TRIPOS>ATOM
      1 C1        -74.9363   -8.4604  -25.0014 C.ar   1 LIG      -0.11500
      2 C2        -74.0283   -8.5529  -26.0520 C.ar   1 LIG      -0.11500
      3 C3        -71.5506   -6.2849  -22.2670 C.ar   1 LIG      -0.11500
      4 C4        -70.6426   -6.3775  -23.3177 C.ar   1 LIG      -0.11500
      5 C5        -74.5516   -7.8740  -23.7953 C.ar   1 LIG      -0.11700
      6 C6        -72.7323   -8.0594  -25.9007 C.ar   1 LIG      -0.11700
      7 C7        -72.8467   -6.7785  -22.4184 C.ar   1 LIG      -0.11700
      8 C8        -71.0272   -6.9639  -24.5238 C.ar   1 LIG      -0.11700
      9 C9        -73.2510   -7.3719  -23.6253 C.ar   1 LIG       0.00400
     10 C10       -72.3278   -7.4660  -24.6938 C.ar   1 LIG       0.00400
     11 H1        -75.9450   -8.8453  -25.1195 H      1 LIG       0.11500
     12 H2        -74.3289   -9.0094  -26.9906 H      1 LIG       0.11500
     13 H3        -71.2506   -5.8283  -21.3280 H      1 LIG       0.11500
     14 H4        -69.6337   -5.9937  -23.1985 H      1 LIG       0.11500
     15 H5        -75.2779   -7.8128  -22.9874 H      1 LIG       0.11500
     16 H6        -72.0392   -8.1418  -26.7355 H      1 LIG       0.11500
     17 H7        -73.5398   -6.6952  -21.5838 H      1 LIG       0.11500
     18 H8        -70.3008   -7.0259  -25.3316 H      1 LIG       0.11500
@<TRIPOS>BOND
      1       1       2 ar
      2       1       5 ar
      3       2       6 ar
      4       3       4 ar
      5       3       7 ar
      6       4       8 ar
      7       5       9 ar
      8       6      10 ar
      9       7       9 ar
     10       8      10 ar
     11       9      10 ar
     12       1      11 1
     13       2      12 1
     14       3      13 1
     15       4      14 1
     16       5      15 1
     17       6      16 1
     18       7      17 1
     19       8      18 1
@<TRIPOS>ALT_TYPE
CGenFF_4.0_ALT_TYPE_SET
CGenFF_4.0 1 CG2R61 2 CG2R61 3 CG2R61 4 CG2R61 5 CG2R61 6 CG2R61 7 CG2R61 8 CG2R61 9 CG2R61 10 CG2R61 11 HGR61 12 HGR61 13 HGR61 14 HGR61 15 HGR61 16 HGR61 17 HGR61 18 HGR61
@<TRIPOS>MOLECULE
naphtalene
 18 19 0 0 0
****
USER_CHARGES
INVALID_CHARGES
Pose:  18 Cluster:  18 Fr_nu:  21522 TotEn:   -10.00
@<TRIPOS>ATOM
      1 C1        -61.6060  -22.5208  -49.3750 C.ar   1 LIG      -0.11500
      2 C2        -62.5997  -21.7821  -50.0104 C.ar   1 LIG      -0.11500
      3 C3        -64.9923  -24.7892  -46.7177 C.ar   1 LIG      -0.11500
      4 C4        -65.9858  -24.0503  -47.3533 C.ar   1 LIG      -0.11500
      5 C5        -61.9479  -23.4547  -48.3964 C.ar   1 LIG      -0.11700
      6 C6        -63.9388  -21.9743  -49.6699 C.ar   1 LIG      -0.11700
      7 C7        -63.6530  -24.5970  -47.0584 C.ar   1 LIG      -0.11700
      8 C8        -65.6441  -23.1164  -48.3318 C.ar   1 LIG      -0.11700
      9 C9        -63.2908  -23.6612  -48.0410 C.ar   1 LIG       0.00400
     10 C10       -64.3012  -22.9099  -48.6872 C.ar   1 LIG       0.00400
     11 H1        -60.5636  -22.3704  -49.6401 H      1 LIG       0.11500
     12 H2        -62.3325  -21.0555  -50.7723 H      1 LIG       0.11500
     13 H3        -65.2589  -25.5162  -45.9557 H      1 LIG       0.11500
     14 H4        -67.0279  -24.2002  -47.0867 H      1 LIG       0.11500
     15 H5        -61.1545  -24.0207  -47.9125 H      1 LIG       0.11500
     16 H6        -64.6990  -21.3861  -50.1800 H      1 LIG       0.11500
     17 H7        -62.8932  -25.1858  -46.5488 H      1 LIG       0.11500
     18 H8        -66.4373  -22.5498  -48.8153 H      1 LIG       0.11500
@<TRIPOS>BOND
      1       1       2 ar
      2       1       5 ar
      3       2       6 ar
      4       3       4 ar
      5       3       7 ar
      6       4       8 ar
      7       5       9 ar
      8       6      10 ar
      9       7       9 ar
     10       8      10 ar
     11       9      10 ar
     12       1      11 1
     13       2      12 1
     14       3      13 1
     15       4      14 1
     16       5      15 1
     17       6      16 1
     18       7      17 1
     19       8      18 1
@<TRIPOS>ALT_TYPE
CGenFF_4.0_ALT_TYPE_SET
CGenFF_4.0 1 CG2R61 2 CG2R61 3 CG2R61 4 CG2R61 5 CG2R61 6 CG2R61 7 CG2R61 8 CG2R61 9 CG2R61 10 CG2R61 11 HGR61 12 HGR61 13 HGR61 14 HGR61 15 HGR61 16 HGR61 17 HGR61 18 HGR61
@<TRIPOS>MOLECULE
naphtalene
 18 19 0 0 0
****
USER_CHARGES
INVALID_CHARGES
Pose:  19 Cluster:  19 Fr_nu:  55157 TotEn:    -9.99
@<TRIPOS>ATOM
      1 C1        -56.3218   -8.5672  -53.2171 C.ar   1 LIG      -0.11500
      2 C2        -57.0734   -7.3979  -53.2853 C.ar   1 LIG      -0.11500
      3 C3        -60.4151  -11.1804  -52.9184 C.ar   1 LIG      -0.11500
      4 C4        -61.1666  -10.0110  -52.9865 C.ar   1 LIG      -0.11500
      5 C5        -56.9607   -9.8028  -53.1087 C.ar   1 LIG      -0.11700
      6 C6        -58.4665   -7.4595  -53.2454 C.ar   1 LIG      -0.11700
      7 C7        -59.0218  -11.1187  -52.9583 C.ar   1 LIG      -0.11700
      8 C8        -60.5279   -8.7754  -53.0949 C.ar   1 LIG      -0.11700
      9 C9        -58.3622   -9.8837  -53.0671 C.ar   1 LIG       0.00400
     10 C10       -59.1263   -8.6945  -53.1365 C.ar   1 LIG       0.00400
     11 H1        -55.2373   -8.5186  -53.2476 H      1 LIG       0.11500
     12 H2        -56.5751   -6.4365  -53.3699 H      1 LIG       0.11500
     13 H3        -60.9129  -12.1423  -52.8338 H      1 LIG       0.11500
     14 H4        -62.2510  -10.0601  -52.9545 H      1 LIG       0.11500
     15 H5        -56.3530  -10.7039  -53.0564 H      1 LIG       0.11500
     16 H6        -59.0340   -6.5328  -53.3007 H      1 LIG       0.11500
     17 H7        -58.4546  -12.0456  -52.9038 H      1 LIG       0.11500
     18 H8        -61.1353   -7.8740  -53.1464 H      1 LIG       0.11500
@<TRIPOS>BOND
      1       1       2 ar
      2       1       5 ar
      3       2       6 ar
      4       3       4 ar
      5       3       7 ar
      6       4       8 ar
      7       5       9 ar
      8       6      10 ar
      9       7       9 ar
     10       8      10 ar
     11       9      10 ar
     12       1      11 1
     13       2      12 1
     14       3      13 1
     15       4      14 1
     16       5      15 1
     17       6      16 1
     18       7      17 1
     19       8      18 1
@<TRIPOS>ALT_TYPE
CGenFF_4.0_ALT_TYPE_SET
CGenFF_4.0 1 CG2R61 2 CG2R61 3 CG2R61 4 CG2R61 5 CG2R61 6 CG2R61 7 CG2R61 8 CG2R61 9 CG2R61 10 CG2R61 11 HGR61 12 HGR61 13 HGR61 14 HGR61 15 HGR61 16 HGR61 17 HGR61 18 HGR61
@<TRIPOS>MOLECULE
naphtalene
 18 19 0 0 0
****
USER_CHARGES
INVALID_CHARGES
Pose:  20 Cluster:  20 Fr_nu:  38748 TotEn:    -9.98
@<TRIPOS>ATOM
      1 C1        -59.7778   -7.1255  -56.1230 C.ar   1 LIG      -0.11500
      2 C2        -61.0432   -7.6958  -56.2256 C.ar   1 LIG      -0.11500
      3 C3        -59.0769   -9.4408  -51.9015 C.ar   1 LIG      -0.11500
      4 C4        -60.3423  -10.0110  -52.0042 C.ar   1 LIG      -0.11500
      5 C5        -58.9687   -7.4140  -55.0236 C.ar   1 LIG      -0.11700
      6 C6        -61.5043   -8.5567  -55.2294 C.ar   1 LIG      -0.11700
      7 C7        -58.6157   -8.5798  -52.8978 C.ar   1 LIG      -0.11700
      8 C8        -61.1515   -9.7226  -53.1035 C.ar   1 LIG      -0.11700
      9 C9        -59.4167   -8.2783  -54.0113 C.ar   1 LIG       0.00400
     10 C10       -60.7035   -8.8582  -54.1158 C.ar   1 LIG       0.00400
     11 H1        -59.4196   -6.4549  -56.8986 H      1 LIG       0.11500
     12 H2        -61.6721   -7.4708  -57.0820 H      1 LIG       0.11500
     13 H3        -58.4473   -9.6655  -51.0452 H      1 LIG       0.11500
     14 H4        -60.7006  -10.6804  -51.2276 H      1 LIG       0.11500
     15 H5        -57.9833   -6.9564  -54.9639 H      1 LIG       0.11500
     16 H6        -62.4965   -8.9916  -55.3305 H      1 LIG       0.11500
     17 H7        -57.6232   -8.1457  -52.7969 H      1 LIG       0.11500
     18 H8        -62.1373  -10.1794  -53.1630 H      1 LIG       0.11500
@<TRIPOS>BOND
      1       1       2 ar
      2       1       5 ar
      3       2       6 ar
      4       3       4 ar
      5       3       7 ar
      6       4       8 ar
      7       5       9 ar
      8       6      10 ar
      9       7       9 ar
     10       8      10 ar
     11       9      10 ar
     12       1      11 1
     13       2      12 1
     14       3      13 1
     15       4      14 1
     16       5      15 1
     17       6      16 1
     18       7      17 1
     19       8      18 1
@<TRIPOS>ALT_TYPE
CGenFF_4.0_ALT_TYPE_SET
CGenFF_4.0 1 CG2R61 2 CG2R61 3 CG2R61 4 CG2R61 5 CG2R61 6 CG2R61 7 CG2R61 8 CG2R61 9 CG2R61 10 CG2R61 11 HGR61 12 HGR61 13 HGR61 14 HGR61 15 HGR61 16 HGR61 17 HGR61 18 HGR61
@<TRIPOS>MOLECULE
naphtalene
 18 19 0 0 0
****
USER_CHARGES
INVALID_CHARGES
Pose:  21 Cluster:  21 Fr_nu: 159885 TotEn:    -9.95
@<TRIPOS>ATOM
      1 C1        -72.1962   -7.1290  -24.7995 C.ar   1 LIG      -0.11500
      2 C2        -71.4288   -6.4182  -23.8816 C.ar   1 LIG      -0.11500
      3 C3        -73.2240  -10.4342  -21.3802 C.ar   1 LIG      -0.11500
      4 C4        -72.4566   -9.7233  -20.4623 C.ar   1 LIG      -0.11500
      5 C5        -72.8365   -8.3063  -24.4115 C.ar   1 LIG      -0.11700
      6 C6        -71.2988   -6.8816  -22.5722 C.ar   1 LIG      -0.11700
      7 C7        -73.3541   -9.9707  -22.6896 C.ar   1 LIG      -0.11700
      8 C8        -71.8162   -8.5460  -20.8503 C.ar   1 LIG      -0.11700
      9 C9        -72.7166   -8.7877  -23.0976 C.ar   1 LIG       0.00400
     10 C10       -71.9362   -8.0647  -22.1642 C.ar   1 LIG       0.00400
     11 H1        -72.2967   -6.7680  -25.8189 H      1 LIG       0.11500
     12 H2        -70.9310   -5.5016  -24.1846 H      1 LIG       0.11500
     13 H3        -73.7224  -11.3509  -21.0777 H      1 LIG       0.11500
     14 H4        -72.3554  -10.0855  -19.4435 H      1 LIG       0.11500
     15 H5        -73.4309   -8.8459  -25.1459 H      1 LIG       0.11500
     16 H6        -70.6944   -6.3095  -21.8713 H      1 LIG       0.11500
     17 H7        -73.9592  -10.5424  -23.3901 H      1 LIG       0.11500
     18 H8        -71.2211   -8.0066  -20.1162 H      1 LIG       0.11500
@<TRIPOS>BOND
      1       1       2 ar
      2       1       5 ar
      3       2       6 ar
      4       3       4 ar
      5       3       7 ar
      6       4       8 ar
      7       5       9 ar
      8       6      10 ar
      9       7       9 ar
     10       8      10 ar
     11       9      10 ar
     12       1      11 1
     13       2      12 1
     14       3      13 1
     15       4      14 1
     16       5      15 1
     17       6      16 1
     18       7      17 1
     19       8      18 1
@<TRIPOS>ALT_TYPE
CGenFF_4.0_ALT_TYPE_SET
CGenFF_4.0 1 CG2R61 2 CG2R61 3 CG2R61 4 CG2R61 5 CG2R61 6 CG2R61 7 CG2R61 8 CG2R61 9 CG2R61 10 CG2R61 11 HGR61 12 HGR61 13 HGR61 14 HGR61 15 HGR61 16 HGR61 17 HGR61 18 HGR61
@<TRIPOS>MOLECULE
naphtalene
 18 19 0 0 0
****
USER_CHARGES
INVALID_CHARGES
Pose:  22 Cluster:  22 Fr_nu:  73937 TotEn:    -9.90
@<TRIPOS>ATOM
      1 C1        -68.6823   -1.2016  -25.4692 C.ar   1 LIG      -0.11500
      2 C2        -67.5549   -1.8762  -25.0103 C.ar   1 LIG      -0.11500
      3 C3        -65.8722    2.4793  -26.9614 C.ar   1 LIG      -0.11500
      4 C4        -64.7448    1.8046  -26.5025 C.ar   1 LIG      -0.11500
      5 C5        -68.5507    0.0507  -26.0699 C.ar   1 LIG      -0.11700
      6 C6        -66.2915   -1.3013  -25.1504 C.ar   1 LIG      -0.11700
      7 C7        -67.1356    1.9043  -26.8214 C.ar   1 LIG      -0.11700
      8 C8        -64.8763    0.5523  -25.9017 C.ar   1 LIG      -0.11700
      9 C9        -67.2867    0.6446  -26.2191 C.ar   1 LIG       0.00400
     10 C10       -66.1403   -0.0415  -25.7524 C.ar   1 LIG       0.00400
     11 H1        -69.6657   -1.6494  -25.3594 H      1 LIG       0.11500
     12 H2        -67.6584   -2.8512  -24.5430 H      1 LIG       0.11500
     13 H3        -65.7692    3.4545  -27.4290 H      1 LIG       0.11500
     14 H4        -63.7619    2.2535  -26.6112 H      1 LIG       0.11500
     15 H5        -69.4458    0.5601  -26.4208 H      1 LIG       0.11500
     16 H6        -65.4239   -1.8469  -24.7849 H      1 LIG       0.11500
     17 H7        -68.0029    2.4496  -27.1876 H      1 LIG       0.11500
     18 H8        -63.9814    0.0430  -25.5500 H      1 LIG       0.11500
@<TRIPOS>BOND
      1       1       2 ar
      2       1       5 ar
      3       2       6 ar
      4       3       4 ar
      5       3       7 ar
      6       4       8 ar
      7       5       9 ar
      8       6      10 ar
      9       7       9 ar
     10       8      10 ar
     11       9      10 ar
     12       1      11 1
     13       2      12 1
     14       3      13 1
     15       4      14 1
     16       5      15 1
     17       6      16 1
     18       7      17 1
     19       8      18 1
@<TRIPOS>ALT_TYPE
CGenFF_4.0_ALT_TYPE_SET
CGenFF_4.0 1 CG2R61 2 CG2R61 3 CG2R61 4 CG2R61 5 CG2R61 6 CG2R61 7 CG2R61 8 CG2R61 9 CG2R61 10 CG2R61 11 HGR61 12 HGR61 13 HGR61 14 HGR61 15 HGR61 16 HGR61 17 HGR61 18 HGR61
@<TRIPOS>MOLECULE
naphtalene
 18 19 0 0 0
****
USER_CHARGES
INVALID_CHARGES
Pose:  23 Cluster:  23 Fr_nu:  96206 TotEn:    -9.85
@<TRIPOS>ATOM
      1 C1        -61.8555  -22.4046  -35.8152 C.ar   1 LIG      -0.11500
      2 C2        -60.5056  -22.5741  -35.5222 C.ar   1 LIG      -0.11500
      3 C3        -60.7140  -21.2407  -40.3995 C.ar   1 LIG      -0.11500
      4 C4        -59.3641  -21.4102  -40.1063 C.ar   1 LIG      -0.11500
      5 C5        -62.2497  -22.0306  -37.1002 C.ar   1 LIG      -0.11700
      6 C6        -59.5447  -22.3703  -36.5129 C.ar   1 LIG      -0.11700
      7 C7        -61.6749  -21.4446  -39.4087 C.ar   1 LIG      -0.11700
      8 C8        -58.9698  -21.7841  -38.8213 C.ar   1 LIG      -0.11700
      9 C9        -61.2961  -21.8212  -38.1098 C.ar   1 LIG       0.00400
     10 C10       -59.9234  -21.9935  -37.8117 C.ar   1 LIG       0.00400
     11 H1        -62.6030  -22.5629  -35.0434 H      1 LIG       0.11500
     12 H2        -60.1997  -22.8655  -34.5216 H      1 LIG       0.11500
     13 H3        -61.0206  -20.9494  -41.4001 H      1 LIG       0.11500
     14 H4        -58.6169  -21.2504  -40.8781 H      1 LIG       0.11500
     15 H5        -63.3104  -21.9035  -37.3066 H      1 LIG       0.11500
     16 H6        -58.4952  -22.5090  -36.2616 H      1 LIG       0.11500
     17 H7        -62.7244  -21.3066  -39.6604 H      1 LIG       0.11500
     18 H8        -57.9090  -21.9106  -38.6145 H      1 LIG       0.11500
@<TRIPOS>BOND
      1       1       2 ar
      2       1       5 ar
      3       2       6 ar
      4       3       4 ar
      5       3       7 ar
      6       4       8 ar
      7       5       9 ar
      8       6      10 ar
      9       7       9 ar
     10       8      10 ar
     11       9      10 ar
     12       1      11 1
     13       2      12 1
     14       3      13 1
     15       4      14 1
     16       5      15 1
     17       6      16 1
     18       7      17 1
     19       8      18 1
@<TRIPOS>ALT_TYPE
CGenFF_4.0_ALT_TYPE_SET
CGenFF_4.0 1 CG2R61 2 CG2R61 3 CG2R61 4 CG2R61 5 CG2R61 6 CG2R61 7 CG2R61 8 CG2R61 9 CG2R61 10 CG2R61 11 HGR61 12 HGR61 13 HGR61 14 HGR61 15 HGR61 16 HGR61 17 HGR61 18 HGR61
@<TRIPOS>MOLECULE
naphtalene
 18 19 0 0 0
****
USER_CHARGES
INVALID_CHARGES
Pose:  24 Cluster:  24 Fr_nu: 114189 TotEn:    -9.76
@<TRIPOS>ATOM
      1 C1        -82.4565  -12.6907  -31.1405 C.ar   1 LIG      -0.11500
      2 C2        -82.2709  -11.6636  -32.0611 C.ar   1 LIG      -0.11500
      3 C3        -80.3161   -9.9949  -27.7019 C.ar   1 LIG      -0.11500
      4 C4        -80.1306   -8.9679  -28.6226 C.ar   1 LIG      -0.11500
      5 C5        -82.0183  -12.5370  -29.8248 C.ar   1 LIG      -0.11700
      6 C6        -81.6466  -10.4790  -31.6698 C.ar   1 LIG      -0.11700
      7 C7        -80.9406  -11.1796  -28.0933 C.ar   1 LIG      -0.11700
      8 C8        -80.5686   -9.1215  -29.9383 C.ar   1 LIG      -0.11700
      9 C9        -81.3878  -11.3514  -29.4134 C.ar   1 LIG       0.00400
     10 C10       -81.1991  -10.3071  -30.3497 C.ar   1 LIG       0.00400
     11 H1        -82.9421  -13.6129  -31.4459 H      1 LIG       0.11500
     12 H2        -82.6126  -11.7842  -33.0850 H      1 LIG       0.11500
     13 H3        -79.9747   -9.8749  -26.6775 H      1 LIG       0.11500
     14 H4        -79.6436   -8.0465  -28.3170 H      1 LIG       0.11500
     15 H5        -82.1736  -13.3533  -29.1223 H      1 LIG       0.11500
     16 H6        -81.5125   -9.6892  -32.4060 H      1 LIG       0.11500
     17 H7        -81.0753  -11.9689  -27.3567 H      1 LIG       0.11500
     18 H8        -80.4128   -8.3056  -30.6412 H      1 LIG       0.11500
@<TRIPOS>BOND
      1       1       2 ar
      2       1       5 ar
      3       2       6 ar
      4       3       4 ar
      5       3       7 ar
      6       4       8 ar
      7       5       9 ar
      8       6      10 ar
      9       7       9 ar
     10       8      10 ar
     11       9      10 ar
     12       1      11 1
     13       2      12 1
     14       3      13 1
     15       4      14 1
     16       5      15 1
     17       6      16 1
     18       7      17 1
     19       8      18 1
@<TRIPOS>ALT_TYPE
CGenFF_4.0_ALT_TYPE_SET
CGenFF_4.0 1 CG2R61 2 CG2R61 3 CG2R61 4 CG2R61 5 CG2R61 6 CG2R61 7 CG2R61 8 CG2R61 9 CG2R61 10 CG2R61 11 HGR61 12 HGR61 13 HGR61 14 HGR61 15 HGR61 16 HGR61 17 HGR61 18 HGR61
@<TRIPOS>MOLECULE
naphtalene
 18 19 0 0 0
****
USER_CHARGES
INVALID_CHARGES
Pose:  25 Cluster:  25 Fr_nu:    296 TotEn:    -9.54
@<TRIPOS>ATOM
      1 C1        -66.3871  -27.1940  -39.3377 C.ar   1 LIG      -0.11500
      2 C2        -67.6737  -26.7155  -39.5672 C.ar   1 LIG      -0.11500
      3 C3        -66.2808  -24.8606  -35.0696 C.ar   1 LIG      -0.11500
      4 C4        -67.5673  -24.3821  -35.2992 C.ar   1 LIG      -0.11500
      5 C5        -65.7150  -26.8549  -38.1631 C.ar   1 LIG      -0.11700
      6 C6        -68.2931  -25.8962  -38.6231 C.ar   1 LIG      -0.11700
      7 C7        -65.6614  -25.6800  -36.0138 C.ar   1 LIG      -0.11700
      8 C8        -68.2396  -24.7211  -36.4738 C.ar   1 LIG      -0.11700
      9 C9        -66.3231  -26.0313  -37.2017 C.ar   1 LIG       0.00400
     10 C10       -67.6314  -25.5447  -37.4352 C.ar   1 LIG       0.00400
     11 H1        -65.9052  -27.8313  -40.0733 H      1 LIG       0.11500
     12 H2        -68.1961  -26.9802  -40.4819 H      1 LIG       0.11500
     13 H3        -65.7577  -24.5963  -34.1549 H      1 LIG       0.11500
     14 H4        -68.0482  -23.7437  -34.5639 H      1 LIG       0.11500
     15 H5        -64.7097  -27.2401  -38.0049 H      1 LIG       0.11500
     16 H6        -69.2994  -25.5340  -38.8230 H      1 LIG       0.11500
     17 H7        -64.6555  -26.0427  -35.8133 H      1 LIG       0.11500
     18 H8        -69.2446  -24.3354  -36.6325 H      1 LIG       0.11500
@<TRIPOS>BOND
      1       1       2 ar
      2       1       5 ar
      3       2       6 ar
      4       3       4 ar
      5       3       7 ar
      6       4       8 ar
      7       5       9 ar
      8       6      10 ar
      9       7       9 ar
     10       8      10 ar
     11       9      10 ar
     12       1      11 1
     13       2      12 1
     14       3      13 1
     15       4      14 1
     16       5      15 1
     17       6      16 1
     18       7      17 1
     19       8      18 1
@<TRIPOS>ALT_TYPE
CGenFF_4.0_ALT_TYPE_SET
CGenFF_4.0 1 CG2R61 2 CG2R61 3 CG2R61 4 CG2R61 5 CG2R61 6 CG2R61 7 CG2R61 8 CG2R61 9 CG2R61 10 CG2R61 11 HGR61 12 HGR61 13 HGR61 14 HGR61 15 HGR61 16 HGR61 17 HGR61 18 HGR61
@<TRIPOS>MOLECULE
naphtalene
 18 19 0 0 0
****
USER_CHARGES
INVALID_CHARGES
Pose:  26 Cluster:  26 Fr_nu: 178632 TotEn:    -9.32
@<TRIPOS>ATOM
      1 C1        -60.9258   -1.3142  -24.0025 C.ar   1 LIG      -0.11500
      2 C2        -61.7612   -2.4268  -23.9715 C.ar   1 LIG      -0.11500
      3 C3        -64.4584    1.2791  -26.1162 C.ar   1 LIG      -0.11500
      4 C4        -65.2938    0.1664  -26.0851 C.ar   1 LIG      -0.11500
      5 C5        -61.3833   -0.1120  -24.5427 C.ar   1 LIG      -0.11700
      6 C6        -63.0573   -2.3417  -24.4804 C.ar   1 LIG      -0.11700
      7 C7        -63.1622    1.1939  -25.6071 C.ar   1 LIG      -0.11700
      8 C8        -64.8363   -1.0358  -25.5449 C.ar   1 LIG      -0.11700
      9 C9        -62.6851   -0.0082  -25.0596 C.ar   1 LIG       0.00400
     10 C10       -63.5345   -1.1396  -25.0280 C.ar   1 LIG       0.00400
     11 H1        -59.9166   -1.3812  -23.6066 H      1 LIG       0.11500
     12 H2        -61.4041   -3.3622  -23.5504 H      1 LIG       0.11500
     13 H3        -64.8151    2.2150  -26.5370 H      1 LIG       0.11500
     14 H4        -66.3023    0.2337  -26.4824 H      1 LIG       0.11500
     15 H5        -60.7128    0.7448  -24.5570 H      1 LIG       0.11500
     16 H6        -63.6932   -3.2238  -24.4454 H      1 LIG       0.11500
     17 H7        -62.5268    2.0764  -25.6415 H      1 LIG       0.11500
     18 H8        -65.5064   -1.8930  -25.5313 H      1 LIG       0.11500
@<TRIPOS>BOND
      1       1       2 ar
      2       1       5 ar
      3       2       6 ar
      4       3       4 ar
      5       3       7 ar
      6       4       8 ar
      7       5       9 ar
      8       6      10 ar
      9       7       9 ar
     10       8      10 ar
     11       9      10 ar
     12       1      11 1
     13       2      12 1
     14       3      13 1
     15       4      14 1
     16       5      15 1
     17       6      16 1
     18       7      17 1
     19       8      18 1
@<TRIPOS>ALT_TYPE
CGenFF_4.0_ALT_TYPE_SET
CGenFF_4.0 1 CG2R61 2 CG2R61 3 CG2R61 4 CG2R61 5 CG2R61 6 CG2R61 7 CG2R61 8 CG2R61 9 CG2R61 10 CG2R61 11 HGR61 12 HGR61 13 HGR61 14 HGR61 15 HGR61 16 HGR61 17 HGR61 18 HGR61
@<TRIPOS>MOLECULE
naphtalene
 18 19 0 0 0
****
USER_CHARGES
INVALID_CHARGES
Pose:  27 Cluster:  27 Fr_nu:  91174 TotEn:    -9.14
@<TRIPOS>ATOM
      1 C1        -49.0649    5.9939  -33.1716 C.ar   1 LIG      -0.11500
      2 C2        -49.3139    4.6439  -33.4003 C.ar   1 LIG      -0.11500
      3 C3        -53.7944    6.9671  -33.7694 C.ar   1 LIG      -0.11500
      4 C4        -54.0432    5.6171  -33.9981 C.ar   1 LIG      -0.11500
      5 C5        -50.1139    6.9131  -33.2052 C.ar   1 LIG      -0.11700
      6 C6        -50.6126    4.2078  -33.6634 C.ar   1 LIG      -0.11700
      7 C7        -52.4955    7.4032  -33.5062 C.ar   1 LIG      -0.11700
      8 C8        -52.9943    4.6978  -33.9646 C.ar   1 LIG      -0.11700
      9 C9        -51.4276    6.4919  -33.4686 C.ar   1 LIG       0.00400
     10 C10       -51.6806    5.1190  -33.7012 C.ar   1 LIG       0.00400
     11 H1        -48.0535    6.3329  -32.9674 H      1 LIG       0.11500
     12 H2        -48.4965    3.9291  -33.3737 H      1 LIG       0.11500
     13 H3        -54.6115    7.6826  -33.7958 H      1 LIG       0.11500
     14 H4        -55.0546    5.2789  -34.2037 H      1 LIG       0.11500
     15 H5        -49.8959    7.9636  -33.0240 H      1 LIG       0.11500
     16 H6        -50.7842    3.1477  -33.8387 H      1 LIG       0.11500
     17 H7        -52.3243    8.4631  -33.3302 H      1 LIG       0.11500
     18 H8        -53.2119    3.6473  -34.1466 H      1 LIG       0.11500
@<TRIPOS>BOND
      1       1       2 ar
      2       1       5 ar
      3       2       6 ar
      4       3       4 ar
      5       3       7 ar
      6       4       8 ar
      7       5       9 ar
      8       6      10 ar
      9       7       9 ar
     10       8      10 ar
     11       9      10 ar
     12       1      11 1
     13       2      12 1
     14       3      13 1
     15       4      14 1
     16       5      15 1
     17       6      16 1
     18       7      17 1
     19       8      18 1
@<TRIPOS>ALT_TYPE
CGenFF_4.0_ALT_TYPE_SET
CGenFF_4.0 1 CG2R61 2 CG2R61 3 CG2R61 4 CG2R61 5 CG2R61 6 CG2R61 7 CG2R61 8 CG2R61 9 CG2R61 10 CG2R61 11 HGR61 12 HGR61 13 HGR61 14 HGR61 15 HGR61 16 HGR61 17 HGR61 18 HGR61
@<TRIPOS>MOLECULE
naphtalene
 18 19 0 0 0
****
USER_CHARGES
INVALID_CHARGES
Pose:  28 Cluster:  28 Fr_nu:  70827 TotEn:    -9.13
@<TRIPOS>ATOM
      1 C1        -78.9633  -19.4226  -27.3423 C.ar   1 LIG      -0.11500
      2 C2        -78.9090  -20.5995  -28.0831 C.ar   1 LIG      -0.11500
      3 C3        -75.1090  -20.8751  -24.7525 C.ar   1 LIG      -0.11500
      4 C4        -75.0548  -22.0520  -25.4934 C.ar   1 LIG      -0.11500
      5 C5        -78.0339  -19.1925  -26.3276 C.ar   1 LIG      -0.11700
      6 C6        -77.9251  -21.5507  -27.8123 C.ar   1 LIG      -0.11700
      7 C7        -76.0930  -19.9238  -25.0234 C.ar   1 LIG      -0.11700
      8 C8        -75.9842  -22.2823  -26.5080 C.ar   1 LIG      -0.11700
      9 C9        -77.0366  -20.1390  -26.0411 C.ar   1 LIG       0.00400
     10 C10       -76.9814  -21.3357  -26.7945 C.ar   1 LIG       0.00400
     11 H1        -79.7299  -18.6827  -27.5532 H      1 LIG       0.11500
     12 H2        -79.6329  -20.7776  -28.8730 H      1 LIG       0.11500
     13 H3        -74.3852  -20.6963  -23.9623 H      1 LIG       0.11500
     14 H4        -74.2889  -22.7922  -25.2810 H      1 LIG       0.11500
     15 H5        -78.0956  -18.2656  -25.7610 H      1 LIG       0.11500
     16 H6        -77.9011  -22.4632  -28.4043 H      1 LIG       0.11500
     17 H7        -76.1163  -19.0111  -24.4318 H      1 LIG       0.11500
     18 H8        -75.9231  -23.2094  -27.0743 H      1 LIG       0.11500
@<TRIPOS>BOND
      1       1       2 ar
      2       1       5 ar
      3       2       6 ar
      4       3       4 ar
      5       3       7 ar
      6       4       8 ar
      7       5       9 ar
      8       6      10 ar
      9       7       9 ar
     10       8      10 ar
     11       9      10 ar
     12       1      11 1
     13       2      12 1
     14       3      13 1
     15       4      14 1
     16       5      15 1
     17       6      16 1
     18       7      17 1
     19       8      18 1
@<TRIPOS>ALT_TYPE
CGenFF_4.0_ALT_TYPE_SET
CGenFF_4.0 1 CG2R61 2 CG2R61 3 CG2R61 4 CG2R61 5 CG2R61 6 CG2R61 7 CG2R61 8 CG2R61 9 CG2R61 10 CG2R61 11 HGR61 12 HGR61 13 HGR61 14 HGR61 15 HGR61 16 HGR61 17 HGR61 18 HGR61
@<TRIPOS>MOLECULE
naphtalene
 18 19 0 0 0
****
USER_CHARGES
INVALID_CHARGES
Pose:  29 Cluster:  29 Fr_nu: 365646 TotEn:    -9.06
@<TRIPOS>ATOM
      1 C1        -61.5727  -22.7927  -34.1724 C.ar   1 LIG      -0.11500
      2 C2        -61.2784  -24.1528  -34.1941 C.ar   1 LIG      -0.11500
      3 C3        -66.3062  -23.8098  -34.6553 C.ar   1 LIG      -0.11500
      4 C4        -66.0116  -25.1699  -34.6770 C.ar   1 LIG      -0.11500
      5 C5        -62.8955  -22.3626  -34.2814 C.ar   1 LIG      -0.11700
      6 C6        -62.3054  -25.0879  -34.3247 C.ar   1 LIG      -0.11700
      7 C7        -65.2790  -22.8747  -34.5245 C.ar   1 LIG      -0.11700
      8 C8        -64.6890  -25.6001  -34.5680 C.ar   1 LIG      -0.11700
      9 C9        -63.9420  -23.2899  -34.4137 C.ar   1 LIG       0.00400
     10 C10       -63.6425  -24.6728  -34.4357 C.ar   1 LIG       0.00400
     11 H1        -60.7728  -22.0652  -34.0712 H      1 LIG       0.11500
     12 H2        -60.2483  -24.4866  -34.1089 H      1 LIG       0.11500
     13 H3        -67.3362  -23.4753  -34.7403 H      1 LIG       0.11500
     14 H4        -66.8119  -25.8969  -34.7796 H      1 LIG       0.11500
     15 H5        -63.1022  -21.2945  -34.2625 H      1 LIG       0.11500
     16 H6        -62.0522  -26.1460  -34.3388 H      1 LIG       0.11500
     17 H7        -65.5325  -21.8168  -34.5097 H      1 LIG       0.11500
     18 H8        -64.4819  -26.6682  -34.5877 H      1 LIG       0.11500
@<TRIPOS>BOND
      1       1       2 ar
      2       1       5 ar
      3       2       6 ar
      4       3       4 ar
      5       3       7 ar
      6       4       8 ar
      7       5       9 ar
      8       6      10 ar
      9       7       9 ar
     10       8      10 ar
     11       9      10 ar
     12       1      11 1
     13       2      12 1
     14       3      13 1
     15       4      14 1
     16       5      15 1
     17       6      16 1
     18       7      17 1
     19       8      18 1
@<TRIPOS>ALT_TYPE
CGenFF_4.0_ALT_TYPE_SET
CGenFF_4.0 1 CG2R61 2 CG2R61 3 CG2R61 4 CG2R61 5 CG2R61 6 CG2R61 7 CG2R61 8 CG2R61 9 CG2R61 10 CG2R61 11 HGR61 12 HGR61 13 HGR61 14 HGR61 15 HGR61 16 HGR61 17 HGR61 18 HGR61
@<TRIPOS>MOLECULE
naphtalene
 18 19 0 0 0
****
USER_CHARGES
INVALID_CHARGES
Pose:  30 Cluster:  30 Fr_nu:  24574 TotEn:    -9.05
@<TRIPOS>ATOM
      1 C1        -77.8450   -9.0131  -25.5362 C.ar   1 LIG      -0.11500
      2 C2        -77.4644   -8.1624  -26.5698 C.ar   1 LIG      -0.11500
      3 C3        -73.2708   -9.0444  -23.8781 C.ar   1 LIG      -0.11500
      4 C4        -72.8904   -8.1937  -24.9117 C.ar   1 LIG      -0.11500
      5 C5        -76.9005   -9.4479  -24.6058 C.ar   1 LIG      -0.11700
      6 C6        -76.1381   -7.7431  -26.6771 C.ar   1 LIG      -0.11700
      7 C7        -74.5972   -9.4636  -23.7708 C.ar   1 LIG      -0.11700
      8 C8        -73.8347   -7.7590  -25.8422 C.ar   1 LIG      -0.11700
      9 C9        -75.5611   -9.0359  -24.6985 C.ar   1 LIG       0.00400
     10 C10       -75.1741   -8.1709  -25.7496 C.ar   1 LIG       0.00400
     11 H1        -78.8775   -9.3396  -25.4535 H      1 LIG       0.11500
     12 H2        -78.2004   -7.8243  -27.2934 H      1 LIG       0.11500
     13 H3        -72.5352   -9.3828  -23.1539 H      1 LIG       0.11500
     14 H4        -71.8574   -7.8687  -24.9948 H      1 LIG       0.11500
     15 H5        -77.2204  -10.1130  -23.8064 H      1 LIG       0.11500
     16 H6        -75.8631   -7.0777  -27.4927 H      1 LIG       0.11500
     17 H7        -74.8722  -10.1284  -22.9546 H      1 LIG       0.11500
     18 H8        -73.5148   -7.0944  -26.6423 H      1 LIG       0.11500
@<TRIPOS>BOND
      1       1       2 ar
      2       1       5 ar
      3       2       6 ar
      4       3       4 ar
      5       3       7 ar
      6       4       8 ar
      7       5       9 ar
      8       6      10 ar
      9       7       9 ar
     10       8      10 ar
     11       9      10 ar
     12       1      11 1
     13       2      12 1
     14       3      13 1
     15       4      14 1
     16       5      15 1
     17       6      16 1
     18       7      17 1
     19       8      18 1
@<TRIPOS>ALT_TYPE
CGenFF_4.0_ALT_TYPE_SET
CGenFF_4.0 1 CG2R61 2 CG2R61 3 CG2R61 4 CG2R61 5 CG2R61 6 CG2R61 7 CG2R61 8 CG2R61 9 CG2R61 10 CG2R61 11 HGR61 12 HGR61 13 HGR61 14 HGR61 15 HGR61 16 HGR61 17 HGR61 18 HGR61
@<TRIPOS>MOLECULE
naphtalene
 18 19 0 0 0
****
USER_CHARGES
INVALID_CHARGES
Pose:  31 Cluster:  31 Fr_nu: 367355 TotEn:    -9.05
@<TRIPOS>ATOM
      1 C1        -62.5956  -21.7537  -35.4502 C.ar   1 LIG      -0.11500
      2 C2        -62.3672  -21.7342  -36.8229 C.ar   1 LIG      -0.11500
      3 C3        -57.9164  -22.8476  -34.6875 C.ar   1 LIG      -0.11500
      4 C4        -57.6882  -22.8281  -36.0602 C.ar   1 LIG      -0.11500
      5 C5        -61.5487  -22.0350  -34.5719 C.ar   1 LIG      -0.11700
      6 C6        -61.0912  -21.9959  -37.3226 C.ar   1 LIG      -0.11700
      7 C7        -59.1925  -22.5858  -34.1877 C.ar   1 LIG      -0.11700
      8 C8        -58.7349  -22.5469  -36.9386 C.ar   1 LIG      -0.11700
      9 C9        -60.2579  -22.3008  -35.0573 C.ar   1 LIG       0.00400
     10 C10       -60.0257  -22.2810  -36.4532 C.ar   1 LIG       0.00400
     11 H1        -63.5892  -21.5504  -35.0618 H      1 LIG       0.11500
     12 H2        -63.1828  -21.5148  -37.5058 H      1 LIG       0.11500
     13 H3        -57.1011  -23.0668  -34.0038 H      1 LIG       0.11500
     14 H4        -56.6946  -23.0329  -36.4481 H      1 LIG       0.11500
     15 H5        -61.7504  -22.0452  -33.5027 H      1 LIG       0.11500
     16 H6        -60.9354  -21.9748  -38.3993 H      1 LIG       0.11500
     17 H7        -59.3478  -22.6061  -33.1111 H      1 LIG       0.11500
     18 H8        -58.5337  -22.5373  -38.0079 H      1 LIG       0.11500
@<TRIPOS>BOND
      1       1       2 ar
      2       1       5 ar
      3       2       6 ar
      4       3       4 ar
      5       3       7 ar
      6       4       8 ar
      7       5       9 ar
      8       6      10 ar
      9       7       9 ar
     10       8      10 ar
     11       9      10 ar
     12       1      11 1
     13       2      12 1
     14       3      13 1
     15       4      14 1
     16       5      15 1
     17       6      16 1
     18       7      17 1
     19       8      18 1
@<TRIPOS>ALT_TYPE
CGenFF_4.0_ALT_TYPE_SET
CGenFF_4.0 1 CG2R61 2 CG2R61 3 CG2R61 4 CG2R61 5 CG2R61 6 CG2R61 7 CG2R61 8 CG2R61 9 CG2R61 10 CG2R61 11 HGR61 12 HGR61 13 HGR61 14 HGR61 15 HGR61 16 HGR61 17 HGR61 18 HGR61
@<TRIPOS>MOLECULE
naphtalene
 18 19 0 0 0
****
USER_CHARGES
INVALID_CHARGES
Pose:  32 Cluster:  32 Fr_nu: 163082 TotEn:    -8.94
@<TRIPOS>ATOM
      1 C1        -61.2879  -22.2296  -39.5705 C.ar   1 LIG      -0.11500
      2 C2        -60.2031  -21.6411  -38.9272 C.ar   1 LIG      -0.11500
      3 C3        -63.3660  -23.1099  -35.2601 C.ar   1 LIG      -0.11500
      4 C4        -62.2811  -22.5214  -34.6170 C.ar   1 LIG      -0.11500
      5 C5        -62.3482  -22.7434  -38.8234 C.ar   1 LIG      -0.11700
      6 C6        -60.1743  -21.5642  -37.5346 C.ar   1 LIG      -0.11700
      7 C7        -63.3947  -23.1867  -36.6529 C.ar   1 LIG      -0.11700
      8 C8        -61.2207  -22.0076  -35.3639 C.ar   1 LIG      -0.11700
      9 C9        -62.3361  -22.6747  -37.4207 C.ar   1 LIG       0.00400
     10 C10       -61.2329  -22.0763  -36.7667 C.ar   1 LIG       0.00400
     11 H1        -61.3095  -22.2896  -40.6547 H      1 LIG       0.11500
     12 H2        -59.3783  -21.2411  -39.5098 H      1 LIG       0.11500
     13 H3        -64.1914  -23.5100  -34.6780 H      1 LIG       0.11500
     14 H4        -62.2594  -22.4629  -33.5327 H      1 LIG       0.11500
     15 H5        -63.1857  -23.1994  -39.3474 H      1 LIG       0.11500
     16 H6        -59.3165  -21.0995  -37.0529 H      1 LIG       0.11500
     17 H7        -64.2529  -23.6507  -37.1344 H      1 LIG       0.11500
     18 H8        -60.3827  -21.5522  -34.8401 H      1 LIG       0.11500
@<TRIPOS>BOND
      1       1       2 ar
      2       1       5 ar
      3       2       6 ar
      4       3       4 ar
      5       3       7 ar
      6       4       8 ar
      7       5       9 ar
      8       6      10 ar
      9       7       9 ar
     10       8      10 ar
     11       9      10 ar
     12       1      11 1
     13       2      12 1
     14       3      13 1
     15       4      14 1
     16       5      15 1
     17       6      16 1
     18       7      17 1
     19       8      18 1
@<TRIPOS>ALT_TYPE
CGenFF_4.0_ALT_TYPE_SET
CGenFF_4.0 1 CG2R61 2 CG2R61 3 CG2R61 4 CG2R61 5 CG2R61 6 CG2R61 7 CG2R61 8 CG2R61 9 CG2R61 10 CG2R61 11 HGR61 12 HGR61 13 HGR61 14 HGR61 15 HGR61 16 HGR61 17 HGR61 18 HGR61
@<TRIPOS>MOLECULE
naphtalene
 18 19 0 0 0
****
USER_CHARGES
INVALID_CHARGES
Pose:  33 Cluster:  33 Fr_nu:  32302 TotEn:    -8.92
@<TRIPOS>ATOM
      1 C1        -65.1471   -0.1489  -24.0413 C.ar   1 LIG      -0.11500
      2 C2        -65.1044   -0.8840  -25.2223 C.ar   1 LIG      -0.11500
      3 C3        -60.7060   -1.7603  -22.8781 C.ar   1 LIG      -0.11500
      4 C4        -60.6634   -2.4953  -24.0591 C.ar   1 LIG      -0.11500
      5 C5        -64.0662   -0.1800  -23.1598 C.ar   1 LIG      -0.11700
      6 C6        -63.9807   -1.6528  -25.5264 C.ar   1 LIG      -0.11700
      7 C7        -61.8298   -0.9913  -22.5740 C.ar   1 LIG      -0.11700
      8 C8        -61.7443   -2.4644  -24.9406 C.ar   1 LIG      -0.11700
      9 C9        -62.9269   -0.9485  -23.4497 C.ar   1 LIG       0.00400
     10 C10       -62.8836   -1.6959  -24.6507 C.ar   1 LIG       0.00400
     11 H1        -66.0224    0.4490  -23.8049 H      1 LIG       0.11500
     12 H2        -65.9463   -0.8589  -25.9080 H      1 LIG       0.11500
     13 H3        -59.8642   -1.7848  -22.1918 H      1 LIG       0.11500
     14 H4        -59.7885   -3.0941  -24.2943 H      1 LIG       0.11500
     15 H5        -64.1216    0.4021  -22.2422 H      1 LIG       0.11500
     16 H6        -63.9688   -2.2190  -26.4554 H      1 LIG       0.11500
     17 H7        -61.8412   -0.4246  -21.6454 H      1 LIG       0.11500
     18 H8        -61.6894   -3.0470  -25.8580 H      1 LIG       0.11500
@<TRIPOS>BOND
      1       1       2 ar
      2       1       5 ar
      3       2       6 ar
      4       3       4 ar
      5       3       7 ar
      6       4       8 ar
      7       5       9 ar
      8       6      10 ar
      9       7       9 ar
     10       8      10 ar
     11       9      10 ar
     12       1      11 1
     13       2      12 1
     14       3      13 1
     15       4      14 1
     16       5      15 1
     17       6      16 1
     18       7      17 1
     19       8      18 1
@<TRIPOS>ALT_TYPE
CGenFF_4.0_ALT_TYPE_SET
CGenFF_4.0 1 CG2R61 2 CG2R61 3 CG2R61 4 CG2R61 5 CG2R61 6 CG2R61 7 CG2R61 8 CG2R61 9 CG2R61 10 CG2R61 11 HGR61 12 HGR61 13 HGR61 14 HGR61 15 HGR61 16 HGR61 17 HGR61 18 HGR61
@<TRIPOS>MOLECULE
naphtalene
 18 19 0 0 0
****
USER_CHARGES
INVALID_CHARGES
Pose:  34 Cluster:  34 Fr_nu:  85137 TotEn:    -8.68
@<TRIPOS>ATOM
      1 C1        -56.5118  -21.8219  -39.1549 C.ar   1 LIG      -0.11500
      2 C2        -56.6267  -22.3631  -40.4319 C.ar   1 LIG      -0.11500
      3 C3        -61.3575  -21.5014  -38.8552 C.ar   1 LIG      -0.11500
      4 C4        -61.4722  -22.0425  -40.1322 C.ar   1 LIG      -0.11500
      5 C5        -57.6570  -21.4708  -38.4395 C.ar   1 LIG      -0.11700
      6 C6        -57.8869  -22.5552  -40.9985 C.ar   1 LIG      -0.11700
      7 C7        -60.0971  -21.3093  -38.2885 C.ar   1 LIG      -0.11700
      8 C8        -60.3271  -22.3936  -40.8477 C.ar   1 LIG      -0.11700
      9 C9        -58.9337  -21.6571  -38.9943 C.ar   1 LIG       0.00400
     10 C10       -59.0504  -22.2073  -40.2929 C.ar   1 LIG       0.00400
     11 H1        -55.5304  -21.6721  -38.7145 H      1 LIG       0.11500
     12 H2        -55.7346  -22.6364  -40.9878 H      1 LIG       0.11500
     13 H3        -62.2494  -21.2279  -38.2985 H      1 LIG       0.11500
     14 H4        -62.4538  -22.1907  -40.5727 H      1 LIG       0.11500
     15 H5        -57.5434  -21.0490  -37.4429 H      1 LIG       0.11500
     16 H6        -57.9531  -22.9802  -41.9979 H      1 LIG       0.11500
     17 H7        -60.0312  -20.8851  -37.2888 H      1 LIG       0.11500
     18 H8        -60.4405  -22.8148  -41.8446 H      1 LIG       0.11500
@<TRIPOS>BOND
      1       1       2 ar
      2       1       5 ar
      3       2       6 ar
      4       3       4 ar
      5       3       7 ar
      6       4       8 ar
      7       5       9 ar
      8       6      10 ar
      9       7       9 ar
     10       8      10 ar
     11       9      10 ar
     12       1      11 1
     13       2      12 1
     14       3      13 1
     15       4      14 1
     16       5      15 1
     17       6      16 1
     18       7      17 1
     19       8      18 1
@<TRIPOS>ALT_TYPE
CGenFF_4.0_ALT_TYPE_SET
CGenFF_4.0 1 CG2R61 2 CG2R61 3 CG2R61 4 CG2R61 5 CG2R61 6 CG2R61 7 CG2R61 8 CG2R61 9 CG2R61 10 CG2R61 11 HGR61 12 HGR61 13 HGR61 14 HGR61 15 HGR61 16 HGR61 17 HGR61 18 HGR61
@<TRIPOS>MOLECULE
naphtalene
 18 19 0 0 0
****
USER_CHARGES
INVALID_CHARGES
Pose:  35 Cluster:  35 Fr_nu:  15246 TotEn:    -8.65
@<TRIPOS>ATOM
      1 C1        -51.7303    5.9801  -31.6437 C.ar   1 LIG      -0.11500
      2 C2        -52.7101    5.3920  -32.4380 C.ar   1 LIG      -0.11500
      3 C3        -54.6716    9.7674  -30.8201 C.ar   1 LIG      -0.11500
      4 C4        -55.6513    9.1792  -31.6145 C.ar   1 LIG      -0.11500
      5 C5        -51.9687    7.2154  -31.0405 C.ar   1 LIG      -0.11700
      6 C6        -53.9319    6.0367  -32.6323 C.ar   1 LIG      -0.11700
      7 C7        -53.4497    9.1225  -30.6258 C.ar   1 LIG      -0.11700
      8 C8        -55.4131    7.9439  -32.2177 C.ar   1 LIG      -0.11700
      9 C9        -53.1927    7.8787  -31.2252 C.ar   1 LIG       0.00400
     10 C10       -54.1890    7.2806  -32.0330 C.ar   1 LIG       0.00400
     11 H1        -50.7791    5.4779  -31.4932 H      1 LIG       0.11500
     12 H2        -52.5237    4.4301  -32.9068 H      1 LIG       0.11500
     13 H3        -54.8575   10.7293  -30.3507 H      1 LIG       0.11500
     14 H4        -56.6018    9.6824  -31.7657 H      1 LIG       0.11500
     15 H5        -51.1882    7.6566  -30.4241 H      1 LIG       0.11500
     16 H6        -54.6836    5.5583  -33.2567 H      1 LIG       0.11500
     17 H7        -52.6986    9.6007  -30.0007 H      1 LIG       0.11500
     18 H8        -56.1932    7.5028  -32.8348 H      1 LIG       0.11500
@<TRIPOS>BOND
      1       1       2 ar
      2       1       5 ar
      3       2       6 ar
      4       3       4 ar
      5       3       7 ar
      6       4       8 ar
      7       5       9 ar
      8       6      10 ar
      9       7       9 ar
     10       8      10 ar
     11       9      10 ar
     12       1      11 1
     13       2      12 1
     14       3      13 1
     15       4      14 1
     16       5      15 1
     17       6      16 1
     18       7      17 1
     19       8      18 1
@<TRIPOS>ALT_TYPE
CGenFF_4.0_ALT_TYPE_SET
CGenFF_4.0 1 CG2R61 2 CG2R61 3 CG2R61 4 CG2R61 5 CG2R61 6 CG2R61 7 CG2R61 8 CG2R61 9 CG2R61 10 CG2R61 11 HGR61 12 HGR61 13 HGR61 14 HGR61 15 HGR61 16 HGR61 17 HGR61 18 HGR61
@<TRIPOS>MOLECULE
naphtalene
 18 19 0 0 0
****
USER_CHARGES
INVALID_CHARGES
Pose:  36 Cluster:  36 Fr_nu:  20038 TotEn:    -7.93
@<TRIPOS>ATOM
      1 C1        -51.3435    4.5577  -33.6714 C.ar   1 LIG      -0.11500
      2 C2        -50.9636    5.1056  -32.4498 C.ar   1 LIG      -0.11500
      3 C3        -55.5488    6.9952  -33.4567 C.ar   1 LIG      -0.11500
      4 C4        -55.1689    7.5430  -32.2350 C.ar   1 LIG      -0.11500
      5 C5        -52.5780    4.8878  -34.2313 C.ar   1 LIG      -0.11700
      6 C6        -51.8167    5.9855  -31.7833 C.ar   1 LIG      -0.11700
      7 C7        -54.6957    6.1153  -34.1232 C.ar   1 LIG      -0.11700
      8 C8        -53.9344    7.2129  -31.6750 C.ar   1 LIG      -0.11700
      9 C9        -53.4494    5.7719  -33.5743 C.ar   1 LIG       0.00400
     10 C10       -53.0631    6.3289  -32.3320 C.ar   1 LIG       0.00400
     11 H1        -50.6792    3.8723  -34.1896 H      1 LIG       0.11500
     12 H2        -50.0022    4.8482  -32.0149 H      1 LIG       0.11500
     13 H3        -56.5103    7.2524  -33.8923 H      1 LIG       0.11500
     14 H4        -55.8342    8.2272  -31.7167 H      1 LIG       0.11500
     15 H5        -52.8544    4.4473  -35.1871 H      1 LIG       0.11500
     16 H6        -51.4990    6.4022  -30.8297 H      1 LIG       0.11500
     17 H7        -55.0132    5.6993  -35.0771 H      1 LIG       0.11500
     18 H8        -53.6582    7.6528  -30.7189 H      1 LIG       0.11500
@<TRIPOS>BOND
      1       1       2 ar
      2       1       5 ar
      3       2       6 ar
      4       3       4 ar
      5       3       7 ar
      6       4       8 ar
      7       5       9 ar
      8       6      10 ar
      9       7       9 ar
     10       8      10 ar
     11       9      10 ar
     12       1      11 1
     13       2      12 1
     14       3      13 1
     15       4      14 1
     16       5      15 1
     17       6      16 1
     18       7      17 1
     19       8      18 1
@<TRIPOS>ALT_TYPE
CGenFF_4.0_ALT_TYPE_SET
CGenFF_4.0 1 CG2R61 2 CG2R61 3 CG2R61 4 CG2R61 5 CG2R61 6 CG2R61 7 CG2R61 8 CG2R61 9 CG2R61 10 CG2R61 11 HGR61 12 HGR61 13 HGR61 14 HGR61 15 HGR61 16 HGR61 17 HGR61 18 HGR61
@<TRIPOS>MOLECULE
naphtalene
 18 19 0 0 0
****
USER_CHARGES
INVALID_CHARGES
Pose:  37 Cluster:  37 Fr_nu:  43969 TotEn:    -7.54
@<TRIPOS>ATOM
      1 C1        -66.2168  -24.5607  -48.5940 C.ar   1 LIG      -0.11500
      2 C2        -65.6894  -23.2902  -48.3832 C.ar   1 LIG      -0.11500
      3 C3        -68.4942  -22.9530  -52.5817 C.ar   1 LIG      -0.11500
      4 C4        -67.9667  -21.6825  -52.3707 C.ar   1 LIG      -0.11500
      5 C5        -67.0469  -24.7993  -49.6898 C.ar   1 LIG      -0.11700
      6 C6        -65.9898  -22.2535  -49.2670 C.ar   1 LIG      -0.11700
      7 C7        -68.1937  -23.9898  -51.6978 C.ar   1 LIG      -0.11700
      8 C8        -67.1367  -21.4437  -51.2750 C.ar   1 LIG      -0.11700
      9 C9        -67.3600  -23.7675  -50.5897 C.ar   1 LIG       0.00400
     10 C10       -66.8236  -22.4755  -50.3751 C.ar   1 LIG       0.00400
     11 H1        -65.9830  -25.3672  -47.9053 H      1 LIG       0.11500
     12 H2        -65.0431  -23.1055  -47.5300 H      1 LIG       0.11500
     13 H3        -69.1406  -23.1383  -53.4350 H      1 LIG       0.11500
     14 H4        -68.2020  -20.8760  -53.0589 H      1 LIG       0.11500
     15 H5        -67.4483  -25.8001  -49.8347 H      1 LIG       0.11500
     16 H6        -65.5660  -21.2684  -49.0829 H      1 LIG       0.11500
     17 H7        -68.6169  -24.9749  -51.8825 H      1 LIG       0.11500
     18 H8        -66.7358  -20.4427  -51.1294 H      1 LIG       0.11500
@<TRIPOS>BOND
      1       1       2 ar
      2       1       5 ar
      3       2       6 ar
      4       3       4 ar
      5       3       7 ar
      6       4       8 ar
      7       5       9 ar
      8       6      10 ar
      9       7       9 ar
     10       8      10 ar
     11       9      10 ar
     12       1      11 1
     13       2      12 1
     14       3      13 1
     15       4      14 1
     16       5      15 1
     17       6      16 1
     18       7      17 1
     19       8      18 1
@<TRIPOS>ALT_TYPE
CGenFF_4.0_ALT_TYPE_SET
CGenFF_4.0 1 CG2R61 2 CG2R61 3 CG2R61 4 CG2R61 5 CG2R61 6 CG2R61 7 CG2R61 8 CG2R61 9 CG2R61 10 CG2R61 11 HGR61 12 HGR61 13 HGR61 14 HGR61 15 HGR61 16 HGR61 17 HGR61 18 HGR61
# TRIPOS MOL2 file generated by SEED

@<TRIPOS>MOLECULE
pyrazole
 9 9 0 0 0
****
USER_CHARGES
INVALID_CHARGES
Pose:   1 Cluster:   1 Fr_nu: 235408 TotEn:   -26.07
@<TRIPOS>ATOM
      1 C1        -73.1954  -10.5041  -43.0425 C.2    1 LIG      -0.25100
      2 C2        -71.9422  -10.8233  -42.4863 C.2    1 LIG       0.13200
      3 C3        -73.5015  -11.5802  -43.8392 C.2    1 LIG      -0.03800
      4 N1        -71.4836  -12.0093  -42.8949 N.2    1 LIG      -0.57800
      5 N2        -72.4539  -12.4451  -43.7163 N.pl3  1 LIG      -0.05900
      6 H1        -73.7940   -9.6187  -42.8876 H      1 LIG       0.15700
      7 H2        -71.3436  -10.2407  -41.8006 H      1 LIG       0.15600
      8 H3        -74.3500  -11.8025  -44.4702 H      1 LIG       0.15900
      9 H4        -72.3349  -13.3453  -44.1637 H      1 LIG       0.32200
@<TRIPOS>BOND
      1       1       2 1
      2       1       3 2
      3       2       4 2
      4       3       5 1
      5       4       5 1
      6       1       6 1
      7       2       7 1
      8       3       8 1
      9       5       9 1
@<TRIPOS>ALT_TYPE
CGenFF_4.0_ALT_TYPE_SET
CGenFF_4.0 1 CG2R51 2 CG2R52 3 CG2R51 4 NG2R50 5 NG2R51 6 HGR51 7 HGR52 8 HGR52 9 HGP1
@<TRIPOS>MOLECULE
pyrazole
 9 9 0 0 0
****
USER_CHARGES
INVALID_CHARGES
Pose:   2 Cluster:   2 Fr_nu: 3727880 TotEn:   -20.84
@<TRIPOS>ATOM
      1 C1        -48.5633   -6.8955  -39.5803 C.2    1 LIG      -0.25100
      2 C2        -48.3591   -8.2343  -39.1962 C.2    1 LIG       0.13200
      3 C3        -48.0193   -6.1580  -38.5573 C.2    1 LIG      -0.03800
      4 N1        -47.7340   -8.3440  -38.0210 N.2    1 LIG      -0.57800
      5 N2        -47.5406   -7.0647  -37.6577 N.pl3  1 LIG      -0.05900
      6 H1        -49.0376   -6.5171  -40.4738 H      1 LIG       0.15700
      7 H2        -48.6402   -9.1347  -39.7235 H      1 LIG       0.15600
      8 H3        -47.9338   -5.0938  -38.3909 H      1 LIG       0.15900
      9 H4        -47.0746   -6.8813  -36.7780 H      1 LIG       0.32200
@<TRIPOS>BOND
      1       1       2 1
      2       1       3 2
      3       2       4 2
      4       3       5 1
      5       4       5 1
      6       1       6 1
      7       2       7 1
      8       3       8 1
      9       5       9 1
@<TRIPOS>ALT_TYPE
CGenFF_4.0_ALT_TYPE_SET
CGenFF_4.0 1 CG2R51 2 CG2R52 3 CG2R51 4 NG2R50 5 NG2R51 6 HGR51 7 HGR52 8 HGR52 9 HGP1
@<TRIPOS>MOLECULE
pyrazole
 9 9 0 0 0
****
USER_CHARGES
INVALID_CHARGES
Pose:   3 Cluster:   3 Fr_nu: 5472818 TotEn:   -19.53
@<TRIPOS>ATOM
      1 C1        -73.6037  -10.7807  -43.4940 C.2    1 LIG      -0.25100
      2 C2        -72.4153  -11.2796  -44.0600 C.2    1 LIG       0.13200
      3 C3        -73.2223   -9.6242  -42.8588 C.2    1 LIG      -0.03800
      4 N1        -71.3581  -10.5036  -43.8070 N.2    1 LIG      -0.57800
      5 N2        -71.8808   -9.5052  -43.0749 N.pl3  1 LIG      -0.05900
      6 H1        -74.5981  -11.1995  -43.5400 H      1 LIG       0.15700
      7 H2        -72.2754  -12.1768  -44.6460 H      1 LIG       0.15600
      8 H3        -73.7716   -8.8929  -42.2835 H      1 LIG       0.15900
      9 H4        -71.2615   -8.7724  -42.7520 H      1 LIG       0.32200
@<TRIPOS>BOND
      1       1       2 1
      2       1       3 2
      3       2       4 2
      4       3       5 1
      5       4       5 1
      6       1       6 1
      7       2       7 1
      8       3       8 1
      9       5       9 1
@<TRIPOS>ALT_TYPE
CGenFF_4.0_ALT_TYPE_SET
CGenFF_4.0 1 CG2R51 2 CG2R52 3 CG2R51 4 NG2R50 5 NG2R51 6 HGR51 7 HGR52 8 HGR52 9 HGP1
@<TRIPOS>MOLECULE
pyrazole
 9 9 0 0 0
****
USER_CHARGES
INVALID_CHARGES
Pose:   4 Cluster:   4 Fr_nu: 8475624 TotEn:   -19.37
@<TRIPOS>ATOM
      1 C1        -60.3971   -1.8058  -19.6573 C.2    1 LIG      -0.25100
      2 C2        -59.8241   -2.8273  -18.8762 C.2    1 LIG       0.13200
      3 C3        -59.4669   -1.5604  -20.6376 C.2    1 LIG      -0.03800
      4 N1        -58.6230   -3.2050  -19.3219 N.2    1 LIG      -0.57800
      5 N2        -58.4336   -2.4168  -20.3938 N.pl3  1 LIG      -0.05900
      6 H1        -61.3511   -1.3160  -19.5289 H      1 LIG       0.15700
      7 H2        -60.2315   -3.3119  -18.0005 H      1 LIG       0.15600
      8 H3        -59.4465   -0.8676  -21.4665 H      1 LIG       0.15900
      9 H4        -57.5713   -2.5151  -20.9149 H      1 LIG       0.32200
@<TRIPOS>BOND
      1       1       2 1
      2       1       3 2
      3       2       4 2
      4       3       5 1
      5       4       5 1
      6       1       6 1
      7       2       7 1
      8       3       8 1
      9       5       9 1
@<TRIPOS>ALT_TYPE
CGenFF_4.0_ALT_TYPE_SET
CGenFF_4.0 1 CG2R51 2 CG2R52 3 CG2R51 4 NG2R50 5 NG2R51 6 HGR51 7 HGR52 8 HGR52 9 HGP1
@<TRIPOS>MOLECULE
pyrazole
 9 9 0 0 0
****
USER_CHARGES
INVALID_CHARGES
Pose:   5 Cluster:   5 Fr_nu: 1934689 TotEn:   -19.21
@<TRIPOS>ATOM
      1 C1        -47.8926   -6.2081  -39.1027 C.2    1 LIG      -0.25100
      2 C2        -47.3790   -7.3198  -38.4084 C.2    1 LIG       0.13200
      3 C3        -49.0024   -6.6915  -39.7517 C.2    1 LIG      -0.03800
      4 N1        -48.1031   -8.4260  -38.5982 N.2    1 LIG      -0.57800
      5 N2        -49.0831   -8.0118  -39.4192 N.pl3  1 LIG      -0.05900
      6 H1        -47.5127   -5.1975  -39.1291 H      1 LIG       0.15700
      7 H2        -46.5068   -7.3702  -37.7723 H      1 LIG       0.15600
      8 H3        -49.7243   -6.2260  -40.4071 H      1 LIG       0.15900
      9 H4        -49.7765   -8.6867  -39.7167 H      1 LIG       0.32200
@<TRIPOS>BOND
      1       1       2 1
      2       1       3 2
      3       2       4 2
      4       3       5 1
      5       4       5 1
      6       1       6 1
      7       2       7 1
      8       3       8 1
      9       5       9 1
@<TRIPOS>ALT_TYPE
CGenFF_4.0_ALT_TYPE_SET
CGenFF_4.0 1 CG2R51 2 CG2R52 3 CG2R51 4 NG2R50 5 NG2R51 6 HGR51 7 HGR52 8 HGR52 9 HGP1
@<TRIPOS>MOLECULE
pyrazole
 9 9 0 0 0
****
USER_CHARGES
INVALID_CHARGES
Pose:   6 Cluster:   6 Fr_nu: 8517980 TotEn:   -18.45
@<TRIPOS>ATOM
      1 C1        -72.2156  -10.9670  -44.3420 C.2    1 LIG      -0.25100
      2 C2        -71.9145  -12.1813  -43.6966 C.2    1 LIG       0.13200
      3 C3        -71.7637   -9.9984  -43.4794 C.2    1 LIG      -0.03800
      4 N1        -71.3174  -12.0031  -42.5153 N.2    1 LIG      -0.57800
      5 N2        -71.2394  -10.6655  -42.4115 N.pl3  1 LIG      -0.05900
      6 H1        -72.6927  -10.8142  -45.2988 H      1 LIG       0.15700
      7 H2        -72.1058  -13.1887  -44.0376 H      1 LIG       0.15600
      8 H3        -71.7700   -8.9190  -43.5271 H      1 LIG       0.15900
      9 H4        -70.8160  -10.2730  -41.5800 H      1 LIG       0.32200
@<TRIPOS>BOND
      1       1       2 1
      2       1       3 2
      3       2       4 2
      4       3       5 1
      5       4       5 1
      6       1       6 1
      7       2       7 1
      8       3       8 1
      9       5       9 1
@<TRIPOS>ALT_TYPE
CGenFF_4.0_ALT_TYPE_SET
CGenFF_4.0 1 CG2R51 2 CG2R52 3 CG2R51 4 NG2R50 5 NG2R51 6 HGR51 7 HGR52 8 HGR52 9 HGP1
@<TRIPOS>MOLECULE
pyrazole
 9 9 0 0 0
****
USER_CHARGES
INVALID_CHARGES
Pose:   7 Cluster:   7 Fr_nu: 8517950 TotEn:   -17.63
@<TRIPOS>ATOM
      1 C1        -73.0167   -9.8112  -42.8903 C.2    1 LIG      -0.25100
      2 C2        -71.7947  -10.0731  -43.5382 C.2    1 LIG       0.13200
      3 C3        -73.7993  -10.9023  -43.1792 C.2    1 LIG      -0.03800
      4 N1        -71.7959  -11.2392  -44.1895 N.2    1 LIG      -0.57800
      5 N2        -73.0283  -11.7199  -43.9522 N.pl3  1 LIG      -0.05900
      6 H1        -73.2923   -8.9524  -42.2962 H      1 LIG       0.15700
      7 H2        -70.9034   -9.4626  -43.5634 H      1 LIG       0.15600
      8 H3        -74.8132  -11.1636  -42.9124 H      1 LIG       0.15900
      9 H4        -73.2788  -12.6154  -44.3521 H      1 LIG       0.32200
@<TRIPOS>BOND
      1       1       2 1
      2       1       3 2
      3       2       4 2
      4       3       5 1
      5       4       5 1
      6       1       6 1
      7       2       7 1
      8       3       8 1
      9       5       9 1
@<TRIPOS>ALT_TYPE
CGenFF_4.0_ALT_TYPE_SET
CGenFF_4.0 1 CG2R51 2 CG2R52 3 CG2R51 4 NG2R50 5 NG2R51 6 HGR51 7 HGR52 8 HGR52 9 HGP1
@<TRIPOS>MOLECULE
pyrazole
 9 9 0 0 0
****
USER_CHARGES
INVALID_CHARGES
Pose:   8 Cluster:   8 Fr_nu: 8933819 TotEn:   -16.83
@<TRIPOS>ATOM
      1 C1        -72.1863  -10.3210  -43.8260 C.2    1 LIG      -0.25100
      2 C2        -72.6198  -11.6550  -43.9466 C.2    1 LIG       0.13200
      3 C3        -73.1246   -9.7269  -43.0178 C.2    1 LIG      -0.03800
      4 N1        -73.7456  -11.8946  -43.2691 N.2    1 LIG      -0.57800
      5 N2        -74.0276  -10.7033  -42.7149 N.pl3  1 LIG      -0.05900
      6 H1        -71.3155   -9.8548  -44.2628 H      1 LIG       0.15700
      7 H2        -72.1624  -12.4624  -44.5005 H      1 LIG       0.15600
      8 H3        -73.2299   -8.7197  -42.6413 H      1 LIG       0.15900
      9 H4        -74.8572  -10.6263  -42.1399 H      1 LIG       0.32200
@<TRIPOS>BOND
      1       1       2 1
      2       1       3 2
      3       2       4 2
      4       3       5 1
      5       4       5 1
      6       1       6 1
      7       2       7 1
      8       3       8 1
      9       5       9 1
@<TRIPOS>ALT_TYPE
CGenFF_4.0_ALT_TYPE_SET
CGenFF_4.0 1 CG2R51 2 CG2R52 3 CG2R51 4 NG2R50 5 NG2R51 6 HGR51 7 HGR52 8 HGR52 9 HGP1
@<TRIPOS>MOLECULE
pyrazole
 9 9 0 0 0
****
USER_CHARGES
INVALID_CHARGES
Pose:   9 Cluster:   9 Fr_nu: 407739 TotEn:   -16.43
@<TRIPOS>ATOM
      1 C1        -49.1076   -7.3377  -38.9997 C.2    1 LIG      -0.25100
      2 C2        -48.8027   -8.5567  -39.6343 C.2    1 LIG       0.13200
      3 C3        -47.8878   -6.8347  -38.6183 C.2    1 LIG      -0.03800
      4 N1        -47.4920   -8.8126  -39.6570 N.2    1 LIG      -0.57800
      5 N2        -46.9623   -7.7474  -39.0319 N.pl3  1 LIG      -0.05900
      6 H1        -50.0756   -6.8858  -38.8411 H      1 LIG       0.15700
      7 H2        -49.4811   -9.2696  -40.0809 H      1 LIG       0.15600
      8 H3        -47.6015   -5.9312  -38.0995 H      1 LIG       0.15900
      9 H4        -45.9571   -7.7083  -38.9196 H      1 LIG       0.32200
@<TRIPOS>BOND
      1       1       2 1
      2       1       3 2
      3       2       4 2
      4       3       5 1
      5       4       5 1
      6       1       6 1
      7       2       7 1
      8       3       8 1
      9       5       9 1
@<TRIPOS>ALT_TYPE
CGenFF_4.0_ALT_TYPE_SET
CGenFF_4.0 1 CG2R51 2 CG2R52 3 CG2R51 4 NG2R50 5 NG2R51 6 HGR51 7 HGR52 8 HGR52 9 HGP1
@<TRIPOS>MOLECULE
pyrazole
 9 9 0 0 0
****
USER_CHARGES
INVALID_CHARGES
Pose:  10 Cluster:  10 Fr_nu: 7922777 TotEn:   -15.99
@<TRIPOS>ATOM
      1 C1        -62.5349   -2.6882  -23.6542 C.2    1 LIG      -0.25100
      2 C2        -61.6729   -1.8262  -22.9503 C.2    1 LIG       0.13200
      3 C3        -61.7621   -3.1901  -24.6728 C.2    1 LIG      -0.03800
      4 N1        -60.4463   -1.7807  -23.4770 N.2    1 LIG      -0.57800
      5 N2        -60.5319   -2.6206  -24.5226 N.pl3  1 LIG      -0.05900
      6 H1        -63.5712   -2.9152  -23.4519 H      1 LIG       0.15700
      7 H2        -61.8874   -1.2287  -22.0758 H      1 LIG       0.15600
      8 H3        -61.9726   -3.8836  -25.4741 H      1 LIG       0.15900
      9 H4        -59.7090   -2.7578  -25.0960 H      1 LIG       0.32200
@<TRIPOS>BOND
      1       1       2 1
      2       1       3 2
      3       2       4 2
      4       3       5 1
      5       4       5 1
      6       1       6 1
      7       2       7 1
      8       3       8 1
      9       5       9 1
@<TRIPOS>ALT_TYPE
CGenFF_4.0_ALT_TYPE_SET
CGenFF_4.0 1 CG2R51 2 CG2R52 3 CG2R51 4 NG2R50 5 NG2R51 6 HGR51 7 HGR52 8 HGR52 9 HGP1
@<TRIPOS>MOLECULE
pyrazole
 9 9 0 0 0
****
USER_CHARGES
INVALID_CHARGES
Pose:  11 Cluster:  11 Fr_nu: 5044716 TotEn:   -15.42
@<TRIPOS>ATOM
      1 C1        -80.1923  -30.1720  -35.0083 C.2    1 LIG      -0.25100
      2 C2        -80.2308  -31.1087  -36.0585 C.2    1 LIG       0.13200
      3 C3        -80.3071  -28.9532  -35.6310 C.2    1 LIG      -0.03800
      4 N1        -80.3602  -30.5343  -37.2573 N.2    1 LIG      -0.57800
      5 N2        -80.4041  -29.2235  -36.9644 N.pl3  1 LIG      -0.05900
      6 H1        -80.0956  -30.3539  -33.9482 H      1 LIG       0.15700
      7 H2        -80.1695  -32.1861  -36.0002 H      1 LIG       0.15600
      8 H3        -80.3258  -27.9407  -35.2542 H      1 LIG       0.15900
      9 H4        -80.4999  -28.5648  -37.7271 H      1 LIG       0.32200
@<TRIPOS>BOND
      1       1       2 1
      2       1       3 2
      3       2       4 2
      4       3       5 1
      5       4       5 1
      6       1       6 1
      7       2       7 1
      8       3       8 1
      9       5       9 1
@<TRIPOS>ALT_TYPE
CGenFF_4.0_ALT_TYPE_SET
CGenFF_4.0 1 CG2R51 2 CG2R52 3 CG2R51 4 NG2R50 5 NG2R51 6 HGR51 7 HGR52 8 HGR52 9 HGP1
@<TRIPOS>MOLECULE
pyrazole
 9 9 0 0 0
****
USER_CHARGES
INVALID_CHARGES
Pose:  12 Cluster:  12 Fr_nu: 8908099 TotEn:   -15.10
@<TRIPOS>ATOM
      1 C1        -71.4981   -8.7613  -43.6351 C.2    1 LIG      -0.25100
      2 C2        -71.3575   -9.6870  -42.5840 C.2    1 LIG       0.13200
      3 C3        -72.0232   -9.4948  -44.6708 C.2    1 LIG      -0.03800
      4 N1        -71.7610  -10.9149  -42.9209 N.2    1 LIG      -0.57800
      5 N2        -72.1603  -10.7659  -44.1954 N.pl3  1 LIG      -0.05900
      6 H1        -71.2539   -7.7092  -43.6418 H      1 LIG       0.15700
      7 H2        -70.9774   -9.5183  -41.5865 H      1 LIG       0.15600
      8 H3        -72.3031   -9.2334  -45.6811 H      1 LIG       0.15900
      9 H4        -72.5159  -11.5777  -44.6844 H      1 LIG       0.32200
@<TRIPOS>BOND
      1       1       2 1
      2       1       3 2
      3       2       4 2
      4       3       5 1
      5       4       5 1
      6       1       6 1
      7       2       7 1
      8       3       8 1
      9       5       9 1
@<TRIPOS>ALT_TYPE
CGenFF_4.0_ALT_TYPE_SET
CGenFF_4.0 1 CG2R51 2 CG2R52 3 CG2R51 4 NG2R50 5 NG2R51 6 HGR51 7 HGR52 8 HGR52 9 HGP1
@<TRIPOS>MOLECULE
pyrazole
 9 9 0 0 0
****
USER_CHARGES
INVALID_CHARGES
Pose:  13 Cluster:  13 Fr_nu: 1097829 TotEn:   -15.03
@<TRIPOS>ATOM
      1 C1        -52.4065    6.8477  -31.9185 C.2    1 LIG      -0.25100
      2 C2        -51.0793    6.7658  -31.4561 C.2    1 LIG       0.13200
      3 C3        -52.7789    5.5420  -32.1260 C.2    1 LIG      -0.03800
      4 N1        -50.6384    5.5077  -31.3743 N.2    1 LIG      -0.57800
      5 N2        -51.6945    4.7868  -31.7880 N.pl3  1 LIG      -0.05900
      6 H1        -53.0096    7.7291  -32.0786 H      1 LIG       0.15700
      7 H2        -50.4148    7.5706  -31.1758 H      1 LIG       0.15600
      8 H3        -53.6962    5.0925  -32.4779 H      1 LIG       0.15900
      9 H4        -51.6052    3.7789  -31.8172 H      1 LIG       0.32200
@<TRIPOS>BOND
      1       1       2 1
      2       1       3 2
      3       2       4 2
      4       3       5 1
      5       4       5 1
      6       1       6 1
      7       2       7 1
      8       3       8 1
      9       5       9 1
@<TRIPOS>ALT_TYPE
CGenFF_4.0_ALT_TYPE_SET
CGenFF_4.0 1 CG2R51 2 CG2R52 3 CG2R51 4 NG2R50 5 NG2R51 6 HGR51 7 HGR52 8 HGR52 9 HGP1
@<TRIPOS>MOLECULE
pyrazole
 9 9 0 0 0
****
USER_CHARGES
INVALID_CHARGES
Pose:  14 Cluster:  14 Fr_nu: 125088 TotEn:   -14.94
@<TRIPOS>ATOM
      1 C1        -62.2588   -2.5791  -23.7361 C.2    1 LIG      -0.25100
      2 C2        -61.8543   -1.2832  -23.3634 C.2    1 LIG       0.13200
      3 C3        -61.6327   -2.8017  -24.9382 C.2    1 LIG      -0.03800
      4 N1        -61.0345   -0.7221  -24.2562 N.2    1 LIG      -0.57800
      5 N2        -60.9187   -1.6699  -25.2019 N.pl3  1 LIG      -0.05900
      6 H1        -62.9120   -3.2576  -23.2077 H      1 LIG       0.15700
      7 H2        -62.1231   -0.7241  -22.4786 H      1 LIG       0.15600
      8 H3        -61.6328   -3.6436  -25.6154 H      1 LIG       0.15900
      9 H4        -60.3348   -1.4762  -26.0059 H      1 LIG       0.32200
@<TRIPOS>BOND
      1       1       2 1
      2       1       3 2
      3       2       4 2
      4       3       5 1
      5       4       5 1
      6       1       6 1
      7       2       7 1
      8       3       8 1
      9       5       9 1
@<TRIPOS>ALT_TYPE
CGenFF_4.0_ALT_TYPE_SET
CGenFF_4.0 1 CG2R51 2 CG2R52 3 CG2R51 4 NG2R50 5 NG2R51 6 HGR51 7 HGR52 8 HGR52 9 HGP1
@<TRIPOS>MOLECULE
pyrazole
 9 9 0 0 0
****
USER_CHARGES
INVALID_CHARGES
Pose:  15 Cluster:  15 Fr_nu: 333745 TotEn:   -14.36
@<TRIPOS>ATOM
      1 C1        -66.2418   -6.5071  -49.6592 C.2    1 LIG      -0.25100
      2 C2        -66.1169   -7.8684  -49.3233 C.2    1 LIG       0.13200
      3 C3        -67.0230   -5.9775  -48.6613 C.2    1 LIG      -0.03800
      4 N1        -66.7665   -8.1840  -48.1997 N.2    1 LIG      -0.57800
      5 N2        -67.3071   -7.0134  -47.8208 N.pl3  1 LIG      -0.05900
      6 H1        -65.8238   -5.9822  -50.5055 H      1 LIG       0.15700
      7 H2        -65.5800   -8.6439  -49.8506 H      1 LIG       0.15600
      8 H3        -67.3958   -4.9799  -48.4789 H      1 LIG       0.15900
      9 H4        -67.8631   -6.9935  -46.9751 H      1 LIG       0.32200
@<TRIPOS>BOND
      1       1       2 1
      2       1       3 2
      3       2       4 2
      4       3       5 1
      5       4       5 1
      6       1       6 1
      7       2       7 1
      8       3       8 1
      9       5       9 1
@<TRIPOS>ALT_TYPE
CGenFF_4.0_ALT_TYPE_SET
CGenFF_4.0 1 CG2R51 2 CG2R52 3 CG2R51 4 NG2R50 5 NG2R51 6 HGR51 7 HGR52 8 HGR52 9 HGP1
@<TRIPOS>MOLECULE
pyrazole
 9 9 0 0 0
****
USER_CHARGES
INVALID_CHARGES
Pose:  16 Cluster:  16 Fr_nu:  73783 TotEn:   -14.22
@<TRIPOS>ATOM
      1 C1        -61.1582   -2.2727  -24.1266 C.2    1 LIG      -0.25100
      2 C2        -62.0919   -1.6510  -23.2760 C.2    1 LIG       0.13200
      3 C3        -61.8764   -3.2530  -24.7667 C.2    1 LIG      -0.03800
      4 N1        -63.3103   -2.1910  -23.3654 N.2    1 LIG      -0.57800
      5 N2        -63.1473   -3.1622  -24.2798 N.pl3  1 LIG      -0.05900
      6 H1        -60.1113   -2.0426  -24.2585 H      1 LIG       0.15700
      7 H2        -61.9352   -0.8273  -22.5943 H      1 LIG       0.15600
      8 H3        -61.6033   -3.9918  -25.5062 H      1 LIG       0.15900
      9 H4        -63.9490   -3.7297  -24.5246 H      1 LIG       0.32200
@<TRIPOS>BOND
      1       1       2 1
      2       1       3 2
      3       2       4 2
      4       3       5 1
      5       4       5 1
      6       1       6 1
      7       2       7 1
      8       3       8 1
      9       5       9 1
@<TRIPOS>ALT_TYPE
CGenFF_4.0_ALT_TYPE_SET
CGenFF_4.0 1 CG2R51 2 CG2R52 3 CG2R51 4 NG2R50 5 NG2R51 6 HGR51 7 HGR52 8 HGR52 9 HGP1
@<TRIPOS>MOLECULE
pyrazole
 9 9 0 0 0
****
USER_CHARGES
INVALID_CHARGES
Pose:  17 Cluster:  17 Fr_nu: 263057 TotEn:   -13.99
@<TRIPOS>ATOM
      1 C1        -66.8716   -6.2831  -48.5599 C.2    1 LIG      -0.25100
      2 C2        -67.4094   -7.5092  -48.1249 C.2    1 LIG       0.13200
      3 C3        -66.3294   -6.5633  -49.7904 C.2    1 LIG      -0.03800
      4 N1        -67.2258   -8.4949  -49.0073 N.2    1 LIG      -0.57800
      5 N2        -66.5666   -7.8885  -50.0093 N.pl3  1 LIG      -0.05900
      6 H1        -66.8764   -5.3292  -48.0535 H      1 LIG       0.15700
      7 H2        -67.9270   -7.7257  -47.2013 H      1 LIG       0.15600
      8 H3        -65.8061   -5.9534  -50.5126 H      1 LIG       0.15900
      9 H4        -66.3060   -8.4420  -50.8158 H      1 LIG       0.32200
@<TRIPOS>BOND
      1       1       2 1
      2       1       3 2
      3       2       4 2
      4       3       5 1
      5       4       5 1
      6       1       6 1
      7       2       7 1
      8       3       8 1
      9       5       9 1
@<TRIPOS>ALT_TYPE
CGenFF_4.0_ALT_TYPE_SET
CGenFF_4.0 1 CG2R51 2 CG2R52 3 CG2R51 4 NG2R50 5 NG2R51 6 HGR51 7 HGR52 8 HGR52 9 HGP1
@<TRIPOS>MOLECULE
pyrazole
 9 9 0 0 0
****
USER_CHARGES
INVALID_CHARGES
Pose:  18 Cluster:  18 Fr_nu: 219698 TotEn:   -13.95
@<TRIPOS>ATOM
      1 C1        -60.0207   -9.1793  -53.6719 C.2    1 LIG      -0.25100
      2 C2        -60.1161   -7.9515  -52.9899 C.2    1 LIG       0.13200
      3 C3        -60.9322   -9.9925  -53.0440 C.2    1 LIG      -0.03800
      4 N1        -61.0173   -7.9777  -52.0044 N.2    1 LIG      -0.57800
      5 N2        -61.4966   -9.2318  -52.0626 N.pl3  1 LIG      -0.05900
      6 H1        -59.3815   -9.4391  -54.5027 H      1 LIG       0.15700
      7 H2        -59.5662   -7.0387  -53.1696 H      1 LIG       0.15600
      8 H3        -61.2219  -11.0214  -53.2021 H      1 LIG       0.15900
      9 H4        -62.2099   -9.5038  -51.3977 H      1 LIG       0.32200
@<TRIPOS>BOND
      1       1       2 1
      2       1       3 2
      3       2       4 2
      4       3       5 1
      5       4       5 1
      6       1       6 1
      7       2       7 1
      8       3       8 1
      9       5       9 1
@<TRIPOS>ALT_TYPE
CGenFF_4.0_ALT_TYPE_SET
CGenFF_4.0 1 CG2R51 2 CG2R52 3 CG2R51 4 NG2R50 5 NG2R51 6 HGR51 7 HGR52 8 HGR52 9 HGP1
@<TRIPOS>MOLECULE
pyrazole
 9 9 0 0 0
****
USER_CHARGES
INVALID_CHARGES
Pose:  19 Cluster:  19 Fr_nu: 4148600 TotEn:   -13.04
@<TRIPOS>ATOM
      1 C1        -68.6528   -6.2491  -46.5800 C.2    1 LIG      -0.25100
      2 C2        -67.6918   -5.2237  -46.6623 C.2    1 LIG       0.13200
      3 C3        -69.6644   -5.7115  -45.8223 C.2    1 LIG      -0.03800
      4 N1        -68.0599   -4.1183  -46.0092 N.2    1 LIG      -0.57800
      5 N2        -69.2636   -4.4459  -45.5093 N.pl3  1 LIG      -0.05900
      6 H1        -68.6183   -7.2392  -47.0100 H      1 LIG       0.15700
      7 H2        -66.7382   -5.2360  -47.1706 H      1 LIG       0.15600
      8 H3        -70.6109   -6.1073  -45.4833 H      1 LIG       0.15900
      9 H4        -69.7584   -3.7550  -44.9591 H      1 LIG       0.32200
@<TRIPOS>BOND
      1       1       2 1
      2       1       3 2
      3       2       4 2
      4       3       5 1
      5       4       5 1
      6       1       6 1
      7       2       7 1
      8       3       8 1
      9       5       9 1
@<TRIPOS>ALT_TYPE
CGenFF_4.0_ALT_TYPE_SET
CGenFF_4.0 1 CG2R51 2 CG2R52 3 CG2R51 4 NG2R50 5 NG2R51 6 HGR51 7 HGR52 8 HGR52 9 HGP1
@<TRIPOS>MOLECULE
pyrazole
 9 9 0 0 0
****
USER_CHARGES
INVALID_CHARGES
Pose:  20 Cluster:  20 Fr_nu: 463054 TotEn:   -12.81
@<TRIPOS>ATOM
      1 C1        -59.0507  -10.8968  -52.9112 C.2    1 LIG      -0.25100
      2 C2        -58.8693   -9.5943  -52.4088 C.2    1 LIG       0.13200
      3 C3        -60.3259  -11.2370  -52.5310 C.2    1 LIG      -0.03800
      4 N1        -59.9434   -9.1380  -51.7592 N.2    1 LIG      -0.57800
      5 N2        -60.8121  -10.1593  -51.8508 N.pl3  1 LIG      -0.05900
      6 H1        -58.3553  -11.5044  -53.4713 H      1 LIG       0.15700
      7 H2        -57.9990   -8.9587  -52.4886 H      1 LIG       0.15600
      8 H3        -60.9169  -12.1294  -52.6779 H      1 LIG       0.15900
      9 H4        -61.7232  -10.0537  -51.4225 H      1 LIG       0.32200
@<TRIPOS>BOND
      1       1       2 1
      2       1       3 2
      3       2       4 2
      4       3       5 1
      5       4       5 1
      6       1       6 1
      7       2       7 1
      8       3       8 1
      9       5       9 1
@<TRIPOS>ALT_TYPE
CGenFF_4.0_ALT_TYPE_SET
CGenFF_4.0 1 CG2R51 2 CG2R52 3 CG2R51 4 NG2R50 5 NG2R51 6 HGR51 7 HGR52 8 HGR52 9 HGP1
@<TRIPOS>MOLECULE
pyrazole
 9 9 0 0 0
****
USER_CHARGES
INVALID_CHARGES
Pose:  21 Cluster:  21 Fr_nu: 1913333 TotEn:   -12.75
@<TRIPOS>ATOM
      1 C1        -63.0602  -23.4649  -34.9419 C.2    1 LIG      -0.25100
      2 C2        -62.8260  -22.4780  -35.9181 C.2    1 LIG       0.13200
      3 C3        -62.5528  -22.9292  -33.7835 C.2    1 LIG      -0.03800
      4 N1        -62.2173  -21.3971  -35.4230 N.2    1 LIG      -0.57800
      5 N2        -62.0649  -21.7015  -34.1229 N.pl3  1 LIG      -0.05900
      6 H1        -63.5315  -24.4294  -35.0604 H      1 LIG       0.15700
      7 H2        -63.0730  -22.5016  -36.9699 H      1 LIG       0.15600
      8 H3        -62.4943  -23.3033  -32.7716 H      1 LIG       0.15900
      9 H4        -61.6153  -21.0229  -33.5211 H      1 LIG       0.32200
@<TRIPOS>BOND
      1       1       2 1
      2       1       3 2
      3       2       4 2
      4       3       5 1
      5       4       5 1
      6       1       6 1
      7       2       7 1
      8       3       8 1
      9       5       9 1
@<TRIPOS>ALT_TYPE
CGenFF_4.0_ALT_TYPE_SET
CGenFF_4.0 1 CG2R51 2 CG2R52 3 CG2R51 4 NG2R50 5 NG2R51 6 HGR51 7 HGR52 8 HGR52 9 HGP1
@<TRIPOS>MOLECULE
pyrazole
 9 9 0 0 0
****
USER_CHARGES
INVALID_CHARGES
Pose:  22 Cluster:  22 Fr_nu: 8967690 TotEn:   -12.75
@<TRIPOS>ATOM
      1 C1        -56.3276    8.4894  -19.2560 C.2    1 LIG      -0.25100
      2 C2        -55.4173    9.2734  -19.9899 C.2    1 LIG       0.13200
      3 C3        -55.8575    7.2055  -19.3861 C.2    1 LIG      -0.03800
      4 N1        -54.4427    8.5482  -20.5449 N.2    1 LIG      -0.57800
      5 N2        -54.7377    7.2950  -20.1596 N.pl3  1 LIG      -0.05900
      6 H1        -57.2017    8.8095  -18.7084 H      1 LIG       0.15700
      7 H2        -55.4239   10.3430  -20.1439 H      1 LIG       0.15600
      8 H3        -56.2123    6.2573  -19.0085 H      1 LIG       0.15900
      9 H4        -54.1303    6.5444  -20.4636 H      1 LIG       0.32200
@<TRIPOS>BOND
      1       1       2 1
      2       1       3 2
      3       2       4 2
      4       3       5 1
      5       4       5 1
      6       1       6 1
      7       2       7 1
      8       3       8 1
      9       5       9 1
@<TRIPOS>ALT_TYPE
CGenFF_4.0_ALT_TYPE_SET
CGenFF_4.0 1 CG2R51 2 CG2R52 3 CG2R51 4 NG2R50 5 NG2R51 6 HGR51 7 HGR52 8 HGR52 9 HGP1
@<TRIPOS>MOLECULE
pyrazole
 9 9 0 0 0
****
USER_CHARGES
INVALID_CHARGES
Pose:  23 Cluster:  23 Fr_nu: 284705 TotEn:   -12.51
@<TRIPOS>ATOM
      1 C1        -66.7220   -7.7303  -48.7913 C.2    1 LIG      -0.25100
      2 C2        -67.0878   -6.4493  -48.3364 C.2    1 LIG       0.13200
      3 C3        -66.2031   -7.5145  -50.0445 C.2    1 LIG      -0.03800
      4 N1        -66.8235   -5.4906  -49.2280 N.2    1 LIG      -0.57800
      5 N2        -66.2860   -6.1695  -50.2558 N.pl3  1 LIG      -0.05900
      6 H1        -66.8197   -8.6779  -48.2824 H      1 LIG       0.15700
      7 H2        -67.5364   -6.1744  -47.3925 H      1 LIG       0.15600
      8 H3        -65.7937   -8.1819  -50.7891 H      1 LIG       0.15900
      9 H4        -65.9978   -5.6498  -51.0753 H      1 LIG       0.32200
@<TRIPOS>BOND
      1       1       2 1
      2       1       3 2
      3       2       4 2
      4       3       5 1
      5       4       5 1
      6       1       6 1
      7       2       7 1
      8       3       8 1
      9       5       9 1
@<TRIPOS>ALT_TYPE
CGenFF_4.0_ALT_TYPE_SET
CGenFF_4.0 1 CG2R51 2 CG2R52 3 CG2R51 4 NG2R50 5 NG2R51 6 HGR51 7 HGR52 8 HGR52 9 HGP1
@<TRIPOS>MOLECULE
pyrazole
 9 9 0 0 0
****
USER_CHARGES
INVALID_CHARGES
Pose:  24 Cluster:  24 Fr_nu: 770212 TotEn:   -12.37
@<TRIPOS>ATOM
      1 C1        -42.3934   -1.2021  -49.3373 C.2    1 LIG      -0.25100
      2 C2        -41.3796   -1.4751  -48.3995 C.2    1 LIG       0.13200
      3 C3        -43.1388   -0.2052  -48.7566 C.2    1 LIG      -0.03800
      4 N1        -41.4697   -0.7132  -47.3062 N.2    1 LIG      -0.57800
      5 N2        -42.5489    0.0486  -47.5533 N.pl3  1 LIG      -0.05900
      6 H1        -42.5607   -1.6623  -50.2999 H      1 LIG       0.15700
      7 H2        -40.5791   -2.1980  -48.4669 H      1 LIG       0.15600
      8 H3        -44.0173    0.3325  -49.0828 H      1 LIG       0.15900
      9 H4        -42.8297    0.7236  -46.8531 H      1 LIG       0.32200
@<TRIPOS>BOND
      1       1       2 1
      2       1       3 2
      3       2       4 2
      4       3       5 1
      5       4       5 1
      6       1       6 1
      7       2       7 1
      8       3       8 1
      9       5       9 1
@<TRIPOS>ALT_TYPE
CGenFF_4.0_ALT_TYPE_SET
CGenFF_4.0 1 CG2R51 2 CG2R52 3 CG2R51 4 NG2R50 5 NG2R51 6 HGR51 7 HGR52 8 HGR52 9 HGP1
@<TRIPOS>MOLECULE
pyrazole
 9 9 0 0 0
****
USER_CHARGES
INVALID_CHARGES
Pose:  25 Cluster:  25 Fr_nu: 219829 TotEn:   -11.01
@<TRIPOS>ATOM
      1 C1        -67.0725   -6.4803  -49.4653 C.2    1 LIG      -0.25100
      2 C2        -66.0630   -5.8136  -50.1851 C.2    1 LIG       0.13200
      3 C3        -66.5951   -7.7585  -49.3081 C.2    1 LIG      -0.03800
      4 N1        -65.0227   -6.6030  -50.4656 N.2    1 LIG      -0.57800
      5 N2        -65.3759   -7.7789  -49.9192 N.pl3  1 LIG      -0.05900
      6 H1        -68.0143   -6.0896  -49.1092 H      1 LIG       0.15700
      7 H2        -66.0421   -4.7856  -50.5174 H      1 LIG       0.15600
      8 H3        -67.0049   -8.6362  -48.8294 H      1 LIG       0.15900
      9 H4        -64.7350   -8.5580  -50.0025 H      1 LIG       0.32200
@<TRIPOS>BOND
      1       1       2 1
      2       1       3 2
      3       2       4 2
      4       3       5 1
      5       4       5 1
      6       1       6 1
      7       2       7 1
      8       3       8 1
      9       5       9 1
@<TRIPOS>ALT_TYPE
CGenFF_4.0_ALT_TYPE_SET
CGenFF_4.0 1 CG2R51 2 CG2R52 3 CG2R51 4 NG2R50 5 NG2R51 6 HGR51 7 HGR52 8 HGR52 9 HGP1
@<TRIPOS>MOLECULE
pyrazole
 9 9 0 0 0
****
USER_CHARGES
INVALID_CHARGES
Pose:  26 Cluster:  26 Fr_nu:  75332 TotEn:   -10.85
@<TRIPOS>ATOM
      1 C1        -63.8101   -0.0366  -25.4038 C.2    1 LIG      -0.25100
      2 C2        -64.9595   -0.0737  -26.2158 C.2    1 LIG       0.13200
      3 C3        -63.7034   -1.3103  -24.9013 C.2    1 LIG      -0.03800
      4 N1        -65.5413   -1.2758  -26.2312 N.2    1 LIG      -0.57800
      5 N2        -64.7543   -2.0061  -25.4228 N.pl3  1 LIG      -0.05900
      6 H1        -63.1503    0.7962  -25.2100 H      1 LIG       0.15700
      7 H2        -65.3977    0.7253  -26.7965 H      1 LIG       0.15600
      8 H3        -62.9919   -1.7733  -24.2328 H      1 LIG       0.15900
      9 H4        -64.9951   -2.9772  -25.2686 H      1 LIG       0.32200
@<TRIPOS>BOND
      1       1       2 1
      2       1       3 2
      3       2       4 2
      4       3       5 1
      5       4       5 1
      6       1       6 1
      7       2       7 1
      8       3       8 1
      9       5       9 1
@<TRIPOS>ALT_TYPE
CGenFF_4.0_ALT_TYPE_SET
CGenFF_4.0 1 CG2R51 2 CG2R52 3 CG2R51 4 NG2R50 5 NG2R51 6 HGR51 7 HGR52 8 HGR52 9 HGP1
@<TRIPOS>MOLECULE
pyrazole
 9 9 0 0 0
****
USER_CHARGES
INVALID_CHARGES
Pose:  27 Cluster:  27 Fr_nu: 658141 TotEn:   -10.63
@<TRIPOS>ATOM
      1 C1        -60.7952   -2.1753  -24.3864 C.2    1 LIG      -0.25100
      2 C2        -61.4742   -0.9500  -24.2472 C.2    1 LIG       0.13200
      3 C3        -61.7551   -3.0511  -24.8314 C.2    1 LIG      -0.03800
      4 N1        -62.7656   -1.0357  -24.5771 N.2    1 LIG      -0.57800
      5 N2        -62.9058   -2.3253  -24.9282 N.pl3  1 LIG      -0.05900
      6 H1        -59.7554   -2.3938  -24.1924 H      1 LIG       0.15700
      7 H2        -61.0819    0.0018  -23.9186 H      1 LIG       0.15600
      8 H3        -61.7242   -4.1022  -25.0799 H      1 LIG       0.15900
      9 H4        -63.8197   -2.6452  -25.2236 H      1 LIG       0.32200
@<TRIPOS>BOND
      1       1       2 1
      2       1       3 2
      3       2       4 2
      4       3       5 1
      5       4       5 1
      6       1       6 1
      7       2       7 1
      8       3       8 1
      9       5       9 1
@<TRIPOS>ALT_TYPE
CGenFF_4.0_ALT_TYPE_SET
CGenFF_4.0 1 CG2R51 2 CG2R52 3 CG2R51 4 NG2R50 5 NG2R51 6 HGR51 7 HGR52 8 HGR52 9 HGP1
@<TRIPOS>MOLECULE
pyrazole
 9 9 0 0 0
****
USER_CHARGES
INVALID_CHARGES
Pose:  28 Cluster:  28 Fr_nu: 7758868 TotEn:    -9.40
@<TRIPOS>ATOM
      1 C1        -41.8520    0.6247  -48.7011 C.2    1 LIG      -0.25100
      2 C2        -42.1315   -0.4407  -47.8245 C.2    1 LIG       0.13200
      3 C3        -40.4898    0.7838  -48.6249 C.2    1 LIG      -0.03800
      4 N1        -41.0351   -0.9244  -47.2348 N.2    1 LIG      -0.57800
      5 N2        -40.0532   -0.1596  -47.7418 N.pl3  1 LIG      -0.05900
      6 H1        -42.5406    1.1973  -49.3047 H      1 LIG       0.15700
      7 H2        -43.0886   -0.8844  -47.5903 H      1 LIG       0.15600
      8 H3        -39.8076    1.4692  -49.1067 H      1 LIG       0.15900
      9 H4        -39.1035   -0.3355  -47.4388 H      1 LIG       0.32200
@<TRIPOS>BOND
      1       1       2 1
      2       1       3 2
      3       2       4 2
      4       3       5 1
      5       4       5 1
      6       1       6 1
      7       2       7 1
      8       3       8 1
      9       5       9 1
@<TRIPOS>ALT_TYPE
CGenFF_4.0_ALT_TYPE_SET
CGenFF_4.0 1 CG2R51 2 CG2R52 3 CG2R51 4 NG2R50 5 NG2R51 6 HGR51 7 HGR52 8 HGR52 9 HGP1
@<TRIPOS>MOLECULE
pyrazole
 9 9 0 0 0
****
USER_CHARGES
INVALID_CHARGES
Pose:  29 Cluster:  29 Fr_nu: 316706 TotEn:    -8.56
@<TRIPOS>ATOM
      1 C1        -47.7396   -6.8452  -39.1356 C.2    1 LIG      -0.25100
      2 C2        -48.3160   -7.6930  -38.1708 C.2    1 LIG       0.13200
      3 C3        -46.6876   -7.5679  -39.6431 C.2    1 LIG      -0.03800
      4 N1        -47.6829   -8.8647  -38.0698 N.2    1 LIG      -0.57800
      5 N2        -46.6977   -8.7585  -38.9776 N.pl3  1 LIG      -0.05900
      6 H1        -48.0439   -5.8499  -39.4239 H      1 LIG       0.15700
      7 H2        -49.1708   -7.5057  -37.5368 H      1 LIG       0.15600
      8 H3        -45.9481   -7.3464  -40.3990 H      1 LIG       0.15900
      9 H4        -46.0636   -9.5394  -39.0906 H      1 LIG       0.32200
@<TRIPOS>BOND
      1       1       2 1
      2       1       3 2
      3       2       4 2
      4       3       5 1
      5       4       5 1
      6       1       6 1
      7       2       7 1
      8       3       8 1
      9       5       9 1
@<TRIPOS>ALT_TYPE
CGenFF_4.0_ALT_TYPE_SET
CGenFF_4.0 1 CG2R51 2 CG2R52 3 CG2R51 4 NG2R50 5 NG2R51 6 HGR51 7 HGR52 8 HGR52 9 HGP1
@<TRIPOS>MOLECULE
pyrazole
 9 9 0 0 0
****
USER_CHARGES
INVALID_CHARGES
Pose:  30 Cluster:  30 Fr_nu: 650610 TotEn:    -8.30
@<TRIPOS>ATOM
      1 C1        -46.9392   -8.3099  -38.9767 C.2    1 LIG      -0.25100
      2 C2        -47.9731   -8.4597  -38.0332 C.2    1 LIG       0.13200
      3 C3        -47.3797   -7.3138  -39.8135 C.2    1 LIG      -0.03800
      4 N1        -48.9935   -7.6254  -38.2495 N.2    1 LIG      -0.57800
      5 N2        -48.6030   -6.9417  -39.3385 N.pl3  1 LIG      -0.05900
      6 H1        -46.0049   -8.8476  -39.0415 H      1 LIG       0.15700
      7 H2        -48.0259   -9.1424  -37.1972 H      1 LIG       0.15600
      8 H3        -46.9439   -6.8484  -40.6858 H      1 LIG       0.15900
      9 H4        -49.2242   -6.2329  -39.7080 H      1 LIG       0.32200
@<TRIPOS>BOND
      1       1       2 1
      2       1       3 2
      3       2       4 2
      4       3       5 1
      5       4       5 1
      6       1       6 1
      7       2       7 1
      8       3       8 1
      9       5       9 1
@<TRIPOS>ALT_TYPE
CGenFF_4.0_ALT_TYPE_SET
CGenFF_4.0 1 CG2R51 2 CG2R52 3 CG2R51 4 NG2R50 5 NG2R51 6 HGR51 7 HGR52 8 HGR52 9 HGP1
@<TRIPOS>MOLECULE
pyrazole
 9 9 0 0 0
****
USER_CHARGES
INVALID_CHARGES
Pose:  31 Cluster:  31 Fr_nu: 1934239 TotEn:    -7.41
@<TRIPOS>ATOM
      1 C1        -48.1272   -8.1963  -38.5026 C.2    1 LIG      -0.25100
      2 C2        -49.0907   -7.8896  -39.4821 C.2    1 LIG       0.13200
      3 C3        -47.4312   -7.0253  -38.3271 C.2    1 LIG      -0.03800
      4 N1        -49.0166   -6.6230  -39.8995 N.2    1 LIG      -0.57800
      5 N2        -47.9983   -6.1233  -39.1787 N.pl3  1 LIG      -0.05900
      6 H1        -47.9604   -9.1343  -37.9939 H      1 LIG       0.15700
      7 H2        -49.8434   -8.5364  -39.9096 H      1 LIG       0.15600
      8 H3        -46.6008   -6.7592  -37.6891 H      1 LIG       0.15900
      9 H4        -47.7406   -5.1547  -39.3204 H      1 LIG       0.32200
@<TRIPOS>BOND
      1       1       2 1
      2       1       3 2
      3       2       4 2
      4       3       5 1
      5       4       5 1
      6       1       6 1
      7       2       7 1
      8       3       8 1
      9       5       9 1
@<TRIPOS>ALT_TYPE
CGenFF_4.0_ALT_TYPE_SET
CGenFF_4.0 1 CG2R51 2 CG2R52 3 CG2R51 4 NG2R50 5 NG2R51 6 HGR51 7 HGR52 8 HGR52 9 HGP1
@<TRIPOS>MOLECULE
4_lactone
 9 9 0 0 0
****
USER_CHARGES
INVALID_CHARGES
Pose:   1 Cluster:   1 Fr_nu: 3639061 TotEn:   -27.86
@<TRIPOS>ATOM
      1 C1        -71.6574  -11.4276  -43.1983 C.2    1 LIG       0.04000
      2 C2        -73.0338  -10.8247  -43.5317 C.3    1 LIG       0.11000
      3 C3        -72.3819   -9.5312  -43.0523 C.3    1 LIG       0.08100
      4 O1        -71.1235  -12.5127  -43.2415 O.2    1 LIG      -0.32000
      5 O2        -71.1404  -10.2398  -42.7839 O.3    1 LIG      -0.27100
      6 H1        -73.2912  -10.8609  -44.5913 H      1 LIG       0.09000
      7 H2        -73.8480  -11.2037  -42.9118 H      1 LIG       0.09000
      8 H3        -72.2481   -8.7578  -43.8136 H      1 LIG       0.09000
      9 H4        -72.8037   -9.1002  -42.1402 H      1 LIG       0.09000
@<TRIPOS>BOND
      1       1       2 1
      2       1       4 2
      3       1       5 1
      4       2       3 1
      5       3       5 1
      6       2       6 1
      7       2       7 1
      8       3       8 1
      9       3       9 1
@<TRIPOS>ALT_TYPE
CGenFF_4.0_ALT_TYPE_SET
CGenFF_4.0 1 CG2O4 2 CG3C41 3 CG3C41 4 OG2D1 5 OG3C51 6 HGA2 7 HGA2 8 HGA2 9 HGA2
@<TRIPOS>MOLECULE
4_lactone
 9 9 0 0 0
****
USER_CHARGES
INVALID_CHARGES
Pose:   2 Cluster:   2 Fr_nu: 6233459 TotEn:   -22.72
@<TRIPOS>ATOM
      1 C1        -59.5266   -2.5633  -19.7337 C.2    1 LIG       0.04000
      2 C2        -59.9695   -1.3859  -20.6207 C.3    1 LIG       0.11000
      3 C3        -61.2988   -1.5755  -19.8960 C.3    1 LIG       0.08100
      4 O1        -58.5255   -3.2190  -19.5541 O.2    1 LIG      -0.32000
      5 O2        -60.7392   -2.6769  -19.1283 O.3    1 LIG      -0.27100
      6 H1        -59.4465   -0.4510  -20.4139 H      1 LIG       0.09000
      7 H2        -59.9751   -1.6104  -21.6886 H      1 LIG       0.09000
      8 H3        -61.6079   -0.7496  -19.2497 H      1 LIG       0.09000
      9 H4        -62.1337   -1.9046  -20.5207 H      1 LIG       0.09000
@<TRIPOS>BOND
      1       1       2 1
      2       1       4 2
      3       1       5 1
      4       2       3 1
      5       3       5 1
      6       2       6 1
      7       2       7 1
      8       3       8 1
      9       3       9 1
@<TRIPOS>ALT_TYPE
CGenFF_4.0_ALT_TYPE_SET
CGenFF_4.0 1 CG2O4 2 CG3C41 3 CG3C41 4 OG2D1 5 OG3C51 6 HGA2 7 HGA2 8 HGA2 9 HGA2
@<TRIPOS>MOLECULE
4_lactone
 9 9 0 0 0
****
USER_CHARGES
INVALID_CHARGES
Pose:   3 Cluster:   3 Fr_nu: 3153499 TotEn:   -22.46
@<TRIPOS>ATOM
      1 C1        -47.6438   -8.3571  -38.3516 C.2    1 LIG       0.04000
      2 C2        -48.2672   -6.9498  -38.3447 C.3    1 LIG       0.11000
      3 C3        -48.7269   -7.3436  -39.7452 C.3    1 LIG       0.08100
      4 O1        -46.9945   -9.0499  -37.6015 O.2    1 LIG      -0.32000
      5 O2        -48.0848   -8.6413  -39.6064 O.3    1 LIG      -0.27100
      6 H1        -49.0593   -6.8170  -37.6061 H      1 LIG       0.09000
      7 H2        -47.5377   -6.1398  -38.2950 H      1 LIG       0.09000
      8 H3        -49.8078   -7.4408  -39.8792 H      1 LIG       0.09000
      9 H4        -48.2912   -6.7653  -40.5646 H      1 LIG       0.09000
@<TRIPOS>BOND
      1       1       2 1
      2       1       4 2
      3       1       5 1
      4       2       3 1
      5       3       5 1
      6       2       6 1
      7       2       7 1
      8       3       8 1
      9       3       9 1
@<TRIPOS>ALT_TYPE
CGenFF_4.0_ALT_TYPE_SET
CGenFF_4.0 1 CG2O4 2 CG3C41 3 CG3C41 4 OG2D1 5 OG3C51 6 HGA2 7 HGA2 8 HGA2 9 HGA2
@<TRIPOS>MOLECULE
4_lactone
 9 9 0 0 0
****
USER_CHARGES
INVALID_CHARGES
Pose:   4 Cluster:   4 Fr_nu: 6216217 TotEn:   -22.39
@<TRIPOS>ATOM
      1 C1        -71.9911  -10.7089  -43.7022 C.2    1 LIG       0.04000
      2 C2        -72.8255   -9.6243  -42.9975 C.3    1 LIG       0.11000
      3 C3        -72.0615   -8.6874  -43.9284 C.3    1 LIG       0.08100
      4 O1        -71.8657  -11.9115  -43.6535 O.2    1 LIG      -0.32000
      5 O2        -71.3462   -9.8170  -44.5012 O.3    1 LIG      -0.27100
      6 H1        -73.8988   -9.7001  -43.1785 H      1 LIG       0.09000
      7 H2        -72.6085   -9.5167  -41.9335 H      1 LIG       0.09000
      8 H3        -72.6649   -8.1697  -44.6790 H      1 LIG       0.09000
      9 H4        -71.3798   -7.9874  -43.4375 H      1 LIG       0.09000
@<TRIPOS>BOND
      1       1       2 1
      2       1       4 2
      3       1       5 1
      4       2       3 1
      5       3       5 1
      6       2       6 1
      7       2       7 1
      8       3       8 1
      9       3       9 1
@<TRIPOS>ALT_TYPE
CGenFF_4.0_ALT_TYPE_SET
CGenFF_4.0 1 CG2O4 2 CG3C41 3 CG3C41 4 OG2D1 5 OG3C51 6 HGA2 7 HGA2 8 HGA2 9 HGA2
@<TRIPOS>MOLECULE
4_lactone
 9 9 0 0 0
****
USER_CHARGES
INVALID_CHARGES
Pose:   5 Cluster:   5 Fr_nu: 5728508 TotEn:   -22.21
@<TRIPOS>ATOM
      1 C1        -69.8887   -7.9316  -44.6981 C.2    1 LIG       0.04000
      2 C2        -71.1446   -7.2182  -45.2300 C.3    1 LIG       0.11000
      3 C3        -71.8711   -8.3569  -44.5204 C.3    1 LIG       0.08100
      4 O1        -68.6892   -7.7773  -44.7388 O.2    1 LIG      -0.32000
      5 O2        -70.6003   -8.9178  -44.0892 O.3    1 LIG      -0.27100
      6 H1        -71.3020   -6.2227  -44.8121 H      1 LIG       0.09000
      7 H2        -71.2245   -7.2095  -46.3182 H      1 LIG       0.09000
      8 H3        -72.4925   -8.0648  -43.6694 H      1 LIG       0.09000
      9 H4        -72.4149   -9.0473  -45.1710 H      1 LIG       0.09000
@<TRIPOS>BOND
      1       1       2 1
      2       1       4 2
      3       1       5 1
      4       2       3 1
      5       3       5 1
      6       2       6 1
      7       2       7 1
      8       3       8 1
      9       3       9 1
@<TRIPOS>ALT_TYPE
CGenFF_4.0_ALT_TYPE_SET
CGenFF_4.0 1 CG2O4 2 CG3C41 3 CG3C41 4 OG2D1 5 OG3C51 6 HGA2 7 HGA2 8 HGA2 9 HGA2
@<TRIPOS>MOLECULE
4_lactone
 9 9 0 0 0
****
USER_CHARGES
INVALID_CHARGES
Pose:   6 Cluster:   6 Fr_nu: 2917623 TotEn:   -21.83
@<TRIPOS>ATOM
      1 C1        -70.4624   -8.8951  -44.0072 C.2    1 LIG       0.04000
      2 C2        -71.9201   -8.7538  -44.4810 C.3    1 LIG       0.11000
      3 C3        -72.2158   -9.5781  -43.2317 C.3    1 LIG       0.08100
      4 O1        -69.3653   -8.5422  -44.3761 O.2    1 LIG      -0.32000
      5 O2        -70.7979   -9.6277  -42.9116 O.3    1 LIG      -0.27100
      6 H1        -72.2942   -7.7289  -44.4717 H      1 LIG       0.09000
      7 H2        -72.1283   -9.2442  -45.4333 H      1 LIG       0.09000
      8 H3        -72.7876   -9.0678  -42.4518 H      1 LIG       0.09000
      9 H4        -72.6224  -10.5772  -43.4111 H      1 LIG       0.09000
@<TRIPOS>BOND
      1       1       2 1
      2       1       4 2
      3       1       5 1
      4       2       3 1
      5       3       5 1
      6       2       6 1
      7       2       7 1
      8       3       8 1
      9       3       9 1
@<TRIPOS>ALT_TYPE
CGenFF_4.0_ALT_TYPE_SET
CGenFF_4.0 1 CG2O4 2 CG3C41 3 CG3C41 4 OG2D1 5 OG3C51 6 HGA2 7 HGA2 8 HGA2 9 HGA2
@<TRIPOS>MOLECULE
4_lactone
 9 9 0 0 0
****
USER_CHARGES
INVALID_CHARGES
Pose:   7 Cluster:   7 Fr_nu: 6245191 TotEn:   -21.25
@<TRIPOS>ATOM
      1 C1        -58.6988   -2.2651  -20.0197 C.2    1 LIG       0.04000
      2 C2        -59.9486   -1.7771  -20.7741 C.3    1 LIG       0.11000
      3 C3        -59.9259   -0.6680  -19.7265 C.3    1 LIG       0.08100
      4 O1        -57.9073   -3.1771  -20.0986 O.2    1 LIG      -0.32000
      5 O2        -58.7397   -1.2486  -19.1171 O.3    1 LIG      -0.27100
      6 H1        -59.7548   -1.4628  -21.8008 H      1 LIG       0.09000
      7 H2        -60.7963   -2.4622  -20.7214 H      1 LIG       0.09000
      8 H3        -59.7323    0.3387  -20.1067 H      1 LIG       0.09000
      9 H4        -60.7704   -0.6580  -19.0320 H      1 LIG       0.09000
@<TRIPOS>BOND
      1       1       2 1
      2       1       4 2
      3       1       5 1
      4       2       3 1
      5       3       5 1
      6       2       6 1
      7       2       7 1
      8       3       8 1
      9       3       9 1
@<TRIPOS>ALT_TYPE
CGenFF_4.0_ALT_TYPE_SET
CGenFF_4.0 1 CG2O4 2 CG3C41 3 CG3C41 4 OG2D1 5 OG3C51 6 HGA2 7 HGA2 8 HGA2 9 HGA2
@<TRIPOS>MOLECULE
4_lactone
 9 9 0 0 0
****
USER_CHARGES
INVALID_CHARGES
Pose:   8 Cluster:   8 Fr_nu: 6236156 TotEn:   -19.84
@<TRIPOS>ATOM
      1 C1        -59.8290   -2.5205  -19.4267 C.2    1 LIG       0.04000
      2 C2        -61.1748   -2.2027  -20.1028 C.3    1 LIG       0.11000
      3 C3        -60.6477   -0.7713  -20.0689 C.3    1 LIG       0.08100
      4 O1        -59.2476   -3.4964  -19.0095 O.2    1 LIG      -0.32000
      5 O2        -59.4225   -1.2227  -19.4281 O.3    1 LIG      -0.27100
      6 H1        -61.2896   -2.6419  -21.0950 H      1 LIG       0.09000
      7 H2        -62.0458   -2.4025  -19.4766 H      1 LIG       0.09000
      8 H3        -60.4491   -0.3165  -21.0432 H      1 LIG       0.09000
      9 H4        -61.2035   -0.0790  -19.4306 H      1 LIG       0.09000
@<TRIPOS>BOND
      1       1       2 1
      2       1       4 2
      3       1       5 1
      4       2       3 1
      5       3       5 1
      6       2       6 1
      7       2       7 1
      8       3       8 1
      9       3       9 1
@<TRIPOS>ALT_TYPE
CGenFF_4.0_ALT_TYPE_SET
CGenFF_4.0 1 CG2O4 2 CG3C41 3 CG3C41 4 OG2D1 5 OG3C51 6 HGA2 7 HGA2 8 HGA2 9 HGA2
@<TRIPOS>MOLECULE
4_lactone
 9 9 0 0 0
****
USER_CHARGES
INVALID_CHARGES
Pose:   9 Cluster:   9 Fr_nu: 6228620 TotEn:   -19.43
@<TRIPOS>ATOM
      1 C1        -85.1871   -1.9578  -48.1277 C.2    1 LIG       0.04000
      2 C2        -85.1566   -0.5342  -47.5432 C.3    1 LIG       0.11000
      3 C3        -86.2003   -1.1000  -46.5850 C.3    1 LIG       0.08100
      4 O1        -84.6447   -2.5684  -49.0206 O.2    1 LIG      -0.32000
      5 O2        -86.1216   -2.3954  -47.2417 O.3    1 LIG      -0.27100
      6 H1        -84.2016   -0.2575  -47.0938 H      1 LIG       0.09000
      7 H2        -85.5109    0.2367  -48.2295 H      1 LIG       0.09000
      8 H3        -85.8971   -1.1606  -45.5362 H      1 LIG       0.09000
      9 H4        -87.2011   -0.6674  -46.6686 H      1 LIG       0.09000
@<TRIPOS>BOND
      1       1       2 1
      2       1       4 2
      3       1       5 1
      4       2       3 1
      5       3       5 1
      6       2       6 1
      7       2       7 1
      8       3       8 1
      9       3       9 1
@<TRIPOS>ALT_TYPE
CGenFF_4.0_ALT_TYPE_SET
CGenFF_4.0 1 CG2O4 2 CG3C41 3 CG3C41 4 OG2D1 5 OG3C51 6 HGA2 7 HGA2 8 HGA2 9 HGA2
@<TRIPOS>MOLECULE
4_lactone
 9 9 0 0 0
****
USER_CHARGES
INVALID_CHARGES
Pose:  10 Cluster:  10 Fr_nu: 2714860 TotEn:   -18.92
@<TRIPOS>ATOM
      1 C1        -46.8221   -7.9913  -39.7076 C.2    1 LIG       0.04000
      2 C2        -47.5720   -6.6473  -39.6898 C.3    1 LIG       0.11000
      3 C3        -48.2169   -7.2301  -38.4358 C.3    1 LIG       0.08100
      4 O1        -45.9925   -8.5421  -40.3953 O.2    1 LIG      -0.32000
      5 O2        -47.4370   -8.4488  -38.5841 O.3    1 LIG      -0.27100
      6 H1        -46.9286   -5.7802  -39.5322 H      1 LIG       0.09000
      7 H2        -48.2387   -6.4980  -40.5406 H      1 LIG       0.09000
      8 H3        -47.9846   -6.7141  -37.5002 H      1 LIG       0.09000
      9 H4        -49.2898   -7.4287  -38.5061 H      1 LIG       0.09000
@<TRIPOS>BOND
      1       1       2 1
      2       1       4 2
      3       1       5 1
      4       2       3 1
      5       3       5 1
      6       2       6 1
      7       2       7 1
      8       3       8 1
      9       3       9 1
@<TRIPOS>ALT_TYPE
CGenFF_4.0_ALT_TYPE_SET
CGenFF_4.0 1 CG2O4 2 CG3C41 3 CG3C41 4 OG2D1 5 OG3C51 6 HGA2 7 HGA2 8 HGA2 9 HGA2
@<TRIPOS>MOLECULE
4_lactone
 9 9 0 0 0
****
USER_CHARGES
INVALID_CHARGES
Pose:  11 Cluster:  11 Fr_nu: 6227273 TotEn:   -18.76
@<TRIPOS>ATOM
      1 C1        -84.7048   -2.8958  -48.1356 C.2    1 LIG       0.04000
      2 C2        -84.8548   -1.5749  -47.3597 C.3    1 LIG       0.11000
      3 C3        -86.2237   -1.5449  -48.0330 C.3    1 LIG       0.08100
      4 O1        -83.8703   -3.7613  -48.2723 O.2    1 LIG      -0.32000
      5 O2        -85.9378   -2.8043  -48.7021 O.3    1 LIG      -0.27100
      6 H1        -84.8630   -1.6938  -46.2751 H      1 LIG       0.09000
      7 H2        -84.1568   -0.7951  -47.6687 H      1 LIG       0.09000
      8 H3        -87.0832   -1.6305  -47.3627 H      1 LIG       0.09000
      9 H4        -86.3785   -0.7347  -48.7508 H      1 LIG       0.09000
@<TRIPOS>BOND
      1       1       2 1
      2       1       4 2
      3       1       5 1
      4       2       3 1
      5       3       5 1
      6       2       6 1
      7       2       7 1
      8       3       8 1
      9       3       9 1
@<TRIPOS>ALT_TYPE
CGenFF_4.0_ALT_TYPE_SET
CGenFF_4.0 1 CG2O4 2 CG3C41 3 CG3C41 4 OG2D1 5 OG3C51 6 HGA2 7 HGA2 8 HGA2 9 HGA2
@<TRIPOS>MOLECULE
4_lactone
 9 9 0 0 0
****
USER_CHARGES
INVALID_CHARGES
Pose:  12 Cluster:  12 Fr_nu: 5997607 TotEn:   -18.73
@<TRIPOS>ATOM
      1 C1        -69.6560   -7.3587  -44.7764 C.2    1 LIG       0.04000
      2 C2        -70.9753   -6.8003  -45.3394 C.3    1 LIG       0.11000
      3 C3        -70.0535   -5.7700  -45.9849 C.3    1 LIG       0.08100
      4 O1        -69.3042   -8.2729  -44.0658 O.2    1 LIG      -0.32000
      5 O2        -68.8942   -6.4080  -45.3810 O.3    1 LIG      -0.27100
      6 H1        -71.4870   -7.4750  -46.0274 H      1 LIG       0.09000
      7 H2        -71.6569   -6.4164  -44.5786 H      1 LIG       0.09000
      8 H3        -70.0049   -5.7963  -47.0770 H      1 LIG       0.09000
      9 H4        -70.1752   -4.7420  -45.6328 H      1 LIG       0.09000
@<TRIPOS>BOND
      1       1       2 1
      2       1       4 2
      3       1       5 1
      4       2       3 1
      5       3       5 1
      6       2       6 1
      7       2       7 1
      8       3       8 1
      9       3       9 1
@<TRIPOS>ALT_TYPE
CGenFF_4.0_ALT_TYPE_SET
CGenFF_4.0 1 CG2O4 2 CG3C41 3 CG3C41 4 OG2D1 5 OG3C51 6 HGA2 7 HGA2 8 HGA2 9 HGA2
@<TRIPOS>MOLECULE
4_lactone
 9 9 0 0 0
****
USER_CHARGES
INVALID_CHARGES
Pose:  13 Cluster:  13 Fr_nu: 1104374 TotEn:   -18.39
@<TRIPOS>ATOM
      1 C1        -60.7235   -2.5312  -23.4408 C.2    1 LIG       0.04000
      2 C2        -60.9468   -2.6687  -24.9575 C.3    1 LIG       0.11000
      3 C3        -62.4175   -2.7158  -24.5538 C.3    1 LIG       0.08100
      4 O1        -59.7872   -2.4180  -22.6826 O.2    1 LIG      -0.32000
      5 O2        -62.0517   -2.5812  -23.1525 O.3    1 LIG      -0.27100
      6 H1        -60.6416   -1.7940  -25.5338 H      1 LIG       0.09000
      7 H2        -60.5427   -3.5875  -25.3856 H      1 LIG       0.09000
      8 H3        -63.0290   -1.8753  -24.8934 H      1 LIG       0.09000
      9 H4        -62.9293   -3.6627  -24.7463 H      1 LIG       0.09000
@<TRIPOS>BOND
      1       1       2 1
      2       1       4 2
      3       1       5 1
      4       2       3 1
      5       3       5 1
      6       2       6 1
      7       2       7 1
      8       3       8 1
      9       3       9 1
@<TRIPOS>ALT_TYPE
CGenFF_4.0_ALT_TYPE_SET
CGenFF_4.0 1 CG2O4 2 CG3C41 3 CG3C41 4 OG2D1 5 OG3C51 6 HGA2 7 HGA2 8 HGA2 9 HGA2
@<TRIPOS>MOLECULE
4_lactone
 9 9 0 0 0
****
USER_CHARGES
INVALID_CHARGES
Pose:  14 Cluster:  14 Fr_nu: 5472796 TotEn:   -17.85
@<TRIPOS>ATOM
      1 C1        -60.8350   -2.9394  -18.9399 C.2    1 LIG       0.04000
      2 C2        -61.6752   -2.0771  -19.8989 C.3    1 LIG       0.11000
      3 C3        -62.8301   -2.5445  -19.0182 C.3    1 LIG       0.08100
      4 O1        -59.6722   -3.2427  -18.7979 O.2    1 LIG      -0.32000
      5 O2        -61.9105   -3.3173  -18.1981 O.3    1 LIG      -0.27100
      6 H1        -61.4474   -1.0109  -19.8549 H      1 LIG       0.09000
      7 H2        -61.6870   -2.4387  -20.9284 H      1 LIG       0.09000
      8 H3        -63.3293   -1.7637  -18.4379 H      1 LIG       0.09000
      9 H4        -63.5674   -3.1861  -19.5086 H      1 LIG       0.09000
@<TRIPOS>BOND
      1       1       2 1
      2       1       4 2
      3       1       5 1
      4       2       3 1
      5       3       5 1
      6       2       6 1
      7       2       7 1
      8       3       8 1
      9       3       9 1
@<TRIPOS>ALT_TYPE
CGenFF_4.0_ALT_TYPE_SET
CGenFF_4.0 1 CG2O4 2 CG3C41 3 CG3C41 4 OG2D1 5 OG3C51 6 HGA2 7 HGA2 8 HGA2 9 HGA2
@<TRIPOS>MOLECULE
4_lactone
 9 9 0 0 0
****
USER_CHARGES
INVALID_CHARGES
Pose:  15 Cluster:  15 Fr_nu: 5683333 TotEn:   -17.75
@<TRIPOS>ATOM
      1 C1        -42.2752  -15.3552  -36.6199 C.2    1 LIG       0.04000
      2 C2        -41.6862  -15.2313  -38.0365 C.3    1 LIG       0.11000
      3 C3        -41.7551  -13.7365  -37.7387 C.3    1 LIG       0.08100
      4 O1        -42.6176  -16.2405  -35.8694 O.2    1 LIG      -0.32000
      5 O2        -42.3096  -14.0101  -36.4221 O.3    1 LIG      -0.27100
      6 H1        -40.6831  -15.6478  -38.1400 H      1 LIG       0.09000
      7 H2        -42.3483  -15.5886  -38.8269 H      1 LIG       0.09000
      8 H3        -40.7927  -13.2219  -37.6718 H      1 LIG       0.09000
      9 H4        -42.4520  -13.1640  -38.3570 H      1 LIG       0.09000
@<TRIPOS>BOND
      1       1       2 1
      2       1       4 2
      3       1       5 1
      4       2       3 1
      5       3       5 1
      6       2       6 1
      7       2       7 1
      8       3       8 1
      9       3       9 1
@<TRIPOS>ALT_TYPE
CGenFF_4.0_ALT_TYPE_SET
CGenFF_4.0 1 CG2O4 2 CG3C41 3 CG3C41 4 OG2D1 5 OG3C51 6 HGA2 7 HGA2 8 HGA2 9 HGA2
@<TRIPOS>MOLECULE
4_lactone
 9 9 0 0 0
****
USER_CHARGES
INVALID_CHARGES
Pose:  16 Cluster:  16 Fr_nu: 1014356 TotEn:   -17.72
@<TRIPOS>ATOM
      1 C1        -68.1401   -5.3063  -46.6644 C.2    1 LIG       0.04000
      2 C2        -68.9930   -5.0542  -45.4081 C.3    1 LIG       0.11000
      3 C3        -69.9140   -6.0898  -46.0463 C.3    1 LIG       0.08100
      4 O1        -67.0954   -4.9098  -47.1289 O.2    1 LIG      -0.32000
      5 O2        -69.0070   -6.2209  -47.1758 O.3    1 LIG      -0.27100
      6 H1        -68.5136   -5.3571  -44.4760 H      1 LIG       0.09000
      7 H2        -69.3941   -4.0417  -45.3379 H      1 LIG       0.09000
      8 H3        -70.0174   -7.0318  -45.5008 H      1 LIG       0.09000
      9 H4        -70.8943   -5.7201  -46.3591 H      1 LIG       0.09000
@<TRIPOS>BOND
      1       1       2 1
      2       1       4 2
      3       1       5 1
      4       2       3 1
      5       3       5 1
      6       2       6 1
      7       2       7 1
      8       3       8 1
      9       3       9 1
@<TRIPOS>ALT_TYPE
CGenFF_4.0_ALT_TYPE_SET
CGenFF_4.0 1 CG2O4 2 CG3C41 3 CG3C41 4 OG2D1 5 OG3C51 6 HGA2 7 HGA2 8 HGA2 9 HGA2
@<TRIPOS>MOLECULE
4_lactone
 9 9 0 0 0
****
USER_CHARGES
INVALID_CHARGES
Pose:  17 Cluster:  17 Fr_nu: 338544 TotEn:   -17.50
@<TRIPOS>ATOM
      1 C1        -47.8743   -8.3534  -37.8524 C.2    1 LIG       0.04000
      2 C2        -47.3397   -8.0534  -39.2643 C.3    1 LIG       0.11000
      3 C3        -48.5193   -7.0867  -39.3090 C.3    1 LIG       0.08100
      4 O1        -47.5828   -9.0679  -36.9202 O.2    1 LIG      -0.32000
      5 O2        -48.9058   -7.4737  -37.9613 O.3    1 LIG      -0.27100
      6 H1        -46.3501   -7.5941  -39.2777 H      1 LIG       0.09000
      7 H2        -47.3940   -8.9003  -39.9503 H      1 LIG       0.09000
      8 H3        -48.2604   -6.0258  -39.3652 H      1 LIG       0.09000
      9 H4        -49.2997   -7.3282  -40.0358 H      1 LIG       0.09000
@<TRIPOS>BOND
      1       1       2 1
      2       1       4 2
      3       1       5 1
      4       2       3 1
      5       3       5 1
      6       2       6 1
      7       2       7 1
      8       3       8 1
      9       3       9 1
@<TRIPOS>ALT_TYPE
CGenFF_4.0_ALT_TYPE_SET
CGenFF_4.0 1 CG2O4 2 CG3C41 3 CG3C41 4 OG2D1 5 OG3C51 6 HGA2 7 HGA2 8 HGA2 9 HGA2
@<TRIPOS>MOLECULE
4_lactone
 9 9 0 0 0
****
USER_CHARGES
INVALID_CHARGES
Pose:  18 Cluster:  18 Fr_nu: 6234146 TotEn:   -17.20
@<TRIPOS>ATOM
      1 C1        -60.4352   -2.9446  -18.8292 C.2    1 LIG       0.04000
      2 C2        -61.0276   -1.5242  -18.8033 C.3    1 LIG       0.11000
      3 C3        -60.0315   -1.2834  -19.9337 C.3    1 LIG       0.08100
      4 O1        -60.5905   -3.9880  -18.2362 O.2    1 LIG      -0.32000
      5 O2        -59.5707   -2.6598  -19.8398 O.3    1 LIG      -0.27100
      6 H1        -62.0813   -1.4758  -19.0822 H      1 LIG       0.09000
      7 H2        -60.8361   -0.9787  -17.8778 H      1 LIG       0.09000
      8 H3        -60.4688   -1.0706  -20.9130 H      1 LIG       0.09000
      9 H4        -59.2287   -0.5750  -19.7118 H      1 LIG       0.09000
@<TRIPOS>BOND
      1       1       2 1
      2       1       4 2
      3       1       5 1
      4       2       3 1
      5       3       5 1
      6       2       6 1
      7       2       7 1
      8       3       8 1
      9       3       9 1
@<TRIPOS>ALT_TYPE
CGenFF_4.0_ALT_TYPE_SET
CGenFF_4.0 1 CG2O4 2 CG3C41 3 CG3C41 4 OG2D1 5 OG3C51 6 HGA2 7 HGA2 8 HGA2 9 HGA2
@<TRIPOS>MOLECULE
4_lactone
 9 9 0 0 0
****
USER_CHARGES
INVALID_CHARGES
Pose:  19 Cluster:  19 Fr_nu: 2487119 TotEn:   -17.06
@<TRIPOS>ATOM
      1 C1        -48.1399   -8.2111  -38.7352 C.2    1 LIG       0.04000
      2 C2        -49.1884   -7.0887  -38.6358 C.3    1 LIG       0.11000
      3 C3        -48.1618   -6.3047  -39.4478 C.3    1 LIG       0.08100
      4 O1        -48.0184   -9.3554  -38.3611 O.2    1 LIG      -0.32000
      5 O2        -47.2704   -7.4540  -39.4568 O.3    1 LIG      -0.27100
      6 H1        -50.1272   -7.3095  -39.1461 H      1 LIG       0.09000
      7 H2        -49.3630   -6.7311  -37.6197 H      1 LIG       0.09000
      8 H3        -48.4705   -6.0259  -40.4590 H      1 LIG       0.09000
      9 H4        -47.7099   -5.4498  -38.9372 H      1 LIG       0.09000
@<TRIPOS>BOND
      1       1       2 1
      2       1       4 2
      3       1       5 1
      4       2       3 1
      5       3       5 1
      6       2       6 1
      7       2       7 1
      8       3       8 1
      9       3       9 1
@<TRIPOS>ALT_TYPE
CGenFF_4.0_ALT_TYPE_SET
CGenFF_4.0 1 CG2O4 2 CG3C41 3 CG3C41 4 OG2D1 5 OG3C51 6 HGA2 7 HGA2 8 HGA2 9 HGA2
@<TRIPOS>MOLECULE
4_lactone
 9 9 0 0 0
****
USER_CHARGES
INVALID_CHARGES
Pose:  20 Cluster:  20 Fr_nu: 6182100 TotEn:   -16.83
@<TRIPOS>ATOM
      1 C1        -59.0028   -2.0214  -19.6727 C.2    1 LIG       0.04000
      2 C2        -59.8657   -0.8193  -19.2490 C.3    1 LIG       0.11000
      3 C3        -60.7820   -1.3147  -20.3638 C.3    1 LIG       0.08100
      4 O1        -57.9536   -2.5273  -19.3449 O.2    1 LIG      -0.32000
      5 O2        -59.8649   -2.4063  -20.6517 O.3    1 LIG      -0.27100
      6 H1        -60.2676   -0.8939  -18.2373 H      1 LIG       0.09000
      7 H2        -59.3933    0.1497  -19.4184 H      1 LIG       0.09000
      8 H3        -61.7603   -1.6837  -20.0440 H      1 LIG       0.09000
      9 H4        -60.8886   -0.6431  -21.2201 H      1 LIG       0.09000
@<TRIPOS>BOND
      1       1       2 1
      2       1       4 2
      3       1       5 1
      4       2       3 1
      5       3       5 1
      6       2       6 1
      7       2       7 1
      8       3       8 1
      9       3       9 1
@<TRIPOS>ALT_TYPE
CGenFF_4.0_ALT_TYPE_SET
CGenFF_4.0 1 CG2O4 2 CG3C41 3 CG3C41 4 OG2D1 5 OG3C51 6 HGA2 7 HGA2 8 HGA2 9 HGA2
@<TRIPOS>MOLECULE
4_lactone
 9 9 0 0 0
****
USER_CHARGES
INVALID_CHARGES
Pose:  21 Cluster:  21 Fr_nu: 5320099 TotEn:   -16.58
@<TRIPOS>ATOM
      1 C1        -72.3517  -11.5800  -43.1897 C.2    1 LIG       0.04000
      2 C2        -72.4066  -10.1863  -43.8407 C.3    1 LIG       0.11000
      3 C3        -71.6494   -9.7683  -42.5838 C.3    1 LIG       0.08100
      4 O1        -72.7249  -12.7017  -43.4481 O.2    1 LIG      -0.32000
      5 O2        -71.6771  -11.1379  -42.0946 O.3    1 LIG      -0.27100
      6 H1        -71.8504  -10.1093  -44.7762 H      1 LIG       0.09000
      7 H2        -73.4150   -9.7823  -43.9436 H      1 LIG       0.09000
      8 H3        -70.6261   -9.4173  -42.7420 H      1 LIG       0.09000
      9 H4        -72.1859   -9.0914  -41.9132 H      1 LIG       0.09000
@<TRIPOS>BOND
      1       1       2 1
      2       1       4 2
      3       1       5 1
      4       2       3 1
      5       3       5 1
      6       2       6 1
      7       2       7 1
      8       3       8 1
      9       3       9 1
@<TRIPOS>ALT_TYPE
CGenFF_4.0_ALT_TYPE_SET
CGenFF_4.0 1 CG2O4 2 CG3C41 3 CG3C41 4 OG2D1 5 OG3C51 6 HGA2 7 HGA2 8 HGA2 9 HGA2
@<TRIPOS>MOLECULE
4_lactone
 9 9 0 0 0
****
USER_CHARGES
INVALID_CHARGES
Pose:  22 Cluster:  22 Fr_nu: 5397599 TotEn:   -16.54
@<TRIPOS>ATOM
      1 C1        -71.6095  -11.2737  -43.0219 C.2    1 LIG       0.04000
      2 C2        -71.3797   -9.8074  -42.6141 C.3    1 LIG       0.11000
      3 C3        -72.1307   -9.5183  -43.9104 C.3    1 LIG       0.08100
      4 O1        -71.3521  -12.3728  -42.5859 O.2    1 LIG      -0.32000
      5 O2        -72.2701  -10.9437  -44.1640 O.3    1 LIG      -0.27100
      6 H1        -71.8907   -9.5152  -41.6954 H      1 LIG       0.09000
      7 H2        -70.3302   -9.5092  -42.5971 H      1 LIG       0.09000
      8 H3        -73.1034   -9.0322  -43.7960 H      1 LIG       0.09000
      9 H4        -71.5476   -9.0261  -44.6935 H      1 LIG       0.09000
@<TRIPOS>BOND
      1       1       2 1
      2       1       4 2
      3       1       5 1
      4       2       3 1
      5       3       5 1
      6       2       6 1
      7       2       7 1
      8       3       8 1
      9       3       9 1
@<TRIPOS>ALT_TYPE
CGenFF_4.0_ALT_TYPE_SET
CGenFF_4.0 1 CG2O4 2 CG3C41 3 CG3C41 4 OG2D1 5 OG3C51 6 HGA2 7 HGA2 8 HGA2 9 HGA2
@<TRIPOS>MOLECULE
4_lactone
 9 9 0 0 0
****
USER_CHARGES
INVALID_CHARGES
Pose:  23 Cluster:  23 Fr_nu: 3308060 TotEn:   -16.33
@<TRIPOS>ATOM
      1 C1        -80.3646  -30.1883  -36.7280 C.2    1 LIG       0.04000
      2 C2        -81.1863  -28.9202  -36.4347 C.3    1 LIG       0.11000
      3 C3        -80.4284  -28.9540  -35.1109 C.3    1 LIG       0.08100
      4 O1        -80.2450  -30.9862  -37.6299 O.2    1 LIG      -0.32000
      5 O2        -79.7263  -30.1578  -35.5274 O.3    1 LIG      -0.27100
      6 H1        -80.9567  -28.0790  -37.0905 H      1 LIG       0.09000
      7 H2        -82.2620  -29.0916  -36.3700 H      1 LIG       0.09000
      8 H3        -79.7380  -28.1237  -34.9390 H      1 LIG       0.09000
      9 H4        -81.0396  -29.1326  -34.2219 H      1 LIG       0.09000
@<TRIPOS>BOND
      1       1       2 1
      2       1       4 2
      3       1       5 1
      4       2       3 1
      5       3       5 1
      6       2       6 1
      7       2       7 1
      8       3       8 1
      9       3       9 1
@<TRIPOS>ALT_TYPE
CGenFF_4.0_ALT_TYPE_SET
CGenFF_4.0 1 CG2O4 2 CG3C41 3 CG3C41 4 OG2D1 5 OG3C51 6 HGA2 7 HGA2 8 HGA2 9 HGA2
@<TRIPOS>MOLECULE
4_lactone
 9 9 0 0 0
****
USER_CHARGES
INVALID_CHARGES
Pose:  24 Cluster:  24 Fr_nu: 6223848 TotEn:   -16.25
@<TRIPOS>ATOM
      1 C1        -58.4986   -1.2043  -19.3191 C.2    1 LIG       0.04000
      2 C2        -59.8760   -0.5222  -19.4013 C.3    1 LIG       0.11000
      3 C3        -59.2454    0.4625  -18.4212 C.3    1 LIG       0.08100
      4 O1        -57.9526   -2.1742  -19.7940 O.2    1 LIG      -0.32000
      5 O2        -58.0008   -0.2898  -18.4441 O.3    1 LIG      -0.27100
      6 H1        -60.1163   -0.1210  -20.3871 H      1 LIG       0.09000
      7 H2        -60.6957   -1.1250  -19.0070 H      1 LIG       0.09000
      8 H3        -59.1080    1.4807  -18.7952 H      1 LIG       0.09000
      9 H4        -59.6862    0.4796  -17.4206 H      1 LIG       0.09000
@<TRIPOS>BOND
      1       1       2 1
      2       1       4 2
      3       1       5 1
      4       2       3 1
      5       3       5 1
      6       2       6 1
      7       2       7 1
      8       3       8 1
      9       3       9 1
@<TRIPOS>ALT_TYPE
CGenFF_4.0_ALT_TYPE_SET
CGenFF_4.0 1 CG2O4 2 CG3C41 3 CG3C41 4 OG2D1 5 OG3C51 6 HGA2 7 HGA2 8 HGA2 9 HGA2
@<TRIPOS>MOLECULE
4_lactone
 9 9 0 0 0
****
USER_CHARGES
INVALID_CHARGES
Pose:  25 Cluster:  25 Fr_nu: 210888 TotEn:   -15.96
@<TRIPOS>ATOM
      1 C1        -66.9710   -7.9171  -48.8845 C.2    1 LIG       0.04000
      2 C2        -66.6802   -7.6812  -50.3774 C.3    1 LIG       0.11000
      3 C3        -66.8313   -6.2134  -49.9892 C.3    1 LIG       0.08100
      4 O1        -67.0772   -8.8599  -48.1334 O.2    1 LIG      -0.32000
      5 O2        -67.0935   -6.5908  -48.6092 O.3    1 LIG      -0.27100
      6 H1        -65.6809   -7.9878  -50.6906 H      1 LIG       0.09000
      7 H2        -67.4453   -8.0758  -51.0479 H      1 LIG       0.09000
      8 H3        -65.9270   -5.6049  -50.0759 H      1 LIG       0.09000
      9 H4        -67.6851   -5.6938  -50.4327 H      1 LIG       0.09000
@<TRIPOS>BOND
      1       1       2 1
      2       1       4 2
      3       1       5 1
      4       2       3 1
      5       3       5 1
      6       2       6 1
      7       2       7 1
      8       3       8 1
      9       3       9 1
@<TRIPOS>ALT_TYPE
CGenFF_4.0_ALT_TYPE_SET
CGenFF_4.0 1 CG2O4 2 CG3C41 3 CG3C41 4 OG2D1 5 OG3C51 6 HGA2 7 HGA2 8 HGA2 9 HGA2
@<TRIPOS>MOLECULE
4_lactone
 9 9 0 0 0
****
USER_CHARGES
INVALID_CHARGES
Pose:  26 Cluster:  26 Fr_nu: 6226454 TotEn:   -15.14
@<TRIPOS>ATOM
      1 C1        -84.6485   -2.5597  -48.4047 C.2    1 LIG       0.04000
      2 C2        -85.1350   -1.1022  -48.3142 C.3    1 LIG       0.11000
      3 C3        -84.8630   -1.2941  -46.8252 C.3    1 LIG       0.08100
      4 O1        -84.4828   -3.3941  -49.2653 O.2    1 LIG      -0.32000
      5 O2        -84.4296   -2.6614  -47.0663 O.3    1 LIG      -0.27100
      6 H1        -84.4905   -0.3849  -48.8248 H      1 LIG       0.09000
      7 H2        -86.1813   -0.9639  -48.5915 H      1 LIG       0.09000
      8 H3        -84.0575   -0.6834  -46.4083 H      1 LIG       0.09000
      9 H4        -85.7428   -1.2599  -46.1769 H      1 LIG       0.09000
@<TRIPOS>BOND
      1       1       2 1
      2       1       4 2
      3       1       5 1
      4       2       3 1
      5       3       5 1
      6       2       6 1
      7       2       7 1
      8       3       8 1
      9       3       9 1
@<TRIPOS>ALT_TYPE
CGenFF_4.0_ALT_TYPE_SET
CGenFF_4.0 1 CG2O4 2 CG3C41 3 CG3C41 4 OG2D1 5 OG3C51 6 HGA2 7 HGA2 8 HGA2 9 HGA2
@<TRIPOS>MOLECULE
4_lactone
 9 9 0 0 0
****
USER_CHARGES
INVALID_CHARGES
Pose:  27 Cluster:  27 Fr_nu:   5741 TotEn:   -14.97
@<TRIPOS>ATOM
      1 C1        -49.0728   -7.3344  -38.8880 C.2    1 LIG       0.04000
      2 C2        -47.8539   -6.4205  -39.1073 C.3    1 LIG       0.11000
      3 C3        -47.0870   -7.7391  -39.0752 C.3    1 LIG       0.08100
      4 O1        -50.2702   -7.2116  -38.7635 O.2    1 LIG      -0.32000
      5 O2        -48.3266   -8.4713  -38.8687 O.3    1 LIG      -0.27100
      6 H1        -47.8561   -5.8970  -40.0646 H      1 LIG       0.09000
      7 H2        -47.6559   -5.7362  -38.2807 H      1 LIG       0.09000
      8 H3        -46.6000   -8.0267  -40.0110 H      1 LIG       0.09000
      9 H4        -46.4008   -7.8653  -38.2333 H      1 LIG       0.09000
@<TRIPOS>BOND
      1       1       2 1
      2       1       4 2
      3       1       5 1
      4       2       3 1
      5       3       5 1
      6       2       6 1
      7       2       7 1
      8       3       8 1
      9       3       9 1
@<TRIPOS>ALT_TYPE
CGenFF_4.0_ALT_TYPE_SET
CGenFF_4.0 1 CG2O4 2 CG3C41 3 CG3C41 4 OG2D1 5 OG3C51 6 HGA2 7 HGA2 8 HGA2 9 HGA2
@<TRIPOS>MOLECULE
4_lactone
 9 9 0 0 0
****
USER_CHARGES
INVALID_CHARGES
Pose:  28 Cluster:  28 Fr_nu: 6216105 TotEn:   -14.56
@<TRIPOS>ATOM
      1 C1        -71.8363  -11.8606  -43.7344 C.2    1 LIG       0.04000
      2 C2        -71.8571  -10.4920  -43.0302 C.3    1 LIG       0.11000
      3 C3        -73.3694  -10.6807  -43.1021 C.3    1 LIG       0.08100
      4 O1        -71.0078  -12.6390  -44.1491 O.2    1 LIG      -0.32000
      5 O2        -73.1921  -11.9627  -43.7657 O.3    1 LIG      -0.27100
      6 H1        -71.4259  -10.5000  -42.0280 H      1 LIG       0.09000
      7 H2        -71.4516   -9.6760  -43.6307 H      1 LIG       0.09000
      8 H3        -73.8792  -10.7912  -42.1411 H      1 LIG       0.09000
      9 H4        -73.9037   -9.9696  -43.7382 H      1 LIG       0.09000
@<TRIPOS>BOND
      1       1       2 1
      2       1       4 2
      3       1       5 1
      4       2       3 1
      5       3       5 1
      6       2       6 1
      7       2       7 1
      8       3       8 1
      9       3       9 1
@<TRIPOS>ALT_TYPE
CGenFF_4.0_ALT_TYPE_SET
CGenFF_4.0 1 CG2O4 2 CG3C41 3 CG3C41 4 OG2D1 5 OG3C51 6 HGA2 7 HGA2 8 HGA2 9 HGA2
@<TRIPOS>MOLECULE
4_lactone
 9 9 0 0 0
****
USER_CHARGES
INVALID_CHARGES
Pose:  29 Cluster:  29 Fr_nu: 2426826 TotEn:   -14.26
@<TRIPOS>ATOM
      1 C1        -41.7207  -15.6655  -36.4350 C.2    1 LIG       0.04000
      2 C2        -40.8696  -14.4216  -36.7477 C.3    1 LIG       0.11000
      3 C3        -42.1745  -13.6818  -36.4687 C.3    1 LIG       0.08100
      4 O1        -41.5650  -16.8645  -36.3849 O.2    1 LIG      -0.32000
      5 O2        -42.8487  -14.9425  -36.2014 O.3    1 LIG      -0.27100
      6 H1        -40.0625  -14.2435  -36.0354 H      1 LIG       0.09000
      7 H2        -40.5090  -14.3760  -37.7766 H      1 LIG       0.09000
      8 H3        -42.1717  -13.0317  -35.5895 H      1 LIG       0.09000
      9 H4        -42.6155  -13.1640  -37.3249 H      1 LIG       0.09000
@<TRIPOS>BOND
      1       1       2 1
      2       1       4 2
      3       1       5 1
      4       2       3 1
      5       3       5 1
      6       2       6 1
      7       2       7 1
      8       3       8 1
      9       3       9 1
@<TRIPOS>ALT_TYPE
CGenFF_4.0_ALT_TYPE_SET
CGenFF_4.0 1 CG2O4 2 CG3C41 3 CG3C41 4 OG2D1 5 OG3C51 6 HGA2 7 HGA2 8 HGA2 9 HGA2
@<TRIPOS>MOLECULE
4_lactone
 9 9 0 0 0
****
USER_CHARGES
INVALID_CHARGES
Pose:  30 Cluster:  30 Fr_nu: 1745575 TotEn:   -14.25
@<TRIPOS>ATOM
      1 C1        -80.3161  -30.9944  -37.5277 C.2    1 LIG       0.04000
      2 C2        -81.5598  -30.8291  -36.6359 C.3    1 LIG       0.11000
      3 C3        -81.0271  -29.4093  -36.4672 C.3    1 LIG       0.08100
      4 O1        -79.8029  -31.8660  -38.1918 O.2    1 LIG      -0.32000
      5 O2        -79.8985  -29.7148  -37.3324 O.3    1 LIG      -0.27100
      6 H1        -82.5066  -30.9193  -37.1706 H      1 LIG       0.09000
      7 H2        -81.5497  -31.4495  -35.7383 H      1 LIG       0.09000
      8 H3        -81.6526  -28.6160  -36.8854 H      1 LIG       0.09000
      9 H4        -80.6996  -29.1453  -35.4579 H      1 LIG       0.09000
@<TRIPOS>BOND
      1       1       2 1
      2       1       4 2
      3       1       5 1
      4       2       3 1
      5       3       5 1
      6       2       6 1
      7       2       7 1
      8       3       8 1
      9       3       9 1
@<TRIPOS>ALT_TYPE
CGenFF_4.0_ALT_TYPE_SET
CGenFF_4.0 1 CG2O4 2 CG3C41 3 CG3C41 4 OG2D1 5 OG3C51 6 HGA2 7 HGA2 8 HGA2 9 HGA2
@<TRIPOS>MOLECULE
4_lactone
 9 9 0 0 0
****
USER_CHARGES
INVALID_CHARGES
Pose:  31 Cluster:  31 Fr_nu:  86266 TotEn:   -13.80
@<TRIPOS>ATOM
      1 C1        -61.4192   -1.1540  -24.6208 C.2    1 LIG       0.04000
      2 C2        -61.3709   -2.5785  -25.2021 C.3    1 LIG       0.11000
      3 C3        -62.7718   -2.6748  -24.6053 C.3    1 LIG       0.08100
      4 O1        -60.6950   -0.1860  -24.5680 O.2    1 LIG      -0.32000
      5 O2        -62.6713   -1.3097  -24.1133 O.3    1 LIG      -0.27100
      6 H1        -61.3166   -2.6136  -26.2913 H      1 LIG       0.09000
      7 H2        -60.6155   -3.2203  -24.7457 H      1 LIG       0.09000
      8 H3        -63.5870   -2.7848  -25.3256 H      1 LIG       0.09000
      9 H4        -62.8872   -3.3897  -23.7860 H      1 LIG       0.09000
@<TRIPOS>BOND
      1       1       2 1
      2       1       4 2
      3       1       5 1
      4       2       3 1
      5       3       5 1
      6       2       6 1
      7       2       7 1
      8       3       8 1
      9       3       9 1
@<TRIPOS>ALT_TYPE
CGenFF_4.0_ALT_TYPE_SET
CGenFF_4.0 1 CG2O4 2 CG3C41 3 CG3C41 4 OG2D1 5 OG3C51 6 HGA2 7 HGA2 8 HGA2 9 HGA2
@<TRIPOS>MOLECULE
4_lactone
 9 9 0 0 0
****
USER_CHARGES
INVALID_CHARGES
Pose:  32 Cluster:  32 Fr_nu: 3543802 TotEn:   -13.61
@<TRIPOS>ATOM
      1 C1        -60.4290   -8.6241  -52.3389 C.2    1 LIG       0.04000
      2 C2        -60.9156   -9.5622  -53.4580 C.3    1 LIG       0.11000
      3 C3        -60.6947  -10.6410  -52.4020 C.3    1 LIG       0.08100
      4 O1        -60.2344   -7.4393  -52.1882 O.2    1 LIG      -0.32000
      5 O2        -60.2536   -9.6362  -51.4474 O.3    1 LIG      -0.27100
      6 H1        -61.9518   -9.3979  -53.7579 H      1 LIG       0.09000
      7 H2        -60.2530   -9.6032  -54.3241 H      1 LIG       0.09000
      8 H3        -61.5947  -11.1574  -52.0570 H      1 LIG       0.09000
      9 H4        -59.9021  -11.3613  -52.6223 H      1 LIG       0.09000
@<TRIPOS>BOND
      1       1       2 1
      2       1       4 2
      3       1       5 1
      4       2       3 1
      5       3       5 1
      6       2       6 1
      7       2       7 1
      8       3       8 1
      9       3       9 1
@<TRIPOS>ALT_TYPE
CGenFF_4.0_ALT_TYPE_SET
CGenFF_4.0 1 CG2O4 2 CG3C41 3 CG3C41 4 OG2D1 5 OG3C51 6 HGA2 7 HGA2 8 HGA2 9 HGA2
@<TRIPOS>MOLECULE
4_lactone
 9 9 0 0 0
****
USER_CHARGES
INVALID_CHARGES
Pose:  33 Cluster:  33 Fr_nu: 1945900 TotEn:   -13.37
@<TRIPOS>ATOM
      1 C1        -47.5441   -8.1712  -37.3982 C.2    1 LIG       0.04000
      2 C2        -48.2067   -7.6264  -38.6763 C.3    1 LIG       0.11000
      3 C3        -46.9829   -8.2360  -39.3535 C.3    1 LIG       0.08100
      4 O1        -47.7772   -8.1926  -36.2110 O.2    1 LIG      -0.32000
      5 O2        -46.4793   -8.6898  -38.0667 O.3    1 LIG      -0.27100
      6 H1        -49.1629   -8.0939  -38.9164 H      1 LIG       0.09000
      7 H2        -48.2762   -6.5380  -38.7126 H      1 LIG       0.09000
      8 H3        -47.1824   -9.0741  -40.0268 H      1 LIG       0.09000
      9 H4        -46.2998   -7.5230  -39.8234 H      1 LIG       0.09000
@<TRIPOS>BOND
      1       1       2 1
      2       1       4 2
      3       1       5 1
      4       2       3 1
      5       3       5 1
      6       2       6 1
      7       2       7 1
      8       3       8 1
      9       3       9 1
@<TRIPOS>ALT_TYPE
CGenFF_4.0_ALT_TYPE_SET
CGenFF_4.0 1 CG2O4 2 CG3C41 3 CG3C41 4 OG2D1 5 OG3C51 6 HGA2 7 HGA2 8 HGA2 9 HGA2
@<TRIPOS>MOLECULE
4_lactone
 9 9 0 0 0
****
USER_CHARGES
INVALID_CHARGES
Pose:  34 Cluster:  34 Fr_nu: 825789 TotEn:   -13.33
@<TRIPOS>ATOM
      1 C1        -65.7524   -8.4717  -44.2915 C.2    1 LIG       0.04000
      2 C2        -64.2639   -8.2898  -43.9444 C.3    1 LIG       0.11000
      3 C3        -64.6914   -8.8768  -42.6025 C.3    1 LIG       0.08100
      4 O1        -66.4797   -8.2718  -45.2377 O.2    1 LIG      -0.32000
      5 O2        -66.0635   -8.9877  -43.0721 O.3    1 LIG      -0.27100
      6 H1        -63.5892   -8.9081  -44.5384 H      1 LIG       0.09000
      7 H2        -63.9353   -7.2495  -43.9241 H      1 LIG       0.09000
      8 H3        -64.2689   -9.8551  -42.3573 H      1 LIG       0.09000
      9 H4        -64.6132   -8.2016  -41.7460 H      1 LIG       0.09000
@<TRIPOS>BOND
      1       1       2 1
      2       1       4 2
      3       1       5 1
      4       2       3 1
      5       3       5 1
      6       2       6 1
      7       2       7 1
      8       3       8 1
      9       3       9 1
@<TRIPOS>ALT_TYPE
CGenFF_4.0_ALT_TYPE_SET
CGenFF_4.0 1 CG2O4 2 CG3C41 3 CG3C41 4 OG2D1 5 OG3C51 6 HGA2 7 HGA2 8 HGA2 9 HGA2
@<TRIPOS>MOLECULE
4_lactone
 9 9 0 0 0
****
USER_CHARGES
INVALID_CHARGES
Pose:  35 Cluster:  35 Fr_nu: 6241953 TotEn:   -13.29
@<TRIPOS>ATOM
      1 C1        -58.2404   -3.2818  -19.9153 C.2    1 LIG       0.04000
      2 C2        -59.4834   -2.6143  -19.3001 C.3    1 LIG       0.11000
      3 C3        -59.4078   -1.7391  -20.5476 C.3    1 LIG       0.08100
      4 O1        -57.4811   -4.1824  -19.6384 O.2    1 LIG      -0.32000
      5 O2        -58.2321   -2.4646  -21.0025 O.3    1 LIG      -0.27100
      6 H1        -60.3535   -3.2692  -19.2330 H      1 LIG       0.09000
      7 H2        -59.2937   -2.1074  -18.3526 H      1 LIG       0.09000
      8 H3        -60.2406   -1.8408  -21.2487 H      1 LIG       0.09000
      9 H4        -59.1847   -0.6834  -20.3703 H      1 LIG       0.09000
@<TRIPOS>BOND
      1       1       2 1
      2       1       4 2
      3       1       5 1
      4       2       3 1
      5       3       5 1
      6       2       6 1
      7       2       7 1
      8       3       8 1
      9       3       9 1
@<TRIPOS>ALT_TYPE
CGenFF_4.0_ALT_TYPE_SET
CGenFF_4.0 1 CG2O4 2 CG3C41 3 CG3C41 4 OG2D1 5 OG3C51 6 HGA2 7 HGA2 8 HGA2 9 HGA2
@<TRIPOS>MOLECULE
4_lactone
 9 9 0 0 0
****
USER_CHARGES
INVALID_CHARGES
Pose:  36 Cluster:  36 Fr_nu: 152517 TotEn:   -12.13
@<TRIPOS>ATOM
      1 C1        -70.2414    6.9757  -46.9162 C.2    1 LIG       0.04000
      2 C2        -69.8243    7.6476  -45.5957 C.3    1 LIG       0.11000
      3 C3        -70.6449    6.5217  -44.9737 C.3    1 LIG       0.08100
      4 O1        -70.0680    7.1507  -48.1010 O.2    1 LIG      -0.32000
      5 O2        -70.9573    6.0003  -46.2951 O.3    1 LIG      -0.27100
      6 H1        -68.7515    7.6162  -45.3993 H      1 LIG       0.09000
      7 H2        -70.2232    8.6546  -45.4630 H      1 LIG       0.09000
      8 H3        -70.0815    5.7985  -44.3777 H      1 LIG       0.09000
      9 H4        -71.5474    6.8344  -44.4415 H      1 LIG       0.09000
@<TRIPOS>BOND
      1       1       2 1
      2       1       4 2
      3       1       5 1
      4       2       3 1
      5       3       5 1
      6       2       6 1
      7       2       7 1
      8       3       8 1
      9       3       9 1
@<TRIPOS>ALT_TYPE
CGenFF_4.0_ALT_TYPE_SET
CGenFF_4.0 1 CG2O4 2 CG3C41 3 CG3C41 4 OG2D1 5 OG3C51 6 HGA2 7 HGA2 8 HGA2 9 HGA2
@<TRIPOS>MOLECULE
4_lactone
 9 9 0 0 0
****
USER_CHARGES
INVALID_CHARGES
Pose:  37 Cluster:  37 Fr_nu:  46981 TotEn:   -11.33
@<TRIPOS>ATOM
      1 C1        -48.3709   -8.1259  -39.4141 C.2    1 LIG       0.04000
      2 C2        -47.0491   -7.6219  -38.8075 C.3    1 LIG       0.11000
      3 C3        -47.5446   -6.2688  -39.3090 C.3    1 LIG       0.08100
      4 O1        -48.9539   -9.1794  -39.5345 O.2    1 LIG      -0.32000
      5 O2        -48.7503   -6.8895  -39.8351 O.3    1 LIG      -0.27100
      6 H1        -46.9860   -7.7312  -37.7237 H      1 LIG       0.09000
      7 H2        -46.1563   -8.0121  -39.2988 H      1 LIG       0.09000
      8 H3        -47.7753   -5.5322  -38.5347 H      1 LIG       0.09000
      9 H4        -46.9478   -5.8131  -40.1039 H      1 LIG       0.09000
@<TRIPOS>BOND
      1       1       2 1
      2       1       4 2
      3       1       5 1
      4       2       3 1
      5       3       5 1
      6       2       6 1
      7       2       7 1
      8       3       8 1
      9       3       9 1
@<TRIPOS>ALT_TYPE
CGenFF_4.0_ALT_TYPE_SET
CGenFF_4.0 1 CG2O4 2 CG3C41 3 CG3C41 4 OG2D1 5 OG3C51 6 HGA2 7 HGA2 8 HGA2 9 HGA2
@<TRIPOS>MOLECULE
4_lactone
 9 9 0 0 0
****
USER_CHARGES
INVALID_CHARGES
Pose:  38 Cluster:  38 Fr_nu: 428136 TotEn:   -11.22
@<TRIPOS>ATOM
      1 C1        -41.4874   -0.1811  -47.6501 C.2    1 LIG       0.04000
      2 C2        -41.9156    0.5507  -48.9347 C.3    1 LIG       0.11000
      3 C3        -43.2107   -0.2299  -48.7319 C.3    1 LIG       0.08100
      4 O1        -40.5137   -0.2317  -46.9334 O.2    1 LIG      -0.32000
      5 O2        -42.6680   -0.8459  -47.5313 O.3    1 LIG      -0.27100
      6 H1        -41.9932    1.6335  -48.8258 H      1 LIG       0.09000
      7 H2        -41.3321    0.2808  -49.8165 H      1 LIG       0.09000
      8 H3        -44.0967    0.3716  -48.5112 H      1 LIG       0.09000
      9 H4        -43.4370   -0.9757  -49.4989 H      1 LIG       0.09000
@<TRIPOS>BOND
      1       1       2 1
      2       1       4 2
      3       1       5 1
      4       2       3 1
      5       3       5 1
      6       2       6 1
      7       2       7 1
      8       3       8 1
      9       3       9 1
@<TRIPOS>ALT_TYPE
CGenFF_4.0_ALT_TYPE_SET
CGenFF_4.0 1 CG2O4 2 CG3C41 3 CG3C41 4 OG2D1 5 OG3C51 6 HGA2 7 HGA2 8 HGA2 9 HGA2
@<TRIPOS>MOLECULE
4_lactone
 9 9 0 0 0
****
USER_CHARGES
INVALID_CHARGES
Pose:  39 Cluster:  39 Fr_nu:  19514 TotEn:   -10.93
@<TRIPOS>ATOM
      1 C1        -66.9740   -6.8601  -48.4389 C.2    1 LIG       0.04000
      2 C2        -66.5932   -6.0766  -49.7079 C.3    1 LIG       0.11000
      3 C3        -65.9340   -7.3940  -50.1050 C.3    1 LIG       0.08100
      4 O1        -67.5737   -6.6539  -47.4083 O.2    1 LIG      -0.32000
      5 O2        -66.3640   -8.0020  -48.8556 O.3    1 LIG      -0.27100
      6 H1        -67.4463   -5.7716  -50.3160 H      1 LIG       0.09000
      7 H2        -65.9142   -5.2413  -49.5286 H      1 LIG       0.09000
      8 H3        -66.3702   -7.8999  -50.9707 H      1 LIG       0.09000
      9 H4        -64.8438   -7.3703  -50.1860 H      1 LIG       0.09000
@<TRIPOS>BOND
      1       1       2 1
      2       1       4 2
      3       1       5 1
      4       2       3 1
      5       3       5 1
      6       2       6 1
      7       2       7 1
      8       3       8 1
      9       3       9 1
@<TRIPOS>ALT_TYPE
CGenFF_4.0_ALT_TYPE_SET
CGenFF_4.0 1 CG2O4 2 CG3C41 3 CG3C41 4 OG2D1 5 OG3C51 6 HGA2 7 HGA2 8 HGA2 9 HGA2
@<TRIPOS>MOLECULE
4_lactone
 9 9 0 0 0
****
USER_CHARGES
INVALID_CHARGES
Pose:  40 Cluster:  40 Fr_nu: 813992 TotEn:   -10.77
@<TRIPOS>ATOM
      1 C1        -42.4964   -0.8981  -48.0543 C.2    1 LIG       0.04000
      2 C2        -42.6624   -1.2101  -49.5524 C.3    1 LIG       0.11000
      3 C3        -44.1343   -0.9330  -49.2620 C.3    1 LIG       0.08100
      4 O1        -41.5965   -0.8474  -47.2469 O.2    1 LIG      -0.32000
      5 O2        -43.8233   -0.6661  -47.8664 O.3    1 LIG      -0.27100
      6 H1        -42.1676   -0.4969  -50.2135 H      1 LIG       0.09000
      7 H2        -42.4176   -2.2386  -49.8228 H      1 LIG       0.09000
      8 H3        -44.5573   -0.0540  -49.7560 H      1 LIG       0.09000
      9 H4        -44.8053   -1.7899  -49.3673 H      1 LIG       0.09000
@<TRIPOS>BOND
      1       1       2 1
      2       1       4 2
      3       1       5 1
      4       2       3 1
      5       3       5 1
      6       2       6 1
      7       2       7 1
      8       3       8 1
      9       3       9 1
@<TRIPOS>ALT_TYPE
CGenFF_4.0_ALT_TYPE_SET
CGenFF_4.0 1 CG2O4 2 CG3C41 3 CG3C41 4 OG2D1 5 OG3C51 6 HGA2 7 HGA2 8 HGA2 9 HGA2
@<TRIPOS>MOLECULE
4_lactone
 9 9 0 0 0
****
USER_CHARGES
INVALID_CHARGES
Pose:  41 Cluster:  41 Fr_nu:   2164 TotEn:   -10.14
@<TRIPOS>ATOM
      1 C1        -66.7575   -6.3451  -48.7213 C.2    1 LIG       0.04000
      2 C2        -67.0539   -7.8345  -48.9721 C.3    1 LIG       0.11000
      3 C3        -66.3670   -7.5604  -50.3065 C.3    1 LIG       0.08100
      4 O1        -66.9377   -5.5345  -47.8411 O.2    1 LIG      -0.32000
      5 O2        -66.1575   -6.1714  -49.9294 O.3    1 LIG      -0.27100
      6 H1        -66.5276   -8.5130  -48.2989 H      1 LIG       0.09000
      7 H2        -68.1172   -8.0740  -49.0261 H      1 LIG       0.09000
      8 H3        -65.4194   -8.0818  -50.4674 H      1 LIG       0.09000
      9 H4        -67.0042   -7.6449  -51.1911 H      1 LIG       0.09000
@<TRIPOS>BOND
      1       1       2 1
      2       1       4 2
      3       1       5 1
      4       2       3 1
      5       3       5 1
      6       2       6 1
      7       2       7 1
      8       3       8 1
      9       3       9 1
@<TRIPOS>ALT_TYPE
CGenFF_4.0_ALT_TYPE_SET
CGenFF_4.0 1 CG2O4 2 CG3C41 3 CG3C41 4 OG2D1 5 OG3C51 6 HGA2 7 HGA2 8 HGA2 9 HGA2
@<TRIPOS>MOLECULE
4_lactone
 9 9 0 0 0
****
USER_CHARGES
INVALID_CHARGES
Pose:  42 Cluster:  42 Fr_nu: 5320093 TotEn:    -8.27
@<TRIPOS>ATOM
      1 C1        -73.3595  -10.7125  -43.1554 C.2    1 LIG       0.04000
      2 C2        -73.0230   -9.2229  -42.9628 C.3    1 LIG       0.11000
      3 C3        -71.6494   -9.7683  -42.5838 C.3    1 LIG       0.08100
      4 O1        -74.3164  -11.3768  -43.4830 O.2    1 LIG      -0.32000
      5 O2        -72.1130  -11.1291  -42.8053 O.3    1 LIG      -0.27100
      6 H1        -73.0623   -8.6350  -43.8811 H      1 LIG       0.09000
      7 H2        -73.5807   -8.7408  -42.1582 H      1 LIG       0.09000
      8 H3        -70.8321   -9.5055  -43.2609 H      1 LIG       0.09000
      9 H4        -71.3497   -9.6103  -41.5441 H      1 LIG       0.09000
@<TRIPOS>BOND
      1       1       2 1
      2       1       4 2
      3       1       5 1
      4       2       3 1
      5       3       5 1
      6       2       6 1
      7       2       7 1
      8       3       8 1
      9       3       9 1
@<TRIPOS>ALT_TYPE
CGenFF_4.0_ALT_TYPE_SET
CGenFF_4.0 1 CG2O4 2 CG3C41 3 CG3C41 4 OG2D1 5 OG3C51 6 HGA2 7 HGA2 8 HGA2 9 HGA2
@<TRIPOS>MOLECULE
4_lactone
 9 9 0 0 0
****
USER_CHARGES
INVALID_CHARGES
Pose:  43 Cluster:  43 Fr_nu: 6188177 TotEn:    -7.87
@<TRIPOS>ATOM
      1 C1        -58.7278   -2.7848  -19.2709 C.2    1 LIG       0.04000
      2 C2        -59.7008   -1.7562  -19.8745 C.3    1 LIG       0.11000
      3 C3        -60.6918   -2.3949  -18.9060 C.3    1 LIG       0.08100
      4 O1        -57.5679   -3.1027  -19.4050 O.2    1 LIG      -0.32000
      5 O2        -59.6630   -3.3080  -18.4334 O.3    1 LIG      -0.27100
      6 H1        -59.4373   -0.7180  -19.6663 H      1 LIG       0.09000
      7 H2        -59.9085   -1.9084  -20.9349 H      1 LIG       0.09000
      8 H3        -61.0550   -1.7467  -18.1039 H      1 LIG       0.09000
      9 H4        -61.5240   -2.9323  -19.3690 H      1 LIG       0.09000
@<TRIPOS>BOND
      1       1       2 1
      2       1       4 2
      3       1       5 1
      4       2       3 1
      5       3       5 1
      6       2       6 1
      7       2       7 1
      8       3       8 1
      9       3       9 1
@<TRIPOS>ALT_TYPE
CGenFF_4.0_ALT_TYPE_SET
CGenFF_4.0 1 CG2O4 2 CG3C41 3 CG3C41 4 OG2D1 5 OG3C51 6 HGA2 7 HGA2 8 HGA2 9 HGA2
@<TRIPOS>MOLECULE
4_lactone
 9 9 0 0 0
****
USER_CHARGES
INVALID_CHARGES
Pose:  44 Cluster:  44 Fr_nu:  22329 TotEn:    -6.77
@<TRIPOS>ATOM
      1 C1        -52.0871   -8.6496  -46.3245 C.2    1 LIG       0.04000
      2 C2        -51.5120  -10.0317  -45.9665 C.3    1 LIG       0.11000
      3 C3        -50.3451   -9.2070  -45.4316 C.3    1 LIG       0.08100
      4 O1        -53.0856   -8.2050  -46.8437 O.2    1 LIG      -0.32000
      5 O2        -51.0133   -7.9778  -45.8291 O.3    1 LIG      -0.27100
      6 H1        -52.0907  -10.5747  -45.2177 H      1 LIG       0.09000
      7 H2        -51.2920  -10.6601  -46.8311 H      1 LIG       0.09000
      8 H3        -50.1908   -9.2505  -44.3500 H      1 LIG       0.09000
      9 H4        -49.3956   -9.3364  -45.9583 H      1 LIG       0.09000
@<TRIPOS>BOND
      1       1       2 1
      2       1       4 2
      3       1       5 1
      4       2       3 1
      5       3       5 1
      6       2       6 1
      7       2       7 1
      8       3       8 1
      9       3       9 1
@<TRIPOS>ALT_TYPE
CGenFF_4.0_ALT_TYPE_SET
CGenFF_4.0 1 CG2O4 2 CG3C41 3 CG3C41 4 OG2D1 5 OG3C51 6 HGA2 7 HGA2 8 HGA2 9 HGA2
@<TRIPOS>MOLECULE
pyridine
 11 11 0 0 0
****
USER_CHARGES
INVALID_CHARGES
Pose:   1 Cluster:   1 Fr_nu: 3328567 TotEn:   -17.76
@<TRIPOS>ATOM
      1 C1        -73.6578  -10.5449  -43.0988 C.ar   1 LIG      -0.11300
      2 C2        -73.1199   -9.2886  -42.8426 C.ar   1 LIG      -0.11700
      3 C3        -72.9560  -11.4474  -43.8900 C.ar   1 LIG      -0.11700
      4 C4        -71.8865   -8.9860  -43.3968 C.ar   1 LIG       0.17700
      5 C5        -71.7301  -11.0481  -44.3975 C.ar   1 LIG       0.17700
      6 N1        -71.1753   -9.8364  -44.1705 N.ar   1 LIG      -0.60000
      7 H1        -74.6226  -10.8198  -42.6831 H      1 LIG       0.11500
      8 H2        -73.6489   -8.5693  -42.2285 H      1 LIG       0.11500
      9 H3        -73.3563  -12.4320  -44.1034 H      1 LIG       0.11500
     10 H4        -71.4243   -8.0192  -43.2270 H      1 LIG       0.12400
     11 H5        -71.1430  -11.7144  -45.0211 H      1 LIG       0.12400
@<TRIPOS>BOND
      1       1       2 ar
      2       1       3 ar
      3       2       4 ar
      4       3       5 ar
      5       4       6 ar
      6       5       6 ar
      7       1       7 1
      8       2       8 1
      9       3       9 1
     10       4      10 1
     11       5      11 1
@<TRIPOS>ALT_TYPE
CGenFF_4.0_ALT_TYPE_SET
CGenFF_4.0 1 CG2R61 2 CG2R61 3 CG2R61 4 CG2R61 5 CG2R61 6 NG2R60 7 HGR61 8 HGR61 9 HGR61 10 HGR62 11 HGR62
@<TRIPOS>MOLECULE
pyridine
 11 11 0 0 0
****
USER_CHARGES
INVALID_CHARGES
Pose:   2 Cluster:   2 Fr_nu: 1940263 TotEn:   -15.76
@<TRIPOS>ATOM
      1 C1        -73.6383  -10.8406  -43.4115 C.ar   1 LIG      -0.11300
      2 C2        -72.8458   -9.8199  -42.8983 C.ar   1 LIG      -0.11700
      3 C3        -73.0567  -12.0517  -43.7695 C.ar   1 LIG      -0.11700
      4 C4        -71.4876  -10.0587  -42.7637 C.ar   1 LIG       0.17700
      5 C5        -71.6891  -12.1905  -43.5961 C.ar   1 LIG       0.17700
      6 N1        -70.8866  -11.2218  -43.1006 N.ar   1 LIG      -0.60000
      7 H1        -74.7071  -10.6921  -43.5331 H      1 LIG       0.11500
      8 H2        -73.2775   -8.8678  -42.6123 H      1 LIG       0.11500
      9 H3        -73.6549  -12.8611  -44.1721 H      1 LIG       0.11500
     10 H4        -70.8266   -9.2945  -42.3685 H      1 LIG       0.12400
     11 H5        -71.1863  -13.1151  -43.8605 H      1 LIG       0.12400
@<TRIPOS>BOND
      1       1       2 ar
      2       1       3 ar
      3       2       4 ar
      4       3       5 ar
      5       4       6 ar
      6       5       6 ar
      7       1       7 1
      8       2       8 1
      9       3       9 1
     10       4      10 1
     11       5      11 1
@<TRIPOS>ALT_TYPE
CGenFF_4.0_ALT_TYPE_SET
CGenFF_4.0 1 CG2R61 2 CG2R61 3 CG2R61 4 CG2R61 5 CG2R61 6 NG2R60 7 HGR61 8 HGR61 9 HGR61 10 HGR62 11 HGR62
@<TRIPOS>MOLECULE
pyridine
 11 11 0 0 0
****
USER_CHARGES
INVALID_CHARGES
Pose:   3 Cluster:   3 Fr_nu: 2808261 TotEn:   -15.21
@<TRIPOS>ATOM
      1 C1        -71.7994   -9.5425  -43.6611 C.ar   1 LIG      -0.11300
      2 C2        -72.2416  -10.3975  -44.6644 C.ar   1 LIG      -0.11700
      3 C3        -71.3853  -10.0663  -42.4415 C.ar   1 LIG      -0.11700
      4 C4        -72.2503  -11.7576  -44.4003 C.ar   1 LIG       0.17700
      5 C5        -71.4326  -11.4412  -42.2768 C.ar   1 LIG       0.17700
      6 N1        -71.8559  -12.3035  -43.2281 N.ar   1 LIG      -0.60000
      7 H1        -71.7783   -8.4699  -43.8291 H      1 LIG       0.11500
      8 H2        -72.5687  -10.0116  -45.6229 H      1 LIG       0.11500
      9 H3        -71.0373   -9.4187  -41.6449 H      1 LIG       0.11500
     10 H4        -72.5865  -12.4661  -45.1501 H      1 LIG       0.12400
     11 H5        -71.1214  -11.9002  -41.3441 H      1 LIG       0.12400
@<TRIPOS>BOND
      1       1       2 ar
      2       1       3 ar
      3       2       4 ar
      4       3       5 ar
      5       4       6 ar
      6       5       6 ar
      7       1       7 1
      8       2       8 1
      9       3       9 1
     10       4      10 1
     11       5      11 1
@<TRIPOS>ALT_TYPE
CGenFF_4.0_ALT_TYPE_SET
CGenFF_4.0 1 CG2R61 2 CG2R61 3 CG2R61 4 CG2R61 5 CG2R61 6 NG2R60 7 HGR61 8 HGR61 9 HGR61 10 HGR62 11 HGR62
@<TRIPOS>MOLECULE
pyridine
 11 11 0 0 0
****
USER_CHARGES
INVALID_CHARGES
Pose:   4 Cluster:   4 Fr_nu:  28552 TotEn:   -14.14
@<TRIPOS>ATOM
      1 C1        -66.7854   -5.5667  -49.2526 C.ar   1 LIG      -0.11300
      2 C2        -67.4632   -5.8590  -48.0743 C.ar   1 LIG      -0.11700
      3 C3        -66.0833   -6.5698  -49.9115 C.ar   1 LIG      -0.11700
      4 C4        -67.4081   -7.1597  -47.6001 C.ar   1 LIG       0.17700
      5 C5        -66.0898   -7.8387  -49.3549 C.ar   1 LIG       0.17700
      6 N1        -66.7365   -8.1607  -48.2121 N.ar   1 LIG      -0.60000
      7 H1        -66.8038   -4.5588  -49.6564 H      1 LIG       0.11500
      8 H2        -68.0171   -5.0931  -47.5441 H      1 LIG       0.11500
      9 H3        -65.5473   -6.3648  -50.8311 H      1 LIG       0.11500
     10 H4        -67.9198   -7.4385  -46.6848 H      1 LIG       0.12400
     11 H5        -65.5570   -8.6564  -49.8290 H      1 LIG       0.12400
@<TRIPOS>BOND
      1       1       2 ar
      2       1       3 ar
      3       2       4 ar
      4       3       5 ar
      5       4       6 ar
      6       5       6 ar
      7       1       7 1
      8       2       8 1
      9       3       9 1
     10       4      10 1
     11       5      11 1
@<TRIPOS>ALT_TYPE
CGenFF_4.0_ALT_TYPE_SET
CGenFF_4.0 1 CG2R61 2 CG2R61 3 CG2R61 4 CG2R61 5 CG2R61 6 NG2R60 7 HGR61 8 HGR61 9 HGR61 10 HGR62 11 HGR62
@<TRIPOS>MOLECULE
pyridine
 11 11 0 0 0
****
USER_CHARGES
INVALID_CHARGES
Pose:   5 Cluster:   5 Fr_nu: 3307960 TotEn:   -13.95
@<TRIPOS>ATOM
      1 C1        -61.4364   -1.8663  -20.3368 C.ar   1 LIG      -0.11300
      2 C2        -60.2366   -1.9604  -21.0331 C.ar   1 LIG      -0.11700
      3 C3        -61.5240   -2.3673  -19.0428 C.ar   1 LIG      -0.11700
      4 C4        -59.1622   -2.5598  -20.3958 C.ar   1 LIG       0.17700
      5 C5        -60.3921   -2.9488  -18.4947 C.ar   1 LIG       0.17700
      6 N1        -59.2092   -3.0583  -19.1401 N.ar   1 LIG      -0.60000
      7 H1        -62.3018   -1.4039  -20.8021 H      1 LIG       0.11500
      8 H2        -60.1452   -1.5765  -22.0425 H      1 LIG       0.11500
      9 H3        -62.4492   -2.3053  -18.4813 H      1 LIG       0.11500
     10 H4        -58.2047   -2.6579  -20.8964 H      1 LIG       0.12400
     11 H5        -60.4078   -3.3556  -17.4889 H      1 LIG       0.12400
@<TRIPOS>BOND
      1       1       2 ar
      2       1       3 ar
      3       2       4 ar
      4       3       5 ar
      5       4       6 ar
      6       5       6 ar
      7       1       7 1
      8       2       8 1
      9       3       9 1
     10       4      10 1
     11       5      11 1
@<TRIPOS>ALT_TYPE
CGenFF_4.0_ALT_TYPE_SET
CGenFF_4.0 1 CG2R61 2 CG2R61 3 CG2R61 4 CG2R61 5 CG2R61 6 NG2R60 7 HGR61 8 HGR61 9 HGR61 10 HGR62 11 HGR62
@<TRIPOS>MOLECULE
pyridine
 11 11 0 0 0
****
USER_CHARGES
INVALID_CHARGES
Pose:   6 Cluster:   6 Fr_nu:   7007 TotEn:   -13.92
@<TRIPOS>ATOM
      1 C1        -67.4734   -8.0877  -48.8297 C.ar   1 LIG      -0.11300
      2 C2        -67.7663   -7.3491  -47.6888 C.ar   1 LIG      -0.11700
      3 C3        -66.8583   -7.4694  -49.9126 C.ar   1 LIG      -0.11700
      4 C4        -67.4267   -6.0058  -47.6809 C.ar   1 LIG       0.17700
      5 C5        -66.5595   -6.1207  -49.8053 C.ar   1 LIG       0.17700
      6 N1        -66.8287   -5.3703  -48.7134 N.ar   1 LIG      -0.60000
      7 H1        -67.7245   -9.1432  -48.8752 H      1 LIG       0.11500
      8 H2        -68.2451   -7.8101  -46.8328 H      1 LIG       0.11500
      9 H3        -66.6210   -8.0254  -50.8125 H      1 LIG       0.11500
     10 H4        -67.6344   -5.3863  -46.8148 H      1 LIG       0.12400
     11 H5        -66.0803   -5.5909  -50.6220 H      1 LIG       0.12400
@<TRIPOS>BOND
      1       1       2 ar
      2       1       3 ar
      3       2       4 ar
      4       3       5 ar
      5       4       6 ar
      6       5       6 ar
      7       1       7 1
      8       2       8 1
      9       3       9 1
     10       4      10 1
     11       5      11 1
@<TRIPOS>ALT_TYPE
CGenFF_4.0_ALT_TYPE_SET
CGenFF_4.0 1 CG2R61 2 CG2R61 3 CG2R61 4 CG2R61 5 CG2R61 6 NG2R60 7 HGR61 8 HGR61 9 HGR61 10 HGR62 11 HGR62
@<TRIPOS>MOLECULE
pyridine
 11 11 0 0 0
****
USER_CHARGES
INVALID_CHARGES
Pose:   7 Cluster:   7 Fr_nu: 1457997 TotEn:   -13.46
@<TRIPOS>ATOM
      1 C1        -69.0350   -4.3551  -45.6609 C.ar   1 LIG      -0.11300
      2 C2        -67.7921   -4.5331  -46.2582 C.ar   1 LIG      -0.11700
      3 C3        -69.9877   -5.3649  -45.7372 C.ar   1 LIG      -0.11700
      4 C4        -67.5533   -5.7297  -46.9146 C.ar   1 LIG       0.17700
      5 C5        -69.6509   -6.5242  -46.4172 C.ar   1 LIG       0.17700
      6 N1        -68.4539   -6.7334  -47.0100 N.ar   1 LIG      -0.60000
      7 H1        -69.2609   -3.4309  -45.1375 H      1 LIG       0.11500
      8 H2        -67.0341   -3.7599  -46.2111 H      1 LIG       0.11500
      9 H3        -70.9635   -5.2479  -45.2796 H      1 LIG       0.11500
     10 H4        -66.5997   -5.9171  -47.3970 H      1 LIG       0.12400
     11 H5        -70.3586   -7.3419  -46.5064 H      1 LIG       0.12400
@<TRIPOS>BOND
      1       1       2 ar
      2       1       3 ar
      3       2       4 ar
      4       3       5 ar
      5       4       6 ar
      6       5       6 ar
      7       1       7 1
      8       2       8 1
      9       3       9 1
     10       4      10 1
     11       5      11 1
@<TRIPOS>ALT_TYPE
CGenFF_4.0_ALT_TYPE_SET
CGenFF_4.0 1 CG2R61 2 CG2R61 3 CG2R61 4 CG2R61 5 CG2R61 6 NG2R60 7 HGR61 8 HGR61 9 HGR61 10 HGR62 11 HGR62
@<TRIPOS>MOLECULE
pyridine
 11 11 0 0 0
****
USER_CHARGES
INVALID_CHARGES
Pose:   8 Cluster:   8 Fr_nu: 2592413 TotEn:   -13.21
@<TRIPOS>ATOM
      1 C1        -69.9886   -6.5494  -46.2301 C.ar   1 LIG      -0.11300
      2 C2        -70.7727   -7.0786  -45.2111 C.ar   1 LIG      -0.11700
      3 C3        -68.6301   -6.8416  -46.2777 C.ar   1 LIG      -0.11700
      4 C4        -70.1550   -7.8880  -44.2713 C.ar   1 LIG       0.17700
      5 C5        -68.1083   -7.6614  -45.2900 C.ar   1 LIG       0.17700
      6 N1        -68.8383   -8.1940  -44.2845 N.ar   1 LIG      -0.60000
      7 H1        -70.4354   -5.9099  -46.9855 H      1 LIG       0.11500
      8 H2        -71.8336   -6.8646  -45.1544 H      1 LIG       0.11500
      9 H3        -67.9995   -6.4398  -47.0625 H      1 LIG       0.11500
     10 H4        -70.7229   -8.3248  -43.4566 H      1 LIG       0.12400
     11 H5        -67.0543   -7.9193  -45.2811 H      1 LIG       0.12400
@<TRIPOS>BOND
      1       1       2 ar
      2       1       3 ar
      3       2       4 ar
      4       3       5 ar
      5       4       6 ar
      6       5       6 ar
      7       1       7 1
      8       2       8 1
      9       3       9 1
     10       4      10 1
     11       5      11 1
@<TRIPOS>ALT_TYPE
CGenFF_4.0_ALT_TYPE_SET
CGenFF_4.0 1 CG2R61 2 CG2R61 3 CG2R61 4 CG2R61 5 CG2R61 6 NG2R60 7 HGR61 8 HGR61 9 HGR61 10 HGR62 11 HGR62
@<TRIPOS>MOLECULE
pyridine
 11 11 0 0 0
****
USER_CHARGES
INVALID_CHARGES
Pose:   9 Cluster:   9 Fr_nu:  28498 TotEn:   -12.60
@<TRIPOS>ATOM
      1 C1        -66.8501   -5.8395  -48.9551 C.ar   1 LIG      -0.11300
      2 C2        -67.0306   -6.2958  -50.2560 C.ar   1 LIG      -0.11700
      3 C3        -66.6603   -6.7527  -47.9239 C.ar   1 LIG      -0.11700
      4 C4        -67.0131   -7.6644  -50.4715 C.ar   1 LIG       0.17700
      5 C5        -66.6596   -8.1008  -48.2437 C.ar   1 LIG       0.17700
      6 N1        -66.8317   -8.5820  -49.4954 N.ar   1 LIG      -0.60000
      7 H1        -66.8581   -4.7741  -48.7451 H      1 LIG       0.11500
      8 H2        -67.1799   -5.6023  -51.0753 H      1 LIG       0.11500
      9 H3        -66.5182   -6.4197  -46.9021 H      1 LIG       0.11500
     10 H4        -67.1496   -8.0707  -51.4682 H      1 LIG       0.12400
     11 H5        -66.5164   -8.8541  -47.4760 H      1 LIG       0.12400
@<TRIPOS>BOND
      1       1       2 ar
      2       1       3 ar
      3       2       4 ar
      4       3       5 ar
      5       4       6 ar
      6       5       6 ar
      7       1       7 1
      8       2       8 1
      9       3       9 1
     10       4      10 1
     11       5      11 1
@<TRIPOS>ALT_TYPE
CGenFF_4.0_ALT_TYPE_SET
CGenFF_4.0 1 CG2R61 2 CG2R61 3 CG2R61 4 CG2R61 5 CG2R61 6 NG2R60 7 HGR61 8 HGR61 9 HGR61 10 HGR62 11 HGR62
@<TRIPOS>MOLECULE
pyridine
 11 11 0 0 0
****
USER_CHARGES
INVALID_CHARGES
Pose:  10 Cluster:  10 Fr_nu:   1619 TotEn:   -12.29
@<TRIPOS>ATOM
      1 C1        -51.8959   -9.9870  -46.5979 C.ar   1 LIG      -0.11300
      2 C2        -51.2538  -11.2145  -46.4792 C.ar   1 LIG      -0.11700
      3 C3        -51.6043   -8.9664  -45.6997 C.ar   1 LIG      -0.11700
      4 C4        -50.3356  -11.3696  -45.4531 C.ar   1 LIG       0.17700
      5 C5        -50.6707   -9.2222  -44.7084 C.ar   1 LIG       0.17700
      6 N1        -50.0265  -10.4017  -44.5614 N.ar   1 LIG      -0.60000
      7 H1        -52.6226   -9.8262  -47.3885 H      1 LIG       0.11500
      8 H2        -51.4650  -12.0241  -47.1681 H      1 LIG       0.11500
      9 H3        -52.0931   -8.0016  -45.7728 H      1 LIG       0.11500
     10 H4        -49.8083  -12.3081  -45.3178 H      1 LIG       0.12400
     11 H5        -50.4082   -8.4600  -43.9821 H      1 LIG       0.12400
@<TRIPOS>BOND
      1       1       2 ar
      2       1       3 ar
      3       2       4 ar
      4       3       5 ar
      5       4       6 ar
      6       5       6 ar
      7       1       7 1
      8       2       8 1
      9       3       9 1
     10       4      10 1
     11       5      11 1
@<TRIPOS>ALT_TYPE
CGenFF_4.0_ALT_TYPE_SET
CGenFF_4.0 1 CG2R61 2 CG2R61 3 CG2R61 4 CG2R61 5 CG2R61 6 NG2R60 7 HGR61 8 HGR61 9 HGR61 10 HGR62 11 HGR62
@<TRIPOS>MOLECULE
pyridine
 11 11 0 0 0
****
USER_CHARGES
INVALID_CHARGES
Pose:  11 Cluster:  11 Fr_nu: 350305 TotEn:   -12.25
@<TRIPOS>ATOM
      1 C1        -67.5125   -6.4493  -48.7609 C.ar   1 LIG      -0.11300
      2 C2        -67.0828   -7.7516  -48.9905 C.ar   1 LIG      -0.11700
      3 C3        -67.7256   -6.0130  -47.4580 C.ar   1 LIG      -0.11700
      4 C4        -66.8825   -8.5716  -47.8918 C.ar   1 LIG       0.17700
      5 C5        -67.4967   -6.9109  -46.4279 C.ar   1 LIG       0.17700
      6 N1        -67.0791   -8.1836  -46.6118 N.ar   1 LIG      -0.60000
      7 H1        -67.6816   -5.7759  -49.5958 H      1 LIG       0.11500
      8 H2        -66.9100   -8.1131  -49.9974 H      1 LIG       0.11500
      9 H3        -68.0610   -5.0023  -47.2553 H      1 LIG       0.11500
     10 H4        -66.5479   -9.5960  -48.0179 H      1 LIG       0.12400
     11 H5        -67.6488   -6.6207  -45.3935 H      1 LIG       0.12400
@<TRIPOS>BOND
      1       1       2 ar
      2       1       3 ar
      3       2       4 ar
      4       3       5 ar
      5       4       6 ar
      6       5       6 ar
      7       1       7 1
      8       2       8 1
      9       3       9 1
     10       4      10 1
     11       5      11 1
@<TRIPOS>ALT_TYPE
CGenFF_4.0_ALT_TYPE_SET
CGenFF_4.0 1 CG2R61 2 CG2R61 3 CG2R61 4 CG2R61 5 CG2R61 6 NG2R60 7 HGR61 8 HGR61 9 HGR61 10 HGR62 11 HGR62
@<TRIPOS>MOLECULE
pyridine
 11 11 0 0 0
****
USER_CHARGES
INVALID_CHARGES
Pose:  12 Cluster:  12 Fr_nu: 219246 TotEn:   -12.13
@<TRIPOS>ATOM
      1 C1        -62.0142   -1.9620  -25.1271 C.ar   1 LIG      -0.11300
      2 C2        -62.5453   -2.9396  -24.2932 C.ar   1 LIG      -0.11700
      3 C3        -61.3776   -0.8560  -24.5750 C.ar   1 LIG      -0.11700
      4 C4        -62.4148   -2.7656  -22.9248 C.ar   1 LIG       0.17700
      5 C5        -61.2996   -0.7752  -23.1940 C.ar   1 LIG       0.17700
      6 N1        -61.8035   -1.7048  -22.3516 N.ar   1 LIG      -0.60000
      7 H1        -62.0967   -2.0615  -26.2053 H      1 LIG       0.11500
      8 H2        -63.0454   -3.8102  -24.7013 H      1 LIG       0.11500
      9 H3        -60.9566   -0.0813  -25.2057 H      1 LIG       0.11500
     10 H4        -62.8125   -3.4998  -22.2320 H      1 LIG       0.12400
     11 H5        -60.8140    0.0676  -22.7131 H      1 LIG       0.12400
@<TRIPOS>BOND
      1       1       2 ar
      2       1       3 ar
      3       2       4 ar
      4       3       5 ar
      5       4       6 ar
      6       5       6 ar
      7       1       7 1
      8       2       8 1
      9       3       9 1
     10       4      10 1
     11       5      11 1
@<TRIPOS>ALT_TYPE
CGenFF_4.0_ALT_TYPE_SET
CGenFF_4.0 1 CG2R61 2 CG2R61 3 CG2R61 4 CG2R61 5 CG2R61 6 NG2R60 7 HGR61 8 HGR61 9 HGR61 10 HGR62 11 HGR62
@<TRIPOS>MOLECULE
pyridine
 11 11 0 0 0
****
USER_CHARGES
INVALID_CHARGES
Pose:  13 Cluster:  13 Fr_nu:  71682 TotEn:   -11.98
@<TRIPOS>ATOM
      1 C1        -43.8657   -8.9106  -40.7985 C.ar   1 LIG      -0.11300
      2 C2        -43.3426   -9.2098  -39.5454 C.ar   1 LIG      -0.11700
      3 C3        -43.1612   -9.2672  -41.9429 C.ar   1 LIG      -0.11700
      4 C4        -42.1210   -9.8614  -39.4913 C.ar   1 LIG       0.17700
      5 C5        -41.9477   -9.9160  -41.7815 C.ar   1 LIG       0.17700
      6 N1        -41.4075  -10.2234  -40.5809 N.ar   1 LIG      -0.60000
      7 H1        -44.8203   -8.3999  -40.8829 H      1 LIG       0.11500
      8 H2        -43.8744   -8.9417  -38.6399 H      1 LIG       0.11500
      9 H3        -43.5495   -9.0436  -42.9301 H      1 LIG       0.11500
     10 H4        -41.6704  -10.1167  -38.5379 H      1 LIG       0.12400
     11 H5        -41.3584  -10.2149  -42.6422 H      1 LIG       0.12400
@<TRIPOS>BOND
      1       1       2 ar
      2       1       3 ar
      3       2       4 ar
      4       3       5 ar
      5       4       6 ar
      6       5       6 ar
      7       1       7 1
      8       2       8 1
      9       3       9 1
     10       4      10 1
     11       5      11 1
@<TRIPOS>ALT_TYPE
CGenFF_4.0_ALT_TYPE_SET
CGenFF_4.0 1 CG2R61 2 CG2R61 3 CG2R61 4 CG2R61 5 CG2R61 6 NG2R60 7 HGR61 8 HGR61 9 HGR61 10 HGR62 11 HGR62
@<TRIPOS>MOLECULE
pyridine
 11 11 0 0 0
****
USER_CHARGES
INVALID_CHARGES
Pose:  14 Cluster:  14 Fr_nu: 1391027 TotEn:   -11.86
@<TRIPOS>ATOM
      1 C1        -62.2615   -1.8022  -24.7203 C.ar   1 LIG      -0.11300
      2 C2        -61.2299   -2.6826  -24.4138 C.ar   1 LIG      -0.11700
      3 C3        -62.4022   -0.6250  -23.9940 C.ar   1 LIG      -0.11700
      4 C4        -60.3725   -2.3422  -23.3800 C.ar   1 LIG       0.17700
      5 C5        -61.4925   -0.3768  -22.9788 C.ar   1 LIG       0.17700
      6 N1        -60.4775   -1.2080  -22.6520 N.ar   1 LIG      -0.60000
      7 H1        -62.9550   -2.0335  -25.5233 H      1 LIG       0.11500
      8 H2        -61.1009   -3.6058  -24.9667 H      1 LIG       0.11500
      9 H3        -63.1992    0.0758  -24.2150 H      1 LIG       0.11500
     10 H4        -59.5522   -2.9956  -23.1019 H      1 LIG       0.12400
     11 H5        -61.5587    0.5268  -22.3818 H      1 LIG       0.12400
@<TRIPOS>BOND
      1       1       2 ar
      2       1       3 ar
      3       2       4 ar
      4       3       5 ar
      5       4       6 ar
      6       5       6 ar
      7       1       7 1
      8       2       8 1
      9       3       9 1
     10       4      10 1
     11       5      11 1
@<TRIPOS>ALT_TYPE
CGenFF_4.0_ALT_TYPE_SET
CGenFF_4.0 1 CG2R61 2 CG2R61 3 CG2R61 4 CG2R61 5 CG2R61 6 NG2R60 7 HGR61 8 HGR61 9 HGR61 10 HGR62 11 HGR62
@<TRIPOS>MOLECULE
pyridine
 11 11 0 0 0
****
USER_CHARGES
INVALID_CHARGES
Pose:  15 Cluster:  15 Fr_nu: 705997 TotEn:   -11.66
@<TRIPOS>ATOM
      1 C1        -42.3161   -0.9637  -50.0780 C.ar   1 LIG      -0.11300
      2 C2        -41.0163   -1.2094  -49.6499 C.ar   1 LIG      -0.11700
      3 C3        -43.2957   -0.6269  -49.1505 C.ar   1 LIG      -0.11700
      4 C4        -40.7495   -1.1060  -48.2941 C.ar   1 LIG       0.17700
      5 C5        -42.9270   -0.5499  -47.8171 C.ar   1 LIG       0.17700
      6 N1        -41.6747   -0.7815  -47.3634 N.ar   1 LIG      -0.60000
      7 H1        -42.5654   -1.0353  -51.1325 H      1 LIG       0.11500
      8 H2        -40.2366   -1.4731  -50.3549 H      1 LIG       0.11500
      9 H3        -44.3156   -0.4317  -49.4614 H      1 LIG       0.11500
     10 H4        -39.7514   -1.2882  -47.9098 H      1 LIG       0.12400
     11 H5        -43.6535   -0.2917  -47.0536 H      1 LIG       0.12400
@<TRIPOS>BOND
      1       1       2 ar
      2       1       3 ar
      3       2       4 ar
      4       3       5 ar
      5       4       6 ar
      6       5       6 ar
      7       1       7 1
      8       2       8 1
      9       3       9 1
     10       4      10 1
     11       5      11 1
@<TRIPOS>ALT_TYPE
CGenFF_4.0_ALT_TYPE_SET
CGenFF_4.0 1 CG2R61 2 CG2R61 3 CG2R61 4 CG2R61 5 CG2R61 6 NG2R60 7 HGR61 8 HGR61 9 HGR61 10 HGR62 11 HGR62
@<TRIPOS>MOLECULE
pyridine
 11 11 0 0 0
****
USER_CHARGES
INVALID_CHARGES
Pose:  16 Cluster:  16 Fr_nu: 3339124 TotEn:   -11.25
@<TRIPOS>ATOM
      1 C1        -60.4743   -0.1953  -20.5974 C.ar   1 LIG      -0.11300
      2 C2        -59.7962    0.4121  -19.5465 C.ar   1 LIG      -0.11700
      3 C3        -60.2410   -1.5353  -20.8860 C.ar   1 LIG      -0.11700
      4 C4        -58.9021   -0.3581  -18.8203 C.ar   1 LIG       0.17700
      5 C5        -59.3269   -2.2182  -20.1001 C.ar   1 LIG       0.17700
      6 N1        -58.6490   -1.6622  -19.0709 N.ar   1 LIG      -0.60000
      7 H1        -61.1828    0.3748  -21.1909 H      1 LIG       0.11500
      8 H2        -59.9624    1.4550  -19.3033 H      1 LIG       0.11500
      9 H3        -60.7578   -2.0293  -21.7009 H      1 LIG       0.11500
     10 H4        -58.3481    0.0692  -17.9911 H      1 LIG       0.12400
     11 H5        -59.1082   -3.2649  -20.2840 H      1 LIG       0.12400
@<TRIPOS>BOND
      1       1       2 ar
      2       1       3 ar
      3       2       4 ar
      4       3       5 ar
      5       4       6 ar
      6       5       6 ar
      7       1       7 1
      8       2       8 1
      9       3       9 1
     10       4      10 1
     11       5      11 1
@<TRIPOS>ALT_TYPE
CGenFF_4.0_ALT_TYPE_SET
CGenFF_4.0 1 CG2R61 2 CG2R61 3 CG2R61 4 CG2R61 5 CG2R61 6 NG2R60 7 HGR61 8 HGR61 9 HGR61 10 HGR62 11 HGR62
@<TRIPOS>MOLECULE
pyridine
 11 11 0 0 0
****
USER_CHARGES
INVALID_CHARGES
Pose:  17 Cluster:  17 Fr_nu: 301944 TotEn:   -11.24
@<TRIPOS>ATOM
      1 C1        -63.0481   -2.3763  -24.4657 C.ar   1 LIG      -0.11300
      2 C2        -63.2754   -2.1452  -23.1136 C.ar   1 LIG      -0.11700
      3 C3        -61.7443   -2.4644  -24.9406 C.ar   1 LIG      -0.11700
      4 C4        -62.1735   -2.0106  -22.2844 C.ar   1 LIG       0.17700
      5 C5        -60.7110   -2.3152  -24.0298 C.ar   1 LIG       0.17700
      6 N1        -60.8926   -2.0898  -22.7092 N.ar   1 LIG      -0.60000
      7 H1        -63.8855   -2.4867  -25.1481 H      1 LIG       0.11500
      8 H2        -64.2831   -2.0732  -22.7211 H      1 LIG       0.11500
      9 H3        -61.5434   -2.6434  -25.9907 H      1 LIG       0.11500
     10 H4        -62.2978   -1.8290  -21.2220 H      1 LIG       0.12400
     11 H5        -59.6757   -2.3745  -24.3491 H      1 LIG       0.12400
@<TRIPOS>BOND
      1       1       2 ar
      2       1       3 ar
      3       2       4 ar
      4       3       5 ar
      5       4       6 ar
      6       5       6 ar
      7       1       7 1
      8       2       8 1
      9       3       9 1
     10       4      10 1
     11       5      11 1
@<TRIPOS>ALT_TYPE
CGenFF_4.0_ALT_TYPE_SET
CGenFF_4.0 1 CG2R61 2 CG2R61 3 CG2R61 4 CG2R61 5 CG2R61 6 NG2R60 7 HGR61 8 HGR61 9 HGR61 10 HGR62 11 HGR62
@<TRIPOS>MOLECULE
pyridine
 11 11 0 0 0
****
USER_CHARGES
INVALID_CHARGES
Pose:  18 Cluster:  18 Fr_nu: 327370 TotEn:   -11.02
@<TRIPOS>ATOM
      1 C1        -51.6835    5.3747  -32.4674 C.ar   1 LIG      -0.11300
      2 C2        -51.1032    6.5885  -32.1165 C.ar   1 LIG      -0.11700
      3 C3        -50.9348    4.4249  -33.1533 C.ar   1 LIG      -0.11700
      4 C4        -49.7811    6.8020  -32.4720 C.ar   1 LIG       0.17700
      5 C5        -49.6203    4.7354  -33.4626 C.ar   1 LIG       0.17700
      6 N1        -49.0220    5.9036  -33.1385 N.ar   1 LIG      -0.60000
      7 H1        -52.7177    5.1697  -32.2074 H      1 LIG       0.11500
      8 H2        -51.6676    7.3433  -31.5815 H      1 LIG       0.11500
      9 H3        -51.3666    3.4721  -33.4375 H      1 LIG       0.11500
     10 H4        -49.2828    7.7327  -32.2216 H      1 LIG       0.12400
     11 H5        -48.9935    4.0293  -33.9974 H      1 LIG       0.12400
@<TRIPOS>BOND
      1       1       2 ar
      2       1       3 ar
      3       2       4 ar
      4       3       5 ar
      5       4       6 ar
      6       5       6 ar
      7       1       7 1
      8       2       8 1
      9       3       9 1
     10       4      10 1
     11       5      11 1
@<TRIPOS>ALT_TYPE
CGenFF_4.0_ALT_TYPE_SET
CGenFF_4.0 1 CG2R61 2 CG2R61 3 CG2R61 4 CG2R61 5 CG2R61 6 NG2R60 7 HGR61 8 HGR61 9 HGR61 10 HGR62 11 HGR62
@<TRIPOS>MOLECULE
pyridine
 11 11 0 0 0
****
USER_CHARGES
INVALID_CHARGES
Pose:  19 Cluster:  19 Fr_nu: 2030882 TotEn:   -11.01
@<TRIPOS>ATOM
      1 C1        -60.8099  -10.7678  -52.8203 C.ar   1 LIG      -0.11300
      2 C2        -61.5259   -9.6247  -52.4828 C.ar   1 LIG      -0.11700
      3 C3        -59.4213  -10.7578  -52.7493 C.ar   1 LIG      -0.11700
      4 C4        -60.8119   -8.5064  -52.0838 C.ar   1 LIG       0.17700
      5 C5        -58.8015   -9.5887  -52.3386 C.ar   1 LIG       0.17700
      6 N1        -59.4633   -8.4587  -52.0027 N.ar   1 LIG      -0.60000
      7 H1        -61.3330  -11.6646  -53.1386 H      1 LIG       0.11500
      8 H2        -62.6086   -9.6097  -52.5304 H      1 LIG       0.11500
      9 H3        -58.8425  -11.6371  -53.0081 H      1 LIG       0.11500
     10 H4        -61.3241   -7.5898  -51.8105 H      1 LIG       0.12400
     11 H5        -57.7205   -9.5282  -52.2670 H      1 LIG       0.12400
@<TRIPOS>BOND
      1       1       2 ar
      2       1       3 ar
      3       2       4 ar
      4       3       5 ar
      5       4       6 ar
      6       5       6 ar
      7       1       7 1
      8       2       8 1
      9       3       9 1
     10       4      10 1
     11       5      11 1
@<TRIPOS>ALT_TYPE
CGenFF_4.0_ALT_TYPE_SET
CGenFF_4.0 1 CG2R61 2 CG2R61 3 CG2R61 4 CG2R61 5 CG2R61 6 NG2R60 7 HGR61 8 HGR61 9 HGR61 10 HGR62 11 HGR62
@<TRIPOS>MOLECULE
pyridine
 11 11 0 0 0
****
USER_CHARGES
INVALID_CHARGES
Pose:  20 Cluster:  20 Fr_nu: 480240 TotEn:   -10.85
@<TRIPOS>ATOM
      1 C1        -54.0448    7.5430  -31.6623 C.ar   1 LIG      -0.11300
      2 C2        -53.0372    8.2922  -31.0652 C.ar   1 LIG      -0.11700
      3 C3        -53.8434    6.1898  -31.9101 C.ar   1 LIG      -0.11700
      4 C4        -51.8560    7.6463  -30.7377 C.ar   1 LIG       0.17700
      5 C5        -52.6260    5.6379  -31.5451 C.ar   1 LIG       0.17700
      6 N1        -51.6235    6.3338  -30.9631 N.ar   1 LIG      -0.60000
      7 H1        -54.9851    8.0130  -31.9346 H      1 LIG       0.11500
      8 H2        -53.1722    9.3483  -30.8623 H      1 LIG       0.11500
      9 H3        -54.6146    5.5863  -32.3751 H      1 LIG       0.11500
     10 H4        -51.0394    8.1867  -30.2705 H      1 LIG       0.12400
     11 H5        -52.4181    4.5870  -31.7173 H      1 LIG       0.12400
@<TRIPOS>BOND
      1       1       2 ar
      2       1       3 ar
      3       2       4 ar
      4       3       5 ar
      5       4       6 ar
      6       5       6 ar
      7       1       7 1
      8       2       8 1
      9       3       9 1
     10       4      10 1
     11       5      11 1
@<TRIPOS>ALT_TYPE
CGenFF_4.0_ALT_TYPE_SET
CGenFF_4.0 1 CG2R61 2 CG2R61 3 CG2R61 4 CG2R61 5 CG2R61 6 NG2R60 7 HGR61 8 HGR61 9 HGR61 10 HGR62 11 HGR62
@<TRIPOS>MOLECULE
pyridine
 11 11 0 0 0
****
USER_CHARGES
INVALID_CHARGES
Pose:  21 Cluster:  21 Fr_nu:  55381 TotEn:   -10.75
@<TRIPOS>ATOM
      1 C1        -59.7403   -9.9554  -52.8799 C.ar   1 LIG      -0.11300
      2 C2        -58.9212   -8.8436  -53.0411 C.ar   1 LIG      -0.11700
      3 C3        -61.0078   -9.8042  -52.3288 C.ar   1 LIG      -0.11700
      4 C4        -59.4125   -7.6122  -52.6385 C.ar   1 LIG       0.17700
      5 C5        -61.4057   -8.5299  -51.9578 C.ar   1 LIG       0.17700
      6 N1        -60.6380   -7.4260  -52.0990 N.ar   1 LIG      -0.60000
      7 H1        -59.3912  -10.9382  -53.1826 H      1 LIG       0.11500
      8 H2        -57.9297   -8.9377  -53.4686 H      1 LIG       0.11500
      9 H3        -61.6633  -10.6569  -52.1933 H      1 LIG       0.11500
     10 H4        -58.8123   -6.7145  -52.7429 H      1 LIG       0.12400
     11 H5        -62.3846   -8.3579  -51.5225 H      1 LIG       0.12400
@<TRIPOS>BOND
      1       1       2 ar
      2       1       3 ar
      3       2       4 ar
      4       3       5 ar
      5       4       6 ar
      6       5       6 ar
      7       1       7 1
      8       2       8 1
      9       3       9 1
     10       4      10 1
     11       5      11 1
@<TRIPOS>ALT_TYPE
CGenFF_4.0_ALT_TYPE_SET
CGenFF_4.0 1 CG2R61 2 CG2R61 3 CG2R61 4 CG2R61 5 CG2R61 6 NG2R60 7 HGR61 8 HGR61 9 HGR61 10 HGR62 11 HGR62
@<TRIPOS>MOLECULE
pyridine
 11 11 0 0 0
****
USER_CHARGES
INVALID_CHARGES
Pose:  22 Cluster:  22 Fr_nu:    564 TotEn:   -10.52
@<TRIPOS>ATOM
      1 C1        -43.6315   -9.2928  -40.4449 C.ar   1 LIG      -0.11300
      2 C2        -42.5744  -10.1531  -40.1698 C.ar   1 LIG      -0.11700
      3 C3        -43.8352   -8.8441  -41.7450 C.ar   1 LIG      -0.11700
      4 C4        -41.7561  -10.5321  -41.2218 C.ar   1 LIG       0.17700
      5 C5        -42.9603   -9.2815  -42.7264 C.ar   1 LIG       0.17700
      6 N1        -41.9223  -10.1169  -42.4975 N.ar   1 LIG      -0.60000
      7 H1        -44.2949   -8.9720  -39.6473 H      1 LIG       0.11500
      8 H2        -42.3968  -10.5158  -39.1641 H      1 LIG       0.11500
      9 H3        -44.6524   -8.1727  -41.9825 H      1 LIG       0.11500
     10 H4        -40.9178  -11.2014  -41.0590 H      1 LIG       0.12400
     11 H5        -43.0750   -8.9603  -43.7565 H      1 LIG       0.12400
@<TRIPOS>BOND
      1       1       2 ar
      2       1       3 ar
      3       2       4 ar
      4       3       5 ar
      5       4       6 ar
      6       5       6 ar
      7       1       7 1
      8       2       8 1
      9       3       9 1
     10       4      10 1
     11       5      11 1
@<TRIPOS>ALT_TYPE
CGenFF_4.0_ALT_TYPE_SET
CGenFF_4.0 1 CG2R61 2 CG2R61 3 CG2R61 4 CG2R61 5 CG2R61 6 NG2R60 7 HGR61 8 HGR61 9 HGR61 10 HGR62 11 HGR62
@<TRIPOS>MOLECULE
pyridine
 11 11 0 0 0
****
USER_CHARGES
INVALID_CHARGES
Pose:  23 Cluster:  23 Fr_nu: 945422 TotEn:   -10.44
@<TRIPOS>ATOM
      1 C1        -63.9352  -23.0717  -34.3676 C.ar   1 LIG      -0.11300
      2 C2        -62.9016  -22.6721  -33.5278 C.ar   1 LIG      -0.11700
      3 C3        -63.8742  -22.7765  -35.7249 C.ar   1 LIG      -0.11700
      4 C4        -61.8378  -21.9852  -34.0901 C.ar   1 LIG       0.17700
      5 C5        -62.7670  -22.0847  -36.1889 C.ar   1 LIG       0.17700
      6 N1        -61.7435  -21.6800  -35.4037 N.ar   1 LIG      -0.60000
      7 H1        -64.7869  -23.6116  -33.9649 H      1 LIG       0.11500
      8 H2        -62.9278  -22.8916  -32.4667 H      1 LIG       0.11500
      9 H3        -64.6686  -23.0776  -36.3982 H      1 LIG       0.11500
     10 H4        -61.0069  -21.6515  -33.4773 H      1 LIG       0.12400
     11 H5        -62.6713  -21.8290  -37.2391 H      1 LIG       0.12400
@<TRIPOS>BOND
      1       1       2 ar
      2       1       3 ar
      3       2       4 ar
      4       3       5 ar
      5       4       6 ar
      6       5       6 ar
      7       1       7 1
      8       2       8 1
      9       3       9 1
     10       4      10 1
     11       5      11 1
@<TRIPOS>ALT_TYPE
CGenFF_4.0_ALT_TYPE_SET
CGenFF_4.0 1 CG2R61 2 CG2R61 3 CG2R61 4 CG2R61 5 CG2R61 6 NG2R60 7 HGR61 8 HGR61 9 HGR61 10 HGR62 11 HGR62
@<TRIPOS>MOLECULE
pyridine
 11 11 0 0 0
****
USER_CHARGES
INVALID_CHARGES
Pose:  24 Cluster:  24 Fr_nu:  40237 TotEn:   -10.38
@<TRIPOS>ATOM
      1 C1        -53.4038    6.0973  -31.5883 C.ar   1 LIG      -0.11300
      2 C2        -52.9881    4.9386  -32.2348 C.ar   1 LIG      -0.11700
      3 C3        -52.4746    7.0825  -31.2733 C.ar   1 LIG      -0.11700
      4 C4        -51.6427    4.8144  -32.5419 C.ar   1 LIG       0.17700
      5 C5        -51.1522    6.8623  -31.6232 C.ar   1 LIG       0.17700
      6 N1        -50.7107    5.7497  -32.2517 N.ar   1 LIG      -0.60000
      7 H1        -54.4499    6.2319  -31.3299 H      1 LIG       0.11500
      8 H2        -53.6947    4.1577  -32.4904 H      1 LIG       0.11500
      9 H3        -52.7759    7.9936  -30.7690 H      1 LIG       0.11500
     10 H4        -51.2682    3.9295  -33.0457 H      1 LIG       0.12400
     11 H5        -50.3879    7.5992  -31.3993 H      1 LIG       0.12400
@<TRIPOS>BOND
      1       1       2 ar
      2       1       3 ar
      3       2       4 ar
      4       3       5 ar
      5       4       6 ar
      6       5       6 ar
      7       1       7 1
      8       2       8 1
      9       3       9 1
     10       4      10 1
     11       5      11 1
@<TRIPOS>ALT_TYPE
CGenFF_4.0_ALT_TYPE_SET
CGenFF_4.0 1 CG2R61 2 CG2R61 3 CG2R61 4 CG2R61 5 CG2R61 6 NG2R60 7 HGR61 8 HGR61 9 HGR61 10 HGR62 11 HGR62
@<TRIPOS>MOLECULE
pyridine
 11 11 0 0 0
****
USER_CHARGES
INVALID_CHARGES
Pose:  25 Cluster:  25 Fr_nu: 942827 TotEn:   -10.29
@<TRIPOS>ATOM
      1 C1        -73.6351   -8.1701  -24.0632 C.ar   1 LIG      -0.11300
      2 C2        -72.4388   -7.6700  -23.5613 C.ar   1 LIG      -0.11700
      3 C3        -73.7927   -8.3340  -25.4349 C.ar   1 LIG      -0.11700
      4 C4        -71.4388   -7.3511  -24.4658 C.ar   1 LIG       0.17700
      5 C5        -72.7322   -7.9852  -26.2556 C.ar   1 LIG       0.17700
      6 N1        -71.5551   -7.4963  -25.8048 N.ar   1 LIG      -0.60000
      7 H1        -74.4434   -8.4311  -23.3866 H      1 LIG       0.11500
      8 H2        -72.2936   -7.5343  -22.4959 H      1 LIG       0.11500
      9 H3        -74.7167   -8.7216  -25.8486 H      1 LIG       0.11500
     10 H4        -70.4872   -6.9572  -24.1246 H      1 LIG       0.12400
     11 H5        -72.8043   -8.0930  -27.3329 H      1 LIG       0.12400
@<TRIPOS>BOND
      1       1       2 ar
      2       1       3 ar
      3       2       4 ar
      4       3       5 ar
      5       4       6 ar
      6       5       6 ar
      7       1       7 1
      8       2       8 1
      9       3       9 1
     10       4      10 1
     11       5      11 1
@<TRIPOS>ALT_TYPE
CGenFF_4.0_ALT_TYPE_SET
CGenFF_4.0 1 CG2R61 2 CG2R61 3 CG2R61 4 CG2R61 5 CG2R61 6 NG2R60 7 HGR61 8 HGR61 9 HGR61 10 HGR62 11 HGR62
@<TRIPOS>MOLECULE
pyridine
 11 11 0 0 0
****
USER_CHARGES
INVALID_CHARGES
Pose:  26 Cluster:  26 Fr_nu: 282415 TotEn:   -10.27
@<TRIPOS>ATOM
      1 C1        -52.4367    4.5870  -33.2096 C.ar   1 LIG      -0.11300
      2 C2        -53.0805    5.3301  -32.2265 C.ar   1 LIG      -0.11700
      3 C3        -51.0575    4.4196  -33.1553 C.ar   1 LIG      -0.11700
      4 C4        -52.3060    5.8807  -31.2182 C.ar   1 LIG       0.17700
      5 C5        -50.3734    5.0112  -32.1056 C.ar   1 LIG       0.17700
      6 N1        -50.9642    5.7400  -31.1321 N.ar   1 LIG      -0.60000
      7 H1        -53.0087    4.1398  -34.0171 H      1 LIG       0.11500
      8 H2        -54.1546    5.4734  -32.2485 H      1 LIG       0.11500
      9 H3        -50.5344    3.8449  -33.9111 H      1 LIG       0.11500
     10 H4        -52.7606    6.4690  -30.4281 H      1 LIG       0.12400
     11 H5        -49.2965    4.9115  -32.0175 H      1 LIG       0.12400
@<TRIPOS>BOND
      1       1       2 ar
      2       1       3 ar
      3       2       4 ar
      4       3       5 ar
      5       4       6 ar
      6       5       6 ar
      7       1       7 1
      8       2       8 1
      9       3       9 1
     10       4      10 1
     11       5      11 1
@<TRIPOS>ALT_TYPE
CGenFF_4.0_ALT_TYPE_SET
CGenFF_4.0 1 CG2R61 2 CG2R61 3 CG2R61 4 CG2R61 5 CG2R61 6 NG2R60 7 HGR61 8 HGR61 9 HGR61 10 HGR62 11 HGR62
@<TRIPOS>MOLECULE
pyridine
 11 11 0 0 0
****
USER_CHARGES
INVALID_CHARGES
Pose:  27 Cluster:  27 Fr_nu: 2358078 TotEn:   -10.26
@<TRIPOS>ATOM
      1 C1        -60.8531   -9.3607  -53.6030 C.ar   1 LIG      -0.11300
      2 C2        -59.5041   -9.0276  -53.6528 C.ar   1 LIG      -0.11700
      3 C3        -61.3744   -9.9572  -52.4604 C.ar   1 LIG      -0.11700
      4 C4        -58.7250   -9.3098  -52.5424 C.ar   1 LIG       0.17700
      5 C5        -60.5116  -10.1980  -51.4034 C.ar   1 LIG       0.17700
      6 N1        -59.1956   -9.8885  -51.4149 N.ar   1 LIG      -0.60000
      7 H1        -61.4968   -9.1564  -54.4533 H      1 LIG       0.11500
      8 H2        -59.0761   -8.5617  -54.5328 H      1 LIG       0.11500
      9 H3        -62.4229  -10.2259  -52.3994 H      1 LIG       0.11500
     10 H4        -57.6670   -9.0697  -52.5317 H      1 LIG       0.12400
     11 H5        -60.8680  -10.6619  -50.4895 H      1 LIG       0.12400
@<TRIPOS>BOND
      1       1       2 ar
      2       1       3 ar
      3       2       4 ar
      4       3       5 ar
      5       4       6 ar
      6       5       6 ar
      7       1       7 1
      8       2       8 1
      9       3       9 1
     10       4      10 1
     11       5      11 1
@<TRIPOS>ALT_TYPE
CGenFF_4.0_ALT_TYPE_SET
CGenFF_4.0 1 CG2R61 2 CG2R61 3 CG2R61 4 CG2R61 5 CG2R61 6 NG2R60 7 HGR61 8 HGR61 9 HGR61 10 HGR62 11 HGR62
@<TRIPOS>MOLECULE
pyridine
 11 11 0 0 0
****
USER_CHARGES
INVALID_CHARGES
Pose:  28 Cluster:  28 Fr_nu: 244973 TotEn:   -10.25
@<TRIPOS>ATOM
      1 C1        -73.8881    0.3208  -30.2690 C.ar   1 LIG      -0.11300
      2 C2        -73.8915   -0.9184  -29.6385 C.ar   1 LIG      -0.11700
      3 C3        -73.6301    0.3999  -31.6329 C.ar   1 LIG      -0.11700
      4 C4        -73.6331   -2.0396  -30.4105 C.ar   1 LIG       0.17700
      5 C5        -73.3831   -0.7802  -32.3156 C.ar   1 LIG       0.17700
      6 N1        -73.3780   -2.0023  -31.7375 N.ar   1 LIG      -0.60000
      7 H1        -74.0855    1.2233  -29.6983 H      1 LIG       0.11500
      8 H2        -74.0904   -1.0041  -28.5765 H      1 LIG       0.11500
      9 H3        -73.6218    1.3552  -32.1453 H      1 LIG       0.11500
     10 H4        -73.6240   -3.0292  -29.9657 H      1 LIG       0.12400
     11 H5        -73.1755   -0.7732  -33.3807 H      1 LIG       0.12400
@<TRIPOS>BOND
      1       1       2 ar
      2       1       3 ar
      3       2       4 ar
      4       3       5 ar
      5       4       6 ar
      6       5       6 ar
      7       1       7 1
      8       2       8 1
      9       3       9 1
     10       4      10 1
     11       5      11 1
@<TRIPOS>ALT_TYPE
CGenFF_4.0_ALT_TYPE_SET
CGenFF_4.0 1 CG2R61 2 CG2R61 3 CG2R61 4 CG2R61 5 CG2R61 6 NG2R60 7 HGR61 8 HGR61 9 HGR61 10 HGR62 11 HGR62
@<TRIPOS>MOLECULE
pyridine
 11 11 0 0 0
****
USER_CHARGES
INVALID_CHARGES
Pose:  29 Cluster:  29 Fr_nu: 2289096 TotEn:   -10.13
@<TRIPOS>ATOM
      1 C1        -68.7372   -7.6017  -44.8384 C.ar   1 LIG      -0.11300
      2 C2        -69.8738   -7.0547  -45.4234 C.ar   1 LIG      -0.11700
      3 C3        -67.5816   -7.7625  -45.5948 C.ar   1 LIG      -0.11700
      4 C4        -69.8038   -6.6876  -46.7576 C.ar   1 LIG       0.17700
      5 C5        -67.6143   -7.3639  -46.9213 C.ar   1 LIG       0.17700
      6 N1        -68.6994   -6.8287  -47.5245 N.ar   1 LIG      -0.60000
      7 H1        -68.7522   -7.9027  -43.7952 H      1 LIG       0.11500
      8 H2        -70.7854   -6.9198  -44.8531 H      1 LIG       0.11500
      9 H3        -66.6840   -8.1871  -45.1598 H      1 LIG       0.11500
     10 H4        -70.6634   -6.2567  -47.2602 H      1 LIG       0.12400
     11 H5        -66.7396   -7.4687  -47.5549 H      1 LIG       0.12400
@<TRIPOS>BOND
      1       1       2 ar
      2       1       3 ar
      3       2       4 ar
      4       3       5 ar
      5       4       6 ar
      6       5       6 ar
      7       1       7 1
      8       2       8 1
      9       3       9 1
     10       4      10 1
     11       5      11 1
@<TRIPOS>ALT_TYPE
CGenFF_4.0_ALT_TYPE_SET
CGenFF_4.0 1 CG2R61 2 CG2R61 3 CG2R61 4 CG2R61 5 CG2R61 6 NG2R60 7 HGR61 8 HGR61 9 HGR61 10 HGR62 11 HGR62
@<TRIPOS>MOLECULE
pyridine
 11 11 0 0 0
****
USER_CHARGES
INVALID_CHARGES
Pose:  30 Cluster:  30 Fr_nu: 495758 TotEn:   -10.12
@<TRIPOS>ATOM
      1 C1        -54.3084    4.9797  -34.2875 C.ar   1 LIG      -0.11300
      2 C2        -53.1598    4.2693  -34.6177 C.ar   1 LIG      -0.11700
      3 C3        -55.2826    5.2035  -35.2541 C.ar   1 LIG      -0.11700
      4 C4        -53.0340    3.8076  -35.9180 C.ar   1 LIG       0.17700
      5 C5        -55.0618    4.7002  -36.5259 C.ar   1 LIG       0.17700
      6 N1        -53.9587    4.0055  -36.8841 N.ar   1 LIG      -0.60000
      7 H1        -54.4439    5.3589  -33.2790 H      1 LIG       0.11500
      8 H2        -52.3875    4.0827  -33.8806 H      1 LIG       0.11500
      9 H3        -56.1858    5.7552  -35.0194 H      1 LIG       0.11500
     10 H4        -52.1566    3.2485  -36.2256 H      1 LIG       0.12400
     11 H5        -55.7903    4.8480  -37.3164 H      1 LIG       0.12400
@<TRIPOS>BOND
      1       1       2 ar
      2       1       3 ar
      3       2       4 ar
      4       3       5 ar
      5       4       6 ar
      6       5       6 ar
      7       1       7 1
      8       2       8 1
      9       3       9 1
     10       4      10 1
     11       5      11 1
@<TRIPOS>ALT_TYPE
CGenFF_4.0_ALT_TYPE_SET
CGenFF_4.0 1 CG2R61 2 CG2R61 3 CG2R61 4 CG2R61 5 CG2R61 6 NG2R60 7 HGR61 8 HGR61 9 HGR61 10 HGR62 11 HGR62
@<TRIPOS>MOLECULE
pyridine
 11 11 0 0 0
****
USER_CHARGES
INVALID_CHARGES
Pose:  31 Cluster:  31 Fr_nu: 166331 TotEn:   -10.05
@<TRIPOS>ATOM
      1 C1        -63.1003   -2.1090  -24.8320 C.ar   1 LIG      -0.11300
      2 C2        -63.0048   -0.7248  -24.7421 C.ar   1 LIG      -0.11700
      3 C3        -61.9736   -2.8938  -24.6133 C.ar   1 LIG      -0.11700
      4 C4        -61.7694   -0.1787  -24.4331 C.ar   1 LIG       0.17700
      5 C5        -60.7843   -2.2506  -24.3104 C.ar   1 LIG       0.17700
      6 N1        -60.6527   -0.9085  -24.2143 N.ar   1 LIG      -0.60000
      7 H1        -64.0510   -2.5752  -25.0728 H      1 LIG       0.11500
      8 H2        -63.8698   -0.0934  -24.9082 H      1 LIG       0.11500
      9 H3        -62.0246   -3.9746  -24.6786 H      1 LIG       0.11500
     10 H4        -61.6427    0.8957  -24.3517 H      1 LIG       0.12400
     11 H5        -59.8761   -2.8168  -24.1316 H      1 LIG       0.12400
@<TRIPOS>BOND
      1       1       2 ar
      2       1       3 ar
      3       2       4 ar
      4       3       5 ar
      5       4       6 ar
      6       5       6 ar
      7       1       7 1
      8       2       8 1
      9       3       9 1
     10       4      10 1
     11       5      11 1
@<TRIPOS>ALT_TYPE
CGenFF_4.0_ALT_TYPE_SET
CGenFF_4.0 1 CG2R61 2 CG2R61 3 CG2R61 4 CG2R61 5 CG2R61 6 NG2R60 7 HGR61 8 HGR61 9 HGR61 10 HGR62 11 HGR62
@<TRIPOS>MOLECULE
pyridine
 11 11 0 0 0
****
USER_CHARGES
INVALID_CHARGES
Pose:  32 Cluster:  32 Fr_nu: 2289160 TotEn:   -10.03
@<TRIPOS>ATOM
      1 C1        -68.2286   -6.5268  -46.6307 C.ar   1 LIG      -0.11300
      2 C2        -67.1413   -7.3355  -46.9420 C.ar   1 LIG      -0.11700
      3 C3        -68.8805   -6.6863  -45.4130 C.ar   1 LIG      -0.11700
      4 C4        -66.7483   -8.2814  -46.0089 C.ar   1 LIG       0.17700
      5 C5        -68.4099   -7.6614  -44.5484 C.ar   1 LIG       0.17700
      6 N1        -67.3568   -8.4659  -44.8159 N.ar   1 LIG      -0.60000
      7 H1        -68.5678   -5.7741  -47.3361 H      1 LIG       0.11500
      8 H2        -66.6178   -7.2287  -47.8850 H      1 LIG       0.11500
      9 H3        -69.7307   -6.0675  -45.1493 H      1 LIG       0.11500
     10 H4        -65.9061   -8.9369  -46.2044 H      1 LIG       0.12400
     11 H5        -68.8836   -7.8268  -43.5863 H      1 LIG       0.12400
@<TRIPOS>BOND
      1       1       2 ar
      2       1       3 ar
      3       2       4 ar
      4       3       5 ar
      5       4       6 ar
      6       5       6 ar
      7       1       7 1
      8       2       8 1
      9       3       9 1
     10       4      10 1
     11       5      11 1
@<TRIPOS>ALT_TYPE
CGenFF_4.0_ALT_TYPE_SET
CGenFF_4.0 1 CG2R61 2 CG2R61 3 CG2R61 4 CG2R61 5 CG2R61 6 NG2R60 7 HGR61 8 HGR61 9 HGR61 10 HGR62 11 HGR62
@<TRIPOS>MOLECULE
pyridine
 11 11 0 0 0
****
USER_CHARGES
INVALID_CHARGES
Pose:  33 Cluster:  33 Fr_nu: 539463 TotEn:    -9.99
@<TRIPOS>ATOM
      1 C1        -61.0758   -9.7636  -54.3518 C.ar   1 LIG      -0.11300
      2 C2        -60.3796   -8.6490  -54.8059 C.ar   1 LIG      -0.11700
      3 C3        -61.1666  -10.0110  -52.9865 C.ar   1 LIG      -0.11700
      4 C4        -59.7966   -7.8194  -53.8616 C.ar   1 LIG       0.17700
      5 C5        -60.5482   -9.1205  -52.1237 C.ar   1 LIG       0.17700
      6 N1        -59.8632   -8.0272  -52.5275 N.ar   1 LIG      -0.60000
      7 H1        -61.5461  -10.4386  -55.0605 H      1 LIG       0.11500
      8 H2        -60.2961   -8.4363  -55.8653 H      1 LIG       0.11500
      9 H3        -61.7037  -10.8740  -52.6098 H      1 LIG       0.11500
     10 H4        -59.2425   -6.9373  -54.1649 H      1 LIG       0.12400
     11 H5        -60.5886   -9.2685  -51.0495 H      1 LIG       0.12400
@<TRIPOS>BOND
      1       1       2 ar
      2       1       3 ar
      3       2       4 ar
      4       3       5 ar
      5       4       6 ar
      6       5       6 ar
      7       1       7 1
      8       2       8 1
      9       3       9 1
     10       4      10 1
     11       5      11 1
@<TRIPOS>ALT_TYPE
CGenFF_4.0_ALT_TYPE_SET
CGenFF_4.0 1 CG2R61 2 CG2R61 3 CG2R61 4 CG2R61 5 CG2R61 6 NG2R60 7 HGR61 8 HGR61 9 HGR61 10 HGR62 11 HGR62
@<TRIPOS>MOLECULE
pyridine
 11 11 0 0 0
****
USER_CHARGES
INVALID_CHARGES
Pose:  34 Cluster:  34 Fr_nu: 1431332 TotEn:    -9.93
@<TRIPOS>ATOM
      1 C1        -59.7914  -11.7471  -53.2622 C.ar   1 LIG      -0.11300
      2 C2        -60.6088  -10.9532  -52.4656 C.ar   1 LIG      -0.11700
      3 C3        -58.4371  -11.4516  -53.3709 C.ar   1 LIG      -0.11700
      4 C4        -60.0279   -9.8837  -51.8034 C.ar   1 LIG       0.17700
      5 C5        -57.9534  -10.3596  -52.6684 C.ar   1 LIG       0.17700
      6 N1        -58.7166   -9.5652  -51.8847 N.ar   1 LIG      -0.60000
      7 H1        -60.2092  -12.5943  -53.7980 H      1 LIG       0.11500
      8 H2        -61.6670  -11.1650  -52.3658 H      1 LIG       0.11500
      9 H3        -57.7811  -12.0564  -53.9866 H      1 LIG       0.11500
     10 H4        -60.6229   -9.2341  -51.1701 H      1 LIG       0.12400
     11 H5        -56.9047  -10.0859  -52.7198 H      1 LIG       0.12400
@<TRIPOS>BOND
      1       1       2 ar
      2       1       3 ar
      3       2       4 ar
      4       3       5 ar
      5       4       6 ar
      6       5       6 ar
      7       1       7 1
      8       2       8 1
      9       3       9 1
     10       4      10 1
     11       5      11 1
@<TRIPOS>ALT_TYPE
CGenFF_4.0_ALT_TYPE_SET
CGenFF_4.0 1 CG2R61 2 CG2R61 3 CG2R61 4 CG2R61 5 CG2R61 6 NG2R60 7 HGR61 8 HGR61 9 HGR61 10 HGR62 11 HGR62
@<TRIPOS>MOLECULE
pyridine
 11 11 0 0 0
****
USER_CHARGES
INVALID_CHARGES
Pose:  35 Cluster:  35 Fr_nu: 121815 TotEn:    -9.82
@<TRIPOS>ATOM
      1 C1        -61.3899  -21.5342  -40.1822 C.ar   1 LIG      -0.11300
      2 C2        -60.3045  -20.7786  -39.7531 C.ar   1 LIG      -0.11700
      3 C3        -61.1859  -22.6093  -41.0399 C.ar   1 LIG      -0.11700
      4 C4        -59.0452  -21.1363  -40.2071 C.ar   1 LIG       0.17700
      5 C5        -59.8872  -22.8850  -41.4365 C.ar   1 LIG       0.17700
      6 N1        -58.8078  -22.1737  -41.0408 N.ar   1 LIG      -0.60000
      7 H1        -62.3931  -21.2852  -39.8492 H      1 LIG       0.11500
      8 H2        -60.4397  -19.9365  -39.0844 H      1 LIG       0.11500
      9 H3        -62.0172  -23.2119  -41.3876 H      1 LIG       0.11500
     10 H4        -58.1663  -20.5783  -39.9017 H      1 LIG       0.12400
     11 H5        -59.6741  -23.7123  -42.1055 H      1 LIG       0.12400
@<TRIPOS>BOND
      1       1       2 ar
      2       1       3 ar
      3       2       4 ar
      4       3       5 ar
      5       4       6 ar
      6       5       6 ar
      7       1       7 1
      8       2       8 1
      9       3       9 1
     10       4      10 1
     11       5      11 1
@<TRIPOS>ALT_TYPE
CGenFF_4.0_ALT_TYPE_SET
CGenFF_4.0 1 CG2R61 2 CG2R61 3 CG2R61 4 CG2R61 5 CG2R61 6 NG2R60 7 HGR61 8 HGR61 9 HGR61 10 HGR62 11 HGR62
@<TRIPOS>MOLECULE
pyridine
 11 11 0 0 0
****
USER_CHARGES
INVALID_CHARGES
Pose:  36 Cluster:  36 Fr_nu:  10380 TotEn:    -9.75
@<TRIPOS>ATOM
      1 C1        -65.5567  -21.8048  -50.6163 C.ar   1 LIG      -0.11300
      2 C2        -64.2123  -22.1233  -50.4599 C.ar   1 LIG      -0.11700
      3 C3        -66.4233  -21.9213  -49.5353 C.ar   1 LIG      -0.11700
      4 C4        -63.7879  -22.5502  -49.2120 C.ar   1 LIG       0.17700
      5 C5        -65.9000  -22.3574  -48.3288 C.ar   1 LIG       0.17700
      6 N1        -64.5999  -22.6760  -48.1385 N.ar   1 LIG      -0.60000
      7 H1        -65.9284  -21.4672  -51.5791 H      1 LIG       0.11500
      8 H2        -63.5186  -22.0398  -51.2885 H      1 LIG       0.11500
      9 H3        -67.4753  -21.6790  -49.6342 H      1 LIG       0.11500
     10 H4        -62.7490  -22.8109  -49.0387 H      1 LIG       0.12400
     11 H5        -66.5338  -22.4661  -47.4548 H      1 LIG       0.12400
@<TRIPOS>BOND
      1       1       2 ar
      2       1       3 ar
      3       2       4 ar
      4       3       5 ar
      5       4       6 ar
      6       5       6 ar
      7       1       7 1
      8       2       8 1
      9       3       9 1
     10       4      10 1
     11       5      11 1
@<TRIPOS>ALT_TYPE
CGenFF_4.0_ALT_TYPE_SET
CGenFF_4.0 1 CG2R61 2 CG2R61 3 CG2R61 4 CG2R61 5 CG2R61 6 NG2R60 7 HGR61 8 HGR61 9 HGR61 10 HGR62 11 HGR62
@<TRIPOS>MOLECULE
pyridine
 11 11 0 0 0
****
USER_CHARGES
INVALID_CHARGES
Pose:  37 Cluster:  37 Fr_nu:  71825 TotEn:    -9.70
@<TRIPOS>ATOM
      1 C1        -51.2549  -10.6499  -46.5466 C.ar   1 LIG      -0.11300
      2 C2        -49.9836  -11.2088  -46.4807 C.ar   1 LIG      -0.11700
      3 C3        -51.4904   -9.4029  -45.9783 C.ar   1 LIG      -0.11700
      4 C4        -48.9897  -10.4862  -45.8405 C.ar   1 LIG       0.17700
      5 C5        -50.4292   -8.7612  -45.3603 C.ar   1 LIG       0.17700
      6 N1        -49.1804   -9.2725  -45.2766 N.ar   1 LIG      -0.60000
      7 H1        -52.0610  -11.1853  -47.0392 H      1 LIG       0.11500
      8 H2        -49.7770  -12.1792  -46.9170 H      1 LIG       0.11500
      9 H3        -52.4736   -8.9481  -46.0171 H      1 LIG       0.11500
     10 H4        -47.9814  -10.8789  -45.7622 H      1 LIG       0.12400
     11 H5        -50.5601   -7.7870  -44.9009 H      1 LIG       0.12400
@<TRIPOS>BOND
      1       1       2 ar
      2       1       3 ar
      3       2       4 ar
      4       3       5 ar
      5       4       6 ar
      6       5       6 ar
      7       1       7 1
      8       2       8 1
      9       3       9 1
     10       4      10 1
     11       5      11 1
@<TRIPOS>ALT_TYPE
CGenFF_4.0_ALT_TYPE_SET
CGenFF_4.0 1 CG2R61 2 CG2R61 3 CG2R61 4 CG2R61 5 CG2R61 6 NG2R60 7 HGR61 8 HGR61 9 HGR61 10 HGR62 11 HGR62
@<TRIPOS>MOLECULE
pyridine
 11 11 0 0 0
****
USER_CHARGES
INVALID_CHARGES
Pose:  38 Cluster:  38 Fr_nu:   7151 TotEn:    -9.55
@<TRIPOS>ATOM
      1 C1        -67.0875   -7.6347  -48.5744 C.ar   1 LIG      -0.11300
      2 C2        -67.1932   -7.5530  -47.1905 C.ar   1 LIG      -0.11700
      3 C3        -66.8631   -6.4816  -49.3182 C.ar   1 LIG      -0.11700
      4 C4        -67.0683   -6.3043  -46.6030 C.ar   1 LIG       0.17700
      5 C5        -66.7533   -5.2809  -48.6356 C.ar   1 LIG       0.17700
      6 N1        -66.8503   -5.1621  -47.2924 N.ar   1 LIG      -0.60000
      7 H1        -67.1804   -8.5952  -49.0724 H      1 LIG       0.11500
      8 H2        -67.3676   -8.4386  -46.5905 H      1 LIG       0.11500
      9 H3        -66.7778   -6.5214  -50.3982 H      1 LIG       0.11500
     10 H4        -67.1434   -6.1876  -45.5270 H      1 LIG       0.12400
     11 H5        -66.5790   -4.3522  -49.1691 H      1 LIG       0.12400
@<TRIPOS>BOND
      1       1       2 ar
      2       1       3 ar
      3       2       4 ar
      4       3       5 ar
      5       4       6 ar
      6       5       6 ar
      7       1       7 1
      8       2       8 1
      9       3       9 1
     10       4      10 1
     11       5      11 1
@<TRIPOS>ALT_TYPE
CGenFF_4.0_ALT_TYPE_SET
CGenFF_4.0 1 CG2R61 2 CG2R61 3 CG2R61 4 CG2R61 5 CG2R61 6 NG2R60 7 HGR61 8 HGR61 9 HGR61 10 HGR62 11 HGR62
@<TRIPOS>MOLECULE
pyridine
 11 11 0 0 0
****
USER_CHARGES
INVALID_CHARGES
Pose:  39 Cluster:  39 Fr_nu: 350539 TotEn:    -9.44
@<TRIPOS>ATOM
      1 C1        -61.9921   -2.8022  -24.3104 C.ar   1 LIG      -0.11300
      2 C2        -61.0238   -2.1099  -25.0289 C.ar   1 LIG      -0.11700
      3 C3        -62.5687   -2.2166  -23.1888 C.ar   1 LIG      -0.11700
      4 C4        -60.6697   -0.8449  -24.5881 C.ar   1 LIG       0.17700
      5 C5        -62.1454   -0.9470  -22.8302 C.ar   1 LIG       0.17700
      6 N1        -61.2074   -0.2435  -23.5033 N.ar   1 LIG      -0.60000
      7 H1        -62.2963   -3.7965  -24.6234 H      1 LIG       0.11500
      8 H2        -60.5610   -2.5465  -25.9064 H      1 LIG       0.11500
      9 H3        -63.3251   -2.7379  -22.6131 H      1 LIG       0.11500
     10 H4        -59.9191   -0.2643  -25.1139 H      1 LIG       0.12400
     11 H5        -62.5631   -0.4461  -21.9630 H      1 LIG       0.12400
@<TRIPOS>BOND
      1       1       2 ar
      2       1       3 ar
      3       2       4 ar
      4       3       5 ar
      5       4       6 ar
      6       5       6 ar
      7       1       7 1
      8       2       8 1
      9       3       9 1
     10       4      10 1
     11       5      11 1
@<TRIPOS>ALT_TYPE
CGenFF_4.0_ALT_TYPE_SET
CGenFF_4.0 1 CG2R61 2 CG2R61 3 CG2R61 4 CG2R61 5 CG2R61 6 NG2R60 7 HGR61 8 HGR61 9 HGR61 10 HGR62 11 HGR62
@<TRIPOS>MOLECULE
pyridine
 11 11 0 0 0
****
USER_CHARGES
INVALID_CHARGES
Pose:  40 Cluster:  40 Fr_nu:  55036 TotEn:    -9.39
@<TRIPOS>ATOM
      1 C1        -68.1224  -24.0380  -35.9131 C.ar   1 LIG      -0.11300
      2 C2        -67.2576  -23.7866  -34.8538 C.ar   1 LIG      -0.11700
      3 C3        -67.6395  -24.6396  -37.0698 C.ar   1 LIG      -0.11700
      4 C4        -65.9293  -24.1529  -35.0000 C.ar   1 LIG       0.17700
      5 C5        -66.2941  -24.9675  -37.1170 C.ar   1 LIG       0.17700
      6 N1        -65.4235  -24.7389  -36.1082 N.ar   1 LIG      -0.60000
      7 H1        -69.1707  -23.7650  -35.8375 H      1 LIG       0.11500
      8 H2        -67.6120  -23.3190  -33.9425 H      1 LIG       0.11500
      9 H3        -68.2953  -24.8446  -37.9083 H      1 LIG       0.11500
     10 H4        -65.2147  -23.9778  -34.2026 H      1 LIG       0.12400
     11 H5        -65.8671  -25.4378  -37.9967 H      1 LIG       0.12400
@<TRIPOS>BOND
      1       1       2 ar
      2       1       3 ar
      3       2       4 ar
      4       3       5 ar
      5       4       6 ar
      6       5       6 ar
      7       1       7 1
      8       2       8 1
      9       3       9 1
     10       4      10 1
     11       5      11 1
@<TRIPOS>ALT_TYPE
CGenFF_4.0_ALT_TYPE_SET
CGenFF_4.0 1 CG2R61 2 CG2R61 3 CG2R61 4 CG2R61 5 CG2R61 6 NG2R60 7 HGR61 8 HGR61 9 HGR61 10 HGR62 11 HGR62
@<TRIPOS>MOLECULE
pyridine
 11 11 0 0 0
****
USER_CHARGES
INVALID_CHARGES
Pose:  41 Cluster:  41 Fr_nu:  14541 TotEn:    -9.38
@<TRIPOS>ATOM
      1 C1        -61.1203  -21.4284  -40.4082 C.ar   1 LIG      -0.11300
      2 C2        -59.9585  -21.0554  -39.7416 C.ar   1 LIG      -0.11700
      3 C3        -62.2328  -21.8352  -39.6800 C.ar   1 LIG      -0.11700
      4 C4        -59.9604  -21.1062  -38.3570 C.ar   1 LIG       0.17700
      5 C5        -62.1328  -21.8514  -38.2982 C.ar   1 LIG       0.17700
      6 N1        -61.0213  -21.4961  -37.6154 N.ar   1 LIG      -0.60000
      7 H1        -61.1584  -21.4029  -41.4931 H      1 LIG       0.11500
      8 H2        -59.0795  -20.7346  -40.2885 H      1 LIG       0.11500
      9 H3        -63.1489  -22.1309  -40.1785 H      1 LIG       0.11500
     10 H4        -59.0786  -20.8256  -37.7905 H      1 LIG       0.12400
     11 H5        -62.9718  -22.1614  -37.6838 H      1 LIG       0.12400
@<TRIPOS>BOND
      1       1       2 ar
      2       1       3 ar
      3       2       4 ar
      4       3       5 ar
      5       4       6 ar
      6       5       6 ar
      7       1       7 1
      8       2       8 1
      9       3       9 1
     10       4      10 1
     11       5      11 1
@<TRIPOS>ALT_TYPE
CGenFF_4.0_ALT_TYPE_SET
CGenFF_4.0 1 CG2R61 2 CG2R61 3 CG2R61 4 CG2R61 5 CG2R61 6 NG2R60 7 HGR61 8 HGR61 9 HGR61 10 HGR62 11 HGR62
@<TRIPOS>MOLECULE
pyridine
 11 11 0 0 0
****
USER_CHARGES
INVALID_CHARGES
Pose:  42 Cluster:  42 Fr_nu:  40983 TotEn:    -9.37
@<TRIPOS>ATOM
      1 C1        -61.2641   -1.9183  -24.7574 C.ar   1 LIG      -0.11300
      2 C2        -62.2490   -2.8616  -24.4868 C.ar   1 LIG      -0.11700
      3 C3        -61.4491   -0.5966  -24.3671 C.ar   1 LIG      -0.11700
      4 C4        -63.3915   -2.4358  -23.8286 C.ar   1 LIG       0.17700
      5 C5        -62.6275   -0.2722  -23.7145 C.ar   1 LIG       0.17700
      6 N1        -63.6070   -1.1609  -23.4341 N.ar   1 LIG      -0.60000
      7 H1        -60.3543   -2.2124  -25.2722 H      1 LIG       0.11500
      8 H2        -62.1262   -3.8973  -24.7814 H      1 LIG       0.11500
      9 H3        -60.6950    0.1558  -24.5680 H      1 LIG       0.11500
     10 H4        -64.1892   -3.1330  -23.5947 H      1 LIG       0.12400
     11 H5        -62.8211    0.7449  -23.3898 H      1 LIG       0.12400
@<TRIPOS>BOND
      1       1       2 ar
      2       1       3 ar
      3       2       4 ar
      4       3       5 ar
      5       4       6 ar
      6       5       6 ar
      7       1       7 1
      8       2       8 1
      9       3       9 1
     10       4      10 1
     11       5      11 1
@<TRIPOS>ALT_TYPE
CGenFF_4.0_ALT_TYPE_SET
CGenFF_4.0 1 CG2R61 2 CG2R61 3 CG2R61 4 CG2R61 5 CG2R61 6 NG2R60 7 HGR61 8 HGR61 9 HGR61 10 HGR62 11 HGR62
@<TRIPOS>MOLECULE
pyridine
 11 11 0 0 0
****
USER_CHARGES
INVALID_CHARGES
Pose:  43 Cluster:  43 Fr_nu: 142780 TotEn:    -9.11
@<TRIPOS>ATOM
      1 C1        -59.7772  -11.1107  -53.1399 C.ar   1 LIG      -0.11300
      2 C2        -59.1275  -10.1769  -53.9392 C.ar   1 LIG      -0.11700
      3 C3        -60.7677  -10.6933  -52.2578 C.ar   1 LIG      -0.11700
      4 C4        -59.5020   -8.8482  -53.8197 C.ar   1 LIG       0.17700
      5 C5        -61.0686   -9.3415  -52.2133 C.ar   1 LIG       0.17700
      6 N1        -60.4592   -8.4049  -52.9742 N.ar   1 LIG      -0.60000
      7 H1        -59.5117  -12.1617  -53.2037 H      1 LIG       0.11500
      8 H2        -58.3527  -10.4794  -54.6341 H      1 LIG       0.11500
      9 H3        -61.2871  -11.4035  -51.6246 H      1 LIG       0.11500
     10 H4        -59.0250   -8.0813  -54.4209 H      1 LIG       0.12400
     11 H5        -61.8328   -8.9640  -51.5418 H      1 LIG       0.12400
@<TRIPOS>BOND
      1       1       2 ar
      2       1       3 ar
      3       2       4 ar
      4       3       5 ar
      5       4       6 ar
      6       5       6 ar
      7       1       7 1
      8       2       8 1
      9       3       9 1
     10       4      10 1
     11       5      11 1
@<TRIPOS>ALT_TYPE
CGenFF_4.0_ALT_TYPE_SET
CGenFF_4.0 1 CG2R61 2 CG2R61 3 CG2R61 4 CG2R61 5 CG2R61 6 NG2R60 7 HGR61 8 HGR61 9 HGR61 10 HGR62 11 HGR62
@<TRIPOS>MOLECULE
pyridine
 11 11 0 0 0
****
USER_CHARGES
INVALID_CHARGES
Pose:  44 Cluster:  44 Fr_nu:  15345 TotEn:    -8.94
@<TRIPOS>ATOM
      1 C1        -51.0419   -9.7399  -45.5810 C.ar   1 LIG      -0.11300
      2 C2        -51.6190  -10.6163  -46.4932 C.ar   1 LIG      -0.11700
      3 C3        -50.0882  -10.2076  -44.6838 C.ar   1 LIG      -0.11700
      4 C4        -51.2112  -11.9403  -46.4677 C.ar   1 LIG       0.17700
      5 C5        -49.7492  -11.5499  -44.7391 C.ar   1 LIG       0.17700
      6 N1        -50.2880  -12.4314  -45.6110 N.ar   1 LIG      -0.60000
      7 H1        -51.3354   -8.6945  -45.5689 H      1 LIG       0.11500
      8 H2        -52.3640  -10.2739  -47.2020 H      1 LIG       0.11500
      9 H3        -49.6255   -9.5425  -43.9636 H      1 LIG       0.11500
     10 H4        -51.6316  -12.6635  -47.1586 H      1 LIG       0.12400
     11 H5        -49.0112  -11.9651  -44.0606 H      1 LIG       0.12400
@<TRIPOS>BOND
      1       1       2 ar
      2       1       3 ar
      3       2       4 ar
      4       3       5 ar
      5       4       6 ar
      6       5       6 ar
      7       1       7 1
      8       2       8 1
      9       3       9 1
     10       4      10 1
     11       5      11 1
@<TRIPOS>ALT_TYPE
CGenFF_4.0_ALT_TYPE_SET
CGenFF_4.0 1 CG2R61 2 CG2R61 3 CG2R61 4 CG2R61 5 CG2R61 6 NG2R60 7 HGR61 8 HGR61 9 HGR61 10 HGR62 11 HGR62
@<TRIPOS>MOLECULE
pyridine
 11 11 0 0 0
****
USER_CHARGES
INVALID_CHARGES
Pose:  45 Cluster:  45 Fr_nu: 106452 TotEn:    -8.93
@<TRIPOS>ATOM
      1 C1        -66.4873   -8.1705  -50.4811 C.ar   1 LIG      -0.11300
      2 C2        -67.4342   -8.6963  -49.6093 C.ar   1 LIG      -0.11700
      3 C3        -65.9406   -6.9167  -50.2312 C.ar   1 LIG      -0.11700
      4 C4        -67.7980   -7.9344  -48.5106 C.ar   1 LIG       0.17700
      5 C5        -66.3714   -6.2344  -49.1048 C.ar   1 LIG       0.17700
      6 N1        -67.2892   -6.7126  -48.2349 N.ar   1 LIG      -0.60000
      7 H1        -66.1764   -8.7366  -51.3541 H      1 LIG       0.11500
      8 H2        -67.8735   -9.6715  -49.7840 H      1 LIG       0.11500
      9 H3        -65.2014   -6.4869  -50.8974 H      1 LIG       0.11500
     10 H4        -68.5328   -8.2999  -47.8010 H      1 LIG       0.12400
     11 H5        -65.9768   -5.2525  -48.8650 H      1 LIG       0.12400
@<TRIPOS>BOND
      1       1       2 ar
      2       1       3 ar
      3       2       4 ar
      4       3       5 ar
      5       4       6 ar
      6       5       6 ar
      7       1       7 1
      8       2       8 1
      9       3       9 1
     10       4      10 1
     11       5      11 1
@<TRIPOS>ALT_TYPE
CGenFF_4.0_ALT_TYPE_SET
CGenFF_4.0 1 CG2R61 2 CG2R61 3 CG2R61 4 CG2R61 5 CG2R61 6 NG2R60 7 HGR61 8 HGR61 9 HGR61 10 HGR62 11 HGR62
@<TRIPOS>MOLECULE
pyridine
 11 11 0 0 0
****
USER_CHARGES
INVALID_CHARGES
Pose:  46 Cluster:  46 Fr_nu: 731467 TotEn:    -8.89
@<TRIPOS>ATOM
      1 C1        -54.7921    4.9153  -35.8969 C.ar   1 LIG      -0.11300
      2 C2        -53.7285    4.0297  -36.0297 C.ar   1 LIG      -0.11700
      3 C3        -55.4350    5.3962  -37.0321 C.ar   1 LIG      -0.11700
      4 C4        -53.3492    3.6589  -37.3097 C.ar   1 LIG       0.17700
      5 C5        -54.9792    4.9644  -38.2673 C.ar   1 LIG       0.17700
      6 N1        -53.9492    4.1051  -38.4360 N.ar   1 LIG      -0.60000
      7 H1        -55.1190    5.2306  -34.9106 H      1 LIG       0.11500
      8 H2        -53.2128    3.6418  -35.1589 H      1 LIG       0.11500
      9 H3        -56.2660    6.0877  -36.9526 H      1 LIG       0.11500
     10 H4        -52.5251    2.9709  -37.4666 H      1 LIG       0.12400
     11 H5        -55.4458    5.3103  -39.1838 H      1 LIG       0.12400
@<TRIPOS>BOND
      1       1       2 ar
      2       1       3 ar
      3       2       4 ar
      4       3       5 ar
      5       4       6 ar
      6       5       6 ar
      7       1       7 1
      8       2       8 1
      9       3       9 1
     10       4      10 1
     11       5      11 1
@<TRIPOS>ALT_TYPE
CGenFF_4.0_ALT_TYPE_SET
CGenFF_4.0 1 CG2R61 2 CG2R61 3 CG2R61 4 CG2R61 5 CG2R61 6 NG2R60 7 HGR61 8 HGR61 9 HGR61 10 HGR62 11 HGR62
@<TRIPOS>MOLECULE
pyridine
 11 11 0 0 0
****
USER_CHARGES
INVALID_CHARGES
Pose:  47 Cluster:  47 Fr_nu: 202782 TotEn:    -8.88
@<TRIPOS>ATOM
      1 C1        -61.6925  -22.0249  -36.3060 C.ar   1 LIG      -0.11300
      2 C2        -61.4122  -22.0271  -34.9441 C.ar   1 LIG      -0.11700
      3 C3        -62.9662  -22.3641  -36.7485 C.ar   1 LIG      -0.11700
      4 C4        -62.4322  -22.3733  -34.0726 C.ar   1 LIG       0.17700
      5 C5        -63.9166  -22.6954  -35.7963 C.ar   1 LIG       0.17700
      6 N1        -63.6816  -22.7088  -34.4650 N.ar   1 LIG      -0.60000
      7 H1        -60.9195  -21.7600  -37.0212 H      1 LIG       0.11500
      8 H2        -60.4267  -21.7659  -34.5765 H      1 LIG       0.11500
      9 H3        -63.2072  -22.3697  -37.8054 H      1 LIG       0.11500
     10 H4        -62.2641  -22.3905  -33.0009 H      1 LIG       0.12400
     11 H5        -64.9251  -22.9683  -36.0891 H      1 LIG       0.12400
@<TRIPOS>BOND
      1       1       2 ar
      2       1       3 ar
      3       2       4 ar
      4       3       5 ar
      5       4       6 ar
      6       5       6 ar
      7       1       7 1
      8       2       8 1
      9       3       9 1
     10       4      10 1
     11       5      11 1
@<TRIPOS>ALT_TYPE
CGenFF_4.0_ALT_TYPE_SET
CGenFF_4.0 1 CG2R61 2 CG2R61 3 CG2R61 4 CG2R61 5 CG2R61 6 NG2R60 7 HGR61 8 HGR61 9 HGR61 10 HGR62 11 HGR62
@<TRIPOS>MOLECULE
pyridine
 11 11 0 0 0
****
USER_CHARGES
INVALID_CHARGES
Pose:  48 Cluster:  48 Fr_nu: 1301015 TotEn:    -8.75
@<TRIPOS>ATOM
      1 C1        -59.5369   -9.0789  -52.9489 C.ar   1 LIG      -0.11300
      2 C2        -58.6466  -10.1012  -53.2576 C.ar   1 LIG      -0.11700
      3 C3        -60.7909   -9.3884  -52.4340 C.ar   1 LIG      -0.11700
      4 C4        -59.0551  -11.4063  -53.0348 C.ar   1 LIG       0.17700
      5 C5        -61.1035  -10.7254  -52.2483 C.ar   1 LIG       0.17700
      6 N1        -60.2650  -11.7460  -52.5364 N.ar   1 LIG      -0.60000
      7 H1        -59.2544   -8.0428  -53.1099 H      1 LIG       0.11500
      8 H2        -57.6640   -9.8835  -53.6596 H      1 LIG       0.11500
      9 H3        -61.5013   -8.6079  -52.1866 H      1 LIG       0.11500
     10 H4        -58.3974  -12.2394  -53.2597 H      1 LIG       0.12400
     11 H5        -62.0689  -11.0204  -51.8502 H      1 LIG       0.12400
@<TRIPOS>BOND
      1       1       2 ar
      2       1       3 ar
      3       2       4 ar
      4       3       5 ar
      5       4       6 ar
      6       5       6 ar
      7       1       7 1
      8       2       8 1
      9       3       9 1
     10       4      10 1
     11       5      11 1
@<TRIPOS>ALT_TYPE
CGenFF_4.0_ALT_TYPE_SET
CGenFF_4.0 1 CG2R61 2 CG2R61 3 CG2R61 4 CG2R61 5 CG2R61 6 NG2R60 7 HGR61 8 HGR61 9 HGR61 10 HGR62 11 HGR62
@<TRIPOS>MOLECULE
pyridine
 11 11 0 0 0
****
USER_CHARGES
INVALID_CHARGES
Pose:  49 Cluster:  49 Fr_nu: 2813128 TotEn:    -8.47
@<TRIPOS>ATOM
      1 C1        -40.7435    0.8625  -49.9327 C.ar   1 LIG      -0.11300
      2 C2        -39.7368    0.3617  -49.1148 C.ar   1 LIG      -0.11700
      3 C3        -42.0646    0.8268  -49.5007 C.ar   1 LIG      -0.11700
      4 C4        -40.1006   -0.1601  -47.8839 C.ar   1 LIG       0.17700
      5 C5        -42.3243    0.2840  -48.2526 C.ar   1 LIG       0.17700
      6 N1        -41.3729   -0.2121  -47.4301 N.ar   1 LIG      -0.60000
      7 H1        -40.4990    1.2792  -50.9052 H      1 LIG       0.11500
      8 H2        -38.7002    0.3795  -49.4307 H      1 LIG       0.11500
      9 H3        -42.8658    1.2110  -50.1217 H      1 LIG       0.11500
     10 H4        -39.3525   -0.5633  -47.2094 H      1 LIG       0.12400
     11 H5        -43.3380    0.2318  -47.8692 H      1 LIG       0.12400
@<TRIPOS>BOND
      1       1       2 ar
      2       1       3 ar
      3       2       4 ar
      4       3       5 ar
      5       4       6 ar
      6       5       6 ar
      7       1       7 1
      8       2       8 1
      9       3       9 1
     10       4      10 1
     11       5      11 1
@<TRIPOS>ALT_TYPE
CGenFF_4.0_ALT_TYPE_SET
CGenFF_4.0 1 CG2R61 2 CG2R61 3 CG2R61 4 CG2R61 5 CG2R61 6 NG2R60 7 HGR61 8 HGR61 9 HGR61 10 HGR62 11 HGR62
@<TRIPOS>MOLECULE
pyridine
 11 11 0 0 0
****
USER_CHARGES
INVALID_CHARGES
Pose:  50 Cluster:  50 Fr_nu: 2294037 TotEn:    -8.25
@<TRIPOS>ATOM
      1 C1        -50.1700  -12.7283  -45.9982 C.ar   1 LIG      -0.11300
      2 C2        -50.8715  -11.8699  -46.8374 C.ar   1 LIG      -0.11700
      3 C3        -49.6873  -12.2608  -44.7809 C.ar   1 LIG      -0.11700
      4 C4        -51.0620  -10.5636  -46.4166 C.ar   1 LIG       0.17700
      5 C5        -49.9305  -10.9370  -44.4523 C.ar   1 LIG       0.17700
      6 N1        -50.6079  -10.0732  -45.2415 N.ar   1 LIG      -0.60000
      7 H1        -49.9992  -13.7595  -46.2926 H      1 LIG       0.11500
      8 H2        -51.2572  -12.2126  -47.7905 H      1 LIG       0.11500
      9 H3        -49.1373  -12.9119  -44.1111 H      1 LIG       0.11500
     10 H4        -51.6025   -9.8549  -47.0352 H      1 LIG       0.12400
     11 H5        -49.5747  -10.5227  -43.5146 H      1 LIG       0.12400
@<TRIPOS>BOND
      1       1       2 ar
      2       1       3 ar
      3       2       4 ar
      4       3       5 ar
      5       4       6 ar
      6       5       6 ar
      7       1       7 1
      8       2       8 1
      9       3       9 1
     10       4      10 1
     11       5      11 1
@<TRIPOS>ALT_TYPE
CGenFF_4.0_ALT_TYPE_SET
CGenFF_4.0 1 CG2R61 2 CG2R61 3 CG2R61 4 CG2R61 5 CG2R61 6 NG2R60 7 HGR61 8 HGR61 9 HGR61 10 HGR62 11 HGR62
@<TRIPOS>MOLECULE
pyridine
 11 11 0 0 0
****
USER_CHARGES
INVALID_CHARGES
Pose:  51 Cluster:  51 Fr_nu: 149738 TotEn:    -8.12
@<TRIPOS>ATOM
      1 C1        -60.5449  -22.4303  -36.2102 C.ar   1 LIG      -0.11300
      2 C2        -61.2080  -22.3478  -37.4295 C.ar   1 LIG      -0.11700
      3 C3        -61.2631  -22.3149  -35.0253 C.ar   1 LIG      -0.11700
      4 C4        -62.5794  -22.1507  -37.4099 C.ar   1 LIG       0.17700
      5 C5        -62.6319  -22.1189  -35.1133 C.ar   1 LIG       0.17700
      6 N1        -63.3110  -22.0336  -36.2792 N.ar   1 LIG      -0.60000
      7 H1        -59.4702  -22.5836  -36.1835 H      1 LIG       0.11500
      8 H2        -60.6687  -22.4354  -38.3655 H      1 LIG       0.11500
      9 H3        -60.7670  -22.3755  -34.0633 H      1 LIG       0.11500
     10 H4        -63.1427  -22.0791  -38.3344 H      1 LIG       0.12400
     11 H5        -63.2381  -22.0218  -34.2186 H      1 LIG       0.12400
@<TRIPOS>BOND
      1       1       2 ar
      2       1       3 ar
      3       2       4 ar
      4       3       5 ar
      5       4       6 ar
      6       5       6 ar
      7       1       7 1
      8       2       8 1
      9       3       9 1
     10       4      10 1
     11       5      11 1
@<TRIPOS>ALT_TYPE
CGenFF_4.0_ALT_TYPE_SET
CGenFF_4.0 1 CG2R61 2 CG2R61 3 CG2R61 4 CG2R61 5 CG2R61 6 NG2R60 7 HGR61 8 HGR61 9 HGR61 10 HGR62 11 HGR62
@<TRIPOS>MOLECULE
pyridine
 11 11 0 0 0
****
USER_CHARGES
INVALID_CHARGES
Pose:  52 Cluster:  52 Fr_nu: 2530214 TotEn:    -8.06
@<TRIPOS>ATOM
      1 C1        -62.5239    0.1795  -24.5568 C.ar   1 LIG      -0.11300
      2 C2        -63.4143    1.0455  -25.1816 C.ar   1 LIG      -0.11700
      3 C3        -62.6247   -1.1898  -24.7761 C.ar   1 LIG      -0.11700
      4 C4        -64.3799    0.4964  -26.0098 C.ar   1 LIG       0.17700
      5 C5        -63.6258   -1.6389  -25.6222 C.ar   1 LIG       0.17700
      6 N1        -64.5092   -0.8282  -26.2470 N.ar   1 LIG      -0.60000
      7 H1        -61.7531    0.5710  -23.8996 H      1 LIG       0.11500
      8 H2        -63.3542    2.1163  -25.0256 H      1 LIG       0.11500
      9 H3        -61.9418   -1.8836  -24.2992 H      1 LIG       0.11500
     10 H4        -65.0982    1.1295  -26.5200 H      1 LIG       0.12400
     11 H5        -63.7479   -2.6976  -25.8260 H      1 LIG       0.12400
@<TRIPOS>BOND
      1       1       2 ar
      2       1       3 ar
      3       2       4 ar
      4       3       5 ar
      5       4       6 ar
      6       5       6 ar
      7       1       7 1
      8       2       8 1
      9       3       9 1
     10       4      10 1
     11       5      11 1
@<TRIPOS>ALT_TYPE
CGenFF_4.0_ALT_TYPE_SET
CGenFF_4.0 1 CG2R61 2 CG2R61 3 CG2R61 4 CG2R61 5 CG2R61 6 NG2R60 7 HGR61 8 HGR61 9 HGR61 10 HGR62 11 HGR62
@<TRIPOS>MOLECULE
pyridine
 11 11 0 0 0
****
USER_CHARGES
INVALID_CHARGES
Pose:  53 Cluster:  53 Fr_nu:   2116 TotEn:    -7.94
@<TRIPOS>ATOM
      1 C1        -66.6194  -25.4094  -37.9964 C.ar   1 LIG      -0.11300
      2 C2        -65.8631  -24.9561  -36.9214 C.ar   1 LIG      -0.11700
      3 C3        -68.0014  -25.2580  -37.9801 C.ar   1 LIG      -0.11700
      4 C4        -66.5316  -24.3631  -35.8625 C.ar   1 LIG       0.17700
      5 C5        -68.5742  -24.6517  -36.8737 C.ar   1 LIG       0.17700
      6 N1        -67.8724  -24.1987  -35.8106 N.ar   1 LIG      -0.60000
      7 H1        -66.1327  -25.8805  -38.8452 H      1 LIG       0.11500
      8 H2        -64.7847  -25.0632  -36.9127 H      1 LIG       0.11500
      9 H3        -68.6111  -25.6044  -38.8068 H      1 LIG       0.11500
     10 H4        -65.9870  -23.9933  -35.0000 H      1 LIG       0.12400
     11 H5        -69.6482  -24.5103  -36.8111 H      1 LIG       0.12400
@<TRIPOS>BOND
      1       1       2 ar
      2       1       3 ar
      3       2       4 ar
      4       3       5 ar
      5       4       6 ar
      6       5       6 ar
      7       1       7 1
      8       2       8 1
      9       3       9 1
     10       4      10 1
     11       5      11 1
@<TRIPOS>ALT_TYPE
CGenFF_4.0_ALT_TYPE_SET
CGenFF_4.0 1 CG2R61 2 CG2R61 3 CG2R61 4 CG2R61 5 CG2R61 6 NG2R60 7 HGR61 8 HGR61 9 HGR61 10 HGR62 11 HGR62
@<TRIPOS>MOLECULE
pyridine
 11 11 0 0 0
****
USER_CHARGES
INVALID_CHARGES
Pose:  54 Cluster:  54 Fr_nu: 1698245 TotEn:    -7.83
@<TRIPOS>ATOM
      1 C1        -68.5374  -25.5720  -37.7850 C.ar   1 LIG      -0.11300
      2 C2        -67.5049  -26.4973  -37.6805 C.ar   1 LIG      -0.11700
      3 C3        -68.6293  -24.5342  -36.8643 C.ar   1 LIG      -0.11700
      4 C4        -66.5970  -26.3417  -36.6454 C.ar   1 LIG       0.17700
      5 C5        -67.6713  -24.4667  -35.8656 C.ar   1 LIG       0.17700
      6 N1        -66.6538  -25.3468  -35.7320 N.ar   1 LIG      -0.60000
      7 H1        -69.2696  -25.6601  -38.5821 H      1 LIG       0.11500
      8 H2        -67.4134  -27.3140  -38.3870 H      1 LIG       0.11500
      9 H3        -69.4261  -23.8018  -36.9261 H      1 LIG       0.11500
     10 H4        -65.7737  -27.0373  -36.5206 H      1 LIG       0.12400
     11 H5        -67.6983  -23.6770  -35.1220 H      1 LIG       0.12400
@<TRIPOS>BOND
      1       1       2 ar
      2       1       3 ar
      3       2       4 ar
      4       3       5 ar
      5       4       6 ar
      6       5       6 ar
      7       1       7 1
      8       2       8 1
      9       3       9 1
     10       4      10 1
     11       5      11 1
@<TRIPOS>ALT_TYPE
CGenFF_4.0_ALT_TYPE_SET
CGenFF_4.0 1 CG2R61 2 CG2R61 3 CG2R61 4 CG2R61 5 CG2R61 6 NG2R60 7 HGR61 8 HGR61 9 HGR61 10 HGR62 11 HGR62
@<TRIPOS>MOLECULE
pyridine
 11 11 0 0 0
****
USER_CHARGES
INVALID_CHARGES
Pose:  55 Cluster:  55 Fr_nu: 2232555 TotEn:    -7.63
@<TRIPOS>ATOM
      1 C1        -62.7566  -24.1846  -34.6845 C.ar   1 LIG      -0.11300
      2 C2        -63.0083  -23.8934  -36.0205 C.ar   1 LIG      -0.11700
      3 C3        -62.6266  -23.1493  -33.7655 C.ar   1 LIG      -0.11700
      4 C4        -63.1206  -22.5610  -36.3838 C.ar   1 LIG       0.17700
      5 C5        -62.7557  -21.8502  -34.2298 C.ar   1 LIG       0.17700
      6 N1        -63.0002  -21.5282  -35.5199 N.ar   1 LIG      -0.60000
      7 H1        -62.6611  -25.2165  -34.3601 H      1 LIG       0.11500
      8 H2        -63.1137  -24.6841  -36.7541 H      1 LIG       0.11500
      9 H3        -62.4298  -23.3528  -32.7191 H      1 LIG       0.11500
     10 H4        -63.3162  -22.2816  -37.4138 H      1 LIG       0.12400
     11 H5        -62.6621  -21.0065  -33.5539 H      1 LIG       0.12400
@<TRIPOS>BOND
      1       1       2 ar
      2       1       3 ar
      3       2       4 ar
      4       3       5 ar
      5       4       6 ar
      6       5       6 ar
      7       1       7 1
      8       2       8 1
      9       3       9 1
     10       4      10 1
     11       5      11 1
@<TRIPOS>ALT_TYPE
CGenFF_4.0_ALT_TYPE_SET
CGenFF_4.0 1 CG2R61 2 CG2R61 3 CG2R61 4 CG2R61 5 CG2R61 6 NG2R60 7 HGR61 8 HGR61 9 HGR61 10 HGR62 11 HGR62
@<TRIPOS>MOLECULE
pyridine
 11 11 0 0 0
****
USER_CHARGES
INVALID_CHARGES
Pose:  56 Cluster:  56 Fr_nu: 882429 TotEn:    -7.61
@<TRIPOS>ATOM
      1 C1        -52.0285    4.7490  -32.8493 C.ar   1 LIG      -0.11300
      2 C2        -53.3710    5.1068  -32.7971 C.ar   1 LIG      -0.11700
      3 C3        -51.5014    4.2176  -34.0211 C.ar   1 LIG      -0.11700
      4 C4        -54.1382    4.9146  -33.9348 C.ar   1 LIG       0.17700
      5 C5        -52.3523    4.0650  -35.1039 C.ar   1 LIG       0.17700
      6 N1        -53.6617    4.4010  -35.0910 N.ar   1 LIG      -0.60000
      7 H1        -51.3942    4.8835  -31.9782 H      1 LIG       0.11500
      8 H2        -53.8032    5.5231  -31.8946 H      1 LIG       0.11500
      9 H3        -50.4578    3.9311  -34.0845 H      1 LIG       0.11500
     10 H4        -55.1908    5.1774  -33.9448 H      1 LIG       0.12400
     11 H5        -51.9911    3.6543  -36.0411 H      1 LIG       0.12400
@<TRIPOS>BOND
      1       1       2 ar
      2       1       3 ar
      3       2       4 ar
      4       3       5 ar
      5       4       6 ar
      6       5       6 ar
      7       1       7 1
      8       2       8 1
      9       3       9 1
     10       4      10 1
     11       5      11 1
@<TRIPOS>ALT_TYPE
CGenFF_4.0_ALT_TYPE_SET
CGenFF_4.0 1 CG2R61 2 CG2R61 3 CG2R61 4 CG2R61 5 CG2R61 6 NG2R60 7 HGR61 8 HGR61 9 HGR61 10 HGR62 11 HGR62
@<TRIPOS>MOLECULE
pyridine
 11 11 0 0 0
****
USER_CHARGES
INVALID_CHARGES
Pose:  57 Cluster:  57 Fr_nu: 1615096 TotEn:    -7.42
@<TRIPOS>ATOM
      1 C1        -59.2258   -9.4344  -51.6139 C.ar   1 LIG      -0.11300
      2 C2        -60.4529  -10.0844  -51.6827 C.ar   1 LIG      -0.11700
      3 C3        -58.9903   -8.3194  -52.4106 C.ar   1 LIG      -0.11700
      4 C4        -61.4038   -9.5839  -52.5574 C.ar   1 LIG       0.17700
      5 C5        -60.0066   -7.8981  -53.2528 C.ar   1 LIG       0.17700
      6 N1        -61.2116   -8.5037  -53.3471 N.ar   1 LIG      -0.60000
      7 H1        -58.4541   -9.7965  -50.9412 H      1 LIG       0.11500
      8 H2        -60.6587  -10.9551  -51.0709 H      1 LIG       0.11500
      9 H3        -58.0410   -7.7973  -52.3739 H      1 LIG       0.11500
     10 H4        -62.3767  -10.0555  -52.6481 H      1 LIG       0.12400
     11 H5        -59.8734   -7.0340  -53.8955 H      1 LIG       0.12400
@<TRIPOS>BOND
      1       1       2 ar
      2       1       3 ar
      3       2       4 ar
      4       3       5 ar
      5       4       6 ar
      6       5       6 ar
      7       1       7 1
      8       2       8 1
      9       3       9 1
     10       4      10 1
     11       5      11 1
@<TRIPOS>ALT_TYPE
CGenFF_4.0_ALT_TYPE_SET
CGenFF_4.0 1 CG2R61 2 CG2R61 3 CG2R61 4 CG2R61 5 CG2R61 6 NG2R60 7 HGR61 8 HGR61 9 HGR61 10 HGR62 11 HGR62
@<TRIPOS>MOLECULE
pyridine
 11 11 0 0 0
****
USER_CHARGES
INVALID_CHARGES
Pose:  58 Cluster:  58 Fr_nu:  87517 TotEn:    -7.39
@<TRIPOS>ATOM
      1 C1        -60.6703   -1.3915  -23.8359 C.ar   1 LIG      -0.11300
      2 C2        -61.1972   -0.1140  -23.6828 C.ar   1 LIG      -0.11700
      3 C3        -61.3014   -2.3017  -24.6765 C.ar   1 LIG      -0.11700
      4 C4        -62.3482    0.2015  -24.3868 C.ar   1 LIG       0.17700
      5 C5        -62.4479   -1.8884  -25.3357 C.ar   1 LIG       0.17700
      6 N1        -62.9895   -0.6558  -25.2122 N.ar   1 LIG      -0.60000
      7 H1        -59.7698   -1.6775  -23.3007 H      1 LIG       0.11500
      8 H2        -60.7219    0.6119  -23.0334 H      1 LIG       0.11500
      9 H3        -60.9089   -3.3032  -24.8106 H      1 LIG       0.11500
     10 H4        -62.7987    1.1848  -24.3012 H      1 LIG       0.12400
     11 H5        -62.9786   -2.5603  -26.0022 H      1 LIG       0.12400
@<TRIPOS>BOND
      1       1       2 ar
      2       1       3 ar
      3       2       4 ar
      4       3       5 ar
      5       4       6 ar
      6       5       6 ar
      7       1       7 1
      8       2       8 1
      9       3       9 1
     10       4      10 1
     11       5      11 1
@<TRIPOS>ALT_TYPE
CGenFF_4.0_ALT_TYPE_SET
CGenFF_4.0 1 CG2R61 2 CG2R61 3 CG2R61 4 CG2R61 5 CG2R61 6 NG2R60 7 HGR61 8 HGR61 9 HGR61 10 HGR62 11 HGR62
@<TRIPOS>MOLECULE
pyridine
 11 11 0 0 0
****
USER_CHARGES
INVALID_CHARGES
Pose:  59 Cluster:  59 Fr_nu:  54029 TotEn:    -7.10
@<TRIPOS>ATOM
      1 C1        -67.8136  -24.2374  -35.2264 C.ar   1 LIG      -0.11300
      2 C2        -66.6196  -24.9418  -35.1202 C.ar   1 LIG      -0.11700
      3 C3        -68.5786  -24.3470  -36.3823 C.ar   1 LIG      -0.11700
      4 C4        -66.2377  -25.7359  -36.1896 C.ar   1 LIG       0.17700
      5 C5        -68.1089  -25.1674  -37.3952 C.ar   1 LIG       0.17700
      6 N1        -66.9541  -25.8672  -37.3284 N.ar   1 LIG      -0.60000
      7 H1        -68.1471  -23.6037  -34.4101 H      1 LIG       0.11500
      8 H2        -66.0074  -24.8719  -34.2286 H      1 LIG       0.11500
      9 H3        -69.5125  -23.8067  -36.4872 H      1 LIG       0.11500
     10 H4        -65.3146  -26.3050  -36.1560 H      1 LIG       0.12400
     11 H5        -68.6675  -25.2868  -38.3178 H      1 LIG       0.12400
@<TRIPOS>BOND
      1       1       2 ar
      2       1       3 ar
      3       2       4 ar
      4       3       5 ar
      5       4       6 ar
      6       5       6 ar
      7       1       7 1
      8       2       8 1
      9       3       9 1
     10       4      10 1
     11       5      11 1
@<TRIPOS>ALT_TYPE
CGenFF_4.0_ALT_TYPE_SET
CGenFF_4.0 1 CG2R61 2 CG2R61 3 CG2R61 4 CG2R61 5 CG2R61 6 NG2R60 7 HGR61 8 HGR61 9 HGR61 10 HGR62 11 HGR62
@<TRIPOS>MOLECULE
pyridine
 11 11 0 0 0
****
USER_CHARGES
INVALID_CHARGES
Pose:  60 Cluster:  60 Fr_nu:  31564 TotEn:    -6.45
@<TRIPOS>ATOM
      1 C1        -69.4653   -6.9839  -45.1287 C.ar   1 LIG      -0.11300
      2 C2        -68.2188   -7.5291  -44.8423 C.ar   1 LIG      -0.11700
      3 C3        -69.5658   -5.9259  -46.0253 C.ar   1 LIG      -0.11700
      4 C4        -67.1121   -6.9848  -45.4738 C.ar   1 LIG       0.17700
      5 C5        -68.3988   -5.4531  -46.6037 C.ar   1 LIG       0.17700
      6 N1        -67.1702   -5.9571  -46.3502 N.ar   1 LIG      -0.60000
      7 H1        -70.3567   -7.3823  -44.6536 H      1 LIG       0.11500
      8 H2        -68.1166   -8.3542  -44.1471 H      1 LIG       0.11500
      9 H3        -70.5270   -5.4848  -46.2632 H      1 LIG       0.11500
     10 H4        -66.1176   -7.3745  -45.2839 H      1 LIG       0.12400
     11 H5        -68.4224   -4.6290  -47.3091 H      1 LIG       0.12400
@<TRIPOS>BOND
      1       1       2 ar
      2       1       3 ar
      3       2       4 ar
      4       3       5 ar
      5       4       6 ar
      6       5       6 ar
      7       1       7 1
      8       2       8 1
      9       3       9 1
     10       4      10 1
     11       5      11 1
@<TRIPOS>ALT_TYPE
CGenFF_4.0_ALT_TYPE_SET
CGenFF_4.0 1 CG2R61 2 CG2R61 3 CG2R61 4 CG2R61 5 CG2R61 6 NG2R60 7 HGR61 8 HGR61 9 HGR61 10 HGR62 11 HGR62
@<TRIPOS>MOLECULE
pyridine
 11 11 0 0 0
****
USER_CHARGES
INVALID_CHARGES
Pose:  61 Cluster:  61 Fr_nu: 2016284 TotEn:    -6.24
@<TRIPOS>ATOM
[truncated: 4,311,532 more chars]
