# Supplementary material for: The pocketome of G-protein-coupled receptors reveals previously untargeted allosteric sites
Source: Nat Commun. 2022 May 10;13:2567. doi: 10.1038/s41467-022-29609-6 (PMC9091257; doi:10.1038/s41467-022-29609-6)
Supplement: Supplementary file 4 — Supplementary Data 1 [file 41467_2022_29609_MOESM4_ESM.zip › docking_files/2i37/rec.mol2]

@<TRIPOS>MOLECULE
2i37_align.pdb
5044 5126 317 0 0
PROTEIN
NO_CHARGES


@<TRIPOS>ATOM
      1 N         -85.4630  -15.3150  -67.0140 N.4       1 MET   -0.2700
      2 CA        -84.8640  -14.7570  -65.8020 C.3       1 MET    0.0900
      3 CAY       -86.2650  -16.6770  -68.7890 C.3       1 MET    0.0900
      4 C         -84.2520  -15.6450  -64.7220 C.2       1 MET    0.0900
      5 O         -84.8980  -16.5420  -64.1680 O.2       1 MET    0.5100
      6 CB        -85.8100  -13.7190  -65.1450 C.3       1 MET   -0.5100
      7 CG        -86.0870  -12.4600  -65.9990 C.3       1 MET   -0.4700
      8 SD        -84.6270  -11.4170  -66.3140 S.3       1 MET    0.3100
      9 CE        -84.2820  -11.9470  -68.0180 C.3       1 MET    0.0700
     10 CY        -85.6600  -16.5770  -67.4400 C.2       1 MET    0.0900
     11 OY        -85.3990  -17.6080  -66.8240 O.2       1 MET   -0.1800
     12 HN        -85.7720  -14.5910  -67.6150 H         1 MET    0.0900
     13 HA        -83.9290  -14.2910  -66.0760 H         1 MET    0.0900
     14 HB1       -85.3570  -13.3940  -64.1850 H         1 MET   -0.1400
     15 HB2       -86.7800  -14.2160  -64.9350 H         1 MET    0.0900
     16 HG1       -86.8550  -11.8550  -65.4750 H         1 MET    0.0900
     17 HG2       -86.5070  -12.7930  -66.9710 H         1 MET   -0.0900
     18 HE1       -85.1420  -11.7360  -68.6880 H         1 MET   -0.2200
     19 HE2       -84.0840  -13.0400  -68.0470 H         1 MET    0.0900
     20 HE3       -83.3960  -11.4080  -68.4160 H         1 MET    0.0900
     21 HY1       -86.4010  -17.7460  -69.0560 H         1 MET    0.0900
     22 HY2       -85.5960  -16.1990  -69.5360 H         1 MET    0.5100
     23 HY3       -87.2560  -16.1750  -68.7920 H         1 MET   -0.5100
     24 N         -82.9620  -15.3840  -64.3800 N.am      2 ASN   -0.4700
     25 CA        -82.2420  -16.2570  -63.4560 C.3       2 ASN    0.3100
     26 C         -82.4090  -15.7670  -62.0190 C.2       2 ASN    0.0700
     27 O         -81.4990  -15.1670  -61.4420 O.2       2 ASN    0.0900
     28 CB        -80.7580  -16.3370  -63.8340 C.3       2 ASN   -0.1800
     29 CG        -80.5370  -16.9340  -65.2150 C.2       2 ASN    0.0900
     30 ND2       -80.6450  -18.1610  -65.3950 N.am      2 ASN    0.0900
     31 OD1       -80.2640  -16.0870  -66.1890 O.2       2 ASN    0.5500
     32 HN        -82.4590  -14.6010  -64.7370 H         2 ASN   -0.5500
     33 HA        -82.6940  -17.2370  -63.5000 H         2 ASN   -0.6200
     34 HB1       -80.2280  -16.9660  -63.0880 H         2 ASN    0.3200
     35 HB2       -80.3260  -15.3130  -63.8200 H         2 ASN    0.3000
     36 HD21      -80.7290  -18.7770  -64.6120 H         2 ASN    0.5100
     37 HD22      -80.6480  -18.5310  -66.3240 H         2 ASN   -0.5100
     38 N         -83.5840  -16.0230  -61.4490 N.am      3 GLY   -0.4700
     39 CA        -83.9320  -15.5550  -60.1070 C.3       3 GLY    0.3100
     40 C         -85.3830  -15.1220  -60.0190 C.2       3 GLY   -0.0200
     41 O         -86.2100  -15.5250  -60.8410 O.2       3 GLY    0.0900
     42 HN        -84.2880  -16.5530  -61.9170 H         3 GLY    0.0900
     43 HA1       -83.2950  -14.7170  -59.8680 H         3 GLY    0.5100
     44 HA2       -83.7590  -16.3650  -59.4140 H         3 GLY   -0.5100
     45 N         -85.7000  -14.3100  -59.0100 N.am      4 THR   -0.4700
     46 CA        -87.0370  -13.7320  -58.8550 C.3       4 THR    0.3100
     47 C         -86.9740  -12.5550  -57.8730 C.2       4 THR    0.0700
     48 O         -86.3600  -12.6620  -56.8110 O.2       4 THR    0.0900
     49 CB        -88.0580  -14.7750  -58.3580 C.3       4 THR    0.1400
     50 CG2       -89.4750  -14.3060  -58.6370 C.3       4 THR    0.0900
     51 OG1       -87.8530  -16.0290  -59.0170 O.3       4 THR   -0.6600
     52 HN        -85.0360  -14.0570  -58.3120 H         4 THR    0.4300
     53 HA        -87.3420  -13.3450  -59.8150 H         4 THR   -0.2700
     54 HB        -87.9380  -14.9230  -57.2640 H         4 THR    0.0900
     55 HG1       -86.9580  -16.2990  -58.8000 H         4 THR    0.0900
     56 HG21      -89.6200  -14.1580  -59.7290 H         4 THR    0.0900
     57 HG22      -89.6620  -13.3400  -58.1210 H         4 THR    0.5100
     58 HG23      -90.2030  -15.0670  -58.2820 H         4 THR   -0.5100
     59 N         -87.6210  -11.4410  -58.2270 N.am      5 GLU   -0.4700
     60 CA        -87.4390  -10.1780  -57.5120 C.3       5 GLU    0.3100
     61 C         -88.7180   -9.6520  -56.8650 C.2       5 GLU    0.0700
     62 O         -89.8230   -9.9610  -57.3130 O.2       5 GLU    0.0900
     63 CB        -86.9120   -9.1180  -58.4800 C.3       5 GLU   -0.1800
     64 CG        -86.1570   -7.9730  -57.8020 C.3       5 GLU    0.0900
     65 CD        -86.5370   -6.5970  -58.3250 C.2       5 GLU    0.0900
     66 OE1       -87.6750   -6.4280  -58.8120 O.co2     5 GLU   -0.2800
     67 OE2       -85.6960   -5.6770  -58.2330 O.co2     5 GLU    0.0900
     68 HN        -88.2580  -11.4210  -58.9940 H         5 GLU    0.0900
     69 HA        -86.7370  -10.3390  -56.7070 H         5 GLU    0.6200
     70 HB1       -87.7750   -8.6900  -59.0360 H         5 GLU   -0.7600
     71 HB2       -86.2280   -9.6110  -59.2020 H         5 GLU   -0.7600
     72 HG1       -85.0680   -8.1180  -57.9650 H         5 GLU    0.5100
     73 HG2       -86.3700   -8.0010  -56.7120 H         5 GLU   -0.5100
     74 N         -88.5510   -8.8480  -55.8090 N.am      6 GLY   -0.4700
     75 CA        -89.6580   -8.1510  -55.1440 C.3       6 GLY    0.3100
     76 C         -89.2230   -6.8460  -54.4850 C.2       6 GLY   -0.0200
     77 O         -88.1050   -6.3820  -54.7130 O.2       6 GLY    0.0900
     78 HN        -87.6480   -8.6840  -55.4200 H         6 GLY    0.0900
     79 HA1       -90.0590   -8.8110  -54.3880 H         6 GLY    0.5100
     80 HA2       -90.4100   -7.9370  -55.8890 H         6 GLY   -0.5100
     81 N         -90.1020   -6.2360  -53.6630 N.am      7 PRO   -0.2900
     82 CA        -89.7990   -4.9520  -53.0340 C.3       7 PRO    0.0000
     83 C         -88.7790   -5.0460  -51.9060 C.2       7 PRO    0.0900
     84 O         -88.0170   -4.1060  -51.6970 O.2       7 PRO    0.0900
     85 CB        -91.1530   -4.5110  -52.4770 C.3       7 PRO    0.0200
     86 CG        -91.8470   -5.7740  -52.1780 C.3       7 PRO    0.0900
     87 CD        -91.4380   -6.7180  -53.2760 C.3       7 PRO   -0.1800
     88 HA        -89.3640   -4.2740  -53.7510 H         7 PRO    0.0900
     89 HB1       -91.7170   -3.9160  -53.2270 H         7 PRO    0.0900
     90 HB2       -91.0250   -3.9010  -51.5580 H         7 PRO   -0.1800
     91 HG1       -91.5370   -6.1670  -51.1860 H         7 PRO    0.0900
     92 HG2       -92.9480   -5.6260  -52.1780 H         7 PRO    0.0900
     93 HD1       -91.3730   -7.7650  -52.9100 H         7 PRO    0.5100
     94 HD2       -92.1290   -6.6610  -54.1420 H         7 PRO   -0.5100
     95 N         -88.7720   -6.1590  -51.1790 N.am      8 ASN   -0.4700
     96 CA        -87.8550   -6.3300  -50.0600 C.3       8 ASN    0.3100
     97 C         -87.2090   -7.7120  -50.0580 C.2       8 ASN    0.0700
     98 O         -86.8830   -8.2450  -48.9970 O.2       8 ASN    0.0900
     99 CB        -88.6010   -6.0820  -48.7430 C.3       8 ASN   -0.1800
    100 CG        -87.6970   -5.5560  -47.6410 C.2       8 ASN    0.0900
    101 ND2       -88.2820   -4.8120  -46.7090 N.am      8 ASN    0.0900
    102 OD1       -86.4980   -5.8090  -47.6240 O.2       8 ASN    0.5500
    103 HN        -89.3880   -6.9210  -51.3640 H         8 ASN   -0.5500
    104 HA        -87.0440   -5.6260  -50.1760 H         8 ASN   -0.6200
    105 HB1       -89.0540   -7.0370  -48.4000 H         8 ASN    0.3200
    106 HB2       -89.4090   -5.3390  -48.9200 H         8 ASN    0.3000
    107 HD21      -87.7400   -4.4360  -45.9570 H         8 ASN    0.5100
    108 HD22      -89.2630   -4.6280  -46.7580 H         8 ASN   -0.5100
    109 N         -87.0140   -8.2930  -51.2450 N.am      9 PHE   -0.4700
    110 CA        -86.4220   -9.6280  -51.3510 C.3       9 PHE    0.3100
    111 C         -85.8880   -9.9960  -52.7410 C.2       9 PHE    0.0700
    112 O         -86.5430   -9.7690  -53.7600 O.2       9 PHE    0.0900
    113 CB        -87.4260  -10.6950  -50.8860 C.3       9 PHE   -0.1800
    114 CG        -88.8120  -10.5190  -51.4440 C.ar      9 PHE    0.0900
    115 CD1       -89.1630  -11.0830  -52.6650 C.ar      9 PHE    0.0900
    116 CD2       -89.7730   -9.8080  -50.7390 C.ar      9 PHE    0.0000
    117 CE1       -90.4450  -10.9360  -53.1770 C.ar      9 PHE   -0.1150
    118 CE2       -91.0530   -9.6530  -51.2450 C.ar      9 PHE    0.1150
    119 CZ        -91.3890  -10.2190  -52.4670 C.ar      9 PHE   -0.1150
    120 HN        -87.2610   -7.8500  -52.1030 H         9 PHE    0.1150
    121 HA        -85.5350   -9.6520  -50.7360 H         9 PHE   -0.1150
    122 HB1       -87.5120  -10.6570  -49.7780 H         9 PHE    0.1150
    123 HB2       -87.0680  -11.6960  -51.2070 H         9 PHE   -0.1150
    124 HD1       -88.4280  -11.6450  -53.2220 H         9 PHE    0.1150
    125 HD2       -89.5190   -9.3690  -49.7850 H         9 PHE   -0.1150
    126 HE1       -90.7020  -11.3790  -54.1270 H         9 PHE    0.1150
    127 HE2       -91.7890   -9.0920  -50.6890 H         9 PHE    0.5100
    128 HZ        -92.3870  -10.1000  -52.8620 H         9 PHE   -0.5100
    129 N         -84.6840  -10.5710  -52.7570 N.am     10 TYR   -0.4700
    130 CA        -84.0900  -11.1680  -53.9470 C.3      10 TYR    0.3100
    131 C         -83.7610  -12.6040  -53.5940 C.2      10 TYR    0.0700
    132 O         -83.2620  -12.8780  -52.5040 O.2      10 TYR    0.0900
    133 CB        -82.8080  -10.4320  -54.3520 C.3      10 TYR   -0.1800
    134 CG        -82.2340  -10.8160  -55.7140 C.ar     10 TYR    0.0900
    135 CD1       -82.2700   -9.9190  -56.7830 C.ar     10 TYR    0.0900
    136 CD2       -81.6330  -12.0600  -55.9320 C.ar     10 TYR    0.0000
    137 CE1       -81.7360  -10.2520  -58.0290 C.ar     10 TYR   -0.1150
    138 CE2       -81.1020  -12.4000  -57.1780 C.ar     10 TYR    0.1150
    139 CZ        -81.1570  -11.4900  -58.2200 C.ar     10 TYR   -0.1150
    140 OH        -80.6370  -11.8130  -59.4520 O.3      10 TYR    0.1150
    141 HN        -84.1220  -10.6180  -51.9340 H        10 TYR    0.1100
    142 HA        -84.8180  -11.1150  -54.7430 H        10 TYR   -0.5400
    143 HB1       -82.0200  -10.6480  -53.6000 H        10 TYR    0.4300
    144 HB2       -83.0150   -9.3420  -54.3860 H        10 TYR   -0.1150
    145 HD1       -82.7190   -8.9480  -56.6410 H        10 TYR    0.1150
    146 HD2       -81.5780  -12.7720  -55.1200 H        10 TYR   -0.1150
    147 HE1       -81.7770   -9.5420  -58.8420 H        10 TYR    0.1150
    148 HE2       -80.6510  -13.3710  -57.3290 H        10 TYR    0.5100
    149 HH        -80.5710  -12.7690  -59.5050 H        10 TYR   -0.5100
    150 N         -84.0440  -13.5200  -54.5130 N.am     11 VAL   -0.4700
    151 CA        -83.8180  -14.9350  -54.2810 C.3      11 VAL    0.3100
    152 C         -83.3440  -15.5910  -55.5710 C.2      11 VAL    0.0700
    153 O         -83.9460  -15.3840  -56.6220 O.2      11 VAL    0.0900
    154 CB        -85.1100  -15.6210  -53.8060 C.3      11 VAL   -0.0900
    155 CG1       -84.8940  -17.1140  -53.6140 C.3      11 VAL    0.0900
    156 CG2       -85.6050  -14.9970  -52.5060 C.3      11 VAL   -0.2700
    157 HN        -84.4230  -13.2770  -55.4030 H        11 VAL    0.0900
    158 HA        -83.0460  -15.0310  -53.5320 H        11 VAL    0.0900
    159 HB        -85.9070  -15.4610  -54.5630 H        11 VAL    0.0900
    160 HG11      -84.1040  -17.2900  -52.8530 H        11 VAL   -0.2700
    161 HG12      -84.5740  -17.5760  -54.5720 H        11 VAL    0.0900
    162 HG13      -85.8360  -17.5900  -53.2650 H        11 VAL    0.0900
    163 HG21      -85.8140  -13.9160  -52.6560 H        11 VAL    0.0900
    164 HG22      -84.8300  -15.1020  -51.7170 H        11 VAL    0.5100
    165 HG23      -86.5410  -15.4980  -52.1790 H        11 VAL   -0.5100
    166 N         -82.2770  -16.4020  -55.4960 N.am     12 PRO   -0.2900
    167 CA        -81.7430  -17.0300  -56.6940 C.3      12 PRO    0.0000
    168 C         -82.4700  -18.3210  -57.0780 C.2      12 PRO    0.0900
    169 O         -81.9380  -19.4160  -56.8930 O.2      12 PRO    0.0900
    170 CB        -80.2950  -17.3200  -56.2990 C.3      12 PRO    0.0200
    171 CG        -80.3730  -17.6210  -54.8470 C.3      12 PRO    0.0900
    172 CD        -81.4970  -16.7740  -54.3000 C.3      12 PRO   -0.1800
    173 HA        -81.8600  -16.3820  -57.5480 H        12 PRO    0.0900
    174 HB1       -79.6470  -16.4380  -56.4880 H        12 PRO    0.0900
    175 HB2       -79.8940  -18.1880  -56.8650 H        12 PRO   -0.1800
    176 HG1       -80.5860  -18.7000  -54.6850 H        12 PRO    0.0900
    177 HG2       -79.4150  -17.3650  -54.3450 H        12 PRO    0.0900
    178 HD1       -82.1350  -17.3500  -53.5970 H        12 PRO    0.5100
    179 HD2       -81.1100  -15.8610  -53.8000 H        12 PRO   -0.5100
    180 N         -83.6910  -18.1870  -57.5930 N.am     13 PHE   -0.4700
    181 CA        -84.3880  -19.3140  -58.2090 C.3      13 PHE    0.3100
    182 C         -85.4610  -18.8180  -59.1630 C.2      13 PHE    0.0700
    183 O         -86.1440  -17.8370  -58.8900 O.2      13 PHE    0.0900
    184 CB        -85.0080  -20.2350  -57.1530 C.3      13 PHE   -0.1800
    185 CG        -85.1650  -21.6610  -57.6130 C.ar     13 PHE    0.0900
    186 CD1       -84.2560  -22.6380  -57.2220 C.ar     13 PHE    0.0900
    187 CD2       -86.2150  -22.0250  -58.4480 C.ar     13 PHE    0.0000
    188 CE1       -84.3940  -23.9550  -57.6500 C.ar     13 PHE   -0.1150
    189 CE2       -86.3590  -23.3410  -58.8810 C.ar     13 PHE    0.1150
    190 CZ        -85.4500  -24.3070  -58.4790 C.ar     13 PHE   -0.1150
    191 HN        -84.1800  -17.3190  -57.5810 H        13 PHE    0.1150
    192 HA        -83.6710  -19.8600  -58.8040 H        13 PHE   -0.1150
    193 HB1       -86.0190  -19.8600  -56.8870 H        13 PHE    0.1150
    194 HB2       -84.3580  -20.2490  -56.2510 H        13 PHE   -0.1150
    195 HD1       -83.4310  -22.3700  -56.5770 H        13 PHE    0.1150
    196 HD2       -86.9280  -21.2790  -58.7650 H        13 PHE   -0.1150
    197 HE1       -83.6800  -24.7030  -57.3370 H        13 PHE    0.1150
    198 HE2       -87.1790  -23.6090  -59.5290 H        13 PHE    0.5100
    199 HZ        -85.5630  -25.3290  -58.8100 H        13 PHE   -0.5100
    200 N         -85.6120  -19.5240  -60.2770 N.am     14 SER   -0.4700
    201 CA        -86.5180  -19.1220  -61.3370 C.3      14 SER    0.3100
    202 C         -87.9460  -19.5810  -61.0540 C.2      14 SER    0.0700
    203 O         -88.1760  -20.7660  -60.8130 O.2      14 SER    0.0900
    204 CB        -86.0380  -19.7250  -62.6610 C.3      14 SER    0.0500
    205 OG        -86.7110  -19.1520  -63.7670 O.3      14 SER    0.0900
    206 HN        -85.1050  -20.3670  -60.4370 H        14 SER    0.0900
    207 HA        -86.5260  -18.0440  -61.3900 H        14 SER   -0.6600
    208 HB1       -86.2300  -20.8180  -62.6600 H        14 SER    0.4300
    209 HB2       -84.9480  -19.5410  -62.7770 H        14 SER    0.5100
    210 HG1       -86.3900  -18.2490  -63.8340 H        14 SER   -0.5100
    211 N         -88.9080  -18.6540  -61.1020 N.am     15 ASN   -0.4700
    212 CA        -90.3270  -19.0110  -60.9750 C.3      15 ASN    0.3100
    213 C         -90.8870  -19.6370  -62.2590 C.2      15 ASN    0.0700
    214 O         -92.0640  -19.9840  -62.3250 O.2      15 ASN    0.0900
    215 CB        -91.1760  -17.7960  -60.5510 C.3      15 ASN   -0.1800
    216 CG        -92.5000  -18.1970  -59.8760 C.2      15 ASN    0.0900
    217 ND2       -93.4520  -17.2450  -59.8130 N.am     15 ASN    0.0900
    218 OD1       -92.6740  -19.3420  -59.4450 O.2      15 ASN    0.5500
    219 HN        -88.7070  -17.6850  -61.2250 H        15 ASN   -0.5500
    220 HA        -90.4080  -19.7970  -60.2390 H        15 ASN   -0.6200
    221 HB1       -91.4100  -17.1880  -61.4510 H        15 ASN    0.3200
    222 HB2       -90.5900  -17.1810  -59.8360 H        15 ASN    0.3000
    223 HD21      -94.3330  -17.4470  -59.3860 H        15 ASN    0.5100
    224 HD22      -93.2760  -16.3360  -60.1910 H        15 ASN   -0.5100
    225 N         -90.0340  -19.7730  -63.2800 N.am     16 LYS   -0.4700
    226 CA        -90.3010  -20.6190  -64.4490 C.3      16 LYS    0.3100
    227 C         -90.9350  -21.9450  -64.0380 C.2      16 LYS    0.0700
    228 O         -91.8560  -22.4280  -64.6960 O.2      16 LYS    0.0900
    229 CB        -88.9940  -20.8960  -65.2060 C.3      16 LYS   -0.1800
    230 CG        -89.1450  -21.6560  -66.5190 C.3      16 LYS    0.0900
    231 CD        -87.7940  -22.1460  -67.0470 C.3      16 LYS    0.0900
    232 CE        -86.9360  -21.0150  -67.6170 C.3      16 LYS   -0.1800
    233 NZ        -86.1660  -20.2840  -66.5730 N.4      16 LYS    0.0900
    234 HN        -89.1590  -19.2940  -63.2920 H        16 LYS    0.0900
    235 HA        -91.0050  -20.1030  -65.0860 H        16 LYS   -0.1800
    236 HB1       -88.3300  -21.4860  -64.5410 H        16 LYS    0.0900
    237 HB2       -88.5100  -19.9210  -65.4260 H        16 LYS    0.0900
    238 HG1       -89.6090  -20.9870  -67.2740 H        16 LYS    0.2100
    239 HG2       -89.8100  -22.5300  -66.3580 H        16 LYS    0.0500
    240 HD1       -87.9720  -22.8950  -67.8460 H        16 LYS    0.0500
    241 HD2       -87.2390  -22.6310  -66.2160 H        16 LYS   -0.3000
    242 HE1       -87.5910  -20.2750  -68.1260 H        16 LYS    0.3300
    243 HE2       -86.2030  -21.4350  -68.3380 H        16 LYS    0.3300
    244 HZ1       -85.3160  -20.8290  -66.3230 H        16 LYS    0.3300
    245 HZ2       -86.7590  -20.1590  -65.7280 H        16 LYS    0.5100
    246 HZ3       -85.8840  -19.3520  -66.9400 H        16 LYS   -0.5100
    247 N         -90.4370  -22.5210  -62.9420 N.am     17 THR   -0.4700
    248 CA        -91.0100  -23.7310  -62.3570 C.3      17 THR    0.3100
    249 C         -92.0890  -23.3780  -61.3260 C.2      17 THR    0.0700
    250 O         -92.1460  -23.9700  -60.2490 O.2      17 THR    0.0900
    251 CB        -89.9120  -24.6110  -61.7070 C.3      17 THR    0.1400
    252 CG2       -88.8790  -25.0470  -62.7440 C.3      17 THR    0.0900
    253 OG1       -89.2520  -23.8770  -60.6710 O.3      17 THR   -0.6600
    254 HN        -89.6430  -22.1470  -62.4700 H        17 THR    0.4300
    255 HA        -91.5080  -24.2770  -63.1440 H        17 THR   -0.2700
    256 HB        -90.3700  -25.5230  -61.2680 H        17 THR    0.0900
    257 HG1       -89.8930  -23.7870  -59.9610 H        17 THR    0.0900
    258 HG21      -88.3920  -24.1550  -63.1950 H        17 THR    0.0900
    259 HG22      -89.3750  -25.6280  -63.5510 H        17 THR    0.5100
    260 HG23      -88.0970  -25.6700  -62.2600 H        17 THR   -0.5100
    261 N         -92.9400  -22.4070  -61.6720 N.am     18 GLY   -0.4700
    262 CA        -94.0590  -21.9540  -60.8460 C.3      18 GLY    0.3100
    263 C         -94.1030  -22.4480  -59.4160 C.2      18 GLY   -0.0200
    264 O         -95.0420  -23.1380  -59.0280 O.2      18 GLY    0.0900
    265 HN        -92.8440  -21.9310  -62.5420 H        18 GLY    0.0900
    266 HA1       -94.9620  -22.2810  -61.3390 H        18 GLY    0.5100
    267 HA2       -94.0150  -20.8760  -60.8250 H        18 GLY   -0.5100
    268 N         -93.0840  -22.0990  -58.6290 N.am     19 VAL   -0.4700
    269 CA        -93.0370  -22.4780  -57.2110 C.3      19 VAL    0.3100
    270 C         -92.3200  -21.4600  -56.3040 C.2      19 VAL    0.0700
    271 O         -92.2570  -21.6510  -55.0910 O.2      19 VAL    0.0900
    272 CB        -92.4040  -23.8960  -57.0440 C.3      19 VAL   -0.0900
    273 CG1       -90.8840  -23.8540  -57.2040 C.3      19 VAL    0.0900
    274 CG2       -92.7950  -24.5330  -55.7070 C.3      19 VAL   -0.2700
    275 HN        -92.3110  -21.5680  -58.9670 H        19 VAL    0.0900
    276 HA        -94.0470  -22.4700  -56.8290 H        19 VAL    0.0900
    277 HB        -92.8310  -24.5780  -57.8080 H        19 VAL    0.0900
    278 HG11      -90.4220  -23.3340  -56.3380 H        19 VAL   -0.2700
    279 HG12      -90.6180  -23.3030  -58.1320 H        19 VAL    0.0900
    280 HG13      -90.4800  -24.8880  -57.2540 H        19 VAL    0.0900
    281 HG21      -93.8950  -24.4750  -55.5630 H        19 VAL    0.0900
    282 HG22      -92.2990  -23.9940  -54.8710 H        19 VAL    0.5100
    283 HG23      -92.4920  -25.6020  -55.6930 H        19 VAL   -0.5100
    284 N         -91.8030  -20.3710  -56.8730 N.am     20 VAL   -0.4700
    285 CA        -91.0510  -19.3880  -56.0980 C.3      20 VAL    0.3100
    286 C         -92.0130  -18.4950  -55.3310 C.2      20 VAL    0.0700
    287 O         -93.1430  -18.2950  -55.7490 O.2      20 VAL    0.0900
    288 CB        -90.1210  -18.5380  -56.9980 C.3      20 VAL   -0.0900
    289 CG1       -89.3850  -17.4670  -56.1910 C.3      20 VAL    0.0900
    290 CG2       -89.1070  -19.4300  -57.7070 C.3      20 VAL   -0.2700
    291 HN        -91.9040  -20.1810  -57.8460 H        20 VAL    0.0900
    292 HA        -90.4680  -19.9240  -55.3640 H        20 VAL    0.0900
    293 HB        -90.7290  -18.0450  -57.7860 H        20 VAL    0.0900
    294 HG11      -88.9090  -17.9220  -55.2970 H        20 VAL   -0.2700
    295 HG12      -90.1020  -16.6880  -55.8530 H        20 VAL    0.0900
    296 HG13      -88.5930  -17.0000  -56.8160 H        20 VAL    0.0900
    297 HG21      -89.6330  -20.1760  -58.3420 H        20 VAL    0.0900
    298 HG22      -88.4920  -19.9730  -56.9570 H        20 VAL    0.5100
    299 HG23      -88.4490  -18.8130  -58.3550 H        20 VAL   -0.5100
    300 N         -91.5630  -17.9790  -54.1950 N.am     21 ARG   -0.4700
    301 CA        -92.3860  -17.1200  -53.3570 C.3      21 ARG    0.3100
    302 C         -91.5350  -16.4490  -52.2820 C.2      21 ARG    0.0700
    303 O         -90.3720  -16.8030  -52.0970 O.2      21 ARG    0.0900
    304 CB        -93.5470  -17.9180  -52.7430 C.3      21 ARG   -0.1800
    305 CG        -93.1780  -19.3390  -52.3270 C.3      21 ARG    0.0900
    306 CD        -94.2480  -20.3550  -52.6980 C.3      21 ARG    0.0900
    307 NE        -95.4220  -20.2470  -51.8310 N.pl3    21 ARG   -0.1800
    308 CZ        -96.2710  -21.2420  -51.5760 C.cat    21 ARG    0.0900
    309 NH1       -96.1020  -22.4500  -52.1080 N.pl3    21 ARG    0.0900
    310 NH2       -97.3030  -21.0250  -50.7670 N.pl3    21 ARG    0.2000
    311 HN        -90.6400  -18.1570  -53.8630 H        21 ARG    0.0900
    312 HA        -92.7660  -16.3170  -53.9710 H        21 ARG    0.0900
    313 HB1       -94.3670  -17.9730  -53.4890 H        21 ARG   -0.7000
    314 HB2       -93.9110  -17.3740  -51.8460 H        21 ARG    0.4400
    315 HG1       -93.0280  -19.3630  -51.2270 H        21 ARG    0.6400
    316 HG2       -92.2280  -19.6240  -52.8270 H        21 ARG   -0.8000
    317 HD1       -93.8420  -21.3840  -52.5920 H        21 ARG    0.4600
    318 HD2       -94.5840  -20.1830  -53.7440 H        21 ARG    0.4600
    319 HE        -95.6000  -19.3640  -51.3980 H        21 ARG   -0.8000
    320 HH11      -95.3260  -22.6270  -52.7130 H        21 ARG    0.4600
    321 HH12      -96.7530  -23.1830  -51.9030 H        21 ARG    0.4600
    322 HH21      -97.4350  -20.1230  -50.3570 H        21 ARG    0.5100
    323 HH22      -97.9470  -21.7630  -50.5680 H        21 ARG   -0.5100
    324 N         -92.1250  -15.4780  -51.5830 N.am     22 SER   -0.4700
    325 CA        -91.4130  -14.6650  -50.5930 C.3      22 SER    0.3100
    326 C         -90.7580  -15.5100  -49.4960 C.2      22 SER    0.0700
    327 O         -91.2830  -16.5640  -49.1390 O.2      22 SER    0.0900
    328 CB        -92.3780  -13.6630  -49.9510 C.3      22 SER    0.0500
    329 OG        -91.7340  -12.8740  -48.9660 O.3      22 SER    0.0900
    330 HN        -93.0900  -15.2600  -51.7040 H        22 SER    0.0900
    331 HA        -90.6080  -14.1480  -51.0960 H        22 SER   -0.6600
    332 HB1       -93.2140  -14.2130  -49.4690 H        22 SER    0.4300
    333 HB2       -92.7840  -12.9870  -50.7330 H        22 SER    0.5100
    334 HG1       -92.4330  -12.5210  -48.4100 H        22 SER   -0.5100
    335 N         -89.6140  -15.0540  -48.9480 N.am     23 PRO   -0.2900
    336 CA        -88.9690  -15.7960  -47.8730 C.3      23 PRO    0.0000
    337 C         -89.3980  -15.3120  -46.4870 C.2      23 PRO    0.0900
    338 O         -88.7090  -15.5720  -45.4990 O.2      23 PRO    0.0900
    339 CB        -87.4900  -15.4950  -48.1110 C.3      23 PRO    0.0200
    340 CG        -87.4750  -14.1280  -48.7430 C.3      23 PRO    0.0900
    341 CD        -88.8540  -13.8350  -49.2770 C.3      23 PRO   -0.1800
    342 HA        -89.2330  -16.8400  -47.9170 H        23 PRO    0.0900
    343 HB1       -87.0390  -16.2490  -48.7900 H        23 PRO    0.0900
    344 HB2       -86.9280  -15.4940  -47.1530 H        23 PRO   -0.1800
    345 HG1       -87.1940  -13.3640  -47.9870 H        23 PRO    0.0900
    346 HG2       -86.7350  -14.1010  -49.5710 H        23 PRO    0.0900
    347 HD1       -89.3080  -12.9560  -48.7760 H        23 PRO    0.5100
    348 HD2       -88.8410  -13.6800  -50.3770 H        23 PRO   -0.5100
    349 N         -90.5360  -14.6210  -46.4220 N.am     24 PHE   -0.4700
    350 CA        -90.9740  -13.9300  -45.2110 C.3      24 PHE    0.3100
    351 C         -92.2040  -14.5650  -44.5530 C.2      24 PHE    0.0700
    352 O         -92.5300  -14.2440  -43.4100 O.2      24 PHE    0.0900
    353 CB        -91.2500  -12.4550  -45.5400 C.3      24 PHE   -0.1800
    354 CG        -90.0110  -11.5950  -45.5900 C.ar     24 PHE    0.0900
    355 CD1       -90.0320  -10.3100  -45.0690 C.ar     24 PHE    0.0900
    356 CD2       -88.8220  -12.0630  -46.1460 C.ar     24 PHE    0.0000
    357 CE1       -88.9030   -9.5120  -45.1090 C.ar     24 PHE   -0.1150
    358 CE2       -87.6920  -11.2700  -46.1850 C.ar     24 PHE    0.1150
    359 CZ        -87.7330   -9.9910  -45.6650 C.ar     24 PHE   -0.1150
    360 HN        -91.1470  -14.5450  -47.2060 H        24 PHE    0.1150
    361 HA        -90.1940  -14.0150  -44.4700 H        24 PHE   -0.1150
    362 HB1       -91.9150  -12.0260  -44.7600 H        24 PHE    0.1150
    363 HB2       -91.7370  -12.3880  -46.5360 H        24 PHE   -0.1150
    364 HD1       -90.9410   -9.9290  -44.6270 H        24 PHE    0.1150
    365 HD2       -88.7830  -13.0640  -46.5520 H        24 PHE   -0.1150
    366 HE1       -88.9370   -8.5120  -44.7040 H        24 PHE    0.1150
    367 HE2       -86.7790  -11.6470  -46.6200 H        24 PHE    0.5100
    368 HZ        -86.8520   -9.3670  -45.6940 H        24 PHE   -0.5100
    369 N         -92.8920  -15.4490  -45.2720 N.am     25 GLU   -0.4700
    370 CA        -94.0480  -16.1520  -44.7240 C.3      25 GLU    0.3100
    371 C         -93.9310  -17.6660  -44.8770 C.2      25 GLU    0.0700
    372 O         -94.3250  -18.4150  -43.9850 O.2      25 GLU    0.0900
    373 CB        -95.3450  -15.6550  -45.3820 C.3      25 GLU   -0.1800
    374 CG        -95.8600  -14.3230  -44.8390 C.3      25 GLU    0.0900
    375 CD        -95.0360  -13.1280  -45.2890 C.2      25 GLU    0.0900
    376 OE1       -94.4650  -13.1710  -46.4000 O.co2    25 GLU   -0.2800
    377 OE2       -94.9610  -12.1410  -44.5270 O.co2    25 GLU    0.0900
    378 HN        -92.6500  -15.6710  -46.2140 H        25 GLU    0.0900
    379 HA        -94.0760  -15.9730  -43.6600 H        25 GLU    0.6200
    380 HB1       -96.1320  -16.4240  -45.2290 H        25 GLU   -0.7600
    381 HB2       -95.1620  -15.5410  -46.4720 H        25 GLU   -0.7600
    382 HG1       -95.8450  -14.3590  -43.7280 H        25 GLU    0.5100
    383 HG2       -96.9060  -14.1750  -45.1840 H        25 GLU   -0.5100
    384 N         -93.4020  -18.1190  -46.0130 N.am     26 ALA   -0.4700
    385 CA        -93.2710  -19.5390  -46.2950 C.3      26 ALA    0.3100
    386 C         -91.8030  -19.9270  -46.2710 C.2      26 ALA    0.0700
    387 O         -90.9360  -19.0520  -46.3050 O.2      26 ALA    0.0900
    388 CB        -93.8850  -19.8530  -47.6550 C.3      26 ALA   -0.2700
    389 HN        -93.0700  -17.5010  -46.7210 H        26 ALA    0.0900
    390 HA        -93.7780  -20.0880  -45.5150 H        26 ALA    0.0900
    391 HB1       -93.2580  -19.4240  -48.4660 H        26 ALA    0.0900
    392 HB2       -94.9020  -19.4130  -47.7220 H        26 ALA    0.5100
    393 HB3       -93.9430  -20.9540  -47.7990 H        26 ALA   -0.5100
    394 N         -91.5140  -21.2380  -46.2080 N.am     27 PRO   -0.2900
    395 CA        -90.1280  -21.6690  -46.2390 C.3      27 PRO    0.0000
    396 C         -89.6200  -21.8200  -47.6660 C.2      27 PRO    0.0900
    397 O         -90.3940  -22.1450  -48.5670 O.2      27 PRO    0.0900
    398 CB        -90.1730  -23.0190  -45.5280 C.3      27 PRO    0.0200
    399 CG        -91.5320  -23.5580  -45.8290 C.3      27 PRO    0.0900
    400 CD        -92.4370  -22.3850  -46.1140 C.3      27 PRO   -0.1800
    401 HA        -89.4930  -20.9330  -45.7720 H        27 PRO    0.0900
    402 HB1       -90.0300  -22.8940  -44.4340 H        27 PRO    0.0900
    403 HB2       -89.3830  -23.6970  -45.9180 H        27 PRO   -0.1800
    404 HG1       -91.4880  -24.2300  -46.7130 H        27 PRO    0.0900
    405 HG2       -91.9140  -24.1330  -44.9590 H        27 PRO    0.0900
    406 HD1       -92.9800  -22.5150  -47.0740 H        27 PRO    0.5100
    407 HD2       -93.1610  -22.2220  -45.2880 H        27 PRO   -0.5100
    408 N         -88.3230  -21.5860  -47.8600 N.am     28 GLN   -0.4700
    409 CA        -87.7060  -21.6280  -49.1810 C.3      28 GLN    0.3100
    410 C         -87.0620  -22.9880  -49.4470 C.2      28 GLN    0.0700
    411 O         -85.8920  -23.0680  -49.8220 O.2      28 GLN    0.0900
    412 CB        -86.6480  -20.5270  -49.2900 C.3      28 GLN   -0.1800
    413 CG        -87.1890  -19.1220  -49.1370 C.3      28 GLN    0.0900
    414 CD        -87.9240  -18.6580  -50.3700 C.2      28 GLN    0.0900
    415 NE2       -89.0490  -17.9940  -50.1670 N.am     28 GLN   -0.1800
    416 OE1       -87.4860  -18.8910  -51.4900 O.2      28 GLN    0.0900
    417 HN        -87.7100  -21.3700  -47.1040 H        28 GLN    0.0900
    418 HA        -88.4780  -21.4860  -49.9210 H        28 GLN    0.5500
    419 HB1       -86.1610  -20.6080  -50.2850 H        28 GLN   -0.5500
    420 HB2       -85.8850  -20.6970  -48.5020 H        28 GLN   -0.6200
    421 HG1       -86.3450  -18.4260  -48.9440 H        28 GLN    0.3200
    422 HG2       -87.8880  -19.0940  -48.2750 H        28 GLN    0.3000
    423 HE21      -89.5020  -17.5340  -50.9310 H        28 GLN    0.5100
    424 HE22      -89.4490  -17.9530  -49.2510 H        28 GLN   -0.5100
    425 N         -87.8340  -24.0610  -49.2770 N.am     29 TYR   -0.4700
    426 CA        -87.3160  -25.4270  -49.4300 C.3      29 TYR    0.3100
    427 C         -87.0130  -25.8270  -50.8830 C.2      29 TYR    0.0700
    428 O         -86.4740  -26.9090  -51.1280 O.2      29 TYR    0.0900
    429 CB        -88.2750  -26.4510  -48.7940 C.3      29 TYR   -0.1800
    430 CG        -88.0860  -26.6470  -47.2990 C.ar     29 TYR    0.0900
    431 CD1       -86.9040  -27.1820  -46.7900 C.ar     29 TYR    0.0900
    432 CD2       -89.1000  -26.3230  -46.3940 C.ar     29 TYR    0.0000
    433 CE1       -86.7260  -27.3730  -45.4180 C.ar     29 TYR   -0.1150
    434 CE2       -88.9320  -26.5120  -45.0190 C.ar     29 TYR    0.1150
    435 CZ        -87.7420  -27.0370  -44.5410 C.ar     29 TYR   -0.1150
    436 OH        -87.5640  -27.2300  -43.1870 O.3      29 TYR    0.1150
    437 HN        -88.7990  -23.9840  -49.0380 H        29 TYR    0.1100
    438 HA        -86.3480  -25.4730  -48.9520 H        29 TYR   -0.5400
    439 HB1       -88.1190  -27.4410  -49.2730 H        29 TYR    0.4300
    440 HB2       -89.3220  -26.1120  -48.9480 H        29 TYR   -0.1150
    441 HD1       -86.1090  -27.4530  -47.4680 H        29 TYR    0.1150
    442 HD2       -90.0320  -25.9220  -46.7630 H        29 TYR   -0.1150
    443 HE1       -85.7990  -27.7820  -45.0440 H        29 TYR    0.1150
    444 HE2       -89.7240  -26.2480  -44.3340 H        29 TYR    0.5100
    445 HH        -87.9480  -26.4790  -42.7280 H        29 TYR   -0.5100
    446 N         -87.3560  -24.9620  -51.8430 N.am     30 TYR   -0.4700
    447 CA        -86.9940  -25.1680  -53.2520 C.3      30 TYR    0.3100
    448 C         -85.6220  -24.5910  -53.6120 C.2      30 TYR    0.0700
    449 O         -85.2230  -24.6180  -54.7750 O.2      30 TYR    0.0900
    450 CB        -88.0670  -24.5890  -54.1940 C.3      30 TYR   -0.1800
    451 CG        -88.3920  -23.1310  -53.9540 C.ar     30 TYR    0.0900
    452 CD1       -87.5420  -22.1200  -54.3920 C.ar     30 TYR    0.0900
    453 CD2       -89.5580  -22.7650  -53.2900 C.ar     30 TYR    0.0000
    454 CE1       -87.8450  -20.7820  -54.1660 C.ar     30 TYR   -0.1150
    455 CE2       -89.8670  -21.4340  -53.0610 C.ar     30 TYR    0.1150
    456 CZ        -89.0100  -20.4490  -53.4990 C.ar     30 TYR   -0.1150
    457 OH        -89.3290  -19.1310  -53.2700 O.3      30 TYR    0.1150
    458 HN        -87.8740  -24.1330  -51.6450 H        30 TYR    0.1100
    459 HA        -86.8900  -26.2310  -53.4150 H        30 TYR   -0.5400
    460 HB1       -89.0110  -25.1590  -54.0610 H        30 TYR    0.4300
    461 HB2       -87.7130  -24.6740  -55.2430 H        30 TYR   -0.1150
    462 HD1       -86.6320  -22.3780  -54.9140 H        30 TYR    0.1150
    463 HD2       -90.2350  -23.5320  -52.9450 H        30 TYR   -0.1150
    464 HE1       -87.1750  -20.0080  -54.5110 H        30 TYR    0.1150
    465 HE2       -90.7770  -21.1700  -52.5420 H        30 TYR    0.5100
    466 HH        -88.6270  -18.7440  -52.7420 H        30 TYR   -0.5100
    467 N         -84.9050  -24.0590  -52.6200 N.am     31 LEU   -0.4700
    468 CA        -83.5400  -23.5810  -52.8200 C.3      31 LEU    0.3100
    469 C         -82.5300  -24.7050  -52.6500 C.2      31 LEU    0.0700
    470 O         -81.5170  -24.7460  -53.3460 O.2      31 LEU    0.0900
    471 CB        -83.2110  -22.4590  -51.8350 C.3      31 LEU   -0.1800
    472 CG        -84.0780  -21.2040  -51.9190 C.3      31 LEU    0.0900
    473 CD1       -83.6760  -20.2240  -50.8230 C.3      31 LEU    0.0900
    474 CD2       -83.9680  -20.5520  -53.2850 C.3      31 LEU   -0.0900
    475 HN        -85.2700  -23.9640  -51.6960 H        31 LEU    0.0900
    476 HA        -83.4570  -23.2240  -53.8370 H        31 LEU   -0.2700
    477 HB1       -82.1560  -22.1550  -52.0050 H        31 LEU    0.0900
    478 HB2       -83.3060  -22.8690  -50.8080 H        31 LEU    0.0900
    479 HG        -85.1470  -21.4820  -51.7970 H        31 LEU    0.0900
    480 HD11      -82.6100  -19.9360  -50.9410 H        31 LEU   -0.2700
    481 HD12      -83.8070  -20.6980  -49.8260 H        31 LEU    0.0900
    482 HD13      -84.3010  -19.3080  -50.8870 H        31 LEU    0.0900
    483 HD21      -84.3020  -21.2600  -54.0740 H        31 LEU    0.0900
    484 HD22      -82.9130  -20.2690  -53.4850 H        31 LEU    0.5100
    485 HD23      -84.6110  -19.6470  -53.3260 H        31 LEU   -0.5100
    486 N         -82.8040  -25.6100  -51.7130 N.am     32 ALA   -0.4700
    487 CA        -81.9080  -26.7200  -51.4260 C.3      32 ALA    0.3100
    488 C         -82.6870  -27.8720  -50.8100 C.2      32 ALA    0.0700
    489 O         -83.9060  -27.7940  -50.6530 O.2      32 ALA    0.0900
    490 CB        -80.7930  -26.2610  -50.4910 C.3      32 ALA   -0.2700
    491 HN        -83.6360  -25.5680  -51.1670 H        32 ALA    0.0900
    492 HA        -81.4970  -27.0730  -52.3600 H        32 ALA    0.0900
    493 HB1       -81.2240  -25.8900  -49.5360 H        32 ALA    0.0900
    494 HB2       -80.2170  -25.4390  -50.9640 H        32 ALA    0.5100
    495 HB3       -80.1140  -27.1110  -50.2660 H        32 ALA   -0.5100
    496 N         -81.9780  -28.9460  -50.4680 N.am     33 GLU   -0.4700
    497 CA        -82.5960  -30.1110  -49.8480 C.3      33 GLU    0.3100
    498 C         -82.7860  -29.8540  -48.3480 C.2      33 GLU    0.0700
    499 O         -81.9300  -29.2170  -47.7210 O.2      33 GLU    0.0900
    500 CB        -81.7370  -31.3690  -50.0670 C.3      33 GLU   -0.1800
    501 CG        -81.3210  -31.6420  -51.5260 C.3      33 GLU    0.0900
    502 CD        -82.4920  -31.8950  -52.4730 C.2      33 GLU    0.0900
    503 OE1       -83.6270  -32.1350  -52.0030 O.co2    33 GLU   -0.2800
    504 OE2       -82.2720  -31.8590  -53.7040 O.co2    33 GLU    0.0900
    505 HN        -80.9950  -29.0000  -50.6200 H        33 GLU    0.0900
    506 HA        -83.5730  -30.2450  -50.2880 H        33 GLU    0.6200
    507 HB1       -82.3120  -32.2460  -49.7030 H        33 GLU   -0.7600
    508 HB2       -80.8150  -31.2650  -49.4590 H        33 GLU   -0.7600
    509 HG1       -80.6610  -32.5360  -51.5450 H        33 GLU    0.5100
    510 HG2       -80.7550  -30.7640  -51.9030 H        33 GLU   -0.5100
    511 N         -83.9050  -30.3410  -47.7630 N.am     34 PRO   -0.2900
    512 CA        -84.2210  -30.1170  -46.3430 C.3      34 PRO    0.0000
    513 C         -83.0570  -30.3670  -45.3810 C.2      34 PRO    0.0900
    514 O         -82.8220  -29.5660  -44.4740 O.2      34 PRO    0.0900
    515 CB        -85.3500  -31.1180  -46.0700 C.3      34 PRO    0.0200
    516 CG        -86.0120  -31.3170  -47.3770 C.3      34 PRO    0.0900
    517 CD        -84.9550  -31.1360  -48.4340 C.3      34 PRO   -0.1800
    518 HA        -84.4830  -29.0850  -46.1760 H        34 PRO    0.0900
    519 HB1       -86.0660  -30.7080  -45.3260 H        34 PRO    0.0900
    520 HB2       -84.9420  -32.0770  -45.6860 H        34 PRO   -0.1800
    521 HG1       -86.4460  -32.3390  -47.4380 H        34 PRO    0.0900
    522 HG2       -86.8260  -30.5740  -47.5160 H        34 PRO    0.0900
    523 HD1       -84.5370  -32.1120  -48.7610 H        34 PRO    0.5100
    524 HD2       -85.3480  -30.5800  -49.3100 H        34 PRO   -0.5100
    525 N         -82.3380  -31.4690  -45.5860 N.am     35 TRP   -0.4700
    526 CA        -81.2530  -31.8690  -44.6910 C.3      35 TRP    0.3100
    527 C         -80.1090  -30.8560  -44.6470 C.2      35 TRP    0.0700
    528 O         -79.4840  -30.6820  -43.6020 O.2      35 TRP    0.0900
    529 CB        -80.7160  -33.2540  -45.0760 C.3      35 TRP   -0.1800
    530 CG        -79.8360  -33.2540  -46.2920 C.ar     35 TRP    0.0900
    531 CD1       -80.2290  -33.1190  -47.5920 C.ar     35 TRP    0.0900
    532 CD2       -78.4090  -33.3970  -46.3170 C.ar     35 TRP   -0.0300
    533 CE2       -78.0080  -33.3390  -47.6720 C.ar     35 TRP   -0.1500
    534 CE3       -77.4300  -33.5700  -45.3280 C.ar     35 TRP    0.2200
    535 NE1       -79.1390  -33.1670  -48.4260 N.ar     35 TRP   -0.5100
    536 CZ2       -76.6680  -33.4480  -48.0620 C.ar     35 TRP    0.3700
    537 CZ3       -76.0970  -33.6790  -45.7160 C.ar     35 TRP    0.2400
    538 CH2       -75.7290  -33.6170  -47.0700 C.ar     35 TRP    0.1100
    539 HN        -82.5060  -32.0720  -46.3620 H        35 TRP   -0.2500
    540 HA        -81.6410  -31.8830  -43.6830 H        35 TRP    0.1700
    541 HB1       -81.5780  -33.9260  -45.2730 H        35 TRP   -0.2000
    542 HB2       -80.1280  -33.6550  -44.2240 H        35 TRP    0.1400
    543 HD1       -81.2510  -32.9920  -47.9180 H        35 TRP   -0.2700
    544 HE1       -79.1660  -33.0920  -49.3990 H        35 TRP    0.1600
    545 HE3       -77.6870  -33.6190  -44.2800 H        35 TRP   -0.1400
    546 HZ2       -76.3650  -33.4060  -49.0970 H        35 TRP    0.1400
    547 HZ3       -75.3330  -33.8140  -44.9650 H        35 TRP    0.5100
    548 HH2       -74.6870  -33.7020  -47.3400 H        35 TRP   -0.5100
    549 N         -79.8320  -30.1890  -45.7690 N.am     36 GLN   -0.4700
    550 CA        -78.7420  -29.2100  -45.8160 C.3      36 GLN    0.3100
    551 C         -78.9360  -28.0670  -44.8160 C.2      36 GLN    0.0700
    552 O         -77.9700  -27.5870  -44.2180 O.2      36 GLN    0.0900
    553 CB        -78.5400  -28.6480  -47.2340 C.3      36 GLN   -0.1800
    554 CG        -77.4390  -29.3520  -48.0270 C.3      36 GLN    0.0900
    555 CD        -76.8500  -28.4730  -49.1170 C.2      36 GLN    0.0900
    556 NE2       -75.5530  -28.1790  -49.0060 N.am     36 GLN   -0.1800
    557 OE1       -77.5430  -28.0680  -50.0480 O.2      36 GLN    0.0900
    558 HN        -80.3440  -30.3240  -46.6130 H        36 GLN    0.0900
    559 HA        -77.8410  -29.7030  -45.4810 H        36 GLN    0.5500
    560 HB1       -78.2800  -27.5710  -47.1520 H        36 GLN   -0.5500
    561 HB2       -79.4950  -28.7470  -47.7910 H        36 GLN   -0.6200
    562 HG1       -77.8640  -30.2640  -48.5010 H        36 GLN    0.3200
    563 HG2       -76.6250  -29.6470  -47.3320 H        36 GLN    0.3000
    564 HE21      -75.1100  -27.6040  -49.6950 H        36 GLN    0.5100
    565 HE22      -75.0230  -28.5330  -48.2350 H        36 GLN   -0.5100
    566 N         -80.1840  -27.6400  -44.6280 N.am     37 PHE   -0.4700
    567 CA        -80.4960  -26.5800  -43.6750 C.3      37 PHE    0.3100
    568 C         -80.1420  -27.0000  -42.2560 C.2      37 PHE    0.0700
    569 O         -79.5030  -26.2470  -41.5220 O.2      37 PHE    0.0900
    570 CB        -81.9730  -26.1960  -43.7600 C.3      37 PHE   -0.1800
    571 CG        -82.3230  -25.4280  -44.9980 C.ar     37 PHE    0.0900
    572 CD1       -82.6220  -26.0870  -46.1830 C.ar     37 PHE    0.0900
    573 CD2       -82.3500  -24.0410  -44.9810 C.ar     37 PHE    0.0000
    574 CE1       -82.9420  -25.3770  -47.3320 C.ar     37 PHE   -0.1150
    575 CE2       -82.6690  -23.3230  -46.1250 C.ar     37 PHE    0.1150
    576 CZ        -82.9680  -23.9920  -47.3010 C.ar     37 PHE   -0.1150
    577 HN        -80.9560  -28.0240  -45.1280 H        37 PHE    0.1150
    578 HA        -79.8740  -25.7280  -43.9060 H        37 PHE   -0.1150
    579 HB1       -82.2380  -25.5580  -42.8900 H        37 PHE    0.1150
    580 HB2       -82.5930  -27.1180  -43.7580 H        37 PHE   -0.1150
    581 HD1       -82.6050  -27.1670  -46.2110 H        37 PHE    0.1150
    582 HD2       -82.1180  -23.5130  -44.0670 H        37 PHE   -0.1150
    583 HE1       -83.1720  -25.9030  -48.2460 H        37 PHE    0.1150
    584 HE2       -82.6880  -22.2440  -46.0980 H        37 PHE    0.5100
    585 HZ        -83.2180  -23.4360  -48.1930 H        37 PHE   -0.5100
    586 N         -80.5400  -28.2170  -41.8830 N.am     38 SER   -0.4700
    587 CA        -80.2410  -28.7690  -40.5610 C.3      38 SER    0.3100
    588 C         -78.7650  -28.6730  -40.2140 C.2      38 SER    0.0700
    589 O         -78.4080  -28.4400  -39.0610 O.2      38 SER    0.0900
    590 CB        -80.6850  -30.2380  -40.4600 C.3      38 SER    0.0500
    591 OG        -82.0770  -30.3440  -40.2280 O.3      38 SER    0.0900
    592 HN        -81.0640  -28.8080  -42.4920 H        38 SER    0.0900
    593 HA        -80.7600  -28.1730  -39.8250 H        38 SER   -0.6600
    594 HB1       -80.1490  -30.7290  -39.6200 H        38 SER    0.4300
    595 HB2       -80.4440  -30.7630  -41.4090 H        38 SER    0.5100
    596 HG1       -82.5030  -29.9190  -40.9770 H        38 SER   -0.5100
    597 N         -77.9040  -28.8650  -41.2100 N.am     39 MET   -0.4700
    598 CA        -76.4700  -28.7500  -40.9940 C.3      39 MET    0.3100
    599 C         -76.0850  -27.3030  -40.7140 C.2      39 MET    0.0700
    600 O         -75.3030  -27.0450  -39.8010 O.2      39 MET    0.0900
    601 CB        -75.6720  -29.3230  -42.1760 C.3      39 MET   -0.1800
    602 CG        -75.6620  -30.8570  -42.2300 C.3      39 MET    0.0900
    603 SD        -74.6880  -31.6440  -40.9210 S.3      39 MET    0.0900
    604 CE        -75.6200  -33.1540  -40.6460 C.3      39 MET   -0.1400
    605 HN        -78.1970  -29.0920  -42.1360 H        39 MET    0.0900
    606 HA        -76.2290  -29.2850  -40.0880 H        39 MET    0.0900
    607 HB1       -74.6230  -28.9660  -42.0990 H        39 MET   -0.0900
    608 HB2       -76.1150  -28.9390  -43.1190 H        39 MET   -0.2200
    609 HG1       -75.2560  -31.1630  -43.2160 H        39 MET    0.0900
    610 HG2       -76.7120  -31.2100  -42.1600 H        39 MET    0.0900
    611 HE1       -75.6720  -33.7700  -41.5700 H        39 MET    0.0900
    612 HE2       -76.6590  -32.9130  -40.3350 H        39 MET    0.5100
    613 HE3       -75.1370  -33.7640  -39.8540 H        39 MET   -0.5100
    614 N         -76.6510  -26.3540  -41.4630 N.am     40 LEU   -0.4700
    615 CA        -76.3690  -24.9400  -41.2090 C.3      40 LEU    0.3100
    616 C         -76.7590  -24.5440  -39.7880 C.2      40 LEU    0.0700
    617 O         -76.1450  -23.6600  -39.1980 O.2      40 LEU    0.0900
    618 CB        -77.0500  -24.0160  -42.2300 C.3      40 LEU   -0.1800
    619 CG        -76.4250  -23.8890  -43.6270 C.3      40 LEU    0.0900
    620 CD1       -77.0600  -22.7190  -44.3630 C.3      40 LEU    0.0900
    621 CD2       -74.9090  -23.7110  -43.6030 C.3      40 LEU   -0.0900
    622 HN        -77.2750  -26.5600  -42.2130 H        40 LEU    0.0900
    623 HA        -75.2990  -24.8060  -41.2500 H        40 LEU   -0.2700
    624 HB1       -77.0790  -22.9990  -41.7880 H        40 LEU    0.0900
    625 HB2       -78.0890  -24.3810  -42.3660 H        40 LEU    0.0900
    626 HG        -76.5960  -24.8260  -44.1990 H        40 LEU    0.0900
    627 HD11      -76.8890  -21.7770  -43.8010 H        40 LEU   -0.2700
    628 HD12      -78.1550  -22.8820  -44.4580 H        40 LEU    0.0900
    629 HD13      -76.6080  -22.6170  -45.3720 H        40 LEU    0.0900
    630 HD21      -74.4310  -24.5850  -43.1090 H        40 LEU    0.0900
    631 HD22      -74.6450  -22.7950  -43.0340 H        40 LEU    0.5100
    632 HD23      -74.5210  -23.6330  -44.6400 H        40 LEU   -0.5100
    633 N         -77.7710  -25.2070  -39.2330 N.am     41 ALA   -0.4700
    634 CA        -78.1220  -25.0220  -37.8310 C.3      41 ALA    0.3100
    635 C         -77.0550  -25.6370  -36.9320 C.2      41 ALA    0.0700
    636 O         -76.4990  -24.9620  -36.0670 O.2      41 ALA    0.0900
    637 CB        -79.4870  -25.6320  -37.5320 C.3      41 ALA   -0.2700
    638 HN        -78.3290  -25.8550  -39.7470 H        41 ALA    0.0900
    639 HA        -78.1320  -23.9630  -37.6260 H        41 ALA    0.0900
    640 HB1       -79.4750  -26.7210  -37.7530 H        41 ALA    0.0900
    641 HB2       -80.2630  -25.1500  -38.1640 H        41 ALA    0.5100
    642 HB3       -79.7380  -25.4910  -36.4590 H        41 ALA   -0.5100
    643 N         -76.7580  -26.9190  -37.1520 N.am     42 ALA   -0.4700
    644 CA        -75.7270  -27.6220  -36.3900 C.3      42 ALA    0.3100
    645 C         -74.4240  -26.8420  -36.4250 C.2      42 ALA    0.0700
    646 O         -73.7580  -26.6850  -35.4050 O.2      42 ALA    0.0900
    647 CB        -75.5140  -29.0180  -36.9500 C.3      42 ALA   -0.2700
    648 HN        -77.2280  -27.4570  -37.8480 H        42 ALA    0.0900
    649 HA        -76.0480  -27.6750  -35.3600 H        42 ALA    0.0900
    650 HB1       -75.1930  -28.9580  -38.0120 H        42 ALA    0.0900
    651 HB2       -76.4610  -29.5950  -36.8980 H        42 ALA    0.5100
    652 HB3       -74.7240  -29.5410  -36.3700 H        42 ALA   -0.5100
    653 N         -74.0760  -26.3570  -37.6130 N.am     43 TYR   -0.4700
    654 CA        -72.9740  -25.4220  -37.8030 C.3      43 TYR    0.3100
    655 C         -73.1810  -24.2140  -36.8970 C.2      43 TYR    0.0700
    656 O         -72.2970  -23.8520  -36.1190 O.2      43 TYR    0.0900
    657 CB        -72.9260  -24.9760  -39.2760 C.3      43 TYR   -0.1800
    658 CG        -71.6340  -24.3310  -39.7360 C.ar     43 TYR    0.0900
    659 CD1       -70.8510  -24.9320  -40.7220 C.ar     43 TYR    0.0900
    660 CD2       -71.2080  -23.1100  -39.2160 C.ar     43 TYR    0.0000
    661 CE1       -69.6800  -24.3440  -41.1610 C.ar     43 TYR   -0.1150
    662 CE2       -70.0380  -22.5190  -39.6480 C.ar     43 TYR    0.1150
    663 CZ        -69.2800  -23.1390  -40.6190 C.ar     43 TYR   -0.1150
    664 OH        -68.1160  -22.5570  -41.0480 O.3      43 TYR    0.1150
    665 HN        -74.5640  -26.6160  -38.4420 H        43 TYR    0.1100
    666 HA        -72.0560  -25.9190  -37.5270 H        43 TYR   -0.5400
    667 HB1       -73.7310  -24.2290  -39.4460 H        43 TYR    0.4300
    668 HB2       -73.0850  -25.8640  -39.9210 H        43 TYR   -0.1150
    669 HD1       -71.1650  -25.8730  -41.1500 H        43 TYR    0.1150
    670 HD2       -71.8050  -22.6170  -38.4630 H        43 TYR   -0.1150
    671 HE1       -69.0820  -24.8240  -41.9200 H        43 TYR    0.1150
    672 HE2       -69.7180  -21.5770  -39.2280 H        43 TYR    0.5100
    673 HH        -68.1500  -21.6240  -40.8240 H        43 TYR   -0.5100
    674 N         -74.3600  -23.6010  -36.9960 N.am     44 MET   -0.4700
    675 CA        -74.6680  -22.3820  -36.2530 C.3      44 MET    0.3100
    676 C         -74.6090  -22.5570  -34.7380 C.2      44 MET    0.0700
    677 O         -74.1010  -21.6850  -34.0310 O.2      44 MET    0.0900
    678 CB        -76.0400  -21.8240  -36.6630 C.3      44 MET   -0.1800
    679 CG        -76.0070  -20.8720  -37.8590 C.3      44 MET    0.0900
    680 SD        -74.8420  -19.5070  -37.6900 S.3      44 MET    0.0900
    681 CE        -75.1890  -18.9660  -36.0270 C.3      44 MET   -0.1400
    682 HN        -75.0870  -23.9490  -37.5840 H        44 MET    0.0900
    683 HA        -73.8930  -21.6580  -36.4630 H        44 MET    0.0900
    684 HB1       -76.4680  -21.2790  -35.7950 H        44 MET   -0.0900
    685 HB2       -76.7020  -22.6780  -36.9140 H        44 MET   -0.2200
    686 HG1       -77.0270  -20.4610  -37.9990 H        44 MET    0.0900
    687 HG2       -75.7420  -21.4640  -38.7610 H        44 MET    0.0900
    688 HE1       -74.6900  -19.6160  -35.2770 H        44 MET    0.0900
    689 HE2       -76.2830  -18.9980  -35.8330 H        44 MET    0.5100
    690 HE3       -74.8250  -17.9270  -35.8770 H        44 MET   -0.5100
    691 N         -75.1230  -23.6770  -34.2340 N.am     45 PHE   -0.4700
    692 CA        -75.1110  -23.9320  -32.7970 C.3      45 PHE    0.3100
    693 C         -73.6890  -23.9000  -32.2450 C.2      45 PHE    0.0700
    694 O         -73.4470  -23.3460  -31.1740 O.2      45 PHE    0.0900
    695 CB        -75.7740  -25.2750  -32.4670 C.3      45 PHE   -0.1800
    696 CG        -75.8060  -25.5880  -30.9930 C.ar     45 PHE    0.0900
    697 CD1       -76.7830  -25.0380  -30.1720 C.ar     45 PHE    0.0900
    698 CD2       -74.8510  -26.4230  -30.4280 C.ar     45 PHE    0.0000
    699 CE1       -76.8080  -25.3200  -28.8110 C.ar     45 PHE   -0.1150
    700 CE2       -74.8710  -26.7120  -29.0690 C.ar     45 PHE    0.1150
    701 CZ        -75.8520  -26.1590  -28.2600 C.ar     45 PHE   -0.1150
    702 HN        -75.5310  -24.3820  -34.8070 H        45 PHE    0.1150
    703 HA        -75.6420  -23.1250  -32.3130 H        45 PHE   -0.1150
    704 HB1       -75.2120  -26.0920  -32.9650 H        45 PHE    0.1150
    705 HB2       -76.8260  -25.2610  -32.8230 H        45 PHE   -0.1150
    706 HD1       -77.5320  -24.3850  -30.5950 H        45 PHE    0.1150
    707 HD2       -74.0830  -26.8550  -31.0510 H        45 PHE   -0.1150
    708 HE1       -77.5730  -24.8860  -28.1840 H        45 PHE    0.1150
    709 HE2       -74.1240  -27.3650  -28.6450 H        45 PHE    0.5100
    710 HZ        -75.8710  -26.3820  -27.2040 H        45 PHE   -0.5100
    711 N         -72.7500  -24.4870  -32.9830 N.am     46 LEU   -0.4700
    712 CA        -71.3520  -24.4930  -32.5710 C.3      46 LEU    0.3100
    713 C         -70.7920  -23.0760  -32.5200 C.2      46 LEU    0.0700
    714 O         -69.9850  -22.7630  -31.6440 O.2      46 LEU    0.0900
    715 CB        -70.4960  -25.3550  -33.5040 C.3      46 LEU   -0.1800
    716 CG        -70.9000  -26.8140  -33.7620 C.3      46 LEU    0.0900
    717 CD1       -69.6860  -27.6180  -34.2090 C.3      46 LEU    0.0900
    718 CD2       -71.5490  -27.4810  -32.5560 C.3      46 LEU   -0.0900
    719 HN        -72.9580  -24.9470  -33.8430 H        46 LEU    0.0900
    720 HA        -71.3060  -24.8780  -31.5630 H        46 LEU   -0.2700
    721 HB1       -69.4700  -25.3720  -33.0810 H        46 LEU    0.0900
    722 HB2       -70.4740  -24.8450  -34.4880 H        46 LEU    0.0900
    723 HG        -71.6810  -26.8490  -34.5520 H        46 LEU    0.0900
    724 HD11      -68.9020  -27.5950  -33.4220 H        46 LEU   -0.2700
    725 HD12      -69.2660  -27.1830  -35.1400 H        46 LEU    0.0900
    726 HD13      -69.9780  -28.6750  -34.3880 H        46 LEU    0.0900
    727 HD21      -72.4700  -26.9320  -32.2650 H        46 LEU    0.0900
    728 HD22      -70.8450  -27.4750  -31.6960 H        46 LEU    0.5100
    729 HD23      -71.8250  -28.5280  -32.8050 H        46 LEU   -0.5100
    730 N         -71.2220  -22.2230  -33.4550 N.am     47 LEU   -0.4700
    731 CA        -70.7970  -20.8200  -33.4810 C.3      47 LEU    0.3100
    732 C         -71.2990  -20.0500  -32.2570 C.2      47 LEU    0.0700
    733 O         -70.6500  -19.1060  -31.8030 O.2      47 LEU    0.0900
    734 CB        -71.2530  -20.1090  -34.7670 C.3      47 LEU   -0.1800
    735 CG        -70.7170  -20.6050  -36.1150 C.3      47 LEU    0.0900
    736 CD1       -71.1280  -19.6390  -37.2130 C.3      47 LEU    0.0900
    737 CD2       -69.2070  -20.7740  -36.1210 C.3      47 LEU   -0.0900
    738 HN        -71.8510  -22.5020  -34.1770 H        47 LEU    0.0900
    739 HA        -69.7190  -20.8010  -33.4100 H        47 LEU   -0.2700
    740 HB1       -70.9640  -19.0420  -34.6710 H        47 LEU    0.0900
    741 HB2       -72.3590  -20.1820  -34.8060 H        47 LEU    0.0900
    742 HG        -71.1310  -21.6130  -36.3330 H        47 LEU    0.0900
    743 HD11      -70.7150  -18.6280  -37.0080 H        47 LEU   -0.2700
    744 HD12      -72.2370  -19.5660  -37.2590 H        47 LEU    0.0900
    745 HD13      -70.7370  -19.9890  -38.1920 H        47 LEU    0.0900
    746 HD21      -68.9030  -21.5120  -35.3490 H        47 LEU    0.0900
    747 HD22      -68.7160  -19.8030  -35.8950 H        47 LEU    0.5100
    748 HD23      -68.8710  -21.1400  -37.1150 H        47 LEU   -0.5100
    749 N         -72.4550  -20.4490  -31.7290 N.am     48 ILE   -0.4700
    750 CA        -72.9700  -19.8810  -30.4840 C.3      48 ILE    0.3100
    751 C         -72.2840  -20.5310  -29.2840 C.2      48 ILE    0.0700
    752 O         -71.8840  -19.8470  -28.3400 O.2      48 ILE    0.0900
    753 CB        -74.5070  -20.0490  -30.3790 C.3      48 ILE   -0.0900
    754 CG1       -75.1910  -19.1700  -31.4300 C.3      48 ILE    0.0900
    755 CG2       -75.0030  -19.6880  -28.9760 C.3      48 ILE   -0.2700
    756 CD        -76.6690  -19.4280  -31.6090 C.3      48 ILE    0.0900
    757 HN        -73.0190  -21.1510  -32.1570 H        48 ILE    0.0900
    758 HA        -72.7090  -18.8340  -30.4660 H        48 ILE    0.0900
    759 HB        -74.7760  -21.1030  -30.6030 H        48 ILE   -0.1800
    760 HG11      -74.6880  -19.3380  -32.4050 H        48 ILE    0.0900
    761 HG12      -75.0570  -18.1070  -31.1340 H        48 ILE    0.0900
    762 HG21      -74.5960  -18.7010  -28.6680 H        48 ILE   -0.2700
    763 HG22      -74.6630  -20.4540  -28.2450 H        48 ILE    0.0900
    764 HG23      -76.1120  -19.6330  -28.9700 H        48 ILE    0.0900
    765 HD1       -77.2290  -19.0810  -30.7150 H        48 ILE    0.0900
    766 HD2       -76.8500  -20.5170  -31.7390 H        48 ILE    0.5100
    767 HD3       -77.0450  -18.8790  -32.4980 H        48 ILE   -0.5100
    768 N         -72.1520  -21.8550  -29.3310 N.am     49 MET   -0.4700
    769 CA        -71.5950  -22.6250  -28.2270 C.3      49 MET    0.3100
    770 C         -70.1950  -22.1870  -27.8370 C.2      49 MET    0.0700
    771 O         -69.9530  -21.8270  -26.6890 O.2      49 MET    0.0900
    772 CB        -71.5680  -24.1160  -28.5800 C.3      49 MET   -0.1800
    773 CG        -70.6890  -24.9560  -27.6570 C.3      49 MET    0.0900
    774 SD        -71.4220  -26.5440  -27.2760 S.3      49 MET    0.0900
    775 CE        -72.7390  -26.0300  -26.1660 C.3      49 MET   -0.1400
    776 HN        -72.4290  -22.3820  -30.1300 H        49 MET    0.0900
    777 HA        -72.2100  -22.4560  -27.3550 H        49 MET    0.0900
    778 HB1       -71.1910  -24.2240  -29.6190 H        49 MET   -0.0900
    779 HB2       -72.6060  -24.5080  -28.5300 H        49 MET   -0.2200
    780 HG1       -70.5230  -24.3890  -26.7160 H        49 MET    0.0900
    781 HG2       -69.7050  -25.1090  -28.1480 H        49 MET    0.0900
    782 HE1       -73.4430  -25.3330  -26.6700 H        49 MET    0.0900
    783 HE2       -72.3150  -25.5090  -25.2810 H        49 MET    0.5100
    784 HE3       -73.3190  -26.9140  -25.8240 H        49 MET   -0.5100
    785 N         -69.2740  -22.2450  -28.7930 N.am     50 LEU   -0.4700
    786 CA        -67.8630  -21.9950  -28.5180 C.3      50 LEU    0.3100
    787 C         -67.5430  -20.5060  -28.4680 C.2      50 LEU    0.0700
    788 O         -66.6160  -20.0880  -27.7710 O.2      50 LEU    0.0900
    789 CB        -66.9910  -22.6850  -29.5720 C.3      50 LEU   -0.1800
    790 CG        -67.2240  -24.1880  -29.7680 C.3      50 LEU    0.0900
    791 CD1       -66.3920  -24.6940  -30.9310 C.3      50 LEU    0.0900
    792 CD2       -66.9100  -24.9790  -28.5030 C.3      50 LEU   -0.0900
    793 HN        -69.5050  -22.4590  -29.7390 H        50 LEU    0.0900
    794 HA        -67.6390  -22.3790  -27.5340 H        50 LEU   -0.2700
    795 HB1       -65.9290  -22.5390  -29.2820 H        50 LEU    0.0900
    796 HB2       -67.1720  -22.1820  -30.5440 H        50 LEU    0.0900
    797 HG        -68.3000  -24.3720  -29.9750 H        50 LEU    0.0900
    798 HD11      -65.3120  -24.5210  -30.7330 H        50 LEU   -0.2700
    799 HD12      -66.6720  -24.1540  -31.8600 H        50 LEU    0.0900
    800 HD13      -66.5560  -25.7850  -31.0680 H        50 LEU    0.0900
    801 HD21      -67.5580  -24.6370  -27.6680 H        50 LEU    0.0900
    802 HD22      -65.8480  -24.8230  -28.2130 H        50 LEU    0.5100
    803 HD23      -67.0950  -26.0600  -28.6770 H        50 LEU   -0.5100
    804 N         -68.3130  -19.7050  -29.2040 N.am     51 GLY   -0.4700
    805 CA        -68.0980  -18.2660  -29.2610 C.3      51 GLY    0.3100
    806 C         -68.3390  -17.5730  -27.9340 C.2      51 GLY   -0.0200
    807 O         -67.4040  -17.0690  -27.3100 O.2      51 GLY    0.0900
    808 HN        -69.0710  -20.0560  -29.7480 H        51 GLY    0.0900
    809 HA1       -68.7760  -17.8600  -29.9970 H        51 GLY    0.5100
    810 HA2       -67.0740  -18.0970  -29.5630 H        51 GLY   -0.5100
    811 N         -69.5990  -17.5700  -27.4940 N.am     52 PHE   -0.4700
    812 CA        -70.0060  -16.8590  -26.2760 C.3      52 PHE    0.3100
    813 C         -69.0110  -16.9910  -25.1140 C.2      52 PHE    0.0700
    814 O         -68.4790  -15.9770  -24.6610 O.2      52 PHE    0.0900
    815 CB        -71.4190  -17.2880  -25.8370 C.3      52 PHE   -0.1800
    816 CG        -71.8900  -16.6300  -24.5640 C.ar     52 PHE    0.0900
    817 CD1       -71.8850  -15.2500  -24.4340 C.ar     52 PHE    0.0900
    818 CD2       -72.3500  -17.3910  -23.5000 C.ar     52 PHE    0.0000
    819 CE1       -72.3160  -14.6420  -23.2600 C.ar     52 PHE   -0.1150
    820 CE2       -72.7860  -16.7950  -22.3250 C.ar     52 PHE    0.1150
    821 CZ        -72.7710  -15.4190  -22.2030 C.ar     52 PHE   -0.1150
    822 HN        -70.3240  -18.0530  -27.9760 H        52 PHE    0.1150
    823 HA        -69.9840  -15.7990  -26.4870 H        52 PHE   -0.1150
    824 HB1       -71.4300  -18.3850  -25.6620 H        52 PHE    0.1150
    825 HB2       -72.1460  -17.0200  -26.6320 H        52 PHE   -0.1150
    826 HD1       -71.5430  -14.6390  -25.2560 H        52 PHE    0.1150
    827 HD2       -72.3680  -18.4670  -23.5870 H        52 PHE   -0.1150
    828 HE1       -72.2970  -13.5660  -23.1710 H        52 PHE    0.1150
    829 HE2       -73.1370  -17.4060  -21.5060 H        52 PHE    0.5100
    830 HZ        -73.1110  -14.9500  -21.2910 H        52 PHE   -0.5100
    831 N         -68.7320  -18.2270  -24.6500 N.am     53 PRO   -0.2900
    832 CA        -67.9360  -18.3810  -23.4330 C.3      53 PRO    0.0000
    833 C         -66.5130  -17.8640  -23.5670 C.2      53 PRO    0.0900
    834 O         -66.0540  -17.1230  -22.7080 O.2      53 PRO    0.0900
    835 CB        -67.9230  -19.8960  -23.2000 C.3      53 PRO    0.0200
    836 CG        -68.1780  -20.4870  -24.5250 C.3      53 PRO    0.0900
    837 CD        -69.1050  -19.5360  -25.2120 C.3      53 PRO   -0.1800
    838 HA        -68.3670  -17.8050  -22.6280 H        53 PRO    0.0900
    839 HB1       -68.7170  -20.1890  -22.4790 H        53 PRO    0.0900
    840 HB2       -66.9390  -20.2260  -22.8030 H        53 PRO   -0.1800
    841 HG1       -67.2310  -20.5930  -25.0960 H        53 PRO    0.0900
    842 HG2       -68.6480  -21.4890  -24.4230 H        53 PRO    0.0900
    843 HD1       -68.9490  -19.5370  -26.3110 H        53 PRO    0.5100
    844 HD2       -70.1660  -19.7620  -24.9780 H        53 PRO   -0.5100
    845 N         -65.8340  -18.2250  -24.6520 N.am     54 ILE   -0.4700
    846 CA        -64.4200  -17.8950  -24.8010 C.3      54 ILE    0.3100
    847 C         -64.2320  -16.3790  -24.9340 C.2      54 ILE    0.0700
    848 O         -63.2050  -15.8410  -24.5230 O.2      54 ILE    0.0900
    849 CB        -63.7600  -18.6550  -25.9830 C.3      54 ILE   -0.0900
    850 CG1       -64.0120  -20.1640  -25.8590 C.3      54 ILE    0.0900
    851 CG2       -62.2570  -18.4090  -26.0030 C.3      54 ILE   -0.2700
    852 CD        -63.5650  -20.9820  -27.0560 C.3      54 ILE    0.0900
    853 HN        -66.2530  -18.7310  -25.4020 H        54 ILE    0.0900
    854 HA        -63.9250  -18.1500  -23.8770 H        54 ILE    0.0900
    855 HB        -64.2030  -18.3050  -26.9410 H        54 ILE   -0.1800
    856 HG11      -65.1020  -20.3240  -25.7150 H        54 ILE    0.0900
    857 HG12      -63.4710  -20.5340  -24.9620 H        54 ILE    0.0900
    858 HG21      -61.7760  -18.9200  -25.1420 H        54 ILE   -0.2700
    859 HG22      -62.0510  -17.3200  -25.9300 H        54 ILE    0.0900
    860 HG23      -61.8200  -18.8110  -26.9420 H        54 ILE    0.0900
    861 HD1       -62.4550  -21.0040  -27.1100 H        54 ILE    0.0900
    862 HD2       -63.9560  -20.5290  -27.9920 H        54 ILE    0.5100
    863 HD3       -63.9360  -22.0250  -26.9620 H        54 ILE   -0.5100
    864 N         -65.2380  -15.6920  -25.4800 N.am     55 ASN   -0.4700
    865 CA        -65.2490  -14.2270  -25.5290 C.3      55 ASN    0.3100
    866 C         -65.6260  -13.6260  -24.1770 C.2      55 ASN    0.0700
    867 O         -64.9250  -12.7560  -23.6550 O.2      55 ASN    0.0900
    868 CB        -66.2380  -13.7270  -26.5910 C.3      55 ASN   -0.1800
    869 CG        -65.8400  -14.1240  -28.0030 C.2      55 ASN    0.0900
    870 ND2       -64.6140  -13.7800  -28.3930 N.am     55 ASN    0.0900
    871 OD1       -66.6220  -14.7270  -28.7340 O.2      55 ASN    0.5500
    872 HN        -66.0290  -16.1470  -25.8820 H        55 ASN   -0.5500
    873 HA        -64.2480  -13.8930  -25.7620 H        55 ASN   -0.6200
    874 HB1       -66.2910  -12.6190  -26.5390 H        55 ASN    0.3200
    875 HB2       -67.2420  -14.1500  -26.3760 H        55 ASN    0.3000
    876 HD21      -64.3930  -13.7350  -29.3670 H        55 ASN    0.5100
    877 HD22      -63.9140  -13.5650  -27.7120 H        55 ASN   -0.5100
    878 N         -66.7400  -14.0990  -23.6210 N.am     56 PHE   -0.4700
    879 CA        -67.2540  -13.6270  -22.3330 C.3      56 PHE    0.3100
    880 C         -66.3160  -13.9630  -21.1730 C.2      56 PHE    0.0700
    881 O         -66.2430  -13.2190  -20.1950 O.2      56 PHE    0.0900
    882 CB        -68.6510  -14.2190  -22.0850 C.3      56 PHE   -0.1800
    883 CG        -69.1970  -13.9630  -20.7050 C.ar     56 PHE    0.0900
    884 CD1       -69.6010  -12.6900  -20.3220 C.ar     56 PHE    0.0900
    885 CD2       -69.3260  -15.0070  -19.7960 C.ar     56 PHE    0.0000
    886 CE1       -70.1130  -12.4600  -19.0480 C.ar     56 PHE   -0.1150
    887 CE2       -69.8360  -14.7860  -18.5250 C.ar     56 PHE    0.1150
    888 CZ        -70.2320  -13.5100  -18.1480 C.ar     56 PHE   -0.1150
    889 HN        -67.2820  -14.8080  -24.0640 H        56 PHE    0.1150
    890 HA        -67.2980  -12.5480  -22.3600 H        56 PHE   -0.1150
    891 HB1       -68.6090  -15.3200  -22.2200 H        56 PHE    0.1150
    892 HB2       -69.3680  -13.7720  -22.8070 H        56 PHE   -0.1150
    893 HD1       -69.5170  -11.8700  -21.0200 H        56 PHE    0.1150
    894 HD2       -69.0250  -16.0040  -20.0830 H        56 PHE   -0.1150
    895 HE1       -70.4170  -11.4640  -18.7600 H        56 PHE    0.1150
    896 HE2       -69.9260  -15.6060  -17.8270 H        56 PHE    0.5100
    897 HZ        -70.6320  -13.3340  -17.1600 H        56 PHE   -0.5100
    898 N         -65.5960  -15.0780  -21.2820 N.am     57 LEU   -0.4700
    899 CA        -64.6300  -15.4750  -20.2640 C.3      57 LEU    0.3100
    900 C         -63.4030  -14.5650  -20.2870 C.2      57 LEU    0.0700
    901 O         -62.8620  -14.2260  -19.2390 O.2      57 LEU    0.0900
    902 CB        -64.1960  -16.9300  -20.4560 C.3      57 LEU   -0.1800
    903 CG        -63.5580  -17.5850  -19.2300 C.3      57 LEU    0.0900
    904 CD1       -64.6240  -18.2470  -18.3660 C.3      57 LEU    0.0900
    905 CD2       -62.5070  -18.5950  -19.6470 C.3      57 LEU   -0.0900
    906 HN        -65.6850  -15.6900  -22.0650 H        57 LEU    0.0900
    907 HA        -65.0950  -15.3510  -19.2970 H        57 LEU   -0.2700
    908 HB1       -63.4620  -16.9650  -21.2880 H        57 LEU    0.0900
    909 HB2       -65.0900  -17.5240  -20.7400 H        57 LEU    0.0900
    910 HG        -63.0280  -16.8120  -18.6330 H        57 LEU    0.0900
    911 HD11      -65.1570  -19.0290  -18.9490 H        57 LEU   -0.2700
    912 HD12      -65.3640  -17.4900  -18.0300 H        57 LEU    0.0900
    913 HD13      -64.1510  -18.7260  -17.4810 H        57 LEU    0.0900
    914 HD21      -61.7090  -18.0960  -20.2350 H        57 LEU    0.0900
    915 HD22      -62.9710  -19.3850  -20.2760 H        57 LEU    0.5100
    916 HD23      -62.0480  -19.0580  -18.7470 H        57 LEU   -0.5100
    917 N         -62.9730  -14.1700  -21.4830 N.am     58 THR   -0.4700
    918 CA        -61.8740  -13.2120  -21.6360 C.3      58 THR    0.3100
    919 C         -62.2940  -11.8120  -21.1840 C.2      58 THR    0.0700
    920 O         -61.4620  -11.0190  -20.7380 O.2      58 THR    0.0900
    921 CB        -61.3820  -13.1640  -23.0950 C.3      58 THR    0.1400
    922 CG2       -60.1410  -12.2810  -23.2380 C.3      58 THR    0.0900
    923 OG1       -61.0710  -14.4920  -23.5320 O.3      58 THR   -0.6600
    924 HN        -63.3780  -14.5080  -22.3290 H        58 THR    0.4300
    925 HA        -61.0710  -13.5180  -20.9810 H        58 THR   -0.2700
    926 HB        -62.1750  -12.7430  -23.7480 H        58 THR    0.0900
    927 HG1       -61.8810  -14.8440  -23.9080 H        58 THR    0.0900
    928 HG21      -59.3800  -12.5660  -22.4790 H        58 THR    0.0900
    929 HG22      -60.4150  -11.2160  -23.0830 H        58 THR    0.5100
    930 HG23      -59.6990  -12.4110  -24.2480 H        58 THR   -0.5100
    931 N         -63.5870  -11.5100  -21.3070 N.am     59 LEU   -0.4700
    932 CA        -64.1570  -10.2790  -20.7620 C.3      59 LEU    0.3100
    933 C         -64.1470  -10.2980  -19.2320 C.2      59 LEU    0.0700
    934 O         -63.9460   -9.2630  -18.5960 O.2      59 LEU    0.0900
    935 CB        -65.5930  -10.0830  -21.2670 C.3      59 LEU   -0.1800
    936 CG        -66.2190   -8.7020  -21.0490 C.3      59 LEU    0.0900
    937 CD1       -65.7010   -7.7110  -22.0830 C.3      59 LEU    0.0900
    938 CD2       -67.7440   -8.7810  -21.0960 C.3      59 LEU   -0.0900
    939 HN        -64.2260  -12.1130  -21.7790 H        59 LEU    0.0900
    940 HA        -63.5340   -9.4540  -21.0740 H        59 LEU   -0.2700
    941 HB1       -66.2360  -10.8300  -20.7570 H        59 LEU    0.0900
    942 HB2       -65.6000  -10.2880  -22.3580 H        59 LEU    0.0900
    943 HG        -65.9630   -8.3380  -20.0310 H        59 LEU    0.0900
    944 HD11      -65.9570   -8.0580  -23.1070 H        59 LEU   -0.2700
    945 HD12      -64.5950   -7.6250  -22.0040 H        59 LEU    0.0900
    946 HD13      -66.1660   -6.7160  -21.9200 H        59 LEU    0.0900
    947 HD21      -68.1160   -9.4650  -20.3040 H        59 LEU    0.0900
    948 HD22      -68.0710   -9.1710  -22.0840 H        59 LEU    0.5100
    949 HD23      -68.1800   -7.7740  -20.9290 H        59 LEU   -0.5100
    950 N         -64.3640  -11.4810  -18.6500 N.am     60 TYR   -0.4700
    951 CA        -64.4270  -11.6620  -17.1950 C.3      60 TYR    0.3100
    952 C         -63.0560  -11.9250  -16.5600 C.2      60 TYR    0.0700
    953 O         -62.8290  -11.5790  -15.3960 O.2      60 TYR    0.0900
    954 CB        -65.3820  -12.8130  -16.8610 C.3      60 TYR   -0.1800
    955 CG        -65.6230  -13.0200  -15.3820 C.ar     60 TYR    0.0900
    956 CD1       -66.6080  -12.3010  -14.7120 C.ar     60 TYR    0.0900
    957 CD2       -64.8720  -13.9440  -14.6580 C.ar     60 TYR    0.0000
    958 CE1       -66.8350  -12.4940  -13.3530 C.ar     60 TYR   -0.1150
    959 CE2       -65.0910  -14.1440  -13.3000 C.ar     60 TYR    0.1150
    960 CZ        -66.0730  -13.4160  -12.6540 C.ar     60 TYR   -0.1150
    961 OH        -66.2920  -13.6140  -11.3090 O.3      60 TYR    0.1150
    962 HN        -64.4950  -12.3080  -19.1900 H        60 TYR    0.1100
    963 HA        -64.7750  -10.7400  -16.7540 H        60 TYR   -0.5400
    964 HB1       -64.9600  -13.7610  -17.2570 H        60 TYR    0.4300
    965 HB2       -66.3710  -12.6110  -17.3250 H        60 TYR   -0.1150
    966 HD1       -67.2040  -11.5830  -15.2540 H        60 TYR    0.1150
    967 HD2       -64.1060  -14.5160  -15.1600 H        60 TYR   -0.1150
    968 HE1       -67.6030  -11.9290  -12.8460 H        60 TYR    0.1150
    969 HE2       -64.4990  -14.8620  -12.7540 H        60 TYR    0.5100
    970 HH        -67.0990  -13.1540  -11.0690 H        60 TYR   -0.5100
    971 N         -62.1500  -12.5550  -17.3140 N.am     61 VAL   -0.4700
    972 CA        -60.7650  -12.7480  -16.8760 C.3      61 VAL    0.3100
    973 C         -60.0810  -11.3970  -16.6860 C.2      61 VAL    0.0700
    974 O         -59.4930  -11.1370  -15.6390 O.2      61 VAL    0.0900
    975 CB        -59.9580  -13.6130  -17.8850 C.3      61 VAL   -0.0900
    976 CG1       -58.4530  -13.3600  -17.7760 C.3      61 VAL    0.0900
    977 CG2       -60.2480  -15.0870  -17.6710 C.3      61 VAL   -0.2700
    978 HN        -62.3780  -12.9240  -18.2120 H        61 VAL    0.0900
    979 HA        -60.7900  -13.2310  -15.9110 H        61 VAL    0.0900
    980 HB        -60.2900  -13.3710  -18.9180 H        61 VAL    0.0900
    981 HG11      -58.1310  -13.4320  -16.7150 H        61 VAL   -0.2700
    982 HG12      -58.2120  -12.3420  -18.1510 H        61 VAL    0.0900
    983 HG13      -57.8970  -14.1180  -18.3670 H        61 VAL    0.0900
    984 HG21      -61.3450  -15.2590  -17.6380 H        61 VAL    0.0900
    985 HG22      -59.8080  -15.4230  -16.7070 H        61 VAL    0.5100
    986 HG23      -59.8210  -15.6820  -18.5050 H        61 VAL   -0.5100
    987 N         -60.1820  -10.5410  -17.7050 N.am     62 THR   -0.4700
    988 CA        -59.5000   -9.2430  -17.7240 C.3      62 THR    0.3100
    989 C         -60.0450   -8.2580  -16.6870 C.2      62 THR    0.0700
    990 O         -59.2760   -7.5780  -16.0130 O.2      62 THR    0.0900
    991 CB        -59.5800   -8.5850  -19.1240 C.3      62 THR    0.1400
    992 CG2       -58.5590   -7.4600  -19.2480 C.3      62 THR    0.0900
    993 OG1       -59.3330   -9.5650  -20.1370 O.3      62 THR   -0.6600
    994 HN        -60.7340  -10.7480  -18.5080 H        62 THR    0.4300
    995 HA        -58.4690   -9.4070  -17.4480 H        62 THR   -0.2700
    996 HB        -60.5920   -8.1520  -19.2800 H        62 THR    0.0900
    997 HG1       -60.1890   -9.9350  -20.3620 H        62 THR    0.0900
    998 HG21      -57.6040   -7.7560  -18.7640 H        62 THR    0.0900
    999 HG22      -58.9420   -6.5450  -18.7480 H        62 THR    0.5100
   1000 HG23      -58.3610   -7.2460  -20.3200 H        62 THR   -0.5100
   1001 N         -61.3720   -8.1830  -16.5620 N.am     63 VAL   -0.4700
   1002 CA        -62.0290   -7.2760  -15.6020 C.3      63 VAL    0.3100
   1003 C         -61.6100   -7.5680  -14.1430 C.2      63 VAL    0.0700
   1004 O         -61.4200   -6.6420  -13.3460 O.2      63 VAL    0.0900
   1005 CB        -63.5900   -7.2990  -15.7760 C.3      63 VAL   -0.0900
   1006 CG1       -64.3200   -6.7400  -14.5480 C.3      63 VAL    0.0900
   1007 CG2       -63.9950   -6.5200  -17.0310 C.3      63 VAL   -0.2700
   1008 HN        -61.9840   -8.7390  -17.1190 H        63 VAL    0.0900
   1009 HA        -61.6500   -6.2800  -15.7720 H        63 VAL    0.0900
   1010 HB        -63.9190   -8.3470  -15.9430 H        63 VAL    0.0900
   1011 HG11      -63.8870   -5.7570  -14.2620 H        63 VAL   -0.2700
   1012 HG12      -64.2110   -7.4400  -13.6920 H        63 VAL    0.0900
   1013 HG13      -65.3970   -6.5980  -14.7800 H        63 VAL    0.0900
   1014 HG21      -63.3920   -6.8570  -17.9010 H        63 VAL    0.0900
   1015 HG22      -63.8160   -5.4340  -16.8770 H        63 VAL    0.5100
   1016 HG23      -65.0690   -6.6930  -17.2550 H        63 VAL   -0.5100
   1017 N         -61.4570   -8.8470  -13.8040 N.am     64 GLN   -0.4700
   1018 CA        -60.9790   -9.2350  -12.4840 C.3      64 GLN    0.3100
   1019 C         -59.4660   -9.0750  -12.4030 C.2      64 GLN    0.0700
   1020 O         -58.9610   -8.4200  -11.4900 O.2      64 GLN    0.0900
   1021 CB        -61.3800  -10.6770  -12.1700 C.3      64 GLN   -0.1800
   1022 CG        -61.0510  -11.1150  -10.7490 C.3      64 GLN    0.0900
   1023 CD        -61.6030  -12.4920  -10.4060 C.2      64 GLN    0.0900
   1024 NE2       -62.7380  -12.8310  -10.7900 N.am     64 GLN   -0.1800
   1025 OE1       -60.8320  -13.2800   -9.6890 O.2      64 GLN    0.0900
   1026 HN        -61.6590   -9.5910  -14.4350 H        64 GLN    0.0900
   1027 HA        -61.4110   -8.5600  -11.7610 H        64 GLN    0.5500
   1028 HB1       -60.8510  -11.3500  -12.8770 H        64 GLN   -0.5500
   1029 HB2       -62.4740  -10.7800  -12.3260 H        64 GLN   -0.6200
   1030 HG1       -61.4800  -10.3770  -10.0370 H        64 GLN    0.3200
   1031 HG2       -59.9470  -11.1390  -10.6270 H        64 GLN    0.3000
   1032 HE21      -63.0940  -13.7370  -10.5620 H        64 GLN    0.5100
   1033 HE22      -63.2940  -12.1960  -11.3280 H        64 GLN   -0.5100
   1034 N         -58.7500   -9.6720  -13.3610 N.am     65 HSD   -0.4700
   1035 CA        -57.2840   -9.5930  -13.4250 C.3      65 HSD    0.3100
   1036 C         -56.8230   -8.2710  -14.0370 C.2      65 HSD    0.0700
   1037 O         -56.7270   -8.1400  -15.2610 O.2      65 HSD    0.0900
   1038 CB        -56.6990  -10.7510  -14.2480 C.3      65 HSD   -0.0900
   1039 CG        -56.7660  -12.0840  -13.5710 C.ar     65 HSD    0.0900
   1040 CD2       -55.8110  -13.0550  -13.7550 C.ar     65 HSD    0.0900
   1041 ND1       -57.6670  -12.6000  -12.6960 N.ar     65 HSD   -0.3600
   1042 CE1       -57.2390  -13.8630  -12.3800 C.ar     65 HSD    0.3200
   1043 NE2       -56.1190  -14.1210  -13.0290 N.ar     65 HSD   -0.0500
   1044 HN        -59.1850  -10.2040  -14.0840 H        65 HSD    0.2500
   1045 HA        -56.9050   -9.6260  -12.4140 H        65 HSD    0.1300
   1046 HB1       -55.6330  -10.5280  -14.4650 H        65 HSD   -0.7000
   1047 HB2       -57.2600  -10.8230  -15.2050 H        65 HSD    0.2200
   1048 HD1       -58.4830  -12.1340  -12.3550 H        65 HSD    0.1000
   1049 HD2       -54.9160  -13.0520  -14.3660 H        65 HSD    0.5100
   1050 HE1       -57.7610  -14.5320  -11.6960 H        65 HSD   -0.5100
   1051 N         -56.5070   -7.3010  -13.1780 N.am     66 LYS   -0.4700
   1052 CA        -56.1530   -5.9480  -13.6230 C.3      66 LYS    0.3100
   1053 C         -54.7430   -5.8150  -14.2090 C.2      66 LYS    0.0700
   1054 O         -54.3850   -4.7500  -14.7160 O.2      66 LYS    0.0900
   1055 CB        -56.3580   -4.9300  -12.4830 C.3      66 LYS   -0.1800
   1056 CG        -57.6810   -4.1750  -12.5760 C.3      66 LYS    0.0900
   1057 CD        -58.0290   -3.4560  -11.2860 C.3      66 LYS    0.0900
   1058 CE        -59.1720   -2.4780  -11.4990 C.3      66 LYS   -0.1800
   1059 NZ        -59.7520   -2.0110  -10.2130 N.4      66 LYS    0.0900
   1060 HN        -56.4960   -7.4520  -12.1930 H        66 LYS    0.0900
   1061 HA        -56.7810   -5.6990  -14.4660 H        66 LYS   -0.1800
   1062 HB1       -55.5270   -4.1930  -12.5130 H        66 LYS    0.0900
   1063 HB2       -56.3260   -5.4710  -11.5140 H        66 LYS    0.0900
   1064 HG1       -58.4900   -4.8970  -12.8140 H        66 LYS    0.2100
   1065 HG2       -57.6120   -3.4290  -13.3960 H        66 LYS    0.0500
   1066 HD1       -57.1370   -2.9030  -10.9220 H        66 LYS    0.0500
   1067 HD2       -58.3250   -4.2030  -10.5180 H        66 LYS   -0.3000
   1068 HE1       -59.9840   -2.9710  -12.0760 H        66 LYS    0.3300
   1069 HE2       -58.8030   -1.5840  -12.0470 H        66 LYS    0.3300
   1070 HZ1       -59.0160   -1.5340   -9.6530 H        66 LYS    0.3300
   1071 HZ2       -60.1160   -2.8260   -9.6800 H        66 LYS    0.5100
   1072 HZ3       -60.5280   -1.3450  -10.4030 H        66 LYS   -0.5100
   1073 N         -53.9470   -6.8880  -14.1600 N.am     67 LYS   -0.4700
   1074 CA        -52.5920   -6.8610  -14.7200 C.3      67 LYS    0.3100
   1075 C         -52.5290   -7.0840  -16.2400 C.2      67 LYS    0.0700
   1076 O         -51.4350   -7.1360  -16.8100 O.2      67 LYS    0.0900
   1077 CB        -51.6890   -7.8740  -13.9980 C.3      67 LYS   -0.1800
   1078 CG        -51.3210   -7.4640  -12.5710 C.3      67 LYS    0.0900
   1079 CD        -49.8730   -7.8210  -12.2320 C.3      67 LYS    0.0900
   1080 CE        -49.4160   -7.1630  -10.9330 C.3      67 LYS   -0.1800
   1081 NZ        -47.9540   -7.3560  -10.6850 N.4      67 LYS    0.0900
   1082 HN        -54.2360   -7.7460  -13.7460 H        67 LYS    0.0900
   1083 HA        -52.2020   -5.8610  -14.6050 H        67 LYS   -0.1800
   1084 HB1       -50.7520   -7.9920  -14.5830 H        67 LYS    0.0900
   1085 HB2       -52.2150   -8.8510  -13.9590 H        67 LYS    0.0900
   1086 HG1       -51.9990   -7.9830  -11.8590 H        67 LYS    0.2100
   1087 HG2       -51.4590   -6.3670  -12.4630 H        67 LYS    0.0500
   1088 HD1       -49.2130   -7.4840  -13.0600 H        67 LYS    0.0500
   1089 HD2       -49.7870   -8.9230  -12.1290 H        67 LYS   -0.3000
   1090 HE1       -49.9640   -7.6090  -10.0750 H        67 LYS    0.3300
   1091 HE2       -49.6070   -6.0700  -10.9810 H        67 LYS    0.3300
   1092 HZ1       -47.4120   -6.9380  -11.4680 H        67 LYS    0.3300
   1093 HZ2       -47.7450   -8.3730  -10.6230 H        67 LYS    0.5100
   1094 HZ3       -47.6900   -6.8930   -9.7930 H        67 LYS   -0.5100
   1095 N         -53.6900   -7.2010  -16.8960 N.am     68 LEU   -0.4700
   1096 CA        -53.7580   -7.3380  -18.3550 C.3      68 LEU    0.3100
   1097 C         -54.3280   -6.0760  -19.0140 C.2      68 LEU    0.0700
   1098 O         -55.1460   -6.1540  -19.9340 O.2      68 LEU    0.0900
   1099 CB        -54.5880   -8.5680  -18.7510 C.3      68 LEU   -0.1800
   1100 CG        -54.1560   -9.9110  -18.1460 C.3      68 LEU    0.0900
   1101 CD1       -54.9220  -10.1810  -16.8600 C.3      68 LEU    0.0900
   1102 CD2       -54.3600  -11.0560  -19.1300 C.3      68 LEU   -0.0900
   1103 HN        -54.5660   -7.2000  -16.4200 H        68 LEU    0.0900
   1104 HA        -52.7490   -7.4330  -18.7280 H        68 LEU   -0.2700
   1105 HB1       -54.5450   -8.6650  -19.8560 H        68 LEU    0.0900
   1106 HB2       -55.6390   -8.3810  -18.4460 H        68 LEU    0.0900
   1107 HG        -53.0670   -9.8840  -17.9290 H        68 LEU    0.0900
   1108 HD11      -55.9820   -9.8680  -16.9740 H        68 LEU   -0.2700
   1109 HD12      -54.4700   -9.6060  -16.0240 H        68 LEU    0.0900
   1110 HD13      -54.8960  -11.2670  -16.6260 H        68 LEU    0.0900
   1111 HD21      -53.7600  -10.8820  -20.0500 H        68 LEU    0.0900
   1112 HD22      -55.4320  -11.1250  -19.4150 H        68 LEU    0.5100
   1113 HD23      -54.0330  -12.0140  -18.6700 H        68 LEU   -0.5100
   1114 N         -53.8780   -4.9110  -18.5450 N.am     69 ARG   -0.4700
   1115 CA        -54.2340   -3.6230  -19.1450 C.3      69 ARG    0.3100
   1116 C         -53.1940   -3.2290  -20.2010 C.2      69 ARG    0.0700
   1117 O         -52.8960   -2.0490  -20.3920 O.2      69 ARG    0.0900
   1118 CB        -54.3140   -2.5360  -18.0630 C.3      69 ARG   -0.1800
   1119 CG        -55.3780   -2.7670  -16.9990 C.3      69 ARG    0.0900
   1120 CD        -56.7450   -2.2810  -17.4560 C.3      69 ARG    0.0900
   1121 NE        -57.7880   -2.5610  -16.4660 N.pl3    69 ARG   -0.1800
   1122 CZ        -58.3440   -3.7540  -16.2570 C.cat    69 ARG    0.0900
   1123 NH1       -57.9660   -4.8190  -16.9610 N.pl3    69 ARG    0.0900
   1124 NH2       -59.2890   -3.8880  -15.3280 N.pl3    69 ARG    0.2000
   1125 HN        -53.2700   -4.8640  -17.7570 H        69 ARG    0.0900
   1126 HA        -55.1890   -3.7350  -19.6380 H        69 ARG    0.0900
   1127 HB1       -54.5260   -1.5660  -18.5600 H        69 ARG   -0.7000
   1128 HB2       -53.3270   -2.4740  -17.5600 H        69 ARG    0.4400
   1129 HG1       -55.0900   -2.2230  -16.0740 H        69 ARG    0.6400
   1130 HG2       -55.4360   -3.8530  -16.7730 H        69 ARG   -0.8000
   1131 HD1       -57.0290   -2.7960  -18.3990 H        69 ARG    0.4600
   1132 HD2       -56.7180   -1.1820  -17.6160 H        69 ARG    0.4600
   1133 HE        -58.1060   -1.7990  -15.9030 H        69 ARG   -0.8000
   1134 HH11      -57.2540   -4.7310  -17.6570 H        69 ARG    0.4600
   1135 HH12      -58.3940   -5.7060  -16.7920 H        69 ARG    0.4600
   1136 HH21      -59.6840   -3.0760  -14.8970 H        69 ARG    0.5100
   1137 HH22      -59.6030   -4.7980  -15.0620 H        69 ARG   -0.5100
   1138 N         -52.6440   -4.2260  -20.8920 N.am     70 THR   -0.4700
   1139 CA        -51.5650   -4.0010  -21.8400 C.3      70 THR    0.3100
   1140 C         -52.1550   -3.6230  -23.1970 C.2      70 THR    0.0700
   1141 O         -53.2350   -4.1000  -23.5420 O.2      70 THR    0.0900
   1142 CB        -50.6820   -5.2610  -21.9900 C.3      70 THR    0.1400
   1143 CG2       -50.0660   -5.6510  -20.6520 C.3      70 THR    0.0900
   1144 OG1       -51.4690   -6.3540  -22.4740 O.3      70 THR   -0.6600
   1145 HN        -52.9470   -5.1710  -20.7910 H        70 THR    0.4300
   1146 HA        -50.9730   -3.1720  -21.4790 H        70 THR   -0.2700
   1147 HB        -49.8620   -5.0620  -22.7130 H        70 THR    0.0900
   1148 HG1       -50.8700   -7.1010  -22.5460 H        70 THR    0.0900
   1149 HG21      -50.8670   -5.8670  -19.9120 H        70 THR    0.0900
   1150 HG22      -49.4420   -4.8170  -20.2650 H        70 THR    0.5100
   1151 HG23      -49.4410   -6.5610  -20.7740 H        70 THR   -0.5100
   1152 N         -51.4590   -2.7660  -23.9730 N.am     71 PRO   -0.2900
   1153 CA        -51.9060   -2.4080  -25.3300 C.3      71 PRO    0.0000
   1154 C         -52.0940   -3.5990  -26.2830 C.2      71 PRO    0.0900
   1155 O         -52.7830   -3.4680  -27.2940 O.2      71 PRO    0.0900
   1156 CB        -50.7900   -1.4940  -25.8440 C.3      71 PRO    0.0200
   1157 CG        -50.1320   -0.9690  -24.6230 C.3      71 PRO    0.0900
   1158 CD        -50.2160   -2.0630  -23.6110 C.3      71 PRO   -0.1800
   1159 HA        -52.8830   -1.9510  -25.2950 H        71 PRO    0.0900
   1160 HB1       -51.2090   -0.6640  -26.4510 H        71 PRO    0.0900
   1161 HB2       -50.0690   -2.0650  -26.4660 H        71 PRO   -0.1800
   1162 HG1       -49.0720   -0.7130  -24.8310 H        71 PRO    0.0900
   1163 HG2       -50.6560   -0.0610  -24.2570 H        71 PRO    0.0900
   1164 HD1       -49.3520   -2.7560  -23.6850 H        71 PRO    0.5100
   1165 HD2       -50.2930   -1.6610  -22.5800 H        71 PRO   -0.5100
   1166 N         -51.4480   -4.7620  -26.0830 N.am     72 LEU   -0.4700
   1167 CA        -51.8000   -5.9350  -26.8730 C.3      72 LEU    0.3100
   1168 C         -53.1670   -6.5040  -26.4930 C.2      72 LEU    0.0700
   1169 O         -54.0230   -6.8150  -27.3220 O.2      72 LEU    0.0900
   1170 CB        -50.7100   -7.0230  -26.7320 C.3      72 LEU   -0.1800
   1171 CG        -50.9530   -8.3150  -27.5450 C.3      72 LEU    0.0900
   1172 CD1       -51.0730   -8.0390  -29.0530 C.3      72 LEU    0.0900
   1173 CD2       -49.8250   -9.3150  -27.2780 C.3      72 LEU   -0.0900
   1174 HN        -50.7230   -4.8720  -25.4080 H        72 LEU    0.0900
   1175 HA        -51.8960   -5.6280  -27.9050 H        72 LEU   -0.2700
   1176 HB1       -50.6360   -7.2980  -25.6590 H        72 LEU    0.0900
   1177 HB2       -49.7430   -6.5860  -27.0600 H        72 LEU    0.0900
   1178 HG        -51.8910   -8.7910  -27.1900 H        72 LEU    0.0900
   1179 HD11      -50.1380   -7.5710  -29.4310 H        72 LEU   -0.2700
   1180 HD12      -51.9190   -7.3440  -29.2440 H        72 LEU    0.0900
   1181 HD13      -51.2400   -8.9910  -29.5990 H        72 LEU    0.0900
   1182 HD21      -49.7880   -9.5700  -26.1970 H        72 LEU    0.0900
   1183 HD22      -48.8480   -8.8720  -27.5720 H        72 LEU    0.5100
   1184 HD23      -50.0020  -10.2480  -27.8560 H        72 LEU   -0.5100
   1185 N         -53.4210   -6.6080  -25.1710 N.am     73 ASN   -0.4700
   1186 CA        -54.6240   -7.2060  -24.6280 C.3      73 ASN    0.3100
   1187 C         -55.7930   -6.2410  -24.6790 C.2      73 ASN    0.0700
   1188 O         -56.9470   -6.6450  -24.6480 O.2      73 ASN    0.0900
   1189 CB        -54.4080   -7.6760  -23.1650 C.3      73 ASN   -0.1800
   1190 CG        -53.3390   -8.7650  -23.0980 C.2      73 ASN    0.0900
   1191 ND2       -52.8560   -9.0570  -21.8700 N.am     73 ASN    0.0900
   1192 OD1       -52.9160   -9.3700  -24.0850 O.2      73 ASN    0.5500
   1193 HN        -52.7730   -6.2680  -24.4940 H        73 ASN   -0.5500
   1194 HA        -54.8880   -8.0460  -25.2550 H        73 ASN   -0.6200
   1195 HB1       -55.3600   -8.0800  -22.7610 H        73 ASN    0.3200
   1196 HB2       -54.0840   -6.8140  -22.5430 H        73 ASN    0.3000
   1197 HD21      -52.1540   -9.7610  -21.7630 H        73 ASN    0.5100
   1198 HD22      -53.2000   -8.5680  -21.0680 H        73 ASN   -0.5100
   1199 N         -55.5290   -4.9280  -24.8100 N.am     74 TYR   -0.4700
   1200 CA        -56.5430   -3.8850  -25.0360 C.3      74 TYR    0.3100
   1201 C         -57.3260   -4.1080  -26.3280 C.2      74 TYR    0.0700
   1202 O         -58.5560   -4.0210  -26.3390 O.2      74 TYR    0.0900
   1203 CB        -55.9020   -2.4810  -25.0670 C.3      74 TYR   -0.1800
   1204 CG        -56.1800   -1.6450  -23.8360 C.ar     74 TYR    0.0900
   1205 CD1       -57.3290   -0.8630  -23.7520 C.ar     74 TYR    0.0900
   1206 CD2       -55.2940   -1.6290  -22.7590 C.ar     74 TYR    0.0000
   1207 CE1       -57.5910   -0.0920  -22.6260 C.ar     74 TYR   -0.1150
   1208 CE2       -55.5520   -0.8600  -21.6310 C.ar     74 TYR    0.1150
   1209 CZ        -56.7000   -0.0950  -21.5690 C.ar     74 TYR   -0.1150
   1210 OH        -56.9550    0.6680  -20.4510 O.3      74 TYR    0.1150
   1211 HN        -54.5920   -4.5920  -24.7570 H        74 TYR    0.1100
   1212 HA        -57.2670   -3.9470  -24.2370 H        74 TYR   -0.5400
   1213 HB1       -56.2990   -1.9190  -25.9390 H        74 TYR    0.4300
   1214 HB2       -54.7990   -2.5860  -25.1490 H        74 TYR   -0.1150
   1215 HD1       -58.0270   -0.8560  -24.5750 H        74 TYR    0.1150
   1216 HD2       -54.3940   -2.2240  -22.8030 H        74 TYR   -0.1150
   1217 HE1       -58.4890    0.5070  -22.5760 H        74 TYR    0.1150
   1218 HE2       -54.8560   -0.8600  -20.8050 H        74 TYR    0.5100
   1219 HH        -56.1130    0.9290  -20.0710 H        74 TYR   -0.5100
   1220 N         -56.6050   -4.3850  -27.4120 N.am     75 ILE   -0.4700
   1221 CA        -57.2270   -4.6670  -28.7000 C.3      75 ILE    0.3100
   1222 C         -57.9750   -5.9980  -28.6650 C.2      75 ILE    0.0700
   1223 O         -59.0870   -6.0940  -29.1870 O.2      75 ILE    0.0900
   1224 CB        -56.1960   -4.6840  -29.8530 C.3      75 ILE   -0.0900
   1225 CG1       -55.5940   -3.2880  -30.0680 C.3      75 ILE    0.0900
   1226 CG2       -56.8380   -5.1850  -31.1460 C.3      75 ILE   -0.2700
   1227 CD        -56.5430   -2.2620  -30.6930 C.3      75 ILE    0.0900
   1228 HN        -55.6090   -4.4130  -27.3920 H        75 ILE    0.0900
   1229 HA        -57.9690   -3.9030  -28.8800 H        75 ILE    0.0900
   1230 HB        -55.3510   -5.3510  -29.5800 H        75 ILE   -0.1800
   1231 HG11      -54.7090   -3.3890  -30.7310 H        75 ILE    0.0900
   1232 HG12      -55.2630   -2.8970  -29.0820 H        75 ILE    0.0900
   1233 HG21      -57.8640   -4.7710  -31.2480 H        75 ILE   -0.2700
   1234 HG22      -56.9040   -6.2940  -31.1310 H        75 ILE    0.0900
   1235 HG23      -56.2350   -4.8580  -32.0200 H        75 ILE    0.0900
   1236 HD1       -57.5100   -2.2520  -30.1450 H        75 ILE    0.0900
   1237 HD2       -56.7390   -2.5270  -31.7540 H        75 ILE    0.5100
   1238 HD3       -56.0930   -1.2470  -30.6390 H        75 ILE   -0.5100
   1239 N         -57.3830   -7.0200  -28.0400 N.am     76 LEU   -0.4700
   1240 CA        -58.0390   -8.3340  -27.9330 C.3      76 LEU    0.3100
   1241 C         -59.0380   -8.4320  -26.7660 C.2      76 LEU    0.0700
   1242 O         -59.5570   -9.5110  -26.4700 O.2      76 LEU    0.0900
   1243 CB        -57.0010   -9.4720  -27.8990 C.3      76 LEU   -0.1800
   1244 CG        -56.5890   -9.9450  -29.3020 C.3      76 LEU    0.0900
   1245 CD1       -55.5670   -9.0060  -29.9290 C.3      76 LEU    0.0900
   1246 CD2       -56.0560  -11.3610  -29.2770 C.3      76 LEU   -0.0900
   1247 HN        -56.4810   -6.9410  -27.6230 H        76 LEU    0.0900
   1248 HA        -58.6910   -8.4500  -28.7860 H        76 LEU   -0.2700
   1249 HB1       -57.4320  -10.3320  -27.3440 H        76 LEU    0.0900
   1250 HB2       -56.0970   -9.1150  -27.3630 H        76 LEU    0.0900
   1251 HG        -57.4900   -9.9860  -29.9510 H        76 LEU    0.0900
   1252 HD11      -54.6530   -8.9600  -29.2970 H        76 LEU   -0.2700
   1253 HD12      -55.9930   -7.9830  -30.0120 H        76 LEU    0.0900
   1254 HD13      -55.2830   -9.3750  -30.9370 H        76 LEU    0.0900
   1255 HD21      -56.8330  -12.0560  -28.8940 H        76 LEU    0.0900
   1256 HD22      -55.1690  -11.4200  -28.6110 H        76 LEU    0.5100
   1257 HD23      -55.7740  -11.6770  -30.3050 H        76 LEU   -0.5100
   1258 N         -59.3090   -7.2990  -26.1130 N.am     77 LEU   -0.4700
   1259 CA        -60.4950   -7.1470  -25.2760 C.3      77 LEU    0.3100
   1260 C         -61.5830   -6.3580  -26.0220 C.2      77 LEU    0.0700
   1261 O         -62.7290   -6.3130  -25.5810 O.2      77 LEU    0.0900
   1262 CB        -60.1430   -6.4550  -23.9540 C.3      77 LEU   -0.1800
   1263 CG        -61.2340   -6.3860  -22.8740 C.3      77 LEU    0.0900
   1264 CD1       -61.7240   -7.7700  -22.4590 C.3      77 LEU    0.0900
   1265 CD2       -60.7280   -5.6190  -21.6630 C.3      77 LEU   -0.0900
   1266 HN        -58.7100   -6.5050  -26.1680 H        77 LEU    0.0900
   1267 HA        -60.9010   -8.1300  -25.0890 H        77 LEU   -0.2700
   1268 HB1       -59.8420   -5.4140  -24.1910 H        77 LEU    0.0900
   1269 HB2       -59.2750   -6.9920  -23.5180 H        77 LEU    0.0900
   1270 HG        -62.0930   -5.8030  -23.2680 H        77 LEU    0.0900
   1271 HD11      -60.8580   -8.4260  -22.2200 H        77 LEU   -0.2700
   1272 HD12      -62.3010   -8.2330  -23.2880 H        77 LEU    0.0900
   1273 HD13      -62.3660   -7.6900  -21.5560 H        77 LEU    0.0900
   1274 HD21      -60.4490   -4.5830  -21.9540 H        77 LEU    0.0900
   1275 HD22      -59.8320   -6.1230  -21.2420 H        77 LEU    0.5100
   1276 HD23      -61.5240   -5.5650  -20.8890 H        77 LEU   -0.5100
   1277 N         -61.2220   -5.7420  -27.1530 N.am     78 ASN   -0.4700
   1278 CA        -62.1870   -5.0660  -28.0290 C.3      78 ASN    0.3100
   1279 C         -62.8980   -6.0470  -28.9650 C.2      78 ASN    0.0700
   1280 O         -64.0710   -5.8600  -29.2980 O.2      78 ASN    0.0900
   1281 CB        -61.4830   -3.9800  -28.8560 C.3      78 ASN   -0.1800
   1282 CG        -62.4550   -3.0800  -29.5970 C.2      78 ASN    0.0900
   1283 ND2       -61.9530   -2.3770  -30.6110 N.am     78 ASN    0.0900
   1284 OD1       -63.6380   -3.0090  -29.2650 O.2      78 ASN    0.5500
   1285 HN        -60.2730   -5.7130  -27.4530 H        78 ASN   -0.5500
   1286 HA        -62.9550   -4.6290  -27.4090 H        78 ASN   -0.6200
   1287 HB1       -60.8180   -4.4690  -29.6000 H        78 ASN    0.3200
   1288 HB2       -60.8690   -3.3510  -28.1770 H        78 ASN    0.3000
   1289 HD21      -62.5450   -1.7650  -31.1370 H        78 ASN    0.5100
   1290 HD22      -60.9850   -2.4590  -30.8470 H        78 ASN   -0.5100
   1291 N         -62.1840   -7.0890  -29.3910 N.am     79 LEU   -0.4700
   1292 CA        -62.7430   -8.0990  -30.2840 C.3      79 LEU    0.3100
   1293 C         -63.6820   -9.0560  -29.5530 C.2      79 LEU    0.0700
   1294 O         -64.7450   -9.3940  -30.0720 O.2      79 LEU    0.0900
   1295 CB        -61.6280   -8.8850  -30.9770 C.3      79 LEU   -0.1800
   1296 CG        -60.6400   -8.0630  -31.8100 C.3      79 LEU    0.0900
   1297 CD1       -59.6120   -8.9860  -32.4390 C.3      79 LEU    0.0900
   1298 CD2       -61.3350   -7.2390  -32.8860 C.3      79 LEU   -0.0900
   1299 HN        -61.2360   -7.2260  -29.1160 H        79 LEU    0.0900
   1300 HA        -63.3570   -7.5940  -31.0160 H        79 LEU   -0.2700
   1301 HB1       -62.1030   -9.6310  -31.6480 H        79 LEU    0.0900
   1302 HB2       -61.0510   -9.4200  -30.1940 H        79 LEU    0.0900
   1303 HG        -60.1280   -7.3240  -31.1580 H        79 LEU    0.0900
   1304 HD11      -60.1150   -9.7260  -33.0980 H        79 LEU   -0.2700
   1305 HD12      -59.0600   -9.5340  -31.6450 H        79 LEU    0.0900
   1306 HD13      -58.8970   -8.3950  -33.0510 H        79 LEU    0.0900
   1307 HD21      -62.0540   -6.5310  -32.4200 H        79 LEU    0.0900
   1308 HD22      -61.8930   -7.9090  -33.5750 H        79 LEU    0.5100
   1309 HD23      -60.5840   -6.6560  -33.4600 H        79 LEU   -0.5100
   1310 N         -63.2980   -9.4870  -28.3500 N.am     80 ALA   -0.4700
   1311 CA        -64.1710  -10.3130  -27.5120 C.3      80 ALA    0.3100
   1312 C         -65.5100   -9.6160  -27.2690 C.2      80 ALA    0.0700
   1313 O         -66.5630  -10.2490  -27.3200 O.2      80 ALA    0.0900
   1314 CB        -63.4950  -10.6320  -26.1880 C.3      80 ALA   -0.2700
   1315 HN        -62.4030   -9.2690  -27.9690 H        80 ALA    0.0900
   1316 HA        -64.3890  -11.2220  -28.0510 H        80 ALA    0.0900
   1317 HB1       -63.2640   -9.6930  -25.6410 H        80 ALA    0.0900
   1318 HB2       -62.5460  -11.1790  -26.3700 H        80 ALA    0.5100
   1319 HB3       -64.1690  -11.2510  -25.5590 H        80 ALA   -0.5100
   1320 N         -65.4540   -8.3060  -27.0150 N.am     81 VAL   -0.4700
   1321 CA        -66.6460   -7.4590  -26.8910 C.3      81 VAL    0.3100
   1322 C         -67.5090   -7.5300  -28.1500 C.2      81 VAL    0.0700
   1323 O         -68.7050   -7.8230  -28.0700 O.2      81 VAL    0.0900
   1324 CB        -66.2580   -5.9720  -26.6050 C.3      81 VAL   -0.0900
   1325 CG1       -67.3730   -4.9970  -27.0000 C.3      81 VAL    0.0900
   1326 CG2       -65.8950   -5.7900  -25.1390 C.3      81 VAL   -0.2700
   1327 HN        -64.5810   -7.8370  -26.8960 H        81 VAL    0.0900
   1328 HA        -67.2480   -7.8490  -26.0840 H        81 VAL    0.0900
   1329 HB        -65.3400   -5.7220  -27.1800 H        81 VAL    0.0900
   1330 HG11      -68.3410   -5.3280  -26.5670 H        81 VAL   -0.2700
   1331 HG12      -67.4720   -4.9630  -28.1060 H        81 VAL    0.0900
   1332 HG13      -67.1410   -3.9810  -26.6140 H        81 VAL    0.0900
   1333 HG21      -65.1600   -6.5630  -24.8290 H        81 VAL    0.0900
   1334 HG22      -66.8050   -5.8940  -24.5090 H        81 VAL    0.5100
   1335 HG23      -65.4440   -4.7880  -24.9810 H        81 VAL   -0.5100
   1336 N         -66.8980   -7.2640  -29.3040 N.am     82 ALA   -0.4700
   1337 CA        -67.6090   -7.2380  -30.5850 C.3      82 ALA    0.3100
   1338 C         -68.0950   -8.6190  -31.0340 C.2      82 ALA    0.0700
   1339 O         -69.0630   -8.7190  -31.7950 O.2      82 ALA    0.0900
   1340 CB        -66.7310   -6.6180  -31.6630 C.3      82 ALA   -0.2700
   1341 HN        -65.9210   -7.0700  -29.3480 H        82 ALA    0.0900
   1342 HA        -68.5120   -6.6600  -30.4570 H        82 ALA    0.0900
   1343 HB1       -65.7980   -7.2110  -31.7840 H        82 ALA    0.0900
   1344 HB2       -66.4560   -5.5800  -31.3760 H        82 ALA    0.5100
   1345 HB3       -67.2720   -6.6070  -32.6330 H        82 ALA   -0.5100
   1346 N         -67.4260   -9.6750  -30.5680 N.am     83 ASP   -0.4700
   1347 CA        -67.8410  -11.0520  -30.8440 C.3      83 ASP    0.3100
   1348 C         -69.1670  -11.4040  -30.1660 C.2      83 ASP    0.0700
   1349 O         -70.0070  -12.0970  -30.7470 O.2      83 ASP    0.0900
   1350 CB        -66.7720  -12.0470  -30.3770 C.3      83 ASP   -0.2800
   1351 CG        -65.5820  -12.1230  -31.3120 C.2      83 ASP    0.0900
   1352 OD1       -65.6160  -11.5040  -32.3990 O.co2    83 ASP    0.0900
   1353 OD2       -64.6080  -12.8230  -30.9570 O.co2    83 ASP    0.6200
   1354 HN        -66.6060   -9.5720  -30.0090 H        83 ASP   -0.7600
   1355 HA        -68.0020  -11.1460  -31.9070 H        83 ASP   -0.7600
   1356 HB1       -67.2280  -13.0580  -30.3070 H        83 ASP    0.5100
   1357 HB2       -66.4100  -11.7410  -29.3720 H        83 ASP   -0.5100
   1358 N         -69.3480  -10.9240  -28.9350 N.am     84 LEU   -0.4700
   1359 CA        -70.5500  -11.2150  -28.1550 C.3      84 LEU    0.3100
   1360 C         -71.8230  -10.6190  -28.7590 C.2      84 LEU    0.0700
   1361 O         -72.9160  -11.1460  -28.5400 O.2      84 LEU    0.0900
   1362 CB        -70.3810  -10.7280  -26.7120 C.3      84 LEU   -0.1800
   1363 CG        -69.3000  -11.4470  -25.9010 C.3      84 LEU    0.0900
   1364 CD1       -69.0450  -10.7150  -24.5980 C.3      84 LEU    0.0900
   1365 CD2       -69.6800  -12.8850  -25.6290 C.3      84 LEU   -0.0900
   1366 HN        -68.6700  -10.3440  -28.4910 H        84 LEU    0.0900
   1367 HA        -70.7140  -12.2820  -28.1750 H        84 LEU   -0.2700
   1368 HB1       -71.3510  -10.8600  -26.1870 H        84 LEU    0.0900
   1369 HB2       -70.1310   -9.6470  -26.7400 H        84 LEU    0.0900
   1370 HG        -68.3590  -11.4860  -26.4920 H        84 LEU    0.0900
   1371 HD11      -69.9770  -10.6760  -23.9930 H        84 LEU   -0.2700
   1372 HD12      -68.7130   -9.6750  -24.8060 H        84 LEU    0.0900
   1373 HD13      -68.2650  -11.2470  -24.0120 H        84 LEU    0.0900
   1374 HD21      -69.8160  -13.4320  -26.5870 H        84 LEU    0.0900
   1375 HD22      -70.6330  -12.9240  -25.0600 H        84 LEU    0.5100
   1376 HD23      -68.8760  -13.3850  -25.0470 H        84 LEU   -0.5100
   1377 N         -71.6850   -9.5260  -29.5120 N.am     85 PHE   -0.4700
   1378 CA        -72.8090   -8.9580  -30.2620 C.3      85 PHE    0.3100
   1379 C         -73.2210   -9.8710  -31.4120 C.2      85 PHE    0.0700
   1380 O         -74.4050   -9.9740  -31.7320 O.2      85 PHE    0.0900
   1381 CB        -72.4850   -7.5510  -30.7880 C.3      85 PHE   -0.1800
   1382 CG        -72.6150   -6.4730  -29.7470 C.ar     85 PHE    0.0900
   1383 CD1       -73.8450   -5.8740  -29.4980 C.ar     85 PHE    0.0900
   1384 CD2       -71.5130   -6.0640  -29.0030 C.ar     85 PHE    0.0000
   1385 CE1       -73.9710   -4.8810  -28.5300 C.ar     85 PHE   -0.1150
   1386 CE2       -71.6290   -5.0730  -28.0320 C.ar     85 PHE    0.1150
   1387 CZ        -72.8620   -4.4800  -27.7960 C.ar     85 PHE   -0.1150
   1388 HN        -70.8140   -9.0480  -29.5980 H        85 PHE    0.1150
   1389 HA        -73.6610   -8.9200  -29.6000 H        85 PHE   -0.1150
   1390 HB1       -73.1840   -7.2980  -31.6140 H        85 PHE    0.1150
   1391 HB2       -71.4360   -7.5290  -31.1560 H        85 PHE   -0.1150
   1392 HD1       -74.7140   -6.1820  -30.0620 H        85 PHE    0.1150
   1393 HD2       -70.5510   -6.5230  -29.1810 H        85 PHE   -0.1150
   1394 HE1       -74.9330   -4.4220  -28.3500 H        85 PHE    0.1150
   1395 HE2       -70.7630   -4.7670  -27.4650 H        85 PHE    0.5100
   1396 HZ        -72.9580   -3.7090  -27.0440 H        85 PHE   -0.5100
   1397 N         -72.2410  -10.5390  -32.0290 N.am     86 MET   -0.4700
   1398 CA        -72.5210  -11.4880  -33.1050 C.3      86 MET    0.3100
   1399 C         -73.0800  -12.8170  -32.6020 C.2      86 MET    0.0700
   1400 O         -73.6640  -13.5670  -33.3770 O.2      86 MET    0.0900
   1401 CB        -71.2740  -11.7380  -33.9630 C.3      86 MET   -0.1800
   1402 CG        -71.1000  -10.7360  -35.0980 C.3      86 MET    0.0900
   1403 SD        -69.9090  -11.2580  -36.3540 S.3      86 MET    0.0900
   1404 CE        -70.7770  -12.6070  -37.1420 C.3      86 MET   -0.1400
   1405 HN        -71.2820  -10.4190  -31.7860 H        86 MET    0.0900
   1406 HA        -73.3140  -11.0780  -33.7120 H        86 MET    0.0900
   1407 HB1       -71.3440  -12.7570  -34.3980 H        86 MET   -0.0900
   1408 HB2       -70.3790  -11.6880  -33.3080 H        86 MET   -0.2200
   1409 HG1       -70.7690   -9.7710  -34.6610 H        86 MET    0.0900
   1410 HG2       -72.0900  -10.5810  -35.5780 H        86 MET    0.0900
   1411 HE1       -71.7380  -12.2650  -37.5850 H        86 MET    0.0900
   1412 HE2       -71.0050  -13.4020  -36.4010 H        86 MET    0.5100
   1413 HE3       -70.1580  -13.0380  -37.9580 H        86 MET   -0.5100
   1414 N         -72.9030  -13.1160  -31.3170 N.am     87 VAL   -0.4700
   1415 CA        -73.4910  -14.3160  -30.7330 C.3      87 VAL    0.3100
   1416 C         -74.9550  -14.0740  -30.3840 C.2      87 VAL    0.0700
   1417 O         -75.8440  -14.6990  -30.9550 O.2      87 VAL    0.0900
   1418 CB        -72.7240  -14.7820  -29.4870 C.3      87 VAL   -0.0900
   1419 CG1       -73.4630  -15.9240  -28.7960 C.3      87 VAL    0.0900
   1420 CG2       -71.3170  -15.2200  -29.8690 C.3      87 VAL   -0.2700
   1421 HN        -72.3670  -12.5410  -30.7040 H        87 VAL    0.0900
   1422 HA        -73.4760  -15.0890  -31.4870 H        87 VAL    0.0900
   1423 HB        -72.6180  -13.9310  -28.7810 H        87 VAL    0.0900
   1424 HG11      -74.1720  -16.4050  -29.5060 H        87 VAL   -0.2700
   1425 HG12      -74.0380  -15.5340  -27.9300 H        87 VAL    0.0900
   1426 HG13      -72.7370  -16.6890  -28.4490 H        87 VAL    0.0900
   1427 HG21      -70.8290  -14.4380  -30.4900 H        87 VAL    0.0900
   1428 HG22      -71.3610  -16.1620  -30.4560 H        87 VAL    0.5100
   1429 HG23      -70.7070  -15.3770  -28.9540 H        87 VAL   -0.5100
   1430 N         -75.2020  -13.1620  -29.4440 N.am     88 PHE   -0.4700
   1431 CA        -76.5660  -12.8500  -29.0090 C.3      88 PHE    0.3100
   1432 C         -77.3900  -12.1370  -30.0850 C.2      88 PHE    0.0700
   1433 O         -78.6200  -12.1850  -30.0610 O.2      88 PHE    0.0900
   1434 CB        -76.5560  -11.9910  -27.7360 C.3      88 PHE   -0.1800
   1435 CG        -76.3000  -12.7660  -26.4690 C.ar     88 PHE    0.0900
   1436 CD1       -75.2600  -12.4080  -25.6200 C.ar     88 PHE    0.0900
   1437 CD2       -77.1110  -13.8400  -26.1130 C.ar     88 PHE    0.0000
   1438 CE1       -75.0270  -13.1100  -24.4510 C.ar     88 PHE   -0.1150
   1439 CE2       -76.8800  -14.5490  -24.9420 C.ar     88 PHE    0.1150
   1440 CZ        -75.8370  -14.1820  -24.1110 C.ar     88 PHE   -0.1150
   1441 HN        -74.4720  -12.6520  -28.9960 H        88 PHE    0.1150
   1442 HA        -77.0780  -13.7820  -28.8260 H        88 PHE   -0.1150
   1443 HB1       -77.5440  -11.4960  -27.6210 H        88 PHE    0.1150
   1444 HB2       -75.7540  -11.2260  -27.8180 H        88 PHE   -0.1150
   1445 HD1       -74.6260  -11.5730  -25.8770 H        88 PHE    0.1150
   1446 HD2       -77.9290  -14.1260  -26.7570 H        88 PHE   -0.1150
   1447 HE1       -74.2140  -12.8210  -23.8020 H        88 PHE    0.1150
   1448 HE2       -77.5120  -15.3830  -24.6810 H        88 PHE    0.5100
   1449 HZ        -75.6550  -14.7300  -23.1980 H        88 PHE   -0.5100
   1450 N         -76.7180  -11.4650  -31.0160 N.am     89 GLY   -0.4700
   1451 CA        -77.3930  -10.7980  -32.1220 C.3      89 GLY    0.3100
   1452 C         -77.3440  -11.6270  -33.3900 C.2      89 GLY   -0.0200
   1453 O         -78.3080  -12.3030  -33.7360 O.2      89 GLY    0.0900
   1454 HN        -75.7240  -11.3880  -30.9990 H        89 GLY    0.0900
   1455 HA1       -76.9030   -9.8510  -32.2950 H        89 GLY    0.5100
   1456 HA2       -78.4240  -10.6370  -31.8400 H        89 GLY   -0.5100
   1457 N         -76.1950  -11.5860  -34.0680 N.am     90 GLY   -0.4700
   1458 CA        -76.0260  -12.1750  -35.3980 C.3      90 GLY    0.3100
   1459 C         -76.2310  -13.6750  -35.5250 C.2      90 GLY   -0.0200
   1460 O         -76.7520  -14.1440  -36.5400 O.2      90 GLY    0.0900
   1461 HN        -75.3860  -11.1440  -33.6900 H        90 GLY    0.0900
   1462 HA1       -75.0180  -11.9490  -35.7120 H        90 GLY    0.5100
   1463 HA2       -76.7370  -11.6860  -36.0470 H        90 GLY   -0.5100
   1464 N         -75.8190  -14.4350  -34.5080 N.am     91 PHE   -0.4700
   1465 CA        -75.9210  -15.8970  -34.5430 C.3      91 PHE    0.3100
   1466 C         -77.3020  -16.4010  -34.1110 C.2      91 PHE    0.0700
   1467 O         -77.9030  -17.2410  -34.7900 O.2      91 PHE    0.0900
   1468 CB        -74.8300  -16.5560  -33.6780 C.3      91 PHE   -0.1800
   1469 CG        -73.4200  -16.4210  -34.2230 C.ar     91 PHE    0.0900
   1470 CD1       -73.1680  -16.1810  -35.5760 C.ar     91 PHE    0.0900
   1471 CD2       -72.3360  -16.5730  -33.3680 C.ar     91 PHE    0.0000
   1472 CE1       -71.8720  -16.0770  -36.0480 C.ar     91 PHE   -0.1150
   1473 CE2       -71.0410  -16.4680  -33.8370 C.ar     91 PHE    0.1150
   1474 CZ        -70.8090  -16.2210  -35.1770 C.ar     91 PHE   -0.1150
   1475 HN        -75.4250  -14.0430  -33.6820 H        91 PHE    0.1150
   1476 HA        -75.8210  -16.2120  -35.5710 H        91 PHE   -0.1150
   1477 HB1       -75.0420  -17.6440  -33.5940 H        91 PHE    0.1150
   1478 HB2       -74.8350  -16.0880  -32.6700 H        91 PHE   -0.1150
   1479 HD1       -73.9960  -16.0770  -36.2620 H        91 PHE    0.1150
   1480 HD2       -72.5080  -16.7790  -32.3220 H        91 PHE   -0.1150
   1481 HE1       -71.6930  -15.8830  -37.0950 H        91 PHE    0.1150
   1482 HE2       -70.2090  -16.5780  -33.1560 H        91 PHE    0.5100
   1483 HZ        -69.7970  -16.1420  -35.5440 H        91 PHE   -0.5100
   1484 N         -77.8100  -15.9050  -32.9860 N.am     92 THR   -0.4700
   1485 CA        -79.1520  -16.2720  -32.5410 C.3      92 THR    0.3100
   1486 C         -80.1540  -15.9770  -33.6430 C.2      92 THR    0.0700
   1487 O         -80.9030  -16.8580  -34.0580 O.2      92 THR    0.0900
   1488 CB        -79.5730  -15.5050  -31.2820 C.3      92 THR    0.1400
   1489 CG2       -78.8050  -16.0080  -30.0630 C.3      92 THR    0.0900
   1490 OG1       -79.3310  -14.1080  -31.4720 O.3      92 THR   -0.6600
   1491 HN        -77.3070  -15.2680  -32.4060 H        92 THR    0.4300
   1492 HA        -79.1500  -17.3340  -32.3420 H        92 THR   -0.2700
   1493 HB        -80.6560  -15.6620  -31.0870 H        92 THR    0.0900
   1494 HG1       -79.4580  -13.6970  -30.6130 H        92 THR    0.0900
   1495 HG21      -77.7130  -15.8660  -30.2140 H        92 THR    0.0900
   1496 HG22      -79.0050  -17.0890  -29.9100 H        92 THR    0.5100
   1497 HG23      -79.1150  -15.4390  -29.1600 H        92 THR   -0.5100
   1498 N         -80.1390  -14.7370  -34.1320 N.am     93 THR   -0.4700
   1499 CA        -81.0320  -14.3120  -35.2040 C.3      93 THR    0.3100
   1500 C         -81.1210  -15.3730  -36.2880 C.2      93 THR    0.0700
   1501 O         -82.2080  -15.8400  -36.6230 O.2      93 THR    0.0900
   1502 CB        -80.5620  -12.9890  -35.8520 C.3      93 THR    0.1400
   1503 CG2       -81.5950  -12.4730  -36.8510 C.3      93 THR    0.0900
   1504 OG1       -80.3650  -12.0010  -34.8390 O.3      93 THR   -0.6600
   1505 HN        -79.5140  -14.0410  -33.7860 H        93 THR    0.4300
   1506 HA        -82.0180  -14.1870  -34.7820 H        93 THR   -0.2700
   1507 HB        -79.6040  -13.1510  -36.3890 H        93 THR    0.0900
   1508 HG1       -79.5890  -12.2780  -34.3460 H        93 THR    0.0900
   1509 HG21      -82.6030  -12.4590  -36.3860 H        93 THR    0.0900
   1510 HG22      -81.6240  -13.1370  -37.7410 H        93 THR    0.5100
   1511 HG23      -81.3340  -11.4390  -37.1640 H        93 THR   -0.5100
   1512 N         -79.9670  -15.7680  -36.8190 N.am     94 THR   -0.4700
   1513 CA        -79.9270  -16.7110  -37.9310 C.3      94 THR    0.3100
   1514 C         -80.2320  -18.1460  -37.5040 C.2      94 THR    0.0700
   1515 O         -80.8180  -18.9070  -38.2750 O.2      94 THR    0.0900
   1516 CB        -78.5820  -16.6340  -38.7170 C.3      94 THR    0.1400
   1517 CG2       -77.4090  -17.1850  -37.9090 C.3      94 THR    0.0900
   1518 OG1       -78.6960  -17.3590  -39.9490 O.3      94 THR   -0.6600
   1519 HN        -79.0870  -15.4420  -36.4850 H        94 THR    0.4300
   1520 HA        -80.7510  -16.4780  -38.5880 H        94 THR   -0.2700
   1521 HB        -78.3390  -15.5740  -38.9430 H        94 THR    0.0900
   1522 HG1       -79.2890  -16.8470  -40.5030 H        94 THR    0.0900
   1523 HG21      -77.5900  -18.2510  -37.6520 H        94 THR    0.0900
   1524 HG22      -77.2940  -16.6070  -36.9670 H        94 THR    0.5100
   1525 HG23      -76.4740  -17.1190  -38.5070 H        94 THR   -0.5100
   1526 N         -79.8500  -18.5200  -36.2800 N.am     95 LEU   -0.4700
   1527 CA        -80.1130  -19.8680  -35.7780 C.3      95 LEU    0.3100
   1528 C         -81.5800  -20.2170  -35.9630 C.2      95 LEU    0.0700
   1529 O         -81.9200  -21.2270  -36.5800 O.2      95 LEU    0.0900
   1530 CB        -79.7410  -19.9840  -34.2970 C.3      95 LEU   -0.1800
   1531 CG        -80.1520  -21.2910  -33.6100 C.3      95 LEU    0.0900
   1532 CD1       -79.4200  -22.4790  -34.2160 C.3      95 LEU    0.0900
   1533 CD2       -79.9020  -21.2140  -32.1170 C.3      95 LEU   -0.0900
   1534 HN        -79.3740  -17.9030  -35.6590 H        95 LEU    0.0900
   1535 HA        -79.5290  -20.5610  -36.3650 H        95 LEU   -0.2700
   1536 HB1       -80.2240  -19.1450  -33.7550 H        95 LEU    0.0900
   1537 HB2       -78.6380  -19.8840  -34.2110 H        95 LEU    0.0900
   1538 HG        -81.2470  -21.4370  -33.7270 H        95 LEU    0.0900
   1539 HD11      -78.3230  -22.3520  -34.0980 H        95 LEU   -0.2700
   1540 HD12      -79.6540  -22.5550  -35.3000 H        95 LEU    0.0900
   1541 HD13      -79.7260  -23.4150  -33.7010 H        95 LEU    0.0900
   1542 HD21      -80.3430  -20.2810  -31.7030 H        95 LEU    0.0900
   1543 HD22      -78.8100  -21.2090  -31.9150 H        95 LEU    0.5100
   1544 HD23      -80.3730  -22.0830  -31.6080 H        95 LEU   -0.5100
   1545 N         -82.4400  -19.3580  -35.4180 N.am     96 TYR   -0.4700
   1546 CA        -83.8920  -19.4590  -35.5730 C.3      96 TYR    0.3100
   1547 C         -84.2480  -19.7840  -37.0190 C.2      96 TYR    0.0700
   1548 O         -85.0000  -20.7180  -37.2980 O.2      96 TYR    0.0900
   1549 CB        -84.5490  -18.1260  -35.1730 C.3      96 TYR   -0.1800
   1550 CG        -85.9810  -18.2240  -34.6880 C.ar     96 TYR    0.0900
   1551 CD1       -86.3210  -17.8640  -33.3830 C.ar     96 TYR    0.0900
   1552 CD2       -86.9970  -18.6650  -35.5350 C.ar     96 TYR    0.0000
   1553 CE1       -87.6310  -17.9490  -32.9330 C.ar     96 TYR   -0.1150
   1554 CE2       -88.3080  -18.7520  -35.0930 C.ar     96 TYR    0.1150
   1555 CZ        -88.6200  -18.3950  -33.7940 C.ar     96 TYR   -0.1150
   1556 OH        -89.9250  -18.4820  -33.3680 O.3      96 TYR    0.1150
   1557 HN        -82.1240  -18.5890  -34.8680 H        96 TYR    0.1100
   1558 HA        -84.2460  -20.2620  -34.9430 H        96 TYR   -0.5400
   1559 HB1       -84.5560  -17.4500  -36.0540 H        96 TYR    0.4300
   1560 HB2       -83.9630  -17.6700  -34.3470 H        96 TYR   -0.1150
   1561 HD1       -85.5510  -17.5140  -32.7120 H        96 TYR    0.1150
   1562 HD2       -86.7590  -18.9420  -36.5510 H        96 TYR   -0.1150
   1563 HE1       -87.8770  -17.6690  -31.9200 H        96 TYR    0.1150
   1564 HE2       -89.0840  -19.0990  -35.7610 H        96 TYR    0.5100
   1565 HH        -89.9860  -18.0510  -32.5130 H        96 TYR   -0.5100
   1566 N         -83.6770  -19.0020  -37.9310 N.am     97 THR   -0.4700
   1567 CA        -84.0120  -19.0510  -39.3460 C.3      97 THR    0.3100
   1568 C         -83.6650  -20.3860  -39.9880 C.2      97 THR    0.0700
   1569 O         -84.4950  -20.9850  -40.6730 O.2      97 THR    0.0900
   1570 CB        -83.2820  -17.9280  -40.1090 C.3      97 THR    0.1400
   1571 CG2       -84.0930  -17.4850  -41.3070 C.3      97 THR    0.0900
   1572 OG1       -83.0790  -16.8080  -39.2400 O.3      97 THR   -0.6600
   1573 HN        -82.9810  -18.3350  -37.6790 H        97 THR    0.4300
   1574 HA        -85.0810  -18.9370  -39.4420 H        97 THR   -0.2700
   1575 HB        -82.2950  -18.2920  -40.4660 H        97 THR    0.0900
   1576 HG1       -82.6240  -16.1440  -39.7650 H        97 THR    0.0900
   1577 HG21      -85.1400  -17.2750  -41.0030 H        97 THR    0.0900
   1578 HG22      -84.1010  -18.2870  -42.0750 H        97 THR    0.5100
   1579 HG23      -83.6560  -16.5590  -41.7380 H        97 THR   -0.5100
   1580 N         -82.4410  -20.8580  -39.7540 N.am     98 SER   -0.4700
   1581 CA        -81.9640  -22.1050  -40.3500 C.3      98 SER    0.3100
   1582 C         -82.8690  -23.2820  -40.0070 C.2      98 SER    0.0700
   1583 O         -83.0710  -24.1800  -40.8260 O.2      98 SER    0.0900
   1584 CB        -80.5370  -22.4150  -39.8840 C.3      98 SER    0.0500
   1585 OG        -79.9880  -23.5080  -40.6090 O.3      98 SER    0.0900
   1586 HN        -81.7970  -20.3810  -39.1610 H        98 SER    0.0900
   1587 HA        -81.9930  -21.9960  -41.4240 H        98 SER   -0.6600
   1588 HB1       -80.5470  -22.6750  -38.8030 H        98 SER    0.4300
   1589 HB2       -79.8930  -21.5240  -40.0440 H        98 SER    0.5100
   1590 HG1       -80.6440  -24.2070  -40.5700 H        98 SER   -0.5100
   1591 N         -83.4220  -23.2630  -38.7980 N.am     99 LEU   -0.4700
   1592 CA        -84.1820  -24.3860  -38.2760 C.3      99 LEU    0.3100
   1593 C         -85.5340  -24.5340  -38.9680 C.2      99 LEU    0.0700
   1594 O         -85.9130  -25.6350  -39.3650 O.2      99 LEU    0.0900
   1595 CB        -84.3500  -24.2350  -36.7630 C.3      99 LEU   -0.1800
   1596 CG        -83.0130  -24.2250  -36.0090 C.3      99 LEU    0.0900
   1597 CD1       -83.1320  -23.5060  -34.6770 C.3      99 LEU    0.0900
   1598 CD2       -82.4870  -25.6390  -35.8210 C.3      99 LEU   -0.0900
   1599 HN        -83.3400  -22.4740  -38.1940 H        99 LEU    0.0900
   1600 HA        -83.6480  -25.2950  -38.5090 H        99 LEU   -0.2700
   1601 HB1       -84.9650  -25.0790  -36.3860 H        99 LEU    0.0900
   1602 HB2       -84.8830  -23.2830  -36.5560 H        99 LEU    0.0900
   1603 HG        -82.2480  -23.7140  -36.6320 H        99 LEU    0.0900
   1604 HD11      -83.8860  -24.0110  -34.0360 H        99 LEU   -0.2700
   1605 HD12      -83.4520  -22.4550  -34.8410 H        99 LEU    0.0900
   1606 HD13      -82.1530  -23.5200  -34.1510 H        99 LEU    0.0900
   1607 HD21      -82.3300  -26.1240  -36.8100 H        99 LEU    0.0900
   1608 HD22      -83.2200  -26.2420  -35.2430 H        99 LEU    0.5100
   1609 HD23      -81.5160  -25.6130  -35.2820 H        99 LEU   -0.5100
   1610 N         -86.2530  -23.4210  -39.1220 N.am    100 HSE   -0.4700
   1611 CA        -87.5490  -23.4220  -39.8090 C.3     100 HSE    0.3100
   1612 C         -87.3980  -23.3400  -41.3260 C.2     100 HSE    0.0700
   1613 O         -88.1510  -23.9690  -42.0730 O.2     100 HSE    0.0900
   1614 CB        -88.4230  -22.2580  -39.3340 C.3     100 HSE   -0.0800
   1615 CG        -88.9160  -22.3940  -37.9250 C.ar    100 HSE    0.0900
   1616 CD2       -88.4430  -21.6170  -36.8950 C.ar    100 HSE    0.0900
   1617 ND1       -89.8530  -23.2150  -37.3850 N.ar    100 HSE   -0.7000
   1618 CE1       -89.9210  -22.9220  -36.0490 C.ar    100 HSE    0.2200
   1619 NE2       -89.0620  -21.9540  -35.7710 N.ar    100 HSE    0.2500
   1620 HN        -85.9420  -22.5390  -38.7770 H       100 HSE    0.1300
   1621 HA        -88.0360  -24.3630  -39.5990 H       100 HSE   -0.3600
   1622 HB1       -89.3070  -22.1830  -40.0030 H       100 HSE    0.3200
   1623 HB2       -87.8310  -21.3200  -39.4040 H       100 HSE   -0.0500
   1624 HD2       -87.6890  -20.8410  -36.9300 H       100 HSE    0.0900
   1625 HE1       -90.5680  -23.3940  -35.3110 H       100 HSE    0.5100
   1626 HE2       -88.8980  -21.5400  -34.8760 H       100 HSE   -0.5100
   1627 N         -86.4310  -22.5390  -41.7780 N.am    101 GLY   -0.4700
   1628 CA        -86.1600  -22.3730  -43.2010 C.3     101 GLY    0.3100
   1629 C         -86.8040  -21.1400  -43.8020 C.2     101 GLY   -0.0200
   1630 O         -87.2270  -21.1720  -44.9580 O.2     101 GLY    0.0900
   1631 HN        -85.8500  -22.0170  -41.1600 H       101 GLY    0.0900
   1632 HA1       -86.5360  -23.2480  -43.7100 H       101 GLY    0.5100
   1633 HA2       -85.0890  -22.3030  -43.3240 H       101 GLY   -0.5100
   1634 N         -86.8760  -20.0580  -43.0230 N.am    102 TYR   -0.4700
   1635 CA        -87.4000  -18.7670  -43.4970 C.3     102 TYR    0.3100
   1636 C         -87.2300  -17.6600  -42.4530 C.2     102 TYR    0.0700
   1637 O         -87.3120  -17.9150  -41.2510 O.2     102 TYR    0.0900
   1638 CB        -88.8760  -18.8680  -43.9410 C.3     102 TYR   -0.1800
   1639 CG        -89.9230  -19.0570  -42.8490 C.ar    102 TYR    0.0900
   1640 CD1       -91.1990  -18.5080  -42.9950 C.ar    102 TYR    0.0900
   1641 CD2       -89.6570  -19.7840  -41.6810 C.ar    102 TYR    0.0000
   1642 CE1       -92.1770  -18.6700  -42.0110 C.ar    102 TYR   -0.1150
   1643 CE2       -90.6360  -19.9460  -40.6910 C.ar    102 TYR    0.1150
   1644 CZ        -91.8900  -19.3870  -40.8660 C.ar    102 TYR   -0.1150
   1645 OH        -92.8570  -19.5460  -39.8980 O.3     102 TYR    0.1150
   1646 HN        -86.5720  -20.0770  -42.0740 H       102 TYR    0.1100
   1647 HA        -86.7860  -18.4470  -44.3260 H       102 TYR   -0.5400
   1648 HB1       -88.9760  -19.7390  -44.6220 H       102 TYR    0.4300
   1649 HB2       -89.1460  -17.9330  -44.4740 H       102 TYR   -0.1150
   1650 HD1       -91.4350  -17.9450  -43.8870 H       102 TYR    0.1150
   1651 HD2       -88.6820  -20.2270  -41.5410 H       102 TYR   -0.1150
   1652 HE1       -93.1570  -18.2360  -42.1460 H       102 TYR    0.1150
   1653 HE2       -90.4120  -20.5050  -39.7940 H       102 TYR    0.5100
   1654 HH        -93.6500  -19.0940  -40.1950 H       102 TYR   -0.5100
   1655 N         -86.9810  -16.4360  -42.9190 N.am    103 PHE   -0.4700
   1656 CA        -86.8710  -15.2790  -42.0300 C.3     103 PHE    0.3100
   1657 C         -88.2220  -14.9350  -41.4280 C.2     103 PHE    0.0700
   1658 O         -89.0720  -14.3440  -42.0900 O.2     103 PHE    0.0900
   1659 CB        -86.2970  -14.0580  -42.7630 C.3     103 PHE   -0.1800
   1660 CG        -84.9610  -13.6220  -42.2460 C.ar    103 PHE    0.0900
   1661 CD1       -83.7900  -14.0250  -42.8710 C.ar    103 PHE    0.0900
   1662 CD2       -84.8750  -12.8030  -41.1260 C.ar    103 PHE    0.0000
   1663 CE1       -82.5560  -13.6170  -42.3900 C.ar    103 PHE   -0.1150
   1664 CE2       -83.6440  -12.3910  -40.6370 C.ar    103 PHE    0.1150
   1665 CZ        -82.4830  -12.7990  -41.2710 C.ar    103 PHE   -0.1150
   1666 HN        -86.8580  -16.2550  -43.8910 H       103 PHE    0.1150
   1667 HA        -86.2270  -15.5540  -41.2070 H       103 PHE   -0.1150
   1668 HB1       -86.9930  -13.2000  -42.6450 H       103 PHE    0.1150
   1669 HB2       -86.1710  -14.3020  -43.8390 H       103 PHE   -0.1150
   1670 HD1       -83.8410  -14.6620  -43.7400 H       103 PHE    0.1150
   1671 HD2       -85.7800  -12.4840  -40.6300 H       103 PHE   -0.1150
   1672 HE1       -81.6510  -13.9360  -42.8860 H       103 PHE    0.1150
   1673 HE2       -83.5910  -11.7540  -39.7670 H       103 PHE    0.5100
   1674 HZ        -81.5210  -12.4820  -40.8950 H       103 PHE   -0.5100
   1675 N         -88.4100  -15.3040  -40.1620 N.am    104 VAL   -0.4700
   1676 CA        -89.6800  -15.0800  -39.4730 C.3     104 VAL    0.3100
   1677 C         -89.6610  -13.7160  -38.7810 C.2     104 VAL    0.0700
   1678 O         -90.6990  -13.0690  -38.6420 O.2     104 VAL    0.0900
   1679 CB        -90.0340  -16.2190  -38.4500 C.3     104 VAL   -0.0900
   1680 CG1       -89.3360  -17.5310  -38.8030 C.3     104 VAL    0.0900
   1681 CG2       -89.7060  -15.8280  -37.0080 C.3     104 VAL   -0.2700
   1682 HN        -87.6940  -15.7480  -39.6280 H       104 VAL    0.0900
   1683 HA        -90.4490  -15.0160  -40.2270 H       104 VAL    0.0900
   1684 HB        -91.1330  -16.3820  -38.4530 H       104 VAL    0.0900
   1685 HG11      -88.2430  -17.4430  -38.6200 H       104 VAL   -0.2700
   1686 HG12      -89.4970  -17.7690  -39.8750 H       104 VAL    0.0900
   1687 HG13      -89.7350  -18.3540  -38.1720 H       104 VAL    0.0900
   1688 HG21      -90.2820  -14.9230  -36.7180 H       104 VAL    0.0900
   1689 HG22      -88.6220  -15.6040  -36.9130 H       104 VAL    0.5100
   1690 HG23      -89.9780  -16.6570  -36.3200 H       104 VAL   -0.5100
   1691 N         -88.4710  -13.2860  -38.3500 N.am    105 PHE   -0.4700
   1692 CA        -88.2980  -11.9930  -37.6820 C.3     105 PHE    0.3100
   1693 C         -88.7580  -10.8110  -38.5490 C.2     105 PHE    0.0700
   1694 O         -89.0010   -9.7190  -38.0330 O.2     105 PHE    0.0900
   1695 CB        -86.8320  -11.7980  -37.2470 C.3     105 PHE   -0.1800
   1696 CG        -86.5190  -12.3250  -35.8660 C.ar    105 PHE    0.0900
   1697 CD1       -86.4310  -13.6930  -35.6200 C.ar    105 PHE    0.0900
   1698 CD2       -86.2860  -11.4440  -34.8140 C.ar    105 PHE    0.0000
   1699 CE1       -86.1340  -14.1710  -34.3450 C.ar    105 PHE   -0.1150
   1700 CE2       -85.9870  -11.9150  -33.5400 C.ar    105 PHE    0.1150
   1701 CZ        -85.9130  -13.2800  -33.3050 C.ar    105 PHE   -0.1150
   1702 HN        -87.6430  -13.8280  -38.4650 H       105 PHE    0.1150
   1703 HA        -88.9510  -11.9710  -36.8220 H       105 PHE   -0.1150
   1704 HB1       -86.5950  -10.7130  -37.2440 H       105 PHE    0.1150
   1705 HB2       -86.1680  -12.3330  -37.9590 H       105 PHE   -0.1150
   1706 HD1       -86.5940  -14.3920  -36.4280 H       105 PHE    0.1150
   1707 HD2       -86.3370  -10.3800  -34.9900 H       105 PHE   -0.1150
   1708 HE1       -86.0770  -15.2350  -34.1660 H       105 PHE    0.1150
   1709 HE2       -85.8140  -11.2180  -32.7330 H       105 PHE    0.5100
   1710 HZ        -85.6830  -13.6480  -32.3150 H       105 PHE   -0.5100
   1711 N         -88.8660  -11.0290  -39.8630 N.am    106 GLY   -0.4700
   1712 CA        -89.4560  -10.0500  -40.7670 C.3     106 GLY    0.3100
   1713 C         -88.4160   -9.2140  -41.4850 C.2     106 GLY   -0.0200
   1714 O         -87.2330   -9.5510  -41.4700 O.2     106 GLY    0.0900
   1715 HN        -88.5470  -11.8740  -40.2840 H       106 GLY    0.0900
   1716 HA1       -90.0900   -9.3990  -40.1840 H       106 GLY    0.5100
   1717 HA2       -90.0430  -10.5860  -41.4980 H       106 GLY   -0.5100
   1718 N         -88.8520   -8.1130  -42.1250 N.am    107 PRO   -0.2900
   1719 CA        -87.9280   -7.2060  -42.8140 C.3     107 PRO    0.0000
   1720 C         -87.0340   -6.4600  -41.8380 C.2     107 PRO    0.0900
   1721 O         -85.8200   -6.3760  -42.0440 O.2     107 PRO    0.0900
   1722 CB        -88.8470   -6.2220  -43.5520 C.3     107 PRO    0.0200
   1723 CG        -90.2440   -6.6750  -43.3210 C.3     107 PRO    0.0900
   1724 CD        -90.2520   -7.6750  -42.2210 C.3     107 PRO   -0.1800
   1725 HA        -87.2660   -7.7650  -43.4540 H       107 PRO    0.0900
   1726 HB1       -88.6180   -6.2230  -44.6390 H       107 PRO    0.0900
   1727 HB2       -88.7060   -5.1930  -43.1570 H       107 PRO   -0.1800
   1728 HG1       -90.8790   -5.8060  -43.0430 H       107 PRO    0.0900
   1729 HG2       -90.6490   -7.1330  -44.2480 H       107 PRO    0.0900
   1730 HD1       -90.5720   -7.2180  -41.2600 H       107 PRO    0.5100
   1731 HD2       -90.9050   -8.5400  -42.4640 H       107 PRO   -0.5100
   1732 N         -87.6420   -5.9210  -40.7830 N.am    108 THR   -0.4700
   1733 CA        -86.9020   -5.2890  -39.6920 C.3     108 THR    0.3100
   1734 C         -85.8950   -6.2580  -39.0590 C.2     108 THR    0.0700
   1735 O         -84.8090   -5.8520  -38.6370 O.2     108 THR    0.0900
   1736 CB        -87.8580   -4.7210  -38.6080 C.3     108 THR    0.1400
   1737 CG2       -88.6600   -5.8300  -37.9130 C.3     108 THR    0.0900
   1738 OG1       -87.1060   -3.9980  -37.6310 O.3     108 THR   -0.6600
   1739 HN        -88.6340   -5.9260  -40.6880 H       108 THR    0.4300
   1740 HA        -86.3070   -4.4940  -40.1140 H       108 THR   -0.2700
   1741 HB        -88.5950   -4.0340  -39.0770 H       108 THR    0.0900
   1742 HG1       -86.3880   -4.5800  -37.3660 H       108 THR    0.0900
   1743 HG21      -87.9890   -6.4400  -37.2710 H       108 THR    0.0900
   1744 HG22      -89.1240   -6.4940  -38.6730 H       108 THR    0.5100
   1745 HG23      -89.4510   -5.3820  -37.2740 H       108 THR   -0.5100
   1746 N         -86.2620   -7.5390  -39.0110 N.am    109 GLY   -0.4700
   1747 CA        -85.3860   -8.5890  -38.4980 C.3     109 GLY    0.3100
   1748 C         -84.1310   -8.7900  -39.3250 C.2     109 GLY   -0.0200
   1749 O         -83.0420   -8.9930  -38.7830 O.2     109 GLY    0.0900
   1750 HN        -87.1590   -7.8410  -39.3250 H       109 GLY    0.0900
   1751 HA1       -85.9490   -9.5110  -38.4890 H       109 GLY    0.5100
   1752 HA2       -85.1020   -8.3170  -37.4930 H       109 GLY   -0.5100
   1753 N         -84.2830   -8.7390  -40.6460 N.am    110 CYS   -0.4700
   1754 CA        -83.1450   -8.8040  -41.5450 C.3     110 CYS    0.3100
   1755 C         -82.2270   -7.6000  -41.3350 C.2     110 CYS    0.0700
   1756 O         -81.0130   -7.7120  -41.4800 O.2     110 CYS    0.0900
   1757 CB        -83.6060   -8.8790  -43.0040 C.3     110 CYS   -0.1000
   1758 SG        -82.2570   -9.0100  -44.2190 S.3     110 CYS    0.0900
   1759 HN        -85.1790   -8.6540  -41.0740 H       110 CYS    0.0900
   1760 HA        -82.5670   -9.6810  -41.2900 H       110 CYS   -0.0800
   1761 HB1       -84.1980   -7.9650  -43.2240 H       110 CYS    0.5100
   1762 HB2       -84.2700   -9.7620  -43.1100 H       110 CYS   -0.5100
   1763 N         -82.8040   -6.4550  -40.9720 N.am    111 ASN   -0.4700
   1764 CA        -82.0210   -5.2460  -40.7150 C.3     111 ASN    0.3100
   1765 C         -81.3340   -5.2100  -39.3460 C.2     111 ASN    0.0700
   1766 O         -80.5870   -4.2750  -39.0600 O.2     111 ASN    0.0900
   1767 CB        -82.8970   -4.0020  -40.8860 C.3     111 ASN   -0.1800
   1768 CG        -83.2680   -3.7520  -42.3330 C.2     111 ASN    0.0900
   1769 ND2       -84.5610   -3.8130  -42.6340 N.am    111 ASN    0.0900
   1770 OD1       -82.4060   -3.5010  -43.1700 O.2     111 ASN    0.5500
   1771 HN        -83.7910   -6.3700  -40.8600 H       111 ASN   -0.5500
   1772 HA        -81.1960   -5.2250  -41.4110 H       111 ASN   -0.6200
   1773 HB1       -82.3460   -3.1160  -40.5040 H       111 ASN    0.3200
   1774 HB2       -83.8310   -4.1330  -40.2990 H       111 ASN    0.3000
   1775 HD21      -84.8630   -3.6570  -43.5730 H       111 ASN    0.5100
   1776 HD22      -85.2310   -4.0140  -41.9200 H       111 ASN   -0.5100
   1777 N         -81.5770   -6.2200  -38.5080 N.am    112 LEU   -0.4700
   1778 CA        -80.9000   -6.3320  -37.2140 C.3     112 LEU    0.3100
   1779 C         -79.6080   -7.1360  -37.3130 C.2     112 LEU    0.0700
   1780 O         -78.5590   -6.6860  -36.8480 O.2     112 LEU    0.0900
   1781 CB        -81.8170   -6.9670  -36.1610 C.3     112 LEU   -0.1800
   1782 CG        -82.7460   -6.0100  -35.4080 C.3     112 LEU    0.0900
   1783 CD1       -83.8360   -6.7850  -34.6770 C.3     112 LEU    0.0900
   1784 CD2       -81.9630   -5.1360  -34.4300 C.3     112 LEU   -0.0900
   1785 HN        -82.2300   -6.9420  -38.7250 H       112 LEU    0.0900
   1786 HA        -80.6090   -5.3390  -36.9030 H       112 LEU   -0.2700
   1787 HB1       -81.1750   -7.4790  -35.4130 H       112 LEU    0.0900
   1788 HB2       -82.4490   -7.7240  -36.6710 H       112 LEU    0.0900
   1789 HG        -83.2140   -5.3070  -36.1300 H       112 LEU    0.0900
   1790 HD11      -83.3820   -7.4860  -33.9450 H       112 LEU   -0.2700
   1791 HD12      -84.4350   -7.3720  -35.4050 H       112 LEU    0.0900
   1792 HD13      -84.4980   -6.0800  -34.1290 H       112 LEU    0.0900
   1793 HD21      -81.2090   -4.5310  -34.9770 H       112 LEU    0.0900
   1794 HD22      -81.4360   -5.7750  -33.6900 H       112 LEU    0.5100
   1795 HD23      -82.6560   -4.4460  -33.9010 H       112 LEU   -0.5100
   1796 N         -79.6870   -8.3270  -37.9080 N.am    113 GLU   -0.4700
   1797 CA        -78.5120   -9.1870  -38.0920 C.3     113 GLU    0.3100
   1798 C         -77.4050   -8.4740  -38.8640 C.2     113 GLU    0.0700
   1799 O         -76.2470   -8.4800  -38.4530 O.2     113 GLU    0.0900
   1800 CB        -78.8930  -10.4720  -38.8390 C.3     113 GLU   -0.1800
   1801 CG        -77.7680  -11.5060  -38.9090 C.3     113 GLU    0.0900
   1802 CD        -78.0240  -12.6150  -39.9130 C.2     113 GLU    0.0900
   1803 OE1       -78.9960  -12.5310  -40.6870 O.co2   113 GLU   -0.2800
   1804 OE2       -77.2320  -13.5790  -39.9290 O.co2   113 GLU    0.0900
   1805 HN        -80.5500   -8.6850  -38.2560 H       113 GLU    0.0900
   1806 HA        -78.1160   -9.4250  -37.1170 H       113 GLU    0.6200
   1807 HB1       -79.1890  -10.2030  -39.8750 H       113 GLU   -0.7600
   1808 HB2       -79.7630  -10.9320  -38.3250 H       113 GLU   -0.7600
   1809 HG1       -77.6420  -11.9650  -37.9060 H       113 GLU    0.5100
   1810 HG2       -76.8270  -10.9890  -39.1940 H       113 GLU   -0.5100
   1811 N         -77.7780   -7.8630  -39.9880 N.am    114 GLY   -0.4700
   1812 CA        -76.8330   -7.1790  -40.8630 C.3     114 GLY    0.3100
   1813 C         -76.0870   -6.0570  -40.1780 C.2     114 GLY   -0.0200
   1814 O         -74.8590   -5.9930  -40.2350 O.2     114 GLY    0.0900
   1815 HN        -78.7300   -7.8460  -40.2840 H       114 GLY    0.0900
   1816 HA1       -77.3890   -6.7740  -41.6940 H       114 GLY    0.5100
   1817 HA2       -76.1200   -7.9110  -41.2130 H       114 GLY   -0.5100
   1818 N         -76.8290   -5.1650  -39.5230 N.am    115 PHE   -0.4700
   1819 CA        -76.2290   -4.0770  -38.7570 C.3     115 PHE    0.3100
   1820 C         -75.2060   -4.6040  -37.7580 C.2     115 PHE    0.0700
   1821 O         -74.1650   -3.9840  -37.5630 O.2     115 PHE    0.0900
   1822 CB        -77.3100   -3.2640  -38.0340 C.3     115 PHE   -0.1800
   1823 CG        -76.7660   -2.2600  -37.0480 C.ar    115 PHE    0.0900
   1824 CD1       -76.0000   -1.1820  -37.4810 C.ar    115 PHE    0.0900
   1825 CD2       -77.0290   -2.3900  -35.6880 C.ar    115 PHE    0.0000
   1826 CE1       -75.5010   -0.2530  -36.5710 C.ar    115 PHE   -0.1150
   1827 CE2       -76.5350   -1.4650  -34.7750 C.ar    115 PHE    0.1150
   1828 CZ        -75.7690   -0.3960  -35.2180 C.ar    115 PHE   -0.1150
   1829 HN        -77.8250   -5.2010  -39.5270 H       115 PHE    0.1150
   1830 HA        -75.6830   -3.4470  -39.4430 H       115 PHE   -0.1150
   1831 HB1       -77.9700   -3.9560  -37.4660 H       115 PHE    0.1150
   1832 HB2       -77.9050   -2.6980  -38.7820 H       115 PHE   -0.1150
   1833 HD1       -75.7900   -1.0650  -38.5340 H       115 PHE    0.1150
   1834 HD2       -77.6250   -3.2190  -35.3360 H       115 PHE   -0.1150
   1835 HE1       -74.9060    0.5800  -36.9200 H       115 PHE    0.1150
   1836 HE2       -76.7460   -1.5790  -33.7220 H       115 PHE    0.5100
   1837 HZ        -75.3820    0.3240  -34.5110 H       115 PHE   -0.5100
   1838 N         -75.4960   -5.7510  -37.1390 N.am    116 PHE   -0.4700
   1839 CA        -74.5780   -6.3730  -36.1800 C.3     116 PHE    0.3100
   1840 C         -73.4630   -7.1740  -36.8550 C.2     116 PHE    0.0700
   1841 O         -72.2900   -7.0110  -36.5170 O.2     116 PHE    0.0900
   1842 CB        -75.3320   -7.2930  -35.2030 C.3     116 PHE   -0.1800
   1843 CG        -76.1790   -6.5650  -34.1790 C.ar    116 PHE    0.0900
   1844 CD1       -77.4130   -7.0860  -33.7930 C.ar    116 PHE    0.0900
   1845 CD2       -75.7500   -5.3760  -33.5880 C.ar    116 PHE    0.0000
   1846 CE1       -78.2010   -6.4370  -32.8480 C.ar    116 PHE   -0.1150
   1847 CE2       -76.5360   -4.7230  -32.6440 C.ar    116 PHE    0.1150
   1848 CZ        -77.7630   -5.2550  -32.2730 C.ar    116 PHE   -0.1150
   1849 HN        -76.3500   -6.2370  -37.3020 H       116 PHE    0.1150
   1850 HA        -74.0800   -5.5830  -35.6380 H       116 PHE   -0.1150
   1851 HB1       -74.5960   -7.9050  -34.6400 H       116 PHE    0.1150
   1852 HB2       -76.0150   -7.9520  -35.7800 H       116 PHE   -0.1150
   1853 HD1       -77.7620   -8.0070  -34.2340 H       116 PHE    0.1150
   1854 HD2       -74.7930   -4.9580  -33.8660 H       116 PHE   -0.1150
   1855 HE1       -79.1550   -6.8540  -32.5620 H       116 PHE    0.1150
   1856 HE2       -76.1910   -3.8020  -32.1980 H       116 PHE    0.5100
   1857 HZ        -78.3740   -4.7500  -31.5410 H       116 PHE   -0.5100
   1858 N         -73.8210   -8.0390  -37.8020 N.am    117 ALA   -0.4700
   1859 CA        -72.8610   -8.9560  -38.4230 C.3     117 ALA    0.3100
   1860 C         -71.7920   -8.2510  -39.2590 C.2     117 ALA    0.0700
   1861 O         -70.6860   -8.7690  -39.4130 O.2     117 ALA    0.0900
   1862 CB        -73.5870   -9.9940  -39.2640 C.3     117 ALA   -0.2700
   1863 HN        -74.7600   -8.1010  -38.1320 H       117 ALA    0.0900
   1864 HA        -72.2990   -9.4360  -37.6360 H       117 ALA    0.0900
   1865 HB1       -74.1720   -9.4940  -40.0660 H       117 ALA    0.0900
   1866 HB2       -74.2860  -10.5760  -38.6260 H       117 ALA    0.5100
   1867 HB3       -72.8520  -10.6800  -39.7360 H       117 ALA   -0.5100
   1868 N         -72.1250   -7.0840  -39.8070 N.am    118 THR   -0.4700
   1869 CA        -71.1510   -6.2490  -40.5080 C.3     118 THR    0.3100
   1870 C         -70.3220   -5.4560  -39.5020 C.2     118 THR    0.0700
   1871 O         -69.1580   -5.1540  -39.7570 O.2     118 THR    0.0900
   1872 CB        -71.8350   -5.2710  -41.4890 C.3     118 THR    0.1400
   1873 CG2       -70.8190   -4.6430  -42.4330 C.3     118 THR    0.0900
   1874 OG1       -72.8150   -5.9670  -42.2650 O.3     118 THR   -0.6600
   1875 HN        -73.0560   -6.7270  -39.7650 H       118 THR    0.4300
   1876 HA        -70.4820   -6.9040  -41.0460 H       118 THR   -0.2700
   1877 HB        -72.3360   -4.4570  -40.9210 H       118 THR    0.0900
   1878 HG1       -73.6360   -5.9060  -41.7710 H       118 THR    0.0900
   1879 HG21      -70.3100   -5.4330  -43.0260 H       118 THR    0.0900
   1880 HG22      -70.0530   -4.0890  -41.8510 H       118 THR    0.5100
   1881 HG23      -71.3310   -3.9490  -43.1330 H       118 THR   -0.5100
   1882 N         -70.9240   -5.1230  -38.3600 N.am    119 LEU   -0.4700
   1883 CA        -70.2400   -4.3780  -37.2980 C.3     119 LEU    0.3100
   1884 C         -69.0720   -5.1900  -36.7320 C.2     119 LEU    0.0700
   1885 O         -67.9610   -4.6790  -36.5890 O.2     119 LEU    0.0900
   1886 CB        -71.2170   -4.0100  -36.1620 C.3     119 LEU   -0.1800
   1887 CG        -71.1400   -2.6100  -35.5330 C.3     119 LEU    0.0900
   1888 CD1       -69.7410   -2.2870  -35.0540 C.3     119 LEU    0.0900
   1889 CD2       -71.6270   -1.5460  -36.5020 C.3     119 LEU   -0.0900
   1890 HN        -71.8720   -5.3680  -38.1760 H       119 LEU    0.0900
   1891 HA        -69.8230   -3.4820  -37.7350 H       119 LEU   -0.2700
   1892 HB1       -71.0570   -4.7430  -35.3450 H       119 LEU    0.0900
   1893 HB2       -72.2440   -4.1310  -36.5630 H       119 LEU    0.0900
   1894 HG        -71.8400   -2.5610  -34.6720 H       119 LEU    0.0900
   1895 HD11      -69.0280   -2.3210  -35.9050 H       119 LEU   -0.2700
   1896 HD12      -69.4210   -3.0320  -34.2930 H       119 LEU    0.0900
   1897 HD13      -69.7190   -1.2680  -34.6120 H       119 LEU    0.0900
   1898 HD21      -72.6820   -1.7430  -36.7860 H       119 LEU    0.0900
   1899 HD22      -71.0030   -1.5580  -37.4210 H       119 LEU    0.5100
   1900 HD23      -71.5690   -0.5450  -36.0230 H       119 LEU   -0.5100
   1901 N         -69.3310   -6.4600  -36.4220 N.am    120 GLY   -0.4700
   1902 CA        -68.3120   -7.3530  -35.8720 C.3     120 GLY    0.3100
   1903 C         -67.1660   -7.6400  -36.8280 C.2     120 GLY   -0.0200
   1904 O         -66.0060   -7.7150  -36.4170 O.2     120 GLY    0.0900
   1905 HN        -70.2350   -6.8590  -36.5500 H       120 GLY    0.0900
   1906 HA1       -68.7960   -8.2850  -35.6200 H       120 GLY    0.5100
   1907 HA2       -67.9150   -6.8870  -34.9830 H       120 GLY   -0.5100
   1908 N         -67.4960   -7.8030  -38.1090 N.am    121 GLY   -0.4700
   1909 CA        -66.5060   -8.1130  -39.1290 C.3     121 GLY    0.3100
   1910 C         -65.6000   -6.9470  -39.4490 C.2     121 GLY   -0.0200
   1911 O         -64.4060   -7.1280  -39.6750 O.2     121 GLY    0.0900
   1912 HN        -68.4380   -7.7210  -38.4250 H       121 GLY    0.0900
   1913 HA1       -67.0350   -8.4030  -40.0250 H       121 GLY    0.5100
   1914 HA2       -65.9060   -8.9360  -38.7690 H       121 GLY   -0.5100
   1915 N         -66.1720   -5.7450  -39.4770 N.am    122 GLU   -0.4700
   1916 CA        -65.4000   -4.5390  -39.7590 C.3     122 GLU    0.3100
   1917 C         -64.7080   -3.9780  -38.5170 C.2     122 GLU    0.0700
   1918 O         -63.8230   -3.1330  -38.6410 O.2     122 GLU    0.0900
   1919 CB        -66.2650   -3.4640  -40.4360 C.3     122 GLU   -0.1800
   1920 CG        -66.0750   -3.3830  -41.9520 C.3     122 GLU    0.0900
   1921 CD        -66.5070   -4.6420  -42.6980 C.2     122 GLU    0.0900
   1922 OE1       -66.9320   -5.6240  -42.0520 O.co2   122 GLU   -0.2800
   1923 OE2       -66.4160   -4.6490  -43.9450 O.co2   122 GLU    0.0900
   1924 HN        -67.1450   -5.6150  -39.3080 H       122 GLU    0.0900
   1925 HA        -64.5800   -4.8150  -40.4040 H       122 GLU    0.6200
   1926 HB1       -66.0090   -2.4780  -39.9950 H       122 GLU   -0.7600
   1927 HB2       -67.3320   -3.6860  -40.2260 H       122 GLU   -0.7600
   1928 HG1       -64.9990   -3.2050  -42.1670 H       122 GLU    0.5100
   1929 HG2       -66.6710   -2.5290  -42.3400 H       122 GLU   -0.5100
   1930 N         -65.0990   -4.4340  -37.3250 N.am    123 ILE   -0.4700
   1931 CA        -64.3260   -4.1360  -36.1130 C.3     123 ILE    0.3100
   1932 C         -63.0300   -4.9500  -36.1310 C.2     123 ILE    0.0700
   1933 O         -62.0050   -4.5040  -35.6170 O.2     123 ILE    0.0900
   1934 CB        -65.1430   -4.3600  -34.8010 C.3     123 ILE   -0.0900
   1935 CG1       -65.9810   -3.1110  -34.4890 C.3     123 ILE    0.0900
   1936 CG2       -64.2190   -4.6660  -33.6070 C.3     123 ILE   -0.2700
   1937 CD        -66.9120   -3.2420  -33.2870 C.3     123 ILE    0.0900
   1938 HN        -65.9190   -4.9870  -37.2050 H       123 ILE    0.0900
   1939 HA        -64.0110   -3.1040  -36.1750 H       123 ILE    0.0900
   1940 HB        -65.8410   -5.2110  -34.9480 H       123 ILE   -0.1800
   1941 HG11      -66.5980   -2.8770  -35.3820 H       123 ILE    0.0900
   1942 HG12      -65.2860   -2.2660  -34.2990 H       123 ILE    0.0900
   1943 HG21      -63.4070   -3.9100  -33.5490 H       123 ILE   -0.2700
   1944 HG22      -63.7600   -5.6700  -33.7320 H       123 ILE    0.0900
   1945 HG23      -64.8010   -4.6350  -32.6610 H       123 ILE    0.0900
   1946 HD1       -66.3200   -3.2780  -32.3480 H       123 ILE    0.0900
   1947 HD2       -67.5050   -4.1780  -33.3680 H       123 ILE    0.5100
   1948 HD3       -67.5970   -2.3680  -33.2420 H       123 ILE   -0.5100
   1949 N         -63.0740   -6.1320  -36.7510 N.am    124 ALA   -0.4700
   1950 CA        -61.8790   -6.9550  -36.9520 C.3     124 ALA    0.3100
   1951 C         -61.0560   -6.5310  -38.1800 C.2     124 ALA    0.0700
   1952 O         -60.1870   -7.2780  -38.6290 O.2     124 ALA    0.0900
   1953 CB        -62.2720   -8.4270  -37.0630 C.3     124 ALA   -0.2700
   1954 HN        -63.9250   -6.5080  -37.1070 H       124 ALA    0.0900
   1955 HA        -61.2180   -6.8030  -36.1100 H       124 ALA    0.0900
   1956 HB1       -62.9590   -8.5750  -37.9220 H       124 ALA    0.0900
   1957 HB2       -62.7910   -8.7510  -36.1350 H       124 ALA    0.5100
   1958 HB3       -61.3650   -9.0500  -37.2220 H       124 ALA   -0.5100
   1959 N         -61.3410   -5.3460  -38.7250 N.am    125 LEU   -0.4700
   1960 CA        -60.5780   -4.7780  -39.8340 C.3     125 LEU    0.3100
   1961 C         -59.9680   -3.4310  -39.4490 C.2     125 LEU    0.0700
   1962 O         -58.7920   -3.1970  -39.7080 O.2     125 LEU    0.0900
   1963 CB        -61.4680   -4.6100  -41.0660 C.3     125 LEU   -0.1800
   1964 CG        -60.7580   -4.2350  -42.3670 C.3     125 LEU    0.0900
   1965 CD1       -59.8540   -5.3630  -42.8290 C.3     125 LEU    0.0900
   1966 CD2       -61.7760   -3.8910  -43.4400 C.3     125 LEU   -0.0900
   1967 HN        -62.0970   -4.7890  -38.3930 H       125 LEU    0.0900
   1968 HA        -59.7570   -5.4440  -40.0520 H       125 LEU   -0.2700
   1969 HB1       -62.2130   -3.8180  -40.8430 H       125 LEU    0.0900
   1970 HB2       -62.0020   -5.5690  -41.2340 H       125 LEU    0.0900
   1971 HG        -60.1490   -3.3190  -42.2020 H       125 LEU    0.0900
   1972 HD11      -60.4130   -6.3230  -42.8320 H       125 LEU   -0.2700
   1973 HD12      -58.9870   -5.4600  -42.1400 H       125 LEU    0.0900
   1974 HD13      -59.4910   -5.1600  -43.8590 H       125 LEU    0.0900
   1975 HD21      -62.4010   -3.0320  -43.1130 H       125 LEU    0.0900
   1976 HD22      -62.4390   -4.7630  -43.6240 H       125 LEU    0.5100
   1977 HD23      -61.2550   -3.6120  -44.3810 H       125 LEU   -0.5100
   1978 N         -60.7660   -2.5460  -38.8410 N.am    126 TRP   -0.4700
   1979 CA        -60.2690   -1.2510  -38.3480 C.3     126 TRP    0.3100
   1980 C         -59.3880   -1.3970  -37.1010 C.2     126 TRP    0.0700
   1981 O         -58.5870   -0.5070  -36.8040 O.2     126 TRP    0.0900
   1982 CB        -61.4230   -0.2770  -38.0460 C.3     126 TRP   -0.1800
   1983 CG        -62.2170    0.1520  -39.2560 C.ar    126 TRP    0.0900
   1984 CD1       -63.5540   -0.0370  -39.4690 C.ar    126 TRP    0.0900
   1985 CD2       -61.7220    0.8420  -40.4120 C.ar    126 TRP   -0.0300
   1986 CE2       -62.8170    1.0320  -41.2870 C.ar    126 TRP   -0.1500
   1987 CE3       -60.4600    1.3150  -40.7940 C.ar    126 TRP    0.2200
   1988 NE1       -63.9210    0.4890  -40.6850 N.ar    126 TRP   -0.5100
   1989 CZ2       -62.6890    1.6830  -42.5160 C.ar    126 TRP    0.3700
   1990 CZ3       -60.3340    1.9570  -42.0190 C.ar    126 TRP    0.2400
   1991 CH2       -61.4410    2.1320  -42.8650 C.ar    126 TRP    0.1100
   1992 HN        -61.7350   -2.7250  -38.6930 H       126 TRP   -0.2500
   1993 HA        -59.6230   -0.8350  -39.1080 H       126 TRP    0.1700
   1994 HB1       -61.0000    0.6340  -37.5720 H       126 TRP   -0.2000
   1995 HB2       -62.1210   -0.7700  -37.3350 H       126 TRP    0.1400
   1996 HD1       -64.2260   -0.5290  -38.7820 H       126 TRP   -0.2700
   1997 HE1       -64.8220    0.4780  -41.0590 H       126 TRP    0.1600
   1998 HE3       -59.5930    1.1930  -40.1630 H       126 TRP   -0.1400
   1999 HZ2       -63.5280    1.8350  -43.1780 H       126 TRP    0.1400
   2000 HZ3       -59.3680    2.3290  -42.3270 H       126 TRP    0.5100
   2001 HH2       -61.3080    2.6330  -43.8130 H       126 TRP   -0.5100
   2002 N         -59.5390   -2.5090  -36.3740 N.am    127 SER   -0.4700
   2003 CA        -58.6910   -2.8040  -35.2140 C.3     127 SER    0.3100
   2004 C         -57.3490   -3.4160  -35.6230 C.2     127 SER    0.0700
   2005 O         -56.3420   -3.2380  -34.9310 O.2     127 SER    0.0900
   2006 CB        -59.4120   -3.7410  -34.2330 C.3     127 SER    0.0500
   2007 OG        -60.6370   -3.1820  -33.7820 O.3     127 SER    0.0900
   2008 HN        -60.2350   -3.1890  -36.5880 H       127 SER    0.0900
   2009 HA        -58.4520   -1.8680  -34.7300 H       127 SER   -0.6600
   2010 HB1       -58.7620   -3.9240  -33.3510 H       127 SER    0.4300
   2011 HB2       -59.6300   -4.7070  -34.7380 H       127 SER    0.5100
   2012 HG1       -61.3070   -3.4750  -34.4040 H       127 SER   -0.5100
   2013 N         -57.3340   -4.1320  -36.7500 N.am    128 LEU   -0.4700
   2014 CA        -56.0900   -4.6530  -37.3220 C.3     128 LEU    0.3100
   2015 C         -55.1860   -3.5390  -37.8750 C.2     128 LEU    0.0700
   2016 O         -53.9830   -3.7380  -38.0290 O.2     128 LEU    0.0900
   2017 CB        -56.3770   -5.6910  -38.4160 C.3     128 LEU   -0.1800
   2018 CG        -56.6830   -7.1200  -37.9560 C.3     128 LEU    0.0900
   2019 CD1       -57.2430   -7.9350  -39.1060 C.3     128 LEU    0.0900
   2020 CD2       -55.4420   -7.8020  -37.3930 C.3     128 LEU   -0.0900
   2021 HN        -58.1690   -4.3440  -37.2520 H       128 LEU    0.0900
   2022 HA        -55.5180   -5.1010  -36.5230 H       128 LEU   -0.2700
   2023 HB1       -55.4900   -5.7330  -39.0810 H       128 LEU    0.0900
   2024 HB2       -57.2500   -5.3310  -39.0000 H       128 LEU    0.0900
   2025 HG        -57.4240   -7.0910  -37.1290 H       128 LEU    0.0900
   2026 HD11      -56.4480   -8.1310  -39.8580 H       128 LEU   -0.2700
   2027 HD12      -58.0670   -7.3780  -39.6000 H       128 LEU    0.0900
   2028 HD13      -57.6220   -8.9090  -38.7310 H       128 LEU    0.0900
   2029 HD21      -55.0550   -7.2320  -36.5210 H       128 LEU    0.0900
   2030 HD22      -54.6480   -7.8430  -38.1690 H       128 LEU    0.5100
   2031 HD23      -55.6940   -8.8320  -37.0610 H       128 LEU   -0.5100
   2032 N         -55.7630   -2.3730  -38.1670 N.am    129 VAL   -0.4700
   2033 CA        -54.9880   -1.1970  -38.5810 C.3     129 VAL    0.3100
   2034 C         -54.3000   -0.5550  -37.3670 C.2     129 VAL    0.0700
   2035 O         -53.3690    0.2330  -37.5120 O.2     129 VAL    0.0900
   2036 CB        -55.8710   -0.1530  -39.3290 C.3     129 VAL   -0.0900
   2037 CG1       -55.0340    1.0230  -39.8400 C.3     129 VAL    0.0900
   2038 CG2       -56.5950   -0.8030  -40.5060 C.3     129 VAL   -0.2700
   2039 HN        -56.7510   -2.2470  -38.1170 H       129 VAL    0.0900
   2040 HA        -54.1930   -1.5390  -39.2270 H       129 VAL    0.0900
   2041 HB        -56.6490    0.2290  -38.6350 H       129 VAL    0.0900
   2042 HG11      -54.1490    0.6470  -40.3980 H       129 VAL   -0.2700
   2043 HG12      -54.6790    1.6360  -38.9830 H       129 VAL    0.0900
   2044 HG13      -55.6430    1.6530  -40.5230 H       129 VAL    0.0900
   2045 HG21      -57.2500   -1.6260  -40.1450 H       129 VAL    0.0900
   2046 HG22      -55.8550   -1.2270  -41.2180 H       129 VAL    0.5100
   2047 HG23      -57.2250   -0.0510  -41.0260 H       129 VAL   -0.5100
   2048 N         -54.7630   -0.8970  -36.1640 N.am    130 VAL   -0.4700
   2049 CA        -54.0530   -0.5450  -34.9400 C.3     130 VAL    0.3100
   2050 C         -53.0340   -1.6410  -34.6030 C.2     130 VAL    0.0700
   2051 O         -51.9290   -1.3370  -34.1580 O.2     130 VAL    0.0900
   2052 CB        -55.0210   -0.3160  -33.7550 C.3     130 VAL   -0.0900
   2053 CG1       -54.2640    0.1560  -32.5150 C.3     130 VAL    0.0900
   2054 CG2       -56.0820    0.7070  -34.1250 C.3     130 VAL   -0.2700
   2055 HN        -55.6110   -1.4070  -36.0470 H       130 VAL    0.0900
   2056 HA        -53.4890    0.3550  -35.1340 H       130 VAL    0.0900
   2057 HB        -55.5470   -1.2670  -33.5240 H       130 VAL    0.0900
   2058 HG11      -53.5990    1.0070  -32.7750 H       130 VAL   -0.2700
   2059 HG12      -53.6410   -0.6720  -32.1140 H       130 VAL    0.0900
   2060 HG13      -54.9840    0.4930  -31.7380 H       130 VAL    0.0900
   2061 HG21      -56.6680    0.3500  -34.9990 H       130 VAL    0.0900
   2062 HG22      -55.6010    1.6720  -34.3920 H       130 VAL    0.5100
   2063 HG23      -56.7760    0.8590  -33.2710 H       130 VAL   -0.5100
   2064 N         -53.4010   -2.9100  -34.8260 N.am    131 LEU   -0.4700
   2065 CA        -52.5060   -4.0540  -34.5650 C.3     131 LEU    0.3100
   2066 C         -51.3230   -4.1270  -35.5290 C.2     131 LEU    0.0700
   2067 O         -50.2070   -4.4730  -35.1360 O.2     131 LEU    0.0900
   2068 CB        -53.2740   -5.3790  -34.6390 C.3     131 LEU   -0.1800
   2069 CG        -54.2460   -5.6690  -33.4940 C.3     131 LEU    0.0900
   2070 CD1       -55.2590   -6.7330  -33.8980 C.3     131 LEU    0.0900
   2071 CD2       -53.4960   -6.0950  -32.2370 C.3     131 LEU   -0.0900
   2072 HN        -54.3030   -3.1400  -35.1820 H       131 LEU    0.0900
   2073 HA        -52.0790   -3.9250  -33.5820 H       131 LEU   -0.2700
   2074 HB1       -52.5300   -6.2020  -34.6700 H       131 LEU    0.0900
   2075 HB2       -53.8550   -5.3820  -35.5860 H       131 LEU    0.0900
   2076 HG        -54.7830   -4.7350  -33.2240 H       131 LEU    0.0900
   2077 HD11      -54.7370   -7.6120  -34.3330 H       131 LEU   -0.2700
   2078 HD12      -55.9560   -6.3230  -34.6590 H       131 LEU    0.0900
   2079 HD13      -55.8340   -7.0670  -33.0070 H       131 LEU    0.0900
   2080 HD21      -52.8030   -5.2890  -31.9130 H       131 LEU    0.0900
   2081 HD22      -52.9020   -7.0120  -32.4430 H       131 LEU    0.5100
   2082 HD23      -54.2160   -6.2940  -31.4160 H       131 LEU   -0.5100
   2083 N         -51.5770   -3.8200  -36.7980 N.am    132 ALA   -0.4700
   2084 CA        -50.5280   -3.8050  -37.8040 C.3     132 ALA    0.3100
   2085 C         -49.5810   -2.6260  -37.5990 C.2     132 ALA    0.0700
   2086 O         -48.4050   -2.7080  -37.9500 O.2     132 ALA    0.0900
   2087 CB        -51.1380   -3.7520  -39.1880 C.3     132 ALA   -0.2700
   2088 HN        -52.4930   -3.5910  -37.1150 H       132 ALA    0.0900
   2089 HA        -49.9330   -4.6980  -37.6870 H       132 ALA    0.0900
   2090 HB1       -51.6050   -2.7590  -39.3630 H       132 ALA    0.0900
   2091 HB2       -51.9210   -4.5340  -39.2850 H       132 ALA    0.5100
   2092 HB3       -50.3510   -3.9140  -39.9550 H       132 ALA   -0.5100
   2093 N         -50.0980   -1.5380  -37.0190 N.am    133 ILE   -0.4700
   2094 CA        -49.3330   -0.3000  -36.8250 C.3     133 ILE    0.3100
   2095 C         -48.7080   -0.1820  -35.4220 C.2     133 ILE    0.0700
   2096 O         -47.6840    0.4830  -35.2580 O.2     133 ILE    0.0900
   2097 CB        -50.2080    0.9460  -37.1510 C.3     133 ILE   -0.0900
   2098 CG1       -50.7150    0.8870  -38.6060 C.3     133 ILE    0.0900
   2099 CG2       -49.4440    2.2550  -36.9090 C.3     133 ILE   -0.2700
   2100 CD        -49.6320    0.9620  -39.6880 C.3     133 ILE    0.0900
   2101 HN        -51.0380   -1.5200  -36.6880 H       133 ILE    0.0900
   2102 HA        -48.4720   -0.3340  -37.4760 H       133 ILE    0.0900
   2103 HB        -51.1150    0.9310  -36.5110 H       133 ILE   -0.1800
   2104 HG11      -51.4150    1.7340  -38.7620 H       133 ILE    0.0900
   2105 HG12      -51.2670   -0.0670  -38.7400 H       133 ILE    0.0900
   2106 HG21      -48.4530    2.2170  -37.4100 H       133 ILE   -0.2700
   2107 HG22      -49.2850    2.4030  -35.8190 H       133 ILE    0.0900
   2108 HG23      -50.0180    3.1110  -37.3230 H       133 ILE    0.0900
   2109 HD1       -48.9220    0.1140  -39.5760 H       133 ILE    0.0900
   2110 HD2       -49.0670    1.9140  -39.5910 H       133 ILE    0.5100
   2111 HD3       -50.0980    0.9030  -40.6940 H       133 ILE   -0.5100
   2112 N         -49.3030   -0.8210  -34.4140 N.am    134 GLU   -0.4700
   2113 CA        -48.6780   -0.9190  -33.0870 C.3     134 GLU    0.3100
   2114 C         -47.3720   -1.7070  -33.1700 C.2     134 GLU    0.0700
   2115 O         -46.3960   -1.3690  -32.5040 O.2     134 GLU    0.0900
   2116 CB        -49.6150   -1.5960  -32.0770 C.3     134 GLU   -0.1800
   2117 CG        -49.0710   -1.6680  -30.6450 C.3     134 GLU    0.0900
   2118 CD        -49.5920   -2.8660  -29.8730 C.2     134 GLU    0.0900
   2119 OE1       -50.8150   -3.1210  -29.9190 O.co2   134 GLU   -0.2800
   2120 OE2       -48.7760   -3.5520  -29.2190 O.co2   134 GLU    0.0900
   2121 HN        -50.1940   -1.2590  -34.5140 H       134 GLU    0.0900
   2122 HA        -48.4390    0.0820  -32.7590 H       134 GLU    0.6200
   2123 HB1       -49.8130   -2.6320  -32.4270 H       134 GLU   -0.7600
   2124 HB2       -50.5720   -1.0330  -32.0580 H       134 GLU   -0.7600
   2125 HG1       -49.3650   -0.7450  -30.1020 H       134 GLU    0.5100
   2126 HG2       -47.9620   -1.7310  -30.6850 H       134 GLU   -0.5100
   2127 N         -47.3660   -2.7600  -33.9910 N.am    135 ARG   -0.4700
   2128 CA        -46.1890   -3.6070  -34.1930 C.3     135 ARG    0.3100
   2129 C         -45.1370   -2.9350  -35.0780 C.2     135 ARG    0.0700
   2130 O         -43.9390   -3.1910  -34.9420 O.2     135 ARG    0.0900
   2131 CB        -46.6120   -4.9350  -34.8340 C.3     135 ARG   -0.1800
   2132 CG        -45.6280   -6.0780  -34.6180 C.3     135 ARG    0.0900
   2133 CD        -46.0800   -7.0660  -33.5400 C.3     135 ARG    0.0900
   2134 NE        -46.4470   -6.4210  -32.2750 N.pl3   135 ARG   -0.1800
   2135 CZ        -46.6080   -7.0590  -31.1180 C.cat   135 ARG    0.0900
   2136 NH1       -46.4290   -8.3720  -31.0310 N.pl3   135 ARG    0.0900
   2137 NH2       -46.9470   -6.3710  -30.0350 N.pl3   135 ARG    0.2000
   2138 HN        -48.1760   -3.0200  -34.5110 H       135 ARG    0.0900
   2139 HA        -45.7270   -3.7790  -33.2330 H       135 ARG    0.0900
   2140 HB1       -46.7280   -4.7750  -35.9280 H       135 ARG   -0.7000
   2141 HB2       -47.5940   -5.2330  -34.4080 H       135 ARG    0.4400
   2142 HG1       -44.6470   -5.6510  -34.3200 H       135 ARG    0.6400
   2143 HG2       -45.5050   -6.6270  -35.5760 H       135 ARG   -0.8000
   2144 HD1       -45.2530   -7.7750  -33.3220 H       135 ARG    0.4600
   2145 HD2       -46.9730   -7.6190  -33.9010 H       135 ARG    0.4600
   2146 HE        -46.5870   -5.4320  -32.2820 H       135 ARG   -0.8000
   2147 HH11      -46.4060   -8.8160  -30.1350 H       135 ARG    0.4600
   2148 HH12      -46.3170   -8.9180  -31.8610 H       135 ARG    0.4600
   2149 HH21      -47.2250   -5.4150  -30.1170 H       135 ARG    0.5100
   2150 HH22      -46.9250   -6.8100  -29.1370 H       135 ARG   -0.5100
   2151 N         -45.5970   -2.0810  -35.9900 N.am    136 TYR   -0.4700
   2152 CA        -44.7250   -1.3940  -36.9370 C.3     136 TYR    0.3100
   2153 C         -43.8520   -0.3200  -36.2810 C.2     136 TYR    0.0700
   2154 O         -42.6830   -0.1610  -36.6360 O.2     136 TYR    0.0900
   2155 CB        -45.5800   -0.7710  -38.0460 C.3     136 TYR   -0.1800
   2156 CG        -44.8100    0.0360  -39.0600 C.ar    136 TYR    0.0900
   2157 CD1       -43.6710   -0.4820  -39.6710 C.ar    136 TYR    0.0900
   2158 CD2       -45.2320    1.3140  -39.4200 C.ar    136 TYR    0.0000
   2159 CE1       -42.9630    0.2580  -40.6090 C.ar    136 TYR   -0.1150
   2160 CE2       -44.5320    2.0620  -40.3590 C.ar    136 TYR    0.1150
   2161 CZ        -43.3990    1.5280  -40.9500 C.ar    136 TYR   -0.1150
   2162 OH        -42.7010    2.2660  -41.8800 O.3     136 TYR    0.1150
   2163 HN        -46.5690   -1.8720  -36.0670 H       136 TYR    0.1100
   2164 HA        -44.0310   -2.1130  -37.3480 H       136 TYR   -0.5400
   2165 HB1       -46.3260   -0.0880  -37.5870 H       136 TYR    0.4300
   2166 HB2       -46.0960   -1.5830  -38.6030 H       136 TYR   -0.1150
   2167 HD1       -43.3330   -1.4740  -39.4120 H       136 TYR    0.1150
   2168 HD2       -46.1180    1.7300  -38.9640 H       136 TYR   -0.1150
   2169 HE1       -42.0780   -0.1550  -41.0710 H       136 TYR    0.1150
   2170 HE2       -44.8690    3.0530  -40.6260 H       136 TYR    0.5100
   2171 HH        -41.8740    1.8120  -42.0580 H       136 TYR   -0.5100
   2172 N         -44.4220    0.4040  -35.3130 N.am    137 VAL   -0.4700
   2173 CA        -43.7710    1.5750  -34.7020 C.3     137 VAL    0.3100
   2174 C         -42.8330    1.2310  -33.5200 C.2     137 VAL    0.0700
   2175 O         -42.2070    2.1270  -32.9540 O.2     137 VAL    0.0900
   2176 CB        -44.8430    2.6400  -34.2730 C.3     137 VAL   -0.0900
   2177 CG1       -44.2000    3.9000  -33.6780 C.3     137 VAL    0.0900
   2178 CG2       -45.7170    3.0330  -35.4650 C.3     137 VAL   -0.2700
   2179 HN        -45.3260    0.1800  -34.9570 H       137 VAL    0.0900
   2180 HA        -43.0920    1.9970  -35.4270 H       137 VAL    0.0900
   2181 HB        -45.5180    2.1870  -33.5160 H       137 VAL    0.0900
   2182 HG11      -43.2880    4.1710  -34.2520 H       137 VAL   -0.2700
   2183 HG12      -43.9130    3.7160  -32.6210 H       137 VAL    0.0900
   2184 HG13      -44.9150    4.7500  -33.7290 H       137 VAL    0.0900
   2185 HG21      -46.1000    2.1230  -35.9750 H       137 VAL    0.0900
   2186 HG22      -45.1190    3.6220  -36.1950 H       137 VAL    0.5100
   2187 HG23      -46.5820    3.6370  -35.1180 H       137 VAL   -0.5100
   2188 N         -42.7260   -0.0510  -33.1470 N.am    138 VAL   -0.4700
   2189 CA        -41.7440   -0.4880  -32.1280 C.3     138 VAL    0.3100
   2190 C         -40.6990   -1.4740  -32.6660 C.2     138 VAL    0.0700
   2191 O         -39.8130   -1.9060  -31.9250 O.2     138 VAL    0.0900
   2192 CB        -42.4120   -1.0780  -30.8500 C.3     138 VAL   -0.0900
   2193 CG1       -43.0830    0.0280  -30.0350 C.3     138 VAL    0.0900
   2194 CG2       -43.3960   -2.1920  -31.1900 C.3     138 VAL   -0.2700
   2195 HN        -43.3000   -0.7670  -33.5370 H       138 VAL    0.0900
   2196 HA        -41.1490    0.3740  -31.8640 H       138 VAL    0.0900
   2197 HB        -41.6370   -1.5760  -30.2270 H       138 VAL    0.0900
   2198 HG11      -43.8650    0.5290  -30.6440 H       138 VAL   -0.2700
   2199 HG12      -42.3280    0.7860  -29.7340 H       138 VAL    0.0900
   2200 HG13      -43.5600   -0.4050  -29.1310 H       138 VAL    0.0900
   2201 HG21      -42.8700   -3.0170  -31.7180 H       138 VAL    0.0900
   2202 HG22      -44.1950   -1.8000  -31.8550 H       138 VAL    0.5100
   2203 HG23      -43.8480   -2.5960  -30.2600 H       138 VAL   -0.5100
   2204 N         -40.8020   -1.8290  -33.9480 N.am    139 VAL   -0.4700
   2205 CA        -39.7480   -2.5640  -34.6410 C.3     139 VAL    0.3100
   2206 C         -39.0270   -1.6220  -35.6120 C.2     139 VAL    0.0700
   2207 O         -37.7950   -1.6190  -35.6750 O.2     139 VAL    0.0900
   2208 CB        -40.3080   -3.7860  -35.3900 C.3     139 VAL   -0.0900
   2209 CG1       -39.1890   -4.5590  -36.0860 C.3     139 VAL    0.0900
   2210 CG2       -41.0520   -4.7040  -34.4280 C.3     139 VAL   -0.2700
   2211 HN        -41.6060   -1.6060  -34.4920 H       139 VAL    0.0900
   2212 HA        -39.0260   -2.8800  -33.9030 H       139 VAL    0.0900
   2213 HB        -41.0450   -3.4450  -36.1490 H       139 VAL    0.0900
   2214 HG11      -38.3610   -4.7580  -35.3710 H       139 VAL   -0.2700
   2215 HG12      -38.7890   -3.9630  -36.9350 H       139 VAL    0.0900
   2216 HG13      -39.5760   -5.5300  -36.4610 H       139 VAL    0.0900
   2217 HG21      -41.8960   -4.1580  -33.9550 H       139 VAL    0.0900
   2218 HG22      -40.3630   -5.0510  -33.6290 H       139 VAL    0.5100
   2219 HG23      -41.4590   -5.5790  -34.9780 H       139 VAL   -0.5100
   2220 N         -39.8000   -0.8300  -36.3640 N.am    140 CYS   -0.4700
   2221 CA        -39.2650    0.2410  -37.2140 C.3     140 CYS    0.3100
   2222 C         -39.5500    1.6060  -36.5810 C.2     140 CYS    0.0700
   2223 O         -40.0470    2.5210  -37.2410 O.2     140 CYS    0.0900
   2224 CB        -39.8820    0.1770  -38.6160 C.3     140 CYS   -0.1100
   2225 SG        -39.5340   -1.3520  -39.5220 S.3     140 CYS    0.0900
   2226 HN        -40.7910   -0.9350  -36.3800 H       140 CYS    0.0900
   2227 HA        -38.1930    0.1190  -37.2700 H       140 CYS   -0.2300
   2228 HB1       -39.4950    1.0370  -39.2010 H       140 CYS    0.1600
   2229 HB2       -40.9810    0.2910  -38.5120 H       140 CYS    0.5100
   2230 HG1       -38.2480   -1.0890  -39.7030 H       140 CYS   -0.5100
   2231 N         -39.2050    1.7270  -35.2950 N.am    141 LYS   -0.4700
   2232 CA        -39.5110    2.9040  -34.4750 C.3     141 LYS    0.3100
   2233 C         -38.7570    4.1530  -34.9470 C.2     141 LYS    0.0700
   2234 O         -37.5380    4.2420  -34.7570 O.2     141 LYS    0.0900
   2235 CB        -39.1540    2.6100  -33.0080 C.3     141 LYS   -0.1800
   2236 CG        -39.6510    3.6380  -31.9890 C.3     141 LYS    0.0900
   2237 CD        -39.4490    3.1310  -30.5590 C.3     141 LYS    0.0900
   2238 CE        -40.4570    3.7340  -29.5860 C.3     141 LYS   -0.1800
   2239 NZ        -40.2920    3.2000  -28.2050 N.4     141 LYS    0.0900
   2240 HN        -38.7110    1.0010  -34.8240 H       141 LYS    0.0900
   2241 HA        -40.5640    3.1230  -34.5740 H       141 LYS   -0.1800
   2242 HB1       -38.0480    2.5540  -32.9270 H       141 LYS    0.0900
   2243 HB2       -39.5860    1.6240  -32.7400 H       141 LYS    0.0900
   2244 HG1       -40.7310    3.8320  -32.1610 H       141 LYS    0.2100
   2245 HG2       -39.0900    4.5870  -32.1240 H       141 LYS    0.0500
   2246 HD1       -38.4240    3.3950  -30.2240 H       141 LYS    0.0500
   2247 HD2       -39.5560    2.0260  -30.5490 H       141 LYS   -0.3000
   2248 HE1       -41.4880    3.4910  -29.9190 H       141 LYS    0.3300
   2249 HE2       -40.3190    4.8350  -29.5390 H       141 LYS    0.3300
   2250 HZ1       -39.2930    3.2680  -27.9220 H       141 LYS    0.3300
   2251 HZ2       -40.5920    2.2040  -28.1800 H       141 LYS    0.5100
   2252 HZ3       -40.8760    3.7530  -27.5460 H       141 LYS   -0.5100
   2253 N         -39.4730    5.1280  -35.5580 N.am    142 PRO   -0.2900
   2254 CA        -38.8060    6.3480  -36.0410 C.3     142 PRO    0.0000
   2255 C         -38.6240    7.4500  -34.9770 C.2     142 PRO    0.0900
   2256 O         -37.9400    8.4490  -35.2370 O.2     142 PRO    0.0900
   2257 CB        -39.7290    6.8370  -37.1720 C.3     142 PRO    0.0200
   2258 CG        -40.9980    6.0000  -37.0830 C.3     142 PRO    0.0900
   2259 CD        -40.9200    5.1720  -35.8360 C.3     142 PRO   -0.1800
   2260 HA        -37.7960    6.1270  -36.3470 H       142 PRO    0.0900
   2261 HB1       -39.2400    6.6940  -38.1590 H       142 PRO    0.0900
   2262 HB2       -39.9670    7.9140  -37.0400 H       142 PRO   -0.1800
   2263 HG1       -41.8890    6.6620  -37.0440 H       142 PRO    0.0900
   2264 HG2       -41.0810    5.3400  -37.9730 H       142 PRO    0.0900
   2265 HD1       -41.4580    5.6510  -34.9920 H       142 PRO    0.5100
   2266 HD2       -41.3080    4.1450  -36.0010 H       142 PRO   -0.5100
   2267 N         -39.2230    7.2620  -33.7980 N.am    143 MET   -0.4700
   2268 CA        -39.1900    8.2500  -32.7170 C.3     143 MET    0.3100
   2269 C         -38.8760    7.5670  -31.3900 C.2     143 MET    0.0700
   2270 O         -39.7180    6.8660  -30.8250 O.2     143 MET    0.0900
   2271 CB        -40.5140    9.0370  -32.6390 C.3     143 MET   -0.1800
   2272 CG        -41.7840    8.2670  -33.0420 C.3     143 MET    0.0900
   2273 SD        -43.0890    9.3500  -33.6830 S.3     143 MET    0.0900
   2274 CE        -42.4290    9.8000  -35.2880 C.3     143 MET   -0.1400
   2275 HN        -39.7260    6.4250  -33.5980 H       143 MET    0.0900
   2276 HA        -38.3680    8.9240  -32.9090 H       143 MET    0.0900
   2277 HB1       -40.4250    9.9210  -33.3030 H       143 MET   -0.0900
   2278 HB2       -40.6430    9.3830  -31.5920 H       143 MET   -0.2200
   2279 HG1       -42.1620    7.7220  -32.1530 H       143 MET    0.0900
   2280 HG2       -41.5100    7.5200  -33.8180 H       143 MET    0.0900
   2281 HE1       -42.2680    8.9030  -35.9240 H       143 MET    0.0900
   2282 HE2       -41.4520   10.3160  -35.1700 H       143 MET    0.5100
   2283 HE3       -43.1350   10.4750  -35.8180 H       143 MET   -0.5100
   2284 N         -37.6530    7.7800  -30.9010 N.am    144 SER   -0.4700
   2285 CA        -37.1300    7.0600  -29.7390 C.3     144 SER    0.3100
   2286 C         -37.9440    7.3100  -28.4610 C.2     144 SER    0.0700
   2287 O         -38.2880    6.3620  -27.7570 O.2     144 SER    0.0900
   2288 CB        -35.6370    7.3790  -29.5380 C.3     144 SER    0.0500
   2289 OG        -35.3620    8.7550  -29.7540 O.3     144 SER    0.0900
   2290 HN        -37.0360    8.4470  -31.3100 H       144 SER    0.0900
   2291 HA        -37.2680    6.0030  -29.9100 H       144 SER   -0.6600
   2292 HB1       -35.0330    6.7830  -30.2520 H       144 SER    0.4300
   2293 HB2       -35.3430    7.1210  -28.4970 H       144 SER    0.5100
   2294 HG1       -34.4190    8.8630  -29.6070 H       144 SER   -0.5100
   2295 N         -38.3120    8.5720  -28.2080 N.am    145 ASN   -0.4700
   2296 CA        -39.0690    8.9620  -26.9960 C.3     145 ASN    0.3100
   2297 C         -40.4800    8.3540  -26.8700 C.2     145 ASN    0.0700
   2298 O         -41.0120    8.2330  -25.7610 O.2     145 ASN    0.0900
   2299 CB        -39.1660   10.5010  -26.9070 C.3     145 ASN   -0.1800
   2300 CG        -39.9010   10.9830  -25.6480 C.2     145 ASN    0.0900
   2301 ND2       -40.7800   11.8620  -25.7340 N.am    145 ASN    0.0900
   2302 OD1       -39.5630   10.4290  -24.5040 O.2     145 ASN    0.5500
   2303 HN        -38.0880    9.3160  -28.8320 H       145 ASN   -0.5500
   2304 HA        -38.5530    8.5660  -26.1340 H       145 ASN   -0.6200
   2305 HB1       -39.7120   10.8790  -27.7980 H       145 ASN    0.3200
   2306 HB2       -38.1400   10.9270  -26.9000 H       145 ASN    0.3000
   2307 HD21      -41.2580   12.1740  -24.9120 H       145 ASN    0.5100
   2308 HD22      -41.0090   12.2550  -26.6250 H       145 ASN   -0.5100
   2309 N         -41.0760    7.9720  -28.0000 N.am    146 PHE   -0.4700
   2310 CA        -42.4760    7.5450  -28.0390 C.3     146 PHE    0.3100
   2311 C         -42.7180    6.2120  -27.3250 C.2     146 PHE    0.0700
   2312 O         -41.8290    5.3600  -27.2500 O.2     146 PHE    0.0900
   2313 CB        -42.9510    7.4440  -29.4930 C.3     146 PHE   -0.1800
   2314 CG        -44.4150    7.7120  -29.6770 C.ar    146 PHE    0.0900
   2315 CD1       -44.8810    9.0180  -29.8080 C.ar    146 PHE    0.0900
   2316 CD2       -45.3290    6.6680  -29.7320 C.ar    146 PHE    0.0000
   2317 CE1       -46.2330    9.2790  -29.9870 C.ar    146 PHE   -0.1150
   2318 CE2       -46.6860    6.9200  -29.9100 C.ar    146 PHE    0.1150
   2319 CZ        -47.1360    8.2300  -30.0380 C.ar    146 PHE   -0.1150
   2320 HN        -40.5920    7.9610  -28.8720 H       146 PHE    0.1150
   2321 HA        -43.0650    8.2700  -27.4970 H       146 PHE   -0.1150
   2322 HB1       -42.7560    6.4190  -29.8710 H       146 PHE    0.1150
   2323 HB2       -42.4020    8.1890  -30.1090 H       146 PHE   -0.1150
   2324 HD1       -44.1810    9.8390  -29.7700 H       146 PHE    0.1150
   2325 HD2       -44.9820    5.6480  -29.6370 H       146 PHE   -0.1150
   2326 HE1       -46.5790   10.2980  -30.0870 H       146 PHE    0.1150
   2327 HE2       -47.3880    6.1010  -29.9480 H       146 PHE    0.5100
   2328 HZ        -48.1890    8.4290  -30.1770 H       146 PHE   -0.5100
   2329 N         -43.9340    6.0450  -26.8040 N.am    147 ARG   -0.4700
   2330 CA        -44.3440    4.8090  -26.1390 C.3     147 ARG    0.3100
   2331 C         -45.8520    4.5740  -26.3130 C.2     147 ARG    0.0700
   2332 O         -46.6350    5.5260  -26.3330 O.2     147 ARG    0.0900
   2333 CB        -43.9650    4.8410  -24.6460 C.3     147 ARG   -0.1800
   2334 CG        -44.5050    6.0500  -23.8670 C.3     147 ARG    0.0900
   2335 CD        -44.1620    5.9850  -22.3710 C.3     147 ARG    0.0900
   2336 NE        -44.8340    7.0450  -21.6050 N.pl3   147 ARG   -0.1800
   2337 CZ        -44.6660    7.2730  -20.3020 C.cat   147 ARG    0.0900
   2338 NH1       -43.8410    6.5230  -19.5790 N.pl3   147 ARG    0.0900
   2339 NH2       -45.3310    8.2640  -19.7150 N.pl3   147 ARG    0.2000
   2340 HN        -44.6250    6.7630  -26.8440 H       147 ARG    0.0900
   2341 HA        -43.8490    3.9850  -26.6320 H       147 ARG    0.0900
   2342 HB1       -42.8580    4.8450  -24.5690 H       147 ARG   -0.7000
   2343 HB2       -44.3560    3.9180  -24.1680 H       147 ARG    0.4400
   2344 HG1       -45.6100    6.0870  -23.9810 H       147 ARG    0.6400
   2345 HG2       -44.0690    6.9770  -24.2950 H       147 ARG   -0.8000
   2346 HD1       -43.0680    6.1120  -22.2310 H       147 ARG    0.4600
   2347 HD2       -44.4910    5.0090  -21.9540 H       147 ARG    0.4600
   2348 HE        -45.4650    7.6410  -22.0990 H       147 ARG   -0.8000
   2349 HH11      -43.3360    5.7760  -20.0100 H       147 ARG    0.4600
   2350 HH12      -43.7260    6.7070  -18.6020 H       147 ARG    0.4600
   2351 HH21      -45.9530    8.8340  -20.2510 H       147 ARG    0.5100
   2352 HH22      -45.2080    8.4390  -18.7380 H       147 ARG   -0.5100
   2353 N         -46.2410    3.3030  -26.4470 N.am    148 PHE   -0.4700
   2354 CA        -47.6490    2.9090  -26.5940 C.3     148 PHE    0.3100
   2355 C         -48.2160    2.6040  -25.1920 C.2     148 PHE    0.0700
   2356 O         -47.6580    1.7670  -24.4740 O.2     148 PHE    0.0900
   2357 CB        -47.7520    1.6760  -27.5140 C.3     148 PHE   -0.1800
   2358 CG        -48.8620    1.7550  -28.5390 C.ar    148 PHE    0.0900
   2359 CD1       -48.5700    1.9400  -29.8870 C.ar    148 PHE    0.0900
   2360 CD2       -50.1960    1.6250  -28.1580 C.ar    148 PHE    0.0000
   2361 CE1       -49.5890    2.0050  -30.8350 C.ar    148 PHE   -0.1150
   2362 CE2       -51.2190    1.6890  -29.1010 C.ar    148 PHE    0.1150
   2363 CZ        -50.9160    1.8790  -30.4390 C.ar    148 PHE   -0.1150
   2364 HN        -45.5840    2.5540  -26.4540 H       148 PHE    0.1150
   2365 HA        -48.1920    3.7430  -27.0140 H       148 PHE   -0.1150
   2366 HB1       -47.9450    0.7750  -26.8930 H       148 PHE    0.1150
   2367 HB2       -46.8000    1.5580  -28.0720 H       148 PHE   -0.1150
   2368 HD1       -47.5410    2.0350  -30.2020 H       148 PHE    0.1150
   2369 HD2       -50.4400    1.4710  -27.1170 H       148 PHE   -0.1150
   2370 HE1       -49.3480    2.1540  -31.8780 H       148 PHE    0.1150
   2371 HE2       -52.2490    1.5900  -28.7890 H       148 PHE    0.5100
   2372 HZ        -51.7070    1.9290  -31.1720 H       148 PHE   -0.5100
   2373 N         -49.3080    3.2750  -24.8000 N.am    149 GLY   -0.4700
   2374 CA        -49.8200    3.1910  -23.4200 C.3     149 GLY    0.3100
   2375 C         -51.3140    2.9370  -23.2610 C.2     149 GLY   -0.0200
   2376 O         -51.7930    1.8350  -23.5150 O.2     149 GLY    0.0900
   2377 HN        -49.8230    3.8580  -25.4240 H       149 GLY    0.0900
   2378 HA1       -49.5870    4.1310  -22.9410 H       149 GLY    0.5100
   2379 HA2       -49.2900    2.3850  -22.9360 H       149 GLY   -0.5100
   2380 N         -52.0420    3.9580  -22.7950 N.am    150 GLU   -0.4700
   2381 CA        -53.5010    3.8810  -22.5900 C.3     150 GLU    0.3100
   2382 C         -54.2820    5.0180  -23.2750 C.2     150 GLU    0.0700
   2383 O         -55.4140    4.8130  -23.7160 O.2     150 GLU    0.0900
   2384 CB        -53.8290    3.8390  -21.0910 C.3     150 GLU   -0.1800
   2385 CG        -53.6100    2.4680  -20.4610 C.3     150 GLU    0.0900
   2386 CD        -54.0750    2.3950  -19.0170 C.2     150 GLU    0.0900
   2387 OE1       -55.0690    3.0690  -18.6640 O.co2   150 GLU   -0.2800
   2388 OE2       -53.4470    1.6500  -18.2330 O.co2   150 GLU    0.0900
   2389 HN        -51.6220    4.8320  -22.5620 H       150 GLU    0.0900
   2390 HA        -53.8620    2.9900  -23.0800 H       150 GLU    0.6200
   2391 HB1       -54.8930    4.1270  -20.9540 H       150 GLU   -0.7600
   2392 HB2       -53.1870    4.5780  -20.5670 H       150 GLU   -0.7600
   2393 HG1       -52.5260    2.2270  -20.4930 H       150 GLU    0.5100
   2394 HG2       -54.1700    1.7090  -21.0480 H       150 GLU   -0.5100
   2395 N         -53.6840    6.2130  -23.3580 N.am    151 ASN   -0.4700
   2396 CA        -54.2310    7.3040  -24.1720 C.3     151 ASN    0.3100
   2397 C         -54.1180    6.9840  -25.6650 C.2     151 ASN    0.0700
   2398 O         -54.8230    7.5640  -26.4900 O.2     151 ASN    0.0900
   2399 CB        -53.5160    8.6280  -23.8530 C.3     151 ASN   -0.1800
   2400 CG        -54.1220    9.8170  -24.5930 C.2     151 ASN    0.0900
   2401 ND2       -53.3910   10.7450  -24.9810 N.am    151 ASN    0.0900
   2402 OD1       -55.4220    9.8030  -24.7970 O.2     151 ASN    0.5500
   2403 HN        -52.8390    6.4150  -22.8690 H       151 ASN   -0.5500
   2404 HA        -55.2860    7.3860  -23.9560 H       151 ASN   -0.6200
   2405 HB1       -52.4470    8.5390  -24.1430 H       151 ASN    0.3200
   2406 HB2       -53.5810    8.8210  -22.7620 H       151 ASN    0.3000
   2407 HD21      -53.7870   11.5250  -25.4650 H       151 ASN    0.5100
   2408 HD22      -52.4060   10.7130  -24.8070 H       151 ASN   -0.5100
   2409 N         -53.2190    6.0530  -25.9980 N.am    152 HSE   -0.4700
   2410 CA        -53.0510    5.5540  -27.3580 C.3     152 HSE    0.3100
   2411 C         -53.8170    4.2440  -27.5920 C.2     152 HSE    0.0700
   2412 O         -54.2100    3.9480  -28.7220 O.2     152 HSE    0.0900
   2413 CB        -51.5610    5.3350  -27.6470 C.3     152 HSE   -0.0800
   2414 CG        -50.7370    6.5840  -27.5450 C.ar    152 HSE    0.0900
   2415 CD2       -49.7870    7.0890  -28.3640 C.ar    152 HSE    0.0900
   2416 ND1       -50.8410    7.4600  -26.4860 N.ar    152 HSE   -0.7000
   2417 CE1       -49.9970    8.4600  -26.6640 C.ar    152 HSE    0.2200
   2418 NE2       -49.3430    8.2600  -27.7950 N.ar    152 HSE    0.2500
   2419 HN        -52.6110    5.6520  -25.3170 H       152 HSE    0.1300
   2420 HA        -53.4660    6.2800  -28.0410 H       152 HSE   -0.3600
   2421 HB1       -51.4530    4.9310  -28.6750 H       152 HSE    0.3200
   2422 HB2       -51.1620    4.5950  -26.9210 H       152 HSE   -0.0500
   2423 HD2       -49.4040    6.6980  -29.2990 H       152 HSE    0.0900
   2424 HE1       -49.8470    9.3160  -26.0070 H       152 HSE    0.5100
   2425 HE2       -48.6390    8.8530  -28.1840 H       152 HSE   -0.5100
   2426 N         -54.0260    3.4670  -26.5210 N.am    153 ALA   -0.4700
   2427 CA        -54.6980    2.1600  -26.6030 C.3     153 ALA    0.3100
   2428 C         -56.2190    2.2150  -26.4080 C.2     153 ALA    0.0700
   2429 O         -56.9150    1.2460  -26.7270 O.2     153 ALA    0.0900
   2430 CB        -54.0770    1.1850  -25.6040 C.3     153 ALA   -0.2700
   2431 HN        -53.7310    3.7430  -25.6100 H       153 ALA    0.0900
   2432 HA        -54.5880    1.7890  -27.6120 H       153 ALA    0.0900
   2433 HB1       -54.3390    1.4840  -24.5660 H       153 ALA    0.0900
   2434 HB2       -52.9710    1.1910  -25.7060 H       153 ALA    0.5100
   2435 HB3       -54.4640    0.1600  -25.7860 H       153 ALA   -0.5100
   2436 N         -56.7340    3.3260  -25.8760 N.am    154 ILE   -0.4700
   2437 CA        -58.1860    3.5570  -25.8040 C.3     154 ILE    0.3100
   2438 C         -58.6530    4.4080  -26.9900 C.2     154 ILE    0.0700
   2439 O         -59.7420    4.1840  -27.5280 O.2     154 ILE    0.0900
   2440 CB        -58.6080    4.2080  -24.4570 C.3     154 ILE   -0.0900
   2441 CG1       -58.2420    3.2840  -23.2890 C.3     154 ILE    0.0900
   2442 CG2       -60.1240    4.4990  -24.4380 C.3     154 ILE   -0.2700
   2443 CD        -58.5840    3.8220  -21.9030 C.3     154 ILE    0.0900
   2444 HN        -56.1580    4.0480  -25.5030 H       154 ILE    0.0900
   2445 HA        -58.6750    2.6020  -25.9220 H       154 ILE    0.0900
   2446 HB        -58.0520    5.1600  -24.3170 H       154 ILE   -0.1800
   2447 HG11      -57.1480    3.0970  -23.3270 H       154 ILE    0.0900
   2448 HG12      -58.7770    2.3210  -23.4290 H       154 ILE    0.0900
   2449 HG21      -60.6950    3.5540  -24.5680 H       154 ILE   -0.2700
   2450 HG22      -60.3870    5.1880  -25.2690 H       154 ILE    0.0900
   2451 HG23      -60.4100    4.9570  -23.4670 H       154 ILE    0.0900
   2452 HD1       -59.6860    3.8330  -21.7600 H       154 ILE    0.0900
   2453 HD2       -58.2030    4.8600  -21.7960 H       154 ILE    0.5100
   2454 HD3       -58.1310    3.1730  -21.1240 H       154 ILE   -0.5100
   2455 N         -57.8270    5.3720  -27.4000 N.am    155 MET   -0.4700
   2456 CA        -58.1420    6.2500  -28.5330 C.3     155 MET    0.3100
   2457 C         -57.6970    5.6600  -29.8710 C.2     155 MET    0.0700
   2458 O         -57.9580    6.2390  -30.9270 O.2     155 MET    0.0900
   2459 CB        -57.5200    7.6350  -28.3230 C.3     155 MET   -0.1800
   2460 CG        -57.8650    8.2580  -26.9690 C.3     155 MET    0.0900
   2461 SD        -59.6370    8.2350  -26.6280 S.3     155 MET    0.0900
   2462 CE        -59.6660    7.9760  -24.8590 C.3     155 MET   -0.1400
   2463 HN        -56.9520    5.5400  -26.9530 H       155 MET    0.0900
   2464 HA        -59.2160    6.3270  -28.6090 H       155 MET    0.0900
   2465 HB1       -57.8810    8.3110  -29.1270 H       155 MET   -0.0900
   2466 HB2       -56.4150    7.5430  -28.4000 H       155 MET   -0.2200
   2467 HG1       -57.5010    9.3070  -26.9600 H       155 MET    0.0900
   2468 HG2       -57.3290    7.6960  -26.1750 H       155 MET    0.0900
   2469 HE1       -59.3040    8.8730  -24.3130 H       155 MET    0.0900
   2470 HE2       -59.0120    7.1210  -24.5860 H       155 MET    0.5100
   2471 HE3       -60.7020    7.7620  -24.5190 H       155 MET   -0.5100
   2472 N         -57.0140    4.5140  -29.8150 N.am    156 GLY   -0.4700
   2473 CA        -56.7940    3.6660  -30.9850 C.3     156 GLY    0.3100
   2474 C         -57.9180    2.6530  -31.1350 C.2     156 GLY   -0.0200
   2475 O         -58.2590    2.2560  -32.2480 O.2     156 GLY    0.0900
   2476 HN        -56.6200    4.1840  -28.9620 H       156 GLY    0.0900
   2477 HA1       -55.8560    3.1470  -30.8590 H       156 GLY    0.5100
   2478 HA2       -56.7570    4.2960  -31.8610 H       156 GLY   -0.5100
   2479 N         -58.4940    2.2330  -30.0050 N.am    157 VAL   -0.4700
   2480 CA        -59.6500    1.3300  -29.9860 C.3     157 VAL    0.3100
   2481 C         -60.9290    2.0430  -30.4370 C.2     157 VAL    0.0700
   2482 O         -61.6970    1.4950  -31.2300 O.2     157 VAL    0.0900
   2483 CB        -59.8400    0.6760  -28.5780 C.3     157 VAL   -0.0900
   2484 CG1       -61.3200    0.4980  -28.2080 C.3     157 VAL    0.0900
   2485 CG2       -59.1120   -0.6620  -28.5100 C.3     157 VAL   -0.2700
   2486 HN        -58.1580    2.5190  -29.1110 H       157 VAL    0.0900
   2487 HA        -59.4850    0.5660  -30.7320 H       157 VAL    0.0900
   2488 HB        -59.3540    1.3210  -27.8150 H       157 VAL    0.0900
   2489 HG11      -61.8630   -0.0000  -29.0390 H       157 VAL   -0.2700
   2490 HG12      -61.7860    1.4900  -28.0240 H       157 VAL    0.0900
   2491 HG13      -61.4090   -0.1320  -27.2970 H       157 VAL    0.0900
   2492 HG21      -58.0260   -0.5160  -28.6910 H       157 VAL    0.0900
   2493 HG22      -59.5110   -1.3490  -29.2860 H       157 VAL    0.5100
   2494 HG23      -59.2460   -1.1150  -27.5050 H       157 VAL   -0.5100
   2495 N         -61.1530    3.2600  -29.9370 N.am    158 ALA   -0.4700
   2496 CA        -62.3420    4.0510  -30.2890 C.3     158 ALA    0.3100
   2497 C         -62.3460    4.5200  -31.7500 C.2     158 ALA    0.0700
   2498 O         -63.3880    4.8990  -32.2850 O.2     158 ALA    0.0900
   2499 CB        -62.4780    5.2450  -29.3520 C.3     158 ALA   -0.2700
   2500 HN        -60.5190    3.6890  -29.2980 H       158 ALA    0.0900
   2501 HA        -63.2060    3.4090  -30.2100 H       158 ALA    0.0900
   2502 HB1       -61.5810    5.8950  -29.4300 H       158 ALA    0.0900
   2503 HB2       -62.5710    4.8930  -28.3020 H       158 ALA    0.5100
   2504 HB3       -63.3740    5.8410  -29.6270 H       158 ALA   -0.5100
   2505 N         -61.1730    4.5050  -32.3840 N.am    159 PHE   -0.4700
   2506 CA        -61.0450    4.7110  -33.8280 C.3     159 PHE    0.3100
   2507 C         -61.6880    3.5700  -34.6330 C.2     159 PHE    0.0700
   2508 O         -62.1820    3.7840  -35.7430 O.2     159 PHE    0.0900
   2509 CB        -59.5580    4.8790  -34.1910 C.3     159 PHE   -0.1800
   2510 CG        -59.2220    4.5310  -35.6220 C.ar    159 PHE    0.0900
   2511 CD1       -59.5990    5.3700  -36.6670 C.ar    159 PHE    0.0900
   2512 CD2       -58.5070    3.3720  -35.9180 C.ar    159 PHE    0.0000
   2513 CE1       -59.2800    5.0530  -37.9880 C.ar    159 PHE   -0.1150
   2514 CE2       -58.1850    3.0510  -37.2360 C.ar    159 PHE    0.1150
   2515 CZ        -58.5720    3.8930  -38.2720 C.ar    159 PHE   -0.1150
   2516 HN        -60.3180    4.3490  -31.8960 H       159 PHE    0.1150
   2517 HA        -61.6040    5.5950  -34.0950 H       159 PHE   -0.1150
   2518 HB1       -58.9480    4.2150  -33.5430 H       159 PHE    0.1150
   2519 HB2       -59.2640    5.9390  -34.0370 H       159 PHE   -0.1150
   2520 HD1       -60.1440    6.2760  -36.4520 H       159 PHE    0.1150
   2521 HD2       -58.1990    2.7170  -35.1180 H       159 PHE   -0.1150
   2522 HE1       -59.5850    5.7100  -38.7890 H       159 PHE    0.1150
   2523 HE2       -57.6340    2.1470  -37.4520 H       159 PHE    0.5100
   2524 HZ        -58.3230    3.6450  -39.2940 H       159 PHE   -0.5100
   2525 N         -61.7010    2.3660  -34.0580 N.am    160 THR   -0.4700
   2526 CA        -62.2070    1.1700  -34.7390 C.3     160 THR    0.3100
   2527 C         -63.7360    1.1400  -34.7450 C.2     160 THR    0.0700
   2528 O         -64.3520    0.7910  -35.7510 O.2     160 THR    0.0900
   2529 CB        -61.6700   -0.1350  -34.0970 C.3     160 THR    0.1400
   2530 CG2       -60.1760   -0.0280  -33.8090 C.3     160 THR    0.0900
   2531 OG1       -62.3700   -0.4160  -32.8830 O.3     160 THR   -0.6600
   2532 HN        -61.3630    2.2250  -33.1310 H       160 THR    0.4300
   2533 HA        -61.9010    1.2270  -35.7720 H       160 THR   -0.2700
   2534 HB        -61.8150   -0.9850  -34.7990 H       160 THR    0.0900
   2535 HG1       -62.0870    0.2510  -32.2530 H       160 THR    0.0900
   2536 HG21      -59.9820    0.8120  -33.1080 H       160 THR    0.0900
   2537 HG22      -59.6210    0.1630  -34.7520 H       160 THR    0.5100
   2538 HG23      -59.8120   -0.9690  -33.3430 H       160 THR   -0.5100
   2539 N         -64.3360    1.5060  -33.6100 N.am    161 TRP   -0.4700
   2540 CA        -65.7840    1.6860  -33.5050 C.3     161 TRP    0.3100
   2541 C         -66.2750    2.7580  -34.4660 C.2     161 TRP    0.0700
   2542 O         -67.1580    2.5130  -35.2810 O.2     161 TRP    0.0900
   2543 CB        -66.1800    2.1110  -32.0860 C.3     161 TRP   -0.1800
   2544 CG        -66.1680    1.0120  -31.0840 C.ar    161 TRP    0.0900
   2545 CD1       -65.0860    0.5330  -30.4060 C.ar    161 TRP    0.0900
   2546 CD2       -67.2970    0.2620  -30.6240 C.ar    161 TRP   -0.0300
   2547 CE2       -66.8200   -0.6630  -29.6690 C.ar    161 TRP   -0.1500
   2548 CE3       -68.6620    0.2810  -30.9270 C.ar    161 TRP    0.2200
   2549 NE1       -65.4700   -0.4760  -29.5560 N.ar    161 TRP   -0.5100
   2550 CZ2       -67.6630   -1.5640  -29.0170 C.ar    161 TRP    0.3700
   2551 CZ3       -69.4990   -0.6150  -30.2770 C.ar    161 TRP    0.2400
   2552 CH2       -68.9960   -1.5250  -29.3320 C.ar    161 TRP    0.1100
   2553 HN        -63.8180    1.6740  -32.7750 H       161 TRP   -0.2500
   2554 HA        -66.2560    0.7490  -33.7600 H       161 TRP    0.1700
   2555 HB1       -67.2070    2.5340  -32.1190 H       161 TRP   -0.2000
   2556 HB2       -65.4730    2.8960  -31.7430 H       161 TRP    0.1400
   2557 HD1       -64.0740    0.8940  -30.5220 H       161 TRP   -0.2700
   2558 HE1       -64.8750   -0.9770  -28.9660 H       161 TRP    0.1600
   2559 HE3       -69.0730    0.9710  -31.6490 H       161 TRP   -0.1400
   2560 HZ2       -67.2960   -2.2720  -28.2880 H       161 TRP    0.1400
   2561 HZ3       -70.5560   -0.6130  -30.5010 H       161 TRP    0.5100
   2562 HH2       -69.6740   -2.2090  -28.8430 H       161 TRP   -0.5100
   2563 N         -65.6770    3.9480  -34.3620 N.am    162 VAL   -0.4700
   2564 CA        -66.1220    5.1390  -35.0910 C.3     162 VAL    0.3100
   2565 C         -65.9570    5.0220  -36.6170 C.2     162 VAL    0.0700
   2566 O         -66.5650    5.7910  -37.3680 O.2     162 VAL    0.0900
   2567 CB        -65.4200    6.4150  -34.5270 C.3     162 VAL   -0.0900
   2568 CG1       -65.6720    7.6470  -35.3970 C.3     162 VAL    0.0900
   2569 CG2       -65.8910    6.6850  -33.1010 C.3     162 VAL   -0.2700
   2570 HN        -64.8850    4.0790  -33.7720 H       162 VAL    0.0900
   2571 HA        -67.1930    5.2200  -34.9800 H       162 VAL    0.0900
   2572 HB        -64.3260    6.2290  -34.4740 H       162 VAL    0.0900
   2573 HG11      -66.7580    7.7540  -35.6020 H       162 VAL   -0.2700
   2574 HG12      -65.1370    7.5430  -36.3640 H       162 VAL    0.0900
   2575 HG13      -65.3190    8.5600  -34.8700 H       162 VAL    0.0900
   2576 HG21      -65.6440    5.8210  -32.4470 H       162 VAL    0.0900
   2577 HG22      -66.9920    6.8360  -33.0880 H       162 VAL    0.5100
   2578 HG23      -65.3850    7.5890  -32.7000 H       162 VAL   -0.5100
   2579 N         -65.1540    4.0570  -37.0760 N.am    163 MET   -0.4700
   2580 CA        -65.0550    3.7460  -38.5050 C.3     163 MET    0.3100
   2581 C         -65.8480    2.4980  -38.9140 C.2     163 MET    0.0700
   2582 O         -66.2650    2.3830  -40.0680 O.2     163 MET    0.0900
   2583 CB        -63.5900    3.6150  -38.9310 C.3     163 MET   -0.1800
   2584 CG        -62.9480    4.9360  -39.3580 C.3     163 MET    0.0900
   2585 SD        -63.6570    5.6040  -40.8840 S.3     163 MET    0.0900
   2586 CE        -62.5710    6.9910  -41.2140 C.3     163 MET   -0.1400
   2587 HN        -64.5880    3.5060  -36.4680 H       163 MET    0.0900
   2588 HA        -65.5350    4.5440  -39.0540 H       163 MET    0.0900
   2589 HB1       -63.5330    2.9030  -39.7830 H       163 MET   -0.0900
   2590 HB2       -63.0110    3.2010  -38.0780 H       163 MET   -0.2200
   2591 HG1       -61.8600    4.7670  -39.5020 H       163 MET    0.0900
   2592 HG2       -63.0810    5.6720  -38.5380 H       163 MET    0.0900
   2593 HE1       -61.5190    6.6580  -41.3450 H       163 MET    0.0900
   2594 HE2       -62.5990    7.7110  -40.3670 H       163 MET    0.5100
   2595 HE3       -62.8840    7.5120  -42.1430 H       163 MET   -0.5100
   2596 N         -66.0570    1.5690  -37.9820 N.am    164 ALA   -0.4700
   2597 CA        -66.9400    0.4230  -38.2210 C.3     164 ALA    0.3100
   2598 C         -68.4170    0.8350  -38.2150 C.2     164 ALA    0.0700
   2599 O         -69.2380    0.2570  -38.9350 O.2     164 ALA    0.0900
   2600 CB        -66.6970   -0.6570  -37.1850 C.3     164 ALA   -0.2700
   2601 HN        -65.6250    1.6100  -37.0850 H       164 ALA    0.0900
   2602 HA        -66.7380    0.0440  -39.2120 H       164 ALA    0.0900
   2603 HB1       -66.8970   -0.2610  -36.1660 H       164 ALA    0.0900
   2604 HB2       -65.6400   -0.9960  -37.2320 H       164 ALA    0.5100
   2605 HB3       -67.3750   -1.5180  -37.3700 H       164 ALA   -0.5100
   2606 N         -68.7470    1.8340  -37.3900 N.am    165 LEU   -0.4700
   2607 CA        -70.0940    2.4190  -37.3400 C.3     165 LEU    0.3100
   2608 C         -70.4550    3.0020  -38.7060 C.2     165 LEU    0.0700
   2609 O         -71.5530    2.7800  -39.2150 O.2     165 LEU    0.0900
   2610 CB        -70.1650    3.5340  -36.2740 C.3     165 LEU   -0.1800
   2611 CG        -71.4450    3.7730  -35.4520 C.3     165 LEU    0.0900
   2612 CD1       -72.7240    3.4950  -36.2380 C.3     165 LEU    0.0900
   2613 CD2       -71.4230    2.9460  -34.1700 C.3     165 LEU   -0.0900
   2614 HN        -68.0830    2.2330  -36.7630 H       165 LEU    0.0900
   2615 HA        -70.7930    1.6300  -37.1040 H       165 LEU   -0.2700
   2616 HB1       -69.9460    4.4850  -36.7990 H       165 LEU    0.0900
   2617 HB2       -69.3570    3.3250  -35.5440 H       165 LEU    0.0900
   2618 HG        -71.4590    4.8300  -35.1140 H       165 LEU    0.0900
   2619 HD11      -72.7420    2.4370  -36.5760 H       165 LEU   -0.2700
   2620 HD12      -72.7690    4.1530  -37.1310 H       165 LEU    0.0900
   2621 HD13      -73.6110    3.6770  -35.5950 H       165 LEU    0.0900
   2622 HD21      -70.5460    3.2280  -33.5480 H       165 LEU    0.0900
   2623 HD22      -71.3480    1.8650  -34.4180 H       165 LEU    0.5100
   2624 HD23      -72.3480    3.1320  -33.5830 H       165 LEU   -0.5100
   2625 N         -69.5110    3.7290  -39.3040 N.am    166 ALA   -0.4700
   2626 CA        -69.6990    4.3360  -40.6220 C.3     166 ALA    0.3100
   2627 C         -69.8070    3.3050  -41.7460 C.2     166 ALA    0.0700
   2628 O         -70.0600    3.6690  -42.8900 O.2     166 ALA    0.0900
   2629 CB        -68.5610    5.3080  -40.9120 C.3     166 ALA   -0.2700
   2630 HN        -68.6270    3.8930  -38.8750 H       166 ALA    0.0900
   2631 HA        -70.6460    4.8530  -40.6230 H       166 ALA    0.0900
   2632 HB1       -67.5880    4.7730  -40.8980 H       166 ALA    0.0900
   2633 HB2       -68.5380    6.1060  -40.1390 H       166 ALA    0.5100
   2634 HB3       -68.7010    5.7630  -41.9160 H       166 ALA   -0.5100
   2635 N         -69.6100    2.0270  -41.4250 N.am    167 CYS   -0.4700
   2636 CA        -69.7690    0.9440  -42.3850 C.3     167 CYS    0.3100
   2637 C         -71.1430    0.2800  -42.3080 C.2     167 CYS    0.0700
   2638 O         -71.6950   -0.1090  -43.3340 O.2     167 CYS    0.0900
   2639 CB        -68.6870   -0.1120  -42.1670 C.3     167 CYS   -0.1100
   2640 SG        -68.7110   -1.4130  -43.4010 S.3     167 CYS    0.0900
   2641 HN        -69.3410    1.7530  -40.5040 H       167 CYS    0.0900
   2642 HA        -69.6950    1.3610  -43.3790 H       167 CYS   -0.2300
   2643 HB1       -68.8320   -0.5570  -41.1600 H       167 CYS    0.1600
   2644 HB2       -67.6980    0.3930  -42.1850 H       167 CYS    0.5100
   2645 HG1       -68.2410   -2.3500  -42.5910 H       167 CYS   -0.5100
   2646 N         -71.6970    0.1570  -41.0990 N.am    168 ALA   -0.4700
   2647 CA        -72.9390   -0.6000  -40.8720 C.3     168 ALA    0.3100
   2648 C         -74.2230    0.2400  -40.8860 C.2     168 ALA    0.0700
   2649 O         -75.3010   -0.2770  -41.1940 O.2     168 ALA    0.0900
   2650 CB        -72.8400   -1.3540  -39.5610 C.3     168 ALA   -0.2700
   2651 HN        -71.2910    0.5750  -40.2910 H       168 ALA    0.0900
   2652 HA        -73.0740   -1.2860  -41.6950 H       168 ALA    0.0900
   2653 HB1       -72.8710   -0.6420  -38.7080 H       168 ALA    0.0900
   2654 HB2       -71.8840   -1.9160  -39.5190 H       168 ALA    0.5100
   2655 HB3       -73.6940   -2.0590  -39.4650 H       168 ALA   -0.5100
   2656 N         -74.1180    1.5190  -40.5280 N.am    169 ALA   -0.4700
   2657 CA        -75.2610    2.4380  -40.5460 C.3     169 ALA    0.3100
   2658 C         -75.8210    2.7420  -41.9430 C.2     169 ALA    0.0700
   2659 O         -77.0340    2.6880  -42.1230 O.2     169 ALA    0.0900
   2660 CB        -74.9070    3.7450  -39.8290 C.3     169 ALA   -0.2700
   2661 HN        -73.2510    1.9110  -40.2310 H       169 ALA    0.0900
   2662 HA        -76.0900    1.9520  -40.0540 H       169 ALA    0.0900
   2663 HB1       -74.0470    4.2360  -40.3330 H       169 ALA    0.0900
   2664 HB2       -74.6260    3.5340  -38.7750 H       169 ALA    0.5100
   2665 HB3       -75.7750    4.4370  -39.8530 H       169 ALA   -0.5100
   2666 N         -74.9520    3.0740  -42.9290 N.am    170 PRO   -0.2900
   2667 CA        -75.3890    3.4660  -44.2800 C.3     170 PRO    0.0000
   2668 C         -76.6200    2.7510  -44.8680 C.2     170 PRO    0.0900
   2669 O         -77.5300    3.4330  -45.3480 O.2     170 PRO    0.0900
   2670 CB        -74.1510    3.2070  -45.1480 C.3     170 PRO    0.0200
   2671 CG        -72.9980    3.2690  -44.2230 C.3     170 PRO    0.0900
   2672 CD        -73.4820    3.1340  -42.8080 C.3     170 PRO   -0.1800
   2673 HA        -75.7320    4.4880  -44.2800 H       170 PRO    0.0900
   2674 HB1       -74.0590    3.9800  -45.9390 H       170 PRO    0.0900
   2675 HB2       -74.2140    2.2080  -45.6280 H       170 PRO   -0.1800
   2676 HG1       -72.2880    2.4460  -44.4560 H       170 PRO    0.0900
   2677 HG2       -72.4720    4.2410  -44.3460 H       170 PRO    0.0900
   2678 HD1       -73.1040    2.2000  -42.3380 H       170 PRO    0.5100
   2679 HD2       -73.1900    4.0110  -42.1940 H       170 PRO   -0.5100
   2680 N         -76.6530    1.4030  -44.8600 N.am    171 PRO   -0.2900
   2681 CA        -77.8680    0.7270  -45.3460 C.3     171 PRO    0.0000
   2682 C         -79.1610    1.0970  -44.6040 C.2     171 PRO    0.0900
   2683 O         -80.2250    1.1580  -45.2220 O.2     171 PRO    0.0900
   2684 CB        -77.5430   -0.7630  -45.1660 C.3     171 PRO    0.0200
   2685 CG        -76.4060   -0.8040  -44.2030 C.3     171 PRO    0.0900
   2686 CD        -75.6190    0.4300  -44.4680 C.3     171 PRO   -0.1800
   2687 HA        -78.0810    1.0210  -46.3620 H       171 PRO    0.0900
   2688 HB1       -77.2520   -1.2210  -46.1350 H       171 PRO    0.0900
   2689 HB2       -78.4210   -1.3100  -44.7600 H       171 PRO   -0.1800
   2690 HG1       -76.7790   -0.8150  -43.1570 H       171 PRO    0.0900
   2691 HG2       -75.7840   -1.7090  -44.3700 H       171 PRO    0.0900
   2692 HD1       -75.0890    0.7810  -43.5570 H       171 PRO    0.5100
   2693 HD2       -74.8950    0.2850  -45.2960 H       171 PRO   -0.5100
   2694 N         -79.0650    1.3420  -43.2990 N.am    172 LEU   -0.4700
   2695 CA        -80.2290    1.6950  -42.4800 C.3     172 LEU    0.3100
   2696 C         -80.7770    3.1030  -42.7420 C.2     172 LEU    0.0700
   2697 O         -81.9460    3.3720  -42.4590 O.2     172 LEU    0.0900
   2698 CB        -79.8990    1.5460  -40.9870 C.3     172 LEU   -0.1800
   2699 CG        -80.2170    0.1780  -40.3770 C.3     172 LEU    0.0900
   2700 CD1       -79.2250   -0.1820  -39.2760 C.3     172 LEU    0.0900
   2701 CD2       -81.6500    0.1500  -39.8510 C.3     172 LEU   -0.0900
   2702 HN        -78.1930    1.2960  -42.8170 H       172 LEU    0.0900
   2703 HA        -81.0420    1.0400  -42.7530 H       172 LEU   -0.2700
   2704 HB1       -80.4720    2.3150  -40.4280 H       172 LEU    0.0900
   2705 HB2       -78.8130    1.7380  -40.8530 H       172 LEU    0.0900
   2706 HG        -80.1750   -0.5950  -41.1740 H       172 LEU    0.0900
   2707 HD11      -79.2630    0.5780  -38.4660 H       172 LEU   -0.2700
   2708 HD12      -78.1950   -0.2080  -39.6900 H       172 LEU    0.0900
   2709 HD13      -79.4810   -1.1730  -38.8450 H       172 LEU    0.0900
   2710 HD21      -82.3650    0.3460  -40.6790 H       172 LEU    0.0900
   2711 HD22      -81.7820    0.9330  -39.0750 H       172 LEU    0.5100
   2712 HD23      -81.8750   -0.8480  -39.4180 H       172 LEU   -0.5100
   2713 N         -79.9420    3.9960  -43.2760 N.am    173 VAL   -0.4700
   2714 CA        -80.3040    5.4080  -43.4280 C.3     173 VAL    0.3100
   2715 C         -79.7590    6.0250  -44.7240 C.2     173 VAL    0.0700
   2716 O         -79.1070    7.0750  -44.7080 O.2     173 VAL    0.0900
   2717 CB        -79.8310    6.2430  -42.2010 C.3     173 VAL   -0.0900
   2718 CG1       -80.7750    6.0480  -41.0190 C.3     173 VAL    0.0900
   2719 CG2       -78.3880    5.8900  -41.8120 C.3     173 VAL   -0.2700
   2720 HN        -79.0340    3.7410  -43.5980 H       173 VAL    0.0900
   2721 HA        -81.3770    5.4680  -43.5280 H       173 VAL    0.0900
   2722 HB        -79.8060    7.3190  -42.4760 H       173 VAL    0.0900
   2723 HG11      -80.8050    4.9760  -40.7270 H       173 VAL   -0.2700
   2724 HG12      -81.8020    6.3670  -41.2980 H       173 VAL    0.0900
   2725 HG13      -80.4210    6.6420  -40.1500 H       173 VAL    0.0900
   2726 HG21      -77.7310    5.9250  -42.7080 H       173 VAL    0.0900
   2727 HG22      -78.3510    4.8640  -41.3870 H       173 VAL    0.5100
   2728 HG23      -78.0080    6.6190  -41.0640 H       173 VAL   -0.5100
   2729 N         -80.0360    5.3680  -45.8510 N.am    174 GLY   -0.4700
   2730 CA        -79.6650    5.8890  -47.1650 C.3     174 GLY    0.3100
   2731 C         -78.9520    4.8880  -48.0500 C.2     174 GLY   -0.0200
   2732 O         -79.5810    4.1950  -48.8490 O.2     174 GLY    0.0900
   2733 HN        -80.5090    4.4900  -45.8480 H       174 GLY    0.0900
   2734 HA1       -79.0140    6.7370  -47.0070 H       174 GLY    0.5100
   2735 HA2       -80.5730    6.2040  -47.6580 H       174 GLY   -0.5100
   2736 N         -77.6290    4.8110  -47.9060 N.am    175 TRP   -0.4700
   2737 CA        -76.7950    4.0180  -48.8170 C.3     175 TRP    0.3100
   2738 C         -77.0700    2.5100  -48.7420 C.2     175 TRP    0.0700
   2739 O         -76.5590    1.8170  -47.8610 O.2     175 TRP    0.0900
   2740 CB        -75.2900    4.3080  -48.5950 C.3     175 TRP   -0.1800
   2741 CG        -74.6880    5.2390  -49.6240 C.ar    175 TRP    0.0900
   2742 CD1       -74.6470    5.0470  -50.9770 C.ar    175 TRP    0.0900
   2743 CD2       -74.0360    6.4920  -49.3810 C.ar    175 TRP   -0.0300
   2744 CE2       -73.6360    7.0030  -50.6360 C.ar    175 TRP   -0.1500
   2745 CE3       -73.7580    7.2360  -48.2270 C.ar    175 TRP    0.2200
   2746 NE1       -74.0210    6.1010  -51.5890 N.ar    175 TRP   -0.5100
   2747 CZ2       -72.9710    8.2230  -50.7710 C.ar    175 TRP    0.3700
   2748 CZ3       -73.0940    8.4530  -48.3620 C.ar    175 TRP    0.2400
   2749 CH2       -72.7090    8.9330  -49.6270 C.ar    175 TRP    0.1100
   2750 HN        -77.1480    5.2860  -47.1750 H       175 TRP   -0.2500
   2751 HA        -77.0770    4.2690  -49.8290 H       175 TRP    0.1700
   2752 HB1       -74.7350    3.3480  -48.6290 H       175 TRP   -0.2000
   2753 HB2       -75.1620    4.7700  -47.5930 H       175 TRP    0.1400
   2754 HD1       -75.0500    4.1860  -51.4900 H       175 TRP   -0.2700
   2755 HE1       -73.8740    6.1930  -52.5490 H       175 TRP    0.1600
   2756 HE3       -74.0440    6.8880  -47.2460 H       175 TRP   -0.1400
   2757 HZ2       -72.6660    8.6100  -51.7330 H       175 TRP    0.1400
   2758 HZ3       -72.8730    9.0380  -47.4830 H       175 TRP    0.5100
   2759 HH2       -72.1960    9.8810  -49.6980 H       175 TRP   -0.5100
   2760 N         -77.8800    2.0230  -49.6870 N.am    176 SER   -0.4700
   2761 CA        -78.1680    0.5960  -49.8650 C.3     176 SER    0.3100
   2762 C         -79.0980    0.0460  -48.7770 C.2     176 SER    0.0700
   2763 O         -79.8080    0.8070  -48.1190 O.2     176 SER    0.0900
   2764 CB        -76.8700   -0.2250  -49.9580 C.3     176 SER    0.0500
   2765 OG        -77.0980   -1.4730  -50.5970 O.3     176 SER    0.0900
   2766 HN        -78.3380    2.6280  -50.3330 H       176 SER    0.0900
   2767 HA        -78.7460    0.4840  -50.7700 H       176 SER   -0.6600
   2768 HB1       -76.4780   -0.4160  -48.9370 H       176 SER    0.4300
   2769 HB2       -76.1150    0.3410  -50.5440 H       176 SER    0.5100
   2770 HG1       -77.4270   -1.2650  -51.4740 H       176 SER   -0.5100
   2771 N         -79.0950   -1.2750  -48.6020 N.am    177 ARG   -0.4700
   2772 CA        -80.0490   -1.9540  -47.7300 C.3     177 ARG    0.3100
   2773 C         -79.5490   -3.3410  -47.3370 C.2     177 ARG    0.0700
   2774 O         -78.8550   -3.9950  -48.1100 O.2     177 ARG    0.0900
   2775 CB        -81.3950   -2.0890  -48.4540 C.3     177 ARG   -0.1800
   2776 CG        -81.2920   -2.7550  -49.8300 C.3     177 ARG    0.0900
   2777 CD        -82.6350   -2.8660  -50.5320 C.3     177 ARG    0.0900
   2778 NE        -82.5170   -3.6380  -51.7740 N.pl3   177 ARG   -0.1800
   2779 CZ        -83.5390   -3.9800  -52.5590 C.cat   177 ARG    0.0900
   2780 NH1       -84.7800   -3.6240  -52.2520 N.pl3   177 ARG    0.0900
   2781 NH2       -83.3130   -4.6850  -53.6630 N.pl3   177 ARG    0.2000
   2782 HN        -78.4350   -1.8640  -49.0610 H       177 ARG    0.0900
   2783 HA        -80.1600   -1.3710  -46.8270 H       177 ARG    0.0900
   2784 HB1       -81.8290   -1.0750  -48.5840 H       177 ARG   -0.7000
   2785 HB2       -82.0770   -2.6940  -47.8200 H       177 ARG    0.4400
   2786 HG1       -80.8690   -3.7750  -49.7040 H       177 ARG    0.6400
   2787 HG2       -80.6050   -2.1570  -50.4660 H       177 ARG   -0.8000
   2788 HD1       -83.0110   -1.8540  -50.7920 H       177 ARG    0.4600
   2789 HD2       -83.3630   -3.3870  -49.8740 H       177 ARG    0.4600
   2790 HE        -81.6040   -3.9280  -52.0530 H       177 ARG   -0.8000
   2791 HH11      -84.9570   -3.0940  -51.4240 H       177 ARG    0.4600
   2792 HH12      -85.5380   -3.8880  -52.8490 H       177 ARG    0.4600
   2793 HH21      -82.3810   -4.9560  -53.9010 H       177 ARG    0.5100
   2794 HH22      -84.0760   -4.9440  -54.2550 H       177 ARG   -0.5100
   2795 N         -79.8990   -3.7930  -46.1380 N.am    178 TYR   -0.4700
   2796 CA        -79.6450   -5.1750  -45.7500 C.3     178 TYR    0.3100
   2797 C         -80.7470   -6.0520  -46.3340 C.2     178 TYR    0.0700
   2798 O         -81.8930   -5.6220  -46.4430 O.2     178 TYR    0.0900
   2799 CB        -79.5760   -5.3290  -44.2260 C.3     178 TYR   -0.1800
   2800 CG        -78.3160   -4.7680  -43.5890 C.ar    178 TYR    0.0900
   2801 CD1       -77.0620   -5.2690  -43.9230 C.ar    178 TYR    0.0900
   2802 CD2       -78.3820   -3.7570  -42.6310 C.ar    178 TYR    0.0000
   2803 CE1       -75.9070   -4.7690  -43.3320 C.ar    178 TYR   -0.1150
   2804 CE2       -77.2290   -3.2490  -42.0350 C.ar    178 TYR    0.1150
   2805 CZ        -75.9970   -3.7570  -42.3940 C.ar    178 TYR   -0.1150
   2806 OH        -74.8580   -3.2580  -41.8060 O.3     178 TYR    0.1150
   2807 HN        -80.3450   -3.2160  -45.4580 H       178 TYR    0.1100
   2808 HA        -78.7070   -5.4760  -46.1960 H       178 TYR   -0.5400
   2809 HB1       -79.6190   -6.4080  -43.9690 H       178 TYR    0.4300
   2810 HB2       -80.4370   -4.7930  -43.7700 H       178 TYR   -0.1150
   2811 HD1       -76.9850   -6.0620  -44.6530 H       178 TYR    0.1150
   2812 HD2       -79.3450   -3.3590  -42.3460 H       178 TYR   -0.1150
   2813 HE1       -74.9410   -5.1700  -43.6050 H       178 TYR    0.1150
   2814 HE2       -77.3000   -2.4630  -41.2990 H       178 TYR    0.5100
   2815 HH        -75.0660   -2.3920  -41.4470 H       178 TYR   -0.5100
   2816 N         -80.3950   -7.2780  -46.7090 N.am    179 ILE   -0.4700
   2817 CA        -81.2900   -8.1560  -47.4650 C.3     179 ILE    0.3100
   2818 C         -80.7910   -9.5960  -47.3540 C.2     179 ILE    0.0700
   2819 O         -79.5850   -9.8210  -47.3300 O.2     179 ILE    0.0900
   2820 CB        -81.3760   -7.7010  -48.9540 C.3     179 ILE   -0.0900
   2821 CG1       -81.8540   -8.8280  -49.8820 C.3     179 ILE    0.0900
   2822 CG2       -80.0200   -7.1830  -49.4340 C.3     179 ILE   -0.2700
   2823 CD        -82.2990   -8.3510  -51.2540 C.3     179 ILE    0.0900
   2824 HN        -79.4990   -7.6570  -46.4910 H       179 ILE    0.0900
   2825 HA        -82.2660   -8.1170  -47.0040 H       179 ILE    0.0900
   2826 HB        -82.1340   -6.8940  -49.0480 H       179 ILE   -0.1800
   2827 HG11      -82.7080   -9.3460  -49.3960 H       179 ILE    0.0900
   2828 HG12      -81.0220   -9.5510  -50.0140 H       179 ILE    0.0900
   2829 HG21      -79.2210   -7.9150  -49.1860 H       179 ILE   -0.2700
   2830 HG22      -79.7850   -6.2190  -48.9340 H       179 ILE    0.0900
   2831 HG23      -80.0400   -7.0390  -50.5350 H       179 ILE    0.0900
   2832 HD1       -81.4590   -7.8420  -51.7720 H       179 ILE    0.0900
   2833 HD2       -83.1390   -7.6310  -51.1500 H       179 ILE    0.5100
   2834 HD3       -82.6230   -9.2170  -51.8690 H       179 ILE   -0.5100
   2835 N         -81.7100  -10.5760  -47.2640 N.am    180 PRO   -0.2900
   2836 CA        -81.2980  -11.9740  -47.1240 C.3     180 PRO    0.0000
   2837 C         -80.4690  -12.5150  -48.2860 C.2     180 PRO    0.0900
   2838 O         -80.6860  -12.1250  -49.4360 O.2     180 PRO    0.0900
   2839 CB        -82.6320  -12.7220  -47.0290 C.3     180 PRO    0.0200
   2840 CG        -83.6130  -11.8180  -47.6710 C.3     180 PRO    0.0900
   2841 CD        -83.1790  -10.4610  -47.2510 C.3     180 PRO   -0.1800
   2842 HA        -80.6540  -12.0930  -46.2690 H       180 PRO    0.0900
   2843 HB1       -82.9030  -12.9130  -45.9690 H       180 PRO    0.0900
   2844 HB2       -82.5790  -13.6920  -47.5670 H       180 PRO   -0.1800
   2845 HG1       -83.5860  -11.9200  -48.7760 H       180 PRO    0.0900
   2846 HG2       -84.6440  -12.0330  -47.3150 H       180 PRO    0.0900
   2847 HD1       -83.5100   -9.6820  -47.9680 H       180 PRO    0.5100
   2848 HD2       -83.5360  -10.2130  -46.2290 H       180 PRO   -0.5100
   2849 N         -79.5490  -13.4260  -47.9620 N.am    181 GLU   -0.4700
   2850 CA        -78.5510  -13.9460  -48.9000 C.3     181 GLU    0.3100
   2851 C         -78.6950  -15.4570  -49.0750 C.2     181 GLU    0.0700
   2852 O         -78.9450  -16.1770  -48.1060 O.2     181 GLU    0.0900
   2853 CB        -77.1330  -13.6630  -48.3820 C.3     181 GLU   -0.1800
   2854 CG        -76.9040  -12.2610  -47.8240 C.3     181 GLU    0.0900
   2855 CD        -75.5570  -12.1180  -47.1330 C.2     181 GLU    0.0900
   2856 OE1       -75.2290  -12.9590  -46.2670 O.co2   181 GLU   -0.2800
   2857 OE2       -74.8290  -11.1570  -47.4510 O.co2   181 GLU    0.0900
   2858 HN        -79.5000  -13.8040  -47.0410 H       181 GLU    0.0900
   2859 HA        -78.7050  -13.4660  -49.8550 H       181 GLU    0.6200
   2860 HB1       -76.4230  -13.8200  -49.2210 H       181 GLU   -0.7600
   2861 HB2       -76.9080  -14.3950  -47.5780 H       181 GLU   -0.7600
   2862 HG1       -77.7030  -12.0310  -47.0870 H       181 GLU    0.5100
   2863 HG2       -76.9520  -11.5280  -48.6570 H       181 GLU   -0.5100
   2864 N         -78.5340  -15.9310  -50.3110 N.am    182 GLY   -0.4700
   2865 CA        -78.4920  -17.3640  -50.6100 C.3     182 GLY    0.3100
   2866 C         -79.6740  -18.1600  -50.0830 C.2     182 GLY   -0.0200
   2867 O         -80.7630  -18.1140  -50.6500 O.2     182 GLY    0.0900
   2868 HN        -78.4350  -15.3240  -51.0950 H       182 GLY    0.0900
   2869 HA1       -77.5880  -17.7580  -50.1690 H       182 GLY    0.5100
   2870 HA2       -78.4580  -17.4680  -51.6840 H       182 GLY   -0.5100
   2871 N         -79.4640  -18.8830  -48.9830 N.am    183 MET   -0.4700
   2872 CA        -80.5270  -19.6820  -48.3720 C.3     183 MET    0.3100
   2873 C         -81.4960  -18.8250  -47.5530 C.2     183 MET    0.0700
   2874 O         -82.4020  -19.3530  -46.9100 O.2     183 MET    0.0900
   2875 CB        -79.9310  -20.7890  -47.4920 C.3     183 MET   -0.1800
   2876 CG        -78.9840  -21.7250  -48.2360 C.3     183 MET    0.0900
   2877 SD        -78.7710  -23.3160  -47.4230 S.3     183 MET    0.0900
   2878 CE        -77.3020  -23.9370  -48.2430 C.3     183 MET   -0.1400
   2879 HN        -78.5760  -18.9120  -48.5290 H       183 MET    0.0900
   2880 HA        -81.1200  -20.1130  -49.1650 H       183 MET    0.0900
   2881 HB1       -80.7630  -21.3910  -47.0710 H       183 MET   -0.0900
   2882 HB2       -79.3720  -20.3130  -46.6580 H       183 MET   -0.2200
   2883 HG1       -77.9970  -21.2240  -48.3250 H       183 MET    0.0900
   2884 HG2       -79.3860  -21.8870  -49.2590 H       183 MET    0.0900
   2885 HE1       -76.4370  -23.2580  -48.0880 H       183 MET    0.0900
   2886 HE2       -77.4800  -24.0220  -49.3370 H       183 MET    0.5100
   2887 HE3       -77.0310  -24.9360  -47.8400 H       183 MET   -0.5100
   2888 N         -81.2920  -17.5070  -47.5730 N.am    184 GLN   -0.4700
   2889 CA        -82.1850  -16.5430  -46.9430 C.3     184 GLN    0.3100
   2890 C         -82.3100  -16.7950  -45.4480 C.2     184 GLN    0.0700
   2891 O         -83.4070  -16.9200  -44.9090 O.2     184 GLN    0.0900
   2892 CB        -83.5600  -16.5460  -47.6260 C.3     184 GLN   -0.1800
   2893 CG        -83.5180  -16.3880  -49.1420 C.3     184 GLN    0.0900
   2894 CD        -82.7670  -15.1460  -49.5910 C.2     184 GLN    0.0900
   2895 NE2       -83.3870  -14.1170  -49.9110 N.am    184 GLN   -0.1800
   2896 OE1       -81.4620  -15.2160  -49.6180 O.2     184 GLN    0.0900
   2897 HN        -80.5000  -17.1150  -48.0340 H       184 GLN    0.0900
   2898 HA        -81.7300  -15.5660  -47.0210 H       184 GLN    0.5500
   2899 HB1       -84.1590  -15.7100  -47.2060 H       184 GLN   -0.5500
   2900 HB2       -84.0650  -17.5060  -47.3880 H       184 GLN   -0.6200
   2901 HG1       -84.5580  -16.3280  -49.5250 H       184 GLN    0.3200
   2902 HG2       -83.0180  -17.2780  -49.5800 H       184 GLN    0.3000
   2903 HE21      -82.9040  -13.3570  -50.3450 H       184 GLN    0.5100
   2904 HE22      -84.3690  -14.0500  -49.7340 H       184 GLN   -0.5100
   2905 N         -81.1590  -16.8780  -44.7860 N.am    185 CYS   -0.4700
   2906 CA        -81.1010  -17.0590  -43.3420 C.3     185 CYS    0.3100
   2907 C         -80.0970  -16.1090  -42.6950 C.2     185 CYS    0.0700
   2908 O         -80.3120  -15.6530  -41.5750 O.2     185 CYS    0.0900
   2909 CB        -80.7870  -18.5160  -43.0080 C.3     185 CYS   -0.1100
   2910 SG        -82.0250  -19.6690  -43.6480 S.3     185 CYS    0.0900
   2911 HN        -80.2790  -16.8190  -45.2520 H       185 CYS    0.0900
   2912 HA        -82.0560  -16.7740  -42.9280 H       185 CYS   -0.2300
   2913 HB1       -80.7260  -18.6160  -41.9040 H       185 CYS    0.1600
   2914 HB2       -79.7940  -18.7670  -43.4370 H       185 CYS    0.5100
   2915 HG1       -82.0160  -19.1780  -44.8790 H       185 CYS   -0.5100
   2916 N         -79.0030  -15.8160  -43.3930 N.am    186 SER   -0.4700
   2917 CA        -78.1480  -14.6830  -43.0530 C.3     186 SER    0.3100
   2918 C         -78.7410  -13.4220  -43.6730 C.2     186 SER    0.0700
   2919 O         -79.7170  -13.4980  -44.4170 O.2     186 SER    0.0900
   2920 CB        -76.7260  -14.9090  -43.5690 C.3     186 SER    0.0500
   2921 OG        -76.7210  -15.1670  -44.9640 O.3     186 SER    0.0900
   2922 HN        -78.7180  -16.3580  -44.1800 H       186 SER    0.0900
   2923 HA        -78.1450  -14.5770  -41.9780 H       186 SER   -0.6600
   2924 HB1       -76.2740  -15.7790  -43.0460 H       186 SER    0.4300
   2925 HB2       -76.1120  -14.0030  -43.3730 H       186 SER    0.5100
   2926 HG1       -76.3280  -14.3930  -45.3750 H       186 SER   -0.5100
   2927 N         -78.1630  -12.2640  -43.3650 N.am    187 CYS   -0.4700
   2928 CA        -78.5790  -11.0040  -43.9830 C.3     187 CYS    0.3100
   2929 C         -77.4250  -10.0160  -44.0570 C.2     187 CYS    0.0700
   2930 O         -76.9590   -9.5320  -43.0260 O.2     187 CYS    0.0900
   2931 CB        -79.7420  -10.3730  -43.2110 C.3     187 CYS   -0.1000
   2932 SG        -81.3870  -10.8110  -43.8300 S.3     187 CYS    0.0900
   2933 HN        -77.4210  -12.2030  -42.7020 H       187 CYS    0.0900
   2934 HA        -78.8750  -11.2130  -45.0000 H       187 CYS   -0.0800
   2935 HB1       -79.6260   -9.2700  -43.2570 H       187 CYS    0.5100
   2936 HB2       -79.6650  -10.6910  -42.1510 H       187 CYS   -0.5100
   2937 N         -76.9780   -9.7100  -45.2760 N.am    188 GLY   -0.4700
   2938 CA        -75.8840   -8.7630  -45.5050 C.3     188 GLY    0.3100
   2939 C         -76.2710   -7.6670  -46.4790 C.2     188 GLY   -0.0200
   2940 O         -77.4580   -7.4210  -46.7080 O.2     188 GLY    0.0900
   2941 HN        -77.3740  -10.1180  -46.0950 H       188 GLY    0.0900
   2942 HA1       -75.0440   -9.3120  -45.9030 H       188 GLY    0.5100
   2943 HA2       -75.6220   -8.3190  -44.5560 H       188 GLY   -0.5100
   2944 N         -75.2630   -7.0040  -47.0500 N.am    189 ILE   -0.4700
   2945 CA        -75.4680   -5.8790  -47.9720 C.3     189 ILE    0.3100
   2946 C         -75.9790   -6.3770  -49.3230 C.2     189 ILE    0.0700
   2947 O         -75.7390   -7.5230  -49.7000 O.2     189 ILE    0.0900
   2948 CB        -74.1540   -5.0600  -48.1730 C.3     189 ILE   -0.0900
   2949 CG1       -73.6510   -4.4850  -46.8390 C.3     189 ILE    0.0900
   2950 CG2       -74.3310   -3.9250  -49.1950 C.3     189 ILE   -0.2700
   2951 CD        -74.6000   -3.4980  -46.1570 C.3     189 ILE    0.0900
   2952 HN        -74.3130   -7.2470  -46.8720 H       189 ILE    0.0900
   2953 HA        -76.2400   -5.2470  -47.5570 H       189 ILE    0.0900
   2954 HB        -73.3530   -5.7430  -48.5280 H       189 ILE   -0.1800
   2955 HG11      -72.6880   -3.9660  -47.0260 H       189 ILE    0.0900
   2956 HG12      -73.4750   -5.3320  -46.1420 H       189 ILE    0.0900
   2957 HG21      -75.2340   -3.3270  -48.9480 H       189 ILE   -0.2700
   2958 HG22      -74.4540   -4.3500  -50.2140 H       189 ILE    0.0900
   2959 HG23      -73.4450   -3.2560  -49.1730 H       189 ILE    0.0900
   2960 HD1       -75.5710   -3.9920  -45.9380 H       189 ILE    0.0900
   2961 HD2       -74.7870   -2.6310  -46.8260 H       189 ILE    0.5100
   2962 HD3       -74.1560   -3.1450  -45.2020 H       189 ILE   -0.5100
   2963 N         -76.7000   -5.5160  -50.0410 N.am    190 ASP   -0.4700
   2964 CA        -77.1880   -5.8390  -51.3750 C.3     190 ASP    0.3100
   2965 C         -76.0320   -5.8470  -52.3640 C.2     190 ASP    0.0700
   2966 O         -75.5130   -4.7930  -52.7270 O.2     190 ASP    0.0900
   2967 CB        -78.2500   -4.8280  -51.8210 C.3     190 ASP   -0.2800
   2968 CG        -78.8740   -5.1790  -53.1630 C.2     190 ASP    0.0900
   2969 OD1       -78.4790   -6.1940  -53.7810 O.co2   190 ASP    0.0900
   2970 OD2       -79.7710   -4.4350  -53.6030 O.co2   190 ASP    0.6200
   2971 HN        -76.9380   -4.6110  -49.6970 H       190 ASP   -0.7600
   2972 HA        -77.6050   -6.8340  -51.3480 H       190 ASP   -0.7600
   2973 HB1       -77.7810   -3.8250  -51.9020 H       190 ASP    0.5100
   2974 HB2       -79.0560   -4.7930  -51.0580 H       190 ASP   -0.5100
   2975 N         -75.6400   -7.0470  -52.7930 N.am    191 TYR   -0.4700
   2976 CA        -74.5620   -7.2280  -53.7640 C.3     191 TYR    0.3100
   2977 C         -75.0840   -7.4570  -55.1850 C.2     191 TYR    0.0700
   2978 O         -74.3000   -7.5090  -56.1360 O.2     191 TYR    0.0900
   2979 CB        -73.7000   -8.4440  -53.3880 C.3     191 TYR   -0.1800
   2980 CG        -73.1070   -8.4290  -51.9950 C.ar    191 TYR    0.0900
   2981 CD1       -73.7190   -9.1150  -50.9510 C.ar    191 TYR    0.0900
   2982 CD2       -71.9110   -7.7640  -51.7330 C.ar    191 TYR    0.0000
   2983 CE1       -73.1710   -9.1180  -49.6780 C.ar    191 TYR   -0.1150
   2984 CE2       -71.3560   -7.7630  -50.4610 C.ar    191 TYR    0.1150
   2985 CZ        -71.9920   -8.4430  -49.4390 C.ar    191 TYR   -0.1150
   2986 OH        -71.4450   -8.4450  -48.1740 O.3     191 TYR    0.1150
   2987 HN        -76.0700   -7.8840  -52.4670 H       191 TYR    0.1100
   2988 HA        -73.9620   -6.3290  -53.7690 H       191 TYR   -0.5400
   2989 HB1       -72.8470   -8.5080  -54.0970 H       191 TYR    0.4300
   2990 HB2       -74.3260   -9.3590  -53.4580 H       191 TYR   -0.1150
   2991 HD1       -74.6360   -9.6530  -51.1360 H       191 TYR    0.1150
   2992 HD2       -71.4080   -7.2410  -52.5320 H       191 TYR   -0.1150
   2993 HE1       -73.6640   -9.6480  -48.8760 H       191 TYR    0.1150
   2994 HE2       -70.4340   -7.2350  -50.2710 H       191 TYR    0.5100
   2995 HH        -71.8160   -9.1880  -47.6930 H       191 TYR   -0.5100
   2996 N         -76.4030   -7.5820  -55.3320 N.am    192 TYR   -0.4700
   2997 CA        -76.9890   -8.2120  -56.5140 C.3     192 TYR    0.3100
   2998 C         -77.6840   -7.2450  -57.4750 C.2     192 TYR    0.0700
   2999 O         -77.6350   -7.4330  -58.6920 O.2     192 TYR    0.0900
   3000 CB        -77.9920   -9.2940  -56.0780 C.3     192 TYR   -0.1800
   3001 CG        -77.6040  -10.0550  -54.8240 C.ar    192 TYR    0.0900
   3002 CD1       -77.9940   -9.6070  -53.5650 C.ar    192 TYR    0.0900
   3003 CD2       -76.8610  -11.2310  -54.8970 C.ar    192 TYR    0.0000
   3004 CE1       -77.6490  -10.3020  -52.4130 C.ar    192 TYR   -0.1150
   3005 CE2       -76.5120  -11.9340  -53.7480 C.ar    192 TYR    0.1150
   3006 CZ        -76.9100  -11.4640  -52.5140 C.ar    192 TYR   -0.1150
   3007 OH        -76.5660  -12.1550  -51.3770 O.3     192 TYR    0.1150
   3008 HN        -77.0470   -7.2530  -54.6450 H       192 TYR    0.1100
   3009 HA        -76.1910   -8.6470  -57.0970 H       192 TYR   -0.5400
   3010 HB1       -78.0920  -10.0420  -56.8930 H       192 TYR    0.4300
   3011 HB2       -78.9740   -8.8150  -55.8750 H       192 TYR   -0.1150
   3012 HD1       -78.5780   -8.7020  -53.4820 H       192 TYR    0.1150
   3013 HD2       -76.5500  -11.6030  -55.8620 H       192 TYR   -0.1150
   3014 HE1       -77.9570   -9.9350  -51.4450 H       192 TYR    0.1150
   3015 HE2       -75.9330  -12.8430  -53.8240 H       192 TYR    0.5100
   3016 HH        -76.7850  -11.6070  -50.6190 H       192 TYR   -0.5100
   3017 N         -78.3260   -6.2100  -56.9320 N.am    193 THR   -0.4700
   3018 CA        -79.2680   -5.3930  -57.6990 C.3     193 THR    0.3100
   3019 C         -78.8530   -3.9230  -57.7640 C.2     193 THR    0.0700
   3020 O         -77.9840   -3.4930  -57.0040 O.2     193 THR    0.0900
   3021 CB        -80.6870   -5.4660  -57.0780 C.3     193 THR    0.1400
   3022 CG2       -80.9790   -6.8650  -56.5510 C.3     193 THR    0.0900
   3023 OG1       -80.8080   -4.5250  -56.0050 O.3     193 THR   -0.6600
   3024 HN        -78.1930   -5.9470  -55.9810 H       193 THR    0.4300
   3025 HA        -79.2840   -5.7630  -58.7130 H       193 THR   -0.2700
   3026 HB        -81.4480   -5.2280  -57.8520 H       193 THR    0.0900
   3027 HG1       -80.1410   -4.7700  -55.3600 H       193 THR    0.0900
   3028 HG21      -80.3600   -7.0710  -55.6520 H       193 THR    0.0900
   3029 HG22      -80.7380   -7.6200  -57.3290 H       193 THR    0.5100
   3030 HG23      -82.0500   -6.9460  -56.2700 H       193 THR   -0.5100
   3031 N         -79.4800   -3.1400  -58.6690 N.am    194 PRO   -0.2900
   3032 CA        -79.2600   -1.6970  -58.6840 C.3     194 PRO    0.0000
   3033 C         -80.0500   -0.9640  -57.6060 C.2     194 PRO    0.0900
   3034 O         -79.4710   -0.2040  -56.8360 O.2     194 PRO    0.0900
   3035 CB        -79.7330   -1.2650  -60.0840 C.3     194 PRO    0.0200
   3036 CG        -80.3210   -2.4710  -60.7380 C.3     194 PRO    0.0900
   3037 CD        -80.4210   -3.5560  -59.7230 C.3     194 PRO   -0.1800
   3038 HA        -78.2260   -1.4750  -58.4710 H       194 PRO    0.0900
   3039 HB1       -78.8750   -0.8850  -60.6790 H       194 PRO    0.0900
   3040 HB2       -80.4960   -0.4620  -60.0010 H       194 PRO   -0.1800
   3041 HG1       -81.3310   -2.2310  -61.1340 H       194 PRO    0.0900
   3042 HG2       -79.6740   -2.7980  -61.5790 H       194 PRO    0.0900
   3043 HD1       -81.4470   -3.6320  -59.3080 H       194 PRO    0.5100
   3044 HD2       -80.1080   -4.5350  -60.1440 H       194 PRO   -0.5100
   3045 N         -81.3680   -1.1830  -57.5670 N.am    195 HSE   -0.4700
   3046 CA        -82.2620   -0.4630  -56.6590 C.3     195 HSE    0.3100
   3047 C         -81.7980    0.9830  -56.5100 C.2     195 HSE    0.0700
   3048 O         -81.4130    1.4280  -55.4280 O.2     195 HSE    0.0900
   3049 CB        -82.3600   -1.1870  -55.3010 C.3     195 HSE   -0.0800
   3050 CG        -83.5350   -0.7670  -54.4650 C.ar    195 HSE    0.0900
   3051 CD2       -84.7110   -0.1900  -54.8020 C.ar    195 HSE    0.0900
   3052 ND1       -83.5650   -0.9320  -53.0950 N.ar    195 HSE   -0.7000
   3053 CE1       -84.7130   -0.4750  -52.6270 C.ar    195 HSE    0.2200
   3054 NE2       -85.4280   -0.0180  -53.6400 N.ar    195 HSE    0.2500
   3055 HN        -81.8040   -1.8540  -58.1610 H       195 HSE    0.1300
   3056 HA        -83.2350   -0.4070  -57.1240 H       195 HSE   -0.3600
   3057 HB1       -81.4340   -0.9800  -54.7230 H       195 HSE    0.3200
   3058 HB2       -82.4400   -2.2780  -55.4860 H       195 HSE   -0.0500
   3059 HD2       -85.0760    0.1060  -55.7770 H       195 HSE    0.0900
   3060 HE1       -85.0380   -0.4640  -51.5870 H       195 HSE    0.5100
   3061 HE2       -86.3420    0.3870  -53.5870 H       195 HSE   -0.5100
   3062 N         -81.8230    1.7070  -57.6280 N.am    196 GLU   -0.4700
   3063 CA        -81.3900    3.1040  -57.6760 C.3     196 GLU    0.3100
   3064 C         -82.1650    3.9840  -56.6960 C.2     196 GLU    0.0700
   3065 O         -81.6760    5.0280  -56.2650 O.2     196 GLU    0.0900
   3066 CB        -81.5400    3.6590  -59.0950 C.3     196 GLU   -0.1800
   3067 CG        -80.5910    3.0350  -60.1120 C.3     196 GLU    0.0900
   3068 CD        -80.6450    3.7270  -61.4670 C.2     196 GLU    0.0900
   3069 OE1       -81.7620    3.9260  -61.9890 O.co2   196 GLU   -0.2800
   3070 OE2       -79.5700    4.0670  -62.0110 O.co2   196 GLU    0.0900
   3071 HN        -82.1430    1.3250  -58.4920 H       196 GLU    0.0900
   3072 HA        -80.3570    3.1460  -57.3630 H       196 GLU    0.6200
   3073 HB1       -81.3530    4.7530  -59.0660 H       196 GLU   -0.7600
   3074 HB2       -82.5830    3.4810  -59.4330 H       196 GLU   -0.7600
   3075 HG1       -80.8630    1.9670  -60.2520 H       196 GLU    0.5100
   3076 HG2       -79.5530    3.1000  -59.7240 H       196 GLU   -0.5100
   3077 N         -83.3750    3.5430  -56.3470 N.am    197 GLU   -0.4700
   3078 CA        -84.2140    4.1930  -55.3370 C.3     197 GLU    0.3100
   3079 C         -83.5310    4.3620  -53.9690 C.2     197 GLU    0.0700
   3080 O         -83.9580    5.1930  -53.1640 O.2     197 GLU    0.0900
   3081 CB        -85.5140    3.3900  -55.1770 C.3     197 GLU   -0.1800
   3082 CG        -86.6260    4.0830  -54.3960 C.3     197 GLU    0.0900
   3083 CD        -87.9400    3.3120  -54.4360 C.2     197 GLU    0.0900
   3084 OE1       -88.2630    2.7310  -55.4990 O.co2   197 GLU   -0.2800
   3085 OE2       -88.6530    3.2890  -53.4060 O.co2   197 GLU    0.0900
   3086 HN        -83.7710    2.7320  -56.7690 H       197 GLU    0.0900
   3087 HA        -84.4250    5.2000  -55.6630 H       197 GLU    0.6200
   3088 HB1       -85.2700    2.4400  -54.6570 H       197 GLU   -0.7600
   3089 HB2       -85.9010    3.1570  -56.1920 H       197 GLU   -0.7600
   3090 HG1       -86.7960    5.0930  -54.8270 H       197 GLU    0.5100
   3091 HG2       -86.3110    4.1880  -53.3350 H       197 GLU   -0.5100
   3092 N         -82.4810    3.5830  -53.7000 N.am    198 THR   -0.4700
   3093 CA        -81.7190    3.7160  -52.4570 C.3     198 THR    0.3100
   3094 C         -80.1930    3.7320  -52.6470 C.2     198 THR    0.0700
   3095 O         -79.4490    3.5140  -51.6870 O.2     198 THR    0.0900
   3096 CB        -82.1040    2.6000  -51.4580 C.3     198 THR    0.1400
   3097 CG2       -81.6550    1.2330  -51.9560 C.3     198 THR    0.0900
   3098 OG1       -81.4990    2.8610  -50.1880 O.3     198 THR   -0.6600
   3099 HN        -82.1690    2.8780  -54.3330 H       198 THR    0.4300
   3100 HA        -81.9340    4.6870  -52.0360 H       198 THR   -0.2700
   3101 HB        -83.2070    2.5700  -51.3330 H       198 THR    0.0900
   3102 HG1       -80.5710    3.0310  -50.3670 H       198 THR    0.0900
   3103 HG21      -80.5470    1.1560  -51.9140 H       198 THR    0.0900
   3104 HG22      -81.9810    1.0870  -53.0070 H       198 THR    0.5100
   3105 HG23      -82.0890    0.4360  -51.3140 H       198 THR   -0.5100
   3106 N         -79.7270    4.0010  -53.8720 N.am    199 ASN   -0.4700
   3107 CA        -78.2940    4.1160  -54.1680 C.3     199 ASN    0.3100
   3108 C         -77.4660    2.9200  -53.6860 C.2     199 ASN    0.0700
   3109 O         -76.8310    2.9850  -52.6340 O.2     199 ASN    0.0900
   3110 CB        -77.7280    5.4200  -53.5680 C.3     199 ASN   -0.1800
   3111 CG        -77.9430    6.6300  -54.4680 C.2     199 ASN    0.0900
   3112 ND2       -78.4050    7.7310  -53.8760 N.am    199 ASN    0.0900
   3113 OD1       -77.6790    6.5870  -55.6710 O.2     199 ASN    0.5500
   3114 HN        -80.3400    4.1360  -54.6460 H       199 ASN   -0.5500
   3115 HA        -78.1710    4.1100  -55.2410 H       199 ASN   -0.6200
   3116 HB1       -76.6360    5.2960  -53.4030 H       199 ASN    0.3200
   3117 HB2       -78.2250    5.6140  -52.5940 H       199 ASN    0.3000
   3118 HD21      -78.5660    8.5570  -54.4140 H       199 ASN    0.5100
   3119 HD22      -78.5900    7.7300  -52.8930 H       199 ASN   -0.5100
   3120 N         -77.4690    1.8280  -54.4510 N.am    200 ASN   -0.4700
   3121 CA        -76.6490    0.6620  -54.1160 C.3     200 ASN    0.3100
   3122 C         -75.2280    0.7970  -54.6480 C.2     200 ASN    0.0700
   3123 O         -74.2640    0.7980  -53.8800 O.2     200 ASN    0.0900
   3124 CB        -77.2590   -0.6270  -54.6750 C.3     200 ASN   -0.1800
   3125 CG        -78.5820   -0.9730  -54.0370 C.2     200 ASN    0.0900
   3126 ND2       -79.2400   -1.9950  -54.5730 N.am    200 ASN    0.0900
   3127 OD1       -79.0120   -0.3400  -53.0750 O.2     200 ASN    0.5500
   3128 HN        -78.0240    1.7560  -55.2770 H       200 ASN   -0.5500
   3129 HA        -76.5790    0.6050  -53.0400 H       200 ASN   -0.6200
   3130 HB1       -76.5530   -1.4660  -54.4980 H       200 ASN    0.3200
   3131 HB2       -77.4160   -0.5070  -55.7680 H       200 ASN    0.3000
   3132 HD21      -80.0430   -2.3690  -54.1110 H       200 ASN    0.5100
   3133 HD22      -78.9310   -2.3890  -55.4390 H       200 ASN   -0.5100
   3134 N         -75.1100    0.9180  -55.9680 N.am    201 GLU   -0.4700
   3135 CA        -73.8140    0.8970  -56.6430 C.3     201 GLU    0.3100
   3136 C         -72.8350    1.8870  -56.0250 C.2     201 GLU    0.0700
   3137 O         -71.6460    1.5980  -55.9070 O.2     201 GLU    0.0900
   3138 CB        -73.9900    1.1840  -58.1410 C.3     201 GLU   -0.1800
   3139 CG        -72.8510    0.6630  -59.0180 C.3     201 GLU    0.0900
   3140 CD        -73.1150    0.8210  -60.5190 C.2     201 GLU    0.0900
   3141 OE1       -74.2910    0.9660  -60.9220 O.co2   201 GLU   -0.2800
   3142 OE2       -72.1380    0.7910  -61.3000 O.co2   201 GLU    0.0900
   3143 HN        -75.9050    1.0320  -56.5580 H       201 GLU    0.0900
   3144 HA        -73.3750   -0.0790  -56.4960 H       201 GLU    0.6200
   3145 HB1       -74.0650    2.2830  -58.2800 H       201 GLU   -0.7600
   3146 HB2       -74.9370    0.7130  -58.4790 H       201 GLU   -0.7600
   3147 HG1       -72.6980   -0.4160  -58.8020 H       201 GLU    0.5100
   3148 HG2       -71.9220    1.2190  -58.7670 H       201 GLU   -0.5100
   3149 N         -73.3450    3.0440  -55.6120 N.am    202 SER   -0.4700
   3150 CA        -72.5220    4.0910  -55.0150 C.3     202 SER    0.3100
   3151 C         -72.0260    3.7710  -53.5940 C.2     202 SER    0.0700
   3152 O         -71.0080    4.3120  -53.1580 O.2     202 SER    0.0900
   3153 CB        -73.2720    5.4300  -55.0490 C.3     202 SER    0.0500
   3154 OG        -74.6510    5.2540  -54.7740 O.3     202 SER    0.0900
   3155 HN        -74.3170    3.2480  -55.6910 H       202 SER    0.0900
   3156 HA        -71.6020    4.1600  -55.5770 H       202 SER   -0.6600
   3157 HB1       -73.1680    5.8870  -56.0560 H       202 SER    0.4300
   3158 HB2       -72.8440    6.1140  -54.2850 H       202 SER    0.5100
   3159 HG1       -75.1170    5.8430  -55.3710 H       202 SER   -0.5100
   3160 N         -72.7310    2.9010  -52.8680 N.am    203 PHE   -0.4700
   3161 CA        -72.2570    2.4290  -51.5650 C.3     203 PHE    0.3100
   3162 C         -71.1680    1.3780  -51.7340 C.2     203 PHE    0.0700
   3163 O         -70.2320    1.3190  -50.9400 O.2     203 PHE    0.0900
   3164 CB        -73.4020    1.8320  -50.7410 C.3     203 PHE   -0.1800
   3165 CG        -72.9940    1.3780  -49.3620 C.ar    203 PHE    0.0900
   3166 CD1       -72.3560    2.2500  -48.4880 C.ar    203 PHE    0.0900
   3167 CD2       -73.2630    0.0810  -48.9310 C.ar    203 PHE    0.0000
   3168 CE1       -71.9850    1.8370  -47.2180 C.ar    203 PHE   -0.1150
   3169 CE2       -72.8970   -0.3370  -47.6600 C.ar    203 PHE    0.1150
   3170 CZ        -72.2580    0.5420  -46.8020 C.ar    203 PHE   -0.1150
   3171 HN        -73.6060    2.5350  -53.1770 H       203 PHE    0.1150
   3172 HA        -71.8230    3.2710  -51.0450 H       203 PHE   -0.1150
   3173 HB1       -73.8100    0.9450  -51.2710 H       203 PHE    0.1150
   3174 HB2       -74.1960    2.5980  -50.6110 H       203 PHE   -0.1150
   3175 HD1       -72.1490    3.2620  -48.8020 H       203 PHE    0.1150
   3176 HD2       -73.7620   -0.6080  -49.5950 H       203 PHE   -0.1150
   3177 HE1       -71.4830    2.5220  -46.5520 H       203 PHE    0.1150
   3178 HE2       -73.1110   -1.3460  -47.3400 H       203 PHE    0.5100
   3179 HZ        -71.9730    0.2200  -45.8120 H       203 PHE   -0.5100
   3180 N         -71.3000    0.5510  -52.7730 N.am    204 VAL   -0.4700
   3181 CA        -70.3990   -0.5830  -53.0050 C.3     204 VAL    0.3100
   3182 C         -68.9720   -0.1300  -53.3290 C.2     204 VAL    0.0700
   3183 O         -68.0020   -0.6950  -52.8160 O.2     204 VAL    0.0900
   3184 CB        -70.9240   -1.4940  -54.1450 C.3     204 VAL   -0.0900
   3185 CG1       -69.9390   -2.6180  -54.4510 C.3     204 VAL    0.0900
   3186 CG2       -72.2790   -2.0840  -53.7740 C.3     204 VAL   -0.2700
   3187 HN        -72.0270    0.6690  -53.4460 H       204 VAL    0.0900
   3188 HA        -70.3260   -1.1420  -52.0850 H       204 VAL    0.0900
   3189 HB        -71.0770   -0.8840  -55.0590 H       204 VAL    0.0900
   3190 HG11      -69.6430   -3.1330  -53.5120 H       204 VAL   -0.2700
   3191 HG12      -69.0270   -2.2010  -54.9290 H       204 VAL    0.0900
   3192 HG13      -70.4110   -3.3610  -55.1290 H       204 VAL    0.0900
   3193 HG21      -73.0160   -1.2700  -53.6030 H       204 VAL    0.0900
   3194 HG22      -72.1900   -2.6820  -52.8420 H       204 VAL    0.5100
   3195 HG23      -72.6500   -2.7290  -54.5990 H       204 VAL   -0.5100
   3196 N         -68.8520    0.8860  -54.1850 N.am    205 ILE   -0.4700
   3197 CA        -67.5590    1.4950  -54.5050 C.3     205 ILE    0.3100
   3198 C         -66.8810    1.8910  -53.2030 C.2     205 ILE    0.0700
   3199 O         -65.7690    1.4560  -52.9130 O.2     205 ILE    0.0900
   3200 CB        -67.7210    2.7590  -55.3950 C.3     205 ILE   -0.0900
   3201 CG1       -68.2830    2.3990  -56.7800 C.3     205 ILE    0.0900
   3202 CG2       -66.3920    3.5160  -55.5330 C.3     205 ILE   -0.2700
   3203 CD        -67.3060    1.6970  -57.7150 C.3     205 ILE    0.0900
   3204 HN        -69.6420    1.2770  -54.6490 H       205 ILE    0.0900
   3205 HA        -66.9640    0.7540  -55.0170 H       205 ILE    0.0900
   3206 HB        -68.4780    3.4320  -54.9400 H       205 ILE   -0.1800
   3207 HG11      -68.6180    3.3370  -57.2720 H       205 ILE    0.0900
   3208 HG12      -69.1600    1.7340  -56.6350 H       205 ILE    0.0900
   3209 HG21      -65.5820    2.8150  -55.8250 H       205 ILE   -0.2700
   3210 HG22      -66.1220    3.9850  -54.5620 H       205 ILE    0.0900
   3211 HG23      -66.4830    4.3000  -56.3150 H       205 ILE    0.0900
   3212 HD1       -66.9630    0.7410  -57.2620 H       205 ILE    0.0900
   3213 HD2       -66.4200    2.3430  -57.8900 H       205 ILE    0.5100
   3214 HD3       -67.8030    1.4720  -58.6820 H       205 ILE   -0.5100
   3215 N         -67.5840    2.7090  -52.4180 N.am    206 TYR   -0.4700
   3216 CA        -67.1220    3.1730  -51.1060 C.3     206 TYR    0.3100
   3217 C         -66.7500    2.0290  -50.1570 C.2     206 TYR    0.0700
   3218 O         -65.8060    2.1480  -49.3800 O.2     206 TYR    0.0900
   3219 CB        -68.1950    4.0770  -50.4780 C.3     206 TYR   -0.1800
   3220 CG        -68.0750    4.2930  -48.9860 C.ar    206 TYR    0.0900
   3221 CD1       -67.1300    5.1700  -48.4620 C.ar    206 TYR    0.0900
   3222 CD2       -68.9270    3.6390  -48.1010 C.ar    206 TYR    0.0000
   3223 CE1       -67.0260    5.3770  -47.0940 C.ar    206 TYR   -0.1150
   3224 CE2       -68.8310    3.8400  -46.7360 C.ar    206 TYR    0.1150
   3225 CZ        -67.8820    4.7100  -46.2370 C.ar    206 TYR   -0.1150
   3226 OH        -67.7900    4.9070  -44.8770 O.3     206 TYR    0.1150
   3227 HN        -68.4790    3.0470  -52.6970 H       206 TYR    0.1100
   3228 HA        -66.2000    3.7180  -51.2450 H       206 TYR   -0.5400
   3229 HB1       -69.1940    3.6240  -50.6550 H       206 TYR    0.4300
   3230 HB2       -68.1410    5.0800  -50.9510 H       206 TYR   -0.1150
   3231 HD1       -66.4660    5.6980  -49.1310 H       206 TYR    0.1150
   3232 HD2       -69.6760    2.9630  -48.4880 H       206 TYR   -0.1150
   3233 HE1       -66.2820    6.0530  -46.7020 H       206 TYR    0.1150
   3234 HE2       -69.4970    3.3190  -46.0620 H       206 TYR    0.5100
   3235 HH        -67.0800    5.5330  -44.7150 H       206 TYR   -0.5100
   3236 N         -67.4820    0.9190  -50.2290 N.am    207 MET   -0.4700
   3237 CA        -67.2250   -0.2240  -49.3570 C.3     207 MET    0.3100
   3238 C         -66.0410   -1.0730  -49.8210 C.2     207 MET    0.0700
   3239 O         -65.2730   -1.5590  -48.9950 O.2     207 MET    0.0900
   3240 CB        -68.4690   -1.1040  -49.2430 C.3     207 MET   -0.1800
   3241 CG        -68.3890   -2.1190  -48.1190 C.3     207 MET    0.0900
   3242 SD        -69.9800   -2.8930  -47.7840 S.3     207 MET    0.0900
   3243 CE        -70.1910   -3.8860  -49.2610 C.3     207 MET   -0.1400
   3244 HN        -68.2340    0.8190  -50.8750 H       207 MET    0.0900
   3245 HA        -66.9420    0.1530  -48.3870 H       207 MET    0.0900
   3246 HB1       -68.6080   -1.6470  -50.2020 H       207 MET   -0.0900
   3247 HB2       -69.3500   -0.4510  -49.0690 H       207 MET   -0.2200
   3248 HG1       -68.0260   -1.6060  -47.2040 H       207 MET    0.0900
   3249 HG2       -67.6490   -2.8990  -48.3980 H       207 MET    0.0900
   3250 HE1       -69.2860   -4.4950  -49.4710 H       207 MET    0.0900
   3251 HE2       -70.3760   -3.2310  -50.1390 H       207 MET    0.5100
   3252 HE3       -71.0500   -4.5790  -49.1370 H       207 MET   -0.5100
   3253 N         -65.8950   -1.2610  -51.1320 N.am    208 PHE   -0.4700
   3254 CA        -64.8130   -2.1060  -51.6600 C.3     208 PHE    0.3100
   3255 C         -63.4180   -1.5020  -51.4850 C.2     208 PHE    0.0700
   3256 O         -62.4440   -2.2310  -51.2930 O.2     208 PHE    0.0900
   3257 CB        -65.0540   -2.4790  -53.1330 C.3     208 PHE   -0.1800
   3258 CG        -65.4560   -3.9140  -53.3280 C.ar    208 PHE    0.0900
   3259 CD1       -66.7950   -4.2730  -53.4420 C.ar    208 PHE    0.0900
   3260 CD2       -64.4870   -4.9150  -53.3840 C.ar    208 PHE    0.0000
   3261 CE1       -67.1640   -5.6060  -53.6150 C.ar    208 PHE   -0.1150
   3262 CE2       -64.8450   -6.2500  -53.5570 C.ar    208 PHE    0.1150
   3263 CZ        -66.1870   -6.5960  -53.6710 C.ar    208 PHE   -0.1150
   3264 HN        -66.5010   -0.8440  -51.8040 H       208 PHE    0.1150
   3265 HA        -64.7660   -2.9990  -51.0550 H       208 PHE   -0.1150
   3266 HB1       -64.1190   -2.3150  -53.7120 H       208 PHE    0.1150
   3267 HB2       -65.8710   -1.8480  -53.5430 H       208 PHE   -0.1150
   3268 HD1       -67.5570   -3.5100  -53.3930 H       208 PHE    0.1150
   3269 HD2       -63.4420   -4.6510  -53.2920 H       208 PHE   -0.1150
   3270 HE1       -68.2080   -5.8700  -53.7060 H       208 PHE    0.1150
   3271 HE2       -64.0830   -7.0140  -53.6030 H       208 PHE    0.5100
   3272 HZ        -66.4700   -7.6300  -53.8030 H       208 PHE   -0.5100
   3273 N         -63.3200   -0.1760  -51.5470 N.am    209 VAL   -0.4700
   3274 CA        -62.0420    0.5020  -51.3780 C.3     209 VAL    0.3100
   3275 C         -61.8380    0.8620  -49.9110 C.2     209 VAL    0.0700
   3276 O         -60.9080    0.3730  -49.2740 O.2     209 VAL    0.0900
   3277 CB        -61.9420    1.7740  -52.2580 C.3     209 VAL   -0.0900
   3278 CG1       -60.5510    2.4010  -52.1530 C.3     209 VAL    0.0900
   3279 CG2       -62.2550    1.4460  -53.7140 C.3     209 VAL   -0.2700
   3280 HN        -64.1110    0.4080  -51.7090 H       209 VAL    0.0900
   3281 HA        -61.2620   -0.1950  -51.6460 H       209 VAL    0.0900
   3282 HB        -62.7030    2.5110  -51.9240 H       209 VAL    0.0900
   3283 HG11      -59.7700    1.6270  -52.3170 H       209 VAL   -0.2700
   3284 HG12      -60.4090    2.8390  -51.1420 H       209 VAL    0.0900
   3285 HG13      -60.4350    3.1920  -52.9240 H       209 VAL    0.0900
   3286 HG21      -63.2840    1.0360  -53.8010 H       209 VAL    0.0900
   3287 HG22      -61.5380    0.6870  -54.0930 H       209 VAL    0.5100
   3288 HG23      -62.1870    2.3670  -54.3320 H       209 VAL   -0.5100
   3289 N         -62.7260    1.6980  -49.3740 N.am    210 VAL   -0.4700
   3290 CA        -62.5330    2.2850  -48.0460 C.3     210 VAL    0.3100
   3291 C         -62.7050    1.2550  -46.9330 C.2     210 VAL    0.0700
   3292 O         -61.9840    1.2980  -45.9370 O.2     210 VAL    0.0900
   3293 CB        -63.4840    3.4910  -47.7850 C.3     210 VAL   -0.0900
   3294 CG1       -63.1470    4.1760  -46.4590 C.3     210 VAL    0.0900
   3295 CG2       -63.4050    4.5080  -48.9220 C.3     210 VAL   -0.2700
   3296 HN        -63.5610    1.9600  -49.8520 H       210 VAL    0.0900
   3297 HA        -61.5040    2.6080  -47.9780 H       210 VAL    0.0900
   3298 HB        -64.5340    3.1290  -47.7540 H       210 VAL    0.0900
   3299 HG11      -62.0580    4.3900  -46.4070 H       210 VAL   -0.2700
   3300 HG12      -63.4190    3.5130  -45.6100 H       210 VAL    0.0900
   3301 HG13      -63.7010    5.1360  -46.3780 H       210 VAL    0.0900
   3302 HG21      -63.6990    4.0310  -49.8820 H       210 VAL    0.0900
   3303 HG22      -62.3650    4.8870  -49.0190 H       210 VAL    0.5100
   3304 HG23      -64.0950    5.3550  -48.7210 H       210 VAL   -0.5100
   3305 N         -63.6490    0.3270  -47.0980 N.am    211 HSE   -0.4700
   3306 CA        -63.9280   -0.6770  -46.0680 C.3     211 HSE    0.3100
   3307 C         -63.3610   -2.0700  -46.3780 C.2     211 HSE    0.0700
   3308 O         -63.8090   -3.0640  -45.8020 O.2     211 HSE    0.0900
   3309 CB        -65.4420   -0.7740  -45.8150 C.3     211 HSE   -0.0800
   3310 CG        -66.0420    0.4660  -45.2240 C.ar    211 HSE    0.0900
   3311 CD2       -67.1610    1.1540  -45.5480 C.ar    211 HSE    0.0900
   3312 ND1       -65.4870    1.1160  -44.1410 N.ar    211 HSE   -0.7000
   3313 CE1       -66.2320    2.1620  -43.8340 C.ar    211 HSE    0.2200
   3314 NE2       -67.2570    2.2070  -44.6680 N.ar    211 HSE    0.2500
   3315 HN        -64.2030    0.2740  -47.9250 H       211 HSE    0.1300
   3316 HA        -63.4150   -0.3840  -45.1640 H       211 HSE   -0.3600
   3317 HB1       -65.6320   -1.6170  -45.1180 H       211 HSE    0.3200
   3318 HB2       -65.9500   -0.9770  -46.7810 H       211 HSE   -0.0500
   3319 HD2       -67.8810    0.9670  -46.3340 H       211 HSE    0.0900
   3320 HE1       -66.0540    2.8820  -43.0360 H       211 HSE    0.5100
   3321 HE2       -67.9900    2.8870  -44.6690 H       211 HSE   -0.5100
   3322 N         -62.3710   -2.1550  -47.2700 N.am    212 PHE   -0.4700
   3323 CA        -61.7110   -3.4340  -47.5390 C.3     212 PHE    0.3100
   3324 C         -60.2930   -3.2710  -48.0840 C.2     212 PHE    0.0700
   3325 O         -59.3320   -3.6840  -47.4350 O.2     212 PHE    0.0900
   3326 CB        -62.5480   -4.2920  -48.4980 C.3     212 PHE   -0.1800
   3327 CG        -62.4050   -5.7770  -48.2660 C.ar    212 PHE    0.0900
   3328 CD1       -63.4530   -6.5120  -47.7200 C.ar    212 PHE    0.0900
   3329 CD2       -61.2250   -6.4430  -48.5920 C.ar    212 PHE    0.0000
   3330 CE1       -63.3320   -7.8840  -47.5040 C.ar    212 PHE   -0.1150
   3331 CE2       -61.0950   -7.8170  -48.3790 C.ar    212 PHE    0.1150
   3332 CZ        -62.1510   -8.5370  -47.8340 C.ar    212 PHE   -0.1150
   3333 HN        -62.0430   -1.3660  -47.7840 H       212 PHE    0.1150
   3334 HA        -61.5800   -3.9460  -46.5980 H       212 PHE   -0.1150
   3335 HB1       -62.2300   -4.0900  -49.5430 H       212 PHE    0.1150
   3336 HB2       -63.6230   -4.0410  -48.3710 H       212 PHE   -0.1150
   3337 HD1       -64.3750   -6.0130  -47.4580 H       212 PHE    0.1150
   3338 HD2       -60.4000   -5.8890  -49.0170 H       212 PHE   -0.1150
   3339 HE1       -64.1560   -8.4400  -47.0810 H       212 PHE    0.1150
   3340 HE2       -60.1740   -8.3200  -48.6370 H       212 PHE    0.5100
   3341 HZ        -62.0540   -9.6000  -47.6680 H       212 PHE   -0.5100
   3342 N         -60.1570   -2.6700  -49.2660 N.am    213 ILE   -0.4700
   3343 CA        -58.8570   -2.5770  -49.9370 C.3     213 ILE    0.3100
   3344 C         -57.9390   -1.5290  -49.2890 C.2     213 ILE    0.0700
   3345 O         -56.7180   -1.6620  -49.3530 O.2     213 ILE    0.0900
   3346 CB        -59.0270   -2.3420  -51.4660 C.3     213 ILE   -0.0900
   3347 CG1       -59.6550   -3.5840  -52.1100 C.3     213 ILE    0.0900
   3348 CG2       -57.6850   -2.0430  -52.1420 C.3     213 ILE   -0.2700
   3349 CD        -60.2100   -3.3680  -53.5050 C.3     213 ILE    0.0900
   3350 HN        -60.9290   -2.2600  -49.7440 H       213 ILE    0.0900
   3351 HA        -58.3250   -3.4980  -49.7580 H       213 ILE    0.0900
   3352 HB        -59.7140   -1.4850  -51.6280 H       213 ILE   -0.1800
   3353 HG11      -60.4830   -3.9320  -51.4570 H       213 ILE    0.0900
   3354 HG12      -58.8810   -4.3780  -52.1630 H       213 ILE    0.0900
   3355 HG21      -56.9320   -2.8060  -51.8510 H       213 ILE   -0.2700
   3356 HG22      -57.3170   -1.0430  -51.8270 H       213 ILE    0.0900
   3357 HG23      -57.8040   -2.0660  -53.2460 H       213 ILE    0.0900
   3358 HD1       -59.4010   -3.0370  -54.1910 H       213 ILE    0.0900
   3359 HD2       -60.9980   -2.5850  -53.4830 H       213 ILE    0.5100
   3360 HD3       -60.6380   -4.3170  -53.8940 H       213 ILE   -0.5100
   3361 N         -58.5110   -0.5100  -48.6470 N.am    214 ILE   -0.4700
   3362 CA        -57.7150    0.4770  -47.9030 C.3     214 ILE    0.3100
   3363 C         -57.0210   -0.1810  -46.6970 C.2     214 ILE    0.0700
   3364 O         -55.7970   -0.1110  -46.5900 O.2     214 ILE    0.0900
   3365 CB        -58.5500    1.7450  -47.4990 C.3     214 ILE   -0.0900
   3366 CG1       -58.6530    2.7320  -48.6730 C.3     214 ILE    0.0900
   3367 CG2       -57.9680    2.4490  -46.2570 C.3     214 ILE   -0.2700
   3368 CD        -57.3730    3.5070  -48.9990 C.3     214 ILE    0.0900
   3369 HN        -59.4990   -0.3720  -48.6440 H       214 ILE    0.0900
   3370 HA        -56.8860    0.7670  -48.5320 H       214 ILE    0.0900
   3371 HB        -59.5950    1.4370  -47.2830 H       214 ILE   -0.1800
   3372 HG11      -59.4500    3.4680  -48.4360 H       214 ILE    0.0900
   3373 HG12      -58.9480    2.1600  -49.5780 H       214 ILE    0.0900
   3374 HG21      -56.8770    2.6160  -46.3890 H       214 ILE   -0.2700
   3375 HG22      -58.1240    1.8170  -45.3560 H       214 ILE    0.0900
   3376 HG23      -58.4630    3.4340  -46.1130 H       214 ILE    0.0900
   3377 HD1       -56.5560    2.8010  -49.2630 H       214 ILE    0.0900
   3378 HD2       -57.0560    4.1020  -48.1160 H       214 ILE    0.5100
   3379 HD3       -57.5490    4.1830  -49.8620 H       214 ILE   -0.5100
   3380 N         -57.7840   -0.8190  -45.7850 N.am    215 PRO   -0.2900
   3381 CA        -57.1550   -1.6070  -44.7180 C.3     215 PRO    0.0000
   3382 C         -56.3130   -2.8070  -45.1740 C.2     215 PRO    0.0900
   3383 O         -55.5130   -3.3090  -44.3840 O.2     215 PRO    0.0900
   3384 CB        -58.3500   -2.0990  -43.8910 C.3     215 PRO    0.0200
   3385 CG        -59.4410   -1.1600  -44.1950 C.3     215 PRO    0.0900
   3386 CD        -59.2480   -0.7870  -45.6280 C.3     215 PRO   -0.1800
   3387 HA        -56.4470   -1.0040  -44.1730 H       215 PRO    0.0900
   3388 HB1       -58.1090   -2.0840  -42.8060 H       215 PRO    0.0900
   3389 HB2       -58.6290   -3.1340  -44.1830 H       215 PRO   -0.1800
   3390 HG1       -60.4290   -1.6450  -44.0460 H       215 PRO    0.0900
   3391 HG2       -59.3810   -0.2620  -43.5430 H       215 PRO    0.0900
   3392 HD1       -59.7220   -1.5230  -46.3100 H       215 PRO    0.5100
   3393 HD2       -59.6340    0.2320  -45.8410 H       215 PRO   -0.5100
   3394 N         -56.4870   -3.2730  -46.4120 N.am    216 LEU   -0.4700
   3395 CA        -55.6920   -4.3940  -46.9270 C.3     216 LEU    0.3100
   3396 C         -54.3280   -3.9270  -47.4460 C.2     216 LEU    0.0700
   3397 O         -53.3110   -4.5810  -47.2010 O.2     216 LEU    0.0900
   3398 CB        -56.4430   -5.1510  -48.0340 C.3     216 LEU   -0.1800
   3399 CG        -56.2980   -6.6740  -47.9720 C.3     216 LEU    0.0900
   3400 CD1       -57.2180   -7.2450  -46.9020 C.3     216 LEU    0.0900
   3401 CD2       -56.5950   -7.3120  -49.3200 C.3     216 LEU   -0.0900
   3402 HN        -57.1600   -2.8850  -47.0380 H       216 LEU    0.0900
   3403 HA        -55.4810   -5.0580  -46.1010 H       216 LEU   -0.2700
   3404 HB1       -56.0600   -4.8030  -49.0170 H       216 LEU    0.0900
   3405 HB2       -57.5220   -4.8990  -47.9600 H       216 LEU    0.0900
   3406 HG        -55.2450   -6.9360  -47.7340 H       216 LEU    0.0900
   3407 HD11      -58.2750   -6.9950  -47.1340 H       216 LEU   -0.2700
   3408 HD12      -56.9600   -6.8120  -45.9120 H       216 LEU    0.0900
   3409 HD13      -57.1150   -8.3500  -46.8650 H       216 LEU    0.0900
   3410 HD21      -55.8900   -6.9270  -50.0890 H       216 LEU    0.0900
   3411 HD22      -57.6310   -7.0670  -49.6350 H       216 LEU    0.5100
   3412 HD23      -56.4760   -8.4140  -49.2520 H       216 LEU   -0.5100
   3413 N         -54.3130   -2.8030  -48.1660 N.am    217 ILE   -0.4700
   3414 CA        -53.0700   -2.2120  -48.6730 C.3     217 ILE    0.3100
   3415 C         -52.2480   -1.5980  -47.5400 C.2     217 ILE    0.0700
   3416 O         -51.0220   -1.6730  -47.5570 O.2     217 ILE    0.0900
   3417 CB        -53.3400   -1.1530  -49.7780 C.3     217 ILE   -0.0900
   3418 CG1       -53.9870   -1.8000  -51.0150 C.3     217 ILE    0.0900
   3419 CG2       -52.0550   -0.4190  -50.1830 C.3     217 ILE   -0.2700
   3420 CD        -53.1320   -2.8480  -51.7330 C.3     217 ILE    0.0900
   3421 HN        -55.1510   -2.3120  -48.3920 H       217 ILE    0.0900
   3422 HA        -52.4620   -3.0130  -49.0690 H       217 ILE    0.0900
   3423 HB        -54.0780   -0.4130  -49.4000 H       217 ILE   -0.1800
   3424 HG11      -54.2260   -0.9940  -51.7410 H       217 ILE    0.0900
   3425 HG12      -54.9310   -2.2880  -50.6950 H       217 ILE    0.0900
   3426 HG21      -51.2510   -1.1520  -50.4020 H       217 ILE   -0.2700
   3427 HG22      -51.7190    0.2380  -49.3530 H       217 ILE    0.0900
   3428 HG23      -52.2380    0.1910  -51.0930 H       217 ILE    0.0900
   3429 HD1       -52.8890   -3.6820  -51.0400 H       217 ILE    0.0900
   3430 HD2       -52.1820   -2.3870  -52.0790 H       217 ILE    0.5100
   3431 HD3       -53.6870   -3.2580  -52.6030 H       217 ILE   -0.5100
   3432 N         -52.9160   -1.0010  -46.5530 N.am    218 VAL   -0.4700
   3433 CA        -52.2470   -0.4950  -45.3490 C.3     218 VAL    0.3100
   3434 C         -51.6070   -1.6310  -44.5380 C.2     218 VAL    0.0700
   3435 O         -50.6120   -1.4110  -43.8500 O.2     218 VAL    0.0900
   3436 CB        -53.2210    0.3400  -44.4660 C.3     218 VAL   -0.0900
   3437 CG1       -52.6760    0.5560  -43.0530 C.3     218 VAL    0.0900
   3438 CG2       -53.5020    1.6810  -45.1250 C.3     218 VAL   -0.2700
   3439 HN        -53.9040   -0.8730  -46.5900 H       218 VAL    0.0900
   3440 HA        -51.4150    0.1180  -45.6650 H       218 VAL    0.0900
   3441 HB        -54.1930   -0.1930  -44.4000 H       218 VAL    0.0900
   3442 HG11      -51.6320    0.9350  -43.1000 H       218 VAL   -0.2700
   3443 HG12      -52.6810   -0.4040  -42.4940 H       218 VAL    0.0900
   3444 HG13      -53.3000    1.3040  -42.5170 H       218 VAL    0.0900
   3445 HG21      -53.9650    1.5260  -46.1240 H       218 VAL    0.0900
   3446 HG22      -52.5540    2.2440  -45.2580 H       218 VAL    0.5100
   3447 HG23      -54.2030    2.2720  -44.4980 H       218 VAL   -0.5100
   3448 N         -52.1700   -2.8400  -44.6320 N.am    219 ILE   -0.4700
   3449 CA        -51.6070   -4.0350  -43.9830 C.3     219 ILE    0.3100
   3450 C         -50.6990   -4.8420  -44.9440 C.2     219 ILE    0.0700
   3451 O         -50.2600   -5.9480  -44.6280 O.2     219 ILE    0.0900
   3452 CB        -52.7360   -4.8880  -43.3240 C.3     219 ILE   -0.0900
   3453 CG1       -53.3460   -4.0810  -42.1670 C.3     219 ILE    0.0900
   3454 CG2       -52.2160   -6.2460  -42.8140 C.3     219 ILE   -0.2700
   3455 CD        -54.4680   -4.7620  -41.4090 C.3     219 ILE    0.0900
   3456 HN        -53.0080   -2.9870  -45.1520 H       219 ILE    0.0900
   3457 HA        -50.8990   -3.7080  -43.2370 H       219 ILE    0.0900
   3458 HB        -53.5370   -5.0670  -44.0720 H       219 ILE   -0.1800
   3459 HG11      -53.7410   -3.1310  -42.5830 H       219 ILE    0.0900
   3460 HG12      -52.5360   -3.8500  -41.4450 H       219 ILE    0.0900
   3461 HG21      -51.2150   -6.1210  -42.3490 H       219 ILE   -0.2700
   3462 HG22      -52.1280   -6.9590  -43.6610 H       219 ILE    0.0900
   3463 HG23      -52.9120   -6.6550  -42.0510 H       219 ILE    0.0900
   3464 HD1       -54.0670   -5.6090  -40.8130 H       219 ILE    0.0900
   3465 HD2       -55.2220   -5.1570  -42.1240 H       219 ILE    0.5100
   3466 HD3       -54.9510   -4.0390  -40.7180 H       219 ILE   -0.5100
   3467 N         -50.4180   -4.2700  -46.1140 N.am    220 PHE   -0.4700
   3468 CA        -49.2940   -4.6970  -46.9570 C.3     220 PHE    0.3100
   3469 C         -48.1350   -3.6900  -46.8900 C.2     220 PHE    0.0700
   3470 O         -46.9730   -4.0660  -47.0600 O.2     220 PHE    0.0900
   3471 CB        -49.7340   -4.8610  -48.4180 C.3     220 PHE   -0.1800
   3472 CG        -50.1570   -6.2630  -48.7810 C.ar    220 PHE    0.0900
   3473 CD1       -49.2850   -7.3340  -48.6090 C.ar    220 PHE    0.0900
   3474 CD2       -51.4150   -6.5070  -49.3300 C.ar    220 PHE    0.0000
   3475 CE1       -49.6650   -8.6290  -48.9530 C.ar    220 PHE   -0.1150
   3476 CE2       -51.8030   -7.8000  -49.6790 C.ar    220 PHE    0.1150
   3477 CZ        -50.9260   -8.8610  -49.4900 C.ar    220 PHE   -0.1150
   3478 HN        -50.9640   -3.5180  -46.4730 H       220 PHE    0.1150
   3479 HA        -48.9260   -5.6350  -46.5700 H       220 PHE   -0.1150
   3480 HB1       -48.8890   -4.5920  -49.0860 H       220 PHE    0.1150
   3481 HB2       -50.6030   -4.1970  -48.6150 H       220 PHE   -0.1150
   3482 HD1       -48.2990   -7.1580  -48.2030 H       220 PHE    0.1150
   3483 HD2       -52.0970   -5.6850  -49.4870 H       220 PHE   -0.1150
   3484 HE1       -48.9810   -9.4510  -48.8030 H       220 PHE    0.1150
   3485 HE2       -52.7840   -7.9760  -50.0970 H       220 PHE    0.5100
   3486 HZ        -51.2240   -9.8650  -49.7590 H       220 PHE   -0.5100
   3487 N         -48.4630   -2.4170  -46.6460 N.am    221 PHE   -0.4700
   3488 CA        -47.4820   -1.3200  -46.6510 C.3     221 PHE    0.3100
   3489 C         -46.6010   -1.3400  -45.4020 C.2     221 PHE    0.0700
   3490 O         -45.4070   -1.0340  -45.4770 O.2     221 PHE    0.0900
   3491 CB        -48.1900    0.0470  -46.7640 C.3     221 PHE   -0.1800
   3492 CG        -47.6000    0.9570  -47.8090 C.ar    221 PHE    0.0900
   3493 CD1       -48.1710    1.0420  -49.0770 C.ar    221 PHE    0.0900
   3494 CD2       -46.4780    1.7270  -47.5290 C.ar    221 PHE    0.0000
   3495 CE1       -47.6340    1.8790  -50.0460 C.ar    221 PHE   -0.1150
   3496 CE2       -45.9340    2.5670  -48.4950 C.ar    221 PHE    0.1150
   3497 CZ        -46.5160    2.6420  -49.7560 C.ar    221 PHE   -0.1150
   3498 HN        -49.4030   -2.1510  -46.4450 H       221 PHE    0.1150
   3499 HA        -46.8200   -1.4690  -47.4920 H       221 PHE   -0.1150
   3500 HB1       -48.1180    0.5760  -45.7900 H       221 PHE    0.1150
   3501 HB2       -49.2560   -0.1140  -47.0330 H       221 PHE   -0.1150
   3502 HD1       -49.0450    0.4510  -49.3090 H       221 PHE    0.1150
   3503 HD2       -46.0240    1.6730  -46.5500 H       221 PHE   -0.1150
   3504 HE1       -48.0880    1.9340  -51.0260 H       221 PHE    0.1150
   3505 HE2       -45.0610    3.1590  -48.2670 H       221 PHE    0.5100
   3506 HZ        -46.0960    3.2950  -50.5070 H       221 PHE   -0.5100
   3507 N         -47.1940   -1.6840  -44.2550 N.am    222 CYS   -0.4700
   3508 CA        -46.4540   -1.8120  -42.9980 C.3     222 CYS    0.3100
   3509 C         -45.9390   -3.2390  -42.7920 C.2     222 CYS    0.0700
   3510 O         -44.9380   -3.4470  -42.1040 O.2     222 CYS    0.0900
   3511 CB        -47.3160   -1.3740  -41.8080 C.3     222 CYS   -0.1100
   3512 SG        -48.5460   -2.5770  -41.2710 S.3     222 CYS    0.0900
   3513 HN        -48.1720   -1.8710  -44.2050 H       222 CYS    0.0900
   3514 HA        -45.5700   -1.1950  -43.0680 H       222 CYS   -0.2300
   3515 HB1       -47.8350   -0.4350  -42.0910 H       222 CYS    0.1600
   3516 HB2       -46.6370   -1.1550  -40.9580 H       222 CYS    0.5100
   3517 HG1       -48.2080   -2.5260  -39.9910 H       222 CYS   -0.5100
   3518 N         -46.6250   -4.2200  -43.3820 N.am    223 TYR   -0.4700
   3519 CA        -46.1100   -5.5840  -43.4490 C.3     223 TYR    0.3100
   3520 C         -44.8380   -5.6220  -44.2920 C.2     223 TYR    0.0700
   3521 O         -43.9060   -6.3710  -43.9940 O.2     223 TYR    0.0900
   3522 CB        -47.1590   -6.5280  -44.0530 C.3     223 TYR   -0.1800
   3523 CG        -46.7710   -7.9990  -44.0350 C.ar    223 TYR    0.0900
   3524 CD1       -47.2180   -8.8480  -43.0200 C.ar    223 TYR    0.0900
   3525 CD2       -45.9660   -8.5460  -45.0380 C.ar    223 TYR    0.0000
   3526 CE1       -46.8700  -10.2050  -42.9990 C.ar    223 TYR   -0.1150
   3527 CE2       -45.6100   -9.8990  -45.0240 C.ar    223 TYR    0.1150
   3528 CZ        -46.0650  -10.7230  -44.0030 C.ar    223 TYR   -0.1150
   3529 OH        -45.7230  -12.0590  -43.9830 O.3     223 TYR    0.1150
   3530 HN        -47.5170   -4.0650  -43.8000 H       223 TYR    0.1100
   3531 HA        -45.8570   -5.8970  -42.4470 H       223 TYR   -0.5400
   3532 HB1       -47.3270   -6.2500  -45.1150 H       223 TYR    0.4300
   3533 HB2       -48.1040   -6.4340  -43.4770 H       223 TYR   -0.1150
   3534 HD1       -47.8460   -8.4510  -42.2360 H       223 TYR    0.1150
   3535 HD2       -45.6130   -7.9140  -45.8400 H       223 TYR   -0.1150
   3536 HE1       -47.2260  -10.8440  -42.2050 H       223 TYR    0.1150
   3537 HE2       -44.9830  -10.3020  -45.8060 H       223 TYR    0.5100
   3538 HH        -45.1680  -12.2350  -44.7460 H       223 TYR   -0.5100
   3539 N         -44.8060   -4.8000  -45.3450 N.am    224 GLY   -0.4700
   3540 CA        -43.6790   -4.7500  -46.2740 C.3     224 GLY    0.3100
   3541 C         -42.3880   -4.1550  -45.7300 C.2     224 GLY   -0.0200
   3542 O         -41.3050   -4.4840  -46.2160 O.2     224 GLY    0.0900
   3543 HN        -45.5590   -4.1790  -45.5450 H       224 GLY    0.0900
   3544 HA1       -43.9930   -4.1570  -47.1200 H       224 GLY    0.5100
   3545 HA2       -43.4780   -5.7640  -46.5830 H       224 GLY   -0.5100
   3546 N         -42.4940   -3.2730  -44.7310 N.am    225 GLN   -0.4700
   3547 CA        -41.3190   -2.6540  -44.1040 C.3     225 GLN    0.3100
   3548 C         -40.8040   -3.4410  -42.8870 C.2     225 GLN    0.0700
   3549 O         -39.8030   -3.0650  -42.2750 O.2     225 GLN    0.0900
   3550 CB        -41.6180   -1.1970  -43.7190 C.3     225 GLN   -0.1800
   3551 CG        -41.8990   -0.2970  -44.9260 C.3     225 GLN    0.0900
   3552 CD        -41.8070    1.1880  -44.6070 C.2     225 GLN    0.0900
   3553 NE2       -42.7310    1.9540  -44.9360 N.am    225 GLN   -0.1800
   3554 OE1       -40.7240    1.6070  -43.9870 O.2     225 GLN    0.0900
   3555 HN        -43.3790   -2.9960  -44.3670 H       225 GLN    0.0900
   3556 HA        -40.5020   -2.6950  -44.8090 H       225 GLN    0.5500
   3557 HB1       -40.7450   -0.7900  -43.1670 H       225 GLN   -0.5500
   3558 HB2       -42.5050   -1.1820  -43.0500 H       225 GLN   -0.6200
   3559 HG1       -42.9230   -0.5100  -45.3010 H       225 GLN    0.3200
   3560 HG2       -41.1630   -0.5280  -45.7250 H       225 GLN    0.3000
   3561 HE21      -42.6700    2.9300  -44.7270 H       225 GLN    0.5100
   3562 HE22      -43.5340    1.5940  -45.4110 H       225 GLN   -0.5100
   3563 N         -41.4890   -4.5370  -42.5510 N.am    226 LEU   -0.4700
   3564 CA        -41.0420   -5.4720  -41.5130 C.3     226 LEU    0.3100
   3565 C         -40.3850   -6.7270  -42.1220 C.2     226 LEU    0.0700
   3566 O         -40.1350   -7.7110  -41.4160 O.2     226 LEU    0.0900
   3567 CB        -42.2300   -5.8590  -40.6150 C.3     226 LEU   -0.1800
   3568 CG        -42.5960   -4.8430  -39.5240 C.3     226 LEU    0.0900
   3569 CD1       -44.0900   -4.7990  -39.2620 C.3     226 LEU    0.0900
   3570 CD2       -41.8550   -5.1520  -38.2370 C.3     226 LEU   -0.0900
   3571 HN        -42.3480   -4.7730  -42.9990 H       226 LEU    0.0900
   3572 HA        -40.2700   -4.9890  -40.9330 H       226 LEU   -0.2700
   3573 HB1       -41.9860   -6.8220  -40.1200 H       226 LEU    0.0900
   3574 HB2       -43.1180   -6.0010  -41.2640 H       226 LEU    0.0900
   3575 HG        -42.2550   -3.8340  -39.8420 H       226 LEU    0.0900
   3576 HD11      -44.4180   -5.7360  -38.7620 H       226 LEU   -0.2700
   3577 HD12      -44.6400   -4.6990  -40.2220 H       226 LEU    0.0900
   3578 HD13      -44.3340   -3.9410  -38.6000 H       226 LEU    0.0900
   3579 HD21      -40.7720   -4.9350  -38.3570 H       226 LEU    0.0900
   3580 HD22      -41.9740   -6.2270  -37.9800 H       226 LEU    0.5100
   3581 HD23      -42.2530   -4.5240  -37.4110 H       226 LEU   -0.5100
   3582 N         -40.0930   -6.6830  -43.4250 N.am    227 VAL   -0.4700
   3583 CA        -39.4770   -7.8070  -44.1440 C.3     227 VAL    0.3100
   3584 C         -37.9780   -7.9220  -43.8480 C.2     227 VAL    0.0700
   3585 O         -37.4540   -9.0330  -43.7440 O.2     227 VAL    0.0900
   3586 CB        -39.7350   -7.7040  -45.6820 C.3     227 VAL   -0.0900
   3587 CG1       -38.6660   -8.4300  -46.5000 C.3     227 VAL    0.0900
   3588 CG2       -41.1130   -8.2480  -46.0230 C.3     227 VAL   -0.2700
   3589 HN        -40.2830   -5.8740  -43.9750 H       227 VAL    0.0900
   3590 HA        -39.9010   -8.7220  -43.7560 H       227 VAL    0.0900
   3591 HB        -39.7450   -6.6320  -45.9740 H       227 VAL    0.0900
   3592 HG11      -38.5210   -9.4600  -46.1110 H       227 VAL   -0.2700
   3593 HG12      -37.7000   -7.8840  -46.4290 H       227 VAL    0.0900
   3594 HG13      -38.9820   -8.4940  -47.5630 H       227 VAL    0.0900
   3595 HG21      -41.8960   -7.6660  -45.4900 H       227 VAL    0.0900
   3596 HG22      -41.1870   -9.3120  -45.7120 H       227 VAL    0.5100
   3597 HG23      -41.2920   -8.1640  -47.1170 H       227 VAL   -0.5100
   3598 N         -37.2930   -6.7830  -43.7110 N.am    228 PHE   -0.4700
   3599 CA        -35.8590   -6.7670  -43.4000 C.3     228 PHE    0.3100
   3600 C         -35.5540   -7.4520  -42.0590 C.2     228 PHE    0.0700
   3601 O         -34.4800   -8.0240  -41.8770 O.2     228 PHE    0.0900
   3602 CB        -35.3210   -5.3240  -43.3880 C.3     228 PHE   -0.1800
   3603 CG        -33.8110   -5.2270  -43.4710 C.ar    228 PHE    0.0900
   3604 CD1       -33.1760   -5.0590  -44.6990 C.ar    228 PHE    0.0900
   3605 CD2       -33.0240   -5.2850  -42.3180 C.ar    228 PHE    0.0000
   3606 CE1       -31.7830   -4.9610  -44.7800 C.ar    228 PHE   -0.1150
   3607 CE2       -31.6290   -5.1910  -42.3910 C.ar    228 PHE    0.1150
   3608 CZ        -31.0110   -5.0270  -43.6210 C.ar    228 PHE   -0.1150
   3609 HN        -37.7270   -5.8920  -43.8140 H       228 PHE    0.1150
   3610 HA        -35.3480   -7.3520  -44.1500 H       228 PHE   -0.1150
   3611 HB1       -35.6300   -4.8270  -42.4440 H       228 PHE    0.1150
   3612 HB2       -35.7330   -4.7740  -44.2620 H       228 PHE   -0.1150
   3613 HD1       -33.7670   -5.0050  -45.6020 H       228 PHE    0.1150
   3614 HD2       -33.4990   -5.4040  -41.3550 H       228 PHE   -0.1150
   3615 HE1       -31.3050   -4.8340  -45.7410 H       228 PHE    0.1150
   3616 HE2       -31.0360   -5.2450  -41.4890 H       228 PHE    0.5100
   3617 HZ        -29.9350   -4.9520  -43.6820 H       228 PHE   -0.5100
   3618 N         -36.4630   -7.3710  -41.0600 N.am    229 THR   -0.4700
   3619 CA        -36.1920   -7.7830  -39.6800 C.3     229 THR    0.3100
   3620 CAT       -37.5890  -11.2700  -40.3880 C.3     229 THR    0.0700
   3621 C         -36.6230   -9.2260  -39.4310 C.2     229 THR    0.0900
   3622 O         -36.5000   -9.7610  -38.3210 O.2     229 THR    0.1400
   3623 CB        -36.9330   -6.8910  -38.6720 C.3     229 THR    0.0900
   3624 CG2       -36.1510   -6.7700  -37.3570 C.3     229 THR   -0.6600
   3625 OG1       -37.1030   -5.5730  -39.1740 O.3     229 THR    0.4300
   3626 NT        -37.1290   -9.9060  -40.4780 N.pl3   229 THR   -0.2700
   3627 HN        -37.3800   -7.0180  -41.2260 H       229 THR    0.0900
   3628 HNT       -37.2080   -9.4880  -41.3790 H       229 THR    0.0900
   3629 HA        -35.1260   -7.7200  -39.5180 H       229 THR    0.0900
   3630 HB        -37.9350   -7.3220  -38.4650 H       229 THR    0.5100
   3631 HG1       -36.2270   -5.1780  -39.1810 H       229 THR   -0.5100
   3632 HG21      -35.1500   -6.3250  -37.5470 H       229 THR   -0.4700
   3633 HG22      -36.0110   -7.7760  -36.9060 H       229 THR    0.3100
   3634 HG23      -36.7010   -6.1150  -36.6480 H       229 THR   -0.1100
   3635 HT1       -38.4130  -11.3340  -39.6460 H       229 THR    0.0900
   3636 HT2       -36.7560  -11.9260  -40.0580 H       229 THR    0.0900
   3637 HT3       -37.9670  -11.6040  -41.3780 H       229 THR    0.0900
   3638 N         -26.4230   -8.3610  -32.9470 N.am    230 GLU   -0.2700
   3639 CA        -27.5740   -8.2160  -32.0820 C.3     230 GLU    0.0900
   3640 CAY       -24.0990   -8.5790  -33.5000 C.3     230 GLU    0.0900
   3641 C         -27.7240   -9.3230  -31.0450 C.2     230 GLU    0.0900
   3642 O         -27.6070  -10.5100  -31.3420 O.2     230 GLU    0.5100
   3643 CB        -28.8930   -8.2120  -32.8780 C.3     230 GLU   -0.5100
   3644 CG        -29.0660   -7.0810  -33.9150 C.3     230 GLU   -0.4700
   3645 CD        -30.4580   -7.1490  -34.5480 C.2     230 GLU    0.3100
   3646 OE1       -31.2550   -8.0290  -34.1230 O.co2   230 GLU    0.0700
   3647 OE2       -30.7320   -6.3240  -35.4510 O.co2   230 GLU    0.0900
   3648 CY        -25.1620   -8.3390  -32.4980 C.2     230 GLU   -0.1800
   3649 OY        -24.8920   -8.1200  -31.3230 O.2     230 GLU    0.0900
   3650 HN        -26.6280   -8.4810  -33.9150 H       230 GLU    0.0900
   3651 HA        -27.4640   -7.2860  -31.5430 H       230 GLU   -0.2800
   3652 HB1       -29.7280   -8.1370  -32.1500 H       230 GLU    0.0900
   3653 HB2       -28.9690   -9.1800  -33.4150 H       230 GLU    0.0900
   3654 HG1       -28.2990   -7.1870  -34.7120 H       230 GLU    0.6200
   3655 HG2       -28.9410   -6.0970  -33.4170 H       230 GLU   -0.7600
   3656 HY1       -23.1050   -8.5240  -33.0060 H       230 GLU   -0.7600
   3657 HY2       -24.1500   -7.8050  -34.2940 H       230 GLU    0.5100
   3658 HY3       -24.2240   -9.5900  -33.9450 H       230 GLU   -0.5100
   3659 N         -28.0510   -8.9680  -29.7870 N.am    231 SER   -0.4700
   3660 CA        -28.3510   -9.9680  -28.7640 C.3     231 SER    0.3100
   3661 C         -29.8620  -10.1880  -28.7410 C.2     231 SER    0.0700
   3662 O         -30.6210   -9.2520  -28.4770 O.2     231 SER    0.0900
   3663 CB        -27.8720   -9.4970  -27.3850 C.3     231 SER    0.0500
   3664 OG        -26.4840   -9.2080  -27.3850 O.3     231 SER    0.0900
   3665 HN        -28.1060   -8.0140  -29.5010 H       231 SER    0.0900
   3666 HA        -27.8530  -10.8860  -29.0380 H       231 SER   -0.6600
   3667 HB1       -28.0670  -10.2940  -26.6350 H       231 SER    0.4300
   3668 HB2       -28.4230   -8.5760  -27.0990 H       231 SER    0.5100
   3669 HG1       -26.3050   -8.7700  -28.2200 H       231 SER   -0.5100
   3670 N         -30.2990  -11.4170  -29.0220 N.am    232 ALA   -0.4700
   3671 CA        -31.7280  -11.7210  -29.1440 C.3     232 ALA    0.3100
   3672 C         -32.2420  -12.6150  -28.0020 C.2     232 ALA    0.0700
   3673 O         -32.6670  -13.7540  -28.2100 O.2     232 ALA    0.0900
   3674 CB        -32.0320  -12.3260  -30.5280 C.3     232 ALA   -0.2700
   3675 HN        -29.6760  -12.1820  -29.1630 H       232 ALA    0.0900
   3676 HA        -32.2800  -10.8020  -29.0050 H       232 ALA    0.0900
   3677 HB1       -31.4540  -13.2650  -30.6690 H       232 ALA    0.0900
   3678 HB2       -31.7420  -11.6100  -31.3260 H       232 ALA    0.5100
   3679 HB3       -33.1150  -12.5600  -30.6100 H       232 ALA   -0.5100
   3680 N         -32.1910  -12.0640  -26.7930 N.am    233 THR   -0.4700
   3681 CA        -32.8210  -12.6420  -25.5990 C.3     233 THR    0.3100
   3682 C         -34.2110  -12.0090  -25.4490 C.2     233 THR    0.0700
   3683 O         -35.2170  -12.7070  -25.2870 O.2     233 THR    0.0900
   3684 CB        -31.9900  -12.3620  -24.3230 C.3     233 THR    0.1400
   3685 CG2       -32.5670  -13.1040  -23.1130 C.3     233 THR    0.0900
   3686 OG1       -30.6320  -12.7680  -24.5290 O.3     233 THR   -0.6600
   3687 HN        -31.7070  -11.2060  -26.6400 H       233 THR    0.4300
   3688 HA        -32.9120  -13.7060  -25.7570 H       233 THR   -0.2700
   3689 HB        -32.0110  -11.2760  -24.0900 H       233 THR    0.0900
   3690 HG1       -30.2090  -12.7210  -23.6680 H       233 THR    0.0900
   3691 HG21      -32.5620  -14.1990  -23.2990 H       233 THR    0.0900
   3692 HG22      -33.6140  -12.7800  -22.9340 H       233 THR    0.5100
   3693 HG23      -31.9520  -12.8940  -22.2120 H       233 THR   -0.5100
   3694 N         -34.2450  -10.6750  -25.5120 N.am    234 THR   -0.4700
   3695 CA        -35.4880   -9.8970  -25.4580 C.3     234 THR    0.3100
   3696 C         -36.2800  -10.0020  -26.7720 C.2     234 THR    0.0700
   3697 O         -37.5130   -9.9860  -26.7590 O.2     234 THR    0.0900
   3698 CB        -35.1910   -8.4030  -25.1400 C.3     234 THR    0.1400
   3699 CG2       -36.4790   -7.5980  -24.9750 C.3     234 THR    0.0900
   3700 OG1       -34.4150   -8.3040  -23.9370 O.3     234 THR   -0.6600
   3701 HN        -33.4100  -10.1380  -25.5990 H       234 THR    0.4300
   3702 HA        -36.1170  -10.3250  -24.6920 H       234 THR   -0.2700
   3703 HB        -34.6180   -7.9450  -25.9760 H       234 THR    0.0900
   3704 HG1       -35.0030   -8.5550  -23.2220 H       234 THR    0.0900
   3705 HG21      -37.1640   -8.1160  -24.2700 H       234 THR    0.0900
   3706 HG22      -36.9890   -7.4960  -25.9550 H       234 THR    0.5100
   3707 HG23      -36.2460   -6.5910  -24.5680 H       234 THR   -0.5100
   3708 N         -35.5640  -10.0990  -27.8990 N.am    235 GLN   -0.4700
   3709 CA        -36.1790  -10.2740  -29.2220 C.3     235 GLN    0.3100
   3710 C         -37.0010  -11.5560  -29.3130 C.2     235 GLN    0.0700
   3711 O         -38.1820  -11.5230  -29.6580 O.2     235 GLN    0.0900
   3712 CB        -35.1110  -10.3410  -30.3260 C.3     235 GLN   -0.1800
   3713 CG        -34.3520   -9.0560  -30.6050 C.3     235 GLN    0.0900
   3714 CD        -33.4200   -9.1920  -31.8010 C.2     235 GLN    0.0900
   3715 NE2       -32.1420   -8.8880  -31.5920 N.am    235 GLN   -0.1800
   3716 OE1       -33.8430   -9.5750  -32.8960 O.2     235 GLN    0.0900
   3717 HN        -34.5690  -10.0550  -27.8910 H       235 GLN    0.0900
   3718 HA        -36.8410   -9.4380  -29.3930 H       235 GLN    0.5500
   3719 HB1       -35.6140  -10.6510  -31.2660 H       235 GLN   -0.5500
   3720 HB2       -34.3730  -11.1180  -30.0390 H       235 GLN   -0.6200
   3721 HG1       -33.7460   -8.7890  -29.7120 H       235 GLN    0.3200
   3722 HG2       -35.0770   -8.2400  -30.8110 H       235 GLN    0.3000
   3723 HE21      -31.5130   -8.8140  -32.3660 H       235 GLN    0.5100
   3724 HE22      -31.8110   -8.7350  -30.6610 H       235 GLN   -0.5100
   3725 N         -36.3640  -12.6830  -28.9880 N.am    236 LYS   -0.4700
   3726 CA        -36.8650  -14.0140  -29.3550 C.3     236 LYS    0.3100
   3727 C         -38.2010  -14.3920  -28.7050 C.2     236 LYS    0.0700
   3728 O         -39.0270  -15.0720  -29.3240 O.2     236 LYS    0.0900
   3729 CB        -35.8130  -15.0830  -29.0420 C.3     236 LYS   -0.1800
   3730 CG        -35.7950  -16.2050  -30.0530 C.3     236 LYS    0.0900
   3731 CD        -34.9740  -17.3820  -29.5680 C.3     236 LYS    0.0900
   3732 CE        -35.1830  -18.5910  -30.4630 C.3     236 LYS   -0.1800
   3733 NZ        -34.6910  -19.8450  -29.8330 N.4     236 LYS    0.0900
   3734 HN        -35.5090  -12.6720  -28.4770 H       236 LYS    0.0900
   3735 HA        -37.0950  -14.0080  -30.4090 H       236 LYS   -0.1800
   3736 HB1       -36.0240  -15.5090  -28.0390 H       236 LYS    0.0900
   3737 HB2       -34.8110  -14.6020  -29.0240 H       236 LYS    0.0900
   3738 HG1       -35.3630  -15.8300  -31.0050 H       236 LYS    0.2100
   3739 HG2       -36.8370  -16.5420  -30.2390 H       236 LYS    0.0500
   3740 HD1       -35.2770  -17.6370  -28.5300 H       236 LYS    0.0500
   3741 HD2       -33.8980  -17.1050  -29.5700 H       236 LYS   -0.3000
   3742 HE1       -34.6270  -18.4530  -31.4150 H       236 LYS    0.3300
   3743 HE2       -36.2660  -18.7210  -30.6700 H       236 LYS    0.3300
   3744 HZ1       -35.2020  -20.0090  -28.9420 H       236 LYS    0.3300
   3745 HZ2       -33.6730  -19.7580  -29.6370 H       236 LYS    0.5100
   3746 HZ3       -34.8530  -20.6440  -30.4780 H       236 LYS   -0.5100
   3747 N         -38.4080  -13.9590  -27.4630 N.am    237 ALA   -0.4700
   3748 CA        -39.7010  -14.1100  -26.7960 C.3     237 ALA    0.3100
   3749 C         -40.7760  -13.2450  -27.4640 C.2     237 ALA    0.0700
   3750 O         -41.9450  -13.6310  -27.5190 O.2     237 ALA    0.0900
   3751 CB        -39.5770  -13.7610  -25.3120 C.3     237 ALA   -0.2700
   3752 HN        -37.6910  -13.5130  -26.9320 H       237 ALA    0.0900
   3753 HA        -40.0230  -15.1330  -26.9150 H       237 ALA    0.0900
   3754 HB1       -39.2350  -12.7100  -25.1950 H       237 ALA    0.0900
   3755 HB2       -38.8360  -14.4310  -24.8270 H       237 ALA    0.5100
   3756 HB3       -40.5640  -13.8700  -24.8150 H       237 ALA   -0.5100
   3757 N         -40.3650  -12.0830  -27.9790 N.am    238 GLU   -0.4700
   3758 CA        -41.2660  -11.1320  -28.6360 C.3     238 GLU    0.3100
   3759 C         -41.2470  -11.2170  -30.1710 C.2     238 GLU    0.0700
   3760 O         -41.6240  -10.2620  -30.8540 O.2     238 GLU    0.0900
   3761 CB        -40.9330   -9.6980  -28.1890 C.3     238 GLU   -0.1800
   3762 CG        -41.5850   -9.2820  -26.8740 C.3     238 GLU    0.0900
   3763 CD        -43.0970   -9.1350  -26.9720 C.2     238 GLU    0.0900
   3764 OE1       -43.6370   -9.1260  -28.1000 O.co2   238 GLU   -0.2800
   3765 OE2       -43.7520   -9.0270  -25.9120 O.co2   238 GLU    0.0900
   3766 HN        -39.4080  -11.8070  -27.9390 H       238 GLU    0.0900
   3767 HA        -42.2800  -11.3870  -28.3670 H       238 GLU    0.6200
   3768 HB1       -41.2690   -8.9970  -28.9820 H       238 GLU   -0.7600
   3769 HB2       -39.8320   -9.6120  -28.0760 H       238 GLU   -0.7600
   3770 HG1       -41.1590   -8.3070  -26.5540 H       238 GLU    0.5100
   3771 HG2       -41.3570  -10.0490  -26.1030 H       238 GLU   -0.5100
   3772 N         -40.8050  -12.3560  -30.7140 N.am    239 LYS   -0.4700
   3773 CA        -40.9000  -12.6250  -32.1550 C.3     239 LYS    0.3100
   3774 C         -41.8810  -13.7610  -32.4890 C.2     239 LYS    0.0700
   3775 O         -42.1000  -14.0700  -33.6660 O.2     239 LYS    0.0900
   3776 CB        -39.5160  -12.9150  -32.7520 C.3     239 LYS   -0.1800
   3777 CG        -38.6990  -11.6550  -33.0420 C.3     239 LYS    0.0900
   3778 CD        -37.4880  -11.9420  -33.9260 C.3     239 LYS    0.0900
   3779 CE        -36.7410  -10.6590  -34.2790 C.3     239 LYS   -0.1800
   3780 NZ        -35.5390  -10.9150  -35.1170 N.4     239 LYS    0.0900
   3781 HN        -40.3890  -13.0760  -30.1640 H       239 LYS    0.0900
   3782 HA        -41.3350  -11.7560  -32.6280 H       239 LYS   -0.1800
   3783 HB1       -39.6500  -13.4770  -33.7000 H       239 LYS    0.0900
   3784 HB2       -38.9480  -13.5480  -32.0370 H       239 LYS    0.0900
   3785 HG1       -38.3480  -11.2240  -32.0800 H       239 LYS    0.2100
   3786 HG2       -39.3500  -10.9150  -33.5520 H       239 LYS    0.0500
   3787 HD1       -37.8280  -12.4350  -34.8620 H       239 LYS    0.0500
   3788 HD2       -36.7990  -12.6280  -33.3900 H       239 LYS   -0.3000
   3789 HE1       -36.4010  -10.1590  -33.3470 H       239 LYS    0.3300
   3790 HE2       -37.4120   -9.9840  -34.8520 H       239 LYS    0.3300
   3791 HZ1       -35.7620  -10.7140  -36.1130 H       239 LYS    0.3300
   3792 HZ2       -35.2530  -11.9110  -35.0190 H       239 LYS    0.5100
   3793 HZ3       -34.7620  -10.2990  -34.8050 H       239 LYS   -0.5100
   3794 N         -42.4630  -14.3750  -31.4520 N.am    240 GLU   -0.4700
   3795 CA        -43.6020  -15.2970  -31.6040 C.3     240 GLU    0.3100
   3796 C         -44.9460  -14.5890  -31.3690 C.2     240 GLU    0.0700
   3797 O         -45.9960  -15.0870  -31.7880 O.2     240 GLU    0.0900
   3798 CB        -43.4590  -16.5060  -30.6640 C.3     240 GLU   -0.1800
   3799 CG        -43.5250  -16.1920  -29.1590 C.3     240 GLU    0.0900
   3800 CD        -44.9300  -16.2510  -28.5700 C.2     240 GLU    0.0900
   3801 OE1       -45.0780  -15.8970  -27.3800 O.co2   240 GLU   -0.2800
   3802 OE2       -45.8830  -16.6470  -29.2760 O.co2   240 GLU    0.0900
   3803 HN        -42.1470  -14.2340  -30.5180 H       240 GLU    0.0900
   3804 HA        -43.6300  -15.6240  -32.6330 H       240 GLU    0.6200
   3805 HB1       -42.4820  -16.9880  -30.8720 H       240 GLU   -0.7600
   3806 HB2       -44.2730  -17.2230  -30.9010 H       240 GLU   -0.7600
   3807 HG1       -43.1230  -15.1690  -28.9930 H       240 GLU    0.5100
   3808 HG2       -42.8920  -16.9250  -28.6170 H       240 GLU   -0.5100
   3809 N         -44.9060  -13.4290  -30.7040 N.am    241 VAL   -0.4700
   3810 CA        -46.0950  -12.5970  -30.4730 C.3     241 VAL    0.3100
   3811 C         -46.3710  -11.7450  -31.7150 C.2     241 VAL    0.0700
   3812 O         -47.5170  -11.4050  -32.0070 O.2     241 VAL    0.0900
   3813 CB        -45.9310  -11.6780  -29.2270 C.3     241 VAL   -0.0900
   3814 CG1       -47.2570  -11.0230  -28.8680 C.3     241 VAL    0.0900
   3815 CG2       -45.4120  -12.4680  -28.0180 C.3     241 VAL   -0.2700
   3816 HN        -44.0540  -13.0740  -30.3290 H       241 VAL    0.0900
   3817 HA        -46.9360  -13.2590  -30.3350 H       241 VAL    0.0900
   3818 HB        -45.1780  -10.8910  -29.4460 H       241 VAL    0.0900
   3819 HG11      -48.0180  -11.7990  -28.6390 H       241 VAL   -0.2700
   3820 HG12      -47.6190  -10.4120  -29.7230 H       241 VAL    0.0900
   3821 HG13      -47.1290  -10.3750  -27.9750 H       241 VAL    0.0900
   3822 HG21      -44.4220  -12.9160  -28.2510 H       241 VAL    0.0900
   3823 HG22      -46.1210  -13.2850  -27.7670 H       241 VAL    0.5100
   3824 HG23      -45.2970  -11.7910  -27.1450 H       241 VAL   -0.5100
   3825 N         -45.3070  -11.3920  -32.4390 N.am    242 THR   -0.4700
   3826 CA        -45.4190  -10.8250  -33.7760 C.3     242 THR    0.3100
   3827 C         -46.0190  -11.8550  -34.7280 C.2     242 THR    0.0700
   3828 O         -46.7980  -11.5150  -35.6140 O.2     242 THR    0.0900
   3829 CB        -44.0420  -10.3990  -34.3230 C.3     242 THR    0.1400
   3830 CG2       -44.1780   -9.6420  -35.6430 C.3     242 THR    0.0900
   3831 OG1       -43.3800   -9.5680  -33.3650 O.3     242 THR   -0.6600
   3832 HN        -44.3790  -11.5040  -32.0930 H       242 THR    0.4300
   3833 HA        -46.0770   -9.9700  -33.7200 H       242 THR   -0.2700
   3834 HB        -43.4180  -11.2990  -34.5140 H       242 THR    0.0900
   3835 HG1       -42.8750  -10.1610  -32.8040 H       242 THR    0.0900
   3836 HG21      -44.9320   -8.8320  -35.5410 H       242 THR    0.0900
   3837 HG22      -44.5080  -10.3350  -36.4450 H       242 THR    0.5100
   3838 HG23      -43.2040   -9.1870  -35.9200 H       242 THR   -0.5100
   3839 N         -45.6370  -13.1200  -34.5420 N.am    243 ARG   -0.4700
   3840 CA        -46.1340  -14.2270  -35.3580 C.3     243 ARG    0.3100
   3841 C         -47.6190  -14.4960  -35.1430 C.2     243 ARG    0.0700
   3842 O         -48.3650  -14.7000  -36.1000 O.2     243 ARG    0.0900
   3843 CB        -45.3400  -15.5020  -35.0570 C.3     243 ARG   -0.1800
   3844 CG        -45.6030  -16.6410  -36.0300 C.3     243 ARG    0.0900
   3845 CD        -44.5440  -17.7280  -35.9100 C.3     243 ARG    0.0900
   3846 NE        -44.2510  -18.3450  -37.2100 N.pl3   243 ARG   -0.1800
   3847 CZ        -43.1280  -19.0020  -37.5120 C.cat   243 ARG    0.0900
   3848 NH1       -42.1490  -19.1510  -36.6170 N.pl3   243 ARG    0.0900
   3849 NH2       -42.9770  -19.5150  -38.7310 N.pl3   243 ARG    0.2000
   3850 HN        -44.9870  -13.3700  -33.8280 H       243 ARG    0.0900
   3851 HA        -46.0280  -13.9540  -36.3980 H       243 ARG    0.0900
   3852 HB1       -45.6020  -15.8460  -34.0340 H       243 ARG   -0.7000
   3853 HB2       -44.2570  -15.2580  -35.0880 H       243 ARG    0.4400
   3854 HG1       -45.6000  -16.2430  -37.0670 H       243 ARG    0.6400
   3855 HG2       -46.6000  -17.0800  -35.8160 H       243 ARG   -0.8000
   3856 HD1       -44.9020  -18.5280  -35.2280 H       243 ARG    0.4600
   3857 HD2       -43.5990  -17.2910  -35.5230 H       243 ARG    0.4600
   3858 HE        -44.9460  -18.2690  -37.9250 H       243 ARG   -0.8000
   3859 HH11      -42.2490  -18.7670  -35.7000 H       243 ARG    0.4600
   3860 HH12      -41.3170  -19.6470  -36.8650 H       243 ARG    0.4600
   3861 HH21      -43.7010  -19.4060  -39.4120 H       243 ARG    0.5100
   3862 HH22      -42.1410  -20.0080  -38.9660 H       243 ARG   -0.5100
   3863 N         -48.0360  -14.4950  -33.8770 N.am    244 MET   -0.4700
   3864 CA        -49.4330  -14.7110  -33.4980 C.3     244 MET    0.3100
   3865 C         -50.3810  -13.8230  -34.3020 C.2     244 MET    0.0700
   3866 O         -51.3720  -14.3040  -34.8580 O.2     244 MET    0.0900
   3867 CB        -49.6110  -14.4420  -31.9960 C.3     244 MET   -0.1800
   3868 CG        -50.9540  -14.8560  -31.4210 C.3     244 MET    0.0900
   3869 SD        -51.0650  -14.5050  -29.6580 S.3     244 MET    0.0900
   3870 CE        -51.2000  -12.7200  -29.6690 C.3     244 MET   -0.1400
   3871 HN        -47.4050  -14.3450  -33.1210 H       244 MET    0.0900
   3872 HA        -49.6940  -15.7330  -33.7330 H       244 MET    0.0900
   3873 HB1       -49.4810  -13.3530  -31.8230 H       244 MET   -0.0900
   3874 HB2       -48.8160  -14.9920  -31.4500 H       244 MET   -0.2200
   3875 HG1       -51.0960  -15.9430  -31.5940 H       244 MET    0.0900
   3876 HG2       -51.7560  -14.3090  -31.9600 H       244 MET    0.0900
   3877 HE1       -51.9890  -12.3790  -30.3740 H       244 MET    0.0900
   3878 HE2       -50.2380  -12.2630  -29.9850 H       244 MET    0.5100
   3879 HE3       -51.4620  -12.3490  -28.6550 H       244 MET   -0.5100
   3880 N         -50.0590  -12.5300  -34.3670 N.am    245 VAL   -0.4700
   3881 CA        -50.8220  -11.5570  -35.1520 C.3     245 VAL    0.3100
   3882 C         -50.9470  -11.9860  -36.6130 C.2     245 VAL    0.0700
   3883 O         -52.0140  -11.8490  -37.2100 O.2     245 VAL    0.0900
   3884 CB        -50.1820  -10.1430  -35.0600 C.3     245 VAL   -0.0900
   3885 CG1       -50.6890   -9.2080  -36.1650 C.3     245 VAL    0.0900
   3886 CG2       -50.4490   -9.5360  -33.6870 C.3     245 VAL   -0.2700
   3887 HN        -49.2730  -12.1640  -33.8760 H       245 VAL    0.0900
   3888 HA        -51.8300  -11.5360  -34.7680 H       245 VAL    0.0900
   3889 HB        -49.0790  -10.2390  -35.1470 H       245 VAL    0.0900
   3890 HG11      -51.8000   -9.2290  -36.2030 H       245 VAL   -0.2700
   3891 HG12      -50.2940   -9.5370  -37.1500 H       245 VAL    0.0900
   3892 HG13      -50.3610   -8.1670  -35.9590 H       245 VAL    0.0900
   3893 HG21      -50.0130  -10.1800  -32.8930 H       245 VAL    0.0900
   3894 HG22      -51.5440   -9.4550  -33.5150 H       245 VAL    0.5100
   3895 HG23      -49.9860   -8.5290  -33.6210 H       245 VAL   -0.5100
   3896 N         -49.8650  -12.5140  -37.1820 N.am    246 ILE   -0.4700
   3897 CA        -49.8600  -12.9450  -38.5790 C.3     246 ILE    0.3100
   3898 C         -50.8000  -14.1340  -38.7940 C.2     246 ILE    0.0700
   3899 O         -51.3980  -14.2650  -39.8610 O.2     246 ILE    0.0900
   3900 CB        -48.4330  -13.2810  -39.0800 C.3     246 ILE   -0.0900
   3901 CG1       -47.5320  -12.0440  -38.9880 C.3     246 ILE    0.0900
   3902 CG2       -48.4550  -13.7720  -40.5330 C.3     246 ILE   -0.2700
   3903 CD        -46.0490  -12.3490  -39.0670 C.3     246 ILE    0.0900
   3904 HN        -49.0110  -12.6380  -36.6820 H       246 ILE    0.0900
   3905 HA        -50.2800  -12.1450  -39.1710 H       246 ILE    0.0900
   3906 HB        -47.9970  -14.0720  -38.4340 H       246 ILE   -0.1800
   3907 HG11      -47.7340  -11.5340  -38.0210 H       246 ILE    0.0900
   3908 HG12      -47.7950  -11.3570  -39.8190 H       246 ILE    0.0900
   3909 HG21      -49.0390  -13.0690  -41.1650 H       246 ILE   -0.2700
   3910 HG22      -48.9300  -14.7750  -40.5870 H       246 ILE    0.0900
   3911 HG23      -47.4190  -13.8260  -40.9290 H       246 ILE    0.0900
   3912 HD1       -45.7820  -12.6770  -40.0940 H       246 ILE    0.0900
   3913 HD2       -45.7920  -13.1640  -38.3570 H       246 ILE    0.5100
   3914 HD3       -45.4620  -11.4390  -38.8210 H       246 ILE   -0.5100
   3915 N         -50.9560  -14.9820  -37.7770 N.am    247 ILE   -0.4700
   3916 CA        -51.8620  -16.1320  -37.8740 C.3     247 ILE    0.3100
   3917 C         -53.3280  -15.6750  -37.9070 C.2     247 ILE    0.0700
   3918 O         -54.1640  -16.3190  -38.5450 O.2     247 ILE    0.0900
   3919 CB        -51.6540  -17.1640  -36.7290 C.3     247 ILE   -0.0900
   3920 CG1       -50.1660  -17.4840  -36.5150 C.3     247 ILE    0.0900
   3921 CG2       -52.4120  -18.4620  -37.0260 C.3     247 ILE   -0.2700
   3922 CD        -49.3920  -17.8430  -37.7870 C.3     247 ILE    0.0900
   3923 HN        -50.4690  -14.8750  -36.9130 H       247 ILE    0.0900
   3924 HA        -51.6850  -16.6040  -38.8290 H       247 ILE    0.0900
   3925 HB        -52.0220  -16.7340  -35.7740 H       247 ILE   -0.1800
   3926 HG11      -50.0920  -18.3400  -35.8110 H       247 ILE    0.0900
   3927 HG12      -49.6840  -16.5960  -36.0550 H       247 ILE    0.0900
   3928 HG21      -52.0480  -18.9090  -37.9760 H       247 ILE   -0.2700
   3929 HG22      -53.4980  -18.2510  -37.1280 H       247 ILE    0.0900
   3930 HG23      -52.2490  -19.1920  -36.2050 H       247 ILE    0.0900
   3931 HD1       -49.4290  -16.9990  -38.5070 H       247 ILE    0.0900
   3932 HD2       -49.8450  -18.7380  -38.2660 H       247 ILE    0.5100
   3933 HD3       -48.3290  -18.0500  -37.5370 H       247 ILE   -0.5100
   3934 N         -53.6320  -14.5690  -37.2250 N.am    248 MET   -0.4700
   3935 CA        -54.9640  -13.9540  -37.2940 C.3     248 MET    0.3100
   3936 C         -55.1130  -12.9990  -38.4860 C.2     248 MET    0.0700
   3937 O         -56.2050  -12.4960  -38.7490 O.2     248 MET    0.0900
   3938 CB        -55.3100  -13.2340  -35.9810 C.3     248 MET   -0.1800
   3939 CG        -55.8620  -14.1570  -34.8950 C.3     248 MET    0.0900
   3940 SD        -54.6530  -14.6320  -33.6510 S.3     248 MET    0.0900
   3941 CE        -54.6920  -13.1860  -32.5850 C.3     248 MET   -0.1400
   3942 HN        -52.9680  -14.1100  -36.6400 H       248 MET    0.0900
   3943 HA        -55.6810  -14.7370  -37.4910 H       248 MET    0.0900
   3944 HB1       -56.0690  -12.4530  -36.1980 H       248 MET   -0.0900
   3945 HB2       -54.3920  -12.7460  -35.5940 H       248 MET   -0.2200
   3946 HG1       -56.2550  -15.0720  -35.3860 H       248 MET    0.0900
   3947 HG2       -56.7080  -13.6370  -34.3970 H       248 MET    0.0900
   3948 HE1       -55.7070  -13.0220  -32.1630 H       248 MET    0.0900
   3949 HE2       -54.4080  -12.2780  -33.1580 H       248 MET    0.5100
   3950 HE3       -53.9850  -13.3150  -31.7370 H       248 MET   -0.5100
   3951 N         -54.0140  -12.7360  -39.1920 N.am    249 VAL   -0.4700
   3952 CA        -54.0610  -12.1170  -40.5170 C.3     249 VAL    0.3100
   3953 C         -54.2760  -13.2160  -41.5620 C.2     249 VAL    0.0700
   3954 O         -54.9830  -13.0160  -42.5490 O.2     249 VAL    0.0900
   3955 CB        -52.7710  -11.2990  -40.8120 C.3     249 VAL   -0.0900
   3956 CG1       -52.6030  -11.0110  -42.3010 C.3     249 VAL    0.0900
   3957 CG2       -52.7860   -9.9950  -40.0250 C.3     249 VAL   -0.2700
   3958 HN        -53.1040  -12.9520  -38.8460 H       249 VAL    0.0900
   3959 HA        -54.9260  -11.4700  -40.5490 H       249 VAL    0.0900
   3960 HB        -51.8900  -11.8740  -40.4530 H       249 VAL    0.0900
   3961 HG11      -53.5430  -10.5880  -42.7160 H       249 VAL   -0.2700
   3962 HG12      -52.3670  -11.9520  -42.8440 H       249 VAL    0.0900
   3963 HG13      -51.7850  -10.2750  -42.4550 H       249 VAL    0.0900
   3964 HG21      -52.8360  -10.2060  -38.9350 H       249 VAL    0.0900
   3965 HG22      -53.6740   -9.3920  -40.3090 H       249 VAL    0.5100
   3966 HG23      -51.8600   -9.4170  -40.2310 H       249 VAL   -0.5100
   3967 N         -53.6700  -14.3820  -41.3310 N.am    250 ILE   -0.4700
   3968 CA        -53.8310  -15.5500  -42.2010 C.3     250 ILE    0.3100
   3969 C         -55.2360  -16.1470  -42.0990 C.2     250 ILE    0.0700
   3970 O         -55.9660  -16.1960  -43.0910 O.2     250 ILE    0.0900
   3971 CB        -52.7710  -16.6430  -41.8720 C.3     250 ILE   -0.0900
   3972 CG1       -51.3830  -16.2180  -42.3710 C.3     250 ILE    0.0900
   3973 CG2       -53.1560  -18.0040  -42.4660 C.3     250 ILE   -0.2700
   3974 CD        -51.1980  -16.2540  -43.8880 C.3     250 ILE    0.0900
   3975 HN        -53.0730  -14.5120  -40.5430 H       250 ILE    0.0900
   3976 HA        -53.7220  -15.2200  -43.2230 H       250 ILE    0.0900
   3977 HB        -52.6810  -16.7410  -40.7690 H       250 ILE   -0.1800
   3978 HG11      -50.6290  -16.8940  -41.9150 H       250 ILE    0.0900
   3979 HG12      -51.1920  -15.1800  -42.0240 H       250 ILE    0.0900
   3980 HG21      -53.4160  -17.8920  -43.5410 H       250 ILE   -0.2700
   3981 HG22      -54.0380  -18.4160  -41.9290 H       250 ILE    0.0900
   3982 HG23      -52.3030  -18.7100  -42.3790 H       250 ILE    0.0900
   3983 HD1       -51.9260  -15.5710  -44.3770 H       250 ILE    0.0900
   3984 HD2       -51.3700  -17.2850  -44.2660 H       250 ILE    0.5100
   3985 HD3       -50.1700  -15.9260  -44.1520 H       250 ILE   -0.5100
   3986 N         -55.6060  -16.6020  -40.9020 N.am    251 ALA   -0.4700
   3987 CA        -56.9030  -17.2460  -40.6660 C.3     251 ALA    0.3100
   3988 C         -58.0800  -16.3690  -41.0980 C.2     251 ALA    0.0700
   3989 O         -59.1020  -16.8700  -41.5660 O.2     251 ALA    0.0900
   3990 CB        -57.0450  -17.6340  -39.1930 C.3     251 ALA   -0.2700
   3991 HN        -55.0110  -16.5250  -40.1060 H       251 ALA    0.0900
   3992 HA        -56.9630  -18.1230  -41.2930 H       251 ALA    0.0900
   3993 HB1       -56.9740  -16.7300  -38.5510 H       251 ALA    0.0900
   3994 HB2       -56.2330  -18.3360  -38.9070 H       251 ALA    0.5100
   3995 HB3       -58.0320  -18.1140  -39.0210 H       251 ALA   -0.5100
   3996 N         -57.9250  -15.0560  -40.9280 N.am    252 PHE   -0.4700
   3997 CA        -58.8700  -14.0730  -41.4500 C.3     252 PHE    0.3100
   3998 C         -59.0180  -14.2460  -42.9600 C.2     252 PHE    0.0700
   3999 O         -60.1330  -14.3670  -43.4730 O.2     252 PHE    0.0900
   4000 CB        -58.3670  -12.6600  -41.1140 C.3     252 PHE   -0.1800
   4001 CG        -59.3320  -11.5600  -41.4560 C.ar    252 PHE    0.0900
   4002 CD1       -60.2460  -11.1040  -40.5140 C.ar    252 PHE    0.0900
   4003 CD2       -59.3080  -10.9570  -42.7090 C.ar    252 PHE    0.0000
   4004 CE1       -61.1320  -10.0760  -40.8210 C.ar    252 PHE   -0.1150
   4005 CE2       -60.1920   -9.9290  -43.0260 C.ar    252 PHE    0.1150
   4006 CZ        -61.1050   -9.4900  -42.0810 C.ar    252 PHE   -0.1150
   4007 HN        -57.1460  -14.6830  -40.4300 H       252 PHE    0.1150
   4008 HA        -59.8330  -14.2530  -40.9960 H       252 PHE   -0.1150
   4009 HB1       -57.4330  -12.4610  -41.6820 H       252 PHE    0.1150
   4010 HB2       -58.1710  -12.5940  -40.0230 H       252 PHE   -0.1150
   4011 HD1       -60.2690  -11.5530  -39.5320 H       252 PHE    0.1150
   4012 HD2       -58.5930  -11.2900  -43.4460 H       252 PHE   -0.1150
   4013 HE1       -61.8410   -9.7350  -40.0810 H       252 PHE    0.1150
   4014 HE2       -60.1670   -9.4750  -44.0060 H       252 PHE    0.5100
   4015 HZ        -61.7940   -8.6930  -42.3220 H       252 PHE   -0.5100
   4016 N         -57.8840  -14.2910  -43.6580 N.am    253 LEU   -0.4700
   4017 CA        -57.8600  -14.3660  -45.1170 C.3     253 LEU    0.3100
   4018 C         -58.1210  -15.7620  -45.6850 C.2     253 LEU    0.0700
   4019 O         -58.2130  -15.9230  -46.9020 O.2     253 LEU    0.0900
   4020 CB        -56.5280  -13.8360  -45.6550 C.3     253 LEU   -0.1800
   4021 CG        -56.2840  -12.3390  -45.4630 C.3     253 LEU    0.0900
   4022 CD1       -54.8160  -12.0190  -45.6940 C.3     253 LEU    0.0900
   4023 CD2       -57.1670  -11.5050  -46.3870 C.3     253 LEU   -0.0900
   4024 HN        -56.9920  -14.2760  -43.2100 H       253 LEU    0.0900
   4025 HA        -58.6800  -13.7760  -45.4980 H       253 LEU   -0.2700
   4026 HB1       -56.4850  -14.0540  -46.7430 H       253 LEU    0.0900
   4027 HB2       -55.7080  -14.3860  -45.1450 H       253 LEU    0.0900
   4028 HG        -56.5700  -12.0460  -44.4300 H       253 LEU    0.0900
   4029 HD11      -54.5210  -12.3010  -46.7270 H       253 LEU   -0.2700
   4030 HD12      -54.1860  -12.5890  -44.9780 H       253 LEU    0.0900
   4031 HD13      -54.6400  -10.9300  -45.5610 H       253 LEU    0.0900
   4032 HD21      -58.2380  -11.7100  -46.1800 H       253 LEU    0.0900
   4033 HD22      -56.9550  -11.7630  -47.4470 H       253 LEU    0.5100
   4034 HD23      -56.9740  -10.4230  -46.2200 H       253 LEU   -0.5100
   4035 N         -58.2200  -16.7730  -44.8230 N.am    254 ILE   -0.4700
   4036 CA        -58.7150  -18.0810  -45.2470 C.3     254 ILE    0.3100
   4037 C         -60.2410  -18.0780  -45.1960 C.2     254 ILE    0.0700
   4038 O         -60.8990  -18.6280  -46.0790 O.2     254 ILE    0.0900
   4039 CB        -58.1080  -19.2420  -44.4000 C.3     254 ILE   -0.0900
   4040 CG1       -56.9170  -19.8560  -45.1400 C.3     254 ILE    0.0900
   4041 CG2       -59.1420  -20.3410  -44.1100 C.3     254 ILE   -0.2700
   4042 CD        -56.0650  -20.7990  -44.3070 C.3     254 ILE    0.0900
   4043 HN        -57.9640  -16.6850  -43.8640 H       254 ILE    0.0900
   4044 HA        -58.4550  -18.2090  -46.2870 H       254 ILE    0.0900
   4045 HB        -57.7360  -18.8330  -43.4370 H       254 ILE   -0.1800
   4046 HG11      -56.2680  -19.0300  -45.5030 H       254 ILE    0.0900
   4047 HG12      -57.3040  -20.4190  -46.0160 H       254 ILE    0.0900
   4048 HG21      -59.6490  -20.6460  -45.0510 H       254 ILE   -0.2700
   4049 HG22      -59.9090  -19.9610  -43.4010 H       254 ILE    0.0900
   4050 HG23      -58.6380  -21.2310  -43.6740 H       254 ILE    0.0900
   4051 HD1       -56.6260  -21.7340  -44.0950 H       254 ILE    0.0900
   4052 HD2       -55.8020  -20.3180  -43.3410 H       254 ILE    0.5100
   4053 HD3       -55.1370  -21.0600  -44.8590 H       254 ILE   -0.5100
   4054 N         -60.7980  -17.4340  -44.1690 N.am    255 CYS   -0.4700
   4055 CA        -62.2360  -17.4770  -43.9120 C.3     255 CYS    0.3100
   4056 C         -63.0260  -16.4500  -44.7200 C.2     255 CYS    0.0700
   4057 O         -64.0380  -16.7900  -45.3330 O.2     255 CYS    0.0900
   4058 CB        -62.5040  -17.2780  -42.4160 C.3     255 CYS   -0.1100
   4059 SG        -61.8240  -18.5760  -41.3550 S.3     255 CYS    0.0900
   4060 HN        -60.2570  -16.8940  -43.5300 H       255 CYS    0.0900
   4061 HA        -62.6100  -18.4360  -44.2390 H       255 CYS   -0.2300
   4062 HB1       -63.6040  -17.2310  -42.2680 H       255 CYS    0.1600
   4063 HB2       -62.0690  -16.3020  -42.1150 H       255 CYS    0.5100
   4064 HG1       -60.5890  -18.0950  -41.3630 H       255 CYS   -0.5100
   4065 N         -62.5620  -15.2010  -44.7330 N.am    256 TRP   -0.4700
   4066 CA        -63.3220  -14.0950  -45.3290 C.3     256 TRP    0.3100
   4067 C         -63.0750  -13.8660  -46.8190 C.2     256 TRP    0.0700
   4068 O         -63.8120  -13.1150  -47.4560 O.2     256 TRP    0.0900
   4069 CB        -63.0650  -12.7920  -44.5600 C.3     256 TRP   -0.1800
   4070 CG        -63.7480  -12.7680  -43.2370 C.ar    256 TRP    0.0900
   4071 CD1       -63.1930  -13.0550  -42.0260 C.ar    256 TRP    0.0900
   4072 CD2       -65.1270  -12.4600  -42.9870 C.ar    256 TRP   -0.0300
   4073 CE2       -65.3350  -12.5780  -41.5940 C.ar    256 TRP   -0.1500
   4074 CE3       -66.2070  -12.0970  -43.8020 C.ar    256 TRP    0.2200
   4075 NE1       -64.1380  -12.9410  -41.0330 N.ar    256 TRP   -0.5100
   4076 CZ2       -66.5770  -12.3430  -40.9990 C.ar    256 TRP    0.3700
   4077 CZ3       -67.4450  -11.8660  -43.2090 C.ar    256 TRP    0.2400
   4078 CH2       -67.6180  -11.9870  -41.8220 C.ar    256 TRP    0.1100
   4079 HN        -61.6780  -14.9610  -44.3380 H       256 TRP   -0.2500
   4080 HA        -64.3700  -14.3520  -45.2940 H       256 TRP    0.1700
   4081 HB1       -63.4340  -11.9370  -45.1640 H       256 TRP   -0.2000
   4082 HB2       -61.9730  -12.6790  -44.3960 H       256 TRP    0.1400
   4083 HD1       -62.1600  -13.3330  -41.8680 H       256 TRP   -0.2700
   4084 HE1       -63.9820  -13.0930  -40.0830 H       256 TRP    0.1600
   4085 HE3       -66.0990  -11.9940  -44.8720 H       256 TRP   -0.1400
   4086 HZ2       -66.7320  -12.4320  -39.9340 H       256 TRP    0.1400
   4087 HZ3       -68.2870  -11.5880  -43.8260 H       256 TRP    0.5100
   4088 HH2       -68.5900  -11.7990  -41.3920 H       256 TRP   -0.5100
   4089 N         -62.0490  -14.5020  -47.3800 N.am    257 LEU   -0.4700
   4090 CA        -61.7300  -14.3150  -48.7960 C.3     257 LEU    0.3100
   4091 C         -62.7400  -15.0160  -49.7090 C.2     257 LEU    0.0700
   4092 O         -63.2500  -14.3900  -50.6400 O.2     257 LEU    0.0900
   4093 CB        -60.2950  -14.7680  -49.1140 C.3     257 LEU   -0.1800
   4094 CG        -59.5450  -13.9330  -50.1590 C.3     257 LEU    0.0900
   4095 CD1       -59.0870  -12.6070  -49.5580 C.3     257 LEU    0.0900
   4096 CD2       -58.3550  -14.7020  -50.7200 C.3     257 LEU   -0.0900
   4097 HN        -61.4600  -15.1240  -46.8690 H       257 LEU    0.0900
   4098 HA        -61.8460  -13.2660  -49.0250 H       257 LEU   -0.2700
   4099 HB1       -60.3410  -15.8150  -49.4810 H       257 LEU    0.0900
   4100 HB2       -59.7100  -14.7420  -48.1710 H       257 LEU    0.0900
   4101 HG        -60.2160  -13.7340  -51.0210 H       257 LEU    0.0900
   4102 HD11      -58.4080  -12.7910  -48.6980 H       257 LEU   -0.2700
   4103 HD12      -59.9660  -12.0310  -49.1990 H       257 LEU    0.0900
   4104 HD13      -58.5390  -12.0150  -50.3220 H       257 LEU    0.0900
   4105 HD21      -58.7010  -15.6400  -51.2050 H       257 LEU    0.0900
   4106 HD22      -57.6530  -14.9640  -49.9000 H       257 LEU    0.5100
   4107 HD23      -57.8290  -14.0840  -51.4790 H       257 LEU   -0.5100
   4108 N         -63.0470  -16.3060  -49.4510 N.am    258 PRO   -0.2900
   4109 CA        -64.0480  -16.9890  -50.2740 C.3     258 PRO    0.0000
   4110 C         -65.3370  -16.1900  -50.4070 C.2     258 PRO    0.0900
   4111 O         -65.9180  -16.1300  -51.4850 O.2     258 PRO    0.0900
   4112 CB        -64.3040  -18.2900  -49.5110 C.3     258 PRO    0.0200
   4113 CG        -63.0440  -18.5470  -48.7870 C.3     258 PRO    0.0900
   4114 CD        -62.5000  -17.2020  -48.4150 C.3     258 PRO   -0.1800
   4115 HA        -63.6820  -17.1210  -51.2800 H       258 PRO    0.0900
   4116 HB1       -64.5350  -19.1200  -50.2110 H       258 PRO    0.0900
   4117 HB2       -65.1500  -18.1710  -48.8010 H       258 PRO   -0.1800
   4118 HG1       -63.2360  -19.1550  -47.8770 H       258 PRO    0.0900
   4119 HG2       -62.3260  -19.0910  -49.4380 H       258 PRO    0.0900
   4120 HD1       -62.8520  -16.8830  -47.4120 H       258 PRO    0.5100
   4121 HD2       -61.3900  -17.1890  -48.4490 H       258 PRO   -0.5100
   4122 N         -65.7650  -15.5760  -49.3060 N.am    259 TYR   -0.4700
   4123 CA        -66.9270  -14.7020  -49.3040 C.3     259 TYR    0.3100
   4124 C         -66.6240  -13.4050  -50.0460 C.2     259 TYR    0.0700
   4125 O         -67.3600  -13.0230  -50.9550 O.2     259 TYR    0.0900
   4126 CB        -67.3510  -14.4080  -47.8590 C.3     259 TYR   -0.1800
   4127 CG        -68.6190  -13.5910  -47.7230 C.ar    259 TYR    0.0900
   4128 CD1       -69.8730  -14.1740  -47.8950 C.ar    259 TYR    0.0900
   4129 CD2       -68.5630  -12.2370  -47.3960 C.ar    259 TYR    0.0000
   4130 CE1       -71.0330  -13.4250  -47.7610 C.ar    259 TYR   -0.1150
   4131 CE2       -69.7170  -11.4820  -47.2590 C.ar    259 TYR    0.1150
   4132 CZ        -70.9480  -12.0820  -47.4440 C.ar    259 TYR   -0.1150
   4133 OH        -72.0950  -11.3350  -47.3080 O.3     259 TYR    0.1150
   4134 HN        -65.3050  -15.6900  -48.4290 H       259 TYR    0.1100
   4135 HA        -67.7240  -15.1950  -49.8400 H       259 TYR   -0.5400
   4136 HB1       -66.5430  -13.8380  -47.3550 H       259 TYR    0.4300
   4137 HB2       -67.5270  -15.3690  -47.3330 H       259 TYR   -0.1150
   4138 HD1       -69.9420  -15.2240  -48.1380 H       259 TYR    0.1150
   4139 HD2       -67.6020  -11.7670  -47.2470 H       259 TYR   -0.1150
   4140 HE1       -71.9980  -13.8890  -47.9040 H       259 TYR    0.1150
   4141 HE2       -69.6560  -10.4330  -47.0100 H       259 TYR    0.5100
   4142 HH        -72.8430  -11.9360  -47.3120 H       259 TYR   -0.5100
   4143 N         -65.5330  -12.7410  -49.6690 N.am    260 ALA   -0.4700
   4144 CA        -65.1440  -11.4680  -50.2830 C.3     260 ALA    0.3100
   4145 C         -65.0220  -11.5650  -51.8030 C.2     260 ALA    0.0700
   4146 O         -65.5210  -10.7030  -52.5320 O.2     260 ALA    0.0900
   4147 CB        -63.8320  -10.9710  -49.6830 C.3     260 ALA   -0.2700
   4148 HN        -64.9300  -13.0800  -48.9510 H       260 ALA    0.0900
   4149 HA        -65.9340  -10.7540  -50.1050 H       260 ALA    0.0900
   4150 HB1       -63.0260  -11.7150  -49.8610 H       260 ALA    0.0900
   4151 HB2       -63.9480  -10.8270  -48.5880 H       260 ALA    0.5100
   4152 HB3       -63.5400  -10.0110  -50.1580 H       260 ALA   -0.5100
   4153 N         -64.3600  -12.6230  -52.2720 N.am    261 GLY   -0.4700
   4154 CA        -64.1230  -12.8340  -53.6980 C.3     261 GLY    0.3100
   4155 C         -65.3780  -13.2060  -54.4660 C.2     261 GLY   -0.0200
   4156 O         -65.6500  -12.6470  -55.5300 O.2     261 GLY    0.0900
   4157 HN        -63.9960  -13.3250  -51.6640 H       261 GLY    0.0900
   4158 HA1       -63.4030  -13.6320  -53.7980 H       261 GLY    0.5100
   4159 HA2       -63.7220  -11.9170  -54.1040 H       261 GLY   -0.5100
   4160 N         -66.1410  -14.1560  -53.9310 N.am    262 VAL   -0.4700
   4161 CA        -67.4100  -14.5610  -54.5320 C.3     262 VAL    0.3100
   4162 C         -68.3980  -13.3950  -54.5740 C.2     262 VAL    0.0700
   4163 O         -69.2150  -13.2990  -55.4900 O.2     262 VAL    0.0900
   4164 CB        -68.0200  -15.7760  -53.7850 C.3     262 VAL   -0.0900
   4165 CG1       -69.4990  -15.9520  -54.1080 C.3     262 VAL    0.0900
   4166 CG2       -67.2460  -17.0420  -54.1320 C.3     262 VAL   -0.2700
   4167 HN        -65.8810  -14.6350  -53.0960 H       262 VAL    0.0900
   4168 HA        -67.2230  -14.8150  -55.5650 H       262 VAL    0.0900
   4169 HB        -67.9030  -15.6240  -52.6910 H       262 VAL    0.0900
   4170 HG11      -69.6540  -15.9360  -55.2080 H       262 VAL   -0.2700
   4171 HG12      -70.0860  -15.1240  -53.6540 H       262 VAL    0.0900
   4172 HG13      -69.8590  -16.9260  -53.7140 H       262 VAL    0.0900
   4173 HG21      -66.1810  -16.9330  -53.8320 H       262 VAL    0.0900
   4174 HG22      -67.2890  -17.2240  -55.2270 H       262 VAL    0.5100
   4175 HG23      -67.6790  -17.9100  -53.5900 H       262 VAL   -0.5100
   4176 N         -68.3160  -12.5070  -53.5810 N.am    263 ALA   -0.4700
   4177 CA        -69.1560  -11.3130  -53.5410 C.3     263 ALA    0.3100
   4178 C         -68.8760  -10.3970  -54.7240 C.2     263 ALA    0.0700
   4179 O         -69.7830   -9.7520  -55.2510 O.2     263 ALA    0.0900
   4180 CB        -68.9510  -10.5610  -52.2330 C.3     263 ALA   -0.2700
   4181 HN        -67.6780  -12.6190  -52.8250 H       263 ALA    0.0900
   4182 HA        -70.1860  -11.6240  -53.6370 H       263 ALA    0.0900
   4183 HB1       -67.8880  -10.2510  -52.1340 H       263 ALA    0.0900
   4184 HB2       -69.2100  -11.2160  -51.3740 H       263 ALA    0.5100
   4185 HB3       -69.5890   -9.6520  -52.2150 H       263 ALA   -0.5100
   4186 N         -67.6120  -10.3400  -55.1390 N.am    264 PHE   -0.4700
   4187 CA        -67.2180   -9.5600  -56.3060 C.3     264 PHE    0.3100
   4188 C         -67.6590  -10.2250  -57.6130 C.2     264 PHE    0.0700
   4189 O         -68.0650   -9.5420  -58.5560 O.2     264 PHE    0.0900
   4190 CB        -65.7020   -9.3380  -56.3090 C.3     264 PHE   -0.1800
   4191 CG        -65.2080   -8.5480  -57.4860 C.ar    264 PHE    0.0900
   4192 CD1       -65.3820   -7.1710  -57.5370 C.ar    264 PHE    0.0900
   4193 CD2       -64.5750   -9.1850  -58.5460 C.ar    264 PHE    0.0000
   4194 CE1       -64.9320   -6.4400  -58.6230 C.ar    264 PHE   -0.1150
   4195 CE2       -64.1230   -8.4600  -59.6360 C.ar    264 PHE    0.1150
   4196 CZ        -64.3010   -7.0860  -59.6750 C.ar    264 PHE   -0.1150
   4197 HN        -66.8790  -10.8270  -54.6700 H       264 PHE    0.1150
   4198 HA        -67.7370   -8.6140  -56.2700 H       264 PHE   -0.1150
   4199 HB1       -65.1880  -10.3230  -56.3340 H       264 PHE    0.1150
   4200 HB2       -65.4120   -8.7800  -55.3930 H       264 PHE   -0.1150
   4201 HD1       -65.8740   -6.6650  -56.7200 H       264 PHE    0.1150
   4202 HD2       -64.4350  -10.2550  -58.5210 H       264 PHE   -0.1150
   4203 HE1       -65.0710   -5.3700  -58.6490 H       264 PHE    0.1150
   4204 HE2       -63.6310   -8.9640  -60.4540 H       264 PHE    0.5100
   4205 HZ        -63.9490   -6.5180  -60.5250 H       264 PHE   -0.5100
   4206 N         -67.5720  -11.5560  -57.6650 N.am    265 TYR   -0.4700
   4207 CA        -67.9970  -12.3370  -58.8340 C.3     265 TYR    0.3100
   4208 C         -69.4700  -12.0970  -59.1620 C.2     265 TYR    0.0700
   4209 O         -69.8520  -12.0100  -60.3310 O.2     265 TYR    0.0900
   4210 CB        -67.7620  -13.8350  -58.5850 C.3     265 TYR   -0.1800
   4211 CG        -67.9110  -14.7190  -59.8110 C.ar    265 TYR    0.0900
   4212 CD1       -66.8270  -14.9570  -60.6540 C.ar    265 TYR    0.0900
   4213 CD2       -69.1270  -15.3280  -60.1140 C.ar    265 TYR    0.0000
   4214 CE1       -66.9550  -15.7720  -61.7730 C.ar    265 TYR   -0.1150
   4215 CE2       -69.2650  -16.1440  -61.2310 C.ar    265 TYR    0.1150
   4216 CZ        -68.1790  -16.3600  -62.0540 C.ar    265 TYR   -0.1150
   4217 OH        -68.3240  -17.1680  -63.1600 O.3     265 TYR    0.1150
   4218 HN        -67.2100  -12.0860  -56.9020 H       265 TYR    0.1100
   4219 HA        -67.4260  -12.0020  -59.6880 H       265 TYR   -0.5400
   4220 HB1       -68.4970  -14.1970  -57.8350 H       265 TYR    0.4300
   4221 HB2       -66.7270  -13.9800  -58.2060 H       265 TYR   -0.1150
   4222 HD1       -65.8730  -14.5020  -60.4350 H       265 TYR    0.1150
   4223 HD2       -69.9780  -15.1650  -59.4690 H       265 TYR   -0.1150
   4224 HE1       -66.1080  -15.9460  -62.4190 H       265 TYR    0.1150
   4225 HE2       -70.2160  -16.6040  -61.4540 H       265 TYR    0.5100
   4226 HH        -67.7130  -16.8610  -63.8340 H       265 TYR   -0.5100
   4227 N         -70.2860  -11.9920  -58.1140 N.am    266 ILE   -0.4700
   4228 CA        -71.7130  -11.7140  -58.2530 C.3     266 ILE    0.3100
   4229 C         -71.9430  -10.2580  -58.6440 C.2     266 ILE    0.0700
   4230 O         -72.7950   -9.9680  -59.4790 O.2     266 ILE    0.0900
   4231 CB        -72.4800  -12.0310  -56.9470 C.3     266 ILE   -0.0900
   4232 CG1       -72.3860  -13.5250  -56.6250 C.3     266 ILE    0.0900
   4233 CG2       -73.9500  -11.6220  -57.0620 C.3     266 ILE   -0.2700
   4234 CD        -72.7550  -13.8860  -55.2020 C.3     266 ILE    0.0900
   4235 HN        -69.9550  -12.1000  -57.1800 H       266 ILE    0.0900
   4236 HA        -72.0900  -12.3200  -59.0620 H       266 ILE    0.0900
   4237 HB        -72.0120  -11.4790  -56.1040 H       266 ILE   -0.1800
   4238 HG11      -71.3420  -13.8560  -56.8100 H       266 ILE    0.0900
   4239 HG12      -73.0640  -14.0740  -57.3120 H       266 ILE    0.0900
   4240 HG21      -74.3880  -12.0310  -57.9980 H       266 ILE   -0.2700
   4241 HG22      -74.0350  -10.5140  -57.0850 H       266 ILE    0.0900
   4242 HG23      -74.5240  -12.0230  -56.1980 H       266 ILE    0.0900
   4243 HD1       -73.8030  -13.5830  -54.9910 H       266 ILE    0.0900
   4244 HD2       -72.0840  -13.3590  -54.4910 H       266 ILE    0.5100
   4245 HD3       -72.6670  -14.9830  -55.0540 H       266 ILE   -0.5100
   4246 N         -71.1850   -9.3420  -58.0400 N.am    267 PHE   -0.4700
   4247 CA        -71.3230   -7.9210  -58.3460 C.3     267 PHE    0.3100
   4248 C         -70.9040   -7.5880  -59.7840 C.2     267 PHE    0.0700
   4249 O         -71.3220   -6.5670  -60.3330 O.2     267 PHE    0.0900
   4250 CB        -70.5420   -7.0650  -57.3390 C.3     267 PHE   -0.1800
   4251 CG        -70.6740   -5.5840  -57.5740 C.ar    267 PHE    0.0900
   4252 CD1       -71.9280   -4.9840  -57.6030 C.ar    267 PHE    0.0900
   4253 CD2       -69.5500   -4.7920  -57.7770 C.ar    267 PHE    0.0000
   4254 CE1       -72.0590   -3.6190  -57.8280 C.ar    267 PHE   -0.1150
   4255 CE2       -69.6750   -3.4240  -58.0020 C.ar    267 PHE    0.1150
   4256 CZ        -70.9320   -2.8400  -58.0270 C.ar    267 PHE   -0.1150
   4257 HN        -70.4970   -9.5840  -57.3600 H       267 PHE    0.1150
   4258 HA        -72.3740   -7.6730  -58.3120 H       267 PHE   -0.1150
   4259 HB1       -69.4610   -7.3140  -57.4070 H       267 PHE    0.1150
   4260 HB2       -70.9170   -7.2710  -56.3140 H       267 PHE   -0.1150
   4261 HD1       -72.8110   -5.5860  -57.4480 H       267 PHE    0.1150
   4262 HD2       -68.5690   -5.2430  -57.7600 H       267 PHE   -0.1150
   4263 HE1       -73.0390   -3.1680  -57.8470 H       267 PHE    0.1150
   4264 HE2       -68.7930   -2.8190  -58.1570 H       267 PHE    0.5100
   4265 HZ        -71.0310   -1.7780  -58.2020 H       267 PHE   -0.5100
   4266 N         -70.0740   -8.4460  -60.3860 N.am    268 THR   -0.4700
   4267 CA        -69.7460   -8.3470  -61.8120 C.3     268 THR    0.3100
   4268 C         -70.8360   -9.0260  -62.6410 C.2     268 THR    0.0700
   4269 O         -71.3140   -8.4700  -63.6320 O.2     268 THR    0.0900
   4270 CB        -68.3820   -9.0080  -62.1400 C.3     268 THR    0.1400
   4271 CG2       -67.8790   -8.5550  -63.5140 C.3     268 THR    0.0900
   4272 OG1       -67.4140   -8.6620  -61.1420 O.3     268 THR   -0.6600
   4273 HN        -69.6410   -9.1950  -59.8900 H       268 THR    0.4300
   4274 HA        -69.7200   -7.2980  -62.0700 H       268 THR   -0.2700
   4275 HB        -68.4960  -10.1120  -62.1640 H       268 THR    0.0900
   4276 HG1       -67.8300   -8.8470  -60.2970 H       268 THR    0.0900
   4277 HG21      -67.7500   -7.4520  -63.5280 H       268 THR    0.0900
   4278 HG22      -68.6150   -8.8370  -64.2970 H       268 THR    0.5100
   4279 HG23      -66.9000   -9.0300  -63.7320 H       268 THR   -0.5100
   4280 N         -71.2180  -10.2320  -62.2180 N.am    269 HSD   -0.4700
   4281 CA        -72.2500  -11.0170  -62.8870 C.3     269 HSD    0.3100
   4282 C         -73.6210  -10.7130  -62.2780 C.2     269 HSD    0.0700
   4283 O         -74.2300  -11.5630  -61.6200 O.2     269 HSD    0.0900
   4284 CB        -71.9320  -12.5110  -62.7700 C.3     269 HSD   -0.0900
   4285 CG        -70.6390  -12.9050  -63.4100 C.ar    269 HSD    0.0900
   4286 CD2       -70.3680  -13.7830  -64.4020 C.ar    269 HSD    0.0900
   4287 ND1       -69.4280  -12.3720  -63.0260 N.ar    269 HSD   -0.3600
   4288 CE1       -68.4660  -12.9000  -63.7640 C.ar    269 HSD    0.3200
   4289 NE2       -69.0080  -13.7610  -64.6060 N.ar    269 HSD   -0.0500
   4290 HN        -70.8090  -10.6550  -61.4150 H       269 HSD    0.2500
   4291 HA        -72.2810  -10.7180  -63.9250 H       269 HSD    0.1300
   4292 HB1       -72.7490  -13.0890  -63.2530 H       269 HSD   -0.7000
   4293 HB2       -71.8830  -12.7810  -61.6930 H       269 HSD    0.2200
   4294 HD1       -69.3090  -11.6930  -62.3020 H       269 HSD    0.1000
   4295 HD2       -71.0150  -14.4250  -64.9870 H       269 HSD    0.5100
   4296 HE1       -67.4110  -12.6510  -63.6710 H       269 HSD   -0.5100
   4297 N         -74.1010   -9.4930  -62.5070 N.am    270 GLN   -0.4700
   4298 CA        -75.3000   -8.9760  -61.8430 C.3     270 GLN    0.3100
   4299 C         -76.5810   -9.6840  -62.2970 C.2     270 GLN    0.0700
   4300 O         -77.3420   -9.1570  -63.1070 O.2     270 GLN    0.0900
   4301 CB        -75.4160   -7.4630  -62.0830 C.3     270 GLN   -0.1800
   4302 CG        -74.2440   -6.6500  -61.5150 C.3     270 GLN    0.0900
   4303 CD        -73.7780   -5.5270  -62.4340 C.2     270 GLN    0.0900
   4304 NE2       -72.5460   -5.0700  -62.2230 N.am    270 GLN   -0.1800
   4305 OE1       -74.5070   -5.0790  -63.3180 O.2     270 GLN    0.0900
   4306 HN        -73.6600   -8.8700  -63.1490 H       270 GLN    0.0900
   4307 HA        -75.2200   -9.1880  -60.7870 H       270 GLN    0.5500
   4308 HB1       -76.3550   -7.1020  -61.6110 H       270 GLN   -0.5500
   4309 HB2       -75.4710   -7.2830  -63.1780 H       270 GLN   -0.6200
   4310 HG1       -73.3870   -7.3350  -61.3400 H       270 GLN    0.3200
   4311 HG2       -74.5560   -6.2020  -60.5480 H       270 GLN    0.3000
   4312 HE21      -71.9850   -5.4630  -61.4940 H       270 GLN    0.5100
   4313 HE22      -72.1820   -4.3330  -62.7920 H       270 GLN   -0.5100
   4314 N         -76.8120  -10.8810  -61.7580 N.am    271 GLY   -0.4700
   4315 CA        -78.0110  -11.6560  -62.0620 C.3     271 GLY    0.3100
   4316 C         -77.7760  -12.8510  -62.9670 C.2     271 GLY   -0.0200
   4317 O         -78.6400  -13.2030  -63.7630 O.2     271 GLY    0.0900
   4318 HN        -76.1740  -11.3010  -61.1190 H       271 GLY    0.0900
   4319 HA1       -78.7120  -10.9910  -62.5450 H       271 GLY    0.5100
   4320 HA2       -78.4160  -12.0070  -61.1250 H       271 GLY   -0.5100
   4321 N         -76.6090  -13.4800  -62.8440 N.am    272 SER   -0.4700
   4322 CA        -76.3370  -14.7340  -63.5410 C.3     272 SER    0.3100
   4323 C         -77.0290  -15.8770  -62.8040 C.2     272 SER    0.0700
   4324 O         -77.6280  -15.6650  -61.7510 O.2     272 SER    0.0900
   4325 CB        -74.8310  -14.9900  -63.6210 C.3     272 SER    0.0500
   4326 OG        -74.5440  -16.1560  -64.3780 O.3     272 SER    0.0900
   4327 HN        -75.8710  -13.1250  -62.2740 H       272 SER    0.0900
   4328 HA        -76.7580  -14.6630  -64.5330 H       272 SER   -0.6600
   4329 HB1       -74.4240  -15.1260  -62.5960 H       272 SER    0.4300
   4330 HB2       -74.3320  -14.1240  -64.1050 H       272 SER    0.5100
   4331 HG1       -74.6010  -15.8940  -65.2990 H       272 SER   -0.5100
   4332 N         -76.9360  -17.0920  -63.3420 N.am    273 ASP   -0.4700
   4333 CA        -77.5940  -18.2540  -62.7390 C.3     273 ASP    0.3100
   4334 C         -76.7780  -18.8380  -61.5790 C.2     273 ASP    0.0700
   4335 O         -76.6280  -20.0540  -61.4600 O.2     273 ASP    0.0900
   4336 CB        -77.8640  -19.3260  -63.8090 C.3     273 ASP   -0.2800
   4337 CG        -78.9250  -20.3350  -63.3820 C.2     273 ASP    0.0900
   4338 OD1       -78.6730  -21.5530  -63.5110 O.co2   273 ASP    0.0900
   4339 OD2       -80.0090  -19.9160  -62.9220 O.co2   273 ASP    0.6200
   4340 HN        -76.4140  -17.2660  -64.1740 H       273 ASP   -0.7600
   4341 HA        -78.5220  -17.9220  -62.2960 H       273 ASP   -0.7600
   4342 HB1       -76.9200  -19.8730  -64.0170 H       273 ASP    0.5100
   4343 HB2       -78.2080  -18.8270  -64.7400 H       273 ASP   -0.5100
   4344 N         -76.2580  -17.9660  -60.7180 N.am    274 PHE   -0.4700
   4345 CA        -75.4970  -18.3950  -59.5510 C.3     274 PHE    0.3100
   4346 C         -76.4610  -18.8640  -58.4740 C.2     274 PHE    0.0700
   4347 O         -77.4830  -18.2300  -58.2290 O.2     274 PHE    0.0900
   4348 CB        -74.5800  -17.2740  -59.0340 C.3     274 PHE   -0.1800
   4349 CG        -75.3100  -16.0750  -58.4910 C.ar    274 PHE    0.0900
   4350 CD1       -75.6740  -15.0260  -59.3290 C.ar    274 PHE    0.0900
   4351 CD2       -75.6110  -15.9820  -57.1360 C.ar    274 PHE    0.0000
   4352 CE1       -76.3390  -13.9150  -58.8330 C.ar    274 PHE   -0.1150
   4353 CE2       -76.2770  -14.8720  -56.6300 C.ar    274 PHE    0.1150
   4354 CZ        -76.6400  -13.8380  -57.4810 C.ar    274 PHE   -0.1150
   4355 HN        -76.3670  -16.9820  -60.8320 H       274 PHE    0.1150
   4356 HA        -74.9080  -19.2540  -59.8370 H       274 PHE   -0.1150
   4357 HB1       -73.9380  -16.9160  -59.8660 H       274 PHE    0.1150
   4358 HB2       -73.9500  -17.6720  -58.2100 H       274 PHE   -0.1150
   4359 HD1       -75.4350  -15.0770  -60.3810 H       274 PHE    0.1150
   4360 HD2       -75.3230  -16.7810  -56.4690 H       274 PHE   -0.1150
   4361 HE1       -76.6190  -13.1110  -59.4970 H       274 PHE    0.1150
   4362 HE2       -76.5110  -14.8150  -55.5780 H       274 PHE    0.5100
   4363 HZ        -77.1580  -12.9740  -57.0910 H       274 PHE   -0.5100
   4364 N         -76.1350  -19.9870  -57.8370 N.am    275 GLY   -0.4700
   4365 CA        -77.0580  -20.6630  -56.9280 C.3     275 GLY    0.3100
   4366 C         -77.1870  -20.0380  -55.5500 C.2     275 GLY   -0.0200
   4367 O         -76.6990  -18.9320  -55.3120 O.2     275 GLY    0.0900
   4368 HN        -75.2430  -20.4180  -57.9510 H       275 GLY    0.0900
   4369 HA1       -76.7070  -21.6770  -56.8120 H       275 GLY    0.5100
   4370 HA2       -78.0300  -20.6570  -57.3980 H       275 GLY   -0.5100
   4371 N         -77.8660  -20.7460  -54.6300 N.am    276 PRO   -0.2900
   4372 CA        -77.9900  -20.3240  -53.2350 C.3     276 PRO    0.0000
   4373 C         -76.7890  -20.7330  -52.3830 C.2     276 PRO    0.0900
   4374 O         -76.2550  -19.9150  -51.6350 O.2     276 PRO    0.0900
   4375 CB        -79.2580  -21.0400  -52.7660 C.3     276 PRO    0.0200
   4376 CG        -79.3980  -22.2360  -53.6590 C.3     276 PRO    0.0900
   4377 CD        -78.5720  -22.0130  -54.8920 C.3     276 PRO   -0.1800
   4378 HA        -78.0300  -19.2480  -53.1700 H       276 PRO    0.0900
   4379 HB1       -80.1420  -20.3750  -52.8630 H       276 PRO    0.0900
   4380 HB2       -79.1600  -21.3540  -51.7060 H       276 PRO   -0.1800
   4381 HG1       -79.0450  -23.1460  -53.1280 H       276 PRO    0.0900
   4382 HG2       -80.4640  -22.3750  -53.9390 H       276 PRO    0.0900
   4383 HD1       -77.8370  -22.8310  -55.0420 H       276 PRO    0.5100
   4384 HD2       -79.2110  -21.9090  -55.7940 H       276 PRO   -0.5100
   4385 N         -76.3750  -21.9960  -52.5050 N.am    277 ILE   -0.4700
   4386 CA        -75.2170  -22.5360  -51.7870 C.3     277 ILE    0.3100
   4387 C         -74.0120  -21.6250  -52.0060 C.2     277 ILE    0.0700
   4388 O         -73.3590  -21.1810  -51.0580 O.2     277 ILE    0.0900
   4389 CB        -74.8040  -23.9720  -52.2820 C.3     277 ILE   -0.0900
   4390 CG1       -75.9730  -24.7850  -52.8700 C.3     277 ILE    0.0900
   4391 CG2       -74.1310  -24.7520  -51.1610 C.3     277 ILE   -0.2700
   4392 CD        -77.1090  -25.0800  -51.9080 C.3     277 ILE    0.0900
   4393 HN        -76.8460  -22.6410  -53.1020 H       277 ILE    0.0900
   4394 HA        -75.4720  -22.5720  -50.7390 H       277 ILE    0.0900
   4395 HB        -74.1030  -23.8780  -53.1380 H       277 ILE   -0.1800
   4396 HG11      -75.5700  -25.7530  -53.2340 H       277 ILE    0.0900
   4397 HG12      -76.3880  -24.2200  -53.7310 H       277 ILE    0.0900
   4398 HG21      -74.7490  -24.7060  -50.2400 H       277 ILE   -0.2700
   4399 HG22      -73.1340  -24.3130  -50.9410 H       277 ILE    0.0900
   4400 HG23      -74.0140  -25.8160  -51.4580 H       277 ILE    0.0900
   4401 HD1       -77.5510  -24.1300  -51.5370 H       277 ILE    0.0900
   4402 HD2       -76.7290  -25.6570  -51.0390 H       277 ILE    0.5100
   4403 HD3       -77.9020  -25.6610  -52.4250 H       277 ILE   -0.5100
   4404 N         -73.7550  -21.3590  -53.2880 N.am    278 PHE   -0.4700
   4405 CA        -72.6660  -20.5180  -53.7870 C.3     278 PHE    0.3100
   4406 C         -72.3360  -19.3030  -52.9170 C.2     278 PHE    0.0700
   4407 O         -71.1680  -19.0520  -52.6260 O.2     278 PHE    0.0900
   4408 CB        -73.0310  -20.0760  -55.2140 C.3     278 PHE   -0.1800
   4409 CG        -72.0260  -19.1710  -55.8680 C.ar    278 PHE    0.0900
   4410 CD1       -70.7700  -19.6430  -56.2260 C.ar    278 PHE    0.0900
   4411 CD2       -72.3540  -17.8550  -56.1660 C.ar    278 PHE    0.0000
   4412 CE1       -69.8470  -18.8050  -56.8500 C.ar    278 PHE   -0.1150
   4413 CE2       -71.4430  -17.0140  -56.7890 C.ar    278 PHE    0.1150
   4414 CZ        -70.1860  -17.4900  -57.1330 C.ar    278 PHE   -0.1150
   4415 HN        -74.3310  -21.7450  -54.0030 H       278 PHE    0.1150
   4416 HA        -71.7520  -21.0940  -53.7820 H       278 PHE   -0.1150
   4417 HB1       -73.9940  -19.5240  -55.1860 H       278 PHE    0.1150
   4418 HB2       -73.1250  -20.9760  -55.8590 H       278 PHE   -0.1150
   4419 HD1       -70.5050  -20.6700  -56.0190 H       278 PHE    0.1150
   4420 HD2       -73.3340  -17.4790  -55.9090 H       278 PHE   -0.1150
   4421 HE1       -68.8680  -19.1800  -57.1130 H       278 PHE    0.1150
   4422 HE2       -71.7110  -15.9910  -57.0050 H       278 PHE    0.5100
   4423 HZ        -69.4740  -16.8390  -57.6190 H       278 PHE   -0.5100
   4424 N         -73.3650  -18.5620  -52.5000 N.am    279 MET   -0.4700
   4425 CA        -73.1810  -17.3310  -51.7240 C.3     279 MET    0.3100
   4426 C         -73.2550  -17.5690  -50.2120 C.2     279 MET    0.0700
   4427 O         -72.5950  -16.8790  -49.4280 O.2     279 MET    0.0900
   4428 CB        -74.2240  -16.2860  -52.1540 C.3     279 MET   -0.1800
   4429 CG        -74.1500  -14.9420  -51.4190 C.3     279 MET    0.0900
   4430 SD        -72.5140  -14.1700  -51.4340 S.3     279 MET    0.0900
   4431 CE        -72.8350  -12.6740  -50.5050 C.3     279 MET   -0.1400
   4432 HN        -74.3090  -18.8150  -52.6970 H       279 MET    0.0900
   4433 HA        -72.1810  -16.9640  -51.9040 H       279 MET    0.0900
   4434 HB1       -75.2340  -16.7160  -51.9840 H       279 MET   -0.0900
   4435 HB2       -74.0930  -16.0940  -53.2400 H       279 MET   -0.2200
   4436 HG1       -74.4600  -15.1090  -50.3670 H       279 MET    0.0900
   4437 HG2       -74.8780  -14.2520  -51.8930 H       279 MET    0.0900
   4438 HE1       -73.3600  -12.8950  -49.5500 H       279 MET    0.0900
   4439 HE2       -73.4760  -11.9850  -51.0960 H       279 MET    0.5100
   4440 HE3       -71.8810  -12.1610  -50.2610 H       279 MET   -0.5100
   4441 N         -74.0580  -18.5470  -49.8030 N.am    280 THR   -0.4700
   4442 CA        -74.2650  -18.8260  -48.3920 C.3     280 THR    0.3100
   4443 C         -72.9950  -19.3650  -47.7520 C.2     280 THR    0.0700
   4444 O         -72.4170  -18.7250  -46.8780 O.2     280 THR    0.0900
   4445 CB        -75.4080  -19.8420  -48.1920 C.3     280 THR    0.1400
   4446 CG2       -75.8380  -19.8990  -46.7340 C.3     280 THR    0.0900
   4447 OG1       -76.5290  -19.4660  -48.9970 O.3     280 THR   -0.6600
   4448 HN        -74.5520  -19.1310  -50.4430 H       280 THR    0.4300
   4449 HA        -74.5020  -17.8940  -47.8990 H       280 THR   -0.2700
   4450 HB        -75.0700  -20.8560  -48.4940 H       280 THR    0.0900
   4451 HG1       -76.2660  -19.6240  -49.9080 H       280 THR    0.0900
   4452 HG21      -76.0220  -18.8730  -46.3500 H       280 THR    0.0900
   4453 HG22      -75.0380  -20.3680  -46.1230 H       280 THR    0.5100
   4454 HG23      -76.7750  -20.4860  -46.6390 H       280 THR   -0.5100
   4455 N         -72.5460  -20.5240  -48.2260 N.am    281 ILE   -0.4700
   4456 CA        -71.4700  -21.2930  -47.5840 C.3     281 ILE    0.3100
   4457 C         -70.2650  -20.4580  -47.1480 C.2     281 ILE    0.0700
   4458 O         -69.8240  -20.5720  -46.0000 O.2     281 ILE    0.0900
   4459 CB        -70.9790  -22.4570  -48.4880 C.3     281 ILE   -0.0900
   4460 CG1       -72.0930  -23.4910  -48.7120 C.3     281 ILE    0.0900
   4461 CG2       -69.7350  -23.1380  -47.9000 C.3     281 ILE   -0.2700
   4462 CD        -72.6090  -24.1950  -47.4550 C.3     281 ILE    0.0900
   4463 HN        -72.9260  -20.9310  -49.0530 H       281 ILE    0.0900
   4464 HA        -71.8520  -21.6820  -46.6530 H       281 ILE    0.0900
   4465 HB        -70.7350  -22.0580  -49.4960 H       281 ILE   -0.1800
   4466 HG11      -71.7070  -24.2670  -49.4050 H       281 ILE    0.0900
   4467 HG12      -72.9500  -22.9730  -49.1910 H       281 ILE    0.0900
   4468 HG21      -69.9070  -23.3920  -46.8330 H       281 ILE   -0.2700
   4469 HG22      -68.8630  -22.4530  -47.9650 H       281 ILE    0.0900
   4470 HG23      -69.5170  -24.0740  -48.4570 H       281 ILE    0.0900
   4471 HD1       -73.0240  -23.4500  -46.7430 H       281 ILE    0.0900
   4472 HD2       -71.7770  -24.7360  -46.9560 H       281 ILE    0.5100
   4473 HD3       -73.4120  -24.9120  -47.7260 H       281 ILE   -0.5100
   4474 N         -69.7140  -19.6260  -48.0520 N.am    282 PRO   -0.2900
   4475 CA        -68.5640  -18.8220  -47.6450 C.3     282 PRO    0.0000
   4476 C         -68.8780  -17.8330  -46.5240 C.2     282 PRO    0.0900
   4477 O         -68.0100  -17.5590  -45.7010 O.2     282 PRO    0.0900
   4478 CB        -68.1780  -18.0790  -48.9280 C.3     282 PRO    0.0200
   4479 CG        -69.4080  -18.0710  -49.7480 C.3     282 PRO    0.0900
   4480 CD        -70.0700  -19.3810  -49.4600 C.3     282 PRO   -0.1800
   4481 HA        -67.7900  -19.4520  -47.2400 H       282 PRO    0.0900
   4482 HB1       -67.3560  -18.6080  -49.4570 H       282 PRO    0.0900
   4483 HB2       -67.8500  -17.0430  -48.7000 H       282 PRO   -0.1800
   4484 HG1       -70.0690  -17.2250  -49.4600 H       282 PRO    0.0900
   4485 HG2       -69.1620  -17.9820  -50.8280 H       282 PRO    0.0900
   4486 HD1       -71.1720  -19.3170  -49.5720 H       282 PRO    0.5100
   4487 HD2       -69.6700  -20.1920  -50.1040 H       282 PRO   -0.5100
   4488 N         -70.1010  -17.3060  -46.4870 N.am    283 ALA   -0.4700
   4489 CA        -70.5120  -16.4330  -45.3950 C.3     283 ALA    0.3100
   4490 C         -70.4010  -17.1590  -44.0550 C.2     283 ALA    0.0700
   4491 O         -69.7220  -16.6900  -43.1450 O.2     283 ALA    0.0900
   4492 CB        -71.9340  -15.9330  -45.6110 C.3     283 ALA   -0.2700
   4493 HN        -70.7810  -17.4820  -47.1940 H       283 ALA    0.0900
   4494 HA        -69.8240  -15.6010  -45.3550 H       283 ALA    0.0900
   4495 HB1       -72.6630  -16.7140  -45.3060 H       283 ALA    0.0900
   4496 HB2       -72.0930  -15.6990  -46.6850 H       283 ALA    0.5100
   4497 HB3       -72.1130  -15.0240  -44.9980 H       283 ALA   -0.5100
   4498 N         -71.0520  -18.3210  -43.9530 N.am    284 PHE   -0.4700
   4499 CA        -71.0560  -19.1120  -42.7160 C.3     284 PHE    0.3100
   4500 C         -69.6900  -19.7270  -42.4120 C.2     284 PHE    0.0700
   4501 O         -69.3560  -19.9640  -41.2520 O.2     284 PHE    0.0900
   4502 CB        -72.1370  -20.2080  -42.7520 C.3     284 PHE   -0.1800
   4503 CG        -73.5430  -19.6920  -42.5240 C.ar    284 PHE    0.0900
   4504 CD1       -74.3730  -19.4020  -43.6000 C.ar    284 PHE    0.0900
   4505 CD2       -74.0390  -19.5100  -41.2390 C.ar    284 PHE    0.0000
   4506 CE1       -75.6680  -18.9320  -43.4000 C.ar    284 PHE   -0.1150
   4507 CE2       -75.3340  -19.0370  -41.0370 C.ar    284 PHE    0.1150
   4508 CZ        -76.1440  -18.7500  -42.1170 C.ar    284 PHE   -0.1150
   4509 HN        -71.5640  -18.7040  -44.7170 H       284 PHE    0.1150
   4510 HA        -71.2400  -18.4360  -41.8920 H       284 PHE   -0.1150
   4511 HB1       -71.9280  -20.9530  -41.9550 H       284 PHE    0.1150
   4512 HB2       -72.1240  -20.7000  -43.7470 H       284 PHE   -0.1150
   4513 HD1       -74.0090  -19.5420  -44.6070 H       284 PHE    0.1150
   4514 HD2       -73.4150  -19.7350  -40.3880 H       284 PHE   -0.1150
   4515 HE1       -76.3000  -18.7090  -44.2470 H       284 PHE    0.1150
   4516 HE2       -75.7040  -18.8950  -40.0330 H       284 PHE    0.5100
   4517 HZ        -77.1480  -18.3860  -41.9580 H       284 PHE   -0.5100
   4518 N         -68.9020  -19.9860  -43.4530 N.am    285 PHE   -0.4700
   4519 CA        -67.5040  -20.3710  -43.2730 C.3     285 PHE    0.3100
   4520 C         -66.6840  -19.1610  -42.8110 C.2     285 PHE    0.0700
   4521 O         -65.7590  -19.2910  -42.0080 O.2     285 PHE    0.0900
   4522 CB        -66.9320  -20.9660  -44.5680 C.3     285 PHE   -0.1800
   4523 CG        -65.5660  -21.5830  -44.4040 C.ar    285 PHE    0.0900
   4524 CD1       -65.3740  -22.6660  -43.5540 C.ar    285 PHE    0.0900
   4525 CD2       -64.4730  -21.0880  -45.1080 C.ar    285 PHE    0.0000
   4526 CE1       -64.1150  -23.2350  -43.4010 C.ar    285 PHE   -0.1150
   4527 CE2       -63.2110  -21.6560  -44.9610 C.ar    285 PHE    0.1150
   4528 CZ        -63.0320  -22.7310  -44.1060 C.ar    285 PHE   -0.1150
   4529 HN        -69.2260  -19.9310  -44.3940 H       285 PHE    0.1150
   4530 HA        -67.4570  -21.0960  -42.4750 H       285 PHE   -0.1150
   4531 HB1       -66.8410  -20.1620  -45.3300 H       285 PHE    0.1150
   4532 HB2       -67.6120  -21.7640  -44.9340 H       285 PHE   -0.1150
   4533 HD1       -66.2120  -23.0690  -43.0050 H       285 PHE    0.1150
   4534 HD2       -64.6060  -20.2500  -45.7780 H       285 PHE   -0.1150
   4535 HE1       -63.9790  -24.0730  -42.7310 H       285 PHE    0.1150
   4536 HE2       -62.3730  -21.2610  -45.5140 H       285 PHE    0.5100
   4537 HZ        -62.0550  -23.1740  -43.9910 H       285 PHE   -0.5100
   4538 N         -67.0420  -17.9800  -43.3160 N.am    286 ALA   -0.4700
   4539 CA        -66.4130  -16.7340  -42.8970 C.3     286 ALA    0.3100
   4540 C         -66.8700  -16.3120  -41.5070 C.2     286 ALA    0.0700
   4541 O         -66.1390  -15.6310  -40.7920 O.2     286 ALA    0.0900
   4542 CB        -66.7080  -15.6300  -43.8950 C.3     286 ALA   -0.2700
   4543 HN        -67.7570  -17.8970  -44.0050 H       286 ALA    0.0900
   4544 HA        -65.3490  -16.9010  -42.8260 H       286 ALA    0.0900
   4545 HB1       -67.8040  -15.4670  -43.9710 H       286 ALA    0.0900
   4546 HB2       -66.3210  -15.9120  -44.8970 H       286 ALA    0.5100
   4547 HB3       -66.2320  -14.6820  -43.5630 H       286 ALA   -0.5100
   4548 N         -68.0720  -16.7300  -41.1150 N.am    287 LYS   -0.4700
   4549 CA        -68.6470  -16.3340  -39.8300 C.3     287 LYS    0.3100
   4550 C         -68.1380  -17.1510  -38.6280 C.2     287 LYS    0.0700
   4551 O         -68.7600  -17.1500  -37.5650 O.2     287 LYS    0.0900
   4552 CB        -70.1850  -16.3630  -39.8930 C.3     287 LYS   -0.1800
   4553 CG        -70.8110  -15.1050  -40.4860 C.3     287 LYS    0.0900
   4554 CD        -72.3290  -15.1630  -40.4280 C.3     287 LYS    0.0900
   4555 CE        -72.9560  -13.8000  -40.6520 C.3     287 LYS   -0.1800
   4556 NZ        -74.4230  -13.8410  -40.4220 N.4     287 LYS    0.0900
   4557 HN        -68.6330  -17.3310  -41.6790 H       287 LYS    0.0900
   4558 HA        -68.3000  -15.3380  -39.6000 H       287 LYS   -0.1800
   4559 HB1       -70.5760  -16.4970  -38.8620 H       287 LYS    0.0900
   4560 HB2       -70.4940  -17.2330  -40.5110 H       287 LYS    0.0900
   4561 HG1       -70.4910  -15.0020  -41.5450 H       287 LYS    0.2100
   4562 HG2       -70.4580  -14.2180  -39.9160 H       287 LYS    0.0500
   4563 HD1       -72.6390  -15.5440  -39.4310 H       287 LYS    0.0500
   4564 HD2       -72.6950  -15.8620  -41.2090 H       287 LYS   -0.3000
   4565 HE1       -72.7830  -13.4730  -41.6990 H       287 LYS    0.3300
   4566 HE2       -72.5200  -13.0630  -39.9440 H       287 LYS    0.3300
   4567 HZ1       -74.6130  -14.1380  -39.4440 H       287 LYS    0.3300
   4568 HZ2       -74.8580  -14.5190  -41.0800 H       287 LYS    0.5100
   4569 HZ3       -74.8250  -12.8960  -40.5830 H       287 LYS   -0.5100
   4570 N         -67.0060  -17.8370  -38.7870 N.am    288 THR   -0.4700
   4571 CA        -66.2720  -18.3880  -37.6450 C.3     288 THR    0.3100
   4572 C         -65.3800  -17.3210  -36.9980 C.2     288 THR    0.0700
   4573 O         -64.6540  -17.6100  -36.0450 O.2     288 THR    0.0900
   4574 CB        -65.4010  -19.5900  -38.0630 C.3     288 THR    0.1400
   4575 CG2       -66.2490  -20.8430  -38.2130 C.3     288 THR    0.0900
   4576 OG1       -64.7530  -19.3050  -39.3060 O.3     288 THR   -0.6600
   4577 HN        -66.6090  -18.0050  -39.6860 H       288 THR    0.4300
   4578 HA        -66.9960  -18.6930  -36.9040 H       288 THR   -0.2700
   4579 HB        -64.6290  -19.7830  -37.2890 H       288 THR    0.0900
   4580 HG1       -65.3500  -19.6130  -39.9920 H       288 THR    0.0900
   4581 HG21      -67.1340  -20.6300  -38.8510 H       288 THR    0.0900
   4582 HG22      -66.6040  -21.1810  -37.2160 H       288 THR    0.5100
   4583 HG23      -65.6520  -21.6490  -38.6900 H       288 THR   -0.5100
   4584 N         -65.4550  -16.0900  -37.5130 N.am    289 SER   -0.4700
   4585 CA        -64.6370  -14.9630  -37.0580 C.3     289 SER    0.3100
   4586 C         -64.5570  -14.8190  -35.5440 C.2     289 SER    0.0700
   4587 O         -63.4890  -14.5520  -35.0000 O.2     289 SER    0.0900
   4588 CB        -65.1770  -13.6560  -37.6460 C.3     289 SER    0.0500
   4589 OG        -66.4240  -13.3090  -37.0720 O.3     289 SER    0.0900
   4590 HN        -66.0890  -15.8790  -38.2510 H       289 SER    0.0900
   4591 HA        -63.6200  -15.1320  -37.3800 H       289 SER   -0.6600
   4592 HB1       -65.3120  -13.7700  -38.7430 H       289 SER    0.4300
   4593 HB2       -64.4560  -12.8340  -37.4460 H       289 SER    0.5100
   4594 HG1       -66.2230  -12.9070  -36.2240 H       289 SER   -0.5100
   4595 N         -65.6910  -15.0030  -34.8710 N.am    290 ALA   -0.4700
   4596 CA        -65.7870  -14.7520  -33.4350 C.3     290 ALA    0.3100
   4597 C         -65.2700  -15.8900  -32.5600 C.2     290 ALA    0.0700
   4598 O         -65.2220  -15.7500  -31.3390 O.2     290 ALA    0.0900
   4599 CB        -67.2290  -14.4350  -33.0650 C.3     290 ALA   -0.2700
   4600 HN        -66.5240  -15.3180  -35.3170 H       290 ALA    0.0900
   4601 HA        -65.1410  -13.9200  -33.1920 H       290 ALA    0.0900
   4602 HB1       -67.8870  -15.2890  -33.3290 H       290 ALA    0.0900
   4603 HB2       -67.5730  -13.5360  -33.6220 H       290 ALA    0.5100
   4604 HB3       -67.3070  -14.2500  -31.9720 H       290 ALA   -0.5100
   4605 N         -64.8800  -17.0090  -33.1750 N.am    291 VAL   -0.4700
   4606 CA        -64.4500  -18.1860  -32.4240 C.3     291 VAL    0.3100
   4607 C         -62.9380  -18.4210  -32.4800 C.2     291 VAL    0.0700
   4608 O         -62.3530  -18.8210  -31.4800 O.2     291 VAL    0.0900
   4609 CB        -65.1680  -19.4690  -32.9010 C.3     291 VAL   -0.0900
   4610 CG1       -65.0790  -20.5590  -31.8330 C.3     291 VAL    0.0900
   4611 CG2       -66.6240  -19.1850  -33.2230 C.3     291 VAL   -0.2700
   4612 HN        -64.8640  -17.0920  -34.1680 H       291 VAL    0.0900
   4613 HA        -64.6670  -18.0080  -31.3810 H       291 VAL    0.0900
   4614 HB        -64.6920  -19.8310  -33.8380 H       291 VAL    0.0900
   4615 HG11      -65.5580  -20.2120  -30.8930 H       291 VAL   -0.2700
   4616 HG12      -64.0140  -20.7950  -31.6220 H       291 VAL    0.0900
   4617 HG13      -65.6030  -21.4740  -32.1810 H       291 VAL    0.0900
   4618 HG21      -66.6990  -18.5640  -34.1410 H       291 VAL    0.0900
   4619 HG22      -67.0970  -18.6330  -32.3820 H       291 VAL    0.5100
   4620 HG23      -67.1670  -20.1400  -33.3960 H       291 VAL   -0.5100
   4621 N         -62.3020  -18.1870  -33.6330 N.am    292 TYR   -0.4700
   4622 CA        -60.8580  -18.4580  -33.7780 C.3     292 TYR    0.3100
   4623 C         -59.9440  -17.3690  -33.2000 C.2     292 TYR    0.0700
   4624 O         -58.7420  -17.5930  -33.0550 O.2     292 TYR    0.0900
   4625 CB        -60.4760  -18.7510  -35.2480 C.3     292 TYR   -0.1800
   4626 CG        -60.6430  -17.5960  -36.2220 C.ar    292 TYR    0.0900
   4627 CD1       -59.8390  -16.4580  -36.1430 C.ar    292 TYR    0.0900
   4628 CD2       -61.5830  -17.6590  -37.2480 C.ar    292 TYR    0.0000
   4629 CE1       -59.9860  -15.4070  -37.0380 C.ar    292 TYR   -0.1150
   4630 CE2       -61.7330  -16.6130  -38.1500 C.ar    292 TYR    0.1150
   4631 CZ        -60.9330  -15.4890  -38.0380 C.ar    292 TYR   -0.1150
   4632 OH        -61.0750  -14.4450  -38.9250 O.3     292 TYR    0.1150
   4633 HN        -62.7680  -17.8220  -34.4360 H       292 TYR    0.1100
   4634 HA        -60.6190  -19.3070  -33.1560 H       292 TYR   -0.5400
   4635 HB1       -61.1140  -19.5780  -35.6230 H       292 TYR    0.4300
   4636 HB2       -59.4060  -19.0460  -35.2840 H       292 TYR   -0.1150
   4637 HD1       -59.0870  -16.3930  -35.3700 H       292 TYR    0.1150
   4638 HD2       -62.2060  -18.5350  -37.3430 H       292 TYR   -0.1150
   4639 HE1       -59.3640  -14.5290  -36.9520 H       292 TYR    0.1150
   4640 HE2       -62.4720  -16.6760  -38.9370 H       292 TYR    0.5100
   4641 HH        -60.5570  -13.7060  -38.5990 H       292 TYR   -0.5100
   4642 N         -60.5000  -16.1970  -32.8840 N.am    293 ASN   -0.4700
   4643 CA        -59.7080  -15.0850  -32.3450 C.3     293 ASN    0.3100
   4644 C         -59.0040  -15.4050  -31.0220 C.2     293 ASN    0.0700
   4645 O         -57.7930  -15.2060  -30.9180 O.2     293 ASN    0.0900
   4646 CB        -60.5640  -13.8160  -32.1770 C.3     293 ASN   -0.1800
   4647 CG        -60.8280  -13.1080  -33.4900 C.2     293 ASN    0.0900
   4648 ND2       -61.9830  -12.4620  -33.5860 N.am    293 ASN    0.0900
   4649 OD1       -60.0050  -13.1260  -34.4020 O.2     293 ASN    0.5500
   4650 HN        -61.4750  -16.0250  -33.0010 H       293 ASN   -0.5500
   4651 HA        -58.8940  -14.8970  -33.0290 H       293 ASN   -0.6200
   4652 HB1       -60.0360  -13.1130  -31.4970 H       293 ASN    0.3200
   4653 HB2       -61.5400  -14.0960  -31.7270 H       293 ASN    0.3000
   4654 HD21      -62.6220  -12.4630  -32.8170 H       293 ASN    0.5100
   4655 HD22      -62.2150  -11.9750  -34.4290 H       293 ASN   -0.5100
   4656 N         -59.7470  -15.9020  -30.0120 N.am    294 PRO   -0.2900
   4657 CA        -59.1240  -16.1480  -28.7140 C.3     294 PRO    0.0000
   4658 C         -58.4830  -17.5330  -28.5280 C.2     294 PRO    0.0900
   4659 O         -57.8360  -17.7550  -27.5050 O.2     294 PRO    0.0900
   4660 CB        -60.2900  -15.9740  -27.7270 C.3     294 PRO    0.0200
   4661 CG        -61.5580  -15.9400  -28.5650 C.3     294 PRO    0.0900
   4662 CD        -61.1740  -16.2560  -29.9760 C.3     294 PRO   -0.1800
   4663 HA        -58.2980  -15.4740  -28.5590 H       294 PRO    0.0900
   4664 HB1       -60.1760  -15.0280  -27.1560 H       294 PRO    0.0900
   4665 HB2       -60.3210  -16.8230  -27.0110 H       294 PRO   -0.1800
   4666 HG1       -62.2850  -16.6900  -28.1890 H       294 PRO    0.0900
   4667 HG2       -62.0230  -14.9320  -28.5130 H       294 PRO    0.0900
   4668 HD1       -61.3080  -17.3340  -30.2050 H       294 PRO    0.5100
   4669 HD2       -61.7410  -15.6390  -30.7040 H       294 PRO   -0.5100
   4670 N         -58.6480  -18.4520  -29.4870 N.am    295 VAL   -0.4700
   4671 CA        -58.0710  -19.8050  -29.3760 C.3     295 VAL    0.3100
   4672 C         -56.5550  -19.7470  -29.5700 C.2     295 VAL    0.0700
   4673 O         -55.7900  -20.3100  -28.7850 O.2     295 VAL    0.0900
   4674 CB        -58.6550  -20.8070  -30.4130 C.3     295 VAL   -0.0900
   4675 CG1       -58.1960  -22.2290  -30.1010 C.3     295 VAL    0.0900
   4676 CG2       -60.1680  -20.7610  -30.4380 C.3     295 VAL   -0.2700
   4677 HN        -59.1670  -18.2630  -30.3160 H       295 VAL    0.0900
   4678 HA        -58.2690  -20.1600  -28.3760 H       295 VAL    0.0900
   4679 HB        -58.3120  -20.5240  -31.4310 H       295 VAL    0.0900
   4680 HG11      -58.5380  -22.5280  -29.0870 H       295 VAL   -0.2700
   4681 HG12      -57.0860  -22.2820  -30.1300 H       295 VAL    0.0900
   4682 HG13      -58.6240  -22.9360  -30.8430 H       295 VAL    0.0900
   4683 HG21      -60.5150  -19.7410  -30.7090 H       295 VAL    0.0900
   4684 HG22      -60.5710  -21.0170  -29.4340 H       295 VAL    0.5100
   4685 HG23      -60.5570  -21.4800  -31.1900 H       295 VAL   -0.5100
   4686 N         -56.1370  -19.0520  -30.6280 N.am    296 ILE   -0.4700
   4687 CA        -54.7240  -18.8590  -30.9460 C.3     296 ILE    0.3100
   4688 C         -54.1170  -17.8380  -29.9700 C.2     296 ILE    0.0700
   4689 O         -52.9280  -17.8890  -29.6560 O.2     296 ILE    0.0900
   4690 CB        -54.5390  -18.4100  -32.4230 C.3     296 ILE   -0.0900
   4691 CG1       -55.2170  -19.4110  -33.3750 C.3     296 ILE    0.0900
   4692 CG2       -53.0540  -18.2760  -32.7710 C.3     296 ILE   -0.2700
   4693 CD        -55.2170  -18.9970  -34.8320 C.3     296 ILE    0.0900
   4694 HN        -56.7810  -18.6280  -31.2590 H       296 ILE    0.0900
   4695 HA        -54.2140  -19.7940  -30.7740 H       296 ILE    0.0900
   4696 HB        -55.0410  -17.4310  -32.5760 H       296 ILE   -0.1800
   4697 HG11      -56.2710  -19.5420  -33.0490 H       296 ILE    0.0900
   4698 HG12      -54.6900  -20.3850  -33.2890 H       296 ILE    0.0900
   4699 HG21      -52.5390  -19.2510  -32.6330 H       296 ILE   -0.2700
   4700 HG22      -52.5770  -17.5250  -32.1050 H       296 ILE    0.0900
   4701 HG23      -52.9410  -17.9620  -33.8310 H       296 ILE    0.0900
   4702 HD1       -54.1870  -19.0500  -35.2440 H       296 ILE    0.0900
   4703 HD2       -55.5850  -17.9530  -34.9290 H       296 ILE    0.5100
   4704 HD3       -55.8700  -19.6790  -35.4190 H       296 ILE   -0.5100
   4705 N         -54.9580  -16.9220  -29.4820 N.am    297 TYR   -0.4700
   4706 CA        -54.5950  -15.9690  -28.4310 C.3     297 TYR    0.3100
   4707 C         -54.2380  -16.6710  -27.1170 C.2     297 TYR    0.0700
   4708 O         -53.4970  -16.1300  -26.2950 O.2     297 TYR    0.0900
   4709 CB        -55.7770  -15.0160  -28.2220 C.3     297 TYR   -0.1800
   4710 CG        -55.5950  -13.8930  -27.2250 C.ar    297 TYR    0.0900
   4711 CD1       -54.3720  -13.2490  -27.0610 C.ar    297 TYR    0.0900
   4712 CD2       -56.6790  -13.4380  -26.4810 C.ar    297 TYR    0.0000
   4713 CE1       -54.2290  -12.1990  -26.1560 C.ar    297 TYR   -0.1150
   4714 CE2       -56.5470  -12.3940  -25.5790 C.ar    297 TYR    0.1150
   4715 CZ        -55.3230  -11.7800  -25.4210 C.ar    297 TYR   -0.1150
   4716 OH        -55.1930  -10.7440  -24.5270 O.3     297 TYR    0.1150
   4717 HN        -55.8930  -16.8460  -29.8200 H       297 TYR    0.1100
   4718 HA        -53.7140  -15.4290  -28.7440 H       297 TYR   -0.5400
   4719 HB1       -56.6450  -15.6090  -27.8660 H       297 TYR    0.4300
   4720 HB2       -56.0130  -14.5340  -29.1930 H       297 TYR   -0.1150
   4721 HD1       -53.5210  -13.5670  -27.6440 H       297 TYR    0.1150
   4722 HD2       -57.6440  -13.9070  -26.6090 H       297 TYR   -0.1150
   4723 HE1       -53.2710  -11.7170  -26.0300 H       297 TYR    0.1150
   4724 HE2       -57.3990  -12.0630  -25.0030 H       297 TYR    0.5100
   4725 HH        -54.2830  -10.4430  -24.5510 H       297 TYR   -0.5100
   4726 N         -54.7780  -17.8760  -26.9250 N.am    298 ILE   -0.4700
   4727 CA        -54.4410  -18.7260  -25.7840 C.3     298 ILE    0.3100
   4728 C         -53.3390  -19.7340  -26.1350 C.2     298 ILE    0.0700
   4729 O         -52.5210  -20.0730  -25.2860 O.2     298 ILE    0.0900
   4730 CB        -55.6950  -19.4720  -25.2610 C.3     298 ILE   -0.0900
   4731 CG1       -56.6930  -18.4710  -24.6730 C.3     298 ILE    0.0900
   4732 CG2       -55.3320  -20.5150  -24.1970 C.3     298 ILE   -0.2700
   4733 CD        -58.1160  -18.9800  -24.6390 C.3     298 ILE    0.0900
   4734 HN        -55.4450  -18.2540  -27.5610 H       298 ILE    0.0900
   4735 HA        -54.0300  -18.0960  -25.0090 H       298 ILE    0.0900
   4736 HB        -56.1950  -19.9820  -26.1130 H       298 ILE   -0.1800
   4737 HG11      -56.6640  -17.5440  -25.2840 H       298 ILE    0.0900
   4738 HG12      -56.3790  -18.2290  -23.6360 H       298 ILE    0.0900
   4739 HG21      -54.6840  -20.0560  -23.4190 H       298 ILE   -0.2700
   4740 HG22      -54.7800  -21.3580  -24.6670 H       298 ILE    0.0900
   4741 HG23      -56.2550  -20.8960  -23.7110 H       298 ILE    0.0900
   4742 HD1       -58.1780  -19.9000  -24.0200 H       298 ILE    0.0900
   4743 HD2       -58.4570  -19.2220  -25.6680 H       298 ILE    0.5100
   4744 HD3       -58.7830  -18.2100  -24.1960 H       298 ILE   -0.5100
   4745 N         -53.3080  -20.2080  -27.3830 N.am    299 MET   -0.4700
   4746 CA        -52.3380  -21.2310  -27.8040 C.3     299 MET    0.3100
   4747 C         -50.9530  -20.6870  -28.1950 C.2     299 MET    0.0700
   4748 O         -50.0720  -21.4610  -28.5810 O.2     299 MET    0.0900
   4749 CB        -52.9110  -22.0580  -28.9680 C.3     299 MET   -0.1800
   4750 CG        -54.0110  -23.0330  -28.5590 C.3     299 MET    0.0900
   4751 SD        -54.7260  -23.9310  -29.9530 S.3     299 MET    0.0900
   4752 CE        -53.3440  -24.9680  -30.4470 C.3     299 MET   -0.1400
   4753 HN        -53.9400  -19.8900  -28.0850 H       299 MET    0.0900
   4754 HA        -52.1300  -21.8680  -26.9570 H       299 MET    0.0900
   4755 HB1       -52.0820  -22.6370  -29.4290 H       299 MET   -0.0900
   4756 HB2       -53.3250  -21.3580  -29.7240 H       299 MET   -0.2200
   4757 HG1       -54.8110  -22.4600  -28.0450 H       299 MET    0.0900
   4758 HG2       -53.5820  -23.7590  -27.8370 H       299 MET    0.0900
   4759 HE1       -52.9130  -25.5070  -29.5760 H       299 MET    0.0900
   4760 HE2       -52.5400  -24.3470  -30.8980 H       299 MET    0.5100
   4761 HE3       -53.6780  -25.7240  -31.1880 H       299 MET   -0.5100
   4762 N         -50.7540  -19.3670  -28.0970 N.am    300 MET   -0.4700
   4763 CA        -49.4700  -18.7500  -28.4550 C.3     300 MET    0.3100
   4764 C         -48.9040  -17.7930  -27.3970 C.2     300 MET    0.0700
   4765 O         -47.7040  -17.8220  -27.1260 O.2     300 MET    0.0900
   4766 CB        -49.5860  -18.0380  -29.8100 C.3     300 MET   -0.1800
   4767 CG        -49.8100  -18.9960  -30.9750 C.3     300 MET    0.0900
   4768 SD        -49.6420  -18.2430  -32.6020 S.3     300 MET    0.0900
   4769 CE        -47.8750  -17.9490  -32.6920 C.3     300 MET   -0.1400
   4770 HN        -51.4650  -18.7470  -27.7760 H       300 MET    0.0900
   4771 HA        -48.7240  -19.5290  -28.5010 H       300 MET    0.0900
   4772 HB1       -48.6500  -17.4680  -29.9930 H       300 MET   -0.0900
   4773 HB2       -50.4370  -17.3250  -29.7660 H       300 MET   -0.2200
   4774 HG1       -50.8310  -19.4210  -30.8780 H       300 MET    0.0900
   4775 HG2       -49.0770  -19.8260  -30.8840 H       300 MET    0.0900
   4776 HE1       -47.3030  -18.8980  -32.6030 H       300 MET    0.0900
   4777 HE2       -47.5560  -17.2780  -31.8670 H       300 MET    0.5100
   4778 HE3       -47.6130  -17.4800  -33.6640 H       300 MET   -0.5100
   4779 N         -49.7520  -16.9590  -26.7920 N.am    301 ASN   -0.4700
   4780 CA        -49.2820  -15.9510  -25.8350 C.3     301 ASN    0.3100
   4781 CAT       -49.0300  -15.9330  -22.0610 C.3     301 ASN    0.0700
   4782 C         -49.3900  -16.4230  -24.3850 C.2     301 ASN    0.0900
   4783 O         -50.4640  -16.7190  -23.8910 O.2     301 ASN   -0.1800
   4784 CB        -50.0680  -14.6470  -26.0120 C.3     301 ASN    0.0900
   4785 CG        -49.2020  -13.4110  -25.8510 C.2     301 ASN    0.0900
   4786 ND2       -48.3990  -13.3160  -24.9030 N.am    301 ASN    0.5500
   4787 OD1       -49.3480  -12.4680  -26.7500 O.2     301 ASN   -0.5500
   4788 NT        -48.9670  -15.5640  -23.4420 N.pl3   301 ASN   -0.6200
   4789 HN        -50.7330  -16.9810  -26.9620 H       301 ASN    0.3200
   4790 HNT       -48.6040  -14.6600  -23.6540 H       301 ASN    0.3000
   4791 HA        -48.2300  -15.7840  -26.0110 H       301 ASN    0.5100
   4792 HB1       -50.8800  -14.6100  -25.2540 H       301 ASN   -0.5100
   4793 HB2       -50.5170  -14.6330  -27.0270 H       301 ASN   -0.4700
   4794 HD21      -48.1750  -12.4180  -24.5270 H       301 ASN    0.3100
   4795 HD22      -47.9800  -14.1390  -24.5200 H       301 ASN   -0.1100
   4796 HT1       -48.9150  -17.0350  -21.9660 H       301 ASN    0.0900
   4797 HT2       -50.0120  -15.6360  -21.6370 H       301 ASN    0.0900
   4798 HT3       -48.2080  -15.4370  -21.5030 H       301 ASN    0.0900
   4799 N         -52.6090  -16.7020  -21.5900 N.am    302 ARG   -0.2700
   4800 CA        -52.7940  -18.1460  -21.4840 C.3     302 ARG    0.0900
   4801 CAY       -53.2360  -14.4090  -21.1810 C.3     302 ARG    0.0900
   4802 C         -52.8070  -18.6000  -20.0290 C.2     302 ARG    0.0900
   4803 O         -53.6300  -19.4270  -19.6340 O.2     302 ARG    0.5100
   4804 CB        -51.6820  -18.8670  -22.2540 C.3     302 ARG   -0.5100
   4805 CG        -51.6850  -20.3920  -22.1770 C.3     302 ARG   -0.4700
   4806 CD        -50.6750  -20.9650  -23.1710 C.3     302 ARG    0.3100
   4807 NE        -49.2960  -20.9370  -22.6600 N.pl3   302 ARG    0.0700
   4808 CZ        -48.2050  -20.7170  -23.3990 C.cat   302 ARG    0.0900
   4809 NH1       -48.2860  -20.4720  -24.7090 N.pl3   302 ARG   -0.1800
   4810 NH2       -47.0100  -20.7280  -22.8170 N.pl3   302 ARG    0.0900
   4811 CY        -53.5010  -15.8650  -21.0270 C.2     302 ARG    0.0900
   4812 OY        -54.4870  -16.2690  -20.4130 O.2     302 ARG   -0.1800
   4813 HN        -51.8060  -16.3830  -22.0880 H       302 ARG    0.0900
   4814 HA        -53.7610  -18.3950  -21.8950 H       302 ARG    0.0900
   4815 HB1       -50.7080  -18.5090  -21.8600 H       302 ARG    0.2000
   4816 HB2       -51.7660  -18.5800  -23.3220 H       302 ARG    0.0900
   4817 HG1       -52.7000  -20.7730  -22.4180 H       302 ARG    0.0900
   4818 HG2       -51.4160  -20.7120  -21.1490 H       302 ARG   -0.7000
   4819 HD1       -50.6970  -20.3700  -24.1070 H       302 ARG    0.4400
   4820 HD2       -50.9290  -22.0250  -23.3860 H       302 ARG    0.6400
   4821 HE        -49.1650  -21.0950  -21.6820 H       302 ARG   -0.8000
   4822 HH11      -49.1790  -20.4480  -25.1590 H       302 ARG    0.4600
   4823 HH12      -47.4540  -20.3110  -25.2400 H       302 ARG    0.4600
   4824 HH21      -46.9340  -20.9000  -21.8340 H       302 ARG   -0.8000
   4825 HH22      -46.1870  -20.5650  -23.3610 H       302 ARG    0.4600
   4826 HY1       -54.0380  -13.8300  -20.6750 H       302 ARG    0.4600
   4827 HY2       -53.2250  -14.1410  -22.2600 H       302 ARG    0.5100
   4828 HY3       -52.2600  -14.1530  -20.7180 H       302 ARG   -0.5100
   4829 N         -51.8820  -18.0530  -19.2400 N.am    303 ASN   -0.4700
   4830 CA        -51.7860  -18.3700  -17.8180 C.3     303 ASN    0.3100
   4831 C         -52.9600  -17.7860  -17.0330 C.2     303 ASN    0.0700
   4832 O         -53.6630  -18.5070  -16.3230 O.2     303 ASN    0.0900
   4833 CB        -50.4610  -17.8420  -17.2440 C.3     303 ASN   -0.1800
   4834 CG        -49.2370  -18.4490  -17.9320 C.2     303 ASN    0.0900
   4835 ND2       -48.1870  -17.7820  -18.0370 N.am    303 ASN    0.0900
   4836 OD1       -49.3470  -19.6760  -18.3940 O.2     303 ASN    0.5500
   4837 HN        -51.2130  -17.4010  -19.5880 H       303 ASN   -0.5500
   4838 HA        -51.8430  -19.4440  -17.7090 H       303 ASN   -0.6200
   4839 HB1       -50.4150  -18.0850  -16.1620 H       303 ASN    0.3200
   4840 HB2       -50.4270  -16.7380  -17.3720 H       303 ASN    0.3000
   4841 HD21      -47.3860  -18.1790  -18.4860 H       303 ASN    0.5100
   4842 HD22      -48.1460  -16.8520  -17.6730 H       303 ASN   -0.5100
   4843 N         -53.1720  -16.4750  -17.1820 N.am    304 CYS   -0.4700
   4844 CA        -54.2330  -15.7510  -16.4680 C.3     304 CYS    0.3100
   4845 C         -55.5970  -16.4190  -16.5620 C.2     304 CYS    0.0700
   4846 O         -56.3420  -16.4480  -15.5810 O.2     304 CYS    0.0900
   4847 CB        -54.3530  -14.3110  -16.9870 C.3     304 CYS   -0.1100
   4848 SG        -53.2250  -13.1540  -16.1900 S.3     304 CYS    0.0900
   4849 HN        -52.6110  -15.9220  -17.7940 H       304 CYS    0.0900
   4850 HA        -53.9870  -15.7510  -15.4160 H       304 CYS   -0.2300
   4851 HB1       -55.3970  -13.9710  -16.8240 H       304 CYS    0.1600
   4852 HB2       -54.1530  -14.3190  -18.0790 H       304 CYS    0.5100
   4853 HG1       -53.5440  -13.5130  -14.9560 H       304 CYS   -0.5100
   4854 N         -55.9200  -16.9510  -17.7410 N.am    305 MET   -0.4700
   4855 CA        -57.2260  -17.5630  -17.9770 C.3     305 MET    0.3100
   4856 C         -57.4190  -18.7840  -17.0870 C.2     305 MET    0.0700
   4857 O         -58.4430  -18.8970  -16.4120 O.2     305 MET    0.0900
   4858 CB        -57.4080  -17.9550  -19.4540 C.3     305 MET   -0.1800
   4859 CG        -58.8680  -17.9450  -19.9090 C.3     305 MET    0.0900
   4860 SD        -59.1740  -18.8240  -21.4560 S.3     305 MET    0.0900
   4861 CE        -59.0890  -20.5350  -20.9180 C.3     305 MET   -0.1400
   4862 HN        -55.2880  -16.9540  -18.5120 H       305 MET    0.0900
   4863 HA        -57.9820  -16.8500  -17.6870 H       305 MET    0.0900
   4864 HB1       -56.9970  -18.9760  -19.6040 H       305 MET   -0.0900
   4865 HB2       -56.8360  -17.2410  -20.0840 H       305 MET   -0.2200
   4866 HG1       -59.1840  -16.8870  -20.0260 H       305 MET    0.0900
   4867 HG2       -59.4810  -18.4060  -19.1050 H       305 MET    0.0900
   4868 HE1       -59.8560  -20.7530  -20.1450 H       305 MET    0.0900
   4869 HE2       -58.0910  -20.7510  -20.4810 H       305 MET    0.5100
   4870 HE3       -59.2630  -21.2170  -21.7770 H       305 MET   -0.5100
   4871 N         -56.4260  -19.6760  -17.0610 N.am    306 VAL   -0.4700
   4872 CA        -56.4970  -20.8940  -16.2470 C.3     306 VAL    0.3100
   4873 C         -56.5210  -20.5480  -14.7550 C.2     306 VAL    0.0700
   4874 O         -57.0770  -21.3000  -13.9560 O.2     306 VAL    0.0900
   4875 CB        -55.3240  -21.8780  -16.5310 C.3     306 VAL   -0.0900
   4876 CG1       -55.5430  -23.2070  -15.8070 C.3     306 VAL    0.0900
   4877 CG2       -55.1720  -22.1390  -18.0270 C.3     306 VAL   -0.2700
   4878 HN        -55.5920  -19.5530  -17.5930 H       306 VAL    0.0900
   4879 HA        -57.4380  -21.3740  -16.4650 H       306 VAL    0.0900
   4880 HB        -54.3710  -21.4230  -16.1860 H       306 VAL    0.0900
   4881 HG11      -56.5660  -23.5890  -16.0110 H       306 VAL   -0.2700
   4882 HG12      -55.4300  -23.0630  -14.7110 H       306 VAL    0.0900
   4883 HG13      -54.8070  -23.9580  -16.1640 H       306 VAL    0.0900
   4884 HG21      -54.9650  -21.1880  -18.5630 H       306 VAL    0.0900
   4885 HG22      -56.1100  -22.5770  -18.4320 H       306 VAL    0.5100
   4886 HG23      -54.3260  -22.8370  -18.2050 H       306 VAL   -0.5100
   4887 N         -55.9290  -19.4030  -14.3910 N.am    307 THR   -0.4700
   4888 CA        -55.8400  -18.9530  -12.9950 C.3     307 THR    0.3100
   4889 C         -57.2020  -18.5740  -12.3960 C.2     307 THR    0.0700
   4890 O         -57.5360  -18.9940  -11.2820 O.2     307 THR    0.0900
   4891 CB        -54.8860  -17.7430  -12.8580 C.3     307 THR    0.1400
   4892 CG2       -54.4330  -17.5640  -11.4050 C.3     307 THR    0.0900
   4893 OG1       -53.7410  -17.9280  -13.6980 O.3     307 THR   -0.6600
   4894 HN        -55.5160  -18.7950  -15.0640 H       307 THR    0.4300
   4895 HA        -55.4810  -19.7790  -12.4010 H       307 THR   -0.2700
   4896 HB        -55.4100  -16.8130  -13.1650 H       307 THR    0.0900
   4897 HG1       -54.0830  -18.1580  -14.5650 H       307 THR    0.0900
   4898 HG21      -53.8990  -18.4750  -11.0560 H       307 THR    0.0900
   4899 HG22      -55.3160  -17.4000  -10.7510 H       307 THR    0.5100
   4900 HG23      -53.7440  -16.6970  -11.3270 H       307 THR   -0.5100
   4901 N         -57.9750  -17.7680  -13.1270 N.am    308 THR   -0.4700
   4902 CA        -59.3670  -17.4870  -12.7620 C.3     308 THR    0.3100
   4903 C         -60.1900  -18.7740  -12.8760 C.2     308 THR    0.0700
   4904 O         -61.0460  -19.0540  -12.0340 O.2     308 THR    0.0900
   4905 CB        -59.9950  -16.3940  -13.6630 C.3     308 THR    0.1400
   4906 CG2       -61.3600  -15.9600  -13.1300 C.3     308 THR    0.0900
   4907 OG1       -59.1280  -15.2540  -13.7260 O.3     308 THR   -0.6600
   4908 HN        -57.6410  -17.3210  -13.9540 H       308 THR    0.4300
   4909 HA        -59.3780  -17.1650  -11.7310 H       308 THR   -0.2700
   4910 HB        -60.1410  -16.7910  -14.6900 H       308 THR    0.0900
   4911 HG1       -58.3010  -15.5710  -14.0960 H       308 THR    0.0900
   4912 HG21      -61.2560  -15.5500  -12.1030 H       308 THR    0.0900
   4913 HG22      -62.0470  -16.8330  -13.0950 H       308 THR    0.5100
   4914 HG23      -61.7900  -15.1720  -13.7850 H       308 THR   -0.5100
   4915 N         -59.9090  -19.5530  -13.9240 N.am    309 LEU   -0.4700
   4916 CA        -60.5330  -20.8660  -14.1380 C.3     309 LEU    0.3100
   4917 C         -60.2320  -21.8810  -13.0400 C.2     309 LEU    0.0700
   4918 O         -61.0410  -22.7710  -12.7850 O.2     309 LEU    0.0900
   4919 CB        -60.0930  -21.4750  -15.4820 C.3     309 LEU   -0.1800
   4920 CG        -61.1340  -21.6070  -16.5910 C.3     309 LEU    0.0900
   4921 CD1       -60.4840  -22.2390  -17.8120 C.3     309 LEU    0.0900
   4922 CD2       -62.3260  -22.4370  -16.1330 C.3     309 LEU   -0.0900
   4923 HN        -59.2530  -19.2720  -14.6200 H       309 LEU    0.0900
   4924 HA        -61.6040  -20.7310  -14.1230 H       309 LEU   -0.2700
   4925 HB1       -59.7030  -22.4910  -15.2710 H       309 LEU    0.0900
   4926 HB2       -59.2690  -20.8450  -15.8760 H       309 LEU    0.0900
   4927 HG        -61.5310  -20.6030  -16.8540 H       309 LEU    0.0900
   4928 HD11      -60.0880  -23.2460  -17.5570 H       309 LEU   -0.2700
   4929 HD12      -59.6410  -21.6050  -18.1620 H       309 LEU    0.0900
   4930 HD13      -61.2320  -22.3480  -18.6260 H       309 LEU    0.0900
   4931 HD21      -62.8110  -21.9570  -15.2560 H       309 LEU    0.0900
   4932 HD22      -61.9880  -23.4530  -15.8390 H       309 LEU    0.5100
   4933 HD23      -63.0710  -22.5130  -16.9530 H       309 LEU   -0.5100
   4934 N         -59.0580  -21.7650  -12.4210 N.am    310 CYS   -0.4700
   4935 CA        -58.5940  -22.7100  -11.4000 C.3     310 CYS    0.3100
   4936 C         -59.5470  -22.9130  -10.1970 C.2     310 CYS    0.0700
   4937 O         -60.7170  -23.2170  -10.3690 O.2     310 CYS    0.0900
   4938 CB        -57.1720  -22.3230  -10.9320 C.3     310 CYS   -0.1100
   4939 SG        -56.1030  -23.7270  -10.5440 S.3     310 CYS    0.0900
   4940 HN        -58.4330  -21.0180  -12.6280 H       310 CYS    0.0900
   4941 HA        -58.5940  -23.7010  -11.8300 H       310 CYS   -0.2300
   4942 HB1       -57.2700  -21.6850  -10.0290 H       310 CYS    0.1600
   4943 HB2       -56.6990  -21.7210  -11.7360 H       310 CYS    0.5100
   4944 HG1       -55.9750  -24.1260  -11.8020 H       310 CYS   -0.5100
   4945 N         -59.0170  -22.8720   -8.9760 N.am    311 CYS   -0.4700
   4946 CA        -59.7720  -23.2000   -7.7580 C.3     311 CYS    0.3100
   4947 C         -58.7970  -23.1050   -6.5920 C.2     311 CYS    0.0700
   4948 O         -59.0660  -22.4630   -5.5750 O.2     311 CYS    0.0900
   4949 CB        -60.3860  -24.6140   -7.8190 C.3     311 CYS   -0.1100
   4950 SG        -59.2460  -25.9630   -8.3040 S.3     311 CYS    0.0900
   4951 HN        -58.0660  -22.6110   -8.8320 H       311 CYS    0.0900
   4952 HA        -60.5540  -22.4630   -7.6480 H       311 CYS   -0.2300
   4953 HB1       -61.2260  -24.5850   -8.5440 H       311 CYS    0.1600
   4954 HB2       -60.7980  -24.8450   -6.8140 H       311 CYS    0.5100
   4955 HG1       -59.3120  -25.7090   -9.6030 H       311 CYS   -0.5100
   4956 N         -57.6660  -23.7910   -6.7620 N.am    312 GLY   -0.4700
   4957 CA        -56.4480  -23.5430   -6.0050 C.3     312 GLY    0.3100
   4958 C         -55.3090  -23.4810   -7.0080 C.2     312 GLY   -0.0200
   4959 O         -54.8180  -24.5190   -7.4650 O.2     312 GLY    0.0900
   4960 HN        -57.6050  -24.5240   -7.4330 H       312 GLY    0.0900
   4961 HA1       -56.2910  -24.3500   -5.3050 H       312 GLY    0.5100
   4962 HA2       -56.5380  -22.6050   -5.4780 H       312 GLY   -0.5100
   4963 N         -54.9120  -22.2640   -7.3820 N.am    313 LYS   -0.4700
   4964 CA        -53.8080  -22.0610   -8.3220 C.3     313 LYS    0.3100
   4965 C         -52.4900  -22.6130   -7.7780 C.2     313 LYS    0.0700
   4966 O         -52.3240  -22.7820   -6.5660 O.2     313 LYS    0.0900
   4967 CB        -53.6310  -20.5670   -8.6500 C.3     313 LYS   -0.1800
   4968 CG        -53.3490  -19.6720   -7.4270 C.3     313 LYS    0.0900
   4969 CD        -52.1670  -18.7180   -7.6430 C.3     313 LYS    0.0900
   4970 CE        -51.7010  -18.1020   -6.3200 C.3     313 LYS   -0.1800
   4971 NZ        -50.3920  -17.3960   -6.4310 N.4     313 LYS    0.0900
   4972 HN        -55.3500  -21.4380   -7.0380 H       313 LYS    0.0900
   4973 HA        -54.0290  -22.6170   -9.2200 H       313 LYS   -0.1800
   4974 HB1       -54.5580  -20.2050   -9.1410 H       313 LYS    0.0900
   4975 HB2       -52.7830  -20.4640   -9.3600 H       313 LYS    0.0900
   4976 HG1       -53.1290  -20.3210   -6.5530 H       313 LYS    0.2100
   4977 HG2       -54.2570  -19.0700   -7.2090 H       313 LYS    0.0500
   4978 HD1       -52.4750  -17.9050   -8.3350 H       313 LYS    0.0500
   4979 HD2       -51.3240  -19.2790   -8.1010 H       313 LYS   -0.3000
   4980 HE1       -51.5810  -18.9050   -5.5610 H       313 LYS    0.3300
   4981 HE2       -52.4510  -17.3590   -5.9740 H       313 LYS    0.3300
   4982 HZ1       -50.4710  -16.6260   -7.1250 H       313 LYS    0.3300
   4983 HZ2       -49.6610  -18.0670   -6.7390 H       313 LYS    0.5100
   4984 HZ3       -50.1310  -17.0010   -5.5050 H       313 LYS   -0.5100
   4985 N         -51.5610  -22.9010   -8.6890 N.am    314 ASN   -0.4700
   4986 CA        -50.1750  -23.1970   -8.3270 C.3     314 ASN    0.3100
   4987 C         -49.2250  -22.5230   -9.3280 C.2     314 ASN    0.0700
   4988 O         -49.6160  -22.2580  -10.4700 O.2     314 ASN    0.0900
   4989 CB        -49.9270  -24.7160   -8.2570 C.3     314 ASN   -0.1800
   4990 CG        -50.1410  -25.2930   -6.8500 C.2     314 ASN    0.0900
   4991 ND2       -50.9040  -26.3820   -6.7630 N.am    314 ASN    0.0900
   4992 OD1       -49.6070  -24.7790   -5.8630 O.2     314 ASN    0.5500
   4993 HN        -51.7700  -22.9270   -9.6620 H       314 ASN   -0.5500
   4994 HA        -49.9790  -22.7430   -7.3660 H       314 ASN   -0.6200
   4995 HB1       -48.8810  -24.9240   -8.5670 H       314 ASN    0.3200
   4996 HB2       -50.6230  -25.2270   -8.9560 H       314 ASN    0.3000
   4997 HD21      -51.0770  -26.8010   -5.8720 H       314 ASN    0.5100
   4998 HD22      -51.3030  -26.7800   -7.5890 H       314 ASN   -0.5100
   4999 N         -47.9810  -22.2300   -8.8960 N.am    315 PRO   -0.2900
   5000 CA        -47.0390  -21.4880   -9.7350 C.3     315 PRO    0.0000
   5001 C         -46.3680  -22.3480  -10.8120 C.2     315 PRO    0.0900
   5002 O         -45.5730  -23.2380  -10.4870 O.2     315 PRO    0.0900
   5003 CB        -46.0050  -20.9780   -8.7270 C.3     315 PRO    0.0200
   5004 CG        -46.0030  -21.9970   -7.6390 C.3     315 PRO    0.0900
   5005 CD        -47.3940  -22.5830   -7.5880 C.3     315 PRO   -0.1800
   5006 HA        -47.5520  -20.7160  -10.2870 H       315 PRO    0.0900
   5007 HB1       -46.2960  -19.9800   -8.3330 H       315 PRO    0.0900
   5008 HB2       -45.0010  -20.8990   -9.1960 H       315 PRO   -0.1800
   5009 HG1       -45.2580  -22.7920   -7.8570 H       315 PRO    0.0900
   5010 HG2       -45.7490  -21.5230   -6.6670 H       315 PRO    0.0900
   5011 HD1       -47.3650  -23.6870   -7.4740 H       315 PRO    0.5100
   5012 HD2       -47.9950  -22.1330   -6.7710 H       315 PRO   -0.5100
   5013 N         -46.6930  -22.0760  -12.0790 N.am    316 LEU   -0.4700
   5014 CA        -46.0560  -22.7300  -13.2310 C.3     316 LEU    0.3100
   5015 C         -45.3460  -21.6890  -14.1140 C.2     316 LEU    0.0700
   5016 O         -45.7980  -20.5420  -14.2240 O.2     316 LEU    0.0900
   5017 CB        -47.0880  -23.5150  -14.0630 C.3     316 LEU   -0.1800
   5018 CG        -47.8030  -24.7160  -13.4190 C.3     316 LEU    0.0900
   5019 CD1       -48.8180  -25.3070  -14.3880 C.3     316 LEU    0.0900
   5020 CD2       -46.8210  -25.7910  -12.9610 C.3     316 LEU   -0.0900
   5021 HN        -47.3950  -21.4050  -12.3030 H       316 LEU    0.0900
   5022 HA        -45.2930  -23.3970  -12.8550 H       316 LEU   -0.2700
   5023 HB1       -46.5630  -23.8930  -14.9650 H       316 LEU    0.0900
   5024 HB2       -47.8720  -22.7960  -14.3760 H       316 LEU    0.0900
   5025 HG        -48.3230  -24.3830  -12.4950 H       316 LEU    0.0900
   5026 HD11      -48.3070  -25.6510  -15.3130 H       316 LEU   -0.2700
   5027 HD12      -49.5720  -24.5390  -14.6630 H       316 LEU    0.0900
   5028 HD13      -49.3260  -26.1780  -13.9190 H       316 LEU    0.0900
   5029 HD21      -46.1160  -25.3720  -12.2120 H       316 LEU    0.0900
   5030 HD22      -46.2350  -26.1610  -13.8290 H       316 LEU    0.5100
   5031 HD23      -47.3730  -26.6350  -12.4960 H       316 LEU   -0.5100
   5032 N         -44.2060  -22.0620  -14.7250 N.am    317 GLY   -0.4700
   5033 CA        -43.4380  -21.1700  -15.5770 C.3     317 GLY    0.3100
   5034 CAT       -40.9740  -22.0300  -18.3210 C.3     317 GLY   -0.0200
   5035 C         -42.7180  -21.9690  -16.6210 C.2     317 GLY    0.0900
   5036 O         -43.0030  -23.1440  -16.8240 O.2     317 GLY    0.0900
   5037 NT        -41.7440  -21.3440  -17.3090 N.am    317 GLY    0.5100
   5038 HN        -43.8320  -22.9790  -14.6170 H       317 GLY   -0.5100
   5039 HNT       -41.5110  -20.3880  -17.1510 H       317 GLY   -0.4700
   5040 HA1       -42.7260  -20.6360  -14.9680 H       317 GLY    0.3100
   5041 HA2       -44.1170  -20.4770  -16.0520 H       317 GLY   -0.1100
   5042 HT1       -41.6530  -22.3930  -19.1210 H       317 GLY    0.0900
   5043 HT2       -40.4500  -22.9000  -17.8700 H       317 GLY    0.0900
   5044 HT3       -40.2330  -21.3310  -18.7670 H       317 GLY    0.0900
@<TRIPOS>BOND
     1    1    2 1
     2    2   13 1
     3    2    6 1
     4    2    4 1
     5    4    5 2
     6    6   15 1
     7    6    7 1
     8    7   17 1
     9    7    8 1
    10    8    9 1
    11    9   18 1
    12    9   19 1
    13    9   20 1
    14    3   10 1
    15    3   21 1
    16    3   22 1
    17    3   23 1
    18   10    1 1
    19   10   11 2
    20   12    1 1
    21   14    6 1
    22   16    7 1
    23   24   25 1
    24   25   33 1
    25   25   28 1
    26   25   26 1
    27   26   27 2
    28   28   35 1
    29   28   29 1
    30   29   30 am
    31   29   31 2
    32   30   37 1
    33   30   36 1
    34   32   24 1
    35   34   28 1
    36    4   24 am
    37   38   39 1
    38   39   44 1
    39   39   40 1
    40   40   41 2
    41   42   38 1
    42   43   39 1
    43   26   38 am
    44   45   46 1
    45   46   49 1
    46   46   47 1
    47   46   53 1
    48   47   48 2
    49   49   50 1
    50   49   51 1
    51   49   54 1
    52   50   56 1
    53   50   57 1
    54   50   58 1
    55   51   55 1
    56   52   45 1
    57   40   45 am
    58   59   60 1
    59   60   69 1
    60   60   63 1
    61   60   61 1
    62   61   62 2
    63   63   64 1
    64   63   71 1
    65   64   73 1
    66   64   65 1
    67   65   66 2
    68   65   67 2
    69   68   59 1
    70   70   63 1
    71   72   64 1
    72   47   59 am
    73   74   75 1
    74   75   80 1
    75   75   76 1
    76   76   77 2
    77   78   74 1
    78   79   75 1
    79   61   74 am
    80   81   87 1
    81   81   82 1
    82   82   85 1
    83   82   88 1
    84   82   83 1
    85   83   84 2
    86   85   86 1
    87   85   90 1
    88   86   87 1
    89   86   92 1
    90   87   94 1
    91   89   85 1
    92   91   86 1
    93   93   87 1
    94   76   81 am
    95   95   96 1
    96   96  104 1
    97   96   99 1
    98   96   97 1
    99   97   98 2
   100   99  106 1
   101   99  100 1
   102  100  101 am
   103  100  102 2
   104  101  108 1
   105  101  107 1
   106  103   95 1
   107  105   99 1
   108   83   95 am
   109  109  110 1
   110  110  121 1
   111  110  113 1
   112  110  111 1
   113  111  112 2
   114  113  114 1
   115  113  123 1
   116  114  115 ar
   117  114  116 ar
   118  115  124 1
   119  115  117 ar
   120  116  118 ar
   121  116  125 1
   122  117  126 1
   123  117  119 ar
   124  118  119 ar
   125  118  127 1
   126  119  128 1
   127  120  109 1
   128  122  113 1
   129   97  109 am
   130  129  130 1
   131  130  142 1
   132  130  133 1
   133  130  131 1
   134  131  132 2
   135  133  144 1
   136  133  134 1
   137  134  135 ar
   138  134  136 ar
   139  135  145 1
   140  135  137 ar
   141  136  138 ar
   142  136  146 1
   143  137  147 1
   144  137  139 ar
   145  138  139 ar
   146  138  148 1
   147  139  140 1
   148  140  149 1
   149  141  129 1
   150  143  133 1
   151  111  129 am
   152  150  151 1
   153  151  158 1
   154  151  154 1
   155  151  152 1
   156  152  153 2
   157  154  159 1
   158  154  155 1
   159  154  156 1
   160  155  160 1
   161  155  161 1
   162  155  162 1
   163  156  163 1
   164  156  164 1
   165  156  165 1
   166  157  150 1
   167  131  150 am
   168  166  172 1
   169  166  167 1
   170  167  170 1
   171  167  173 1
   172  167  168 1
   173  168  169 2
   174  170  171 1
   175  170  175 1
   176  171  172 1
   177  171  177 1
   178  172  179 1
   179  174  170 1
   180  176  171 1
   181  178  172 1
   182  152  166 am
   183  180  181 1
   184  181  192 1
   185  181  184 1
   186  181  182 1
   187  182  183 2
   188  184  185 1
   189  184  194 1
   190  185  186 ar
   191  185  187 ar
   192  186  195 1
   193  186  188 ar
   194  187  189 ar
   195  187  196 1
   196  188  197 1
   197  188  190 ar
   198  189  190 ar
   199  189  198 1
   200  190  199 1
   201  191  180 1
   202  193  184 1
   203  168  180 am
   204  200  201 1
   205  201  202 1
   206  201  207 1
   207  201  204 1
   208  202  203 2
   209  204  209 1
   210  204  205 1
   211  206  200 1
   212  208  204 1
   213  210  205 1
   214  182  200 am
   215  211  212 1
   216  212  220 1
   217  212  215 1
   218  212  213 1
   219  213  214 2
   220  215  222 1
   221  215  216 1
   222  216  217 am
   223  216  218 2
   224  217  224 1
   225  217  223 1
   226  219  211 1
   227  221  215 1
   228  202  211 am
   229  225  226 1
   230  226  235 1
   231  226  229 1
   232  226  227 1
   233  227  228 2
   234  229  237 1
   235  229  230 1
   236  230  239 1
   237  230  231 1
   238  231  241 1
   239  231  232 1
   240  232  243 1
   241  232  233 1
   242  233  244 1
   243  233  245 1
   244  233  246 1
   245  234  225 1
   246  236  229 1
   247  238  230 1
   248  240  231 1
   249  242  232 1
   250  213  225 am
   251  247  248 1
   252  248  251 1
   253  248  249 1
   254  248  255 1
   255  249  250 2
   256  251  252 1
   257  251  253 1
   258  251  256 1
   259  252  258 1
   260  252  259 1
   261  252  260 1
   262  253  257 1
   263  254  247 1
   264  227  247 am
   265  261  262 1
   266  262  267 1
   267  262  263 1
   268  263  264 2
   269  265  261 1
   270  266  262 1
   271  249  261 am
   272  268  269 1
   273  269  276 1
   274  269  272 1
   275  269  270 1
   276  270  271 2
   277  272  277 1
   278  272  273 1
   279  272  274 1
   280  273  278 1
   281  273  279 1
   282  273  280 1
   283  274  281 1
   284  274  282 1
   285  274  283 1
   286  275  268 1
   287  263  268 am
   288  284  285 1
   289  285  292 1
   290  285  288 1
   291  285  286 1
   292  286  287 2
   293  288  293 1
   294  288  289 1
   295  288  290 1
   296  289  294 1
   297  289  295 1
   298  289  296 1
   299  290  297 1
   300  290  298 1
   301  290  299 1
   302  291  284 1
   303  270  284 am
   304  300  301 1
   305  301  302 1
   306  301  312 1
   307  301  304 1
   308  302  303 2
   309  304  314 1
   310  304  305 1
   311  305  316 1
   312  305  306 1
   313  306  318 1
   314  306  307 1
   315  307  319 1
   316  307  308 2
   317  308  309 2
   318  308  310 2
   319  309  320 1
   320  309  321 1
   321  310  323 1
   322  310  322 1
   323  311  300 1
   324  313  304 1
   325  315  305 1
   326  317  306 1
   327  286  300 am
   328  324  325 1
   329  325  326 1
   330  325  331 1
   331  325  328 1
   332  326  327 2
   333  328  333 1
   334  328  329 1
   335  330  324 1
   336  332  328 1
   337  334  329 1
   338  302  324 am
   339  335  341 1
   340  335  336 1
   341  336  339 1
   342  336  342 1
   343  336  337 1
   344  337  338 2
   345  339  340 1
   346  339  344 1
   347  340  341 1
   348  340  346 1
   349  341  348 1
   350  343  339 1
   351  345  340 1
   352  347  341 1
   353  326  335 am
   354  349  350 1
   355  350  361 1
   356  350  353 1
   357  350  351 1
   358  351  352 2
   359  353  354 1
   360  353  363 1
   361  354  355 ar
   362  354  356 ar
   363  355  364 1
   364  355  357 ar
   365  356  358 ar
   366  356  365 1
   367  357  366 1
   368  357  359 ar
   369  358  359 ar
   370  358  367 1
   371  359  368 1
   372  360  349 1
   373  362  353 1
   374  337  349 am
   375  369  370 1
   376  370  379 1
   377  370  373 1
   378  370  371 1
   379  371  372 2
   380  373  374 1
   381  373  381 1
   382  374  383 1
   383  374  375 1
   384  375  376 2
   385  375  377 2
   386  378  369 1
   387  380  373 1
   388  382  374 1
   389  351  369 am
   390  384  385 1
   391  385  390 1
   392  385  388 1
   393  385  386 1
   394  386  387 2
   395  388  391 1
   396  388  392 1
   397  388  393 1
   398  389  384 1
   399  371  384 am
   400  394  400 1
   401  394  395 1
   402  395  398 1
   403  395  401 1
   404  395  396 1
   405  396  397 2
   406  398  399 1
   407  398  403 1
   408  399  400 1
   409  399  405 1
   410  400  407 1
   411  402  398 1
   412  404  399 1
   413  406  400 1
   414  386  394 am
   415  408  409 1
   416  409  418 1
   417  409  412 1
   418  409  410 1
   419  410  411 2
   420  412  420 1
   421  412  413 1
   422  413  422 1
   423  413  414 1
   424  414  416 2
   425  414  415 am
   426  415  423 1
   427  415  424 1
   428  417  408 1
   429  419  412 1
   430  421  413 1
   431  396  408 am
   432  425  426 1
   433  426  438 1
   434  426  429 1
   435  426  427 1
   436  427  428 2
   437  429  440 1
   438  429  430 1
   439  430  431 ar
   440  430  432 ar
   441  431  441 1
   442  431  433 ar
   443  432  434 ar
   444  432  442 1
   445  433  443 1
   446  433  435 ar
   447  434  435 ar
   448  434  444 1
   449  435  436 1
   450  436  445 1
   451  437  425 1
   452  439  429 1
   453  410  425 am
   454  446  447 1
   455  447  459 1
   456  447  450 1
   457  447  448 1
   458  448  449 2
   459  450  461 1
   460  450  451 1
   461  451  452 ar
   462  451  453 ar
   463  452  462 1
   464  452  454 ar
   465  453  455 ar
   466  453  463 1
   467  454  464 1
   468  454  456 ar
   469  455  456 ar
   470  455  465 1
   471  456  457 1
   472  457  466 1
   473  458  446 1
   474  460  450 1
   475  427  446 am
   476  467  468 1
   477  468  476 1
   478  468  471 1
   479  468  469 1
   480  469  470 2
   481  471  478 1
   482  471  472 1
   483  472  479 1
   484  472  473 1
   485  472  474 1
   486  473  480 1
   487  473  481 1
   488  473  482 1
   489  474  483 1
   490  474  484 1
   491  474  485 1
   492  475  467 1
   493  477  471 1
   494  448  467 am
   495  486  487 1
   496  487  492 1
   497  487  490 1
   498  487  488 1
   499  488  489 2
   500  490  493 1
   501  490  494 1
   502  490  495 1
   503  491  486 1
   504  469  486 am
   505  496  497 1
   506  497  506 1
   507  497  500 1
   508  497  498 1
   509  498  499 2
   510  500  501 1
   511  500  508 1
   512  501  510 1
   513  501  502 1
   514  502  503 2
   515  502  504 2
   516  505  496 1
   517  507  500 1
   518  509  501 1
   519  488  496 am
   520  511  517 1
   521  511  512 1
   522  512  515 1
   523  512  518 1
   524  512  513 1
   525  513  514 2
   526  515  516 1
   527  515  520 1
   528  516  517 1
   529  516  522 1
   530  517  524 1
   531  519  515 1
   532  521  516 1
   533  523  517 1
   534  498  511 am
   535  525  526 1
   536  526  527 1
   537  526  540 1
   538  526  529 1
   539  527  528 2
   540  529  542 1
   541  529  530 1
   542  530  532 ar
   543  530  531 ar
   544  531  543 1
   545  531  535 ar
   546  532  533 ar
   547  532  534 ar
   548  533  535 ar
   549  533  536 ar
   550  534  537 ar
   551  534  545 1
   552  535  544 1
   553  536  546 1
   554  536  538 ar
   555  537  538 ar
   556  537  547 1
   557  538  548 1
   558  539  525 1
   559  541  529 1
   560  513  525 am
   561  549  550 1
   562  550  559 1
   563  550  553 1
   564  550  551 1
   565  551  552 2
   566  553  561 1
   567  553  554 1
   568  554  563 1
   569  554  555 1
   570  555  557 2
   571  555  556 am
   572  556  564 1
   573  556  565 1
   574  558  549 1
   575  560  553 1
   576  562  554 1
   577  527  549 am
   578  566  567 1
   579  567  578 1
   580  567  570 1
   581  567  568 1
   582  568  569 2
   583  570  571 1
   584  570  580 1
   585  571  572 ar
   586  571  573 ar
   587  572  581 1
   588  572  574 ar
   589  573  575 ar
   590  573  582 1
   591  574  583 1
   592  574  576 ar
   593  575  576 ar
   594  575  584 1
   595  576  585 1
   596  577  566 1
   597  579  570 1
   598  551  566 am
   599  586  587 1
   600  587  588 1
   601  587  593 1
   602  587  590 1
   603  588  589 2
   604  590  595 1
   605  590  591 1
   606  592  586 1
   607  594  590 1
   608  596  591 1
   609  568  586 am
   610  597  598 1
   611  598  599 1
   612  598  606 1
   613  598  601 1
   614  599  600 2
   615  601  608 1
   616  601  602 1
   617  602  603 1
   618  602  610 1
   619  603  604 1
   620  604  611 1
   621  604  612 1
   622  604  613 1
   623  605  597 1
   624  607  601 1
   625  609  602 1
   626  588  597 am
   627  614  615 1
   628  615  623 1
   629  615  618 1
   630  615  616 1
   631  616  617 2
   632  618  625 1
   633  618  619 1
   634  619  626 1
   635  619  620 1
   636  619  621 1
   637  620  627 1
   638  620  628 1
   639  620  629 1
   640  621  630 1
   641  621  631 1
   642  621  632 1
   643  622  614 1
   644  624  618 1
   645  599  614 am
   646  633  634 1
   647  634  639 1
   648  634  637 1
   649  634  635 1
   650  635  636 2
   651  637  640 1
   652  637  641 1
   653  637  642 1
   654  638  633 1
   655  616  633 am
   656  643  644 1
   657  644  649 1
   658  644  647 1
   659  644  645 1
   660  645  646 2
   661  647  650 1
   662  647  651 1
   663  647  652 1
   664  648  643 1
   665  635  643 am
   666  653  654 1
   667  654  666 1
   668  654  657 1
   669  654  655 1
   670  655  656 2
   671  657  668 1
   672  657  658 1
   673  658  659 ar
   674  658  660 ar
   675  659  669 1
   676  659  661 ar
   677  660  662 ar
   678  660  670 1
   679  661  671 1
   680  661  663 ar
   681  662  663 ar
   682  662  672 1
   683  663  664 1
   684  664  673 1
   685  665  653 1
   686  667  657 1
   687  645  653 am
   688  674  675 1
   689  675  676 1
   690  675  683 1
   691  675  678 1
   692  676  677 2
   693  678  685 1
   694  678  679 1
   695  679  680 1
   696  679  687 1
   697  680  681 1
   698  681  688 1
   699  681  689 1
   700  681  690 1
   701  682  674 1
   702  684  678 1
   703  686  679 1
   704  655  674 am
   705  691  692 1
   706  692  703 1
   707  692  695 1
   708  692  693 1
   709  693  694 2
   710  695  696 1
   711  695  705 1
   712  696  697 ar
   713  696  698 ar
   714  697  706 1
   715  697  699 ar
   716  698  700 ar
   717  698  707 1
   718  699  708 1
   719  699  701 ar
   720  700  701 ar
   721  700  709 1
   722  701  710 1
   723  702  691 1
   724  704  695 1
   725  676  691 am
   726  711  712 1
   727  712  720 1
   728  712  715 1
   729  712  713 1
   730  713  714 2
   731  715  722 1
   732  715  716 1
   733  716  723 1
   734  716  717 1
   735  716  718 1
   736  717  724 1
   737  717  725 1
   738  717  726 1
   739  718  727 1
   740  718  728 1
   741  718  729 1
   742  719  711 1
   743  721  715 1
   744  693  711 am
   745  730  731 1
   746  731  739 1
   747  731  734 1
   748  731  732 1
   749  732  733 2
   750  734  741 1
   751  734  735 1
   752  735  742 1
   753  735  736 1
   754  735  737 1
   755  736  743 1
   756  736  744 1
   757  736  745 1
   758  737  746 1
   759  737  747 1
   760  737  748 1
   761  738  730 1
   762  740  734 1
   763  713  730 am
   764  749  750 1
   765  750  758 1
   766  750  753 1
   767  750  751 1
   768  751  752 2
   769  753  759 1
   770  753  755 1
   771  753  754 1
   772  754  761 1
   773  755  762 1
   774  755  763 1
   775  755  764 1
   776  756  754 1
   777  756  765 1
   778  756  766 1
   779  756  767 1
   780  757  749 1
   781  760  754 1
   782  732  749 am
   783  768  769 1
   784  769  770 1
   785  769  777 1
   786  769  772 1
   787  770  771 2
   788  772  779 1
   789  772  773 1
   790  773  774 1
   791  773  781 1
   792  774  775 1
   793  775  782 1
   794  775  783 1
   795  775  784 1
   796  776  768 1
   797  778  772 1
   798  780  773 1
   799  751  768 am
   800  785  786 1
   801  786  794 1
   802  786  789 1
   803  786  787 1
   804  787  788 2
   805  789  796 1
   806  789  790 1
   807  790  797 1
   808  790  791 1
   809  790  792 1
   810  791  798 1
   811  791  799 1
   812  791  800 1
   813  792  801 1
   814  792  802 1
   815  792  803 1
   816  793  785 1
   817  795  789 1
   818  770  785 am
   819  804  805 1
   820  805  810 1
   821  805  806 1
   822  806  807 2
   823  808  804 1
   824  809  805 1
   825  787  804 am
   826  811  812 1
   827  812  823 1
   828  812  815 1
   829  812  813 1
   830  813  814 2
   831  815  816 1
   832  815  825 1
   833  816  817 ar
   834  816  818 ar
   835  817  826 1
   836  817  819 ar
   837  818  820 ar
   838  818  827 1
   839  819  828 1
   840  819  821 ar
   841  820  821 ar
   842  820  829 1
   843  821  830 1
   844  822  811 1
   845  824  815 1
   846  806  811 am
   847  831  837 1
   848  831  832 1
   849  832  835 1
   850  832  838 1
   851  832  833 1
   852  833  834 2
   853  835  836 1
   854  835  840 1
   855  836  837 1
   856  836  842 1
   857  837  844 1
   858  839  835 1
   859  841  836 1
   860  843  837 1
   861  813  831 am
   862  845  846 1
   863  846  854 1
   864  846  849 1
   865  846  847 1
   866  847  848 2
   867  849  855 1
   868  849  851 1
   869  849  850 1
   870  850  857 1
   871  851  858 1
   872  851  859 1
   873  851  860 1
   874  852  850 1
   875  852  861 1
   876  852  862 1
   877  852  863 1
   878  853  845 1
   879  856  850 1
   880  833  845 am
   881  864  865 1
   882  865  873 1
   883  865  868 1
   884  865  866 1
   885  866  867 2
   886  868  875 1
   887  868  869 1
   888  869  870 am
   889  869  871 2
   890  870  877 1
   891  870  876 1
   892  872  864 1
   893  874  868 1
   894  847  864 am
   895  878  879 1
   896  879  890 1
   897  879  882 1
   898  879  880 1
   899  880  881 2
   900  882  883 1
   901  882  892 1
   902  883  884 ar
   903  883  885 ar
   904  884  893 1
   905  884  886 ar
   906  885  887 ar
   907  885  894 1
   908  886  895 1
   909  886  888 ar
   910  887  888 ar
   911  887  896 1
   912  888  897 1
   913  889  878 1
   914  891  882 1
   915  866  878 am
   916  898  899 1
   917  899  907 1
   918  899  902 1
   919  899  900 1
   920  900  901 2
   921  902  909 1
   922  902  903 1
   923  903  910 1
   924  903  904 1
   925  903  905 1
   926  904  911 1
   927  904  912 1
   928  904  913 1
   929  905  914 1
   930  905  915 1
   931  905  916 1
   932  906  898 1
   933  908  902 1
   934  880  898 am
   935  917  918 1
   936  918  921 1
   937  918  919 1
   938  918  925 1
   939  919  920 2
   940  921  922 1
   941  921  923 1
   942  921  926 1
   943  922  928 1
   944  922  929 1
   945  922  930 1
   946  923  927 1
   947  924  917 1
   948  900  917 am
   949  931  932 1
   950  932  940 1
   951  932  935 1
   952  932  933 1
   953  933  934 2
   954  935  942 1
   955  935  936 1
   956  936  943 1
   957  936  937 1
   958  936  938 1
   959  937  944 1
   960  937  945 1
   961  937  946 1
   962  938  947 1
   963  938  948 1
   964  938  949 1
   965  939  931 1
   966  941  935 1
   967  919  931 am
   968  950  951 1
   969  951  963 1
   970  951  954 1
   971  951  952 1
   972  952  953 2
   973  954  965 1
   974  954  955 1
   975  955  956 ar
   976  955  957 ar
   977  956  966 1
   978  956  958 ar
   979  957  959 ar
   980  957  967 1
   981  958  968 1
   982  958  960 ar
   983  959  960 ar
   984  959  969 1
   985  960  961 1
   986  961  970 1
   987  962  950 1
   988  964  954 1
   989  933  950 am
   990  971  972 1
   991  972  979 1
   992  972  975 1
   993  972  973 1
   994  973  974 2
   995  975  980 1
   996  975  976 1
   997  975  977 1
   998  976  981 1
   999  976  982 1
  1000  976  983 1
  1001  977  984 1
  1002  977  985 1
  1003  977  986 1
  1004  978  971 1
  1005  952  971 am
  1006  987  988 1
  1007  988  991 1
  1008  988  989 1
  1009  988  995 1
  1010  989  990 2
  1011  991  992 1
  1012  991  993 1
  1013  991  996 1
  1014  992  998 1
  1015  992  999 1
  1016  992 1000 1
  1017  993  997 1
  1018  994  987 1
  1019  973  987 am
  1020 1001 1002 1
  1021 1002 1009 1
  1022 1002 1005 1
  1023 1002 1003 1
  1024 1003 1004 2
  1025 1005 1010 1
  1026 1005 1006 1
  1027 1005 1007 1
  1028 1006 1011 1
  1029 1006 1012 1
  1030 1006 1013 1
  1031 1007 1014 1
  1032 1007 1015 1
  1033 1007 1016 1
  1034 1008 1001 1
  1035  989 1001 am
  1036 1017 1018 1
  1037 1018 1027 1
  1038 1018 1021 1
  1039 1018 1019 1
  1040 1019 1020 2
  1041 1021 1029 1
  1042 1021 1022 1
  1043 1022 1031 1
  1044 1022 1023 1
  1045 1023 1025 2
  1046 1023 1024 am
  1047 1024 1032 1
  1048 1024 1033 1
  1049 1026 1017 1
  1050 1028 1021 1
  1051 1030 1022 1
  1052 1003 1017 am
  1053 1034 1035 1
  1054 1034 1044 1
  1055 1035 1036 1
  1056 1035 1038 1
  1057 1035 1045 1
  1058 1036 1037 2
  1059 1038 1039 1
  1060 1038 1046 1
  1061 1038 1047 1
  1062 1039 1040 ar
  1063 1039 1041 ar
  1064 1040 1043 ar
  1065 1040 1049 1
  1066 1041 1042 ar
  1067 1041 1048 1
  1068 1042 1043 ar
  1069 1042 1050 1
  1070 1019 1034 am
  1071 1051 1052 1
  1072 1052 1061 1
  1073 1052 1055 1
  1074 1052 1053 1
  1075 1053 1054 2
  1076 1055 1063 1
  1077 1055 1056 1
  1078 1056 1065 1
  1079 1056 1057 1
  1080 1057 1067 1
  1081 1057 1058 1
  1082 1058 1069 1
  1083 1058 1059 1
  1084 1059 1070 1
  1085 1059 1071 1
  1086 1059 1072 1
  1087 1060 1051 1
  1088 1062 1055 1
  1089 1064 1056 1
  1090 1066 1057 1
  1091 1068 1058 1
  1092 1051 1036 am
  1093 1073 1074 1
  1094 1074 1083 1
  1095 1074 1077 1
  1096 1074 1075 1
  1097 1075 1076 2
  1098 1077 1085 1
  1099 1077 1078 1
  1100 1078 1087 1
  1101 1078 1079 1
  1102 1079 1089 1
  1103 1079 1080 1
  1104 1080 1091 1
  1105 1080 1081 1
  1106 1081 1092 1
  1107 1081 1093 1
  1108 1081 1094 1
  1109 1082 1073 1
  1110 1084 1077 1
  1111 1086 1078 1
  1112 1088 1079 1
  1113 1090 1080 1
  1114 1053 1073 am
  1115 1095 1096 1
  1116 1096 1104 1
  1117 1096 1099 1
  1118 1096 1097 1
  1119 1097 1098 2
  1120 1099 1106 1
  1121 1099 1100 1
  1122 1100 1107 1
  1123 1100 1101 1
  1124 1100 1102 1
  1125 1101 1108 1
  1126 1101 1109 1
  1127 1101 1110 1
  1128 1102 1111 1
  1129 1102 1112 1
  1130 1102 1113 1
  1131 1103 1095 1
  1132 1105 1099 1
  1133 1075 1095 am
  1134 1114 1115 1
  1135 1115 1116 1
  1136 1115 1126 1
  1137 1115 1118 1
  1138 1116 1117 2
  1139 1118 1128 1
  1140 1118 1119 1
  1141 1119 1130 1
  1142 1119 1120 1
  1143 1120 1132 1
  1144 1120 1121 1
  1145 1121 1133 1
  1146 1121 1122 2
  1147 1122 1123 2
  1148 1122 1124 2
  1149 1123 1134 1
  1150 1123 1135 1
  1151 1124 1137 1
  1152 1124 1136 1
  1153 1125 1114 1
  1154 1127 1118 1
  1155 1129 1119 1
  1156 1131 1120 1
  1157 1097 1114 am
  1158 1138 1139 1
  1159 1139 1142 1
  1160 1139 1140 1
  1161 1139 1146 1
  1162 1140 1141 2
  1163 1142 1143 1
  1164 1142 1144 1
  1165 1142 1147 1
  1166 1143 1149 1
  1167 1143 1150 1
  1168 1143 1151 1
  1169 1144 1148 1
  1170 1145 1138 1
  1171 1116 1138 am
  1172 1152 1158 1
  1173 1152 1153 1
  1174 1153 1156 1
  1175 1153 1159 1
  1176 1153 1154 1
  1177 1154 1155 2
  1178 1156 1157 1
  1179 1156 1161 1
  1180 1157 1158 1
  1181 1157 1163 1
  1182 1158 1165 1
  1183 1160 1156 1
  1184 1162 1157 1
  1185 1164 1158 1
  1186 1140 1152 am
  1187 1166 1167 1
  1188 1167 1175 1
  1189 1167 1170 1
  1190 1167 1168 1
  1191 1168 1169 2
  1192 1170 1177 1
  1193 1170 1171 1
  1194 1171 1178 1
  1195 1171 1172 1
  1196 1171 1173 1
  1197 1172 1179 1
  1198 1172 1180 1
  1199 1172 1181 1
  1200 1173 1182 1
  1201 1173 1183 1
  1202 1173 1184 1
  1203 1174 1166 1
  1204 1176 1170 1
  1205 1154 1166 am
  1206 1185 1186 1
  1207 1186 1194 1
  1208 1186 1189 1
  1209 1186 1187 1
  1210 1187 1188 2
  1211 1189 1196 1
  1212 1189 1190 1
  1213 1190 1191 am
  1214 1190 1192 2
  1215 1191 1198 1
  1216 1191 1197 1
  1217 1193 1185 1
  1218 1195 1189 1
  1219 1168 1185 am
  1220 1199 1200 1
  1221 1200 1212 1
  1222 1200 1203 1
  1223 1200 1201 1
  1224 1201 1202 2
  1225 1203 1214 1
  1226 1203 1204 1
  1227 1204 1205 ar
  1228 1204 1206 ar
  1229 1205 1215 1
  1230 1205 1207 ar
  1231 1206 1208 ar
  1232 1206 1216 1
  1233 1207 1217 1
  1234 1207 1209 ar
  1235 1208 1209 ar
  1236 1208 1218 1
  1237 1209 1210 1
  1238 1210 1219 1
  1239 1211 1199 1
  1240 1213 1203 1
  1241 1187 1199 am
  1242 1220 1221 1
  1243 1221 1229 1
  1244 1221 1224 1
  1245 1221 1222 1
  1246 1222 1223 2
  1247 1224 1230 1
  1248 1224 1226 1
  1249 1224 1225 1
  1250 1225 1232 1
  1251 1226 1233 1
  1252 1226 1234 1
  1253 1226 1235 1
  1254 1227 1225 1
  1255 1227 1236 1
  1256 1227 1237 1
  1257 1227 1238 1
  1258 1228 1220 1
  1259 1231 1225 1
  1260 1201 1220 am
  1261 1239 1240 1
  1262 1240 1248 1
  1263 1240 1243 1
  1264 1240 1241 1
  1265 1241 1242 2
  1266 1243 1250 1
  1267 1243 1244 1
  1268 1244 1251 1
  1269 1244 1245 1
  1270 1244 1246 1
  1271 1245 1252 1
  1272 1245 1253 1
  1273 1245 1254 1
  1274 1246 1255 1
  1275 1246 1256 1
  1276 1246 1257 1
  1277 1247 1239 1
  1278 1249 1243 1
  1279 1222 1239 am
  1280 1258 1259 1
  1281 1259 1267 1
  1282 1259 1262 1
  1283 1259 1260 1
  1284 1260 1261 2
  1285 1262 1269 1
  1286 1262 1263 1
  1287 1263 1270 1
  1288 1263 1264 1
  1289 1263 1265 1
  1290 1264 1271 1
  1291 1264 1272 1
  1292 1264 1273 1
  1293 1265 1274 1
  1294 1265 1275 1
  1295 1265 1276 1
  1296 1266 1258 1
  1297 1268 1262 1
  1298 1241 1258 am
  1299 1277 1278 1
  1300 1278 1286 1
  1301 1278 1281 1
  1302 1278 1279 1
  1303 1279 1280 2
  1304 1281 1288 1
  1305 1281 1282 1
  1306 1282 1283 am
  1307 1282 1284 2
  1308 1283 1290 1
  1309 1283 1289 1
  1310 1285 1277 1
  1311 1287 1281 1
  1312 1260 1277 am
  1313 1291 1292 1
  1314 1292 1300 1
  1315 1292 1295 1
  1316 1292 1293 1
  1317 1293 1294 2
  1318 1295 1302 1
  1319 1295 1296 1
  1320 1296 1303 1
  1321 1296 1297 1
  1322 1296 1298 1
  1323 1297 1304 1
  1324 1297 1305 1
  1325 1297 1306 1
  1326 1298 1307 1
  1327 1298 1308 1
  1328 1298 1309 1
  1329 1299 1291 1
  1330 1301 1295 1
  1331 1279 1291 am
  1332 1310 1311 1
  1333 1311 1316 1
  1334 1311 1314 1
  1335 1311 1312 1
  1336 1312 1313 2
  1337 1314 1317 1
  1338 1314 1318 1
  1339 1314 1319 1
  1340 1315 1310 1
  1341 1293 1310 am
  1342 1320 1321 1
  1343 1321 1328 1
  1344 1321 1324 1
  1345 1321 1322 1
  1346 1322 1323 2
  1347 1324 1329 1
  1348 1324 1325 1
  1349 1324 1326 1
  1350 1325 1330 1
  1351 1325 1331 1
  1352 1325 1332 1
  1353 1326 1333 1
  1354 1326 1334 1
  1355 1326 1335 1
  1356 1327 1320 1
  1357 1312 1320 am
  1358 1336 1337 1
  1359 1337 1342 1
  1360 1337 1340 1
  1361 1337 1338 1
  1362 1338 1339 2
  1363 1340 1343 1
  1364 1340 1344 1
  1365 1340 1345 1
  1366 1341 1336 1
  1367 1322 1336 am
  1368 1346 1347 1
  1369 1347 1355 1
  1370 1347 1350 1
  1371 1347 1348 1
  1372 1348 1349 2
  1373 1350 1357 1
  1374 1350 1351 1
  1375 1351 1352 2
  1376 1351 1353 2
  1377 1354 1346 1
  1378 1356 1350 1
  1379 1338 1346 am
  1380 1358 1359 1
  1381 1359 1367 1
  1382 1359 1362 1
  1383 1359 1360 1
  1384 1360 1361 2
  1385 1362 1369 1
  1386 1362 1363 1
  1387 1363 1370 1
  1388 1363 1364 1
  1389 1363 1365 1
  1390 1364 1371 1
  1391 1364 1372 1
  1392 1364 1373 1
  1393 1365 1374 1
  1394 1365 1375 1
  1395 1365 1376 1
  1396 1366 1358 1
  1397 1368 1362 1
  1398 1348 1358 am
  1399 1377 1378 1
  1400 1378 1389 1
  1401 1378 1381 1
  1402 1378 1379 1
  1403 1379 1380 2
  1404 1381 1382 1
  1405 1381 1391 1
  1406 1382 1383 ar
  1407 1382 1384 ar
  1408 1383 1392 1
  1409 1383 1385 ar
  1410 1384 1386 ar
  1411 1384 1393 1
  1412 1385 1394 1
  1413 1385 1387 ar
  1414 1386 1387 ar
  1415 1386 1395 1
  1416 1387 1396 1
  1417 1388 1377 1
  1418 1390 1381 1
  1419 1360 1377 am
  1420 1397 1398 1
  1421 1398 1399 1
  1422 1398 1406 1
  1423 1398 1401 1
  1424 1399 1400 2
  1425 1401 1408 1
  1426 1401 1402 1
  1427 1402 1403 1
  1428 1402 1410 1
  1429 1403 1404 1
  1430 1404 1411 1
  1431 1404 1412 1
  1432 1404 1413 1
  1433 1405 1397 1
  1434 1407 1401 1
  1435 1409 1402 1
  1436 1379 1397 am
  1437 1414 1415 1
  1438 1415 1422 1
  1439 1415 1418 1
  1440 1415 1416 1
  1441 1416 1417 2
  1442 1418 1423 1
  1443 1418 1419 1
  1444 1418 1420 1
  1445 1419 1424 1
  1446 1419 1425 1
  1447 1419 1426 1
  1448 1420 1427 1
  1449 1420 1428 1
  1450 1420 1429 1
  1451 1421 1414 1
  1452 1399 1414 am
  1453 1430 1431 1
  1454 1431 1442 1
  1455 1431 1434 1
  1456 1431 1432 1
  1457 1432 1433 2
  1458 1434 1435 1
  1459 1434 1444 1
  1460 1435 1436 ar
  1461 1435 1437 ar
  1462 1436 1445 1
  1463 1436 1438 ar
  1464 1437 1439 ar
  1465 1437 1446 1
  1466 1438 1447 1
  1467 1438 1440 ar
  1468 1439 1440 ar
  1469 1439 1448 1
  1470 1440 1449 1
  1471 1441 1430 1
  1472 1443 1434 1
  1473 1416 1430 am
  1474 1450 1451 1
  1475 1451 1456 1
  1476 1451 1452 1
  1477 1452 1453 2
  1478 1454 1450 1
  1479 1455 1451 1
  1480 1432 1450 am
  1481 1457 1458 1
  1482 1458 1463 1
  1483 1458 1459 1
  1484 1459 1460 2
  1485 1461 1457 1
  1486 1462 1458 1
  1487 1452 1457 am
  1488 1464 1465 1
  1489 1465 1476 1
  1490 1465 1468 1
  1491 1465 1466 1
  1492 1466 1467 2
  1493 1468 1469 1
  1494 1468 1478 1
  1495 1469 1470 ar
  1496 1469 1471 ar
  1497 1470 1479 1
  1498 1470 1472 ar
  1499 1471 1473 ar
  1500 1471 1480 1
  1501 1472 1481 1
  1502 1472 1474 ar
  1503 1473 1474 ar
  1504 1473 1482 1
  1505 1474 1483 1
  1506 1475 1464 1
  1507 1477 1468 1
  1508 1459 1464 am
  1509 1484 1485 1
  1510 1485 1488 1
  1511 1485 1486 1
  1512 1485 1492 1
  1513 1486 1487 2
  1514 1488 1489 1
  1515 1488 1490 1
  1516 1488 1493 1
  1517 1489 1495 1
  1518 1489 1496 1
  1519 1489 1497 1
  1520 1490 1494 1
  1521 1491 1484 1
  1522 1466 1484 am
  1523 1498 1499 1
  1524 1499 1502 1
  1525 1499 1500 1
  1526 1499 1506 1
  1527 1500 1501 2
  1528 1502 1503 1
  1529 1502 1504 1
  1530 1502 1507 1
  1531 1503 1509 1
  1532 1503 1510 1
  1533 1503 1511 1
  1534 1504 1508 1
  1535 1505 1498 1
  1536 1486 1498 am
  1537 1512 1513 1
  1538 1513 1516 1
  1539 1513 1514 1
  1540 1513 1520 1
  1541 1514 1515 2
  1542 1516 1517 1
  1543 1516 1518 1
  1544 1516 1521 1
  1545 1517 1523 1
  1546 1517 1524 1
  1547 1517 1525 1
  1548 1518 1522 1
  1549 1519 1512 1
  1550 1500 1512 am
  1551 1526 1527 1
  1552 1527 1535 1
  1553 1527 1530 1
  1554 1527 1528 1
  1555 1528 1529 2
  1556 1530 1537 1
  1557 1530 1531 1
  1558 1531 1538 1
  1559 1531 1532 1
  1560 1531 1533 1
  1561 1532 1539 1
  1562 1532 1540 1
  1563 1532 1541 1
  1564 1533 1542 1
  1565 1533 1543 1
  1566 1533 1544 1
  1567 1534 1526 1
  1568 1536 1530 1
  1569 1514 1526 am
  1570 1545 1546 1
  1571 1546 1558 1
  1572 1546 1549 1
  1573 1546 1547 1
  1574 1547 1548 2
  1575 1549 1560 1
  1576 1549 1550 1
  1577 1550 1551 ar
  1578 1550 1552 ar
  1579 1551 1561 1
  1580 1551 1553 ar
  1581 1552 1554 ar
  1582 1552 1562 1
  1583 1553 1563 1
  1584 1553 1555 ar
  1585 1554 1555 ar
  1586 1554 1564 1
  1587 1555 1556 1
  1588 1556 1565 1
  1589 1557 1545 1
  1590 1559 1549 1
  1591 1528 1545 am
  1592 1566 1567 1
  1593 1567 1570 1
  1594 1567 1568 1
  1595 1567 1574 1
  1596 1568 1569 2
  1597 1570 1571 1
  1598 1570 1572 1
  1599 1570 1575 1
  1600 1571 1577 1
  1601 1571 1578 1
  1602 1571 1579 1
  1603 1572 1576 1
  1604 1573 1566 1
  1605 1547 1566 am
  1606 1580 1581 1
  1607 1581 1582 1
  1608 1581 1587 1
  1609 1581 1584 1
  1610 1582 1583 2
  1611 1584 1589 1
  1612 1584 1585 1
  1613 1586 1580 1
  1614 1588 1584 1
  1615 1590 1585 1
  1616 1568 1580 am
  1617 1591 1592 1
  1618 1592 1600 1
  1619 1592 1595 1
  1620 1592 1593 1
  1621 1593 1594 2
  1622 1595 1602 1
  1623 1595 1596 1
  1624 1596 1603 1
  1625 1596 1597 1
  1626 1596 1598 1
  1627 1597 1604 1
  1628 1597 1605 1
  1629 1597 1606 1
  1630 1598 1607 1
  1631 1598 1608 1
  1632 1598 1609 1
  1633 1599 1591 1
  1634 1601 1595 1
  1635 1582 1591 am
  1636 1610 1611 1
  1637 1610 1620 1
  1638 1611 1612 1
  1639 1611 1614 1
  1640 1611 1621 1
  1641 1612 1613 2
  1642 1614 1615 1
  1643 1614 1622 1
  1644 1614 1623 1
  1645 1615 1616 ar
  1646 1615 1617 ar
  1647 1616 1619 ar
  1648 1616 1624 1
  1649 1617 1618 ar
  1650 1618 1619 ar
  1651 1618 1625 1
  1652 1619 1626 1
  1653 1593 1610 am
  1654 1627 1628 1
  1655 1628 1633 1
[truncated: 124,687 more chars]
