# Supplementary material for: The pocketome of G-protein-coupled receptors reveals previously untargeted allosteric sites
Source: Nat Commun. 2022 May 10;13:2567. doi: 10.1038/s41467-022-29609-6 (PMC9091257; doi:10.1038/s41467-022-29609-6)
Supplement: Supplementary file 4 — Supplementary Data 1 [file 41467_2022_29609_MOESM4_ESM.zip › docking_files/2j4y/mols.mol2]

# TRIPOS MOL2 file generated by SEED

@<TRIPOS>MOLECULE
methanamine
 8 7 0 0 0
****
USER_CHARGES
INVALID_CHARGES
Pose:   1 Cluster:   1 Fr_nu: 1577919 TotEn:   -63.04
@<TRIPOS>ATOM
      1 C1        -71.2794   -1.8223  -61.2641 C.3    1 LIG       0.04000
      2 N1        -71.5528   -0.4305  -60.8572 N.4    1 LIG      -0.30000
      3 H1        -70.6163   -1.7927  -62.1306 H      1 LIG       0.09000
      4 H2        -70.8034   -2.3291  -60.4225 H      1 LIG       0.09000
      5 H3        -72.2331   -2.2902  -61.5156 H      1 LIG       0.09000
      6 H4        -72.1764   -0.3943  -60.0402 H      1 LIG       0.33000
      7 H5        -72.0043    0.0991  -61.6147 H      1 LIG       0.33000
      8 H6        -70.6863    0.0641  -60.6074 H      1 LIG       0.33000
@<TRIPOS>BOND
      1       1       2 1
      2       1       3 1
      3       1       4 1
      4       1       5 1
      5       2       6 1
      6       2       7 1
      7       2       8 1
@<TRIPOS>ALT_TYPE
CGenFF_4.0_ALT_TYPE_SET
CGenFF_4.0 1 CG334 2 NG3P3 3 HGA3 4 HGA3 5 HGA3 6 HGP2 7 HGP2 8 HGP2
@<TRIPOS>MOLECULE
methanamine
 8 7 0 0 0
****
USER_CHARGES
INVALID_CHARGES
Pose:   2 Cluster:   2 Fr_nu: 151318 TotEn:   -60.73
@<TRIPOS>ATOM
      1 C1        -71.9829   -9.5442  -43.9945 C.3    1 LIG       0.04000
      2 N1        -72.0491   -8.2123  -44.6262 N.4    1 LIG      -0.30000
      3 H1        -72.9162   -9.7029  -43.4513 H      1 LIG       0.09000
      4 H2        -71.8591  -10.2843  -44.7873 H      1 LIG       0.09000
      5 H3        -71.1280   -9.5495  -43.3155 H      1 LIG       0.09000
      6 H4        -71.1920   -8.0053  -45.1555 H      1 LIG       0.33000
      7 H5        -72.1658   -7.4701  -43.9237 H      1 LIG       0.33000
      8 H6        -72.8403   -8.1466  -45.2803 H      1 LIG       0.33000
@<TRIPOS>BOND
      1       1       2 1
      2       1       3 1
      3       1       4 1
      4       1       5 1
      5       2       6 1
      6       2       7 1
      7       2       8 1
@<TRIPOS>ALT_TYPE
CGenFF_4.0_ALT_TYPE_SET
CGenFF_4.0 1 CG334 2 NG3P3 3 HGA3 4 HGA3 5 HGA3 6 HGP2 7 HGP2 8 HGP2
@<TRIPOS>MOLECULE
methanamine
 8 7 0 0 0
****
USER_CHARGES
INVALID_CHARGES
Pose:   3 Cluster:   3 Fr_nu: 151520 TotEn:   -59.51
@<TRIPOS>ATOM
      1 C1        -71.8611   -9.4936  -44.0840 C.3    1 LIG       0.04000
      2 N1        -72.8883   -8.8860  -43.2162 N.4    1 LIG      -0.30000
      3 H1        -72.1258  -10.5422  -44.2311 H      1 LIG       0.09000
      4 H2        -71.8612   -8.9519  -45.0317 H      1 LIG       0.09000
      5 H3        -70.8983   -9.3993  -43.5781 H      1 LIG       0.09000
      6 H4        -72.6911   -7.8920  -43.0411 H      1 LIG       0.33000
      7 H5        -72.9340   -9.3579  -42.3034 H      1 LIG       0.33000
      8 H6        -73.8224   -8.9458  -43.6428 H      1 LIG       0.33000
@<TRIPOS>BOND
      1       1       2 1
      2       1       3 1
      3       1       4 1
      4       1       5 1
      5       2       6 1
      6       2       7 1
      7       2       8 1
@<TRIPOS>ALT_TYPE
CGenFF_4.0_ALT_TYPE_SET
CGenFF_4.0 1 CG334 2 NG3P3 3 HGA3 4 HGA3 5 HGA3 6 HGP2 7 HGP2 8 HGP2
@<TRIPOS>MOLECULE
methanamine
 8 7 0 0 0
****
USER_CHARGES
INVALID_CHARGES
Pose:   4 Cluster:   4 Fr_nu: 1589122 TotEn:   -57.49
@<TRIPOS>ATOM
      1 C1        -71.4679   -0.7302  -61.5458 C.3    1 LIG       0.04000
      2 N1        -71.0762    0.5769  -60.9845 N.4    1 LIG      -0.30000
      3 H1        -71.2627   -1.4925  -60.7920 H      1 LIG       0.09000
      4 H2        -72.5331   -0.6873  -61.7810 H      1 LIG       0.09000
      5 H3        -70.8737   -0.8987  -62.4460 H      1 LIG       0.09000
      6 H4        -71.2474    1.3389  -61.6536 H      1 LIG       0.33000
      7 H5        -70.0765    0.5962  -60.7428 H      1 LIG       0.33000
      8 H6        -71.6057    0.7914  -60.1291 H      1 LIG       0.33000
@<TRIPOS>BOND
      1       1       2 1
      2       1       3 1
      3       1       4 1
      4       1       5 1
      5       2       6 1
      6       2       7 1
      7       2       8 1
@<TRIPOS>ALT_TYPE
CGenFF_4.0_ALT_TYPE_SET
CGenFF_4.0 1 CG334 2 NG3P3 3 HGA3 4 HGA3 5 HGA3 6 HGP2 7 HGP2 8 HGP2
@<TRIPOS>MOLECULE
methanamine
 8 7 0 0 0
****
USER_CHARGES
INVALID_CHARGES
Pose:   5 Cluster:   5 Fr_nu: 1420277 TotEn:   -56.77
@<TRIPOS>ATOM
      1 C1        -70.9846   -2.4799  -61.1578 C.3    1 LIG       0.04000
      2 N1        -72.1369   -2.2717  -60.2599 N.4    1 LIG      -0.30000
      3 H1        -70.9980   -3.5221  -61.4821 H      1 LIG       0.09000
      4 H2        -71.0960   -1.8029  -62.0069 H      1 LIG       0.09000
      5 H3        -70.0770   -2.2563  -60.5938 H      1 LIG       0.09000
      6 H4        -72.1769   -1.3018  -59.9200 H      1 LIG       0.33000
      7 H5        -72.0858   -2.8862  -59.4366 H      1 LIG       0.33000
      8 H6        -73.0256   -2.4688  -60.7387 H      1 LIG       0.33000
@<TRIPOS>BOND
      1       1       2 1
      2       1       3 1
      3       1       4 1
      4       1       5 1
      5       2       6 1
      6       2       7 1
      7       2       8 1
@<TRIPOS>ALT_TYPE
CGenFF_4.0_ALT_TYPE_SET
CGenFF_4.0 1 CG334 2 NG3P3 3 HGA3 4 HGA3 5 HGA3 6 HGP2 7 HGP2 8 HGP2
@<TRIPOS>MOLECULE
methanamine
 8 7 0 0 0
****
USER_CHARGES
INVALID_CHARGES
Pose:   6 Cluster:   6 Fr_nu: 849249 TotEn:   -55.17
@<TRIPOS>ATOM
      1 C1        -73.1783  -11.2388  -43.7988 C.3    1 LIG       0.04000
      2 N1        -73.0560   -9.8073  -43.4622 N.4    1 LIG      -0.30000
      3 H1        -73.1999  -11.8011  -42.8635 H      1 LIG       0.09000
      4 H2        -74.1057  -11.3723  -44.3588 H      1 LIG       0.09000
      5 H3        -72.3118  -11.5150  -44.4027 H      1 LIG       0.09000
      6 H4        -73.0305   -9.2239  -44.3087 H      1 LIG       0.33000
      7 H5        -72.1953   -9.6198  -42.9311 H      1 LIG       0.33000
      8 H6        -73.8487   -9.4878  -42.8899 H      1 LIG       0.33000
@<TRIPOS>BOND
      1       1       2 1
      2       1       3 1
      3       1       4 1
      4       1       5 1
      5       2       6 1
      6       2       7 1
      7       2       8 1
@<TRIPOS>ALT_TYPE
CGenFF_4.0_ALT_TYPE_SET
CGenFF_4.0 1 CG334 2 NG3P3 3 HGA3 4 HGA3 5 HGA3 6 HGP2 7 HGP2 8 HGP2
@<TRIPOS>MOLECULE
methanamine
 8 7 0 0 0
****
USER_CHARGES
INVALID_CHARGES
Pose:   7 Cluster:   7 Fr_nu: 1581724 TotEn:   -52.64
@<TRIPOS>ATOM
      1 C1        -71.3599   -2.0745  -61.3586 C.3    1 LIG       0.04000
      2 N1        -72.3488   -1.1363  -61.9235 N.4    1 LIG      -0.30000
      3 H1        -71.9059   -2.9153  -60.9269 H      1 LIG       0.09000
      4 H2        -70.7098   -2.4042  -62.1713 H      1 LIG       0.09000
      5 H3        -70.7923   -1.5410  -60.5938 H      1 LIG       0.09000
      6 H4        -71.8906   -0.3187  -62.3471 H      1 LIG       0.33000
      7 H5        -72.9922   -0.7898  -61.1996 H      1 LIG       0.33000
      8 H6        -72.9172   -1.5854  -62.6537 H      1 LIG       0.33000
@<TRIPOS>BOND
      1       1       2 1
      2       1       3 1
      3       1       4 1
      4       1       5 1
      5       2       6 1
      6       2       7 1
      7       2       8 1
@<TRIPOS>ALT_TYPE
CGenFF_4.0_ALT_TYPE_SET
CGenFF_4.0 1 CG334 2 NG3P3 3 HGA3 4 HGA3 5 HGA3 6 HGP2 7 HGP2 8 HGP2
@<TRIPOS>MOLECULE
methanamine
 8 7 0 0 0
****
USER_CHARGES
INVALID_CHARGES
Pose:   8 Cluster:   8 Fr_nu: 1581592 TotEn:   -51.71
@<TRIPOS>ATOM
      1 C1        -71.8402   -2.8828  -60.5303 C.3    1 LIG       0.04000
      2 N1        -71.0762   -1.7049  -60.9845 N.4    1 LIG      -0.30000
      3 H1        -72.4466   -3.2310  -61.3685 H      1 LIG       0.09000
      4 H2        -71.1243   -3.6461  -60.2197 H      1 LIG       0.09000
      5 H3        -72.4690   -2.5708  -59.6942 H      1 LIG       0.09000
      6 H4        -70.4827   -1.3304  -60.2327 H      1 LIG       0.33000
      7 H5        -71.7019   -0.9482  -61.2908 H      1 LIG       0.33000
      8 H6        -70.4624   -1.9388  -61.7760 H      1 LIG       0.33000
@<TRIPOS>BOND
      1       1       2 1
      2       1       3 1
      3       1       4 1
      4       1       5 1
      5       2       6 1
      6       2       7 1
      7       2       8 1
@<TRIPOS>ALT_TYPE
CGenFF_4.0_ALT_TYPE_SET
CGenFF_4.0 1 CG334 2 NG3P3 3 HGA3 4 HGA3 5 HGA3 6 HGP2 7 HGP2 8 HGP2
@<TRIPOS>MOLECULE
methanamine
 8 7 0 0 0
****
USER_CHARGES
INVALID_CHARGES
Pose:   9 Cluster:   9 Fr_nu: 783305 TotEn:   -47.28
@<TRIPOS>ATOM
      1 C1        -65.4180    4.8820  -54.9820 C.3    1 LIG       0.04000
      2 N1        -64.6442    4.2753  -53.8818 N.4    1 LIG      -0.30000
      3 H1        -64.7152    5.1672  -55.7669 H      1 LIG       0.09000
      4 H2        -66.1278    4.1352  -55.3428 H      1 LIG       0.09000
      5 H3        -65.9365    5.7560  -54.5832 H      1 LIG       0.09000
      6 H4        -65.2567    3.9848  -53.1083 H      1 LIG       0.33000
      7 H5        -63.9554    4.9366  -53.4994 H      1 LIG       0.33000
      8 H6        -64.1308    3.4425  -54.1994 H      1 LIG       0.33000
@<TRIPOS>BOND
      1       1       2 1
      2       1       3 1
      3       1       4 1
      4       1       5 1
      5       2       6 1
      6       2       7 1
      7       2       8 1
@<TRIPOS>ALT_TYPE
CGenFF_4.0_ALT_TYPE_SET
CGenFF_4.0 1 CG334 2 NG3P3 3 HGA3 4 HGA3 5 HGA3 6 HGP2 7 HGP2 8 HGP2
@<TRIPOS>MOLECULE
methanamine
 8 7 0 0 0
****
USER_CHARGES
INVALID_CHARGES
Pose:  10 Cluster:  10 Fr_nu: 1372288 TotEn:   -40.62
@<TRIPOS>ATOM
      1 C1        -84.1236  -11.2787  -31.8372 C.3    1 LIG       0.04000
      2 N1        -82.7895  -11.6960  -31.3646 N.4    1 LIG      -0.30000
      3 H1        -84.4568  -12.0050  -32.5808 H      1 LIG       0.09000
      4 H2        -84.7937  -11.2633  -30.9755 H      1 LIG       0.09000
      5 H3        -84.0262  -10.2840  -32.2765 H      1 LIG       0.09000
      6 H4        -82.4217  -11.0457  -30.6579 H      1 LIG       0.33000
      7 H5        -82.1117  -11.7285  -32.1376 H      1 LIG       0.33000
      8 H6        -82.8186  -12.6319  -30.9387 H      1 LIG       0.33000
@<TRIPOS>BOND
      1       1       2 1
      2       1       3 1
      3       1       4 1
      4       1       5 1
      5       2       6 1
      6       2       7 1
      7       2       8 1
@<TRIPOS>ALT_TYPE
CGenFF_4.0_ALT_TYPE_SET
CGenFF_4.0 1 CG334 2 NG3P3 3 HGA3 4 HGA3 5 HGA3 6 HGP2 7 HGP2 8 HGP2
@<TRIPOS>MOLECULE
methanamine
 8 7 0 0 0
****
USER_CHARGES
INVALID_CHARGES
Pose:  11 Cluster:  11 Fr_nu: 1586745 TotEn:   -39.61
@<TRIPOS>ATOM
      1 C1        -56.9986    5.0500  -20.1812 C.3    1 LIG       0.04000
      2 N1        -55.7829    4.7135  -20.9468 N.4    1 LIG      -0.30000
      3 H1        -56.7845    4.8826  -19.1240 H      1 LIG       0.09000
      4 H2        -57.2346    6.0985  -20.3727 H      1 LIG       0.09000
      5 H3        -57.8024    4.3972  -20.5269 H      1 LIG       0.09000
      6 H4        -55.9248    4.8525  -21.9559 H      1 LIG       0.33000
      7 H5        -55.5109    3.7317  -20.8049 H      1 LIG       0.33000
      8 H6        -54.9868    5.2995  -20.6626 H      1 LIG       0.33000
@<TRIPOS>BOND
      1       1       2 1
      2       1       3 1
      3       1       4 1
      4       1       5 1
      5       2       6 1
      6       2       7 1
      7       2       8 1
@<TRIPOS>ALT_TYPE
CGenFF_4.0_ALT_TYPE_SET
CGenFF_4.0 1 CG334 2 NG3P3 3 HGA3 4 HGA3 5 HGA3 6 HGP2 7 HGP2 8 HGP2
@<TRIPOS>MOLECULE
methanamine
 8 7 0 0 0
****
USER_CHARGES
INVALID_CHARGES
Pose:  12 Cluster:  12 Fr_nu: 1213825 TotEn:   -39.36
@<TRIPOS>ATOM
      1 C1        -75.1744  -26.4952  -46.3260 C.3    1 LIG       0.04000
      2 N1        -75.4372  -26.2496  -47.7571 N.4    1 LIG      -0.30000
      3 H1        -76.0404  -27.0147  -45.9118 H      1 LIG       0.09000
      4 H2        -74.2754  -27.1100  -46.2521 H      1 LIG       0.09000
      5 H3        -75.0291  -25.5274  -45.8422 H      1 LIG       0.09000
      6 H4        -74.6511  -25.7597  -48.2039 H      1 LIG       0.33000
      7 H5        -76.2776  -25.6715  -47.8895 H      1 LIG       0.33000
      8 H6        -75.5836  -27.1303  -48.2678 H      1 LIG       0.33000
@<TRIPOS>BOND
      1       1       2 1
      2       1       3 1
      3       1       4 1
      4       1       5 1
      5       2       6 1
      6       2       7 1
      7       2       8 1
@<TRIPOS>ALT_TYPE
CGenFF_4.0_ALT_TYPE_SET
CGenFF_4.0 1 CG334 2 NG3P3 3 HGA3 4 HGA3 5 HGA3 6 HGP2 7 HGP2 8 HGP2
@<TRIPOS>MOLECULE
methanamine
 8 7 0 0 0
****
USER_CHARGES
INVALID_CHARGES
Pose:  13 Cluster:  13 Fr_nu: 1287451 TotEn:   -39.03
@<TRIPOS>ATOM
      1 C1        -75.0562  -26.3084  -45.5335 C.3    1 LIG       0.04000
      2 N1        -76.2486  -26.6200  -46.3447 N.4    1 LIG      -0.30000
      3 H1        -75.3047  -25.4670  -44.8840 H      1 LIG       0.09000
      4 H2        -74.8086  -27.1962  -44.9485 H      1 LIG       0.09000
      5 H3        -74.2453  -26.0500  -46.2172 H      1 LIG       0.09000
      6 H4        -76.0740  -27.4095  -46.9802 H      1 LIG       0.33000
      7 H5        -76.5302  -25.8157  -46.9207 H      1 LIG       0.33000
      8 H6        -77.0503  -26.8718  -45.7514 H      1 LIG       0.33000
@<TRIPOS>BOND
      1       1       2 1
      2       1       3 1
      3       1       4 1
      4       1       5 1
      5       2       6 1
      6       2       7 1
      7       2       8 1
@<TRIPOS>ALT_TYPE
CGenFF_4.0_ALT_TYPE_SET
CGenFF_4.0 1 CG334 2 NG3P3 3 HGA3 4 HGA3 5 HGA3 6 HGP2 7 HGP2 8 HGP2
@<TRIPOS>MOLECULE
methanamine
 8 7 0 0 0
****
USER_CHARGES
INVALID_CHARGES
Pose:  14 Cluster:  14 Fr_nu: 1586755 TotEn:   -33.07
@<TRIPOS>ATOM
      1 C1        -56.9705    5.0095  -20.1734 C.3    1 LIG       0.04000
      2 N1        -55.9428    4.1025  -19.6271 N.4    1 LIG      -0.30000
      3 H1        -57.2882    5.6767  -19.3701 H      1 LIG       0.09000
      4 H2        -56.5193    5.5702  -20.9942 H      1 LIG       0.09000
      5 H3        -57.8024    4.3972  -20.5269 H      1 LIG       0.09000
      6 H4        -55.6032    3.4463  -20.3425 H      1 LIG       0.33000
      7 H5        -56.3127    3.5446  -18.8462 H      1 LIG       0.33000
      8 H6        -55.1296    4.6256  -19.2761 H      1 LIG       0.33000
@<TRIPOS>BOND
      1       1       2 1
      2       1       3 1
      3       1       4 1
      4       1       5 1
      5       2       6 1
      6       2       7 1
      7       2       8 1
@<TRIPOS>ALT_TYPE
CGenFF_4.0_ALT_TYPE_SET
CGenFF_4.0 1 CG334 2 NG3P3 3 HGA3 4 HGA3 5 HGA3 6 HGP2 7 HGP2 8 HGP2
@<TRIPOS>MOLECULE
methanamine
 8 7 0 0 0
****
USER_CHARGES
INVALID_CHARGES
Pose:  15 Cluster:  15 Fr_nu: 1588206 TotEn:   -28.64
@<TRIPOS>ATOM
      1 C1        -56.3926    6.1993  -20.3268 C.3    1 LIG       0.04000
      2 N1        -55.5232    5.1225  -19.8150 N.4    1 LIG      -0.30000
      3 H1        -56.7932    6.7415  -19.4683 H      1 LIG       0.09000
      4 H2        -55.7822    6.8521  -20.9537 H      1 LIG       0.09000
      5 H3        -57.1932    5.7352  -20.9060 H      1 LIG       0.09000
      6 H4        -55.1145    4.5737  -20.5827 H      1 LIG       0.33000
      7 H5        -56.0470    4.4720  -19.2144 H      1 LIG       0.33000
      8 H6        -54.7462    5.5012  -19.2575 H      1 LIG       0.33000
@<TRIPOS>BOND
      1       1       2 1
      2       1       3 1
      3       1       4 1
      4       1       5 1
      5       2       6 1
      6       2       7 1
      7       2       8 1
@<TRIPOS>ALT_TYPE
CGenFF_4.0_ALT_TYPE_SET
CGenFF_4.0 1 CG334 2 NG3P3 3 HGA3 4 HGA3 5 HGA3 6 HGP2 7 HGP2 8 HGP2
@<TRIPOS>MOLECULE
methanamine
 8 7 0 0 0
****
USER_CHARGES
INVALID_CHARGES
Pose:  16 Cluster:  16 Fr_nu: 1584069 TotEn:   -26.75
@<TRIPOS>ATOM
      1 C1        -57.7678    2.1471  -19.1450 C.3    1 LIG       0.04000
      2 N1        -56.6238    2.9862  -19.5505 N.4    1 LIG      -0.30000
      3 H1        -57.3776    1.3058  -18.5694 H      1 LIG       0.09000
      4 H2        -58.4350    2.7623  -18.5383 H      1 LIG       0.09000
      5 H3        -58.2679    1.8032  -20.0525 H      1 LIG       0.09000
      6 H4        -56.9314    3.7996  -20.0995 H      1 LIG       0.33000
      7 H5        -55.9576    2.4569  -20.1285 H      1 LIG       0.33000
      8 H6        -56.1106    3.3408  -18.7327 H      1 LIG       0.33000
@<TRIPOS>BOND
      1       1       2 1
      2       1       3 1
      3       1       4 1
      4       1       5 1
      5       2       6 1
      6       2       7 1
      7       2       8 1
@<TRIPOS>ALT_TYPE
CGenFF_4.0_ALT_TYPE_SET
CGenFF_4.0 1 CG334 2 NG3P3 3 HGA3 4 HGA3 5 HGA3 6 HGP2 7 HGP2 8 HGP2
@<TRIPOS>MOLECULE
methanol
 6 5 0 0 0
****
USER_CHARGES
INVALID_CHARGES
Pose:   1 Cluster:   1 Fr_nu: 4805817 TotEn:   -18.02
@<TRIPOS>ATOM
      1 C1        -72.7098  -12.4668  -43.5872 C.3    1 LIG      -0.04000
      2 O1        -72.3333  -13.1058  -42.3813 O.3    1 LIG      -0.65000
      3 H1        -72.6886  -13.1903  -44.4059 H      1 LIG       0.09000
      4 H2        -72.0206  -11.6445  -43.7956 H      1 LIG       0.09000
      5 H3        -73.7228  -12.0720  -43.4791 H      1 LIG       0.09000
      6 H4        -72.3641  -12.4329  -41.6799 H      1 LIG       0.42000
@<TRIPOS>BOND
      1       1       2 1
      2       1       3 1
      3       1       4 1
      4       1       5 1
      5       2       6 1
@<TRIPOS>ALT_TYPE
CGenFF_4.0_ALT_TYPE_SET
CGenFF_4.0 1 CG331 2 OG311 3 HGA3 4 HGA3 5 HGA3 6 HGP1
@<TRIPOS>MOLECULE
methanol
 6 5 0 0 0
****
USER_CHARGES
INVALID_CHARGES
Pose:   2 Cluster:   2 Fr_nu: 476678 TotEn:   -15.89
@<TRIPOS>ATOM
      1 C1        -71.0541  -13.1473  -43.2099 C.3    1 LIG      -0.04000
      2 O1        -71.8406  -14.2557  -42.8132 O.3    1 LIG      -0.65000
      3 H1        -70.6618  -12.6422  -42.3238 H      1 LIG       0.09000
      4 H2        -71.6658  -12.4562  -43.7954 H      1 LIG       0.09000
      5 H3        -70.2221  -13.5028  -43.8222 H      1 LIG       0.09000
      6 H4        -72.1704  -14.6770  -43.6252 H      1 LIG       0.42000
@<TRIPOS>BOND
      1       1       2 1
      2       1       3 1
      3       1       4 1
      4       1       5 1
      5       2       6 1
@<TRIPOS>ALT_TYPE
CGenFF_4.0_ALT_TYPE_SET
CGenFF_4.0 1 CG331 2 OG311 3 HGA3 4 HGA3 5 HGA3 6 HGP1
@<TRIPOS>MOLECULE
methanol
 6 5 0 0 0
****
USER_CHARGES
INVALID_CHARGES
Pose:   3 Cluster:   3 Fr_nu: 4803257 TotEn:   -15.59
@<TRIPOS>ATOM
      1 C1        -73.1484  -12.0720  -43.8964 C.3    1 LIG      -0.04000
      2 O1        -72.7431  -13.3775  -43.5278 O.3    1 LIG      -0.65000
      3 H1        -72.9724  -11.3863  -43.0639 H      1 LIG       0.09000
      4 H2        -74.2095  -12.0792  -44.1583 H      1 LIG       0.09000
      5 H3        -72.5639  -11.7492  -44.7611 H      1 LIG       0.09000
      6 H4        -72.9147  -13.9558  -44.2906 H      1 LIG       0.42000
@<TRIPOS>BOND
      1       1       2 1
      2       1       3 1
      3       1       4 1
      4       1       5 1
      5       2       6 1
@<TRIPOS>ALT_TYPE
CGenFF_4.0_ALT_TYPE_SET
CGenFF_4.0 1 CG331 2 OG311 3 HGA3 4 HGA3 5 HGA3 6 HGP1
@<TRIPOS>MOLECULE
methanol
 6 5 0 0 0
****
USER_CHARGES
INVALID_CHARGES
Pose:   4 Cluster:   4 Fr_nu: 2713661 TotEn:   -13.70
@<TRIPOS>ATOM
      1 C1        -71.9066  -12.5968  -43.7274 C.3    1 LIG      -0.04000
      2 O1        -70.9776  -12.8719  -42.6950 O.3    1 LIG      -0.65000
      3 H1        -71.8194  -13.3558  -44.5088 H      1 LIG       0.09000
      4 H2        -71.7076  -11.6059  -44.1435 H      1 LIG       0.09000
      5 H3        -72.9168  -12.6193  -43.3120 H      1 LIG       0.09000
      6 H4        -71.0851  -12.1782  -42.0220 H      1 LIG       0.42000
@<TRIPOS>BOND
      1       1       2 1
      2       1       3 1
      3       1       4 1
      4       1       5 1
      5       2       6 1
@<TRIPOS>ALT_TYPE
CGenFF_4.0_ALT_TYPE_SET
CGenFF_4.0 1 CG331 2 OG311 3 HGA3 4 HGA3 5 HGA3 6 HGP1
@<TRIPOS>MOLECULE
methanol
 6 5 0 0 0
****
USER_CHARGES
INVALID_CHARGES
Pose:   5 Cluster:   5 Fr_nu: 143583 TotEn:   -13.45
@<TRIPOS>ATOM
      1 C1        -72.2524  -12.8335  -43.4813 C.3    1 LIG      -0.04000
      2 O1        -71.5752  -14.0501  -43.7376 O.3    1 LIG      -0.65000
      3 H1        -71.6290  -12.1943  -42.8512 H      1 LIG       0.09000
      4 H2        -73.2014  -13.0421  -42.9808 H      1 LIG       0.09000
      5 H3        -72.4465  -12.3280  -44.4301 H      1 LIG       0.09000
      6 H4        -72.1590  -14.5893  -44.2982 H      1 LIG       0.42000
@<TRIPOS>BOND
      1       1       2 1
      2       1       3 1
      3       1       4 1
      4       1       5 1
      5       2       6 1
@<TRIPOS>ALT_TYPE
CGenFF_4.0_ALT_TYPE_SET
CGenFF_4.0 1 CG331 2 OG311 3 HGA3 4 HGA3 5 HGA3 6 HGP1
@<TRIPOS>MOLECULE
methanol
 6 5 0 0 0
****
USER_CHARGES
INVALID_CHARGES
Pose:   6 Cluster:   6 Fr_nu: 9474592 TotEn:   -12.76
@<TRIPOS>ATOM
      1 C1        -51.5999  -24.1620  -25.4069 C.3    1 LIG      -0.04000
      2 O1        -52.4527  -23.0633  -25.1425 O.3    1 LIG      -0.65000
      3 H1        -50.5816  -23.9171  -25.0950 H      1 LIG       0.09000
      4 H2        -51.6199  -24.3911  -26.4754 H      1 LIG       0.09000
      5 H3        -51.9524  -25.0292  -24.8437 H      1 LIG       0.09000
      6 H4        -53.3453  -23.3184  -25.4323 H      1 LIG       0.42000
@<TRIPOS>BOND
      1       1       2 1
      2       1       3 1
      3       1       4 1
      4       1       5 1
      5       2       6 1
@<TRIPOS>ALT_TYPE
CGenFF_4.0_ALT_TYPE_SET
CGenFF_4.0 1 CG331 2 OG311 3 HGA3 4 HGA3 5 HGA3 6 HGP1
@<TRIPOS>MOLECULE
methanol
 6 5 0 0 0
****
USER_CHARGES
INVALID_CHARGES
Pose:   7 Cluster:   7 Fr_nu: 7372296 TotEn:   -12.13
@<TRIPOS>ATOM
      1 C1        -58.6631   -2.6519  -19.7605 C.3    1 LIG      -0.04000
      2 O1        -57.2885   -2.8662  -20.0228 O.3    1 LIG      -0.65000
      3 H1        -59.0438   -3.4567  -19.1268 H      1 LIG       0.09000
      4 H2        -59.2150   -2.6243  -20.7035 H      1 LIG       0.09000
      5 H3        -58.7816   -1.6970  -19.2431 H      1 LIG       0.09000
      6 H4        -56.9877   -2.1332  -20.5866 H      1 LIG       0.42000
@<TRIPOS>BOND
      1       1       2 1
      2       1       3 1
      3       1       4 1
      4       1       5 1
      5       2       6 1
@<TRIPOS>ALT_TYPE
CGenFF_4.0_ALT_TYPE_SET
CGenFF_4.0 1 CG331 2 OG311 3 HGA3 4 HGA3 5 HGA3 6 HGP1
@<TRIPOS>MOLECULE
methanol
 6 5 0 0 0
****
USER_CHARGES
INVALID_CHARGES
Pose:   8 Cluster:   8 Fr_nu: 601291 TotEn:   -11.96
@<TRIPOS>ATOM
      1 C1        -69.9082   -6.4442  -46.1096 C.3    1 LIG      -0.04000
      2 O1        -69.3040   -7.2366  -45.1039 O.3    1 LIG      -0.65000
      3 H1        -69.2730   -6.4361  -46.9988 H      1 LIG       0.09000
      4 H2        -70.0464   -5.4255  -45.7383 H      1 LIG       0.09000
      5 H3        -70.8807   -6.8725  -46.3633 H      1 LIG       0.09000
      6 H4        -69.8961   -7.2192  -44.3326 H      1 LIG       0.42000
@<TRIPOS>BOND
      1       1       2 1
      2       1       3 1
      3       1       4 1
      4       1       5 1
      5       2       6 1
@<TRIPOS>ALT_TYPE
CGenFF_4.0_ALT_TYPE_SET
CGenFF_4.0 1 CG331 2 OG311 3 HGA3 4 HGA3 5 HGA3 6 HGP1
@<TRIPOS>MOLECULE
methanol
 6 5 0 0 0
****
USER_CHARGES
INVALID_CHARGES
Pose:   9 Cluster:   9 Fr_nu: 9485411 TotEn:   -11.46
@<TRIPOS>ATOM
      1 C1        -52.6997  -24.1620  -24.6720 C.3    1 LIG      -0.04000
      2 O1        -53.3912  -22.9276  -24.6224 O.3    1 LIG      -0.65000
      3 H1        -51.9856  -24.2140  -23.8465 H      1 LIG       0.09000
      4 H2        -52.1755  -24.2489  -25.6272 H      1 LIG       0.09000
      5 H3        -53.4208  -24.9774  -24.5789 H      1 LIG       0.09000
      6 H4        -54.0141  -22.9190  -25.3691 H      1 LIG       0.42000
@<TRIPOS>BOND
      1       1       2 1
      2       1       3 1
      3       1       4 1
      4       1       5 1
      5       2       6 1
@<TRIPOS>ALT_TYPE
CGenFF_4.0_ALT_TYPE_SET
CGenFF_4.0 1 CG331 2 OG311 3 HGA3 4 HGA3 5 HGA3 6 HGP1
@<TRIPOS>MOLECULE
methanol
 6 5 0 0 0
****
USER_CHARGES
INVALID_CHARGES
Pose:  10 Cluster:  10 Fr_nu: 1234556 TotEn:   -11.11
@<TRIPOS>ATOM
      1 C1        -64.9895   -6.9764  -43.4569 C.3    1 LIG      -0.04000
      2 O1        -64.9688   -8.3841  -43.3069 O.3    1 LIG      -0.65000
      3 H1        -66.0185   -6.6163  -43.3810 H      1 LIG       0.09000
      4 H2        -64.5685   -6.7063  -44.4286 H      1 LIG       0.09000
      5 H3        -64.3887   -6.5255  -42.6636 H      1 LIG       0.09000
      6 H4        -64.0407   -8.6654  -43.3802 H      1 LIG       0.42000
@<TRIPOS>BOND
      1       1       2 1
      2       1       3 1
      3       1       4 1
      4       1       5 1
      5       2       6 1
@<TRIPOS>ALT_TYPE
CGenFF_4.0_ALT_TYPE_SET
CGenFF_4.0 1 CG331 2 OG311 3 HGA3 4 HGA3 5 HGA3 6 HGP1
@<TRIPOS>MOLECULE
methanol
 6 5 0 0 0
****
USER_CHARGES
INVALID_CHARGES
Pose:  11 Cluster:  11 Fr_nu: 601192 TotEn:   -10.20
@<TRIPOS>ATOM
      1 C1        -70.0116   -6.3863  -46.1950 C.3    1 LIG      -0.04000
      2 O1        -70.1250   -5.0509  -45.7387 O.3    1 LIG      -0.65000
      3 H1        -69.2730   -6.4361  -46.9988 H      1 LIG       0.09000
      4 H2        -70.9832   -6.7325  -46.5566 H      1 LIG       0.09000
      5 H3        -69.6872   -7.0190  -45.3655 H      1 LIG       0.09000
      6 H4        -70.7882   -5.0474  -45.0275 H      1 LIG       0.42000
@<TRIPOS>BOND
      1       1       2 1
      2       1       3 1
      3       1       4 1
      4       1       5 1
      5       2       6 1
@<TRIPOS>ALT_TYPE
CGenFF_4.0_ALT_TYPE_SET
CGenFF_4.0 1 CG331 2 OG311 3 HGA3 4 HGA3 5 HGA3 6 HGP1
@<TRIPOS>MOLECULE
methanol
 6 5 0 0 0
****
USER_CHARGES
INVALID_CHARGES
Pose:  12 Cluster:  12 Fr_nu: 316200 TotEn:    -9.65
@<TRIPOS>ATOM
      1 C1        -70.0731   -6.0207  -45.7779 C.3    1 LIG      -0.04000
      2 O1        -71.1423   -6.9134  -45.5240 O.3    1 LIG      -0.65000
      3 H1        -69.6127   -6.2662  -46.7381 H      1 LIG       0.09000
      4 H2        -69.3338   -6.0989  -44.9767 H      1 LIG       0.09000
      5 H3        -70.4626   -5.0006  -45.8134 H      1 LIG       0.09000
      6 H4        -71.5245   -6.6642  -44.6652 H      1 LIG       0.42000
@<TRIPOS>BOND
      1       1       2 1
      2       1       3 1
      3       1       4 1
      4       1       5 1
      5       2       6 1
@<TRIPOS>ALT_TYPE
CGenFF_4.0_ALT_TYPE_SET
CGenFF_4.0 1 CG331 2 OG311 3 HGA3 4 HGA3 5 HGA3 6 HGP1
@<TRIPOS>MOLECULE
methanol
 6 5 0 0 0
****
USER_CHARGES
INVALID_CHARGES
Pose:  13 Cluster:  13 Fr_nu: 281096 TotEn:    -9.61
@<TRIPOS>ATOM
      1 C1        -66.5983   -7.7225  -48.2167 C.3    1 LIG      -0.04000
      2 O1        -67.4726   -8.3753  -49.1189 O.3    1 LIG      -0.65000
      3 H1        -67.0378   -7.7248  -47.2162 H      1 LIG       0.09000
      4 H2        -66.4301   -6.6952  -48.5499 H      1 LIG       0.09000
      5 H3        -65.6458   -8.2571  -48.1950 H      1 LIG       0.09000
      6 H4        -67.0489   -8.3528  -49.9939 H      1 LIG       0.42000
@<TRIPOS>BOND
      1       1       2 1
      2       1       3 1
      3       1       4 1
      4       1       5 1
      5       2       6 1
@<TRIPOS>ALT_TYPE
CGenFF_4.0_ALT_TYPE_SET
CGenFF_4.0 1 CG331 2 OG311 3 HGA3 4 HGA3 5 HGA3 6 HGP1
@<TRIPOS>MOLECULE
methanol
 6 5 0 0 0
****
USER_CHARGES
INVALID_CHARGES
Pose:  14 Cluster:  14 Fr_nu: 4474310 TotEn:    -9.39
@<TRIPOS>ATOM
      1 C1        -71.9383   -9.7026  -43.8311 C.3    1 LIG      -0.04000
      2 O1        -71.8831   -8.5900  -44.7049 O.3    1 LIG      -0.65000
      3 H1        -71.7969  -10.6232  -44.4027 H      1 LIG       0.09000
      4 H2        -72.9063   -9.7212  -43.3240 H      1 LIG       0.09000
      5 H3        -71.1419   -9.6115  -43.0887 H      1 LIG       0.09000
      6 H4        -72.0125   -7.7937  -44.1618 H      1 LIG       0.42000
@<TRIPOS>BOND
      1       1       2 1
      2       1       3 1
      3       1       4 1
      4       1       5 1
      5       2       6 1
@<TRIPOS>ALT_TYPE
CGenFF_4.0_ALT_TYPE_SET
CGenFF_4.0 1 CG331 2 OG311 3 HGA3 4 HGA3 5 HGA3 6 HGP1
@<TRIPOS>MOLECULE
methanol
 6 5 0 0 0
****
USER_CHARGES
INVALID_CHARGES
Pose:  15 Cluster:  15 Fr_nu: 702884 TotEn:    -8.94
@<TRIPOS>ATOM
      1 C1        -42.6084   -1.3698  -46.7590 C.3    1 LIG      -0.04000
      2 O1        -43.0504   -1.0794  -45.4457 O.3    1 LIG      -0.65000
      3 H1        -42.5022   -2.4509  -46.8777 H      1 LIG       0.09000
      4 H2        -41.6497   -0.8769  -46.9392 H      1 LIG       0.09000
      5 H3        -43.3471   -0.9980  -47.4730 H      1 LIG       0.09000
      6 H4        -43.1324   -0.1126  -45.3793 H      1 LIG       0.42000
@<TRIPOS>BOND
      1       1       2 1
      2       1       3 1
      3       1       4 1
      4       1       5 1
      5       2       6 1
@<TRIPOS>ALT_TYPE
CGenFF_4.0_ALT_TYPE_SET
CGenFF_4.0 1 CG331 2 OG311 3 HGA3 4 HGA3 5 HGA3 6 HGP1
@<TRIPOS>MOLECULE
methanol
 6 5 0 0 0
****
USER_CHARGES
INVALID_CHARGES
Pose:  16 Cluster:  16 Fr_nu:  76849 TotEn:    -8.52
@<TRIPOS>ATOM
      1 C1        -72.9803  -11.2060  -43.8012 C.3    1 LIG      -0.04000
      2 O1        -71.7512  -11.5223  -43.1737 O.3    1 LIG      -0.65000
      3 H1        -72.8969  -11.3811  -44.8766 H      1 LIG       0.09000
      4 H2        -73.2292  -10.1590  -43.6100 H      1 LIG       0.09000
      5 H3        -73.7644  -11.8459  -43.3899 H      1 LIG       0.09000
      6 H4        -71.8646  -11.3544  -42.2226 H      1 LIG       0.42000
@<TRIPOS>BOND
      1       1       2 1
      2       1       3 1
      3       1       4 1
      4       1       5 1
      5       2       6 1
@<TRIPOS>ALT_TYPE
CGenFF_4.0_ALT_TYPE_SET
CGenFF_4.0 1 CG331 2 OG311 3 HGA3 4 HGA3 5 HGA3 6 HGP1
@<TRIPOS>MOLECULE
methanol
 6 5 0 0 0
****
USER_CHARGES
INVALID_CHARGES
Pose:  17 Cluster:  17 Fr_nu: 7327563 TotEn:    -6.81
@<TRIPOS>ATOM
      1 C1        -72.7073  -12.1667  -44.0568 C.3    1 LIG      -0.04000
      2 O1        -71.7068  -13.1042  -44.4099 O.3    1 LIG      -0.65000
      3 H1        -72.2374  -11.2622  -43.6629 H      1 LIG       0.09000
      4 H2        -73.3683  -12.6040  -43.3043 H      1 LIG       0.09000
      5 H3        -73.2883  -11.9147  -44.9471 H      1 LIG       0.09000
      6 H4        -72.1619  -13.8915  -44.7544 H      1 LIG       0.42000
@<TRIPOS>BOND
      1       1       2 1
      2       1       3 1
      3       1       4 1
      4       1       5 1
      5       2       6 1
@<TRIPOS>ALT_TYPE
CGenFF_4.0_ALT_TYPE_SET
CGenFF_4.0 1 CG331 2 OG311 3 HGA3 4 HGA3 5 HGA3 6 HGP1
@<TRIPOS>MOLECULE
methanol
 6 5 0 0 0
****
USER_CHARGES
INVALID_CHARGES
Pose:  18 Cluster:  18 Fr_nu: 9485133 TotEn:    -6.80
@<TRIPOS>ATOM
      1 C1        -52.6997  -24.1620  -24.6720 C.3    1 LIG      -0.04000
      2 O1        -53.2358  -23.6570  -23.4629 O.3    1 LIG      -0.65000
      3 H1        -52.4964  -23.3338  -25.3553 H      1 LIG       0.09000
      4 H2        -53.4119  -24.8560  -25.1256 H      1 LIG       0.09000
      5 H3        -51.7679  -24.6894  -24.4549 H      1 LIG       0.09000
      6 H4        -53.4028  -24.4202  -22.8838 H      1 LIG       0.42000
@<TRIPOS>BOND
      1       1       2 1
      2       1       3 1
      3       1       4 1
      4       1       5 1
      5       2       6 1
@<TRIPOS>ALT_TYPE
CGenFF_4.0_ALT_TYPE_SET
CGenFF_4.0 1 CG331 2 OG311 3 HGA3 4 HGA3 5 HGA3 6 HGP1
@<TRIPOS>MOLECULE
furan
 9 9 0 0 0
****
USER_CHARGES
INVALID_CHARGES
Pose:   1 Cluster:   1 Fr_nu: 1143152 TotEn:   -12.34
@<TRIPOS>ATOM
      1 C1        -64.6556   -6.8813  -44.9768 C.2    1 LIG      -0.26000
      2 C2        -65.9516   -6.3125  -44.9608 C.2    1 LIG      -0.26000
      3 C3        -64.7442   -8.0537  -44.2630 C.2    1 LIG       0.09300
      4 C4        -66.7397   -7.1780  -44.2384 C.2    1 LIG       0.09300
      5 O1        -66.0112   -8.2420  -43.8096 O.3    1 LIG      -0.29200
      6 H1        -63.7680   -6.4858  -45.4491 H      1 LIG       0.17500
      7 H2        -66.2712   -5.3875  -45.4187 H      1 LIG       0.17500
      8 H3        -64.0348   -8.8256  -44.0021 H      1 LIG       0.13800
      9 H4        -67.7822   -7.1804  -43.9553 H      1 LIG       0.13800
@<TRIPOS>BOND
      1       1       2 1
      2       1       3 2
      3       2       4 2
      4       3       5 1
      5       4       5 1
      6       1       6 1
      7       2       7 1
      8       3       8 1
      9       4       9 1
@<TRIPOS>ALT_TYPE
CGenFF_4.0_ALT_TYPE_SET
CGenFF_4.0 1 CG2R51 2 CG2R51 3 CG2R51 4 CG2R51 5 OG2R50 6 HGR51 7 HGR51 8 HGR52 9 HGR52
@<TRIPOS>MOLECULE
furan
 9 9 0 0 0
****
USER_CHARGES
INVALID_CHARGES
Pose:   2 Cluster:   2 Fr_nu: 464391 TotEn:   -10.58
@<TRIPOS>ATOM
      1 C1        -66.0060   -6.7482  -43.6234 C.2    1 LIG      -0.26000
      2 C2        -65.0910   -7.8197  -43.7571 C.2    1 LIG      -0.26000
      3 C3        -66.0213   -6.1050  -44.8392 C.2    1 LIG       0.09300
      4 C4        -64.6124   -7.7549  -45.0450 C.2    1 LIG       0.09300
      5 O1        -65.1746   -6.7125  -45.7113 O.3    1 LIG      -0.29200
      6 H1        -66.5820   -6.4782  -42.7501 H      1 LIG       0.17500
      7 H2        -64.8150   -8.5481  -43.0084 H      1 LIG       0.17500
      8 H3        -66.5527   -5.2469  -45.2244 H      1 LIG       0.13800
      9 H4        -63.9060   -8.3450  -45.6105 H      1 LIG       0.13800
@<TRIPOS>BOND
      1       1       2 1
      2       1       3 2
      3       2       4 2
      4       3       5 1
      5       4       5 1
      6       1       6 1
      7       2       7 1
      8       3       8 1
      9       4       9 1
@<TRIPOS>ALT_TYPE
CGenFF_4.0_ALT_TYPE_SET
CGenFF_4.0 1 CG2R51 2 CG2R51 3 CG2R51 4 CG2R51 5 OG2R50 6 HGR51 7 HGR51 8 HGR52 9 HGR52
@<TRIPOS>MOLECULE
furan
 9 9 0 0 0
****
USER_CHARGES
INVALID_CHARGES
Pose:   3 Cluster:   3 Fr_nu: 903894 TotEn:   -10.36
@<TRIPOS>ATOM
      1 C1        -66.8487   -7.2027  -44.5784 C.2    1 LIG      -0.26000
      2 C2        -65.9703   -7.9986  -45.3519 C.2    1 LIG      -0.26000
      3 C3        -66.1243   -6.7855  -43.4861 C.2    1 LIG       0.09300
      4 C4        -64.7717   -8.0108  -44.6772 C.2    1 LIG       0.09300
      5 O1        -64.8572   -7.2736  -43.5388 O.3    1 LIG      -0.29200
      6 H1        -67.8808   -6.9636  -44.7902 H      1 LIG       0.17500
      7 H2        -66.1841   -8.5003  -46.2846 H      1 LIG       0.17500
      8 H3        -66.3527   -6.1697  -42.6283 H      1 LIG       0.13800
      9 H4        -63.8129   -8.4717  -44.8649 H      1 LIG       0.13800
@<TRIPOS>BOND
      1       1       2 1
      2       1       3 2
      3       2       4 2
      4       3       5 1
      5       4       5 1
      6       1       6 1
      7       2       7 1
      8       3       8 1
      9       4       9 1
@<TRIPOS>ALT_TYPE
CGenFF_4.0_ALT_TYPE_SET
CGenFF_4.0 1 CG2R51 2 CG2R51 3 CG2R51 4 CG2R51 5 OG2R50 6 HGR51 7 HGR51 8 HGR52 9 HGR52
@<TRIPOS>MOLECULE
furan
 9 9 0 0 0
****
USER_CHARGES
INVALID_CHARGES
Pose:   4 Cluster:   4 Fr_nu: 425529 TotEn:   -10.34
@<TRIPOS>ATOM
      1 C1        -65.1494   -7.9836  -43.8259 C.2    1 LIG      -0.26000
      2 C2        -66.3873   -7.3506  -44.0908 C.2    1 LIG      -0.26000
      3 C3        -64.7193   -8.4989  -45.0266 C.2    1 LIG       0.09300
      4 C4        -66.6253   -7.5241  -45.4344 C.2    1 LIG       0.09300
      5 O1        -65.6132   -8.2230  -46.0121 O.3    1 LIG      -0.29200
      6 H1        -64.6353   -8.0557  -42.8784 H      1 LIG       0.17500
      7 H2        -67.0260   -6.8325  -43.3901 H      1 LIG       0.17500
      8 H3        -63.8455   -9.0566  -45.3307 H      1 LIG       0.13800
      9 H4        -67.4256   -7.2266  -46.0964 H      1 LIG       0.13800
@<TRIPOS>BOND
      1       1       2 1
      2       1       3 2
      3       2       4 2
      4       3       5 1
      5       4       5 1
      6       1       6 1
      7       2       7 1
      8       3       8 1
      9       4       9 1
@<TRIPOS>ALT_TYPE
CGenFF_4.0_ALT_TYPE_SET
CGenFF_4.0 1 CG2R51 2 CG2R51 3 CG2R51 4 CG2R51 5 OG2R50 6 HGR51 7 HGR51 8 HGR52 9 HGR52
@<TRIPOS>MOLECULE
furan
 9 9 0 0 0
****
USER_CHARGES
INVALID_CHARGES
Pose:   5 Cluster:   5 Fr_nu: 421613 TotEn:   -10.07
@<TRIPOS>ATOM
      1 C1        -64.7115   -7.1730  -44.8388 C.2    1 LIG      -0.26000
      2 C2        -65.4372   -6.4187  -45.7914 C.2    1 LIG      -0.26000
      3 C3        -64.2360   -8.2769  -45.5077 C.2    1 LIG       0.09300
      4 C4        -65.3533   -7.1153  -46.9745 C.2    1 LIG       0.09300
      5 O1        -64.6227   -8.2492  -46.8100 O.3    1 LIG      -0.29200
      6 H1        -64.5550   -6.9414  -43.7952 H      1 LIG       0.17500
      7 H2        -65.9562   -5.4840  -45.6353 H      1 LIG       0.17500
      8 H3        -63.6383   -9.1281  -45.2155 H      1 LIG       0.13800
      9 H4        -65.7375   -6.9469  -47.9700 H      1 LIG       0.13800
@<TRIPOS>BOND
      1       1       2 1
      2       1       3 2
      3       2       4 2
      4       3       5 1
      5       4       5 1
      6       1       6 1
      7       2       7 1
      8       3       8 1
      9       4       9 1
@<TRIPOS>ALT_TYPE
CGenFF_4.0_ALT_TYPE_SET
CGenFF_4.0 1 CG2R51 2 CG2R51 3 CG2R51 4 CG2R51 5 OG2R50 6 HGR51 7 HGR51 8 HGR52 9 HGR52
@<TRIPOS>MOLECULE
furan
 9 9 0 0 0
****
USER_CHARGES
INVALID_CHARGES
Pose:   6 Cluster:   6 Fr_nu: 389355 TotEn:    -9.90
@<TRIPOS>ATOM
      1 C1        -66.7026   -7.1418  -48.2357 C.2    1 LIG      -0.26000
      2 C2        -67.5791   -6.5050  -47.3250 C.2    1 LIG      -0.26000
      3 C3        -65.4333   -6.7426  -47.8869 C.2    1 LIG       0.09300
      4 C4        -66.7830   -5.7622  -46.4846 C.2    1 LIG       0.09300
      5 O1        -65.4736   -5.9016  -46.8204 O.3    1 LIG      -0.29200
      6 H1        -66.9633   -7.8080  -49.0454 H      1 LIG       0.17500
      7 H2        -68.6563   -6.5785  -47.2859 H      1 LIG       0.17500
      8 H3        -64.4487   -6.9571  -48.2762 H      1 LIG       0.13800
      9 H4        -66.9836   -5.1151  -45.6431 H      1 LIG       0.13800
@<TRIPOS>BOND
      1       1       2 1
      2       1       3 2
      3       2       4 2
      4       3       5 1
      5       4       5 1
      6       1       6 1
      7       2       7 1
      8       3       8 1
      9       4       9 1
@<TRIPOS>ALT_TYPE
CGenFF_4.0_ALT_TYPE_SET
CGenFF_4.0 1 CG2R51 2 CG2R51 3 CG2R51 4 CG2R51 5 OG2R50 6 HGR51 7 HGR51 8 HGR52 9 HGR52
@<TRIPOS>MOLECULE
furan
 9 9 0 0 0
****
USER_CHARGES
INVALID_CHARGES
Pose:   7 Cluster:   7 Fr_nu:   1488 TotEn:    -9.59
@<TRIPOS>ATOM
      1 C1        -63.4644  -22.7504  -33.5788 C.2    1 LIG      -0.26000
      2 C2        -64.4837  -22.7807  -34.5603 C.2    1 LIG      -0.26000
      3 C3        -62.5723  -21.7851  -33.9842 C.2    1 LIG       0.09300
      4 C4        -64.1419  -21.8316  -35.4954 C.2    1 LIG       0.09300
      5 O1        -62.9781  -21.2202  -35.1516 O.3    1 LIG      -0.29200
      6 H1        -63.3891  -23.3567  -32.6877 H      1 LIG       0.17500
      7 H2        -65.3583  -23.4147  -34.5831 H      1 LIG       0.17500
      8 H3        -61.6496  -21.4006  -33.5747 H      1 LIG       0.13800
      9 H4        -64.5969  -21.4886  -36.4132 H      1 LIG       0.13800
@<TRIPOS>BOND
      1       1       2 1
      2       1       3 2
      3       2       4 2
      4       3       5 1
      5       4       5 1
      6       1       6 1
      7       2       7 1
      8       3       8 1
      9       4       9 1
@<TRIPOS>ALT_TYPE
CGenFF_4.0_ALT_TYPE_SET
CGenFF_4.0 1 CG2R51 2 CG2R51 3 CG2R51 4 CG2R51 5 OG2R50 6 HGR51 7 HGR51 8 HGR52 9 HGR52
@<TRIPOS>MOLECULE
furan
 9 9 0 0 0
****
USER_CHARGES
INVALID_CHARGES
Pose:   8 Cluster:   8 Fr_nu: 1629904 TotEn:    -9.14
@<TRIPOS>ATOM
      1 C1        -65.5018   -7.5978  -44.7521 C.2    1 LIG      -0.26000
      2 C2        -66.6399   -6.9110  -44.2660 C.2    1 LIG      -0.26000
      3 C3        -65.9032   -8.2356  -45.9028 C.2    1 LIG       0.09300
      4 C4        -67.6556   -7.1780  -45.1543 C.2    1 LIG       0.09300
      5 O1        -67.2146   -7.9847  -46.1551 O.3    1 LIG      -0.29200
      6 H1        -64.5129   -7.6249  -44.3179 H      1 LIG       0.17500
      7 H2        -66.7109   -6.2979  -43.3792 H      1 LIG       0.17500
      8 H3        -65.4026   -8.8707  -46.6191 H      1 LIG       0.13800
      9 H4        -68.6938   -6.8852  -45.2128 H      1 LIG       0.13800
@<TRIPOS>BOND
      1       1       2 1
      2       1       3 2
      3       2       4 2
      4       3       5 1
      5       4       5 1
      6       1       6 1
      7       2       7 1
      8       3       8 1
      9       4       9 1
@<TRIPOS>ALT_TYPE
CGenFF_4.0_ALT_TYPE_SET
CGenFF_4.0 1 CG2R51 2 CG2R51 3 CG2R51 4 CG2R51 5 OG2R50 6 HGR51 7 HGR51 8 HGR52 9 HGR52
@<TRIPOS>MOLECULE
furan
 9 9 0 0 0
****
USER_CHARGES
INVALID_CHARGES
Pose:   9 Cluster:   9 Fr_nu:  72136 TotEn:    -9.08
@<TRIPOS>ATOM
      1 C1        -65.8766   -6.3627  -47.7592 C.2    1 LIG      -0.26000
      2 C2        -65.2627   -6.3886  -46.4842 C.2    1 LIG      -0.26000
      3 C3        -66.0425   -7.6768  -48.1300 C.2    1 LIG       0.09300
      4 C4        -65.0974   -7.7167  -46.1667 C.2    1 LIG       0.09300
      5 O1        -65.5703   -8.5085  -47.1648 O.3    1 LIG      -0.29200
      6 H1        -66.1619   -5.4948  -48.3360 H      1 LIG       0.17500
      7 H2        -64.9768   -5.5448  -45.8730 H      1 LIG       0.17500
      8 H3        -66.4586   -8.1609  -49.0016 H      1 LIG       0.13800
      9 H4        -64.6828   -8.2356  -45.3148 H      1 LIG       0.13800
@<TRIPOS>BOND
      1       1       2 1
      2       1       3 2
      3       2       4 2
      4       3       5 1
      5       4       5 1
      6       1       6 1
      7       2       7 1
      8       3       8 1
      9       4       9 1
@<TRIPOS>ALT_TYPE
CGenFF_4.0_ALT_TYPE_SET
CGenFF_4.0 1 CG2R51 2 CG2R51 3 CG2R51 4 CG2R51 5 OG2R50 6 HGR51 7 HGR51 8 HGR52 9 HGR52
@<TRIPOS>MOLECULE
furan
 9 9 0 0 0
****
USER_CHARGES
INVALID_CHARGES
Pose:  10 Cluster:  10 Fr_nu: 371077 TotEn:    -8.83
@<TRIPOS>ATOM
      1 C1        -65.5824   -6.6991  -46.7410 C.2    1 LIG      -0.26000
      2 C2        -64.9215   -7.8740  -46.3096 C.2    1 LIG      -0.26000
      3 C3        -65.2580   -5.7217  -45.8290 C.2    1 LIG       0.09300
      4 C4        -64.2403   -7.5308  -45.1650 C.2    1 LIG       0.09300
      5 O1        -64.4402   -6.2206  -44.8653 O.3    1 LIG      -0.29200
      6 H1        -66.2162   -6.5796  -47.6077 H      1 LIG       0.17500
      7 H2        -64.9394   -8.8489  -46.7750 H      1 LIG       0.17500
      8 H3        -65.5130   -4.6765  -45.7308 H      1 LIG       0.13800
      9 H4        -63.6026   -8.0745  -44.4833 H      1 LIG       0.13800
@<TRIPOS>BOND
      1       1       2 1
      2       1       3 2
      3       2       4 2
      4       3       5 1
      5       4       5 1
      6       1       6 1
      7       2       7 1
      8       3       8 1
      9       4       9 1
@<TRIPOS>ALT_TYPE
CGenFF_4.0_ALT_TYPE_SET
CGenFF_4.0 1 CG2R51 2 CG2R51 3 CG2R51 4 CG2R51 5 OG2R50 6 HGR51 7 HGR51 8 HGR52 9 HGR52
@<TRIPOS>MOLECULE
furan
 9 9 0 0 0
****
USER_CHARGES
INVALID_CHARGES
Pose:  11 Cluster:  11 Fr_nu: 860610 TotEn:    -8.46
@<TRIPOS>ATOM
      1 C1        -65.4204   -7.8365  -45.6957 C.2    1 LIG      -0.26000
      2 C2        -66.4418   -6.8819  -45.9162 C.2    1 LIG      -0.26000
      3 C3        -65.2723   -7.9293  -44.3313 C.2    1 LIG       0.09300
      4 C4        -66.8452   -6.4594  -44.6709 C.2    1 LIG       0.09300
      5 O1        -66.1372   -7.0931  -43.6994 O.3    1 LIG      -0.29200
      6 H1        -64.8617   -8.3876  -46.4383 H      1 LIG       0.17500
      7 H2        -66.8350   -6.5442  -46.8642 H      1 LIG       0.17500
      8 H3        -64.6310   -8.5128  -43.6869 H      1 LIG       0.13800
      9 H4        -67.5843   -5.7517  -44.3247 H      1 LIG       0.13800
@<TRIPOS>BOND
      1       1       2 1
      2       1       3 2
      3       2       4 2
      4       3       5 1
      5       4       5 1
      6       1       6 1
      7       2       7 1
      8       3       8 1
      9       4       9 1
@<TRIPOS>ALT_TYPE
CGenFF_4.0_ALT_TYPE_SET
CGenFF_4.0 1 CG2R51 2 CG2R51 3 CG2R51 4 CG2R51 5 OG2R50 6 HGR51 7 HGR51 8 HGR52 9 HGR52
@<TRIPOS>MOLECULE
furan
 9 9 0 0 0
****
USER_CHARGES
INVALID_CHARGES
Pose:  12 Cluster:  12 Fr_nu: 181117 TotEn:    -8.23
@<TRIPOS>ATOM
      1 C1        -66.6663   -6.6101  -46.1795 C.2    1 LIG      -0.26000
      2 C2        -67.4485   -5.9176  -45.2246 C.2    1 LIG      -0.26000
      3 C3        -67.5171   -6.9270  -47.2128 C.2    1 LIG       0.09300
      4 C4        -68.7215   -5.8606  -45.7426 C.2    1 LIG       0.09300
      5 O1        -68.7717   -6.4736  -46.9543 O.3    1 LIG      -0.29200
      6 H1        -65.6142   -6.8488  -46.1216 H      1 LIG       0.17500
      7 H2        -67.1249   -5.5107  -44.2775 H      1 LIG       0.17500
      8 H3        -67.3912   -7.4436  -48.1532 H      1 LIG       0.13800
      9 H4        -69.6533   -5.4416  -45.3915 H      1 LIG       0.13800
@<TRIPOS>BOND
      1       1       2 1
      2       1       3 2
      3       2       4 2
      4       3       5 1
      5       4       5 1
      6       1       6 1
      7       2       7 1
      8       3       8 1
      9       4       9 1
@<TRIPOS>ALT_TYPE
CGenFF_4.0_ALT_TYPE_SET
CGenFF_4.0 1 CG2R51 2 CG2R51 3 CG2R51 4 CG2R51 5 OG2R50 6 HGR51 7 HGR51 8 HGR52 9 HGR52
@<TRIPOS>MOLECULE
furan
 9 9 0 0 0
****
USER_CHARGES
INVALID_CHARGES
Pose:  13 Cluster:  13 Fr_nu:  44115 TotEn:    -8.15
@<TRIPOS>ATOM
      1 C1        -65.2990   -7.0982  -46.9989 C.2    1 LIG      -0.26000
      2 C2        -65.3883   -6.2951  -45.8370 C.2    1 LIG      -0.26000
      3 C3        -66.2097   -6.5819  -47.8911 C.2    1 LIG       0.09300
      4 C4        -66.3472   -5.3451  -46.1020 C.2    1 LIG       0.09300
      5 O1        -66.8527   -5.5130  -47.3522 O.3    1 LIG      -0.29200
      6 H1        -64.6521   -7.9475  -47.1651 H      1 LIG       0.17500
      7 H2        -64.8243   -6.3959  -44.9210 H      1 LIG       0.17500
      8 H3        -66.5034   -6.8458  -48.8967 H      1 LIG       0.13800
      9 H4        -66.7622   -4.5238  -45.5362 H      1 LIG       0.13800
@<TRIPOS>BOND
      1       1       2 1
      2       1       3 2
      3       2       4 2
      4       3       5 1
      5       4       5 1
      6       1       6 1
      7       2       7 1
      8       3       8 1
      9       4       9 1
@<TRIPOS>ALT_TYPE
CGenFF_4.0_ALT_TYPE_SET
CGenFF_4.0 1 CG2R51 2 CG2R51 3 CG2R51 4 CG2R51 5 OG2R50 6 HGR51 7 HGR51 8 HGR52 9 HGR52
@<TRIPOS>MOLECULE
furan
 9 9 0 0 0
****
USER_CHARGES
INVALID_CHARGES
Pose:  14 Cluster:  14 Fr_nu:  45338 TotEn:    -8.12
@<TRIPOS>ATOM
      1 C1        -68.0665   -6.0843  -46.7357 C.2    1 LIG      -0.26000
      2 C2        -67.0123   -6.4269  -47.6158 C.2    1 LIG      -0.26000
      3 C3        -67.5359   -5.1924  -45.8330 C.2    1 LIG       0.09300
      4 C4        -65.9127   -5.7197  -47.1882 C.2    1 LIG       0.09300
      5 O1        -66.2236   -4.9647  -46.1020 O.3    1 LIG      -0.29200
      6 H1        -69.0854   -6.4431  -46.7564 H      1 LIG       0.17500
      7 H2        -67.0494   -7.1043  -48.4567 H      1 LIG       0.17500
      8 H3        -67.9394   -4.6565  -44.9862 H      1 LIG       0.13800
      9 H4        -64.8908   -5.6476  -47.5309 H      1 LIG       0.13800
@<TRIPOS>BOND
      1       1       2 1
      2       1       3 2
      3       2       4 2
      4       3       5 1
      5       4       5 1
      6       1       6 1
      7       2       7 1
      8       3       8 1
      9       4       9 1
@<TRIPOS>ALT_TYPE
CGenFF_4.0_ALT_TYPE_SET
CGenFF_4.0 1 CG2R51 2 CG2R51 3 CG2R51 4 CG2R51 5 OG2R50 6 HGR51 7 HGR51 8 HGR52 9 HGR52
@<TRIPOS>MOLECULE
furan
 9 9 0 0 0
****
USER_CHARGES
INVALID_CHARGES
Pose:  15 Cluster:  15 Fr_nu:  52355 TotEn:    -7.67
@<TRIPOS>ATOM
      1 C1        -68.3083   -5.6301  -45.8697 C.2    1 LIG      -0.26000
      2 C2        -67.2142   -5.9485  -46.7093 C.2    1 LIG      -0.26000
      3 C3        -68.7052   -6.8146  -45.2939 C.2    1 LIG       0.09300
      4 C4        -67.0205   -7.3048  -46.5866 C.2    1 LIG       0.09300
      5 O1        -67.9253   -7.8402  -45.7255 O.3    1 LIG      -0.29200
      6 H1        -68.7523   -4.6590  -45.7053 H      1 LIG       0.17500
      7 H2        -66.6387   -5.2738  -47.3264 H      1 LIG       0.17500
      8 H3        -69.4827   -7.0815  -44.5929 H      1 LIG       0.13800
      9 H4        -66.3193   -8.0021  -47.0214 H      1 LIG       0.13800
@<TRIPOS>BOND
      1       1       2 1
      2       1       3 2
      3       2       4 2
      4       3       5 1
      5       4       5 1
      6       1       6 1
      7       2       7 1
      8       3       8 1
      9       4       9 1
@<TRIPOS>ALT_TYPE
CGenFF_4.0_ALT_TYPE_SET
CGenFF_4.0 1 CG2R51 2 CG2R51 3 CG2R51 4 CG2R51 5 OG2R50 6 HGR51 7 HGR51 8 HGR52 9 HGR52
@<TRIPOS>MOLECULE
furan
 9 9 0 0 0
****
USER_CHARGES
INVALID_CHARGES
Pose:  16 Cluster:  16 Fr_nu: 254561 TotEn:    -7.36
@<TRIPOS>ATOM
      1 C1        -64.8385   -6.9952  -43.9315 C.2    1 LIG      -0.26000
      2 C2        -64.3726   -7.6179  -45.1140 C.2    1 LIG      -0.26000
      3 C3        -66.1875   -6.7952  -44.1111 C.2    1 LIG       0.09300
      4 C4        -65.4701   -7.7542  -45.9319 C.2    1 LIG       0.09300
      5 O1        -66.5804   -7.2552  -45.3279 O.3    1 LIG      -0.29200
      6 H1        -64.2631   -6.7253  -43.0578 H      1 LIG       0.17500
      7 H2        -63.3632   -7.9287  -45.3416 H      1 LIG       0.17500
      8 H3        -66.9671   -6.3631  -43.5007 H      1 LIG       0.13800
      9 H4        -65.6195   -8.1634  -46.9205 H      1 LIG       0.13800
@<TRIPOS>BOND
      1       1       2 1
      2       1       3 2
      3       2       4 2
      4       3       5 1
      5       4       5 1
      6       1       6 1
      7       2       7 1
      8       3       8 1
      9       4       9 1
@<TRIPOS>ALT_TYPE
CGenFF_4.0_ALT_TYPE_SET
CGenFF_4.0 1 CG2R51 2 CG2R51 3 CG2R51 4 CG2R51 5 OG2R50 6 HGR51 7 HGR51 8 HGR52 9 HGR52
@<TRIPOS>MOLECULE
furan
 9 9 0 0 0
****
USER_CHARGES
INVALID_CHARGES
Pose:  17 Cluster:  17 Fr_nu:  24352 TotEn:    -7.30
@<TRIPOS>ATOM
      1 C1        -67.9969   -5.5008  -46.1696 C.2    1 LIG      -0.26000
      2 C2        -66.7854   -5.3901  -46.8929 C.2    1 LIG      -0.26000
      3 C3        -68.5042   -6.7454  -46.4624 C.2    1 LIG       0.09300
      4 C4        -66.6386   -6.5750  -47.5759 C.2    1 LIG       0.09300
      5 O1        -67.6822   -7.4066  -47.3188 O.3    1 LIG      -0.29200
      6 H1        -68.4447   -4.7653  -45.5171 H      1 LIG       0.17500
      7 H2        -66.1042   -4.5517  -46.9135 H      1 LIG       0.17500
      8 H3        -69.3912   -7.2817  -46.1579 H      1 LIG       0.13800
      9 H4        -65.8879   -6.9613  -48.2498 H      1 LIG       0.13800
@<TRIPOS>BOND
      1       1       2 1
      2       1       3 2
      3       2       4 2
      4       3       5 1
      5       4       5 1
      6       1       6 1
      7       2       7 1
      8       3       8 1
      9       4       9 1
@<TRIPOS>ALT_TYPE
CGenFF_4.0_ALT_TYPE_SET
CGenFF_4.0 1 CG2R51 2 CG2R51 3 CG2R51 4 CG2R51 5 OG2R50 6 HGR51 7 HGR51 8 HGR52 9 HGR52
@<TRIPOS>MOLECULE
furan
 9 9 0 0 0
****
USER_CHARGES
INVALID_CHARGES
Pose:  18 Cluster:  18 Fr_nu: 1522963 TotEn:    -7.11
@<TRIPOS>ATOM
      1 C1        -73.1770  -10.6857  -43.6488 C.2    1 LIG      -0.26000
      2 C2        -73.1079  -12.0720  -43.9258 C.2    1 LIG      -0.26000
      3 C3        -71.9552  -10.1638  -44.0048 C.2    1 LIG       0.09300
      4 C4        -71.8489  -12.2983  -44.4314 C.2    1 LIG       0.09300
      5 O1        -71.1400  -11.1401  -44.4829 O.3    1 LIG      -0.29200
      6 H1        -74.0125  -10.1359  -43.2403 H      1 LIG       0.17500
      7 H2        -73.8794  -12.8134  -43.7759 H      1 LIG       0.17500
      8 H3        -71.5313   -9.1704  -43.9821 H      1 LIG       0.13800
      9 H4        -71.3316  -13.1793  -44.7825 H      1 LIG       0.13800
@<TRIPOS>BOND
      1       1       2 1
      2       1       3 2
      3       2       4 2
      4       3       5 1
      5       4       5 1
      6       1       6 1
      7       2       7 1
      8       3       8 1
      9       4       9 1
@<TRIPOS>ALT_TYPE
CGenFF_4.0_ALT_TYPE_SET
CGenFF_4.0 1 CG2R51 2 CG2R51 3 CG2R51 4 CG2R51 5 OG2R50 6 HGR51 7 HGR51 8 HGR52 9 HGR52
@<TRIPOS>MOLECULE
pyrimidine
 10 10 0 0 0
****
USER_CHARGES
INVALID_CHARGES
Pose:   1 Cluster:   1 Fr_nu:  88217 TotEn:   -21.96
@<TRIPOS>ATOM
      1 C1        -73.2613  -11.7921  -43.9601 C.ar   1 LIG      -0.13100
      2 C2        -73.2785  -12.6944  -42.9160 C.ar   1 LIG       0.28900
      3 C3        -72.0386  -11.6124  -44.5738 C.ar   1 LIG       0.28900
      4 C4        -71.0592  -13.1123  -43.1746 C.ar   1 LIG       0.50700
      5 N1        -72.1920  -13.3747  -42.4954 N.ar   1 LIG      -0.71900
      6 N2        -70.9128  -12.2583  -44.2055 N.ar   1 LIG      -0.71900
      7 H1        -74.1485  -11.2600  -44.2765 H      1 LIG       0.11500
      8 H2        -74.1942  -12.9013  -42.3728 H      1 LIG       0.11400
      9 H3        -71.9269  -10.9228  -45.4035 H      1 LIG       0.11400
     10 H4        -70.1705  -13.6441  -42.8572 H      1 LIG       0.14100
@<TRIPOS>BOND
      1       1       2 ar
      2       1       3 ar
      3       2       5 ar
      4       3       6 ar
      5       4       5 ar
      6       4       6 ar
      7       1       7 1
      8       2       8 1
      9       3       9 1
     10       4      10 1
@<TRIPOS>ALT_TYPE
CGenFF_4.0_ALT_TYPE_SET
CGenFF_4.0 1 CG2R61 2 CG2R61 3 CG2R61 4 CG2R64 5 NG2R62 6 NG2R62 7 HGR61 8 HGR62 9 HGR62 10 HGR62
@<TRIPOS>MOLECULE
pyrimidine
 10 10 0 0 0
****
USER_CHARGES
INVALID_CHARGES
Pose:   2 Cluster:   2 Fr_nu: 921453 TotEn:   -18.15
@<TRIPOS>ATOM
      1 C1        -66.8636   -6.3551  -44.6522 C.ar   1 LIG      -0.13100
      2 C2        -65.7003   -6.0304  -45.3199 C.ar   1 LIG       0.28900
      3 C3        -66.8217   -7.5181  -43.9109 C.ar   1 LIG       0.28900
      4 C4        -64.6622   -7.8866  -44.5173 C.ar   1 LIG       0.50700
      5 N1        -64.5769   -6.7762  -45.2744 N.ar   1 LIG      -0.71900
      6 N2        -65.7339   -8.3111  -43.8209 N.ar   1 LIG      -0.71900
      7 H1        -67.7505   -5.7381  -44.7066 H      1 LIG       0.11500
      8 H2        -65.6379   -5.1346  -45.9283 H      1 LIG       0.11400
      9 H3        -67.6883   -7.8551  -43.3524 H      1 LIG       0.11400
     10 H4        -63.7747   -8.5050  -44.4636 H      1 LIG       0.14100
@<TRIPOS>BOND
      1       1       2 ar
      2       1       3 ar
      3       2       5 ar
      4       3       6 ar
      5       4       5 ar
      6       4       6 ar
      7       1       7 1
      8       2       8 1
      9       3       9 1
     10       4      10 1
@<TRIPOS>ALT_TYPE
CGenFF_4.0_ALT_TYPE_SET
CGenFF_4.0 1 CG2R61 2 CG2R61 3 CG2R61 4 CG2R64 5 NG2R62 6 NG2R62 7 HGR61 8 HGR62 9 HGR62 10 HGR62
@<TRIPOS>MOLECULE
pyrimidine
 10 10 0 0 0
****
USER_CHARGES
INVALID_CHARGES
Pose:   3 Cluster:   3 Fr_nu: 967837 TotEn:   -17.64
@<TRIPOS>ATOM
      1 C1        -67.3750   -6.4506  -44.9957 C.ar   1 LIG      -0.13100
      2 C2        -66.7050   -6.6855  -43.8123 C.ar   1 LIG       0.28900
      3 C3        -66.8827   -7.1122  -46.1020 C.ar   1 LIG       0.28900
      4 C4        -65.2520   -8.0884  -44.8551 C.ar   1 LIG       0.50700
      5 N1        -65.6358   -7.5014  -43.7055 N.ar   1 LIG      -0.71900
      6 N2        -65.8190   -7.9415  -46.0677 N.ar   1 LIG      -0.71900
      7 H1        -68.2303   -5.7907  -45.0524 H      1 LIG       0.11500
      8 H2        -67.0190   -6.2095  -42.8897 H      1 LIG       0.11400
      9 H3        -67.3434   -6.9895  -47.0762 H      1 LIG       0.11400
     10 H4        -64.3950   -8.7484  -44.7987 H      1 LIG       0.14100
@<TRIPOS>BOND
      1       1       2 ar
      2       1       3 ar
      3       2       5 ar
      4       3       6 ar
      5       4       5 ar
      6       4       6 ar
      7       1       7 1
      8       2       8 1
      9       3       9 1
     10       4      10 1
@<TRIPOS>ALT_TYPE
CGenFF_4.0_ALT_TYPE_SET
CGenFF_4.0 1 CG2R61 2 CG2R61 3 CG2R61 4 CG2R64 5 NG2R62 6 NG2R62 7 HGR61 8 HGR62 9 HGR62 10 HGR62
@<TRIPOS>MOLECULE
pyrimidine
 10 10 0 0 0
****
USER_CHARGES
INVALID_CHARGES
Pose:   4 Cluster:   4 Fr_nu: 403041 TotEn:   -15.80
@<TRIPOS>ATOM
      1 C1        -67.8972   -5.7956  -45.2591 C.ar   1 LIG      -0.13100
      2 C2        -66.9549   -6.2983  -44.3852 C.ar   1 LIG       0.28900
      3 C3        -68.0564   -6.4994  -46.4353 C.ar   1 LIG       0.28900
      4 C4        -66.4669   -7.9998  -45.8114 C.ar   1 LIG       0.50700
      5 N1        -66.2191   -7.4023  -44.6303 N.ar   1 LIG      -0.71900
      6 N2        -67.3553   -7.6097  -46.7453 N.ar   1 LIG      -0.71900
      7 H1        -68.4734   -4.9075  -45.0367 H      1 LIG       0.11500
      8 H2        -66.7597   -5.8124  -43.4354 H      1 LIG       0.11400
      9 H3        -68.7733   -6.1800  -47.1839 H      1 LIG       0.11400
     10 H4        -65.8893   -8.8884  -46.0347 H      1 LIG       0.14100
@<TRIPOS>BOND
      1       1       2 ar
      2       1       3 ar
      3       2       5 ar
      4       3       6 ar
      5       4       5 ar
      6       4       6 ar
      7       1       7 1
      8       2       8 1
      9       3       9 1
     10       4      10 1
@<TRIPOS>ALT_TYPE
CGenFF_4.0_ALT_TYPE_SET
CGenFF_4.0 1 CG2R61 2 CG2R61 3 CG2R61 4 CG2R64 5 NG2R62 6 NG2R62 7 HGR61 8 HGR62 9 HGR62 10 HGR62
@<TRIPOS>MOLECULE
pyrimidine
 10 10 0 0 0
****
USER_CHARGES
INVALID_CHARGES
Pose:   5 Cluster:   5 Fr_nu: 844618 TotEn:   -15.42
@<TRIPOS>ATOM
      1 C1        -66.6341   -5.7918  -45.7154 C.ar   1 LIG      -0.13100
      2 C2        -65.7070   -6.1058  -46.6882 C.ar   1 LIG       0.28900
      3 C3        -66.7529   -6.7043  -44.6871 C.ar   1 LIG       0.28900
      4 C4        -65.1575   -8.0321  -45.6138 C.ar   1 LIG       0.50700
      5 N1        -64.9489   -7.2217  -46.6687 N.ar   1 LIG      -0.71900
      6 N2        -66.0279   -7.8391  -44.6043 N.ar   1 LIG      -0.71900
      7 H1        -67.2291   -4.8893  -45.7563 H      1 LIG       0.11500
      8 H2        -65.5437   -5.4490  -47.5357 H      1 LIG       0.11400
      9 H3        -67.4560   -6.5435  -43.8771 H      1 LIG       0.11400
     10 H4        -64.5627   -8.9364  -45.5731 H      1 LIG       0.14100
@<TRIPOS>BOND
      1       1       2 ar
      2       1       3 ar
      3       2       5 ar
      4       3       6 ar
      5       4       5 ar
      6       4       6 ar
      7       1       7 1
      8       2       8 1
      9       3       9 1
     10       4      10 1
@<TRIPOS>ALT_TYPE
CGenFF_4.0_ALT_TYPE_SET
CGenFF_4.0 1 CG2R61 2 CG2R61 3 CG2R61 4 CG2R64 5 NG2R62 6 NG2R62 7 HGR61 8 HGR62 9 HGR62 10 HGR62
@<TRIPOS>MOLECULE
pyrimidine
 10 10 0 0 0
****
USER_CHARGES
INVALID_CHARGES
Pose:   6 Cluster:   6 Fr_nu: 151662 TotEn:   -14.34
@<TRIPOS>ATOM
      1 C1        -68.4219   -5.8210  -45.7889 C.ar   1 LIG      -0.13100
      2 C2        -68.5185   -6.9836  -45.0518 C.ar   1 LIG       0.28900
      3 C3        -67.2356   -5.6433  -46.4710 C.ar   1 LIG       0.28900
      4 C4        -66.4313   -7.6201  -45.6886 C.ar   1 LIG       0.50700
      5 N1        -67.5389   -7.9085  -44.9790 N.ar   1 LIG      -0.71900
      6 N2        -66.2154   -6.5256  -46.4430 N.ar   1 LIG      -0.71900
      7 H1        -69.2238   -5.0960  -45.8293 H      1 LIG       0.11500
      8 H2        -69.4132   -7.2100  -44.4821 H      1 LIG       0.11400
      9 H3        -67.0674   -4.7594  -47.0767 H      1 LIG       0.11400
     10 H4        -65.6278   -8.3453  -45.6475 H      1 LIG       0.14100
@<TRIPOS>BOND
      1       1       2 ar
      2       1       3 ar
      3       2       5 ar
      4       3       6 ar
      5       4       5 ar
      6       4       6 ar
      7       1       7 1
      8       2       8 1
      9       3       9 1
     10       4      10 1
@<TRIPOS>ALT_TYPE
CGenFF_4.0_ALT_TYPE_SET
CGenFF_4.0 1 CG2R61 2 CG2R61 3 CG2R61 4 CG2R64 5 NG2R62 6 NG2R62 7 HGR61 8 HGR62 9 HGR62 10 HGR62
@<TRIPOS>MOLECULE
pyrimidine
 10 10 0 0 0
****
USER_CHARGES
INVALID_CHARGES
Pose:   7 Cluster:   7 Fr_nu:  47369 TotEn:   -13.29
@<TRIPOS>ATOM
      1 C1        -67.5743   -5.7587  -45.4711 C.ar   1 LIG      -0.13100
      2 C2        -67.7412   -6.9790  -44.8487 C.ar   1 LIG       0.28900
      3 C3        -66.2683   -5.3405  -45.6249 C.ar   1 LIG       0.28900
      4 C4        -65.4934   -7.2240  -44.6154 C.ar   1 LIG       0.50700
      5 N1        -66.7192   -7.7409  -44.4067 N.ar   1 LIG      -0.71900
      6 N2        -65.1997   -6.0504  -45.2073 N.ar   1 LIG      -0.71900
      7 H1        -68.4126   -5.1682  -45.8157 H      1 LIG       0.11500
      8 H2        -68.7312   -7.3899  -44.6833 H      1 LIG       0.11400
      9 H3        -66.0381   -4.3941  -46.1020 H      1 LIG       0.11400
     10 H4        -64.6538   -7.8145  -44.2694 H      1 LIG       0.14100
@<TRIPOS>BOND
      1       1       2 ar
      2       1       3 ar
      3       2       5 ar
      4       3       6 ar
      5       4       5 ar
      6       4       6 ar
      7       1       7 1
      8       2       8 1
      9       3       9 1
     10       4      10 1
@<TRIPOS>ALT_TYPE
CGenFF_4.0_ALT_TYPE_SET
CGenFF_4.0 1 CG2R61 2 CG2R61 3 CG2R61 4 CG2R64 5 NG2R62 6 NG2R62 7 HGR61 8 HGR62 9 HGR62 10 HGR62
@<TRIPOS>MOLECULE
pyrimidine
 10 10 0 0 0
****
USER_CHARGES
INVALID_CHARGES
Pose:   8 Cluster:   8 Fr_nu: 210584 TotEn:   -12.81
@<TRIPOS>ATOM
      1 C1        -65.1955   -6.4304  -45.4380 C.ar   1 LIG      -0.13100
      2 C2        -65.8339   -5.4385  -46.1544 C.ar   1 LIG       0.28900
      3 C3        -65.0787   -7.6476  -46.0773 C.ar   1 LIG       0.28900
      4 C4        -66.1477   -6.8422  -47.9146 C.ar   1 LIG       0.50700
      5 N1        -66.3240   -5.6105  -47.3996 N.ar   1 LIG      -0.71900
      6 N2        -65.5451   -7.8895  -47.3200 N.ar   1 LIG      -0.71900
      7 H1        -64.8120   -6.2645  -44.4402 H      1 LIG       0.11500
      8 H2        -65.9729   -4.4484  -45.7340 H      1 LIG       0.11400
      9 H3        -64.5926   -8.4876  -45.5931 H      1 LIG       0.11400
     10 H4        -66.5326   -7.0088  -48.9132 H      1 LIG       0.14100
@<TRIPOS>BOND
      1       1       2 ar
      2       1       3 ar
      3       2       5 ar
      4       3       6 ar
      5       4       5 ar
      6       4       6 ar
      7       1       7 1
      8       2       8 1
      9       3       9 1
     10       4      10 1
@<TRIPOS>ALT_TYPE
CGenFF_4.0_ALT_TYPE_SET
CGenFF_4.0 1 CG2R61 2 CG2R61 3 CG2R61 4 CG2R64 5 NG2R62 6 NG2R62 7 HGR61 8 HGR62 9 HGR62 10 HGR62
@<TRIPOS>MOLECULE
pyrimidine
 10 10 0 0 0
****
USER_CHARGES
INVALID_CHARGES
Pose:   9 Cluster:   9 Fr_nu:  52181 TotEn:   -12.26
@<TRIPOS>ATOM
      1 C1        -67.4528   -6.0318  -44.8798 C.ar   1 LIG      -0.13100
      2 C2        -67.4440   -7.4045  -45.0217 C.ar   1 LIG       0.28900
      3 C3        -66.9322   -5.3186  -45.9401 C.ar   1 LIG       0.28900
      4 C4        -66.4860   -7.2362  -47.0762 C.ar   1 LIG       0.50700
      5 N1        -66.9666   -8.0424  -46.1105 N.ar   1 LIG      -0.71900
      6 N2        -66.4383   -5.8904  -47.0579 N.ar   1 LIG      -0.71900
      7 H1        -67.8421   -5.5465  -43.9948 H      1 LIG       0.11500
      8 H2        -67.8324   -8.0484  -44.2401 H      1 LIG       0.11400
      9 H3        -66.8960   -4.2348  -45.9193 H      1 LIG       0.11400
     10 H4        -66.0951   -7.7219  -47.9619 H      1 LIG       0.14100
@<TRIPOS>BOND
      1       1       2 ar
      2       1       3 ar
      3       2       5 ar
      4       3       6 ar
      5       4       5 ar
      6       4       6 ar
      7       1       7 1
      8       2       8 1
      9       3       9 1
     10       4      10 1
@<TRIPOS>ALT_TYPE
CGenFF_4.0_ALT_TYPE_SET
CGenFF_4.0 1 CG2R61 2 CG2R61 3 CG2R61 4 CG2R64 5 NG2R62 6 NG2R62 7 HGR61 8 HGR62 9 HGR62 10 HGR62
@<TRIPOS>MOLECULE
pyrimidine
 10 10 0 0 0
****
USER_CHARGES
INVALID_CHARGES
Pose:  10 Cluster:  10 Fr_nu: 1211361 TotEn:   -12.13
@<TRIPOS>ATOM
      1 C1        -70.0403   -6.8137  -45.4985 C.ar   1 LIG      -0.13100
      2 C2        -69.7037   -5.8101  -46.3839 C.ar   1 LIG       0.28900
      3 C3        -68.9836   -7.4074  -44.8391 C.ar   1 LIG       0.28900
      4 C4        -67.4950   -6.0649  -45.9110 C.ar   1 LIG       0.50700
      5 N1        -68.4366   -5.4087  -46.6154 N.ar   1 LIG      -0.71900
      6 N2        -67.6936   -7.0568  -45.0219 N.ar   1 LIG      -0.71900
      7 H1        -71.0658   -7.1155  -45.3324 H      1 LIG       0.11500
      8 H2        -70.4668   -5.2854  -46.9485 H      1 LIG       0.11400
      9 H3        -69.1498   -8.2061  -44.1244 H      1 LIG       0.11400
     10 H4        -66.4681   -5.7637  -46.0780 H      1 LIG       0.14100
@<TRIPOS>BOND
      1       1       2 ar
      2       1       3 ar
      3       2       5 ar
      4       3       6 ar
      5       4       5 ar
      6       4       6 ar
      7       1       7 1
      8       2       8 1
      9       3       9 1
     10       4      10 1
@<TRIPOS>ALT_TYPE
CGenFF_4.0_ALT_TYPE_SET
CGenFF_4.0 1 CG2R61 2 CG2R61 3 CG2R61 4 CG2R64 5 NG2R62 6 NG2R62 7 HGR61 8 HGR62 9 HGR62 10 HGR62
@<TRIPOS>MOLECULE
pyrimidine
 10 10 0 0 0
****
USER_CHARGES
INVALID_CHARGES
Pose:  11 Cluster:  11 Fr_nu: 325876 TotEn:   -11.92
@<TRIPOS>ATOM
      1 C1        -65.8023   -7.1383  -43.7072 C.ar   1 LIG      -0.13100
      2 C2        -67.0762   -7.3666  -44.1862 C.ar   1 LIG       0.28900
      3 C3        -64.7750   -7.4232  -44.5833 C.ar   1 LIG       0.28900
      4 C4        -66.2526   -8.0754  -46.1828 C.ar   1 LIG       0.50700
      5 N1        -67.3387   -7.8364  -45.4235 N.ar   1 LIG      -0.71900
      6 N2        -64.9646   -7.8949  -45.8330 N.ar   1 LIG      -0.71900
      7 H1        -65.6208   -6.7609  -42.7098 H      1 LIG       0.11500
      8 H2        -67.9470   -7.1723  -43.5696 H      1 LIG       0.11400
      9 H3        -63.7396   -7.2761  -44.2957 H      1 LIG       0.11400
     10 H4        -66.4340   -8.4544  -47.1811 H      1 LIG       0.14100
@<TRIPOS>BOND
      1       1       2 ar
      2       1       3 ar
      3       2       5 ar
      4       3       6 ar
      5       4       5 ar
      6       4       6 ar
      7       1       7 1
      8       2       8 1
      9       3       9 1
     10       4      10 1
@<TRIPOS>ALT_TYPE
CGenFF_4.0_ALT_TYPE_SET
CGenFF_4.0 1 CG2R61 2 CG2R61 3 CG2R61 4 CG2R64 5 NG2R62 6 NG2R62 7 HGR61 8 HGR62 9 HGR62 10 HGR62
@<TRIPOS>MOLECULE
pyrimidine
 10 10 0 0 0
****
USER_CHARGES
INVALID_CHARGES
Pose:  12 Cluster:  12 Fr_nu:  47246 TotEn:   -11.19
@<TRIPOS>ATOM
      1 C1        -67.7270   -5.7084  -45.9017 C.ar   1 LIG      -0.13100
      2 C2        -68.3309   -6.7868  -46.5156 C.ar   1 LIG       0.28900
      3 C3        -66.5825   -5.2378  -46.5121 C.ar   1 LIG       0.28900
      4 C4        -66.7394   -6.8182  -48.1384 C.ar   1 LIG       0.50700
      5 N1        -67.8625   -7.3686  -47.6392 N.ar   1 LIG      -0.71900
      6 N2        -66.0586   -5.7708  -47.6354 N.ar   1 LIG      -0.71900
      7 H1        -68.1248   -5.2614  -45.0005 H      1 LIG       0.11500
      8 H2        -69.2353   -7.2258  -46.1085 H      1 LIG       0.11400
      9 H3        -66.0381   -4.3941  -46.1020 H      1 LIG       0.11400
     10 H4        -66.3403   -7.2664  -49.0400 H      1 LIG       0.14100
@<TRIPOS>BOND
      1       1       2 ar
      2       1       3 ar
      3       2       5 ar
      4       3       6 ar
      5       4       5 ar
      6       4       6 ar
      7       1       7 1
      8       2       8 1
      9       3       9 1
     10       4      10 1
@<TRIPOS>ALT_TYPE
CGenFF_4.0_ALT_TYPE_SET
CGenFF_4.0 1 CG2R61 2 CG2R61 3 CG2R61 4 CG2R64 5 NG2R62 6 NG2R62 7 HGR61 8 HGR62 9 HGR62 10 HGR62
@<TRIPOS>MOLECULE
pyrimidine
 10 10 0 0 0
****
USER_CHARGES
INVALID_CHARGES
Pose:  13 Cluster:  13 Fr_nu: 483542 TotEn:   -10.86
@<TRIPOS>ATOM
      1 C1        -65.3617   -6.9805  -44.2559 C.ar   1 LIG      -0.13100
      2 C2        -66.2294   -6.1442  -44.9283 C.ar   1 LIG       0.28900
      3 C3        -64.6456   -7.8572  -45.0450 C.ar   1 LIG       0.28900
      4 C4        -65.6384   -7.0543  -46.9256 C.ar   1 LIG       0.50700
      5 N1        -66.3934   -6.1543  -46.2675 N.ar   1 LIG      -0.71900
      6 N2        -64.7595   -7.9216  -46.3878 N.ar   1 LIG      -0.71900
      7 H1        -65.2503   -6.9509  -43.1803 H      1 LIG       0.11500
      8 H2        -66.8350   -5.4215  -44.3924 H      1 LIG       0.11400
      9 H3        -63.9396   -8.5537  -44.6059 H      1 LIG       0.11400
     10 H4        -65.7505   -7.0849  -48.0025 H      1 LIG       0.14100
@<TRIPOS>BOND
      1       1       2 ar
      2       1       3 ar
      3       2       5 ar
      4       3       6 ar
      5       4       5 ar
      6       4       6 ar
      7       1       7 1
      8       2       8 1
      9       3       9 1
     10       4      10 1
@<TRIPOS>ALT_TYPE
CGenFF_4.0_ALT_TYPE_SET
CGenFF_4.0 1 CG2R61 2 CG2R61 3 CG2R61 4 CG2R64 5 NG2R62 6 NG2R62 7 HGR61 8 HGR62 9 HGR62 10 HGR62
@<TRIPOS>MOLECULE
pyrimidine
 10 10 0 0 0
****
USER_CHARGES
INVALID_CHARGES
Pose:  14 Cluster:  14 Fr_nu: 261487 TotEn:   -10.38
@<TRIPOS>ATOM
      1 C1        -64.3394   -7.7202  -45.1140 C.ar   1 LIG      -0.13100
      2 C2        -64.7716   -7.8607  -43.8109 C.ar   1 LIG       0.28900
      3 C3        -65.1200   -6.9157  -45.9185 C.ar   1 LIG       0.28900
      4 C4        -66.5548   -6.5067  -44.2036 C.ar   1 LIG       0.50700
      5 N1        -65.8789   -7.2660  -43.3204 N.ar   1 LIG      -0.71900
      6 N2        -66.2384   -6.2912  -45.4947 N.ar   1 LIG      -0.71900
      7 H1        -63.4469   -8.2092  -45.4809 H      1 LIG       0.11500
      8 H2        -64.2228   -8.4738  -43.1044 H      1 LIG       0.11400
      9 H3        -64.8603   -6.7462  -46.9579 H      1 LIG       0.11400
     10 H4        -67.4490   -6.0179  -43.8368 H      1 LIG       0.14100
@<TRIPOS>BOND
      1       1       2 ar
      2       1       3 ar
      3       2       5 ar
      4       3       6 ar
      5       4       5 ar
      6       4       6 ar
      7       1       7 1
      8       2       8 1
      9       3       9 1
     10       4      10 1
@<TRIPOS>ALT_TYPE
CGenFF_4.0_ALT_TYPE_SET
CGenFF_4.0 1 CG2R61 2 CG2R61 3 CG2R61 4 CG2R64 5 NG2R62 6 NG2R62 7 HGR61 8 HGR62 9 HGR62 10 HGR62
@<TRIPOS>MOLECULE
pyrimidine
 10 10 0 0 0
****
USER_CHARGES
INVALID_CHARGES
Pose:  15 Cluster:  15 Fr_nu: 2011503 TotEn:    -9.90
@<TRIPOS>ATOM
      1 C1        -64.7530   -8.1958  -45.4024 C.ar   1 LIG      -0.13100
      2 C2        -65.2291   -8.2683  -44.1091 C.ar   1 LIG       0.28900
      3 C3        -65.6631   -7.7764  -46.3509 C.ar   1 LIG       0.28900
      4 C4        -67.2851   -7.5619  -44.7729 C.ar   1 LIG       0.50700
      5 N1        -66.4941   -7.9577  -43.7575 N.ar   1 LIG      -0.71900
      6 N2        -66.9419   -7.4503  -46.0704 N.ar   1 LIG      -0.71900
      7 H1        -63.7329   -8.4514  -45.6560 H      1 LIG       0.11500
      8 H2        -64.5869   -8.5881  -43.2956 H      1 LIG       0.11400
      9 H3        -65.3809   -7.6890  -47.3945 H      1 LIG       0.11400
     10 H4        -68.3068   -7.3071  -44.5193 H      1 LIG       0.14100
@<TRIPOS>BOND
      1       1       2 ar
      2       1       3 ar
      3       2       5 ar
      4       3       6 ar
      5       4       5 ar
      6       4       6 ar
      7       1       7 1
      8       2       8 1
      9       3       9 1
     10       4      10 1
@<TRIPOS>ALT_TYPE
CGenFF_4.0_ALT_TYPE_SET
CGenFF_4.0 1 CG2R61 2 CG2R61 3 CG2R61 4 CG2R64 5 NG2R62 6 NG2R62 7 HGR61 8 HGR62 9 HGR62 10 HGR62
@<TRIPOS>MOLECULE
pyrimidine
 10 10 0 0 0
****
USER_CHARGES
INVALID_CHARGES
Pose:  16 Cluster:  16 Fr_nu:  61578 TotEn:    -9.03
@<TRIPOS>ATOM
      1 C1        -67.0291   -6.3482  -44.8165 C.ar   1 LIG      -0.13100
      2 C2        -67.7651   -5.6000  -45.7125 C.ar   1 LIG       0.28900
      3 C3        -65.9719   -7.0534  -45.3542 C.ar   1 LIG       0.28900
      4 C4        -66.4420   -6.2694  -47.4354 C.ar   1 LIG       0.50700
      5 N1        -67.4985   -5.5374  -47.0336 N.ar   1 LIG      -0.71900
      6 N2        -65.6486   -7.0370  -46.6640 N.ar   1 LIG      -0.71900
      7 H1        -67.2657   -6.3801  -43.7614 H      1 LIG       0.11500
      8 H2        -68.6151   -5.0125  -45.3827 H      1 LIG       0.11400
      9 H3        -65.3367   -7.6703  -44.7278 H      1 LIG       0.11400
     10 H4        -66.2056   -6.2386  -48.4919 H      1 LIG       0.14100
@<TRIPOS>BOND
      1       1       2 ar
      2       1       3 ar
      3       2       5 ar
      4       3       6 ar
      5       4       5 ar
      6       4       6 ar
      7       1       7 1
      8       2       8 1
      9       3       9 1
     10       4      10 1
@<TRIPOS>ALT_TYPE
CGenFF_4.0_ALT_TYPE_SET
CGenFF_4.0 1 CG2R61 2 CG2R61 3 CG2R61 4 CG2R64 5 NG2R62 6 NG2R62 7 HGR61 8 HGR62 9 HGR62 10 HGR62
@<TRIPOS>MOLECULE
pyrimidine
 10 10 0 0 0
****
USER_CHARGES
INVALID_CHARGES
Pose:  17 Cluster:  17 Fr_nu: 846230 TotEn:    -7.74
@<TRIPOS>ATOM
      1 C1        -65.3551   -7.1064  -47.7571 C.ar   1 LIG      -0.13100
      2 C2        -65.3091   -7.5368  -46.4467 C.ar   1 LIG       0.28900
      3 C3        -66.1286   -5.9880  -47.9913 C.ar   1 LIG       0.28900
      4 C4        -66.6839   -5.8493  -45.7914 C.ar   1 LIG       0.50700
      5 N1        -65.9636   -6.9298  -45.4350 N.ar   1 LIG      -0.71900
      6 N2        -66.8092   -5.3321  -47.0286 N.ar   1 LIG      -0.71900
      7 H1        -64.8199   -7.6129  -48.5490 H      1 LIG       0.11500
      8 H2        -64.7272   -8.4080  -46.1659 H      1 LIG       0.11400
      9 H3        -66.2260   -5.5763  -48.9900 H      1 LIG       0.11400
     10 H4        -67.2208   -5.3427  -44.9988 H      1 LIG       0.14100
@<TRIPOS>BOND
      1       1       2 ar
      2       1       3 ar
      3       2       5 ar
      4       3       6 ar
      5       4       5 ar
      6       4       6 ar
      7       1       7 1
      8       2       8 1
      9       3       9 1
     10       4      10 1
@<TRIPOS>ALT_TYPE
CGenFF_4.0_ALT_TYPE_SET
CGenFF_4.0 1 CG2R61 2 CG2R61 3 CG2R61 4 CG2R64 5 NG2R62 6 NG2R62 7 HGR61 8 HGR62 9 HGR62 10 HGR62
@<TRIPOS>MOLECULE
pyrimidine
 10 10 0 0 0
****
USER_CHARGES
INVALID_CHARGES
Pose:  18 Cluster:  18 Fr_nu: 3820562 TotEn:    -5.60
@<TRIPOS>ATOM
      1 C1        -53.7013  -25.8456  -24.7035 C.ar   1 LIG      -0.13100
      2 C2        -53.5916  -26.6191  -23.5659 C.ar   1 LIG       0.28900
      3 C3        -53.3756  -24.5132  -24.5533 C.ar   1 LIG       0.28900
      4 C4        -52.9056  -24.8245  -22.3512 C.ar   1 LIG       0.50700
      5 N1        -53.1953  -26.1394  -22.3688 N.ar   1 LIG      -0.71900
      6 N2        -52.9726  -23.9668  -23.3873 N.ar   1 LIG      -0.71900
      7 H1        -54.0220  -26.2570  -25.6512 H      1 LIG       0.11500
      8 H2        -53.8265  -27.6778  -23.5865 H      1 LIG       0.11400
      9 H3        -53.4319  -23.8272  -25.3915 H      1 LIG       0.11400
     10 H4        -52.5856  -24.4121  -21.4021 H      1 LIG       0.14100
@<TRIPOS>BOND
      1       1       2 ar
      2       1       3 ar
      3       2       5 ar
      4       3       6 ar
      5       4       5 ar
      6       4       6 ar
      7       1       7 1
      8       2       8 1
      9       3       9 1
     10       4      10 1
@<TRIPOS>ALT_TYPE
CGenFF_4.0_ALT_TYPE_SET
CGenFF_4.0 1 CG2R61 2 CG2R61 3 CG2R61 4 CG2R64 5 NG2R62 6 NG2R62 7 HGR61 8 HGR62 9 HGR62 10 HGR62
@<TRIPOS>MOLECULE
pyrimidine
 10 10 0 0 0
****
USER_CHARGES
INVALID_CHARGES
Pose:  19 Cluster:  19 Fr_nu: 3817016 TotEn:    -3.90
@<TRIPOS>ATOM
      1 C1        -54.6346  -25.2664  -24.7253 C.ar   1 LIG      -0.13100
      2 C2        -53.6404  -26.2140  -24.8593 C.ar   1 LIG       0.28900
      3 C3        -54.2356  -24.0515  -24.2068 C.ar   1 LIG       0.28900
      4 C4        -52.0895  -24.7778  -24.0232 C.ar   1 LIG       0.50700
      5 N1        -52.3525  -26.0027  -24.5169 N.ar   1 LIG      -0.71900
      6 N2        -52.9666  -23.7718  -23.8437 N.ar   1 LIG      -0.71900
      7 H1        -55.6601  -25.4633  -25.0080 H      1 LIG       0.11500
      8 H2        -53.8587  -27.1989  -25.2575 H      1 LIG       0.11400
      9 H3        -54.9468  -23.2452  -24.0641 H      1 LIG       0.11400
     10 H4        -51.0630  -24.5808  -23.7390 H      1 LIG       0.14100
@<TRIPOS>BOND
      1       1       2 ar
      2       1       3 ar
      3       2       5 ar
      4       3       6 ar
      5       4       5 ar
      6       4       6 ar
      7       1       7 1
      8       2       8 1
      9       3       9 1
     10       4      10 1
@<TRIPOS>ALT_TYPE
CGenFF_4.0_ALT_TYPE_SET
CGenFF_4.0 1 CG2R61 2 CG2R61 3 CG2R61 4 CG2R64 5 NG2R62 6 NG2R62 7 HGR61 8 HGR62 9 HGR62 10 HGR62
@<TRIPOS>MOLECULE
naphtalene
 18 19 0 0 0
****
USER_CHARGES
INVALID_CHARGES
Pose:   1 Cluster:   1 Fr_nu:  21427 TotEn:   -19.31
@<TRIPOS>ATOM
      1 C1        -68.8591   -6.8465  -47.2160 C.ar   1 LIG      -0.11500
      2 C2        -68.0532   -7.3459  -48.2348 C.ar   1 LIG      -0.11500
      3 C3        -65.1452   -7.2209  -44.0951 C.ar   1 LIG      -0.11500
      4 C4        -64.3394   -7.7202  -45.1140 C.ar   1 LIG      -0.11500
      5 C5        -68.3417   -6.6888  -45.9299 C.ar   1 LIG      -0.11700
      6 C6        -66.7269   -7.6894  -47.9716 C.ar   1 LIG      -0.11700
      7 C7        -66.4715   -6.8773  -44.3583 C.ar   1 LIG      -0.11700
      8 C8        -64.8567   -7.8780  -46.4001 C.ar   1 LIG      -0.11700
      9 C9        -67.0089   -7.0295  -45.6469 C.ar   1 LIG       0.00400
     10 C10       -66.1895   -7.5373  -46.6830 C.ar   1 LIG       0.00400
     11 H1        -69.8917   -6.5798  -47.4213 H      1 LIG       0.11500
     12 H2        -68.4568   -7.4680  -49.2357 H      1 LIG       0.11500
     13 H3        -64.7420   -7.0983  -43.0938 H      1 LIG       0.11500
     14 H4        -63.3073   -7.9881  -44.9078 H      1 LIG       0.11500
     15 H5        -68.9900   -6.2971  -45.1488 H      1 LIG       0.11500
     16 H6        -66.1150   -8.0773  -48.7833 H      1 LIG       0.11500
     17 H7        -67.0830   -6.4886  -43.5467 H      1 LIG       0.11500
     18 H8        -64.2087   -8.2705  -47.1812 H      1 LIG       0.11500
@<TRIPOS>BOND
      1       1       2 ar
      2       1       5 ar
      3       2       6 ar
      4       3       4 ar
      5       3       7 ar
      6       4       8 ar
      7       5       9 ar
      8       6      10 ar
      9       7       9 ar
     10       8      10 ar
     11       9      10 ar
     12       1      11 1
     13       2      12 1
     14       3      13 1
     15       4      14 1
     16       5      15 1
     17       6      16 1
     18       7      17 1
     19       8      18 1
@<TRIPOS>ALT_TYPE
CGenFF_4.0_ALT_TYPE_SET
CGenFF_4.0 1 CG2R61 2 CG2R61 3 CG2R61 4 CG2R61 5 CG2R61 6 CG2R61 7 CG2R61 8 CG2R61 9 CG2R61 10 CG2R61 11 HGR61 12 HGR61 13 HGR61 14 HGR61 15 HGR61 16 HGR61 17 HGR61 18 HGR61
@<TRIPOS>MOLECULE
naphtalene
 18 19 0 0 0
****
USER_CHARGES
INVALID_CHARGES
Pose:   2 Cluster:   2 Fr_nu:  41377 TotEn:   -12.99
@<TRIPOS>ATOM
      1 C1        -74.6166  -27.8122  -46.1056 C.ar   1 LIG      -0.11500
      2 C2        -75.0698  -26.5456  -46.4622 C.ar   1 LIG      -0.11500
      3 C3        -71.2353  -25.7966  -43.2460 C.ar   1 LIG      -0.11500
      4 C4        -71.6886  -24.5301  -43.6027 C.ar   1 LIG      -0.11500
      5 C5        -73.5498  -27.9476  -45.2167 C.ar   1 LIG      -0.11700
      6 C6        -74.4582  -25.4096  -45.9315 C.ar   1 LIG      -0.11700
      7 C7        -71.8471  -26.9327  -43.7767 C.ar   1 LIG      -0.11700
      8 C8        -72.7554  -24.3946  -44.4916 C.ar   1 LIG      -0.11700
      9 C9        -72.9221  -26.8150  -44.6728 C.ar   1 LIG       0.00400
     10 C10       -73.3831  -25.5271  -45.0355 C.ar   1 LIG       0.00400
     11 H1        -75.0928  -28.6962  -46.5195 H      1 LIG       0.11500
     12 H2        -75.9006  -26.4413  -47.1541 H      1 LIG       0.11500
     13 H3        -70.4045  -25.9016  -42.5539 H      1 LIG       0.11500
     14 H4        -71.2111  -23.6465  -43.1896 H      1 LIG       0.11500
     15 H5        -73.2119  -28.9475  -44.9523 H      1 LIG       0.11500
     16 H6        -74.8293  -24.4295  -46.2239 H      1 LIG       0.11500
     17 H7        -71.4763  -27.9126  -43.4836 H      1 LIG       0.11500
     18 H8        -73.0930  -23.3947  -44.7567 H      1 LIG       0.11500
@<TRIPOS>BOND
      1       1       2 ar
      2       1       5 ar
      3       2       6 ar
      4       3       4 ar
      5       3       7 ar
      6       4       8 ar
      7       5       9 ar
      8       6      10 ar
      9       7       9 ar
     10       8      10 ar
     11       9      10 ar
     12       1      11 1
     13       2      12 1
     14       3      13 1
     15       4      14 1
     16       5      15 1
     17       6      16 1
     18       7      17 1
     19       8      18 1
@<TRIPOS>ALT_TYPE
CGenFF_4.0_ALT_TYPE_SET
CGenFF_4.0 1 CG2R61 2 CG2R61 3 CG2R61 4 CG2R61 5 CG2R61 6 CG2R61 7 CG2R61 8 CG2R61 9 CG2R61 10 CG2R61 11 HGR61 12 HGR61 13 HGR61 14 HGR61 15 HGR61 16 HGR61 17 HGR61 18 HGR61
@<TRIPOS>MOLECULE
naphtalene
 18 19 0 0 0
****
USER_CHARGES
INVALID_CHARGES
Pose:   3 Cluster:   3 Fr_nu:  55533 TotEn:   -12.97
@<TRIPOS>ATOM
      1 C1        -50.9685    7.1655  -32.8880 C.ar   1 LIG      -0.11500
      2 C2        -49.7348    6.7285  -33.3611 C.ar   1 LIG      -0.11500
      3 C3        -52.0355    2.6312  -31.4827 C.ar   1 LIG      -0.11500
      4 C4        -50.8017    2.1943  -31.9559 C.ar   1 LIG      -0.11500
      5 C5        -51.8526    6.2593  -32.3017 C.ar   1 LIG      -0.11700
      6 C6        -49.3804    5.3838  -33.2498 C.ar   1 LIG      -0.11700
      7 C7        -52.3899    3.9761  -31.5939 C.ar   1 LIG      -0.11700
      8 C8        -49.9176    3.1004  -32.5423 C.ar   1 LIG      -0.11700
      9 C9        -51.5124    4.9020  -32.1814 C.ar   1 LIG       0.00400
     10 C10       -50.2578    4.4577  -32.6626 C.ar   1 LIG       0.00400
     11 H1        -51.2441    8.2124  -32.9754 H      1 LIG       0.11500
     12 H2        -49.0472    7.4348  -33.8172 H      1 LIG       0.11500
     13 H3        -52.7236    1.9253  -31.0263 H      1 LIG       0.11500
     14 H4        -50.5273    1.1471  -31.8694 H      1 LIG       0.11500
     15 H5        -52.8118    6.6232  -31.9391 H      1 LIG       0.11500
     16 H6        -48.4107    5.0644  -33.6260 H      1 LIG       0.11500
     17 H7        -53.3592    4.2953  -31.2169 H      1 LIG       0.11500
     18 H8        -48.9586    2.7366  -32.9056 H      1 LIG       0.11500
@<TRIPOS>BOND
      1       1       2 ar
      2       1       5 ar
      3       2       6 ar
      4       3       4 ar
      5       3       7 ar
      6       4       8 ar
      7       5       9 ar
      8       6      10 ar
      9       7       9 ar
     10       8      10 ar
     11       9      10 ar
     12       1      11 1
     13       2      12 1
     14       3      13 1
     15       4      14 1
     16       5      15 1
     17       6      16 1
     18       7      17 1
     19       8      18 1
@<TRIPOS>ALT_TYPE
CGenFF_4.0_ALT_TYPE_SET
CGenFF_4.0 1 CG2R61 2 CG2R61 3 CG2R61 4 CG2R61 5 CG2R61 6 CG2R61 7 CG2R61 8 CG2R61 9 CG2R61 10 CG2R61 11 HGR61 12 HGR61 13 HGR61 14 HGR61 15 HGR61 16 HGR61 17 HGR61 18 HGR61
@<TRIPOS>MOLECULE
naphtalene
 18 19 0 0 0
****
USER_CHARGES
INVALID_CHARGES
Pose:   4 Cluster:   4 Fr_nu:  25352 TotEn:   -12.93
@<TRIPOS>ATOM
      1 C1        -65.7595   -5.8643  -48.0586 C.ar   1 LIG      -0.11500
      2 C2        -64.8685   -6.9292  -48.1539 C.ar   1 LIG      -0.11500
      3 C3        -66.6925   -7.0591  -43.4353 C.ar   1 LIG      -0.11500
      4 C4        -65.8015   -8.1239  -43.5308 C.ar   1 LIG      -0.11500
      5 C5        -66.4383   -5.6264  -46.8631 C.ar   1 LIG      -0.11700
      6 C6        -64.6529   -7.7602  -47.0543 C.ar   1 LIG      -0.11700
      7 C7        -66.9081   -6.2280  -44.5350 C.ar   1 LIG      -0.11700
      8 C8        -65.1227   -8.3620  -44.7262 C.ar   1 LIG      -0.11700
      9 C9        -66.2335   -6.4528  -45.7461 C.ar   1 LIG       0.00400
     10 C10       -65.3275   -7.5356  -45.8432 C.ar   1 LIG       0.00400
     11 H1        -65.9274   -5.2181  -48.9152 H      1 LIG       0.11500
     12 H2        -64.3404   -7.1134  -49.0850 H      1 LIG       0.11500
     13 H3        -67.2209   -6.8742  -42.5043 H      1 LIG       0.11500
     14 H4        -65.6350   -8.7707  -42.6743 H      1 LIG       0.11500
     15 H5        -67.1304   -4.7884  -46.8115 H      1 LIG       0.11500
     16 H6        -63.9515   -8.5864  -47.1513 H      1 LIG       0.11500
     17 H7        -67.6088   -5.4014  -44.4376 H      1 LIG       0.11500
     18 H8        -64.4311   -9.2004  -44.7783 H      1 LIG       0.11500
@<TRIPOS>BOND
      1       1       2 ar
      2       1       5 ar
      3       2       6 ar
      4       3       4 ar
      5       3       7 ar
      6       4       8 ar
      7       5       9 ar
      8       6      10 ar
      9       7       9 ar
     10       8      10 ar
     11       9      10 ar
     12       1      11 1
     13       2      12 1
     14       3      13 1
     15       4      14 1
     16       5      15 1
     17       6      16 1
     18       7      17 1
     19       8      18 1
@<TRIPOS>ALT_TYPE
CGenFF_4.0_ALT_TYPE_SET
CGenFF_4.0 1 CG2R61 2 CG2R61 3 CG2R61 4 CG2R61 5 CG2R61 6 CG2R61 7 CG2R61 8 CG2R61 9 CG2R61 10 CG2R61 11 HGR61 12 HGR61 13 HGR61 14 HGR61 15 HGR61 16 HGR61 17 HGR61 18 HGR61
@<TRIPOS>MOLECULE
naphtalene
 18 19 0 0 0
****
USER_CHARGES
INVALID_CHARGES
Pose:   5 Cluster:   5 Fr_nu:  10749 TotEn:   -12.65
@<TRIPOS>ATOM
      1 C1        -68.4129  -26.0325  -42.4984 C.ar   1 LIG      -0.11500
      2 C2        -68.9975  -27.1542  -41.9180 C.ar   1 LIG      -0.11500
      3 C3        -72.7905  -24.5247  -43.9936 C.ar   1 LIG      -0.11500
      4 C4        -73.3750  -25.6464  -43.4132 C.ar   1 LIG      -0.11500
      5 C5        -69.2061  -25.0952  -43.1608 C.ar   1 LIG      -0.11700
      6 C6        -70.3774  -27.3430  -41.9977 C.ar   1 LIG      -0.11700
      7 C7        -71.4104  -24.3359  -43.9137 C.ar   1 LIG      -0.11700
      8 C8        -72.5819  -26.5838  -42.7508 C.ar   1 LIG      -0.11700
      9 C9        -70.5968  -25.2692  -43.2509 C.ar   1 LIG       0.00400
     10 C10       -71.1912  -26.4098  -42.6607 C.ar   1 LIG       0.00400
     11 H1        -67.3385  -25.8863  -42.4365 H      1 LIG       0.11500
     12 H2        -68.3792  -27.8831  -41.4023 H      1 LIG       0.11500
     13 H3        -73.4084  -23.7951  -44.5094 H      1 LIG       0.11500
     14 H4        -74.4493  -25.7928  -43.4767 H      1 LIG       0.11500
     15 H5        -68.7275  -24.2261  -43.6075 H      1 LIG       0.11500
     16 H6        -70.8131  -28.2268  -41.5364 H      1 LIG       0.11500
     17 H7        -70.9751  -23.4516  -44.3745 H      1 LIG       0.11500
     18 H8        -73.0602  -27.4534  -42.3047 H      1 LIG       0.11500
@<TRIPOS>BOND
      1       1       2 ar
      2       1       5 ar
      3       2       6 ar
      4       3       4 ar
      5       3       7 ar
      6       4       8 ar
      7       5       9 ar
      8       6      10 ar
      9       7       9 ar
     10       8      10 ar
     11       9      10 ar
     12       1      11 1
     13       2      12 1
     14       3      13 1
     15       4      14 1
     16       5      15 1
     17       6      16 1
     18       7      17 1
     19       8      18 1
@<TRIPOS>ALT_TYPE
CGenFF_4.0_ALT_TYPE_SET
CGenFF_4.0 1 CG2R61 2 CG2R61 3 CG2R61 4 CG2R61 5 CG2R61 6 CG2R61 7 CG2R61 8 CG2R61 9 CG2R61 10 CG2R61 11 HGR61 12 HGR61 13 HGR61 14 HGR61 15 HGR61 16 HGR61 17 HGR61 18 HGR61
@<TRIPOS>MOLECULE
naphtalene
 18 19 0 0 0
****
USER_CHARGES
INVALID_CHARGES
Pose:   6 Cluster:   6 Fr_nu:  21471 TotEn:   -11.84
@<TRIPOS>ATOM
      1 C1        -49.2964  -14.1227  -47.2230 C.ar   1 LIG      -0.11500
      2 C2        -49.2964  -14.1227  -45.8313 C.ar   1 LIG      -0.11500
      3 C3        -51.1583   -9.6276  -47.2227 C.ar   1 LIG      -0.11500
      4 C4        -51.1583   -9.6277  -45.8310 C.ar   1 LIG      -0.11500
      5 C5        -49.7586  -13.0069  -47.9215 C.ar   1 LIG      -0.11700
      6 C6        -49.7584  -13.0071  -45.1327 C.ar   1 LIG      -0.11700
      7 C7        -50.6961  -10.7433  -47.9214 C.ar   1 LIG      -0.11700
      8 C8        -50.6962  -10.7435  -45.1324 C.ar   1 LIG      -0.11700
      9 C9        -50.2274  -11.8751  -47.2346 C.ar   1 LIG       0.00400
     10 C10       -50.2273  -11.8753  -45.8194 C.ar   1 LIG       0.00400
     11 H1        -48.9370  -14.9917  -47.7664 H      1 LIG       0.11500
     12 H2        -48.9361  -14.9918  -45.2885 H      1 LIG       0.11500
     13 H3        -51.5184   -8.7586  -47.7662 H      1 LIG       0.11500
     14 H4        -51.5190   -8.7590  -45.2882 H      1 LIG       0.11500
     15 H5        -49.7498  -13.0292  -49.0093 H      1 LIG       0.11500
     16 H6        -49.7488  -13.0289  -44.0449 H      1 LIG       0.11500
     17 H7        -50.7050  -10.7210  -49.0091 H      1 LIG       0.11500
     18 H8        -50.7055  -10.7218  -44.0446 H      1 LIG       0.11500
@<TRIPOS>BOND
      1       1       2 ar
      2       1       5 ar
      3       2       6 ar
      4       3       4 ar
      5       3       7 ar
      6       4       8 ar
      7       5       9 ar
      8       6      10 ar
      9       7       9 ar
     10       8      10 ar
     11       9      10 ar
     12       1      11 1
     13       2      12 1
     14       3      13 1
     15       4      14 1
     16       5      15 1
     17       6      16 1
     18       7      17 1
     19       8      18 1
@<TRIPOS>ALT_TYPE
CGenFF_4.0_ALT_TYPE_SET
CGenFF_4.0 1 CG2R61 2 CG2R61 3 CG2R61 4 CG2R61 5 CG2R61 6 CG2R61 7 CG2R61 8 CG2R61 9 CG2R61 10 CG2R61 11 HGR61 12 HGR61 13 HGR61 14 HGR61 15 HGR61 16 HGR61 17 HGR61 18 HGR61
@<TRIPOS>MOLECULE
naphtalene
 18 19 0 0 0
****
USER_CHARGES
INVALID_CHARGES
Pose:   7 Cluster:   7 Fr_nu:   8893 TotEn:   -11.81
@<TRIPOS>ATOM
      1 C1        -64.2701  -20.2150  -51.8040 C.ar   1 LIG      -0.11500
      2 C2        -65.5559  -20.4400  -51.3213 C.ar   1 LIG      -0.11500
      3 C3        -62.4084  -22.1147  -47.7299 C.ar   1 LIG      -0.11500
      4 C4        -63.6943  -22.3397  -47.2474 C.ar   1 LIG      -0.11500
      5 C5        -63.1626  -20.5736  -51.0350 C.ar   1 LIG      -0.11700
      6 C6        -65.7392  -21.0245  -50.0680 C.ar   1 LIG      -0.11700
      7 C7        -62.2251  -21.5302  -48.9835 C.ar   1 LIG      -0.11700
      8 C8        -64.8018  -21.9811  -48.0163 C.ar   1 LIG      -0.11700
      9 C9        -63.3284  -21.1629  -49.7710 C.ar   1 LIG       0.00400
     10 C10       -64.6360  -21.3917  -49.2803 C.ar   1 LIG       0.00400
     11 H1        -64.1280  -19.7594  -52.7796 H      1 LIG       0.11500
     12 H2        -66.4173  -20.1607  -51.9209 H      1 LIG       0.11500
     13 H3        -61.5463  -22.3940  -47.1308 H      1 LIG       0.11500
     14 H4        -63.8358  -22.7940  -46.2711 H      1 LIG       0.11500
     15 H5        -62.1668  -20.3879  -51.4321 H      1 LIG       0.11500
     16 H6        -66.7533  -21.1916  -49.7108 H      1 LIG       0.11500
     17 H7        -61.2110  -21.3640  -49.3407 H      1 LIG       0.11500
     18 H8        -65.7978  -22.1660  -47.6190 H      1 LIG       0.11500
@<TRIPOS>BOND
      1       1       2 ar
      2       1       5 ar
      3       2       6 ar
      4       3       4 ar
      5       3       7 ar
      6       4       8 ar
      7       5       9 ar
      8       6      10 ar
      9       7       9 ar
     10       8      10 ar
     11       9      10 ar
     12       1      11 1
     13       2      12 1
     14       3      13 1
     15       4      14 1
     16       5      15 1
     17       6      16 1
     18       7      17 1
     19       8      18 1
@<TRIPOS>ALT_TYPE
CGenFF_4.0_ALT_TYPE_SET
CGenFF_4.0 1 CG2R61 2 CG2R61 3 CG2R61 4 CG2R61 5 CG2R61 6 CG2R61 7 CG2R61 8 CG2R61 9 CG2R61 10 CG2R61 11 HGR61 12 HGR61 13 HGR61 14 HGR61 15 HGR61 16 HGR61 17 HGR61 18 HGR61
@<TRIPOS>MOLECULE
naphtalene
 18 19 0 0 0
****
USER_CHARGES
INVALID_CHARGES
Pose:   8 Cluster:   8 Fr_nu:  85483 TotEn:   -11.74
@<TRIPOS>ATOM
      1 C1        -51.9312    5.7548  -34.4932 C.ar   1 LIG      -0.11500
      2 C2        -53.0697    5.5347  -33.7237 C.ar   1 LIG      -0.11500
      3 C3        -49.3838    2.8237  -31.5620 C.ar   1 LIG      -0.11500
      4 C4        -50.5224    2.6037  -30.7926 C.ar   1 LIG      -0.11500
      5 C5        -50.7274    5.1377  -34.1518 C.ar   1 LIG      -0.11700
      6 C6        -53.0090    4.6967  -32.6100 C.ar   1 LIG      -0.11700
      7 C7        -49.4446    3.6617  -32.6758 C.ar   1 LIG      -0.11700
      8 C8        -51.7262    3.2208  -31.1338 C.ar   1 LIG      -0.11700
      9 C9        -50.6479    4.2911  -33.0341 C.ar   1 LIG       0.00400
     10 C10       -51.8057    4.0674  -32.2516 C.ar   1 LIG       0.00400
     11 H1        -51.9789    6.4077  -35.3598 H      1 LIG       0.11500
     12 H2        -54.0064    6.0154  -33.9905 H      1 LIG       0.11500
     13 H3        -48.4466    2.3431  -31.2958 H      1 LIG       0.11500
     14 H4        -50.4737    1.9518  -29.9253 H      1 LIG       0.11500
     15 H5        -49.8499    5.3245  -34.7675 H      1 LIG       0.11500
     16 H6        -53.9115    4.5386  -32.0232 H      1 LIG       0.11500
     17 H7        -48.5422    3.8190  -33.2629 H      1 LIG       0.11500
     18 H8        -52.6037    3.0347  -30.5178 H      1 LIG       0.11500
@<TRIPOS>BOND
      1       1       2 ar
      2       1       5 ar
      3       2       6 ar
      4       3       4 ar
      5       3       7 ar
      6       4       8 ar
      7       5       9 ar
      8       6      10 ar
      9       7       9 ar
     10       8      10 ar
     11       9      10 ar
     12       1      11 1
     13       2      12 1
     14       3      13 1
     15       4      14 1
     16       5      15 1
     17       6      16 1
     18       7      17 1
     19       8      18 1
@<TRIPOS>ALT_TYPE
CGenFF_4.0_ALT_TYPE_SET
CGenFF_4.0 1 CG2R61 2 CG2R61 3 CG2R61 4 CG2R61 5 CG2R61 6 CG2R61 7 CG2R61 8 CG2R61 9 CG2R61 10 CG2R61 11 HGR61 12 HGR61 13 HGR61 14 HGR61 15 HGR61 16 HGR61 17 HGR61 18 HGR61
@<TRIPOS>MOLECULE
naphtalene
 18 19 0 0 0
****
USER_CHARGES
INVALID_CHARGES
Pose:   9 Cluster:   9 Fr_nu:  16745 TotEn:   -11.74
@<TRIPOS>ATOM
      1 C1        -72.4505    7.5531  -43.2935 C.ar   1 LIG      -0.11500
      2 C2        -73.6571    7.2078  -42.6921 C.ar   1 LIG      -0.11500
      3 C3        -70.0811    6.3921  -39.2055 C.ar   1 LIG      -0.11500
      4 C4        -71.2878    6.0469  -38.6043 C.ar   1 LIG      -0.11500
      5 C5        -71.2567    7.4382  -42.5806 C.ar   1 LIG      -0.11700
      6 C6        -73.6747    6.7464  -41.3757 C.ar   1 LIG      -0.11700
      7 C7        -70.0635    6.8536  -40.5221 C.ar   1 LIG      -0.11700
      8 C8        -72.4817    6.1618  -39.3170 C.ar   1 LIG      -0.11700
      9 C9        -71.2556    6.9755  -41.2545 C.ar   1 LIG       0.00400
     10 C10       -72.4827    6.6245  -40.6431 C.ar   1 LIG       0.00400
     11 H1        -72.4374    7.9128  -44.3181 H      1 LIG       0.11500
     12 H2        -74.5859    7.2974  -43.2480 H      1 LIG       0.11500
     13 H3        -69.1518    6.3026  -38.6501 H      1 LIG       0.11500
     14 H4        -71.3004    5.6886  -37.5791 H      1 LIG       0.11500
     15 H5        -70.3252    7.7142  -43.0706 H      1 LIG       0.11500
     16 H6        -74.6294    6.4817  -40.9258 H      1 LIG       0.11500
     17 H7        -69.1087    7.1174  -40.9720 H      1 LIG       0.11500
     18 H8        -73.4133    5.8866  -38.8269 H      1 LIG       0.11500
@<TRIPOS>BOND
      1       1       2 ar
      2       1       5 ar
      3       2       6 ar
      4       3       4 ar
      5       3       7 ar
      6       4       8 ar
      7       5       9 ar
      8       6      10 ar
      9       7       9 ar
     10       8      10 ar
     11       9      10 ar
     12       1      11 1
     13       2      12 1
     14       3      13 1
     15       4      14 1
     16       5      15 1
     17       6      16 1
     18       7      17 1
     19       8      18 1
@<TRIPOS>ALT_TYPE
CGenFF_4.0_ALT_TYPE_SET
CGenFF_4.0 1 CG2R61 2 CG2R61 3 CG2R61 4 CG2R61 5 CG2R61 6 CG2R61 7 CG2R61 8 CG2R61 9 CG2R61 10 CG2R61 11 HGR61 12 HGR61 13 HGR61 14 HGR61 15 HGR61 16 HGR61 17 HGR61 18 HGR61
@<TRIPOS>MOLECULE
naphtalene
 18 19 0 0 0
****
USER_CHARGES
INVALID_CHARGES
Pose:  10 Cluster:  10 Fr_nu: 160297 TotEn:   -11.65
@<TRIPOS>ATOM
      1 C1        -47.7965    6.0574  -32.2575 C.ar   1 LIG      -0.11500
      2 C2        -48.9203    6.7974  -32.6127 C.ar   1 LIG      -0.11500
      3 C3        -50.6619    2.4022  -30.8079 C.ar   1 LIG      -0.11500
      4 C4        -51.7857    3.1423  -31.1631 C.ar   1 LIG      -0.11500
      5 C5        -47.9437    4.7786  -31.7194 C.ar   1 LIG      -0.11700
      6 C6        -50.1956    6.2617  -32.4312 C.ar   1 LIG      -0.11700
      7 C7        -49.3866    2.9379  -30.9894 C.ar   1 LIG      -0.11700
      8 C8        -51.6386    4.4211  -31.7011 C.ar   1 LIG      -0.11700
      9 C9        -49.2198    4.2235  -31.5297 C.ar   1 LIG       0.00400
     10 C10       -50.3625    4.9762  -31.8909 C.ar   1 LIG       0.00400
     11 H1        -46.8040    6.4752  -32.3985 H      1 LIG       0.11500
     12 H2        -48.8046    7.7928  -33.0317 H      1 LIG       0.11500
     13 H3        -50.7770    1.4065  -30.3888 H      1 LIG       0.11500
     14 H4        -52.7780    2.7246  -31.0206 H      1 LIG       0.11500
     15 H5        -47.0512    4.2183  -31.4485 H      1 LIG       0.11500
     16 H6        -51.0600    6.8578  -32.7164 H      1 LIG       0.11500
     17 H7        -48.5223    2.3414  -30.7050 H      1 LIG       0.11500
     18 H8        -52.5311    4.9819  -31.9714 H      1 LIG       0.11500
@<TRIPOS>BOND
      1       1       2 ar
      2       1       5 ar
      3       2       6 ar
      4       3       4 ar
      5       3       7 ar
      6       4       8 ar
      7       5       9 ar
      8       6      10 ar
      9       7       9 ar
     10       8      10 ar
     11       9      10 ar
     12       1      11 1
     13       2      12 1
     14       3      13 1
     15       4      14 1
     16       5      15 1
     17       6      16 1
     18       7      17 1
     19       8      18 1
@<TRIPOS>ALT_TYPE
CGenFF_4.0_ALT_TYPE_SET
CGenFF_4.0 1 CG2R61 2 CG2R61 3 CG2R61 4 CG2R61 5 CG2R61 6 CG2R61 7 CG2R61 8 CG2R61 9 CG2R61 10 CG2R61 11 HGR61 12 HGR61 13 HGR61 14 HGR61 15 HGR61 16 HGR61 17 HGR61 18 HGR61
@<TRIPOS>MOLECULE
naphtalene
 18 19 0 0 0
****
USER_CHARGES
INVALID_CHARGES
Pose:  11 Cluster:  11 Fr_nu: 372463 TotEn:   -11.55
@<TRIPOS>ATOM
      1 C1        -50.5042   -9.9743  -45.1645 C.ar   1 LIG      -0.11500
      2 C2        -50.5916  -11.2038  -44.5185 C.ar   1 LIG      -0.11500
      3 C3        -48.0325  -12.0602  -48.7994 C.ar   1 LIG      -0.11500
      4 C4        -48.1200  -13.2897  -48.1533 C.ar   1 LIG      -0.11500
      5 C5        -49.8468   -9.8749  -46.3911 C.ar   1 LIG      -0.11700
      6 C6        -50.0221  -12.3387  -45.0963 C.ar   1 LIG      -0.11700
      7 C7        -48.6022  -10.9253  -48.2215 C.ar   1 LIG      -0.11700
      8 C8        -48.7774  -13.3892  -46.9267 C.ar   1 LIG      -0.11700
      9 C9        -49.2676  -11.0069  -46.9874 C.ar   1 LIG       0.00400
     10 C10       -49.3565  -12.2572  -46.3304 C.ar   1 LIG       0.00400
     11 H1        -50.9473   -9.0910  -44.7139 H      1 LIG       0.11500
     12 H2        -51.1039  -11.2802  -43.5638 H      1 LIG       0.11500
     13 H3        -47.5205  -11.9832  -49.7545 H      1 LIG       0.11500
     14 H4        -47.6755  -14.1723  -48.6037 H      1 LIG       0.11500
     15 H5        -49.7902   -8.9035  -46.8780 H      1 LIG       0.11500
     16 H6        -50.1030  -13.2897  -44.5739 H      1 LIG       0.11500
     17 H7        -48.5219   -9.9746  -48.7445 H      1 LIG       0.11500
     18 H8        -48.8334  -14.3604  -46.4393 H      1 LIG       0.11500
@<TRIPOS>BOND
      1       1       2 ar
      2       1       5 ar
      3       2       6 ar
      4       3       4 ar
      5       3       7 ar
      6       4       8 ar
      7       5       9 ar
      8       6      10 ar
      9       7       9 ar
     10       8      10 ar
     11       9      10 ar
     12       1      11 1
     13       2      12 1
     14       3      13 1
     15       4      14 1
     16       5      15 1
     17       6      16 1
     18       7      17 1
     19       8      18 1
@<TRIPOS>ALT_TYPE
CGenFF_4.0_ALT_TYPE_SET
CGenFF_4.0 1 CG2R61 2 CG2R61 3 CG2R61 4 CG2R61 5 CG2R61 6 CG2R61 7 CG2R61 8 CG2R61 9 CG2R61 10 CG2R61 11 HGR61 12 HGR61 13 HGR61 14 HGR61 15 HGR61 16 HGR61 17 HGR61 18 HGR61
@<TRIPOS>MOLECULE
naphtalene
 18 19 0 0 0
****
USER_CHARGES
INVALID_CHARGES
Pose:  12 Cluster:  12 Fr_nu:  10861 TotEn:   -11.52
@<TRIPOS>ATOM
      1 C1        -74.9748  -28.5575  -46.0045 C.ar   1 LIG      -0.11500
      2 C2        -75.5214  -27.2779  -45.9819 C.ar   1 LIG      -0.11500
      3 C3        -71.7548  -27.2419  -42.6026 C.ar   1 LIG      -0.11500
      4 C4        -72.3014  -25.9623  -42.5801 C.ar   1 LIG      -0.11500
      5 C5        -73.9011  -28.8733  -45.1714 C.ar   1 LIG      -0.11700
      6 C6        -74.9966  -26.3091  -45.1263 C.ar   1 LIG      -0.11700
      7 C7        -72.2796  -28.2108  -43.4583 C.ar   1 LIG      -0.11700
      8 C8        -73.3750  -25.6464  -43.4132 C.ar   1 LIG      -0.11700
      9 C9        -73.3601  -27.9105  -44.3037 C.ar   1 LIG       0.00400
     10 C10       -73.9160  -26.6092  -44.2809 C.ar   1 LIG       0.00400
     11 H1        -75.3834  -29.3112  -46.6713 H      1 LIG       0.11500
     12 H2        -76.3574  -27.0332  -46.6307 H      1 LIG       0.11500
     13 H3        -70.9187  -27.4873  -41.9538 H      1 LIG       0.11500
     14 H4        -71.8915  -25.2086  -41.9141 H      1 LIG       0.11500
     15 H5        -73.4894  -29.8799  -45.2061 H      1 LIG       0.11500
     16 H6        -75.4399  -25.3154  -45.1248 H      1 LIG       0.11500
     17 H7        -71.8367  -29.2046  -43.4590 H      1 LIG       0.11500
     18 H8        -73.7864  -24.6396  -43.3792 H      1 LIG       0.11500
@<TRIPOS>BOND
      1       1       2 ar
      2       1       5 ar
      3       2       6 ar
      4       3       4 ar
      5       3       7 ar
      6       4       8 ar
      7       5       9 ar
      8       6      10 ar
      9       7       9 ar
     10       8      10 ar
     11       9      10 ar
     12       1      11 1
     13       2      12 1
     14       3      13 1
     15       4      14 1
     16       5      15 1
     17       6      16 1
     18       7      17 1
     19       8      18 1
@<TRIPOS>ALT_TYPE
CGenFF_4.0_ALT_TYPE_SET
CGenFF_4.0 1 CG2R61 2 CG2R61 3 CG2R61 4 CG2R61 5 CG2R61 6 CG2R61 7 CG2R61 8 CG2R61 9 CG2R61 10 CG2R61 11 HGR61 12 HGR61 13 HGR61 14 HGR61 15 HGR61 16 HGR61 17 HGR61 18 HGR61
@<TRIPOS>MOLECULE
naphtalene
 18 19 0 0 0
****
USER_CHARGES
INVALID_CHARGES
Pose:  13 Cluster:  13 Fr_nu: 136471 TotEn:   -11.38
@<TRIPOS>ATOM
      1 C1        -69.1176   -0.4216  -27.5739 C.ar   1 LIG      -0.11500
      2 C2        -68.3378    0.4257  -28.3554 C.ar   1 LIG      -0.11500
      3 C3        -65.1350   -1.8961  -25.1995 C.ar   1 LIG      -0.11500
      4 C4        -64.3553   -1.0487  -25.9811 C.ar   1 LIG      -0.11500
      5 C5        -68.5204   -1.2130  -26.5922 C.ar   1 LIG      -0.11700
      6 C6        -66.9580    0.4852  -28.1584 C.ar   1 LIG      -0.11700
      7 C7        -66.5149   -1.9555  -25.3965 C.ar   1 LIG      -0.11700
      8 C8        -64.9524   -0.2574  -26.9628 C.ar   1 LIG      -0.11700
      9 C9        -67.1328   -1.1660  -26.3801 C.ar   1 LIG       0.00400
     10 C10       -66.3400   -0.3043  -27.1749 C.ar   1 LIG       0.00400
     11 H1        -70.1916   -0.4679  -27.7281 H      1 LIG       0.11500
     12 H2        -68.8038    1.0416  -29.1192 H      1 LIG       0.11500
     13 H3        -64.6696   -2.5123  -24.4353 H      1 LIG       0.11500
     14 H4        -63.2812   -1.0040  -25.8274 H      1 LIG       0.11500
     15 H5        -69.1494   -1.8684  -25.9934 H      1 LIG       0.11500
     16 H6        -66.3681    1.1551  -28.7804 H      1 LIG       0.11500
     17 H7        -67.1047   -2.6248  -24.7738 H      1 LIG       0.11500
     18 H8        -64.3235    0.3976  -27.5623 H      1 LIG       0.11500
@<TRIPOS>BOND
      1       1       2 ar
      2       1       5 ar
      3       2       6 ar
      4       3       4 ar
      5       3       7 ar
      6       4       8 ar
      7       5       9 ar
      8       6      10 ar
      9       7       9 ar
     10       8      10 ar
     11       9      10 ar
     12       1      11 1
     13       2      12 1
     14       3      13 1
     15       4      14 1
     16       5      15 1
     17       6      16 1
     18       7      17 1
     19       8      18 1
@<TRIPOS>ALT_TYPE
CGenFF_4.0_ALT_TYPE_SET
CGenFF_4.0 1 CG2R61 2 CG2R61 3 CG2R61 4 CG2R61 5 CG2R61 6 CG2R61 7 CG2R61 8 CG2R61 9 CG2R61 10 CG2R61 11 HGR61 12 HGR61 13 HGR61 14 HGR61 15 HGR61 16 HGR61 17 HGR61 18 HGR61
@<TRIPOS>MOLECULE
naphtalene
 18 19 0 0 0
****
USER_CHARGES
INVALID_CHARGES
Pose:  14 Cluster:  14 Fr_nu: 444624 TotEn:   -11.37
@<TRIPOS>ATOM
      1 C1        -72.4844   -7.8961  -25.9874 C.ar   1 LIG      -0.11500
      2 C2        -71.3200   -7.4448  -25.3731 C.ar   1 LIG      -0.11500
      3 C3        -73.7572  -10.1892  -21.8893 C.ar   1 LIG      -0.11500
      4 C4        -72.5928   -9.7378  -21.2751 C.ar   1 LIG      -0.11500
      5 C5        -73.3848   -8.6918  -25.2784 C.ar   1 LIG      -0.11700
      6 C6        -71.0514   -7.7874  -24.0477 C.ar   1 LIG      -0.11700
      7 C7        -74.0258   -9.8465  -23.2148 C.ar   1 LIG      -0.11700
      8 C8        -71.6923   -8.9422  -21.9840 C.ar   1 LIG      -0.11700
      9 C9        -73.1306   -9.0465  -23.9435 C.ar   1 LIG       0.00400
     10 C10       -71.9465   -8.5875  -23.3189 C.ar   1 LIG       0.00400
     11 H1        -72.6927   -7.6296  -27.0194 H      1 LIG       0.11500
     12 H2        -70.6198   -6.8252  -25.9259 H      1 LIG       0.11500
     13 H3        -74.4581  -10.8088  -21.3369 H      1 LIG       0.11500
     14 H4        -72.3843  -10.0059  -20.2435 H      1 LIG       0.11500
     15 H5        -74.2885   -9.0336  -25.7788 H      1 LIG       0.11500
     16 H6        -70.1353   -7.4230  -23.5875 H      1 LIG       0.11500
     17 H7        -74.9423  -10.2103  -23.6745 H      1 LIG       0.11500
     18 H8        -70.7881   -8.6009  -21.4840 H      1 LIG       0.11500
@<TRIPOS>BOND
      1       1       2 ar
      2       1       5 ar
      3       2       6 ar
      4       3       4 ar
      5       3       7 ar
      6       4       8 ar
      7       5       9 ar
      8       6      10 ar
      9       7       9 ar
     10       8      10 ar
     11       9      10 ar
     12       1      11 1
     13       2      12 1
     14       3      13 1
     15       4      14 1
     16       5      15 1
     17       6      16 1
     18       7      17 1
     19       8      18 1
@<TRIPOS>ALT_TYPE
CGenFF_4.0_ALT_TYPE_SET
CGenFF_4.0 1 CG2R61 2 CG2R61 3 CG2R61 4 CG2R61 5 CG2R61 6 CG2R61 7 CG2R61 8 CG2R61 9 CG2R61 10 CG2R61 11 HGR61 12 HGR61 13 HGR61 14 HGR61 15 HGR61 16 HGR61 17 HGR61 18 HGR61
@<TRIPOS>MOLECULE
naphtalene
 18 19 0 0 0
****
USER_CHARGES
INVALID_CHARGES
Pose:  15 Cluster:  15 Fr_nu:  81533 TotEn:   -11.30
@<TRIPOS>ATOM
      1 C1        -61.6713   -6.2201  -54.8340 C.ar   1 LIG      -0.11500
      2 C2        -62.7224   -6.7188  -54.0703 C.ar   1 LIG      -0.11500
      3 C3        -60.2609  -10.7625  -55.8587 C.ar   1 LIG      -0.11500
      4 C4        -61.3121  -11.2611  -55.0950 C.ar   1 LIG      -0.11500
      5 C5        -60.7936   -7.0973  -55.4717 C.ar   1 LIG      -0.11700
      6 C6        -62.9000   -8.0965  -53.9414 C.ar   1 LIG      -0.11700
      7 C7        -60.0834   -9.3847  -55.9878 C.ar   1 LIG      -0.11700
      8 C8        -62.1898  -10.3840  -54.4572 C.ar   1 LIG      -0.11700
      9 C9        -60.9572   -8.4872  -55.3528 C.ar   1 LIG       0.00400
     10 C10       -62.0262   -8.9942  -54.5762 C.ar   1 LIG       0.00400
     11 H1        -61.5332   -5.1475  -54.9336 H      1 LIG       0.11500
     12 H2        -63.4053   -6.0350  -53.5745 H      1 LIG       0.11500
     13 H3        -59.5776  -11.4459  -56.3550 H      1 LIG       0.11500
     14 H4        -61.4488  -12.3338  -54.9946 H      1 LIG       0.11500
     15 H5        -59.9787   -6.6852  -56.0633 H      1 LIG       0.11500
     16 H6        -63.7288   -8.4641  -53.3399 H      1 LIG       0.11500
     17 H7        -59.2551   -9.0173  -56.5899 H      1 LIG       0.11500
     18 H8        -63.0044  -10.7960  -53.8650 H      1 LIG       0.11500
@<TRIPOS>BOND
      1       1       2 ar
      2       1       5 ar
      3       2       6 ar
      4       3       4 ar
      5       3       7 ar
      6       4       8 ar
      7       5       9 ar
      8       6      10 ar
      9       7       9 ar
     10       8      10 ar
     11       9      10 ar
     12       1      11 1
     13       2      12 1
     14       3      13 1
     15       4      14 1
     16       5      15 1
     17       6      16 1
     18       7      17 1
     19       8      18 1
@<TRIPOS>ALT_TYPE
CGenFF_4.0_ALT_TYPE_SET
CGenFF_4.0 1 CG2R61 2 CG2R61 3 CG2R61 4 CG2R61 5 CG2R61 6 CG2R61 7 CG2R61 8 CG2R61 9 CG2R61 10 CG2R61 11 HGR61 12 HGR61 13 HGR61 14 HGR61 15 HGR61 16 HGR61 17 HGR61 18 HGR61
@<TRIPOS>MOLECULE
naphtalene
 18 19 0 0 0
****
USER_CHARGES
INVALID_CHARGES
Pose:  16 Cluster:  16 Fr_nu: 317021 TotEn:   -11.28
@<TRIPOS>ATOM
      1 C1        -62.3028   -8.8618  -54.5231 C.ar   1 LIG      -0.11500
      2 C2        -61.4406   -8.8877  -55.6152 C.ar   1 LIG      -0.11500
      3 C3        -63.5130   -4.2710  -55.5875 C.ar   1 LIG      -0.11500
      4 C4        -62.6508   -4.2970  -56.6796 C.ar   1 LIG      -0.11500
      5 C5        -63.0360   -7.7093  -54.2391 C.ar   1 LIG      -0.11700
      6 C6        -61.3083   -7.7613  -56.4276 C.ar   1 LIG      -0.11700
      7 C7        -63.6455   -5.3976  -54.7751 C.ar   1 LIG      -0.11700
      8 C8        -61.9176   -5.4495  -56.9636 C.ar   1 LIG      -0.11700
      9 C9        -62.9152   -6.5662  -55.0461 C.ar   1 LIG       0.00400
     10 C10       -62.0384   -6.5926  -56.1567 C.ar   1 LIG       0.00400
     11 H1        -62.4050   -9.7388  -53.8907 H      1 LIG       0.11500
     12 H2        -60.8705   -9.7855  -55.8356 H      1 LIG       0.11500
     13 H3        -64.0837   -3.3734  -55.3666 H      1 LIG       0.11500
     14 H4        -62.5479   -3.4193  -57.3108 H      1 LIG       0.11500
     15 H5        -63.7036   -7.7115  -53.3799 H      1 LIG       0.11500
     16 H6        -60.6288   -7.8041  -57.2764 H      1 LIG       0.11500
     17 H7        -64.3255   -5.3548  -53.9269 H      1 LIG       0.11500
     18 H8        -61.2493   -5.4472  -57.8223 H      1 LIG       0.11500
@<TRIPOS>BOND
      1       1       2 ar
      2       1       5 ar
      3       2       6 ar
      4       3       4 ar
      5       3       7 ar
      6       4       8 ar
      7       5       9 ar
      8       6      10 ar
      9       7       9 ar
     10       8      10 ar
     11       9      10 ar
     12       1      11 1
     13       2      12 1
     14       3      13 1
     15       4      14 1
     16       5      15 1
     17       6      16 1
     18       7      17 1
     19       8      18 1
@<TRIPOS>ALT_TYPE
CGenFF_4.0_ALT_TYPE_SET
CGenFF_4.0 1 CG2R61 2 CG2R61 3 CG2R61 4 CG2R61 5 CG2R61 6 CG2R61 7 CG2R61 8 CG2R61 9 CG2R61 10 CG2R61 11 HGR61 12 HGR61 13 HGR61 14 HGR61 15 HGR61 16 HGR61 17 HGR61 18 HGR61
@<TRIPOS>MOLECULE
naphtalene
 18 19 0 0 0
****
USER_CHARGES
INVALID_CHARGES
Pose:  17 Cluster:  17 Fr_nu: 170518 TotEn:   -11.15
@<TRIPOS>ATOM
      1 C1        -51.3700    4.8869  -32.9539 C.ar   1 LIG      -0.11500
      2 C2        -52.6558    4.8405  -32.4234 C.ar   1 LIG      -0.11500
      3 C3        -53.2322    5.2787  -37.4318 C.ar   1 LIG      -0.11500
      4 C4        -54.5179    5.2322  -36.9011 C.ar   1 LIG      -0.11500
      5 C5        -51.1869    5.0075  -34.3318 C.ar   1 LIG      -0.11700
      6 C6        -53.7633    4.9144  -33.2684 C.ar   1 LIG      -0.11700
      7 C7        -52.1246    5.2048  -36.5867 C.ar   1 LIG      -0.11700
      8 C8        -54.7012    5.1116  -35.5233 C.ar   1 LIG      -0.11700
      9 C9        -52.2903    5.0832  -35.1974 C.ar   1 LIG       0.00400
     10 C10       -53.5977    5.0359  -34.6577 C.ar   1 LIG       0.00400
     11 H1        -50.5081    4.8287  -32.2956 H      1 LIG       0.11500
     12 H2        -52.7972    4.7469  -31.3505 H      1 LIG       0.11500
     13 H3        -53.0901    5.3724  -38.5047 H      1 LIG       0.11500
     14 H4        -55.3794    5.2890  -37.5600 H      1 LIG       0.11500
     15 H5        -50.1727    5.0414  -34.7245 H      1 LIG       0.11500
     16 H6        -54.7592    4.8768  -32.8317 H      1 LIG       0.11500
     17 H7        -51.1289    5.2433  -37.0234 H      1 LIG       0.11500
     18 H8        -55.7153    5.0769  -35.1304 H      1 LIG       0.11500
@<TRIPOS>BOND
      1       1       2 ar
      2       1       5 ar
      3       2       6 ar
      4       3       4 ar
      5       3       7 ar
      6       4       8 ar
      7       5       9 ar
      8       6      10 ar
      9       7       9 ar
     10       8      10 ar
     11       9      10 ar
     12       1      11 1
     13       2      12 1
     14       3      13 1
     15       4      14 1
     16       5      15 1
     17       6      16 1
     18       7      17 1
     19       8      18 1
@<TRIPOS>ALT_TYPE
CGenFF_4.0_ALT_TYPE_SET
CGenFF_4.0 1 CG2R61 2 CG2R61 3 CG2R61 4 CG2R61 5 CG2R61 6 CG2R61 7 CG2R61 8 CG2R61 9 CG2R61 10 CG2R61 11 HGR61 12 HGR61 13 HGR61 14 HGR61 15 HGR61 16 HGR61 17 HGR61 18 HGR61
@<TRIPOS>MOLECULE
naphtalene
 18 19 0 0 0
****
USER_CHARGES
INVALID_CHARGES
Pose:  18 Cluster:  18 Fr_nu: 285351 TotEn:   -11.14
@<TRIPOS>ATOM
      1 C1        -61.3483  -19.9918  -39.4680 C.ar   1 LIG      -0.11500
      2 C2        -61.4925  -21.0612  -40.3470 C.ar   1 LIG      -0.11500
      3 C3        -56.6459  -21.1001  -38.8918 C.ar   1 LIG      -0.11500
      4 C4        -56.7902  -22.1694  -39.7707 C.ar   1 LIG      -0.11500
      5 C5        -60.1086  -19.7302  -38.8838 C.ar   1 LIG      -0.11700
      6 C6        -60.3979  -21.8730  -40.6452 C.ar   1 LIG      -0.11700
      7 C7        -57.7407  -20.2882  -38.5936 C.ar   1 LIG      -0.11700
      8 C8        -58.0299  -22.4312  -40.3549 C.ar   1 LIG      -0.11700
      9 C9        -58.9958  -20.5370  -39.1725 C.ar   1 LIG       0.00400
     10 C10       -59.1426  -21.6244  -40.0663 C.ar   1 LIG       0.00400
     11 H1        -62.2010  -19.3605  -39.2358 H      1 LIG       0.11500
     12 H2        -62.4579  -21.2638  -40.8014 H      1 LIG       0.11500
     13 H3        -55.6805  -20.8968  -38.4370 H      1 LIG       0.11500
     14 H4        -55.9376  -22.8012  -40.0014 H      1 LIG       0.11500
     15 H5        -60.0191  -18.8892  -38.1993 H      1 LIG       0.11500
     16 H6        -60.5334  -22.7030  -41.3354 H      1 LIG       0.11500
     17 H7        -57.6046  -19.4578  -37.9040 H      1 LIG       0.11500
     18 H8        -58.1198  -23.2727  -41.0389 H      1 LIG       0.11500
@<TRIPOS>BOND
      1       1       2 ar
      2       1       5 ar
      3       2       6 ar
      4       3       4 ar
      5       3       7 ar
      6       4       8 ar
      7       5       9 ar
      8       6      10 ar
      9       7       9 ar
     10       8      10 ar
     11       9      10 ar
     12       1      11 1
     13       2      12 1
     14       3      13 1
     15       4      14 1
     16       5      15 1
     17       6      16 1
     18       7      17 1
     19       8      18 1
@<TRIPOS>ALT_TYPE
CGenFF_4.0_ALT_TYPE_SET
CGenFF_4.0 1 CG2R61 2 CG2R61 3 CG2R61 4 CG2R61 5 CG2R61 6 CG2R61 7 CG2R61 8 CG2R61 9 CG2R61 10 CG2R61 11 HGR61 12 HGR61 13 HGR61 14 HGR61 15 HGR61 16 HGR61 17 HGR61 18 HGR61
@<TRIPOS>MOLECULE
naphtalene
 18 19 0 0 0
****
USER_CHARGES
INVALID_CHARGES
Pose:  19 Cluster:  19 Fr_nu:   1747 TotEn:   -10.86
@<TRIPOS>ATOM
      1 C1        -50.6745  -10.5551  -50.1607 C.ar   1 LIG      -0.11500
      2 C2        -49.5918  -11.2939  -49.6931 C.ar   1 LIG      -0.11500
      3 C3        -51.8325   -9.3593  -45.5888 C.ar   1 LIG      -0.11500
      4 C4        -50.7497  -10.0982  -45.1214 C.ar   1 LIG      -0.11500
      5 C5        -51.5054   -9.8874  -49.2605 C.ar   1 LIG      -0.11700
      6 C6        -49.3357  -11.3680  -48.3238 C.ar   1 LIG      -0.11700
      7 C7        -52.0885   -9.2852  -46.9583 C.ar   1 LIG      -0.11700
      8 C8        -49.9188  -10.7660  -46.0215 C.ar   1 LIG      -0.11700
      9 C9        -51.2626   -9.9510  -47.8787 C.ar   1 LIG       0.00400
     10 C10       -50.1616  -10.7024  -47.4033 C.ar   1 LIG       0.00400
     11 H1        -50.8737  -10.4982  -51.2268 H      1 LIG       0.11500
     12 H2        -48.9454  -11.8131  -50.3948 H      1 LIG       0.11500
     13 H3        -52.4793   -8.8396  -44.8876 H      1 LIG       0.11500
     14 H4        -50.5519  -10.1559  -44.0551 H      1 LIG       0.11500
     15 H5        -52.3462   -9.3161  -49.6485 H      1 LIG       0.11500
     16 H6        -48.4834  -11.9509  -47.9807 H      1 LIG       0.11500
     17 H7        -52.9403   -8.7016  -47.3012 H      1 LIG       0.11500
     18 H8        -49.0783  -11.3380  -45.6337 H      1 LIG       0.11500
@<TRIPOS>BOND
      1       1       2 ar
      2       1       5 ar
      3       2       6 ar
      4       3       4 ar
      5       3       7 ar
      6       4       8 ar
      7       5       9 ar
      8       6      10 ar
      9       7       9 ar
     10       8      10 ar
     11       9      10 ar
     12       1      11 1
     13       2      12 1
     14       3      13 1
     15       4      14 1
     16       5      15 1
     17       6      16 1
     18       7      17 1
     19       8      18 1
@<TRIPOS>ALT_TYPE
CGenFF_4.0_ALT_TYPE_SET
CGenFF_4.0 1 CG2R61 2 CG2R61 3 CG2R61 4 CG2R61 5 CG2R61 6 CG2R61 7 CG2R61 8 CG2R61 9 CG2R61 10 CG2R61 11 HGR61 12 HGR61 13 HGR61 14 HGR61 15 HGR61 16 HGR61 17 HGR61 18 HGR61
@<TRIPOS>MOLECULE
naphtalene
 18 19 0 0 0
****
USER_CHARGES
INVALID_CHARGES
Pose:  20 Cluster:  20 Fr_nu:  32329 TotEn:   -10.73
@<TRIPOS>ATOM
      1 C1        -65.0241    1.0666  -26.7417 C.ar   1 LIG      -0.11500
      2 C2        -65.6096   -0.1825  -26.9257 C.ar   1 LIG      -0.11500
      3 C3        -61.3076   -1.0214  -24.3963 C.ar   1 LIG      -0.11500
      4 C4        -61.8932   -2.2704  -24.5804 C.ar   1 LIG      -0.11500
      5 C5        -63.8076    1.1752  -26.0672 C.ar   1 LIG      -0.11700
      6 C6        -64.9811   -1.3277  -26.4360 C.ar   1 LIG      -0.11700
      7 C7        -61.9361    0.1238  -24.8862 C.ar   1 LIG      -0.11700
      8 C8        -63.1097   -2.3792  -25.2548 C.ar   1 LIG      -0.11700
      9 C9        -63.1609    0.0331  -25.5674 C.ar   1 LIG       0.00400
     10 C10       -63.7564   -1.2370  -25.7545 C.ar   1 LIG       0.00400
     11 H1        -65.5141    1.9578  -27.1227 H      1 LIG       0.11500
     12 H2        -66.5565   -0.2660  -27.4511 H      1 LIG       0.11500
     13 H3        -60.3604   -0.9372  -23.8710 H      1 LIG       0.11500
     14 H4        -61.4034   -3.1611  -24.1979 H      1 LIG       0.11500
     15 H5        -63.3685    2.1618  -25.9346 H      1 LIG       0.11500
     16 H6        -65.4567   -2.2938  -26.5917 H      1 LIG       0.11500
     17 H7        -61.4600    1.0897  -24.7311 H      1 LIG       0.11500
     18 H8        -63.5494   -3.3657  -25.3869 H      1 LIG       0.11500
@<TRIPOS>BOND
      1       1       2 ar
      2       1       5 ar
      3       2       6 ar
      4       3       4 ar
      5       3       7 ar
      6       4       8 ar
      7       5       9 ar
      8       6      10 ar
      9       7       9 ar
     10       8      10 ar
     11       9      10 ar
     12       1      11 1
     13       2      12 1
     14       3      13 1
     15       4      14 1
     16       5      15 1
     17       6      16 1
     18       7      17 1
     19       8      18 1
@<TRIPOS>ALT_TYPE
CGenFF_4.0_ALT_TYPE_SET
CGenFF_4.0 1 CG2R61 2 CG2R61 3 CG2R61 4 CG2R61 5 CG2R61 6 CG2R61 7 CG2R61 8 CG2R61 9 CG2R61 10 CG2R61 11 HGR61 12 HGR61 13 HGR61 14 HGR61 15 HGR61 16 HGR61 17 HGR61 18 HGR61
@<TRIPOS>MOLECULE
naphtalene
 18 19 0 0 0
****
USER_CHARGES
INVALID_CHARGES
Pose:  21 Cluster:  21 Fr_nu:  11992 TotEn:   -10.62
@<TRIPOS>ATOM
      1 C1        -72.5338  -28.1544  -45.6247 C.ar   1 LIG      -0.11500
      2 C2        -73.8009  -27.6501  -45.3471 C.ar   1 LIG      -0.11500
      3 C3        -70.5536  -24.7526  -42.7648 C.ar   1 LIG      -0.11500
      4 C4        -71.8207  -24.2484  -42.4872 C.ar   1 LIG      -0.11500
      5 C5        -71.4063  -27.5630  -45.0542 C.ar   1 LIG      -0.11700
      6 C6        -73.9454  -26.5528  -44.4979 C.ar   1 LIG      -0.11700
      7 C7        -70.4091  -25.8501  -43.6140 C.ar   1 LIG      -0.11700
      8 C8        -72.9483  -24.8396  -43.0578 C.ar   1 LIG      -0.11700
      9 C9        -71.5330  -26.4577  -44.1971 C.ar   1 LIG       0.00400
     10 C10       -72.8216  -25.9450  -43.9148 C.ar   1 LIG       0.00400
     11 H1        -72.4219  -29.0084  -46.2863 H      1 LIG       0.11500
     12 H2        -74.6780  -28.1114  -45.7915 H      1 LIG       0.11500
     13 H3        -69.6759  -24.2918  -42.3205 H      1 LIG       0.11500
     14 H4        -71.9320  -23.3935  -41.8267 H      1 LIG       0.11500
     15 H5        -70.4256  -27.9737  -45.2857 H      1 LIG       0.11500
     16 H6        -74.9455  -26.1756  -44.2944 H      1 LIG       0.11500
     17 H7        -69.4090  -26.2275  -43.8167 H      1 LIG       0.11500
     18 H8        -73.9291  -24.4287  -42.8270 H      1 LIG       0.11500
@<TRIPOS>BOND
      1       1       2 ar
      2       1       5 ar
      3       2       6 ar
      4       3       4 ar
      5       3       7 ar
      6       4       8 ar
      7       5       9 ar
      8       6      10 ar
      9       7       9 ar
     10       8      10 ar
     11       9      10 ar
     12       1      11 1
     13       2      12 1
     14       3      13 1
     15       4      14 1
     16       5      15 1
     17       6      16 1
     18       7      17 1
     19       8      18 1
@<TRIPOS>ALT_TYPE
CGenFF_4.0_ALT_TYPE_SET
CGenFF_4.0 1 CG2R61 2 CG2R61 3 CG2R61 4 CG2R61 5 CG2R61 6 CG2R61 7 CG2R61 8 CG2R61 9 CG2R61 10 CG2R61 11 HGR61 12 HGR61 13 HGR61 14 HGR61 15 HGR61 16 HGR61 17 HGR61 18 HGR61
@<TRIPOS>MOLECULE
naphtalene
 18 19 0 0 0
****
USER_CHARGES
INVALID_CHARGES
Pose:  22 Cluster:  22 Fr_nu:  30411 TotEn:   -10.45
@<TRIPOS>ATOM
      1 C1        -50.3251    8.0438  -32.8246 C.ar   1 LIG      -0.11500
      2 C2        -51.5868    7.9417  -33.4029 C.ar   1 LIG      -0.11500
      3 C3        -50.6860    3.4616  -31.2289 C.ar   1 LIG      -0.11500
      4 C4        -51.9477    3.3596  -31.8073 C.ar   1 LIG      -0.11500
      5 C5        -49.7814    6.9577  -32.1382 C.ar   1 LIG      -0.11700
      6 C6        -52.3096    6.7532  -33.2973 C.ar   1 LIG      -0.11700
      7 C7        -49.9631    4.6503  -31.3347 C.ar   1 LIG      -0.11700
      8 C8        -52.4915    4.4458  -32.4937 C.ar   1 LIG      -0.11700
      9 C9        -50.4949    5.7536  -32.0218 C.ar   1 LIG       0.00400
     10 C10       -51.7780    5.6498  -32.6100 C.ar   1 LIG       0.00400
     11 H1        -49.7631    8.9695  -32.9067 H      1 LIG       0.11500
     12 H2        -52.0091    8.7878  -33.9373 H      1 LIG       0.11500
     13 H3        -50.2630    2.6157  -30.6944 H      1 LIG       0.11500
     14 H4        -52.5098    2.4342  -31.7237 H      1 LIG       0.11500
     15 H5        -48.7936    7.0602  -31.6936 H      1 LIG       0.11500
     16 H6        -53.2938    6.6956  -33.7576 H      1 LIG       0.11500
     17 H7        -48.9786    4.7074  -30.8750 H      1 LIG       0.11500
     18 H8        -53.4796    4.3437  -32.9377 H      1 LIG       0.11500
@<TRIPOS>BOND
      1       1       2 ar
      2       1       5 ar
      3       2       6 ar
      4       3       4 ar
      5       3       7 ar
      6       4       8 ar
      7       5       9 ar
      8       6      10 ar
      9       7       9 ar
     10       8      10 ar
     11       9      10 ar
     12       1      11 1
     13       2      12 1
     14       3      13 1
     15       4      14 1
     16       5      15 1
     17       6      16 1
     18       7      17 1
     19       8      18 1
@<TRIPOS>ALT_TYPE
CGenFF_4.0_ALT_TYPE_SET
CGenFF_4.0 1 CG2R61 2 CG2R61 3 CG2R61 4 CG2R61 5 CG2R61 6 CG2R61 7 CG2R61 8 CG2R61 9 CG2R61 10 CG2R61 11 HGR61 12 HGR61 13 HGR61 14 HGR61 15 HGR61 16 HGR61 17 HGR61 18 HGR61
@<TRIPOS>MOLECULE
naphtalene
 18 19 0 0 0
****
USER_CHARGES
INVALID_CHARGES
Pose:  23 Cluster:  23 Fr_nu: 258425 TotEn:   -10.43
@<TRIPOS>ATOM
      1 C1        -49.7108    2.7322  -31.3571 C.ar   1 LIG      -0.11500
      2 C2        -50.4289    1.9984  -32.2966 C.ar   1 LIG      -0.11500
      3 C3        -51.2828    6.8662  -33.3848 C.ar   1 LIG      -0.11500
      4 C4        -52.0008    6.1323  -34.3243 C.ar   1 LIG      -0.11500
      5 C5        -49.7406    4.1267  -31.3889 C.ar   1 LIG      -0.11700
      6 C6        -51.1795    2.6560  -33.2714 C.ar   1 LIG      -0.11700
      7 C7        -50.5321    6.2084  -32.4099 C.ar   1 LIG      -0.11700
      8 C8        -51.9711    4.7378  -34.2926 C.ar   1 LIG      -0.11700
      9 C9        -50.4907    4.8054  -32.3631 C.ar   1 LIG       0.00400
     10 C10       -51.2209    4.0591  -33.3184 C.ar   1 LIG       0.00400
     11 H1        -49.1262    2.2196  -30.5988 H      1 LIG       0.11500
     12 H2        -50.4053    0.9128  -32.2709 H      1 LIG       0.11500
     13 H3        -51.3061    7.9520  -33.4099 H      1 LIG       0.11500
     14 H4        -52.5841    6.6454  -35.0832 H      1 LIG       0.11500
     15 H5        -49.1712    4.6799  -30.6448 H      1 LIG       0.11500
     16 H6        -51.7336    2.0623  -33.9955 H      1 LIG       0.11500
     17 H7        -49.9789    6.8023  -31.6854 H      1 LIG       0.11500
     18 H8        -52.5398    4.1844  -35.0371 H      1 LIG       0.11500
@<TRIPOS>BOND
      1       1       2 ar
      2       1       5 ar
      3       2       6 ar
      4       3       4 ar
      5       3       7 ar
      6       4       8 ar
      7       5       9 ar
      8       6      10 ar
      9       7       9 ar
     10       8      10 ar
     11       9      10 ar
     12       1      11 1
     13       2      12 1
     14       3      13 1
     15       4      14 1
     16       5      15 1
     17       6      16 1
     18       7      17 1
     19       8      18 1
@<TRIPOS>ALT_TYPE
CGenFF_4.0_ALT_TYPE_SET
CGenFF_4.0 1 CG2R61 2 CG2R61 3 CG2R61 4 CG2R61 5 CG2R61 6 CG2R61 7 CG2R61 8 CG2R61 9 CG2R61 10 CG2R61 11 HGR61 12 HGR61 13 HGR61 14 HGR61 15 HGR61 16 HGR61 17 HGR61 18 HGR61
@<TRIPOS>MOLECULE
naphtalene
 18 19 0 0 0
****
USER_CHARGES
INVALID_CHARGES
Pose:  24 Cluster:  24 Fr_nu: 122300 TotEn:   -10.43
@<TRIPOS>ATOM
      1 C1        -73.3479   -1.2144  -30.7717 C.ar   1 LIG      -0.11500
      2 C2        -73.1520   -0.1366  -31.6300 C.ar   1 LIG      -0.11500
      3 C3        -69.4164    0.0998  -28.2244 C.ar   1 LIG      -0.11500
      4 C4        -69.2206    1.1776  -29.0828 C.ar   1 LIG      -0.11500
      5 C5        -72.4703   -1.4292  -29.7086 C.ar   1 LIG      -0.11700
      6 C6        -72.0779    0.7306  -31.4286 C.ar   1 LIG      -0.11700
      7 C7        -70.4906   -0.7675  -28.4258 C.ar   1 LIG      -0.11700
      8 C8        -70.0980    1.3924  -30.1460 C.ar   1 LIG      -0.11700
      9 C9        -71.3838   -0.5664  -29.4908 C.ar   1 LIG       0.00400
     10 C10       -71.1846    0.5296  -30.3637 C.ar   1 LIG       0.00400
     11 H1        -74.1839   -1.8895  -30.9293 H      1 LIG       0.11500
     12 H2        -73.8359    0.0299  -32.4572 H      1 LIG       0.11500
     13 H3        -68.7328   -0.0672  -27.3968 H      1 LIG       0.11500
     14 H4        -68.3836    1.8515  -28.9255 H      1 LIG       0.11500
     15 H5        -72.6426   -2.2784  -29.0505 H      1 LIG       0.11500
     16 H6        -71.9443    1.5669  -32.1117 H      1 LIG       0.11500
     17 H7        -70.6245   -1.6032  -27.7422 H      1 LIG       0.11500
     18 H8        -69.9255    2.2411  -30.8047 H      1 LIG       0.11500
@<TRIPOS>BOND
      1       1       2 ar
      2       1       5 ar
      3       2       6 ar
      4       3       4 ar
      5       3       7 ar
      6       4       8 ar
      7       5       9 ar
      8       6      10 ar
      9       7       9 ar
     10       8      10 ar
     11       9      10 ar
     12       1      11 1
     13       2      12 1
     14       3      13 1
     15       4      14 1
     16       5      15 1
     17       6      16 1
     18       7      17 1
     19       8      18 1
@<TRIPOS>ALT_TYPE
CGenFF_4.0_ALT_TYPE_SET
CGenFF_4.0 1 CG2R61 2 CG2R61 3 CG2R61 4 CG2R61 5 CG2R61 6 CG2R61 7 CG2R61 8 CG2R61 9 CG2R61 10 CG2R61 11 HGR61 12 HGR61 13 HGR61 14 HGR61 15 HGR61 16 HGR61 17 HGR61 18 HGR61
@<TRIPOS>MOLECULE
naphtalene
 18 19 0 0 0
****
USER_CHARGES
INVALID_CHARGES
Pose:  25 Cluster:  25 Fr_nu: 264599 TotEn:   -10.39
@<TRIPOS>ATOM
      1 C1        -87.6381   -8.1566  -33.0157 C.ar   1 LIG      -0.11500
      2 C2        -86.6704   -8.4368  -33.9758 C.ar   1 LIG      -0.11500
      3 C3        -85.3258  -11.0338  -29.8459 C.ar   1 LIG      -0.11500
      4 C4        -84.3582  -11.3140  -30.8061 C.ar   1 LIG      -0.11500
      5 C5        -87.5498   -8.7301  -31.7469 C.ar   1 LIG      -0.11700
      6 C6        -85.6108   -9.2915  -33.6711 C.ar   1 LIG      -0.11700
      7 C7        -86.3855  -10.1789  -30.1507 C.ar   1 LIG      -0.11700
      8 C8        -84.4464  -10.7405  -32.0749 C.ar   1 LIG      -0.11700
      9 C9        -86.4901   -9.5929  -31.4227 C.ar   1 LIG       0.00400
     10 C10       -85.5061   -9.8778  -32.3991 C.ar   1 LIG       0.00400
     11 H1        -88.4631   -7.4915  -33.2537 H      1 LIG       0.11500
     12 H2        -86.7399   -7.9896  -34.9632 H      1 LIG       0.11500
     13 H3        -85.2568  -11.4807  -28.8581 H      1 LIG       0.11500
     14 H4        -83.5342  -11.9802  -30.5680 H      1 LIG       0.11500
     15 H5        -88.3178   -8.4973  -31.0122 H      1 LIG       0.11500
     16 H6        -84.8655   -9.4961  -34.4369 H      1 LIG       0.11500
     17 H7        -87.1302   -9.9739  -29.3845 H      1 LIG       0.11500
     18 H8        -83.6789  -10.9739  -32.8101 H      1 LIG       0.11500
@<TRIPOS>BOND
      1       1       2 ar
      2       1       5 ar
      3       2       6 ar
      4       3       4 ar
      5       3       7 ar
      6       4       8 ar
      7       5       9 ar
      8       6      10 ar
      9       7       9 ar
     10       8      10 ar
     11       9      10 ar
     12       1      11 1
     13       2      12 1
     14       3      13 1
     15       4      14 1
     16       5      15 1
     17       6      16 1
     18       7      17 1
     19       8      18 1
@<TRIPOS>ALT_TYPE
CGenFF_4.0_ALT_TYPE_SET
CGenFF_4.0 1 CG2R61 2 CG2R61 3 CG2R61 4 CG2R61 5 CG2R61 6 CG2R61 7 CG2R61 8 CG2R61 9 CG2R61 10 CG2R61 11 HGR61 12 HGR61 13 HGR61 14 HGR61 15 HGR61 16 HGR61 17 HGR61 18 HGR61
@<TRIPOS>MOLECULE
naphtalene
 18 19 0 0 0
****
USER_CHARGES
INVALID_CHARGES
Pose:  26 Cluster:  26 Fr_nu: 339386 TotEn:   -10.28
@<TRIPOS>ATOM
      1 C1        -74.6459    8.5045  -47.7138 C.ar   1 LIG      -0.11500
      2 C2        -74.9094    8.6730  -46.3577 C.ar   1 LIG      -0.11500
      3 C3        -79.4016    7.9303  -48.5661 C.ar   1 LIG      -0.11500
      4 C4        -79.6650    8.0988  -47.2100 C.ar   1 LIG      -0.11500
      5 C5        -75.6942    8.2774  -48.6060 C.ar   1 LIG      -0.11700
      6 C6        -76.2219    8.6151  -45.8885 C.ar   1 LIG      -0.11700
      7 C7        -78.0889    7.9882  -49.0353 C.ar   1 LIG      -0.11700
      8 C8        -78.6168    8.3258  -46.3176 C.ar   1 LIG      -0.11700
      9 C9        -77.0216    8.2159  -48.1513 C.ar   1 LIG       0.00400
     10 C10       -77.2894    8.3873  -46.7723 C.ar   1 LIG       0.00400
     11 H1        -73.6238    8.5491  -48.0783 H      1 LIG       0.11500
     12 H2        -74.0926    8.8500  -45.6639 H      1 LIG       0.11500
     13 H3        -80.2181    7.7533  -49.2606 H      1 LIG       0.11500
     14 H4        -80.6871    8.0526  -46.8458 H      1 LIG       0.11500
     15 H5        -75.4648    8.1481  -49.6617 H      1 LIG       0.11500
     16 H6        -76.4047    8.7501  -44.8245 H      1 LIG       0.11500
     17 H7        -77.9065    7.8540  -50.0994 H      1 LIG       0.11500
     18 H8        -78.8459    8.4544  -45.2617 H      1 LIG       0.11500
@<TRIPOS>BOND
      1       1       2 ar
      2       1       5 ar
      3       2       6 ar
      4       3       4 ar
      5       3       7 ar
      6       4       8 ar
      7       5       9 ar
      8       6      10 ar
      9       7       9 ar
     10       8      10 ar
     11       9      10 ar
     12       1      11 1
     13       2      12 1
     14       3      13 1
     15       4      14 1
     16       5      15 1
     17       6      16 1
     18       7      17 1
     19       8      18 1
@<TRIPOS>ALT_TYPE
CGenFF_4.0_ALT_TYPE_SET
CGenFF_4.0 1 CG2R61 2 CG2R61 3 CG2R61 4 CG2R61 5 CG2R61 6 CG2R61 7 CG2R61 8 CG2R61 9 CG2R61 10 CG2R61 11 HGR61 12 HGR61 13 HGR61 14 HGR61 15 HGR61 16 HGR61 17 HGR61 18 HGR61
@<TRIPOS>MOLECULE
naphtalene
 18 19 0 0 0
****
USER_CHARGES
INVALID_CHARGES
Pose:  27 Cluster:  27 Fr_nu:  79431 TotEn:   -10.24
@<TRIPOS>ATOM
      1 C1        -48.1394    4.8915  -31.7630 C.ar   1 LIG      -0.11500
      2 C2        -48.1822    3.5728  -32.2057 C.ar   1 LIG      -0.11500
      3 C3        -52.7964    5.4732  -33.0462 C.ar   1 LIG      -0.11500
      4 C4        -52.8391    4.1544  -33.4889 C.ar   1 LIG      -0.11500
      5 C5        -49.2740    5.6978  -31.8593 C.ar   1 LIG      -0.11700
      6 C6        -49.3595    3.0552  -32.7464 C.ar   1 LIG      -0.11700
      7 C7        -51.6190    5.9907  -32.5055 C.ar   1 LIG      -0.11700
      8 C8        -51.7046    3.3481  -33.3927 C.ar   1 LIG      -0.11700
      9 C9        -50.4676    5.1934  -32.4009 C.ar   1 LIG       0.00400
     10 C10       -50.5110    3.8524  -32.8511 C.ar   1 LIG       0.00400
     11 H1        -47.2225    5.2940  -31.3426 H      1 LIG       0.11500
     12 H2        -47.2985    2.9459  -32.1300 H      1 LIG       0.11500
     13 H3        -53.6800    6.1007  -33.1215 H      1 LIG       0.11500
     14 H4        -53.7559    3.7529  -33.9105 H      1 LIG       0.11500
     15 H5        -49.2175    6.7258  -31.5073 H      1 LIG       0.11500
     16 H6        -49.3704    2.0215  -33.0856 H      1 LIG       0.11500
     17 H7        -51.6087    7.0242  -32.1655 H      1 LIG       0.11500
     18 H8        -51.7607    2.3202  -33.7453 H      1 LIG       0.11500
@<TRIPOS>BOND
      1       1       2 ar
      2       1       5 ar
      3       2       6 ar
      4       3       4 ar
      5       3       7 ar
      6       4       8 ar
      7       5       9 ar
      8       6      10 ar
      9       7       9 ar
     10       8      10 ar
     11       9      10 ar
     12       1      11 1
     13       2      12 1
     14       3      13 1
     15       4      14 1
     16       5      15 1
     17       6      16 1
     18       7      17 1
     19       8      18 1
@<TRIPOS>ALT_TYPE
CGenFF_4.0_ALT_TYPE_SET
CGenFF_4.0 1 CG2R61 2 CG2R61 3 CG2R61 4 CG2R61 5 CG2R61 6 CG2R61 7 CG2R61 8 CG2R61 9 CG2R61 10 CG2R61 11 HGR61 12 HGR61 13 HGR61 14 HGR61 15 HGR61 16 HGR61 17 HGR61 18 HGR61
@<TRIPOS>MOLECULE
naphtalene
 18 19 0 0 0
****
USER_CHARGES
INVALID_CHARGES
Pose:  28 Cluster:  28 Fr_nu: 319844 TotEn:   -10.20
@<TRIPOS>ATOM
      1 C1        -72.1950  -24.0449  -42.4746 C.ar   1 LIG      -0.11500
      2 C2        -70.9839  -23.6041  -42.9995 C.ar   1 LIG      -0.11500
      3 C3        -71.1701  -28.5773  -43.9166 C.ar   1 LIG      -0.11500
      4 C4        -69.9589  -28.1364  -44.4415 C.ar   1 LIG      -0.11500
      5 C5        -72.5485  -25.3912  -42.5691 C.ar   1 LIG      -0.11700
      6 C6        -70.1215  -24.5076  -43.6208 C.ar   1 LIG      -0.11700
      7 C7        -72.0324  -27.6736  -43.2952 C.ar   1 LIG      -0.11700
      8 C8        -69.6053  -26.7900  -44.3471 C.ar   1 LIG      -0.11700
      9 C9        -71.6928  -26.3148  -43.1912 C.ar   1 LIG       0.00400
     10 C10       -70.4611  -25.8664  -43.7250 C.ar   1 LIG       0.00400
     11 H1        -72.8662  -23.3408  -41.9915 H      1 LIG       0.11500
     12 H2        -70.7095  -22.5558  -42.9252 H      1 LIG       0.11500
     13 H3        -71.4450  -29.6257  -43.9905 H      1 LIG       0.11500
     14 H4        -69.2888  -28.8406  -44.9258 H      1 LIG       0.11500
     15 H5        -73.5005  -25.7134  -42.1521 H      1 LIG       0.11500
     16 H6        -69.1796  -24.1411  -44.0236 H      1 LIG       0.11500
     17 H7        -72.9739  -28.0405  -42.8918 H      1 LIG       0.11500
     18 H8        -68.6537  -26.4675  -44.7648 H      1 LIG       0.11500
@<TRIPOS>BOND
      1       1       2 ar
      2       1       5 ar
      3       2       6 ar
      4       3       4 ar
      5       3       7 ar
      6       4       8 ar
      7       5       9 ar
      8       6      10 ar
      9       7       9 ar
     10       8      10 ar
     11       9      10 ar
     12       1      11 1
     13       2      12 1
     14       3      13 1
     15       4      14 1
     16       5      15 1
     17       6      16 1
     18       7      17 1
     19       8      18 1
@<TRIPOS>ALT_TYPE
CGenFF_4.0_ALT_TYPE_SET
CGenFF_4.0 1 CG2R61 2 CG2R61 3 CG2R61 4 CG2R61 5 CG2R61 6 CG2R61 7 CG2R61 8 CG2R61 9 CG2R61 10 CG2R61 11 HGR61 12 HGR61 13 HGR61 14 HGR61 15 HGR61 16 HGR61 17 HGR61 18 HGR61
@<TRIPOS>MOLECULE
naphtalene
 18 19 0 0 0
****
USER_CHARGES
INVALID_CHARGES
Pose:  29 Cluster:  29 Fr_nu: 378122 TotEn:   -10.19
@<TRIPOS>ATOM
      1 C1        -54.3452  -21.3804  -34.1087 C.ar   1 LIG      -0.11500
      2 C2        -55.7154  -21.4765  -33.8850 C.ar   1 LIG      -0.11500
      3 C3        -55.1724  -20.6012  -38.8395 C.ar   1 LIG      -0.11500
      4 C4        -56.5426  -20.6973  -38.6157 C.ar   1 LIG      -0.11500
      5 C5        -53.8627  -21.1387  -35.3953 C.ar   1 LIG      -0.11700
      6 C6        -56.6085  -21.3314  -34.9468 C.ar   1 LIG      -0.11700
      7 C7        -54.2793  -20.7463  -37.7776 C.ar   1 LIG      -0.11700
      8 C8        -57.0252  -20.9391  -37.3292 C.ar   1 LIG      -0.11700
      9 C9        -54.7473  -20.9900  -36.4760 C.ar   1 LIG       0.00400
     10 C10       -56.1406  -21.0878  -36.2484 C.ar   1 LIG       0.00400
     11 H1        -53.6503  -21.4940  -33.2817 H      1 LIG       0.11500
     12 H2        -56.0899  -21.6644  -32.8829 H      1 LIG       0.11500
     13 H3        -54.7971  -20.4131  -39.8415 H      1 LIG       0.11500
     14 H4        -57.2369  -20.5850  -39.4433 H      1 LIG       0.11500
     15 H5        -52.7876  -21.0678  -35.5469 H      1 LIG       0.11500
     16 H6        -57.6755  -21.4098  -34.7488 H      1 LIG       0.11500
     17 H7        -53.2124  -20.6670  -37.9757 H      1 LIG       0.11500
     18 H8        -58.1003  -21.0107  -37.1774 H      1 LIG       0.11500
@<TRIPOS>BOND
      1       1       2 ar
      2       1       5 ar
      3       2       6 ar
      4       3       4 ar
      5       3       7 ar
      6       4       8 ar
      7       5       9 ar
      8       6      10 ar
      9       7       9 ar
     10       8      10 ar
     11       9      10 ar
     12       1      11 1
     13       2      12 1
     14       3      13 1
     15       4      14 1
     16       5      15 1
     17       6      16 1
     18       7      17 1
     19       8      18 1
@<TRIPOS>ALT_TYPE
CGenFF_4.0_ALT_TYPE_SET
CGenFF_4.0 1 CG2R61 2 CG2R61 3 CG2R61 4 CG2R61 5 CG2R61 6 CG2R61 7 CG2R61 8 CG2R61 9 CG2R61 10 CG2R61 11 HGR61 12 HGR61 13 HGR61 14 HGR61 15 HGR61 16 HGR61 17 HGR61 18 HGR61
@<TRIPOS>MOLECULE
naphtalene
 18 19 0 0 0
****
USER_CHARGES
INVALID_CHARGES
Pose:  30 Cluster:  30 Fr_nu:   6415 TotEn:   -10.04
@<TRIPOS>ATOM
      1 C1        -69.9354   -6.0952  -46.4258 C.ar   1 LIG      -0.11500
      2 C2        -70.1899   -7.1148  -45.5135 C.ar   1 LIG      -0.11500
      3 C3        -65.2976   -5.9443  -44.9626 C.ar   1 LIG      -0.11500
      4 C4        -65.5523   -6.9640  -44.0503 C.ar   1 LIG      -0.11500
      5 C5        -68.6563   -5.5459  -46.5205 C.ar   1 LIG      -0.11700
      6 C6        -69.1667   -7.5893  -44.6924 C.ar   1 LIG      -0.11700
      7 C7        -66.3209   -5.4700  -45.7837 C.ar   1 LIG      -0.11700
      8 C8        -66.8313   -7.5133  -43.9555 C.ar   1 LIG      -0.11700
      9 C9        -67.6143   -6.0112  -45.7018 C.ar   1 LIG       0.00400
     10 C10       -67.8733   -7.0480  -44.7741 C.ar   1 LIG       0.00400
     11 H1        -70.7325   -5.7259  -47.0643 H      1 LIG       0.11500
     12 H2        -71.1859   -7.5419  -45.4407 H      1 LIG       0.11500
     13 H3        -64.3015   -5.5169  -45.0360 H      1 LIG       0.11500
     14 H4        -64.7551   -7.3319  -43.4111 H      1 LIG       0.11500
     15 H5        -68.4803   -4.7494  -47.2405 H      1 LIG       0.11500
     16 H6        -69.3882   -8.3873  -43.9869 H      1 LIG       0.11500
     17 H7        -66.0990   -4.6725  -46.4898 H      1 LIG       0.11500
     18 H8        -67.0077   -8.3094  -43.2350 H      1 LIG       0.11500
@<TRIPOS>BOND
      1       1       2 ar
      2       1       5 ar
      3       2       6 ar
      4       3       4 ar
      5       3       7 ar
      6       4       8 ar
      7       5       9 ar
      8       6      10 ar
      9       7       9 ar
     10       8      10 ar
     11       9      10 ar
     12       1      11 1
     13       2      12 1
     14       3      13 1
     15       4      14 1
     16       5      15 1
     17       6      16 1
     18       7      17 1
     19       8      18 1
@<TRIPOS>ALT_TYPE
CGenFF_4.0_ALT_TYPE_SET
CGenFF_4.0 1 CG2R61 2 CG2R61 3 CG2R61 4 CG2R61 5 CG2R61 6 CG2R61 7 CG2R61 8 CG2R61 9 CG2R61 10 CG2R61 11 HGR61 12 HGR61 13 HGR61 14 HGR61 15 HGR61 16 HGR61 17 HGR61 18 HGR61
@<TRIPOS>MOLECULE
naphtalene
 18 19 0 0 0
****
USER_CHARGES
INVALID_CHARGES
Pose:  31 Cluster:  31 Fr_nu: 100376 TotEn:   -10.00
@<TRIPOS>ATOM
      1 C1        -59.5726  -20.8597  -40.0278 C.ar   1 LIG      -0.11500
      2 C2        -60.8966  -20.5348  -40.3075 C.ar   1 LIG      -0.11500
      3 C3        -60.8799  -22.3631  -35.5889 C.ar   1 LIG      -0.11500
      4 C4        -62.2038  -22.0382  -35.8688 C.ar   1 LIG      -0.11500
      5 C5        -59.2326  -21.3960  -38.7854 C.ar   1 LIG      -0.11700
      6 C6        -61.8856  -20.7448  -39.3463 C.ar   1 LIG      -0.11700
      7 C7        -59.8908  -22.1531  -36.5502 C.ar   1 LIG      -0.11700
      8 C8        -62.5440  -21.5018  -37.1110 C.ar   1 LIG      -0.11700
      9 C9        -60.2151  -21.6141  -37.8059 C.ar   1 LIG       0.00400
     10 C10       -61.5614  -21.2837  -38.0905 C.ar   1 LIG       0.00400
     11 H1        -58.8030  -20.6954  -40.7763 H      1 LIG       0.11500
     12 H2        -61.1603  -20.1176  -41.2751 H      1 LIG       0.11500
     13 H3        -60.6155  -22.7806  -34.6214 H      1 LIG       0.11500
     14 H4        -62.9728  -22.2013  -35.1194 H      1 LIG       0.11500
     15 H5        -58.1912  -21.6422  -38.5885 H      1 LIG       0.11500
     16 H6        -62.9142  -20.4840  -39.5869 H      1 LIG       0.11500
     17 H7        -58.8625  -22.4147  -36.3097 H      1 LIG       0.11500
     18 H8        -63.5853  -21.2548  -37.3080 H      1 LIG       0.11500
@<TRIPOS>BOND
      1       1       2 ar
      2       1       5 ar
      3       2       6 ar
      4       3       4 ar
      5       3       7 ar
      6       4       8 ar
      7       5       9 ar
      8       6      10 ar
      9       7       9 ar
     10       8      10 ar
     11       9      10 ar
     12       1      11 1
     13       2      12 1
     14       3      13 1
     15       4      14 1
     16       5      15 1
     17       6      16 1
     18       7      17 1
     19       8      18 1
@<TRIPOS>ALT_TYPE
CGenFF_4.0_ALT_TYPE_SET
CGenFF_4.0 1 CG2R61 2 CG2R61 3 CG2R61 4 CG2R61 5 CG2R61 6 CG2R61 7 CG2R61 8 CG2R61 9 CG2R61 10 CG2R61 11 HGR61 12 HGR61 13 HGR61 14 HGR61 15 HGR61 16 HGR61 17 HGR61 18 HGR61
@<TRIPOS>MOLECULE
naphtalene
 18 19 0 0 0
****
USER_CHARGES
INVALID_CHARGES
Pose:  32 Cluster:  32 Fr_nu: 202226 TotEn:    -9.96
@<TRIPOS>ATOM
      1 C1        -47.8166    7.1973  -30.6367 C.ar   1 LIG      -0.11500
      2 C2        -48.5629    8.0502  -31.4444 C.ar   1 LIG      -0.11500
      3 C3        -50.0909    3.3626  -32.5850 C.ar   1 LIG      -0.11500
      4 C4        -50.8371    4.2156  -33.3927 C.ar   1 LIG      -0.11500
      5 C5        -48.0066    5.8173  -30.7149 C.ar   1 LIG      -0.11700
      6 C6        -49.5019    7.5266  -32.3334 C.ar   1 LIG      -0.11700
      7 C7        -49.1517    3.8863  -31.6960 C.ar   1 LIG      -0.11700
      8 C8        -50.6473    5.5956  -33.3145 C.ar   1 LIG      -0.11700
      9 C9        -48.9475    5.2728  -31.6041 C.ar   1 LIG       0.00400
     10 C10       -49.7064    6.1402  -32.4254 C.ar   1 LIG       0.00400
     11 H1        -47.0861    7.6055  -29.9444 H      1 LIG       0.11500
     12 H2        -48.4141    9.1243  -31.3830 H      1 LIG       0.11500
     13 H3        -50.2391    2.2882  -32.6461 H      1 LIG       0.11500
     14 H4        -51.5684    3.8069  -34.0838 H      1 LIG       0.11500
     15 H5        -47.4124    5.1696  -30.0736 H      1 LIG       0.11500
     16 H6        -50.0737    8.2120  -32.9557 H      1 LIG       0.11500
     17 H7        -48.5795    3.2008  -31.0745 H      1 LIG       0.11500
     18 H8        -51.2419    6.2437  -33.9552 H      1 LIG       0.11500
@<TRIPOS>BOND
      1       1       2 ar
      2       1       5 ar
      3       2       6 ar
      4       3       4 ar
      5       3       7 ar
      6       4       8 ar
      7       5       9 ar
      8       6      10 ar
      9       7       9 ar
     10       8      10 ar
     11       9      10 ar
     12       1      11 1
     13       2      12 1
     14       3      13 1
     15       4      14 1
     16       5      15 1
     17       6      16 1
     18       7      17 1
     19       8      18 1
@<TRIPOS>ALT_TYPE
CGenFF_4.0_ALT_TYPE_SET
CGenFF_4.0 1 CG2R61 2 CG2R61 3 CG2R61 4 CG2R61 5 CG2R61 6 CG2R61 7 CG2R61 8 CG2R61 9 CG2R61 10 CG2R61 11 HGR61 12 HGR61 13 HGR61 14 HGR61 15 HGR61 16 HGR61 17 HGR61 18 HGR61
@<TRIPOS>MOLECULE
naphtalene
 18 19 0 0 0
****
USER_CHARGES
INVALID_CHARGES
Pose:  33 Cluster:  33 Fr_nu:  22935 TotEn:    -9.89
@<TRIPOS>ATOM
      1 C1        -55.6376    5.6692  -44.4767 C.ar   1 LIG      -0.11500
      2 C2        -56.0012    5.1297  -43.2464 C.ar   1 LIG      -0.11500
      3 C3        -60.2338    7.0851  -45.2136 C.ar   1 LIG      -0.11500
      4 C4        -60.5972    6.5456  -43.9832 C.ar   1 LIG      -0.11500
      5 C5        -56.5961    6.2914  -45.2772 C.ar   1 LIG      -0.11700
      6 C6        -57.3243    5.2104  -42.8117 C.ar   1 LIG      -0.11700
      7 C7        -58.9105    7.0045  -45.6482 C.ar   1 LIG      -0.11700
      8 C8        -59.6389    5.9233  -43.1827 C.ar   1 LIG      -0.11700
      9 C9        -57.9327    6.3817  -44.8555 C.ar   1 LIG       0.00400
     10 C10       -58.3023    5.8330  -43.6044 C.ar   1 LIG       0.00400
     11 H1        -54.6075    5.6056  -44.8148 H      1 LIG       0.11500
     12 H2        -55.2542    4.6458  -42.6239 H      1 LIG       0.11500
     13 H3        -60.9804    7.5694  -45.8366 H      1 LIG       0.11500
     14 H4        -61.6278    6.6082  -43.6463 H      1 LIG       0.11500
     15 H5        -56.2894    6.7057  -46.2354 H      1 LIG       0.11500
     16 H6        -57.5859    4.7823  -41.8462 H      1 LIG       0.11500
     17 H7        -58.6490    7.4333  -46.6133 H      1 LIG       0.11500
     18 H8        -59.9455    5.5082  -42.2248 H      1 LIG       0.11500
@<TRIPOS>BOND
      1       1       2 ar
      2       1       5 ar
      3       2       6 ar
      4       3       4 ar
      5       3       7 ar
      6       4       8 ar
      7       5       9 ar
      8       6      10 ar
      9       7       9 ar
     10       8      10 ar
     11       9      10 ar
     12       1      11 1
     13       2      12 1
     14       3      13 1
     15       4      14 1
     16       5      15 1
     17       6      16 1
     18       7      17 1
     19       8      18 1
@<TRIPOS>ALT_TYPE
CGenFF_4.0_ALT_TYPE_SET
CGenFF_4.0 1 CG2R61 2 CG2R61 3 CG2R61 4 CG2R61 5 CG2R61 6 CG2R61 7 CG2R61 8 CG2R61 9 CG2R61 10 CG2R61 11 HGR61 12 HGR61 13 HGR61 14 HGR61 15 HGR61 16 HGR61 17 HGR61 18 HGR61
@<TRIPOS>MOLECULE
naphtalene
 18 19 0 0 0
****
USER_CHARGES
INVALID_CHARGES
Pose:  34 Cluster:  34 Fr_nu: 228168 TotEn:    -9.86
@<TRIPOS>ATOM
      1 C1        -65.3859    1.7833  -27.8199 C.ar   1 LIG      -0.11500
      2 C2        -65.3582    0.7405  -26.8987 C.ar   1 LIG      -0.11500
      3 C3        -69.8336    0.4120  -29.2379 C.ar   1 LIG      -0.11500
      4 C4        -69.8057   -0.6308  -28.3166 C.ar   1 LIG      -0.11500
      5 C5        -66.5039    1.9663  -28.6343 C.ar   1 LIG      -0.11700
      6 C6        -66.4481   -0.1233  -26.7882 C.ar   1 LIG      -0.11700
      7 C7        -68.7436    1.2758  -29.3483 C.ar   1 LIG      -0.11700
      8 C8        -68.6878   -0.8140  -27.5023 C.ar   1 LIG      -0.11700
      9 C9        -67.6100    1.1064  -28.5367 C.ar   1 LIG       0.00400
     10 C10       -67.5817    0.0460  -27.5999 C.ar   1 LIG       0.00400
     11 H1        -64.5369    2.4551  -27.9059 H      1 LIG       0.11500
     12 H2        -64.4875    0.5990  -26.2650 H      1 LIG       0.11500
     13 H3        -70.7043    0.5541  -29.8719 H      1 LIG       0.11500
     14 H4        -70.6545   -1.3031  -28.2321 H      1 LIG       0.11500
     15 H5        -66.5035    2.7879  -29.3476 H      1 LIG       0.11500
     16 H6        -66.4049   -0.9313  -26.0609 H      1 LIG       0.11500
     17 H7        -68.7874    2.0842  -30.0751 H      1 LIG       0.11500
     18 H8        -68.6877   -1.6360  -26.7893 H      1 LIG       0.11500
@<TRIPOS>BOND
      1       1       2 ar
      2       1       5 ar
      3       2       6 ar
      4       3       4 ar
      5       3       7 ar
      6       4       8 ar
      7       5       9 ar
      8       6      10 ar
      9       7       9 ar
     10       8      10 ar
     11       9      10 ar
     12       1      11 1
     13       2      12 1
     14       3      13 1
     15       4      14 1
     16       5      15 1
     17       6      16 1
     18       7      17 1
     19       8      18 1
@<TRIPOS>ALT_TYPE
CGenFF_4.0_ALT_TYPE_SET
CGenFF_4.0 1 CG2R61 2 CG2R61 3 CG2R61 4 CG2R61 5 CG2R61 6 CG2R61 7 CG2R61 8 CG2R61 9 CG2R61 10 CG2R61 11 HGR61 12 HGR61 13 HGR61 14 HGR61 15 HGR61 16 HGR61 17 HGR61 18 HGR61
@<TRIPOS>MOLECULE
naphtalene
 18 19 0 0 0
****
USER_CHARGES
INVALID_CHARGES
Pose:  35 Cluster:  35 Fr_nu:   3015 TotEn:    -9.79
@<TRIPOS>ATOM
      1 C1        -70.8913    5.9570  -37.8712 C.ar   1 LIG      -0.11500
      2 C2        -70.5589    5.8760  -39.2202 C.ar   1 LIG      -0.11500
      3 C3        -75.5396    6.7577  -39.0649 C.ar   1 LIG      -0.11500
      4 C4        -75.2071    6.6766  -40.4139 C.ar   1 LIG      -0.11500
      5 C5        -72.2120    6.1964  -37.4904 C.ar   1 LIG      -0.11700
      6 C6        -71.5457    6.0340  -40.1936 C.ar   1 LIG      -0.11700
      7 C7        -74.5527    6.5996  -38.0915 C.ar   1 LIG      -0.11700
      8 C8        -73.8864    6.4373  -40.7948 C.ar   1 LIG      -0.11700
      9 C9        -73.2183    6.3581  -38.4567 C.ar   1 LIG       0.00400
     10 C10       -72.8801    6.2757  -39.8285 C.ar   1 LIG       0.00400
     11 H1        -70.1225    5.8345  -37.1139 H      1 LIG       0.11500
     12 H2        -69.5305    5.6893  -39.5156 H      1 LIG       0.11500
     13 H3        -76.5681    6.9442  -38.7688 H      1 LIG       0.11500
     14 H4        -75.9760    6.8006  -41.1708 H      1 LIG       0.11500
     15 H5        -72.4488    6.2563  -36.4301 H      1 LIG       0.11500
     16 H6        -71.2633    5.9662  -41.2421 H      1 LIG       0.11500
     17 H7        -74.8355    6.6666  -37.0431 H      1 LIG       0.11500
     18 H8        -73.6492    6.3781  -41.8551 H      1 LIG       0.11500
@<TRIPOS>BOND
      1       1       2 ar
      2       1       5 ar
      3       2       6 ar
      4       3       4 ar
      5       3       7 ar
      6       4       8 ar
      7       5       9 ar
      8       6      10 ar
      9       7       9 ar
     10       8      10 ar
     11       9      10 ar
     12       1      11 1
     13       2      12 1
     14       3      13 1
     15       4      14 1
     16       5      15 1
     17       6      16 1
     18       7      17 1
     19       8      18 1
@<TRIPOS>ALT_TYPE
CGenFF_4.0_ALT_TYPE_SET
CGenFF_4.0 1 CG2R61 2 CG2R61 3 CG2R61 4 CG2R61 5 CG2R61 6 CG2R61 7 CG2R61 8 CG2R61 9 CG2R61 10 CG2R61 11 HGR61 12 HGR61 13 HGR61 14 HGR61 15 HGR61 16 HGR61 17 HGR61 18 HGR61
@<TRIPOS>MOLECULE
naphtalene
 18 19 0 0 0
****
USER_CHARGES
INVALID_CHARGES
Pose:  36 Cluster:  36 Fr_nu:  93398 TotEn:    -9.72
@<TRIPOS>ATOM
      1 C1        -64.4204   -0.9971  -25.7144 C.ar   1 LIG      -0.11500
      2 C2        -65.6307   -1.5491  -26.1236 C.ar   1 LIG      -0.11500
      3 C3        -65.3921    3.0275  -28.2700 C.ar   1 LIG      -0.11500
      4 C4        -66.6023    2.4754  -28.6792 C.ar   1 LIG      -0.11500
      5 C5        -64.0542    0.2790  -26.1433 C.ar   1 LIG      -0.11700
      6 C6        -66.4793   -0.8273  -26.9633 C.ar   1 LIG      -0.11700
      7 C7        -64.5435    2.3056  -27.4302 C.ar   1 LIG      -0.11700
      8 C8        -66.9686    1.1993  -28.2504 C.ar   1 LIG      -0.11700
      9 C9        -64.8961    1.0199  -26.9888 C.ar   1 LIG       0.00400
     10 C10       -66.1267    0.4585  -27.4049 C.ar   1 LIG       0.00400
     11 H1        -63.7599   -1.5597  -25.0611 H      1 LIG       0.11500
     12 H2        -65.9150   -2.5424  -25.7889 H      1 LIG       0.11500
     13 H3        -65.1072    4.0211  -28.6044 H      1 LIG       0.11500
     14 H4        -67.2618    3.0379  -29.3336 H      1 LIG       0.11500
     15 H5        -63.1032    0.6905  -25.8112 H      1 LIG       0.11500
     16 H6        -67.4207   -1.2782  -27.2702 H      1 LIG       0.11500
     17 H7        -63.6025    2.7570  -27.1228 H      1 LIG       0.11500
     18 H8        -67.9192    0.7873  -28.5830 H      1 LIG       0.11500
@<TRIPOS>BOND
      1       1       2 ar
      2       1       5 ar
      3       2       6 ar
      4       3       4 ar
      5       3       7 ar
      6       4       8 ar
      7       5       9 ar
      8       6      10 ar
      9       7       9 ar
     10       8      10 ar
     11       9      10 ar
     12       1      11 1
     13       2      12 1
     14       3      13 1
     15       4      14 1
     16       5      15 1
     17       6      16 1
     18       7      17 1
     19       8      18 1
@<TRIPOS>ALT_TYPE
CGenFF_4.0_ALT_TYPE_SET
CGenFF_4.0 1 CG2R61 2 CG2R61 3 CG2R61 4 CG2R61 5 CG2R61 6 CG2R61 7 CG2R61 8 CG2R61 9 CG2R61 10 CG2R61 11 HGR61 12 HGR61 13 HGR61 14 HGR61 15 HGR61 16 HGR61 17 HGR61 18 HGR61
@<TRIPOS>MOLECULE
naphtalene
 18 19 0 0 0
****
USER_CHARGES
INVALID_CHARGES
Pose:  37 Cluster:  37 Fr_nu: 192893 TotEn:    -9.56
@<TRIPOS>ATOM
      1 C1        -64.3518   -3.8586  -56.0414 C.ar   1 LIG      -0.11500
      2 C2        -64.7491   -4.9151  -55.2273 C.ar   1 LIG      -0.11500
      3 C3        -59.8572   -5.7101  -56.2504 C.ar   1 LIG      -0.11500
      4 C4        -60.2546   -6.7666  -55.4364 C.ar   1 LIG      -0.11500
      5 C5        -63.0367   -3.7879  -56.5019 C.ar   1 LIG      -0.11700
      6 C6        -63.8330   -5.9050  -54.8706 C.ar   1 LIG      -0.11700
      7 C7        -60.7734   -4.7202  -56.6072 C.ar   1 LIG      -0.11700
      8 C8        -61.5697   -6.8374  -54.9758 C.ar   1 LIG      -0.11700
      9 C9        -62.1011   -4.7755  -56.1527 C.ar   1 LIG       0.00400
     10 C10       -62.5052   -5.8498  -55.3249 C.ar   1 LIG       0.00400
     11 H1        -65.0652   -3.0879  -56.3183 H      1 LIG       0.11500
     12 H2        -65.7732   -4.9694  -54.8696 H      1 LIG       0.11500
     13 H3        -58.8331   -5.6553  -56.6087 H      1 LIG       0.11500
     14 H4        -59.5404   -7.5362  -55.1586 H      1 LIG       0.11500
     15 H5        -62.7481   -2.9527  -57.1368 H      1 LIG       0.11500
     16 H6        -64.1657   -6.7221  -54.2338 H      1 LIG       0.11500
     17 H7        -60.4408   -3.9037  -57.2447 H      1 LIG       0.11500
     18 H8        -61.8583   -7.6721  -54.3402 H      1 LIG       0.11500
@<TRIPOS>BOND
      1       1       2 ar
      2       1       5 ar
      3       2       6 ar
      4       3       4 ar
      5       3       7 ar
      6       4       8 ar
      7       5       9 ar
      8       6      10 ar
      9       7       9 ar
     10       8      10 ar
     11       9      10 ar
     12       1      11 1
     13       2      12 1
     14       3      13 1
     15       4      14 1
     16       5      15 1
     17       6      16 1
     18       7      17 1
     19       8      18 1
@<TRIPOS>ALT_TYPE
CGenFF_4.0_ALT_TYPE_SET
CGenFF_4.0 1 CG2R61 2 CG2R61 3 CG2R61 4 CG2R61 5 CG2R61 6 CG2R61 7 CG2R61 8 CG2R61 9 CG2R61 10 CG2R61 11 HGR61 12 HGR61 13 HGR61 14 HGR61 15 HGR61 16 HGR61 17 HGR61 18 HGR61
@<TRIPOS>MOLECULE
naphtalene
 18 19 0 0 0
****
USER_CHARGES
INVALID_CHARGES
Pose:  38 Cluster:  38 Fr_nu:  56628 TotEn:    -9.24
@<TRIPOS>ATOM
      1 C1        -50.8742    4.2373  -33.0483 C.ar   1 LIG      -0.11500
      2 C2        -51.0756    5.4593  -32.4135 C.ar   1 LIG      -0.11500
      3 C3        -55.0693    4.7936  -35.4493 C.ar   1 LIG      -0.11500
      4 C4        -55.2706    6.0155  -34.8144 C.ar   1 LIG      -0.11500
      5 C5        -51.8144    3.7620  -33.9630 C.ar   1 LIG      -0.11700
      6 C6        -52.2178    6.2107  -32.6907 C.ar   1 LIG      -0.11700
      7 C7        -53.9269    4.0421  -35.1721 C.ar   1 LIG      -0.11700
      8 C8        -54.3304    6.4909  -33.8997 C.ar   1 LIG      -0.11700
      9 C9        -52.9701    4.5052  -34.2542 C.ar   1 LIG       0.00400
     10 C10       -53.1748    5.7478  -33.6085 C.ar   1 LIG       0.00400
     11 H1        -49.9850    3.6525  -32.8317 H      1 LIG       0.11500
     12 H2        -50.3429    5.8285  -31.7018 H      1 LIG       0.11500
     13 H3        -55.8017    4.4238  -36.1614 H      1 LIG       0.11500
     14 H4        -56.1606    6.5992  -35.0303 H      1 LIG       0.11500
     15 H5        -51.6366    2.8040  -34.4471 H      1 LIG       0.11500
     16 H6        -52.3545    7.1634  -32.1832 H      1 LIG       0.11500
     17 H7        -53.7900    3.0900  -35.6803 H      1 LIG       0.11500
     18 H8        -54.5085    7.4486  -33.4149 H      1 LIG       0.11500
@<TRIPOS>BOND
      1       1       2 ar
      2       1       5 ar
      3       2       6 ar
      4       3       4 ar
      5       3       7 ar
      6       4       8 ar
      7       5       9 ar
      8       6      10 ar
      9       7       9 ar
     10       8      10 ar
     11       9      10 ar
     12       1      11 1
     13       2      12 1
     14       3      13 1
     15       4      14 1
     16       5      15 1
     17       6      16 1
     18       7      17 1
     19       8      18 1
@<TRIPOS>ALT_TYPE
CGenFF_4.0_ALT_TYPE_SET
CGenFF_4.0 1 CG2R61 2 CG2R61 3 CG2R61 4 CG2R61 5 CG2R61 6 CG2R61 7 CG2R61 8 CG2R61 9 CG2R61 10 CG2R61 11 HGR61 12 HGR61 13 HGR61 14 HGR61 15 HGR61 16 HGR61 17 HGR61 18 HGR61
@<TRIPOS>MOLECULE
naphtalene
 18 19 0 0 0
****
USER_CHARGES
INVALID_CHARGES
Pose:  39 Cluster:  39 Fr_nu: 322665 TotEn:    -9.11
@<TRIPOS>ATOM
      1 C1        -49.0593    2.6436  -31.4917 C.ar   1 LIG      -0.11500
      2 C2        -50.1430    2.2308  -32.2611 C.ar   1 LIG      -0.11500
      3 C3        -49.1609    6.9879  -33.6802 C.ar   1 LIG      -0.11500
      4 C4        -50.2446    6.5750  -34.4496 C.ar   1 LIG      -0.11500
      5 C5        -48.5405    3.9293  -31.6488 C.ar   1 LIG      -0.11700
      6 C6        -50.7122    3.1017  -33.1904 C.ar   1 LIG      -0.11700
      7 C7        -48.5917    6.1169  -32.7508 C.ar   1 LIG      -0.11700
      8 C8        -50.7633    5.2894  -34.2926 C.ar   1 LIG      -0.11700
      9 C9        -49.1009    4.8193  -32.5795 C.ar   1 LIG       0.00400
     10 C10       -50.2029    4.3993  -33.3619 C.ar   1 LIG       0.00400
     11 H1        -48.6162    1.9650  -30.7688 H      1 LIG       0.11500
     12 H2        -50.5462    1.2298  -32.1379 H      1 LIG       0.11500
     13 H3        -48.7572    7.9890  -33.8029 H      1 LIG       0.11500
     14 H4        -50.6863    7.2536  -35.1733 H      1 LIG       0.11500
     15 H5        -47.6927    4.2304  -31.0370 H      1 LIG       0.11500
     16 H6        -51.5591    2.7580  -33.7807 H      1 LIG       0.11500
     17 H7        -47.7454    6.4611  -32.1601 H      1 LIG       0.11500
     18 H8        -51.6107    4.9877  -34.9049 H      1 LIG       0.11500
@<TRIPOS>BOND
      1       1       2 ar
      2       1       5 ar
      3       2       6 ar
      4       3       4 ar
      5       3       7 ar
      6       4       8 ar
      7       5       9 ar
      8       6      10 ar
      9       7       9 ar
     10       8      10 ar
     11       9      10 ar
     12       1      11 1
     13       2      12 1
     14       3      13 1
     15       4      14 1
     16       5      15 1
     17       6      16 1
     18       7      17 1
     19       8      18 1
@<TRIPOS>ALT_TYPE
CGenFF_4.0_ALT_TYPE_SET
CGenFF_4.0 1 CG2R61 2 CG2R61 3 CG2R61 4 CG2R61 5 CG2R61 6 CG2R61 7 CG2R61 8 CG2R61 9 CG2R61 10 CG2R61 11 HGR61 12 HGR61 13 HGR61 14 HGR61 15 HGR61 16 HGR61 17 HGR61 18 HGR61
@<TRIPOS>MOLECULE
naphtalene
 18 19 0 0 0
****
USER_CHARGES
INVALID_CHARGES
Pose:  40 Cluster:  40 Fr_nu: 349392 TotEn:    -9.10
@<TRIPOS>ATOM
      1 C1        -58.2409  -20.2867  -38.4878 C.ar   1 LIG      -0.11500
      2 C2        -58.7397  -19.7646  -39.6775 C.ar   1 LIG      -0.11500
      3 C3        -62.2373  -23.0209  -38.0124 C.ar   1 LIG      -0.11500
      4 C4        -62.7360  -22.4987  -39.2022 C.ar   1 LIG      -0.11500
      5 C5        -58.9826  -21.2275  -37.7726 C.ar   1 LIG      -0.11700
      6 C6        -59.9819  -20.1811  -40.1567 C.ar   1 LIG      -0.11700
      7 C7        -60.9949  -22.6043  -37.5333 C.ar   1 LIG      -0.11700
      8 C8        -61.9945  -21.5579  -39.9174 C.ar   1 LIG      -0.11700
      9 C9        -60.2349  -21.6582  -38.2401 C.ar   1 LIG       0.00400
     10 C10       -60.7421  -21.1272  -39.4499 C.ar   1 LIG       0.00400
     11 H1        -57.2740  -19.9617  -38.1149 H      1 LIG       0.11500
     12 H2        -58.1614  -19.0325  -40.2336 H      1 LIG       0.11500
     13 H3        -62.8151  -23.7533  -37.4558 H      1 LIG       0.11500
     14 H4        -63.7035  -22.8231  -39.5738 H      1 LIG       0.11500
     15 H5        -58.5732  -21.6218  -36.8448 H      1 LIG       0.11500
     16 H6        -60.3520  -19.7601  -41.0892 H      1 LIG       0.11500
     17 H7        -60.6247  -23.0261  -36.6012 H      1 LIG       0.11500
     18 H8        -62.4040  -21.1629  -40.8449 H      1 LIG       0.11500
@<TRIPOS>BOND
      1       1       2 ar
      2       1       5 ar
      3       2       6 ar
      4       3       4 ar
      5       3       7 ar
      6       4       8 ar
      7       5       9 ar
      8       6      10 ar
      9       7       9 ar
     10       8      10 ar
     11       9      10 ar
     12       1      11 1
     13       2      12 1
     14       3      13 1
     15       4      14 1
     16       5      15 1
     17       6      16 1
     18       7      17 1
     19       8      18 1
@<TRIPOS>ALT_TYPE
CGenFF_4.0_ALT_TYPE_SET
CGenFF_4.0 1 CG2R61 2 CG2R61 3 CG2R61 4 CG2R61 5 CG2R61 6 CG2R61 7 CG2R61 8 CG2R61 9 CG2R61 10 CG2R61 11 HGR61 12 HGR61 13 HGR61 14 HGR61 15 HGR61 16 HGR61 17 HGR61 18 HGR61
@<TRIPOS>MOLECULE
naphtalene
 18 19 0 0 0
****
USER_CHARGES
INVALID_CHARGES
Pose:  41 Cluster:  41 Fr_nu: 239736 TotEn:    -9.10
@<TRIPOS>ATOM
      1 C1        -83.8446  -14.3749  -29.6644 C.ar   1 LIG      -0.11500
      2 C2        -84.0839  -13.7287  -30.8735 C.ar   1 LIG      -0.11500
      3 C3        -80.9090  -10.7412  -28.3038 C.ar   1 LIG      -0.11500
      4 C4        -81.1484  -10.0951  -29.5130 C.ar   1 LIG      -0.11500
      5 C5        -82.9958  -13.7972  -28.7197 C.ar   1 LIG      -0.11700
      6 C6        -83.4755  -12.5026  -31.1428 C.ar   1 LIG      -0.11700
      7 C7        -81.5175  -11.9674  -28.0346 C.ar   1 LIG      -0.11700
      8 C8        -81.9971  -10.6727  -30.4578 C.ar   1 LIG      -0.11700
      9 C9        -82.3747  -12.5635  -28.9739 C.ar   1 LIG       0.00400
     10 C10       -82.6181  -11.9065  -30.2036 C.ar   1 LIG       0.00400
     11 H1        -84.3181  -15.3298  -29.4556 H      1 LIG       0.11500
     12 H2        -84.7451  -14.1792  -31.6081 H      1 LIG       0.11500
     13 H3        -80.2479  -10.2911  -27.5686 H      1 LIG       0.11500
     14 H4        -80.6735   -9.1410  -29.7219 H      1 LIG       0.11500
     15 H5        -82.8228  -14.3204  -27.7815 H      1 LIG       0.11500
     16 H6        -83.6773  -12.0150  -32.0943 H      1 LIG       0.11500
     17 H7        -81.3162  -12.4544  -27.0827 H      1 LIG       0.11500
     18 H8        -82.1696  -10.1501  -31.3964 H      1 LIG       0.11500
@<TRIPOS>BOND
      1       1       2 ar
      2       1       5 ar
      3       2       6 ar
      4       3       4 ar
      5       3       7 ar
      6       4       8 ar
      7       5       9 ar
      8       6      10 ar
      9       7       9 ar
     10       8      10 ar
     11       9      10 ar
     12       1      11 1
     13       2      12 1
     14       3      13 1
     15       4      14 1
     16       5      15 1
     17       6      16 1
     18       7      17 1
     19       8      18 1
@<TRIPOS>ALT_TYPE
CGenFF_4.0_ALT_TYPE_SET
CGenFF_4.0 1 CG2R61 2 CG2R61 3 CG2R61 4 CG2R61 5 CG2R61 6 CG2R61 7 CG2R61 8 CG2R61 9 CG2R61 10 CG2R61 11 HGR61 12 HGR61 13 HGR61 14 HGR61 15 HGR61 16 HGR61 17 HGR61 18 HGR61
@<TRIPOS>MOLECULE
naphtalene
 18 19 0 0 0
****
USER_CHARGES
INVALID_CHARGES
Pose:  42 Cluster:  42 Fr_nu:   2004 TotEn:    -8.95
@<TRIPOS>ATOM
      1 C1        -63.3746   -1.7427  -58.8414 C.ar   1 LIG      -0.11500
      2 C2        -64.7429   -1.9899  -58.7812 C.ar   1 LIG      -0.11500
      3 C3        -62.6911   -4.5807  -54.9488 C.ar   1 LIG      -0.11500
      4 C4        -64.0594   -4.8278  -54.8888 C.ar   1 LIG      -0.11500
      5 C5        -62.5182   -2.3231  -57.9053 C.ar   1 LIG      -0.11700
      6 C6        -65.2600   -2.8184  -57.7850 C.ar   1 LIG      -0.11700
      7 C7        -62.1739   -3.7522  -55.9452 C.ar   1 LIG      -0.11700
      8 C8        -64.9159   -4.2474  -55.8248 C.ar   1 LIG      -0.11700
      9 C9        -63.0213   -3.1596  -56.8956 C.ar   1 LIG       0.00400
     10 C10       -64.4127   -3.4109  -56.8345 C.ar   1 LIG       0.00400
     11 H1        -62.9726   -1.0972  -59.6168 H      1 LIG       0.11500
     12 H2        -65.4087   -1.5378  -59.5106 H      1 LIG       0.11500
     13 H3        -62.0246   -5.0327  -54.2197 H      1 LIG       0.11500
     14 H4        -64.4609   -5.4722  -54.1123 H      1 LIG       0.11500
     15 H5        -61.4521   -2.1155  -57.9712 H      1 LIG       0.11500
     16 H6        -66.3327   -2.9981  -57.7574 H      1 LIG       0.11500
     17 H7        -61.1011   -3.5732  -55.9732 H      1 LIG       0.11500
     18 H8        -65.9821   -4.4542  -55.7586 H      1 LIG       0.11500
@<TRIPOS>BOND
      1       1       2 ar
      2       1       5 ar
      3       2       6 ar
      4       3       4 ar
      5       3       7 ar
      6       4       8 ar
      7       5       9 ar
      8       6      10 ar
      9       7       9 ar
     10       8      10 ar
     11       9      10 ar
     12       1      11 1
     13       2      12 1
     14       3      13 1
     15       4      14 1
     16       5      15 1
     17       6      16 1
     18       7      17 1
     19       8      18 1
@<TRIPOS>ALT_TYPE
CGenFF_4.0_ALT_TYPE_SET
CGenFF_4.0 1 CG2R61 2 CG2R61 3 CG2R61 4 CG2R61 5 CG2R61 6 CG2R61 7 CG2R61 8 CG2R61 9 CG2R61 10 CG2R61 11 HGR61 12 HGR61 13 HGR61 14 HGR61 15 HGR61 16 HGR61 17 HGR61 18 HGR61
# TRIPOS MOL2 file generated by SEED

@<TRIPOS>MOLECULE
pyrazole
 9 9 0 0 0
****
USER_CHARGES
INVALID_CHARGES
Pose:   1 Cluster:   1 Fr_nu: 449287 TotEn:   -19.07
@<TRIPOS>ATOM
      1 C1        -71.3566  -11.7563  -43.5991 C.2    1 LIG      -0.25100
      2 C2        -71.0692  -13.0423  -43.1038 C.2    1 LIG       0.13200
      3 C3        -72.7085  -11.7755  -43.8405 C.2    1 LIG      -0.03800
      4 N1        -72.1516  -13.8217  -43.0340 N.2    1 LIG      -0.57800
      5 N2        -73.1324  -13.0232  -43.4884 N.pl3  1 LIG      -0.05900
      6 H1        -70.6793  -10.9302  -43.7584 H      1 LIG       0.15700
      7 H2        -70.1160  -13.4443  -42.7914 H      1 LIG       0.15600
      8 H3        -73.3913  -11.0314  -44.2245 H      1 LIG       0.15900
      9 H4        -74.0722  -13.3966  -43.5341 H      1 LIG       0.32200
@<TRIPOS>BOND
      1       1       2 1
      2       1       3 2
      3       2       4 2
      4       3       5 1
      5       4       5 1
      6       1       6 1
      7       2       7 1
      8       3       8 1
      9       5       9 1
@<TRIPOS>ALT_TYPE
CGenFF_4.0_ALT_TYPE_SET
CGenFF_4.0 1 CG2R51 2 CG2R52 3 CG2R51 4 NG2R50 5 NG2R51 6 HGR51 7 HGR52 8 HGR52 9 HGP1
@<TRIPOS>MOLECULE
pyrazole
 9 9 0 0 0
****
USER_CHARGES
INVALID_CHARGES
Pose:   2 Cluster:   2 Fr_nu: 232275 TotEn:   -17.62
@<TRIPOS>ATOM
      1 C1        -72.9115  -10.8275  -43.5418 C.2    1 LIG      -0.25100
      2 C2        -71.5793  -11.2815  -43.5118 C.2    1 LIG       0.13200
      3 C3        -73.6265  -11.8932  -44.0313 C.2    1 LIG      -0.03800
      4 N1        -71.4527  -12.5378  -43.9473 N.2    1 LIG      -0.57800
      5 N2        -72.7146  -12.8824  -44.2556 N.pl3  1 LIG      -0.05900
      6 H1        -73.3001   -9.8633  -43.2492 H      1 LIG       0.15700
      7 H2        -70.6953  -10.7491  -43.1912 H      1 LIG       0.15600
      8 H3        -74.6778  -12.0328  -44.2378 H      1 LIG       0.15900
      9 H4        -72.8826  -13.8125  -44.6181 H      1 LIG       0.32200
@<TRIPOS>BOND
      1       1       2 1
      2       1       3 2
      3       2       4 2
      4       3       5 1
      5       4       5 1
      6       1       6 1
      7       2       7 1
      8       3       8 1
      9       5       9 1
@<TRIPOS>ALT_TYPE
CGenFF_4.0_ALT_TYPE_SET
CGenFF_4.0 1 CG2R51 2 CG2R52 3 CG2R51 4 NG2R50 5 NG2R51 6 HGR51 7 HGR52 8 HGR52 9 HGP1
@<TRIPOS>MOLECULE
pyrazole
 9 9 0 0 0
****
USER_CHARGES
INVALID_CHARGES
Pose:   3 Cluster:   3 Fr_nu: 3001637 TotEn:   -16.57
@<TRIPOS>ATOM
      1 C1        -65.7398   -6.4810  -45.1043 C.2    1 LIG      -0.25100
      2 C2        -66.6588   -7.1780  -44.2972 C.2    1 LIG       0.13200
      3 C3        -64.5468   -7.1325  -44.9075 C.2    1 LIG      -0.03800
      4 N1        -66.0978   -8.1945  -43.6370 N.2    1 LIG      -0.57800
      5 N2        -64.8134   -8.1412  -44.0290 N.pl3  1 LIG      -0.05900
      6 H1        -65.9167   -5.6264  -45.7405 H      1 LIG       0.15700
      7 H2        -67.7138   -6.9873  -44.1622 H      1 LIG       0.15600
      8 H3        -63.5542   -6.9715  -45.3027 H      1 LIG       0.15900
      9 H4        -64.1690   -8.8261  -43.6543 H      1 LIG       0.32200
@<TRIPOS>BOND
      1       1       2 1
      2       1       3 2
      3       2       4 2
      4       3       5 1
      5       4       5 1
      6       1       6 1
      7       2       7 1
      8       3       8 1
      9       5       9 1
@<TRIPOS>ALT_TYPE
CGenFF_4.0_ALT_TYPE_SET
CGenFF_4.0 1 CG2R51 2 CG2R52 3 CG2R51 4 NG2R50 5 NG2R51 6 HGR51 7 HGR52 8 HGR52 9 HGP1
@<TRIPOS>MOLECULE
pyrazole
 9 9 0 0 0
****
USER_CHARGES
INVALID_CHARGES
Pose:   4 Cluster:   4 Fr_nu: 6920657 TotEn:   -16.54
@<TRIPOS>ATOM
      1 C1        -81.8849  -29.4513  -34.7547 C.2    1 LIG      -0.25100
      2 C2        -81.9383  -30.2017  -35.9446 C.2    1 LIG       0.13200
      3 C3        -81.9171  -28.1432  -35.1720 C.2    1 LIG      -0.03800
      4 N1        -82.0001  -29.4342  -37.0359 N.2    1 LIG      -0.57800
      5 N2        -81.9857  -28.1878  -36.5335 N.pl3  1 LIG      -0.05900
      6 H1        -81.8312  -29.8079  -33.7367 H      1 LIG       0.15700
      7 H2        -81.9343  -31.2760  -36.0620 H      1 LIG       0.15600
      8 H3        -81.8956  -27.2058  -34.6352 H      1 LIG       0.15900
      9 H4        -82.0234  -27.4098  -37.1801 H      1 LIG       0.32200
@<TRIPOS>BOND
      1       1       2 1
      2       1       3 2
      3       2       4 2
      4       3       5 1
      5       4       5 1
      6       1       6 1
      7       2       7 1
      8       3       8 1
      9       5       9 1
@<TRIPOS>ALT_TYPE
CGenFF_4.0_ALT_TYPE_SET
CGenFF_4.0 1 CG2R51 2 CG2R52 3 CG2R51 4 NG2R50 5 NG2R51 6 HGR51 7 HGR52 8 HGR52 9 HGP1
@<TRIPOS>MOLECULE
pyrazole
 9 9 0 0 0
****
USER_CHARGES
INVALID_CHARGES
Pose:   5 Cluster:   5 Fr_nu: 8369947 TotEn:   -16.32
@<TRIPOS>ATOM
      1 C1        -75.0248  -27.6701  -46.1204 C.2    1 LIG      -0.25100
      2 C2        -73.8064  -27.2440  -45.5584 C.2    1 LIG       0.13200
      3 C3        -75.8870  -26.6229  -45.9051 C.2    1 LIG      -0.03800
      4 N1        -73.8837  -26.0214  -45.0263 N.2    1 LIG      -0.57800
      5 N2        -75.1609  -25.6701  -45.2530 N.pl3  1 LIG      -0.05900
      6 H1        -75.2475  -28.6049  -46.6133 H      1 LIG       0.15700
      7 H2        -72.8655  -27.7737  -45.5140 H      1 LIG       0.15600
      8 H3        -76.9289  -26.4742  -46.1495 H      1 LIG       0.15900
      9 H4        -75.4724  -24.7618  -44.9325 H      1 LIG       0.32200
@<TRIPOS>BOND
      1       1       2 1
      2       1       3 2
      3       2       4 2
      4       3       5 1
      5       4       5 1
      6       1       6 1
      7       2       7 1
      8       3       8 1
      9       5       9 1
@<TRIPOS>ALT_TYPE
CGenFF_4.0_ALT_TYPE_SET
CGenFF_4.0 1 CG2R51 2 CG2R52 3 CG2R51 4 NG2R50 5 NG2R51 6 HGR51 7 HGR52 8 HGR52 9 HGP1
@<TRIPOS>MOLECULE
pyrazole
 9 9 0 0 0
****
USER_CHARGES
INVALID_CHARGES
Pose:   6 Cluster:   6 Fr_nu: 9522701 TotEn:   -15.97
@<TRIPOS>ATOM
      1 C1        -52.3262  -25.1314  -24.9542 C.2    1 LIG      -0.25100
      2 C2        -52.0462  -23.7979  -25.3078 C.2    1 LIG       0.13200
      3 C3        -53.5535  -25.0735  -24.3404 C.2    1 LIG      -0.03800
      4 N1        -53.0176  -22.9544  -24.9488 N.2    1 LIG      -0.57800
      5 N2        -53.9201  -23.7599  -24.3633 N.pl3  1 LIG      -0.05900
      6 H1        -51.7236  -26.0121  -25.1210 H      1 LIG       0.15700
      7 H2        -51.1745  -23.4054  -25.8117 H      1 LIG       0.15600
      8 H3        -54.1838  -25.8310  -23.8975 H      1 LIG       0.15900
      9 H4        -54.7675  -23.3443  -23.9973 H      1 LIG       0.32200
@<TRIPOS>BOND
      1       1       2 1
      2       1       3 2
      3       2       4 2
      4       3       5 1
      5       4       5 1
      6       1       6 1
      7       2       7 1
      8       3       8 1
      9       5       9 1
@<TRIPOS>ALT_TYPE
CGenFF_4.0_ALT_TYPE_SET
CGenFF_4.0 1 CG2R51 2 CG2R52 3 CG2R51 4 NG2R50 5 NG2R51 6 HGR51 7 HGR52 8 HGR52 9 HGP1
@<TRIPOS>MOLECULE
pyrazole
 9 9 0 0 0
****
USER_CHARGES
INVALID_CHARGES
Pose:   7 Cluster:   7 Fr_nu: 1114897 TotEn:   -14.66
@<TRIPOS>ATOM
      1 C1        -65.4251   -7.4635  -44.6186 C.2    1 LIG      -0.25100
      2 C2        -66.0487   -8.3529  -45.5139 C.2    1 LIG       0.13200
      3 C3        -66.4617   -6.7596  -44.0560 C.2    1 LIG      -0.03800
      4 N1        -67.3784   -8.2277  -45.5229 N.2    1 LIG      -0.57800
      5 N2        -67.5990   -7.2514  -44.6261 N.pl3  1 LIG      -0.05900
      6 H1        -64.3719   -7.3485  -44.4091 H      1 LIG       0.15700
      7 H2        -65.5896   -9.0869  -46.1607 H      1 LIG       0.15600
      8 H3        -66.4917   -5.9694  -43.3198 H      1 LIG       0.15900
      9 H4        -68.5549   -6.9671  -44.4523 H      1 LIG       0.32200
@<TRIPOS>BOND
      1       1       2 1
      2       1       3 2
      3       2       4 2
      4       3       5 1
      5       4       5 1
      6       1       6 1
      7       2       7 1
      8       3       8 1
      9       5       9 1
@<TRIPOS>ALT_TYPE
CGenFF_4.0_ALT_TYPE_SET
CGenFF_4.0 1 CG2R51 2 CG2R52 3 CG2R51 4 NG2R50 5 NG2R51 6 HGR51 7 HGR52 8 HGR52 9 HGP1
@<TRIPOS>MOLECULE
pyrazole
 9 9 0 0 0
****
USER_CHARGES
INVALID_CHARGES
Pose:   8 Cluster:   8 Fr_nu: 3003365 TotEn:   -14.56
@<TRIPOS>ATOM
      1 C1        -65.9090   -8.2083  -44.6058 C.2    1 LIG      -0.25100
      2 C2        -64.7748   -8.0552  -43.7862 C.2    1 LIG       0.13200
      3 C3        -66.7397   -7.1780  -44.2384 C.2    1 LIG      -0.03800
      4 N1        -64.8725   -7.0099  -42.9605 N.2    1 LIG      -0.57800
      5 N2        -66.0780   -6.4967  -43.2594 N.pl3  1 LIG      -0.05900
      6 H1        -66.0984   -8.9595  -45.3583 H      1 LIG       0.15700
      7 H2        -63.8811   -8.6621  -43.7557 H      1 LIG       0.15600
      8 H3        -67.7207   -6.8765  -44.5761 H      1 LIG       0.15900
      9 H4        -66.3895   -5.6775  -42.7527 H      1 LIG       0.32200
@<TRIPOS>BOND
      1       1       2 1
      2       1       3 2
      3       2       4 2
      4       3       5 1
      5       4       5 1
      6       1       6 1
      7       2       7 1
      8       3       8 1
      9       5       9 1
@<TRIPOS>ALT_TYPE
CGenFF_4.0_ALT_TYPE_SET
CGenFF_4.0 1 CG2R51 2 CG2R52 3 CG2R51 4 NG2R50 5 NG2R51 6 HGR51 7 HGR52 8 HGR52 9 HGP1
@<TRIPOS>MOLECULE
pyrazole
 9 9 0 0 0
****
USER_CHARGES
INVALID_CHARGES
Pose:   9 Cluster:   9 Fr_nu: 1348249 TotEn:   -14.38
@<TRIPOS>ATOM
      1 C1        -65.4471   -7.2163  -45.8966 C.2    1 LIG      -0.25100
      2 C2        -65.2740   -8.0119  -44.7482 C.2    1 LIG       0.13200
      3 C3        -66.2381   -6.1748  -45.4767 C.2    1 LIG      -0.03800
      4 N1        -65.9041   -7.5182  -43.6790 N.2    1 LIG      -0.57800
      5 N2        -66.4808   -6.4010  -44.1537 N.pl3  1 LIG      -0.05900
      6 H1        -65.0535   -7.3744  -46.8898 H      1 LIG       0.15700
      7 H2        -64.7154   -8.9313  -44.6460 H      1 LIG       0.15600
      8 H3        -66.6428   -5.3140  -45.9890 H      1 LIG       0.15900
      9 H4        -67.0307   -5.8377  -43.5172 H      1 LIG       0.32200
@<TRIPOS>BOND
      1       1       2 1
      2       1       3 2
      3       2       4 2
      4       3       5 1
      5       4       5 1
      6       1       6 1
      7       2       7 1
      8       3       8 1
      9       5       9 1
@<TRIPOS>ALT_TYPE
CGenFF_4.0_ALT_TYPE_SET
CGenFF_4.0 1 CG2R51 2 CG2R52 3 CG2R51 4 NG2R50 5 NG2R51 6 HGR51 7 HGR52 8 HGR52 9 HGP1
@<TRIPOS>MOLECULE
pyrazole
 9 9 0 0 0
****
USER_CHARGES
INVALID_CHARGES
Pose:  10 Cluster:  10 Fr_nu: 1231383 TotEn:   -14.30
@<TRIPOS>ATOM
      1 C1        -66.3900   -7.4076  -44.0467 C.2    1 LIG      -0.25100
      2 C2        -66.6639   -7.8717  -45.3472 C.2    1 LIG       0.13200
      3 C3        -65.1161   -7.8497  -43.7856 C.2    1 LIG      -0.03800
      4 N1        -65.6459   -8.5560  -45.8756 N.2    1 LIG      -0.57800
      5 N2        -64.7197   -8.5251  -44.9024 N.pl3  1 LIG      -0.05900
      6 H1        -67.0260   -6.8325  -43.3901 H      1 LIG       0.15700
      7 H2        -67.5633   -7.7403  -45.9318 H      1 LIG       0.15600
      8 H3        -64.4714   -7.7488  -42.9245 H      1 LIG       0.15900
      9 H4        -63.8353   -8.9894  -45.0672 H      1 LIG       0.32200
@<TRIPOS>BOND
      1       1       2 1
      2       1       3 2
      3       2       4 2
      4       3       5 1
      5       4       5 1
      6       1       6 1
      7       2       7 1
      8       3       8 1
      9       5       9 1
@<TRIPOS>ALT_TYPE
CGenFF_4.0_ALT_TYPE_SET
CGenFF_4.0 1 CG2R51 2 CG2R52 3 CG2R51 4 NG2R50 5 NG2R51 6 HGR51 7 HGR52 8 HGR52 9 HGP1
@<TRIPOS>MOLECULE
pyrazole
 9 9 0 0 0
****
USER_CHARGES
INVALID_CHARGES
Pose:  11 Cluster:  11 Fr_nu: 665126 TotEn:   -13.90
@<TRIPOS>ATOM
      1 C1        -67.6161   -6.0381  -46.5382 C.2    1 LIG      -0.25100
      2 C2        -67.1750   -7.3417  -46.2421 C.2    1 LIG       0.13200
      3 C3        -68.7215   -5.8606  -45.7426 C.2    1 LIG      -0.03800
      4 N1        -67.9378   -7.9493  -45.3294 N.2    1 LIG      -0.57800
      5 N2        -68.8693   -7.0234  -45.0450 N.pl3  1 LIG      -0.05900
      6 H1        -67.1924   -5.3259  -47.2307 H      1 LIG       0.15700
      7 H2        -66.3298   -7.8746  -46.6537 H      1 LIG       0.15600
      8 H3        -69.4022   -5.0314  -45.6145 H      1 LIG       0.15900
      9 H4        -69.5814   -7.2534  -44.3633 H      1 LIG       0.32200
@<TRIPOS>BOND
      1       1       2 1
      2       1       3 2
      3       2       4 2
      4       3       5 1
      5       4       5 1
      6       1       6 1
      7       2       7 1
      8       3       8 1
      9       5       9 1
@<TRIPOS>ALT_TYPE
CGenFF_4.0_ALT_TYPE_SET
CGenFF_4.0 1 CG2R51 2 CG2R52 3 CG2R51 4 NG2R50 5 NG2R51 6 HGR51 7 HGR52 8 HGR52 9 HGP1
@<TRIPOS>MOLECULE
pyrazole
 9 9 0 0 0
****
USER_CHARGES
INVALID_CHARGES
Pose:  12 Cluster:  12 Fr_nu: 1146924 TotEn:   -13.78
@<TRIPOS>ATOM
      1 C1        -67.5791   -6.5050  -47.3250 C.2    1 LIG      -0.25100
      2 C2        -66.2628   -6.0059  -47.3332 C.2    1 LIG       0.13200
      3 C3        -68.1565   -5.9325  -46.2181 C.2    1 LIG      -0.03800
      4 N1        -66.0182   -5.1798  -46.3126 N.2    1 LIG      -0.57800
      5 N2        -67.1887   -5.1552  -45.6527 N.pl3  1 LIG      -0.05900
      6 H1        -68.0451   -7.1841  -48.0236 H      1 LIG       0.15700
      7 H2        -65.4714   -6.2102  -48.0401 H      1 LIG       0.15600
      8 H3        -69.1456   -6.0083  -45.7901 H      1 LIG       0.15900
      9 H4        -67.2571   -4.5854  -44.8189 H      1 LIG       0.32200
@<TRIPOS>BOND
      1       1       2 1
      2       1       3 2
      3       2       4 2
      4       3       5 1
      5       4       5 1
      6       1       6 1
      7       2       7 1
      8       3       8 1
      9       5       9 1
@<TRIPOS>ALT_TYPE
CGenFF_4.0_ALT_TYPE_SET
CGenFF_4.0 1 CG2R51 2 CG2R52 3 CG2R51 4 NG2R50 5 NG2R51 6 HGR51 7 HGR52 8 HGR52 9 HGP1
@<TRIPOS>MOLECULE
pyrazole
 9 9 0 0 0
****
USER_CHARGES
INVALID_CHARGES
Pose:  13 Cluster:  13 Fr_nu: 845988 TotEn:   -13.66
@<TRIPOS>ATOM
      1 C1        -65.5691   -7.6911  -43.6538 C.2    1 LIG      -0.25100
      2 C2        -64.7361   -7.2608  -44.7040 C.2    1 LIG       0.13200
      3 C3        -66.6392   -6.8308  -43.6899 C.2    1 LIG      -0.03800
      4 N1        -65.2342   -6.2091  -45.3595 N.2    1 LIG      -0.57800
      5 N2        -66.3919   -5.9712  -44.7197 N.pl3  1 LIG      -0.05900
      6 H1        -65.4164   -8.5104  -42.9669 H      1 LIG       0.15700
      7 H2        -63.7865   -7.6696  -45.0187 H      1 LIG       0.15600
      8 H3        -67.5329   -6.7531  -43.0878 H      1 LIG       0.15900
      9 H4        -66.9664   -5.2012  -45.0386 H      1 LIG       0.32200
@<TRIPOS>BOND
      1       1       2 1
      2       1       3 2
      3       2       4 2
      4       3       5 1
      5       4       5 1
      6       1       6 1
      7       2       7 1
      8       3       8 1
      9       5       9 1
@<TRIPOS>ALT_TYPE
CGenFF_4.0_ALT_TYPE_SET
CGenFF_4.0 1 CG2R51 2 CG2R52 3 CG2R51 4 NG2R50 5 NG2R51 6 HGR51 7 HGR52 8 HGR52 9 HGP1
@<TRIPOS>MOLECULE
pyrazole
 9 9 0 0 0
****
USER_CHARGES
INVALID_CHARGES
Pose:  14 Cluster:  14 Fr_nu: 4046540 TotEn:   -13.64
@<TRIPOS>ATOM
      1 C1        -73.1079  -12.0720  -43.9258 C.2    1 LIG      -0.25100
      2 C2        -72.7582  -13.3479  -43.4445 C.2    1 LIG       0.13200
      3 C3        -71.9877  -11.3061  -43.7138 C.2    1 LIG      -0.03800
      4 N1        -71.5132  -13.3940  -42.9632 N.2    1 LIG      -0.57800
      5 N2        -71.0706  -12.1376  -43.1410 N.pl3  1 LIG      -0.05900
      6 H1        -74.0409  -11.7517  -44.3656 H      1 LIG       0.15700
      7 H2        -73.3590  -14.2459  -43.4239 H      1 LIG       0.15600
      8 H3        -71.7663  -10.2674  -43.9122 H      1 LIG       0.15900
      9 H4        -70.1284  -11.9148  -42.8454 H      1 LIG       0.32200
@<TRIPOS>BOND
      1       1       2 1
      2       1       3 2
      3       2       4 2
      4       3       5 1
      5       4       5 1
      6       1       6 1
      7       2       7 1
      8       3       8 1
      9       5       9 1
@<TRIPOS>ALT_TYPE
CGenFF_4.0_ALT_TYPE_SET
CGenFF_4.0 1 CG2R51 2 CG2R52 3 CG2R51 4 NG2R50 5 NG2R51 6 HGR51 7 HGR52 8 HGR52 9 HGP1
@<TRIPOS>MOLECULE
pyrazole
 9 9 0 0 0
****
USER_CHARGES
INVALID_CHARGES
Pose:  15 Cluster:  15 Fr_nu: 4606301 TotEn:   -13.06
@<TRIPOS>ATOM
      1 C1        -74.1425  -26.0673  -45.1121 C.2    1 LIG      -0.25100
      2 C2        -73.7926  -27.4284  -45.1960 C.2    1 LIG       0.13200
      3 C3        -75.2891  -25.9608  -45.8607 C.2    1 LIG      -0.03800
      4 N1        -74.6478  -28.1357  -45.9391 N.2    1 LIG      -0.57800
      5 N2        -75.5465  -27.2158  -46.3289 N.pl3  1 LIG      -0.05900
      6 H1        -73.6355  -25.2741  -44.5827 H      1 LIG       0.15700
      7 H2        -72.9498  -27.9342  -44.7470 H      1 LIG       0.15600
      8 H3        -75.9292  -25.1236  -46.0990 H      1 LIG       0.15900
      9 H4        -76.3133  -27.5144  -46.9185 H      1 LIG       0.32200
@<TRIPOS>BOND
      1       1       2 1
      2       1       3 2
      3       2       4 2
      4       3       5 1
      5       4       5 1
      6       1       6 1
      7       2       7 1
      8       3       8 1
      9       5       9 1
@<TRIPOS>ALT_TYPE
CGenFF_4.0_ALT_TYPE_SET
CGenFF_4.0 1 CG2R51 2 CG2R52 3 CG2R51 4 NG2R50 5 NG2R51 6 HGR51 7 HGR52 8 HGR52 9 HGP1
@<TRIPOS>MOLECULE
pyrazole
 9 9 0 0 0
****
USER_CHARGES
INVALID_CHARGES
Pose:  16 Cluster:  16 Fr_nu: 1806053 TotEn:   -13.01
@<TRIPOS>ATOM
      1 C1        -84.1470   -4.7334  -45.2027 C.2    1 LIG      -0.25100
      2 C2        -84.9744   -4.7334  -46.3416 C.2    1 LIG       0.13200
      3 C3        -83.7583   -6.0431  -45.0607 C.2    1 LIG      -0.03800
      4 N1        -85.1043   -5.9467  -46.8847 N.2    1 LIG      -0.57800
      5 N2        -84.3532   -6.7214  -46.0836 N.pl3  1 LIG      -0.05900
      6 H1        -83.8699   -3.9010  -44.5728 H      1 LIG       0.15700
      7 H2        -85.4887   -3.8998  -46.7983 H      1 LIG       0.15600
      8 H3        -83.1283   -6.5425  -44.3389 H      1 LIG       0.15900
      9 H4        -84.2918   -7.7100  -46.2929 H      1 LIG       0.32200
@<TRIPOS>BOND
      1       1       2 1
      2       1       3 2
      3       2       4 2
      4       3       5 1
      5       4       5 1
      6       1       6 1
      7       2       7 1
      8       3       8 1
      9       5       9 1
@<TRIPOS>ALT_TYPE
CGenFF_4.0_ALT_TYPE_SET
CGenFF_4.0 1 CG2R51 2 CG2R52 3 CG2R51 4 NG2R50 5 NG2R51 6 HGR51 7 HGR52 8 HGR52 9 HGP1
@<TRIPOS>MOLECULE
pyrazole
 9 9 0 0 0
****
USER_CHARGES
INVALID_CHARGES
Pose:  17 Cluster:  17 Fr_nu: 1757721 TotEn:   -12.90
@<TRIPOS>ATOM
      1 C1        -64.3909  -22.7133  -34.8502 C.2    1 LIG      -0.25100
      2 C2        -63.7539  -21.8574  -35.7687 C.2    1 LIG       0.13200
      3 C3        -63.6030  -22.6585  -33.7265 C.2    1 LIG      -0.03800
      4 N1        -62.6468  -21.2997  -35.2715 N.2    1 LIG      -0.57800
      5 N2        -62.5819  -21.8060  -34.0284 N.pl3  1 LIG      -0.05900
      6 H1        -65.2949  -23.2891  -34.9829 H      1 LIG       0.15700
      7 H2        -64.0501  -21.6173  -36.7798 H      1 LIG       0.15600
      8 H3        -63.6739  -23.1402  -32.7620 H      1 LIG       0.15900
      9 H4        -61.8090  -21.5274  -33.4370 H      1 LIG       0.32200
@<TRIPOS>BOND
      1       1       2 1
      2       1       3 2
      3       2       4 2
      4       3       5 1
      5       4       5 1
      6       1       6 1
      7       2       7 1
      8       3       8 1
      9       5       9 1
@<TRIPOS>ALT_TYPE
CGenFF_4.0_ALT_TYPE_SET
CGenFF_4.0 1 CG2R51 2 CG2R52 3 CG2R51 4 NG2R50 5 NG2R51 6 HGR51 7 HGR52 8 HGR52 9 HGP1
@<TRIPOS>MOLECULE
pyrazole
 9 9 0 0 0
****
USER_CHARGES
INVALID_CHARGES
Pose:  18 Cluster:  18 Fr_nu: 837762 TotEn:   -12.74
@<TRIPOS>ATOM
      1 C1        -65.6119   -6.1200  -45.2718 C.2    1 LIG      -0.25100
      2 C2        -65.5380   -6.8494  -46.4735 C.2    1 LIG       0.13200
      3 C3        -64.7917   -6.8010  -44.4057 C.2    1 LIG      -0.03800
      4 N1        -64.7342   -7.9122  -46.3830 N.2    1 LIG      -0.57800
      5 N2        -64.2954   -7.8557  -45.1140 N.pl3  1 LIG      -0.05900
      6 H1        -66.1794   -5.2253  -45.0620 H      1 LIG       0.15700
      7 H2        -66.0368   -6.6511  -47.4114 H      1 LIG       0.15600
      8 H3        -64.5245   -6.6352  -43.3721 H      1 LIG       0.15900
      9 H4        -63.6571   -8.5737  -44.7949 H      1 LIG       0.32200
@<TRIPOS>BOND
      1       1       2 1
      2       1       3 2
      3       2       4 2
      4       3       5 1
      5       4       5 1
      6       1       6 1
      7       2       7 1
      8       3       8 1
      9       5       9 1
@<TRIPOS>ALT_TYPE
CGenFF_4.0_ALT_TYPE_SET
CGenFF_4.0 1 CG2R51 2 CG2R52 3 CG2R51 4 NG2R50 5 NG2R51 6 HGR51 7 HGR52 8 HGR52 9 HGP1
@<TRIPOS>MOLECULE
pyrazole
 9 9 0 0 0
****
USER_CHARGES
INVALID_CHARGES
Pose:  19 Cluster:  19 Fr_nu: 1621802 TotEn:   -12.68
@<TRIPOS>ATOM
      1 C1        -50.5482    2.8024  -32.3580 C.2    1 LIG      -0.25100
      2 C2        -51.2935    3.8244  -31.7400 C.2    1 LIG       0.13200
      3 C3        -50.9903    1.6467  -31.7618 C.2    1 LIG      -0.03800
      4 N1        -52.1446    3.3589  -30.8219 N.2    1 LIG      -0.57800
      5 N2        -51.9369    2.0317  -30.8585 N.pl3  1 LIG      -0.05900
      6 H1        -49.7963    2.8902  -33.1282 H      1 LIG       0.15700
      7 H2        -51.2516    4.8891  -31.9201 H      1 LIG       0.15600
      8 H3        -50.7210    0.6088  -31.8944 H      1 LIG       0.15900
      9 H4        -52.4771    1.4446  -30.2354 H      1 LIG       0.32200
@<TRIPOS>BOND
      1       1       2 1
      2       1       3 2
      3       2       4 2
      4       3       5 1
      5       4       5 1
      6       1       6 1
      7       2       7 1
      8       3       8 1
      9       5       9 1
@<TRIPOS>ALT_TYPE
CGenFF_4.0_ALT_TYPE_SET
CGenFF_4.0 1 CG2R51 2 CG2R52 3 CG2R51 4 NG2R50 5 NG2R51 6 HGR51 7 HGR52 8 HGR52 9 HGP1
@<TRIPOS>MOLECULE
pyrazole
 9 9 0 0 0
****
USER_CHARGES
INVALID_CHARGES
Pose:  20 Cluster:  20 Fr_nu: 218166 TotEn:   -12.53
@<TRIPOS>ATOM
      1 C1        -65.8376   -7.4854  -45.9375 C.2    1 LIG      -0.25100
      2 C2        -66.1039   -6.6880  -44.8083 C.2    1 LIG       0.13200
      3 C3        -64.6474   -8.1061  -45.6464 C.2    1 LIG      -0.03800
      4 N1        -65.1591   -6.7909  -43.8699 N.2    1 LIG      -0.57800
      5 N2        -64.2874   -7.6604  -44.4086 N.pl3  1 LIG      -0.05900
      6 H1        -66.4257   -7.5959  -46.8365 H      1 LIG       0.15700
      7 H2        -66.9469   -6.0357  -44.6303 H      1 LIG       0.15600
      8 H3        -64.0368   -8.8070  -46.1971 H      1 LIG       0.15900
      9 H4        -63.4628   -7.9053  -43.8750 H      1 LIG       0.32200
@<TRIPOS>BOND
      1       1       2 1
      2       1       3 2
      3       2       4 2
      4       3       5 1
      5       4       5 1
      6       1       6 1
      7       2       7 1
      8       3       8 1
      9       5       9 1
@<TRIPOS>ALT_TYPE
CGenFF_4.0_ALT_TYPE_SET
CGenFF_4.0 1 CG2R51 2 CG2R52 3 CG2R51 4 NG2R50 5 NG2R51 6 HGR51 7 HGR52 8 HGR52 9 HGP1
@<TRIPOS>MOLECULE
pyrazole
 9 9 0 0 0
****
USER_CHARGES
INVALID_CHARGES
Pose:  21 Cluster:  21 Fr_nu: 9116360 TotEn:   -12.39
@<TRIPOS>ATOM
      1 C1        -71.8799  -10.6093  -43.6345 C.2    1 LIG      -0.25100
      2 C2        -71.9441  -12.0081  -43.4895 C.2    1 LIG       0.13200
      3 C3        -73.1901  -10.2165  -43.7592 C.2    1 LIG      -0.03800
      4 N1        -73.1960  -12.4726  -43.5190 N.2    1 LIG      -0.57800
      5 N2        -73.9307  -11.3594  -43.6839 N.pl3  1 LIG      -0.05900
      6 H1        -71.0067   -9.9738  -43.6463 H      1 LIG       0.15700
      7 H2        -71.1307  -12.7084  -43.3640 H      1 LIG       0.15600
      8 H3        -73.6516   -9.2489  -43.8941 H      1 LIG       0.15900
      9 H4        -74.9371  -11.4531  -43.7392 H      1 LIG       0.32200
@<TRIPOS>BOND
      1       1       2 1
      2       1       3 2
      3       2       4 2
      4       3       5 1
      5       4       5 1
      6       1       6 1
      7       2       7 1
      8       3       8 1
      9       5       9 1
@<TRIPOS>ALT_TYPE
CGenFF_4.0_ALT_TYPE_SET
CGenFF_4.0 1 CG2R51 2 CG2R52 3 CG2R51 4 NG2R50 5 NG2R51 6 HGR51 7 HGR52 8 HGR52 9 HGP1
@<TRIPOS>MOLECULE
pyrazole
 9 9 0 0 0
****
USER_CHARGES
INVALID_CHARGES
Pose:  22 Cluster:  22 Fr_nu: 6347303 TotEn:   -12.25
@<TRIPOS>ATOM
      1 C1        -63.7981  -22.9142  -34.5854 C.2    1 LIG      -0.25100
      2 C2        -63.0384  -21.7307  -34.6460 C.2    1 LIG       0.13200
      3 C3        -64.2898  -23.0722  -35.8581 C.2    1 LIG      -0.03800
      4 N1        -63.0437  -21.1761  -35.8611 N.2    1 LIG      -0.57800
      5 N2        -63.8128  -22.0150  -36.5759 N.pl3  1 LIG      -0.05900
      6 H1        -63.9658  -23.5630  -33.7384 H      1 LIG       0.15700
      7 H2        -62.4814  -21.2487  -33.8553 H      1 LIG       0.15600
      8 H3        -64.9236  -23.8234  -36.3069 H      1 LIG       0.15900
      9 H4        -63.9734  -21.8035  -37.5528 H      1 LIG       0.32200
@<TRIPOS>BOND
      1       1       2 1
      2       1       3 2
      3       2       4 2
      4       3       5 1
      5       4       5 1
      6       1       6 1
      7       2       7 1
      8       3       8 1
      9       5       9 1
@<TRIPOS>ALT_TYPE
CGenFF_4.0_ALT_TYPE_SET
CGenFF_4.0 1 CG2R51 2 CG2R52 3 CG2R51 4 NG2R50 5 NG2R51 6 HGR51 7 HGR52 8 HGR52 9 HGP1
@<TRIPOS>MOLECULE
pyrazole
 9 9 0 0 0
****
USER_CHARGES
INVALID_CHARGES
Pose:  23 Cluster:  23 Fr_nu: 591292 TotEn:   -11.99
@<TRIPOS>ATOM
      1 C1        -40.1771  -14.3562  -39.2700 C.2    1 LIG      -0.25100
      2 C2        -40.5101  -13.1947  -38.5476 C.2    1 LIG       0.13200
      3 C3        -40.6739  -15.3871  -38.5105 C.2    1 LIG      -0.03800
      4 N1        -41.1678  -13.4619  -37.4163 N.2    1 LIG      -0.57800
      5 N2        -41.2523  -14.8031  -37.4220 N.pl3  1 LIG      -0.05900
      6 H1        -39.6512  -14.4358  -40.2099 H      1 LIG       0.15700
      7 H2        -40.3005  -12.1646  -38.7982 H      1 LIG       0.15600
      8 H3        -40.6662  -16.4594  -38.6425 H      1 LIG       0.15900
      9 H4        -41.7186  -15.2575  -36.6468 H      1 LIG       0.32200
@<TRIPOS>BOND
      1       1       2 1
      2       1       3 2
      3       2       4 2
      4       3       5 1
      5       4       5 1
      6       1       6 1
      7       2       7 1
      8       3       8 1
      9       5       9 1
@<TRIPOS>ALT_TYPE
CGenFF_4.0_ALT_TYPE_SET
CGenFF_4.0 1 CG2R51 2 CG2R52 3 CG2R51 4 NG2R50 5 NG2R51 6 HGR51 7 HGR52 8 HGR52 9 HGP1
@<TRIPOS>MOLECULE
pyrazole
 9 9 0 0 0
****
USER_CHARGES
INVALID_CHARGES
Pose:  24 Cluster:  24 Fr_nu: 217911 TotEn:   -11.56
@<TRIPOS>ATOM
      1 C1        -65.1191   -7.7933  -46.7399 C.2    1 LIG      -0.25100
      2 C2        -64.9656   -6.4896  -46.2315 C.2    1 LIG       0.13200
      3 C3        -64.3254   -8.5719  -45.9335 C.2    1 LIG      -0.03800
      4 N1        -64.1396   -6.4388  -45.1832 N.2    1 LIG      -0.57800
      5 N2        -63.7668   -7.7204  -45.0262 N.pl3  1 LIG      -0.05900
      6 H1        -65.7211   -8.1235  -47.5736 H      1 LIG       0.15700
      7 H2        -65.4210   -5.5742  -46.5815 H      1 LIG       0.15600
      8 H3        -64.1107   -9.6308  -45.9252 H      1 LIG       0.15900
      9 H4        -63.1239   -7.9444  -44.2770 H      1 LIG       0.32200
@<TRIPOS>BOND
      1       1       2 1
      2       1       3 2
      3       2       4 2
      4       3       5 1
      5       4       5 1
      6       1       6 1
      7       2       7 1
      8       3       8 1
      9       5       9 1
@<TRIPOS>ALT_TYPE
CGenFF_4.0_ALT_TYPE_SET
CGenFF_4.0 1 CG2R51 2 CG2R52 3 CG2R51 4 NG2R50 5 NG2R51 6 HGR51 7 HGR52 8 HGR52 9 HGP1
@<TRIPOS>MOLECULE
pyrazole
 9 9 0 0 0
****
USER_CHARGES
INVALID_CHARGES
Pose:  25 Cluster:  25 Fr_nu: 303420 TotEn:   -11.22
@<TRIPOS>ATOM
      1 C1        -66.3954   -5.5416  -46.5650 C.2    1 LIG      -0.25100
      2 C2        -66.6695   -6.5750  -47.4808 C.2    1 LIG       0.13200
      3 C3        -67.5444   -5.4284  -45.8210 C.2    1 LIG      -0.03800
      4 N1        -67.8963   -7.0824  -47.3337 N.2    1 LIG      -0.57800
      5 N2        -68.4033   -6.3648  -46.3168 N.pl3  1 LIG      -0.05900
      6 H1        -65.4916   -4.9601  -46.4580 H      1 LIG       0.15700
      7 H2        -66.0266   -6.9793  -48.2496 H      1 LIG       0.15600
      8 H3        -67.8228   -4.7791  -45.0035 H      1 LIG       0.15900
      9 H4        -69.3472   -6.5664  -46.0117 H      1 LIG       0.32200
@<TRIPOS>BOND
      1       1       2 1
      2       1       3 2
      3       2       4 2
      4       3       5 1
      5       4       5 1
      6       1       6 1
      7       2       7 1
      8       3       8 1
      9       5       9 1
@<TRIPOS>ALT_TYPE
CGenFF_4.0_ALT_TYPE_SET
CGenFF_4.0 1 CG2R51 2 CG2R52 3 CG2R51 4 NG2R50 5 NG2R51 6 HGR51 7 HGR52 8 HGR52 9 HGP1
@<TRIPOS>MOLECULE
pyrazole
 9 9 0 0 0
****
USER_CHARGES
INVALID_CHARGES
Pose:  26 Cluster:  26 Fr_nu: 4898442 TotEn:   -11.10
@<TRIPOS>ATOM
      1 C1        -66.9119   -7.4270  -46.0580 C.2    1 LIG      -0.25100
      2 C2        -66.1577   -8.1503  -45.1147 C.2    1 LIG       0.13200
      3 C3        -67.8652   -6.7789  -45.3113 C.2    1 LIG      -0.03800
      4 N1        -66.5941   -7.9781  -43.8642 N.2    1 LIG      -0.57800
      5 N2        -67.6328   -7.1390  -44.0164 N.pl3  1 LIG      -0.05900
      6 H1        -66.7828   -7.3807  -47.1293 H      1 LIG       0.15700
      7 H2        -65.3085   -8.7962  -45.2865 H      1 LIG       0.15600
      8 H3        -68.6711   -6.1108  -45.5788 H      1 LIG       0.15900
      9 H4        -68.1429   -6.8528  -43.1902 H      1 LIG       0.32200
@<TRIPOS>BOND
      1       1       2 1
      2       1       3 2
      3       2       4 2
      4       3       5 1
      5       4       5 1
      6       1       6 1
      7       2       7 1
      8       3       8 1
      9       5       9 1
@<TRIPOS>ALT_TYPE
CGenFF_4.0_ALT_TYPE_SET
CGenFF_4.0 1 CG2R51 2 CG2R52 3 CG2R51 4 NG2R50 5 NG2R51 6 HGR51 7 HGR52 8 HGR52 9 HGP1
@<TRIPOS>MOLECULE
pyrazole
 9 9 0 0 0
****
USER_CHARGES
INVALID_CHARGES
Pose:  27 Cluster:  27 Fr_nu: 9116451 TotEn:    -9.76
@<TRIPOS>ATOM
      1 C1        -72.8918  -11.8625  -43.7400 C.2    1 LIG      -0.25100
      2 C2        -71.6859  -11.2920  -44.1894 C.2    1 LIG       0.13200
      3 C3        -73.6142  -10.8002  -43.2541 C.2    1 LIG      -0.03800
      4 N1        -71.6411   -9.9698  -44.0057 N.2    1 LIG      -0.57800
      5 N2        -72.8278   -9.7006  -43.4355 N.pl3  1 LIG      -0.05900
      6 H1        -73.1960  -12.8985  -43.7649 H      1 LIG       0.15700
      7 H2        -70.8377  -11.7846  -44.6428 H      1 LIG       0.15600
      8 H3        -74.5938  -10.7294  -42.8038 H      1 LIG       0.15900
      9 H4        -73.0362   -8.7402  -43.1927 H      1 LIG       0.32200
@<TRIPOS>BOND
      1       1       2 1
      2       1       3 2
      3       2       4 2
      4       3       5 1
      5       4       5 1
      6       1       6 1
      7       2       7 1
      8       3       8 1
      9       5       9 1
@<TRIPOS>ALT_TYPE
CGenFF_4.0_ALT_TYPE_SET
CGenFF_4.0 1 CG2R51 2 CG2R52 3 CG2R51 4 NG2R50 5 NG2R51 6 HGR51 7 HGR52 8 HGR52 9 HGP1
@<TRIPOS>MOLECULE
pyrazole
 9 9 0 0 0
****
USER_CHARGES
INVALID_CHARGES
Pose:  28 Cluster:  28 Fr_nu: 4133878 TotEn:    -9.08
@<TRIPOS>ATOM
      1 C1        -67.9368   -6.3955  -46.4500 C.2    1 LIG      -0.25100
      2 C2        -66.9482   -7.3028  -46.0245 C.2    1 LIG       0.13200
      3 C3        -68.2011   -5.6304  -45.3404 C.2    1 LIG      -0.03800
      4 N1        -66.6074   -7.1313  -44.7445 N.2    1 LIG      -0.57800
      5 N2        -67.3861   -6.1072  -44.3561 N.pl3  1 LIG      -0.05900
      6 H1        -68.3939   -6.3072  -47.4245 H      1 LIG       0.15700
      7 H2        -66.4622   -8.0823  -46.5936 H      1 LIG       0.15600
      8 H3        -68.8820   -4.8098  -45.1657 H      1 LIG       0.15900
      9 H4        -67.3112   -5.7838  -43.3997 H      1 LIG       0.32200
@<TRIPOS>BOND
      1       1       2 1
      2       1       3 2
      3       2       4 2
      4       3       5 1
      5       4       5 1
      6       1       6 1
      7       2       7 1
      8       3       8 1
      9       5       9 1
@<TRIPOS>ALT_TYPE
CGenFF_4.0_ALT_TYPE_SET
CGenFF_4.0 1 CG2R51 2 CG2R52 3 CG2R51 4 NG2R50 5 NG2R51 6 HGR51 7 HGR52 8 HGR52 9 HGP1
@<TRIPOS>MOLECULE
pyrazole
 9 9 0 0 0
****
USER_CHARGES
INVALID_CHARGES
Pose:  29 Cluster:  29 Fr_nu: 9475436 TotEn:    -7.50
@<TRIPOS>ATOM
      1 C1        -53.8902  -25.4836  -24.9091 C.2    1 LIG      -0.25100
      2 C2        -52.8744  -24.5124  -24.8260 C.2    1 LIG       0.13200
      3 C3        -54.6946  -25.2326  -23.8244 C.2    1 LIG      -0.03800
      4 N1        -53.0182  -23.7047  -23.7721 N.2    1 LIG      -0.57800
      5 N2        -54.1338  -24.1676  -23.1828 N.pl3  1 LIG      -0.05900
      6 H1        -54.0220  -26.2570  -25.6512 H      1 LIG       0.15700
      7 H2        -52.0350  -24.3599  -25.4893 H      1 LIG       0.15600
      8 H3        -55.5938  -25.7067  -23.4583 H      1 LIG       0.15900
      9 H4        -54.4569  -23.7086  -22.3404 H      1 LIG       0.32200
@<TRIPOS>BOND
      1       1       2 1
      2       1       3 2
      3       2       4 2
      4       3       5 1
      5       4       5 1
      6       1       6 1
      7       2       7 1
      8       3       8 1
      9       5       9 1
@<TRIPOS>ALT_TYPE
CGenFF_4.0_ALT_TYPE_SET
CGenFF_4.0 1 CG2R51 2 CG2R52 3 CG2R51 4 NG2R50 5 NG2R51 6 HGR51 7 HGR52 8 HGR52 9 HGP1
@<TRIPOS>MOLECULE
pyrazole
 9 9 0 0 0
****
USER_CHARGES
INVALID_CHARGES
Pose:  30 Cluster:  30 Fr_nu: 9552044 TotEn:    -1.53
@<TRIPOS>ATOM
      1 C1        -51.6268  -25.1149  -24.7395 C.2    1 LIG      -0.25100
      2 C2        -52.6423  -24.1620  -24.5335 C.2    1 LIG       0.13200
      3 C3        -51.2203  -25.4624  -23.4744 C.2    1 LIG      -0.03800
      4 N1        -52.8672  -23.9196  -23.2394 N.2    1 LIG      -0.57800
      5 N2        -51.9874  -24.7254  -22.6207 N.pl3  1 LIG      -0.05900
      6 H1        -51.2431  -25.4975  -25.6737 H      1 LIG       0.15700
      7 H2        -53.2275  -23.6336  -25.2724 H      1 LIG       0.15600
      8 H3        -50.4696  -26.1503  -23.1129 H      1 LIG       0.15900
      9 H4        -51.9626  -24.7208  -21.6087 H      1 LIG       0.32200
@<TRIPOS>BOND
      1       1       2 1
      2       1       3 2
      3       2       4 2
      4       3       5 1
      5       4       5 1
      6       1       6 1
      7       2       7 1
      8       3       8 1
      9       5       9 1
@<TRIPOS>ALT_TYPE
CGenFF_4.0_ALT_TYPE_SET
CGenFF_4.0 1 CG2R51 2 CG2R52 3 CG2R51 4 NG2R50 5 NG2R51 6 HGR51 7 HGR52 8 HGR52 9 HGP1
@<TRIPOS>MOLECULE
4_lactone
 9 9 0 0 0
****
USER_CHARGES
INVALID_CHARGES
Pose:   1 Cluster:   1 Fr_nu: 6314372 TotEn:   -30.03
@<TRIPOS>ATOM
      1 C1        -71.9122  -13.0895  -43.0636 C.2    1 LIG       0.04000
      2 C2        -73.1960  -12.3254  -43.4340 C.3    1 LIG       0.11000
      3 C3        -72.2195  -11.1909  -43.7295 C.3    1 LIG       0.08100
      4 O1        -71.6127  -14.1923  -42.6655 O.2    1 LIG      -0.32000
      5 O2        -71.0997  -12.0358  -43.3451 O.3    1 LIG      -0.27100
      6 H1        -73.7237  -12.7331  -44.2976 H      1 LIG       0.09000
      7 H2        -73.8743  -12.1612  -42.5951 H      1 LIG       0.09000
      8 H3        -72.1524  -10.8844  -44.7769 H      1 LIG       0.09000
      9 H4        -72.3035  -10.3152  -43.0801 H      1 LIG       0.09000
@<TRIPOS>BOND
      1       1       2 1
      2       1       4 2
      3       1       5 1
      4       2       3 1
      5       3       5 1
      6       2       6 1
      7       2       7 1
      8       3       8 1
      9       3       9 1
@<TRIPOS>ALT_TYPE
CGenFF_4.0_ALT_TYPE_SET
CGenFF_4.0 1 CG2O4 2 CG3C41 3 CG3C41 4 OG2D1 5 OG3C51 6 HGA2 7 HGA2 8 HGA2 9 HGA2
@<TRIPOS>MOLECULE
4_lactone
 9 9 0 0 0
****
USER_CHARGES
INVALID_CHARGES
Pose:   2 Cluster:   2 Fr_nu: 6314396 TotEn:   -28.79
@<TRIPOS>ATOM
      1 C1        -71.3808  -13.0987  -42.9344 C.2    1 LIG       0.04000
      2 C2        -71.7886  -11.9839  -43.9142 C.3    1 LIG       0.11000
      3 C3        -73.1960  -12.3254  -43.4340 C.3    1 LIG       0.08100
      4 O1        -70.3601  -13.6323  -42.5634 O.2    1 LIG      -0.32000
      5 O2        -72.6615  -13.3515  -42.5526 O.3    1 LIG      -0.27100
      6 H1        -71.4219  -10.9936  -43.6399 H      1 LIG       0.09000
      7 H2        -71.5761  -12.2106  -44.9602 H      1 LIG       0.09000
      8 H3        -73.7089  -11.5393  -42.8731 H      1 LIG       0.09000
      9 H4        -73.8616  -12.7517  -44.1896 H      1 LIG       0.09000
@<TRIPOS>BOND
      1       1       2 1
      2       1       4 2
      3       1       5 1
      4       2       3 1
      5       3       5 1
      6       2       6 1
      7       2       7 1
      8       3       8 1
      9       3       9 1
@<TRIPOS>ALT_TYPE
CGenFF_4.0_ALT_TYPE_SET
CGenFF_4.0 1 CG2O4 2 CG3C41 3 CG3C41 4 OG2D1 5 OG3C51 6 HGA2 7 HGA2 8 HGA2 9 HGA2
@<TRIPOS>MOLECULE
4_lactone
 9 9 0 0 0
****
USER_CHARGES
INVALID_CHARGES
Pose:   3 Cluster:   3 Fr_nu: 1474887 TotEn:   -23.77
@<TRIPOS>ATOM
      1 C1        -71.5759  -12.7136  -43.9497 C.2    1 LIG       0.04000
      2 C2        -72.5219  -11.5150  -43.7560 C.3    1 LIG       0.11000
      3 C3        -73.4557  -12.5762  -43.1817 C.3    1 LIG       0.08100
      4 O1        -70.4643  -12.9129  -44.3844 O.2    1 LIG      -0.32000
      5 O2        -72.4587  -13.6064  -43.4269 O.3    1 LIG      -0.27100
      6 H1        -72.1579  -10.7703  -43.0465 H      1 LIG       0.09000
      7 H2        -72.8481  -11.0500  -44.6878 H      1 LIG       0.09000
      8 H3        -73.6831  -12.4806  -42.1165 H      1 LIG       0.09000
      9 H4        -74.3704  -12.7583  -43.7525 H      1 LIG       0.09000
@<TRIPOS>BOND
      1       1       2 1
      2       1       4 2
      3       1       5 1
      4       2       3 1
      5       3       5 1
      6       2       6 1
      7       2       7 1
      8       3       8 1
      9       3       9 1
@<TRIPOS>ALT_TYPE
CGenFF_4.0_ALT_TYPE_SET
CGenFF_4.0 1 CG2O4 2 CG3C41 3 CG3C41 4 OG2D1 5 OG3C51 6 HGA2 7 HGA2 8 HGA2 9 HGA2
@<TRIPOS>MOLECULE
4_lactone
 9 9 0 0 0
****
USER_CHARGES
INVALID_CHARGES
Pose:   4 Cluster:   4 Fr_nu: 686438 TotEn:   -22.82
@<TRIPOS>ATOM
      1 C1        -72.0787  -11.9393  -43.9810 C.2    1 LIG       0.04000
      2 C2        -73.3383  -11.0560  -44.0287 C.3    1 LIG       0.11000
      3 C3        -72.3318   -9.9512  -44.3358 C.3    1 LIG       0.08100
      4 O1        -71.8108  -13.1029  -43.7841 O.2    1 LIG      -0.32000
      5 O2        -71.2379  -10.9066  -44.2572 O.3    1 LIG      -0.27100
      6 H1        -74.0278  -11.3065  -44.8364 H      1 LIG       0.09000
      7 H2        -73.8592  -10.9712  -43.0735 H      1 LIG       0.09000
      8 H3        -72.4069   -9.5053  -45.3313 H      1 LIG       0.09000
      9 H4        -72.2400   -9.1719  -43.5743 H      1 LIG       0.09000
@<TRIPOS>BOND
      1       1       2 1
      2       1       4 2
      3       1       5 1
      4       2       3 1
      5       3       5 1
      6       2       6 1
      7       2       7 1
      8       3       8 1
      9       3       9 1
@<TRIPOS>ALT_TYPE
CGenFF_4.0_ALT_TYPE_SET
CGenFF_4.0 1 CG2O4 2 CG3C41 3 CG3C41 4 OG2D1 5 OG3C51 6 HGA2 7 HGA2 8 HGA2 9 HGA2
@<TRIPOS>MOLECULE
4_lactone
 9 9 0 0 0
****
USER_CHARGES
INVALID_CHARGES
Pose:   5 Cluster:   5 Fr_nu: 4470636 TotEn:   -21.02
@<TRIPOS>ATOM
      1 C1        -72.0200  -13.8705  -43.1661 C.2    1 LIG       0.04000
      2 C2        -71.3497  -12.8590  -44.1130 C.3    1 LIG       0.11000
      3 C3        -72.7022  -12.1579  -44.0287 C.3    1 LIG       0.08100
      4 O1        -71.7224  -14.8993  -42.6028 O.2    1 LIG      -0.32000
      5 O2        -73.1995  -13.1940  -43.1373 O.3    1 LIG      -0.27100
      6 H1        -70.5095  -12.3224  -43.6694 H      1 LIG       0.09000
      7 H2        -71.0880  -13.2692  -45.0898 H      1 LIG       0.09000
      8 H3        -72.6981  -11.1774  -43.5446 H      1 LIG       0.09000
      9 H4        -73.2734  -12.1213  -44.9603 H      1 LIG       0.09000
@<TRIPOS>BOND
      1       1       2 1
      2       1       4 2
      3       1       5 1
      4       2       3 1
      5       3       5 1
      6       2       6 1
      7       2       7 1
      8       3       8 1
      9       3       9 1
@<TRIPOS>ALT_TYPE
CGenFF_4.0_ALT_TYPE_SET
CGenFF_4.0 1 CG2O4 2 CG3C41 3 CG3C41 4 OG2D1 5 OG3C51 6 HGA2 7 HGA2 8 HGA2 9 HGA2
@<TRIPOS>MOLECULE
4_lactone
 9 9 0 0 0
****
USER_CHARGES
INVALID_CHARGES
Pose:   6 Cluster:   6 Fr_nu: 2757165 TotEn:   -19.51
@<TRIPOS>ATOM
      1 C1        -71.5522  -11.6958  -43.1999 C.2    1 LIG       0.04000
      2 C2        -72.8642  -11.6495  -44.0036 C.3    1 LIG       0.11000
      3 C3        -72.6816  -10.1407  -43.8696 C.3    1 LIG       0.08100
      4 O1        -70.8070  -12.5388  -42.7546 O.2    1 LIG      -0.32000
      5 O2        -71.4528  -10.3419  -43.1178 O.3    1 LIG      -0.27100
      6 H1        -72.7810  -12.0487  -45.0156 H      1 LIG       0.09000
      7 H2        -73.7228  -12.0720  -43.4791 H      1 LIG       0.09000
      8 H3        -72.4995   -9.6009  -44.8029 H      1 LIG       0.09000
      9 H4        -73.4384   -9.6253  -43.2719 H      1 LIG       0.09000
@<TRIPOS>BOND
      1       1       2 1
      2       1       4 2
      3       1       5 1
      4       2       3 1
      5       3       5 1
      6       2       6 1
      7       2       7 1
      8       3       8 1
      9       3       9 1
@<TRIPOS>ALT_TYPE
CGenFF_4.0_ALT_TYPE_SET
CGenFF_4.0 1 CG2O4 2 CG3C41 3 CG3C41 4 OG2D1 5 OG3C51 6 HGA2 7 HGA2 8 HGA2 9 HGA2
@<TRIPOS>MOLECULE
4_lactone
 9 9 0 0 0
****
USER_CHARGES
INVALID_CHARGES
Pose:   7 Cluster:   7 Fr_nu: 6728509 TotEn:   -19.02
@<TRIPOS>ATOM
      1 C1        -70.8855  -12.8849  -43.6528 C.2    1 LIG       0.04000
      2 C2        -72.3523  -12.6113  -43.2749 C.3    1 LIG       0.11000
      3 C3        -72.1583  -11.3764  -44.1496 C.3    1 LIG       0.08100
      4 O1        -70.0463  -13.7261  -43.4239 O.2    1 LIG      -0.32000
      5 O2        -70.7823  -11.7647  -44.4172 O.3    1 LIG      -0.27100
      6 H1        -73.0560  -13.3542  -43.6537 H      1 LIG       0.09000
      7 H2        -72.5101  -12.4200  -42.2122 H      1 LIG       0.09000
      8 H3        -72.7542  -11.3466  -45.0659 H      1 LIG       0.09000
      9 H4        -72.2107  -10.4164  -43.6287 H      1 LIG       0.09000
@<TRIPOS>BOND
      1       1       2 1
      2       1       4 2
      3       1       5 1
      4       2       3 1
      5       3       5 1
      6       2       6 1
      7       2       7 1
      8       3       8 1
      9       3       9 1
@<TRIPOS>ALT_TYPE
CGenFF_4.0_ALT_TYPE_SET
CGenFF_4.0 1 CG2O4 2 CG3C41 3 CG3C41 4 OG2D1 5 OG3C51 6 HGA2 7 HGA2 8 HGA2 9 HGA2
@<TRIPOS>MOLECULE
4_lactone
 9 9 0 0 0
****
USER_CHARGES
INVALID_CHARGES
Pose:   8 Cluster:   8 Fr_nu: 6707660 TotEn:   -18.73
@<TRIPOS>ATOM
      1 C1        -52.8567  -23.8276  -24.5408 C.2    1 LIG       0.04000
      2 C2        -53.3541  -25.2755  -24.6998 C.3    1 LIG       0.11000
      3 C3        -53.3149  -25.2649  -23.1746 C.3    1 LIG       0.08100
      4 O1        -52.5572  -22.9021  -25.2606 O.2    1 LIG      -0.32000
      5 O2        -52.8445  -23.8886  -23.1822 O.3    1 LIG      -0.27100
      6 H1        -54.3455  -25.3594  -25.1475 H      1 LIG       0.09000
      7 H2        -52.6400  -25.9406  -25.1881 H      1 LIG       0.09000
      8 H3        -54.2833  -25.3573  -22.6752 H      1 LIG       0.09000
      9 H4        -52.5837  -25.9369  -22.7169 H      1 LIG       0.09000
@<TRIPOS>BOND
      1       1       2 1
      2       1       4 2
      3       1       5 1
      4       2       3 1
      5       3       5 1
      6       2       6 1
      7       2       7 1
      8       3       8 1
      9       3       9 1
@<TRIPOS>ALT_TYPE
CGenFF_4.0_ALT_TYPE_SET
CGenFF_4.0 1 CG2O4 2 CG3C41 3 CG3C41 4 OG2D1 5 OG3C51 6 HGA2 7 HGA2 8 HGA2 9 HGA2
@<TRIPOS>MOLECULE
4_lactone
 9 9 0 0 0
****
USER_CHARGES
INVALID_CHARGES
Pose:   9 Cluster:   9 Fr_nu: 3559783 TotEn:   -18.71
@<TRIPOS>ATOM
      1 C1        -58.2272   -2.9171  -19.7704 C.2    1 LIG       0.04000
      2 C2        -59.3676   -2.0463  -20.3274 C.3    1 LIG       0.11000
      3 C3        -60.1840   -2.7384  -19.2400 C.3    1 LIG       0.08100
      4 O1        -57.0537   -3.1047  -19.9985 O.2    1 LIG      -0.32000
      5 O2        -59.0140   -3.4958  -18.8240 O.3    1 LIG      -0.27100
      6 H1        -59.2149   -0.9741  -20.1949 H      1 LIG       0.09000
      7 H2        -59.6481   -2.2837  -21.3549 H      1 LIG       0.09000
      8 H3        -60.5510   -2.0910  -18.4389 H      1 LIG       0.09000
      9 H4        -60.9823   -3.3955  -19.5958 H      1 LIG       0.09000
@<TRIPOS>BOND
      1       1       2 1
      2       1       4 2
      3       1       5 1
      4       2       3 1
      5       3       5 1
      6       2       6 1
      7       2       7 1
      8       3       8 1
      9       3       9 1
@<TRIPOS>ALT_TYPE
CGenFF_4.0_ALT_TYPE_SET
CGenFF_4.0 1 CG2O4 2 CG3C41 3 CG3C41 4 OG2D1 5 OG3C51 6 HGA2 7 HGA2 8 HGA2 9 HGA2
@<TRIPOS>MOLECULE
4_lactone
 9 9 0 0 0
****
USER_CHARGES
INVALID_CHARGES
Pose:  10 Cluster:  10 Fr_nu: 6548335 TotEn:   -18.45
@<TRIPOS>ATOM
      1 C1        -51.2671  -23.5494  -26.0488 C.2    1 LIG       0.04000
      2 C2        -50.6396  -24.9394  -25.8409 C.3    1 LIG       0.11000
      3 C3        -49.9102  -24.6047  -27.1386 C.3    1 LIG       0.08100
      4 O1        -52.0644  -22.8359  -25.4835 O.2    1 LIG      -0.32000
      5 O2        -50.5842  -23.3174  -27.2019 O.3    1 LIG      -0.27100
      6 H1        -50.0125  -25.0166  -24.9514 H      1 LIG       0.09000
      7 H2        -51.3533  -25.7631  -25.8966 H      1 LIG       0.09000
      8 H3        -48.8261  -24.4886  -27.0562 H      1 LIG       0.09000
      9 H4        -50.1627  -25.2331  -27.9971 H      1 LIG       0.09000
@<TRIPOS>BOND
      1       1       2 1
      2       1       4 2
      3       1       5 1
      4       2       3 1
      5       3       5 1
      6       2       6 1
      7       2       7 1
      8       3       8 1
      9       3       9 1
@<TRIPOS>ALT_TYPE
CGenFF_4.0_ALT_TYPE_SET
CGenFF_4.0 1 CG2O4 2 CG3C41 3 CG3C41 4 OG2D1 5 OG3C51 6 HGA2 7 HGA2 8 HGA2 9 HGA2
@<TRIPOS>MOLECULE
4_lactone
 9 9 0 0 0
****
USER_CHARGES
INVALID_CHARGES
Pose:  11 Cluster:  11 Fr_nu: 6119137 TotEn:   -18.21
@<TRIPOS>ATOM
      1 C1        -53.9519  -23.4468  -24.4059 C.2    1 LIG       0.04000
      2 C2        -55.2828  -24.1620  -24.6998 C.3    1 LIG       0.11000
      3 C3        -55.3164  -24.3345  -23.1842 C.3    1 LIG       0.08100
      4 O1        -53.0773  -22.8943  -25.0337 O.2    1 LIG      -0.32000
      5 O2        -54.0459  -23.6370  -23.0625 O.3    1 LIG      -0.27100
      6 H1        -56.0535  -23.5139  -25.1199 H      1 LIG       0.09000
      7 H2        -55.1763  -25.0803  -25.2796 H      1 LIG       0.09000
      8 H3        -56.1190  -23.8038  -22.6647 H      1 LIG       0.09000
      9 H4        -55.2451  -25.3648  -22.8251 H      1 LIG       0.09000
@<TRIPOS>BOND
      1       1       2 1
      2       1       4 2
      3       1       5 1
      4       2       3 1
      5       3       5 1
      6       2       6 1
      7       2       7 1
      8       3       8 1
      9       3       9 1
@<TRIPOS>ALT_TYPE
CGenFF_4.0_ALT_TYPE_SET
CGenFF_4.0 1 CG2O4 2 CG3C41 3 CG3C41 4 OG2D1 5 OG3C51 6 HGA2 7 HGA2 8 HGA2 9 HGA2
@<TRIPOS>MOLECULE
4_lactone
 9 9 0 0 0
****
USER_CHARGES
INVALID_CHARGES
Pose:  12 Cluster:  12 Fr_nu: 341780 TotEn:   -17.60
@<TRIPOS>ATOM
      1 C1        -68.6855   -7.1901  -45.1219 C.2    1 LIG       0.04000
      2 C2        -68.7450   -5.8092  -45.7991 C.3    1 LIG       0.11000
      3 C3        -70.2349   -6.1229  -45.8985 C.3    1 LIG       0.08100
      4 O1        -67.8442   -7.9097  -44.6333 O.2    1 LIG      -0.32000
      5 O2        -70.0229   -7.4048  -45.2448 O.3    1 LIG      -0.27100
      6 H1        -68.4785   -4.9793  -45.1428 H      1 LIG       0.09000
      7 H2        -68.2074   -5.7546  -46.7471 H      1 LIG       0.09000
      8 H3        -70.8951   -5.4765  -45.3139 H      1 LIG       0.09000
      9 H4        -70.6237   -6.2486  -46.9127 H      1 LIG       0.09000
@<TRIPOS>BOND
      1       1       2 1
      2       1       4 2
      3       1       5 1
      4       2       3 1
      5       3       5 1
      6       2       6 1
      7       2       7 1
      8       3       8 1
      9       3       9 1
@<TRIPOS>ALT_TYPE
CGenFF_4.0_ALT_TYPE_SET
CGenFF_4.0 1 CG2O4 2 CG3C41 3 CG3C41 4 OG2D1 5 OG3C51 6 HGA2 7 HGA2 8 HGA2 9 HGA2
@<TRIPOS>MOLECULE
4_lactone
 9 9 0 0 0
****
USER_CHARGES
INVALID_CHARGES
Pose:  13 Cluster:  13 Fr_nu: 3138640 TotEn:   -17.31
@<TRIPOS>ATOM
      1 C1        -74.7818  -25.9426  -44.4292 C.2    1 LIG       0.04000
      2 C2        -75.9211  -26.0038  -45.4624 C.3    1 LIG       0.11000
      3 C3        -74.7704  -25.9856  -46.4640 C.3    1 LIG       0.08100
      4 O1        -74.6692  -25.9124  -43.2248 O.2    1 LIG      -0.32000
      5 O2        -73.8061  -25.9280  -45.3766 O.3    1 LIG      -0.27100
      6 H1        -76.5047  -26.9251  -45.4280 H      1 LIG       0.09000
      7 H2        -76.5670  -25.1242  -45.4657 H      1 LIG       0.09000
      8 H3        -74.6492  -26.8925  -47.0628 H      1 LIG       0.09000
      9 H4        -74.7124  -25.0978  -47.0997 H      1 LIG       0.09000
@<TRIPOS>BOND
      1       1       2 1
      2       1       4 2
      3       1       5 1
      4       2       3 1
      5       3       5 1
      6       2       6 1
      7       2       7 1
      8       3       8 1
      9       3       9 1
@<TRIPOS>ALT_TYPE
CGenFF_4.0_ALT_TYPE_SET
CGenFF_4.0 1 CG2O4 2 CG3C41 3 CG3C41 4 OG2D1 5 OG3C51 6 HGA2 7 HGA2 8 HGA2 9 HGA2
@<TRIPOS>MOLECULE
4_lactone
 9 9 0 0 0
****
USER_CHARGES
INVALID_CHARGES
Pose:  14 Cluster:  14 Fr_nu: 6548026 TotEn:   -16.89
@<TRIPOS>ATOM
      1 C1        -50.2645  -23.4878  -26.6279 C.2    1 LIG       0.04000
      2 C2        -49.5412  -24.6687  -27.3000 C.3    1 LIG       0.11000
      3 C3        -48.6903  -23.5621  -27.9159 C.3    1 LIG       0.08100
      4 O1        -51.1888  -23.3245  -25.8641 O.2    1 LIG      -0.32000
      5 O2        -49.4680  -22.5536  -27.2132 O.3    1 LIG      -0.27100
      6 H1        -49.0252  -25.3303  -26.6025 H      1 LIG       0.09000
      7 H2        -50.1627  -25.2331  -27.9971 H      1 LIG       0.09000
      8 H3        -47.6404  -23.5466  -27.6109 H      1 LIG       0.09000
      9 H4        -48.7745  -23.4508  -29.0004 H      1 LIG       0.09000
@<TRIPOS>BOND
      1       1       2 1
      2       1       4 2
      3       1       5 1
      4       2       3 1
      5       3       5 1
      6       2       6 1
      7       2       7 1
      8       3       8 1
      9       3       9 1
@<TRIPOS>ALT_TYPE
CGenFF_4.0_ALT_TYPE_SET
CGenFF_4.0 1 CG2O4 2 CG3C41 3 CG3C41 4 OG2D1 5 OG3C51 6 HGA2 7 HGA2 8 HGA2 9 HGA2
@<TRIPOS>MOLECULE
4_lactone
 9 9 0 0 0
****
USER_CHARGES
INVALID_CHARGES
Pose:  15 Cluster:  15 Fr_nu: 3137930 TotEn:   -16.42
@<TRIPOS>ATOM
      1 C1        -73.9183  -25.9745  -45.2884 C.2    1 LIG       0.04000
      2 C2        -75.2460  -25.5805  -45.9601 C.3    1 LIG       0.11000
      3 C3        -75.1150  -26.9539  -46.6116 C.3    1 LIG       0.08100
      4 O1        -73.1344  -25.4875  -44.5057 O.2    1 LIG      -0.32000
      5 O2        -73.8646  -27.1852  -45.9056 O.3    1 LIG      -0.27100
      6 H1        -76.0791  -25.4634  -45.2653 H      1 LIG       0.09000
      7 H2        -75.1676  -24.7261  -46.6343 H      1 LIG       0.09000
      8 H3        -75.8776  -27.6857  -46.3315 H      1 LIG       0.09000
      9 H4        -74.9696  -26.9498  -47.6954 H      1 LIG       0.09000
@<TRIPOS>BOND
      1       1       2 1
      2       1       4 2
      3       1       5 1
      4       2       3 1
      5       3       5 1
      6       2       6 1
      7       2       7 1
      8       3       8 1
      9       3       9 1
@<TRIPOS>ALT_TYPE
CGenFF_4.0_ALT_TYPE_SET
CGenFF_4.0 1 CG2O4 2 CG3C41 3 CG3C41 4 OG2D1 5 OG3C51 6 HGA2 7 HGA2 8 HGA2 9 HGA2
@<TRIPOS>MOLECULE
4_lactone
 9 9 0 0 0
****
USER_CHARGES
INVALID_CHARGES
Pose:  16 Cluster:  16 Fr_nu: 343634 TotEn:   -16.42
@<TRIPOS>ATOM
      1 C1        -67.4526   -7.5358  -45.3100 C.2    1 LIG       0.04000
      2 C2        -67.7080   -6.1861  -44.6156 C.3    1 LIG       0.11000
      3 C3        -68.9362   -6.1584  -45.5204 C.3    1 LIG       0.08100
      4 O1        -66.6261   -8.4187  -45.2695 O.2    1 LIG      -0.32000
      5 O2        -68.5646   -7.4451  -46.0878 O.3    1 LIG      -0.27100
      6 H1        -67.9093   -6.2663  -43.5462 H      1 LIG       0.09000
      7 H2        -66.9498   -5.4288  -44.8215 H      1 LIG       0.09000
      8 H3        -69.9019   -6.2066  -45.0099 H      1 LIG       0.09000
      9 H4        -68.9448   -5.3718  -46.2800 H      1 LIG       0.09000
@<TRIPOS>BOND
      1       1       2 1
      2       1       4 2
      3       1       5 1
      4       2       3 1
      5       3       5 1
      6       2       6 1
      7       2       7 1
      8       3       8 1
      9       3       9 1
@<TRIPOS>ALT_TYPE
CGenFF_4.0_ALT_TYPE_SET
CGenFF_4.0 1 CG2O4 2 CG3C41 3 CG3C41 4 OG2D1 5 OG3C51 6 HGA2 7 HGA2 8 HGA2 9 HGA2
@<TRIPOS>MOLECULE
4_lactone
 9 9 0 0 0
****
USER_CHARGES
INVALID_CHARGES
Pose:  17 Cluster:  17 Fr_nu: 2016191 TotEn:   -15.94
@<TRIPOS>ATOM
      1 C1        -67.0851   -7.3840  -46.3940 C.2    1 LIG       0.04000
      2 C2        -67.4950   -5.9956  -45.8710 C.3    1 LIG       0.11000
      3 C3        -68.2157   -6.8109  -44.8015 C.3    1 LIG       0.08100
      4 O1        -66.4335   -7.8378  -47.3071 O.2    1 LIG      -0.32000
      5 O2        -67.7516   -8.0472  -45.4112 O.3    1 LIG      -0.27100
      6 H1        -66.6599   -5.3873  -45.5202 H      1 LIG       0.09000
      7 H2        -68.1365   -5.4346  -46.5526 H      1 LIG       0.09000
      8 H3        -67.8359   -6.6965  -43.7826 H      1 LIG       0.09000
      9 H4        -69.3070   -6.7427  -44.8121 H      1 LIG       0.09000
@<TRIPOS>BOND
      1       1       2 1
      2       1       4 2
      3       1       5 1
      4       2       3 1
      5       3       5 1
      6       2       6 1
      7       2       7 1
      8       3       8 1
      9       3       9 1
@<TRIPOS>ALT_TYPE
CGenFF_4.0_ALT_TYPE_SET
CGenFF_4.0 1 CG2O4 2 CG3C41 3 CG3C41 4 OG2D1 5 OG3C51 6 HGA2 7 HGA2 8 HGA2 9 HGA2
@<TRIPOS>MOLECULE
4_lactone
 9 9 0 0 0
****
USER_CHARGES
INVALID_CHARGES
Pose:  18 Cluster:  18 Fr_nu: 6699137 TotEn:   -15.93
@<TRIPOS>ATOM
      1 C1        -52.0428  -23.8852  -25.1088 C.2    1 LIG       0.04000
      2 C2        -51.9390  -25.2613  -24.4270 C.3    1 LIG       0.11000
      3 C3        -50.8281  -25.4824  -25.4492 C.3    1 LIG       0.08100
      4 O1        -52.7088  -22.8811  -24.9969 O.2    1 LIG      -0.32000
      5 O2        -51.0434  -24.1504  -25.9923 O.3    1 LIG      -0.27100
      6 H1        -51.6214  -25.2189  -23.3840 H      1 LIG       0.09000
      7 H2        -52.8257  -25.8859  -24.5473 H      1 LIG       0.09000
      8 H3        -49.8210  -25.5922  -25.0379 H      1 LIG       0.09000
      9 H4        -51.0219  -26.2570  -26.1962 H      1 LIG       0.09000
@<TRIPOS>BOND
      1       1       2 1
      2       1       4 2
      3       1       5 1
      4       2       3 1
      5       3       5 1
      6       2       6 1
      7       2       7 1
      8       3       8 1
      9       3       9 1
@<TRIPOS>ALT_TYPE
CGenFF_4.0_ALT_TYPE_SET
CGenFF_4.0 1 CG2O4 2 CG3C41 3 CG3C41 4 OG2D1 5 OG3C51 6 HGA2 7 HGA2 8 HGA2 9 HGA2
@<TRIPOS>MOLECULE
4_lactone
 9 9 0 0 0
****
USER_CHARGES
INVALID_CHARGES
Pose:  19 Cluster:  19 Fr_nu: 6702442 TotEn:   -15.46
@<TRIPOS>ATOM
      1 C1        -52.2561  -23.9707  -24.6495 C.2    1 LIG       0.04000
      2 C2        -51.7964  -25.2957  -25.2837 C.3    1 LIG       0.11000
      3 C3        -50.7761  -24.3996  -25.9793 C.3    1 LIG       0.08100
      4 O1        -53.1021  -23.6011  -23.8672 O.2    1 LIG      -0.32000
      5 O2        -51.3206  -23.2319  -25.3043 O.3    1 LIG      -0.27100
      6 H1        -51.3882  -26.0131  -24.5702 H      1 LIG       0.09000
      7 H2        -52.5404  -25.7604  -25.9329 H      1 LIG       0.09000
      8 H3        -49.7312  -24.5718  -25.7073 H      1 LIG       0.09000
      9 H4        -50.8801  -24.3208  -27.0649 H      1 LIG       0.09000
@<TRIPOS>BOND
      1       1       2 1
      2       1       4 2
      3       1       5 1
      4       2       3 1
      5       3       5 1
      6       2       6 1
      7       2       7 1
      8       3       8 1
      9       3       9 1
@<TRIPOS>ALT_TYPE
CGenFF_4.0_ALT_TYPE_SET
CGenFF_4.0 1 CG2O4 2 CG3C41 3 CG3C41 4 OG2D1 5 OG3C51 6 HGA2 7 HGA2 8 HGA2 9 HGA2
@<TRIPOS>MOLECULE
4_lactone
 9 9 0 0 0
****
USER_CHARGES
INVALID_CHARGES
Pose:  20 Cluster:  20 Fr_nu: 4851892 TotEn:   -15.27
@<TRIPOS>ATOM
      1 C1        -74.1569  -26.8640  -44.8215 C.2    1 LIG       0.04000
      2 C2        -74.9769  -27.0914  -46.1042 C.3    1 LIG       0.11000
      3 C3        -75.7659  -25.8881  -45.5968 C.3    1 LIG       0.08100
      4 O1        -73.2046  -27.3667  -44.2695 O.2    1 LIG      -0.32000
      5 O2        -74.9043  -25.7978  -44.4285 O.3    1 LIG      -0.27100
      6 H1        -74.4146  -26.9346  -47.0260 H      1 LIG       0.09000
      7 H2        -75.5177  -28.0390  -46.1249 H      1 LIG       0.09000
      8 H3        -75.7047  -24.9873  -46.2136 H      1 LIG       0.09000
      9 H4        -76.8035  -26.0888  -45.3162 H      1 LIG       0.09000
@<TRIPOS>BOND
      1       1       2 1
      2       1       4 2
      3       1       5 1
      4       2       3 1
      5       3       5 1
      6       2       6 1
      7       2       7 1
      8       3       8 1
      9       3       9 1
@<TRIPOS>ALT_TYPE
CGenFF_4.0_ALT_TYPE_SET
CGenFF_4.0 1 CG2O4 2 CG3C41 3 CG3C41 4 OG2D1 5 OG3C51 6 HGA2 7 HGA2 8 HGA2 9 HGA2
@<TRIPOS>MOLECULE
4_lactone
 9 9 0 0 0
****
USER_CHARGES
INVALID_CHARGES
Pose:  21 Cluster:  21 Fr_nu: 1374045 TotEn:   -15.27
@<TRIPOS>ATOM
      1 C1        -67.2128   -7.4854  -44.5071 C.2    1 LIG       0.04000
      2 C2        -67.1532   -6.0909  -45.1559 C.3    1 LIG       0.11000
      3 C3        -68.4228   -6.5624  -45.8584 C.3    1 LIG       0.08100
      4 O1        -66.5665   -8.1286  -43.7115 O.2    1 LIG      -0.32000
      5 O2        -68.3466   -7.8407  -45.1688 O.3    1 LIG      -0.27100
      6 H1        -67.2794   -5.2665  -44.4524 H      1 LIG       0.09000
      7 H2        -66.2851   -5.9355  -45.7986 H      1 LIG       0.09000
      8 H3        -69.3362   -6.0192  -45.6010 H      1 LIG       0.09000
      9 H4        -68.3443   -6.6852  -46.9421 H      1 LIG       0.09000
@<TRIPOS>BOND
      1       1       2 1
      2       1       4 2
      3       1       5 1
      4       2       3 1
      5       3       5 1
      6       2       6 1
      7       2       7 1
      8       3       8 1
      9       3       9 1
@<TRIPOS>ALT_TYPE
CGenFF_4.0_ALT_TYPE_SET
CGenFF_4.0 1 CG2O4 2 CG3C41 3 CG3C41 4 OG2D1 5 OG3C51 6 HGA2 7 HGA2 8 HGA2 9 HGA2
@<TRIPOS>MOLECULE
4_lactone
 9 9 0 0 0
****
USER_CHARGES
INVALID_CHARGES
Pose:  22 Cluster:  22 Fr_nu: 1562677 TotEn:   -15.25
@<TRIPOS>ATOM
      1 C1        -67.0359   -7.8971  -44.9838 C.2    1 LIG       0.04000
      2 C2        -66.8329   -6.6886  -44.0524 C.3    1 LIG       0.11000
      3 C3        -65.3960   -7.1990  -44.0009 C.3    1 LIG       0.08100
      4 O1        -67.9410   -8.3998  -45.6102 O.2    1 LIG      -0.32000
      5 O2        -65.7391   -8.2965  -44.8916 O.3    1 LIG      -0.27100
      6 H1        -66.9751   -5.7223  -44.5389 H      1 LIG       0.09000
      7 H2        -67.3915   -6.7485  -43.1169 H      1 LIG       0.09000
      8 H3        -64.6433   -6.5408  -44.4435 H      1 LIG       0.09000
      9 H4        -65.0594   -7.5628  -43.0263 H      1 LIG       0.09000
@<TRIPOS>BOND
      1       1       2 1
      2       1       4 2
      3       1       5 1
      4       2       3 1
      5       3       5 1
      6       2       6 1
      7       2       7 1
      8       3       8 1
      9       3       9 1
@<TRIPOS>ALT_TYPE
CGenFF_4.0_ALT_TYPE_SET
CGenFF_4.0 1 CG2O4 2 CG3C41 3 CG3C41 4 OG2D1 5 OG3C51 6 HGA2 7 HGA2 8 HGA2 9 HGA2
@<TRIPOS>MOLECULE
4_lactone
 9 9 0 0 0
****
USER_CHARGES
INVALID_CHARGES
Pose:  23 Cluster:  23 Fr_nu: 6652656 TotEn:   -14.61
@<TRIPOS>ATOM
      1 C1        -54.0528  -23.8574  -24.5843 C.2    1 LIG       0.04000
      2 C2        -54.6399  -25.2755  -24.6998 C.3    1 LIG       0.11000
      3 C3        -55.9668  -24.5253  -24.7657 C.3    1 LIG       0.08100
      4 O1        -52.9601  -23.3494  -24.4738 O.2    1 LIG      -0.32000
      5 O2        -55.2701  -23.2540  -24.6478 O.3    1 LIG      -0.27100
      6 H1        -54.3496  -25.8053  -25.6084 H      1 LIG       0.09000
      7 H2        -54.4880  -25.8939  -23.8136 H      1 LIG       0.09000
      8 H3        -56.5079  -24.6022  -25.7128 H      1 LIG       0.09000
      9 H4        -56.6449  -24.6914  -23.9241 H      1 LIG       0.09000
@<TRIPOS>BOND
      1       1       2 1
      2       1       4 2
      3       1       5 1
      4       2       3 1
      5       3       5 1
      6       2       6 1
      7       2       7 1
      8       3       8 1
      9       3       9 1
@<TRIPOS>ALT_TYPE
CGenFF_4.0_ALT_TYPE_SET
CGenFF_4.0 1 CG2O4 2 CG3C41 3 CG3C41 4 OG2D1 5 OG3C51 6 HGA2 7 HGA2 8 HGA2 9 HGA2
@<TRIPOS>MOLECULE
4_lactone
 9 9 0 0 0
****
USER_CHARGES
INVALID_CHARGES
Pose:  24 Cluster:  24 Fr_nu:  93840 TotEn:   -14.47
@<TRIPOS>ATOM
      1 C1        -67.6759   -5.7690  -46.8235 C.2    1 LIG       0.04000
      2 C2        -68.6015   -5.2789  -45.6955 C.3    1 LIG       0.11000
      3 C3        -69.6027   -6.2247  -46.3521 C.3    1 LIG       0.08100
      4 O1        -66.5411   -5.5741  -47.1956 O.2    1 LIG      -0.32000
      5 O2        -68.6181   -6.5916  -47.3577 O.3    1 LIG      -0.27100
      6 H1        -68.2710   -5.5598  -44.6944 H      1 LIG       0.09000
      7 H2        -68.8460   -4.2169  -45.7500 H      1 LIG       0.09000
      8 H3        -69.9051   -7.0863  -45.7506 H      1 LIG       0.09000
      9 H4        -70.4776   -5.7472  -46.8019 H      1 LIG       0.09000
@<TRIPOS>BOND
      1       1       2 1
      2       1       4 2
      3       1       5 1
      4       2       3 1
      5       3       5 1
      6       2       6 1
      7       2       7 1
      8       3       8 1
      9       3       9 1
@<TRIPOS>ALT_TYPE
CGenFF_4.0_ALT_TYPE_SET
CGenFF_4.0 1 CG2O4 2 CG3C41 3 CG3C41 4 OG2D1 5 OG3C51 6 HGA2 7 HGA2 8 HGA2 9 HGA2
@<TRIPOS>MOLECULE
4_lactone
 9 9 0 0 0
****
USER_CHARGES
INVALID_CHARGES
Pose:  25 Cluster:  25 Fr_nu:  97099 TotEn:   -14.37
@<TRIPOS>ATOM
      1 C1        -49.7900    2.5245  -31.0445 C.2    1 LIG       0.04000
      2 C2        -50.8941    1.7755  -31.8122 C.3    1 LIG       0.11000
      3 C3        -51.5021    1.6170  -30.4219 C.3    1 LIG       0.08100
      4 O1        -48.7518    3.0912  -31.2999 O.2    1 LIG      -0.32000
      5 O2        -50.3876    2.3452  -29.8360 O.3    1 LIG      -0.27100
      6 H1        -51.4567    2.4012  -32.5067 H      1 LIG       0.09000
      7 H2        -50.5573    0.8544  -32.2907 H      1 LIG       0.09000
      8 H3        -52.4518    2.1337  -30.2585 H      1 LIG       0.09000
      9 H4        -51.5552    0.5921  -30.0444 H      1 LIG       0.09000
@<TRIPOS>BOND
      1       1       2 1
      2       1       4 2
      3       1       5 1
      4       2       3 1
      5       3       5 1
      6       2       6 1
      7       2       7 1
      8       3       8 1
      9       3       9 1
@<TRIPOS>ALT_TYPE
CGenFF_4.0_ALT_TYPE_SET
CGenFF_4.0 1 CG2O4 2 CG3C41 3 CG3C41 4 OG2D1 5 OG3C51 6 HGA2 7 HGA2 8 HGA2 9 HGA2
@<TRIPOS>MOLECULE
4_lactone
 9 9 0 0 0
****
USER_CHARGES
INVALID_CHARGES
Pose:  26 Cluster:  26 Fr_nu: 3421384 TotEn:   -14.34
@<TRIPOS>ATOM
      1 C1        -50.8254    3.3437  -31.3612 C.2    1 LIG       0.04000
      2 C2        -50.3809    2.1678  -32.2494 C.3    1 LIG       0.11000
      3 C3        -49.0152    2.8397  -32.1434 C.3    1 LIG       0.08100
      4 O1        -51.8474    3.7383  -30.8475 O.2    1 LIG      -0.32000
      5 O2        -49.5806    3.8893  -31.3102 O.3    1 LIG      -0.27100
      6 H1        -50.4666    1.1909  -31.7710 H      1 LIG       0.09000
      7 H2        -50.8324    2.1647  -33.2429 H      1 LIG       0.09000
      8 H3        -48.2478    2.2715  -31.6106 H      1 LIG       0.09000
      9 H4        -48.6133    3.2411  -33.0777 H      1 LIG       0.09000
@<TRIPOS>BOND
      1       1       2 1
      2       1       4 2
      3       1       5 1
      4       2       3 1
      5       3       5 1
      6       2       6 1
      7       2       7 1
      8       3       8 1
      9       3       9 1
@<TRIPOS>ALT_TYPE
CGenFF_4.0_ALT_TYPE_SET
CGenFF_4.0 1 CG2O4 2 CG3C41 3 CG3C41 4 OG2D1 5 OG3C51 6 HGA2 7 HGA2 8 HGA2 9 HGA2
@<TRIPOS>MOLECULE
4_lactone
 9 9 0 0 0
****
USER_CHARGES
INVALID_CHARGES
Pose:  27 Cluster:  27 Fr_nu:  79094 TotEn:   -14.32
@<TRIPOS>ATOM
      1 C1        -68.4102   -6.6381  -46.7888 C.2    1 LIG       0.04000
      2 C2        -68.5900   -5.9255  -45.4363 C.3    1 LIG       0.11000
      3 C3        -70.0701   -5.9997  -45.7991 C.3    1 LIG       0.08100
      4 O1        -67.4967   -7.0560  -47.4635 O.2    1 LIG      -0.32000
      5 O2        -69.7448   -6.6690  -47.0488 O.3    1 LIG      -0.27100
      6 H1        -68.2831   -6.5207  -44.5749 H      1 LIG       0.09000
      7 H2        -68.1599   -4.9233  -45.4004 H      1 LIG       0.09000
      8 H3        -70.6854   -6.6308  -45.1520 H      1 LIG       0.09000
      9 H4        -70.5615   -5.0387  -45.9742 H      1 LIG       0.09000
@<TRIPOS>BOND
      1       1       2 1
      2       1       4 2
      3       1       5 1
      4       2       3 1
      5       3       5 1
      6       2       6 1
      7       2       7 1
      8       3       8 1
      9       3       9 1
@<TRIPOS>ALT_TYPE
CGenFF_4.0_ALT_TYPE_SET
CGenFF_4.0 1 CG2O4 2 CG3C41 3 CG3C41 4 OG2D1 5 OG3C51 6 HGA2 7 HGA2 8 HGA2 9 HGA2
@<TRIPOS>MOLECULE
4_lactone
 9 9 0 0 0
****
USER_CHARGES
INVALID_CHARGES
Pose:  28 Cluster:  28 Fr_nu: 4822106 TotEn:   -14.10
@<TRIPOS>ATOM
      1 C1        -73.5348  -26.4822  -45.4082 C.2    1 LIG       0.04000
      2 C2        -74.6540  -27.1569  -46.2213 C.3    1 LIG       0.11000
      3 C3        -75.0603  -25.7162  -46.5165 C.3    1 LIG       0.08100
      4 O1        -72.5962  -26.8246  -44.7255 O.2    1 LIG      -0.32000
      5 O2        -73.9537  -25.2242  -45.7110 O.3    1 LIG      -0.27100
      6 H1        -74.2979  -27.7333  -47.0766 H      1 LIG       0.09000
      7 H2        -75.3568  -27.7340  -45.6181 H      1 LIG       0.09000
      8 H3        -74.9699  -25.4029  -47.5602 H      1 LIG       0.09000
      9 H4        -76.0251  -25.4048  -46.1067 H      1 LIG       0.09000
@<TRIPOS>BOND
      1       1       2 1
      2       1       4 2
      3       1       5 1
      4       2       3 1
      5       3       5 1
      6       2       6 1
      7       2       7 1
      8       3       8 1
      9       3       9 1
@<TRIPOS>ALT_TYPE
CGenFF_4.0_ALT_TYPE_SET
CGenFF_4.0 1 CG2O4 2 CG3C41 3 CG3C41 4 OG2D1 5 OG3C51 6 HGA2 7 HGA2 8 HGA2 9 HGA2
@<TRIPOS>MOLECULE
4_lactone
 9 9 0 0 0
****
USER_CHARGES
INVALID_CHARGES
Pose:  29 Cluster:  29 Fr_nu:  97123 TotEn:   -14.02
@<TRIPOS>ATOM
      1 C1        -51.4166    3.5371  -31.0915 C.2    1 LIG       0.04000
      2 C2        -50.4313    2.3610  -31.2142 C.3    1 LIG       0.11000
      3 C3        -51.5021    1.6170  -30.4219 C.3    1 LIG       0.08100
      4 O1        -51.4731    4.6948  -31.4390 O.2    1 LIG      -0.32000
      5 O2        -52.3277    2.8140  -30.3866 O.3    1 LIG      -0.27100
      6 H1        -50.2742    2.0164  -32.2375 H      1 LIG       0.09000
      7 H2        -49.4830    2.5188  -30.6980 H      1 LIG       0.09000
      8 H3        -51.9999    0.7993  -30.9503 H      1 LIG       0.09000
      9 H4        -51.2104    1.3004  -29.4167 H      1 LIG       0.09000
@<TRIPOS>BOND
      1       1       2 1
      2       1       4 2
      3       1       5 1
      4       2       3 1
      5       3       5 1
      6       2       6 1
      7       2       7 1
      8       3       8 1
      9       3       9 1
@<TRIPOS>ALT_TYPE
CGenFF_4.0_ALT_TYPE_SET
CGenFF_4.0 1 CG2O4 2 CG3C41 3 CG3C41 4 OG2D1 5 OG3C51 6 HGA2 7 HGA2 8 HGA2 9 HGA2
@<TRIPOS>MOLECULE
4_lactone
 9 9 0 0 0
****
USER_CHARGES
INVALID_CHARGES
Pose:  30 Cluster:  30 Fr_nu: 342131 TotEn:   -13.70
@<TRIPOS>ATOM
      1 C1        -67.5480   -7.4379  -46.0372 C.2    1 LIG       0.04000
      2 C2        -68.5464   -7.0489  -44.9322 C.3    1 LIG       0.11000
      3 C3        -68.7450   -5.8092  -45.7991 C.3    1 LIG       0.08100
      4 O1        -66.7982   -8.3560  -46.2804 O.2    1 LIG      -0.32000
      5 O2        -67.7734   -6.3079  -46.7597 O.3    1 LIG      -0.27100
      6 H1        -69.4068   -7.7153  -44.8544 H      1 LIG       0.09000
      7 H2        -68.0871   -6.8775  -43.9572 H      1 LIG       0.09000
      8 H3        -69.7359   -5.6990  -46.2481 H      1 LIG       0.09000
      9 H4        -68.4208   -4.8649  -45.3532 H      1 LIG       0.09000
@<TRIPOS>BOND
      1       1       2 1
      2       1       4 2
      3       1       5 1
      4       2       3 1
      5       3       5 1
      6       2       6 1
      7       2       7 1
      8       3       8 1
      9       3       9 1
@<TRIPOS>ALT_TYPE
CGenFF_4.0_ALT_TYPE_SET
CGenFF_4.0 1 CG2O4 2 CG3C41 3 CG3C41 4 OG2D1 5 OG3C51 6 HGA2 7 HGA2 8 HGA2 9 HGA2
@<TRIPOS>MOLECULE
4_lactone
 9 9 0 0 0
****
USER_CHARGES
INVALID_CHARGES
Pose:  31 Cluster:  31 Fr_nu: 476098 TotEn:   -13.63
@<TRIPOS>ATOM
      1 C1        -66.3318   -8.1060  -44.8646 C.2    1 LIG       0.04000
      2 C2        -64.8735   -7.6321  -44.7304 C.3    1 LIG       0.11000
      3 C3        -65.1698   -7.7284  -43.2368 C.3    1 LIG       0.08100
      4 O1        -67.1105   -8.3583  -45.7559 O.2    1 LIG      -0.32000
      5 O2        -66.5270   -8.1681  -43.5201 O.3    1 LIG      -0.27100
      6 H1        -64.1378   -8.3407  -45.1140 H      1 LIG       0.09000
      7 H2        -64.6948   -6.6266  -45.1149 H      1 LIG       0.09000
      8 H3        -64.6055   -8.4887  -42.6900 H      1 LIG       0.09000
      9 H4        -65.1601   -6.7804  -42.6920 H      1 LIG       0.09000
@<TRIPOS>BOND
      1       1       2 1
      2       1       4 2
      3       1       5 1
      4       2       3 1
      5       3       5 1
      6       2       6 1
      7       2       7 1
      8       3       8 1
      9       3       9 1
@<TRIPOS>ALT_TYPE
CGenFF_4.0_ALT_TYPE_SET
CGenFF_4.0 1 CG2O4 2 CG3C41 3 CG3C41 4 OG2D1 5 OG3C51 6 HGA2 7 HGA2 8 HGA2 9 HGA2
@<TRIPOS>MOLECULE
4_lactone
 9 9 0 0 0
****
USER_CHARGES
INVALID_CHARGES
Pose:  32 Cluster:  32 Fr_nu: 1525163 TotEn:   -13.52
@<TRIPOS>ATOM
      1 C1        -75.0620  -28.0492  -45.7382 C.2    1 LIG       0.04000
      2 C2        -75.6673  -26.6683  -46.0478 C.3    1 LIG       0.11000
      3 C3        -74.3006  -26.1675  -45.5904 C.3    1 LIG       0.08100
      4 O1        -75.4094  -29.2074  -45.7850 O.2    1 LIG      -0.32000
      5 O2        -73.8674  -27.5337  -45.3424 O.3    1 LIG      -0.27100
      6 H1        -75.9012  -26.5105  -47.1018 H      1 LIG       0.09000
      7 H2        -76.5098  -26.3981  -45.4090 H      1 LIG       0.09000
      8 H3        -73.6914  -25.6847  -46.3594 H      1 LIG       0.09000
      9 H4        -74.2991  -25.5727  -44.6729 H      1 LIG       0.09000
@<TRIPOS>BOND
      1       1       2 1
      2       1       4 2
      3       1       5 1
      4       2       3 1
      5       3       5 1
      6       2       6 1
      7       2       7 1
      8       3       8 1
      9       3       9 1
@<TRIPOS>ALT_TYPE
CGenFF_4.0_ALT_TYPE_SET
CGenFF_4.0 1 CG2O4 2 CG3C41 3 CG3C41 4 OG2D1 5 OG3C51 6 HGA2 7 HGA2 8 HGA2 9 HGA2
@<TRIPOS>MOLECULE
4_lactone
 9 9 0 0 0
****
USER_CHARGES
INVALID_CHARGES
Pose:  33 Cluster:  33 Fr_nu:  58299 TotEn:   -12.88
@<TRIPOS>ATOM
      1 C1        -65.3506   -8.1747  -45.7215 C.2    1 LIG       0.04000
      2 C2        -64.0617   -7.5856  -45.1205 C.3    1 LIG       0.11000
      3 C3        -64.8529   -7.6546  -43.8177 C.3    1 LIG       0.08100
      4 O1        -65.7535   -8.5159  -46.8104 O.2    1 LIG      -0.32000
      5 O2        -65.9973   -8.2068  -44.5255 O.3    1 LIG      -0.27100
      6 H1        -63.1969   -8.2478  -45.1851 H      1 LIG       0.09000
      7 H2        -63.8218   -6.5827  -45.4775 H      1 LIG       0.09000
      8 H3        -64.4691   -8.3505  -43.0668 H      1 LIG       0.09000
      9 H4        -65.0910   -6.6910  -43.3590 H      1 LIG       0.09000
@<TRIPOS>BOND
      1       1       2 1
      2       1       4 2
      3       1       5 1
      4       2       3 1
      5       3       5 1
      6       2       6 1
      7       2       7 1
      8       3       8 1
      9       3       9 1
@<TRIPOS>ALT_TYPE
CGenFF_4.0_ALT_TYPE_SET
CGenFF_4.0 1 CG2O4 2 CG3C41 3 CG3C41 4 OG2D1 5 OG3C51 6 HGA2 7 HGA2 8 HGA2 9 HGA2
@<TRIPOS>MOLECULE
4_lactone
 9 9 0 0 0
****
USER_CHARGES
INVALID_CHARGES
Pose:  34 Cluster:  34 Fr_nu: 6548166 TotEn:   -12.84
@<TRIPOS>ATOM
      1 C1        -48.9264  -22.7558  -27.5611 C.2    1 LIG       0.04000
      2 C2        -48.8446  -23.6356  -28.8214 C.3    1 LIG       0.11000
      3 C3        -49.1920  -24.7538  -27.8433 C.3    1 LIG       0.08100
      4 O1        -48.7912  -21.5872  -27.2774 O.2    1 LIG      -0.32000
      5 O2        -49.2326  -23.8003  -26.7457 O.3    1 LIG      -0.27100
      6 H1        -49.6036  -23.4102  -29.5721 H      1 LIG       0.09000
      7 H2        -47.8490  -23.6859  -29.2654 H      1 LIG       0.09000
      8 H3        -50.1627  -25.2331  -27.9971 H      1 LIG       0.09000
      9 H4        -48.4140  -25.5072  -27.6925 H      1 LIG       0.09000
@<TRIPOS>BOND
      1       1       2 1
      2       1       4 2
      3       1       5 1
      4       2       3 1
      5       3       5 1
      6       2       6 1
      7       2       7 1
      8       3       8 1
      9       3       9 1
@<TRIPOS>ALT_TYPE
CGenFF_4.0_ALT_TYPE_SET
CGenFF_4.0 1 CG2O4 2 CG3C41 3 CG3C41 4 OG2D1 5 OG3C51 6 HGA2 7 HGA2 8 HGA2 9 HGA2
@<TRIPOS>MOLECULE
4_lactone
 9 9 0 0 0
****
USER_CHARGES
INVALID_CHARGES
Pose:  35 Cluster:  35 Fr_nu: 3561025 TotEn:   -12.81
@<TRIPOS>ATOM
      1 C1        -58.9548   -2.5405  -19.6898 C.2    1 LIG       0.04000
      2 C2        -59.3739   -1.1041  -19.3288 C.3    1 LIG       0.11000
      3 C3        -60.7230   -1.7605  -19.0515 C.3    1 LIG       0.08100
      4 O1        -57.9582   -3.1107  -20.0720 O.2    1 LIG      -0.32000
      5 O2        -60.1840   -3.0588  -19.4250 O.3    1 LIG      -0.27100
      6 H1        -58.8585   -0.6950  -18.4586 H      1 LIG       0.09000
      7 H2        -59.3485   -0.4084  -20.1691 H      1 LIG       0.09000
      8 H3        -61.0518   -1.7453  -18.0088 H      1 LIG       0.09000
      9 H4        -61.5393   -1.4589  -19.7137 H      1 LIG       0.09000
@<TRIPOS>BOND
      1       1       2 1
      2       1       4 2
      3       1       5 1
      4       2       3 1
      5       3       5 1
      6       2       6 1
      7       2       7 1
      8       3       8 1
      9       3       9 1
@<TRIPOS>ALT_TYPE
CGenFF_4.0_ALT_TYPE_SET
CGenFF_4.0 1 CG2O4 2 CG3C41 3 CG3C41 4 OG2D1 5 OG3C51 6 HGA2 7 HGA2 8 HGA2 9 HGA2
@<TRIPOS>MOLECULE
4_lactone
 9 9 0 0 0
****
USER_CHARGES
INVALID_CHARGES
Pose:  36 Cluster:  36 Fr_nu: 3421548 TotEn:   -12.69
@<TRIPOS>ATOM
      1 C1        -50.1303    4.0731  -31.5792 C.2    1 LIG       0.04000
      2 C2        -49.1473    2.8980  -31.7271 C.3    1 LIG       0.11000
      3 C3        -50.3809    2.1678  -32.2494 C.3    1 LIG       0.08100
      4 O1        -50.0979    5.2225  -31.2019 O.2    1 LIG      -0.32000
      5 O2        -51.1881    3.3617  -32.0531 O.3    1 LIG      -0.27100
      6 H1        -48.3543    3.0697  -32.4566 H      1 LIG       0.09000
      7 H2        -48.7446    2.5325  -30.7811 H      1 LIG       0.09000
      8 H3        -50.3466    1.8728  -33.3017 H      1 LIG       0.09000
      9 H4        -50.7345    1.3377  -31.6316 H      1 LIG       0.09000
@<TRIPOS>BOND
      1       1       2 1
      2       1       4 2
      3       1       5 1
      4       2       3 1
      5       3       5 1
      6       2       6 1
      7       2       7 1
      8       3       8 1
      9       3       9 1
@<TRIPOS>ALT_TYPE
CGenFF_4.0_ALT_TYPE_SET
CGenFF_4.0 1 CG2O4 2 CG3C41 3 CG3C41 4 OG2D1 5 OG3C51 6 HGA2 7 HGA2 8 HGA2 9 HGA2
@<TRIPOS>MOLECULE
4_lactone
 9 9 0 0 0
****
USER_CHARGES
INVALID_CHARGES
Pose:  37 Cluster:  37 Fr_nu: 2798503 TotEn:   -12.58
@<TRIPOS>ATOM
      1 C1        -51.7097    3.8127  -32.0571 C.2    1 LIG       0.04000
      2 C2        -50.9041    2.8520  -32.9500 C.3    1 LIG       0.11000
      3 C3        -50.8148    2.0261  -31.6702 C.3    1 LIG       0.08100
      4 O1        -52.2756    4.8761  -32.1723 O.2    1 LIG      -0.32000
      5 O2        -51.5898    3.0269  -30.9536 O.3    1 LIG      -0.27100
      6 H1        -51.4824    2.4073  -33.7613 H      1 LIG       0.09000
      7 H2        -49.9625    3.2664  -33.3139 H      1 LIG       0.09000
      8 H3        -51.3267    1.0602  -31.6932 H      1 LIG       0.09000
      9 H4        -49.8119    1.9168  -31.2484 H      1 LIG       0.09000
@<TRIPOS>BOND
      1       1       2 1
      2       1       4 2
      3       1       5 1
      4       2       3 1
      5       3       5 1
      6       2       6 1
      7       2       7 1
      8       3       8 1
      9       3       9 1
@<TRIPOS>ALT_TYPE
CGenFF_4.0_ALT_TYPE_SET
CGenFF_4.0 1 CG2O4 2 CG3C41 3 CG3C41 4 OG2D1 5 OG3C51 6 HGA2 7 HGA2 8 HGA2 9 HGA2
@<TRIPOS>MOLECULE
4_lactone
 9 9 0 0 0
****
USER_CHARGES
INVALID_CHARGES
Pose:  38 Cluster:  38 Fr_nu: 2142627 TotEn:   -11.89
@<TRIPOS>ATOM
      1 C1        -66.8987   -5.1702  -46.0825 C.2    1 LIG       0.04000
      2 C2        -67.6917   -5.8291  -44.9396 C.3    1 LIG       0.11000
      3 C3        -68.8373   -5.7748  -45.9459 C.3    1 LIG       0.08100
      4 O1        -65.7713   -4.7750  -46.2752 O.2    1 LIG      -0.32000
      5 O2        -67.9637   -5.1524  -46.9282 O.3    1 LIG      -0.27100
      6 H1        -67.3424   -6.8278  -44.6730 H      1 LIG       0.09000
      7 H2        -67.8060   -5.1990  -44.0560 H      1 LIG       0.09000
      8 H3        -69.2092   -6.7427  -46.2929 H      1 LIG       0.09000
      9 H4        -69.6705   -5.1197  -45.6770 H      1 LIG       0.09000
@<TRIPOS>BOND
      1       1       2 1
      2       1       4 2
      3       1       5 1
      4       2       3 1
      5       3       5 1
      6       2       6 1
      7       2       7 1
      8       3       8 1
      9       3       9 1
@<TRIPOS>ALT_TYPE
CGenFF_4.0_ALT_TYPE_SET
CGenFF_4.0 1 CG2O4 2 CG3C41 3 CG3C41 4 OG2D1 5 OG3C51 6 HGA2 7 HGA2 8 HGA2 9 HGA2
@<TRIPOS>MOLECULE
4_lactone
 9 9 0 0 0
****
USER_CHARGES
INVALID_CHARGES
Pose:  39 Cluster:  39 Fr_nu: 6469520 TotEn:   -11.54
@<TRIPOS>ATOM
      1 C1        -53.5516  -24.6164  -24.3897 C.2    1 LIG       0.04000
      2 C2        -53.2653  -26.0915  -24.7231 C.3    1 LIG       0.11000
      3 C3        -54.7352  -26.0962  -25.1324 C.3    1 LIG       0.08100
      4 O1        -52.9438  -23.6650  -23.9540 O.2    1 LIG      -0.32000
      5 O2        -54.8548  -24.6924  -24.7714 O.3    1 LIG      -0.27100
      6 H1        -52.5478  -26.2341  -25.5326 H      1 LIG       0.09000
      7 H2        -53.0124  -26.7032  -23.8555 H      1 LIG       0.09000
      8 H3        -54.9301  -26.2570  -26.1962 H      1 LIG       0.09000
      9 H4        -55.3919  -26.7247  -24.5247 H      1 LIG       0.09000
@<TRIPOS>BOND
      1       1       2 1
      2       1       4 2
      3       1       5 1
      4       2       3 1
      5       3       5 1
      6       2       6 1
      7       2       7 1
      8       3       8 1
      9       3       9 1
@<TRIPOS>ALT_TYPE
CGenFF_4.0_ALT_TYPE_SET
CGenFF_4.0 1 CG2O4 2 CG3C41 3 CG3C41 4 OG2D1 5 OG3C51 6 HGA2 7 HGA2 8 HGA2 9 HGA2
@<TRIPOS>MOLECULE
4_lactone
 9 9 0 0 0
****
USER_CHARGES
INVALID_CHARGES
Pose:  40 Cluster:  40 Fr_nu: 2736781 TotEn:   -11.40
@<TRIPOS>ATOM
      1 C1        -51.7094    3.4157  -31.6783 C.2    1 LIG       0.04000
      2 C2        -50.9984    2.1710  -31.1176 C.3    1 LIG       0.11000
      3 C3        -50.1448    2.3154  -32.3739 C.3    1 LIG       0.08100
      4 O1        -52.6273    4.1382  -31.3622 O.2    1 LIG      -0.32000
      5 O2        -50.9110    3.4841  -32.7772 O.3    1 LIG      -0.27100
      6 H1        -50.4818    2.3412  -30.1718 H      1 LIG       0.09000
      7 H2        -51.6284    1.2811  -31.0717 H      1 LIG       0.09000
      8 H3        -49.0927    2.5614  -32.2060 H      1 LIG       0.09000
      9 H4        -50.2358    1.5045  -33.1018 H      1 LIG       0.09000
@<TRIPOS>BOND
      1       1       2 1
      2       1       4 2
      3       1       5 1
      4       2       3 1
      5       3       5 1
      6       2       6 1
      7       2       7 1
      8       3       8 1
      9       3       9 1
@<TRIPOS>ALT_TYPE
CGenFF_4.0_ALT_TYPE_SET
CGenFF_4.0 1 CG2O4 2 CG3C41 3 CG3C41 4 OG2D1 5 OG3C51 6 HGA2 7 HGA2 8 HGA2 9 HGA2
@<TRIPOS>MOLECULE
4_lactone
 9 9 0 0 0
****
USER_CHARGES
INVALID_CHARGES
Pose:  41 Cluster:  41 Fr_nu: 3373247 TotEn:   -10.96
@<TRIPOS>ATOM
      1 C1        -43.0210   -1.7958  -45.7692 C.2    1 LIG       0.04000
      2 C2        -42.4484   -1.7625  -47.1976 C.3    1 LIG       0.11000
      3 C3        -42.8093   -3.2449  -47.1826 C.3    1 LIG       0.08100
      4 O1        -43.1942   -1.0184  -44.8582 O.2    1 LIG      -0.32000
      5 O2        -43.3155   -3.1224  -45.8245 O.3    1 LIG      -0.27100
      6 H1        -43.0186   -1.1432  -47.8918 H      1 LIG       0.09000
      7 H2        -41.3824   -1.5342  -47.2448 H      1 LIG       0.09000
      8 H3        -43.5951   -3.5482  -47.8799 H      1 LIG       0.09000
      9 H4        -41.9641   -3.9366  -47.2355 H      1 LIG       0.09000
@<TRIPOS>BOND
      1       1       2 1
      2       1       4 2
      3       1       5 1
      4       2       3 1
      5       3       5 1
      6       2       6 1
      7       2       7 1
      8       3       8 1
      9       3       9 1
@<TRIPOS>ALT_TYPE
CGenFF_4.0_ALT_TYPE_SET
CGenFF_4.0 1 CG2O4 2 CG3C41 3 CG3C41 4 OG2D1 5 OG3C51 6 HGA2 7 HGA2 8 HGA2 9 HGA2
@<TRIPOS>MOLECULE
4_lactone
 9 9 0 0 0
****
USER_CHARGES
INVALID_CHARGES
Pose:  42 Cluster:  42 Fr_nu:  97368 TotEn:    -9.68
@<TRIPOS>ATOM
      1 C1        -50.9368    2.0677  -30.9922 C.2    1 LIG       0.04000
      2 C2        -50.7186    2.0417  -32.5157 C.3    1 LIG       0.11000
      3 C3        -49.5110    2.9099  -32.1755 C.3    1 LIG       0.08100
      4 O1        -51.7284    1.6170  -30.1956 O.2    1 LIG      -0.32000
      5 O2        -49.8451    2.8452  -30.7613 O.3    1 LIG      -0.27100
      6 H1        -50.4928    1.0524  -32.9166 H      1 LIG       0.09000
      7 H2        -51.5090    2.5312  -33.0871 H      1 LIG       0.09000
      8 H3        -48.5340    2.4634  -32.3798 H      1 LIG       0.09000
      9 H4        -49.5475    3.9364  -32.5503 H      1 LIG       0.09000
@<TRIPOS>BOND
      1       1       2 1
      2       1       4 2
      3       1       5 1
      4       2       3 1
      5       3       5 1
      6       2       6 1
      7       2       7 1
      8       3       8 1
      9       3       9 1
@<TRIPOS>ALT_TYPE
CGenFF_4.0_ALT_TYPE_SET
CGenFF_4.0 1 CG2O4 2 CG3C41 3 CG3C41 4 OG2D1 5 OG3C51 6 HGA2 7 HGA2 8 HGA2 9 HGA2
@<TRIPOS>MOLECULE
4_lactone
 9 9 0 0 0
****
USER_CHARGES
INVALID_CHARGES
Pose:  43 Cluster:  43 Fr_nu: 6727411 TotEn:    -8.65
@<TRIPOS>ATOM
      1 C1        -51.8654  -24.4673  -24.4836 C.2    1 LIG       0.04000
      2 C2        -51.1477  -25.4670  -23.5591 C.3    1 LIG       0.11000
      3 C3        -52.0370  -24.8394  -22.4900 C.3    1 LIG       0.08100
      4 O1        -51.8474  -24.1620  -25.6544 O.2    1 LIG      -0.32000
      5 O2        -52.6265  -23.9526  -23.4808 O.3    1 LIG      -0.27100
      6 H1        -51.3519  -26.5135  -23.7905 H      1 LIG       0.09000
      7 H2        -50.0770  -25.2852  -23.4524 H      1 LIG       0.09000
      8 H3        -52.7849  -25.5026  -22.0467 H      1 LIG       0.09000
      9 H4        -51.5136  -24.2792  -21.7103 H      1 LIG       0.09000
@<TRIPOS>BOND
      1       1       2 1
      2       1       4 2
      3       1       5 1
      4       2       3 1
      5       3       5 1
      6       2       6 1
      7       2       7 1
      8       3       8 1
      9       3       9 1
@<TRIPOS>ALT_TYPE
CGenFF_4.0_ALT_TYPE_SET
CGenFF_4.0 1 CG2O4 2 CG3C41 3 CG3C41 4 OG2D1 5 OG3C51 6 HGA2 7 HGA2 8 HGA2 9 HGA2
@<TRIPOS>MOLECULE
4_lactone
 9 9 0 0 0
****
USER_CHARGES
INVALID_CHARGES
Pose:  44 Cluster:  44 Fr_nu: 6706322 TotEn:    -5.70
@<TRIPOS>ATOM
      1 C1        -53.9245  -24.1495  -23.3692 C.2    1 LIG       0.04000
      2 C2        -54.9207  -24.9074  -22.4734 C.3    1 LIG       0.11000
      3 C3        -55.9075  -24.5556  -23.5827 C.3    1 LIG       0.08100
      4 O1        -52.7520  -23.8510  -23.3473 O.2    1 LIG      -0.32000
      5 O2        -54.8570  -23.8700  -24.3190 O.3    1 LIG      -0.27100
      6 H1        -54.6972  -25.9690  -22.3575 H      1 LIG       0.09000
      7 H2        -55.1026  -24.4319  -21.5082 H      1 LIG       0.09000
      8 H3        -56.3081  -25.4025  -24.1465 H      1 LIG       0.09000
      9 H4        -56.7116  -23.8711  -23.2991 H      1 LIG       0.09000
@<TRIPOS>BOND
      1       1       2 1
      2       1       4 2
      3       1       5 1
      4       2       3 1
      5       3       5 1
      6       2       6 1
      7       2       7 1
      8       3       8 1
      9       3       9 1
@<TRIPOS>ALT_TYPE
CGenFF_4.0_ALT_TYPE_SET
CGenFF_4.0 1 CG2O4 2 CG3C41 3 CG3C41 4 OG2D1 5 OG3C51 6 HGA2 7 HGA2 8 HGA2 9 HGA2
@<TRIPOS>MOLECULE
pyridine
 11 11 0 0 0
****
USER_CHARGES
INVALID_CHARGES
Pose:   1 Cluster:   1 Fr_nu: 149819 TotEn:   -15.31
@<TRIPOS>ATOM
      1 C1        -65.5165   -6.3251  -45.7289 C.ar   1 LIG      -0.11300
      2 C2        -66.8327   -6.3342  -45.2809 C.ar   1 LIG      -0.11700
      3 C3        -64.5987   -7.2206  -45.1913 C.ar   1 LIG      -0.11700
      4 C4        -67.1780   -7.2511  -44.3012 C.ar   1 LIG       0.17700
      5 C5        -65.0440   -8.0977  -44.2154 C.ar   1 LIG       0.17700
      6 N1        -66.3145   -8.1362  -43.7549 N.ar   1 LIG      -0.60000
      7 H1        -65.2063   -5.6210  -46.4952 H      1 LIG       0.11500
      8 H2        -67.5651   -5.6456  -45.6859 H      1 LIG       0.11500
      9 H3        -63.5674   -7.2312  -45.5249 H      1 LIG       0.11500
     10 H4        -68.1920   -7.2979  -43.9181 H      1 LIG       0.12400
     11 H5        -64.3678   -8.8158  -43.7632 H      1 LIG       0.12400
@<TRIPOS>BOND
      1       1       2 ar
      2       1       3 ar
      3       2       4 ar
      4       3       5 ar
      5       4       6 ar
      6       5       6 ar
      7       1       7 1
      8       2       8 1
      9       3       9 1
     10       4      10 1
     11       5      11 1
@<TRIPOS>ALT_TYPE
CGenFF_4.0_ALT_TYPE_SET
CGenFF_4.0 1 CG2R61 2 CG2R61 3 CG2R61 4 CG2R61 5 CG2R61 6 NG2R60 7 HGR61 8 HGR61 9 HGR61 10 HGR62 11 HGR62
@<TRIPOS>MOLECULE
pyridine
 11 11 0 0 0
****
USER_CHARGES
INVALID_CHARGES
Pose:   2 Cluster:   2 Fr_nu: 229594 TotEn:   -15.01
@<TRIPOS>ATOM
      1 C1        -66.1017   -6.8544  -43.7722 C.ar   1 LIG      -0.11300
      2 C2        -66.5744   -6.1717  -44.8873 C.ar   1 LIG      -0.11700
      3 C3        -64.9633   -7.6455  -43.8791 C.ar   1 LIG      -0.11700
      4 C4        -65.8782   -6.3121  -46.0770 C.ar   1 LIG       0.17700
      5 C5        -64.3394   -7.7202  -45.1140 C.ar   1 LIG       0.17700
      6 N1        -64.7690   -7.0716  -46.2197 N.ar   1 LIG      -0.60000
      7 H1        -66.6200   -6.7707  -42.8216 H      1 LIG       0.11500
      8 H2        -67.4595   -5.5491  -44.8272 H      1 LIG       0.11500
      9 H3        -64.5771   -8.1872  -43.0232 H      1 LIG       0.11500
     10 H4        -66.2066   -5.8004  -46.9756 H      1 LIG       0.12400
     11 H5        -63.4484   -8.3242  -45.2509 H      1 LIG       0.12400
@<TRIPOS>BOND
      1       1       2 ar
      2       1       3 ar
      3       2       4 ar
      4       3       5 ar
      5       4       6 ar
      6       5       6 ar
      7       1       7 1
      8       2       8 1
      9       3       9 1
     10       4      10 1
     11       5      11 1
@<TRIPOS>ALT_TYPE
CGenFF_4.0_ALT_TYPE_SET
CGenFF_4.0 1 CG2R61 2 CG2R61 3 CG2R61 4 CG2R61 5 CG2R61 6 NG2R60 7 HGR61 8 HGR61 9 HGR61 10 HGR62 11 HGR62
@<TRIPOS>MOLECULE
pyridine
 11 11 0 0 0
****
USER_CHARGES
INVALID_CHARGES
Pose:   3 Cluster:   3 Fr_nu:  60339 TotEn:   -13.92
@<TRIPOS>ATOM
      1 C1        -65.4252   -5.9932  -45.8730 C.ar   1 LIG      -0.11300
      2 C2        -65.8066   -6.3630  -47.1579 C.ar   1 LIG      -0.11700
      3 C3        -64.6946   -6.8788  -45.0887 C.ar   1 LIG      -0.11700
      4 C4        -65.4355   -7.6197  -47.6082 C.ar   1 LIG       0.17700
      5 C5        -64.3735   -8.1125  -45.6315 C.ar   1 LIG       0.17700
      6 N1        -64.7263   -8.5072  -46.8755 N.ar   1 LIG      -0.60000
      7 H1        -65.6975   -5.0169  -45.4833 H      1 LIG       0.11500
      8 H2        -66.3761   -5.6889  -47.7871 H      1 LIG       0.11500
      9 H3        -64.3869   -6.6121  -44.0840 H      1 LIG       0.11500
     10 H4        -65.7090   -7.9555  -48.6030 H      1 LIG       0.12400
     11 H5        -63.8056   -8.8400  -45.0608 H      1 LIG       0.12400
@<TRIPOS>BOND
      1       1       2 ar
      2       1       3 ar
      3       2       4 ar
      4       3       5 ar
      5       4       6 ar
      6       5       6 ar
      7       1       7 1
      8       2       8 1
      9       3       9 1
     10       4      10 1
     11       5      11 1
@<TRIPOS>ALT_TYPE
CGenFF_4.0_ALT_TYPE_SET
CGenFF_4.0 1 CG2R61 2 CG2R61 3 CG2R61 4 CG2R61 5 CG2R61 6 NG2R60 7 HGR61 8 HGR61 9 HGR61 10 HGR62 11 HGR62
@<TRIPOS>MOLECULE
pyridine
 11 11 0 0 0
****
USER_CHARGES
INVALID_CHARGES
Pose:   4 Cluster:   4 Fr_nu: 135076 TotEn:   -13.75
@<TRIPOS>ATOM
      1 C1        -67.2356   -5.6433  -46.4710 C.ar   1 LIG      -0.11300
      2 C2        -66.3885   -6.7134  -46.7362 C.ar   1 LIG      -0.11700
      3 C3        -68.3708   -5.8389  -45.6923 C.ar   1 LIG      -0.11700
      4 C4        -66.7184   -7.9492  -46.2037 C.ar   1 LIG       0.17700
      5 C5        -68.6122   -7.1139  -45.2067 C.ar   1 LIG       0.17700
      6 N1        -67.8124   -8.1779  -45.4431 N.ar   1 LIG      -0.60000
      7 H1        -67.0120   -4.6588  -46.8710 H      1 LIG       0.11500
      8 H2        -65.4980   -6.5842  -47.3403 H      1 LIG       0.11500
      9 H3        -69.0457   -5.0193  -45.4731 H      1 LIG       0.11500
     10 H4        -66.0901   -8.8156  -46.3819 H      1 LIG       0.12400
     11 H5        -69.4844   -7.3198  -44.5950 H      1 LIG       0.12400
@<TRIPOS>BOND
      1       1       2 ar
      2       1       3 ar
      3       2       4 ar
      4       3       5 ar
      5       4       6 ar
      6       5       6 ar
      7       1       7 1
      8       2       8 1
      9       3       9 1
     10       4      10 1
     11       5      11 1
@<TRIPOS>ALT_TYPE
CGenFF_4.0_ALT_TYPE_SET
CGenFF_4.0 1 CG2R61 2 CG2R61 3 CG2R61 4 CG2R61 5 CG2R61 6 NG2R60 7 HGR61 8 HGR61 9 HGR61 10 HGR62 11 HGR62
@<TRIPOS>MOLECULE
pyridine
 11 11 0 0 0
****
USER_CHARGES
INVALID_CHARGES
Pose:   5 Cluster:   5 Fr_nu:  22578 TotEn:   -13.39
@<TRIPOS>ATOM
      1 C1        -68.0482   -6.6065  -47.1768 C.ar   1 LIG      -0.11300
      2 C2        -67.8070   -5.6531  -46.1940 C.ar   1 LIG      -0.11700
      3 C3        -66.9969   -7.0730  -47.9581 C.ar   1 LIG      -0.11700
      4 C4        -66.5068   -5.2018  -46.0335 C.ar   1 LIG       0.17700
      5 C5        -65.7331   -6.5580  -47.7188 C.ar   1 LIG       0.17700
      6 N1        -65.4599   -5.6311  -46.7733 N.ar   1 LIG      -0.60000
      7 H1        -69.0539   -6.9848  -47.3341 H      1 LIG       0.11500
      8 H2        -68.6110   -5.2754  -45.5731 H      1 LIG       0.11500
      9 H3        -67.1617   -7.8157  -48.7304 H      1 LIG       0.11500
     10 H4        -66.2668   -4.4581  -45.2808 H      1 LIG       0.12400
     11 H5        -64.8790   -6.8880  -48.3011 H      1 LIG       0.12400
@<TRIPOS>BOND
      1       1       2 ar
      2       1       3 ar
      3       2       4 ar
      4       3       5 ar
      5       4       6 ar
      6       5       6 ar
      7       1       7 1
      8       2       8 1
      9       3       9 1
     10       4      10 1
     11       5      11 1
@<TRIPOS>ALT_TYPE
CGenFF_4.0_ALT_TYPE_SET
CGenFF_4.0 1 CG2R61 2 CG2R61 3 CG2R61 4 CG2R61 5 CG2R61 6 NG2R60 7 HGR61 8 HGR61 9 HGR61 10 HGR62 11 HGR62
@<TRIPOS>MOLECULE
pyridine
 11 11 0 0 0
****
USER_CHARGES
INVALID_CHARGES
Pose:   6 Cluster:   6 Fr_nu: 135420 TotEn:   -12.77
@<TRIPOS>ATOM
      1 C1        -66.0488   -5.5718  -47.1918 C.ar   1 LIG      -0.11300
      2 C2        -65.5938   -6.6886  -47.8838 C.ar   1 LIG      -0.11700
      3 C3        -67.2356   -5.6433  -46.4710 C.ar   1 LIG      -0.11700
      4 C4        -66.3564   -7.8439  -47.8237 C.ar   1 LIG       0.17700
      5 C5        -67.9249   -6.8452  -46.4744 C.ar   1 LIG       0.17700
      6 N1        -67.5143   -7.9514  -47.1345 N.ar   1 LIG      -0.60000
      7 H1        -65.4798   -4.6471  -47.2147 H      1 LIG       0.11500
      8 H2        -64.6714   -6.6560  -48.4519 H      1 LIG       0.11500
      9 H3        -67.6097   -4.7851  -45.9245 H      1 LIG       0.11500
     10 H4        -66.0446   -8.7420  -48.3466 H      1 LIG       0.12400
     11 H5        -68.8564   -6.9533  -45.9285 H      1 LIG       0.12400
@<TRIPOS>BOND
      1       1       2 ar
      2       1       3 ar
      3       2       4 ar
      4       3       5 ar
      5       4       6 ar
      6       5       6 ar
      7       1       7 1
      8       2       8 1
      9       3       9 1
     10       4      10 1
     11       5      11 1
@<TRIPOS>ALT_TYPE
CGenFF_4.0_ALT_TYPE_SET
CGenFF_4.0 1 CG2R61 2 CG2R61 3 CG2R61 4 CG2R61 5 CG2R61 6 NG2R60 7 HGR61 8 HGR61 9 HGR61 10 HGR62 11 HGR62
@<TRIPOS>MOLECULE
pyridine
 11 11 0 0 0
****
USER_CHARGES
INVALID_CHARGES
Pose:   7 Cluster:   7 Fr_nu: 975028 TotEn:   -12.60
@<TRIPOS>ATOM
      1 C1        -66.6304   -6.6773  -44.6343 C.ar   1 LIG      -0.11300
      2 C2        -65.5045   -7.4510  -44.3756 C.ar   1 LIG      -0.11700
      3 C3        -67.1633   -6.6425  -45.9180 C.ar   1 LIG      -0.11700
      4 C4        -64.9533   -8.1659  -45.4268 C.ar   1 LIG       0.17700
      5 C5        -66.5377   -7.3933  -46.9002 C.ar   1 LIG       0.17700
      6 N1        -65.4426   -8.1569  -46.6870 N.ar   1 LIG      -0.60000
      7 H1        -67.0913   -6.1018  -43.8370 H      1 LIG       0.11500
      8 H2        -65.0722   -7.4934  -43.3826 H      1 LIG       0.11500
      9 H3        -68.0400   -6.0459  -46.1428 H      1 LIG       0.11500
     10 H4        -64.0745   -8.7841  -45.2766 H      1 LIG       0.12400
     11 H5        -66.9132   -7.4002  -47.9182 H      1 LIG       0.12400
@<TRIPOS>BOND
      1       1       2 ar
      2       1       3 ar
      3       2       4 ar
      4       3       5 ar
      5       4       6 ar
      6       5       6 ar
      7       1       7 1
      8       2       8 1
      9       3       9 1
     10       4      10 1
     11       5      11 1
@<TRIPOS>ALT_TYPE
CGenFF_4.0_ALT_TYPE_SET
CGenFF_4.0 1 CG2R61 2 CG2R61 3 CG2R61 4 CG2R61 5 CG2R61 6 NG2R60 7 HGR61 8 HGR61 9 HGR61 10 HGR62 11 HGR62
@<TRIPOS>MOLECULE
pyridine
 11 11 0 0 0
****
USER_CHARGES
INVALID_CHARGES
Pose:   8 Cluster:   8 Fr_nu:  29072 TotEn:   -12.47
@<TRIPOS>ATOM
      1 C1        -65.7591   -5.8849  -46.2950 C.ar   1 LIG      -0.11300
      2 C2        -65.1666   -7.0072  -45.7271 C.ar   1 LIG      -0.11700
      3 C3        -66.5461   -6.0217  -47.4330 C.ar   1 LIG      -0.11700
      4 C4        -65.3903   -8.2342  -46.3308 C.ar   1 LIG       0.17700
      5 C5        -66.7078   -7.2927  -47.9605 C.ar   1 LIG       0.17700
      6 N1        -66.1482   -8.4065  -47.4368 N.ar   1 LIG      -0.60000
      7 H1        -65.6073   -4.9052  -45.8518 H      1 LIG       0.11500
      8 H2        -64.5496   -6.9244  -44.8400 H      1 LIG       0.11500
      9 H3        -67.0173   -5.1607  -47.8931 H      1 LIG       0.11500
     10 H4        -64.9501   -9.1397  -45.9265 H      1 LIG       0.12400
     11 H5        -67.3113   -7.4536  -48.8478 H      1 LIG       0.12400
@<TRIPOS>BOND
      1       1       2 ar
      2       1       3 ar
      3       2       4 ar
      4       3       5 ar
      5       4       6 ar
      6       5       6 ar
      7       1       7 1
      8       2       8 1
      9       3       9 1
     10       4      10 1
     11       5      11 1
@<TRIPOS>ALT_TYPE
CGenFF_4.0_ALT_TYPE_SET
CGenFF_4.0 1 CG2R61 2 CG2R61 3 CG2R61 4 CG2R61 5 CG2R61 6 NG2R60 7 HGR61 8 HGR61 9 HGR61 10 HGR62 11 HGR62
@<TRIPOS>MOLECULE
pyridine
 11 11 0 0 0
****
USER_CHARGES
INVALID_CHARGES
Pose:   9 Cluster:   9 Fr_nu: 1787428 TotEn:   -12.31
@<TRIPOS>ATOM
      1 C1        -66.9926   -7.4898  -46.0913 C.ar   1 LIG      -0.11300
      2 C2        -67.4068   -6.8301  -44.9396 C.ar   1 LIG      -0.11700
      3 C3        -65.7892   -8.1863  -46.0922 C.ar   1 LIG      -0.11700
      4 C4        -66.5878   -6.8966  -43.8240 C.ar   1 LIG       0.17700
      5 C5        -65.0425   -8.1919  -44.9251 C.ar   1 LIG       0.17700
      6 N1        -65.4121   -7.5628  -43.7869 N.ar   1 LIG      -0.60000
      7 H1        -67.6063   -7.4608  -46.9867 H      1 LIG       0.11500
      8 H2        -68.3411   -6.2814  -44.9158 H      1 LIG       0.11500
      9 H3        -65.4462   -8.7075  -46.9787 H      1 LIG       0.11500
     10 H4        -66.8661   -6.3985  -42.9012 H      1 LIG       0.12400
     11 H5        -64.0958   -8.7197  -44.8734 H      1 LIG       0.12400
@<TRIPOS>BOND
      1       1       2 ar
      2       1       3 ar
      3       2       4 ar
      4       3       5 ar
      5       4       6 ar
      6       5       6 ar
      7       1       7 1
      8       2       8 1
      9       3       9 1
     10       4      10 1
     11       5      11 1
@<TRIPOS>ALT_TYPE
CGenFF_4.0_ALT_TYPE_SET
CGenFF_4.0 1 CG2R61 2 CG2R61 3 CG2R61 4 CG2R61 5 CG2R61 6 NG2R60 7 HGR61 8 HGR61 9 HGR61 10 HGR62 11 HGR62
@<TRIPOS>MOLECULE
pyridine
 11 11 0 0 0
****
USER_CHARGES
INVALID_CHARGES
Pose:  10 Cluster:  10 Fr_nu: 338972 TotEn:   -12.06
@<TRIPOS>ATOM
      1 C1        -65.9545   -7.2301  -46.8808 C.ar   1 LIG      -0.11300
      2 C2        -66.6138   -6.2439  -46.1555 C.ar   1 LIG      -0.11700
      3 C3        -64.9467   -7.9732  -46.2764 C.ar   1 LIG      -0.11700
      4 C4        -66.2308   -6.0414  -44.8394 C.ar   1 LIG       0.17700
      5 C5        -64.6381   -7.6931  -44.9550 C.ar   1 LIG       0.17700
      6 N1        -65.2564   -6.7430  -44.2182 N.ar   1 LIG      -0.60000
      7 H1        -66.2252   -7.4188  -47.9153 H      1 LIG       0.11500
      8 H2        -67.4026   -5.6528  -46.6060 H      1 LIG       0.11500
      9 H3        -64.4188   -8.7466  -46.8226 H      1 LIG       0.11500
     10 H4        -66.7141   -5.2838  -44.2314 H      1 LIG       0.12400
     11 H5        -63.8593   -8.2435  -44.4374 H      1 LIG       0.12400
@<TRIPOS>BOND
      1       1       2 ar
      2       1       3 ar
      3       2       4 ar
      4       3       5 ar
      5       4       6 ar
      6       5       6 ar
      7       1       7 1
      8       2       8 1
      9       3       9 1
     10       4      10 1
     11       5      11 1
@<TRIPOS>ALT_TYPE
CGenFF_4.0_ALT_TYPE_SET
CGenFF_4.0 1 CG2R61 2 CG2R61 3 CG2R61 4 CG2R61 5 CG2R61 6 NG2R60 7 HGR61 8 HGR61 9 HGR61 10 HGR62 11 HGR62
@<TRIPOS>MOLECULE
pyridine
 11 11 0 0 0
****
USER_CHARGES
INVALID_CHARGES
Pose:  11 Cluster:  11 Fr_nu: 229400 TotEn:   -11.81
@<TRIPOS>ATOM
      1 C1        -64.8170   -7.2061  -43.9137 C.ar   1 LIG      -0.11300
      2 C2        -66.1875   -7.0929  -43.7086 C.ar   1 LIG      -0.11700
      3 C3        -64.3394   -7.7202  -45.1140 C.ar   1 LIG      -0.11700
      4 C4        -67.0319   -7.5046  -44.7272 C.ar   1 LIG       0.17700
      5 C5        -65.2664   -8.1041  -46.0695 C.ar   1 LIG       0.17700
      6 N1        -66.6051   -8.0092  -45.9065 N.ar   1 LIG      -0.60000
      7 H1        -64.1224   -6.8949  -43.1392 H      1 LIG       0.11500
      8 H2        -66.5824   -6.6948  -42.7812 H      1 LIG       0.11500
      9 H3        -63.2751   -7.8181  -45.2955 H      1 LIG       0.11500
     10 H4        -68.1090   -7.4371  -44.6160 H      1 LIG       0.12400
     11 H5        -64.9459   -8.5120  -47.0226 H      1 LIG       0.12400
@<TRIPOS>BOND
      1       1       2 ar
      2       1       3 ar
      3       2       4 ar
      4       3       5 ar
      5       4       6 ar
      6       5       6 ar
      7       1       7 1
      8       2       8 1
      9       3       9 1
     10       4      10 1
     11       5      11 1
@<TRIPOS>ALT_TYPE
CGenFF_4.0_ALT_TYPE_SET
CGenFF_4.0 1 CG2R61 2 CG2R61 3 CG2R61 4 CG2R61 5 CG2R61 6 NG2R60 7 HGR61 8 HGR61 9 HGR61 10 HGR62 11 HGR62
@<TRIPOS>MOLECULE
pyridine
 11 11 0 0 0
****
USER_CHARGES
INVALID_CHARGES
Pose:  12 Cluster:  12 Fr_nu: 743229 TotEn:   -11.71
@<TRIPOS>ATOM
      1 C1        -65.9383   -6.0226  -46.8968 C.ar   1 LIG      -0.11300
      2 C2        -65.3339   -7.2562  -47.1115 C.ar   1 LIG      -0.11700
      3 C3        -66.6341   -5.7918  -45.7154 C.ar   1 LIG      -0.11700
      4 C4        -65.4536   -8.2182  -46.1215 C.ar   1 LIG       0.17700
      5 C5        -66.6958   -6.8194  -44.7880 C.ar   1 LIG       0.17700
      6 N1        -66.1214   -8.0309  -44.9612 N.ar   1 LIG      -0.60000
      7 H1        -65.8678   -5.2427  -47.6492 H      1 LIG       0.11500
      8 H2        -64.7862   -7.4583  -48.0247 H      1 LIG       0.11500
      9 H3        -67.1136   -4.8380  -45.5268 H      1 LIG       0.11500
     10 H4        -65.0004   -9.1966  -46.2413 H      1 LIG       0.12400
     11 H5        -67.2270   -6.6909  -43.8505 H      1 LIG       0.12400
@<TRIPOS>BOND
      1       1       2 ar
      2       1       3 ar
      3       2       4 ar
      4       3       5 ar
      5       4       6 ar
      6       5       6 ar
      7       1       7 1
      8       2       8 1
      9       3       9 1
     10       4      10 1
     11       5      11 1
@<TRIPOS>ALT_TYPE
CGenFF_4.0_ALT_TYPE_SET
CGenFF_4.0 1 CG2R61 2 CG2R61 3 CG2R61 4 CG2R61 5 CG2R61 6 NG2R60 7 HGR61 8 HGR61 9 HGR61 10 HGR62 11 HGR62
@<TRIPOS>MOLECULE
pyridine
 11 11 0 0 0
****
USER_CHARGES
INVALID_CHARGES
Pose:  13 Cluster:  13 Fr_nu: 1476929 TotEn:   -11.44
@<TRIPOS>ATOM
      1 C1        -66.3039   -5.3930  -45.6145 C.ar   1 LIG      -0.11300
      2 C2        -67.6489   -5.6078  -45.3356 C.ar   1 LIG      -0.11700
      3 C3        -65.3944   -6.4346  -45.4692 C.ar   1 LIG      -0.11700
      4 C4        -68.0307   -6.8725  -44.9176 C.ar   1 LIG       0.17700
      5 C5        -65.8770   -7.6622  -45.0450 C.ar   1 LIG       0.17700
      6 N1        -67.1763   -7.9089  -44.7645 N.ar   1 LIG      -0.60000
      7 H1        -65.9649   -4.4154  -45.9440 H      1 LIG       0.11500
      8 H2        -68.3755   -4.8107  -45.4422 H      1 LIG       0.11500
      9 H3        -64.3411   -6.2899  -45.6805 H      1 LIG       0.11500
     10 H4        -69.0682   -7.0908  -44.6873 H      1 LIG       0.12400
     11 H5        -65.2089   -8.5072  -44.9149 H      1 LIG       0.12400
@<TRIPOS>BOND
      1       1       2 ar
      2       1       3 ar
      3       2       4 ar
      4       3       5 ar
      5       4       6 ar
      6       5       6 ar
      7       1       7 1
      8       2       8 1
      9       3       9 1
     10       4      10 1
     11       5      11 1
@<TRIPOS>ALT_TYPE
CGenFF_4.0_ALT_TYPE_SET
CGenFF_4.0 1 CG2R61 2 CG2R61 3 CG2R61 4 CG2R61 5 CG2R61 6 NG2R60 7 HGR61 8 HGR61 9 HGR61 10 HGR62 11 HGR62
@<TRIPOS>MOLECULE
pyridine
 11 11 0 0 0
****
USER_CHARGES
INVALID_CHARGES
Pose:  14 Cluster:  14 Fr_nu:  22702 TotEn:   -11.06
@<TRIPOS>ATOM
      1 C1        -65.7165   -6.8081  -46.0551 C.ar   1 LIG      -0.11300
      2 C2        -66.8885   -6.4527  -45.3970 C.ar   1 LIG      -0.11700
      3 C3        -65.7753   -7.2823  -47.3608 C.ar   1 LIG      -0.11700
      4 C4        -68.0845   -6.5890  -46.0832 C.ar   1 LIG       0.17700
      5 C5        -67.0211   -7.3817  -47.9590 C.ar   1 LIG       0.17700
      6 N1        -68.1814   -7.0461  -47.3517 N.ar   1 LIG      -0.60000
      7 H1        -64.7590   -6.7164  -45.5510 H      1 LIG       0.11500
      8 H2        -66.8667   -6.0804  -44.3794 H      1 LIG       0.11500
      9 H3        -64.8745   -7.5658  -47.8931 H      1 LIG       0.11500
     10 H4        -69.0265   -6.3256  -45.6137 H      1 LIG       0.12400
     11 H5        -67.1218   -7.7466  -48.9760 H      1 LIG       0.12400
@<TRIPOS>BOND
      1       1       2 ar
      2       1       3 ar
      3       2       4 ar
      4       3       5 ar
      5       4       6 ar
      6       5       6 ar
      7       1       7 1
      8       2       8 1
      9       3       9 1
     10       4      10 1
     11       5      11 1
@<TRIPOS>ALT_TYPE
CGenFF_4.0_ALT_TYPE_SET
CGenFF_4.0 1 CG2R61 2 CG2R61 3 CG2R61 4 CG2R61 5 CG2R61 6 NG2R60 7 HGR61 8 HGR61 9 HGR61 10 HGR62 11 HGR62
@<TRIPOS>MOLECULE
pyridine
 11 11 0 0 0
****
USER_CHARGES
INVALID_CHARGES
Pose:  15 Cluster:  15 Fr_nu:  22795 TotEn:   -10.66
@<TRIPOS>ATOM
      1 C1        -66.6054   -6.5750  -47.6782 C.ar   1 LIG      -0.11300
      2 C2        -67.6869   -6.6398  -46.8068 C.ar   1 LIG      -0.11700
      3 C3        -65.5640   -7.4879  -47.5542 C.ar   1 LIG      -0.11700
      4 C4        -67.6793   -7.6285  -45.8361 C.ar   1 LIG       0.17700
      5 C5        -65.6513   -8.4385  -46.5498 C.ar   1 LIG       0.17700
      6 N1        -66.6858   -8.5326  -45.6845 N.ar   1 LIG      -0.60000
      7 H1        -66.5738   -5.8140  -48.4522 H      1 LIG       0.11500
      8 H2        -68.5098   -5.9389  -46.8851 H      1 LIG       0.11500
      9 H3        -64.7107   -7.4560  -48.2220 H      1 LIG       0.11500
     10 H4        -68.4995   -7.7207  -45.1320 H      1 LIG       0.12400
     11 H5        -64.8651   -9.1731  -46.4100 H      1 LIG       0.12400
@<TRIPOS>BOND
      1       1       2 ar
      2       1       3 ar
      3       2       4 ar
      4       3       5 ar
      5       4       6 ar
      6       5       6 ar
      7       1       7 1
      8       2       8 1
      9       3       9 1
     10       4      10 1
     11       5      11 1
@<TRIPOS>ALT_TYPE
CGenFF_4.0_ALT_TYPE_SET
CGenFF_4.0 1 CG2R61 2 CG2R61 3 CG2R61 4 CG2R61 5 CG2R61 6 NG2R60 7 HGR61 8 HGR61 9 HGR61 10 HGR62 11 HGR62
@<TRIPOS>MOLECULE
pyridine
 11 11 0 0 0
****
USER_CHARGES
INVALID_CHARGES
Pose:  16 Cluster:  16 Fr_nu: 340055 TotEn:   -10.18
@<TRIPOS>ATOM
      1 C1        -65.4463   -7.5713  -46.3673 C.ar   1 LIG      -0.11300
      2 C2        -65.6586   -7.2685  -47.7076 C.ar   1 LIG      -0.11700
      3 C3        -65.6850   -6.6057  -45.3958 C.ar   1 LIG      -0.11700
      4 C4        -66.1065   -5.9955  -48.0218 C.ar   1 LIG       0.17700
      5 C5        -66.1315   -5.3623  -45.8134 C.ar   1 LIG       0.17700
      6 N1        -66.3492   -5.0311  -47.1060 N.ar   1 LIG      -0.60000
      7 H1        -65.0947   -8.5579  -46.0804 H      1 LIG       0.11500
      8 H2        -65.4794   -8.0055  -48.4817 H      1 LIG       0.11500
      9 H3        -65.5259   -6.8193  -44.3450 H      1 LIG       0.11500
     10 H4        -66.2869   -5.7098  -49.0527 H      1 LIG       0.12400
     11 H5        -66.3319   -4.5738  -45.0955 H      1 LIG       0.12400
@<TRIPOS>BOND
      1       1       2 ar
      2       1       3 ar
      3       2       4 ar
      4       3       5 ar
      5       4       6 ar
      6       5       6 ar
      7       1       7 1
      8       2       8 1
      9       3       9 1
     10       4      10 1
     11       5      11 1
@<TRIPOS>ALT_TYPE
CGenFF_4.0_ALT_TYPE_SET
CGenFF_4.0 1 CG2R61 2 CG2R61 3 CG2R61 4 CG2R61 5 CG2R61 6 NG2R60 7 HGR61 8 HGR61 9 HGR61 10 HGR62 11 HGR62
@<TRIPOS>MOLECULE
pyridine
 11 11 0 0 0
****
USER_CHARGES
INVALID_CHARGES
Pose:  17 Cluster:  17 Fr_nu: 893697 TotEn:   -10.15
@<TRIPOS>ATOM
      1 C1        -67.0260   -6.5574  -44.6895 C.ar   1 LIG      -0.11300
      2 C2        -65.9609   -7.2421  -44.1151 C.ar   1 LIG      -0.11700
      3 C3        -66.7783   -5.5093  -45.5690 C.ar   1 LIG      -0.11700
      4 C4        -64.6770   -6.8428  -44.4500 C.ar   1 LIG       0.17700
      5 C5        -65.4579   -5.1875  -45.8386 C.ar   1 LIG       0.17700
      6 N1        -64.3971   -5.8296  -45.2999 N.ar   1 LIG      -0.60000
      7 H1        -68.0473   -6.8397  -44.4518 H      1 LIG       0.11500
      8 H2        -66.1302   -8.0623  -43.4272 H      1 LIG       0.11500
      9 H3        -67.5930   -4.9612  -46.0282 H      1 LIG       0.11500
     10 H4        -63.8125   -7.3447  -44.0284 H      1 LIG       0.12400
     11 H5        -65.2106   -4.3777  -46.5171 H      1 LIG       0.12400
@<TRIPOS>BOND
      1       1       2 ar
      2       1       3 ar
      3       2       4 ar
      4       3       5 ar
      5       4       6 ar
      6       5       6 ar
      7       1       7 1
      8       2       8 1
      9       3       9 1
     10       4      10 1
     11       5      11 1
@<TRIPOS>ALT_TYPE
CGenFF_4.0_ALT_TYPE_SET
CGenFF_4.0 1 CG2R61 2 CG2R61 3 CG2R61 4 CG2R61 5 CG2R61 6 NG2R60 7 HGR61 8 HGR61 9 HGR61 10 HGR62 11 HGR62
@<TRIPOS>MOLECULE
pyridine
 11 11 0 0 0
****
USER_CHARGES
INVALID_CHARGES
Pose:  18 Cluster:  18 Fr_nu: 3511542 TotEn:    -9.77
@<TRIPOS>ATOM
      1 C1        -53.6371  -26.2252  -24.8626 C.ar   1 LIG      -0.11300
      2 C2        -52.3336  -25.9235  -24.4844 C.ar   1 LIG      -0.11700
      3 C3        -54.6346  -25.2664  -24.7253 C.ar   1 LIG      -0.11700
      4 C4        -52.0815  -24.6585  -23.9784 C.ar   1 LIG       0.17700
      5 C5        -54.2796  -24.0309  -24.2082 C.ar   1 LIG       0.17700
      6 N1        -53.0243  -23.7011  -23.8299 N.ar   1 LIG      -0.60000
      7 H1        -53.8753  -27.2061  -25.2631 H      1 LIG       0.11500
      8 H2        -51.5401  -26.6551  -24.5829 H      1 LIG       0.11500
      9 H3        -55.6578  -25.4797  -25.0131 H      1 LIG       0.11500
     10 H4        -51.0813  -24.3742  -23.6688 H      1 LIG       0.12400
     11 H5        -55.0203  -23.2484  -24.0800 H      1 LIG       0.12400
@<TRIPOS>BOND
      1       1       2 ar
      2       1       3 ar
      3       2       4 ar
      4       3       5 ar
      5       4       6 ar
      6       5       6 ar
      7       1       7 1
      8       2       8 1
      9       3       9 1
     10       4      10 1
     11       5      11 1
@<TRIPOS>ALT_TYPE
CGenFF_4.0_ALT_TYPE_SET
CGenFF_4.0 1 CG2R61 2 CG2R61 3 CG2R61 4 CG2R61 5 CG2R61 6 NG2R60 7 HGR61 8 HGR61 9 HGR61 10 HGR62 11 HGR62
@<TRIPOS>MOLECULE
pyridine
 11 11 0 0 0
****
USER_CHARGES
INVALID_CHARGES
Pose:  19 Cluster:  19 Fr_nu: 3267699 TotEn:    -7.52
@<TRIPOS>ATOM
      1 C1        -55.7152  -25.0067  -23.7136 C.ar   1 LIG      -0.11300
      2 C2        -54.9723  -25.1318  -22.5450 C.ar   1 LIG      -0.11700
      3 C3        -55.2723  -24.1620  -24.7253 C.ar   1 LIG      -0.11700
      4 C4        -53.8029  -24.3964  -22.4379 C.ar   1 LIG       0.17700
      5 C5        -54.0896  -23.4697  -24.5206 C.ar   1 LIG       0.17700
      6 N1        -53.3408  -23.5655  -23.3990 N.ar   1 LIG      -0.60000
      7 H1        -56.6380  -25.5660  -23.8354 H      1 LIG       0.11500
      8 H2        -55.2981  -25.7845  -21.7434 H      1 LIG       0.11500
      9 H3        -55.8354  -24.0485  -25.6446 H      1 LIG       0.11500
     10 H4        -53.1881  -24.4588  -21.5462 H      1 LIG       0.12400
     11 H5        -53.7009  -22.7973  -25.2783 H      1 LIG       0.12400
@<TRIPOS>BOND
      1       1       2 ar
      2       1       3 ar
      3       2       4 ar
      4       3       5 ar
      5       4       6 ar
      6       5       6 ar
      7       1       7 1
      8       2       8 1
      9       3       9 1
     10       4      10 1
     11       5      11 1
@<TRIPOS>ALT_TYPE
CGenFF_4.0_ALT_TYPE_SET
CGenFF_4.0 1 CG2R61 2 CG2R61 3 CG2R61 4 CG2R61 5 CG2R61 6 NG2R60 7 HGR61 8 HGR61 9 HGR61 10 HGR62 11 HGR62
@<TRIPOS>MOLECULE
cyclopropane
 9 9 0 0 0
****
USER_CHARGES
INVALID_CHARGES
Pose:   1 Cluster:   1 Fr_nu: 116807 TotEn:    -7.92
@<TRIPOS>ATOM
      1 C1        -72.5292  -24.3662  -42.5291 C.3    1 LIG      -0.18000
      2 C2        -72.4797  -24.4693  -44.0253 C.3    1 LIG      -0.18000
      3 C3        -71.2558  -24.0580  -43.2605 C.3    1 LIG      -0.18000
      4 H1        -73.0768  -23.5377  -42.0976 H      1 LIG       0.09000
      5 H2        -72.5746  -25.2864  -41.9608 H      1 LIG       0.09000
      6 H3        -72.4917  -25.4591  -44.4642 H      1 LIG       0.09000
      7 H4        -72.9937  -23.7104  -44.6016 H      1 LIG       0.09000
      8 H5        -70.9464  -23.0223  -43.3217 H      1 LIG       0.09000
      9 H6        -70.4447  -24.7712  -43.1843 H      1 LIG       0.09000
@<TRIPOS>BOND
      1       1       2 1
      2       1       3 1
      3       2       3 1
      4       1       4 1
      5       1       5 1
      6       2       6 1
      7       2       7 1
      8       3       8 1
      9       3       9 1
@<TRIPOS>ALT_TYPE
CGenFF_4.0_ALT_TYPE_SET
CGenFF_4.0 1 CG3C31 2 CG3C31 3 CG3C31 4 HGA2 5 HGA2 6 HGA2 7 HGA2 8 HGA2 9 HGA2
@<TRIPOS>MOLECULE
cyclopropane
 9 9 0 0 0
****
USER_CHARGES
INVALID_CHARGES
Pose:   2 Cluster:   2 Fr_nu: 367195 TotEn:    -7.50
@<TRIPOS>ATOM
      1 C1        -66.6915   -7.4144  -48.1123 C.3    1 LIG      -0.18000
      2 C2        -65.2637   -7.0725  -47.8019 C.3    1 LIG      -0.18000
      3 C3        -66.2811   -5.9799  -47.9538 C.3    1 LIG      -0.18000
      4 H1        -66.9213   -7.7666  -49.1102 H      1 LIG       0.09000
      5 H2        -67.2869   -7.8588  -47.3250 H      1 LIG       0.09000
      6 H3        -64.8981   -7.2867  -46.8055 H      1 LIG       0.09000
      7 H4        -64.5319   -7.1942  -48.5905 H      1 LIG       0.09000
      8 H5        -66.2343   -5.3665  -48.8448 H      1 LIG       0.09000
      9 H6        -66.6004   -5.4594  -47.0596 H      1 LIG       0.09000
@<TRIPOS>BOND
      1       1       2 1
      2       1       3 1
      3       2       3 1
      4       1       4 1
      5       1       5 1
      6       2       6 1
      7       2       7 1
      8       3       8 1
      9       3       9 1
@<TRIPOS>ALT_TYPE
CGenFF_4.0_ALT_TYPE_SET
CGenFF_4.0 1 CG3C31 2 CG3C31 3 CG3C31 4 HGA2 5 HGA2 6 HGA2 7 HGA2 8 HGA2 9 HGA2
@<TRIPOS>MOLECULE
cyclopropane
 9 9 0 0 0
****
USER_CHARGES
INVALID_CHARGES
Pose:   3 Cluster:   3 Fr_nu: 167082 TotEn:    -7.36
@<TRIPOS>ATOM
      1 C1        -69.4843   -5.4880  -45.8897 C.3    1 LIG      -0.18000
      2 C2        -70.0398   -6.8089  -45.4441 C.3    1 LIG      -0.18000
      3 C3        -69.5735   -6.6298  -46.8592 C.3    1 LIG      -0.18000
      4 H1        -70.1765   -4.6648  -46.0141 H      1 LIG       0.09000
      5 H2        -68.5025   -5.2063  -45.5310 H      1 LIG       0.09000
      6 H3        -69.4318   -7.4163  -44.7854 H      1 LIG       0.09000
      7 H4        -71.1061   -6.8754  -45.2684 H      1 LIG       0.09000
      8 H5        -70.3259   -6.5754  -47.6358 H      1 LIG       0.09000
      9 H6        -68.6516   -7.1162  -47.1524 H      1 LIG       0.09000
@<TRIPOS>BOND
      1       1       2 1
      2       1       3 1
      3       2       3 1
      4       1       4 1
      5       1       5 1
      6       2       6 1
      7       2       7 1
      8       3       8 1
      9       3       9 1
@<TRIPOS>ALT_TYPE
CGenFF_4.0_ALT_TYPE_SET
CGenFF_4.0 1 CG3C31 2 CG3C31 3 CG3C31 4 HGA2 5 HGA2 6 HGA2 7 HGA2 8 HGA2 9 HGA2
@<TRIPOS>MOLECULE
cyclopropane
 9 9 0 0 0
****
USER_CHARGES
INVALID_CHARGES
Pose:   4 Cluster:   4 Fr_nu: 175739 TotEn:    -7.07
@<TRIPOS>ATOM
      1 C1        -63.2008   -6.2952  -55.5392 C.3    1 LIG      -0.18000
      2 C2        -64.3437   -5.5224  -54.9490 C.3    1 LIG      -0.18000
      3 C3        -63.0641   -5.6746  -54.1799 C.3    1 LIG      -0.18000
      4 H1        -63.2948   -7.3724  -55.5953 H      1 LIG       0.09000
      5 H2        -62.6548   -5.8431  -56.3574 H      1 LIG       0.09000
      6 H3        -64.5670   -4.5500  -55.3699 H      1 LIG       0.09000
      7 H4        -65.2074   -6.0790  -54.6075 H      1 LIG       0.09000
      8 H5        -63.0664   -6.3339  -53.3211 H      1 LIG       0.09000
      9 H6        -62.4263   -4.8049  -54.0839 H      1 LIG       0.09000
@<TRIPOS>BOND
      1       1       2 1
      2       1       3 1
      3       2       3 1
      4       1       4 1
      5       1       5 1
      6       2       6 1
      7       2       7 1
      8       3       8 1
      9       3       9 1
@<TRIPOS>ALT_TYPE
CGenFF_4.0_ALT_TYPE_SET
CGenFF_4.0 1 CG3C31 2 CG3C31 3 CG3C31 4 HGA2 5 HGA2 6 HGA2 7 HGA2 8 HGA2 9 HGA2
@<TRIPOS>MOLECULE
cyclopropane
 9 9 0 0 0
****
USER_CHARGES
INVALID_CHARGES
Pose:   5 Cluster:   5 Fr_nu:  65818 TotEn:    -6.46
@<TRIPOS>ATOM
      1 C1        -65.3244   -7.4179  -47.7665 C.3    1 LIG      -0.18000
      2 C2        -65.4188   -6.6693  -46.4694 C.3    1 LIG      -0.18000
      3 C3        -65.3159   -8.1665  -46.4662 C.3    1 LIG      -0.18000
      4 H1        -66.2147   -7.4807  -48.3796 H      1 LIG       0.09000
      5 H2        -64.3954   -7.3557  -48.3189 H      1 LIG       0.09000
      6 H3        -64.5532   -6.1033  -46.1485 H      1 LIG       0.09000
      7 H4        -66.3725   -6.2282  -46.2086 H      1 LIG       0.09000
      8 H5        -66.2005   -8.7329  -46.2037 H      1 LIG       0.09000
      9 H6        -64.3811   -8.6076  -46.1438 H      1 LIG       0.09000
@<TRIPOS>BOND
      1       1       2 1
      2       1       3 1
      3       2       3 1
      4       1       4 1
      5       1       5 1
      6       2       6 1
      7       2       7 1
      8       3       8 1
      9       3       9 1
@<TRIPOS>ALT_TYPE
CGenFF_4.0_ALT_TYPE_SET
CGenFF_4.0 1 CG3C31 2 CG3C31 3 CG3C31 4 HGA2 5 HGA2 6 HGA2 7 HGA2 8 HGA2 9 HGA2
@<TRIPOS>MOLECULE
cyclopropane
 9 9 0 0 0
****
USER_CHARGES
INVALID_CHARGES
Pose:   6 Cluster:   6 Fr_nu:  63722 TotEn:    -6.41
@<TRIPOS>ATOM
      1 C1        -50.3435  -10.5005  -46.0556 C.3    1 LIG      -0.18000
      2 C2        -51.3376   -9.6405  -45.3317 C.3    1 LIG      -0.18000
      3 C3        -50.9834  -10.9951  -44.7917 C.3    1 LIG      -0.18000
      4 H1        -50.6527  -10.9540  -46.9890 H      1 LIG       0.09000
      5 H2        -49.3011  -10.2116  -46.0138 H      1 LIG       0.09000
      6 H3        -50.9643   -8.7727  -44.8026 H      1 LIG       0.09000
      7 H4        -52.3163   -9.5148  -45.7774 H      1 LIG       0.09000
      8 H5        -51.7234  -11.7810  -44.8742 H      1 LIG       0.09000
      9 H6        -50.3712  -11.0386  -43.8996 H      1 LIG       0.09000
@<TRIPOS>BOND
      1       1       2 1
      2       1       3 1
      3       2       3 1
      4       1       4 1
      5       1       5 1
      6       2       6 1
      7       2       7 1
      8       3       8 1
      9       3       9 1
@<TRIPOS>ALT_TYPE
CGenFF_4.0_ALT_TYPE_SET
CGenFF_4.0 1 CG3C31 2 CG3C31 3 CG3C31 4 HGA2 5 HGA2 6 HGA2 7 HGA2 8 HGA2 9 HGA2
@<TRIPOS>MOLECULE
cyclopropane
 9 9 0 0 0
****
USER_CHARGES
INVALID_CHARGES
Pose:   7 Cluster:   7 Fr_nu:  55305 TotEn:    -6.40
@<TRIPOS>ATOM
      1 C1        -65.6554   -6.6631  -44.9247 C.3    1 LIG      -0.18000
      2 C2        -66.7802   -7.0045  -43.9918 C.3    1 LIG      -0.18000
      3 C3        -65.3583   -7.1124  -43.5242 C.3    1 LIG      -0.18000
      4 H1        -65.4417   -7.3522  -45.7321 H      1 LIG       0.09000
      5 H2        -65.4971   -5.6192  -45.1639 H      1 LIG       0.09000
      6 H3        -67.3789   -6.1903  -43.6031 H      1 LIG       0.09000
      7 H4        -67.3240   -7.9235  -44.1708 H      1 LIG       0.09000
      8 H5        -64.9450   -8.1039  -43.3888 H      1 LIG       0.09000
      9 H6        -65.0003   -6.3706  -42.8214 H      1 LIG       0.09000
@<TRIPOS>BOND
      1       1       2 1
      2       1       3 1
      3       2       3 1
      4       1       4 1
      5       1       5 1
      6       2       6 1
      7       2       7 1
      8       3       8 1
      9       3       9 1
@<TRIPOS>ALT_TYPE
CGenFF_4.0_ALT_TYPE_SET
CGenFF_4.0 1 CG3C31 2 CG3C31 3 CG3C31 4 HGA2 5 HGA2 6 HGA2 7 HGA2 8 HGA2 9 HGA2
@<TRIPOS>MOLECULE
cyclopropane
 9 9 0 0 0
****
USER_CHARGES
INVALID_CHARGES
Pose:   8 Cluster:   8 Fr_nu: 831011 TotEn:    -6.36
@<TRIPOS>ATOM
      1 C1        -62.2555   -2.4674  -25.3633 C.3    1 LIG      -0.18000
      2 C2        -60.8544   -3.0033  -25.4022 C.3    1 LIG      -0.18000
      3 C3        -61.2658   -2.0566  -24.3130 C.3    1 LIG      -0.18000
      4 H1        -62.5364   -1.7327  -26.1074 H      1 LIG       0.09000
      5 H2        -63.0476   -3.1456  -25.0723 H      1 LIG       0.09000
      6 H3        -60.7034   -4.0424  -25.1375 H      1 LIG       0.09000
      7 H4        -60.1915   -2.6296  -26.1725 H      1 LIG       0.09000
      8 H5        -60.8801   -1.0456  -24.3502 H      1 LIG       0.09000
      9 H6        -61.3920   -2.4587  -23.3156 H      1 LIG       0.09000
@<TRIPOS>BOND
      1       1       2 1
      2       1       3 1
      3       2       3 1
      4       1       4 1
      5       1       5 1
      6       2       6 1
      7       2       7 1
      8       3       8 1
      9       3       9 1
@<TRIPOS>ALT_TYPE
CGenFF_4.0_ALT_TYPE_SET
CGenFF_4.0 1 CG3C31 2 CG3C31 3 CG3C31 4 HGA2 5 HGA2 6 HGA2 7 HGA2 8 HGA2 9 HGA2
@<TRIPOS>MOLECULE
cyclopropane
 9 9 0 0 0
****
USER_CHARGES
INVALID_CHARGES
Pose:   9 Cluster:   9 Fr_nu: 750012 TotEn:    -6.34
@<TRIPOS>ATOM
      1 C1        -71.0872   -8.2632  -24.5515 C.3    1 LIG      -0.18000
      2 C2        -71.7370   -7.8128  -25.8270 C.3    1 LIG      -0.18000
      3 C3        -71.9105   -7.0089  -24.5717 C.3    1 LIG      -0.18000
      4 H1        -71.5008   -9.1307  -24.0526 H      1 LIG       0.09000
      5 H2        -70.0128   -8.1601  -24.4685 H      1 LIG       0.09000
      6 H3        -71.0999   -7.4065  -26.6025 H      1 LIG       0.09000
      7 H4        -72.5882   -8.3767  -26.1872 H      1 LIG       0.09000
      8 H5        -72.8783   -7.0321  -24.0869 H      1 LIG       0.09000
      9 H6        -71.3897   -6.0621  -24.5025 H      1 LIG       0.09000
@<TRIPOS>BOND
      1       1       2 1
      2       1       3 1
      3       2       3 1
      4       1       4 1
      5       1       5 1
      6       2       6 1
      7       2       7 1
      8       3       8 1
      9       3       9 1
@<TRIPOS>ALT_TYPE
CGenFF_4.0_ALT_TYPE_SET
CGenFF_4.0 1 CG3C31 2 CG3C31 3 CG3C31 4 HGA2 5 HGA2 6 HGA2 7 HGA2 8 HGA2 9 HGA2
@<TRIPOS>MOLECULE
cyclopropane
 9 9 0 0 0
****
USER_CHARGES
INVALID_CHARGES
Pose:  10 Cluster:  10 Fr_nu: 169588 TotEn:    -5.90
@<TRIPOS>ATOM
      1 C1        -65.1950   -8.2172  -43.9894 C.3    1 LIG      -0.18000
      2 C2        -64.8017   -6.7697  -44.0318 C.3    1 LIG      -0.18000
      3 C3        -64.3448   -7.7035  -45.1140 C.3    1 LIG      -0.18000
      4 H1        -64.7225   -8.8477  -43.2466 H      1 LIG       0.09000
      5 H2        -66.2251   -8.4672  -44.2092 H      1 LIG       0.09000
      6 H3        -65.5672   -6.0452  -44.2801 H      1 LIG       0.09000
      7 H4        -64.0644   -6.4251  -43.3176 H      1 LIG       0.09000
      8 H5        -63.3002   -7.9877  -45.1281 H      1 LIG       0.09000
      9 H6        -64.8033   -7.6077  -46.0903 H      1 LIG       0.09000
@<TRIPOS>BOND
      1       1       2 1
      2       1       3 1
      3       2       3 1
      4       1       4 1
      5       1       5 1
      6       2       6 1
      7       2       7 1
      8       3       8 1
      9       3       9 1
@<TRIPOS>ALT_TYPE
CGenFF_4.0_ALT_TYPE_SET
CGenFF_4.0 1 CG3C31 2 CG3C31 3 CG3C31 4 HGA2 5 HGA2 6 HGA2 7 HGA2 8 HGA2 9 HGA2
@<TRIPOS>MOLECULE
cyclopropane
 9 9 0 0 0
****
USER_CHARGES
INVALID_CHARGES
Pose:  11 Cluster:  11 Fr_nu: 801350 TotEn:    -5.73
@<TRIPOS>ATOM
      1 C1        -68.1374   -7.0893  -45.6178 C.3    1 LIG      -0.18000
      2 C2        -67.7902   -5.7605  -46.2224 C.3    1 LIG      -0.18000
      3 C3        -69.2148   -6.2320  -46.2142 C.3    1 LIG      -0.18000
      4 H1        -67.8456   -7.9816  -46.1573 H      1 LIG       0.09000
      5 H2        -68.1023   -7.1780  -44.5395 H      1 LIG       0.09000
      6 H3        -67.5213   -4.9546  -45.5509 H      1 LIG       0.09000
      7 H4        -67.2646   -5.7577  -47.1690 H      1 LIG       0.09000
      8 H5        -69.6480   -6.5469  -47.1551 H      1 LIG       0.09000
      9 H6        -69.9043   -5.7439  -45.5369 H      1 LIG       0.09000
@<TRIPOS>BOND
      1       1       2 1
      2       1       3 1
      3       2       3 1
      4       1       4 1
      5       1       5 1
      6       2       6 1
      7       2       7 1
      8       3       8 1
      9       3       9 1
@<TRIPOS>ALT_TYPE
CGenFF_4.0_ALT_TYPE_SET
CGenFF_4.0 1 CG3C31 2 CG3C31 3 CG3C31 4 HGA2 5 HGA2 6 HGA2 7 HGA2 8 HGA2 9 HGA2
@<TRIPOS>MOLECULE
cyclopropane
 9 9 0 0 0
****
USER_CHARGES
INVALID_CHARGES
Pose:  12 Cluster:  12 Fr_nu:  37180 TotEn:    -5.62
@<TRIPOS>ATOM
      1 C1        -51.6688    2.3456  -30.6775 C.3    1 LIG      -0.18000
      2 C2        -50.9905    1.8401  -31.9169 C.3    1 LIG      -0.18000
      3 C3        -50.1956    2.5586  -30.8663 C.3    1 LIG      -0.18000
      4 H1        -52.3197    3.2057  -30.7727 H      1 LIG       0.09000
      5 H2        -51.9830    1.6170  -29.9410 H      1 LIG       0.09000
      6 H3        -50.8479    0.7712  -32.0147 H      1 LIG       0.09000
      7 H4        -51.1842    2.3597  -32.8469 H      1 LIG       0.09000
      8 H5        -49.8547    3.5619  -31.0888 H      1 LIG       0.09000
      9 H6        -49.5187    1.9731  -30.2568 H      1 LIG       0.09000
@<TRIPOS>BOND
      1       1       2 1
      2       1       3 1
      3       2       3 1
      4       1       4 1
      5       1       5 1
      6       2       6 1
      7       2       7 1
      8       3       8 1
      9       3       9 1
@<TRIPOS>ALT_TYPE
CGenFF_4.0_ALT_TYPE_SET
CGenFF_4.0 1 CG3C31 2 CG3C31 3 CG3C31 4 HGA2 5 HGA2 6 HGA2 7 HGA2 8 HGA2 9 HGA2
@<TRIPOS>MOLECULE
cyclopropane
 9 9 0 0 0
****
USER_CHARGES
INVALID_CHARGES
Pose:  13 Cluster:  13 Fr_nu: 1332118 TotEn:    -5.31
@<TRIPOS>ATOM
      1 C1        -72.8304  -12.5094  -43.5792 C.3    1 LIG      -0.18000
      2 C2        -71.4354  -12.0174  -43.8321 C.3    1 LIG      -0.18000
      3 C3        -71.6552  -13.2945  -43.0752 C.3    1 LIG      -0.18000
      4 H1        -73.4304  -11.9761  -42.8526 H      1 LIG       0.09000
      5 H2        -73.3836  -12.9119  -44.4181 H      1 LIG       0.09000
      6 H3        -71.0497  -12.0888  -44.8413 H      1 LIG       0.09000
      7 H4        -71.0958  -11.1528  -43.2758 H      1 LIG       0.09000
      8 H5        -71.4638  -13.2894  -42.0096 H      1 LIG       0.09000
      9 H6        -71.4178  -14.2250  -43.5754 H      1 LIG       0.09000
@<TRIPOS>BOND
      1       1       2 1
      2       1       3 1
      3       2       3 1
      4       1       4 1
      5       1       5 1
      6       2       6 1
      7       2       7 1
      8       3       8 1
      9       3       9 1
@<TRIPOS>ALT_TYPE
CGenFF_4.0_ALT_TYPE_SET
CGenFF_4.0 1 CG3C31 2 CG3C31 3 CG3C31 4 HGA2 5 HGA2 6 HGA2 7 HGA2 8 HGA2 9 HGA2
@<TRIPOS>MOLECULE
cyclopropane
 9 9 0 0 0
****
USER_CHARGES
INVALID_CHARGES
Pose:  14 Cluster:  14 Fr_nu:  22373 TotEn:    -5.26
@<TRIPOS>ATOM
      1 C1        -67.0840   -5.7316  -46.6797 C.3    1 LIG      -0.18000
      2 C2        -65.9636   -6.0153  -47.6367 C.3    1 LIG      -0.18000
      3 C3        -65.7320   -5.1212  -46.4540 C.3    1 LIG      -0.18000
      4 H1        -67.8822   -5.0811  -47.0146 H      1 LIG       0.09000
      5 H2        -67.3950   -6.5283  -46.0160 H      1 LIG       0.09000
      6 H3        -65.5204   -7.0031  -47.6173 H      1 LIG       0.09000
      7 H4        -66.0070   -5.5559  -48.6162 H      1 LIG       0.09000
      8 H5        -65.6199   -4.0601  -46.6373 H      1 LIG       0.09000
      9 H6        -65.1335   -5.5076  -45.6385 H      1 LIG       0.09000
@<TRIPOS>BOND
      1       1       2 1
      2       1       3 1
      3       2       3 1
      4       1       4 1
      5       1       5 1
      6       2       6 1
      7       2       7 1
      8       3       8 1
      9       3       9 1
@<TRIPOS>ALT_TYPE
CGenFF_4.0_ALT_TYPE_SET
CGenFF_4.0 1 CG3C31 2 CG3C31 3 CG3C31 4 HGA2 5 HGA2 6 HGA2 7 HGA2 8 HGA2 9 HGA2
@<TRIPOS>MOLECULE
pyrrole
 10 10 0 0 0
****
USER_CHARGES
INVALID_CHARGES
Pose:   1 Cluster:   1 Fr_nu: 215944 TotEn:   -14.78
@<TRIPOS>ATOM
      1 C1        -66.2370   -7.7608  -45.4481 C.2    1 LIG      -0.25700
      2 C2        -66.5849   -7.0107  -44.2977 C.2    1 LIG      -0.25700
      3 C3        -64.9577   -8.2350  -45.2586 C.2    1 LIG      -0.04700
      4 C4        -65.5076   -7.0493  -43.4403 C.2    1 LIG      -0.04700
      5 N1        -64.5242   -7.7960  -44.0348 N.pl3  1 LIG      -0.36000
      6 H1        -66.8523   -7.9365  -46.3193 H      1 LIG       0.15400
      7 H2        -67.5179   -6.4973  -44.1129 H      1 LIG       0.15400
      8 H3        -64.3188   -8.8431  -45.8833 H      1 LIG       0.14000
      9 H4        -65.3544   -6.6145  -42.4625 H      1 LIG       0.14000
     10 H5        -63.6184   -7.9933  -43.6324 H      1 LIG       0.38000
@<TRIPOS>BOND
      1       1       2 1
      2       1       3 2
      3       2       4 2
      4       3       5 1
      5       4       5 1
      6       1       6 1
      7       2       7 1
      8       3       8 1
      9       4       9 1
     10       5      10 1
@<TRIPOS>ALT_TYPE
CGenFF_4.0_ALT_TYPE_SET
CGenFF_4.0 1 CG2R51 2 CG2R51 3 CG2R51 4 CG2R51 5 NG2R51 6 HGR51 7 HGR51 8 HGR52 9 HGR52 10 HGP1
@<TRIPOS>MOLECULE
pyrrole
 10 10 0 0 0
****
USER_CHARGES
INVALID_CHARGES
Pose:   2 Cluster:   2 Fr_nu: 2101015 TotEn:   -13.87
@<TRIPOS>ATOM
      1 C1        -73.8837  -27.3525  -45.6492 C.2    1 LIG      -0.25700
      2 C2        -74.1425  -26.0673  -45.1121 C.2    1 LIG      -0.25700
      3 C3        -74.9238  -27.6607  -46.4980 C.2    1 LIG      -0.04700
      4 C4        -75.3330  -25.6294  -45.6490 C.2    1 LIG      -0.04700
      5 N1        -75.7990  -26.6061  -46.4898 N.pl3  1 LIG      -0.36000
      6 H1        -73.0317  -27.9840  -45.4402 H      1 LIG       0.15400
      7 H2        -73.5297  -25.5196  -44.4102 H      1 LIG       0.15400
      8 H3        -75.1193  -28.5336  -47.1047 H      1 LIG       0.14000
      9 H4        -75.8873  -24.7119  -45.5092 H      1 LIG       0.14000
     10 H5        -76.6563  -26.5563  -47.0226 H      1 LIG       0.38000
@<TRIPOS>BOND
      1       1       2 1
      2       1       3 2
      3       2       4 2
      4       3       5 1
      5       4       5 1
      6       1       6 1
      7       2       7 1
      8       3       8 1
      9       4       9 1
     10       5      10 1
@<TRIPOS>ALT_TYPE
CGenFF_4.0_ALT_TYPE_SET
CGenFF_4.0 1 CG2R51 2 CG2R51 3 CG2R51 4 CG2R51 5 NG2R51 6 HGR51 7 HGR51 8 HGR52 9 HGR52 10 HGP1
@<TRIPOS>MOLECULE
pyrrole
 10 10 0 0 0
****
USER_CHARGES
INVALID_CHARGES
Pose:   3 Cluster:   3 Fr_nu: 2949890 TotEn:   -13.74
@<TRIPOS>ATOM
      1 C1        -67.6074   -7.1874  -46.8842 C.2    1 LIG      -0.25700
      2 C2        -67.1718   -7.3230  -45.5430 C.2    1 LIG      -0.25700
      3 C3        -68.8995   -6.7111  -46.8509 C.2    1 LIG      -0.04700
      4 C4        -68.2110   -6.9256  -44.7309 C.2    1 LIG      -0.04700
      5 N1        -69.2560   -6.5560  -45.5368 N.pl3  1 LIG      -0.36000
      6 H1        -67.0407   -7.4119  -47.7768 H      1 LIG       0.15400
      7 H2        -66.2068   -7.6725  -45.2040 H      1 LIG       0.15400
      8 H3        -69.5952   -6.4702  -47.6422 H      1 LIG       0.14000
      9 H4        -68.2989   -6.8716  -43.6548 H      1 LIG       0.14000
     10 H5        -70.1521   -6.2201  -45.2119 H      1 LIG       0.38000
@<TRIPOS>BOND
      1       1       2 1
      2       1       3 2
      3       2       4 2
      4       3       5 1
      5       4       5 1
      6       1       6 1
      7       2       7 1
      8       3       8 1
      9       4       9 1
     10       5      10 1
@<TRIPOS>ALT_TYPE
CGenFF_4.0_ALT_TYPE_SET
CGenFF_4.0 1 CG2R51 2 CG2R51 3 CG2R51 4 CG2R51 5 NG2R51 6 HGR51 7 HGR51 8 HGR52 9 HGR52 10 HGP1
@<TRIPOS>MOLECULE
pyrrole
 10 10 0 0 0
****
USER_CHARGES
INVALID_CHARGES
Pose:   4 Cluster:   4 Fr_nu: 332294 TotEn:   -13.48
@<TRIPOS>ATOM
      1 C1        -66.8050   -7.7334  -45.2091 C.2    1 LIG      -0.25700
      2 C2        -65.5266   -7.9219  -44.6284 C.2    1 LIG      -0.25700
      3 C3        -67.4622   -6.7841  -44.4579 C.2    1 LIG      -0.04700
      4 C4        -65.4416   -7.0821  -43.5399 C.2    1 LIG      -0.04700
      5 N1        -66.6239   -6.3955  -43.4458 N.pl3  1 LIG      -0.36000
      6 H1        -67.2028   -8.2348  -46.0802 H      1 LIG       0.15400
      7 H2        -64.7517   -8.5960  -44.9648 H      1 LIG       0.15400
      8 H3        -68.4485   -6.3522  -44.5523 H      1 LIG       0.14000
      9 H4        -64.6469   -6.9114  -42.8272 H      1 LIG       0.14000
     10 H5        -66.8438   -5.7077  -42.7387 H      1 LIG       0.38000
@<TRIPOS>BOND
      1       1       2 1
      2       1       3 2
      3       2       4 2
      4       3       5 1
      5       4       5 1
      6       1       6 1
      7       2       7 1
      8       3       8 1
      9       4       9 1
     10       5      10 1
@<TRIPOS>ALT_TYPE
CGenFF_4.0_ALT_TYPE_SET
CGenFF_4.0 1 CG2R51 2 CG2R51 3 CG2R51 4 CG2R51 5 NG2R51 6 HGR51 7 HGR51 8 HGR52 9 HGR52 10 HGP1
@<TRIPOS>MOLECULE
pyrrole
 10 10 0 0 0
****
USER_CHARGES
INVALID_CHARGES
Pose:   5 Cluster:   5 Fr_nu: 748809 TotEn:   -12.63
@<TRIPOS>ATOM
      1 C1        -65.2758   -7.1915  -46.1628 C.2    1 LIG      -0.25700
      2 C2        -64.6124   -7.7549  -45.0450 C.2    1 LIG      -0.25700
      3 C3        -66.2507   -6.3467  -45.6798 C.2    1 LIG      -0.04700
      4 C4        -65.2021   -7.2372  -43.9129 C.2    1 LIG      -0.04700
      5 N1        -66.1968   -6.3826  -44.3109 N.pl3  1 LIG      -0.36000
      6 H1        -65.0654   -7.3808  -47.2060 H      1 LIG       0.15400
      7 H2        -63.7945   -8.4613  -45.0613 H      1 LIG       0.15400
      8 H3        -66.9761   -5.7256  -46.1861 H      1 LIG       0.14000
      9 H4        -65.0019   -7.3992  -42.8630 H      1 LIG       0.14000
     10 H5        -66.7981   -5.8587  -43.6901 H      1 LIG       0.38000
@<TRIPOS>BOND
      1       1       2 1
      2       1       3 2
      3       2       4 2
      4       3       5 1
      5       4       5 1
      6       1       6 1
      7       2       7 1
      8       3       8 1
      9       4       9 1
     10       5      10 1
@<TRIPOS>ALT_TYPE
CGenFF_4.0_ALT_TYPE_SET
CGenFF_4.0 1 CG2R51 2 CG2R51 3 CG2R51 4 CG2R51 5 NG2R51 6 HGR51 7 HGR51 8 HGR52 9 HGR52 10 HGP1
@<TRIPOS>MOLECULE
pyrrole
 10 10 0 0 0
****
USER_CHARGES
INVALID_CHARGES
Pose:   6 Cluster:   6 Fr_nu: 882695 TotEn:   -12.44
@<TRIPOS>ATOM
      1 C1        -51.9492    3.6685  -31.5813 C.2    1 LIG      -0.25700
      2 C2        -50.8509    4.1614  -32.3283 C.2    1 LIG      -0.25700
      3 C3        -51.6741    2.3571  -31.2620 C.2    1 LIG      -0.04700
      4 C4        -49.9382    3.1361  -32.4429 C.2    1 LIG      -0.04700
      5 N1        -50.4493    2.0442  -31.7911 N.pl3  1 LIG      -0.36000
      6 H1        -52.8427    4.2108  -31.3059 H      1 LIG       0.15400
      7 H2        -50.7362    5.1545  -32.7392 H      1 LIG       0.15400
      8 H3        -52.2389    1.6207  -30.7080 H      1 LIG       0.14000
      9 H4        -48.9731    3.0870  -32.9272 H      1 LIG       0.14000
     10 H5        -49.9927    1.1460  -31.7123 H      1 LIG       0.38000
@<TRIPOS>BOND
      1       1       2 1
      2       1       3 2
      3       2       4 2
      4       3       5 1
      5       4       5 1
      6       1       6 1
      7       2       7 1
      8       3       8 1
      9       4       9 1
     10       5      10 1
@<TRIPOS>ALT_TYPE
CGenFF_4.0_ALT_TYPE_SET
CGenFF_4.0 1 CG2R51 2 CG2R51 3 CG2R51 4 CG2R51 5 NG2R51 6 HGR51 7 HGR51 8 HGR52 9 HGR52 10 HGP1
@<TRIPOS>MOLECULE
pyrrole
 10 10 0 0 0
****
USER_CHARGES
INVALID_CHARGES
Pose:   7 Cluster:   7 Fr_nu: 231843 TotEn:   -12.39
@<TRIPOS>ATOM
      1 C1        -59.8130  -20.2248  -39.2672 C.2    1 LIG      -0.25700
      2 C2        -61.0618  -20.6563  -38.7557 C.2    1 LIG      -0.25700
      3 C3        -59.9182  -20.1974  -40.6403 C.2    1 LIG      -0.04700
      4 C4        -61.8920  -20.8794  -39.8319 C.2    1 LIG      -0.04700
      5 N1        -61.1863  -20.5975  -40.9723 N.pl3  1 LIG      -0.36000
      6 H1        -58.9334  -19.9623  -38.6965 H      1 LIG       0.15400
      7 H2        -61.3285  -20.7908  -37.7170 H      1 LIG       0.15400
      8 H3        -59.2063  -19.9305  -41.4085 H      1 LIG       0.14000
      9 H4        -62.9194  -21.2111  -39.8874 H      1 LIG       0.14000
     10 H5        -61.5458  -20.6726  -41.9138 H      1 LIG       0.38000
@<TRIPOS>BOND
      1       1       2 1
      2       1       3 2
      3       2       4 2
      4       3       5 1
      5       4       5 1
      6       1       6 1
      7       2       7 1
      8       3       8 1
      9       4       9 1
     10       5      10 1
@<TRIPOS>ALT_TYPE
CGenFF_4.0_ALT_TYPE_SET
CGenFF_4.0 1 CG2R51 2 CG2R51 3 CG2R51 4 CG2R51 5 NG2R51 6 HGR51 7 HGR51 8 HGR52 9 HGR52 10 HGP1
@<TRIPOS>MOLECULE
pyrrole
 10 10 0 0 0
****
USER_CHARGES
INVALID_CHARGES
Pose:   8 Cluster:   8 Fr_nu: 2203878 TotEn:   -12.23
@<TRIPOS>ATOM
      1 C1        -65.4884   -7.8306  -44.3608 C.2    1 LIG      -0.25700
      2 C2        -65.7282   -8.0551  -45.7389 C.2    1 LIG      -0.25700
      3 C3        -66.5329   -7.0723  -43.8797 C.2    1 LIG      -0.04700
      4 C4        -66.9119   -7.4270  -46.0580 C.2    1 LIG      -0.04700
      5 N1        -67.3919   -6.8327  -44.9203 N.pl3  1 LIG      -0.36000
      6 H1        -64.6464   -8.1838  -43.7823 H      1 LIG       0.15400
      7 H2        -65.1070   -8.6127  -46.4255 H      1 LIG       0.15400
      8 H3        -66.7407   -6.6824  -42.8933 H      1 LIG       0.14000
      9 H4        -67.4542   -7.3517  -46.9901 H      1 LIG       0.14000
     10 H5        -68.2485   -6.2999  -44.8579 H      1 LIG       0.38000
@<TRIPOS>BOND
      1       1       2 1
      2       1       3 2
      3       2       4 2
      4       3       5 1
      5       4       5 1
      6       1       6 1
      7       2       7 1
      8       3       8 1
      9       4       9 1
     10       5      10 1
@<TRIPOS>ALT_TYPE
CGenFF_4.0_ALT_TYPE_SET
CGenFF_4.0 1 CG2R51 2 CG2R51 3 CG2R51 4 CG2R51 5 NG2R51 6 HGR51 7 HGR51 8 HGR52 9 HGR52 10 HGP1
@<TRIPOS>MOLECULE
pyrrole
 10 10 0 0 0
****
USER_CHARGES
INVALID_CHARGES
Pose:   9 Cluster:   9 Fr_nu: 280032 TotEn:   -12.12
@<TRIPOS>ATOM
      1 C1        -67.1592   -6.6581  -47.4372 C.2    1 LIG      -0.25700
      2 C2        -65.8192   -6.1985  -47.4290 C.2    1 LIG      -0.25700
      3 C3        -67.8674   -5.8776  -46.5503 C.2    1 LIG      -0.04700
      4 C4        -65.7492   -5.1511  -46.5371 C.2    1 LIG      -0.04700
      5 N1        -67.0000   -4.9650  -46.0089 N.pl3  1 LIG      -0.36000
      6 H1        -67.5638   -7.4694  -48.0260 H      1 LIG       0.15400
      7 H2        -64.9939   -6.5875  -48.0085 H      1 LIG       0.15400
      8 H3        -68.9074   -5.8902  -46.2564 H      1 LIG       0.14000
      9 H4        -64.9237   -4.5226  -46.2337 H      1 LIG       0.14000
     10 H5        -67.2454   -4.2623  -45.3252 H      1 LIG       0.38000
@<TRIPOS>BOND
      1       1       2 1
      2       1       3 2
      3       2       4 2
      4       3       5 1
      5       4       5 1
      6       1       6 1
      7       2       7 1
      8       3       8 1
      9       4       9 1
     10       5      10 1
@<TRIPOS>ALT_TYPE
CGenFF_4.0_ALT_TYPE_SET
CGenFF_4.0 1 CG2R51 2 CG2R51 3 CG2R51 4 CG2R51 5 NG2R51 6 HGR51 7 HGR51 8 HGR52 9 HGR52 10 HGP1
@<TRIPOS>MOLECULE
pyrrole
 10 10 0 0 0
****
USER_CHARGES
INVALID_CHARGES
Pose:  10 Cluster:  10 Fr_nu: 1101810 TotEn:   -11.99
@<TRIPOS>ATOM
      1 C1        -68.2904   -6.7007  -47.1196 C.2    1 LIG      -0.25700
      2 C2        -66.9041   -6.7282  -46.8290 C.2    1 LIG      -0.25700
      3 C3        -68.8752   -5.8058  -46.2509 C.2    1 LIG      -0.04700
      4 C4        -66.6839   -5.8493  -45.7914 C.2    1 LIG      -0.04700
      5 N1        -67.8891   -5.2946  -45.4481 N.pl3  1 LIG      -0.36000
      6 H1        -68.8060   -7.2707  -47.8796 H      1 LIG       0.15400
      7 H2        -66.1475   -7.3233  -47.3206 H      1 LIG       0.15400
      8 H3        -69.9015   -5.4885  -46.1321 H      1 LIG       0.14000
      9 H4        -65.7796   -5.5691  -45.2698 H      1 LIG       0.14000
     10 H5        -68.0293   -4.6127  -44.7154 H      1 LIG       0.38000
@<TRIPOS>BOND
      1       1       2 1
      2       1       3 2
      3       2       4 2
      4       3       5 1
      5       4       5 1
      6       1       6 1
      7       2       7 1
      8       3       8 1
      9       4       9 1
     10       5      10 1
@<TRIPOS>ALT_TYPE
CGenFF_4.0_ALT_TYPE_SET
CGenFF_4.0 1 CG2R51 2 CG2R51 3 CG2R51 4 CG2R51 5 NG2R51 6 HGR51 7 HGR51 8 HGR52 9 HGR52 10 HGP1
@<TRIPOS>MOLECULE
pyrrole
 10 10 0 0 0
****
USER_CHARGES
INVALID_CHARGES
Pose:  11 Cluster:  11 Fr_nu: 769334 TotEn:   -11.94
@<TRIPOS>ATOM
      1 C1        -65.7256   -7.8664  -46.7957 C.2    1 LIG      -0.25700
      2 C2        -66.2043   -6.9856  -45.7946 C.2    1 LIG      -0.25700
      3 C3        -64.6667   -8.5640  -46.2578 C.2    1 LIG      -0.04700
      4 C4        -65.4232   -7.1717  -44.6754 C.2    1 LIG      -0.04700
      5 N1        -64.4917   -8.1332  -44.9686 N.pl3  1 LIG      -0.36000
      6 H1        -66.1113   -7.9800  -47.7991 H      1 LIG       0.15400
      7 H2        -67.0278   -6.2906  -45.8785 H      1 LIG       0.15400
      8 H3        -64.0235   -9.3254  -46.6759 H      1 LIG       0.14000
      9 H4        -65.4483   -6.7081  -43.6992 H      1 LIG       0.14000
     10 H5        -63.7845   -8.4730  -44.3316 H      1 LIG       0.38000
@<TRIPOS>BOND
      1       1       2 1
      2       1       3 2
      3       2       4 2
      4       3       5 1
      5       4       5 1
      6       1       6 1
      7       2       7 1
      8       3       8 1
      9       4       9 1
     10       5      10 1
@<TRIPOS>ALT_TYPE
CGenFF_4.0_ALT_TYPE_SET
CGenFF_4.0 1 CG2R51 2 CG2R51 3 CG2R51 4 CG2R51 5 NG2R51 6 HGR51 7 HGR51 8 HGR52 9 HGR52 10 HGP1
@<TRIPOS>MOLECULE
pyrrole
 10 10 0 0 0
****
USER_CHARGES
INVALID_CHARGES
Pose:  12 Cluster:  12 Fr_nu: 315538 TotEn:   -10.92
@<TRIPOS>ATOM
      1 C1        -67.2381   -6.8759  -46.4272 C.2    1 LIG      -0.25700
      2 C2        -65.8962   -7.2832  -46.6286 C.2    1 LIG      -0.25700
      3 C3        -67.9168   -7.0988  -47.6050 C.2    1 LIG      -0.04700
      4 C4        -65.7957   -7.7425  -47.9233 C.2    1 LIG      -0.04700
      5 N1        -67.0299   -7.6255  -48.5074 N.pl3  1 LIG      -0.36000
      6 H1        -67.6632   -6.4654  -45.5221 H      1 LIG       0.15400
      7 H2        -65.0897   -7.2461  -45.9099 H      1 LIG       0.15400
      8 H3        -68.9480   -6.9297  -47.8810 H      1 LIG       0.14000
      9 H4        -64.9589   -8.1424  -48.4786 H      1 LIG       0.14000
     10 H5        -67.2522   -7.8878  -49.4577 H      1 LIG       0.38000
@<TRIPOS>BOND
      1       1       2 1
      2       1       3 2
      3       2       4 2
      4       3       5 1
      5       4       5 1
      6       1       6 1
      7       2       7 1
      8       3       8 1
      9       4       9 1
     10       5      10 1
@<TRIPOS>ALT_TYPE
CGenFF_4.0_ALT_TYPE_SET
CGenFF_4.0 1 CG2R51 2 CG2R51 3 CG2R51 4 CG2R51 5 NG2R51 6 HGR51 7 HGR51 8 HGR52 9 HGR52 10 HGP1
@<TRIPOS>MOLECULE
pyrrole
 10 10 0 0 0
****
USER_CHARGES
INVALID_CHARGES
Pose:  13 Cluster:  13 Fr_nu: 760907 TotEn:   -10.58
@<TRIPOS>ATOM
      1 C1        -66.0532   -6.5872  -47.0120 C.2    1 LIG      -0.25700
      2 C2        -65.4471   -7.2163  -45.8966 C.2    1 LIG      -0.25700
      3 C3        -66.9076   -5.6222  -46.5260 C.2    1 LIG      -0.04700
      4 C4        -65.9497   -6.6165  -44.7630 C.2    1 LIG      -0.04700
      5 N1        -66.8367   -5.6493  -45.1577 N.pl3  1 LIG      -0.36000
      6 H1        -65.8846   -6.8129  -48.0556 H      1 LIG       0.15400
      7 H2        -64.7238   -8.0191  -45.9155 H      1 LIG       0.15400
      8 H3        -67.5581   -4.9213  -47.0299 H      1 LIG       0.14000
      9 H4        -65.7545   -6.7904  -43.7141 H      1 LIG       0.14000
     10 H5        -67.3582   -5.0477  -44.5352 H      1 LIG       0.38000
@<TRIPOS>BOND
      1       1       2 1
      2       1       3 2
      3       2       4 2
      4       3       5 1
      5       4       5 1
      6       1       6 1
      7       2       7 1
      8       3       8 1
      9       4       9 1
     10       5      10 1
@<TRIPOS>ALT_TYPE
CGenFF_4.0_ALT_TYPE_SET
CGenFF_4.0 1 CG2R51 2 CG2R51 3 CG2R51 4 CG2R51 5 NG2R51 6 HGR51 7 HGR51 8 HGR52 9 HGR52 10 HGP1
@<TRIPOS>MOLECULE
pyrrole
 10 10 0 0 0
****
USER_CHARGES
INVALID_CHARGES
Pose:  14 Cluster:  14 Fr_nu: 1418393 TotEn:    -9.41
@<TRIPOS>ATOM
      1 C1        -67.7680   -6.9336  -46.1565 C.2    1 LIG      -0.25700
      2 C2        -66.6214   -7.6003  -45.6585 C.2    1 LIG      -0.25700
      3 C3        -68.0317   -5.8801  -45.3092 C.2    1 LIG      -0.04700
      4 C4        -66.2195   -6.9339  -44.5219 C.2    1 LIG      -0.04700
      5 N1        -67.0842   -5.8902  -44.3191 N.pl3  1 LIG      -0.36000
      6 H1        -68.3387   -7.1930  -47.0371 H      1 LIG       0.15400
      7 H2        -66.1401   -8.4713  -46.0804 H      1 LIG       0.15400
      8 H3        -68.8069   -5.1269  -45.3217 H      1 LIG       0.14000
      9 H4        -65.3968   -7.1080  -43.8427 H      1 LIG       0.14000
     10 H5        -67.0311   -5.2291  -43.5566 H      1 LIG       0.38000
@<TRIPOS>BOND
      1       1       2 1
      2       1       3 2
      3       2       4 2
      4       3       5 1
      5       4       5 1
      6       1       6 1
      7       2       7 1
      8       3       8 1
      9       4       9 1
     10       5      10 1
@<TRIPOS>ALT_TYPE
CGenFF_4.0_ALT_TYPE_SET
CGenFF_4.0 1 CG2R51 2 CG2R51 3 CG2R51 4 CG2R51 5 NG2R51 6 HGR51 7 HGR51 8 HGR52 9 HGR52 10 HGP1
@<TRIPOS>MOLECULE
pyrrole
 10 10 0 0 0
****
USER_CHARGES
INVALID_CHARGES
Pose:  15 Cluster:  15 Fr_nu: 3582494 TotEn:    -7.61
@<TRIPOS>ATOM
      1 C1        -71.6636  -10.7510  -44.0694 C.2    1 LIG      -0.25700
      2 C2        -71.8908  -12.1260  -43.8145 C.2    1 LIG      -0.25700
      3 C3        -72.8369  -10.0828  -43.7969 C.2    1 LIG      -0.04700
      4 C4        -73.1960  -12.2561  -43.3940 C.2    1 LIG      -0.04700
      5 N1        -73.7615  -11.0078  -43.3874 N.pl3  1 LIG      -0.36000
      6 H1        -70.7447  -10.2976  -44.4136 H      1 LIG       0.15400
      7 H2        -71.1820  -12.9345  -43.9252 H      1 LIG       0.15400
      8 H3        -73.0960   -9.0352  -43.8582 H      1 LIG       0.14000
      9 H4        -73.7703  -13.1229  -43.0984 H      1 LIG       0.14000
     10 H5        -74.7141  -10.8009  -43.1209 H      1 LIG       0.38000
@<TRIPOS>BOND
      1       1       2 1
      2       1       3 2
      3       2       4 2
      4       3       5 1
      5       4       5 1
      6       1       6 1
      7       2       7 1
      8       3       8 1
      9       4       9 1
     10       5      10 1
@<TRIPOS>ALT_TYPE
CGenFF_4.0_ALT_TYPE_SET
CGenFF_4.0 1 CG2R51 2 CG2R51 3 CG2R51 4 CG2R51 5 NG2R51 6 HGR51 7 HGR51 8 HGR52 9 HGR52 10 HGP1
@<TRIPOS>MOLECULE
pyrrole
 10 10 0 0 0
****
USER_CHARGES
INVALID_CHARGES
Pose:  16 Cluster:  16 Fr_nu: 229576 TotEn:    -5.70
@<TRIPOS>ATOM
      1 C1        -71.6681  -11.0754  -43.4995 C.2    1 LIG      -0.25700
      2 C2        -73.0618  -10.8212  -43.5053 C.2    1 LIG      -0.25700
      3 C3        -71.4818  -12.3571  -43.9685 C.2    1 LIG      -0.04700
      4 C4        -73.6848  -11.9553  -43.9775 C.2    1 LIG      -0.04700
      5 N1        -72.7146  -12.8824  -44.2556 N.pl3  1 LIG      -0.36000
      6 H1        -70.8858  -10.3977  -43.1879 H      1 LIG       0.15400
      7 H2        -73.5590   -9.9118  -43.1986 H      1 LIG       0.15400
      8 H3        -70.5852  -12.9407  -44.1224 H      1 LIG       0.14000
      9 H4        -74.7286  -12.1838  -44.1413 H      1 LIG       0.14000
     10 H5        -72.8824  -13.8110  -44.6175 H      1 LIG       0.38000
@<TRIPOS>BOND
      1       1       2 1
      2       1       3 2
      3       2       4 2
      4       3       5 1
      5       4       5 1
      6       1       6 1
      7       2       7 1
      8       3       8 1
      9       4       9 1
     10       5      10 1
@<TRIPOS>ALT_TYPE
CGenFF_4.0_ALT_TYPE_SET
CGenFF_4.0 1 CG2R51 2 CG2R51 3 CG2R51 4 CG2R51 5 NG2R51 6 HGR51 7 HGR51 8 HGR52 9 HGR52 10 HGP1
# TRIPOS MOL2 file generated by SEED

@<TRIPOS>MOLECULE
morpholine
 16 16 0 0 0
****
USER_CHARGES
INVALID_CHARGES
Pose:   1 Cluster:   1 Fr_nu: 1517360 TotEn:   -61.99
@<TRIPOS>ATOM
      1 C1        -71.7984    0.4030  -62.2251 C.3    1 LIG       0.20900
      2 C2        -71.2571   -1.8094  -61.2334 C.3    1 LIG       0.20900
      3 C3        -72.8722   -0.2939  -63.0412 C.3    1 LIG      -0.03300
      4 C4        -72.3580   -2.3976  -62.0976 C.3    1 LIG      -0.03300
      5 N1        -71.5864   -0.3761  -60.9675 N.4    1 LIG      -0.45600
      6 O1        -72.5017   -1.6487  -63.3065 O.3    1 LIG      -0.27400
      7 H1        -70.8363    0.4225  -62.7474 H      1 LIG       0.09000
      8 H2        -72.0892    1.4170  -61.9379 H      1 LIG       0.09000
      9 H3        -71.1753   -2.3125  -60.2664 H      1 LIG       0.09000
     10 H4        -70.2888   -1.8187  -61.7437 H      1 LIG       0.09000
     11 H5        -73.8454   -0.2703  -62.5365 H      1 LIG       0.09000
     12 H6        -72.9897    0.2109  -64.0052 H      1 LIG       0.09000
     13 H7        -72.1025   -3.4254  -62.3740 H      1 LIG       0.09000
     14 H8        -73.3173   -2.4269  -61.5669 H      1 LIG       0.09000
     15 H9        -70.8304    0.0552  -60.4183 H      1 LIG       0.32900
     16 H10       -72.4291   -0.3185  -60.3787 H      1 LIG       0.32900
@<TRIPOS>BOND
      1       1       3 1
      2       1       5 1
      3       2       4 1
      4       2       5 1
      5       3       6 1
      6       4       6 1
      7       1       7 1
      8       1       8 1
      9       2       9 1
     10       2      10 1
     11       3      11 1
     12       3      12 1
     13       4      13 1
     14       4      14 1
     15       5      15 1
     16       5      16 1
@<TRIPOS>ALT_TYPE
CGenFF_4.0_ALT_TYPE_SET
CGenFF_4.0 1 CG324 2 CG324 3 CG321 4 CG321 5 NG3P2 6 OG3C61 7 HGA2 8 HGA2 9 HGA2 10 HGA2 11 HGA2 12 HGA2 13 HGA2 14 HGA2 15 HGP2 16 HGP2
@<TRIPOS>MOLECULE
morpholine
 16 16 0 0 0
****
USER_CHARGES
INVALID_CHARGES
Pose:   2 Cluster:   2 Fr_nu: 1523653 TotEn:   -59.96
@<TRIPOS>ATOM
      1 C1        -71.5908   -0.5640  -61.2334 C.3    1 LIG       0.20900
      2 C2        -71.2969   -3.0217  -61.0232 C.3    1 LIG       0.20900
      3 C3        -72.2272   -0.8175  -62.5882 C.3    1 LIG      -0.03300
      4 C4        -71.9484   -3.1547  -62.3880 C.3    1 LIG      -0.03300
      5 N1        -71.8069   -1.7724  -60.3810 N.4    1 LIG      -0.45600
      6 O1        -71.6851   -1.9978  -63.1851 O.3    1 LIG      -0.27400
      7 H1        -70.5075   -0.4246  -61.3104 H      1 LIG       0.09000
      8 H2        -72.0422    0.2872  -60.7167 H      1 LIG       0.09000
      9 H3        -71.5453   -3.8559  -60.3619 H      1 LIG       0.09000
     10 H4        -70.2103   -2.9139  -61.0985 H      1 LIG       0.09000
     11 H5        -73.3173   -0.9096  -62.5141 H      1 LIG       0.09000
     12 H6        -72.0131    0.0200  -63.2597 H      1 LIG       0.09000
     13 H7        -71.5327   -4.0199  -62.9140 H      1 LIG       0.09000
     14 H8        -73.0315   -3.3065  -62.3066 H      1 LIG       0.09000
     15 H9        -71.3450   -1.6391  -59.4710 H      1 LIG       0.32900
     16 H10       -72.8104   -1.8747  -60.1742 H      1 LIG       0.32900
@<TRIPOS>BOND
      1       1       3 1
      2       1       5 1
      3       2       4 1
      4       2       5 1
      5       3       6 1
      6       4       6 1
      7       1       7 1
      8       1       8 1
      9       2       9 1
     10       2      10 1
     11       3      11 1
     12       3      12 1
     13       4      13 1
     14       4      14 1
     15       5      15 1
     16       5      16 1
@<TRIPOS>ALT_TYPE
CGenFF_4.0_ALT_TYPE_SET
CGenFF_4.0 1 CG324 2 CG324 3 CG321 4 CG321 5 NG3P2 6 OG3C61 7 HGA2 8 HGA2 9 HGA2 10 HGA2 11 HGA2 12 HGA2 13 HGA2 14 HGA2 15 HGP2 16 HGP2
@<TRIPOS>MOLECULE
morpholine
 16 16 0 0 0
****
USER_CHARGES
INVALID_CHARGES
Pose:   3 Cluster:   3 Fr_nu: 1517397 TotEn:   -59.64
@<TRIPOS>ATOM
      1 C1        -73.2061   -0.9873  -62.9553 C.3    1 LIG       0.20900
      2 C2        -71.2572   -0.3135  -61.5702 C.3    1 LIG       0.20900
      3 C3        -73.0181   -2.3973  -62.4249 C.3    1 LIG      -0.03300
      4 C4        -71.1652   -1.7564  -61.1070 C.3    1 LIG      -0.03300
      5 N1        -72.6778   -0.0295  -61.9371 N.4    1 LIG      -0.45600
      6 O1        -71.6423   -2.6413  -62.1231 O.3    1 LIG      -0.27400
      7 H1        -72.6339   -0.8162  -63.8730 H      1 LIG       0.09000
      8 H2        -74.2592   -0.7438  -63.1198 H      1 LIG       0.09000
      9 H3        -70.9731    0.3929  -60.7858 H      1 LIG       0.09000
     10 H4        -70.6599   -0.1348  -62.4698 H      1 LIG       0.09000
     11 H5        -73.6289   -2.5806  -61.5329 H      1 LIG       0.09000
     12 H6        -73.3225   -3.1224  -63.1863 H      1 LIG       0.09000
     13 H7        -70.1207   -2.0153  -60.9073 H      1 LIG       0.09000
     14 H8        -71.7295   -1.9212  -60.1812 H      1 LIG       0.09000
     15 H9        -72.7558    0.9321  -62.2955 H      1 LIG       0.32900
     16 H10       -73.2663   -0.0629  -61.0927 H      1 LIG       0.32900
@<TRIPOS>BOND
      1       1       3 1
      2       1       5 1
      3       2       4 1
      4       2       5 1
      5       3       6 1
      6       4       6 1
      7       1       7 1
      8       1       8 1
      9       2       9 1
     10       2      10 1
     11       3      11 1
     12       3      12 1
     13       4      13 1
     14       4      14 1
     15       5      15 1
     16       5      16 1
@<TRIPOS>ALT_TYPE
CGenFF_4.0_ALT_TYPE_SET
CGenFF_4.0 1 CG324 2 CG324 3 CG321 4 CG321 5 NG3P2 6 OG3C61 7 HGA2 8 HGA2 9 HGA2 10 HGA2 11 HGA2 12 HGA2 13 HGA2 14 HGA2 15 HGP2 16 HGP2
@<TRIPOS>MOLECULE
morpholine
 16 16 0 0 0
****
USER_CHARGES
INVALID_CHARGES
Pose:   4 Cluster:   4 Fr_nu: 994039 TotEn:   -56.52
@<TRIPOS>ATOM
      1 C1        -73.0473  -12.0720  -43.9699 C.3    1 LIG       0.20900
      2 C2        -72.3905   -9.6764  -43.9400 C.3    1 LIG       0.20900
      3 C3        -71.5954  -12.4105  -43.6830 C.3    1 LIG      -0.03300
      4 C4        -70.9710  -10.1324  -43.6538 C.3    1 LIG      -0.03300
      5 N1        -73.3299  -10.7134  -43.4151 N.4    1 LIG      -0.45600
      6 O1        -70.7292  -11.4160  -44.2343 O.3    1 LIG      -0.27400
      7 H1        -73.2501  -12.0199  -45.0446 H      1 LIG       0.09000
      8 H2        -73.7379  -12.7719  -43.4919 H      1 LIG       0.09000
      9 H3        -72.6315   -8.7332  -43.4429 H      1 LIG       0.09000
     10 H4        -72.5839   -9.5939  -45.0142 H      1 LIG       0.09000
     11 H5        -71.4060  -12.5085  -42.6075 H      1 LIG       0.09000
     12 H6        -71.3395  -13.3667  -44.1502 H      1 LIG       0.09000
     13 H7        -70.2596   -9.4294  -44.0985 H      1 LIG       0.09000
     14 H8        -70.7677  -10.1716  -42.5769 H      1 LIG       0.09000
     15 H9        -74.2985  -10.4453  -43.6369 H      1 LIG       0.32900
     16 H10       -73.2748  -10.7413  -42.3872 H      1 LIG       0.32900
@<TRIPOS>BOND
      1       1       3 1
      2       1       5 1
      3       2       4 1
      4       2       5 1
      5       3       6 1
      6       4       6 1
      7       1       7 1
      8       1       8 1
      9       2       9 1
     10       2      10 1
     11       3      11 1
     12       3      12 1
     13       4      13 1
     14       4      14 1
     15       5      15 1
     16       5      16 1
@<TRIPOS>ALT_TYPE
CGenFF_4.0_ALT_TYPE_SET
CGenFF_4.0 1 CG324 2 CG324 3 CG321 4 CG321 5 NG3P2 6 OG3C61 7 HGA2 8 HGA2 9 HGA2 10 HGA2 11 HGA2 12 HGA2 13 HGA2 14 HGA2 15 HGP2 16 HGP2
@<TRIPOS>MOLECULE
morpholine
 16 16 0 0 0
****
USER_CHARGES
INVALID_CHARGES
Pose:   5 Cluster:   5 Fr_nu: 1524208 TotEn:   -56.22
@<TRIPOS>ATOM
      1 C1        -71.1454    0.2591  -61.6187 C.3    1 LIG       0.20900
      2 C2        -71.4218   -2.1734  -61.1974 C.3    1 LIG       0.20900
      3 C3        -70.0101   -0.0955  -62.5620 C.3    1 LIG      -0.03300
      4 C4        -70.2734   -2.4087  -62.1621 C.3    1 LIG      -0.03300
      5 N1        -72.0953   -0.8939  -61.5749 N.4    1 LIG      -0.45600
      6 O1        -69.3683   -1.3026  -62.1446 O.3    1 LIG      -0.27400
      7 H1        -70.7923    0.4130  -60.5938 H      1 LIG       0.09000
      8 H2        -71.7068    1.1342  -61.9568 H      1 LIG       0.09000
      9 H3        -72.1728   -2.9663  -61.2452 H      1 LIG       0.09000
     10 H4        -71.0713   -2.0508  -60.1678 H      1 LIG       0.09000
     11 H5        -70.3594   -0.2026  -63.5959 H      1 LIG       0.09000
     12 H6        -69.2577    0.6995  -62.5501 H      1 LIG       0.09000
     13 H7        -69.7128   -3.2991  -61.8603 H      1 LIG       0.09000
     14 H8        -70.6316   -2.5747  -63.1852 H      1 LIG       0.09000
     15 H9        -72.8515   -0.6920  -60.9066 H      1 LIG       0.32900
     16 H10       -72.5519   -1.0008  -62.4916 H      1 LIG       0.32900
@<TRIPOS>BOND
      1       1       3 1
      2       1       5 1
      3       2       4 1
      4       2       5 1
      5       3       6 1
      6       4       6 1
      7       1       7 1
      8       1       8 1
      9       2       9 1
     10       2      10 1
     11       3      11 1
     12       3      12 1
     13       4      13 1
     14       4      14 1
     15       5      15 1
     16       5      16 1
@<TRIPOS>ALT_TYPE
CGenFF_4.0_ALT_TYPE_SET
CGenFF_4.0 1 CG324 2 CG324 3 CG321 4 CG321 5 NG3P2 6 OG3C61 7 HGA2 8 HGA2 9 HGA2 10 HGA2 11 HGA2 12 HGA2 13 HGA2 14 HGA2 15 HGP2 16 HGP2
@<TRIPOS>MOLECULE
morpholine
 16 16 0 0 0
****
USER_CHARGES
INVALID_CHARGES
Pose:   6 Cluster:   6 Fr_nu: 1517388 TotEn:   -56.12
@<TRIPOS>ATOM
      1 C1        -73.4519   -3.1839  -62.0590 C.3    1 LIG       0.20900
      2 C2        -71.9002   -1.2647  -62.3411 C.3    1 LIG       0.20900
      3 C3        -72.6404   -3.5819  -60.8392 C.3    1 LIG      -0.03300
      4 C4        -71.1652   -1.7564  -61.1070 C.3    1 LIG      -0.03300
      5 N1        -73.3245   -1.7065  -62.2445 N.4    1 LIG      -0.45600
      6 O1        -71.2778   -3.1763  -60.9880 O.3    1 LIG      -0.27400
      7 H1        -73.0695   -3.6486  -62.9737 H      1 LIG       0.09000
      8 H2        -74.5151   -3.4094  -61.9406 H      1 LIG       0.09000
      9 H3        -71.8990   -0.1742  -62.4176 H      1 LIG       0.09000
     10 H4        -71.4973   -1.7051  -63.2586 H      1 LIG       0.09000
     11 H5        -73.0539   -3.1532  -59.9186 H      1 LIG       0.09000
     12 H6        -72.6503   -4.6708  -60.7279 H      1 LIG       0.09000
     13 H7        -70.1008   -1.5151  -61.1893 H      1 LIG       0.09000
     14 H8        -71.5426   -1.2797  -60.1943 H      1 LIG       0.09000
     15 H9        -73.8325   -1.4207  -63.0928 H      1 LIG       0.32900
     16 H10       -73.7856   -1.2188  -61.4636 H      1 LIG       0.32900
@<TRIPOS>BOND
      1       1       3 1
      2       1       5 1
      3       2       4 1
      4       2       5 1
      5       3       6 1
      6       4       6 1
      7       1       7 1
      8       1       8 1
      9       2       9 1
     10       2      10 1
     11       3      11 1
     12       3      12 1
     13       4      13 1
     14       4      14 1
     15       5      15 1
     16       5      16 1
@<TRIPOS>ALT_TYPE
CGenFF_4.0_ALT_TYPE_SET
CGenFF_4.0 1 CG324 2 CG324 3 CG321 4 CG321 5 NG3P2 6 OG3C61 7 HGA2 8 HGA2 9 HGA2 10 HGA2 11 HGA2 12 HGA2 13 HGA2 14 HGA2 15 HGP2 16 HGP2
@<TRIPOS>MOLECULE
morpholine
 16 16 0 0 0
****
USER_CHARGES
INVALID_CHARGES
Pose:   7 Cluster:   7 Fr_nu: 1517228 TotEn:   -52.42
@<TRIPOS>ATOM
      1 C1        -71.2571   -1.8094  -61.2334 C.3    1 LIG       0.20900
      2 C2        -72.7538   -3.2078  -62.6389 C.3    1 LIG       0.20900
      3 C3        -70.1833   -2.0067  -62.2882 C.3    1 LIG      -0.03300
      4 C4        -71.6068   -3.3358  -63.6252 C.3    1 LIG      -0.03300
      5 N1        -72.5915   -1.9207  -61.8970 N.4    1 LIG      -0.45600
      6 O1        -70.3508   -3.2643  -62.9467 O.3    1 LIG      -0.27400
      7 H1        -71.2234   -2.5888  -60.4651 H      1 LIG       0.09000
      8 H2        -71.2035   -0.8218  -60.7676 H      1 LIG       0.09000
      9 H3        -73.7271   -3.1800  -63.1358 H      1 LIG       0.09000
     10 H4        -72.7384   -4.0052  -61.8893 H      1 LIG       0.09000
     11 H5        -70.1891   -1.1991  -63.0299 H      1 LIG       0.09000
     12 H6        -69.1964   -2.0110  -61.8148 H      1 LIG       0.09000
     13 H7        -71.6565   -4.3074  -64.1268 H      1 LIG       0.09000
     14 H8        -71.6508   -2.5612  -64.4002 H      1 LIG       0.09000
     15 H9        -73.3356   -1.8332  -61.1914 H      1 LIG       0.32900
     16 H10       -72.7233   -1.1300  -62.5434 H      1 LIG       0.32900
@<TRIPOS>BOND
      1       1       3 1
      2       1       5 1
      3       2       4 1
      4       2       5 1
      5       3       6 1
      6       4       6 1
      7       1       7 1
      8       1       8 1
      9       2       9 1
     10       2      10 1
     11       3      11 1
     12       3      12 1
     13       4      13 1
     14       4      14 1
     15       5      15 1
     16       5      16 1
@<TRIPOS>ALT_TYPE
CGenFF_4.0_ALT_TYPE_SET
CGenFF_4.0 1 CG324 2 CG324 3 CG321 4 CG321 5 NG3P2 6 OG3C61 7 HGA2 8 HGA2 9 HGA2 10 HGA2 11 HGA2 12 HGA2 13 HGA2 14 HGA2 15 HGP2 16 HGP2
@<TRIPOS>MOLECULE
morpholine
 16 16 0 0 0
****
USER_CHARGES
INVALID_CHARGES
Pose:   8 Cluster:   8 Fr_nu: 1523306 TotEn:   -51.69
@<TRIPOS>ATOM
      1 C1        -72.5978   -2.5574  -61.9776 C.3    1 LIG       0.20900
      2 C2        -70.9644   -1.0434  -63.0779 C.3    1 LIG       0.20900
      3 C3        -71.5784   -2.7521  -60.8696 C.3    1 LIG      -0.03300
      4 C4        -70.0254   -1.3118  -61.9156 C.3    1 LIG      -0.03300
      5 N1        -72.3681   -1.2159  -62.5949 N.4    1 LIG      -0.45600
      6 O1        -70.2499   -2.6178  -61.3799 O.3    1 LIG      -0.27400
      7 H1        -72.4778   -3.2951  -62.7777 H      1 LIG       0.09000
      8 H2        -73.6248   -2.5748  -61.6031 H      1 LIG       0.09000
      9 H3        -70.8713   -0.0233  -63.4594 H      1 LIG       0.09000
     10 H4        -70.8227   -1.7620  -63.8913 H      1 LIG       0.09000
     11 H5        -71.7309   -2.0423  -60.0480 H      1 LIG       0.09000
     12 H6        -71.6720   -3.7605  -60.4543 H      1 LIG       0.09000
     13 H7        -68.9875   -1.2703  -62.2608 H      1 LIG       0.09000
     14 H8        -70.1397   -0.5640  -61.1217 H      1 LIG       0.09000
     15 H9        -73.0215   -1.0808  -63.3785 H      1 LIG       0.32900
     16 H10       -72.5920   -0.4781  -61.9124 H      1 LIG       0.32900
@<TRIPOS>BOND
      1       1       3 1
      2       1       5 1
      3       2       4 1
      4       2       5 1
      5       3       6 1
      6       4       6 1
      7       1       7 1
      8       1       8 1
      9       2       9 1
     10       2      10 1
     11       3      11 1
     12       3      12 1
     13       4      13 1
     14       4      14 1
     15       5      15 1
     16       5      16 1
@<TRIPOS>ALT_TYPE
CGenFF_4.0_ALT_TYPE_SET
CGenFF_4.0 1 CG324 2 CG324 3 CG321 4 CG321 5 NG3P2 6 OG3C61 7 HGA2 8 HGA2 9 HGA2 10 HGA2 11 HGA2 12 HGA2 13 HGA2 14 HGA2 15 HGP2 16 HGP2
@<TRIPOS>MOLECULE
morpholine
 16 16 0 0 0
****
USER_CHARGES
INVALID_CHARGES
Pose:   9 Cluster:   9 Fr_nu: 225852 TotEn:   -51.53
@<TRIPOS>ATOM
      1 C1        -64.3935    4.9338  -53.5063 C.3    1 LIG       0.20900
      2 C2        -65.0705    4.2910  -55.8084 C.3    1 LIG       0.20900
      3 C3        -65.4359    6.0355  -53.5731 C.3    1 LIG      -0.03300
      4 C4        -66.0802    5.4238  -55.7619 C.3    1 LIG      -0.03300
      5 N1        -64.8258    3.8247  -54.4098 N.4    1 LIG      -0.45600
      6 O1        -65.6118    6.4798  -54.9202 O.3    1 LIG      -0.27400
      7 H1        -63.4177    5.2718  -53.8701 H      1 LIG       0.09000
      8 H2        -64.2945    4.5179  -52.5001 H      1 LIG       0.09000
      9 H3        -65.4344    3.4342  -56.3814 H      1 LIG       0.09000
     10 H4        -64.1040    4.6217  -56.2017 H      1 LIG       0.09000
     11 H5        -66.3994    5.7084  -53.1643 H      1 LIG       0.09000
     12 H6        -65.1034    6.8952  -52.9828 H      1 LIG       0.09000
     13 H7        -66.2185    5.8379  -56.7656 H      1 LIG       0.09000
     14 H8        -67.0596    5.0790  -55.4088 H      1 LIG       0.09000
     15 H9        -64.1107    3.0845  -54.4132 H      1 LIG       0.32900
     16 H10       -65.6802    3.3877  -54.0366 H      1 LIG       0.32900
@<TRIPOS>BOND
      1       1       3 1
      2       1       5 1
      3       2       4 1
      4       2       5 1
      5       3       6 1
      6       4       6 1
      7       1       7 1
      8       1       8 1
      9       2       9 1
     10       2      10 1
     11       3      11 1
     12       3      12 1
     13       4      13 1
     14       4      14 1
     15       5      15 1
     16       5      16 1
@<TRIPOS>ALT_TYPE
CGenFF_4.0_ALT_TYPE_SET
CGenFF_4.0 1 CG324 2 CG324 3 CG321 4 CG321 5 NG3P2 6 OG3C61 7 HGA2 8 HGA2 9 HGA2 10 HGA2 11 HGA2 12 HGA2 13 HGA2 14 HGA2 15 HGP2 16 HGP2
@<TRIPOS>MOLECULE
morpholine
 16 16 0 0 0
****
USER_CHARGES
INVALID_CHARGES
Pose:  10 Cluster:  10 Fr_nu: 1517423 TotEn:   -51.40
@<TRIPOS>ATOM
      1 C1        -70.7520   -1.4971  -62.4284 C.3    1 LIG       0.20900
      2 C2        -71.5208   -3.1021  -60.6953 C.3    1 LIG       0.20900
      3 C3        -71.9633   -1.8988  -63.2506 C.3    1 LIG      -0.03300
      4 C4        -72.6949   -3.4246  -61.6022 C.3    1 LIG      -0.03300
      5 N1        -71.0762   -1.7049  -60.9845 N.4    1 LIG      -0.45600
      6 O1        -72.3321   -3.2518  -62.9739 O.3    1 LIG      -0.27400
      7 H1        -69.8825   -2.1253  -62.6478 H      1 LIG       0.09000
      8 H2        -70.4945   -0.4425  -62.5585 H      1 LIG       0.09000
      9 H3        -71.7892   -3.1489  -59.6367 H      1 LIG       0.09000
     10 H4        -70.6619   -3.7512  -60.8932 H      1 LIG       0.09000
     11 H5        -72.8184   -1.2384  -63.0636 H      1 LIG       0.09000
     12 H6        -71.7247   -1.8333  -64.3168 H      1 LIG       0.09000
     13 H7        -72.9904   -4.4699  -61.4677 H      1 LIG       0.09000
     14 H8        -73.5677   -2.8020  -61.3714 H      1 LIG       0.09000
     15 H9        -70.2522   -1.4795  -60.4105 H      1 LIG       0.32900
     16 H10       -71.8093   -1.0421  -60.6956 H      1 LIG       0.32900
@<TRIPOS>BOND
      1       1       3 1
      2       1       5 1
      3       2       4 1
      4       2       5 1
      5       3       6 1
      6       4       6 1
      7       1       7 1
      8       1       8 1
      9       2       9 1
     10       2      10 1
     11       3      11 1
     12       3      12 1
     13       4      13 1
     14       4      14 1
     15       5      15 1
     16       5      16 1
@<TRIPOS>ALT_TYPE
CGenFF_4.0_ALT_TYPE_SET
CGenFF_4.0 1 CG324 2 CG324 3 CG321 4 CG321 5 NG3P2 6 OG3C61 7 HGA2 8 HGA2 9 HGA2 10 HGA2 11 HGA2 12 HGA2 13 HGA2 14 HGA2 15 HGP2 16 HGP2
@<TRIPOS>MOLECULE
morpholine
 16 16 0 0 0
****
USER_CHARGES
INVALID_CHARGES
Pose:  11 Cluster:  11 Fr_nu: 1517488 TotEn:   -51.25
@<TRIPOS>ATOM
      1 C1        -72.8772   -1.4002  -63.2829 C.3    1 LIG       0.20900
      2 C2        -71.2501   -1.9631  -61.4922 C.3    1 LIG       0.20900
      3 C3        -73.6481   -2.6476  -62.8901 C.3    1 LIG      -0.03300
      4 C4        -72.1013   -3.1825  -61.1866 C.3    1 LIG      -0.03300
      5 N1        -72.1333   -0.9119  -62.0823 N.4    1 LIG      -0.45600
      6 O1        -72.7635   -3.6413  -62.3673 O.3    1 LIG      -0.27400
      7 H1        -72.1270   -1.6089  -64.0527 H      1 LIG       0.09000
      8 H2        -73.5364   -0.5924  -63.6117 H      1 LIG       0.09000
      9 H3        -70.7923   -1.5410  -60.5938 H      1 LIG       0.09000
     10 H4        -70.4796   -2.1799  -62.2388 H      1 LIG       0.09000
     11 H5        -74.4302   -2.4268  -62.1539 H      1 LIG       0.09000
     12 H6        -74.1377   -3.0727  -63.7720 H      1 LIG       0.09000
     13 H7        -71.4653   -3.9973  -60.8268 H      1 LIG       0.09000
     14 H8        -72.8432   -2.9732  -60.4067 H      1 LIG       0.09000
     15 H9        -71.5684   -0.0903  -62.3376 H      1 LIG       0.32900
     16 H10       -72.8017   -0.5829  -61.3715 H      1 LIG       0.32900
@<TRIPOS>BOND
      1       1       3 1
      2       1       5 1
      3       2       4 1
      4       2       5 1
      5       3       6 1
      6       4       6 1
      7       1       7 1
      8       1       8 1
      9       2       9 1
     10       2      10 1
     11       3      11 1
     12       3      12 1
     13       4      13 1
     14       4      14 1
     15       5      15 1
     16       5      16 1
@<TRIPOS>ALT_TYPE
CGenFF_4.0_ALT_TYPE_SET
CGenFF_4.0 1 CG324 2 CG324 3 CG321 4 CG321 5 NG3P2 6 OG3C61 7 HGA2 8 HGA2 9 HGA2 10 HGA2 11 HGA2 12 HGA2 13 HGA2 14 HGA2 15 HGP2 16 HGP2
@<TRIPOS>MOLECULE
morpholine
 16 16 0 0 0
****
USER_CHARGES
INVALID_CHARGES
Pose:  12 Cluster:  12 Fr_nu: 1517512 TotEn:   -50.52
@<TRIPOS>ATOM
      1 C1        -72.3026   -3.0399  -60.9062 C.3    1 LIG       0.20900
      2 C2        -72.9143   -3.2480  -63.3048 C.3    1 LIG       0.20900
      3 C3        -71.6509   -1.7127  -61.2506 C.3    1 LIG      -0.03300
      4 C4        -72.2333   -1.9102  -63.5315 C.3    1 LIG      -0.03300
      5 N1        -73.3973   -3.2937  -61.8913 N.4    1 LIG      -0.45600
      6 O1        -71.1686   -1.7240  -62.5962 O.3    1 LIG      -0.27400
      7 H1        -71.6006   -3.8754  -60.9959 H      1 LIG       0.09000
      8 H2        -72.7525   -3.0340  -59.9098 H      1 LIG       0.09000
      9 H3        -73.7833   -3.3863  -63.9535 H      1 LIG       0.09000
     10 H4        -72.2196   -4.0852  -63.4255 H      1 LIG       0.09000
     11 H5        -72.3426   -0.8730  -61.1144 H      1 LIG       0.09000
     12 H6        -70.7923   -1.5410  -60.5938 H      1 LIG       0.09000
     13 H7        -71.7995   -1.8810  -64.5360 H      1 LIG       0.09000
     14 H8        -72.9417   -1.0768  -63.4530 H      1 LIG       0.09000
     15 H9        -73.8250   -4.2106  -61.7025 H      1 LIG       0.32900
     16 H10       -74.1482   -2.6014  -61.7600 H      1 LIG       0.32900
@<TRIPOS>BOND
      1       1       3 1
      2       1       5 1
      3       2       4 1
      4       2       5 1
      5       3       6 1
      6       4       6 1
      7       1       7 1
      8       1       8 1
      9       2       9 1
     10       2      10 1
     11       3      11 1
     12       3      12 1
     13       4      13 1
     14       4      14 1
     15       5      15 1
     16       5      16 1
@<TRIPOS>ALT_TYPE
CGenFF_4.0_ALT_TYPE_SET
CGenFF_4.0 1 CG324 2 CG324 3 CG321 4 CG321 5 NG3P2 6 OG3C61 7 HGA2 8 HGA2 9 HGA2 10 HGA2 11 HGA2 12 HGA2 13 HGA2 14 HGA2 15 HGP2 16 HGP2
@<TRIPOS>MOLECULE
morpholine
 16 16 0 0 0
****
USER_CHARGES
INVALID_CHARGES
Pose:  13 Cluster:  13 Fr_nu: 687433 TotEn:   -50.34
@<TRIPOS>ATOM
      1 C1        -67.8308    5.1919  -54.5055 C.3    1 LIG       0.20900
      2 C2        -65.4180    4.8420  -54.9820 C.3    1 LIG       0.20900
      3 C3        -68.0324    5.3992  -55.9958 C.3    1 LIG      -0.03300
      4 C4        -65.7381    5.0657  -56.4491 C.3    1 LIG      -0.03300
      5 N1        -66.6422    4.3069  -54.3123 N.4    1 LIG      -0.45600
      6 O1        -66.8540    5.9476  -56.5908 O.3    1 LIG      -0.27400
      7 H1        -67.6092    6.1313  -53.9885 H      1 LIG       0.09000
      8 H2        -68.6866    4.6992  -54.0365 H      1 LIG       0.09000
      9 H3        -64.6188    4.1102  -54.8387 H      1 LIG       0.09000
     10 H4        -65.1657    5.7771  -54.4722 H      1 LIG       0.09000
     11 H5        -68.3006    4.4650  -56.5033 H      1 LIG       0.09000
     12 H6        -68.8479    6.1099  -56.1632 H      1 LIG       0.09000
     13 H7        -64.8828    5.5324  -56.9477 H      1 LIG       0.09000
     14 H8        -65.9474    4.1216  -56.9663 H      1 LIG       0.09000
     15 H9        -66.4608    4.1882  -53.3062 H      1 LIG       0.32900
     16 H10       -66.8499    3.3651  -54.6730 H      1 LIG       0.32900
@<TRIPOS>BOND
      1       1       3 1
      2       1       5 1
      3       2       4 1
      4       2       5 1
      5       3       6 1
      6       4       6 1
      7       1       7 1
      8       1       8 1
      9       2       9 1
     10       2      10 1
     11       3      11 1
     12       3      12 1
     13       4      13 1
     14       4      14 1
     15       5      15 1
     16       5      16 1
@<TRIPOS>ALT_TYPE
CGenFF_4.0_ALT_TYPE_SET
CGenFF_4.0 1 CG324 2 CG324 3 CG321 4 CG321 5 NG3P2 6 OG3C61 7 HGA2 8 HGA2 9 HGA2 10 HGA2 11 HGA2 12 HGA2 13 HGA2 14 HGA2 15 HGP2 16 HGP2
@<TRIPOS>MOLECULE
morpholine
 16 16 0 0 0
****
USER_CHARGES
INVALID_CHARGES
Pose:  14 Cluster:  14 Fr_nu: 1523296 TotEn:   -49.70
@<TRIPOS>ATOM
      1 C1        -71.4308   -2.2813  -61.2164 C.3    1 LIG       0.20900
      2 C2        -73.0905   -2.0883  -63.0547 C.3    1 LIG       0.20900
      3 C3        -71.1820   -0.7913  -61.3668 C.3    1 LIG      -0.03300
      4 C4        -72.7608   -0.6075  -63.1144 C.3    1 LIG      -0.03300
      5 N1        -72.8267   -2.5707  -61.6651 N.4    1 LIG      -0.45600
      6 O1        -71.4073   -0.3780  -62.7165 O.3    1 LIG      -0.27400
      7 H1        -70.7674   -2.8731  -61.8556 H      1 LIG       0.09000
      8 H2        -71.3444   -2.6129  -60.1782 H      1 LIG       0.09000
      9 H3        -74.1416   -2.2886  -63.2779 H      1 LIG       0.09000
     10 H4        -72.4480   -2.6765  -63.7175 H      1 LIG       0.09000
     11 H5        -71.8148   -0.2036  -60.6911 H      1 LIG       0.09000
     12 H6        -70.1397   -0.5640  -61.1217 H      1 LIG       0.09000
     13 H7        -72.8692   -0.2452  -64.1415 H      1 LIG       0.09000
     14 H8        -73.4351   -0.0168  -62.4826 H      1 LIG       0.09000
     15 H9        -73.0025   -3.5834  -61.6124 H      1 LIG       0.32900
     16 H10       -73.4962   -2.1354  -61.0150 H      1 LIG       0.32900
@<TRIPOS>BOND
      1       1       3 1
      2       1       5 1
      3       2       4 1
      4       2       5 1
      5       3       6 1
      6       4       6 1
      7       1       7 1
      8       1       8 1
      9       2       9 1
     10       2      10 1
     11       3      11 1
     12       3      12 1
     13       4      13 1
     14       4      14 1
     15       5      15 1
     16       5      16 1
@<TRIPOS>ALT_TYPE
CGenFF_4.0_ALT_TYPE_SET
CGenFF_4.0 1 CG324 2 CG324 3 CG321 4 CG321 5 NG3P2 6 OG3C61 7 HGA2 8 HGA2 9 HGA2 10 HGA2 11 HGA2 12 HGA2 13 HGA2 14 HGA2 15 HGP2 16 HGP2
@<TRIPOS>MOLECULE
morpholine
 16 16 0 0 0
****
USER_CHARGES
INVALID_CHARGES
Pose:  15 Cluster:  15 Fr_nu: 1524210 TotEn:   -49.31
@<TRIPOS>ATOM
      1 C1        -69.5051   -0.7326  -62.7096 C.3    1 LIG       0.20900
      2 C2        -71.4549   -0.0615  -61.3244 C.3    1 LIG       0.20900
      3 C3        -69.8144   -2.1718  -62.3386 C.3    1 LIG      -0.03300
      4 C4        -71.6691   -1.5338  -61.0219 C.3    1 LIG      -0.03300
      5 N1        -70.7771    0.0497  -62.6516 N.4    1 LIG      -0.45600
      6 O1        -70.4254   -2.2378  -61.0480 O.3    1 LIG      -0.27400
      7 H1        -68.8174   -0.2656  -61.9971 H      1 LIG       0.09000
      8 H2        -69.1104   -0.6425  -63.7252 H      1 LIG       0.09000
      9 H3        -72.3965    0.4899  -61.3892 H      1 LIG       0.09000
     10 H4        -70.7923    0.4130  -60.5938 H      1 LIG       0.09000
     11 H5        -70.4654   -2.6514  -63.0792 H      1 LIG       0.09000
     12 H6        -68.8859   -2.7498  -62.2941 H      1 LIG       0.09000
     13 H7        -72.0923   -1.6480  -60.0190 H      1 LIG       0.09000
     14 H8        -72.3678   -1.9951  -61.7301 H      1 LIG       0.09000
     15 H9        -70.5828    1.0391  -62.8577 H      1 LIG       0.32900
     16 H10       -71.4149   -0.2715  -63.3935 H      1 LIG       0.32900
@<TRIPOS>BOND
      1       1       3 1
      2       1       5 1
      3       2       4 1
      4       2       5 1
      5       3       6 1
      6       4       6 1
      7       1       7 1
      8       1       8 1
      9       2       9 1
     10       2      10 1
     11       3      11 1
     12       3      12 1
     13       4      13 1
     14       4      14 1
     15       5      15 1
     16       5      16 1
@<TRIPOS>ALT_TYPE
CGenFF_4.0_ALT_TYPE_SET
CGenFF_4.0 1 CG324 2 CG324 3 CG321 4 CG321 5 NG3P2 6 OG3C61 7 HGA2 8 HGA2 9 HGA2 10 HGA2 11 HGA2 12 HGA2 13 HGA2 14 HGA2 15 HGP2 16 HGP2
@<TRIPOS>MOLECULE
morpholine
 16 16 0 0 0
****
USER_CHARGES
INVALID_CHARGES
Pose:  16 Cluster:  16 Fr_nu: 1517495 TotEn:   -48.76
@<TRIPOS>ATOM
      1 C1        -73.0230   -3.4536  -62.3155 C.3    1 LIG       0.20900
      2 C2        -71.4692   -1.7288  -61.4313 C.3    1 LIG       0.20900
      3 C3        -72.2157   -3.4341  -63.6010 C.3    1 LIG      -0.03300
      4 C4        -70.7377   -1.7945  -62.7599 C.3    1 LIG      -0.03300
      5 N1        -72.1240   -3.0506  -61.1917 N.4    1 LIG      -0.45600
      6 O1        -71.6392   -2.1434  -63.8128 O.3    1 LIG      -0.27400
      7 H1        -73.8426   -2.7279  -62.3365 H      1 LIG       0.09000
      8 H2        -73.4105   -4.4496  -62.0849 H      1 LIG       0.09000
      9 H3        -70.7923   -1.5410  -60.5938 H      1 LIG       0.09000
     10 H4        -72.2684   -0.9810  -61.4420 H      1 LIG       0.09000
     11 H5        -71.4254   -4.1942  -63.5959 H      1 LIG       0.09000
     12 H6        -72.8705   -3.6467  -64.4520 H      1 LIG       0.09000
     13 H7        -70.3147   -0.8136  -62.9986 H      1 LIG       0.09000
     14 H8        -69.9099   -2.5133  -62.7312 H      1 LIG       0.09000
     15 H9        -72.6626   -3.0150  -60.3155 H      1 LIG       0.32900
     16 H10       -71.4036   -3.7725  -61.0492 H      1 LIG       0.32900
@<TRIPOS>BOND
      1       1       3 1
      2       1       5 1
      3       2       4 1
      4       2       5 1
      5       3       6 1
      6       4       6 1
      7       1       7 1
      8       1       8 1
      9       2       9 1
     10       2      10 1
     11       3      11 1
     12       3      12 1
     13       4      13 1
     14       4      14 1
     15       5      15 1
     16       5      16 1
@<TRIPOS>ALT_TYPE
CGenFF_4.0_ALT_TYPE_SET
CGenFF_4.0 1 CG324 2 CG324 3 CG321 4 CG321 5 NG3P2 6 OG3C61 7 HGA2 8 HGA2 9 HGA2 10 HGA2 11 HGA2 12 HGA2 13 HGA2 14 HGA2 15 HGP2 16 HGP2
@<TRIPOS>MOLECULE
morpholine
 16 16 0 0 0
****
USER_CHARGES
INVALID_CHARGES
Pose:  17 Cluster:  17 Fr_nu: 1170263 TotEn:   -48.61
@<TRIPOS>ATOM
      1 C1        -63.9925    5.7455  -53.0960 C.3    1 LIG       0.20900
      2 C2        -65.4923    4.7406  -54.8024 C.3    1 LIG       0.20900
      3 C3        -65.1363    6.6721  -52.7249 C.3    1 LIG      -0.03300
      4 C4        -66.5629    5.7159  -54.3470 C.3    1 LIG      -0.03300
      5 N1        -64.5721    4.4855  -53.6527 N.4    1 LIG      -0.45600
      6 O1        -65.9694    6.9214  -53.8595 O.3    1 LIG      -0.27400
      7 H1        -63.3589    6.1722  -53.8805 H      1 LIG       0.09000
      8 H2        -63.3835    5.4721  -52.2302 H      1 LIG       0.09000
      9 H3        -65.9108    3.7781  -55.1078 H      1 LIG       0.09000
     10 H4        -64.8787    5.1551  -55.6084 H      1 LIG       0.09000
     11 H5        -65.7411    6.2633  -51.9067 H      1 LIG       0.09000
     12 H6        -64.7382    7.6350  -52.3899 H      1 LIG       0.09000
     13 H7        -67.2049    5.9823  -55.1925 H      1 LIG       0.09000
     14 H8        -67.2030    5.2808  -53.5702 H      1 LIG       0.09000
     15 H9        -63.8121    3.8593  -53.9517 H      1 LIG       0.32900
     16 H10       -65.0771    3.9800  -52.9113 H      1 LIG       0.32900
@<TRIPOS>BOND
      1       1       3 1
      2       1       5 1
      3       2       4 1
      4       2       5 1
      5       3       6 1
      6       4       6 1
      7       1       7 1
      8       1       8 1
      9       2       9 1
     10       2      10 1
     11       3      11 1
     12       3      12 1
     13       4      13 1
     14       4      14 1
     15       5      15 1
     16       5      16 1
@<TRIPOS>ALT_TYPE
CGenFF_4.0_ALT_TYPE_SET
CGenFF_4.0 1 CG324 2 CG324 3 CG321 4 CG321 5 NG3P2 6 OG3C61 7 HGA2 8 HGA2 9 HGA2 10 HGA2 11 HGA2 12 HGA2 13 HGA2 14 HGA2 15 HGP2 16 HGP2
@<TRIPOS>MOLECULE
morpholine
 16 16 0 0 0
****
USER_CHARGES
INVALID_CHARGES
Pose:  18 Cluster:  18 Fr_nu: 226295 TotEn:   -46.89
@<TRIPOS>ATOM
      1 C1        -63.3892    4.7990  -56.3210 C.3    1 LIG       0.20900
      2 C2        -65.3612    4.3702  -54.8725 C.3    1 LIG       0.20900
      3 C3        -62.7697    5.5445  -55.1526 C.3    1 LIG      -0.03300
      4 C4        -64.6447    5.1360  -53.7748 C.3    1 LIG      -0.03300
      5 N1        -64.3310    3.7744  -55.7764 N.4    1 LIG      -0.45600
      6 O1        -63.7854    6.1312  -54.3356 O.3    1 LIG      -0.27400
      7 H1        -63.9822    5.4612  -56.9602 H      1 LIG       0.09000
      8 H2        -62.6411    4.2721  -56.9194 H      1 LIG       0.09000
      9 H3        -65.9665    3.5496  -54.4786 H      1 LIG       0.09000
     10 H4        -65.9790    5.0275  -55.4924 H      1 LIG       0.09000
     11 H5        -62.1383    4.8889  -54.5412 H      1 LIG       0.09000
     12 H6        -62.1367    6.3559  -55.5256 H      1 LIG       0.09000
     13 H7        -65.3765    5.6494  -53.1432 H      1 LIG       0.09000
     14 H8        -64.0617    4.4681  -53.1294 H      1 LIG       0.09000
     15 H9        -64.7956    3.2857  -56.5540 H      1 LIG       0.32900
     16 H10       -63.8008    3.0527  -55.2682 H      1 LIG       0.32900
@<TRIPOS>BOND
      1       1       3 1
      2       1       5 1
      3       2       4 1
      4       2       5 1
      5       3       6 1
      6       4       6 1
      7       1       7 1
      8       1       8 1
      9       2       9 1
     10       2      10 1
     11       3      11 1
     12       3      12 1
     13       4      13 1
     14       4      14 1
     15       5      15 1
     16       5      16 1
@<TRIPOS>ALT_TYPE
CGenFF_4.0_ALT_TYPE_SET
CGenFF_4.0 1 CG324 2 CG324 3 CG321 4 CG321 5 NG3P2 6 OG3C61 7 HGA2 8 HGA2 9 HGA2 10 HGA2 11 HGA2 12 HGA2 13 HGA2 14 HGA2 15 HGP2 16 HGP2
@<TRIPOS>MOLECULE
morpholine
 16 16 0 0 0
****
USER_CHARGES
INVALID_CHARGES
Pose:  19 Cluster:  19 Fr_nu: 927589 TotEn:   -46.58
@<TRIPOS>ATOM
      1 C1        -65.7149    4.6038  -54.8665 C.3    1 LIG       0.20900
      2 C2        -67.3072    6.2635  -53.9281 C.3    1 LIG       0.20900
      3 C3        -64.7418    5.0111  -53.7748 C.3    1 LIG      -0.03300
      4 C4        -66.2564    6.5889  -52.8818 C.3    1 LIG      -0.03300
      5 N1        -67.1034    4.8513  -54.3725 N.4    1 LIG      -0.45600
      6 O1        -64.9435    6.3774  -53.4061 O.3    1 LIG      -0.27400
      7 H1        -65.5915    5.2089  -55.7706 H      1 LIG       0.09000
      8 H2        -65.6389    3.5415  -55.1136 H      1 LIG       0.09000
      9 H3        -68.3236    6.3400  -53.5330 H      1 LIG       0.09000
     10 H4        -67.2035    6.8902  -54.8194 H      1 LIG       0.09000
     11 H5        -64.8355    4.3727  -52.8882 H      1 LIG       0.09000
     12 H6        -63.7146    4.9163  -54.1409 H      1 LIG       0.09000
     13 H7        -66.3322    7.6427  -52.5962 H      1 LIG       0.09000
     14 H8        -66.3905    5.9897  -51.9732 H      1 LIG       0.09000
     15 H9        -67.7790    4.6223  -55.1144 H      1 LIG       0.32900
     16 H10       -67.3131    4.2102  -53.5944 H      1 LIG       0.32900
@<TRIPOS>BOND
      1       1       3 1
      2       1       5 1
      3       2       4 1
      4       2       5 1
      5       3       6 1
      6       4       6 1
      7       1       7 1
      8       1       8 1
      9       2       9 1
     10       2      10 1
     11       3      11 1
     12       3      12 1
     13       4      13 1
     14       4      14 1
     15       5      15 1
     16       5      16 1
@<TRIPOS>ALT_TYPE
CGenFF_4.0_ALT_TYPE_SET
CGenFF_4.0 1 CG324 2 CG324 3 CG321 4 CG321 5 NG3P2 6 OG3C61 7 HGA2 8 HGA2 9 HGA2 10 HGA2 11 HGA2 12 HGA2 13 HGA2 14 HGA2 15 HGP2 16 HGP2
@<TRIPOS>MOLECULE
morpholine
 16 16 0 0 0
****
USER_CHARGES
INVALID_CHARGES
Pose:  20 Cluster:  20 Fr_nu: 687581 TotEn:   -46.43
@<TRIPOS>ATOM
      1 C1        -65.4640    5.5660  -53.9186 C.3    1 LIG       0.20900
      2 C2        -66.0102    4.9860  -56.2715 C.3    1 LIG       0.20900
      3 C3        -66.9039    6.0205  -53.7606 C.3    1 LIG      -0.03300
      4 C4        -67.4235    5.4682  -55.9979 C.3    1 LIG      -0.03300
      5 N1        -65.4180    4.5170  -54.9820 N.4    1 LIG      -0.45600
      6 O1        -67.4198    6.4970  -55.0056 O.3    1 LIG      -0.27400
      7 H1        -64.8128    6.3801  -54.2532 H      1 LIG       0.09000
      8 H2        -65.0672    5.1216  -53.0018 H      1 LIG       0.09000
      9 H3        -65.9867    4.1446  -56.9689 H      1 LIG       0.09000
     10 H4        -65.3670    5.7931  -56.6361 H      1 LIG       0.09000
     11 H5        -67.5444    5.2159  -53.3803 H      1 LIG       0.09000
     12 H6        -66.9542    6.8469  -53.0446 H      1 LIG       0.09000
     13 H7        -67.8535    5.8916  -56.9111 H      1 LIG       0.09000
     14 H8        -68.0758    4.6480  -55.6748 H      1 LIG       0.09000
     15 H9        -64.4432    4.2252  -55.1362 H      1 LIG       0.32900
     16 H10       -65.9152    3.6751  -54.6591 H      1 LIG       0.32900
@<TRIPOS>BOND
      1       1       3 1
      2       1       5 1
      3       2       4 1
      4       2       5 1
      5       3       6 1
      6       4       6 1
      7       1       7 1
      8       1       8 1
      9       2       9 1
     10       2      10 1
     11       3      11 1
     12       3      12 1
     13       4      13 1
     14       4      14 1
     15       5      15 1
     16       5      16 1
@<TRIPOS>ALT_TYPE
CGenFF_4.0_ALT_TYPE_SET
CGenFF_4.0 1 CG324 2 CG324 3 CG321 4 CG321 5 NG3P2 6 OG3C61 7 HGA2 8 HGA2 9 HGA2 10 HGA2 11 HGA2 12 HGA2 13 HGA2 14 HGA2 15 HGP2 16 HGP2
@<TRIPOS>MOLECULE
morpholine
 16 16 0 0 0
****
USER_CHARGES
INVALID_CHARGES
Pose:  21 Cluster:  21 Fr_nu: 1394193 TotEn:   -46.15
@<TRIPOS>ATOM
      1 C1        -64.8231    5.1519  -55.0919 C.3    1 LIG       0.20900
      2 C2        -67.2923    5.1452  -54.8206 C.3    1 LIG       0.20900
      3 C3        -64.8790    6.6666  -55.0067 C.3    1 LIG      -0.03300
      4 C4        -67.2271    6.6602  -54.7479 C.3    1 LIG      -0.03300
      5 N1        -65.9883    4.5971  -54.3384 N.4    1 LIG      -0.45600
      6 O1        -66.1244    7.1526  -55.5126 O.3    1 LIG      -0.27400
      7 H1        -64.9190    4.7967  -56.1231 H      1 LIG       0.09000
      8 H2        -63.9152    4.7449  -54.6386 H      1 LIG       0.09000
      9 H3        -68.0781    4.7327  -54.1823 H      1 LIG       0.09000
     10 H4        -67.4199    4.7911  -55.8484 H      1 LIG       0.09000
     11 H5        -64.7353    7.0212  -53.9791 H      1 LIG       0.09000
     12 H6        -64.0822    7.1009  -55.6187 H      1 LIG       0.09000
     13 H7        -68.1405    7.0909  -55.1702 H      1 LIG       0.09000
     14 H8        -67.1434    7.0127  -53.7128 H      1 LIG       0.09000
     15 H9        -65.9943    3.5711  -54.4198 H      1 LIG       0.32900
     16 H10       -65.8786    4.7983  -53.3346 H      1 LIG       0.32900
@<TRIPOS>BOND
      1       1       3 1
      2       1       5 1
      3       2       4 1
      4       2       5 1
      5       3       6 1
      6       4       6 1
      7       1       7 1
      8       1       8 1
      9       2       9 1
     10       2      10 1
     11       3      11 1
     12       3      12 1
     13       4      13 1
     14       4      14 1
     15       5      15 1
     16       5      16 1
@<TRIPOS>ALT_TYPE
CGenFF_4.0_ALT_TYPE_SET
CGenFF_4.0 1 CG324 2 CG324 3 CG321 4 CG321 5 NG3P2 6 OG3C61 7 HGA2 8 HGA2 9 HGA2 10 HGA2 11 HGA2 12 HGA2 13 HGA2 14 HGA2 15 HGP2 16 HGP2
@<TRIPOS>MOLECULE
morpholine
 16 16 0 0 0
****
USER_CHARGES
INVALID_CHARGES
Pose:  22 Cluster:  22 Fr_nu: 224360 TotEn:   -45.72
@<TRIPOS>ATOM
      1 C1        -65.4403    4.2560  -55.0324 C.3    1 LIG       0.20900
      2 C2        -63.2054    5.3378  -54.9538 C.3    1 LIG       0.20900
      3 C3        -65.1982    4.0029  -56.5095 C.3    1 LIG      -0.03300
      4 C4        -63.0726    5.0308  -56.4347 C.3    1 LIG      -0.03300
      5 N1        -64.1150    4.3203  -54.3448 N.4    1 LIG      -0.45600
      6 O1        -64.3569    5.0179  -57.0620 O.3    1 LIG      -0.27400
      7 H1        -65.9307    5.2193  -54.8578 H      1 LIG       0.09000
      8 H2        -66.0148    3.4528  -54.5633 H      1 LIG       0.09000
      9 H3        -62.2478    5.2776  -54.4301 H      1 LIG       0.09000
     10 H4        -63.6672    6.3147  -54.7793 H      1 LIG       0.09000
     11 H5        -64.7502    3.0175  -56.6847 H      1 LIG       0.09000
     12 H6        -66.1494    4.0322  -57.0504 H      1 LIG       0.09000
     13 H7        -62.4749    5.8077  -56.9217 H      1 LIG       0.09000
     14 H8        -62.5700    4.0713  -56.6058 H      1 LIG       0.09000
     15 H9        -64.2540    4.5348  -53.3479 H      1 LIG       0.32900
     16 H10       -63.6656    3.3942  -54.3726 H      1 LIG       0.32900
@<TRIPOS>BOND
      1       1       3 1
      2       1       5 1
      3       2       4 1
      4       2       5 1
      5       3       6 1
      6       4       6 1
      7       1       7 1
      8       1       8 1
      9       2       9 1
     10       2      10 1
     11       3      11 1
     12       3      12 1
     13       4      13 1
     14       4      14 1
     15       5      15 1
     16       5      16 1
@<TRIPOS>ALT_TYPE
CGenFF_4.0_ALT_TYPE_SET
CGenFF_4.0 1 CG324 2 CG324 3 CG321 4 CG321 5 NG3P2 6 OG3C61 7 HGA2 8 HGA2 9 HGA2 10 HGA2 11 HGA2 12 HGA2 13 HGA2 14 HGA2 15 HGP2 16 HGP2
@<TRIPOS>MOLECULE
morpholine
 16 16 0 0 0
****
USER_CHARGES
INVALID_CHARGES
Pose:  23 Cluster:  23 Fr_nu: 224571 TotEn:   -45.47
@<TRIPOS>ATOM
      1 C1        -64.5189    4.2258  -56.4966 C.3    1 LIG       0.20900
      2 C2        -65.1135    4.6082  -54.1152 C.3    1 LIG       0.20900
      3 C3        -65.1839    5.5534  -56.8124 C.3    1 LIG      -0.03300
      4 C4        -65.7487    5.9175  -54.5477 C.3    1 LIG      -0.03300
      5 N1        -64.0281    4.2716  -55.0858 N.4    1 LIG      -0.45600
      6 O1        -66.2399    5.8193  -55.8864 O.3    1 LIG      -0.27400
      7 H1        -65.2247    3.3908  -56.5557 H      1 LIG       0.09000
      8 H2        -63.6552    4.0323  -57.1384 H      1 LIG       0.09000
      9 H3        -64.6581    4.6756  -53.1237 H      1 LIG       0.09000
     10 H4        -65.8274    3.7791  -54.1441 H      1 LIG       0.09000
     11 H5        -64.4650    6.3813  -56.7988 H      1 LIG       0.09000
     12 H6        -65.6244    5.5173  -57.8138 H      1 LIG       0.09000
     13 H7        -66.6000    6.1480  -53.8995 H      1 LIG       0.09000
     14 H8        -65.0425    6.7534  -54.4755 H      1 LIG       0.09000
     15 H9        -63.6115    3.3642  -54.8363 H      1 LIG       0.32900
     16 H10       -63.2673    4.9610  -55.0065 H      1 LIG       0.32900
@<TRIPOS>BOND
      1       1       3 1
      2       1       5 1
      3       2       4 1
      4       2       5 1
      5       3       6 1
      6       4       6 1
      7       1       7 1
      8       1       8 1
      9       2       9 1
     10       2      10 1
     11       3      11 1
     12       3      12 1
     13       4      13 1
     14       4      14 1
     15       5      15 1
     16       5      16 1
@<TRIPOS>ALT_TYPE
CGenFF_4.0_ALT_TYPE_SET
CGenFF_4.0 1 CG324 2 CG324 3 CG321 4 CG321 5 NG3P2 6 OG3C61 7 HGA2 8 HGA2 9 HGA2 10 HGA2 11 HGA2 12 HGA2 13 HGA2 14 HGA2 15 HGP2 16 HGP2
@<TRIPOS>MOLECULE
morpholine
 16 16 0 0 0
****
USER_CHARGES
INVALID_CHARGES
Pose:  24 Cluster:  24 Fr_nu: 1416999 TotEn:   -45.35
@<TRIPOS>ATOM
      1 C1        -65.4330    4.9887  -55.9470 C.3    1 LIG       0.20900
      2 C2        -64.1327    5.2675  -53.8488 C.3    1 LIG       0.20900
      3 C3        -64.1361    5.2013  -56.7069 C.3    1 LIG      -0.03300
      4 C4        -62.8994    5.4656  -54.7116 C.3    1 LIG      -0.03300
      5 N1        -65.1019    4.4185  -54.6059 N.4    1 LIG      -0.45600
      6 O1        -63.2536    6.0487  -55.9677 O.3    1 LIG      -0.27400
      7 H1        -65.9594    5.9314  -55.7652 H      1 LIG       0.09000
      8 H2        -66.0964    4.2802  -56.4502 H      1 LIG       0.09000
      9 H3        -63.9053    4.7512  -52.9125 H      1 LIG       0.09000
     10 H4        -64.6416    6.2140  -53.6408 H      1 LIG       0.09000
     11 H5        -63.6349    4.2516  -56.9287 H      1 LIG       0.09000
     12 H6        -64.3438    5.6941  -57.6620 H      1 LIG       0.09000
     13 H7        -62.2052    6.1500  -54.2138 H      1 LIG       0.09000
     14 H8        -62.3680    4.5215  -54.8813 H      1 LIG       0.09000
     15 H9        -65.9649    4.3068  -54.0564 H      1 LIG       0.32900
     16 H10       -64.7163    3.4704  -54.7188 H      1 LIG       0.32900
@<TRIPOS>BOND
      1       1       3 1
      2       1       5 1
      3       2       4 1
      4       2       5 1
      5       3       6 1
      6       4       6 1
      7       1       7 1
      8       1       8 1
      9       2       9 1
     10       2      10 1
     11       3      11 1
     12       3      12 1
     13       4      13 1
     14       4      14 1
     15       5      15 1
     16       5      16 1
@<TRIPOS>ALT_TYPE
CGenFF_4.0_ALT_TYPE_SET
CGenFF_4.0 1 CG324 2 CG324 3 CG321 4 CG321 5 NG3P2 6 OG3C61 7 HGA2 8 HGA2 9 HGA2 10 HGA2 11 HGA2 12 HGA2 13 HGA2 14 HGA2 15 HGP2 16 HGP2
@<TRIPOS>MOLECULE
morpholine
 16 16 0 0 0
****
USER_CHARGES
INVALID_CHARGES
Pose:  25 Cluster:  25 Fr_nu: 1035665 TotEn:   -44.71
@<TRIPOS>ATOM
      1 C1        -64.2186    5.5084  -51.6127 C.3    1 LIG       0.20900
      2 C2        -64.1539    5.2657  -54.0841 C.3    1 LIG       0.20900
      3 C3        -63.0036    6.4110  -51.7307 C.3    1 LIG      -0.03300
      4 C4        -62.9426    6.1808  -54.0810 C.3    1 LIG      -0.03300
      5 N1        -64.9904    5.5927  -52.8897 N.4    1 LIG      -0.45600
      6 O1        -62.2108    6.0411  -52.8611 O.3    1 LIG      -0.27400
      7 H1        -63.9367    4.4581  -51.4858 H      1 LIG       0.09000
      8 H2        -64.8868    5.8171  -50.8043 H      1 LIG       0.09000
      9 H3        -64.7779    5.4065  -54.9705 H      1 LIG       0.09000
     10 H4        -63.8703    4.2128  -53.9889 H      1 LIG       0.09000
     11 H5        -63.2882    7.4669  -51.8102 H      1 LIG       0.09000
     12 H6        -62.3770    6.3057  -50.8395 H      1 LIG       0.09000
     13 H7        -62.2713    5.9094  -54.9018 H      1 LIG       0.09000
     14 H8        -63.2278    7.2305  -54.2206 H      1 LIG       0.09000
     15 H9        -65.7964    4.9540  -52.8478 H      1 LIG       0.32900
     16 H10       -65.3862    6.5377  -52.9929 H      1 LIG       0.32900
@<TRIPOS>BOND
      1       1       3 1
      2       1       5 1
      3       2       4 1
      4       2       5 1
      5       3       6 1
      6       4       6 1
      7       1       7 1
      8       1       8 1
      9       2       9 1
     10       2      10 1
     11       3      11 1
     12       3      12 1
     13       4      13 1
     14       4      14 1
     15       5      15 1
     16       5      16 1
@<TRIPOS>ALT_TYPE
CGenFF_4.0_ALT_TYPE_SET
CGenFF_4.0 1 CG324 2 CG324 3 CG321 4 CG321 5 NG3P2 6 OG3C61 7 HGA2 8 HGA2 9 HGA2 10 HGA2 11 HGA2 12 HGA2 13 HGA2 14 HGA2 15 HGP2 16 HGP2
@<TRIPOS>MOLECULE
morpholine
 16 16 0 0 0
****
USER_CHARGES
INVALID_CHARGES
Pose:  26 Cluster:  26 Fr_nu: 687671 TotEn:   -44.42
@<TRIPOS>ATOM
      1 C1        -65.1883    5.0125  -54.6194 C.3    1 LIG       0.20900
      2 C2        -66.0665    6.7691  -53.0982 C.3    1 LIG       0.20900
      3 C3        -63.8961    5.0556  -53.8237 C.3    1 LIG      -0.03300
      4 C4        -64.7316    6.7254  -52.3766 C.3    1 LIG      -0.03300
      5 N1        -66.3061    5.4316  -53.7204 N.4    1 LIG      -0.45600
      6 O1        -63.6848    6.3600  -53.2788 O.3    1 LIG      -0.27400
      7 H1        -65.1771    5.7193  -55.4556 H      1 LIG       0.09000
      8 H2        -65.4180    4.0070  -54.9820 H      1 LIG       0.09000
      9 H3        -66.8991    6.9690  -52.4187 H      1 LIG       0.09000
     10 H4        -66.0656    7.4984  -53.9144 H      1 LIG       0.09000
     11 H5        -63.8915    4.3138  -53.0162 H      1 LIG       0.09000
     12 H6        -63.0498    4.8313  -54.4807 H      1 LIG       0.09000
     13 H7        -64.4934    7.7166  -51.9783 H      1 LIG       0.09000
     14 H8        -64.7504    6.0257  -51.5324 H      1 LIG       0.09000
     15 H9        -67.1870    5.4515  -54.2523 H      1 LIG       0.32900
     16 H10       -66.4396    4.7259  -52.9825 H      1 LIG       0.32900
@<TRIPOS>BOND
      1       1       3 1
      2       1       5 1
      3       2       4 1
      4       2       5 1
      5       3       6 1
      6       4       6 1
      7       1       7 1
      8       1       8 1
      9       2       9 1
     10       2      10 1
     11       3      11 1
     12       3      12 1
     13       4      13 1
     14       4      14 1
     15       5      15 1
     16       5      16 1
@<TRIPOS>ALT_TYPE
CGenFF_4.0_ALT_TYPE_SET
CGenFF_4.0 1 CG324 2 CG324 3 CG321 4 CG321 5 NG3P2 6 OG3C61 7 HGA2 8 HGA2 9 HGA2 10 HGA2 11 HGA2 12 HGA2 13 HGA2 14 HGA2 15 HGP2 16 HGP2
@<TRIPOS>MOLECULE
morpholine
 16 16 0 0 0
****
USER_CHARGES
INVALID_CHARGES
Pose:  27 Cluster:  27 Fr_nu: 1155606 TotEn:   -44.26
@<TRIPOS>ATOM
      1 C1        -66.1827    6.7671  -53.6389 C.3    1 LIG       0.20900
      2 C2        -64.6052    4.9188  -54.1550 C.3    1 LIG       0.20900
      3 C3        -67.1632    6.1162  -54.5979 C.3    1 LIG      -0.03300
      4 C4        -65.6634    4.3581  -55.0881 C.3    1 LIG      -0.03300
      5 N1        -65.2932    5.7021  -53.0842 N.4    1 LIG      -0.45600
      6 O1        -66.4661    5.4107  -55.6273 O.3    1 LIG      -0.27400
      7 H1        -65.5314    7.4864  -54.1461 H      1 LIG       0.09000
      8 H2        -66.6856    7.2472  -52.7952 H      1 LIG       0.09000
      9 H3        -64.0251    4.1323  -53.6653 H      1 LIG       0.09000
     10 H4        -63.9344    5.6141  -54.6695 H      1 LIG       0.09000
     11 H5        -67.8451    5.4318  -54.0793 H      1 LIG       0.09000
     12 H6        -67.7741    6.8855  -55.0806 H      1 LIG       0.09000
     13 H7        -65.1830    3.8458  -55.9276 H      1 LIG       0.09000
     14 H8        -66.3060    3.6290  -54.5800 H      1 LIG       0.09000
     15 H9        -64.5913    6.1281  -52.4636 H      1 LIG       0.32900
     16 H10       -65.8438    5.0662  -52.4903 H      1 LIG       0.32900
@<TRIPOS>BOND
      1       1       3 1
      2       1       5 1
      3       2       4 1
      4       2       5 1
      5       3       6 1
      6       4       6 1
      7       1       7 1
      8       1       8 1
      9       2       9 1
     10       2      10 1
     11       3      11 1
     12       3      12 1
     13       4      13 1
     14       4      14 1
     15       5      15 1
     16       5      16 1
@<TRIPOS>ALT_TYPE
CGenFF_4.0_ALT_TYPE_SET
CGenFF_4.0 1 CG324 2 CG324 3 CG321 4 CG321 5 NG3P2 6 OG3C61 7 HGA2 8 HGA2 9 HGA2 10 HGA2 11 HGA2 12 HGA2 13 HGA2 14 HGA2 15 HGP2 16 HGP2
@<TRIPOS>MOLECULE
morpholine
 16 16 0 0 0
****
USER_CHARGES
INVALID_CHARGES
Pose:  28 Cluster:  28 Fr_nu: 1155461 TotEn:   -44.25
@<TRIPOS>ATOM
      1 C1        -65.6199    4.3680  -54.5272 C.3    1 LIG       0.20900
      2 C2        -67.7161    5.6553  -54.8734 C.3    1 LIG       0.20900
      3 C3        -65.4373    4.3774  -56.0342 C.3    1 LIG      -0.03300
      4 C4        -67.4303    5.6022  -56.3635 C.3    1 LIG      -0.03300
      5 N1        -66.4142    5.5746  -54.1441 N.4    1 LIG      -0.45600
      6 O1        -66.7050    4.4157  -56.6937 O.3    1 LIG      -0.27400
      7 H1        -66.1912    3.4969  -54.1901 H      1 LIG       0.09000
      8 H2        -64.6667    4.4198  -53.9943 H      1 LIG       0.09000
      9 H3        -68.2012    6.5889  -54.5771 H      1 LIG       0.09000
     10 H4        -68.3141    4.8006  -54.5419 H      1 LIG       0.09000
     11 H5        -64.8249    5.2250  -56.3640 H      1 LIG       0.09000
     12 H6        -64.9283    3.4615  -56.3506 H      1 LIG       0.09000
     13 H7        -68.3722    5.5794  -56.9206 H      1 LIG       0.09000
     14 H8        -66.8687    6.4821  -56.6996 H      1 LIG       0.09000
     15 H9        -66.5872    5.5653  -53.1296 H      1 LIG       0.32900
     16 H10       -65.8622    6.4244  -54.3269 H      1 LIG       0.32900
@<TRIPOS>BOND
      1       1       3 1
      2       1       5 1
      3       2       4 1
      4       2       5 1
      5       3       6 1
      6       4       6 1
      7       1       7 1
      8       1       8 1
      9       2       9 1
     10       2      10 1
     11       3      11 1
     12       3      12 1
     13       4      13 1
     14       4      14 1
     15       5      15 1
     16       5      16 1
@<TRIPOS>ALT_TYPE
CGenFF_4.0_ALT_TYPE_SET
CGenFF_4.0 1 CG324 2 CG324 3 CG321 4 CG321 5 NG3P2 6 OG3C61 7 HGA2 8 HGA2 9 HGA2 10 HGA2 11 HGA2 12 HGA2 13 HGA2 14 HGA2 15 HGP2 16 HGP2
@<TRIPOS>MOLECULE
morpholine
 16 16 0 0 0
****
USER_CHARGES
INVALID_CHARGES
Pose:  29 Cluster:  29 Fr_nu: 224554 TotEn:   -43.97
@<TRIPOS>ATOM
      1 C1        -63.1113    5.3846  -54.4819 C.3    1 LIG       0.20900
      2 C2        -64.7696    4.3924  -56.0429 C.3    1 LIG       0.20900
      3 C3        -64.1561    5.2569  -53.3878 C.3    1 LIG      -0.03300
      4 C4        -65.7327    4.3127  -54.8721 C.3    1 LIG      -0.03300
      5 N1        -63.3758    4.3301  -55.5073 N.4    1 LIG      -0.45600
      6 O1        -65.4724    5.3605  -53.9354 O.3    1 LIG      -0.27400
      7 H1        -63.1765    6.3475  -54.9988 H      1 LIG       0.09000
      8 H2        -62.0966    5.2293  -54.1056 H      1 LIG       0.09000
      9 H3        -64.8919    3.5579  -56.7382 H      1 LIG       0.09000
     10 H4        -64.8567    5.3427  -56.5790 H      1 LIG       0.09000
     11 H5        -64.0581    4.3116  -52.8409 H      1 LIG       0.09000
     12 H6        -64.0347    6.0692  -52.6643 H      1 LIG       0.09000
     13 H7        -66.7602    4.4362  -55.2287 H      1 LIG       0.09000
     14 H8        -65.6735    3.3425  -54.3644 H      1 LIG       0.09000
     15 H9        -62.7044    4.4261  -56.2813 H      1 LIG       0.32900
     16 H10       -63.2033    3.4003  -55.0998 H      1 LIG       0.32900
@<TRIPOS>BOND
      1       1       3 1
      2       1       5 1
      3       2       4 1
      4       2       5 1
      5       3       6 1
      6       4       6 1
      7       1       7 1
      8       1       8 1
      9       2       9 1
     10       2      10 1
     11       3      11 1
     12       3      12 1
     13       4      13 1
     14       4      14 1
     15       5      15 1
     16       5      16 1
@<TRIPOS>ALT_TYPE
CGenFF_4.0_ALT_TYPE_SET
CGenFF_4.0 1 CG324 2 CG324 3 CG321 4 CG321 5 NG3P2 6 OG3C61 7 HGA2 8 HGA2 9 HGA2 10 HGA2 11 HGA2 12 HGA2 13 HGA2 14 HGA2 15 HGP2 16 HGP2
@<TRIPOS>MOLECULE
morpholine
 16 16 0 0 0
****
USER_CHARGES
INVALID_CHARGES
Pose:  30 Cluster:  30 Fr_nu: 116084 TotEn:   -43.77
@<TRIPOS>ATOM
      1 C1        -84.1553  -11.7291  -31.9051 C.3    1 LIG       0.20900
      2 C2        -82.3074  -10.8317  -30.5083 C.3    1 LIG       0.20900
      3 C3        -85.1091  -11.3231  -30.7959 C.3    1 LIG      -0.03300
      4 C4        -83.3519  -10.4689  -29.4680 C.3    1 LIG      -0.03300
      5 N1        -82.9637  -10.8289  -31.8510 N.4    1 LIG      -0.45600
      6 O1        -84.4548  -11.3763  -29.5261 O.3    1 LIG      -0.27400
      7 H1        -83.7830  -12.7500  -31.7706 H      1 LIG       0.09000
      8 H2        -84.6033  -11.6214  -32.8965 H      1 LIG       0.09000
      9 H3        -81.4873  -10.1098  -30.5421 H      1 LIG       0.09000
     10 H4        -81.9122  -11.8409  -30.3552 H      1 LIG       0.09000
     11 H5        -85.5167  -10.3182  -30.9584 H      1 LIG       0.09000
     12 H6        -85.9535  -12.0186  -30.7615 H      1 LIG       0.09000
     13 H7        -82.9173  -10.5410  -28.4661 H      1 LIG       0.09000
     14 H8        -83.7134   -9.4418  -29.5983 H      1 LIG       0.09000
     15 H9        -82.2830  -11.1149  -32.5681 H      1 LIG       0.32900
     16 H10       -83.2439   -9.8691  -32.0969 H      1 LIG       0.32900
@<TRIPOS>BOND
      1       1       3 1
      2       1       5 1
      3       2       4 1
      4       2       5 1
      5       3       6 1
      6       4       6 1
      7       1       7 1
      8       1       8 1
      9       2       9 1
     10       2      10 1
     11       3      11 1
     12       3      12 1
     13       4      13 1
     14       4      14 1
     15       5      15 1
     16       5      16 1
@<TRIPOS>ALT_TYPE
CGenFF_4.0_ALT_TYPE_SET
CGenFF_4.0 1 CG324 2 CG324 3 CG321 4 CG321 5 NG3P2 6 OG3C61 7 HGA2 8 HGA2 9 HGA2 10 HGA2 11 HGA2 12 HGA2 13 HGA2 14 HGA2 15 HGP2 16 HGP2
@<TRIPOS>MOLECULE
morpholine
 16 16 0 0 0
****
USER_CHARGES
INVALID_CHARGES
Pose:  31 Cluster:  31 Fr_nu: 405385 TotEn:   -43.00
@<TRIPOS>ATOM
      1 C1        -63.5440    5.6730  -52.0510 C.3    1 LIG       0.20900
      2 C2        -65.2762    6.1868  -53.7558 C.3    1 LIG       0.20900
      3 C3        -64.2273    6.6789  -51.1422 C.3    1 LIG      -0.03300
      4 C4        -65.8751    7.1670  -52.7631 C.3    1 LIG      -0.03300
      5 N1        -64.5671    5.1182  -52.9885 N.4    1 LIG      -0.45600
      6 O1        -64.8595    7.7038  -51.9126 O.3    1 LIG      -0.27400
      7 H1        -62.7720    6.1406  -52.6708 H      1 LIG       0.09000
      8 H2        -63.1195    4.8334  -51.4941 H      1 LIG       0.09000
      9 H3        -66.0387    5.6996  -54.3692 H      1 LIG       0.09000
     10 H4        -64.5268    6.6617  -54.3968 H      1 LIG       0.09000
     11 H5        -64.9667    6.2000  -50.4893 H      1 LIG       0.09000
     12 H6        -63.4841    7.1606  -50.4990 H      1 LIG       0.09000
     13 H7        -66.3331    8.0039  -53.2995 H      1 LIG       0.09000
     14 H8        -66.6563    6.6984  -52.1526 H      1 LIG       0.09000
     15 H9        -64.1159    4.4651  -53.6435 H      1 LIG       0.32900
     16 H10       -65.2520    4.5587  -52.4613 H      1 LIG       0.32900
@<TRIPOS>BOND
      1       1       3 1
      2       1       5 1
      3       2       4 1
      4       2       5 1
      5       3       6 1
      6       4       6 1
      7       1       7 1
      8       1       8 1
      9       2       9 1
     10       2      10 1
     11       3      11 1
     12       3      12 1
     13       4      13 1
     14       4      14 1
     15       5      15 1
     16       5      16 1
@<TRIPOS>ALT_TYPE
CGenFF_4.0_ALT_TYPE_SET
CGenFF_4.0 1 CG324 2 CG324 3 CG321 4 CG321 5 NG3P2 6 OG3C61 7 HGA2 8 HGA2 9 HGA2 10 HGA2 11 HGA2 12 HGA2 13 HGA2 14 HGA2 15 HGP2 16 HGP2
@<TRIPOS>MOLECULE
morpholine
 16 16 0 0 0
****
USER_CHARGES
INVALID_CHARGES
Pose:  32 Cluster:  32 Fr_nu: 575524 TotEn:   -42.19
@<TRIPOS>ATOM
      1 C1        -83.1160  -12.3105  -30.6290 C.3    1 LIG       0.20900
      2 C2        -82.2498  -10.0367  -30.1286 C.3    1 LIG       0.20900
      3 C3        -84.4356  -11.6592  -31.0022 C.3    1 LIG      -0.03300
      4 C4        -83.6116   -9.4968  -30.5270 C.3    1 LIG      -0.03300
      5 N1        -82.0221  -11.3191  -30.8614 N.4    1 LIG      -0.45600
      6 O1        -84.6329  -10.4583  -30.2524 O.3    1 LIG      -0.27400
      7 H1        -83.0773  -12.5766  -29.5677 H      1 LIG       0.09000
      8 H2        -82.8992  -13.1885  -31.2434 H      1 LIG       0.09000
      9 H3        -81.4384   -9.3558  -30.3984 H      1 LIG       0.09000
     10 H4        -82.2010  -10.2733  -29.0610 H      1 LIG       0.09000
     11 H5        -84.4899  -11.4369  -32.0746 H      1 LIG       0.09000
     12 H6        -85.2622  -12.3362  -30.7646 H      1 LIG       0.09000
     13 H7        -83.8385   -8.5983  -29.9447 H      1 LIG       0.09000
     14 H8        -83.6428   -9.2199  -31.5877 H      1 LIG       0.09000
     15 H9        -81.1217  -11.7258  -30.5732 H      1 LIG       0.32900
     16 H10       -81.9349  -11.1303  -31.8699 H      1 LIG       0.32900
@<TRIPOS>BOND
      1       1       3 1
      2       1       5 1
      3       2       4 1
      4       2       5 1
      5       3       6 1
      6       4       6 1
      7       1       7 1
      8       1       8 1
      9       2       9 1
     10       2      10 1
     11       3      11 1
     12       3      12 1
     13       4      13 1
     14       4      14 1
     15       5      15 1
     16       5      16 1
@<TRIPOS>ALT_TYPE
CGenFF_4.0_ALT_TYPE_SET
CGenFF_4.0 1 CG324 2 CG324 3 CG321 4 CG321 5 NG3P2 6 OG3C61 7 HGA2 8 HGA2 9 HGA2 10 HGA2 11 HGA2 12 HGA2 13 HGA2 14 HGA2 15 HGP2 16 HGP2
@<TRIPOS>MOLECULE
morpholine
 16 16 0 0 0
****
USER_CHARGES
INVALID_CHARGES
Pose:  33 Cluster:  33 Fr_nu: 1358033 TotEn:   -41.73
@<TRIPOS>ATOM
      1 C1        -82.4662  -10.5233  -30.5204 C.3    1 LIG       0.20900
      2 C2        -84.0127  -12.4450  -30.8140 C.3    1 LIG       0.20900
      3 C3        -82.1523  -11.0658  -29.1377 C.3    1 LIG      -0.03300
      4 C4        -83.6224  -12.8937  -29.4171 C.3    1 LIG      -0.03300
      5 N1        -82.8743  -11.6675  -31.3909 N.4    1 LIG      -0.45600
      6 O1        -83.2781  -11.7683  -28.6061 O.3    1 LIG      -0.27400
      7 H1        -83.3099   -9.8258  -30.5039 H      1 LIG       0.09000
      8 H2        -81.5978  -10.0499  -30.9863 H      1 LIG       0.09000
      9 H3        -84.2061  -13.2886  -31.4818 H      1 LIG       0.09000
     10 H4        -84.8761  -11.7724  -30.8003 H      1 LIG       0.09000
     11 H5        -81.2777  -11.7270  -29.1496 H      1 LIG       0.09000
     12 H6        -81.9289  -10.2377  -28.4576 H      1 LIG       0.09000
     13 H7        -84.4687  -13.3980  -28.9402 H      1 LIG       0.09000
     14 H8        -82.7851  -13.6016  -29.4384 H      1 LIG       0.09000
     15 H9        -83.1338  -11.3160  -32.3227 H      1 LIG       0.32900
     16 H10       -82.0696  -12.2923  -31.5407 H      1 LIG       0.32900
@<TRIPOS>BOND
      1       1       3 1
      2       1       5 1
      3       2       4 1
      4       2       5 1
      5       3       6 1
      6       4       6 1
      7       1       7 1
      8       1       8 1
      9       2       9 1
     10       2      10 1
     11       3      11 1
     12       3      12 1
     13       4      13 1
     14       4      14 1
     15       5      15 1
     16       5      16 1
@<TRIPOS>ALT_TYPE
CGenFF_4.0_ALT_TYPE_SET
CGenFF_4.0 1 CG324 2 CG324 3 CG321 4 CG321 5 NG3P2 6 OG3C61 7 HGA2 8 HGA2 9 HGA2 10 HGA2 11 HGA2 12 HGA2 13 HGA2 14 HGA2 15 HGP2 16 HGP2
@<TRIPOS>MOLECULE
morpholine
 16 16 0 0 0
****
USER_CHARGES
INVALID_CHARGES
Pose:  34 Cluster:  34 Fr_nu: 1256293 TotEn:   -41.23
@<TRIPOS>ATOM
      1 C1        -84.9408  -10.5400  -32.1779 C.3    1 LIG       0.20900
      2 C2        -83.0994  -11.1097  -30.6109 C.3    1 LIG       0.20900
      3 C3        -85.0219   -9.1870  -31.4942 C.3    1 LIG      -0.03300
      4 C4        -83.2703   -9.7284  -30.0045 C.3    1 LIG      -0.03300
      5 N1        -83.5444  -11.0532  -32.0364 N.4    1 LIG      -0.45600
      6 O1        -84.6259   -9.2915  -30.1247 O.3    1 LIG      -0.27400
      7 H1        -85.5954  -11.2779  -31.7028 H      1 LIG       0.09000
      8 H2        -85.1608  -10.4775  -33.2470 H      1 LIG       0.09000
      9 H3        -82.0572  -11.4393  -30.6050 H      1 LIG       0.09000
     10 H4        -83.7306  -11.8540  -30.1151 H      1 LIG       0.09000
     11 H5        -84.4017   -8.4380  -32.0007 H      1 LIG       0.09000
     12 H6        -86.0548   -8.8249  -31.5123 H      1 LIG       0.09000
     13 H7        -83.0266   -9.7595  -28.9379 H      1 LIG       0.09000
     14 H8        -82.6044   -8.9947  -30.4744 H      1 LIG       0.09000
     15 H9        -83.4778  -11.9907  -32.4558 H      1 LIG       0.32900
     16 H10       -82.9007  -10.4578  -32.5762 H      1 LIG       0.32900
@<TRIPOS>BOND
      1       1       3 1
      2       1       5 1
      3       2       4 1
      4       2       5 1
      5       3       6 1
      6       4       6 1
      7       1       7 1
      8       1       8 1
      9       2       9 1
     10       2      10 1
     11       3      11 1
     12       3      12 1
     13       4      13 1
     14       4      14 1
     15       5      15 1
     16       5      16 1
@<TRIPOS>ALT_TYPE
CGenFF_4.0_ALT_TYPE_SET
CGenFF_4.0 1 CG324 2 CG324 3 CG321 4 CG321 5 NG3P2 6 OG3C61 7 HGA2 8 HGA2 9 HGA2 10 HGA2 11 HGA2 12 HGA2 13 HGA2 14 HGA2 15 HGP2 16 HGP2
@<TRIPOS>MOLECULE
morpholine
 16 16 0 0 0
****
USER_CHARGES
INVALID_CHARGES
Pose:  35 Cluster:  35 Fr_nu: 308415 TotEn:   -41.06
@<TRIPOS>ATOM
      1 C1        -68.6728   -5.5523  -45.9424 C.3    1 LIG       0.20900
      2 C2        -66.2141   -5.5839  -45.5891 C.3    1 LIG       0.20900
      3 C3        -68.4895   -6.7208  -46.8940 C.3    1 LIG      -0.03300
      4 C4        -66.1515   -6.7514  -46.5575 C.3    1 LIG      -0.03300
      5 N1        -67.5618   -5.5833  -44.9433 N.4    1 LIG      -0.45600
      6 O1        -67.2053   -6.6632  -47.5191 O.3    1 LIG      -0.27400
      7 H1        -68.6026   -4.5895  -46.4591 H      1 LIG       0.09000
      8 H2        -69.6137   -5.6126  -45.3889 H      1 LIG       0.09000
      9 H3        -65.4687   -5.6644  -44.7935 H      1 LIG       0.09000
     10 H4        -66.1123   -4.6223  -46.1020 H      1 LIG       0.09000
     11 H5        -68.6073   -7.6835  -46.3826 H      1 LIG       0.09000
     12 H6        -69.2442   -6.6748  -47.6855 H      1 LIG       0.09000
     13 H7        -65.2032   -6.7292  -47.1036 H      1 LIG       0.09000
     14 H8        -66.2098   -7.7141  -46.0354 H      1 LIG       0.09000
     15 H9        -67.6421   -4.7732  -44.3136 H      1 LIG       0.32900
     16 H10       -67.6585   -6.4152  -44.3442 H      1 LIG       0.32900
@<TRIPOS>BOND
      1       1       3 1
      2       1       5 1
      3       2       4 1
      4       2       5 1
      5       3       6 1
      6       4       6 1
      7       1       7 1
      8       1       8 1
      9       2       9 1
     10       2      10 1
     11       3      11 1
     12       3      12 1
     13       4      13 1
     14       4      14 1
     15       5      15 1
     16       5      16 1
@<TRIPOS>ALT_TYPE
CGenFF_4.0_ALT_TYPE_SET
CGenFF_4.0 1 CG324 2 CG324 3 CG321 4 CG321 5 NG3P2 6 OG3C61 7 HGA2 8 HGA2 9 HGA2 10 HGA2 11 HGA2 12 HGA2 13 HGA2 14 HGA2 15 HGP2 16 HGP2
@<TRIPOS>MOLECULE
morpholine
 16 16 0 0 0
****
USER_CHARGES
INVALID_CHARGES
Pose:  36 Cluster:  36 Fr_nu: 575727 TotEn:   -40.80
@<TRIPOS>ATOM
      1 C1        -82.5239  -11.4868  -29.9381 C.3    1 LIG       0.20900
      2 C2        -84.0785  -10.1275  -31.3189 C.3    1 LIG       0.20900
      3 C3        -83.3224  -12.7096  -30.3524 C.3    1 LIG      -0.03300
      4 C4        -84.8004  -11.4172  -31.6661 C.3    1 LIG      -0.03300
      5 N1        -82.6532  -10.4568  -31.0132 N.4    1 LIG      -0.45600
      6 O1        -84.6865  -12.3597  -30.5975 O.3    1 LIG      -0.27400
      7 H1        -82.9160  -11.0339  -29.0216 H      1 LIG       0.09000
      8 H2        -81.4595  -11.7074  -29.8212 H      1 LIG       0.09000
      9 H3        -84.0805   -9.4149  -32.1478 H      1 LIG       0.09000
     10 H4        -84.4911   -9.6581  -30.4202 H      1 LIG       0.09000
     11 H5        -82.8992  -13.1885  -31.2434 H      1 LIG       0.09000
     12 H6        -83.3114  -13.4491  -29.5455 H      1 LIG       0.09000
     13 H7        -85.8656  -11.2162  -31.8172 H      1 LIG       0.09000
     14 H8        -84.4134  -11.8614  -32.5910 H      1 LIG       0.09000
     15 H9        -82.1543   -9.6014  -30.7326 H      1 LIG       0.32900
     16 H10       -82.1839  -10.7879  -31.8678 H      1 LIG       0.32900
@<TRIPOS>BOND
      1       1       3 1
      2       1       5 1
      3       2       4 1
      4       2       5 1
      5       3       6 1
      6       4       6 1
      7       1       7 1
      8       1       8 1
      9       2       9 1
     10       2      10 1
     11       3      11 1
     12       3      12 1
     13       4      13 1
     14       4      14 1
     15       5      15 1
     16       5      16 1
@<TRIPOS>ALT_TYPE
CGenFF_4.0_ALT_TYPE_SET
CGenFF_4.0 1 CG324 2 CG324 3 CG321 4 CG321 5 NG3P2 6 OG3C61 7 HGA2 8 HGA2 9 HGA2 10 HGA2 11 HGA2 12 HGA2 13 HGA2 14 HGA2 15 HGP2 16 HGP2
@<TRIPOS>MOLECULE
morpholine
 16 16 0 0 0
****
USER_CHARGES
INVALID_CHARGES
Pose:  37 Cluster:  37 Fr_nu: 1224894 TotEn:   -40.40
@<TRIPOS>ATOM
      1 C1        -83.3560  -11.5976  -30.7741 C.3    1 LIG       0.20900
      2 C2        -81.7839   -9.8079  -30.0695 C.3    1 LIG       0.20900
      3 C3        -84.1540  -11.3076  -29.5156 C.3    1 LIG      -0.03300
      4 C4        -82.6595   -9.6051  -28.8459 C.3    1 LIG      -0.03300
      5 N1        -82.6369  -10.3490  -31.1708 N.4    1 LIG      -0.45600
      6 O1        -83.2970  -10.8298  -28.4761 O.3    1 LIG      -0.27400
      7 H1        -82.5890  -12.3605  -30.6050 H      1 LIG       0.09000
      8 H2        -83.9953  -11.8885  -31.6119 H      1 LIG       0.09000
      9 H3        -81.3438   -8.8723  -30.4243 H      1 LIG       0.09000
     10 H4        -80.9974  -10.5478  -29.8904 H      1 LIG       0.09000
     11 H5        -84.9518  -10.5782  -29.6996 H      1 LIG       0.09000
     12 H6        -84.6263  -12.2276  -29.1572 H      1 LIG       0.09000
     13 H7        -82.0443   -9.2842  -27.9994 H      1 LIG       0.09000
     14 H8        -83.4185   -8.8318  -29.0149 H      1 LIG       0.09000
     15 H9        -82.0543  -10.5352  -31.9985 H      1 LIG       0.32900
     16 H10       -83.3190   -9.6349  -31.4626 H      1 LIG       0.32900
@<TRIPOS>BOND
      1       1       3 1
      2       1       5 1
      3       2       4 1
      4       2       5 1
      5       3       6 1
      6       4       6 1
      7       1       7 1
      8       1       8 1
      9       2       9 1
     10       2      10 1
     11       3      11 1
     12       3      12 1
     13       4      13 1
     14       4      14 1
     15       5      15 1
     16       5      16 1
@<TRIPOS>ALT_TYPE
CGenFF_4.0_ALT_TYPE_SET
CGenFF_4.0 1 CG324 2 CG324 3 CG321 4 CG321 5 NG3P2 6 OG3C61 7 HGA2 8 HGA2 9 HGA2 10 HGA2 11 HGA2 12 HGA2 13 HGA2 14 HGA2 15 HGP2 16 HGP2
@<TRIPOS>MOLECULE
morpholine
 16 16 0 0 0
****
USER_CHARGES
INVALID_CHARGES
Pose:  38 Cluster:  38 Fr_nu: 1428135 TotEn:   -40.28
@<TRIPOS>ATOM
      1 C1        -65.5911    6.0334  -53.3503 C.3    1 LIG       0.20900
      2 C2        -64.1120    6.7116  -51.4733 C.3    1 LIG       0.20900
      3 C3        -64.5372    5.0089  -53.7300 C.3    1 LIG      -0.03300
      4 C4        -63.1309    5.6533  -51.9446 C.3    1 LIG      -0.03300
      5 N1        -65.4865    6.2907  -51.8819 N.4    1 LIG      -0.45600
      6 O1        -63.2350    5.4659  -53.3579 O.3    1 LIG      -0.27400
      7 H1        -65.4259    6.9939  -53.8491 H      1 LIG       0.09000
      8 H2        -66.6054    5.6775  -53.5497 H      1 LIG       0.09000
      9 H3        -64.1120    6.8223  -50.3858 H      1 LIG       0.09000
     10 H4        -63.9270    7.6802  -51.9485 H      1 LIG       0.09000
     11 H5        -64.7320    4.0346  -53.2662 H      1 LIG       0.09000
     12 H6        -64.5380    4.8624  -54.8148 H      1 LIG       0.09000
     13 H7        -62.1072    5.9748  -51.7285 H      1 LIG       0.09000
     14 H8        -63.2915    4.6962  -51.4340 H      1 LIG       0.09000
     15 H9        -66.1643    7.0158  -51.6100 H      1 LIG       0.32900
     16 H10       -65.7576    5.4441  -51.3622 H      1 LIG       0.32900
@<TRIPOS>BOND
      1       1       3 1
      2       1       5 1
      3       2       4 1
      4       2       5 1
      5       3       6 1
      6       4       6 1
      7       1       7 1
      8       1       8 1
      9       2       9 1
     10       2      10 1
     11       3      11 1
     12       3      12 1
     13       4      13 1
     14       4      14 1
     15       5      15 1
     16       5      16 1
@<TRIPOS>ALT_TYPE
CGenFF_4.0_ALT_TYPE_SET
CGenFF_4.0 1 CG324 2 CG324 3 CG321 4 CG321 5 NG3P2 6 OG3C61 7 HGA2 8 HGA2 9 HGA2 10 HGA2 11 HGA2 12 HGA2 13 HGA2 14 HGA2 15 HGP2 16 HGP2
@<TRIPOS>MOLECULE
morpholine
 16 16 0 0 0
****
USER_CHARGES
INVALID_CHARGES
Pose:  39 Cluster:  39 Fr_nu: 1007607 TotEn:   -40.24
@<TRIPOS>ATOM
      1 C1        -66.6821   -6.9670  -43.9567 C.3    1 LIG       0.20900
      2 C2        -68.5021   -6.0336  -45.3664 C.3    1 LIG       0.20900
      3 C3        -66.0639   -7.5201  -45.2282 C.3    1 LIG      -0.03300
      4 C4        -67.7942   -6.6318  -46.5689 C.3    1 LIG      -0.03300
      5 N1        -67.4797   -5.7544  -44.3127 N.4    1 LIG      -0.45600
      6 O1        -67.0766   -7.8099  -46.1944 O.3    1 LIG      -0.27400
      7 H1        -67.3787   -7.6768  -43.4987 H      1 LIG       0.09000
      8 H2        -65.9266   -6.6607  -43.2282 H      1 LIG       0.09000
      9 H3        -68.9958   -5.0877  -45.6039 H      1 LIG       0.09000
     10 H4        -69.2215   -6.7319  -44.9274 H      1 LIG       0.09000
     11 H5        -65.3317   -6.8267  -45.6588 H      1 LIG       0.09000
     12 H6        -65.5404   -8.4558  -45.0080 H      1 LIG       0.09000
     13 H7        -68.5300   -6.9199  -47.3263 H      1 LIG       0.09000
     14 H8        -67.1066   -5.9141  -47.0323 H      1 LIG       0.09000
     15 H9        -67.9439   -5.3879  -43.4705 H      1 LIG       0.32900
     16 H10       -66.8483   -5.0068  -44.6331 H      1 LIG       0.32900
@<TRIPOS>BOND
      1       1       3 1
      2       1       5 1
      3       2       4 1
      4       2       5 1
      5       3       6 1
      6       4       6 1
      7       1       7 1
      8       1       8 1
      9       2       9 1
     10       2      10 1
     11       3      11 1
     12       3      12 1
     13       4      13 1
     14       4      14 1
     15       5      15 1
     16       5      16 1
@<TRIPOS>ALT_TYPE
CGenFF_4.0_ALT_TYPE_SET
CGenFF_4.0 1 CG324 2 CG324 3 CG321 4 CG321 5 NG3P2 6 OG3C61 7 HGA2 8 HGA2 9 HGA2 10 HGA2 11 HGA2 12 HGA2 13 HGA2 14 HGA2 15 HGP2 16 HGP2
@<TRIPOS>MOLECULE
morpholine
 16 16 0 0 0
****
USER_CHARGES
INVALID_CHARGES
Pose:  40 Cluster:  40 Fr_nu: 576001 TotEn:   -40.10
@<TRIPOS>ATOM
      1 C1        -81.7044  -11.0419  -29.0725 C.3    1 LIG       0.20900
      2 C2        -83.0703  -11.0209  -31.1472 C.3    1 LIG       0.20900
      3 C3        -82.2346  -12.4401  -28.8104 C.3    1 LIG      -0.03300
      4 C4        -83.5330  -12.4205  -30.7839 C.3    1 LIG      -0.03300
      5 N1        -81.7186  -10.8045  -30.5479 N.4    1 LIG      -0.45600
      6 O1        -83.5431  -12.5934  -29.3650 O.3    1 LIG      -0.27400
      7 H1        -82.3422  -10.2725  -28.6253 H      1 LIG       0.09000
      8 H2        -80.6734  -10.9191  -28.7302 H      1 LIG       0.09000
      9 H3        -82.9766  -10.8824  -32.2275 H      1 LIG       0.09000
     10 H4        -83.7261  -10.2522  -30.7264 H      1 LIG       0.09000
     11 H5        -81.5691  -13.2100  -29.2186 H      1 LIG       0.09000
     12 H6        -82.3113  -12.6102  -27.7319 H      1 LIG       0.09000
     13 H7        -84.5548  -12.5776  -31.1431 H      1 LIG       0.09000
     14 H8        -82.8992  -13.1885  -31.2434 H      1 LIG       0.09000
     15 H9        -81.4033   -9.8450  -30.7455 H      1 LIG       0.32900
     16 H10       -81.0347  -11.4243  -31.0045 H      1 LIG       0.32900
@<TRIPOS>BOND
      1       1       3 1
      2       1       5 1
      3       2       4 1
      4       2       5 1
      5       3       6 1
      6       4       6 1
      7       1       7 1
      8       1       8 1
      9       2       9 1
     10       2      10 1
     11       3      11 1
     12       3      12 1
     13       4      13 1
     14       4      14 1
     15       5      15 1
     16       5      16 1
@<TRIPOS>ALT_TYPE
CGenFF_4.0_ALT_TYPE_SET
CGenFF_4.0 1 CG324 2 CG324 3 CG321 4 CG321 5 NG3P2 6 OG3C61 7 HGA2 8 HGA2 9 HGA2 10 HGA2 11 HGA2 12 HGA2 13 HGA2 14 HGA2 15 HGP2 16 HGP2
@<TRIPOS>MOLECULE
morpholine
 16 16 0 0 0
****
USER_CHARGES
INVALID_CHARGES
Pose:  41 Cluster:  41 Fr_nu: 1107787 TotEn:   -39.79
@<TRIPOS>ATOM
      1 C1        -83.7075  -10.8950  -31.7126 C.3    1 LIG       0.20900
      2 C2        -83.8790  -13.2158  -30.8436 C.3    1 LIG       0.20900
      3 C3        -84.6771  -10.4797  -30.6208 C.3    1 LIG      -0.03300
      4 C4        -84.8396  -12.6865  -29.7939 C.3    1 LIG      -0.03300
      5 N1        -82.9643  -12.1039  -31.2440 N.4    1 LIG      -0.45600
      6 O1        -85.5582  -11.5570  -30.2947 O.3    1 LIG      -0.27400
      7 H1        -84.2268  -11.1836  -32.6323 H      1 LIG       0.09000
      8 H2        -82.9687  -10.1184  -31.9277 H      1 LIG       0.09000
[truncated: 2,417,571 more chars]
