# Supplementary material for: The pocketome of G-protein-coupled receptors reveals previously untargeted allosteric sites
Source: Nat Commun. 2022 May 10;13:2567. doi: 10.1038/s41467-022-29609-6 (PMC9091257; doi:10.1038/s41467-022-29609-6)
Supplement: Supplementary file 4 — Supplementary Data 1 [file 41467_2022_29609_MOESM4_ESM.zip › docking_files/2j4y/rec.mol2]

@<TRIPOS>MOLECULE
2j4y_align.pdb
5167 5250 326 0 0
PROTEIN
NO_CHARGES


@<TRIPOS>ATOM
      1 N         -87.1100  -15.8960  -65.3870 N.4       1 MET   -0.2700
      2 CA        -85.7920  -15.4500  -64.9560 C.3       1 MET    0.0900
      3 CAY       -88.9300  -17.1820  -66.2250 C.3       1 MET    0.0900
      4 C         -84.8660  -16.3980  -64.1910 C.2       1 MET    0.0900
      5 O         -85.2680  -17.4370  -63.6820 O.2       1 MET    0.5100
      6 CB        -85.9270  -14.1020  -64.1900 C.3       1 MET   -0.5100
      7 CG        -86.2400  -12.8990  -65.1020 C.3       1 MET   -0.4700
      8 SD        -84.8980  -12.4620  -66.2540 S.3       1 MET    0.3100
      9 CE        -83.7980  -11.6660  -65.0470 C.3       1 MET    0.0700
     10 CY        -87.4920  -17.0810  -65.8860 C.2       1 MET    0.0900
     11 OY        -86.7470  -18.0360  -66.0670 O.2       1 MET   -0.1800
     12 HN        -87.7990  -15.1870  -65.2810 H         1 MET    0.0900
     13 HA        -85.1700  -15.3290  -65.8300 H         1 MET    0.0900
     14 HB1       -84.9720  -13.9020  -63.6570 H         1 MET   -0.1400
     15 HB2       -86.7420  -14.2010  -63.4420 H         1 MET    0.0900
     16 HG1       -86.4590  -12.0250  -64.4550 H         1 MET    0.0900
     17 HG2       -87.1530  -13.1390  -65.6860 H         1 MET   -0.0900
     18 HE1       -83.5020  -12.3730  -64.2430 H         1 MET   -0.2200
     19 HE2       -84.3110  -10.8020  -64.5730 H         1 MET    0.0900
     20 HE3       -82.8730  -11.3090  -65.5480 H         1 MET    0.0900
     21 HY1       -89.5320  -17.1920  -65.2920 H         1 MET    0.0900
     22 HY2       -89.1190  -18.1230  -66.7850 H         1 MET    0.5100
     23 HY3       -89.2330  -16.3070  -66.8400 H         1 MET   -0.5100
     24 N         -83.5740  -16.0050  -64.0720 N.am      2 CYS   -0.4700
     25 CA        -82.6080  -16.5970  -63.1230 C.3       2 CYS    0.3100
     26 C         -83.1100  -16.5690  -61.6750 C.2       2 CYS    0.0700
     27 O         -83.3330  -17.6260  -61.0660 O.2       2 CYS    0.0900
     28 CB        -81.2490  -15.8730  -63.2010 C.3       2 CYS   -0.1000
     29 SG        -80.2620  -16.3020  -64.6720 S.3       2 CYS    0.0900
     30 HN        -83.2080  -15.2730  -64.6400 H         2 CYS    0.0900
     31 HA        -82.4910  -17.6410  -63.3750 H         2 CYS   -0.0800
     32 HB1       -80.6670  -16.1280  -62.2910 H         2 CYS    0.5100
     33 HB2       -81.4390  -14.7790  -63.2020 H         2 CYS   -0.5100
     34 N         -83.2630  -15.3540  -61.1340 N.am      3 GLY   -0.4700
     35 CA        -83.7500  -15.1720  -59.7800 C.3       3 GLY    0.3100
     36 C         -85.1340  -14.5590  -59.8440 C.2       3 GLY   -0.0200
     37 O         -85.6110  -14.2900  -60.9400 O.2       3 GLY    0.0900
     38 HN        -83.0480  -14.5210  -61.6380 H         3 GLY    0.0900
     39 HA1       -83.0770  -14.5140  -59.2500 H         3 GLY    0.5100
     40 HA2       -83.7930  -16.1340  -59.2900 H         3 GLY   -0.5100
     41 N         -85.7850  -14.3310  -58.6990 N.am      4 THR   -0.4700
     42 CA        -87.1340  -13.7440  -58.6670 C.3       4 THR    0.3100
     43 C         -87.1960  -12.4650  -57.8050 C.2       4 THR    0.0700
     44 O         -87.6680  -12.5010  -56.6700 O.2       4 THR    0.0900
     45 CB        -88.1740  -14.7880  -58.1410 C.3       4 THR    0.1400
     46 CG2       -89.5930  -14.1870  -58.0540 C.3       4 THR    0.0900
     47 OG1       -88.2030  -15.9140  -59.0260 O.3       4 THR   -0.6600
     48 HN        -85.3840  -14.5490  -57.8130 H         4 THR    0.4300
     49 HA        -87.3890  -13.4330  -59.6700 H         4 THR   -0.2700
     50 HB        -87.8860  -15.1310  -57.1240 H         4 THR    0.0900
     51 HG1       -87.4450  -16.4540  -58.7900 H         4 THR    0.0900
     52 HG21      -89.8550  -13.6860  -59.0110 H         4 THR    0.0900
     53 HG22      -89.6360  -13.4350  -57.2370 H         4 THR    0.5100
     54 HG23      -90.3330  -14.9920  -57.8610 H         4 THR   -0.5100
     55 N         -86.7370  -11.3350  -58.3600 N.am      5 GLU   -0.4700
     56 CA        -86.7100  -10.0400  -57.6540 C.3       5 GLU    0.3100
     57 C         -88.0430   -9.5780  -57.0480 C.2       5 GLU    0.0700
     58 O         -89.1190   -9.7770  -57.6240 O.2       5 GLU    0.0900
     59 CB        -86.1800   -8.9270  -58.5860 C.3       5 GLU   -0.1800
     60 CG        -85.7420   -7.6370  -57.8470 C.3       5 GLU    0.0900
     61 CD        -85.1990   -6.5150  -58.7570 C.2       5 GLU    0.0900
     62 OE1       -84.5640   -6.8000  -59.7980 O.co2     5 GLU   -0.2800
     63 OE2       -85.3860   -5.3310  -58.4030 O.co2     5 GLU    0.0900
     64 HN        -86.3880  -11.3200  -59.2940 H         5 GLU    0.0900
     65 HA        -86.0690  -10.1430  -56.7900 H         5 GLU    0.6200
     66 HB1       -86.9820   -8.6620  -59.3080 H         5 GLU   -0.7600
     67 HB2       -85.3080   -9.3230  -59.1470 H         5 GLU   -0.7600
     68 HG1       -84.9440   -7.9040  -57.1220 H         5 GLU    0.5100
     69 HG2       -86.6180   -7.2350  -57.2960 H         5 GLU   -0.5100
     70 N         -87.9600   -8.9440  -55.8810 N.am      6 GLY   -0.4700
     71 CA        -89.1490   -8.4530  -55.2120 C.3       6 GLY    0.3100
     72 C         -88.9990   -7.0260  -54.7240 C.2       6 GLY   -0.0200
     73 O         -88.1730   -6.2750  -55.2400 O.2       6 GLY    0.0900
     74 HN        -87.0910   -8.7810  -55.4210 H         6 GLY    0.0900
     75 HA1       -89.3440   -9.0960  -54.3650 H         6 GLY    0.5100
     76 HA2       -89.9700   -8.5020  -55.9130 H         6 GLY   -0.5100
     77 N         -89.7990   -6.6030  -53.7420 N.am      7 PRO   -0.2900
     78 CA        -89.6340   -5.2270  -53.2790 C.3       7 PRO    0.0000
     79 C         -88.3580   -5.0650  -52.4180 C.2       7 PRO    0.0900
     80 O         -87.6540   -4.0430  -52.5020 O.2       7 PRO    0.0900
     81 CB        -90.9280   -4.9780  -52.4970 C.3       7 PRO    0.0200
     82 CG        -91.2210   -6.3270  -51.9060 C.3       7 PRO    0.0900
     83 CD        -90.9510   -7.2500  -53.0870 C.3       7 PRO   -0.1800
     84 HA        -89.4760   -4.5630  -54.1140 H         7 PRO    0.0900
     85 HB1       -91.7480   -4.6440  -53.1670 H         7 PRO    0.0900
     86 HB2       -90.7790   -4.2140  -51.7040 H         7 PRO   -0.1800
     87 HG1       -90.5490   -6.5530  -51.0510 H         7 PRO    0.0900
     88 HG2       -92.2750   -6.4010  -51.5640 H         7 PRO    0.0900
     89 HD1       -90.6800   -8.2740  -52.7560 H         7 PRO    0.5100
     90 HD2       -91.8160   -7.2920  -53.7830 H         7 PRO   -0.5100
     91 N         -88.0450   -6.0790  -51.6030 N.am      8 ASN   -0.4700
     92 CA        -86.8640   -6.0160  -50.7370 C.3       8 ASN    0.3100
     93 C         -86.0530   -7.3150  -50.6020 C.2       8 ASN    0.0700
     94 O         -85.3780   -7.5340  -49.5880 O.2       8 ASN    0.0900
     95 CB        -87.2850   -5.5190  -49.3410 C.3       8 ASN   -0.1800
     96 CG        -88.2940   -6.4330  -48.6620 C.2       8 ASN    0.0900
     97 ND2       -88.6380   -6.0970  -47.4260 N.am      8 ASN    0.0900
     98 OD1       -88.7630   -7.4170  -49.2300 O.2       8 ASN    0.5500
     99 HN        -88.5920   -6.9120  -51.5500 H         8 ASN   -0.5500
    100 HA        -86.1500   -5.3380  -51.1830 H         8 ASN   -0.6200
    101 HB1       -87.7370   -4.5100  -49.4400 H         8 ASN    0.3200
    102 HB2       -86.3830   -5.4540  -48.6970 H         8 ASN    0.3000
    103 HD21      -89.2970   -6.6540  -46.9220 H         8 ASN    0.5100
    104 HD22      -88.2380   -5.2850  -47.0000 H         8 ASN   -0.5100
    105 N         -86.0850   -8.1520  -51.6340 N.am      9 PHE   -0.4700
    106 CA        -85.3750   -9.4200  -51.5860 C.3       9 PHE    0.3100
    107 C         -84.8390   -9.8330  -52.9460 C.2       9 PHE    0.0700
    108 O         -85.1030   -9.1750  -53.9400 O.2       9 PHE    0.0900
    109 CB        -86.3070  -10.5260  -51.0770 C.3       9 PHE   -0.1800
    110 CG        -87.4940  -10.8070  -51.9730 C.ar      9 PHE    0.0900
    111 CD1       -87.3650  -11.5680  -53.1260 C.ar      9 PHE    0.0900
    112 CD2       -88.7530  -10.3200  -51.6480 C.ar      9 PHE    0.0000
    113 CE1       -88.4730  -11.8400  -53.9330 C.ar      9 PHE   -0.1150
    114 CE2       -89.8610  -10.5880  -52.4520 C.ar      9 PHE    0.1150
    115 CZ        -89.7200  -11.3480  -53.5940 C.ar      9 PHE   -0.1150
    116 HN        -86.5880   -7.9530  -52.4720 H         9 PHE    0.1150
    117 HA        -84.5270   -9.3070  -50.9260 H         9 PHE   -0.1150
    118 HB1       -86.7110  -10.2320  -50.0850 H         9 PHE    0.1150
    119 HB2       -85.7340  -11.4730  -50.9910 H         9 PHE   -0.1150
    120 HD1       -86.3970  -11.9560  -53.4010 H         9 PHE    0.1150
    121 HD2       -88.8760   -9.7220  -50.7570 H         9 PHE   -0.1150
    122 HE1       -88.3530  -12.4370  -54.8250 H         9 PHE    0.1150
    123 HE2       -90.8310  -10.1990  -52.1790 H         9 PHE    0.5100
    124 HZ        -90.5770  -11.5570  -54.2180 H         9 PHE   -0.5100
    125 N         -84.0610  -10.9110  -52.9850 N.am     10 TYR   -0.4700
    126 CA        -83.5610  -11.4490  -54.2470 C.3      10 TYR    0.3100
    127 C         -83.1430  -12.8810  -53.9720 C.2      10 TYR    0.0700
    128 O         -82.6060  -13.1960  -52.9060 O.2      10 TYR    0.0900
    129 CB        -82.3530  -10.6690  -54.7870 C.3      10 TYR   -0.1800
    130 CG        -81.9790  -11.0560  -56.2090 C.ar     10 TYR    0.0900
    131 CD1       -81.0990  -12.1160  -56.4610 C.ar     10 TYR    0.0900
    132 CD2       -82.5390  -10.3940  -57.3030 C.ar     10 TYR    0.0000
    133 CE1       -80.7840  -12.5140  -57.7670 C.ar     10 TYR   -0.1150
    134 CE2       -82.2320  -10.7850  -58.6220 C.ar     10 TYR    0.1150
    135 CZ        -81.3480  -11.8500  -58.8440 C.ar     10 TYR   -0.1150
    136 OH        -81.0170  -12.2580  -60.1310 O.3      10 TYR    0.1150
    137 HN        -83.7870  -11.3980  -52.1600 H        10 TYR    0.1100
    138 HA        -84.3700  -11.4100  -54.9610 H        10 TYR   -0.5400
    139 HB1       -81.4680  -10.8690  -54.1450 H        10 TYR    0.4300
    140 HB2       -82.5850   -9.5830  -54.7880 H        10 TYR   -0.1150
    141 HD1       -80.6510  -12.6390  -55.6290 H        10 TYR    0.1150
    142 HD2       -83.2180   -9.5710  -57.1370 H        10 TYR   -0.1150
    143 HE1       -80.1040  -13.3360  -57.9340 H        10 TYR    0.1150
    144 HE2       -82.6760  -10.2660  -59.4580 H        10 TYR    0.5100
    145 HH        -81.2180  -11.5370  -60.7320 H        10 TYR   -0.5100
    146 N         -83.4180  -13.7650  -54.9190 N.am     11 VAL   -0.4700
    147 CA        -83.1710  -15.1820  -54.7340 C.3      11 VAL    0.3100
    148 C         -82.7050  -15.9220  -55.9870 C.2      11 VAL    0.0700
    149 O         -83.1630  -15.6210  -57.0930 O.2      11 VAL    0.0900
    150 CB        -84.4770  -15.8380  -54.2080 C.3      11 VAL   -0.0900
    151 CG1       -85.6440  -15.6260  -55.2070 C.3      11 VAL    0.0900
    152 CG2       -84.2810  -17.2930  -53.9120 C.3      11 VAL   -0.2700
    153 HN        -83.8060  -13.4980  -55.7970 H        11 VAL    0.0900
    154 HA        -82.3660  -15.3020  -54.0250 H        11 VAL    0.0900
    155 HB        -84.7470  -15.3850  -53.2300 H        11 VAL    0.0900
    156 HG11      -85.4750  -16.2310  -56.1240 H        11 VAL   -0.2700
    157 HG12      -85.7050  -14.5550  -55.4960 H        11 VAL    0.0900
    158 HG13      -86.6020  -15.9450  -54.7430 H        11 VAL    0.0900
    159 HG21      -83.4940  -17.4240  -53.1400 H        11 VAL    0.0900
    160 HG22      -83.9660  -17.8270  -54.8340 H        11 VAL    0.5100
    161 HG23      -85.2290  -17.7330  -53.5320 H        11 VAL   -0.5100
    162 N         -81.7890  -16.8910  -55.8390 N.am     12 PRO   -0.2900
    163 CA        -81.2990  -17.6450  -56.9920 C.3      12 PRO    0.0000
    164 C         -82.1560  -18.8390  -57.4160 C.2      12 PRO    0.0900
    165 O         -81.6450  -19.9590  -57.5490 O.2      12 PRO    0.0900
    166 CB        -79.9070  -18.0860  -56.5460 C.3      12 PRO    0.0200
    167 CG        -80.1130  -18.3510  -55.1060 C.3      12 PRO    0.0900
    168 CD        -80.9170  -17.1230  -54.6830 C.3      12 PRO   -0.1800
    169 HA        -81.3170  -17.0330  -57.8790 H        12 PRO    0.0900
    170 HB1       -79.1560  -17.2850  -56.7080 H        12 PRO    0.0900
    171 HB2       -79.5790  -19.0010  -57.0850 H        12 PRO   -0.1800
    172 HG1       -80.6840  -19.2900  -54.9420 H        12 PRO    0.0900
    173 HG2       -79.1480  -18.4170  -54.5610 H        12 PRO    0.0900
    174 HD1       -81.5260  -17.3230  -53.7780 H        12 PRO    0.5100
    175 HD2       -80.2620  -16.2430  -54.5140 H        12 PRO   -0.5100
    176 N         -83.4510  -18.5940  -57.6260 N.am     13 PHE   -0.4700
    177 CA        -84.3730  -19.6470  -58.0250 C.3      13 PHE    0.3100
    178 C         -85.5080  -19.1090  -58.9130 C.2      13 PHE    0.0700
    179 O         -86.3090  -18.2850  -58.4820 O.2      13 PHE    0.0900
    180 CB        -84.9800  -20.2850  -56.7760 C.3      13 PHE   -0.1800
    181 CG        -85.4450  -21.6800  -56.9940 C.ar     13 PHE    0.0900
    182 CD1       -84.5370  -22.6640  -57.3590 C.ar     13 PHE    0.0900
    183 CD2       -86.7940  -22.0080  -56.8920 C.ar     13 PHE    0.0000
    184 CE1       -84.9620  -23.9540  -57.6280 C.ar     13 PHE   -0.1150
    185 CE2       -87.2360  -23.3060  -57.1590 C.ar     13 PHE    0.1150
    186 CZ        -86.3150  -24.2760  -57.5300 C.ar     13 PHE   -0.1150
    187 HN        -83.8420  -17.6840  -57.5190 H        13 PHE    0.1150
    188 HA        -83.8270  -20.3800  -58.6000 H        13 PHE   -0.1150
    189 HB1       -85.8600  -19.6900  -56.4500 H        13 PHE    0.1150
    190 HB2       -84.2170  -20.3140  -55.9700 H        13 PHE   -0.1150
    191 HD1       -83.4870  -22.4220  -57.4340 H        13 PHE    0.1150
    192 HD2       -87.5070  -21.2500  -56.6010 H        13 PHE   -0.1150
    193 HE1       -84.2460  -24.7100  -57.9140 H        13 PHE    0.1150
    194 HE2       -88.2850  -23.5510  -57.0790 H        13 PHE    0.5100
    195 HZ        -86.6470  -25.2810  -57.7430 H        13 PHE   -0.5100
    196 N         -85.5980  -19.5830  -60.1460 N.am     14 SER   -0.4700
    197 CA        -86.6220  -19.1370  -61.1130 C.3      14 SER    0.3100
    198 C         -88.1490  -19.2030  -60.7760 C.2      14 SER    0.0700
    199 O         -88.6290  -20.3040  -60.5000 O.2      14 SER    0.0900
    200 CB        -86.3520  -19.9280  -62.4080 C.3      14 SER    0.0500
    201 OG        -87.2860  -19.6610  -63.4330 O.3      14 SER    0.0900
    202 HN        -84.9640  -20.2750  -60.4840 H        14 SER    0.0900
    203 HA        -86.5230  -18.0740  -61.2730 H        14 SER   -0.6600
    204 HB1       -86.3920  -21.0150  -62.1810 H        14 SER    0.4300
    205 HB2       -85.3420  -19.6660  -62.7870 H        14 SER    0.5100
    206 HG1       -86.9250  -18.9250  -63.9330 H        14 SER   -0.5100
    207 N         -88.9210  -18.0880  -60.8180 N.am     15 ASN   -0.4700
    208 CA        -90.3940  -18.1330  -60.5650 C.3      15 ASN    0.3100
    209 C         -90.9630  -18.5710  -61.9500 C.2      15 ASN    0.0700
    210 O         -91.9940  -18.0740  -62.3820 O.2      15 ASN    0.0900
    211 CB        -91.0100  -16.7110  -60.1680 C.3      15 ASN   -0.1800
    212 CG        -92.3730  -16.7710  -59.3600 C.2      15 ASN    0.0900
    213 ND2       -93.4270  -16.0640  -59.8180 N.am     15 ASN    0.0900
    214 OD1       -92.4730  -17.4200  -58.3480 O.2      15 ASN    0.5500
    215 HN        -88.5390  -17.1900  -61.0210 H        15 ASN   -0.5500
    216 HA        -90.5610  -18.8370  -59.7650 H        15 ASN   -0.6200
    217 HB1       -91.1930  -16.1360  -61.1000 H        15 ASN    0.3200
    218 HB2       -90.2680  -16.1690  -59.5450 H        15 ASN    0.3000
    219 HD21      -94.2970  -16.0860  -59.3230 H        15 ASN    0.5100
    220 HD22      -93.3390  -15.5170  -60.6500 H        15 ASN   -0.5100
    221 N         -90.2710  -19.4700  -62.6650 N.am     16 LYS   -0.4700
    222 CA        -90.7380  -19.9400  -63.9860 C.3      16 LYS    0.3100
    223 C         -91.7120  -21.0850  -63.7670 C.2      16 LYS    0.0700
    224 O         -92.2590  -21.6400  -64.7160 O.2      16 LYS    0.0900
    225 CB        -89.5720  -20.4110  -64.8910 C.3      16 LYS   -0.1800
    226 CG        -89.0720  -21.8480  -64.6450 C.3      16 LYS    0.0900
    227 CD        -88.2480  -22.3490  -65.8410 C.3      16 LYS    0.0900
    228 CE        -89.1080  -22.4250  -67.1070 C.3      16 LYS   -0.1800
    229 NZ        -88.3270  -22.8290  -68.3200 N.4      16 LYS    0.0900
    230 HN        -89.4130  -19.8600  -62.3400 H        16 LYS    0.0900
    231 HA        -91.2620  -19.1210  -64.4570 H        16 LYS   -0.1800
    232 HB1       -88.7180  -19.7190  -64.7370 H        16 LYS    0.0900
    233 HB2       -89.9070  -20.3400  -65.9470 H        16 LYS    0.0900
    234 HG1       -89.9440  -22.5200  -64.4930 H        16 LYS    0.2100
    235 HG2       -88.4400  -21.8670  -63.7310 H        16 LYS    0.0500
    236 HD1       -87.8450  -23.3580  -65.6120 H        16 LYS    0.0500
    237 HD2       -87.3980  -21.6550  -66.0160 H        16 LYS   -0.3000
    238 HE1       -89.5510  -21.4270  -67.3130 H        16 LYS    0.3300
    239 HE2       -89.9130  -23.1770  -66.9630 H        16 LYS    0.3300
    240 HZ1       -87.9080  -23.7680  -68.1650 H        16 LYS    0.3300
    241 HZ2       -87.5710  -22.1360  -68.4920 H        16 LYS    0.5100
    242 HZ3       -88.9600  -22.8630  -69.1440 H        16 LYS   -0.5100
    243 N         -91.8980  -21.4250  -62.4910 N.am     17 THR   -0.4700
    244 CA        -92.8090  -22.4740  -62.0560 C.3      17 THR    0.3100
    245 C         -93.7720  -21.7990  -61.0720 C.2      17 THR    0.0700
    246 O         -94.7460  -22.3960  -60.6080 O.2      17 THR    0.0900
    247 CB        -92.0420  -23.6290  -61.3540 C.3      17 THR    0.1400
    248 CG2       -91.3440  -23.1270  -60.1040 C.3      17 THR    0.0900
    249 OG1       -92.9500  -24.6730  -60.9950 O.3      17 THR   -0.6600
    250 HN        -91.4080  -20.9600  -61.7570 H        17 THR    0.4300
    251 HA        -93.3260  -22.8460  -62.9270 H        17 THR   -0.2700
    252 HB        -91.2720  -24.0410  -62.0410 H        17 THR    0.0900
    253 HG1       -93.7440  -24.2370  -60.6780 H        17 THR    0.0900
    254 HG21      -92.0930  -22.8810  -59.3210 H        17 THR    0.0900
    255 HG22      -90.7610  -22.2110  -60.3370 H        17 THR    0.5100
    256 HG23      -90.6640  -23.9120  -59.7100 H        17 THR   -0.5100
    257 N         -93.4840  -20.5350  -60.7650 N.am     18 GLY   -0.4700
    258 CA        -94.3170  -19.7590  -59.8610 C.3      18 GLY    0.3100
    259 C         -94.2660  -20.2040  -58.4150 C.2      18 GLY   -0.0200
    260 O         -95.1770  -19.9090  -57.6480 O.2      18 GLY    0.0900
    261 HN        -92.6870  -20.0650  -61.1390 H        18 GLY    0.0900
    262 HA1       -95.3360  -19.8420  -60.2100 H        18 GLY    0.5100
    263 HA2       -93.9860  -18.7330  -59.9170 H        18 GLY   -0.5100
    264 N         -93.1970  -20.9030  -58.0350 N.am     19 VAL   -0.4700
    265 CA        -93.0380  -21.3980  -56.6710 C.3      19 VAL    0.3100
    266 C         -92.5370  -20.3710  -55.6600 C.2      19 VAL    0.0700
    267 O         -93.0270  -20.3160  -54.5280 O.2      19 VAL    0.0900
    268 CB        -92.0550  -22.5860  -56.6050 C.3      19 VAL   -0.0900
    269 CG1       -90.7160  -22.1990  -57.2200 C.3      19 VAL    0.0900
    270 CG2       -91.8400  -22.9940  -55.1480 C.3      19 VAL   -0.2700
    271 HN        -92.4560  -21.1190  -58.6670 H        19 VAL    0.0900
    272 HA        -94.0110  -21.7030  -56.3160 H        19 VAL    0.0900
    273 HB        -92.4800  -23.4490  -57.1590 H        19 VAL    0.0900
    274 HG11      -90.0470  -21.7740  -56.4410 H        19 VAL   -0.2700
    275 HG12      -90.8700  -21.4340  -58.0110 H        19 VAL    0.0900
    276 HG13      -90.2270  -23.0950  -57.6560 H        19 VAL    0.0900
    277 HG21      -92.8190  -23.1210  -54.6390 H        19 VAL    0.0900
    278 HG22      -91.2640  -22.2070  -54.6160 H        19 VAL    0.5100
    279 HG23      -91.2880  -23.9560  -55.1020 H        19 VAL   -0.5100
    280 N         -91.5480  -19.5760  -56.0680 N.am     20 VAL   -0.4700
    281 CA        -90.9140  -18.5670  -55.2160 C.3      20 VAL    0.3100
    282 C         -91.7930  -17.7100  -54.2770 C.2      20 VAL    0.0700
    283 O         -92.7410  -17.0610  -54.7130 O.2      20 VAL    0.0900
    284 CB        -90.0690  -17.6230  -56.0870 C.3      20 VAL   -0.0900
    285 CG1       -89.2900  -16.6550  -55.2160 C.3      20 VAL    0.0900
    286 CG2       -89.1390  -18.4360  -56.9560 C.3      20 VAL   -0.2700
    287 HN        -91.1880  -19.6350  -56.9960 H        20 VAL    0.0900
    288 HA        -90.2930  -19.0730  -54.4920 H        20 VAL    0.0900
    289 HB        -90.7380  -17.0520  -56.7660 H        20 VAL    0.0900
    290 HG11      -88.2400  -17.0000  -55.1070 H        20 VAL   -0.2700
    291 HG12      -89.7510  -16.5970  -54.2070 H        20 VAL    0.0900
    292 HG13      -89.2850  -15.6470  -55.6830 H        20 VAL    0.0900
    293 HG21      -89.7200  -18.9770  -57.7350 H        20 VAL    0.0900
    294 HG22      -88.5980  -19.1830  -56.3370 H        20 VAL    0.5100
    295 HG23      -88.4080  -17.7680  -57.4590 H        20 VAL   -0.5100
    296 N         -91.4530  -17.7180  -52.9850 N.am     21 ARG   -0.4700
    297 CA        -92.1480  -16.9360  -51.9540 C.3      21 ARG    0.3100
    298 C         -91.1290  -15.9180  -51.4030 C.2      21 ARG    0.0700
    299 O         -89.9420  -16.2170  -51.3460 O.2      21 ARG    0.0900
    300 CB        -92.6050  -17.8430  -50.8090 C.3      21 ARG   -0.1800
    301 CG        -93.9750  -18.4920  -50.9560 C.3      21 ARG    0.0900
    302 CD        -95.0790  -17.4880  -50.7330 C.3      21 ARG    0.0900
    303 NE        -95.5420  -16.8950  -51.9840 N.pl3    21 ARG   -0.1800
    304 CZ        -96.2670  -17.5410  -52.8910 C.cat    21 ARG    0.0900
    305 NH1       -96.6070  -18.8100  -52.6820 N.pl3    21 ARG    0.0900
    306 NH2       -96.6640  -16.9150  -54.0030 N.pl3    21 ARG    0.2000
    307 HN        -90.6930  -18.2720  -52.6550 H        21 ARG    0.0900
    308 HA        -92.9980  -16.4550  -52.4150 H        21 ARG    0.0900
    309 HB1       -92.6170  -17.2360  -49.8790 H        21 ARG   -0.7000
    310 HB2       -91.8560  -18.6560  -50.7010 H        21 ARG    0.4400
    311 HG1       -94.0710  -19.3130  -50.2140 H        21 ARG    0.6400
    312 HG2       -94.0690  -18.9190  -51.9770 H        21 ARG   -0.8000
    313 HD1       -94.7100  -16.6630  -50.0850 H        21 ARG    0.4600
    314 HD2       -95.9490  -17.9890  -50.2550 H        21 ARG    0.4600
    315 HE        -95.2980  -15.9440  -52.1700 H        21 ARG   -0.8000
    316 HH11      -96.3170  -19.2740  -51.8440 H        21 ARG    0.4600
    317 HH12      -97.1520  -19.3010  -53.3620 H        21 ARG    0.4600
    318 HH21      -96.4160  -15.9590  -54.1540 H        21 ARG    0.5100
    319 HH22      -97.2100  -17.4030  -54.6840 H        21 ARG   -0.5100
    320 N         -91.5650  -14.7270  -50.9980 N.am     22 SER   -0.4700
    321 CA        -90.6330  -13.7270  -50.4600 C.3      22 SER    0.3100
    322 C         -90.0250  -14.1340  -49.0970 C.2      22 SER    0.0700
    323 O         -90.7500  -14.5920  -48.2220 O.2      22 SER    0.0900
    324 CB        -91.3500  -12.3760  -50.3170 C.3      22 SER    0.0500
    325 OG        -90.5340  -11.4410  -49.6340 O.3      22 SER    0.0900
    326 HN        -92.5260  -14.4640  -51.0420 H        22 SER    0.0900
    327 HA        -89.7960  -13.6430  -51.1370 H        22 SER   -0.6600
    328 HB1       -92.2910  -12.5120  -49.7420 H        22 SER    0.4300
    329 HB2       -91.5870  -11.9720  -51.3240 H        22 SER    0.5100
    330 HG1       -91.0960  -10.6880  -49.4430 H        22 SER   -0.5100
    331 N         -88.7020  -13.9410  -48.8870 N.am     23 PRO   -0.2900
    332 CA        -88.0100  -14.2880  -47.6400 C.3      23 PRO    0.0000
    333 C         -88.4130  -13.4460  -46.4710 C.2      23 PRO    0.0900
    334 O         -87.5510  -13.0400  -45.7040 O.2      23 PRO    0.0900
    335 CB        -86.5400  -14.0210  -47.9360 C.3      23 PRO    0.0200
    336 CG        -86.4490  -13.9590  -49.3690 C.3      23 PRO    0.0900
    337 CD        -87.7480  -13.4000  -49.8610 C.3      23 PRO   -0.1800
    338 HA        -88.2320  -15.3050  -47.3640 H        23 PRO    0.0900
    339 HB1       -85.9050  -14.8410  -47.5380 H        23 PRO    0.0900
    340 HB2       -86.2160  -13.0620  -47.4800 H        23 PRO   -0.1800
    341 HG1       -85.6070  -13.3030  -49.6740 H        23 PRO    0.0900
    342 HG2       -86.2840  -14.9740  -49.7890 H        23 PRO    0.0900
    343 HD1       -87.7560  -12.2900  -49.8370 H        23 PRO    0.5100
    344 HD2       -87.9920  -13.7590  -50.8830 H        23 PRO   -0.5100
    345 N         -89.7060  -13.1720  -46.3440 N.am     24 PHE   -0.4700
    346 CA        -90.2350  -12.3750  -45.2430 C.3      24 PHE    0.3100
    347 C         -91.7200  -12.6430  -45.0530 C.2      24 PHE    0.0700
    348 O         -92.3740  -11.9900  -44.2380 O.2      24 PHE    0.0900
    349 CB        -90.0290  -10.8850  -45.5140 C.3      24 PHE   -0.1800
    350 CG        -88.5940  -10.4780  -45.5270 C.ar     24 PHE    0.0900
    351 CD1       -87.8890  -10.3510  -44.3410 C.ar     24 PHE    0.0900
    352 CD2       -87.9240  -10.2950  -46.7280 C.ar     24 PHE    0.0000
    353 CE1       -86.5320  -10.0540  -44.3490 C.ar     24 PHE   -0.1150
    354 CE2       -86.5680  -10.0000  -46.7460 C.ar     24 PHE    0.1150
    355 CZ        -85.8710   -9.8780  -45.5530 C.ar     24 PHE   -0.1150
    356 HN        -90.3800  -13.5030  -47.0010 H        24 PHE    0.1150
    357 HA        -89.7210  -12.6670  -44.3400 H        24 PHE   -0.1150
    358 HB1       -90.5330  -10.2940  -44.7200 H        24 PHE    0.1150
    359 HB2       -90.4540  -10.6290  -46.5080 H        24 PHE   -0.1150
    360 HD1       -88.4000  -10.4850  -43.3990 H        24 PHE    0.1150
    361 HD2       -88.4640  -10.3820  -47.6590 H        24 PHE   -0.1150
    362 HE1       -85.9940   -9.9590  -43.4170 H        24 PHE    0.1150
    363 HE2       -86.0570   -9.8630  -47.6870 H        24 PHE    0.5100
    364 HZ        -84.8160   -9.6490  -45.5620 H        24 PHE   -0.5100
    365 N         -92.2420  -13.6070  -45.8150 N.am     25 GLU   -0.4700
    366 CA        -93.6490  -14.0040  -45.7360 C.3      25 GLU    0.3100
    367 C         -93.8230  -15.5080  -45.4380 C.2      25 GLU    0.0700
    368 O         -94.5680  -15.8690  -44.5200 O.2      25 GLU    0.0900
    369 CB        -94.3900  -13.6260  -47.0330 C.3      25 GLU   -0.1800
    370 CG        -93.9180  -14.3420  -48.2990 C.3      25 GLU    0.0900
    371 CD        -94.7410  -13.9600  -49.5310 C.2      25 GLU    0.0900
    372 OE1       -95.6180  -13.0720  -49.3960 O.co2    25 GLU   -0.2800
    373 OE2       -94.5050  -14.5370  -50.6270 O.co2    25 GLU    0.0900
    374 HN        -91.6910  -14.1050  -46.4790 H        25 GLU    0.0900
    375 HA        -94.0920  -13.5010  -44.8900 H        25 GLU    0.6200
    376 HB1       -94.2700  -12.5340  -47.1920 H        25 GLU   -0.7600
    377 HB2       -95.4670  -13.8530  -46.8920 H        25 GLU   -0.7600
    378 HG1       -94.0010  -15.4390  -48.1460 H        25 GLU    0.5100
    379 HG2       -92.8560  -14.0790  -48.4880 H        25 GLU   -0.5100
    380 N         -93.1270  -16.3720  -46.1950 N.am     26 ALA   -0.4700
    381 CA        -93.2050  -17.8340  -46.0280 C.3      26 ALA    0.3100
    382 C         -91.8720  -18.5630  -46.2810 C.2      26 ALA    0.0700
    383 O         -90.9710  -18.0160  -46.9290 O.2      26 ALA    0.0900
    384 CB        -94.2880  -18.4080  -46.9460 C.3      26 ALA   -0.2700
    385 HN        -92.5170  -16.0560  -46.9170 H        26 ALA    0.0900
    386 HA        -93.4370  -18.0440  -44.9940 H        26 ALA    0.0900
    387 HB1       -93.8970  -18.5070  -47.9810 H        26 ALA    0.0900
    388 HB2       -95.1680  -17.7300  -46.9630 H        26 ALA    0.5100
    389 HB3       -94.5960  -19.4120  -46.5860 H        26 ALA   -0.5100
    390 N         -91.7450  -19.8210  -45.7950 N.am     27 PRO   -0.2900
    391 CA        -90.5470  -20.6680  -45.9310 C.3      27 PRO    0.0000
    392 C         -89.9420  -20.7100  -47.3070 C.2      27 PRO    0.0900
    393 O         -90.6550  -20.6610  -48.3090 O.2      27 PRO    0.0900
    394 CB        -91.0340  -22.0440  -45.5090 C.3      27 PRO    0.0200
    395 CG        -92.0590  -21.7230  -44.4930 C.3      27 PRO    0.0900
    396 CD        -92.8230  -20.5790  -45.1370 C.3      27 PRO   -0.1800
    397 HA        -89.7400  -20.2740  -45.3340 H        27 PRO    0.0900
    398 HB1       -90.2100  -22.6490  -45.0750 H        27 PRO    0.0900
    399 HB2       -91.4740  -22.5970  -46.3660 H        27 PRO   -0.1800
    400 HG1       -92.7220  -22.5920  -44.3000 H        27 PRO    0.0900
    401 HG2       -91.5930  -21.4070  -43.5350 H        27 PRO    0.0900
    402 HD1       -93.5550  -20.9430  -45.8870 H        27 PRO    0.5100
    403 HD2       -93.3350  -19.9480  -44.3810 H        27 PRO   -0.5100
    404 N         -88.6180  -20.8050  -47.3430 N.am     28 GLN   -0.4700
    405 CA        -87.8700  -20.8800  -48.5900 C.3      28 GLN    0.3100
    406 C         -87.3920  -22.3270  -48.7680 C.2      28 GLN    0.0700
    407 O         -86.2800  -22.5740  -49.2560 O.2      28 GLN    0.0900
    408 CB        -86.6490  -19.9480  -48.5560 C.3      28 GLN   -0.1800
    409 CG        -86.9390  -18.4830  -48.2330 C.3      28 GLN    0.0900
    410 CD        -87.4340  -17.6870  -49.4200 C.2      28 GLN    0.0900
    411 NE2       -88.5500  -16.9900  -49.2280 N.am     28 GLN   -0.1800
    412 OE1       -86.8160  -17.6760  -50.4890 O.2      28 GLN    0.0900
    413 HN        -88.0730  -20.8290  -46.5100 H        28 GLN    0.0900
    414 HA        -88.5330  -20.5990  -49.3940 H        28 GLN    0.5500
    415 HB1       -86.1590  -19.9890  -49.5520 H        28 GLN   -0.5500
    416 HB2       -85.9440  -20.3350  -47.7900 H        28 GLN   -0.6200
    417 HG1       -86.0060  -18.0090  -47.8610 H        28 GLN    0.3200
    418 HG2       -87.7140  -18.4390  -47.4390 H        28 GLN    0.3000
    419 HE21      -88.9320  -16.4410  -49.9710 H        28 GLN    0.5100
    420 HE22      -89.0080  -17.0140  -48.3380 H        28 GLN   -0.5100
    421 N         -88.2340  -23.2850  -48.3640 N.am     29 TYR   -0.4700
    422 CA        -87.8840  -24.6930  -48.4760 C.3      29 TYR    0.3100
    423 C         -87.7050  -25.1240  -49.9200 C.2      29 TYR    0.0700
    424 O         -87.0980  -26.1530  -50.1870 O.2      29 TYR    0.0900
    425 CB        -88.9370  -25.5780  -47.7930 C.3      29 TYR   -0.1800
    426 CG        -88.8070  -25.6680  -46.2790 C.ar     29 TYR    0.0900
    427 CD1       -87.5550  -25.8350  -45.6700 C.ar     29 TYR    0.0900
    428 CD2       -89.9320  -25.5840  -45.4520 C.ar     29 TYR    0.0000
    429 CE1       -87.4250  -25.9090  -44.2730 C.ar     29 TYR   -0.1150
    430 CE2       -89.8160  -25.6600  -44.0610 C.ar     29 TYR    0.1150
    431 CZ        -88.5600  -25.8190  -43.4770 C.ar     29 TYR   -0.1150
    432 OH        -88.4370  -25.8780  -42.1030 O.3      29 TYR    0.1150
    433 HN        -89.1280  -23.0800  -47.9740 H        29 TYR    0.1100
    434 HA        -86.9200  -24.8340  -48.0110 H        29 TYR   -0.5400
    435 HB1       -88.8510  -26.6130  -48.1890 H        29 TYR    0.4300
    436 HB2       -89.9480  -25.1710  -48.0090 H        29 TYR   -0.1150
    437 HD1       -86.6710  -25.9100  -46.2870 H        29 TYR    0.1150
    438 HD2       -90.9090  -25.4590  -45.8970 H        29 TYR   -0.1150
    439 HE1       -86.4510  -26.0340  -43.8230 H        29 TYR    0.1150
    440 HE2       -90.6980  -25.5940  -43.4390 H        29 TYR    0.5100
    441 HH        -87.5030  -25.8220  -41.8870 H        29 TYR   -0.5100
    442 N         -88.2120  -24.3180  -50.8540 N.am     30 TYR   -0.4700
    443 CA        -88.1090  -24.6120  -52.2830 C.3      30 TYR    0.3100
    444 C         -86.7410  -24.2890  -52.9320 C.2      30 TYR    0.0700
    445 O         -86.6290  -24.2950  -54.1660 O.2      30 TYR    0.0900
    446 CB        -89.2170  -23.8590  -53.0370 C.3      30 TYR   -0.1800
    447 CG        -89.0330  -22.3540  -53.0530 C.ar     30 TYR    0.0900
    448 CD1       -88.0520  -21.7600  -53.8510 C.ar     30 TYR    0.0900
    449 CD2       -89.8030  -21.5260  -52.2340 C.ar     30 TYR    0.0000
    450 CE1       -87.8370  -20.3910  -53.8320 C.ar     30 TYR   -0.1150
    451 CE2       -89.5940  -20.1490  -52.2060 C.ar     30 TYR    0.1150
    452 CZ        -88.6060  -19.5910  -53.0060 C.ar     30 TYR   -0.1150
    453 OH        -88.3710  -18.2330  -52.9740 O.3      30 TYR    0.1150
    454 HN        -88.6870  -23.4750  -50.6180 H        30 TYR    0.1100
    455 HA        -88.2100  -25.6780  -52.4200 H        30 TYR   -0.5400
    456 HB1       -90.1950  -24.0660  -52.5520 H        30 TYR    0.4300
    457 HB2       -89.2360  -24.1990  -54.0940 H        30 TYR   -0.1150
    458 HD1       -87.4490  -22.3800  -54.4980 H        30 TYR    0.1150
    459 HD2       -90.5730  -21.9590  -51.6120 H        30 TYR   -0.1150
    460 HE1       -87.0730  -19.9510  -54.4570 H        30 TYR    0.1150
    461 HE2       -90.1960  -19.5200  -51.5660 H        30 TYR    0.5100
    462 HH        -87.9840  -18.0180  -52.1210 H        30 TYR   -0.5100
    463 N         -85.7070  -24.0240  -52.1210 N.am     31 LEU   -0.4700
    464 CA        -84.3670  -23.6780  -52.6350 C.3      31 LEU    0.3100
    465 C         -83.3470  -24.8040  -52.4650 C.2      31 LEU    0.0700
    466 O         -82.5050  -25.0470  -53.3370 O.2      31 LEU    0.0900
    467 CB        -83.8530  -22.4130  -51.9280 C.3      31 LEU   -0.1800
    468 CG        -84.7110  -21.1490  -52.0840 C.3      31 LEU    0.0900
    469 CD1       -84.2900  -20.0940  -51.0830 C.3      31 LEU    0.0900
    470 CD2       -84.5780  -20.6260  -53.5040 C.3      31 LEU   -0.0900
    471 HN        -85.7980  -24.0480  -51.1280 H        31 LEU    0.0900
    472 HA        -84.4430  -23.5140  -53.7000 H        31 LEU   -0.2700
    473 HB1       -82.8410  -22.1880  -52.3260 H        31 LEU    0.0900
    474 HB2       -83.7730  -22.6370  -50.8440 H        31 LEU    0.0900
    475 HG        -85.7780  -21.4060  -51.9210 H        31 LEU    0.0900
    476 HD11      -83.2900  -19.6920  -51.3500 H        31 LEU   -0.2700
    477 HD12      -84.2340  -20.5380  -50.0660 H        31 LEU    0.0900
    478 HD13      -85.0210  -19.2580  -51.0850 H        31 LEU    0.0900
    479 HD21      -84.9230  -21.3960  -54.2270 H        31 LEU    0.0900
    480 HD22      -83.5150  -20.3870  -53.7200 H        31 LEU    0.5100
    481 HD23      -85.2000  -19.7150  -53.6300 H        31 LEU   -0.5100
    482 N         -83.4390  -25.4690  -51.3150 N.am     32 ALA   -0.4700
    483 CA        -82.5820  -26.5940  -50.9510 C.3      32 ALA    0.3100
    484 C         -83.4830  -27.6290  -50.2780 C.2      32 ALA    0.0700
    485 O         -84.6950  -27.4050  -50.1770 O.2      32 ALA    0.0900
    486 CB        -81.5090  -26.1400  -49.9820 C.3      32 ALA   -0.2700
    487 HN        -84.1190  -25.2200  -50.6310 H        32 ALA    0.0900
    488 HA        -82.1350  -26.9820  -51.8540 H        32 ALA    0.0900
    489 HB1       -81.7010  -26.5640  -48.9730 H        32 ALA    0.0900
    490 HB2       -81.5120  -25.0320  -49.9060 H        32 ALA    0.5100
    491 HB3       -80.5130  -26.4880  -50.3300 H        32 ALA   -0.5100
    492 N         -82.9150  -28.7500  -49.8130 N.am     33 GLU   -0.4700
    493 CA        -83.7270  -29.7750  -49.1400 C.3      33 GLU    0.3100
    494 C         -83.9310  -29.4370  -47.6570 C.2      33 GLU    0.0700
    495 O         -83.0210  -28.9640  -46.9810 O.2      33 GLU    0.0900
    496 CB        -83.1040  -31.1810  -49.2900 C.3      33 GLU   -0.1800
    497 CG        -83.6650  -32.0410  -50.4490 C.3      33 GLU    0.0900
    498 CD        -85.2010  -32.1450  -50.4480 C.2      33 GLU    0.0900
    499 OE1       -85.7920  -32.4460  -49.3850 O.co2    33 GLU   -0.2800
    500 OE2       -85.8180  -31.9330  -51.5200 O.co2    33 GLU    0.0900
    501 HN        -81.9400  -28.9370  -49.9000 H        33 GLU    0.0900
    502 HA        -84.7140  -29.7570  -49.5790 H        33 GLU    0.6200
    503 HB1       -83.2700  -31.7330  -48.3410 H        33 GLU   -0.7600
    504 HB2       -82.0130  -31.0580  -49.4510 H        33 GLU   -0.7600
    505 HG1       -83.2470  -33.0670  -50.3680 H        33 GLU    0.5100
    506 HG2       -83.3480  -31.5910  -51.4140 H        33 GLU   -0.5100
    507 N         -85.1360  -29.6710  -47.1320 N.am     34 PRO   -0.2900
    508 CA        -85.4360  -29.3760  -45.7320 C.3      34 PRO    0.0000
    509 C         -84.5460  -30.0410  -44.7030 C.2      34 PRO    0.0900
    510 O         -84.7040  -29.7930  -43.5120 O.2      34 PRO    0.0900
    511 CB        -86.8860  -29.7980  -45.6010 C.3      34 PRO    0.0200
    512 CG        -87.4290  -29.4970  -46.9710 C.3      34 PRO    0.0900
    513 CD        -86.3530  -30.0580  -47.8590 C.3      34 PRO   -0.1800
    514 HA        -85.2470  -28.3360  -45.5160 H        34 PRO    0.0900
    515 HB1       -87.4100  -29.2100  -44.8180 H        34 PRO    0.0900
    516 HB2       -86.9730  -30.8790  -45.3580 H        34 PRO   -0.1800
    517 HG1       -88.4030  -30.0030  -47.1430 H        34 PRO    0.0900
    518 HG2       -87.5580  -28.4060  -47.1270 H        34 PRO    0.0900
    519 HD1       -86.4190  -31.1620  -47.9450 H        34 PRO    0.5100
    520 HD2       -86.3660  -29.5960  -48.8680 H        34 PRO   -0.5100
    521 N         -83.6250  -30.9000  -45.1490 N.am     35 TRP   -0.4700
    522 CA        -82.6790  -31.5540  -44.2340 C.3      35 TRP    0.3100
    523 C         -81.4650  -30.6420  -44.0500 C.2      35 TRP    0.0700
    524 O         -80.7220  -30.7510  -43.0720 O.2      35 TRP    0.0900
    525 CB        -82.2050  -32.9470  -44.7480 C.3      35 TRP   -0.1800
    526 CG        -81.2610  -33.0180  -45.9880 C.ar     35 TRP    0.0900
    527 CD1       -81.6260  -33.3250  -47.2800 C.ar     35 TRP    0.0900
    528 CD2       -79.8180  -32.8790  -46.0150 C.ar     35 TRP   -0.0300
    529 CE2       -79.3940  -33.1260  -47.3460 C.ar     35 TRP   -0.1500
    530 CE3       -78.8450  -32.5760  -45.0450 C.ar     35 TRP    0.2200
    531 NE1       -80.5110  -33.3940  -48.0920 N.ar     35 TRP   -0.5100
    532 CZ2       -78.0490  -33.0800  -47.7260 C.ar     35 TRP    0.3700
    533 CZ3       -77.5030  -32.5320  -45.4260 C.ar     35 TRP    0.2400
    534 CH2       -77.1210  -32.7850  -46.7540 C.ar     35 TRP    0.1100
    535 HN        -83.5390  -31.1340  -46.1140 H        35 TRP   -0.2500
    536 HA        -83.1740  -31.6650  -43.2800 H        35 TRP    0.1700
    537 HB1       -83.1130  -33.5310  -45.0030 H        35 TRP   -0.2000
    538 HB2       -81.6720  -33.4440  -43.9120 H        35 TRP    0.1400
    539 HD1       -82.6400  -33.4880  -47.6120 H        35 TRP   -0.2700
    540 HE1       -80.5180  -33.6010  -49.0460 H        35 TRP    0.1600
    541 HE3       -79.1140  -32.3790  -44.0180 H        35 TRP   -0.1400
    542 HZ2       -77.7310  -33.2670  -48.7410 H        35 TRP    0.1400
    543 HZ3       -76.7480  -32.3000  -44.6900 H        35 TRP    0.5100
    544 HH2       -76.0740  -32.7460  -47.0180 H        35 TRP   -0.5100
    545 N         -81.2810  -29.7380  -45.0110 N.am     36 GLN   -0.4700
    546 CA        -80.1830  -28.7860  -45.0100 C.3      36 GLN    0.3100
    547 C         -80.5110  -27.5650  -44.1610 C.2      36 GLN    0.0700
    548 O         -79.6820  -27.0990  -43.3830 O.2      36 GLN    0.0900
    549 CB        -79.8830  -28.3220  -46.4420 C.3      36 GLN   -0.1800
    550 CG        -79.2180  -29.3440  -47.3320 C.3      36 GLN    0.0900
    551 CD        -79.0380  -28.8070  -48.7280 C.2      36 GLN    0.0900
    552 NE2       -77.7880  -28.5740  -49.1200 N.am     36 GLN   -0.1800
    553 OE1       -80.0110  -28.5880  -49.4450 O.2      36 GLN    0.0900
    554 HN        -81.9020  -29.6730  -45.7880 H        36 GLN    0.0900
    555 HA        -79.3180  -29.2710  -44.5820 H        36 GLN    0.5500
    556 HB1       -79.2200  -27.4330  -46.3830 H        36 GLN   -0.5500
    557 HB2       -80.8420  -28.0280  -46.9150 H        36 GLN   -0.6200
    558 HG1       -79.8450  -30.2600  -47.3750 H        36 GLN    0.3200
    559 HG2       -78.2220  -29.6030  -46.9140 H        36 GLN    0.3000
    560 HE21      -77.6090  -28.2170  -50.0380 H        36 GLN    0.5100
    561 HE22      -77.0260  -28.7540  -48.4970 H        36 GLN   -0.5100
    562 N         -81.7240  -27.0370  -44.3080 N.am     37 PHE   -0.4700
    563 CA        -82.1090  -25.8600  -43.5510 C.3      37 PHE    0.3100
    564 C         -81.9010  -26.0840  -42.0730 C.2      37 PHE    0.0700
    565 O         -81.6840  -25.1420  -41.3180 O.2      37 PHE    0.0900
    566 CB        -83.5560  -25.4720  -43.8640 C.3      37 PHE   -0.1800
    567 CG        -83.6660  -24.3480  -44.8570 C.ar     37 PHE    0.0900
    568 CD1       -83.6780  -23.0250  -44.4280 C.ar     37 PHE    0.0900
    569 CD2       -83.7300  -24.6110  -46.2180 C.ar     37 PHE    0.0000
    570 CE1       -83.7550  -21.9870  -45.3330 C.ar     37 PHE   -0.1150
    571 CE2       -83.8030  -23.5750  -47.1340 C.ar     37 PHE    0.1150
    572 CZ        -83.8170  -22.2560  -46.6870 C.ar     37 PHE   -0.1150
    573 HN        -82.4070  -27.4150  -44.9300 H        37 PHE    0.1150
    574 HA        -81.4380  -25.0550  -43.8160 H        37 PHE   -0.1150
    575 HB1       -84.0600  -25.1410  -42.9310 H        37 PHE    0.1150
    576 HB2       -84.0880  -26.3480  -44.2950 H        37 PHE   -0.1150
    577 HD1       -83.6250  -22.8080  -43.3720 H        37 PHE    0.1150
    578 HD2       -83.7200  -25.6330  -46.5660 H        37 PHE   -0.1150
    579 HE1       -83.7680  -20.9650  -44.9840 H        37 PHE    0.1150
    580 HE2       -83.8510  -23.7890  -48.1910 H        37 PHE    0.5100
    581 HZ        -83.8760  -21.4440  -47.3970 H        37 PHE   -0.5100
    582 N         -81.9470  -27.3440  -41.6630 N.am     38 SER   -0.4700
    583 CA        -81.7220  -27.6730  -40.2680 C.3      38 SER    0.3100
    584 C         -80.2050  -27.6740  -39.9980 C.2      38 SER    0.0700
    585 O         -79.7600  -27.2510  -38.9260 O.2      38 SER    0.0900
    586 CB        -82.3490  -29.0430  -39.9390 C.3      38 SER    0.0500
    587 OG        -83.7520  -29.0350  -40.1620 O.3      38 SER    0.0900
    588 HN        -82.1320  -28.1050  -42.2800 H        38 SER    0.0900
    589 HA        -82.1690  -26.8990  -39.6630 H        38 SER   -0.6600
    590 HB1       -82.1620  -29.2890  -38.8720 H        38 SER    0.4300
    591 HB2       -81.8920  -29.8240  -40.5840 H        38 SER    0.5100
    592 HG1       -83.8700  -29.1480  -41.1080 H        38 SER   -0.5100
    593 N         -79.4190  -28.1190  -40.9880 N.am     39 MET   -0.4700
    594 CA        -77.9530  -28.1890  -40.9080 C.3      39 MET    0.3100
    595 C         -77.3520  -26.8360  -40.5470 C.2      39 MET    0.0700
    596 O         -76.3830  -26.7470  -39.7870 O.2      39 MET    0.0900
    597 CB        -77.3630  -28.6200  -42.2480 C.3      39 MET   -0.1800
    598 CG        -75.9840  -29.2010  -42.1350 C.3      39 MET    0.0900
    599 SD        -76.1460  -30.9790  -42.0640 S.3      39 MET    0.0900
    600 CE        -76.6430  -31.2880  -40.2110 C.3      39 MET   -0.1400
    601 HN        -79.8090  -28.4320  -41.8500 H        39 MET    0.0900
    602 HA        -77.6940  -28.9010  -40.1370 H        39 MET    0.0900
    603 HB1       -77.3200  -27.7340  -42.9160 H        39 MET   -0.0900
    604 HB2       -78.0320  -29.3810  -42.7020 H        39 MET   -0.2200
    605 HG1       -75.4870  -28.8150  -41.2190 H        39 MET    0.0900
    606 HG2       -75.3750  -28.8980  -43.0130 H        39 MET    0.0900
    607 HE1       -77.7250  -31.0950  -40.0450 H        39 MET    0.0900
    608 HE2       -76.0690  -30.6130  -39.5410 H        39 MET    0.5100
    609 HE3       -76.4360  -32.3430  -39.9280 H        39 MET   -0.5100
    610 N         -77.9120  -25.7790  -41.1320 N.am     40 LEU   -0.4700
    611 CA        -77.4510  -24.4360  -40.8500 C.3      40 LEU    0.3100
    612 C         -77.7470  -24.1930  -39.3850 C.2      40 LEU    0.0700
    613 O         -76.8540  -23.8490  -38.6160 O.2      40 LEU    0.0900
    614 CB        -78.1890  -23.4190  -41.7290 C.3      40 LEU   -0.1800
    615 CG        -77.6880  -23.3640  -43.1750 C.3      40 LEU    0.0900
    616 CD1       -78.6620  -22.6100  -44.0500 C.3      40 LEU    0.0900
    617 CD2       -76.3250  -22.7080  -43.2060 C.3      40 LEU   -0.0900
    618 HN        -78.6620  -25.8640  -41.7830 H        40 LEU    0.0900
    619 HA        -76.3890  -24.3980  -41.0430 H        40 LEU   -0.2700
    620 HB1       -78.0690  -22.4110  -41.2770 H        40 LEU    0.0900
    621 HB2       -79.2680  -23.6820  -41.7400 H        40 LEU    0.0900
    622 HG        -77.5710  -24.3980  -43.5630 H        40 LEU    0.0900
    623 HD11      -78.9220  -21.6370  -43.5820 H        40 LEU   -0.2700
    624 HD12      -79.5940  -23.2020  -44.1770 H        40 LEU    0.0900
    625 HD13      -78.2050  -22.4150  -45.0440 H        40 LEU    0.0900
    626 HD21      -75.7160  -23.0520  -42.3430 H        40 LEU    0.0900
    627 HD22      -76.4340  -21.6040  -43.1460 H        40 LEU    0.5100
    628 HD23      -75.7960  -22.9800  -44.1450 H        40 LEU   -0.5100
    629 N         -79.0020  -24.4260  -38.9990 N.am     41 ALA   -0.4700
    630 CA        -79.4460  -24.2400  -37.6250 C.3      41 ALA    0.3100
    631 C         -78.4900  -24.8870  -36.6220 C.2      41 ALA    0.0700
    632 O         -78.1470  -24.2710  -35.6130 O.2      41 ALA    0.0900
    633 CB        -80.8570  -24.8020  -37.4530 C.3      41 ALA   -0.2700
    634 HN        -79.6970  -24.7410  -39.6390 H        41 ALA    0.0900
    635 HA        -79.4300  -23.1830  -37.4050 H        41 ALA    0.0900
    636 HB1       -80.8160  -25.9060  -37.3330 H        41 ALA    0.0900
    637 HB2       -81.4690  -24.5640  -38.3480 H        41 ALA    0.5100
    638 HB3       -81.3300  -24.3630  -36.5480 H        41 ALA   -0.5100
    639 N         -78.0490  -26.1170  -36.9080 N.am     42 ALA   -0.4700
    640 CA        -77.1300  -26.8680  -36.0340 C.3      42 ALA    0.3100
    641 C         -75.7080  -26.2860  -35.9660 C.2      42 ALA    0.0700
    642 O         -75.0470  -26.3020  -34.9140 O.2      42 ALA    0.0900
    643 CB        -77.0600  -28.3260  -36.4850 C.3      42 ALA   -0.2700
    644 HN        -78.3290  -26.5890  -37.7410 H        42 ALA    0.0900
    645 HA        -77.4970  -26.8030  -35.0200 H        42 ALA    0.0900
    646 HB1       -76.6920  -28.3840  -37.5320 H        42 ALA    0.0900
    647 HB2       -78.0710  -28.7850  -36.4390 H        42 ALA    0.5100
    648 HB3       -76.3620  -28.8920  -35.8330 H        42 ALA   -0.5100
    649 N         -75.2480  -25.7990  -37.1190 N.am     43 TYR   -0.4700
    650 CA        -73.9400  -25.1760  -37.2660 C.3      43 TYR    0.3100
    651 C         -73.9900  -23.8520  -36.5140 C.2      43 TYR    0.0700
    652 O         -73.1050  -23.5490  -35.7130 O.2      43 TYR    0.0900
    653 CB        -73.6670  -24.9280  -38.7500 C.3      43 TYR   -0.1800
    654 CG        -72.4130  -24.1470  -39.0330 C.ar     43 TYR    0.0900
    655 CD1       -71.1830  -24.7890  -39.2020 C.ar     43 TYR    0.0900
    656 CD2       -72.4570  -22.7560  -39.1210 C.ar     43 TYR    0.0000
    657 CE1       -70.0190  -24.0580  -39.4540 C.ar     43 TYR   -0.1150
    658 CE2       -71.3080  -22.0170  -39.3620 C.ar     43 TYR    0.1150
    659 CZ        -70.0930  -22.6720  -39.5260 C.ar     43 TYR   -0.1150
    660 OH        -68.9680  -21.9170  -39.7290 O.3      43 TYR    0.1150
    661 HN        -75.7940  -25.8400  -37.9510 H        43 TYR    0.1100
    662 HA        -73.1980  -25.8390  -36.8480 H        43 TYR   -0.5400
    663 HB1       -74.5120  -24.3530  -39.1830 H        43 TYR    0.4300
    664 HB2       -73.5640  -25.9060  -39.2680 H        43 TYR   -0.1150
    665 HD1       -71.1310  -25.8670  -39.1370 H        43 TYR    0.1150
    666 HD2       -73.4000  -22.2460  -38.9990 H        43 TYR   -0.1150
    667 HE1       -69.0740  -24.5640  -39.5910 H        43 TYR    0.1150
    668 HE2       -71.3570  -20.9390  -39.4230 H        43 TYR    0.5100
    669 HH        -69.2420  -21.0580  -40.0570 H        43 TYR   -0.5100
    670 N         -75.0490  -23.0770  -36.7830 N.am     44 MET   -0.4700
    671 CA        -75.2840  -21.7790  -36.1460 C.3      44 MET    0.3100
    672 C         -75.5330  -21.9440  -34.6630 C.2      44 MET    0.0700
    673 O         -75.3740  -21.0010  -33.8980 O.2      44 MET    0.0900
    674 CB        -76.4910  -21.0530  -36.7700 C.3      44 MET   -0.1800
    675 CG        -76.1770  -20.2350  -38.0320 C.3      44 MET    0.0900
    676 SD        -74.6150  -19.3960  -37.8140 S.3      44 MET    0.0900
    677 CE        -75.0360  -18.3420  -36.5500 C.3      44 MET   -0.1400
    678 HN        -75.7400  -23.3570  -37.4430 H        44 MET    0.0900
    679 HA        -74.3910  -21.1840  -36.2670 H        44 MET    0.0900
    680 HB1       -76.9150  -20.3660  -36.0080 H        44 MET   -0.0900
    681 HB2       -77.2560  -21.8150  -37.0320 H        44 MET   -0.2200
    682 HG1       -76.9900  -19.4980  -38.2050 H        44 MET    0.0900
    683 HG2       -76.1300  -20.9150  -38.9090 H        44 MET    0.0900
    684 HE1       -76.0320  -18.5960  -36.1280 H        44 MET    0.0900
    685 HE2       -75.0770  -17.2950  -36.9200 H        44 MET    0.5100
    686 HE3       -74.2890  -18.4080  -35.7310 H        44 MET   -0.5100
    687 N         -75.9390  -23.1490  -34.2620 N.am     45 PHE   -0.4700
    688 CA        -76.1970  -23.4490  -32.8560 C.3      45 PHE    0.3100
    689 C         -74.8940  -23.8140  -32.1760 C.2      45 PHE    0.0700
    690 O         -74.7230  -23.5600  -30.9930 O.2      45 PHE    0.0900
    691 CB        -77.2010  -24.5970  -32.7040 C.3      45 PHE   -0.1800
    692 CG        -77.5050  -24.9480  -31.2800 C.ar     45 PHE    0.0900
    693 CD1       -76.6130  -25.7170  -30.5350 C.ar     45 PHE    0.0900
    694 CD2       -78.6750  -24.5040  -30.6840 C.ar     45 PHE    0.0000
    695 CE1       -76.8700  -26.0440  -29.2200 C.ar     45 PHE   -0.1150
    696 CE2       -78.9530  -24.8220  -29.3680 C.ar     45 PHE    0.1150
    697 CZ        -78.0400  -25.6000  -28.6290 C.ar     45 PHE   -0.1150
    698 HN        -76.0850  -23.8990  -34.9020 H        45 PHE    0.1150
    699 HA        -76.5840  -22.5530  -32.3920 H        45 PHE   -0.1150
    700 HB1       -76.7900  -25.5080  -33.1880 H        45 PHE    0.1150
    701 HB2       -78.1610  -24.3100  -33.1840 H        45 PHE   -0.1150
    702 HD1       -75.7000  -26.0650  -30.9960 H        45 PHE    0.1150
    703 HD2       -79.3730  -23.9050  -31.2510 H        45 PHE   -0.1150
    704 HE1       -76.1670  -26.6400  -28.6560 H        45 PHE    0.1150
    705 HE2       -79.8660  -24.4770  -28.9080 H        45 PHE    0.5100
    706 HZ        -78.2540  -25.8500  -27.6010 H        45 PHE   -0.5100
    707 N         -73.9790  -24.4320  -32.9170 N.am     46 LEU   -0.4700
    708 CA        -72.6910  -24.7740  -32.3470 C.3      46 LEU    0.3100
    709 C         -71.8930  -23.4950  -32.0770 C.2      46 LEU    0.0700
    710 O         -71.4120  -23.2950  -30.9650 O.2      46 LEU    0.0900
    711 CB        -71.9170  -25.7020  -33.2790 C.3      46 LEU   -0.1800
    712 CG        -72.3440  -27.1620  -33.2270 C.3      46 LEU    0.0900
    713 CD1       -71.4400  -28.0160  -34.1240 C.3      46 LEU    0.0900
    714 CD2       -72.2490  -27.6330  -31.7910 C.3      46 LEU   -0.0900
    715 HN        -74.1300  -24.6800  -33.8700 H        46 LEU    0.0900
    716 HA        -72.8650  -25.2590  -31.3970 H        46 LEU   -0.2700
    717 HB1       -70.8400  -25.6450  -33.0120 H        46 LEU    0.0900
    718 HB2       -72.0480  -25.3370  -34.3200 H        46 LEU    0.0900
    719 HG        -73.3950  -27.2510  -33.5730 H        46 LEU    0.0900
    720 HD11      -70.3840  -27.9420  -33.7840 H        46 LEU   -0.2700
    721 HD12      -71.5010  -27.6580  -35.1740 H        46 LEU    0.0900
    722 HD13      -71.7550  -29.0810  -34.0740 H        46 LEU    0.0900
    723 HD21      -73.0400  -27.1520  -31.1780 H        46 LEU    0.0900
    724 HD22      -71.2580  -27.3620  -31.3680 H        46 LEU    0.5100
    725 HD23      -72.3860  -28.7350  -31.7440 H        46 LEU   -0.5100
    726 N         -71.7700  -22.6110  -33.0740 N.am     47 LEU   -0.4700
    727 CA        -71.0250  -21.3630  -32.8960 C.3      47 LEU    0.3100
    728 C         -71.6360  -20.4400  -31.8300 C.2      47 LEU    0.0700
    729 O         -70.9730  -19.5220  -31.3350 O.2      47 LEU    0.0900
    730 CB        -70.8850  -20.6220  -34.2290 C.3      47 LEU   -0.1800
    731 CG        -70.0900  -21.4150  -35.2690 C.3      47 LEU    0.0900
    732 CD1       -70.0280  -20.6540  -36.5640 C.3      47 LEU    0.0900
    733 CD2       -68.6980  -21.6780  -34.7610 C.3      47 LEU   -0.0900
    734 HN        -72.1770  -22.7600  -33.9730 H        47 LEU    0.0900
    735 HA        -70.0500  -21.6090  -32.5000 H        47 LEU   -0.2700
    736 HB1       -70.3720  -19.6550  -34.0480 H        47 LEU    0.0900
    737 HB2       -71.9000  -20.4210  -34.6340 H        47 LEU    0.0900
    738 HG        -70.5800  -22.3970  -35.4390 H        47 LEU    0.0900
    739 HD11      -69.5330  -19.6720  -36.4070 H        47 LEU   -0.2700
    740 HD12      -71.0560  -20.4750  -36.9480 H        47 LEU    0.0900
    741 HD13      -69.4440  -21.2300  -37.3140 H        47 LEU    0.0900
    742 HD21      -68.7390  -22.2620  -33.8170 H        47 LEU    0.0900
    743 HD22      -68.1810  -20.7150  -34.5600 H        47 LEU    0.5100
    744 HD23      -68.1250  -22.2590  -35.5140 H        47 LEU   -0.5100
    745 N         -72.9010  -20.6720  -31.4770 N.am     48 ILE   -0.4700
    746 CA        -73.5470  -19.8820  -30.4320 C.3      48 ILE    0.3100
    747 C         -73.1350  -20.4900  -29.0860 C.2      48 ILE    0.0700
    748 O         -72.8530  -19.7590  -28.1490 O.2      48 ILE    0.0900
    749 CB        -75.0990  -19.9070  -30.5430 C.3      48 ILE   -0.0900
    750 CG1       -75.5550  -19.1400  -31.7770 C.3      48 ILE    0.0900
    751 CG2       -75.7450  -19.2790  -29.3130 C.3      48 ILE   -0.2700
    752 CD        -77.0520  -19.2020  -31.9900 C.3      48 ILE    0.0900
    753 HN        -73.4540  -21.3830  -31.9050 H        48 ILE    0.0900
    754 HA        -73.1880  -18.8680  -30.5210 H        48 ILE    0.0900
    755 HB        -75.4430  -20.9600  -30.6410 H        48 ILE   -0.1800
    756 HG11      -75.0490  -19.5650  -32.6700 H        48 ILE    0.0900
    757 HG12      -75.2540  -18.0760  -31.6670 H        48 ILE    0.0900
    758 HG21      -75.4170  -18.2220  -29.2070 H        48 ILE   -0.2700
    759 HG22      -75.4410  -19.8370  -28.4010 H        48 ILE    0.0900
    760 HG23      -76.8510  -19.2990  -29.4130 H        48 ILE    0.0900
    761 HD1       -77.5630  -18.4730  -31.3240 H        48 ILE    0.0900
    762 HD2       -77.4240  -20.2210  -31.7520 H        48 ILE    0.5100
    763 HD3       -77.2950  -18.9510  -33.0440 H        48 ILE   -0.5100
    764 N         -73.0840  -21.8250  -28.9920 N.am     49 MET   -0.4700
    765 CA        -72.6940  -22.5070  -27.7500 C.3      49 MET    0.3100
    766 C         -71.1970  -22.7350  -27.6350 C.2      49 MET    0.0700
    767 O         -70.7640  -23.5750  -26.8370 O.2      49 MET    0.0900
    768 CB        -73.3750  -23.8750  -27.6060 C.3      49 MET   -0.1800
    769 CG        -74.7510  -23.8370  -26.9830 C.3      49 MET    0.0900
    770 SD        -74.8830  -22.6600  -25.5910 S.3      49 MET    0.0900
    771 CE        -73.3670  -23.0210  -24.6480 C.3      49 MET   -0.1400
    772 HN        -73.3090  -22.4170  -29.7620 H        49 MET    0.0900
    773 HA        -72.9700  -21.8690  -26.9250 H        49 MET    0.0900
    774 HB1       -72.7260  -24.5210  -26.9780 H        49 MET   -0.0900
    775 HB2       -73.4630  -24.3270  -28.6170 H        49 MET   -0.2200
    776 HG1       -74.9990  -24.8580  -26.6240 H        49 MET    0.0900
    777 HG2       -75.4820  -23.5560  -27.7700 H        49 MET    0.0900
    778 HE1       -72.4810  -22.5290  -25.1020 H        49 MET    0.0900
    779 HE2       -73.1790  -24.1160  -24.6300 H        49 MET    0.5100
    780 HE3       -73.4670  -22.6530  -23.6050 H        49 MET   -0.5100
    781 N         -70.4220  -22.0100  -28.4560 N.am     50 LEU   -0.4700
    782 CA        -68.9500  -22.0730  -28.4590 C.3      50 LEU    0.3100
    783 C         -68.3440  -20.6470  -28.3790 C.2      50 LEU    0.0700
    784 O         -67.3500  -20.4220  -27.6860 O.2      50 LEU    0.0900
    785 CB        -68.4340  -22.7910  -29.7240 C.3      50 LEU   -0.1800
    786 CG        -67.2100  -23.7320  -29.6380 C.3      50 LEU    0.0900
    787 CD1       -66.9270  -24.3550  -30.9920 C.3      50 LEU    0.0900
    788 CD2       -65.9980  -22.9730  -29.1830 C.3      50 LEU   -0.0900
    789 HN        -70.8210  -21.3800  -29.1170 H        50 LEU    0.0900
    790 HA        -68.6370  -22.6040  -27.5730 H        50 LEU   -0.2700
    791 HB1       -68.1810  -22.0020  -30.4600 H        50 LEU    0.0900
    792 HB2       -69.2780  -23.3970  -30.1150 H        50 LEU    0.0900
    793 HG        -67.4140  -24.5350  -28.8980 H        50 LEU    0.0900
    794 HD11      -66.7150  -23.5630  -31.7410 H        50 LEU   -0.2700
    795 HD12      -67.8100  -24.9370  -31.3340 H        50 LEU    0.0900
    796 HD13      -66.0420  -25.0230  -30.9230 H        50 LEU    0.0900
    797 HD21      -66.1790  -22.5330  -28.1790 H        50 LEU    0.0900
    798 HD22      -65.7750  -22.1520  -29.8970 H        50 LEU    0.5100
    799 HD23      -65.1270  -23.6590  -29.1180 H        50 LEU   -0.5100
    800 N         -68.9530  -19.6800  -29.0690 N.am     51 GLY   -0.4700
    801 CA        -68.4470  -18.3160  -29.0400 C.3      51 GLY    0.3100
    802 C         -68.8400  -17.5390  -27.8000 C.2      51 GLY   -0.0200
    803 O         -68.1940  -16.5610  -27.4530 O.2      51 GLY    0.0900
    804 HN        -69.7630  -19.8430  -29.6260 H        51 GLY    0.0900
    805 HA1       -68.8370  -17.8050  -29.9080 H        51 GLY    0.5100
    806 HA2       -67.3690  -18.3670  -29.0910 H        51 GLY   -0.5100
    807 N         -69.9030  -17.9670  -27.1250 N.am     52 PHE   -0.4700
    808 CA        -70.3740  -17.2940  -25.9260 C.3      52 PHE    0.3100
    809 C         -69.4140  -17.3200  -24.7400 C.2      52 PHE    0.0700
    810 O         -69.2430  -16.2970  -24.0780 O.2      52 PHE    0.0900
    811 CB        -71.7130  -17.8760  -25.4980 C.3      52 PHE   -0.1800
    812 CG        -72.0680  -17.5930  -24.0660 C.ar     52 PHE    0.0900
    813 CD1       -72.4380  -16.3200  -23.6630 C.ar     52 PHE    0.0900
    814 CD2       -72.0320  -18.6080  -23.1120 C.ar     52 PHE    0.0000
    815 CE1       -72.7740  -16.0580  -22.3210 C.ar     52 PHE   -0.1150
    816 CE2       -72.3650  -18.3530  -21.7710 C.ar     52 PHE    0.1150
    817 CZ        -72.7360  -17.0770  -21.3800 C.ar     52 PHE   -0.1150
    818 HN        -70.4220  -18.7680  -27.4110 H        52 PHE    0.1150
    819 HA        -70.4730  -16.2410  -26.1460 H        52 PHE   -0.1150
    820 HB1       -71.6860  -18.9800  -25.6170 H        52 PHE    0.1150
    821 HB2       -72.5180  -17.4430  -26.1280 H        52 PHE   -0.1150
    822 HD1       -72.4700  -15.5200  -24.3890 H        52 PHE    0.1150
    823 HD2       -71.7450  -19.6060  -23.4070 H        52 PHE   -0.1150
    824 HE1       -73.0620  -15.0590  -22.0230 H        52 PHE    0.1150
    825 HE2       -72.3320  -19.1530  -21.0450 H        52 PHE    0.5100
    826 HZ        -72.9940  -16.8770  -20.3500 H        52 PHE   -0.5100
    827 N         -68.7890  -18.4760  -24.4350 N.am     53 PRO   -0.2900
    828 CA        -67.8590  -18.5620  -23.3070 C.3      53 PRO    0.0000
    829 C         -66.4240  -18.2110  -23.6420 C.2      53 PRO    0.0900
    830 O         -65.7840  -17.5080  -22.8760 O.2      53 PRO    0.0900
    831 CB        -67.9790  -20.0100  -22.8790 C.3      53 PRO    0.0200
    832 CG        -68.0280  -20.6750  -24.1670 C.3      53 PRO    0.0900
    833 CD        -69.0610  -19.8270  -24.9400 C.3      53 PRO   -0.1800
    834 HA        -68.1190  -17.8440  -22.5470 H        53 PRO    0.0900
    835 HB1       -68.9030  -20.1880  -22.2880 H        53 PRO    0.0900
    836 HB2       -67.1010  -20.3350  -22.2810 H        53 PRO   -0.1800
    837 HG1       -67.0370  -20.6620  -24.6670 H        53 PRO    0.0900
    838 HG2       -68.3660  -21.7280  -24.0650 H        53 PRO    0.0900
    839 HD1       -68.8930  -19.8700  -26.0370 H        53 PRO    0.5100
    840 HD2       -70.1030  -20.1270  -24.7030 H        53 PRO   -0.5100
    841 N         -65.9070  -18.6840  -24.7720 N.am     54 ILE   -0.4700
    842 CA        -64.5220  -18.3790  -25.1260 C.3      54 ILE    0.3100
    843 C         -64.2750  -16.9120  -25.5380 C.2      54 ILE    0.0700
    844 O         -63.1760  -16.5360  -25.9580 O.2      54 ILE    0.0900
    845 CB        -63.9910  -19.3280  -26.2260 C.3      54 ILE   -0.0900
    846 CG1       -64.5600  -18.9380  -27.5840 C.3      54 ILE    0.0900
    847 CG2       -64.3590  -20.7670  -25.8880 C.3      54 ILE   -0.2700
    848 CD        -63.9250  -19.6960  -28.7190 C.3      54 ILE    0.0900
    849 HN        -66.4240  -19.2500  -25.4100 H        54 ILE    0.0900
    850 HA        -63.9240  -18.4770  -24.2320 H        54 ILE    0.0900
    851 HB        -62.8870  -19.2340  -26.2990 H        54 ILE   -0.1800
    852 HG11      -64.3950  -17.8520  -27.7430 H        54 ILE    0.0900
    853 HG12      -65.6520  -19.1390  -27.5860 H        54 ILE    0.0900
    854 HG21      -65.4540  -20.9170  -25.9950 H        54 ILE   -0.2700
    855 HG22      -64.0710  -20.9940  -24.8390 H        54 ILE    0.0900
    856 HG23      -63.8360  -21.4640  -26.5770 H        54 ILE    0.0900
    857 HD1       -64.2380  -20.7620  -28.6910 H        54 ILE    0.0900
    858 HD2       -62.8180  -19.6510  -28.6330 H        54 ILE    0.5100
    859 HD3       -64.2420  -19.2600  -29.6910 H        54 ILE   -0.5100
    860 N         -65.3100  -16.0810  -25.4160 N.am     55 ASN   -0.4700
    861 CA        -65.2070  -14.6550  -25.7130 C.3      55 ASN    0.3100
    862 C         -65.6860  -13.8890  -24.4780 C.2      55 ASN    0.0700
    863 O         -65.2880  -12.7480  -24.2560 O.2      55 ASN    0.0900
    864 CB        -66.0330  -14.2720  -26.9550 C.3      55 ASN   -0.1800
    865 CG        -65.1830  -14.2050  -28.2230 C.2      55 ASN    0.0900
    866 ND2       -65.5770  -14.9560  -29.2510 N.am     55 ASN    0.0900
    867 OD1       -64.1920  -13.4780  -28.2720 O.2      55 ASN    0.5500
    868 HN        -66.2060  -16.3990  -25.1150 H        55 ASN   -0.5500
    869 HA        -64.1650  -14.4270  -25.8760 H        55 ASN   -0.6200
    870 HB1       -66.4980  -13.2780  -26.7880 H        55 ASN    0.3200
    871 HB2       -66.8330  -15.0270  -27.1050 H        55 ASN    0.3000
    872 HD21      -65.1500  -14.8390  -30.1480 H        55 ASN    0.5100
    873 HD22      -66.2990  -15.6370  -29.1270 H        55 ASN   -0.5100
    874 N         -66.5410  -14.5290  -23.6750 N.am     56 PHE   -0.4700
    875 CA        -67.0230  -13.9340  -22.4350 C.3      56 PHE    0.3100
    876 C         -65.8970  -14.1490  -21.4290 C.2      56 PHE    0.0700
    877 O         -65.6740  -13.3270  -20.5370 O.2      56 PHE    0.0900
    878 CB        -68.2900  -14.6250  -21.9180 C.3      56 PHE   -0.1800
    879 CG        -68.7350  -14.1080  -20.5910 C.ar     56 PHE    0.0900
    880 CD1       -69.4760  -12.9460  -20.4990 C.ar     56 PHE    0.0900
    881 CD2       -68.3090  -14.7170  -19.4230 C.ar     56 PHE    0.0000
    882 CE1       -69.7760  -12.3920  -19.2610 C.ar     56 PHE   -0.1150
    883 CE2       -68.6030  -14.1700  -18.1830 C.ar     56 PHE    0.1150
    884 CZ        -69.3370  -13.0050  -18.1040 C.ar     56 PHE   -0.1150
    885 HN        -66.8860  -15.4410  -23.8860 H        56 PHE    0.1150
    886 HA        -67.2250  -12.8910  -22.6300 H        56 PHE   -0.1150
    887 HB1       -68.0970  -15.7120  -21.8030 H        56 PHE    0.1150
    888 HB2       -69.1210  -14.4570  -22.6360 H        56 PHE   -0.1150
    889 HD1       -69.8260  -12.4640  -21.3990 H        56 PHE    0.1150
    890 HD2       -67.7380  -15.6310  -19.4790 H        56 PHE   -0.1150
    891 HE1       -70.3540  -11.4810  -19.2040 H        56 PHE    0.1150
    892 HE2       -68.2600  -14.6570  -17.2820 H        56 PHE    0.5100
    893 HZ        -69.5660  -12.5720  -17.1410 H        56 PHE   -0.5100
    894 N         -65.1860  -15.2670  -21.5970 N.am     57 LEU   -0.4700
    895 CA        -64.0520  -15.6420  -20.7450 C.3      57 LEU    0.3100
    896 C         -62.8120  -14.7870  -21.0280 C.2      57 LEU    0.0700
    897 O         -62.0360  -14.4870  -20.1240 O.2      57 LEU    0.0900
    898 CB        -63.7060  -17.1170  -20.9510 C.3      57 LEU   -0.1800
    899 CG        -62.7820  -17.8760  -19.9990 C.3      57 LEU    0.0900
    900 CD1       -62.8350  -19.3140  -20.4330 C.3      57 LEU    0.0900
    901 CD2       -61.3480  -17.3970  -20.0360 C.3      57 LEU   -0.0900
    902 HN        -65.3980  -15.9100  -22.3280 H        57 LEU    0.0900
    903 HA        -64.3270  -15.4600  -19.7170 H        57 LEU   -0.2700
    904 HB1       -63.2430  -17.1900  -21.9550 H        57 LEU    0.0900
    905 HB2       -64.6690  -17.6650  -20.9530 H        57 LEU    0.0900
    906 HG        -63.1360  -17.7730  -18.9500 H        57 LEU    0.0900
    907 HD11      -62.4850  -19.4080  -21.4840 H        57 LEU   -0.2700
    908 HD12      -63.8780  -19.6900  -20.3720 H        57 LEU    0.0900
    909 HD13      -62.1760  -19.9290  -19.7840 H        57 LEU    0.0900
    910 HD21      -61.2970  -16.3230  -19.7540 H        57 LEU    0.0900
    911 HD22      -60.9380  -17.5150  -21.0620 H        57 LEU    0.5100
    912 HD23      -60.7360  -17.9830  -19.3180 H        57 LEU   -0.5100
    913 N         -62.6060  -14.4040  -22.2820 N.am     58 THR   -0.4700
    914 CA        -61.4740  -13.5620  -22.5890 C.3      58 THR    0.3100
    915 C         -61.9030  -12.1480  -22.2440 C.2      58 THR    0.0700
    916 O         -61.0880  -11.3110  -21.8970 O.2      58 THR    0.0900
    917 CB        -61.0970  -13.6710  -24.0520 C.3      58 THR    0.1400
    918 CG2       -59.8540  -12.8540  -24.3420 C.3      58 THR    0.0900
    919 OG1       -60.8420  -15.0440  -24.3570 O.3      58 THR   -0.6600
    920 HN        -63.1960  -14.6680  -23.0400 H        58 THR    0.4300
    921 HA        -60.6490  -13.8740  -21.9660 H        58 THR   -0.2700
    922 HB        -61.9280  -13.3010  -24.6890 H        58 THR    0.0900
    923 HG1       -61.4710  -15.2830  -25.0420 H        58 THR    0.0900
    924 HG21      -59.0570  -13.0980  -23.6070 H        58 THR    0.0900
    925 HG22      -60.0870  -11.7710  -24.2680 H        58 THR    0.5100
    926 HG23      -59.4790  -13.0870  -25.3620 H        58 THR   -0.5100
    927 N         -63.2020  -11.8800  -22.3090 N.am     59 LEU   -0.4700
    928 CA        -63.7190  -10.5590  -21.9560 C.3      59 LEU    0.3100
    929 C         -63.8220  -10.4650  -20.4430 C.2      59 LEU    0.0700
    930 O         -64.4350   -9.5460  -19.8940 O.2      59 LEU    0.0900
    931 CB        -65.1120  -10.3350  -22.5650 C.3      59 LEU   -0.1800
    932 CG        -65.9570   -9.1740  -22.0240 C.3      59 LEU    0.0900
    933 CD1       -65.2130   -7.8340  -22.1170 C.3      59 LEU    0.0900
    934 CD2       -67.2510   -9.1430  -22.8070 C.3      59 LEU   -0.0900
    935 HN        -63.8730  -12.5580  -22.5980 H        59 LEU    0.0900
    936 HA        -63.0260   -9.8190  -22.3270 H        59 LEU   -0.2700
    937 HB1       -65.6940  -11.2670  -22.4130 H        59 LEU    0.0900
    938 HB2       -64.9750  -10.1660  -23.6530 H        59 LEU    0.0900
    939 HG        -66.2090   -9.3750  -20.9620 H        59 LEU    0.0900
    940 HD11      -64.9610   -7.6100  -23.1760 H        59 LEU   -0.2700
    941 HD12      -64.2700   -7.8840  -21.5310 H        59 LEU    0.0900
    942 HD13      -65.8550   -7.0170  -21.7240 H        59 LEU    0.0900
    943 HD21      -67.7960  -10.1030  -22.6800 H        59 LEU    0.0900
    944 HD22      -67.0360   -8.9980  -23.8870 H        59 LEU    0.5100
    945 HD23      -67.8960   -8.3170  -22.4390 H        59 LEU   -0.5100
    946 N         -63.1960  -11.4220  -19.7640 N.am     60 TYR   -0.4700
    947 CA        -63.2540  -11.4750  -18.3220 C.3      60 TYR    0.3100
    948 C         -61.9120  -11.8090  -17.6780 C.2      60 TYR    0.0700
    949 O         -61.6610  -11.4260  -16.5450 O.2      60 TYR    0.0900
    950 CB        -64.3290  -12.4910  -17.9170 C.3      60 TYR   -0.1800
    951 CG        -64.5390  -12.6430  -16.4330 C.ar     60 TYR    0.0900
    952 CD1       -64.2820  -13.8650  -15.8030 C.ar     60 TYR    0.0900
    953 CD2       -64.9850  -11.5700  -15.6530 C.ar     60 TYR    0.0000
    954 CE1       -64.4580  -14.0210  -14.4350 C.ar     60 TYR   -0.1150
    955 CE2       -65.1670  -11.7150  -14.2810 C.ar     60 TYR    0.1150
    956 CZ        -64.8980  -12.9460  -13.6790 C.ar     60 TYR   -0.1150
    957 OH        -65.0550  -13.1070  -12.3230 O.3      60 TYR    0.1150
    958 HN        -62.6650  -12.1370  -20.2140 H        60 TYR    0.1100
    959 HA        -63.4970  -10.4910  -17.9510 H        60 TYR   -0.5400
    960 HB1       -64.0430  -13.4920  -18.3050 H        60 TYR    0.4300
    961 HB2       -65.3020  -12.1780  -18.3490 H        60 TYR   -0.1150
    962 HD1       -63.9410  -14.7030  -16.3910 H        60 TYR    0.1150
    963 HD2       -65.1900  -10.6190  -16.1220 H        60 TYR   -0.1150
    964 HE1       -64.2530  -14.9710  -13.9630 H        60 TYR    0.1150
    965 HE2       -65.5130  -10.8830  -13.6860 H        60 TYR    0.5100
    966 HH        -65.5080  -12.3330  -11.9810 H        60 TYR   -0.5100
    967 N         -61.0460  -12.5270  -18.3870 N.am     61 VAL   -0.4700
    968 CA        -59.7320  -12.8540  -17.8480 C.3      61 VAL    0.3100
    969 C         -58.8990  -11.5690  -17.8890 C.2      61 VAL    0.0700
    970 O         -57.8360  -11.4990  -17.2750 O.2      61 VAL    0.0900
    971 CB        -59.0470  -13.9710  -18.6810 C.3      61 VAL   -0.0900
    972 CG1       -57.5850  -14.1210  -18.3040 C.3      61 VAL    0.0900
    973 CG2       -59.7430  -15.2760  -18.4320 C.3      61 VAL   -0.2700
    974 HN        -61.2510  -12.8710  -19.3000 H        61 VAL    0.0900
    975 HA        -59.8630  -13.1780  -16.8270 H        61 VAL    0.0900
    976 HB        -59.1210  -13.7190  -19.7600 H        61 VAL    0.0900
    977 HG11      -57.4810  -14.2040  -17.2010 H        61 VAL   -0.2700
    978 HG12      -57.0130  -13.2330  -18.6480 H        61 VAL    0.0900
    979 HG13      -57.1660  -15.0390  -18.7700 H        61 VAL    0.0900
    980 HG21      -60.8410  -15.1190  -18.3770 H        61 VAL    0.0900
    981 HG22      -59.3980  -15.7100  -17.4690 H        61 VAL    0.5100
    982 HG23      -59.5260  -15.9850  -19.2600 H        61 VAL   -0.5100
    983 N         -59.3950  -10.5450  -18.6050 N.am     62 THR   -0.4700
    984 CA        -58.6940   -9.2560  -18.7200 C.3      62 THR    0.3100
    985 C         -59.2120   -8.2180  -17.7280 C.2      62 THR    0.0700
    986 O         -58.4380   -7.5340  -17.0590 O.2      62 THR    0.0900
    987 CB        -58.8360   -8.6090  -20.1240 C.3      62 THR    0.1400
    988 CG2       -57.8890   -7.4270  -20.2410 C.3      62 THR    0.0900
    989 OG1       -58.5010   -9.5470  -21.1490 O.3      62 THR   -0.6600
    990 HN        -60.2620  -10.6150  -19.0910 H        62 THR    0.4300
    991 HA        -57.6510   -9.4350  -18.5070 H        62 THR   -0.2700
    992 HB        -59.8850   -8.2740  -20.2760 H        62 THR    0.0900
    993 HG1       -59.2760  -10.1020  -21.2630 H        62 THR    0.0900
    994 HG21      -56.9150   -7.6690  -19.7600 H        62 THR    0.0900
    995 HG22      -58.3240   -6.5410  -19.7310 H        62 THR    0.5100
    996 HG23      -57.7070   -7.1920  -21.3110 H        62 THR   -0.5100
    997 N         -60.5300   -8.0820  -17.6550 N.am     63 VAL   -0.4700
    998 CA        -61.1460   -7.1240  -16.7570 C.3      63 VAL    0.3100
    999 C         -60.7030   -7.3270  -15.3020 C.2      63 VAL    0.0700
   1000 O         -60.6480   -6.3690  -14.5310 O.2      63 VAL    0.0900
   1001 CB        -62.6910   -7.1950  -16.8740 C.3      63 VAL   -0.0900
   1002 CG1       -63.3450   -6.3640  -15.7880 C.3      63 VAL    0.0900
   1003 CG2       -63.1320   -6.6880  -18.2450 C.3      63 VAL   -0.2700
   1004 HN        -61.1520   -8.6280  -18.2090 H        63 VAL    0.0900
   1005 HA        -60.7930   -6.1380  -17.0220 H        63 VAL    0.0900
   1006 HB        -63.0200   -8.2500  -16.7770 H        63 VAL    0.0900
   1007 HG11      -62.8980   -5.3480  -15.7620 H        63 VAL   -0.2700
   1008 HG12      -63.1890   -6.8450  -14.7980 H        63 VAL    0.0900
   1009 HG13      -64.4330   -6.2670  -15.9890 H        63 VAL    0.0900
   1010 HG21      -62.6810   -7.3130  -19.0450 H        63 VAL    0.0900
   1011 HG22      -62.8000   -5.6380  -18.3860 H        63 VAL    0.5100
   1012 HG23      -64.2380   -6.7450  -18.3310 H        63 VAL   -0.5100
   1013 N         -60.3670   -8.5700  -14.9330 N.am     64 GLN   -0.4700
   1014 CA        -59.9280   -8.9020  -13.5660 C.3      64 GLN    0.3100
   1015 C         -58.4270   -8.7010  -13.3460 C.2      64 GLN    0.0700
   1016 O         -58.0080   -7.8830  -12.5240 O.2      64 GLN    0.0900
   1017 CB        -60.3090  -10.3640  -13.2100 C.3      64 GLN   -0.1800
   1018 CG        -59.6640  -10.9170  -11.9130 C.3      64 GLN    0.0900
   1019 CD        -60.1490  -12.3230  -11.5070 C.2      64 GLN    0.0900
   1020 NE2       -61.3590  -12.5250  -11.2470 N.am     64 GLN   -0.1800
   1021 OE1       -59.2360  -13.2760  -11.4380 O.2      64 GLN    0.0900
   1022 HN        -60.3990   -9.3320  -15.5730 H        64 GLN    0.0900
   1023 HA        -60.4070   -8.2130  -12.8850 H        64 GLN    0.5500
   1024 HB1       -60.0010  -11.0160  -14.0540 H        64 GLN   -0.5500
   1025 HB2       -61.4130  -10.4160  -13.0960 H        64 GLN   -0.6200
   1026 HG1       -59.8960  -10.2190  -11.0800 H        64 GLN    0.3200
   1027 HG2       -58.5640  -10.9610  -12.0570 H        64 GLN    0.3000
   1028 HE21      -61.6670  -13.4400  -10.9840 H        64 GLN    0.5100
   1029 HE22      -62.0150  -11.7730  -11.3020 H        64 GLN   -0.5100
   1030 N         -57.6160   -9.4490  -14.0930 N.am     65 HSE   -0.4700
   1031 CA        -56.1620   -9.3730  -13.9750 C.3      65 HSE    0.3100
   1032 C         -55.6210   -7.9510  -14.1270 C.2      65 HSE    0.0700
   1033 O         -56.2420   -7.0860  -14.7490 O.2      65 HSE    0.0900
   1034 CB        -55.4990  -10.3230  -14.9950 C.3      65 HSE   -0.0800
   1035 CG        -55.7440  -11.7790  -14.7220 C.ar     65 HSE    0.0900
   1036 CD2       -56.8930  -12.4990  -14.6710 C.ar     65 HSE    0.0900
   1037 ND1       -54.7440  -12.6690  -14.4350 N.ar     65 HSE   -0.7000
   1038 CE1       -55.2560  -13.8710  -14.2170 C.ar     65 HSE    0.2200
   1039 NE2       -56.5590  -13.7880  -14.3560 N.ar     65 HSE    0.2500
   1040 HN        -57.9660  -10.0950  -14.7680 H        65 HSE    0.1300
   1041 HA        -55.8900   -9.6510  -12.9680 H        65 HSE   -0.3600
   1042 HB1       -54.4010  -10.1480  -14.9810 H        65 HSE    0.3200
   1043 HB2       -55.8930  -10.0900  -16.0070 H        65 HSE   -0.0500
   1044 HD2       -57.9130  -12.1740  -14.8390 H        65 HSE    0.0900
   1045 HE1       -54.7150  -14.7830  -13.9670 H        65 HSE    0.5100
   1046 HE2       -57.2140  -14.5360  -14.2500 H        65 HSE   -0.5100
   1047 N         -54.4500   -7.7120  -13.5480 N.am     66 LYS   -0.4700
   1048 CA        -53.8510   -6.3990  -13.6140 C.3      66 LYS    0.3100
   1049 C         -52.7000   -6.2870  -14.5960 C.2      66 LYS    0.0700
   1050 O         -52.6550   -5.3600  -15.4040 O.2      66 LYS    0.0900
   1051 CB        -53.4010   -5.9990  -12.2190 C.3      66 LYS   -0.1800
   1052 CG        -54.5480   -5.9740  -11.2320 C.3      66 LYS    0.0900
   1053 CD        -55.6900   -5.0850  -11.7360 C.3      66 LYS    0.0900
   1054 CE        -55.2130   -3.6700  -12.0820 C.3      66 LYS   -0.1800
   1055 NZ        -56.3340   -2.7990  -12.5360 N.4      66 LYS    0.0900
   1056 HN        -53.9410   -8.4120  -13.0520 H        66 LYS    0.0900
   1057 HA        -54.5880   -5.7040  -13.9930 H        66 LYS   -0.1800
   1058 HB1       -52.9420   -4.9880  -12.2640 H        66 LYS    0.0900
   1059 HB2       -52.6370   -6.7230  -11.8650 H        66 LYS    0.0900
   1060 HG1       -54.1840   -5.5850  -10.2570 H        66 LYS    0.2100
   1061 HG2       -54.9280   -7.0080  -11.0870 H        66 LYS    0.0500
   1062 HD1       -56.4700   -5.0180  -10.9480 H        66 LYS    0.0500
   1063 HD2       -56.1330   -5.5470  -12.6430 H        66 LYS   -0.3000
   1064 HE1       -54.4690   -3.7170  -12.9050 H        66 LYS    0.3300
   1065 HE2       -54.7610   -3.1970  -11.1840 H        66 LYS    0.3300
   1066 HZ1       -57.0450   -2.7260  -11.7800 H        66 LYS    0.3300
   1067 HZ2       -56.7720   -3.2110  -13.3840 H        66 LYS    0.5100
   1068 HZ3       -55.9690   -1.8510  -12.7600 H        66 LYS   -0.5100
   1069 N         -51.7700   -7.2340  -14.5460 N.am     67 LYS   -0.4700
   1070 CA        -50.6320   -7.1930  -15.4470 C.3      67 LYS    0.3100
   1071 C         -51.0010   -7.3310  -16.9300 C.2      67 LYS    0.0700
   1072 O         -50.1210   -7.2770  -17.7970 O.2      67 LYS    0.0900
   1073 CB        -49.6010   -8.2600  -15.0450 C.3      67 LYS   -0.1800
   1074 CG        -50.1600   -9.6560  -14.8240 C.3      67 LYS    0.0900
   1075 CD        -49.0440  -10.6510  -14.5270 C.3      67 LYS    0.0900
   1076 CE        -49.5750  -12.0670  -14.4940 C.3      67 LYS   -0.1800
   1077 NZ        -48.4850  -13.0600  -14.5960 N.4      67 LYS    0.0900
   1078 HN        -51.8080   -7.9960  -13.9020 H        67 LYS    0.0900
   1079 HA        -50.1950   -6.2080  -15.3950 H        67 LYS   -0.1800
   1080 HB1       -49.1140   -7.9300  -14.1030 H        67 LYS    0.0900
   1081 HB2       -48.8350   -8.3180  -15.8460 H        67 LYS    0.0900
   1082 HG1       -50.7070   -9.9810  -15.7340 H        67 LYS    0.2100
   1083 HG2       -50.8680   -9.6360  -13.9680 H        67 LYS    0.0500
   1084 HD1       -48.5890  -10.4080  -13.5440 H        67 LYS    0.0500
   1085 HD2       -48.2640  -10.5710  -15.3140 H        67 LYS   -0.3000
   1086 HE1       -50.2640  -12.2310  -15.3510 H        67 LYS    0.3300
   1087 HE2       -50.1080  -12.2470  -13.5370 H        67 LYS    0.3300
   1088 HZ1       -47.8280  -12.9370  -13.7990 H        67 LYS    0.3300
   1089 HZ2       -47.9740  -12.9220  -15.4910 H        67 LYS    0.5100
   1090 HZ3       -48.8860  -14.0190  -14.5710 H        67 LYS   -0.5100
   1091 N         -52.2960   -7.4930  -17.2270 N.am     68 LEU   -0.4700
   1092 CA        -52.7610   -7.6190  -18.6120 C.3      68 LEU    0.3100
   1093 C         -53.2840   -6.2920  -19.1320 C.2      68 LEU    0.0700
   1094 O         -54.4850   -6.1410  -19.3410 O.2      68 LEU    0.0900
   1095 CB        -53.8830   -8.6510  -18.7310 C.3      68 LEU   -0.1800
   1096 CG        -53.5800  -10.0980  -18.3590 C.3      68 LEU    0.0900
   1097 CD1       -54.8510  -10.8930  -18.5260 C.3      68 LEU    0.0900
   1098 CD2       -52.4820  -10.6770  -19.2350 C.3      68 LEU   -0.0900
   1099 HN        -52.9990   -7.5350  -16.5220 H        68 LEU    0.0900
   1100 HA        -51.9180   -7.9150  -19.2190 H        68 LEU   -0.2700
   1101 HB1       -54.2240   -8.6470  -19.7870 H        68 LEU    0.0900
   1102 HB2       -54.7140   -8.3100  -18.0810 H        68 LEU    0.0900
   1103 HG        -53.2310  -10.1560  -17.3060 H        68 LEU    0.0900
   1104 HD11      -55.1020  -10.9880  -19.6040 H        68 LEU   -0.2700
   1105 HD12      -55.6890  -10.3780  -18.0100 H        68 LEU    0.0900
   1106 HD13      -54.7180  -11.9110  -18.1010 H        68 LEU    0.0900
   1107 HD21      -51.5490  -10.0860  -19.1170 H        68 LEU    0.0900
   1108 HD22      -52.7920  -10.6430  -20.3020 H        68 LEU    0.5100
   1109 HD23      -52.2760  -11.7280  -18.9390 H        68 LEU   -0.5100
   1110 N         -52.3840   -5.3320  -19.3380 N.am     69 ARG   -0.4700
   1111 CA        -52.7820   -4.0270  -19.8310 C.3      69 ARG    0.3100
   1112 C         -51.7880   -3.4270  -20.8220 C.2      69 ARG    0.0700
   1113 O         -51.0940   -2.4610  -20.5190 O.2      69 ARG    0.0900
   1114 CB        -52.9730   -3.0580  -18.6610 C.3      69 ARG   -0.1800
   1115 CG        -54.1070   -3.4070  -17.6950 C.3      69 ARG    0.0900
   1116 CD        -55.4670   -2.8630  -18.1330 C.3      69 ARG    0.0900
   1117 NE        -56.4930   -3.1190  -17.1230 N.pl3    69 ARG   -0.1800
   1118 CZ        -56.8180   -4.3280  -16.6770 C.cat    69 ARG    0.0900
   1119 NH1       -56.2110   -5.4120  -17.1410 N.pl3    69 ARG    0.0900
   1120 NH2       -57.7510   -4.4510  -15.7450 N.pl3    69 ARG    0.2000
   1121 HN        -51.4110   -5.4650  -19.1640 H        69 ARG    0.0900
   1122 HA        -53.7030   -4.1410  -20.3820 H        69 ARG    0.0900
   1123 HB1       -53.1760   -2.0500  -19.0790 H        69 ARG   -0.7000
   1124 HB2       -52.0260   -3.0250  -18.0830 H        69 ARG    0.4400
   1125 HG1       -53.8630   -2.9880  -16.6960 H        69 ARG    0.6400
   1126 HG2       -54.1760   -4.5130  -17.6140 H        69 ARG   -0.8000
   1127 HD1       -55.7850   -3.3600  -19.0750 H        69 ARG    0.4600
   1128 HD2       -55.4030   -1.7650  -18.2840 H        69 ARG    0.4600
   1129 HE        -56.9810   -2.3330  -16.7450 H        69 ARG   -0.8000
   1130 HH11      -55.4990   -5.3260  -17.8370 H        69 ARG    0.4600
   1131 HH12      -56.4670   -6.3150  -16.7940 H        69 ARG    0.4600
   1132 HH21      -58.3100   -3.6630  -15.4890 H        69 ARG    0.5100
   1133 HH22      -57.8970   -5.3340  -15.2960 H        69 ARG   -0.5100
   1134 N         -51.7180   -4.0120  -22.0110 N.am     70 THR   -0.4700
   1135 CA        -50.8410   -3.5060  -23.0570 C.3      70 THR    0.3100
   1136 C         -51.6640   -3.4750  -24.3320 C.2      70 THR    0.0700
   1137 O         -52.7320   -4.0770  -24.3930 O.2      70 THR    0.0900
   1138 CB        -49.6140   -4.4050  -23.2900 C.3      70 THR    0.1400
   1139 CG2       -48.7310   -4.4470  -22.0370 C.3      70 THR    0.0900
   1140 OG1       -50.0460   -5.7190  -23.6610 O.3      70 THR   -0.6600
   1141 HN        -52.2580   -4.8170  -22.2400 H        70 THR    0.4300
   1142 HA        -50.5200   -2.5180  -22.7620 H        70 THR   -0.2700
   1143 HB        -48.9870   -3.9860  -24.1070 H        70 THR    0.0900
   1144 HG1       -50.4380   -6.1000  -22.8720 H        70 THR    0.0900
   1145 HG21      -49.3070   -4.8510  -21.1770 H        70 THR    0.0900
   1146 HG22      -48.3860   -3.4220  -21.7830 H        70 THR    0.5100
   1147 HG23      -47.8530   -5.1040  -22.2150 H        70 THR   -0.5100
   1148 N         -51.1740   -2.7860  -25.3710 N.am     71 PRO   -0.2900
   1149 CA        -51.8490   -2.6540  -26.6730 C.3      71 PRO    0.0000
   1150 C         -52.5050   -3.9130  -27.2590 C.2      71 PRO    0.0900
   1151 O         -53.5490   -3.8150  -27.9130 O.2      71 PRO    0.0900
   1152 CB        -50.7450   -2.1140  -27.5730 C.3      71 PRO    0.0200
   1153 CG        -49.9210   -1.2810  -26.6190 C.3      71 PRO    0.0900
   1154 CD        -49.8360   -2.1660  -25.4060 C.3      71 PRO   -0.1800
   1155 HA        -52.7160   -2.0170  -26.5870 H        71 PRO    0.0900
   1156 HB1       -51.1610   -1.4940  -28.3950 H        71 PRO    0.0900
   1157 HB2       -50.1440   -2.9380  -28.0140 H        71 PRO   -0.1800
   1158 HG1       -48.9130   -1.0690  -27.0360 H        71 PRO    0.0900
   1159 HG2       -50.4230   -0.3200  -26.3840 H        71 PRO    0.0900
   1160 HD1       -49.0530   -2.9450  -25.5190 H        71 PRO    0.5100
   1161 HD2       -49.6580   -1.5800  -24.4800 H        71 PRO   -0.5100
   1162 N         -51.8880   -5.0810  -27.0330 N.am     72 LEU   -0.4700
   1163 CA        -52.4070   -6.3670  -27.5350 C.3      72 LEU    0.3100
   1164 C         -53.5350   -6.9550  -26.6800 C.2      72 LEU    0.0700
   1165 O         -54.4670   -7.5700  -27.2040 O.2      72 LEU    0.0900
   1166 CB        -51.2820   -7.4120  -27.6430 C.3      72 LEU   -0.1800
   1167 CG        -51.7530   -8.8200  -28.0420 C.3      72 LEU    0.0900
   1168 CD1       -51.8110   -8.9510  -29.5470 C.3      72 LEU    0.0900
   1169 CD2       -50.8120   -9.8500  -27.4830 C.3      72 LEU   -0.0900
   1170 HN        -51.0410   -5.1320  -26.5090 H        72 LEU    0.0900
   1171 HA        -52.8470   -6.1910  -28.5050 H        72 LEU   -0.2700
   1172 HB1       -50.7740   -7.4800  -26.6580 H        72 LEU    0.0900
   1173 HB2       -50.5510   -7.0620  -28.4020 H        72 LEU    0.0900
   1174 HG        -52.7630   -9.0040  -27.6170 H        72 LEU    0.0900
   1175 HD11      -50.8040   -8.7750  -29.9850 H        72 LEU   -0.2700
   1176 HD12      -52.5150   -8.2000  -29.9660 H        72 LEU    0.0900
   1177 HD13      -52.1450   -9.9730  -29.8250 H        72 LEU    0.0900
   1178 HD21      -50.7840   -9.7790  -26.3750 H        72 LEU    0.0900
   1179 HD22      -49.7880   -9.6790  -27.8770 H        72 LEU    0.5100
   1180 HD23      -51.1560  -10.8680  -27.7650 H        72 LEU   -0.5100
   1181 N         -53.4470   -6.7950  -25.3630 N.am     73 ASN   -0.4700
   1182 CA        -54.4830   -7.2970  -24.4710 C.3      73 ASN    0.3100
   1183 C         -55.7920   -6.4990  -24.6750 C.2      73 ASN    0.0700
   1184 O         -56.8880   -6.9630  -24.3280 O.2      73 ASN    0.0900
   1185 CB        -53.9740   -7.1960  -23.0280 C.3      73 ASN   -0.1800
   1186 CG        -52.7380   -8.0680  -22.7750 C.2      73 ASN    0.0900
   1187 ND2       -52.8150   -9.2930  -22.8940 N.am     73 ASN    0.0900
   1188 OD1       -51.6270   -7.4660  -22.4360 O.2      73 ASN    0.5500
   1189 HN        -52.6790   -6.3290  -24.9320 H        73 ASN   -0.5500
   1190 HA        -54.6950   -8.3240  -24.7320 H        73 ASN   -0.6200
   1191 HB1       -54.7820   -7.5210  -22.3380 H        73 ASN    0.3200
   1192 HB2       -53.7110   -6.1400  -22.8110 H        73 ASN    0.3000
   1193 HD21      -52.0090   -9.8630  -22.7290 H        73 ASN    0.5100
   1194 HD22      -53.6820   -9.7180  -23.1550 H        73 ASN   -0.5100
   1195 N         -55.6300   -5.3050  -25.2660 N.am     74 TYR   -0.4700
   1196 CA        -56.6890   -4.3490  -25.6060 C.3      74 TYR    0.3100
   1197 C         -57.4460   -4.7280  -26.8850 C.2      74 TYR    0.0700
   1198 O         -58.6650   -4.8960  -26.8730 O.2      74 TYR    0.0900
   1199 CB        -56.0820   -2.9540  -25.7920 C.3      74 TYR   -0.1800
   1200 CG        -56.0430   -2.1460  -24.5310 C.ar     74 TYR    0.0900
   1201 CD1       -57.2190   -1.6430  -23.9700 C.ar     74 TYR    0.0900
   1202 CD2       -54.8430   -1.9030  -23.8720 C.ar     74 TYR    0.0000
   1203 CE1       -57.2030   -0.9230  -22.7750 C.ar     74 TYR   -0.1150
   1204 CE2       -54.8100   -1.1860  -22.6780 C.ar     74 TYR    0.1150
   1205 CZ        -55.9960   -0.7000  -22.1360 C.ar     74 TYR   -0.1150
   1206 OH        -55.9810    0.0080  -20.9550 O.3      74 TYR    0.1150
   1207 HN        -54.7170   -4.9980  -25.5180 H        74 TYR    0.1100
   1208 HA        -57.4120   -4.3440  -24.8030 H        74 TYR   -0.5400
   1209 HB1       -56.6880   -2.3860  -26.5300 H        74 TYR    0.4300
   1210 HB2       -55.0370   -3.0540  -26.1530 H        74 TYR   -0.1150
   1211 HD1       -58.1600   -1.8180  -24.4690 H        74 TYR    0.1150
   1212 HD2       -53.9210   -2.2760  -24.2940 H        74 TYR   -0.1150
   1213 HE1       -58.1220   -0.5430  -22.3540 H        74 TYR    0.1150
   1214 HE2       -53.8700   -1.0090  -22.1760 H        74 TYR    0.5100
   1215 HH        -55.0660    0.2030  -20.7390 H        74 TYR   -0.5100
   1216 N         -56.7260   -4.8410  -27.9990 N.am     75 ILE   -0.4700
   1217 CA        -57.3510   -5.2220  -29.2560 C.3      75 ILE    0.3100
   1218 C         -58.0440   -6.5990  -29.1550 C.2      75 ILE    0.0700
   1219 O         -59.1020   -6.7990  -29.7640 O.2      75 ILE    0.0900
   1220 CB        -56.3100   -5.2230  -30.4070 C.3      75 ILE   -0.0900
   1221 CG1       -55.9950   -3.7820  -30.8110 C.3      75 ILE    0.0900
   1222 CG2       -56.8100   -6.0130  -31.5950 C.3      75 ILE   -0.2700
   1223 CD        -57.2100   -2.8930  -30.9780 C.3      75 ILE    0.0900
   1224 HN        -55.7450   -4.6720  -28.0220 H        75 ILE    0.0900
   1225 HA        -58.1410   -4.5170  -29.4640 H        75 ILE    0.0900
   1226 HB        -55.3620   -5.6730  -30.0420 H        75 ILE   -0.1800
   1227 HG11      -55.4430   -3.8040  -31.7740 H        75 ILE    0.0900
   1228 HG12      -55.3420   -3.3370  -30.0310 H        75 ILE    0.0900
   1229 HG21      -57.8920   -5.8190  -31.7550 H        75 ILE   -0.2700
   1230 HG22      -56.6690   -7.1000  -31.4140 H        75 ILE    0.0900
   1231 HG23      -56.2580   -5.7110  -32.5100 H        75 ILE    0.0900
   1232 HD1       -57.6740   -2.6900  -29.9900 H        75 ILE    0.0900
   1233 HD2       -57.9610   -3.3970  -31.6250 H        75 ILE    0.5100
   1234 HD3       -56.9120   -1.9260  -31.4360 H        75 ILE   -0.5100
   1235 N         -57.4720   -7.5330  -28.3710 N.am     76 LEU   -0.4700
   1236 CA        -58.0270   -8.8930  -28.1950 C.3      76 LEU    0.3100
   1237 C         -59.0520   -9.0120  -27.0750 C.2      76 LEU    0.0700
   1238 O         -59.5630  -10.0940  -26.7930 O.2      76 LEU    0.0900
   1239 CB        -56.9000   -9.9160  -27.9830 C.3      76 LEU   -0.1800
   1240 CG        -56.0490  -10.0530  -29.2540 C.3      76 LEU    0.0900
   1241 CD1       -54.8690  -10.9500  -29.0230 C.3      76 LEU    0.0900
   1242 CD2       -56.8940  -10.5950  -30.3750 C.3      76 LEU   -0.0900
   1243 HN        -56.6330   -7.3450  -27.8670 H        76 LEU    0.0900
   1244 HA        -58.5960   -9.1390  -29.0790 H        76 LEU   -0.2700
   1245 HB1       -57.3420  -10.9020  -27.7290 H        76 LEU    0.0900
   1246 HB2       -56.2550   -9.5830  -27.1430 H        76 LEU    0.0900
   1247 HG        -55.6900   -9.0480  -29.5630 H        76 LEU    0.0900
   1248 HD11      -55.2070  -12.0010  -28.9010 H        76 LEU   -0.2700
   1249 HD12      -54.3330  -10.6400  -28.1010 H        76 LEU    0.0900
   1250 HD13      -54.1790  -10.8980  -29.8920 H        76 LEU    0.0900
   1251 HD21      -57.0680   -9.8060  -31.1390 H        76 LEU    0.0900
   1252 HD22      -57.8770  -10.9300  -29.9800 H        76 LEU    0.5100
   1253 HD23      -56.3750  -11.4500  -30.8600 H        76 LEU   -0.5100
   1254 N         -59.3410   -7.8770  -26.4440 N.am     77 LEU   -0.4700
   1255 CA        -60.3370   -7.7570  -25.3860 C.3      77 LEU    0.3100
   1256 C         -61.4390   -6.8560  -25.9650 C.2      77 LEU    0.0700
   1257 O         -62.4510   -6.5780  -25.3200 O.2      77 LEU    0.0900
   1258 CB        -59.7240   -7.1020  -24.1430 C.3      77 LEU   -0.1800
   1259 CG        -60.7000   -6.5230  -23.1190 C.3      77 LEU    0.0900
   1260 CD1       -61.4510   -7.6310  -22.4060 C.3      77 LEU    0.0900
   1261 CD2       -59.9170   -5.6790  -22.1410 C.3      77 LEU   -0.0900
   1262 HN        -58.8710   -7.0290  -26.6760 H        77 LEU    0.0900
   1263 HA        -60.6970   -8.7480  -25.1500 H        77 LEU   -0.2700
   1264 HB1       -59.0650   -6.2780  -24.4850 H        77 LEU    0.0900
   1265 HB2       -59.1080   -7.8670  -23.6270 H        77 LEU    0.0900
   1266 HG        -61.4260   -5.8610  -23.6370 H        77 LEU    0.0900
   1267 HD11      -60.7660   -8.4780  -22.1870 H        77 LEU   -0.2700
   1268 HD12      -62.2780   -8.0010  -23.0470 H        77 LEU    0.0900
   1269 HD13      -61.8620   -7.2520  -21.4460 H        77 LEU    0.0900
   1270 HD21      -60.1540   -4.6030  -22.2900 H        77 LEU    0.0900
   1271 HD22      -58.8270   -5.8270  -22.3000 H        77 LEU    0.5100
   1272 HD23      -60.1840   -5.9600  -21.1000 H        77 LEU   -0.5100
   1273 N         -61.2030   -6.3960  -27.1990 N.am     78 ASN   -0.4700
   1274 CA        -62.1190   -5.5560  -27.9680 C.3      78 ASN    0.3100
   1275 C         -62.8710   -6.5010  -28.9340 C.2      78 ASN    0.0700
   1276 O         -64.0490   -6.3150  -29.2530 O.2      78 ASN    0.0900
   1277 CB        -61.3050   -4.5040  -28.7300 C.3      78 ASN   -0.1800
   1278 CG        -62.1610   -3.6390  -29.6380 C.2      78 ASN    0.0900
   1279 ND2       -61.7410   -3.5170  -30.9050 N.am     78 ASN    0.0900
   1280 OD1       -63.1820   -3.0810  -29.2110 O.2      78 ASN    0.5500
   1281 HN        -60.3520   -6.6180  -27.6680 H        78 ASN   -0.5500
   1282 HA        -62.8090   -5.0850  -27.2840 H        78 ASN   -0.6200
   1283 HB1       -60.5420   -5.0200  -29.3510 H        78 ASN    0.3200
   1284 HB2       -60.7930   -3.8450  -27.9960 H        78 ASN    0.3000
   1285 HD21      -62.2620   -2.9600  -31.5520 H        78 ASN    0.5100
   1286 HD22      -60.9060   -3.9810  -31.2030 H        78 ASN   -0.5100
   1287 N         -62.1560   -7.5270  -29.3990 N.am     79 LEU   -0.4700
   1288 CA        -62.7350   -8.5600  -30.2400 C.3      79 LEU    0.3100
   1289 C         -63.6100   -9.3370  -29.2720 C.2      79 LEU    0.0700
   1290 O         -64.6440   -9.8700  -29.6410 O.2      79 LEU    0.0900
   1291 CB        -61.6400   -9.4600  -30.7930 C.3      79 LEU   -0.1800
   1292 CG        -60.9580   -8.7480  -31.9400 C.3      79 LEU    0.0900
   1293 CD1       -59.7330   -9.5040  -32.3660 C.3      79 LEU    0.0900
   1294 CD2       -61.9600   -8.6220  -33.0830 C.3      79 LEU   -0.0900
   1295 HN        -61.1880   -7.6300  -29.1900 H        79 LEU    0.0900
   1296 HA        -63.2700   -8.0780  -31.0450 H        79 LEU   -0.2700
   1297 HB1       -62.0820  -10.4140  -31.1520 H        79 LEU    0.0900
   1298 HB2       -60.8990   -9.6850  -29.9960 H        79 LEU    0.0900
   1299 HG        -60.6690   -7.7240  -31.6210 H        79 LEU    0.0900
   1300 HD11      -60.0120  -10.5280  -32.6950 H        79 LEU   -0.2700
   1301 HD12      -59.0250   -9.5860  -31.5140 H        79 LEU    0.0900
   1302 HD13      -59.2410   -8.9800  -33.2130 H        79 LEU    0.0900
   1303 HD21      -62.6500   -7.7710  -32.8940 H        79 LEU    0.0900
   1304 HD22      -62.5600   -9.5530  -33.1640 H        79 LEU    0.5100
   1305 HD23      -61.4230   -8.4370  -34.0380 H        79 LEU   -0.5100
   1306 N         -63.1890   -9.3740  -28.0110 N.am     80 ALA   -0.4700
   1307 CA        -63.9330  -10.0460  -26.9680 C.3      80 ALA    0.3100
   1308 C         -65.3260   -9.4370  -26.8610 C.2      80 ALA    0.0700
   1309 O         -66.2300  -10.0330  -26.2780 O.2      80 ALA    0.0900
   1310 CB        -63.2080   -9.8940  -25.6500 C.3      80 ALA   -0.2700
   1311 HN        -62.3390   -8.9380  -27.7270 H        80 ALA    0.0900
   1312 HA        -64.0240  -11.0890  -27.2330 H        80 ALA    0.0900
   1313 HB1       -63.4160   -8.8940  -25.2120 H        80 ALA    0.0900
   1314 HB2       -62.1130   -9.9910  -25.8080 H        80 ALA    0.5100
   1315 HB3       -63.5540  -10.6720  -24.9360 H        80 ALA   -0.5100
   1316 N         -65.5060   -8.2460  -27.4260 N.am     81 VAL   -0.4700
   1317 CA        -66.7980   -7.5880  -27.3630 C.3      81 VAL    0.3100
   1318 C         -67.5260   -7.5920  -28.7030 C.2      81 VAL    0.0700
   1319 O         -68.6870   -7.9840  -28.8030 O.2      81 VAL    0.0900
   1320 CB        -66.6350   -6.1380  -26.8860 C.3      81 VAL   -0.0900
   1321 CG1       -67.9900   -5.5200  -26.6330 C.3      81 VAL    0.0900
   1322 CG2       -65.8030   -6.1040  -25.6320 C.3      81 VAL   -0.2700
   1323 HN        -64.7800   -7.7630  -27.9080 H        81 VAL    0.0900
   1324 HA        -67.4230   -8.1410  -26.6780 H        81 VAL    0.0900
   1325 HB        -66.0990   -5.5510  -27.6610 H        81 VAL    0.0900
   1326 HG11      -68.2190   -5.5330  -25.5470 H        81 VAL   -0.2700
   1327 HG12      -68.7740   -6.0970  -27.1680 H        81 VAL    0.0900
   1328 HG13      -67.9950   -4.4660  -26.9850 H        81 VAL    0.0900
   1329 HG21      -64.7480   -6.3620  -25.8660 H        81 VAL    0.0900
   1330 HG22      -66.1950   -6.8390  -24.8970 H        81 VAL    0.5100
   1331 HG23      -65.8280   -5.0850  -25.1890 H        81 VAL   -0.5100
   1332 N         -66.8340   -7.1620  -29.7470 N.am     82 ALA   -0.4700
   1333 CA        -67.4330   -7.1080  -31.0700 C.3      82 ALA    0.3100
   1334 C         -68.0660   -8.4400  -31.4230 C.2      82 ALA    0.0700
   1335 O         -69.1240   -8.5040  -32.0600 O.2      82 ALA    0.0900
   1336 CB        -66.3750   -6.7550  -32.0870 C.3      82 ALA   -0.2700
   1337 HN        -65.8860   -6.8620  -29.6760 H        82 ALA    0.0900
   1338 HA        -68.2140   -6.3620  -31.0600 H        82 ALA    0.0900
   1339 HB1       -65.5700   -7.5220  -32.0830 H        82 ALA    0.0900
   1340 HB2       -65.9260   -5.7690  -31.8400 H        82 ALA    0.5100
   1341 HB3       -66.8230   -6.7190  -33.1030 H        82 ALA   -0.5100
   1342 N         -67.4070   -9.5020  -30.9780 N.am     83 ASP   -0.4700
   1343 CA        -67.8580  -10.8470  -31.2560 C.3      83 ASP    0.3100
   1344 C         -69.1020  -11.2520  -30.4920 C.2      83 ASP    0.0700
   1345 O         -69.9970  -11.8740  -31.0710 O.2      83 ASP    0.0900
   1346 CB        -66.7200  -11.8320  -31.0020 C.3      83 ASP   -0.2800
   1347 CG        -65.4420  -11.4480  -31.7490 C.2      83 ASP    0.0900
   1348 OD1       -65.5180  -10.6700  -32.7440 O.co2    83 ASP    0.0900
   1349 OD2       -64.3600  -11.9380  -31.3390 O.co2    83 ASP    0.6200
   1350 HN        -66.5750   -9.4210  -30.4340 H        83 ASP   -0.7600
   1351 HA        -68.1750  -10.8920  -32.2860 H        83 ASP   -0.7600
   1352 HB1       -67.0350  -12.8440  -31.3360 H        83 ASP    0.5100
   1353 HB2       -66.5000  -11.8610  -29.9140 H        83 ASP   -0.5100
   1354 N         -69.1830  -10.9200  -29.2010 N.am     84 LEU   -0.4700
   1355 CA        -70.3900  -11.2610  -28.4600 C.3      84 LEU    0.3100
   1356 C         -71.5840  -10.4910  -29.0380 C.2      84 LEU    0.0700
   1357 O         -72.7480  -10.8850  -28.8270 O.2      84 LEU    0.0900
   1358 CB        -70.2450  -10.9600  -26.9700 C.3      84 LEU   -0.1800
   1359 CG        -69.3250  -11.8950  -26.2000 C.3      84 LEU    0.0900
   1360 CD1       -69.6830  -11.8310  -24.7330 C.3      84 LEU    0.0900
   1361 CD2       -69.4900  -13.3100  -26.6910 C.3      84 LEU   -0.0900
   1362 HN        -68.4570  -10.4440  -28.7090 H        84 LEU    0.0900
   1363 HA        -70.5790  -12.3130  -28.6070 H        84 LEU   -0.2700
   1364 HB1       -71.2540  -11.0120  -26.5090 H        84 LEU    0.0900
   1365 HB2       -69.8540   -9.9260  -26.8640 H        84 LEU    0.0900
   1366 HG        -68.2670  -11.5850  -26.3440 H        84 LEU    0.0900
   1367 HD11      -70.7370  -12.1440  -24.5840 H        84 LEU   -0.2700
   1368 HD12      -69.5640  -10.7910  -24.3600 H        84 LEU    0.0900
   1369 HD13      -69.0240  -12.5140  -24.1540 H        84 LEU    0.0900
   1370 HD21      -69.0700  -13.4090  -27.7150 H        84 LEU    0.0900
   1371 HD22      -70.5680  -13.5760  -26.7230 H        84 LEU    0.5100
   1372 HD23      -68.9500  -14.0080  -26.0170 H        84 LEU   -0.5100
   1373 N         -71.2940   -9.3990  -29.7690 N.am     85 PHE   -0.4700
   1374 CA        -72.3300   -8.5920  -30.4180 C.3      85 PHE    0.3100
   1375 C         -72.7860   -9.3370  -31.6550 C.2      85 PHE    0.0700
   1376 O         -73.8950   -9.1470  -32.1610 O.2      85 PHE    0.0900
   1377 CB        -71.7840   -7.2240  -30.7960 C.3      85 PHE   -0.1800
   1378 CG        -71.7580   -6.2630  -29.6540 C.ar     85 PHE    0.0900
   1379 CD1       -72.9460   -5.8330  -29.0640 C.ar     85 PHE    0.0900
   1380 CD2       -70.5480   -5.7800  -29.1650 C.ar     85 PHE    0.0000
   1381 CE1       -72.9210   -4.9300  -28.0040 C.ar     85 PHE   -0.1150
   1382 CE2       -70.5110   -4.8760  -28.1060 C.ar     85 PHE    0.1150
   1383 CZ        -71.6920   -4.4510  -27.5240 C.ar     85 PHE   -0.1150
   1384 HN        -70.3560   -9.0900  -29.9030 H        85 PHE    0.1150
   1385 HA        -73.1540   -8.4890  -29.7280 H        85 PHE   -0.1150
   1386 HB1       -72.4240   -6.7790  -31.5880 H        85 PHE    0.1150
   1387 HB2       -70.7420   -7.3310  -31.1640 H        85 PHE   -0.1150
   1388 HD1       -73.8920   -6.2000  -29.4340 H        85 PHE    0.1150
   1389 HD2       -69.6230   -6.1100  -29.6130 H        85 PHE   -0.1150
   1390 HE1       -73.8440   -4.6010  -27.5510 H        85 PHE    0.1150
   1391 HE2       -69.5650   -4.5090  -27.7400 H        85 PHE    0.5100
   1392 HZ        -71.6680   -3.7500  -26.7030 H        85 PHE   -0.5100
   1393 N         -71.9040  -10.2080  -32.1270 N.am     86 MET   -0.4700
   1394 CA        -72.1960  -11.0370  -33.2570 C.3      86 MET    0.3100
   1395 C         -73.1740  -12.1170  -32.8120 C.2      86 MET    0.0700
   1396 O         -74.2350  -12.2720  -33.4130 O.2      86 MET    0.0900
   1397 CB        -70.9040  -11.6500  -33.7900 C.3      86 MET   -0.1800
   1398 CG        -70.0050  -10.5930  -34.4180 C.3      86 MET    0.0900
   1399 SD        -68.5690  -11.1600  -35.4080 S.3      86 MET    0.0900
   1400 CE        -69.3270  -12.2410  -36.6680 C.3      86 MET   -0.1400
   1401 HN        -71.0010  -10.3240  -31.7180 H        86 MET    0.0900
   1402 HA        -72.6680  -10.4270  -34.0140 H        86 MET    0.0900
   1403 HB1       -71.1520  -12.4180  -34.5530 H        86 MET   -0.0900
   1404 HB2       -70.3610  -12.1380  -32.9520 H        86 MET   -0.2200
   1405 HG1       -69.6230   -9.9590  -33.5920 H        86 MET    0.0900
   1406 HG2       -70.6470   -9.9680  -35.0720 H        86 MET    0.0900
   1407 HE1       -69.2820  -11.7780  -37.6770 H        86 MET    0.0900
   1408 HE2       -70.3940  -12.4250  -36.4220 H        86 MET    0.5100
   1409 HE3       -68.7910  -13.2130  -36.7110 H        86 MET   -0.5100
   1410 N         -72.8300  -12.8260  -31.7290 N.am     87 VAL   -0.4700
   1411 CA        -73.6440  -13.9180  -31.1670 C.3      87 VAL    0.3100
   1412 C         -75.1050  -13.5930  -30.7840 C.2      87 VAL    0.0700
   1413 O         -76.0290  -14.0980  -31.4290 O.2      87 VAL    0.0900
   1414 CB        -72.9290  -14.5700  -29.9400 C.3      87 VAL   -0.0900
   1415 CG1       -73.7030  -15.7770  -29.4440 C.3      87 VAL    0.0900
   1416 CG2       -71.5320  -15.0110  -30.3230 C.3      87 VAL   -0.2700
   1417 HN        -71.9810  -12.6390  -31.2420 H        87 VAL    0.0900
   1418 HA        -73.7980  -14.6520  -31.9440 H        87 VAL    0.0900
   1419 HB        -72.8510  -13.8230  -29.1210 H        87 VAL    0.0900
   1420 HG11      -73.9390  -16.4550  -30.2930 H        87 VAL   -0.2700
   1421 HG12      -74.6570  -15.4490  -28.9770 H        87 VAL    0.0900
   1422 HG13      -73.0960  -16.3370  -28.7010 H        87 VAL    0.0900
   1423 HG21      -70.9350  -14.1380  -30.6630 H        87 VAL    0.0900
   1424 HG22      -71.5830  -15.7490  -31.1520 H        87 VAL    0.5100
   1425 HG23      -71.0250  -15.4670  -29.4460 H        87 VAL   -0.5100
   1426 N         -75.3280  -12.7640  -29.7550 N.am     88 PHE   -0.4700
   1427 CA        -76.7000  -12.4290  -29.3210 C.3      88 PHE    0.3100
   1428 C         -77.4020  -11.3900  -30.1860 C.2      88 PHE    0.0700
   1429 O         -78.6360  -11.3270  -30.2640 O.2      88 PHE    0.0900
   1430 CB        -76.6700  -11.9410  -27.8800 C.3      88 PHE   -0.1800
   1431 CG        -76.0450  -12.9140  -26.9500 C.ar     88 PHE    0.0900
   1432 CD1       -76.6670  -14.1280  -26.6820 C.ar     88 PHE    0.0900
   1433 CD2       -74.7940  -12.6670  -26.4020 C.ar     88 PHE    0.0000
   1434 CE1       -76.0480  -15.1000  -25.8850 C.ar     88 PHE   -0.1150
   1435 CE2       -74.1660  -13.6310  -25.6050 C.ar     88 PHE    0.1150
   1436 CZ        -74.7950  -14.8510  -25.3500 C.ar     88 PHE   -0.1150
   1437 HN        -74.5860  -12.3410  -29.2420 H        88 PHE    0.1150
   1438 HA        -77.3100  -13.3150  -29.4090 H        88 PHE   -0.1150
   1439 HB1       -77.7090  -11.7640  -27.5290 H        88 PHE    0.1150
   1440 HB2       -76.0810  -11.0000  -27.8210 H        88 PHE   -0.1150
   1441 HD1       -77.6450  -14.3240  -27.0950 H        88 PHE    0.1150
   1442 HD2       -74.3020  -11.7260  -26.5930 H        88 PHE   -0.1150
   1443 HE1       -76.5460  -16.0380  -25.6900 H        88 PHE    0.1150
   1444 HE2       -73.1910  -13.4300  -25.1850 H        88 PHE    0.5100
   1445 HZ        -74.3070  -15.5970  -24.7390 H        88 PHE   -0.5100
   1446 N         -76.5890  -10.5580  -30.8240 N.am     89 GLY   -0.4700
   1447 CA        -77.1210   -9.5380  -31.6900 C.3      89 GLY    0.3100
   1448 C         -77.4260  -10.1570  -33.0320 C.2      89 GLY   -0.0200
   1449 O         -78.5040   -9.9520  -33.5700 O.2      89 GLY    0.0900
   1450 HN        -75.5970  -10.6000  -30.7370 H        89 GLY    0.0900
   1451 HA1       -76.3860   -8.7540  -31.8020 H        89 GLY    0.5100
   1452 HA2       -78.0250   -9.1410  -31.2510 H        89 GLY   -0.5100
   1453 N         -76.4920  -10.9400  -33.5650 N.am     90 GLY   -0.4700
   1454 CA        -76.7030  -11.5380  -34.8730 C.3      90 GLY    0.3100
   1455 C         -77.0990  -12.9990  -34.9590 C.2      90 GLY   -0.0200
   1456 O         -78.1560  -13.3260  -35.5030 O.2      90 GLY    0.0900
   1457 HN        -75.6300  -11.1470  -33.1080 H        90 GLY    0.0900
   1458 HA1       -75.7750  -11.4220  -35.4100 H        90 GLY    0.5100
   1459 HA2       -77.4830  -10.9620  -35.3460 H        90 GLY   -0.5100
   1460 N         -76.2530  -13.8740  -34.4190 N.am     91 PHE   -0.4700
   1461 CA        -76.4730  -15.3170  -34.4450 C.3      91 PHE    0.3100
   1462 C         -77.7670  -15.8050  -33.8030 C.2      91 PHE    0.0700
   1463 O         -78.3960  -16.7350  -34.3130 O.2      91 PHE    0.0900
   1464 CB        -75.2710  -16.0410  -33.8240 C.3      91 PHE   -0.1800
   1465 CG        -73.9970  -15.8760  -34.6020 C.ar     91 PHE    0.0900
   1466 CD1       -74.0160  -15.3070  -35.8730 C.ar     91 PHE    0.0900
   1467 CD2       -72.7780  -16.2830  -34.0670 C.ar     91 PHE    0.0000
   1468 CE1       -72.8490  -15.1450  -36.5990 C.ar     91 PHE   -0.1150
   1469 CE2       -71.5940  -16.1290  -34.7850 C.ar     91 PHE    0.1150
   1470 CZ        -71.6320  -15.5550  -36.0570 C.ar     91 PHE   -0.1150
   1471 HN        -75.4160  -13.5760  -33.9660 H        91 PHE    0.1150
   1472 HA        -76.6070  -15.6210  -35.4730 H        91 PHE   -0.1150
   1473 HB1       -75.4860  -17.1300  -33.7720 H        91 PHE    0.1150
   1474 HB2       -75.0880  -15.6400  -32.8040 H        91 PHE   -0.1150
   1475 HD1       -74.9560  -14.9870  -36.2990 H        91 PHE    0.1150
   1476 HD2       -72.7500  -16.7230  -33.0810 H        91 PHE   -0.1150
   1477 HE1       -72.8810  -14.7000  -37.5830 H        91 PHE    0.1150
   1478 HE2       -70.6540  -16.4530  -34.3620 H        91 PHE    0.5100
   1479 HZ        -70.7190  -15.4280  -36.6210 H        91 PHE   -0.5100
   1480 N         -78.1730  -15.2110  -32.6810 N.am     92 THR   -0.4700
   1481 CA        -79.4280  -15.6220  -32.0680 C.3      92 THR    0.3100
   1482 C         -80.5070  -15.3640  -33.1120 C.2      92 THR    0.0700
   1483 O         -81.3540  -16.2120  -33.3610 O.2      92 THR    0.0900
   1484 CB        -79.7610  -14.8030  -30.8230 C.3      92 THR    0.1400
   1485 CG2       -78.7940  -15.1350  -29.6900 C.3      92 THR    0.0900
   1486 OG1       -79.7110  -13.4080  -31.1450 O.3      92 THR   -0.6600
   1487 HN        -77.6590  -14.4880  -32.2270 H        92 THR    0.4300
   1488 HA        -79.3390  -16.6660  -31.8080 H        92 THR   -0.2700
   1489 HB        -80.7820  -15.0570  -30.4640 H        92 THR    0.0900
   1490 HG1       -79.7680  -12.9410  -30.3090 H        92 THR    0.0900
   1491 HG21      -77.7460  -15.0780  -30.0540 H        92 THR    0.0900
   1492 HG22      -78.9850  -16.1650  -29.3190 H        92 THR    0.5100
   1493 HG23      -78.9210  -14.4090  -28.8600 H        92 THR   -0.5100
   1494 N         -80.4370  -14.1930  -33.7520 N.am     93 THR   -0.4700
   1495 CA        -81.3930  -13.7870  -34.7820 C.3      93 THR    0.3100
   1496 C         -81.1700  -14.4430  -36.1370 C.2      93 THR    0.0700
   1497 O         -81.8730  -14.1370  -37.0810 O.2      93 THR    0.0900
   1498 CB        -81.3600  -12.2690  -35.0130 C.3      93 THR    0.1400
   1499 CG2       -82.6800  -11.8100  -35.6080 C.3      93 THR    0.0900
   1500 OG1       -81.1450  -11.5930  -33.7670 O.3      93 THR   -0.6600
   1501 HN        -79.7180  -13.5320  -33.5500 H        93 THR    0.4300
   1502 HA        -82.3770  -14.0930  -34.4580 H        93 THR   -0.2700
   1503 HB        -80.5350  -12.0110  -35.7100 H        93 THR    0.0900
   1504 HG1       -80.2590  -11.2290  -33.8130 H        93 THR    0.0900
   1505 HG21      -83.5240  -12.3480  -35.1240 H        93 THR    0.0900
   1506 HG22      -82.6990  -12.0250  -36.6980 H        93 THR    0.5100
   1507 HG23      -82.8120  -10.7200  -35.4390 H        93 THR   -0.5100
   1508 N         -80.1980  -15.3510  -36.2340 N.am     94 THR   -0.4700
   1509 CA        -79.8970  -16.0390  -37.4910 C.3      94 THR    0.3100
   1510 C         -80.0790  -17.5690  -37.4130 C.2      94 THR    0.0700
   1511 O         -80.3800  -18.2250  -38.4160 O.2      94 THR    0.0900
   1512 CB        -78.4550  -15.7380  -37.9440 C.3      94 THR    0.1400
   1513 CG2       -78.1760  -14.2480  -37.8730 C.3      94 THR    0.0900
   1514 OG1       -77.5330  -16.4280  -37.0990 O.3      94 THR   -0.6600
   1515 HN        -79.6310  -15.6020  -35.4530 H        94 THR    0.4300
   1516 HA        -80.6020  -15.6990  -38.2350 H        94 THR   -0.2700
   1517 HB        -78.3100  -16.0780  -38.9910 H        94 THR    0.0900
   1518 HG1       -77.7950  -16.2220  -36.1980 H        94 THR    0.0900
   1519 HG21      -77.4630  -14.0310  -37.0500 H        94 THR    0.0900
   1520 HG22      -79.1200  -13.6960  -37.6790 H        94 THR    0.5100
   1521 HG23      -77.7300  -13.9010  -38.8300 H        94 THR   -0.5100
   1522 N         -79.8740  -18.1390  -36.2210 N.am     95 LEU   -0.4700
   1523 CA        -80.0370  -19.5730  -36.0290 C.3      95 LEU    0.3100
   1524 C         -81.5240  -19.7590  -36.0870 C.2      95 LEU    0.0700
   1525 O         -82.0390  -20.5460  -36.8650 O.2      95 LEU    0.0900
   1526 CB        -79.5100  -20.0040  -34.6510 C.3      95 LEU   -0.1800
   1527 CG        -80.4600  -20.6300  -33.6270 C.3      95 LEU    0.0900
   1528 CD1       -81.1260  -21.8670  -34.2020 C.3      95 LEU    0.0900
   1529 CD2       -79.6710  -20.9810  -32.3770 C.3      95 LEU   -0.0900
   1530 HN        -79.6020  -17.6130  -35.4190 H        95 LEU    0.0900
   1531 HA        -79.4930  -20.0790  -36.8130 H        95 LEU   -0.2700
   1532 HB1       -79.0760  -19.1000  -34.1770 H        95 LEU    0.0900
   1533 HB2       -78.7030  -20.7420  -34.8340 H        95 LEU    0.0900
   1534 HG        -81.2390  -19.8890  -33.3460 H        95 LEU    0.0900
   1535 HD11      -80.5390  -22.2520  -35.0630 H        95 LEU   -0.2700
   1536 HD12      -82.1500  -21.6160  -34.5550 H        95 LEU    0.0900
   1537 HD13      -81.1820  -22.6620  -33.4270 H        95 LEU    0.0900
   1538 HD21      -79.3640  -20.0550  -31.8460 H        95 LEU    0.0900
   1539 HD22      -78.7580  -21.5500  -32.6540 H        95 LEU    0.5100
   1540 HD23      -80.2990  -21.5900  -31.6920 H        95 LEU   -0.5100
   1541 N         -82.2090  -18.9930  -35.2480 N.am     96 TYR   -0.4700
   1542 CA        -83.6570  -18.9990  -35.1440 C.3      96 TYR    0.3100
   1543 C         -84.3430  -18.9370  -36.5110 C.2      96 TYR    0.0700
   1544 O         -85.4500  -19.4560  -36.6870 O.2      96 TYR    0.0900
   1545 CB        -84.0840  -17.8010  -34.2980 C.3      96 TYR   -0.1800
   1546 CG        -85.5610  -17.6750  -34.0890 C.ar     96 TYR    0.0900
   1547 CD1       -86.1980  -18.3890  -33.0790 C.ar     96 TYR    0.0900
   1548 CD2       -86.3190  -16.8280  -34.8930 C.ar     96 TYR    0.0000
   1549 CE1       -87.5620  -18.2570  -32.8700 C.ar     96 TYR   -0.1150
   1550 CE2       -87.6810  -16.6860  -34.7000 C.ar     96 TYR    0.1150
   1551 CZ        -88.3040  -17.3980  -33.6840 C.ar     96 TYR   -0.1150
   1552 OH        -89.6620  -17.2380  -33.4720 O.3      96 TYR    0.1150
   1553 HN        -81.7440  -18.3610  -34.6350 H        96 TYR    0.1100
   1554 HA        -83.9650  -19.9260  -34.6810 H        96 TYR   -0.5400
   1555 HB1       -83.7470  -16.8680  -34.7980 H        96 TYR    0.4300
   1556 HB2       -83.6200  -17.8840  -33.2930 H        96 TYR   -0.1150
   1557 HD1       -85.6230  -19.0520  -32.4510 H        96 TYR    0.1150
   1558 HD2       -85.8350  -16.2720  -35.6810 H        96 TYR   -0.1150
   1559 HE1       -88.0480  -18.8140  -32.0820 H        96 TYR    0.1150
   1560 HE2       -88.2560  -16.0260  -35.3340 H        96 TYR    0.5100
   1561 HH        -89.9620  -16.5040  -34.0140 H        96 TYR   -0.5100
   1562 N         -83.6750  -18.2960  -37.4710 N.am     97 THR   -0.4700
   1563 CA        -84.1910  -18.1290  -38.8270 C.3      97 THR    0.3100
   1564 C         -84.2620  -19.4250  -39.6350 C.2      97 THR    0.0700
   1565 O         -85.3250  -19.7610  -40.1800 O.2      97 THR    0.0900
   1566 CB        -83.3550  -17.0770  -39.6080 C.3      97 THR    0.1400
   1567 CG2       -83.4590  -17.2950  -41.1150 C.3      97 THR    0.0900
   1568 OG1       -83.8200  -15.7590  -39.2880 O.3      97 THR   -0.6600
   1569 HN        -82.7780  -17.8940  -37.3000 H        97 THR    0.4300
   1570 HA        -85.2200  -17.8120  -38.7560 H        97 THR   -0.2700
   1571 HB        -82.2840  -17.1600  -39.3270 H        97 THR    0.0900
   1572 HG1       -83.3050  -15.4750  -38.5290 H        97 THR    0.0900
   1573 HG21      -84.5240  -17.3900  -41.4150 H        97 THR    0.0900
   1574 HG22      -82.9260  -18.2280  -41.4000 H        97 THR    0.5100
   1575 HG23      -83.0140  -16.4310  -41.6540 H        97 THR   -0.5100
   1576 N         -83.1340  -20.1430  -39.7100 N.am     98 SER   -0.4700
   1577 CA        -83.0250  -21.4110  -40.4490 C.3      98 SER    0.3100
   1578 C         -83.9920  -22.5150  -39.9700 C.2      98 SER    0.0700
   1579 O         -84.4460  -23.3410  -40.7680 O.2      98 SER    0.0900
   1580 CB        -81.5820  -21.9160  -40.3770 C.3      98 SER    0.0500
   1581 OG        -80.6830  -20.8790  -40.7340 O.3      98 SER    0.0900
   1582 HN        -82.3000  -19.8440  -39.2560 H        98 SER    0.0900
   1583 HA        -83.3160  -21.2350  -41.4750 H        98 SER   -0.6600
   1584 HB1       -81.4460  -22.7660  -41.0790 H        98 SER    0.4300
   1585 HB2       -81.3520  -22.2490  -39.3430 H        98 SER    0.5100
   1586 HG1       -80.9120  -20.6270  -41.6310 H        98 SER   -0.5100
   1587 N         -84.3010  -22.5280  -38.6700 N.am     99 LEU   -0.4700
   1588 CA        -85.2400  -23.4930  -38.1010 C.3      99 LEU    0.3100
   1589 C         -86.6030  -23.2310  -38.7460 C.2      99 LEU    0.0700
   1590 O         -87.4500  -24.1190  -38.8160 O.2      99 LEU    0.0900
   1591 CB        -85.3570  -23.3220  -36.5700 C.3      99 LEU   -0.1800
   1592 CG        -84.1410  -23.5580  -35.6600 C.3      99 LEU    0.0900
   1593 CD1       -84.5420  -23.3280  -34.2010 C.3      99 LEU    0.0900
   1594 CD2       -83.6130  -24.9700  -35.8520 C.3      99 LEU   -0.0900
   1595 HN        -83.9040  -21.8770  -38.0280 H        99 LEU    0.0900
   1596 HA        -84.8830  -24.4830  -38.3390 H        99 LEU   -0.2700
   1597 HB1       -86.1470  -24.0230  -36.2320 H        99 LEU    0.0900
   1598 HB2       -85.6900  -22.2810  -36.3900 H        99 LEU    0.0900
   1599 HG        -83.3260  -22.8560  -35.9380 H        99 LEU    0.0900
   1600 HD11      -85.3540  -24.0290  -33.9130 H        99 LEU   -0.2700
   1601 HD12      -84.9100  -22.2880  -34.0700 H        99 LEU    0.0900
   1602 HD13      -83.6690  -23.5040  -33.5370 H        99 LEU    0.0900
   1603 HD21      -83.3050  -25.1210  -36.9090 H        99 LEU    0.0900
   1604 HD22      -84.4050  -25.7080  -35.6040 H        99 LEU    0.5100
   1605 HD23      -82.7300  -25.1350  -35.1990 H        99 LEU   -0.5100
   1606 N         -86.8050  -22.0030  -39.2220 N.am    100 HSE   -0.4700
   1607 CA        -88.0460  -21.6390  -39.8770 C.3     100 HSE    0.3100
   1608 C         -87.9280  -21.6090  -41.3840 C.2     100 HSE    0.0700
   1609 O         -88.9110  -21.3720  -42.0680 O.2     100 HSE    0.0900
   1610 CB        -88.5380  -20.2840  -39.3890 C.3     100 HSE   -0.0800
   1611 CG        -89.1180  -20.3180  -38.0140 C.ar    100 HSE    0.0900
   1612 CD2       -88.6130  -19.5760  -36.9750 C.ar    100 HSE    0.0900
   1613 ND1       -90.1490  -21.0380  -37.5030 N.ar    100 HSE   -0.7000
   1614 CE1       -90.2410  -20.7230  -36.1760 C.ar    100 HSE    0.2200
   1615 NE2       -89.3030  -19.8350  -35.8740 N.ar    100 HSE    0.2500
   1616 HN        -86.1190  -21.2840  -39.1490 H       100 HSE    0.1300
   1617 HA        -88.7750  -22.4030  -39.6570 H       100 HSE   -0.3600
   1618 HB1       -89.3190  -19.9160  -40.0870 H       100 HSE    0.3200
   1619 HB2       -87.6840  -19.5730  -39.3900 H       100 HSE   -0.0500
   1620 HD2       -87.7890  -18.8760  -36.9890 H       100 HSE    0.0900
   1621 HE1       -90.9580  -21.1230  -35.4600 H       100 HSE    0.5100
   1622 HE2       -89.1350  -19.4250  -34.9770 H       100 HSE   -0.5100
   1623 N         -86.7380  -21.8550  -41.9120 N.am    101 GLY   -0.4700
   1624 CA        -86.5570  -21.8500  -43.3570 C.3     101 GLY    0.3100
   1625 C         -86.7340  -20.5140  -44.0780 C.2     101 GLY   -0.0200
   1626 O         -86.7190  -20.4540  -45.3140 O.2     101 GLY    0.0900
   1627 HN        -85.9310  -22.0490  -41.3590 H       101 GLY    0.0900
   1628 HA1       -87.2770  -22.5450  -43.7640 H       101 GLY    0.5100
   1629 HA2       -85.5530  -22.2000  -43.5470 H       101 GLY   -0.5100
   1630 N         -86.9010  -19.4380  -43.3130 N.am    102 TYR   -0.4700
   1631 CA        -87.0810  -18.1060  -43.8730 C.3     102 TYR    0.3100
   1632 C         -87.2230  -17.1260  -42.6920 C.2     102 TYR    0.0700
   1633 O         -87.6690  -17.5170  -41.6110 O.2     102 TYR    0.0900
   1634 CB        -88.3350  -18.0820  -44.7630 C.3     102 TYR   -0.1800
   1635 CG        -89.6160  -17.9220  -43.9810 C.ar    102 TYR    0.0900
   1636 CD1       -89.9660  -18.8210  -42.9840 C.ar    102 TYR    0.0900
   1637 CD2       -90.4340  -16.8100  -44.1750 C.ar    102 TYR    0.0000
   1638 CE1       -91.0910  -18.6050  -42.1890 C.ar    102 TYR   -0.1150
   1639 CE2       -91.5580  -16.5830  -43.3870 C.ar    102 TYR    0.1150
   1640 CZ        -91.8760  -17.4760  -42.3950 C.ar    102 TYR   -0.1150
   1641 OH        -92.9480  -17.2010  -41.5750 O.3     102 TYR    0.1150
   1642 HN        -86.9120  -19.4970  -42.3180 H       102 TYR    0.1100
   1643 HA        -86.2020  -17.8610  -44.4510 H       102 TYR   -0.5400
   1644 HB1       -88.4060  -19.0370  -45.3250 H       102 TYR    0.4300
   1645 HB2       -88.2690  -17.2270  -45.4690 H       102 TYR   -0.1150
   1646 HD1       -89.3580  -19.6990  -42.8220 H       102 TYR    0.1150
   1647 HD2       -90.1900  -16.1070  -44.9580 H       102 TYR   -0.1150
   1648 HE1       -91.3520  -19.3120  -41.4150 H       102 TYR    0.1150
   1649 HE2       -92.1740  -15.7120  -43.5550 H       102 TYR    0.5100
   1650 HH        -93.4470  -16.4820  -41.9700 H       102 TYR   -0.5100
   1651 N         -86.8250  -15.8640  -42.8890 N.am    103 PHE   -0.4700
   1652 CA        -86.9120  -14.8230  -41.8510 C.3     103 PHE    0.3100
   1653 C         -88.3390  -14.6610  -41.3230 C.2     103 PHE    0.0700
   1654 O         -89.2900  -14.7530  -42.0840 O.2     103 PHE    0.0900
   1655 CB        -86.4540  -13.4690  -42.4110 C.3     103 PHE   -0.1800
   1656 CG        -84.9660  -13.3150  -42.5290 C.ar    103 PHE    0.0900
   1657 CD1       -84.1550  -13.4190  -41.4090 C.ar    103 PHE    0.0900
   1658 CD2       -84.3860  -13.0020  -43.7490 C.ar    103 PHE    0.0000
   1659 CE1       -82.7910  -13.2150  -41.4950 C.ar    103 PHE   -0.1150
   1660 CE2       -83.0230  -12.7960  -43.8440 C.ar    103 PHE    0.1150
   1661 CZ        -82.2220  -12.9030  -42.7070 C.ar    103 PHE   -0.1150
   1662 HN        -86.4460  -15.5690  -43.7620 H       103 PHE    0.1150
   1663 HA        -86.2840  -15.1200  -41.0240 H       103 PHE   -0.1150
   1664 HB1       -86.8120  -12.6580  -41.7410 H       103 PHE    0.1150
   1665 HB2       -86.8750  -13.3360  -43.4300 H       103 PHE   -0.1150
   1666 HD1       -84.5970  -13.6650  -40.4540 H       103 PHE    0.1150
   1667 HD2       -85.0030  -12.9210  -44.6320 H       103 PHE   -0.1150
   1668 HE1       -82.1740  -13.3000  -40.6140 H       103 PHE    0.1150
   1669 HE2       -82.5780  -12.5520  -44.7980 H       103 PHE    0.5100
   1670 HZ        -81.1570  -12.7410  -42.7790 H       103 PHE   -0.5100
   1671 N         -88.5040  -14.3960  -40.0330 N.am    104 VAL   -0.4700
   1672 CA        -89.8510  -14.2330  -39.5010 C.3     104 VAL    0.3100
   1673 C         -90.0870  -12.8530  -38.9140 C.2     104 VAL    0.0700
   1674 O         -91.1140  -12.2200  -39.1810 O.2     104 VAL    0.0900
   1675 CB        -90.1650  -15.2720  -38.4080 C.3     104 VAL   -0.0900
   1676 CG1       -90.0660  -16.6650  -38.9700 C.3     104 VAL    0.0900
   1677 CG2       -89.2200  -15.0930  -37.2300 C.3     104 VAL   -0.2700
   1678 HN        -87.7460  -14.2990  -39.3920 H       104 VAL    0.0900
   1679 HA        -90.5440  -14.3410  -40.3230 H       104 VAL    0.0900
   1680 HB        -91.1920  -15.1020  -38.0200 H       104 VAL    0.0900
   1681 HG11      -89.0400  -16.8500  -39.3550 H       104 VAL   -0.2700
   1682 HG12      -90.7850  -16.7870  -39.8080 H       104 VAL    0.0900
   1683 HG13      -90.2850  -17.4110  -38.1770 H       104 VAL    0.0900
   1684 HG21      -89.7270  -14.5300  -36.4160 H       104 VAL    0.0900
   1685 HG22      -88.3220  -14.5240  -37.5490 H       104 VAL    0.5100
   1686 HG23      -88.9140  -16.0860  -36.8370 H       104 VAL   -0.5100
   1687 N         -89.1220  -12.3930  -38.1150 N.am    105 PHE   -0.4700
   1688 CA        -89.1750  -11.0950  -37.4420 C.3     105 PHE    0.3100
   1689 C         -89.4930   -9.8800  -38.3440 C.2     105 PHE    0.0700
   1690 O         -89.6620   -8.7540  -37.8490 O.2     105 PHE    0.0900
   1691 CB        -87.8480  -10.8640  -36.6920 C.3     105 PHE   -0.1800
   1692 CG        -87.6370  -11.7880  -35.5030 C.ar    105 PHE    0.0900
   1693 CD1       -86.4900  -12.5860  -35.4070 C.ar    105 PHE    0.0900
   1694 CD2       -88.5780  -11.8420  -34.4640 C.ar    105 PHE    0.0000
   1695 CE1       -86.2830  -13.4180  -34.2950 C.ar    105 PHE   -0.1150
   1696 CE2       -88.3810  -12.6720  -33.3480 C.ar    105 PHE    0.1150
   1697 CZ        -87.2340  -13.4590  -33.2660 C.ar    105 PHE   -0.1150
   1698 HN        -88.3010  -12.9280  -37.9370 H       105 PHE    0.1150
   1699 HA        -90.0070  -11.1010  -36.7540 H       105 PHE   -0.1150
   1700 HB1       -87.8250   -9.8240  -36.3050 H       105 PHE    0.1150
   1701 HB2       -87.0000  -11.0310  -37.3900 H       105 PHE   -0.1150
   1702 HD1       -85.7540  -12.5600  -36.1970 H       105 PHE    0.1150
   1703 HD2       -89.4680  -11.2340  -34.5230 H       105 PHE   -0.1150
   1704 HE1       -85.3930  -14.0260  -34.2340 H       105 PHE    0.1150
   1705 HE2       -89.1160  -12.7000  -32.5570 H       105 PHE    0.5100
   1706 HZ        -87.0770  -14.0980  -32.4100 H       105 PHE   -0.5100
   1707 N         -89.6010  -10.1100  -39.6580 N.am    106 GLY   -0.4700
   1708 CA        -89.8850   -9.0350  -40.5960 C.3     106 GLY    0.3100
   1709 C         -88.5490   -8.4910  -41.0170 C.2     106 GLY   -0.0200
   1710 O         -87.5740   -8.7190  -40.3060 O.2     106 GLY    0.0900
   1711 HN        -89.4930  -11.0200  -40.0500 H       106 GLY    0.0900
   1712 HA1       -90.4700   -8.2720  -40.1060 H       106 GLY    0.5100
   1713 HA2       -90.4210   -9.4300  -41.4460 H       106 GLY   -0.5100
   1714 N         -88.4290   -7.7850  -42.1470 N.am    107 PRO   -0.2900
   1715 CA        -87.0790   -7.3060  -42.4420 C.3     107 PRO    0.0000
   1716 C         -86.4720   -6.6000  -41.2310 C.2     107 PRO    0.0900
   1717 O         -85.2690   -6.3470  -41.2200 O.2     107 PRO    0.0900
   1718 CB        -87.2940   -6.3650  -43.6200 C.3     107 PRO    0.0200
   1719 CG        -88.4550   -6.9910  -44.3320 C.3     107 PRO    0.0900
   1720 CD        -89.3830   -7.3730  -43.1880 C.3     107 PRO   -0.1800
   1721 HA        -86.4210   -8.1360  -42.6420 H       107 PRO    0.0900
   1722 HB1       -86.3960   -6.3220  -44.2720 H       107 PRO    0.0900
   1723 HB2       -87.5380   -5.3370  -43.2770 H       107 PRO   -0.1800
   1724 HG1       -88.9420   -6.2700  -45.0230 H       107 PRO    0.0900
   1725 HG2       -88.1400   -7.8860  -44.9100 H       107 PRO    0.0900
   1726 HD1       -89.9880   -6.5090  -42.8410 H       107 PRO    0.5100
   1727 HD2       -90.0500   -8.2180  -43.4610 H       107 PRO   -0.5100
   1728 N         -87.3020   -6.3030  -40.2100 N.am    108 THR   -0.4700
   1729 CA        -86.8490   -5.6270  -38.9810 C.3     108 THR    0.3100
   1730 C         -85.9380   -6.5330  -38.1770 C.2     108 THR    0.0700
   1731 O         -85.7310   -6.3320  -36.9810 O.2     108 THR    0.0900
   1732 CB        -88.0190   -5.1410  -38.0400 C.3     108 THR    0.1400
   1733 CG2       -89.3610   -5.0790  -38.8020 C.3     108 THR    0.0900
   1734 OG1       -88.1180   -5.9800  -36.8860 O.3     108 THR   -0.6600
   1735 HN        -88.2730   -6.5310  -40.2430 H       108 THR    0.4300
   1736 HA        -86.2560   -4.7780  -39.2860 H       108 THR   -0.2700
   1737 HB        -87.8230   -4.0980  -37.7080 H       108 THR    0.0900
   1738 HG1       -87.2300   -6.0400  -36.5250 H       108 THR    0.0900
   1739 HG21      -89.7140   -6.1070  -39.0360 H       108 THR    0.0900
   1740 HG22      -89.2300   -4.5230  -39.7550 H       108 THR    0.5100
   1741 HG23      -90.1280   -4.5740  -38.1770 H       108 THR   -0.5100
   1742 N         -85.3940   -7.5350  -38.8550 N.am    109 GLY   -0.4700
   1743 CA        -84.4890   -8.4730  -38.2320 C.3     109 GLY    0.3100
   1744 C         -83.2700   -8.6870  -39.1140 C.2     109 GLY   -0.0200
   1745 O         -82.1430   -8.7930  -38.6290 O.2     109 GLY    0.0900
   1746 HN        -85.5830   -7.6850  -39.8210 H       109 GLY    0.0900
   1747 HA1       -85.0080   -9.4110  -38.0930 H       109 GLY    0.5100
   1748 HA2       -84.1820   -8.0730  -37.2780 H       109 GLY   -0.5100
   1749 N         -83.4910   -8.7600  -40.4280 N.am    110 CYS   -0.4700
   1750 CA        -82.4060   -8.9280  -41.3830 C.3     110 CYS    0.3100
   1751 C         -81.5330   -7.6720  -41.3310 C.2     110 CYS    0.0700
   1752 O         -80.7350   -7.4120  -42.2220 O.2     110 CYS    0.0900
   1753 CB        -82.9910   -9.1780  -42.7890 C.3     110 CYS   -0.1000
   1754 SG        -82.0030   -8.7100  -44.2630 S.3     110 CYS    0.0900
   1755 HN        -84.4080   -8.7020  -40.8130 H       110 CYS    0.0900
   1756 HA        -81.8030   -9.7680  -41.0690 H       110 CYS   -0.0800
   1757 HB1       -83.9490   -8.6240  -42.8390 H       110 CYS    0.5100
   1758 HB2       -83.2030  -10.2630  -42.8590 H       110 CYS   -0.5100
   1759 N         -81.7000   -6.8930  -40.2620 N.am    111 ASN   -0.4700
   1760 CA        -80.9240   -5.6930  -40.0230 C.3     111 ASN    0.3100
   1761 C         -79.9300   -6.0200  -38.9230 C.2     111 ASN    0.0700
   1762 O         -78.7830   -5.6020  -38.9710 O.2     111 ASN    0.0900
   1763 CB        -81.8230   -4.5480  -39.5650 C.3     111 ASN   -0.1800
   1764 CG        -82.1610   -3.6090  -40.6830 C.2     111 ASN    0.0900
   1765 ND2       -82.7600   -2.4620  -40.3320 N.am    111 ASN    0.0900
   1766 OD1       -81.8960   -3.9010  -41.8560 O.2     111 ASN    0.5500
   1767 HN        -82.3780   -7.1090  -39.5650 H       111 ASN   -0.5500
   1768 HA        -80.4230   -5.4300  -40.9420 H       111 ASN   -0.6200
   1769 HB1       -81.3040   -3.9770  -38.7670 H       111 ASN    0.3200
   1770 HB2       -82.7660   -4.9700  -39.1570 H       111 ASN    0.3000
   1771 HD21      -83.0120   -1.7950  -41.0320 H       111 ASN    0.5100
   1772 HD22      -82.9550   -2.2750  -39.3690 H       111 ASN   -0.5100
   1773 N         -80.3910   -6.7860  -37.9340 N.am    112 LEU   -0.4700
   1774 CA        -79.5530   -7.2020  -36.8120 C.3     112 LEU    0.3100
   1775 C         -78.5460   -8.2900  -37.2640 C.2     112 LEU    0.0700
   1776 O         -77.3980   -8.3220  -36.8040 O.2     112 LEU    0.0900
   1777 CB        -80.4480   -7.7190  -35.6670 C.3     112 LEU   -0.1800
   1778 CG        -81.6420   -6.8510  -35.2090 C.3     112 LEU    0.0900
   1779 CD1       -82.4720   -7.6510  -34.2010 C.3     112 LEU    0.0900
   1780 CD2       -81.1780   -5.5190  -34.6020 C.3     112 LEU   -0.0900
   1781 HN        -81.3330   -7.1110  -37.9170 H       112 LEU    0.0900
   1782 HA        -78.9740   -6.3500  -36.4870 H       112 LEU   -0.2700
   1783 HB1       -79.7950   -7.8710  -34.7840 H       112 LEU    0.0900
   1784 HB2       -80.8570   -8.6990  -35.9870 H       112 LEU    0.0900
   1785 HG        -82.2700   -6.5840  -36.0850 H       112 LEU    0.0900
   1786 HD11      -81.8490   -7.9190  -33.3210 H       112 LEU   -0.2700
   1787 HD12      -82.8420   -8.5870  -34.6730 H       112 LEU    0.0900
   1788 HD13      -83.3340   -7.0420  -33.8530 H       112 LEU    0.0900
   1789 HD21      -80.6000   -4.9380  -35.3520 H       112 LEU    0.0900
   1790 HD22      -80.5260   -5.7100  -33.7230 H       112 LEU    0.5100
   1791 HD23      -82.0590   -4.9180  -34.2910 H       112 LEU   -0.5100
   1792 N         -78.9940   -9.1610  -38.1790 N.am    113 GLU   -0.4700
   1793 CA        -78.2040  -10.2610  -38.7550 C.3     113 GLU    0.3100
   1794 C         -77.1160   -9.6730  -39.6230 C.2     113 GLU    0.0700
   1795 O         -75.9280   -9.8730  -39.3860 O.2     113 GLU    0.0900
   1796 CB        -79.1020  -11.1300  -39.6550 C.3     113 GLU   -0.1800
   1797 CG        -78.4890  -12.4130  -40.2890 C.3     113 GLU    0.0900
   1798 CD        -76.9640  -12.4140  -40.4310 C.2     113 GLU    0.0900
   1799 OE1       -76.4330  -12.0720  -41.5100 O.co2   113 GLU   -0.2800
   1800 OE2       -76.3000  -12.7580  -39.4360 O.co2   113 GLU    0.0900
   1801 HN        -79.9270   -9.0980  -38.5220 H       113 GLU    0.0900
   1802 HA        -77.7990  -10.8480  -37.9440 H       113 GLU    0.6200
   1803 HB1       -79.4560  -10.4880  -40.4880 H       113 GLU   -0.7600
   1804 HB2       -79.9740  -11.4470  -39.0460 H       113 GLU   -0.7600
   1805 HG1       -78.9230  -12.5410  -41.3030 H       113 GLU    0.5100
   1806 HG2       -78.7700  -13.2810  -39.6570 H       113 GLU   -0.5100
   1807 N         -77.5760   -8.9480  -40.6460 N.am    114 GLY   -0.4700
   1808 CA        -76.7190   -8.3050  -41.6210 C.3     114 GLY    0.3100
   1809 C         -75.9000   -7.1540  -41.0830 C.2     114 GLY   -0.0200
   1810 O         -74.8760   -6.8000  -41.6680 O.2     114 GLY    0.0900
   1811 HN        -78.5530   -8.8150  -40.7870 H       114 GLY    0.0900
   1812 HA1       -77.3520   -7.9360  -42.4140 H       114 GLY    0.5100
   1813 HA2       -76.0450   -9.0570  -42.0040 H       114 GLY   -0.5100
   1814 N         -76.3470   -6.5590  -39.9820 N.am    115 PHE   -0.4700
   1815 CA        -75.6080   -5.4750  -39.3630 C.3     115 PHE    0.3100
   1816 C         -74.5210   -6.0310  -38.4160 C.2     115 PHE    0.0700
   1817 O         -73.3380   -5.6980  -38.5470 O.2     115 PHE    0.0900
   1818 CB        -76.5560   -4.5750  -38.5820 C.3     115 PHE   -0.1800
   1819 CG        -75.8690   -3.4620  -37.8690 C.ar    115 PHE    0.0900
   1820 CD1       -75.4200   -2.3470  -38.5690 C.ar    115 PHE    0.0900
   1821 CD2       -75.6060   -3.5500  -36.5050 C.ar    115 PHE    0.0000
   1822 CE1       -74.7160   -1.3350  -37.9220 C.ar    115 PHE   -0.1150
   1823 CE2       -74.9020   -2.5420  -35.8480 C.ar    115 PHE    0.1150
   1824 CZ        -74.4550   -1.4370  -36.5560 C.ar    115 PHE   -0.1150
   1825 HN        -77.1980   -6.8270  -39.5360 H       115 PHE    0.1150
   1826 HA        -75.1140   -4.9160  -40.1430 H       115 PHE   -0.1150
   1827 HB1       -77.0870   -5.1790  -37.8150 H       115 PHE    0.1150
   1828 HB2       -77.2880   -4.1170  -39.2810 H       115 PHE   -0.1150
   1829 HD1       -75.6200   -2.2640  -39.6280 H       115 PHE    0.1150
   1830 HD2       -75.9520   -4.4100  -35.9490 H       115 PHE   -0.1150
   1831 HE1       -74.3740   -0.4730  -38.4760 H       115 PHE    0.1150
   1832 HE2       -74.7050   -2.6230  -34.7890 H       115 PHE    0.5100
   1833 HZ        -73.9040   -0.6570  -36.0500 H       115 PHE   -0.5100
   1834 N         -74.9360   -6.8850  -37.4720 N.am    116 PHE   -0.4700
   1835 CA        -74.0450   -7.5100  -36.4830 C.3     116 PHE    0.3100
   1836 C         -73.0800   -8.5470  -37.0310 C.2     116 PHE    0.0700
   1837 O         -72.4830   -9.3080  -36.2680 O.2     116 PHE    0.0900
   1838 CB        -74.8480   -8.1680  -35.3550 C.3     116 PHE   -0.1800
   1839 CG        -75.4830   -7.1910  -34.4360 C.ar    116 PHE    0.0900
   1840 CD1       -74.7310   -6.1460  -33.8960 C.ar    116 PHE    0.0900
   1841 CD2       -76.8240   -7.3020  -34.1080 C.ar    116 PHE    0.0000
   1842 CE1       -75.3070   -5.2200  -33.0470 C.ar    116 PHE   -0.1150
   1843 CE2       -77.4240   -6.3880  -33.2580 C.ar    116 PHE    0.1150
   1844 CZ        -76.6620   -5.3370  -32.7230 C.ar    116 PHE   -0.1150
   1845 HN        -75.8950   -7.1410  -37.3970 H       116 PHE    0.1150
   1846 HA        -73.4010   -6.7420  -36.0830 H       116 PHE   -0.1150
   1847 HB1       -74.1720   -8.8060  -34.7460 H       116 PHE    0.1150
   1848 HB2       -75.6610   -8.7850  -35.7950 H       116 PHE   -0.1150
   1849 HD1       -73.6830   -6.0600  -34.1460 H       116 PHE    0.1150
   1850 HD2       -77.4100   -8.1100  -34.5210 H       116 PHE   -0.1150
   1851 HE1       -74.7160   -4.4130  -32.6390 H       116 PHE    0.1150
   1852 HE2       -78.4700   -6.4830  -33.0090 H       116 PHE    0.5100
   1853 HZ        -77.1230   -4.6200  -32.0600 H       116 PHE   -0.5100
   1854 N         -72.9430   -8.5830  -38.3520 N.am    117 ALA   -0.4700
   1855 CA        -72.0320   -9.5040  -39.0010 C.3     117 ALA    0.3100
   1856 C         -71.0120   -8.6080  -39.6770 C.2     117 ALA    0.0700
   1857 O         -69.7960   -8.8090  -39.5350 O.2     117 ALA    0.0900
   1858 CB        -72.7760  -10.3600  -40.0370 C.3     117 ALA   -0.2700
   1859 HN        -73.4610   -7.9820  -38.9550 H       117 ALA    0.0900
   1860 HA        -71.5930  -10.1330  -38.2400 H       117 ALA    0.0900
   1861 HB1       -73.2330   -9.7090  -40.8130 H       117 ALA    0.0900
   1862 HB2       -73.5830  -10.9390  -39.5400 H       117 ALA    0.5100
   1863 HB3       -72.0660  -11.0560  -40.5330 H       117 ALA   -0.5100
   1864 N         -71.5270   -7.6070  -40.3990 N.am    118 THR   -0.4700
   1865 CA        -70.6950   -6.6380  -41.0930 C.3     118 THR    0.3100
   1866 C         -69.9120   -5.9130  -40.0350 C.2     118 THR    0.0700
   1867 O         -68.7330   -5.6350  -40.2090 O.2     118 THR    0.0900
   1868 CB        -71.5100   -5.5880  -41.8060 C.3     118 THR    0.1400
   1869 CG2       -70.6030   -4.5920  -42.5120 C.3     118 THR    0.0900
   1870 OG1       -72.3610   -6.2280  -42.7480 O.3     118 THR   -0.6600
   1871 HN        -72.5110   -7.4790  -40.4930 H       118 THR    0.4300
   1872 HA        -70.0890   -7.1780  -41.8050 H       118 THR   -0.2700
   1873 HB        -72.1300   -5.0250  -41.0750 H       118 THR    0.0900
   1874 HG1       -73.1770   -6.4210  -42.2800 H       118 THR    0.0900
   1875 HG21      -69.8490   -5.1310  -43.1250 H       118 THR    0.0900
   1876 HG22      -70.0700   -3.9680  -41.7630 H       118 THR    0.5100
   1877 HG23      -71.2050   -3.9410  -43.1810 H       118 THR   -0.5100
   1878 N         -70.5840   -5.5940  -38.9310 N.am    119 LEU   -0.4700
   1879 CA        -69.9500   -4.8830  -37.8330 C.3     119 LEU    0.3100
   1880 C         -68.8000   -5.6900  -37.2290 C.2     119 LEU    0.0700
   1881 O         -67.6700   -5.2070  -37.1530 O.2     119 LEU    0.0900
   1882 CB        -70.9810   -4.5550  -36.7520 C.3     119 LEU   -0.1800
   1883 CG        -70.3380   -3.6720  -35.6970 C.3     119 LEU    0.0900
   1884 CD1       -70.6600   -2.2190  -35.9820 C.3     119 LEU    0.0900
   1885 CD2       -70.8170   -4.1020  -34.3310 C.3     119 LEU   -0.0900
   1886 HN        -71.5450   -5.8270  -38.8080 H       119 LEU    0.0900
   1887 HA        -69.5140   -3.9770  -38.2260 H       119 LEU   -0.2700
   1888 HB1       -71.3430   -5.4950  -36.2840 H       119 LEU    0.0900
   1889 HB2       -71.8430   -4.0240  -37.2080 H       119 LEU    0.0900
   1890 HG        -69.2370   -3.8190  -35.7090 H       119 LEU    0.0900
   1891 HD11      -71.7370   -2.0220  -35.7900 H       119 LEU   -0.2700
   1892 HD12      -70.4410   -1.9840  -37.0460 H       119 LEU    0.0900
   1893 HD13      -70.0560   -1.5620  -35.3220 H       119 LEU    0.0900
   1894 HD21      -70.2520   -4.9970  -33.9920 H       119 LEU    0.0900
   1895 HD22      -71.8980   -4.3600  -34.3740 H       119 LEU    0.5100
   1896 HD23      -70.6560   -3.2830  -33.5990 H       119 LEU   -0.5100
   1897 N         -69.0950   -6.9280  -36.8240 N.am    120 GLY   -0.4700
   1898 CA        -68.1000   -7.8080  -36.2210 C.3     120 GLY    0.3100
   1899 C         -66.9040   -8.1080  -37.1080 C.2     120 GLY   -0.0200
   1900 O         -65.8020   -8.4370  -36.6340 O.2     120 GLY    0.0900
   1901 HN        -70.0130   -7.3070  -36.9150 H       120 GLY    0.0900
   1902 HA1       -68.5930   -8.7380  -35.9800 H       120 GLY    0.5100
   1903 HA2       -67.7480   -7.3290  -35.3190 H       120 GLY   -0.5100
   1904 N         -67.1530   -8.0070  -38.4130 N.am    121 GLY   -0.4700
   1905 CA        -66.1230   -8.2260  -39.4110 C.3     121 GLY    0.3100
   1906 C         -65.2470   -6.9900  -39.5980 C.2     121 GLY   -0.0200
   1907 O         -64.0280   -7.1160  -39.7530 O.2     121 GLY    0.0900
   1908 HN        -68.0570   -7.7770  -38.7630 H       121 GLY    0.0900
   1909 HA1       -66.6060   -8.4650  -40.3470 H       121 GLY    0.5100
   1910 HA2       -65.5090   -9.0530  -39.0870 H       121 GLY   -0.5100
   1911 N         -65.8590   -5.7970  -39.5830 N.am    122 GLU   -0.4700
   1912 CA        -65.1310   -4.5310  -39.7260 C.3     122 GLU    0.3100
   1913 C         -64.3170   -4.1680  -38.4730 C.2     122 GLU    0.0700
   1914 O         -63.2630   -3.5300  -38.5900 O.2     122 GLU    0.0900
   1915 CB        -66.0950   -3.3820  -40.0720 C.3     122 GLU   -0.1800
   1916 CG        -66.4510   -3.2810  -41.5630 C.3     122 GLU    0.0900
   1917 CD        -65.2150   -3.1810  -42.4420 C.2     122 GLU    0.0900
   1918 OE1       -64.3680   -2.2810  -42.2160 O.co2   122 GLU   -0.2800
   1919 OE2       -65.0910   -4.0110  -43.3590 O.co2   122 GLU    0.0900
   1920 HN        -66.8460   -5.7160  -39.4730 H       122 GLU    0.0900
   1921 HA        -64.3980   -4.6530  -40.5090 H       122 GLU    0.6200
   1922 HB1       -65.6250   -2.4250  -39.7590 H       122 GLU   -0.7600
   1923 HB2       -67.0330   -3.5280  -39.4970 H       122 GLU   -0.7600
   1924 HG1       -67.0770   -2.3790  -41.7280 H       122 GLU    0.5100
   1925 HG2       -67.0260   -4.1840  -41.8610 H       122 GLU   -0.5100
   1926 N         -64.7940   -4.5760  -37.2880 N.am    123 ILE   -0.4700
   1927 CA        -64.0900   -4.3130  -36.0250 C.3     123 ILE    0.3100
   1928 C         -62.9250   -5.2710  -35.9060 C.2     123 ILE    0.0700
   1929 O         -62.1240   -5.1810  -34.9870 O.2     123 ILE    0.0900
   1930 CB        -64.9700   -4.5390  -34.7790 C.3     123 ILE   -0.0900
   1931 CG1       -66.2630   -3.7260  -34.8850 C.3     123 ILE    0.0900
   1932 CG2       -64.1870   -4.1530  -33.5200 C.3     123 ILE   -0.2700
   1933 CD        -67.3710   -4.1540  -33.9170 C.3     123 ILE    0.0900
   1934 HN        -65.6520   -5.0790  -37.2100 H       123 ILE    0.0900
   1935 HA        -63.7540   -3.2870  -36.0510 H       123 ILE    0.0900
   1936 HB        -65.2660   -5.6090  -34.7210 H       123 ILE   -0.1800
   1937 HG11      -66.6510   -3.8210  -35.9210 H       123 ILE    0.0900
   1938 HG12      -66.0210   -2.6600  -34.6880 H       123 ILE    0.0900
   1939 HG21      -63.4590   -3.3470  -33.7560 H       123 ILE   -0.2700
   1940 HG22      -63.6280   -5.0330  -33.1380 H       123 ILE    0.0900
   1941 HG23      -64.8850   -3.7840  -32.7380 H       123 ILE    0.0900
   1942 HD1       -66.9670   -4.2260  -32.8830 H       123 ILE    0.0900
   1943 HD2       -67.7670   -5.1490  -34.2120 H       123 ILE    0.5100
   1944 HD3       -68.1910   -3.4060  -33.9260 H       123 ILE   -0.5100
   1945 N         -62.8500   -6.2030  -36.8460 N.am    124 ALA   -0.4700
   1946 CA        -61.7940   -7.2010  -36.8610 C.3     124 ALA    0.3100
   1947 C         -60.7840   -6.9790  -38.0030 C.2     124 ALA    0.0700
   1948 O         -59.6540   -7.4740  -37.9350 O.2     124 ALA    0.0900
   1949 CB        -62.4210   -8.6140  -36.9410 C.3     124 ALA   -0.2700
   1950 HN        -63.5150   -6.2610  -37.5850 H       124 ALA    0.0900
   1951 HA        -61.2130   -7.0940  -35.9580 H       124 ALA    0.0900
   1952 HB1       -63.0270   -8.7100  -37.8670 H       124 ALA    0.0900
   1953 HB2       -63.0810   -8.7850  -36.0640 H       124 ALA    0.5100
   1954 HB3       -61.6180   -9.3810  -36.9610 H       124 ALA   -0.5100
   1955 N         -61.1800   -6.2480  -39.0520 N.am    125 LEU   -0.4700
   1956 CA        -60.2630   -5.9450  -40.1570 C.3     125 LEU    0.3100
   1957 C         -59.4940   -4.6830  -39.7490 C.2     125 LEU    0.0700
   1958 O         -58.2840   -4.5940  -39.9620 O.2     125 LEU    0.0900
   1959 CB        -61.0020   -5.6660  -41.4820 C.3     125 LEU   -0.1800
   1960 CG        -60.2750   -5.7780  -42.8450 C.3     125 LEU    0.0900
   1961 CD1       -61.0810   -4.9930  -43.8470 C.3     125 LEU    0.0900
   1962 CD2       -58.8600   -5.2440  -42.8400 C.3     125 LEU   -0.0900
   1963 HN        -62.1030   -5.8800  -39.1290 H       125 LEU    0.0900
   1964 HA        -59.6060   -6.7940  -40.2760 H       125 LEU   -0.2700
   1965 HB1       -61.3890   -4.6300  -41.4140 H       125 LEU    0.0900
   1966 HB2       -61.8550   -6.3720  -41.5210 H       125 LEU    0.0900
   1967 HG        -60.2060   -6.8420  -43.1570 H       125 LEU    0.0900
   1968 HD11      -61.1490   -3.9300  -43.5340 H       125 LEU   -0.2700
   1969 HD12      -62.1080   -5.4110  -43.9160 H       125 LEU    0.0900
   1970 HD13      -60.5920   -5.0390  -44.8440 H       125 LEU    0.0900
   1971 HD21      -58.2020   -5.9120  -42.2430 H       125 LEU    0.0900
   1972 HD22      -58.8390   -4.2300  -42.3870 H       125 LEU    0.5100
   1973 HD23      -58.4690   -5.1980  -43.8790 H       125 LEU   -0.5100
   1974 N         -60.1940   -3.7080  -39.1570 N.am    126 TRP   -0.4700
   1975 CA        -59.5450   -2.4720  -38.7150 C.3     126 TRP    0.3100
   1976 C         -58.6870   -2.6740  -37.4510 C.2     126 TRP    0.0700
   1977 O         -57.5930   -2.1070  -37.3250 O.2     126 TRP    0.0900
   1978 CB        -60.5900   -1.3620  -38.5140 C.3     126 TRP   -0.1800
   1979 CG        -61.0010   -0.6910  -39.8160 C.ar    126 TRP    0.0900
   1980 CD1       -62.2520   -0.6930  -40.3880 C.ar    126 TRP    0.0900
   1981 CD2       -60.1510    0.0540  -40.7140 C.ar    126 TRP   -0.0300
   1982 CE2       -60.9550    0.4680  -41.8030 C.ar    126 TRP   -0.1500
   1983 CE3       -58.7880    0.4070  -40.7050 C.ar    126 TRP    0.2200
   1984 NE1       -62.2260    0.0000  -41.5800 N.ar    126 TRP   -0.5100
   1985 CZ2       -60.4410    1.2190  -42.8670 C.ar    126 TRP    0.3700
   1986 CZ3       -58.2770    1.1510  -41.7710 C.ar    126 TRP    0.2400
   1987 CH2       -59.1010    1.5460  -42.8320 C.ar    126 TRP    0.1100
   1988 HN        -61.1740   -3.7780  -38.9910 H       126 TRP   -0.2500
   1989 HA        -58.8290   -2.1810  -39.4690 H       126 TRP    0.1700
   1990 HB1       -60.1670   -0.5870  -37.8380 H       126 TRP   -0.2000
   1991 HB2       -61.4950   -1.8010  -38.0420 H       126 TRP    0.1400
   1992 HD1       -63.1250   -1.1660  -39.9660 H       126 TRP   -0.2700
   1993 HE1       -62.9900    0.1360  -42.1720 H       126 TRP    0.1600
   1994 HE3       -58.1350    0.1150  -39.8960 H       126 TRP   -0.1400
   1995 HZ2       -61.0570    1.5400  -43.6940 H       126 TRP    0.1400
   1996 HZ3       -57.2330    1.4260  -41.7770 H       126 TRP    0.5100
   1997 HH2       -58.6780    2.1200  -43.6430 H       126 TRP   -0.5100
   1998 N         -59.1670   -3.4920  -36.5160 N.am    127 SER   -0.4700
   1999 CA        -58.3870   -3.7890  -35.3170 C.3     127 SER    0.3100
   2000 C         -57.0800   -4.4890  -35.7160 C.2     127 SER    0.0700
   2001 O         -56.2070   -4.6820  -34.8900 O.2     127 SER    0.0900
   2002 CB        -59.1770   -4.6840  -34.3430 C.3     127 SER    0.0500
   2003 OG        -60.1960   -3.9570  -33.6620 O.3     127 SER    0.0900
   2004 HN        -60.0600   -3.9290  -36.5900 H       127 SER    0.0900
   2005 HA        -58.1400   -2.8500  -34.8430 H       127 SER   -0.6600
   2006 HB1       -58.4820   -5.1060  -33.5860 H       127 SER    0.4300
   2007 HB2       -59.6550   -5.5120  -34.9090 H       127 SER    0.5100
   2008 HG1       -61.0300   -4.2770  -34.0140 H       127 SER   -0.5100
   2009 N         -56.9500   -4.8770  -36.9850 N.am    128 LEU   -0.4700
   2010 CA        -55.7310   -5.5140  -37.4790 C.3     128 LEU    0.3100
   2011 C         -54.7710   -4.4760  -38.0310 C.2     128 LEU    0.0700
   2012 O         -53.5690   -4.7190  -38.0980 O.2     128 LEU    0.0900
   2013 CB        -56.0380   -6.5510  -38.5650 C.3     128 LEU   -0.1800
   2014 CG        -56.5470   -7.8590  -37.9650 C.3     128 LEU    0.0900
   2015 CD1       -56.6930   -8.9050  -39.0530 C.3     128 LEU    0.0900
   2016 CD2       -55.5710   -8.3350  -36.8880 C.3     128 LEU   -0.0900
   2017 HN        -57.6780   -4.7480  -37.6540 H       128 LEU    0.0900
   2018 HA        -55.2450   -5.9890  -36.6410 H       128 LEU   -0.2700
   2019 HB1       -55.1130   -6.7530  -39.1460 H       128 LEU    0.0900
   2020 HB2       -56.8110   -6.1410  -39.2500 H       128 LEU    0.0900
   2021 HG        -57.5310   -7.6870  -37.4800 H       128 LEU    0.0900
   2022 HD11      -55.7120   -9.0910  -39.5410 H       128 LEU   -0.2700
   2023 HD12      -57.4110   -8.5520  -39.8240 H       128 LEU    0.0900
   2024 HD13      -57.0570   -9.8590  -38.6150 H       128 LEU    0.0900
   2025 HD21      -55.7450   -7.7800  -35.9410 H       128 LEU    0.0900
   2026 HD22      -54.5250   -8.1520  -37.2170 H       128 LEU    0.5100
   2027 HD23      -55.7180   -9.4180  -36.6960 H       128 LEU   -0.5100
   2028 N         -55.2980   -3.3210  -38.4360 N.am    129 VAL   -0.4700
   2029 CA        -54.4660   -2.2410  -38.9470 C.3     129 VAL    0.3100
   2030 C         -53.7930   -1.5850  -37.7340 C.2     129 VAL    0.0700
   2031 O         -52.6040   -1.2350  -37.7550 O.2     129 VAL    0.0900
   2032 CB        -55.3060   -1.1810  -39.6740 C.3     129 VAL   -0.0900
   2033 CG1       -54.4040   -0.0800  -40.1880 C.3     129 VAL    0.0900
   2034 CG2       -56.0890   -1.8120  -40.8020 C.3     129 VAL   -0.2700
   2035 HN        -56.2800   -3.1450  -38.4060 H       129 VAL    0.0900
   2036 HA        -53.7450   -2.6730  -39.6240 H       129 VAL    0.0900
   2037 HB        -56.0540   -0.7530  -38.9720 H       129 VAL    0.0900
   2038 HG11      -53.4630   -0.5130  -40.5900 H       129 VAL   -0.2700
   2039 HG12      -54.1490    0.6170  -39.3610 H       129 VAL    0.0900
   2040 HG13      -54.9130    0.4780  -41.0040 H       129 VAL    0.0900
   2041 HG21      -56.8930   -2.4600  -40.3930 H       129 VAL    0.0900
   2042 HG22      -55.4150   -2.4360  -41.4280 H       129 VAL    0.5100
   2043 HG23      -56.5550   -1.0200  -41.4280 H       129 VAL   -0.5100
   2044 N         -54.5800   -1.4330  -36.6670 N.am    130 VAL   -0.4700
   2045 CA        -54.1250   -0.8200  -35.4220 C.3     130 VAL    0.3100
   2046 C         -53.1770   -1.7600  -34.7420 C.2     130 VAL    0.0700
   2047 O         -52.5260   -1.4160  -33.7620 O.2     130 VAL    0.0900
   2048 CB        -55.2740   -0.5940  -34.4370 C.3     130 VAL   -0.0900
   2049 CG1       -54.7620    0.1300  -33.2070 C.3     130 VAL    0.0900
   2050 CG2       -56.3830    0.1800  -35.1000 C.3     130 VAL   -0.2700
   2051 HN        -55.5300   -1.7350  -36.6730 H       130 VAL    0.0900
   2052 HA        -53.6620    0.1240  -35.6710 H       130 VAL    0.0900
   2053 HB        -55.7050   -1.5740  -34.1380 H       130 VAL    0.0900
   2054 HG11      -54.0330    0.9140  -33.5040 H       130 VAL   -0.2700
   2055 HG12      -54.2550   -0.5880  -32.5290 H       130 VAL    0.0900
   2056 HG13      -55.6080    0.6150  -32.6750 H       130 VAL    0.0900
   2057 HG21      -56.7680   -0.3810  -35.9780 H       130 VAL    0.0900
   2058 HG22      -56.0010    1.1640  -35.4460 H       130 VAL    0.5100
   2059 HG23      -57.2180    0.3350  -34.3830 H       130 VAL   -0.5100
   2060 N         -53.1170   -2.9720  -35.2710 N.am    131 LEU   -0.4700
   2061 CA        -52.2760   -4.0000  -34.6980 C.3     131 LEU    0.3100
   2062 C         -50.9950   -4.1450  -35.5080 C.2     131 LEU    0.0700
   2063 O         -49.9600   -4.5330  -34.9650 O.2     131 LEU    0.0900
   2064 CB        -53.0720   -5.3170  -34.6590 C.3     131 LEU   -0.1800
   2065 CG        -52.8870   -6.3990  -33.5870 C.3     131 LEU    0.0900
   2066 CD1       -52.8790   -5.9180  -32.2940 C.3     131 LEU    0.0900
   2067 CD2       -53.9660   -7.2910  -33.5570 C.3     131 LEU   -0.0900
   2068 HN        -53.6410   -3.2280  -36.0790 H       131 LEU    0.0900
   2069 HA        -51.9900   -3.6960  -33.7020 H       131 LEU   -0.2700
   2070 HB1       -52.8750   -5.8160  -35.6270 H       131 LEU    0.0900
   2071 HB2       -54.1380   -5.0220  -34.6080 H       131 LEU    0.0900
   2072 HG        -51.9230   -6.9180  -33.7750 H       131 LEU    0.0900
   2073 HD11      -53.8400   -5.4080  -32.0700 H       131 LEU   -0.2700
   2074 HD12      -52.0510   -5.1880  -32.1680 H       131 LEU    0.0900
   2075 HD13      -52.7490   -6.7590  -31.5790 H       131 LEU    0.0900
   2076 HD21      -53.9630   -7.9260  -34.4690 H       131 LEU    0.0900
   2077 HD22      -54.9220   -6.7280  -33.5210 H       131 LEU    0.5100
   2078 HD23      -53.8870   -7.9510  -32.6660 H       131 LEU   -0.5100
   2079 N         -51.0680   -3.8190  -36.8040 N.am    132 ALA   -0.4700
   2080 CA        -49.9150   -3.9000  -37.7080 C.3     132 ALA    0.3100
   2081 C         -49.0900   -2.6520  -37.4700 C.2     132 ALA    0.0700
   2082 O         -47.8690   -2.7040  -37.2740 O.2     132 ALA    0.0900
   2083 CB        -50.3870   -3.9600  -39.1730 C.3     132 ALA   -0.2700
   2084 HN        -51.9190   -3.5050  -37.2160 H       132 ALA    0.0900
   2085 HA        -49.3530   -4.7880  -37.4570 H       132 ALA    0.0900
   2086 HB1       -50.8130   -2.9810  -39.4770 H       132 ALA    0.0900
   2087 HB2       -51.1700   -4.7390  -39.2860 H       132 ALA    0.5100
   2088 HB3       -49.5280   -4.1940  -39.8370 H       132 ALA   -0.5100
   2089 N         -49.7900   -1.5210  -37.4750 N.am    133 ILE   -0.4700
   2090 CA        -49.1610   -0.2450  -37.2310 C.3     133 ILE    0.3100
   2091 C         -48.4140   -0.3820  -35.8990 C.2     133 ILE    0.0700
   2092 O         -47.3030    0.1130  -35.7490 O.2     133 ILE    0.0900
   2093 CB        -50.2330    0.8780  -37.2060 C.3     133 ILE   -0.0900
   2094 CG1       -50.7700    1.1100  -38.6270 C.3     133 ILE    0.0900
   2095 CG2       -49.6520    2.1630  -36.6550 C.3     133 ILE   -0.2700
   2096 CD        -51.9420    2.0610  -38.7030 C.3     133 ILE    0.0900
   2097 HN        -50.7720   -1.5030  -37.6440 H       133 ILE    0.0900
   2098 HA        -48.4440   -0.0660  -38.0190 H       133 ILE    0.0900
   2099 HB        -51.0850    0.5570  -36.5700 H       133 ILE   -0.1800
   2100 HG11      -51.0850    0.1310  -39.0470 H       133 ILE    0.0900
   2101 HG12      -49.9460    1.5200  -39.2490 H       133 ILE    0.0900
   2102 HG21      -48.8030    2.5000  -37.2870 H       133 ILE   -0.2700
   2103 HG22      -49.2800    1.9960  -35.6210 H       133 ILE    0.0900
   2104 HG23      -50.4280    2.9570  -36.6490 H       133 ILE    0.0900
   2105 HD1       -51.6520    3.0570  -38.3050 H       133 ILE    0.0900
   2106 HD2       -52.7870    1.6690  -38.0960 H       133 ILE    0.5100
   2107 HD3       -52.2650    2.1810  -39.7600 H       133 ILE   -0.5100
   2108 N         -49.0110   -1.1070  -34.9520 N.am    134 GLU   -0.4700
   2109 CA        -48.3850   -1.3110  -33.6470 C.3     134 GLU    0.3100
   2110 C         -47.1710   -2.2090  -33.7690 C.2     134 GLU    0.0700
   2111 O         -46.1400   -1.9620  -33.1410 O.2     134 GLU    0.0900
   2112 CB        -49.3660   -1.9380  -32.6540 C.3     134 GLU   -0.1800
   2113 CG        -49.0260   -1.7090  -31.1680 C.3     134 GLU    0.0900
   2114 CD        -47.8360   -2.5370  -30.6420 C.2     134 GLU    0.0900
   2115 OE1       -47.5110   -3.5840  -31.2410 O.co2   134 GLU   -0.2800
   2116 OE2       -47.2390   -2.1570  -29.6040 O.co2   134 GLU    0.0900
   2117 HN        -49.8980   -1.5370  -35.0890 H       134 GLU    0.0900
   2118 HA        -48.0540   -0.3480  -33.2840 H       134 GLU    0.6200
   2119 HB1       -49.3920   -3.0330  -32.8390 H       134 GLU   -0.7600
   2120 HB2       -50.3740   -1.5160  -32.8480 H       134 GLU   -0.7600
   2121 HG1       -49.9180   -1.9680  -30.5600 H       134 GLU    0.5100
   2122 HG2       -48.7850   -0.6350  -31.0250 H       134 GLU   -0.5100
   2123 N         -47.2760   -3.2610  -34.5730 N.am    135 ARG   -0.4700
   2124 CA        -46.1430   -4.1470  -34.7240 C.3     135 ARG    0.3100
   2125 C         -45.0710   -3.4300  -35.4730 C.2     135 ARG    0.0700
   2126 O         -43.8910   -3.6910  -35.2640 O.2     135 ARG    0.0900
   2127 CB        -46.5430   -5.4170  -35.4560 C.3     135 ARG   -0.1800
   2128 CG        -47.4580   -6.3050  -34.6200 C.3     135 ARG    0.0900
   2129 CD        -47.2000   -6.1440  -33.1080 C.3     135 ARG    0.0900
   2130 NE        -45.8090   -6.4200  -32.7480 N.pl3   135 ARG   -0.1800
   2131 CZ        -45.3080   -6.2910  -31.5240 C.cat   135 ARG    0.0900
   2132 NH1       -46.0650   -5.8850  -30.5180 N.pl3   135 ARG    0.0900
   2133 NH2       -44.0400   -6.5940  -31.3100 N.pl3   135 ARG    0.2000
   2134 HN        -48.1030   -3.4800  -35.0870 H       135 ARG    0.0900
   2135 HA        -45.7740   -4.3860  -33.7380 H       135 ARG    0.0900
   2136 HB1       -45.6250   -5.9870  -35.7130 H       135 ARG   -0.7000
   2137 HB2       -47.0690   -5.1410  -36.3940 H       135 ARG    0.4400
   2138 HG1       -47.2900   -7.3650  -34.9040 H       135 ARG    0.6400
   2139 HG2       -48.5150   -6.0370  -34.8360 H       135 ARG   -0.8000
   2140 HD1       -47.8400   -6.8550  -32.5430 H       135 ARG    0.4600
   2141 HD2       -47.4250   -5.1010  -32.8000 H       135 ARG    0.4600
   2142 HE        -45.1940   -6.7290  -33.4730 H       135 ARG   -0.8000
   2143 HH11      -45.7840   -6.0700  -29.5750 H       135 ARG    0.4600
   2144 HH12      -46.9160   -5.3930  -30.6990 H       135 ARG    0.4600
   2145 HH21      -43.6110   -6.3610  -30.4380 H       135 ARG    0.5100
   2146 HH22      -43.5090   -7.0540  -32.0220 H       135 ARG   -0.5100
   2147 N         -45.4970   -2.4900  -36.3210 N.am    136 TYR   -0.4700
   2148 CA        -44.5830   -1.6950  -37.1270 C.3     136 TYR    0.3100
   2149 C         -43.8160   -0.6680  -36.3220 C.2     136 TYR    0.0700
   2150 O         -42.6440   -0.4170  -36.5970 O.2     136 TYR    0.0900
   2151 CB        -45.3190   -0.9670  -38.2470 C.3     136 TYR   -0.1800
   2152 CG        -44.3860   -0.1250  -39.0820 C.ar    136 TYR    0.0900
   2153 CD1       -43.5150   -0.7190  -39.9820 C.ar    136 TYR    0.0900
   2154 CD2       -44.3370    1.2620  -38.9200 C.ar    136 TYR    0.0000
   2155 CE1       -42.6190    0.0340  -40.6960 C.ar    136 TYR   -0.1150
   2156 CE2       -43.4480    2.0270  -39.6250 C.ar    136 TYR    0.1150
   2157 CZ        -42.5940    1.4020  -40.5140 C.ar    136 TYR   -0.1150
   2158 OH        -41.7160    2.1560  -41.2460 O.3     136 TYR    0.1150
   2159 HN        -46.4660   -2.2920  -36.4420 H       136 TYR    0.1100
   2160 HA        -43.8420   -2.3620  -37.5410 H       136 TYR   -0.5400
   2161 HB1       -46.0860   -0.2910  -37.8130 H       136 TYR    0.4300
   2162 HB2       -45.8000   -1.7070  -38.9220 H       136 TYR   -0.1150
   2163 HD1       -43.5420   -1.7900  -40.1230 H       136 TYR    0.1150
   2164 HD2       -45.0120    1.7390  -38.2250 H       136 TYR   -0.1150
   2165 HE1       -41.9410   -0.4380  -41.3910 H       136 TYR    0.1150
   2166 HE2       -43.4160    3.0980  -39.4900 H       136 TYR    0.5100
   2167 HH        -41.2190    1.5650  -41.8130 H       136 TYR   -0.5100
   2168 N         -44.4810   -0.0550  -35.3430 N.am    137 VAL   -0.4700
   2169 CA        -43.8380    0.9490  -34.5040 C.3     137 VAL    0.3100
   2170 C         -43.1340    0.2710  -33.3420 C.2     137 VAL    0.0700
   2171 O         -42.7040    0.9320  -32.4000 O.2     137 VAL    0.0900
   2172 CB        -44.8510    1.9700  -33.9440 C.3     137 VAL   -0.0900
   2173 CG1       -44.1260    3.0820  -33.2190 C.3     137 VAL    0.0900
   2174 CG2       -45.6670    2.5580  -35.0700 C.3     137 VAL   -0.2700
   2175 HN        -45.4370   -0.2550  -35.1420 H       137 VAL    0.0900
   2176 HA        -43.0990    1.4550  -35.1060 H       137 VAL    0.0900
   2177 HB        -45.5410    1.4590  -33.2410 H       137 VAL    0.0900
   2178 HG11      -43.1230    3.2410  -33.6690 H       137 VAL   -0.2700
   2179 HG12      -43.9960    2.8120  -32.1490 H       137 VAL    0.0900
   2180 HG13      -44.7050    4.0270  -33.2980 H       137 VAL    0.0900
   2181 HG21      -45.9250    1.7670  -35.8060 H       137 VAL    0.0900
   2182 HG22      -45.0820    3.3480  -35.5870 H       137 VAL    0.5100
   2183 HG23      -46.6070    2.9910  -34.6680 H       137 VAL   -0.5100
   2184 N         -43.0230   -1.0540  -33.4050 N.am    138 VAL   -0.4700
   2185 CA        -42.3350   -1.7980  -32.3580 C.3     138 VAL    0.3100
   2186 C         -41.2880   -2.7480  -32.9300 C.2     138 VAL    0.0700
   2187 O         -40.2630   -2.9900  -32.2950 O.2     138 VAL    0.0900
   2188 CB        -43.3080   -2.5860  -31.4770 C.3     138 VAL   -0.0900
   2189 CG1       -42.5520   -3.1860  -30.2910 C.3     138 VAL    0.0900
   2190 CG2       -44.3980   -1.6680  -30.9780 C.3     138 VAL   -0.2700
   2191 HN        -43.3990   -1.5900  -34.1570 H       138 VAL    0.0900
   2192 HA        -41.7870   -1.0870  -31.7570 H       138 VAL    0.0900
   2193 HB        -43.7740   -3.4000  -32.0720 H       138 VAL    0.0900
   2194 HG11      -41.9400   -2.4030  -29.7930 H       138 VAL   -0.2700
   2195 HG12      -41.8740   -3.9940  -30.6430 H       138 VAL    0.0900
   2196 HG13      -43.2720   -3.5970  -29.5530 H       138 VAL    0.0900
   2197 HG21      -44.7110   -0.9730  -31.7860 H       138 VAL    0.0900
   2198 HG22      -44.0250   -1.0710  -30.1190 H       138 VAL    0.5100
   2199 HG23      -45.2800   -2.2660  -30.6630 H       138 VAL   -0.5100
   2200 N         -41.5460   -3.2950  -34.1220 N.am    139 VAL   -0.4700
   2201 CA        -40.5970   -4.1830  -34.7980 C.3     139 VAL    0.3100
   2202 C         -39.4720   -3.3570  -35.4440 C.2     139 VAL    0.0700
   2203 O         -38.3050   -3.5620  -35.1130 O.2     139 VAL    0.0900
   2204 CB        -41.2930   -5.0710  -35.8650 C.3     139 VAL   -0.0900
   2205 CG1       -40.2690   -5.8360  -36.6800 C.3     139 VAL    0.0900
   2206 CG2       -42.2260   -6.0550  -35.1820 C.3     139 VAL   -0.2700
   2207 HN        -42.4000   -3.1230  -34.6070 H       139 VAL    0.0900
   2208 HA        -40.1360   -4.8050  -34.0450 H       139 VAL    0.0900
   2209 HB        -41.8930   -4.4270  -36.5430 H       139 VAL    0.0900
   2210 HG11      -39.4520   -6.2000  -36.0220 H       139 VAL   -0.2700
   2211 HG12      -39.8310   -5.1730  -37.4560 H       139 VAL    0.0900
   2212 HG13      -40.7500   -6.7120  -37.1650 H       139 VAL    0.0900
   2213 HG21      -43.1010   -5.5190  -34.7550 H       139 VAL    0.0900
   2214 HG22      -41.6900   -6.5740  -34.3580 H       139 VAL    0.5100
   2215 HG23      -42.5920   -6.8030  -35.9170 H       139 VAL   -0.5100
   2216 N         -39.7990   -2.4200  -36.3470 N.am    140 CYS   -0.4700
   2217 CA        -38.7780   -1.5500  -36.9900 C.3     140 CYS    0.3100
   2218 C         -38.9250   -0.1220  -36.4770 C.2     140 CYS    0.0700
   2219 O         -38.8860    0.8230  -37.2590 O.2     140 CYS    0.0900
   2220 CB        -38.9490   -1.4500  -38.5070 C.3     140 CYS   -0.1100
   2221 SG        -39.6950   -2.8120  -39.3550 S.3     140 CYS    0.0900
   2222 HN        -40.7420   -2.2640  -36.6280 H       140 CYS    0.0900
   2223 HA        -37.8080   -1.9650  -36.7580 H       140 CYS   -0.2300
   2224 HB1       -37.9390   -1.2920  -38.9380 H       140 CYS    0.1600
   2225 HB2       -39.5620   -0.5470  -38.7060 H       140 CYS    0.5100
   2226 HG1       -38.7790   -3.6950  -38.9840 H       140 CYS   -0.5100
   2227 N         -39.1060    0.0240  -35.1700 N.am    141 LYS   -0.4700
   2228 CA        -39.3200    1.3180  -34.5480 C.3     141 LYS    0.3100
   2229 C         -38.7530    2.5350  -35.2740 C.2     141 LYS    0.0700
   2230 O         -37.5930    2.5250  -35.7200 O.2     141 LYS    0.0900
   2231 CB        -38.7790    1.3110  -33.1140 C.3     141 LYS   -0.1800
   2232 CG        -37.2740    1.1960  -33.0080 C.3     141 LYS    0.0900
   2233 CD        -36.8520    1.1060  -31.5420 C.3     141 LYS    0.0900
   2234 CE        -35.4000    0.6500  -31.4030 C.3     141 LYS   -0.1800
   2235 NZ        -35.0200    0.3570  -29.9870 N.4     141 LYS    0.0900
   2236 HN        -39.1020   -0.7560  -34.5510 H       141 LYS    0.0900
   2237 HA        -40.3810    1.5220  -34.5510 H       141 LYS   -0.1800
   2238 HB1       -39.2330    0.4530  -32.5740 H       141 LYS    0.0900
   2239 HB2       -39.0920    2.2540  -32.6180 H       141 LYS    0.0900
   2240 HG1       -36.8020    2.0870  -33.4740 H       141 LYS    0.2100
   2241 HG2       -36.9340    0.2860  -33.5450 H       141 LYS    0.0500
   2242 HD1       -37.5120    0.3840  -31.0160 H       141 LYS    0.0500
   2243 HD2       -36.9660    2.1060  -31.0700 H       141 LYS   -0.3000
   2244 HE1       -34.7230    1.4500  -31.7720 H       141 LYS    0.3300
   2245 HE2       -35.2460   -0.2800  -31.9900 H       141 LYS    0.3300
   2246 HZ1       -35.6290   -0.3980  -29.6150 H       141 LYS    0.3300
   2247 HZ2       -35.1400    1.2150  -29.4110 H       141 LYS    0.5100
   2248 HZ3       -34.0270    0.0520  -29.9510 H       141 LYS   -0.5100
   2249 N         -39.5620    3.6140  -35.3920 N.am    142 PRO   -0.2900
   2250 CA        -39.1410    4.8550  -36.0440 C.3     142 PRO    0.0000
   2251 C         -38.2290    5.7110  -35.1310 C.2     142 PRO    0.0900
   2252 O         -37.1340    5.2690  -34.7800 O.2     142 PRO    0.0900
   2253 CB        -40.4690    5.5450  -36.3920 C.3     142 PRO    0.0200
   2254 CG        -41.4200    4.3880  -36.5550 C.3     142 PRO    0.0900
   2255 CD        -41.0270    3.5490  -35.3530 C.3     142 PRO   -0.1800
   2256 HA        -38.5110    4.6390  -36.8910 H       142 PRO    0.0900
   2257 HB1       -40.3830    6.1300  -37.3320 H       142 PRO    0.0900
   2258 HB2       -40.7970    6.2220  -35.5750 H       142 PRO   -0.1800
   2259 HG1       -42.4810    4.7130  -36.5050 H       142 PRO    0.0900
   2260 HG2       -41.2540    3.8460  -37.5100 H       142 PRO    0.0900
   2261 HD1       -41.4080    3.9850  -34.4050 H       142 PRO    0.5100
   2262 HD2       -41.3710    2.4990  -35.4530 H       142 PRO   -0.5100
   2263 N         -38.6590    6.9190  -34.7540 N.am    143 MET   -0.4700
   2264 CA        -37.8170    7.8470  -33.9860 C.3     143 MET    0.3100
   2265 C         -38.0190    7.9440  -32.4760 C.2     143 MET    0.0700
   2266 O         -38.2220    6.9430  -31.8010 O.2     143 MET    0.0900
   2267 CB        -37.9440    9.2550  -34.5840 C.3     143 MET   -0.1800
   2268 CG        -36.9060   10.2940  -34.1040 C.3     143 MET    0.0900
   2269 SD        -37.3940   11.9580  -34.5960 S.3     143 MET    0.0900
   2270 CE        -36.0950   12.8580  -33.9610 C.3     143 MET   -0.1400
   2271 HN        -39.5750    7.2450  -34.9760 H       143 MET    0.0900
   2272 HA        -36.7950    7.5020  -34.0380 H       143 MET    0.0900
   2273 HB1       -38.9530    9.6420  -34.3360 H       143 MET   -0.0900
   2274 HB2       -37.8520    9.1670  -35.6870 H       143 MET   -0.2200
   2275 HG1       -35.9160   10.0450  -34.5420 H       143 MET    0.0900
   2276 HG2       -36.8220   10.2360  -32.9980 H       143 MET    0.0900
   2277 HE1       -35.1280   12.5380  -34.4040 H       143 MET    0.0900
   2278 HE2       -36.0320   12.7170  -32.8610 H       143 MET    0.5100
   2279 HE3       -36.2320   13.9380  -34.1820 H       143 MET   -0.5100
   2280 N         -37.9400    9.1670  -31.9490 N.am    144 SER   -0.4700
   2281 CA        -38.0230    9.4940  -30.5250 C.3     144 SER    0.3100
   2282 C         -39.0310    8.6560  -29.7690 C.2     144 SER    0.0700
   2283 O         -39.9950    8.1660  -30.3540 O.2     144 SER    0.0900
   2284 CB        -38.2940   11.0110  -30.2970 C.3     144 SER    0.0500
   2285 OG        -39.4820   11.4490  -30.9330 O.3     144 SER    0.0900
   2286 HN        -37.8140    9.9580  -32.5410 H       144 SER    0.0900
   2287 HA        -37.0860    9.2140  -30.0680 H       144 SER   -0.6600
   2288 HB1       -37.4450   11.6000  -30.7040 H       144 SER    0.4300
   2289 HB2       -38.3910   11.2050  -29.2080 H       144 SER    0.5100
   2290 HG1       -40.2060   11.0480  -30.4450 H       144 SER   -0.5100
   2291 N         -38.7900    8.4810  -28.4680 N.am    145 ASN   -0.4700
   2292 CA        -39.6310    7.6260  -27.6430 C.3     145 ASN    0.3100
   2293 C         -40.9050    8.1780  -27.0390 C.2     145 ASN    0.0700
   2294 O         -40.9350    8.5720  -25.8670 O.2     145 ASN    0.0900
   2295 CB        -38.7990    7.0020  -26.5250 C.3     145 ASN   -0.1800
   2296 CG        -37.9340    5.8600  -27.0260 C.2     145 ASN    0.0900
   2297 ND2       -36.8770    6.0810  -27.6450 N.am    145 ASN    0.0900
   2298 OD1       -38.3870    4.6470  -26.8130 O.2     145 ASN    0.5500
   2299 HN        -38.0280    8.9260  -28.0050 H       145 ASN   -0.5500
   2300 HA        -40.0530    6.8580  -28.2750 H       145 ASN   -0.6200
   2301 HB1       -39.4790    6.6130  -25.7380 H       145 ASN    0.3200
   2302 HB2       -38.1390    7.7800  -26.0850 H       145 ASN    0.3000
   2303 HD21      -36.3190    5.3170  -27.9690 H       145 ASN    0.5100
   2304 HD22      -36.5870    7.0220  -27.8200 H       145 ASN   -0.5100
   2305 N         -41.9570    8.1580  -27.8580 N.am    146 PHE   -0.4700
   2306 CA        -43.2910    8.5830  -27.4760 C.3     146 PHE    0.3100
   2307 C         -43.9640    7.2610  -27.1910 C.2     146 PHE    0.0700
   2308 O         -45.1900    7.1800  -27.1560 O.2     146 PHE    0.0900
   2309 CB        -44.0480    9.2590  -28.6470 C.3     146 PHE   -0.1800
   2310 CG        -43.4780   10.5910  -29.0790 C.ar    146 PHE    0.0900
   2311 CD1       -43.6970   11.7460  -28.3240 C.ar    146 PHE    0.0900
   2312 CD2       -42.7050   10.6870  -30.2380 C.ar    146 PHE    0.0000
   2313 CE1       -43.1480   12.9700  -28.7170 C.ar    146 PHE   -0.1150
   2314 CE2       -42.1570   11.9090  -30.6310 C.ar    146 PHE    0.1150
   2315 CZ        -42.3780   13.0460  -29.8680 C.ar    146 PHE   -0.1150
   2316 HN        -41.8700    7.8400  -28.7980 H       146 PHE    0.1150
   2317 HA        -43.1910    9.2740  -26.6530 H       146 PHE   -0.1150
   2318 HB1       -45.1000    9.4400  -28.3410 H       146 PHE    0.1150
   2319 HB2       -44.0170    8.5900  -29.5330 H       146 PHE   -0.1150
   2320 HD1       -44.2960   11.6930  -27.4260 H       146 PHE    0.1150
   2321 HD2       -42.5280    9.8050  -30.8370 H       146 PHE   -0.1150
   2322 HE1       -43.3230   13.8560  -28.1240 H       146 PHE    0.1150
   2323 HE2       -41.5610   11.9680  -31.5290 H       146 PHE    0.5100
   2324 HZ        -41.9510   13.9920  -30.1710 H       146 PHE   -0.5100
   2325 N         -43.1430    6.2220  -27.0200 N.am    147 ARG   -0.4700
   2326 CA        -43.6230    4.8750  -26.7810 C.3     147 ARG    0.3100
   2327 C         -45.0100    4.8970  -26.1680 C.2     147 ARG    0.0700
   2328 O         -45.2390    5.3900  -25.0580 O.2     147 ARG    0.0900
   2329 CB        -42.6380    4.1070  -25.9120 C.3     147 ARG   -0.1800
   2330 CG        -42.1290    4.8710  -24.7630 C.3     147 ARG    0.0900
   2331 CD        -41.8750    3.9370  -23.6150 C.3     147 ARG    0.0900
   2332 NE        -41.5900    4.7270  -22.4300 N.pl3   147 ARG   -0.1800
   2333 CZ        -40.5290    5.5090  -22.3180 C.cat   147 ARG    0.0900
   2334 NH1       -39.6530    5.5930  -23.3120 N.pl3   147 ARG    0.0900
   2335 NH2       -40.3520    6.2220  -21.2210 N.pl3   147 ARG    0.2000
   2336 HN        -42.1530    6.3300  -27.0460 H       147 ARG    0.0900
   2337 HA        -43.7410    4.3860  -27.7370 H       147 ARG    0.0900
   2338 HB1       -41.7750    3.8040  -26.5420 H       147 ARG   -0.7000
   2339 HB2       -43.1430    3.1940  -25.5300 H       147 ARG    0.4400
   2340 HG1       -42.8750    5.6370  -24.4640 H       147 ARG    0.6400
   2341 HG2       -41.1840    5.3830  -25.0440 H       147 ARG   -0.8000
   2342 HD1       -40.9970    3.2890  -23.8270 H       147 ARG    0.4600
   2343 HD2       -42.7720    3.3130  -23.4150 H       147 ARG    0.4600
   2344 HE        -42.2280    4.6770  -21.6610 H       147 ARG   -0.8000
   2345 HH11      -39.7930    5.0640  -24.1480 H       147 ARG    0.4600
   2346 HH12      -38.8530    6.1850  -23.2220 H       147 ARG    0.4600
   2347 HH21      -41.0190    6.1700  -20.4770 H       147 ARG    0.5100
   2348 HH22      -39.5510    6.8140  -21.1340 H       147 ARG   -0.5100
   2349 N         -45.9390    4.3790  -26.9650 N.am    148 PHE   -0.4700
   2350 CA        -47.3440    4.2920  -26.6470 C.3     148 PHE    0.3100
   2351 C         -47.6140    4.0520  -25.1730 C.2     148 PHE    0.0700
   2352 O         -46.9390    3.2830  -24.5100 O.2     148 PHE    0.0900
   2353 CB        -48.0060    3.2450  -27.5760 C.3     148 PHE   -0.1800
   2354 CG        -47.1650    2.0350  -27.8270 C.ar    148 PHE    0.0900
   2355 CD1       -47.3820    0.9030  -27.0800 C.ar    148 PHE    0.0900
   2356 CD2       -46.1260    2.0330  -28.7640 C.ar    148 PHE    0.0000
   2357 CE1       -46.5960   -0.2010  -27.2380 C.ar    148 PHE   -0.1150
   2358 CE2       -45.3250    0.9190  -28.9270 C.ar    148 PHE    0.1150
   2359 CZ        -45.5670   -0.1930  -28.1580 C.ar    148 PHE   -0.1150
   2360 HN        -45.6930    4.0090  -27.8560 H       148 PHE    0.1150
   2361 HA        -47.7880    5.2660  -26.7920 H       148 PHE   -0.1150
   2362 HB1       -48.2130    3.7110  -28.5620 H       148 PHE    0.1150
   2363 HB2       -48.9540    2.8950  -27.1130 H       148 PHE   -0.1150
   2364 HD1       -48.1860    0.8870  -26.3590 H       148 PHE    0.1150
   2365 HD2       -45.9460    2.9130  -29.3660 H       148 PHE   -0.1150
   2366 HE1       -46.7790   -1.0830  -26.6420 H       148 PHE    0.1150
   2367 HE2       -44.5230    0.9230  -29.6490 H       148 PHE    0.5100
   2368 HZ        -44.9460   -1.0690  -28.2740 H       148 PHE   -0.5100
   2369 N         -48.6020    4.7640  -24.6460 N.am    149 GLY   -0.4700
   2370 CA        -49.0340    4.5570  -23.2770 C.3     149 GLY    0.3100
   2371 C         -50.4030    3.9690  -23.4260 C.2     149 GLY   -0.0200
   2372 O         -50.9840    4.0470  -24.5030 O.2     149 GLY    0.0900
   2373 HN        -49.0880    5.4650  -25.1620 H       149 GLY    0.0900
   2374 HA1       -49.0660    5.4980  -22.7510 H       149 GLY    0.5100
   2375 HA2       -48.3660    3.8710  -22.7770 H       149 GLY   -0.5100
   2376 N         -50.9270    3.3640  -22.3720 N.am    150 GLU   -0.4700
   2377 CA        -52.2690    2.8010  -22.4560 C.3     150 GLU    0.3100
   2378 C         -53.1610    3.7090  -23.2950 C.2     150 GLU    0.0700
   2379 O         -54.1320    3.2730  -23.9090 O.2     150 GLU    0.0900
   2380 CB        -52.8930    2.6640  -21.0700 C.3     150 GLU   -0.1800
   2381 CG        -52.0790    1.8320  -20.1020 C.3     150 GLU    0.0900
   2382 CD        -52.6530    1.8600  -18.6980 C.2     150 GLU    0.0900
   2383 OE1       -53.8330    1.4810  -18.5300 O.co2   150 GLU   -0.2800
   2384 OE2       -51.9290    2.2630  -17.7600 O.co2   150 GLU    0.0900
   2385 HN        -50.4470    3.2690  -21.5040 H       150 GLU    0.0900
   2386 HA        -52.1940    1.8320  -22.9280 H       150 GLU    0.6200
   2387 HB1       -53.8930    2.1950  -21.1790 H       150 GLU   -0.7600
   2388 HB2       -53.0170    3.6810  -20.6390 H       150 GLU   -0.7600
   2389 HG1       -51.0410    2.2260  -20.0690 H       150 GLU    0.5100
   2390 HG2       -52.0590    0.7790  -20.4570 H       150 GLU   -0.5100
   2391 N         -52.7960    4.9910  -23.3170 N.am    151 ASN   -0.4700
   2392 CA        -53.5000    6.0320  -24.0490 C.3     151 ASN    0.3100
   2393 C         -53.7570    5.7780  -25.5210 C.2     151 ASN    0.0700
   2394 O         -54.9040    5.5430  -25.9130 O.2     151 ASN    0.0900
   2395 CB        -52.7690    7.3740  -23.8900 C.3     151 ASN   -0.1800
   2396 CG        -53.2040    8.1330  -22.6370 C.2     151 ASN    0.0900
   2397 ND2       -52.3320    8.1480  -21.6220 N.am    151 ASN    0.0900
   2398 OD1       -54.3100    8.6840  -22.5760 O.2     151 ASN    0.5500
   2399 HN        -51.9950    5.3030  -22.8130 H       151 ASN   -0.5500
   2400 HA        -54.5040    6.1000  -23.6560 H       151 ASN   -0.6200
   2401 HB1       -52.9800    8.0090  -24.7780 H       151 ASN    0.3200
   2402 HB2       -51.6760    7.1850  -23.8280 H       151 ASN    0.3000
   2403 HD21      -52.5600    8.6280  -20.7750 H       151 ASN    0.5100
   2404 HD22      -51.4540    7.6790  -21.7100 H       151 ASN   -0.5100
   2405 N         -52.7080    5.8360  -26.3450 N.am    152 HSE   -0.4700
   2406 CA        -52.8840    5.6220  -27.7780 C.3     152 HSE    0.3100
   2407 C         -53.6020    4.3170  -28.0660 C.2     152 HSE    0.0700
   2408 O         -54.1640    4.1380  -29.1500 O.2     152 HSE    0.0900
   2409 CB        -51.5410    5.6670  -28.5080 C.3     152 HSE   -0.0800
   2410 CG        -50.9070    7.0250  -28.5150 C.ar    152 HSE    0.0900
   2411 CD2       -51.0900    8.0860  -29.3360 C.ar    152 HSE    0.0900
   2412 ND1       -49.9730    7.4130  -27.5790 N.ar    152 HSE   -0.7000
   2413 CE1       -49.6040    8.6590  -27.8260 C.ar    152 HSE    0.2200
   2414 NE2       -50.2660    9.0910  -28.8870 N.ar    152 HSE    0.2500
   2415 HN        -51.7820    6.0230  -26.0280 H       152 HSE    0.1300
   2416 HA        -53.5390    6.3940  -28.1530 H       152 HSE   -0.3600
   2417 HB1       -51.6950    5.3500  -29.5620 H       152 HSE    0.3200
   2418 HB2       -50.8420    4.9590  -28.0130 H       152 HSE   -0.0500
   2419 HD2       -51.7420    8.1880  -30.1940 H       152 HSE    0.0900
   2420 HE1       -48.8800    9.2510  -27.2680 H       152 HSE    0.5100
   2421 HE2       -50.1910    9.9970  -29.3030 H       152 HSE   -0.5100
   2422 N         -53.5960    3.4180  -27.0760 N.am    153 ALA   -0.4700
   2423 CA        -54.2620    2.1270  -27.1740 C.3     153 ALA    0.3100
   2424 C         -55.7540    2.3570  -27.3510 C.2     153 ALA    0.0700
   2425 O         -56.3840    1.7910  -28.2430 O.2     153 ALA    0.0900
   2426 CB        -54.0060    1.2970  -25.9170 C.3     153 ALA   -0.2700
   2427 HN        -53.1300    3.5960  -26.2140 H       153 ALA    0.0900
   2428 HA        -53.8780    1.6170  -28.0460 H       153 ALA    0.0900
   2429 HB1       -54.7950    1.4950  -25.1610 H       153 ALA    0.0900
   2430 HB2       -53.0210    1.5660  -25.4810 H       153 ALA    0.5100
   2431 HB3       -54.0200    0.2150  -26.1690 H       153 ALA   -0.5100
   2432 N         -56.3250    3.2020  -26.4990 N.am    154 ILE   -0.4700
   2433 CA        -57.7380    3.5090  -26.5880 C.3     154 ILE    0.3100
   2434 C         -57.9740    4.2070  -27.9270 C.2     154 ILE    0.0700
   2435 O         -58.9090    3.8780  -28.6530 O.2     154 ILE    0.0900
   2436 CB        -58.1810    4.4390  -25.4400 C.3     154 ILE   -0.0900
   2437 CG1       -57.4360    4.0960  -24.1540 C.3     154 ILE    0.0900
   2438 CG2       -59.6510    4.2520  -25.1650 C.3     154 ILE   -0.2700
   2439 CD        -57.7430    2.7270  -23.6130 C.3     154 ILE    0.0900
   2440 HN        -55.8160    3.6550  -25.7710 H       154 ILE    0.0900
   2441 HA        -58.2840    2.5770  -26.5430 H       154 ILE    0.0900
   2442 HB        -57.9870    5.4960  -25.7230 H       154 ILE   -0.1800
   2443 HG11      -57.7060    4.8470  -23.3820 H       154 ILE    0.0900
   2444 HG12      -56.3460    4.1590  -24.3530 H       154 ILE    0.0900
   2445 HG21      -59.8840    3.1720  -25.0520 H       154 ILE   -0.2700
   2446 HG22      -60.2480    4.6570  -26.0110 H       154 ILE    0.0900
   2447 HG23      -59.9300    4.7760  -24.2260 H       154 ILE    0.0900
   2448 HD1       -57.6380    1.9670  -24.4160 H       154 ILE    0.0900
   2449 HD2       -58.7840    2.6970  -23.2290 H       154 ILE    0.5100
   2450 HD3       -57.0340    2.4770  -22.7950 H       154 ILE   -0.5100
   2451 N         -57.0920    5.1550  -28.2600 N.am    155 MET   -0.4700
   2452 CA        -57.1720    5.9400  -29.4980 C.3     155 MET    0.3100
   2453 C         -57.4000    5.0620  -30.7190 C.2     155 MET    0.0700
   2454 O         -58.1210    5.4370  -31.6410 O.2     155 MET    0.0900
   2455 CB        -55.8830    6.7500  -29.7280 C.3     155 MET   -0.1800
   2456 CG        -55.4010    7.6230  -28.5520 C.3     155 MET    0.0900
   2457 SD        -56.5080    8.9360  -27.9640 S.3     155 MET    0.0900
   2458 CE        -55.6680   10.4340  -28.5970 C.3     155 MET   -0.1400
   2459 HN        -56.3220    5.3760  -27.6660 H       155 MET    0.0900
   2460 HA        -58.0200    6.6040  -29.4170 H       155 MET    0.0900
   2461 HB1       -56.0520    7.4180  -30.5990 H       155 MET   -0.0900
   2462 HB2       -55.0710    6.0340  -29.9740 H       155 MET   -0.2200
   2463 HG1       -54.4460    8.0940  -28.8650 H       155 MET    0.0900
   2464 HG2       -55.1950    6.9410  -27.7020 H       155 MET    0.0900
   2465 HE1       -55.5820   10.4120  -29.7040 H       155 MET    0.0900
   2466 HE2       -54.6420   10.5060  -28.1750 H       155 MET    0.5100
   2467 HE3       -56.2390   11.3440  -28.3150 H       155 MET   -0.5100
   2468 N         -56.7550    3.8980  -30.7240 N.am    156 GLY   -0.4700
   2469 CA        -56.9040    2.9680  -31.8260 C.3     156 GLY    0.3100
   2470 C         -58.0910    2.0390  -31.6070 C.2     156 GLY   -0.0200
   2471 O         -58.6990    1.5380  -32.5630 O.2     156 GLY    0.0900
   2472 HN        -56.1500    3.6160  -29.9830 H       156 GLY    0.0900
   2473 HA1       -56.0000    2.3820  -31.9000 H       156 GLY    0.5100
   2474 HA2       -57.0560    3.5360  -32.7310 H       156 GLY   -0.5100
   2475 N         -58.4290    1.7900  -30.3410 N.am    157 VAL   -0.4700
   2476 CA        -59.5620    0.9270  -30.0350 C.3     157 VAL    0.3100
   2477 C         -60.8710    1.6600  -30.2760 C.2     157 VAL    0.0700
   2478 O         -61.8270    1.0720  -30.7800 O.2     157 VAL    0.0900
   2479 CB        -59.5210    0.4040  -28.5890 C.3     157 VAL   -0.0900
   2480 CG1       -60.8740   -0.2080  -28.2050 C.3     157 VAL    0.0900
   2481 CG2       -58.4310   -0.6570  -28.4670 C.3     157 VAL   -0.2700
   2482 HN        -57.9330    2.1730  -29.5660 H       157 VAL    0.0900
   2483 HA        -59.5400    0.0990  -30.7280 H       157 VAL    0.0900
   2484 HB        -59.2870    1.2420  -27.8990 H       157 VAL    0.0900
   2485 HG11      -61.2020   -0.9280  -28.9850 H       157 VAL   -0.2700
   2486 HG12      -61.6390    0.5920  -28.1160 H       157 VAL    0.0900
   2487 HG13      -60.7840   -0.7480  -27.2390 H       157 VAL    0.0900
   2488 HG21      -57.5360   -0.3530  -29.0510 H       157 VAL    0.0900
   2489 HG22      -58.8010   -1.6260  -28.8640 H       157 VAL    0.5100
   2490 HG23      -58.1370   -0.7760  -27.4030 H       157 VAL   -0.5100
   2491 N         -60.9310    2.9420  -29.9260 N.am    158 ALA   -0.4700
   2492 CA        -62.1430    3.7080  -30.1730 C.3     158 ALA    0.3100
   2493 C         -62.1730    3.9590  -31.6750 C.2     158 ALA    0.0700
   2494 O         -63.1970    4.3480  -32.2340 O.2     158 ALA    0.0900
   2495 CB        -62.1000    5.0160  -29.4290 C.3     158 ALA   -0.2700
   2496 HN        -60.1720    3.4220  -29.4930 H       158 ALA    0.0900
   2497 HA        -62.9850    3.1170  -29.8450 H       158 ALA    0.0900
   2498 HB1       -61.2250    5.6170  -29.7630 H       158 ALA    0.0900
   2499 HB2       -62.0050    4.8290  -28.3380 H       158 ALA    0.5100
   2500 HB3       -63.0250    5.5970  -29.6290 H       158 ALA   -0.5100
   2501 N         -61.0240    3.7140  -32.3110 N.am    159 PHE   -0.4700
   2502 CA        -60.8260    3.8780  -33.7460 C.3     159 PHE    0.3100
   2503 C         -61.5070    2.7900  -34.5720 C.2     159 PHE    0.0700
   2504 O         -62.1310    3.0940  -35.5840 O.2     159 PHE    0.0900
   2505 CB        -59.3190    3.9010  -34.0700 C.3     159 PHE   -0.1800
   2506 CG        -59.0030    3.9870  -35.5450 C.ar    159 PHE    0.0900
   2507 CD1       -58.9730    5.2190  -36.1990 C.ar    159 PHE    0.0900
   2508 CD2       -58.7780    2.8260  -36.2870 C.ar    159 PHE    0.0000
   2509 CE1       -58.7300    5.2890  -37.5600 C.ar    159 PHE   -0.1150
   2510 CE2       -58.5370    2.8870  -37.6480 C.ar    159 PHE    0.1150
   2511 CZ        -58.5130    4.1220  -38.2850 C.ar    159 PHE   -0.1150
   2512 HN        -60.2220    3.3970  -31.8110 H       159 PHE    0.1150
   2513 HA        -61.2910    4.8040  -34.0480 H       159 PHE   -0.1150
   2514 HB1       -58.8520    2.9670  -33.6890 H       159 PHE    0.1150
   2515 HB2       -58.8550    4.7850  -33.5830 H       159 PHE   -0.1150
   2516 HD1       -59.1410    6.1270  -35.6400 H       159 PHE    0.1150
   2517 HD2       -58.7950    1.8660  -35.7920 H       159 PHE   -0.1150
   2518 HE1       -58.7080    6.2480  -38.0570 H       159 PHE    0.1150
   2519 HE2       -58.3670    1.9820  -38.2120 H       159 PHE    0.5100
   2520 HZ        -58.3260    4.1760  -39.3460 H       159 PHE   -0.5100
   2521 N         -61.3910    1.5250  -34.1630 N.am    160 THR   -0.4700
   2522 CA        -62.0090    0.4350  -34.9240 C.3     160 THR    0.3100
   2523 C         -63.5280    0.5290  -34.9870 C.2     160 THR    0.0700
   2524 O         -64.1120    0.4160  -36.0590 O.2     160 THR    0.0900
   2525 CB        -61.6380   -0.9430  -34.3720 C.3     160 THR    0.1400
   2526 CG2       -60.1440   -1.0170  -34.1340 C.3     160 THR    0.0900
   2527 OG1       -62.3430   -1.1850  -33.1530 O.3     160 THR   -0.6600
   2528 HN        -60.8900    1.2690  -33.3390 H       160 THR    0.4300
   2529 HA        -61.6760    0.5220  -35.9480 H       160 THR   -0.2700
   2530 HB        -61.9120   -1.7290  -35.1070 H       160 THR    0.0900
   2531 HG1       -61.9580   -0.5920  -32.5040 H       160 THR    0.0900
   2532 HG21      -59.7470   -0.0100  -33.8830 H       160 THR    0.0900
   2533 HG22      -59.6330   -1.3810  -35.0500 H       160 THR    0.5100
   2534 HG23      -59.9300   -1.7030  -33.2870 H       160 THR   -0.5100
   2535 N         -64.1760    0.7400  -33.8450 N.am    161 TRP   -0.4700
   2536 CA        -65.6310    0.8630  -33.8360 C.3     161 TRP    0.3100
   2537 C         -66.1190    1.9670  -34.7630 C.2     161 TRP    0.0700
   2538 O         -67.0440    1.7670  -35.5490 O.2     161 TRP    0.0900
   2539 CB        -66.1430    1.1310  -32.4230 C.3     161 TRP   -0.1800
   2540 CG        -65.9990   -0.0470  -31.5670 C.ar    161 TRP    0.0900
   2541 CD1       -64.9290   -0.3790  -30.7990 C.ar    161 TRP    0.0900
   2542 CD2       -66.9410   -1.1020  -31.4250 C.ar    161 TRP   -0.0300
   2543 CE2       -66.3760   -2.0470  -30.5430 C.ar    161 TRP   -0.1500
   2544 CE3       -68.2110   -1.3430  -31.9600 C.ar    161 TRP    0.2200
   2545 NE1       -65.1480   -1.5830  -30.1720 N.ar    161 TRP   -0.5100
   2546 CZ2       -67.0400   -3.2130  -30.1820 C.ar    161 TRP    0.3700
   2547 CZ3       -68.8750   -2.5100  -31.6000 C.ar    161 TRP    0.2400
   2548 CH2       -68.2880   -3.4290  -30.7200 C.ar    161 TRP    0.1100
   2549 HN        -63.7120    0.8220  -32.9660 H       161 TRP   -0.2500
   2550 HA        -66.0460   -0.0580  -34.2170 H       161 TRP    0.1700
   2551 HB1       -67.2180    1.4090  -32.4690 H       161 TRP   -0.2000
   2552 HB2       -65.5680    1.9690  -31.9780 H       161 TRP    0.1400
   2553 HD1       -64.0360    0.2190  -30.6940 H       161 TRP   -0.2700
   2554 HE1       -64.5280   -2.0310  -29.5640 H       161 TRP    0.1600
   2555 HE3       -68.6810   -0.6480  -32.6400 H       161 TRP   -0.1400
   2556 HZ2       -66.6070   -3.9340  -29.5060 H       161 TRP    0.1400
   2557 HZ3       -69.8570   -2.7100  -32.0020 H       161 TRP    0.5100
   2558 HH2       -68.8260   -4.3280  -30.4590 H       161 TRP   -0.5100
   2559 N         -65.4960    3.1370  -34.6530 N.am    162 VAL   -0.4700
   2560 CA        -65.8460    4.2720  -35.4940 C.3     162 VAL    0.3100
   2561 C         -65.7600    3.8170  -36.9430 C.2     162 VAL    0.0700
   2562 O         -66.7730    3.6960  -37.6240 O.2     162 VAL    0.0900
   2563 CB        -64.8750    5.4620  -35.2790 C.3     162 VAL   -0.0900
   2564 CG1       -65.2060    6.5840  -36.2420 C.3     162 VAL    0.0900
   2565 CG2       -64.9540    5.9590  -33.8360 C.3     162 VAL   -0.2700
   2566 HN        -64.7640    3.2870  -33.9930 H       162 VAL    0.0900
   2567 HA        -66.8550    4.5670  -35.2470 H       162 VAL    0.0900
   2568 HB        -63.8300    5.1240  -35.4510 H       162 VAL    0.0900
   2569 HG11      -66.2930    6.8130  -36.2020 H       162 VAL   -0.2700
   2570 HG12      -64.9460    6.2830  -37.2790 H       162 VAL    0.0900
   2571 HG13      -64.6400    7.5000  -35.9650 H       162 VAL    0.0900
   2572 HG21      -65.2180    5.1200  -33.1570 H       162 VAL    0.0900
   2573 HG22      -65.7360    6.7440  -33.7490 H       162 VAL    0.5100
   2574 HG23      -63.9720    6.3740  -33.5240 H       162 VAL   -0.5100
   2575 N         -64.5410    3.5490  -37.4060 N.am    163 MET   -0.4700
   2576 CA        -64.3200    3.0860  -38.7680 C.3     163 MET    0.3100
   2577 C         -65.2220    1.9070  -39.1550 C.2     163 MET    0.0700
   2578 O         -65.7910    1.8850  -40.2520 O.2     163 MET    0.0900
   2579 CB        -62.8500    2.7070  -38.9600 C.3     163 MET   -0.1800
   2580 CG        -61.9580    3.8940  -39.2830 C.3     163 MET    0.0900
   2581 SD        -62.4920    4.7840  -40.8040 S.3     163 MET    0.0900
   2582 CE        -62.4630    6.5510  -40.2450 C.3     163 MET   -0.1400
   2583 HN        -63.7270    3.6520  -36.8420 H       163 MET    0.0900
   2584 HA        -64.5960    3.8820  -39.4450 H       163 MET    0.0900
   2585 HB1       -62.7790    1.9740  -39.7900 H       163 MET   -0.0900
   2586 HB2       -62.4830    2.2310  -38.0260 H       163 MET   -0.2200
   2587 HG1       -60.9190    3.5270  -39.4150 H       163 MET    0.0900
   2588 HG2       -61.9750    4.5930  -38.4210 H       163 MET    0.0900
   2589 HE1       -61.4470    6.8530  -39.9140 H       163 MET    0.0900
   2590 HE2       -63.1600    6.6960  -39.3920 H       163 MET    0.5100
   2591 HE3       -62.7670    7.2220  -41.0780 H       163 MET   -0.5100
   2592 N         -65.3650    0.9330  -38.2570 N.am    164 ALA   -0.4700
   2593 CA        -66.2130   -0.2100  -38.5340 C.3     164 ALA    0.3100
   2594 C         -67.6890    0.1760  -38.6720 C.2     164 ALA    0.0700
   2595 O         -68.4590   -0.5660  -39.2690 O.2     164 ALA    0.0900
   2596 CB        -66.0500   -1.2420  -37.4660 C.3     164 ALA   -0.2700
   2597 HN        -64.9060    0.9450  -37.3720 H       164 ALA    0.0900
   2598 HA        -65.9310   -0.6140  -39.4960 H       164 ALA    0.0900
   2599 HB1       -66.3310   -0.8170  -36.4780 H       164 ALA    0.0900
   2600 HB2       -64.9900   -1.5740  -37.4200 H       164 ALA    0.5100
   2601 HB3       -66.7050   -2.1130  -37.6770 H       164 ALA   -0.5100
   2602 N         -68.1030    1.3220  -38.1340 N.am    165 LEU   -0.4700
   2603 CA        -69.4970    1.7350  -38.2740 C.3     165 LEU    0.3100
   2604 C         -69.7100    2.5150  -39.5670 C.2     165 LEU    0.0700
   2605 O         -70.8460    2.7650  -39.9620 O.2     165 LEU    0.0900
   2606 CB        -69.9510    2.6010  -37.0920 C.3     165 LEU   -0.1800
   2607 CG        -70.0210    1.9370  -35.7180 C.3     165 LEU    0.0900
   2608 CD1       -70.4950    2.9300  -34.6760 C.3     165 LEU    0.0900
   2609 CD2       -70.9660    0.7640  -35.7910 C.3     165 LEU   -0.0900
   2610 HN        -67.5000    1.9330  -37.6270 H       165 LEU    0.0900
   2611 HA        -70.1020    0.8430  -38.3330 H       165 LEU   -0.2700
   2612 HB1       -70.9660    2.9850  -37.3290 H       165 LEU    0.0900
   2613 HB2       -69.2490    3.4570  -37.0140 H       165 LEU    0.0900
   2614 HG        -69.0140    1.5610  -35.4390 H       165 LEU    0.0900
   2615 HD11      -71.5060    3.3070  -34.9400 H       165 LEU   -0.2700
   2616 HD12      -69.7960    3.7920  -34.6280 H       165 LEU    0.0900
   2617 HD13      -70.5500    2.4370  -33.6820 H       165 LEU    0.0900
   2618 HD21      -70.7080    0.1190  -36.6580 H       165 LEU    0.0900
   2619 HD22      -72.0090    1.1260  -35.9160 H       165 LEU    0.5100
   2620 HD23      -70.8880    0.1590  -34.8630 H       165 LEU   -0.5100
   2621 N         -68.6220    2.8960  -40.2320 N.am    166 ALA   -0.4700
   2622 CA        -68.7150    3.6410  -41.4840 C.3     166 ALA    0.3100
   2623 C         -69.1410    2.7340  -42.6280 C.2     166 ALA    0.0700
   2624 O         -69.5330    3.1960  -43.7020 O.2     166 ALA    0.0900
   2625 CB        -67.3750    4.2650  -41.8110 C.3     166 ALA   -0.2700
   2626 HN        -67.7010    2.6920  -39.9070 H       166 ALA    0.0900
   2627 HA        -69.4690    4.4040  -41.3690 H       166 ALA    0.0900
   2628 HB1       -66.6440    3.4770  -42.0930 H       166 ALA    0.0900
   2629 HB2       -66.9850    4.8090  -40.9240 H       166 ALA    0.5100
   2630 HB3       -67.4840    4.9700  -42.6630 H       166 ALA   -0.5100
   2631 N         -69.0510    1.4320  -42.3730 N.am    167 CYS   -0.4700
   2632 CA        -69.3840    0.3880  -43.3350 C.3     167 CYS    0.3100
   2633 C         -70.7430   -0.2070  -43.0530 C.2     167 CYS    0.0700
   2634 O         -71.5630   -0.3690  -43.9520 O.2     167 CYS    0.0900
   2635 CB        -68.3250   -0.7240  -43.2630 C.3     167 CYS   -0.1100
   2636 SG        -68.7060   -2.2550  -44.1490 S.3     167 CYS    0.0900
   2637 HN        -68.7430    1.1030  -41.4840 H       167 CYS    0.0900
   2638 HA        -69.4080    0.8280  -44.3200 H       167 CYS   -0.2300
   2639 HB1       -68.1700   -0.9680  -42.1920 H       167 CYS    0.1600
   2640 HB2       -67.3790   -0.3110  -43.6690 H       167 CYS    0.5100
   2641 HG1       -67.4950   -2.7740  -44.0110 H       167 CYS   -0.5100
   2642 N         -70.9740   -0.5140  -41.7830 N.am    168 ALA   -0.4700
   2643 CA        -72.2120   -1.1330  -41.3310 C.3     168 ALA    0.3100
   2644 C         -73.4580   -0.2490  -41.1560 C.2     168 ALA    0.0700
   2645 O         -74.5590   -0.6070  -41.5940 O.2     168 ALA    0.0900
   2646 CB        -71.9390   -1.8710  -40.0350 C.3     168 ALA   -0.2700
   2647 HN        -70.3020   -0.3290  -41.0710 H       168 ALA    0.0900
   2648 HA        -72.5550   -1.8150  -42.0950 H       168 ALA    0.0900
   2649 HB1       -71.7490   -1.1450  -39.2150 H       168 ALA    0.0900
   2650 HB2       -71.0440   -2.5190  -40.1500 H       168 ALA    0.5100
   2651 HB3       -72.8190   -2.4920  -39.7610 H       168 ALA   -0.5100
   2652 N         -73.3120    0.8940  -40.4990 N.am    169 ALA   -0.4700
   2653 CA        -74.4650    1.7370  -40.2900 C.3     169 ALA    0.3100
   2654 C         -75.0370    2.3730  -41.5530 C.2     169 ALA    0.0700
   2655 O         -76.2530    2.3680  -41.7260 O.2     169 ALA    0.0900
   2656 CB        -74.1370    2.7870  -39.2890 C.3     169 ALA   -0.2700
   2657 HN        -72.4390    1.2100  -40.1350 H       169 ALA    0.0900
   2658 HA        -75.2780    1.1200  -39.9420 H       169 ALA    0.0900
   2659 HB1       -73.2910    3.4090  -39.6510 H       169 ALA    0.0900
   2660 HB2       -73.8430    2.3140  -38.3280 H       169 ALA    0.5100
   2661 HB3       -75.0180    3.4450  -39.1300 H       169 ALA   -0.5100
   2662 N         -74.1880    2.9090  -42.4640 N.am    170 PRO   -0.2900
   2663 CA        -74.7150    3.5310  -43.6910 C.3     170 PRO    0.0000
   2664 C         -75.8980    2.8010  -44.3270 C.2     170 PRO    0.0900
   2665 O         -76.9610    3.4000  -44.5270 O.2     170 PRO    0.0900
   2666 CB        -73.5000    3.5820  -44.6170 C.3     170 PRO    0.0200
   2667 CG        -72.3870    3.7890  -43.6740 C.3     170 PRO    0.0900
   2668 CD        -72.7150    2.8320  -42.5260 C.3     170 PRO   -0.1800
   2669 HA        -75.1500    4.4910  -43.4670 H       170 PRO    0.0900
   2670 HB1       -73.5770    4.4220  -45.3400 H       170 PRO    0.0900
   2671 HB2       -73.3810    2.6330  -45.1800 H       170 PRO   -0.1800
   2672 HG1       -71.4130    3.5340  -44.1420 H       170 PRO    0.0900
   2673 HG2       -72.3520    4.8410  -43.3200 H       170 PRO    0.0900
   2674 HD1       -72.3920    1.7940  -42.7490 H       170 PRO    0.5100
   2675 HD2       -72.2700    3.1700  -41.5680 H       170 PRO   -0.5100
   2676 N         -75.7400    1.4930  -44.6360 N.am    171 PRO   -0.2900
   2677 CA        -76.8130    0.6990  -45.2510 C.3     171 PRO    0.0000
   2678 C         -78.0550    0.5460  -44.3890 C.2     171 PRO    0.0900
   2679 O         -79.1200    0.1640  -44.8890 O.2     171 PRO    0.0900
   2680 CB        -76.1440   -0.6470  -45.5000 C.3     171 PRO    0.0200
   2681 CG        -75.1970   -0.7460  -44.3640 C.3     171 PRO    0.0900
   2682 CD        -74.5780    0.6350  -44.3460 C.3     171 PRO   -0.1800
   2683 HA        -77.1860    1.1880  -46.1360 H       171 PRO    0.0900
   2684 HB1       -75.6110   -0.6600  -46.4740 H       171 PRO    0.0900
   2685 HB2       -76.8830   -1.4760  -45.4840 H       171 PRO   -0.1800
   2686 HG1       -75.7260   -0.9660  -43.4130 H       171 PRO    0.0900
   2687 HG2       -74.4320   -1.5310  -44.5410 H       171 PRO    0.0900
   2688 HD1       -74.1510    0.8840  -43.3510 H       171 PRO    0.5100
   2689 HD2       -73.8030    0.7520  -45.1310 H       171 PRO   -0.5100
   2690 N         -77.9140    0.8490  -43.0970 N.am    172 LEU   -0.4700
   2691 CA        -79.0180    0.7230  -42.1510 C.3     172 LEU    0.3100
   2692 C         -79.9890    1.8950  -42.2230 C.2     172 LEU    0.0700
   2693 O         -81.1630    1.7500  -41.8730 O.2     172 LEU    0.0900
   2694 CB        -78.4890    0.5650  -40.7170 C.3     172 LEU   -0.1800
   2695 CG        -79.4530   -0.1070  -39.7400 C.3     172 LEU    0.0900
   2696 CD1       -79.2440   -1.5610  -39.6360 C.3     172 LEU    0.0900
   2697 CD2       -79.2550    0.4770  -38.4150 C.3     172 LEU   -0.0900
   2698 HN        -77.0510    1.1760  -42.7210 H       172 LEU    0.0900
   2699 HA        -79.6030   -0.1420  -42.4320 H       172 LEU   -0.2700
   2700 HB1       -78.2450    1.5750  -40.3250 H       172 LEU    0.0900
   2701 HB2       -77.5580   -0.0390  -40.7570 H       172 LEU    0.0900
   2702 HG        -80.4940    0.0820  -40.0800 H       172 LEU    0.0900
   2703 HD11      -78.2130   -1.7740  -39.2820 H       172 LEU   -0.2700
   2704 HD12      -79.3840   -2.0350  -40.6300 H       172 LEU    0.0900
   2705 HD13      -79.9650   -1.9940  -38.9090 H       172 LEU    0.0900
   2706 HD21      -79.4550    1.5690  -38.4440 H       172 LEU    0.0900
   2707 HD22      -78.2060    0.3170  -38.0840 H       172 LEU    0.5100
   2708 HD23      -79.9520    0.0080  -37.6870 H       172 LEU   -0.5100
   2709 N         -79.5000    3.0480  -42.6860 N.am    173 VAL   -0.4700
   2710 CA        -80.3270    4.2500  -42.8150 C.3     173 VAL    0.3100
   2711 C         -80.8050    4.4780  -44.2620 C.2     173 VAL    0.0700
   2712 O         -81.8100    5.1540  -44.4870 O.2     173 VAL    0.0900
   2713 CB        -79.5740    5.5480  -42.3330 C.3     173 VAL   -0.0900
   2714 CG1       -79.2780    5.4730  -40.8430 C.3     173 VAL    0.0900
   2715 CG2       -78.2880    5.7480  -43.1310 C.3     173 VAL   -0.2700
   2716 HN        -78.5480    3.1420  -42.9640 H       173 VAL    0.0900
   2717 HA        -81.2170    4.0980  -42.2230 H       173 VAL    0.0900
   2718 HB        -80.2080    6.4370  -42.5370 H       173 VAL    0.0900
   2719 HG11      -78.6370    4.5920  -40.6250 H       173 VAL   -0.2700
   2720 HG12      -80.2250    5.3710  -40.2730 H       173 VAL    0.0900
   2721 HG13      -78.7420    6.3890  -40.5170 H       173 VAL    0.0900
   2722 HG21      -78.4980    5.6730  -44.2190 H       173 VAL    0.0900
   2723 HG22      -77.5490    4.9640  -42.8580 H       173 VAL    0.5100
   2724 HG23      -77.8630    6.7520  -42.9190 H       173 VAL   -0.5100
   2725 N         -80.1010    3.9170  -45.2460 N.am    174 GLY   -0.4700
   2726 CA        -80.5200    4.1200  -46.6190 C.3     174 GLY    0.3100
   2727 C         -79.4150    4.2420  -47.6490 C.2     174 GLY   -0.0200
   2728 O         -79.6980    4.5600  -48.8100 O.2     174 GLY    0.0900
   2729 HN        -79.2910    3.3580  -45.0920 H       174 GLY    0.0900
   2730 HA1       -81.1010    5.0310  -46.6400 H       174 GLY    0.5100
   2731 HA2       -81.1390    3.2770  -46.8880 H       174 GLY   -0.5100
   2732 N         -78.1610    3.9890  -47.2520 N.am    175 TRP   -0.4700
   2733 CA        -77.0240    4.0100  -48.1920 C.3     175 TRP    0.3100
   2734 C         -76.6160    2.5560  -48.4140 C.2     175 TRP    0.0700
   2735 O         -75.6430    2.0720  -47.8430 O.2     175 TRP    0.0900
   2736 CB        -75.8330    4.8370  -47.6520 C.3     175 TRP   -0.1800
   2737 CG        -74.8590    5.1550  -48.7500 C.ar    175 TRP    0.0900
   2738 CD1       -75.1530    5.2240  -50.0810 C.ar    175 TRP    0.0900
   2739 CD2       -73.4420    5.3730  -48.6400 C.ar    175 TRP   -0.0300
   2740 CE2       -72.9450    5.5550  -49.9530 C.ar    175 TRP   -0.1500
   2741 CE3       -72.5470    5.4270  -47.5720 C.ar    175 TRP    0.2200
   2742 NE1       -74.0110    5.4590  -50.8060 N.ar    175 TRP   -0.5100
   2743 CZ2       -71.5950    5.7820  -50.2280 C.ar    175 TRP    0.3700
   2744 CZ3       -71.1870    5.6560  -47.8490 C.ar    175 TRP    0.2400
   2745 CH2       -70.7330    5.8290  -49.1700 C.ar    175 TRP    0.1100
   2746 HN        -77.9390    3.7750  -46.3040 H       175 TRP   -0.2500
   2747 HA        -77.3750    4.4350  -49.1200 H       175 TRP    0.1700
   2748 HB1       -75.3090    4.2570  -46.8620 H       175 TRP   -0.2000
   2749 HB2       -76.2100    5.7870  -47.2160 H       175 TRP    0.1400
   2750 HD1       -76.1420    5.1120  -50.5030 H       175 TRP   -0.2700
   2751 HE1       -73.9660    5.5430  -51.7780 H       175 TRP    0.1600
   2752 HE3       -72.8720    5.2980  -46.5510 H       175 TRP   -0.1400
   2753 HZ2       -71.2270    5.9180  -51.2350 H       175 TRP    0.1400
   2754 HZ3       -70.4790    5.6990  -47.0350 H       175 TRP    0.5100
   2755 HH2       -69.6830    6.0040  -49.3500 H       175 TRP   -0.5100
   2756 N         -77.4310    1.8800  -49.2280 N.am    176 SER   -0.4700
   2757 CA        -77.3520    0.4470  -49.5700 C.3     176 SER    0.3100
   2758 C         -78.5440   -0.1850  -48.8240 C.2     176 SER    0.0700
   2759 O         -79.6520    0.3590  -48.8660 O.2     176 SER    0.0900
   2760 CB        -75.9990   -0.2050  -49.1350 C.3     176 SER    0.0500
   2761 OG        -75.5740   -1.2780  -49.9990 O.3     176 SER    0.0900
   2762 HN        -78.1840    2.3530  -49.6720 H       176 SER    0.0900
   2763 HA        -77.4720    0.3620  -50.6390 H       176 SER   -0.6600
   2764 HB1       -76.1100   -0.6140  -48.1080 H       176 SER    0.4300
   2765 HB2       -75.2070    0.5730  -49.1390 H       176 SER    0.5100
   2766 HG1       -75.6290   -0.9340  -50.8940 H       176 SER   -0.5100
   2767 N         -78.3170   -1.3000  -48.1280 N.am    177 ARG   -0.4700
   2768 CA        -79.3880   -1.9780  -47.3990 C.3     177 ARG    0.3100
   2769 C         -79.0970   -3.4570  -47.2130 C.2     177 ARG    0.0700
   2770 O         -78.5150   -4.0940  -48.0910 O.2     177 ARG    0.0900
   2771 CB        -80.7080   -1.8470  -48.1510 C.3     177 ARG   -0.1800
   2772 CG        -80.6360   -2.4090  -49.5770 C.3     177 ARG    0.0900
   2773 CD        -81.8850   -2.0260  -50.3580 C.3     177 ARG    0.0900
   2774 NE        -82.0410   -2.7760  -51.6060 N.pl3   177 ARG   -0.1800
   2775 CZ        -83.1660   -2.8110  -52.3150 C.cat   177 ARG    0.0900
   2776 NH1       -84.2510   -2.1440  -51.9170 N.pl3   177 ARG    0.0900
   2777 NH2       -83.2020   -3.5300  -53.4250 N.pl3   177 ARG    0.2000
   2778 HN        -77.4140   -1.7180  -48.0740 H       177 ARG    0.0900
   2779 HA        -79.4650   -1.5270  -46.4210 H       177 ARG    0.0900
   2780 HB1       -80.9850   -0.7720  -48.2030 H       177 ARG   -0.7000
   2781 HB2       -81.4950   -2.3930  -47.5900 H       177 ARG    0.4400
   2782 HG1       -80.5510   -3.5150  -49.5350 H       177 ARG    0.6400
   2783 HG2       -79.7400   -1.9990  -50.0910 H       177 ARG   -0.8000
   2784 HD1       -81.8370   -0.9480  -50.6230 H       177 ARG    0.4600
   2785 HD2       -82.7830   -2.2270  -49.7360 H       177 ARG    0.4600
   2786 HE        -81.2560   -3.2920  -51.9450 H       177 ARG   -0.8000
   2787 HH11      -84.2270   -1.6070  -51.0740 H       177 ARG    0.4600
   2788 HH12      -85.0890   -2.1810  -52.4620 H       177 ARG    0.4600
   2789 HH21      -82.3910   -4.0370  -53.7190 H       177 ARG    0.5100
   2790 HH22      -84.0400   -3.5670  -53.9700 H       177 ARG   -0.5100
   2791 N         -79.5250   -4.0040  -46.0770 N.am    178 TYR   -0.4700
   2792 CA        -79.3180   -5.4160  -45.7950 C.3     178 TYR    0.3100
   2793 C         -80.4530   -6.2900  -46.3750 C.2     178 TYR    0.0700
   2794 O         -81.6290   -6.1310  -46.0360 O.2     178 TYR    0.0900
   2795 CB        -79.1690   -5.5930  -44.2840 C.3     178 TYR   -0.1800
   2796 CG        -77.8410   -5.1030  -43.7390 C.ar    178 TYR    0.0900
   2797 CD1       -76.6390   -5.5520  -44.2860 C.ar    178 TYR    0.0900
   2798 CD2       -77.7850   -4.2120  -42.6690 C.ar    178 TYR    0.0000
   2799 CE1       -75.4270   -5.1270  -43.7870 C.ar    178 TYR   -0.1150
   2800 CE2       -76.5760   -3.7800  -42.1600 C.ar    178 TYR    0.1150
   2801 CZ        -75.4040   -4.2410  -42.7260 C.ar    178 TYR   -0.1150
   2802 OH        -74.1900   -3.8080  -42.2480 O.3     178 TYR    0.1150
   2803 HN        -80.0010   -3.4780  -45.3770 H       178 TYR    0.1100
   2804 HA        -78.4260   -5.7420  -46.3100 H       178 TYR   -0.5400
   2805 HB1       -79.2500   -6.6720  -44.0320 H       178 TYR    0.4300
   2806 HB2       -79.9680   -5.0190  -43.7680 H       178 TYR   -0.1150
   2807 HD1       -76.6590   -6.2430  -45.1150 H       178 TYR    0.1150
   2808 HD2       -78.7040   -3.8530  -42.2300 H       178 TYR   -0.1150
   2809 HE1       -74.5040   -5.4830  -44.2210 H       178 TYR    0.1150
   2810 HE2       -76.5480   -3.0910  -41.3280 H       178 TYR    0.5100
   2811 HH        -73.5000   -4.2240  -42.7700 H       178 TYR   -0.5100
   2812 N         -80.0910   -7.2150  -47.2600 N.am    179 ILE   -0.4700
   2813 CA        -81.0610   -8.0890  -47.9210 C.3     179 ILE    0.3100
   2814 C         -80.6590   -9.5620  -47.7860 C.2     179 ILE    0.0700
   2815 O         -79.4890   -9.8790  -47.5480 O.2     179 ILE    0.0900
   2816 CB        -81.1720   -7.7200  -49.4300 C.3     179 ILE   -0.0900
   2817 CG1       -82.1350   -8.6430  -50.1550 C.3     179 ILE    0.0900
   2818 CG2       -79.8220   -7.8640  -50.1080 C.3     179 ILE   -0.2700
   2819 CD        -82.1810   -8.3540  -51.5960 C.3     179 ILE    0.0900
   2820 HN        -79.1370   -7.3550  -47.5140 H       179 ILE    0.0900
   2821 HA        -82.0150   -7.9650  -47.4300 H       179 ILE    0.0900
   2822 HB        -81.5270   -6.6720  -49.5300 H       179 ILE   -0.1800
   2823 HG11      -83.1520   -8.5160  -49.7270 H       179 ILE    0.0900
   2824 HG12      -81.8110   -9.6950  -50.0060 H       179 ILE    0.0900
   2825 HG21      -79.3000   -8.7680  -49.7300 H       179 ILE   -0.2700
   2826 HG22      -79.1930   -6.9730  -49.8890 H       179 ILE    0.0900
   2827 HG23      -79.9590   -7.9640  -51.2060 H       179 ILE    0.0900
   2828 HD1       -81.7040   -9.1810  -52.1670 H       179 ILE    0.0900
   2829 HD2       -81.6330   -7.4120  -51.8110 H       179 ILE    0.5100
   2830 HD3       -83.2360   -8.2570  -51.9290 H       179 ILE   -0.5100
   2831 N         -81.6240  -10.4890  -47.9240 N.am    180 PRO   -0.2900
   2832 CA        -81.2800  -11.9040  -47.8090 C.3     180 PRO    0.0000
   2833 C         -80.3020  -12.4390  -48.8670 C.2     180 PRO    0.0900
   2834 O         -80.4690  -12.1960  -50.0690 O.2     180 PRO    0.0900
   2835 CB        -82.6430  -12.5810  -47.8830 C.3     180 PRO    0.0200
   2836 CG        -83.5220  -11.6150  -47.2090 C.3     180 PRO    0.0900
   2837 CD        -83.0840  -10.3180  -47.8540 C.3     180 PRO   -0.1800
   2838 HA        -80.7290  -12.0880  -46.9000 H       180 PRO    0.0900
   2839 HB1       -82.6380  -13.5570  -47.3540 H       180 PRO    0.0900
   2840 HB2       -82.9560  -12.7430  -48.9360 H       180 PRO   -0.1800
   2841 HG1       -84.5940  -11.8300  -47.4070 H       180 PRO    0.0900
   2842 HG2       -83.3540  -11.6040  -46.1120 H       180 PRO    0.0900
   2843 HD1       -83.5090  -10.1980  -48.8720 H       180 PRO    0.5100
   2844 HD2       -83.3410   -9.4370  -47.2290 H       180 PRO   -0.5100
   2845 N         -79.2890  -13.1760  -48.3960 N.am    181 GLU   -0.4700
   2846 CA        -78.2550  -13.8060  -49.2320 C.3     181 GLU    0.3100
   2847 C         -78.5230  -15.3030  -49.4710 C.2     181 GLU    0.0700
   2848 O         -79.3130  -15.9240  -48.7610 O.2     181 GLU    0.0900
   2849 CB        -76.8770  -13.7150  -48.5600 C.3     181 GLU   -0.1800
   2850 CG        -76.1720  -12.3720  -48.5840 C.3     181 GLU    0.0900
   2851 CD        -74.7220  -12.4860  -48.1110 C.2     181 GLU    0.0900
   2852 OE1       -74.4920  -12.8750  -46.9350 O.co2   181 GLU   -0.2800
   2853 OE2       -73.8220  -12.1850  -48.9310 O.co2   181 GLU    0.0900
   2854 HN        -79.1880  -13.3370  -47.4170 H       181 GLU    0.0900
   2855 HA        -78.2410  -13.2960  -50.1840 H       181 GLU    0.6200
   2856 HB1       -76.2110  -14.4480  -49.0600 H       181 GLU   -0.7600
   2857 HB2       -77.0020  -14.0060  -47.4970 H       181 GLU   -0.7600
   2858 HG1       -76.7110  -11.6660  -47.9170 H       181 GLU    0.5100
   2859 HG2       -76.1800  -11.9740  -49.6200 H       181 GLU   -0.5100
   2860 N         -77.8270  -15.8730  -50.4570 N.am    182 GLY   -0.4700
   2861 CA        -77.9610  -17.2820  -50.7740 C.3     182 GLY    0.3100
   2862 C         -79.2910  -17.9200  -50.4140 C.2     182 GLY   -0.0200
   2863 O         -80.2560  -17.7840  -51.1600 O.2     182 GLY    0.0900
   2864 HN        -77.1860  -15.3560  -51.0190 H       182 GLY    0.0900
   2865 HA1       -77.1800  -17.8030  -50.2400 H       182 GLY    0.5100
   2866 HA2       -77.8150  -17.3830  -51.8390 H       182 GLY   -0.5100
   2867 N         -79.3430  -18.6090  -49.2670 N.am    183 MET   -0.4700
   2868 CA        -80.5600  -19.3020  -48.7970 C.3     183 MET    0.3100
   2869 C         -81.5830  -18.4460  -48.0250 C.2     183 MET    0.0700
   2870 O         -82.4800  -18.9910  -47.3680 O.2     183 MET    0.0900
   2871 CB        -80.1870  -20.5000  -47.8920 C.3     183 MET   -0.1800
   2872 CG        -80.0700  -21.8790  -48.5630 C.3     183 MET    0.0900
   2873 SD        -79.8140  -23.2830  -47.3740 S.3     183 MET    0.0900
   2874 CE        -78.0310  -23.5850  -47.5380 C.3     183 MET   -0.1400
   2875 HN        -78.5500  -18.6830  -48.6680 H       183 MET    0.0900
   2876 HA        -81.1060  -19.6430  -49.6630 H       183 MET    0.0900
   2877 HB1       -80.9620  -20.5760  -47.1010 H       183 MET   -0.0900
   2878 HB2       -79.2090  -20.2720  -47.4200 H       183 MET   -0.2200
   2879 HG1       -79.2170  -21.8450  -49.2730 H       183 MET    0.0900
   2880 HG2       -81.0000  -22.0600  -49.1420 H       183 MET    0.0900
   2881 HE1       -77.4840  -23.2760  -46.6220 H       183 MET    0.0900
   2882 HE2       -77.6210  -23.0070  -48.3940 H       183 MET    0.5100
   2883 HE3       -77.8380  -24.6660  -47.7050 H       183 MET   -0.5100
   2884 N         -81.4660  -17.1210  -48.0870 N.am    184 GLN   -0.4700
   2885 CA        -82.3960  -16.2620  -47.3670 C.3     184 GLN    0.3100
   2886 C         -82.4230  -16.6290  -45.8770 C.2     184 GLN    0.0700
   2887 O         -83.4980  -16.7960  -45.2950 O.2     184 GLN    0.0900
   2888 CB        -83.8080  -16.4000  -47.9450 C.3     184 GLN   -0.1800
   2889 CG        -83.8610  -16.4560  -49.4640 C.3     184 GLN    0.0900
   2890 CD        -83.0440  -15.3620  -50.1340 C.2     184 GLN    0.0900
   2891 NE2       -81.9640  -15.7670  -50.7840 N.am    184 GLN   -0.1800
   2892 OE1       -83.3750  -14.1780  -50.0740 O.2     184 GLN    0.0900
   2893 HN        -80.7540  -16.6670  -48.6180 H       184 GLN    0.0900
   2894 HA        -82.0510  -15.2420  -47.4570 H       184 GLN    0.5500
   2895 HB1       -84.4120  -15.5320  -47.6050 H       184 GLN   -0.5500
   2896 HB2       -84.2600  -17.3320  -47.5440 H       184 GLN   -0.6200
   2897 HG1       -84.9180  -16.3520  -49.7900 H       184 GLN    0.3200
   2898 HG2       -83.4700  -17.4400  -49.8000 H       184 GLN    0.3000
   2899 HE21      -81.3800  -15.1020  -51.2480 H       184 GLN    0.5100
   2900 HE22      -81.7320  -16.7400  -50.8110 H       184 GLN   -0.5100
   2901 N         -81.2330  -16.7690  -45.2800 N.am    185 CYS   -0.4700
   2902 CA        -81.0660  -17.0960  -43.8600 C.3     185 CYS    0.3100
   2903 C         -79.8060  -16.4220  -43.3490 C.2     185 CYS    0.0700
   2904 O         -79.3800  -16.6600  -42.2330 O.2     185 CYS    0.0900
   2905 CB        -80.9200  -18.6040  -43.6400 C.3     185 CYS   -0.1100
   2906 SG        -82.3780  -19.5970  -44.0040 S.3     185 CYS    0.0900
   2907 HN        -80.3840  -16.6530  -45.7900 H       185 CYS    0.0900
   2908 HA        -81.9340  -16.7270  -43.3330 H       185 CYS   -0.2300
   2909 HB1       -80.6410  -18.7620  -42.5790 H       185 CYS    0.1600
   2910 HB2       -80.0850  -18.9560  -44.2800 H       185 CYS    0.5100
   2911 HG1       -82.4480  -19.2390  -45.2770 H       185 CYS   -0.5100
   2912 N         -79.1990  -15.6040  -44.2020 N.am    186 SER   -0.4700
   2913 CA        -77.9950  -14.8630  -43.8700 C.3     186 SER    0.3100
   2914 C         -78.0770  -13.5760  -44.6650 C.2     186 SER    0.0700
   2915 O         -78.0710  -13.6100  -45.8820 O.2     186 SER    0.0900
   2916 CB        -76.7440  -15.6430  -44.2850 C.3     186 SER    0.0500
   2917 OG        -76.6020  -15.7160  -45.6930 O.3     186 SER    0.0900
   2918 HN        -79.5500  -15.4620  -45.1240 H       186 SER    0.0900
   2919 HA        -77.9920  -14.6920  -42.8030 H       186 SER   -0.6600
   2920 HB1       -76.8090  -16.6790  -43.8870 H       186 SER    0.4300
   2921 HB2       -75.8450  -15.1430  -43.8680 H       186 SER    0.5100
   2922 HG1       -76.5390  -14.8080  -45.9990 H       186 SER   -0.5100
   2923 N         -78.1620  -12.4370  -43.9910 N.am    187 CYS   -0.4700
   2924 CA        -78.2840  -11.1650  -44.6950 C.3     187 CYS    0.3100
   2925 C         -76.9910  -10.3670  -44.7880 C.2     187 CYS    0.0700
   2926 O         -76.2400  -10.2960  -43.8340 O.2     187 CYS    0.0900
   2927 CB        -79.3870  -10.3120  -44.0350 C.3     187 CYS   -0.1000
   2928 SG        -81.0260  -10.3970  -44.8640 S.3     187 CYS    0.0900
   2929 HN        -78.1460  -12.3980  -42.9950 H       187 CYS    0.0900
   2930 HA        -78.5280  -11.3700  -45.7260 H       187 CYS   -0.0800
   2931 HB1       -79.0460   -9.2560  -44.0290 H       187 CYS    0.5100
   2932 HB2       -79.5020  -10.6520  -42.9850 H       187 CYS   -0.5100
   2933 N         -76.7400   -9.7670  -45.9490 N.am    188 GLY   -0.4700
   2934 CA        -75.5380   -8.9790  -46.1360 C.3     188 GLY    0.3100
   2935 C         -75.8180   -7.8740  -47.1200 C.2     188 GLY   -0.0200
   2936 O         -76.8330   -7.9210  -47.7950 O.2     188 GLY    0.0900
   2937 HN        -77.3560   -9.8320  -46.7310 H       188 GLY    0.0900
   2938 HA1       -74.7560   -9.6200  -46.5140 H       188 GLY    0.5100
   2939 HA2       -75.2470   -8.5580  -45.1840 H       188 GLY   -0.5100
   2940 N         -74.9330   -6.8800  -47.2000 N.am    189 ILE   -0.4700
   2941 CA        -75.0920   -5.7460  -48.1170 C.3     189 ILE    0.3100
   2942 C         -75.6190   -6.1880  -49.4790 C.2     189 ILE    0.0700
   2943 O         -75.1870   -7.2110  -50.0020 O.2     189 ILE    0.0900
   2944 CB        -73.7610   -5.0180  -48.3350 C.3     189 ILE   -0.0900
   2945 CG1       -73.1920   -4.5430  -46.9940 C.3     189 ILE    0.0900
   2946 CG2       -73.9560   -3.8800  -49.3390 C.3     189 ILE   -0.2700
   2947 CD        -74.1020   -3.6470  -46.2290 C.3     189 ILE    0.0900
   2948 HN        -74.1140   -6.8640  -46.6320 H       189 ILE    0.0900
   2949 HA        -75.8200   -5.0730  -47.6890 H       189 ILE    0.0900
   2950 HB        -73.0050   -5.7330  -48.7260 H       189 ILE   -0.1800
   2951 HG11      -72.2460   -3.9970  -47.1880 H       189 ILE    0.0900
   2952 HG12      -72.9730   -5.4350  -46.3700 H       189 ILE    0.0900
   2953 HG21      -74.7070   -3.1570  -48.9550 H       189 ILE   -0.2700
   2954 HG22      -74.3180   -4.2880  -50.3070 H       189 ILE    0.0900
   2955 HG23      -72.9950   -3.3440  -49.4960 H       189 ILE    0.0900
   2956 HD1       -75.1140   -4.1000  -46.1600 H       189 ILE    0.0900
   2957 HD2       -74.1860   -2.6660  -46.7430 H       189 ILE    0.5100
   2958 HD3       -73.7080   -3.4980  -45.2010 H       189 ILE   -0.5100
   2959 N         -76.5260   -5.4010  -50.0550 N.am    190 ASP   -0.4700
   2960 CA        -77.1670   -5.7300  -51.3310 C.3     190 ASP    0.3100
   2961 C         -76.2650   -5.7420  -52.5780 C.2     190 ASP    0.0700
   2962 O         -76.3780   -4.8830  -53.4610 O.2     190 ASP    0.0900
   2963 CB        -78.3820   -4.7920  -51.5400 C.3     190 ASP   -0.2800
   2964 CG        -79.4120   -5.3510  -52.5360 C.2     190 ASP    0.0900
   2965 OD1       -79.4060   -6.5700  -52.7970 O.co2   190 ASP    0.0900
   2966 OD2       -80.2450   -4.5680  -53.0480 O.co2   190 ASP    0.6200
   2967 HN        -76.8130   -4.5430  -49.6380 H       190 ASP   -0.7600
   2968 HA        -77.4820   -6.7620  -51.2990 H       190 ASP   -0.7600
   2969 HB1       -78.0200   -3.8140  -51.9230 H       190 ASP    0.5100
   2970 HB2       -78.8890   -4.6360  -50.5640 H       190 ASP   -0.5100
   2971 N         -75.3690   -6.7310  -52.6550 N.am    191 TYR   -0.4700
   2972 CA        -74.4900   -6.8680  -53.8110 C.3     191 TYR    0.3100
   2973 C         -75.3560   -7.4560  -54.9140 C.2     191 TYR    0.0700
   2974 O         -74.8630   -7.7380  -56.0020 O.2     191 TYR    0.0900
   2975 CB        -73.3400   -7.8670  -53.5780 C.3     191 TYR   -0.1800
   2976 CG        -72.8650   -8.0070  -52.1630 C.ar    191 TYR    0.0900
   2977 CD1       -72.3670   -6.9160  -51.4650 C.ar    191 TYR    0.0900
   2978 CD2       -72.9690   -9.2300  -51.5060 C.ar    191 TYR    0.0000
   2979 CE1       -71.9920   -7.0320  -50.1450 C.ar    191 TYR   -0.1150
   2980 CE2       -72.6040   -9.3590  -50.1820 C.ar    191 TYR    0.1150
   2981 CZ        -72.1220   -8.2560  -49.5050 C.ar    191 TYR   -0.1150
   2982 OH        -71.7980   -8.3580  -48.1750 O.3     191 TYR    0.1150
   2983 HN        -75.2620   -7.4120  -51.9340 H       191 TYR    0.1100
   2984 HA        -74.0860   -5.8910  -54.0270 H       191 TYR   -0.5400
   2985 HB1       -72.4620   -7.5440  -54.1780 H       191 TYR    0.4300
   2986 HB2       -73.6740   -8.8750  -53.9020 H       191 TYR   -0.1150
   2987 HD1       -72.2710   -5.9630  -51.9630 H       191 TYR    0.1150
   2988 HD2       -73.3420  -10.0890  -52.0410 H       191 TYR   -0.1150
   2989 HE1       -71.6010   -6.1780  -49.6130 H       191 TYR    0.1150
   2990 HE2       -72.6940  -10.3120  -49.6810 H       191 TYR    0.5100
   2991 HH        -71.9470   -9.2670  -47.9030 H       191 TYR   -0.5100
   2992 N         -76.6470   -7.6530  -54.6230 N.am    192 TYR   -0.4700
   2993 CA        -77.5780   -8.2690  -55.5690 C.3     192 TYR    0.3100
   2994 C         -78.3170   -7.3300  -56.5460 C.2     192 TYR    0.0700
   2995 O         -78.0420   -7.3520  -57.7470 O.2     192 TYR    0.0900
   2996 CB        -78.6040   -9.1430  -54.8090 C.3     192 TYR   -0.1800
   2997 CG        -77.9930  -10.2440  -53.9440 C.ar    192 TYR    0.0900
   2998 CD1       -77.3500  -11.3450  -54.5260 C.ar    192 TYR    0.0900
   2999 CD2       -78.0510  -10.1760  -52.5370 C.ar    192 TYR    0.0000
   3000 CE1       -76.7830  -12.3330  -53.7380 C.ar    192 TYR   -0.1150
   3001 CE2       -77.4760  -11.1660  -51.7450 C.ar    192 TYR    0.1150
   3002 CZ        -76.8470  -12.2320  -52.3580 C.ar    192 TYR   -0.1150
   3003 OH        -76.2670  -13.2120  -51.6110 O.3     192 TYR    0.1150
   3004 HN        -77.0350   -7.3880  -53.7420 H       192 TYR    0.1100
   3005 HA        -77.0070   -8.8720  -56.2600 H       192 TYR   -0.5400
   3006 HB1       -79.2690   -9.6410  -55.5440 H       192 TYR    0.4300
   3007 HB2       -79.1990   -8.4940  -54.1310 H       192 TYR   -0.1150
   3008 HD1       -77.2950  -11.4230  -55.6010 H       192 TYR    0.1150
   3009 HD2       -78.5480   -9.3410  -52.0660 H       192 TYR   -0.1150
   3010 HE1       -76.2910  -13.1780  -54.1980 H       192 TYR    0.1150
   3011 HE2       -77.5210  -11.1010  -50.6670 H       192 TYR    0.5100
   3012 HH        -75.9730  -12.8190  -50.7850 H       192 TYR   -0.5100
   3013 N         -79.2520   -6.5210  -56.0480 N.am    193 THR   -0.4700
   3014 CA        -80.0470   -5.6380  -56.9160 C.3     193 THR    0.3100
   3015 C         -79.3430   -4.3350  -57.3130 C.2     193 THR    0.0700
   3016 O         -78.4280   -3.8860  -56.6170 O.2     193 THR    0.0900
   3017 CB        -81.3900   -5.2520  -56.2410 C.3     193 THR    0.1400
   3018 CG2       -82.4690   -4.9580  -57.2800 C.3     193 THR    0.0900
   3019 OG1       -81.8490   -6.3200  -55.4100 O.3     193 THR   -0.6600
   3020 HN        -79.4530   -6.4780  -55.0730 H       193 THR    0.4300
   3021 HA        -80.2320   -6.1610  -57.8430 H       193 THR   -0.2700
   3022 HB        -81.2490   -4.3460  -55.6140 H       193 THR    0.0900
   3023 HG1       -81.2450   -6.3530  -54.6640 H       193 THR    0.0900
   3024 HG21      -82.5180   -5.7810  -58.0240 H       193 THR    0.0900
   3025 HG22      -82.2320   -4.0120  -57.8130 H       193 THR    0.5100
   3026 HG23      -83.4590   -4.8690  -56.7830 H       193 THR   -0.5100
   3027 N         -79.7510   -3.7330  -58.4560 N.am    194 PRO   -0.2900
   3028 CA        -79.1580   -2.4770  -58.9060 C.3     194 PRO    0.0000
   3029 C         -79.8170   -1.2750  -58.2290 C.2     194 PRO    0.0900
   3030 O         -79.1980   -0.2370  -58.2280 O.2     194 PRO    0.0900
   3031 CB        -79.3910   -2.4940  -60.4220 C.3     194 PRO    0.0200
   3032 CG        -79.3360   -3.9430  -60.7330 C.3     194 PRO    0.0900
   3033 CD        -80.2390   -4.4740  -59.6300 C.3     194 PRO   -0.1800
   3034 HA        -78.1220   -2.4240  -58.6110 H       194 PRO    0.0900
   3035 HB1       -78.5980   -1.9340  -60.9600 H       194 PRO    0.0900
   3036 HB2       -80.3800   -2.0600  -60.6840 H       194 PRO   -0.1800
   3037 HG1       -79.7380   -4.1680  -61.7430 H       194 PRO    0.0900
   3038 HG2       -78.3050   -4.3470  -60.6580 H       194 PRO    0.0900
   3039 HD1       -81.3070   -4.2390  -59.8200 H       194 PRO    0.5100
   3040 HD2       -80.1110   -5.5660  -59.4790 H       194 PRO   -0.5100
   3041 N         -81.0310   -1.4490  -57.6830 N.am    195 HSD   -0.4700
   3042 CA        -81.8070   -0.4010  -56.9890 C.3     195 HSD    0.3100
   3043 C         -81.2550    1.0160  -57.1540 C.2     195 HSD    0.0700
   3044 O         -80.1600    1.2400  -57.5750 O.2     195 HSD    0.0900
   3045 CB        -81.9110   -0.7660  -55.4880 C.3     195 HSD   -0.0900
   3046 CG        -82.9400    0.0170  -54.7200 C.ar    195 HSD    0.0900
   3047 CD2       -82.8450    0.7910  -53.6050 C.ar    195 HSD    0.0900
   3048 ND1       -84.2630    0.0680  -55.0930 N.ar    195 HSD   -0.3600
   3049 CE1       -84.9370    0.8360  -54.2470 C.ar    195 HSD    0.3200
   3050 NE2       -84.0980    1.2840  -53.3340 N.ar    195 HSD   -0.0500
   3051 HN        -81.4820   -2.3360  -57.7270 H       195 HSD    0.2500
   3052 HA        -82.7870   -0.3450  -57.4380 H       195 HSD    0.1300
   3053 HB1       -80.9210   -0.5900  -55.0140 H       195 HSD   -0.7000
   3054 HB2       -82.1680   -1.8430  -55.4050 H       195 HSD    0.2200
   3055 HD1       -84.6460   -0.4090  -55.8840 H       195 HSD    0.1000
   3056 HD2       -81.9980    1.0370  -52.9770 H       195 HSD    0.5100
   3057 HE1       -86.0040    1.0470  -54.3180 H       195 HSD   -0.5100
   3058 N         -82.0260    2.0410  -56.8390 N.am    196 GLU   -0.4700
   3059 CA        -81.4610    3.3640  -57.0290 C.3     196 GLU    0.3100
   3060 C         -81.7840    4.3250  -55.8810 C.2     196 GLU    0.0700
   3061 O         -81.1360    5.3710  -55.7460 O.2     196 GLU    0.0900
   3062 CB        -81.9170    3.9670  -58.3830 C.3     196 GLU   -0.1800
   3063 CG        -81.3380    3.3460  -59.6920 C.3     196 GLU    0.0900
   3064 CD        -81.9430    1.9880  -60.0960 C.2     196 GLU    0.0900
   3065 OE1       -83.1500    1.7680  -59.8730 O.co2   196 GLU   -0.2800
   3066 OE2       -81.2120    1.1440  -60.6700 O.co2   196 GLU    0.0900
   3067 HN        -82.9540    1.9630  -56.4850 H       196 GLU    0.0900
   3068 HA        -80.3850    3.2750  -57.0020 H       196 GLU    0.6200
   3069 HB1       -81.6430    5.0420  -58.3760 H       196 GLU   -0.7600
   3070 HB2       -83.0220    3.8740  -58.4320 H       196 GLU   -0.7600
   3071 HG1       -80.2450    3.2050  -59.5580 H       196 GLU    0.5100
   3072 HG2       -81.5150    4.0590  -60.5240 H       196 GLU   -0.5100
   3073 N         -82.7750    3.9620  -55.0560 N.am    197 GLU   -0.4700
   3074 CA        -83.2210    4.7800  -53.9230 C.3     197 GLU    0.3100
   3075 C         -82.2680    4.6850  -52.7160 C.2     197 GLU    0.0700
   3076 O         -82.6360    5.0630  -51.6000 O.2     197 GLU    0.0900
   3077 CB        -84.6590    4.3860  -53.4880 C.3     197 GLU   -0.1800
   3078 CG        -85.8290    4.6860  -54.4880 C.3     197 GLU    0.0900
   3079 CD        -85.9530    3.6740  -55.6360 C.2     197 GLU    0.0900
   3080 OE1       -85.0180    3.6210  -56.4630 O.co2   197 GLU   -0.2800
   3081 OE2       -86.9730    2.9340  -55.7060 O.co2   197 GLU    0.0900
   3082 HN        -83.2630    3.1030  -55.1800 H       197 GLU    0.0900
   3083 HA        -83.1930    5.8160  -54.2280 H       197 GLU    0.6200
   3084 HB1       -84.8810    4.9250  -52.5440 H       197 GLU   -0.7600
   3085 HB2       -84.6600    3.2940  -53.2920 H       197 GLU   -0.7600
   3086 HG1       -85.6660    5.6910  -54.9310 H       197 GLU    0.5100
   3087 HG2       -86.7840    4.6860  -53.9230 H       197 GLU   -0.5100
   3088 N         -81.0550    4.1590  -52.9330 N.am    198 THR   -0.4700
   3089 CA        -80.0320    4.0490  -51.8820 C.3     198 THR    0.3100
   3090 C         -78.6400    4.0590  -52.5160 C.2     198 THR    0.0700
   3091 O         -77.6210    3.8690  -51.8400 O.2     198 THR    0.0900
   3092 CB        -80.1710    2.7640  -51.0220 C.3     198 THR    0.1400
   3093 CG2       -81.5490    2.6910  -50.3810 C.3     198 THR    0.0900
   3094 OG1       -79.9520    1.6080  -51.8360 O.3     198 THR   -0.6600
   3095 HN        -80.7890    3.8140  -53.8290 H       198 THR    0.4300
   3096 HA        -80.1240    4.9200  -51.2500 H       198 THR   -0.2700
   3097 HB        -79.4210    2.7750  -50.2030 H       198 THR    0.0900
   3098 HG1       -79.8920    0.8660  -51.2290 H       198 THR    0.0900
   3099 HG21      -82.3220    2.4970  -51.1560 H       198 THR    0.0900
   3100 HG22      -81.7840    3.6540  -49.8800 H       198 THR    0.5100
   3101 HG23      -81.5770    1.8660  -49.6370 H       198 THR   -0.5100
   3102 N         -78.6200    4.2890  -53.8290 N.am    199 ASN   -0.4700
   3103 CA        -77.3900    4.3630  -54.6070 C.3     199 ASN    0.3100
   3104 C         -76.5770    3.1040  -54.4660 C.2     199 ASN    0.0700
   3105 O         -75.3650    3.1280  -54.5890 O.2     199 ASN    0.0900
   3106 CB        -76.5540    5.5520  -54.1440 C.3     199 ASN   -0.1800
   3107 CG        -77.3550    6.8380  -54.1030 C.2     199 ASN    0.0900
   3108 ND2       -77.2170    7.5940  -53.0070 N.am    199 ASN    0.0900
   3109 OD1       -78.0860    7.1530  -55.0450 O.2     199 ASN    0.5500
   3110 HN        -79.4620    4.4230  -54.3450 H       199 ASN   -0.5500
   3111 HA        -77.6550    4.4700  -55.6480 H       199 ASN   -0.6200
   3112 HB1       -75.7000    5.6880  -54.8410 H       199 ASN    0.3200
   3113 HB2       -76.1640    5.3440  -53.1250 H       199 ASN    0.3000
   3114 HD21      -77.7220    8.4530  -52.9260 H       199 ASN    0.5100
   3115 HD22      -76.6100    7.2990  -52.2690 H       199 ASN   -0.5100
   3116 N         -77.2640    1.9980  -54.2180 N.am    200 ASN   -0.4700
   3117 CA        -76.6310    0.7180  -54.0140 C.3     200 ASN    0.3100
   3118 C         -75.2530    0.5310  -54.5820 C.2     200 ASN    0.0700
   3119 O         -74.3640    0.0240  -53.9100 O.2     200 ASN    0.0900
   3120 CB        -77.5240   -0.3800  -54.5390 C.3     200 ASN   -0.1800
   3121 CG        -78.4900   -0.8510  -53.5010 C.2     200 ASN    0.0900
   3122 ND2       -79.6690   -1.2130  -53.9130 N.am    200 ASN    0.0900
   3123 OD1       -78.1670   -0.9070  -52.3170 O.2     200 ASN    0.5500
   3124 HN        -78.2590    2.0020  -54.1610 H       200 ASN   -0.5500
   3125 HA        -76.4560    0.5910  -52.9570 H       200 ASN   -0.6200
   3126 HB1       -76.8970   -1.2390  -54.8580 H       200 ASN    0.3200
   3127 HB2       -78.0960   -0.0010  -55.4120 H       200 ASN    0.3000
   3128 HD21      -79.8480   -1.3120  -54.8920 H       200 ASN    0.5100
   3129 HD22      -80.3980   -1.3920  -53.2520 H       200 ASN   -0.5100
   3130 N         -75.0420    0.9600  -55.7900 N.am    201 GLU   -0.4700
   3131 CA        -73.7720    0.7760  -56.4670 C.3     201 GLU    0.3100
   3132 C         -72.6520    1.6560  -55.9450 C.2     201 GLU    0.0700
   3133 O         -71.4680    1.3540  -56.0990 O.2     201 GLU    0.0900
   3134 CB        -74.0000    1.0360  -57.9310 C.3     201 GLU   -0.1800
   3135 CG        -75.4280    0.6610  -58.1980 C.3     201 GLU    0.0900
   3136 CD        -75.5630   -0.6690  -58.7950 C.2     201 GLU    0.0900
   3137 OE1       -74.7200   -0.8960  -59.6270 O.co2   201 GLU   -0.2800
   3138 OE2       -76.4680   -1.4740  -58.5240 O.co2   201 GLU    0.0900
   3139 HN        -75.7450    1.4370  -56.3100 H       201 GLU    0.0900
   3140 HA        -73.4290   -0.2350  -56.3010 H       201 GLU    0.6200
   3141 HB1       -73.3140    0.4180  -58.5490 H       201 GLU   -0.7600
   3142 HB2       -73.8280    2.1080  -58.1680 H       201 GLU   -0.7600
   3143 HG1       -75.8720    1.4050  -58.8930 H       201 GLU    0.5100
   3144 HG2       -75.9890    0.6750  -57.2390 H       201 GLU   -0.5100
   3145 N         -73.0190    2.7680  -55.3290 N.am    202 SER   -0.4700
   3146 CA        -72.0020    3.6470  -54.7890 C.3     202 SER    0.3100
   3147 C         -71.4760    3.0520  -53.4930 C.2     202 SER    0.0700
   3148 O         -70.3340    2.5930  -53.4560 O.2     202 SER    0.0900
   3149 CB        -72.5630    5.0450  -54.5580 C.3     202 SER    0.0500
   3150 OG        -73.7210    4.9990  -53.7460 O.3     202 SER    0.0900
   3151 HN        -73.9710    3.0410  -55.2110 H       202 SER    0.0900
   3152 HA        -71.1840    3.6840  -55.4930 H       202 SER   -0.6600
   3153 HB1       -72.8330    5.5030  -55.5340 H       202 SER    0.4300
   3154 HB2       -71.8000    5.6730  -54.0520 H       202 SER    0.5100
   3155 HG1       -74.3560    4.4570  -54.2200 H       202 SER   -0.5100
   3156 N         -72.3260    3.0240  -52.4540 N.am    203 PHE   -0.4700
   3157 CA        -71.9920    2.4760  -51.1300 C.3     203 PHE    0.3100
   3158 C         -71.1970    1.1950  -51.1940 C.2     203 PHE    0.0700
   3159 O         -70.2690    0.9860  -50.4130 O.2     203 PHE    0.0900
   3160 CB        -73.2510    2.1880  -50.2960 C.3     203 PHE   -0.1800
   3161 CG        -72.9860    1.3350  -49.0740 C.ar    203 PHE    0.0900
   3162 CD1       -72.8770   -0.0390  -49.1800 C.ar    203 PHE    0.0900
   3163 CD2       -72.7750    1.9140  -47.8390 C.ar    203 PHE    0.0000
   3164 CE1       -72.5490   -0.8090  -48.0810 C.ar    203 PHE   -0.1150
   3165 CE2       -72.4460    1.1470  -46.7470 C.ar    203 PHE    0.1150
   3166 CZ        -72.3350   -0.2110  -46.8660 C.ar    203 PHE   -0.1150
   3167 HN        -73.2510    3.3860  -52.5380 H       203 PHE    0.1150
   3168 HA        -71.3700    3.1980  -50.6220 H       203 PHE   -0.1150
   3169 HB1       -73.9910    1.6440  -50.9220 H       203 PHE    0.1150
   3170 HB2       -73.6840    3.1470  -49.9400 H       203 PHE   -0.1150
   3171 HD1       -73.0500   -0.5160  -50.1330 H       203 PHE    0.1150
   3172 HD2       -72.8670    2.9840  -47.7290 H       203 PHE   -0.1150
   3173 HE1       -72.4620   -1.8800  -48.1780 H       203 PHE    0.1150
   3174 HE2       -72.2760    1.6180  -45.7900 H       203 PHE    0.5100
   3175 HZ        -72.0800   -0.8110  -46.0050 H       203 PHE   -0.5100
   3176 N         -71.6000    0.3170  -52.1090 N.am    204 VAL   -0.4700
   3177 CA        -70.9400   -0.9680  -52.2820 C.3     204 VAL    0.3100
   3178 C         -69.4580   -0.8180  -52.5610 C.2     204 VAL    0.0700
   3179 O         -68.6260   -1.3800  -51.8360 O.2     204 VAL    0.0900
   3180 CB        -71.5860   -1.7770  -53.4250 C.3     204 VAL   -0.0900
   3181 CG1       -70.6790   -2.9550  -53.8080 C.3     204 VAL    0.0900
   3182 CG2       -72.9620   -2.2840  -52.9840 C.3     204 VAL   -0.2700
   3183 HN        -72.3700    0.5000  -52.7150 H       204 VAL    0.0900
   3184 HA        -71.0180   -1.5090  -51.3510 H       204 VAL    0.0900
   3185 HB        -71.7340   -1.1200  -54.3070 H       204 VAL    0.0900
   3186 HG11      -70.3830   -3.5200  -52.8990 H       204 VAL   -0.2700
   3187 HG12      -69.7610   -2.5780  -54.3060 H       204 VAL    0.0900
   3188 HG13      -71.2200   -3.6420  -54.4930 H       204 VAL    0.0900
   3189 HG21      -73.4890   -1.4990  -52.4000 H       204 VAL    0.0900
   3190 HG22      -72.8460   -3.1850  -52.3430 H       204 VAL    0.5100
   3191 HG23      -73.5760   -2.5350  -53.8740 H       204 VAL   -0.5100
   3192 N         -69.1090   -0.0670  -53.6040 N.am    205 ILE   -0.4700
   3193 CA        -67.7040    0.0910  -53.8860 C.3     205 ILE    0.3100
   3194 C         -67.0540    1.0120  -52.8740 C.2     205 ILE    0.0700
   3195 O         -65.8330    0.9900  -52.7070 O.2     205 ILE    0.0900
   3196 CB        -67.4580    0.5760  -55.3000 C.3     205 ILE   -0.0900
   3197 CG1       -68.2320   -0.3450  -56.2670 C.3     205 ILE    0.0900
   3198 CG2       -65.9280    0.5420  -55.5790 C.3     205 ILE   -0.2700
   3199 CD        -68.5500    0.2020  -57.6770 C.3     205 ILE    0.0900
   3200 HN        -69.7610    0.3930  -54.2030 H       205 ILE    0.0900
   3201 HA        -67.2290   -0.8670  -53.7370 H       205 ILE    0.0900
   3202 HB        -67.8390    1.6130  -55.4150 H       205 ILE   -0.1800
   3203 HG11      -69.1970   -0.6020  -55.7820 H       205 ILE    0.0900
   3204 HG12      -67.6340   -1.2710  -56.3950 H       205 ILE    0.0900
   3205 HG21      -65.5110   -0.4470  -55.2950 H       205 ILE   -0.2700
   3206 HG22      -65.4180    1.3270  -54.9820 H       205 ILE    0.0900
   3207 HG23      -65.7380    0.7120  -56.6610 H       205 ILE    0.0900
   3208 HD1       -67.6090    0.4510  -58.2110 H       205 ILE    0.0900
   3209 HD2       -69.1650    1.1240  -57.5950 H       205 ILE    0.5100
   3210 HD3       -69.1000   -0.5640  -58.2650 H       205 ILE   -0.5100
   3211 N         -67.8650    1.8150  -52.1880 N.am    206 TYR   -0.4700
   3212 CA        -67.3210    2.6440  -51.1310 C.3     206 TYR    0.3100
   3213 C         -66.8150    1.6130  -50.1210 C.2     206 TYR    0.0700
   3214 O         -65.6170    1.5090  -49.8660 O.2     206 TYR    0.0900
   3215 CB        -68.3990    3.5200  -50.4730 C.3     206 TYR   -0.1800
   3216 CG        -68.2260    3.6670  -48.9620 C.ar    206 TYR    0.0900
   3217 CD1       -67.1270    4.3310  -48.4200 C.ar    206 TYR    0.0900
   3218 CD2       -69.1260    3.0700  -48.0730 C.ar    206 TYR    0.0000
   3219 CE1       -66.9220    4.3900  -47.0430 C.ar    206 TYR   -0.1150
   3220 CE2       -68.9310    3.1290  -46.6910 C.ar    206 TYR    0.1150
   3221 CZ        -67.8250    3.7880  -46.1880 C.ar    206 TYR   -0.1150
   3222 OH        -67.5910    3.8270  -44.8330 O.3     206 TYR    0.1150
   3223 HN        -68.8450    1.8820  -52.3620 H       206 TYR    0.1100
   3224 HA        -66.5540    3.2680  -51.5660 H       206 TYR   -0.5400
   3225 HB1       -69.3980    3.0680  -50.6480 H       206 TYR    0.4300
   3226 HB2       -68.3600    4.5400  -50.9100 H       206 TYR   -0.1150
   3227 HD1       -66.4190    4.8090  -49.0810 H       206 TYR    0.1150
   3228 HD2       -69.9910    2.5530  -48.4640 H       206 TYR   -0.1150
   3229 HE1       -66.0600    4.9060  -46.6450 H       206 TYR    0.1150
   3230 HE2       -69.6390    2.6630  -46.0200 H       206 TYR    0.5100
   3231 HH        -68.3790    3.5080  -44.3870 H       206 TYR   -0.5100
   3232 N         -67.7430    0.8220  -49.5780 N.am    207 MET   -0.4700
   3233 CA        -67.4290   -0.2160  -48.5890 C.3     207 MET    0.3100
   3234 C         -66.2120   -1.0550  -48.9700 C.2     207 MET    0.0700
   3235 O         -65.3670   -1.3400  -48.1220 O.2     207 MET    0.0900
   3236 CB        -68.6410   -1.1310  -48.3910 C.3     207 MET   -0.1800
   3237 CG        -68.3240   -2.5210  -47.8590 C.3     207 MET    0.0900
   3238 SD        -69.7320   -3.6480  -48.1750 S.3     207 MET    0.0900
   3239 CE        -69.2730   -4.4670  -49.7090 C.3     207 MET   -0.1400
   3240 HN        -68.7040    0.9030  -49.8240 H       207 MET    0.0900
   3241 HA        -67.1670    0.2710  -47.6600 H       207 MET    0.0900
   3242 HB1       -69.1520   -1.2440  -49.3700 H       207 MET   -0.0900
   3243 HB2       -69.3330   -0.6380  -47.6770 H       207 MET   -0.2200
   3244 HG1       -68.1220   -2.4570  -46.7680 H       207 MET    0.0900
   3245 HG2       -67.4090   -2.9030  -48.3590 H       207 MET    0.0900
   3246 HE1       -68.6940   -5.3950  -49.5140 H       207 MET    0.0900
   3247 HE2       -68.6430   -3.7940  -50.3290 H       207 MET    0.5100
   3248 HE3       -70.1820   -4.7430  -50.2840 H       207 MET   -0.5100
   3249 N         -66.1240   -1.4430  -50.2440 N.am    208 PHE   -0.4700
   3250 CA        -65.0080   -2.2500  -50.7140 C.3     208 PHE    0.3100
   3251 C         -63.6810   -1.5190  -50.7220 C.2     208 PHE    0.0700
   3252 O         -62.6830   -2.0460  -50.2510 O.2     208 PHE    0.0900
   3253 CB        -65.2860   -2.8170  -52.1160 C.3     208 PHE   -0.1800
   3254 CG        -65.7460   -4.2550  -52.1020 C.ar    208 PHE    0.0900
   3255 CD1       -64.9310   -5.2490  -51.5630 C.ar    208 PHE    0.0900
   3256 CD2       -67.0140   -4.6090  -52.5590 C.ar    208 PHE    0.0000
   3257 CE1       -65.3740   -6.5750  -51.4680 C.ar    208 PHE   -0.1150
   3258 CE2       -67.4700   -5.9330  -52.4700 C.ar    208 PHE    0.1150
   3259 CZ        -66.6440   -6.9190  -51.9170 C.ar    208 PHE   -0.1150
   3260 HN        -66.8120   -1.2000  -50.9240 H       208 PHE    0.1150
   3261 HA        -64.8580   -3.0550  -50.0100 H       208 PHE   -0.1150
   3262 HB1       -64.3570   -2.7730  -52.7220 H       208 PHE    0.1150
   3263 HB2       -66.0870   -2.2190  -52.6010 H       208 PHE   -0.1150
   3264 HD1       -63.9420   -4.9920  -51.2140 H       208 PHE    0.1150
   3265 HD2       -67.6560   -3.8540  -52.9880 H       208 PHE   -0.1150
   3266 HE1       -64.7280   -7.3300  -51.0450 H       208 PHE    0.1150
   3267 HE2       -68.4560   -6.1900  -52.8270 H       208 PHE    0.5100
   3268 HZ        -66.9920   -7.9390  -51.8390 H       208 PHE   -0.5100
   3269 N         -63.6590   -0.2980  -51.2370 N.am    209 VAL   -0.4700
   3270 CA        -62.4180    0.4660  -51.3090 C.3     209 VAL    0.3100
   3271 C         -61.7790    0.9820  -49.9850 C.2     209 VAL    0.0700
   3272 O         -60.5510    0.9960  -49.8450 O.2     209 VAL    0.0900
   3273 CB        -62.6130    1.6060  -52.3010 C.3     209 VAL   -0.0900
   3274 CG1       -61.4520    2.5420  -52.2490 C.3     209 VAL    0.0900
   3275 CG2       -62.7640    1.0290  -53.6830 C.3     209 VAL   -0.2700
   3276 HN        -64.4760    0.1470  -51.5940 H       209 VAL    0.0900
   3277 HA        -61.6240   -0.1930  -51.6310 H       209 VAL    0.0900
   3278 HB        -63.5440    2.1580  -52.0510 H       209 VAL    0.0900
   3279 HG11      -60.5000    1.9750  -52.3260 H       209 VAL   -0.2700
   3280 HG12      -61.4570    3.0980  -51.2870 H       209 VAL    0.0900
   3281 HG13      -61.5070    3.2600  -53.0960 H       209 VAL    0.0900
   3282 HG21      -63.6440    0.3520  -53.7200 H       209 VAL    0.0900
   3283 HG22      -61.8560    0.4470  -53.9510 H       209 VAL    0.5100
   3284 HG23      -62.9150    1.8470  -54.4190 H       209 VAL   -0.5100
   3285 N         -62.5920    1.3960  -49.0110 N.am    210 VAL   -0.4700
   3286 CA        -62.0620    1.8840  -47.7260 C.3     210 VAL    0.3100
   3287 C         -62.1250    0.8220  -46.6190 C.2     210 VAL    0.0700
   3288 O         -61.4430    0.9120  -45.6000 O.2     210 VAL    0.0900
   3289 CB        -62.8180    3.1560  -47.2630 C.3     210 VAL   -0.0900
   3290 CG1       -62.5190    3.4670  -45.8130 C.3     210 VAL    0.0900
   3291 CG2       -62.3770    4.3190  -48.1050 C.3     210 VAL   -0.2700
   3292 HN        -63.5840    1.3920  -49.1070 H       210 VAL    0.0900
   3293 HA        -61.0130    2.1000  -47.8590 H       210 VAL    0.0900
   3294 HB        -63.9110    2.9990  -47.3860 H       210 VAL    0.0900
   3295 HG11      -61.4230    3.4580  -45.6390 H       210 VAL   -0.2700
   3296 HG12      -62.9880    2.7010  -45.1580 H       210 VAL    0.0900
   3297 HG13      -62.9130    4.4720  -45.5530 H       210 VAL    0.0900
   3298 HG21      -62.2630    4.0020  -49.1630 H       210 VAL    0.0900
   3299 HG22      -61.3990    4.7000  -47.7400 H       210 VAL    0.5100
   3300 HG23      -63.1350    5.1300  -48.0570 H       210 VAL   -0.5100
   3301 N         -62.9280   -0.2050  -46.8380 N.am    211 HSE   -0.4700
   3302 CA        -63.0450   -1.2320  -45.8490 C.3     211 HSE    0.3100
   3303 C         -62.6090   -2.6160  -46.3410 C.2     211 HSE    0.0700
   3304 O         -63.0830   -3.6510  -45.8730 O.2     211 HSE    0.0900
   3305 CB        -64.4690   -1.2040  -45.3320 C.3     211 HSE   -0.0800
   3306 CG        -64.9310    0.1850  -45.0160 C.ar    211 HSE    0.0900
   3307 CD2       -65.4970    1.1390  -45.7960 C.ar    211 HSE    0.0900
   3308 ND1       -64.6980    0.7840  -43.7950 N.ar    211 HSE   -0.7000
   3309 CE1       -65.0980    2.0440  -43.8390 C.ar    211 HSE    0.2200
   3310 NE2       -65.5830    2.2880  -45.0450 N.ar    211 HSE    0.2500
   3311 HN        -63.4690   -0.3080  -47.6690 H       211 HSE    0.1300
   3312 HA        -62.3400   -1.0350  -45.0560 H       211 HSE   -0.3600
   3313 HB1       -64.5310   -1.8170  -44.4080 H       211 HSE    0.3200
   3314 HB2       -65.1420   -1.6360  -46.1020 H       211 HSE   -0.0500
   3315 HD2       -65.8380    1.0730  -46.8220 H       211 HSE    0.0900
   3316 HE1       -65.0470    2.7770  -43.0330 H       211 HSE    0.5100
   3317 HE2       -65.9530    3.1580  -45.3700 H       211 HSE   -0.5100
   3318 N         -61.6960   -2.6470  -47.3180 N.am    212 PHE   -0.4700
   3319 CA        -61.1000   -3.8910  -47.8510 C.3     212 PHE    0.3100
   3320 C         -59.7110   -3.5630  -48.3570 C.2     212 PHE    0.0700
   3321 O         -58.7400   -3.8750  -47.7010 O.2     212 PHE    0.0900
   3322 CB        -61.9440   -4.5130  -48.9610 C.3     212 PHE   -0.1800
   3323 CG        -61.6650   -6.0000  -49.1930 C.ar    212 PHE    0.0900
   3324 CD1       -61.8960   -6.9060  -48.1470 C.ar    212 PHE    0.0900
   3325 CD2       -61.1250   -6.4670  -50.3780 C.ar    212 PHE    0.0000
   3326 CE1       -61.5810   -8.2740  -48.2890 C.ar    212 PHE   -0.1150
   3327 CE2       -60.7970   -7.7960  -50.5550 C.ar    212 PHE    0.1150
   3328 CZ        -61.0030   -8.7290  -49.5040 C.ar    212 PHE   -0.1150
   3329 HN        -61.3700   -1.8070  -47.7430 H       212 PHE    0.1150
   3330 HA        -61.0050   -4.5850  -47.0290 H       212 PHE   -0.1150
   3331 HB1       -61.7340   -3.9870  -49.9170 H       212 PHE    0.1150
   3332 HB2       -63.0190   -4.4170  -48.7000 H       212 PHE   -0.1150
   3333 HD1       -62.3220   -6.5520  -47.2200 H       212 PHE    0.1150
   3334 HD2       -60.9540   -5.7710  -51.1860 H       212 PHE   -0.1150
   3335 HE1       -61.7770   -8.9660  -47.4840 H       212 PHE    0.1150
   3336 HE2       -60.3830   -8.1270  -51.4950 H       212 PHE    0.5100
   3337 HZ        -60.7240   -9.7660  -49.6260 H       212 PHE   -0.5100
   3338 N         -59.6420   -2.8030  -49.4510 N.am    213 ILE   -0.4700
   3339 CA        -58.3780   -2.3260  -50.0480 C.3     213 ILE    0.3100
   3340 C         -57.5360   -1.5400  -49.0230 C.2     213 ILE    0.0700
   3341 O         -56.5570   -2.0580  -48.4540 O.2     213 ILE    0.0900
   3342 CB        -58.5920   -1.3850  -51.3010 C.3     213 ILE   -0.0900
   3343 CG1       -59.4810   -2.0480  -52.3390 C.3     213 ILE    0.0900
   3344 CG2       -57.2510   -1.1300  -51.9850 C.3     213 ILE   -0.2700
   3345 CD        -58.9310   -3.3280  -52.8050 C.3     213 ILE    0.0900
   3346 HN        -60.4670   -2.5140  -49.9280 H       213 ILE    0.0900
   3347 HA        -57.8110   -3.1980  -50.3390 H       213 ILE    0.0900
   3348 HB        -59.0310   -0.4200  -50.9730 H       213 ILE   -0.1800
   3349 HG11      -59.5910   -1.3650  -53.2070 H       213 ILE    0.0900
   3350 HG12      -60.4820   -2.2270  -51.8920 H       213 ILE    0.0900
   3351 HG21      -56.6460   -2.0620  -51.9980 H       213 ILE   -0.2700
   3352 HG22      -56.6870   -0.3490  -51.4310 H       213 ILE    0.0900
   3353 HG23      -57.4180   -0.8000  -53.0310 H       213 ILE    0.0900
   3354 HD1       -58.8230   -4.0320  -51.9520 H       213 ILE    0.0900
   3355 HD2       -57.9300   -3.1660  -53.2590 H       213 ILE    0.5100
   3356 HD3       -59.6130   -3.7810  -53.5560 H       213 ILE   -0.5100
   3357 N         -57.9080   -0.2860  -48.7860 N.am    214 ILE   -0.4700
   3358 CA        -57.1730    0.5230  -47.8390 C.3     214 ILE    0.3100
   3359 C         -56.7640   -0.2560  -46.5760 C.2     214 ILE    0.0700
   3360 O         -55.5690   -0.4130  -46.3030 O.2     214 ILE    0.0900
   3361 CB        -57.9940    1.7600  -47.4680 C.3     214 ILE   -0.0900
   3362 CG1       -58.0280    2.7060  -48.6610 C.3     214 ILE    0.0900
   3363 CG2       -57.4000    2.4560  -46.2570 C.3     214 ILE   -0.2700
   3364 CD        -58.9580    3.8460  -48.4690 C.3     214 ILE    0.0900
   3365 HN        -58.6870    0.1420  -49.2370 H       214 ILE    0.0900
   3366 HA        -56.2380    0.8100  -48.2940 H       214 ILE    0.0900
   3367 HB        -59.0370    1.4550  -47.2420 H       214 ILE   -0.1800
   3368 HG11      -58.3460    2.1360  -49.5590 H       214 ILE    0.0900
   3369 HG12      -57.0050    3.1050  -48.8300 H       214 ILE    0.0900
   3370 HG21      -56.3100    2.6140  -46.4030 H       214 ILE   -0.2700
   3371 HG22      -57.5500    1.8310  -45.3510 H       214 ILE    0.0900
   3372 HG23      -57.8860    3.4450  -46.1130 H       214 ILE    0.0900
   3373 HD1       -58.3910    4.7550  -48.1680 H       214 ILE    0.0900
   3374 HD2       -59.6910    3.6060  -47.6690 H       214 ILE    0.5100
   3375 HD3       -59.4950    4.0610  -49.4170 H       214 ILE   -0.5100
   3376 N         -57.7430   -0.7650  -45.8000 N.am    215 PRO   -0.2900
   3377 CA        -57.5090   -1.5280  -44.5660 C.3     215 PRO    0.0000
   3378 C         -56.3470   -2.4720  -44.7010 C.2     215 PRO    0.0900
   3379 O         -55.5700   -2.6590  -43.7730 O.2     215 PRO    0.0900
   3380 CB        -58.8080   -2.2770  -44.3820 C.3     215 PRO    0.0200
   3381 CG        -59.7960   -1.2580  -44.8260 C.3     215 PRO    0.0900
   3382 CD        -59.1820   -0.7310  -46.1080 C.3     215 PRO   -0.1800
   3383 HA        -57.2480   -0.8670  -43.7550 H       215 PRO    0.0900
   3384 HB1       -58.9680   -2.5650  -43.3210 H       215 PRO    0.0900
   3385 HB2       -58.8490   -3.1890  -45.0120 H       215 PRO   -0.1800
   3386 HG1       -60.7900   -1.7160  -45.0140 H       215 PRO    0.0900
   3387 HG2       -59.9100   -0.4500  -44.0720 H       215 PRO    0.0900
   3388 HD1       -59.4080   -1.3860  -46.9750 H       215 PRO    0.5100
   3389 HD2       -59.5060    0.3090  -46.3240 H       215 PRO   -0.5100
   3390 N         -56.2490   -3.0780  -45.8790 N.am    216 LEU   -0.4700
   3391 CA        -55.1720   -4.0100  -46.1880 C.3     216 LEU    0.3100
   3392 C         -53.8570   -3.2810  -46.5270 C.2     216 LEU    0.0700
   3393 O         -52.8330   -3.5780  -45.9090 O.2     216 LEU    0.0900
   3394 CB        -55.5760   -4.9480  -47.3490 C.3     216 LEU   -0.1800
   3395 CG        -56.6660   -6.0240  -47.1510 C.3     216 LEU    0.0900
   3396 CD1       -56.8420   -6.8270  -48.4240 C.3     216 LEU    0.0900
   3397 CD2       -56.2870   -6.9700  -46.0310 C.3     216 LEU   -0.0900
   3398 HN        -56.9110   -2.9210  -46.6070 H       216 LEU    0.0900
   3399 HA        -54.9600   -4.5840  -45.2990 H       216 LEU   -0.2700
   3400 HB1       -54.6560   -5.4820  -47.6600 H       216 LEU    0.0900
   3401 HB2       -55.9180   -4.2970  -48.1790 H       216 LEU    0.0900
   3402 HG        -57.6280   -5.5340  -46.8860 H       216 LEU    0.0900
   3403 HD11      -55.8880   -7.3280  -48.6940 H       216 LEU   -0.2700
   3404 HD12      -57.1380   -6.1550  -49.2570 H       216 LEU    0.0900
   3405 HD13      -57.6220   -7.6040  -48.2770 H       216 LEU    0.0900
   3406 HD21      -56.1690   -6.4080  -45.0790 H       216 LEU    0.0900
   3407 HD22      -55.3250   -7.4720  -46.2680 H       216 LEU    0.5100
   3408 HD23      -57.0830   -7.7330  -45.8950 H       216 LEU   -0.5100
   3409 N         -53.8780   -2.3410  -47.4900 N.am    217 ILE   -0.4700
   3410 CA        -52.6780   -1.5850  -47.8690 C.3     217 ILE    0.3100
   3411 C         -51.8810   -1.1110  -46.6490 C.2     217 ILE    0.0700
   3412 O         -50.6730   -0.8950  -46.7350 O.2     217 ILE    0.0900
   3413 CB        -53.0220   -0.3640  -48.7510 C.3     217 ILE   -0.0900
   3414 CG1       -53.4750   -0.8400  -50.1290 C.3     217 ILE    0.0900
   3415 CG2       -51.8160    0.5550  -48.8880 C.3     217 ILE   -0.2700
   3416 CD        -53.8590    0.2840  -51.0800 C.3     217 ILE    0.0900
   3417 HN        -54.7110   -2.1150  -47.9890 H       217 ILE    0.0900
   3418 HA        -52.0220   -2.2560  -48.4050 H       217 ILE    0.0900
   3419 HB        -53.8620    0.1980  -48.2900 H       217 ILE   -0.1800
   3420 HG11      -54.3550   -1.5060  -49.9990 H       217 ILE    0.0900
   3421 HG12      -52.6490   -1.4220  -50.5890 H       217 ILE    0.0900
   3422 HG21      -50.9200   -0.0310  -49.1860 H       217 ILE   -0.2700
   3423 HG22      -51.6070    1.0540  -47.9170 H       217 ILE    0.0900
   3424 HG23      -52.0120    1.3230  -49.6680 H       217 ILE    0.0900
   3425 HD1       -52.9550    0.8520  -51.3860 H       217 ILE    0.0900
   3426 HD2       -54.5630    0.9820  -50.5770 H       217 ILE    0.5100
   3427 HD3       -54.3380   -0.1370  -51.9890 H       217 ILE   -0.5100
   3428 N         -52.5500   -0.9500  -45.5070 N.am    218 VAL   -0.4700
   3429 CA        -51.8560   -0.5430  -44.2880 C.3     218 VAL    0.3100
   3430 C         -51.2740   -1.7830  -43.6110 C.2     218 VAL    0.0700
   3431 O         -50.2190   -1.7140  -42.9790 O.2     218 VAL    0.0900
   3432 CB        -52.8010    0.1690  -43.2640 C.3     218 VAL   -0.0900
   3433 CG1       -51.9900    0.6820  -42.0580 C.3     218 VAL    0.0900
   3434 CG2       -53.5420    1.3170  -43.9430 C.3     218 VAL   -0.2700
   3435 HN        -53.5340   -1.0970  -45.4350 H       218 VAL    0.0900
   3436 HA        -51.0590    0.1260  -44.5750 H       218 VAL    0.0900
   3437 HB        -53.5740   -0.5480  -42.9130 H       218 VAL    0.0900
   3438 HG11      -51.1090    1.2610  -42.4090 H       218 VAL   -0.2700
   3439 HG12      -51.6300   -0.1770  -41.4510 H       218 VAL    0.0900
   3440 HG13      -52.6230    1.3450  -41.4290 H       218 VAL    0.0900
   3441 HG21      -54.1530    0.9310  -44.7870 H       218 VAL    0.0900
   3442 HG22      -52.8130    2.0550  -44.3410 H       218 VAL    0.5100
   3443 HG23      -54.2170    1.8150  -43.2150 H       218 VAL   -0.5100
   3444 N         -51.9690   -2.9130  -43.7400 N.am    219 ILE   -0.4700
   3445 CA        -51.5360   -4.1690  -43.1430 C.3     219 ILE    0.3100
   3446 C         -50.3680   -4.7610  -43.9300 C.2     219 ILE    0.0700
   3447 O         -49.3170   -5.0830  -43.3680 O.2     219 ILE    0.0900
   3448 CB        -52.6990   -5.1840  -43.0870 C.3     219 ILE   -0.0900
   3449 CG1       -53.8530   -4.5970  -42.2650 C.3     219 ILE    0.0900
   3450 CG2       -52.2240   -6.4930  -42.4560 C.3     219 ILE   -0.2700
   3451 CD        -55.0590   -5.5130  -42.1110 C.3     219 ILE    0.0900
   3452 HN        -52.8210   -2.9490  -44.2560 H       219 ILE    0.0900
   3453 HA        -51.1760   -3.9580  -42.1480 H       219 ILE    0.0900
   3454 HB        -53.0680   -5.3820  -44.1160 H       219 ILE   -0.1800
   3455 HG11      -54.1890   -3.6600  -42.7570 H       219 ILE    0.0900
   3456 HG12      -53.4700   -4.3540  -41.2520 H       219 ILE    0.0900
   3457 HG21      -51.8590   -6.3080  -41.4220 H       219 ILE   -0.2700
   3458 HG22      -51.3920   -6.9220  -43.0550 H       219 ILE    0.0900
   3459 HG23      -53.0650   -7.2180  -42.4110 H       219 ILE    0.0900
   3460 HD1       -54.8070   -6.3700  -41.4500 H       219 ILE    0.0900
   3461 HD2       -55.3620   -5.9100  -43.1050 H       219 ILE    0.5100
   3462 HD3       -55.9040   -4.9530  -41.6580 H       219 ILE   -0.5100
   3463 N         -50.5440   -4.8990  -45.2410 N.am    220 PHE   -0.4700
   3464 CA        -49.4960   -5.4340  -46.1070 C.3     220 PHE    0.3100
   3465 C         -48.1910   -4.6130  -45.9840 C.2     220 PHE    0.0700
   3466 O         -47.1140   -5.1810  -45.8000 O.2     220 PHE    0.0900
   3467 CB        -50.0210   -5.4800  -47.5620 C.3     220 PHE   -0.1800
   3468 CG        -48.9870   -5.8660  -48.5950 C.ar    220 PHE    0.0900
   3469 CD1       -48.1250   -6.9440  -48.3890 C.ar    220 PHE    0.0900
   3470 CD2       -48.8780   -5.1370  -49.7870 C.ar    220 PHE    0.0000
   3471 CE1       -47.1690   -7.2830  -49.3550 C.ar    220 PHE   -0.1150
   3472 CE2       -47.9300   -5.4650  -50.7570 C.ar    220 PHE    0.1150
   3473 CZ        -47.0750   -6.5360  -50.5420 C.ar    220 PHE   -0.1150
   3474 HN        -51.3970   -4.6430  -45.6910 H       220 PHE    0.1150
   3475 HA        -49.2390   -6.4250  -45.7610 H       220 PHE   -0.1150
   3476 HB1       -50.4000   -4.4740  -47.8420 H       220 PHE    0.1150
   3477 HB2       -50.8400   -6.2290  -47.6280 H       220 PHE   -0.1150
   3478 HD1       -48.1950   -7.5210  -47.4790 H       220 PHE    0.1150
   3479 HD2       -49.5430   -4.3030  -49.9580 H       220 PHE   -0.1150
   3480 HE1       -46.5040   -8.1180  -49.1880 H       220 PHE    0.1150
   3481 HE2       -47.8630   -4.8890  -51.6670 H       220 PHE    0.5100
   3482 HZ        -46.3370   -6.7950  -51.2860 H       220 PHE   -0.5100
   3483 N         -48.2900   -3.2820  -46.0590 N.am    221 PHE   -0.4700
   3484 CA        -47.1230   -2.4050  -45.9410 C.3     221 PHE    0.3100
   3485 C         -46.3550   -2.6740  -44.6360 C.2     221 PHE    0.0700
   3486 O         -45.1250   -2.7130  -44.6350 O.2     221 PHE    0.0900
   3487 CB        -47.5730   -0.9370  -45.9830 C.3     221 PHE   -0.1800
   3488 CG        -46.4400    0.0690  -45.8520 C.ar    221 PHE    0.0900
   3489 CD1       -45.7870    0.5650  -46.9850 C.ar    221 PHE    0.0900
   3490 CD2       -46.0400    0.5330  -44.5930 C.ar    221 PHE    0.0000
   3491 CE1       -44.7520    1.5100  -46.8620 C.ar    221 PHE   -0.1150
   3492 CE2       -45.0130    1.4680  -44.4640 C.ar    221 PHE    0.1150
   3493 CZ        -44.3690    1.9570  -45.6010 C.ar    221 PHE   -0.1150
   3494 HN        -49.1660   -2.8260  -46.1980 H       221 PHE    0.1150
   3495 HA        -46.4530   -2.6190  -46.7590 H       221 PHE   -0.1150
   3496 HB1       -48.2770   -0.7470  -45.1450 H       221 PHE    0.1150
   3497 HB2       -48.0740   -0.7380  -46.9540 H       221 PHE   -0.1150
   3498 HD1       -46.0800    0.2200  -47.9650 H       221 PHE    0.1150
   3499 HD2       -46.5340    0.1610  -43.7080 H       221 PHE   -0.1150
   3500 HE1       -44.2560    1.8860  -47.7450 H       221 PHE    0.1150
   3501 HE2       -44.7170    1.8140  -43.4850 H       221 PHE    0.5100
   3502 HZ        -43.5740    2.6810  -45.5030 H       221 PHE   -0.5100
   3503 N         -47.0910   -2.8620  -43.5320 N.am    222 CYS   -0.4700
   3504 CA        -46.5160   -3.1230  -42.2020 C.3     222 CYS    0.3100
   3505 C         -46.2170   -4.6030  -42.0110 C.2     222 CYS    0.0700
   3506 O         -45.7670   -5.0090  -40.9590 O.2     222 CYS    0.0900
   3507 CB        -47.4900   -2.7210  -41.0760 C.3     222 CYS   -0.1100
   3508 SG        -48.0900   -1.0210  -40.9930 S.3     222 CYS    0.0900
   3509 HN        -48.0870   -2.8320  -43.5640 H       222 CYS    0.0900
   3510 HA        -45.6010   -2.5570  -42.1210 H       222 CYS   -0.2300
   3511 HB1       -46.9790   -2.9450  -40.1180 H       222 CYS    0.1600
   3512 HB2       -48.3730   -3.3850  -41.1670 H       222 CYS    0.5100
   3513 HG1       -48.8460   -1.1120  -42.0770 H       222 CYS   -0.5100
   3514 N         -46.5050   -5.4070  -43.0250 N.am    223 TYR   -0.4700
   3515 CA        -46.2830   -6.8460  -42.9640 C.3     223 TYR    0.3100
   3516 C         -44.8200   -7.2170  -43.1600 C.2     223 TYR    0.0700
   3517 O         -44.1610   -7.7130  -42.2430 O.2     223 TYR    0.0900
   3518 CB        -47.1080   -7.5400  -44.0450 C.3     223 TYR   -0.1800
   3519 CG        -46.9670   -9.0390  -44.0420 C.ar    223 TYR    0.0900
   3520 CD1       -47.6280   -9.8080  -43.0810 C.ar    223 TYR    0.0900
   3521 CD2       -46.1750   -9.6900  -44.9840 C.ar    223 TYR    0.0000
   3522 CE1       -47.5150  -11.1830  -43.0510 C.ar    223 TYR   -0.1150
   3523 CE2       -46.0530  -11.0790  -44.9620 C.ar    223 TYR    0.1150
   3524 CZ        -46.7340  -11.8170  -43.9850 C.ar    223 TYR   -0.1150
   3525 OH        -46.6690  -13.1890  -43.9280 O.3     223 TYR    0.1150
   3526 HN        -46.8860   -5.0620  -43.8780 H       223 TYR    0.1100
   3527 HA        -46.5760   -7.1920  -41.9830 H       223 TYR   -0.5400
   3528 HB1       -46.7800   -7.1810  -45.0440 H       223 TYR    0.4300
   3529 HB2       -48.1830   -7.3100  -43.8900 H       223 TYR   -0.1150
   3530 HD1       -48.2420   -9.3130  -42.3440 H       223 TYR    0.1150
   3531 HD2       -45.6540   -9.1160  -45.7360 H       223 TYR   -0.1150
   3532 HE1       -48.0370  -11.7560  -42.2980 H       223 TYR    0.1150
   3533 HE2       -45.4380  -11.5820  -45.6930 H       223 TYR    0.5100
   3534 HH        -47.0830  -13.4710  -43.1100 H       223 TYR   -0.5100
   3535 N         -44.3360   -7.0070  -44.3900 N.am    224 GLY   -0.4700
   3536 CA        -42.9510   -7.2850  -44.7160 C.3     224 GLY    0.3100
   3537 C         -42.1140   -6.6610  -43.6250 C.2     224 GLY   -0.0200
   3538 O         -41.4350   -7.3710  -42.9000 O.2     224 GLY    0.0900
   3539 HN        -44.9010   -6.6530  -45.1310 H       224 GLY    0.0900
   3540 HA1       -42.7130   -6.8470  -45.6730 H       224 GLY    0.5100
   3541 HA2       -42.7970   -8.3540  -44.7450 H       224 GLY   -0.5100
   3542 N         -42.1910   -5.3350  -43.4880 N.am    225 GLN   -0.4700
   3543 CA        -41.4600   -4.6090  -42.4490 C.3     225 GLN    0.3100
   3544 C         -41.2870   -5.4710  -41.1990 C.2     225 GLN    0.0700
   3545 O         -40.2480   -5.4280  -40.5460 O.2     225 GLN    0.0900
   3546 CB        -42.2080   -3.3260  -42.0610 C.3     225 GLN   -0.1800
   3547 CG        -42.3390   -2.2890  -43.1640 C.3     225 GLN    0.0900
   3548 CD        -41.0110   -1.7350  -43.5880 C.2     225 GLN    0.0900
   3549 NE2       -40.2450   -2.4120  -44.2900 N.am    225 GLN   -0.1800
   3550 OE1       -40.7120   -0.5310  -43.1680 O.2     225 GLN    0.0900
   3551 HN        -42.7550   -4.7760  -44.0910 H       225 GLN    0.0900
   3552 HA        -40.4790   -4.3710  -42.8340 H       225 GLN    0.5500
   3553 HB1       -41.6710   -2.8580  -41.2090 H       225 GLN   -0.5500
   3554 HB2       -43.2290   -3.6090  -41.7310 H       225 GLN   -0.6200
   3555 HG1       -42.9720   -1.4520  -42.8020 H       225 GLN    0.3200
   3556 HG2       -42.8230   -2.7580  -44.0460 H       225 GLN    0.3000
   3557 HE21      -39.3610   -2.0390  -44.5700 H       225 GLN    0.5100
   3558 HE22      -40.5120   -3.3320  -44.5770 H       225 GLN   -0.5100
   3559 N         -42.3160   -6.2560  -40.8690 N.am    226 LEU   -0.4700
   3560 CA        -42.2760   -7.1500  -39.7180 C.3     226 LEU    0.3100
   3561 C         -41.3250   -8.2990  -40.0480 C.2     226 LEU    0.0700
   3562 O         -41.5270   -9.4390  -39.6180 O.2     226 LEU    0.0900
   3563 CB        -43.6880   -7.6790  -39.4060 C.3     226 LEU   -0.1800
   3564 CG        -44.7130   -6.6260  -38.9620 C.3     226 LEU    0.0900
   3565 CD1       -46.1150   -7.2090  -38.8770 C.3     226 LEU    0.0900
   3566 CD2       -44.2830   -6.0680  -37.6320 C.3     226 LEU   -0.0900
   3567 HN        -43.1610   -6.2640  -41.3970 H       226 LEU    0.0900
   3568 HA        -41.8860   -6.5960  -38.8770 H       226 LEU   -0.2700
   3569 HB1       -43.5990   -8.4340  -38.5970 H       226 LEU    0.0900
   3570 HB2       -44.0780   -8.1740  -40.3200 H       226 LEU    0.0900
   3571 HG        -44.7110   -5.7890  -39.6920 H       226 LEU    0.0900
   3572 HD11      -46.1380   -8.0430  -38.1430 H       226 LEU   -0.2700
   3573 HD12      -46.4220   -7.6030  -39.8690 H       226 LEU    0.0900
   3574 HD13      -46.8310   -6.4270  -38.5470 H       226 LEU    0.0900
   3575 HD21      -43.2160   -5.7600  -37.6730 H       226 LEU    0.0900
   3576 HD22      -44.3990   -6.8410  -36.8420 H       226 LEU    0.5100
   3577 HD23      -44.8980   -5.1780  -37.3770 H       226 LEU   -0.5100
   3578 N         -40.2850   -7.9720  -40.8210 N.am    227 VAL   -0.4700
   3579 CA        -39.2550   -8.9070  -41.2720 C.3     227 VAL    0.3100
   3580 C         -37.8670   -8.2360  -41.4970 C.2     227 VAL    0.0700
   3581 O         -36.8380   -8.9070  -41.3700 O.2     227 VAL    0.0900
   3582 CB        -39.6940   -9.6310  -42.5780 C.3     227 VAL   -0.0900
   3583 CG1       -38.6010  -10.5880  -43.0350 C.3     227 VAL    0.0900
   3584 CG2       -41.0090  -10.3870  -42.3500 C.3     227 VAL   -0.2700
   3585 HN        -40.1640   -7.0350  -41.1390 H       227 VAL    0.0900
   3586 HA        -39.0900   -9.6260  -40.4830 H       227 VAL    0.0900
   3587 HB        -39.8820   -8.8790  -43.3740 H       227 VAL    0.0900
   3588 HG11      -38.2810  -11.2340  -42.1890 H       227 VAL   -0.2700
   3589 HG12      -37.7200  -10.0150  -43.3950 H       227 VAL    0.0900
   3590 HG13      -38.9830  -11.2380  -43.8520 H       227 VAL    0.0900
   3591 HG21      -41.8460   -9.6690  -42.2260 H       227 VAL    0.0900
   3592 HG22      -40.9340  -11.0070  -41.4310 H       227 VAL    0.5100
   3593 HG23      -41.2270  -11.0390  -43.2240 H       227 VAL   -0.5100
   3594 N         -37.8370   -6.9340  -41.8400 N.am    228 PHE   -0.4700
   3595 CA        -36.5790   -6.1690  -42.0400 C.3     228 PHE    0.3100
   3596 C         -35.8200   -6.3230  -40.7270 C.2     228 PHE    0.0700
   3597 O         -34.6770   -6.7770  -40.7040 O.2     228 PHE    0.0900
   3598 CB        -36.8690   -4.6480  -42.2930 C.3     228 PHE   -0.1800
   3599 CG        -35.6120   -3.7500  -42.4920 C.ar    228 PHE    0.0900
   3600 CD1       -34.8420   -3.8210  -43.6450 C.ar    228 PHE    0.0900
   3601 CD2       -35.2590   -2.7760  -41.5650 C.ar    228 PHE    0.0000
   3602 CE1       -33.7270   -2.9710  -43.8710 C.ar    228 PHE   -0.1150
   3603 CE2       -34.1320   -1.9210  -41.7970 C.ar    228 PHE    0.1150
   3604 CZ        -33.4020   -2.0310  -42.9520 C.ar    228 PHE   -0.1150
   3605 HN        -38.6780   -6.4160  -41.9780 H       228 PHE    0.1150
   3606 HA        -36.0630   -6.5950  -42.8880 H       228 PHE   -0.1150
   3607 HB1       -37.4210   -4.2390  -41.4200 H       228 PHE    0.1150
   3608 HB2       -37.4830   -4.5500  -43.2130 H       228 PHE   -0.1150
   3609 HD1       -35.0990   -4.5510  -44.3970 H       228 PHE    0.1150
   3610 HD2       -35.8390   -2.6640  -40.6600 H       228 PHE   -0.1150
   3611 HE1       -33.1410   -3.0730  -44.7730 H       228 PHE    0.1150
   3612 HE2       -33.8560   -1.1850  -41.0550 H       228 PHE    0.5100
   3613 HZ        -32.5670   -1.3690  -43.1280 H       228 PHE   -0.5100
   3614 N         -36.4980   -5.9520  -39.6340 N.am    229 THR   -0.4700
   3615 CA        -35.9600   -5.9930  -38.2680 C.3     229 THR    0.3100
   3616 C         -35.7220   -7.3850  -37.6810 C.2     229 THR    0.0700
   3617 O         -34.7340   -7.5960  -36.9650 O.2     229 THR    0.0900
   3618 CB        -36.8700   -5.1950  -37.2850 C.3     229 THR    0.1400
   3619 CG2       -36.4710   -5.4840  -35.8360 C.3     229 THR    0.0900
   3620 OG1       -36.7560   -3.7880  -37.5440 O.3     229 THR   -0.6600
   3621 HN        -37.4340   -5.6190  -39.7040 H       229 THR    0.4300
   3622 HA        -34.9680   -5.5670  -38.2880 H       229 THR   -0.2700
   3623 HB        -37.9290   -5.5010  -37.4190 H       229 THR    0.0900
   3624 HG1       -36.9050   -3.3510  -36.7020 H       229 THR    0.0900
   3625 HG21      -35.6990   -4.7580  -35.5000 H       229 THR    0.0900
   3626 HG22      -36.0510   -6.5090  -35.7570 H       229 THR    0.5100
   3627 HG23      -37.3580   -5.3900  -35.1740 H       229 THR   -0.5100
   3628 N         -36.6270   -8.3310  -37.9440 N.am    230 VAL   -0.4700
   3629 CA        -36.4520   -9.6940  -37.4520 C.3     230 VAL    0.3100
   3630 C         -35.2380  -10.2440  -38.2460 C.2     230 VAL    0.0700
   3631 O         -35.1980  -11.4200  -38.6220 O.2     230 VAL    0.0900
   3632 CB        -37.7380  -10.5540  -37.7130 C.3     230 VAL   -0.0900
   3633 CG1       -37.6440  -11.8800  -36.9870 C.3     230 VAL    0.0900
   3634 CG2       -38.9830   -9.8020  -37.2540 C.3     230 VAL   -0.2700
   3635 HN        -37.4480   -8.1540  -38.4800 H       230 VAL    0.0900
   3636 HA        -36.2470   -9.6430  -36.3930 H       230 VAL    0.0900
   3637 HB        -37.8420  -10.7380  -38.8040 H       230 VAL    0.0900
   3638 HG11      -36.7770  -11.8740  -36.2920 H       230 VAL   -0.2700
   3639 HG12      -37.5050  -12.7040  -37.7190 H       230 VAL    0.0900
   3640 HG13      -38.5700  -12.0550  -36.3990 H       230 VAL    0.0900
   3641 HG21      -39.0760   -8.8430  -37.8090 H       230 VAL    0.0900
   3642 HG22      -38.9100   -9.5770  -36.1690 H       230 VAL    0.5100
   3643 HG23      -39.8880  -10.4140  -37.4500 H       230 VAL   -0.5100
   3644 N         -34.2550   -9.3600  -38.4890 N.am    231 LYS   -0.4700
   3645 CA        -33.0230   -9.6230  -39.2390 C.3     231 LYS    0.3100
   3646 C         -31.8800   -8.6030  -38.9380 C.2     231 LYS    0.0700
   3647 O         -31.1920   -8.7450  -37.9300 O.2     231 LYS    0.0900
   3648 CB        -33.3410   -9.6450  -40.7420 C.3     231 LYS   -0.1800
   3649 CG        -32.1370   -9.7770  -41.6590 C.3     231 LYS    0.0900
   3650 CD        -31.5010  -11.1470  -41.5760 C.3     231 LYS    0.0900
   3651 CE        -30.3120  -11.2330  -42.5100 C.3     231 LYS   -0.1800
   3652 NZ        -29.7680  -12.6080  -42.6010 N.4     231 LYS    0.0900
   3653 HN        -34.3290   -8.4290  -38.1460 H       231 LYS    0.0900
   3654 HA        -32.6240  -10.5740  -38.9200 H       231 LYS   -0.1800
   3655 HB1       -33.8680   -8.7030  -40.9980 H       231 LYS    0.0900
   3656 HB2       -34.0190  -10.5020  -40.9390 H       231 LYS    0.0900
   3657 HG1       -31.3830   -9.0120  -41.3740 H       231 LYS    0.2100
   3658 HG2       -32.4590   -9.5920  -42.7060 H       231 LYS    0.0500
   3659 HD1       -32.2490  -11.9190  -41.8580 H       231 LYS    0.0500
   3660 HD2       -31.1660  -11.3370  -40.5330 H       231 LYS   -0.3000
   3661 HE1       -29.4980  -10.5730  -42.1410 H       231 LYS    0.3300
   3662 HE2       -30.6180  -10.9250  -43.5330 H       231 LYS    0.3300
   3663 HZ1       -30.5050  -13.2500  -42.9570 H       231 LYS    0.3300
   3664 HZ2       -29.4600  -12.9220  -41.6570 H       231 LYS    0.5100
   3665 HZ3       -28.9560  -12.6170  -43.2500 H       231 LYS   -0.5100
   3666 N         -31.6860   -7.5860  -39.7980 N.am    232 GLU   -0.4700
   3667 CA        -30.6200   -6.5800  -39.6260 C.3     232 GLU    0.3100
   3668 C         -31.0140   -5.2580  -38.9570 C.2     232 GLU    0.0700
   3669 O         -30.2350   -4.7130  -38.1680 O.2     232 GLU    0.0900
   3670 CB        -29.9370   -6.2210  -40.9580 C.3     232 GLU   -0.1800
   3671 CG        -28.8130   -5.1840  -40.7580 C.3     232 GLU    0.0900
   3672 CD        -28.4100   -4.4500  -42.0370 C.2     232 GLU    0.0900
   3673 OE1       -29.2980   -4.0970  -42.8420 O.co2   232 GLU   -0.2800
   3674 OE2       -27.1990   -4.2050  -42.2280 O.co2   232 GLU    0.0900
   3675 HN        -32.2630   -7.4650  -40.6020 H       232 GLU    0.0900
   3676 HA        -29.8930   -6.9870  -38.9380 H       232 GLU    0.6200
   3677 HB1       -30.6950   -5.8050  -41.6550 H       232 GLU   -0.7600
   3678 HB2       -29.5060   -7.1420  -41.4060 H       232 GLU   -0.7600
   3679 HG1       -27.9160   -5.7050  -40.3610 H       232 GLU    0.5100
   3680 HG2       -29.1540   -4.4290  -40.0190 H       232 GLU   -0.5100
   3681 N         -32.1820   -4.6990  -39.2810 N.am    233 ALA   -0.4700
   3682 CA        -32.5940   -3.4450  -38.6510 C.3     233 ALA    0.3100
   3683 C         -32.7270   -3.6290  -37.1580 C.2     233 ALA    0.0700
   3684 O         -33.3030   -2.7900  -36.4740 O.2     233 ALA    0.0900
   3685 CB        -33.9050   -2.9870  -39.1690 C.3     233 ALA   -0.2700
   3686 HN        -32.8080   -5.0980  -39.9460 H       233 ALA    0.0900
   3687 HA        -31.8350   -2.7040  -38.8550 H       233 ALA    0.0900
   3688 HB1       -34.6830   -3.0890  -38.3830 H       233 ALA    0.0900
   3689 HB2       -34.2000   -3.6060  -40.0450 H       233 ALA    0.5100
   3690 HB3       -33.8410   -1.9200  -39.4700 H       233 ALA   -0.5100
   3691 N         -32.2070   -4.7440  -36.6550 N.am    234 ALA   -0.4700
   3692 CA        -32.2780   -5.0580  -35.2420 C.3     234 ALA    0.3100
   3693 C         -30.8960   -5.3000  -34.6570 C.2     234 ALA    0.0700
   3694 O         -30.7040   -5.1560  -33.4590 O.2     234 ALA    0.0900
   3695 CB        -33.1580   -6.2800  -35.0200 C.3     234 ALA   -0.2700
   3696 HN        -31.7430   -5.4150  -37.2280 H       234 ALA    0.0900
   3697 HA        -32.6860   -4.2010  -34.7270 H       234 ALA    0.0900
   3698 HB1       -32.9690   -7.0340  -35.8140 H       234 ALA    0.0900
   3699 HB2       -34.2280   -5.9860  -35.0570 H       234 ALA    0.5100
   3700 HB3       -32.9280   -6.7360  -34.0340 H       234 ALA   -0.5100
   3701 N         -29.9320   -5.6860  -35.4850 N.am    235 ALA   -0.4700
   3702 CA        -28.5750   -5.9190  -34.9990 C.3     235 ALA    0.3100
   3703 C         -27.9120   -4.5960  -34.6500 C.2     235 ALA    0.0700
   3704 O         -27.2040   -4.4850  -33.6560 O.2     235 ALA    0.0900
   3705 CB        -27.7600   -6.6470  -36.0540 C.3     235 ALA   -0.2700
   3706 HN        -30.0870   -5.8310  -36.4600 H       235 ALA    0.0900
   3707 HA        -28.6370   -6.5080  -34.0970 H       235 ALA    0.0900
   3708 HB1       -27.7090   -6.0400  -36.9830 H       235 ALA    0.0900
   3709 HB2       -28.2370   -7.6220  -36.2930 H       235 ALA    0.5100
   3710 HB3       -26.7270   -6.8170  -35.6830 H       235 ALA   -0.5100
   3711 N         -28.1460   -3.5950  -35.4980 N.am    236 GLN   -0.4700
   3712 CA        -27.6150   -2.2450  -35.3090 C.3     236 GLN    0.3100
   3713 C         -28.4450   -1.5200  -34.2410 C.2     236 GLN    0.0700
   3714 O         -27.9190   -0.7570  -33.4260 O.2     236 GLN    0.0900
   3715 CB        -27.6720   -1.4550  -36.6280 C.3     236 GLN   -0.1800
   3716 CG        -26.7160   -1.9310  -37.7180 C.3     236 GLN    0.0900
   3717 CD        -26.8290   -1.1130  -38.9910 C.2     236 GLN    0.0900
   3718 NE2       -26.9810   -1.7960  -40.1250 N.am    236 GLN   -0.1800
   3719 OE1       -26.7720    0.1150  -38.9600 O.2     236 GLN    0.0900
   3720 HN        -28.7020   -3.7240  -36.3140 H       236 GLN    0.0900
   3721 HA        -26.5940   -2.3310  -34.9660 H       236 GLN    0.5500
   3722 HB1       -27.4380   -0.3920  -36.4040 H       236 GLN   -0.5500
   3723 HB2       -28.7070   -1.5190  -37.0240 H       236 GLN   -0.6200
   3724 HG1       -26.9420   -2.9910  -37.9580 H       236 GLN    0.3200
   3725 HG2       -25.6730   -1.8560  -37.3420 H       236 GLN    0.3000
   3726 HE21      -27.0610   -1.3080  -40.9940 H       236 GLN    0.5100
   3727 HE22      -27.0150   -2.7940  -40.1060 H       236 GLN   -0.5100
   3728 N         -29.7540   -1.7760  -34.2560 N.am    237 GLN   -0.4700
   3729 CA        -30.6970   -1.1970  -33.2970 C.3     237 GLN    0.3100
   3730 C         -30.7090   -2.0040  -31.9930 C.2     237 GLN    0.0700
   3731 O         -31.7060   -2.0090  -31.2580 O.2     237 GLN    0.0900
   3732 CB        -32.1310   -1.1660  -33.8790 C.3     237 GLN   -0.1800
   3733 CG        -32.3510   -0.1380  -34.9930 C.3     237 GLN    0.0900
   3734 CD        -33.8090    0.0150  -35.3860 C.2     237 GLN    0.0900
   3735 NE2       -34.1210   -0.3090  -36.6390 N.am    237 GLN   -0.1800
   3736 OE1       -34.6410    0.4290  -34.5790 O.2     237 GLN    0.0900
   3737 HN        -30.1550   -2.3860  -34.9340 H       237 GLN    0.0900
   3738 HA        -30.3660   -0.1950  -33.0670 H       237 GLN    0.5500
   3739 HB1       -32.8360   -0.9380  -33.0520 H       237 GLN   -0.5500
   3740 HB2       -32.3630   -2.1730  -34.2840 H       237 GLN   -0.6200
   3741 HG1       -31.7780   -0.4560  -35.8910 H       237 GLN    0.3200
   3742 HG2       -31.9750    0.8490  -34.6510 H       237 GLN    0.3000
   3743 HE21      -35.0260   -0.0890  -37.0020 H       237 GLN    0.5100
   3744 HE22      -33.4490   -0.7710  -37.2180 H       237 GLN   -0.5100
   3745 N         -29.5820   -2.6700  -31.7170 N.am    238 GLN   -0.4700
   3746 CA        -29.3550   -3.5170  -30.5360 C.3     238 GLN    0.3100
   3747 C         -30.6120   -3.8770  -29.7400 C.2     238 GLN    0.0700
   3748 O         -31.1860   -3.0480  -29.0280 O.2     238 GLN    0.0900
   3749 CB        -28.3060   -2.8800  -29.6160 C.3     238 GLN   -0.1800
   3750 CG        -27.0500   -2.4360  -30.3450 C.3     238 GLN    0.0900
   3751 CD        -26.2050   -1.5010  -29.5060 C.2     238 GLN    0.0900
   3752 NE2       -26.0010   -0.2850  -30.0010 N.am    238 GLN   -0.1800
   3753 OE1       -25.7580   -1.8560  -28.4180 O.2     238 GLN    0.0900
   3754 HN        -28.8050   -2.6170  -32.3370 H       238 GLN    0.0900
   3755 HA        -29.0190   -4.4840  -30.8760 H       238 GLN    0.5500
   3756 HB1       -28.0210   -3.6220  -28.8400 H       238 GLN   -0.5500
   3757 HB2       -28.7600   -1.9960  -29.1210 H       238 GLN   -0.6200
   3758 HG1       -27.3390   -1.9100  -31.2800 H       238 GLN    0.3200
   3759 HG2       -26.4430   -3.3300  -30.6010 H       238 GLN    0.3000
   3760 HE21      -25.4510    0.3770  -29.4920 H       238 GLN    0.5100
   3761 HE22      -26.3980   -0.0320  -30.8840 H       238 GLN   -0.5100
   3762 N         -31.0270   -5.1400  -29.8720 N.am    239 GLU   -0.4700
   3763 CA        -32.2010   -5.6600  -29.1820 C.3     239 GLU    0.3100
   3764 C         -31.8600   -6.9320  -28.3690 C.2     239 GLU    0.0700
   3765 O         -31.5920   -7.9920  -28.9430 O.2     239 GLU    0.0900
   3766 CB        -33.3170   -5.9700  -30.1970 C.3     239 GLU   -0.1800
   3767 CG        -33.7120   -4.7960  -31.0900 C.3     239 GLU    0.0900
   3768 CD        -34.8390   -5.1460  -32.0350 C.2     239 GLU    0.0900
   3769 OE1       -34.7000   -6.1340  -32.7820 O.co2   239 GLU   -0.2800
   3770 OE2       -35.8610   -4.4320  -32.0290 O.co2   239 GLU    0.0900
   3771 HN        -30.5470   -5.7890  -30.4570 H       239 GLU    0.0900
   3772 HA        -32.5310   -4.9160  -28.4720 H       239 GLU    0.6200
   3773 HB1       -34.2170   -6.2970  -29.6350 H       239 GLU   -0.7600
   3774 HB2       -32.9740   -6.8010  -30.8470 H       239 GLU   -0.7600
   3775 HG1       -32.8310   -4.4850  -31.6900 H       239 GLU    0.5100
   3776 HG2       -34.0370   -3.9470  -30.4510 H       239 GLU   -0.5100
   3777 N         -31.8660   -6.8350  -27.0360 N.am    240 SER   -0.4700
   3778 CA        -31.5520   -7.9890  -26.1900 C.3     240 SER    0.3100
   3779 C         -32.3560   -9.2180  -26.6210 C.2     240 SER    0.0700
   3780 O         -33.5290   -9.1090  -26.9890 O.2     240 SER    0.0900
   3781 CB        -31.8220   -7.6700  -24.7040 C.3     240 SER    0.0500
   3782 OG        -33.1780   -7.3460  -24.4540 O.3     240 SER    0.0900
   3783 HN        -32.0820   -5.9840  -26.5630 H       240 SER    0.0900
   3784 HA        -30.5100   -8.2360  -26.3360 H       240 SER   -0.6600
   3785 HB1       -31.1970   -6.8050  -24.3970 H       240 SER    0.4300
   3786 HB2       -31.5580   -8.5550  -24.0870 H       240 SER    0.5100
   3787 HG1       -33.6910   -7.8330  -25.1030 H       240 SER   -0.5100
   3788 N         -31.7280  -10.3920  -26.5910 N.am    241 ALA   -0.4700
   3789 CA        -32.4050  -11.6180  -27.0060 C.3     241 ALA    0.3100
   3790 C         -33.4270  -12.1690  -25.9940 C.2     241 ALA    0.0700
   3791 O         -33.9460  -13.2680  -26.1870 O.2     241 ALA    0.0900
   3792 CB        -31.3730  -12.7000  -27.3520 C.3     241 ALA   -0.2700
   3793 HN        -30.7830  -10.4860  -26.2880 H       241 ALA    0.0900
   3794 HA        -33.0150  -11.3910  -27.8670 H       241 ALA    0.0900
   3795 HB1       -30.7410  -12.9220  -26.4660 H       241 ALA    0.0900
   3796 HB2       -30.7170  -12.3470  -28.1760 H       241 ALA    0.5100
   3797 HB3       -31.8920  -13.6330  -27.6600 H       241 ALA   -0.5100
   3798 N         -33.7250  -11.4140  -24.9280 N.am    242 THR   -0.4700
   3799 CA        -34.7120  -11.8410  -23.9190 C.3     242 THR    0.3100
   3800 C         -36.0430  -11.1650  -24.2580 C.2     242 THR    0.0700
   3801 O         -37.0760  -11.4320  -23.6390 O.2     242 THR    0.0900
   3802 CB        -34.2760  -11.4680  -22.4580 C.3     242 THR    0.1400
   3803 CG2       -35.4270  -11.6850  -21.4600 C.3     242 THR    0.0900
   3804 OG1       -33.1700  -12.2910  -22.0620 O.3     242 THR   -0.6600
   3805 HN        -33.2940  -10.5300  -24.7700 H       242 THR    0.4300
   3806 HA        -34.8260  -12.9110  -24.0070 H       242 THR   -0.2700
   3807 HB        -33.9680  -10.4020  -22.4160 H       242 THR    0.0900
   3808 HG1       -32.9470  -12.0230  -21.1680 H       242 THR    0.0900
   3809 HG21      -35.9780  -12.6160  -21.7090 H       242 THR    0.0900
   3810 HG22      -36.1340  -10.8290  -21.5070 H       242 THR    0.5100
   3811 HG23      -35.0210  -11.7770  -20.4300 H       242 THR   -0.5100
   3812 N         -35.9940  -10.2960  -25.2730 N.am    243 THR   -0.4700
   3813 CA        -37.1530   -9.5530  -25.7620 C.3     243 THR    0.3100
   3814 C         -37.4790   -9.9900  -27.1970 C.2     243 THR    0.0700
   3815 O         -38.6360   -9.9480  -27.6130 O.2     243 THR    0.0900
   3816 CB        -36.9020   -8.0090  -25.7390 C.3     243 THR    0.1400
   3817 CG2       -38.1550   -7.2570  -26.1750 C.3     243 THR    0.0900
   3818 OG1       -36.5520   -7.5850  -24.4140 O.3     243 THR   -0.6600
   3819 HN        -35.1410  -10.1130  -25.7530 H       243 THR    0.4300
   3820 HA        -37.9940   -9.8020  -25.1320 H       243 THR   -0.2700
   3821 HB        -36.0700   -7.7530  -26.4290 H       243 THR    0.0900
   3822 HG1       -36.4120   -6.6370  -24.4660 H       243 THR    0.0900
   3823 HG21      -39.0360   -7.6220  -25.6070 H       243 THR    0.0900
   3824 HG22      -38.3380   -7.4220  -27.2580 H       243 THR    0.5100
   3825 HG23      -38.0310   -6.1700  -25.9770 H       243 THR   -0.5100
   3826 N         -36.4620  -10.4090  -27.9580 N.am    244 GLN   -0.4700
   3827 CA        -36.6650  -10.8770  -29.3360 C.3     244 GLN    0.3100
   3828 C         -37.2720  -12.2920  -29.3140 C.2     244 GLN    0.0700
   3829 O         -37.0460  -13.0990  -30.2260 O.2     244 GLN    0.0900
   3830 CB        -35.3290  -10.8900  -30.1150 C.3     244 GLN   -0.1800
   3831 CG        -35.1440   -9.7550  -31.1350 C.3     244 GLN    0.0900
   3832 CD        -35.7770  -10.0470  -32.4840 C.2     244 GLN    0.0900
   3833 NE2       -35.0620   -9.7190  -33.5590 N.am    244 GLN   -0.1800
   3834 OE1       -36.8950  -10.5480  -32.5650 O.2     244 GLN    0.0900
   3835 HN        -35.5220  -10.4220  -27.6250 H       244 GLN    0.0900
   3836 HA        -37.3690  -10.2120  -29.8140 H       244 GLN    0.5500
   3837 HB1       -35.2580  -11.8560  -30.6600 H       244 GLN   -0.5500
   3838 HB2       -34.5020  -10.8300  -29.3780 H       244 GLN   -0.6200
   3839 HG1       -34.0570   -9.5850  -31.2870 H       244 GLN    0.3200
   3840 HG2       -35.6030   -8.8300  -30.7260 H       244 GLN    0.3000
   3841 HE21      -34.1590   -9.3040  -33.4500 H       244 GLN    0.5100
   3842 HE22      -35.4280   -9.8880  -34.4730 H       244 GLN   -0.5100
   3843 N         -38.0380  -12.5810  -28.2520 N.am    245 LYS   -0.4700
   3844 CA        -38.7020  -13.8740  -28.0660 C.3     245 LYS    0.3100
   3845 C         -40.1580  -13.6740  -27.6190 C.2     245 LYS    0.0700
   3846 O         -40.9970  -14.5680  -27.7780 O.2     245 LYS    0.0900
   3847 CB        -37.9440  -14.7260  -27.0300 C.3     245 LYS   -0.1800
   3848 CG        -38.3840  -16.1910  -26.9690 C.3     245 LYS    0.0900
   3849 CD        -37.3080  -17.0720  -26.3460 C.3     245 LYS    0.0900
   3850 CE        -35.9620  -16.8830  -27.0440 C.3     245 LYS   -0.1800
   3851 NZ        -36.0680  -16.9890  -28.5340 N.4     245 LYS    0.0900
   3852 HN        -38.1930  -11.9150  -27.5280 H       245 LYS    0.0900
   3853 HA        -38.7280  -14.3790  -29.0190 H       245 LYS   -0.1800
   3854 HB1       -38.0960  -14.2730  -26.0270 H       245 LYS    0.0900
   3855 HB2       -36.8620  -14.6960  -27.2780 H       245 LYS    0.0900
   3856 HG1       -38.5970  -16.5490  -27.9990 H       245 LYS    0.2100
   3857 HG2       -39.3130  -16.2660  -26.3640 H       245 LYS    0.0500
   3858 HD1       -37.6170  -18.1360  -26.4280 H       245 LYS    0.0500
   3859 HD2       -37.2020  -16.8110  -25.2710 H       245 LYS   -0.3000
   3860 HE1       -35.2530  -17.6680  -26.7030 H       245 LYS    0.3300
   3861 HE2       -35.5590  -15.8760  -26.8090 H       245 LYS    0.3300
   3862 HZ1       -36.7170  -16.2580  -28.8880 H       245 LYS    0.3300
   3863 HZ2       -36.4310  -17.9290  -28.7900 H       245 LYS    0.5100
   3864 HZ3       -35.1280  -16.8540  -28.9580 H       245 LYS   -0.5100
   3865 N         -40.4500  -12.5020  -27.0520 N.am    246 ALA   -0.4700
   3866 CA        -41.8040  -12.1570  -26.6250 C.3     246 ALA    0.3100
   3867 C         -42.2960  -11.1770  -27.6740 C.2     246 ALA    0.0700
   3868 O         -43.3770  -11.3270  -28.2290 O.2     246 ALA    0.0900
   3869 CB        -41.7880  -11.4940  -25.2540 C.3     246 ALA   -0.2700
   3870 HN        -39.7520  -11.8060  -26.8930 H       246 ALA    0.0900
   3871 HA        -42.3860  -13.0660  -26.5940 H       246 ALA    0.0900
   3872 HB1       -41.1820  -10.5630  -25.2880 H       246 ALA    0.0900
   3873 HB2       -41.3400  -12.1820  -24.5060 H       246 ALA    0.5100
   3874 HB3       -42.8230  -11.2320  -24.9490 H       246 ALA   -0.5100
   3875 N         -41.4620  -10.1770  -27.9510 N.am    247 GLU   -0.4700
   3876 CA        -41.7470   -9.1630  -28.9490 C.3     247 GLU    0.3100
   3877 C         -41.8420   -9.8240  -30.3030 C.2     247 GLU    0.0700
   3878 O         -42.3270   -9.2200  -31.2570 O.2     247 GLU    0.0900
   3879 CB        -40.6480   -8.1010  -28.9680 C.3     247 GLU   -0.1800
   3880 CG        -40.8690   -6.9820  -27.9730 C.3     247 GLU    0.0900
   3881 CD        -41.6770   -5.8540  -28.5670 C.2     247 GLU    0.0900
   3882 OE1       -42.5010   -6.1350  -29.4560 O.co2   247 GLU   -0.2800
   3883 OE2       -41.4960   -4.6930  -28.1440 O.co2   247 GLU    0.0900
   3884 HN        -40.5910  -10.0790  -27.4770 H       247 GLU    0.0900
   3885 HA        -42.6990   -8.7130  -28.7070 H       247 GLU    0.6200
   3886 HB1       -40.5970   -7.6640  -29.9860 H       247 GLU   -0.7600
   3887 HB2       -39.6790   -8.5930  -28.7380 H       247 GLU   -0.7600
   3888 HG1       -39.8840   -6.5830  -27.6480 H       247 GLU    0.5100
   3889 HG2       -41.4100   -7.3820  -27.0880 H       247 GLU   -0.5100
   3890 N         -41.3480  -11.0620  -30.3910 N.am    248 LYS   -0.4700
   3891 CA        -41.4380  -11.8210  -31.6340 C.3     248 LYS    0.3100
   3892 C         -42.5620  -12.8450  -31.4640 C.2     248 LYS    0.0700
   3893 O         -43.1380  -13.3210  -32.4430 O.2     248 LYS    0.0900
   3894 CB        -40.1250  -12.5420  -31.9900 C.3     248 LYS   -0.1800
   3895 CG        -40.1470  -13.1430  -33.4170 C.3     248 LYS    0.0900
   3896 CD        -38.8950  -13.9420  -33.7740 C.3     248 LYS    0.0900
   3897 CE        -37.6500  -13.0690  -33.8040 C.3     248 LYS   -0.1800
   3898 NZ        -36.4080  -13.8600  -34.0260 N.4     248 LYS    0.0900
   3899 HN        -40.9030  -11.5180  -29.6240 H       248 LYS    0.0900
   3900 HA        -41.6970  -11.1260  -32.4180 H       248 LYS   -0.1800
   3901 HB1       -39.9570  -13.3610  -31.2590 H       248 LYS    0.0900
   3902 HB2       -39.2870  -11.8190  -31.9180 H       248 LYS    0.0900
   3903 HG1       -40.2540  -12.3120  -34.1460 H       248 LYS    0.2100
   3904 HG2       -41.0290  -13.8130  -33.5030 H       248 LYS    0.0500
   3905 HD1       -39.0350  -14.4060  -34.7730 H       248 LYS    0.0500
   3906 HD2       -38.7530  -14.7470  -33.0210 H       248 LYS   -0.3000
   3907 HE1       -37.5410  -12.5400  -32.8330 H       248 LYS    0.3300
   3908 HE2       -37.7300  -12.3340  -34.6330 H       248 LYS    0.3300
   3909 HZ1       -36.4730  -14.3600  -34.9360 H       248 LYS    0.3300
   3910 HZ2       -36.2960  -14.5520  -33.2580 H       248 LYS    0.5100
   3911 HZ3       -35.5880  -13.2220  -34.0380 H       248 LYS   -0.5100
   3912 N         -42.8860  -13.1810  -30.2160 N.am    249 GLU   -0.4700
   3913 CA        -43.9680  -14.1180  -29.9510 C.3     249 GLU    0.3100
   3914 C         -45.2580  -13.4510  -30.4090 C.2     249 GLU    0.0700
   3915 O         -46.2530  -14.1110  -30.7070 O.2     249 GLU    0.0900
   3916 CB        -44.0530  -14.4240  -28.4620 C.3     249 GLU   -0.1800
   3917 CG        -45.2850  -15.1990  -28.0910 C.3     249 GLU    0.0900
   3918 CD        -45.4180  -15.3730  -26.6030 C.2     249 GLU    0.0900
   3919 OE1       -45.3860  -14.3510  -25.8840 O.co2   249 GLU   -0.2800
   3920 OE2       -45.5630  -16.5310  -26.1510 O.co2   249 GLU    0.0900
   3921 HN        -42.4100  -12.8120  -29.4210 H       249 GLU    0.0900
   3922 HA        -43.7730  -15.0220  -30.5090 H       249 GLU    0.6200
   3923 HB1       -44.0520  -13.4650  -27.9010 H       249 GLU   -0.7600
   3924 HB2       -43.1590  -15.0130  -28.1680 H       249 GLU   -0.7600
   3925 HG1       -45.2380  -16.2040  -28.5640 H       249 GLU    0.5100
   3926 HG2       -46.1800  -14.6610  -28.4680 H       249 GLU   -0.5100
   3927 N         -45.2080  -12.1170  -30.4610 N.am    250 VAL   -0.4700
   3928 CA        -46.3240  -11.2770  -30.8780 C.3     250 VAL    0.3100
   3929 C         -46.2270  -10.9680  -32.3710 C.2     250 VAL    0.0700
   3930 O         -47.2460  -10.9080  -33.0610 O.2     250 VAL    0.0900
   3931 CB        -46.3570   -9.9330  -30.0870 C.3     250 VAL   -0.0900
   3932 CG1       -47.5420   -9.0940  -30.5160 C.3     250 VAL    0.0900
   3933 CG2       -46.4440  -10.2060  -28.6060 C.3     250 VAL   -0.2700
   3934 HN        -44.3790  -11.6240  -30.2090 H       250 VAL    0.0900
   3935 HA        -47.2350  -11.8300  -30.7080 H       250 VAL    0.0900
   3936 HB        -45.4190   -9.3710  -30.2790 H       250 VAL    0.0900
   3937 HG11      -48.4710   -9.7050  -30.4920 H       250 VAL   -0.2700
   3938 HG12      -47.3880   -8.7230  -31.5510 H       250 VAL    0.0900
   3939 HG13      -47.6660   -8.2340  -29.8240 H       250 VAL    0.0900
   3940 HG21      -45.5640  -10.7970  -28.2740 H       250 VAL    0.0900
   3941 HG22      -47.3650  -10.7860  -28.3810 H       250 VAL    0.5100
   3942 HG23      -46.4600   -9.2470  -28.0450 H       250 VAL   -0.5100
   3943 N         -45.0150  -10.7600  -32.8840 N.am    251 THR   -0.4700
   3944 CA        -44.8780  -10.5000  -34.3120 C.3     251 THR    0.3100
   3945 C         -45.4110  -11.7740  -35.0170 C.2     251 THR    0.0700
   3946 O         -45.9020  -11.7060  -36.1450 O.2     251 THR    0.0900
   3947 CB        -43.3800  -10.1830  -34.7310 C.3     251 THR    0.1400
   3948 CG2       -43.2850   -9.7760  -36.2060 C.3     251 THR    0.0900
   3949 OG1       -42.8750   -9.0850  -33.9600 O.3     251 THR   -0.6600
   3950 HN        -44.1800  -10.7700  -32.3370 H       251 THR    0.4300
   3951 HA        -45.5110   -9.6600  -34.5520 H       251 THR   -0.2700
   3952 HB        -42.7400  -11.0730  -34.5470 H       251 THR    0.0900
   3953 HG1       -42.7730   -9.4150  -33.0640 H       251 THR    0.0900
   3954 HG21      -43.8960   -8.8670  -36.3910 H       251 THR    0.0900
   3955 HG22      -43.6670  -10.5980  -36.8490 H       251 THR    0.5100
   3956 HG23      -42.2290   -9.5540  -36.4690 H       251 THR   -0.5100
   3957 N         -45.3460  -12.9320  -34.3410 N.am    252 ARG   -0.4700
   3958 CA        -45.8430  -14.1880  -34.9300 C.3     252 ARG    0.3100
   3959 C         -47.3700  -14.2730  -34.8980 C.2     252 ARG    0.0700
   3960 O         -48.0150  -14.5260  -35.9230 O.2     252 ARG    0.0900
   3961 CB        -45.2340  -15.4200  -34.2170 C.3     252 ARG   -0.1800
   3962 CG        -43.7460  -15.6530  -34.5440 C.3     252 ARG    0.0900
   3963 CD        -43.1150  -16.8380  -33.8060 C.3     252 ARG    0.0900
   3964 NE        -41.6530  -16.8300  -33.9170 N.pl3   252 ARG   -0.1800
   3965 CZ        -40.8430  -17.6260  -33.2230 C.cat   252 ARG    0.0900
   3966 NH1       -41.3370  -18.5070  -32.3620 N.pl3   252 ARG    0.0900
   3967 NH2       -39.5300  -17.5300  -33.3850 N.pl3   252 ARG    0.2000
   3968 HN        -44.9660  -12.9940  -33.4220 H       252 ARG    0.0900
   3969 HA        -45.5740  -14.1940  -35.9760 H       252 ARG    0.0900
   3970 HB1       -45.8070  -16.3220  -34.5200 H       252 ARG   -0.7000
   3971 HB2       -45.3370  -15.2790  -33.1200 H       252 ARG    0.4400
   3972 HG1       -43.1810  -14.7350  -34.2780 H       252 ARG    0.6400
   3973 HG2       -43.6500  -15.8300  -35.6360 H       252 ARG   -0.8000
   3974 HD1       -43.4840  -17.7910  -34.2440 H       252 ARG    0.4600
   3975 HD2       -43.3740  -16.7890  -32.7270 H       252 ARG    0.4600
   3976 HE        -41.2360  -16.1840  -34.5550 H       252 ARG   -0.8000
   3977 HH11      -42.3260  -18.5750  -32.2300 H       252 ARG    0.4600
   3978 HH12      -40.7220  -19.1000  -31.8450 H       252 ARG    0.4600
   3979 HH21      -39.1530  -16.8600  -34.0260 H       252 ARG    0.5100
   3980 HH22      -38.9160  -18.1250  -32.8660 H       252 ARG   -0.5100
   3981 N         -47.9400  -14.0500  -33.7130 N.am    253 MET   -0.4700
   3982 CA        -49.3830  -14.0760  -33.5210 C.3     253 MET    0.3100
   3983 C         -50.0690  -13.0950  -34.4870 C.2     253 MET    0.0700
   3984 O         -50.9340  -13.4940  -35.2710 O.2     253 MET    0.0900
   3985 CB        -49.7080  -13.7270  -32.0640 C.3     253 MET   -0.1800
   3986 CG        -51.1280  -14.0440  -31.6730 C.3     253 MET    0.0900
   3987 SD        -51.4530  -13.9870  -29.8940 S.3     253 MET    0.0900
   3988 CE        -53.0270  -13.2100  -29.9090 C.3     253 MET   -0.1400
   3989 HN        -47.3990  -13.8570  -32.8990 H       253 MET    0.0900
   3990 HA        -49.7420  -15.0650  -33.7650 H       253 MET    0.0900
   3991 HB1       -49.5340  -12.6410  -31.9130 H       253 MET   -0.0900
   3992 HB2       -49.0230  -14.2980  -31.4030 H       253 MET   -0.2200
   3993 HG1       -51.3670  -15.0600  -32.0490 H       253 MET    0.0900
   3994 HG2       -51.7930  -13.3160  -32.1820 H       253 MET    0.0900
   3995 HE1       -53.8460  -13.9580  -29.9670 H       253 MET    0.0900
   3996 HE2       -53.1140  -12.5370  -30.7890 H       253 MET    0.5100
   3997 HE3       -53.1700  -12.6160  -28.9810 H       253 MET   -0.5100
   3998 N         -49.6650  -11.8190  -34.4540 N.am    254 VAL   -0.4700
   3999 CA        -50.2560  -10.8120  -35.3370 C.3     254 VAL    0.3100
   4000 C         -50.2010  -11.3420  -36.7470 C.2     254 VAL    0.0700
   4001 O         -51.1610  -11.2230  -37.4980 O.2     254 VAL    0.0900
   4002 CB        -49.4980   -9.4510  -35.3030 C.3     254 VAL   -0.0900
   4003 CG1       -49.9230   -8.5810  -36.4750 C.3     254 VAL    0.0900
   4004 CG2       -49.7960   -8.7080  -34.0140 C.3     254 VAL   -0.2700
   4005 HN        -48.9510  -11.5010  -33.8340 H       254 VAL    0.0900
   4006 HA        -51.2790  -10.6670  -35.0230 H       254 VAL    0.0900
   4007 HB        -48.4030   -9.6370  -35.3570 H       254 VAL    0.0900
   4008 HG11      -51.0320   -8.5300  -36.5310 H       254 VAL   -0.2700
   4009 HG12      -49.5400   -9.0110  -37.4240 H       254 VAL    0.0900
   4010 HG13      -49.5270   -7.5510  -36.3440 H       254 VAL    0.0900
   4011 HG21      -49.1780   -9.1160  -33.1860 H       254 VAL    0.0900
   4012 HG22      -50.8680   -8.8300  -33.7480 H       254 VAL    0.5100
   4013 HG23      -49.5610   -7.6300  -34.1350 H       254 VAL   -0.5100
   4014 N         -49.0680  -11.9480  -37.0880 N.am    255 ILE   -0.4700
   4015 CA        -48.8560  -12.5040  -38.4160 C.3     255 ILE    0.3100
   4016 C         -49.8290  -13.6550  -38.7540 C.2     255 ILE    0.0700
   4017 O         -50.1950  -13.8460  -39.9230 O.2     255 ILE    0.0900
   4018 CB        -47.3500  -12.9310  -38.5830 C.3     255 ILE   -0.0900
   4019 CG1       -46.6090  -11.8830  -39.4430 C.3     255 ILE    0.0900
   4020 CG2       -47.2380  -14.3300  -39.1840 C.3     255 ILE   -0.2700
   4021 CD        -45.0940  -12.1020  -39.6010 C.3     255 ILE    0.0900
   4022 HN        -48.3100  -12.0480  -36.4480 H       255 ILE    0.0900
   4023 HA        -49.1180  -11.7510  -39.1450 H       255 ILE    0.0900
   4024 HB        -46.8560  -12.9210  -37.5880 H       255 ILE   -0.1800
   4025 HG11      -46.7660  -10.8860  -38.9790 H       255 ILE    0.0900
   4026 HG12      -47.0650  -11.8860  -40.4550 H       255 ILE    0.0900
   4027 HG21      -47.7190  -14.3550  -40.1850 H       255 ILE   -0.2700
   4028 HG22      -47.7460  -15.0670  -38.5270 H       255 ILE    0.0900
   4029 HG23      -46.1680  -14.6080  -39.2990 H       255 ILE    0.0900
   4030 HD1       -44.9020  -12.9920  -40.2380 H       255 ILE    0.0900
   4031 HD2       -44.6310  -12.2730  -38.6060 H       255 ILE    0.5100
   4032 HD3       -44.6310  -11.2150  -40.0820 H       255 ILE   -0.5100
   4033 N         -50.2620  -14.4050  -37.7360 N.am    256 ILE   -0.4700
   4034 CA        -51.1990  -15.5120  -37.9420 C.3     256 ILE    0.3100
   4035 C         -52.6640  -15.0560  -37.8790 C.2     256 ILE    0.0700
   4036 O         -53.5520  -15.7770  -38.3340 O.2     256 ILE    0.0900
   4037 CB        -50.9390  -16.6660  -36.9230 C.3     256 ILE   -0.0900
   4038 CG1       -49.6930  -17.4540  -37.3380 C.3     256 ILE    0.0900
   4039 CG2       -52.1410  -17.6110  -36.8400 C.3     256 ILE   -0.2700
   4040 CD        -49.8250  -18.1580  -38.6830 C.3     256 ILE    0.0900
   4041 HN        -49.9700  -14.2460  -36.7970 H       256 ILE    0.0900
   4042 HA        -51.0710  -15.8720  -38.9530 H       256 ILE    0.0900
   4043 HB        -50.7470  -16.2310  -35.9190 H       256 ILE   -0.1800
   4044 HG11      -49.4840  -18.2180  -36.5600 H       256 ILE    0.0900
   4045 HG12      -48.8350  -16.7510  -37.3920 H       256 ILE    0.0900
   4046 HG21      -52.4530  -17.9220  -37.8600 H       256 ILE   -0.2700
   4047 HG22      -52.9940  -17.0950  -36.3500 H       256 ILE    0.0900
   4048 HG23      -51.8690  -18.5180  -36.2590 H       256 ILE    0.0900
   4049 HD1       -50.0180  -17.4150  -39.4850 H       256 ILE    0.0900
   4050 HD2       -50.6730  -18.8760  -38.6520 H       256 ILE    0.5100
   4051 HD3       -48.8850  -18.7000  -38.9210 H       256 ILE   -0.5100
   4052 N         -52.9130  -13.8620  -37.3230 N.am    257 MET   -0.4700
   4053 CA        -54.2730  -13.2830  -37.2390 C.3     257 MET    0.3100
   4054 C         -54.6790  -12.6100  -38.5780 C.2     257 MET    0.0700
   4055 O         -55.8660  -12.4000  -38.8690 O.2     257 MET    0.0900
   4056 CB        -54.3590  -12.2380  -36.1030 C.3     257 MET   -0.1800
   4057 CG        -54.3850  -12.8020  -34.6710 C.3     257 MET    0.0900
   4058 SD        -54.4770  -11.5140  -33.3540 S.3     257 MET    0.0900
   4059 CE        -56.1690  -11.1620  -33.3890 C.3     257 MET   -0.1400
   4060 HN        -52.1830  -13.3030  -36.9360 H       257 MET    0.0900
   4061 HA        -54.9670  -14.0890  -37.0590 H       257 MET    0.0900
   4062 HB1       -55.2850  -11.6450  -36.2540 H       257 MET   -0.0900
   4063 HB2       -53.4800  -11.5650  -36.1910 H       257 MET   -0.2200
   4064 HG1       -53.4660  -13.4060  -34.5220 H       257 MET    0.0900
   4065 HG2       -55.2630  -13.4740  -34.5810 H       257 MET    0.0900
   4066 HE1       -56.7520  -11.9250  -32.8310 H       257 MET    0.0900
   4067 HE2       -56.5360  -11.1480  -34.4370 H       257 MET    0.5100
   4068 HE3       -56.3640  -10.1720  -32.9230 H       257 MET   -0.5100
   4069 N         -53.6630  -12.2770  -39.3750 N.am    258 VAL   -0.4700
   4070 CA        -53.8220  -11.6530  -40.6870 C.3     258 VAL    0.3100
   4071 C         -54.0960  -12.7630  -41.7280 C.2     258 VAL    0.0700
   4072 O         -54.9700  -12.6310  -42.5840 O.2     258 VAL    0.0900
   4073 CB        -52.5350  -10.8410  -41.0650 C.3     258 VAL   -0.0900
   4074 CG1       -52.7990   -9.9180  -42.2610 C.3     258 VAL    0.0900
   4075 CG2       -52.0750  -10.0110  -39.8760 C.3     258 VAL   -0.2700
   4076 HN        -52.7200  -12.4460  -39.1020 H       258 VAL    0.0900
   4077 HA        -54.6790  -11.0000  -40.6470 H       258 VAL    0.0900
   4078 HB        -51.7180  -11.5490  -41.3220 H       258 VAL    0.0900
   4079 HG11      -53.6090   -9.1980  -42.0170 H       258 VAL   -0.2700
   4080 HG12      -53.1140  -10.5190  -43.1410 H       258 VAL    0.0900
   4081 HG13      -51.8780   -9.3470  -42.5090 H       258 VAL    0.0900
   4082 HG21      -52.7570  -10.1690  -39.0140 H       258 VAL    0.0900
   4083 HG22      -52.0860   -8.9320  -40.1430 H       258 VAL    0.5100
   4084 HG23      -51.0490  -10.3120  -39.5780 H       258 VAL   -0.5100
   4085 N         -53.3420  -13.8620  -41.6540 N.am    259 ILE   -0.4700
   4086 CA        -53.5460  -15.0100  -42.5420 C.3     259 ILE    0.3100
   4087 C         -54.9240  -15.5670  -42.2070 C.2     259 ILE    0.0700
   4088 O         -55.7710  -15.7870  -43.0810 O.2     259 ILE    0.0900
   4089 CB        -52.4990  -16.1120  -42.2650 C.3     259 ILE   -0.0900
   4090 CG1       -51.2020  -15.7840  -42.9880 C.3     259 ILE    0.0900
   4091 CG2       -53.0280  -17.4760  -42.6670 C.3     259 ILE   -0.2700
   4092 CD        -49.9770  -16.2100  -42.2080 C.3     259 ILE    0.0900
   4093 HN        -52.6040  -13.9510  -40.9900 H       259 ILE    0.0900
   4094 HA        -53.4620  -14.6640  -43.5600 H       259 ILE    0.0900
   4095 HB        -52.2540  -16.1200  -41.1800 H       259 ILE   -0.1800
   4096 HG11      -51.1540  -14.6870  -43.1590 H       259 ILE    0.0900
   4097 HG12      -51.1990  -16.3010  -43.9710 H       259 ILE    0.0900
   4098 HG21      -53.4370  -17.4380  -43.7000 H       259 ILE   -0.2700
   4099 HG22      -53.8400  -17.7870  -41.9760 H       259 ILE    0.0900
   4100 HG23      -52.2060  -18.2230  -42.6390 H       259 ILE    0.0900
   4101 HD1       -49.9020  -17.3180  -42.1910 H       259 ILE    0.0900
   4102 HD2       -50.0490  -15.8430  -41.1610 H       259 ILE    0.5100
   4103 HD3       -49.0620  -15.8000  -42.6860 H       259 ILE   -0.5100
   4104 N         -55.1440  -15.7780  -40.9130 N.am    260 ALA   -0.4700
   4105 CA        -56.4090  -16.2910  -40.4370 C.3     260 ALA    0.3100
   4106 C         -57.5700  -15.4370  -40.9350 C.2     260 ALA    0.0700
   4107 O         -58.6720  -15.9440  -41.1640 O.2     260 ALA    0.0900
   4108 CB        -56.4110  -16.3480  -38.9230 C.3     260 ALA   -0.2700
   4109 HN        -54.4520  -15.5930  -40.2180 H       260 ALA    0.0900
   4110 HA        -56.5490  -17.2790  -40.8510 H       260 ALA    0.0900
   4111 HB1       -56.2570  -15.3300  -38.5030 H       260 ALA    0.0900
   4112 HB2       -55.5920  -17.0070  -38.5680 H       260 ALA    0.5100
   4113 HB3       -57.3880  -16.7360  -38.5610 H       260 ALA   -0.5100
   4114 N         -57.3300  -14.1370  -41.1170 N.am    261 PHE   -0.4700
   4115 CA        -58.3920  -13.2570  -41.6000 C.3     261 PHE    0.3100
   4116 C         -58.6430  -13.4220  -43.1100 C.2     261 PHE    0.0700
   4117 O         -59.7900  -13.3260  -43.5690 O.2     261 PHE    0.0900
   4118 CB        -58.0710  -11.7930  -41.2520 C.3     261 PHE   -0.1800
   4119 CG        -59.1320  -10.8100  -41.6970 C.ar    261 PHE    0.0900
   4120 CD1       -59.1820  -10.3630  -43.0170 C.ar    261 PHE    0.0900
   4121 CD2       -60.1000  -10.3540  -40.8070 C.ar    261 PHE    0.0000
   4122 CE1       -60.1850   -9.4800  -43.4490 C.ar    261 PHE   -0.1150
   4123 CE2       -61.1090   -9.4700  -41.2330 C.ar    261 PHE    0.1150
   4124 CZ        -61.1490   -9.0370  -42.5530 C.ar    261 PHE   -0.1150
   4125 HN        -56.4420  -13.7190  -40.9390 H       261 PHE    0.1150
   4126 HA        -59.3180  -13.5620  -41.1350 H       261 PHE   -0.1150
   4127 HB1       -57.1220  -11.4980  -41.7480 H       261 PHE    0.1150
   4128 HB2       -57.9730  -11.6910  -40.1500 H       261 PHE   -0.1150
   4129 HD1       -58.4350  -10.7010  -43.7200 H       261 PHE    0.1150
   4130 HD2       -60.0770  -10.6820  -39.7790 H       261 PHE   -0.1150
   4131 HE1       -60.2070   -9.1470  -44.4760 H       261 PHE    0.1150
   4132 HE2       -61.8530   -9.1260  -40.5300 H       261 PHE    0.5100
   4133 HZ        -61.9250   -8.3620  -42.8800 H       261 PHE   -0.5100
   4134 N         -57.5840  -13.6940  -43.8760 N.am    262 LEU   -0.4700
   4135 CA        -57.7160  -13.8640  -45.3150 C.3     262 LEU    0.3100
   4136 C         -58.2460  -15.2170  -45.7280 C.2     262 LEU    0.0700
   4137 O         -58.7190  -15.3670  -46.8430 O.2     262 LEU    0.0900
   4138 CB        -56.3830  -13.6030  -45.9870 C.3     262 LEU   -0.1800
   4139 CG        -56.0010  -12.1480  -45.7580 C.3     262 LEU    0.0900
   4140 CD1       -54.5170  -11.9660  -45.9900 C.3     262 LEU    0.0900
   4141 CD2       -56.8270  -11.2670  -46.6630 C.3     262 LEU   -0.0900
   4142 HN        -56.6650  -13.7920  -43.5000 H       262 LEU    0.0900
   4143 HA        -58.4610  -13.1680  -45.6710 H       262 LEU   -0.2700
   4144 HB1       -56.4640  -13.8060  -47.0760 H       262 LEU    0.0900
   4145 HB2       -55.6070  -14.2700  -45.5540 H       262 LEU    0.0900
   4146 HG        -56.2520  -11.8560  -44.7160 H       262 LEU    0.0900
   4147 HD11      -54.2560  -12.2490  -47.0320 H       262 LEU   -0.2700
   4148 HD12      -53.9430  -12.6130  -45.2930 H       262 LEU    0.0900
   4149 HD13      -54.2370  -10.9030  -45.8310 H       262 LEU    0.0900
   4150 HD21      -57.9030  -11.5280  -46.5720 H       262 LEU    0.0900
   4151 HD22      -56.5150  -11.4100  -47.7190 H       262 LEU    0.5100
   4152 HD23      -56.6950  -10.2010  -46.3770 H       262 LEU   -0.5100
   4153 N         -58.1550  -16.2040  -44.8270 N.am    263 ILE   -0.4700
   4154 CA        -58.6680  -17.5650  -45.0690 C.3     263 ILE    0.3100
   4155 C         -60.1900  -17.5700  -44.9030 C.2     263 ILE    0.0700
   4156 O         -60.9490  -18.0610  -45.7580 O.2     263 ILE    0.0900
   4157 CB        -58.0520  -18.6080  -44.0580 C.3     263 ILE   -0.0900
   4158 CG1       -56.7070  -19.1030  -44.5770 C.3     263 ILE    0.0900
   4159 CG2       -58.9700  -19.8040  -43.8560 C.3     263 ILE   -0.2700
   4160 CD        -56.2360  -20.4090  -43.9470 C.3     263 ILE    0.0900
   4161 HN        -57.7290  -16.0580  -43.9380 H       263 ILE    0.0900
   4162 HA        -58.4140  -17.8380  -46.0820 H       263 ILE    0.0900
   4163 HB        -57.8840  -18.1090  -43.0810 H       263 ILE   -0.1800
   4164 HG11      -55.9450  -18.3220  -44.3750 H       263 ILE    0.0900
   4165 HG12      -56.7880  -19.2540  -45.6740 H       263 ILE    0.0900
   4166 HG21      -59.1400  -20.3220  -44.8220 H       263 ILE   -0.2700
   4167 HG22      -59.9500  -19.4650  -43.4560 H       263 ILE    0.0900
   4168 HG23      -58.5050  -20.5200  -43.1450 H       263 ILE    0.0900
   4169 HD1       -56.8710  -21.2510  -44.2950 H       263 ILE    0.0900
   4170 HD2       -56.3080  -20.3420  -42.8410 H       263 ILE    0.5100
   4171 HD3       -55.1840  -20.6120  -44.2420 H       263 ILE   -0.5100
   4172 N         -60.6100  -16.9910  -43.7800 N.am    264 CYS   -0.4700
   4173 CA        -62.0020  -16.9130  -43.4000 C.3     264 CYS    0.3100
   4174 C         -62.8890  -15.9860  -44.2090 C.2     264 CYS    0.0700
   4175 O         -63.9340  -16.4020  -44.7170 O.2     264 CYS    0.0900
   4176 CB        -62.0830  -16.5060  -41.9370 C.3     264 CYS   -0.1100
   4177 SG        -63.7050  -15.8960  -41.4820 S.3     264 CYS    0.0900
   4178 HN        -59.9680  -16.5780  -43.1390 H       264 CYS    0.0900
   4179 HA        -62.4570  -17.8810  -43.5550 H       264 CYS   -0.2300
   4180 HB1       -61.3250  -15.7180  -41.7470 H       264 CYS    0.1600
   4181 HB2       -61.8320  -17.3890  -41.3110 H       264 CYS    0.5100
   4182 HG1       -63.6030  -14.7710  -42.1760 H       264 CYS   -0.5100
   4183 N         -62.4640  -14.7240  -44.3060 N.am    265 TRP   -0.4700
   4184 CA        -63.2100  -13.6700  -45.0010 C.3     265 TRP    0.3100
   4185 C         -63.0820  -13.5390  -46.5100 C.2     265 TRP    0.0700
   4186 O         -64.0630  -13.2370  -47.1900 O.2     265 TRP    0.0900
   4187 CB        -62.8860  -12.3050  -44.3710 C.3     265 TRP   -0.1800
   4188 CG        -63.6640  -12.0080  -43.1220 C.ar    265 TRP    0.0900
   4189 CD1       -63.1970  -12.0160  -41.8380 C.ar    265 TRP    0.0900
   4190 CD2       -65.0550  -11.6900  -43.0360 C.ar    265 TRP   -0.0300
   4191 CE2       -65.3620  -11.5060  -41.6730 C.ar    265 TRP   -0.1500
   4192 CE3       -66.0680  -11.5300  -43.9890 C.ar    265 TRP    0.2200
   4193 NE1       -64.2120  -11.7180  -40.9590 N.ar    265 TRP   -0.5100
   4194 CZ2       -66.6410  -11.1900  -41.2340 C.ar    265 TRP    0.3700
   4195 CZ3       -67.3340  -11.2170  -43.5530 C.ar    265 TRP    0.2400
   4196 CH2       -67.6130  -11.0430  -42.1900 C.ar    265 TRP    0.1100
   4197 HN        -61.6000  -14.4380  -43.9010 H       265 TRP   -0.2500
   4198 HA        -64.2640  -13.8870  -44.9130 H       265 TRP    0.1700
   4199 HB1       -63.1080  -11.5100  -45.1140 H       265 TRP   -0.2000
   4200 HB2       -61.8040  -12.2780  -44.1190 H       265 TRP    0.1400
   4201 HD1       -62.1760  -12.2280  -41.5530 H       265 TRP   -0.2700
   4202 HE1       -64.1260  -11.6640  -39.9880 H       265 TRP    0.1600
   4203 HE3       -65.8770  -11.6470  -45.0450 H       265 TRP   -0.1400
   4204 HZ2       -66.8800  -11.0610  -40.1890 H       265 TRP    0.1400
   4205 HZ3       -68.1290  -11.1030  -44.2760 H       265 TRP    0.5100
   4206 HH2       -68.6170  -10.7870  -41.8860 H       265 TRP   -0.5100
   4207 N         -61.8810  -13.7370  -47.0440 N.am    266 LEU   -0.4700
   4208 CA        -61.7100  -13.6180  -48.4820 C.3     266 LEU    0.3100
   4209 C         -62.7880  -14.3680  -49.2900 C.2     266 LEU    0.0700
   4210 O         -63.3700  -13.7780  -50.2020 O.2     266 LEU    0.0900
   4211 CB        -60.2950  -14.0590  -48.8730 C.3     266 LEU   -0.1800
   4212 CG        -59.3300  -12.9310  -49.2660 C.3     266 LEU    0.0900
   4213 CD1       -59.6310  -11.6600  -48.4980 C.3     266 LEU    0.0900
   4214 CD2       -57.9110  -13.3800  -49.0300 C.3     266 LEU   -0.0900
   4215 HN        -61.0740  -13.9660  -46.5040 H       266 LEU    0.0900
   4216 HA        -61.8750  -12.5880  -48.7580 H       266 LEU   -0.2700
   4217 HB1       -60.3790  -14.7550  -49.7340 H       266 LEU    0.0900
   4218 HB2       -59.8550  -14.6020  -48.0100 H       266 LEU    0.0900
   4219 HG        -59.4260  -12.7320  -50.3550 H       266 LEU    0.0900
   4220 HD11      -59.5290  -11.8390  -47.4060 H       266 LEU   -0.2700
   4221 HD12      -60.6710  -11.3280  -48.7070 H       266 LEU    0.0900
   4222 HD13      -58.9160  -10.8610  -48.7940 H       266 LEU    0.0900
   4223 HD21      -57.5690  -14.0240  -49.8670 H       266 LEU    0.0900
   4224 HD22      -57.8510  -13.9630  -48.0860 H       266 LEU    0.5100
   4225 HD23      -57.2410  -12.4950  -48.9660 H       266 LEU   -0.5100
   4226 N         -63.0920  -15.6500  -48.9520 N.am    267 PRO   -0.2900
   4227 CA        -64.1070  -16.4300  -49.6680 C.3     267 PRO    0.0000
   4228 C         -65.4480  -15.7400  -49.8510 C.2     267 PRO    0.0900
   4229 O         -65.9690  -15.7030  -50.9710 O.2     267 PRO    0.0900
   4230 CB        -64.2190  -17.6880  -48.8300 C.3     267 PRO    0.0200
   4231 CG        -62.8200  -17.8990  -48.4250 C.3     267 PRO    0.0900
   4232 CD        -62.4200  -16.5130  -47.9660 C.3     267 PRO   -0.1800
   4233 HA        -63.8080  -16.5920  -50.6910 H       267 PRO    0.0900
   4234 HB1       -64.6030  -18.5430  -49.4270 H       267 PRO    0.0900
   4235 HB2       -64.8800  -17.5360  -47.9520 H       267 PRO   -0.1800
   4236 HG1       -62.7420  -18.6380  -47.6010 H       267 PRO    0.0900
   4237 HG2       -62.1960  -18.2410  -49.2770 H       267 PRO    0.0900
   4238 HD1       -62.7920  -16.2930  -46.9430 H       267 PRO    0.5100
   4239 HD2       -61.3200  -16.3650  -48.0090 H       267 PRO   -0.5100
   4240 N         -66.0120  -15.1920  -48.7680 N.am    268 TYR   -0.4700
   4241 CA        -67.3000  -14.5030  -48.8510 C.3     268 TYR    0.3100
   4242 C         -67.2210  -13.4220  -49.8990 C.2     268 TYR    0.0700
   4243 O         -68.1570  -13.1940  -50.6520 O.2     268 TYR    0.0900
   4244 CB        -67.6610  -13.8660  -47.5200 C.3     268 TYR   -0.1800
   4245 CG        -68.9290  -13.0420  -47.5680 C.ar    268 TYR    0.0900
   4246 CD1       -70.1810  -13.6460  -47.7160 C.ar    268 TYR    0.0900
   4247 CD2       -68.8820  -11.6580  -47.4300 C.ar    268 TYR    0.0000
   4248 CE1       -71.3560  -12.8900  -47.7150 C.ar    268 TYR   -0.1150
   4249 CE2       -70.0470  -10.8950  -47.4320 C.ar    268 TYR    0.1150
   4250 CZ        -71.2820  -11.5150  -47.5720 C.ar    268 TYR   -0.1150
   4251 OH        -72.4400  -10.7650  -47.5540 O.3     268 TYR    0.1150
   4252 HN        -65.5860  -15.2290  -47.8680 H       268 TYR    0.1100
   4253 HA        -68.0490  -15.2280  -49.1340 H       268 TYR   -0.5400
   4254 HB1       -66.8400  -13.1890  -47.2020 H       268 TYR    0.4300
   4255 HB2       -67.8150  -14.6630  -46.7620 H       268 TYR   -0.1150
   4256 HD1       -70.2410  -14.7190  -47.8330 H       268 TYR    0.1150
   4257 HD2       -67.9270  -11.1680  -47.3200 H       268 TYR   -0.1150
   4258 HE1       -72.3160  -13.3740  -47.8250 H       268 TYR    0.1150
   4259 HE2       -69.9890   -9.8220  -47.3250 H       268 TYR    0.5100
   4260 HH        -73.1390  -11.2860  -47.9560 H       268 TYR   -0.5100
   4261 N         -66.0730  -12.7590  -49.9410 N.am    269 ALA   -0.4700
   4262 CA        -65.8230  -11.7010  -50.8940 C.3     269 ALA    0.3100
   4263 C         -65.7300  -12.2650  -52.2960 C.2     269 ALA    0.0700
   4264 O         -66.3240  -11.7230  -53.2170 O.2     269 ALA    0.0900
   4265 CB        -64.5370  -10.9900  -50.5420 C.3     269 ALA   -0.2700
   4266 HN        -65.3270  -12.9630  -49.3120 H       269 ALA    0.0900
   4267 HA        -66.6560  -11.0140  -50.8640 H       269 ALA    0.0900
   4268 HB1       -63.6690  -11.6550  -50.7360 H       269 ALA    0.0900
   4269 HB2       -64.5400  -10.7160  -49.4650 H       269 ALA    0.5100
   4270 HB3       -64.4300  -10.0740  -51.1610 H       269 ALA   -0.5100
   4271 N         -64.9850  -13.3550  -52.4650 N.am    270 GLY   -0.4700
   4272 CA        -64.8460  -13.9640  -53.7760 C.3     270 GLY    0.3100
   4273 C         -66.1750  -14.0670  -54.4970 C.2     270 GLY   -0.0200
   4274 O         -66.2480  -13.9320  -55.7230 O.2     270 GLY    0.0900
   4275 HN        -64.4990  -13.7950  -51.7150 H       270 GLY    0.0900
   4276 HA1       -64.4340  -14.9530  -53.6440 H       270 GLY    0.5100
   4277 HA2       -64.1710  -13.3550  -54.3580 H       270 GLY   -0.5100
   4278 N         -67.2410  -14.3070  -53.7310 N.am    271 VAL   -0.4700
   4279 CA        -68.5730  -14.4240  -54.3020 C.3     271 VAL    0.3100
   4280 C         -69.2630  -13.0570  -54.2800 C.2     271 VAL    0.0700
   4281 O         -69.7080  -12.5790  -55.3180 O.2     271 VAL    0.0900
   4282 CB        -69.4260  -15.5090  -53.5390 C.3     271 VAL   -0.0900
   4283 CG1       -70.8030  -15.6760  -54.1990 C.3     271 VAL    0.0900
   4284 CG2       -68.6810  -16.8580  -53.5240 C.3     271 VAL   -0.2700
   4285 HN        -67.1730  -14.4150  -52.7430 H       271 VAL    0.0900
   4286 HA        -68.4640  -14.6980  -55.3410 H       271 VAL    0.0900
   4287 HB        -69.5610  -15.1930  -52.4820 H       271 VAL    0.0900
   4288 HG11      -70.8060  -16.5750  -54.8530 H       271 VAL   -0.2700
   4289 HG12      -71.0340  -14.7860  -54.8210 H       271 VAL    0.0900
   4290 HG13      -71.5840  -15.8010  -53.4190 H       271 VAL    0.0900
   4291 HG21      -67.7910  -16.7950  -52.8620 H       271 VAL    0.0900
   4292 HG22      -68.3410  -17.1120  -54.5510 H       271 VAL    0.5100
   4293 HG23      -69.3520  -17.6560  -53.1440 H       271 VAL   -0.5100
   4294 N         -69.3340  -12.4050  -53.1180 N.am    272 ALA   -0.4700
   4295 CA        -69.9840  -11.0950  -53.0350 C.3     272 ALA    0.3100
   4296 C         -69.5680  -10.2450  -54.2230 C.2     272 ALA    0.0700
   4297 O         -70.3950   -9.5510  -54.8070 O.2     272 ALA    0.0900
   4298 CB        -69.6210  -10.3770  -51.7310 C.3     272 ALA   -0.2700
   4299 HN        -68.9570  -12.7710  -52.2710 H       272 ALA    0.0900
   4300 HA        -71.0520  -11.2500  -53.0900 H       272 ALA    0.0900
   4301 HB1       -68.5220  -10.2250  -51.6730 H       272 ALA    0.0900
   4302 HB2       -69.9410  -10.9880  -50.8610 H       272 ALA    0.5100
   4303 HB3       -70.1190   -9.3850  -51.6950 H       272 ALA   -0.5100
   4304 N         -68.2810  -10.3110  -54.5850 N.am    273 PHE   -0.4700
   4305 CA        -67.7650   -9.5500  -55.7220 C.3     273 PHE    0.3100
   4306 C         -68.2770  -10.1180  -57.0500 C.2     273 PHE    0.0700
   4307 O         -68.9830   -9.4210  -57.7720 O.2     273 PHE    0.0900
   4308 CB        -66.2220   -9.5070  -55.7350 C.3     273 PHE   -0.1800
   4309 CG        -65.6460   -8.7310  -56.8980 C.ar    273 PHE    0.0900
   4310 CD1       -65.9830   -7.3900  -57.0990 C.ar    273 PHE    0.0900
   4311 CD2       -64.8080   -9.3490  -57.8200 C.ar    273 PHE    0.0000
   4312 CE1       -65.5020   -6.6800  -58.1950 C.ar    273 PHE   -0.1150
   4313 CE2       -64.3180   -8.6400  -58.9270 C.ar    273 PHE    0.1150
   4314 CZ        -64.6700   -7.3050  -59.1100 C.ar    273 PHE   -0.1150
   4315 HN        -67.6200  -10.8780  -54.0990 H       273 PHE    0.1150
   4316 HA        -68.1620   -8.5480  -55.6540 H       273 PHE   -0.1150
   4317 HB1       -65.8270  -10.5430  -55.8020 H       273 PHE    0.1150
   4318 HB2       -65.8600   -9.0210  -54.8030 H       273 PHE   -0.1150
   4319 HD1       -66.6310   -6.8950  -56.3900 H       273 PHE    0.1150
   4320 HD2       -64.5320  -10.3840  -57.6810 H       273 PHE   -0.1150
   4321 HE1       -65.7770   -5.6440  -58.3310 H       273 PHE    0.1150
   4322 HE2       -63.6680   -9.1310  -59.6380 H       273 PHE    0.5100
   4323 HZ        -64.2950   -6.7590  -59.9630 H       273 PHE   -0.5100
   4324 N         -67.9470  -11.3700  -57.3820 N.am    274 TYR   -0.4700
   4325 CA        -68.4210  -11.9340  -58.6420 C.3     274 TYR    0.3100
   4326 C         -69.9060  -11.6280  -58.8330 C.2     274 TYR    0.0700
   4327 O         -70.3480  -11.4290  -59.9550 O.2     274 TYR    0.0900
   4328 CB        -68.2000  -13.4460  -58.6990 C.3     274 TYR   -0.1800
   4329 CG        -68.8180  -14.0950  -59.9230 C.ar    274 TYR    0.0900
   4330 CD1       -68.1590  -14.1020  -61.1460 C.ar    274 TYR    0.0900
   4331 CD2       -70.0910  -14.6590  -59.8620 C.ar    274 TYR    0.0000
   4332 CE1       -68.7540  -14.6540  -62.2880 C.ar    274 TYR   -0.1150
   4333 CE2       -70.6990  -15.2090  -60.9950 C.ar    274 TYR    0.1150
   4334 CZ        -70.0300  -15.2030  -62.2060 C.ar    274 TYR   -0.1150
   4335 OH        -70.6540  -15.7280  -63.3270 O.3     274 TYR    0.1150
   4336 HN        -67.3840  -11.9570  -56.8050 H       274 TYR    0.1100
   4337 HA        -67.8830  -11.4500  -59.4430 H       274 TYR   -0.5400
   4338 HB1       -68.6600  -13.9190  -57.8040 H       274 TYR    0.4300
   4339 HB2       -67.1110  -13.6590  -58.7260 H       274 TYR   -0.1150
   4340 HD1       -67.1690  -13.6730  -61.2180 H       274 TYR    0.1150
   4341 HD2       -70.6190  -14.6730  -58.9200 H       274 TYR   -0.1150
   4342 HE1       -68.2240  -14.6550  -63.2290 H       274 TYR    0.1150
   4343 HE2       -71.6890  -15.6360  -60.9250 H       274 TYR    0.5100
   4344 HH        -71.6010  -15.6150  -63.2180 H       274 TYR   -0.5100
   4345 N         -70.6700  -11.5790  -57.7390 N.am    275 ILE   -0.4700
   4346 CA        -72.1030  -11.2830  -57.8120 C.3     275 ILE    0.3100
   4347 C         -72.3680   -9.9240  -58.4550 C.2     275 ILE    0.0700
   4348 O         -73.0160   -9.8270  -59.4980 O.2     275 ILE    0.0900
   4349 CB        -72.7880  -11.2390  -56.4170 C.3     275 ILE   -0.0900
   4350 CG1       -72.9510  -12.6350  -55.8200 C.3     275 ILE    0.0900
   4351 CG2       -74.1680  -10.6330  -56.5510 C.3     275 ILE   -0.2700
   4352 CD        -74.0720  -12.7240  -54.8080 C.3     275 ILE    0.0900
   4353 HN        -70.3020  -11.7410  -56.8280 H       275 ILE    0.0900
   4354 HA        -72.5610  -12.0510  -58.4190 H       275 ILE    0.0900
   4355 HB        -72.1770  -10.6250  -55.7210 H       275 ILE   -0.1800
   4356 HG11      -72.0000  -12.9230  -55.3250 H       275 ILE    0.0900
   4357 HG12      -73.1590  -13.3500  -56.6440 H       275 ILE    0.0900
   4358 HG21      -74.7870  -11.2450  -57.2420 H       275 ILE   -0.2700
   4359 HG22      -74.0910   -9.6040  -56.9610 H       275 ILE    0.0900
   4360 HG23      -74.6660  -10.6040  -55.5580 H       275 ILE    0.0900
   4361 HD1       -75.0550  -12.6320  -55.3160 H       275 ILE    0.0900
   4362 HD2       -73.9780  -11.9020  -54.0670 H       275 ILE    0.5100
   4363 HD3       -74.0320  -13.7040  -54.2860 H       275 ILE   -0.5100
   4364 N         -71.8790   -8.8830  -57.7760 N.am    276 PHE   -0.4700
   4365 CA        -71.9850   -7.4600  -58.1520 C.3     276 PHE    0.3100
   4366 C         -71.7600   -7.1780  -59.6600 C.2     276 PHE    0.0700
   4367 O         -72.6820   -6.7660  -60.3800 O.2     276 PHE    0.0900
   4368 CB        -70.9640   -6.6840  -57.2750 C.3     276 PHE   -0.1800
   4369 CG        -71.1690   -5.1750  -57.2100 C.ar    276 PHE    0.0900
   4370 CD1       -72.4290   -4.6170  -56.9730 C.ar    276 PHE    0.0900
   4371 CD2       -70.0700   -4.3160  -57.3140 C.ar    276 PHE    0.0000
   4372 CE1       -72.5910   -3.2340  -56.8410 C.ar    276 PHE   -0.1150
   4373 CE2       -70.2240   -2.9440  -57.1840 C.ar    276 PHE    0.1150
   4374 CZ        -71.4870   -2.4020  -56.9450 C.ar    276 PHE   -0.1150
   4375 HN        -71.3860   -9.0370  -56.9250 H       276 PHE    0.1150
   4376 HA        -72.9940   -7.1220  -57.9670 H       276 PHE   -0.1150
   4377 HB1       -69.9440   -6.8520  -57.6800 H       276 PHE    0.1150
   4378 HB2       -71.0290   -7.0610  -56.2320 H       276 PHE   -0.1150
   4379 HD1       -73.2900   -5.2650  -56.8910 H       276 PHE    0.1150
   4380 HD2       -69.0880   -4.7280  -57.4980 H       276 PHE   -0.1150
   4381 HE1       -73.5710   -2.8170  -56.6580 H       276 PHE    0.1150
   4382 HE2       -69.3650   -2.2940  -57.2680 H       276 PHE    0.5100
   4383 HZ        -71.6050   -1.3330  -56.8420 H       276 PHE   -0.5100
   4384 N         -70.5260   -7.4030  -60.1240 N.am    277 THR   -0.4700
   4385 CA        -70.1300   -7.1920  -61.5190 C.3     277 THR    0.3100
   4386 C         -70.8970   -8.0620  -62.5460 C.2     277 THR    0.0700
   4387 O         -71.3410   -7.5560  -63.5820 O.2     277 THR    0.0900
   4388 CB        -68.5810   -7.4100  -61.6770 C.3     277 THR    0.1400
   4389 CG2       -67.8150   -6.4430  -60.7810 C.3     277 THR    0.0900
   4390 OG1       -68.2160   -8.7510  -61.3090 O.3     277 THR   -0.6600
   4391 HN        -69.8030   -7.7330  -59.5250 H       277 THR    0.4300
   4392 HA        -70.4010   -6.1850  -61.7970 H       277 THR   -0.2700
   4393 HB        -68.2860   -7.2370  -62.7340 H       277 THR    0.0900
   4394 HG1       -68.3310   -8.8060  -60.3580 H       277 THR    0.0900
   4395 HG21      -68.0920   -6.6080  -59.7170 H       277 THR    0.0900
   4396 HG22      -68.0670   -5.3950  -61.0540 H       277 THR    0.5100
   4397 HG23      -66.7220   -6.6080  -60.8920 H       277 THR   -0.5100
   4398 N         -71.0520   -9.3580  -62.2600 N.am    278 HSD   -0.4700
   4399 CA        -71.7640  -10.2720  -63.1530 C.3     278 HSD    0.3100
   4400 C         -73.2690  -10.3550  -62.8330 C.2     278 HSD    0.0700
   4401 O         -73.8840  -11.3960  -63.0760 O.2     278 HSD    0.0900
   4402 CB        -71.1810  -11.7100  -63.0830 C.3     278 HSD   -0.0900
   4403 CG        -69.7900  -11.8650  -63.6340 C.ar    278 HSD    0.0900
   4404 CD2       -69.3440  -12.4220  -64.7880 C.ar    278 HSD    0.0900
   4405 ND1       -68.6590  -11.4980  -62.9320 N.ar    278 HSD   -0.3600
   4406 CE1       -67.5830  -11.8250  -63.6290 C.ar    278 HSD    0.3200
   4407 NE2       -67.9690  -12.3890  -64.7600 N.ar    278 HSD   -0.0500
   4408 HN        -70.6910   -9.7600  -61.4230 H       278 HSD    0.2500
   4409 HA        -71.6770   -9.8850  -64.1590 H       278 HSD    0.1300
   4410 HB1       -71.8510  -12.3860  -63.6550 H       278 HSD   -0.7000
   4411 HB2       -71.1630  -12.0270  -62.0200 H       278 HSD    0.2200
   4412 HD1       -68.6680  -11.0540  -62.0370 H       278 HSD    0.1000
   4413 HD2       -69.8780  -12.8400  -65.6310 H       278 HSD    0.5100
   4414 HE1       -66.5590  -11.6480  -63.3010 H       278 HSD   -0.5100
   4415 N         -73.8710   -9.2940  -62.2870 N.am    279 GLN   -0.4700
   4416 CA        -75.3050   -9.3200  -61.9730 C.3     279 GLN    0.3100
   4417 C         -76.1230   -9.8890  -63.1440 C.2     279 GLN    0.0700
   4418 O         -75.8510   -9.5690  -64.3070 O.2     279 GLN    0.0900
   4419 CB        -75.8230   -7.9080  -61.6580 C.3     279 GLN   -0.1800
   4420 CG        -75.5960   -7.4200  -60.2350 C.3     279 GLN    0.0900
   4421 CD        -76.2770   -6.0880  -59.9750 C.2     279 GLN    0.0900
   4422 NE2       -75.5210   -5.1200  -59.4710 N.am    279 GLN   -0.1800
   4423 OE1       -77.4640   -5.9400  -60.2240 O.2     279 GLN    0.0900
   4424 HN        -73.3820   -8.4520  -62.0730 H       279 GLN    0.0900
   4425 HA        -75.4470   -9.9690  -61.1210 H       279 GLN    0.5500
   4426 HB1       -76.9150   -7.8920  -61.8570 H       279 GLN   -0.5500
   4427 HB2       -75.3210   -7.1980  -62.3480 H       279 GLN   -0.6200
   4428 HG1       -74.5050   -7.3030  -60.0590 H       279 GLN    0.3200
   4429 HG2       -76.0010   -8.1710  -59.5230 H       279 GLN    0.3000
   4430 HE21      -75.9190   -4.2240  -59.2810 H       279 GLN    0.5100
   4431 HE22      -74.5540   -5.2880  -59.2810 H       279 GLN   -0.5100
   4432 N         -77.1120  -10.7370  -62.8450 N.am    280 GLY   -0.4700
   4433 CA        -77.9510  -11.3060  -63.8950 C.3     280 GLY    0.3100
   4434 C         -77.5610  -12.6600  -64.4780 C.2     280 GLY   -0.0200
   4435 O         -78.2050  -13.1380  -65.4200 O.2     280 GLY    0.0900
   4436 HN        -77.3170  -11.0150  -61.9100 H       280 GLY    0.0900
   4437 HA1       -77.9550  -10.5900  -64.7040 H       280 GLY    0.5100
   4438 HA2       -78.9410  -11.4020  -63.4760 H       280 GLY   -0.5100
   4439 N         -76.5110  -13.2760  -63.9300 N.am    281 SER   -0.4700
   4440 CA        -76.0380  -14.5830  -64.3850 C.3     281 SER    0.3100
   4441 C         -76.4400  -15.6350  -63.3620 C.2     281 SER    0.0700
   4442 O         -75.9610  -15.6250  -62.2270 O.2     281 SER    0.0900
   4443 CB        -74.5080  -14.5890  -64.5540 C.3     281 SER    0.0500
   4444 OG        -73.8450  -14.3080  -63.3330 O.3     281 SER    0.0900
   4445 HN        -75.9980  -12.8670  -63.1800 H       281 SER    0.0900
   4446 HA        -76.5180  -14.8020  -65.3280 H       281 SER   -0.6600
   4447 HB1       -74.2170  -13.8180  -65.2980 H       281 SER    0.4300
   4448 HB2       -74.1810  -15.5900  -64.9100 H       281 SER    0.5100
   4449 HG1       -73.8800  -13.3550  -63.2260 H       281 SER   -0.5100
   4450 N         -77.3280  -16.5390  -63.7740 N.am    282 CYS   -0.4700
   4451 CA        -77.8450  -17.5940  -62.9060 C.3     282 CYS    0.3100
   4452 C         -76.8120  -18.2430  -62.0020 C.2     282 CYS    0.0700
   4453 O         -75.6850  -18.5280  -62.4120 O.2     282 CYS    0.0900
   4454 CB        -78.5190  -18.6970  -63.7300 C.3     282 CYS   -0.1000
   4455 SG        -80.1130  -18.3230  -64.5420 S.3     282 CYS    0.0900
   4456 HN        -77.6830  -16.5360  -64.7050 H       282 CYS    0.0900
   4457 HA        -78.5550  -17.1490  -62.2260 H       282 CYS   -0.0800
   4458 HB1       -78.6790  -19.5580  -63.0510 H       282 CYS    0.5100
   4459 HB2       -77.8000  -18.9970  -64.5190 H       282 CYS   -0.5100
   4460 N         -77.2200  -18.4580  -60.7600 N.am    283 PHE   -0.4700
   4461 CA        -76.3950  -19.1020  -59.7610 C.3     283 PHE    0.3100
   4462 C         -77.3860  -19.6130  -58.7380 C.2     283 PHE    0.0700
   4463 O         -78.5560  -19.2300  -58.7850 O.2     283 PHE    0.0900
   4464 CB        -75.3440  -18.1270  -59.1660 C.3     283 PHE   -0.1800
   4465 CG        -75.9130  -16.9200  -58.4210 C.ar    283 PHE    0.0900
   4466 CD1       -76.4660  -17.0500  -57.1410 C.ar    283 PHE    0.0900
   4467 CD2       -75.7930  -15.6340  -58.9550 C.ar    283 PHE    0.0000
   4468 CE1       -76.8810  -15.9180  -56.4070 C.ar    283 PHE   -0.1150
   4469 CE2       -76.2050  -14.5010  -58.2270 C.ar    283 PHE    0.1150
   4470 CZ        -76.7450  -14.6440  -56.9550 C.ar    283 PHE   -0.1150
   4471 HN        -78.1270  -18.1820  -60.4530 H       283 PHE    0.1150
   4472 HA        -75.8980  -19.9370  -60.2340 H       283 PHE   -0.1150
   4473 HB1       -74.7190  -17.7270  -59.9920 H       283 PHE    0.1150
   4474 HB2       -74.7120  -18.6810  -58.4420 H       283 PHE   -0.1150
   4475 HD1       -76.5780  -18.0340  -56.7090 H       283 PHE    0.1150
   4476 HD2       -75.3770  -15.5070  -59.9430 H       283 PHE   -0.1150
   4477 HE1       -77.3030  -16.0390  -55.4210 H       283 PHE    0.1150
   4478 HE2       -76.1000  -13.5180  -58.6610 H       283 PHE    0.5100
   4479 HZ        -77.0560  -13.7740  -56.3950 H       283 PHE   -0.5100
   4480 N         -76.9380  -20.4890  -57.8390 N.am    284 GLY   -0.4700
   4481 CA        -77.8430  -21.0650  -56.8560 C.3     284 GLY    0.3100
   4482 C         -77.8340  -20.5480  -55.4310 C.2     284 GLY   -0.0200
   4483 O         -77.1580  -19.5750  -55.1060 O.2     284 GLY    0.0900
   4484 HN        -75.9860  -20.7830  -57.8000 H       284 GLY    0.0900
   4485 HA1       -77.6090  -22.1180  -56.8160 H       284 GLY    0.5100
   4486 HA2       -78.8390  -20.9160  -57.2440 H       284 GLY   -0.5100
   4487 N         -78.6190  -21.1740  -54.5530 N.am    285 PRO   -0.2900
   4488 CA        -78.6540  -20.7310  -53.1640 C.3     285 PRO    0.0000
   4489 C         -77.5470  -21.3500  -52.3140 C.2     285 PRO    0.0900
   4490 O         -77.7110  -21.5320  -51.1080 O.2     285 PRO    0.0900
   4491 CB        -80.0520  -21.1480  -52.7190 C.3     285 PRO    0.0200
   4492 CG        -80.2860  -22.3960  -53.4830 C.3     285 PRO    0.0900
   4493 CD        -79.7760  -22.0300  -54.8580 C.3     285 PRO   -0.1800
   4494 HA        -78.4530  -19.6740  -53.0970 H       285 PRO    0.0900
   4495 HB1       -80.8050  -20.3710  -52.9760 H       285 PRO    0.0900
   4496 HB2       -80.0870  -21.3340  -51.6240 H       285 PRO   -0.1800
   4497 HG1       -79.7180  -23.2470  -53.0540 H       285 PRO    0.0900
   4498 HG2       -81.3650  -22.6600  -53.5080 H       285 PRO    0.0900
   4499 HD1       -79.4530  -22.9260  -55.4280 H       285 PRO    0.5100
   4500 HD2       -80.5330  -21.4630  -55.4390 H       285 PRO   -0.5100
   4501 N         -76.4140  -21.6710  -52.9370 N.am    286 ILE   -0.4700
   4502 CA        -75.2810  -22.2550  -52.2130 C.3     286 ILE    0.3100
   4503 C         -73.9900  -21.5730  -52.6480 C.2     286 ILE    0.0700
   4504 O         -72.9270  -21.7500  -52.0440 O.2     286 ILE    0.0900
   4505 CB        -75.1590  -23.7740  -52.4740 C.3     286 ILE   -0.0900
   4506 CG1       -76.4690  -24.4550  -52.1050 C.3     286 ILE    0.0900
   4507 CG2       -74.0440  -24.3820  -51.6290 C.3     286 ILE   -0.2700
   4508 CD        -76.4920  -25.9050  -52.4540 C.3     286 ILE    0.0900
   4509 HN        -76.2860  -21.5290  -53.9160 H       286 ILE    0.0900
   4510 HA        -75.4320  -22.0710  -51.1600 H       286 ILE    0.0900
   4511 HB        -74.9390  -23.9440  -53.5490 H       286 ILE   -0.1800
   4512 HG11      -77.2980  -23.9470  -52.6390 H       286 ILE    0.0900
   4513 HG12      -76.6280  -24.3500  -51.0110 H       286 ILE    0.0900
   4514 HG21      -74.1570  -24.0740  -50.5670 H       286 ILE   -0.2700
   4515 HG22      -73.0560  -24.0310  -51.9960 H       286 ILE    0.0900
   4516 HG23      -74.0900  -25.4910  -51.6820 H       286 ILE    0.0900
   4517 HD1       -75.8030  -26.4690  -51.7900 H       286 ILE    0.0900
   4518 HD2       -76.1640  -26.0450  -53.5060 H       286 ILE    0.5100
   4519 HD3       -77.5190  -26.3080  -52.3250 H       286 ILE   -0.5100
   4520 N         -74.1070  -20.7790  -53.7090 N.am    287 PHE   -0.4700
   4521 CA        -72.9930  -20.0280  -54.2800 C.3     287 PHE    0.3100
   4522 C         -72.5280  -18.8820  -53.3550 C.2     287 PHE    0.0700
   4523 O         -71.3530  -18.4820  -53.3870 O.2     287 PHE    0.0900
   4524 CB        -73.4360  -19.4790  -55.6400 C.3     287 PHE   -0.1800
   4525 CG        -72.4160  -18.6330  -56.3260 C.ar    287 PHE    0.0900
   4526 CD1       -71.2990  -19.2030  -56.9100 C.ar    287 PHE    0.0900
   4527 CD2       -72.6000  -17.2610  -56.4220 C.ar    287 PHE    0.0000
   4528 CE1       -70.3830  -18.4170  -57.5860 C.ar    287 PHE   -0.1150
   4529 CE2       -71.6930  -16.4700  -57.0930 C.ar    287 PHE    0.1150
   4530 CZ        -70.5820  -17.0460  -57.6760 C.ar    287 PHE   -0.1150
   4531 HN        -74.9830  -20.6580  -54.1720 H       287 PHE    0.1150
   4532 HA        -72.1470  -20.6920  -54.3880 H       287 PHE   -0.1150
   4533 HB1       -74.3400  -18.8490  -55.5000 H       287 PHE    0.1150
   4534 HB2       -73.6630  -20.3280  -56.3180 H       287 PHE   -0.1150
   4535 HD1       -71.1400  -20.2680  -56.8380 H       287 PHE    0.1150
   4536 HD2       -73.4670  -16.8080  -55.9650 H       287 PHE   -0.1150
   4537 HE1       -69.5150  -18.8700  -58.0420 H       287 PHE    0.1150
   4538 HE2       -71.8510  -15.4040  -57.1620 H       287 PHE    0.5100
   4539 HZ        -69.8670  -16.4290  -58.2020 H       287 PHE   -0.5100
   4540 N         -73.4520  -18.3590  -52.5350 N.am    288 MET   -0.4700
   4541 CA        -73.1380  -17.2810  -51.6030 C.3     288 MET    0.3100
   4542 C         -73.3970  -17.6690  -50.1490 C.2     288 MET    0.0700
   4543 O         -73.0190  -16.9380  -49.2360 O.2     288 MET    0.0900
   4544 CB        -73.9420  -16.0250  -51.9580 C.3     288 MET   -0.1800
   4545 CG        -73.9260  -14.9540  -50.8900 C.3     288 MET    0.0900
   4546 SD        -72.2780  -14.3140  -50.4850 S.3     288 MET    0.0900
   4547 CE        -71.9550  -13.3480  -51.8650 C.3     288 MET   -0.1400
   4548 HN        -74.3950  -18.6840  -52.5260 H       288 MET    0.0900
   4549 HA        -72.0780  -17.0800  -51.6650 H       288 MET    0.0900
   4550 HB1       -74.9960  -16.3240  -52.1390 H       288 MET   -0.0900
   4551 HB2       -73.5240  -15.5940  -52.8920 H       288 MET   -0.2200
   4552 HG1       -74.3820  -15.3800  -49.9730 H       288 MET    0.0900
   4553 HG2       -74.5620  -14.1140  -51.2400 H       288 MET    0.0900
   4554 HE1       -72.8920  -13.0860  -52.4020 H       288 MET    0.0900
   4555 HE2       -71.2970  -13.8980  -52.5720 H       288 MET    0.5100
   4556 HE3       -71.4560  -12.4030  -51.5650 H       288 MET   -0.5100
   4557 N         -74.0160  -18.8330  -49.9300 N.am    289 THR   -0.4700
   4558 CA        -74.3370  -19.2950  -48.5690 C.3     289 THR    0.3100
   4559 C         -73.2160  -19.9330  -47.7560 C.2     289 THR    0.0700
   4560 O         -73.1600  -19.7430  -46.5380 O.2     289 THR    0.0900
   4561 CB        -75.5070  -20.2850  -48.5590 C.3     289 THR    0.1400
   4562 CG2       -75.7710  -20.7680  -47.1450 C.3     289 THR    0.0900
   4563 OG1       -76.6840  -19.6420  -49.0600 O.3     289 THR   -0.6600
   4564 HN        -74.2870  -19.4370  -50.6740 H       289 THR    0.4300
   4565 HA        -74.5840  -18.4260  -47.9780 H       289 THR   -0.2700
   4566 HB        -75.2700  -21.1580  -49.2050 H       289 THR    0.0900
   4567 HG1       -77.2060  -20.3320  -49.4760 H       289 THR    0.0900
   4568 HG21      -75.8450  -19.9000  -46.4540 H       289 THR    0.0900
   4569 HG22      -74.9380  -21.4200  -46.8060 H       289 THR    0.5100
   4570 HG23      -76.7270  -21.3330  -47.1100 H       289 THR   -0.5100
   4571 N         -72.3470  -20.7130  -48.4040 N.am    290 ILE   -0.4700
   4572 CA        -71.2180  -21.3380  -47.6970 C.3     290 ILE    0.3100
   4573 C         -70.2710  -20.2220  -47.2300 C.2     290 ILE    0.0700
   4574 O         -70.0560  -20.0170  -46.0270 O.2     290 ILE    0.0900
   4575 CB        -70.4160  -22.3180  -48.6070 C.3     290 ILE   -0.0900
   4576 CG1       -71.3250  -23.4170  -49.1500 C.3     290 ILE    0.0900
   4577 CG2       -69.2680  -22.9370  -47.8310 C.3     290 ILE   -0.2700
   4578 CD        -71.8990  -24.3030  -48.0850 C.3     290 ILE    0.0900
   4579 HN        -72.4220  -20.9040  -49.3790 H       290 ILE    0.0900
   4580 HA        -71.6190  -21.8720  -46.8480 H       290 ILE    0.0900
   4581 HB        -70.0140  -21.7650  -49.4830 H       290 ILE   -0.1800
   4582 HG11      -70.7380  -24.0450  -49.8540 H       290 ILE    0.0900
   4583 HG12      -72.1620  -22.9420  -49.7030 H       290 ILE    0.0900
   4584 HG21      -69.6360  -23.3450  -46.8650 H       290 ILE   -0.2700
   4585 HG22      -68.4960  -22.1660  -47.6190 H       290 ILE    0.0900
   4586 HG23      -68.8170  -23.7660  -48.4170 H       290 ILE    0.0900
   4587 HD1       -72.5050  -23.7020  -47.3740 H       290 ILE    0.0900
   4588 HD2       -71.0780  -24.7980  -47.5220 H       290 ILE    0.5100
   4589 HD3       -72.5530  -25.0730  -48.5460 H       290 ILE   -0.5100
   4590 N         -69.7100  -19.4610  -48.1910 N.am    291 PRO   -0.2900
   4591 CA        -68.7970  -18.3650  -47.8650 C.3     291 PRO    0.0000
   4592 C         -69.3230  -17.5370  -46.7020 C.2     291 PRO    0.0900
   4593 O         -68.5770  -17.1970  -45.7870 O.2     291 PRO    0.0900
   4594 CB        -68.7580  -17.5700  -49.1610 C.3     291 PRO    0.0200
   4595 CG        -68.8800  -18.6360  -50.1980 C.3     291 PRO    0.0900
   4596 CD        -69.9880  -19.4870  -49.6420 C.3     291 PRO   -0.1800
   4597 HA        -67.8430  -18.7500  -47.5400 H       291 PRO    0.0900
   4598 HB1       -67.8040  -17.0110  -49.2650 H       291 PRO    0.0900
   4599 HB2       -69.6030  -16.8510  -49.2190 H       291 PRO   -0.1800
   4600 HG1       -69.1520  -18.2120  -51.1880 H       291 PRO    0.0900
   4601 HG2       -67.9370  -19.2140  -50.3000 H       291 PRO    0.0900
   4602 HD1       -70.9870  -19.0510  -49.8520 H       291 PRO    0.5100
   4603 HD2       -69.9390  -20.5280  -50.0250 H       291 PRO   -0.5100
   4604 N         -70.6190  -17.2230  -46.7580 N.am    292 ALA   -0.4700
   4605 CA        -71.2660  -16.4400  -45.7250 C.3     292 ALA    0.3100
   4606 C         -71.2130  -17.1760  -44.4070 C.2     292 ALA    0.0700
   4607 O         -70.5470  -16.7160  -43.4910 O.2     292 ALA    0.0900
   4608 CB        -72.7130  -16.1400  -46.0990 C.3     292 ALA   -0.2700
   4609 HN        -71.2000  -17.5120  -47.5140 H       292 ALA    0.0900
   4610 HA        -70.7130  -15.5200  -45.6070 H       292 ALA    0.0900
   4611 HB1       -73.2780  -17.0890  -46.2290 H       292 ALA    0.0900
   4612 HB2       -72.7470  -15.5740  -47.0540 H       292 ALA    0.5100
   4613 HB3       -73.1960  -15.5470  -45.2940 H       292 ALA   -0.5100
   4614 N         -71.8830  -18.3230  -44.2990 N.am    293 PHE   -0.4700
   4615 CA        -71.8820  -19.0640  -43.0370 C.3     293 PHE    0.3100
   4616 C         -70.5090  -19.5030  -42.5980 C.2     293 PHE    0.0700
   4617 O         -70.2180  -19.5750  -41.4020 O.2     293 PHE    0.0900
   4618 CB        -72.8070  -20.2760  -43.1140 C.3     293 PHE   -0.1800
   4619 CG        -74.2330  -19.9140  -43.0120 C.ar    293 PHE    0.0900
   4620 CD1       -74.8660  -19.2740  -44.0670 C.ar    293 PHE    0.0900
   4621 CD2       -74.9150  -20.0960  -41.8240 C.ar    293 PHE    0.0000
   4622 CE1       -76.1600  -18.8060  -43.9420 C.ar    293 PHE   -0.1150
   4623 CE2       -76.2060  -19.6330  -41.6810 C.ar    293 PHE    0.1150
   4624 CZ        -76.8320  -18.9810  -42.7460 C.ar    293 PHE   -0.1150
   4625 HN        -72.4030  -18.7190  -45.0520 H       293 PHE    0.1150
   4626 HA        -72.2090  -18.3930  -42.2570 H       293 PHE   -0.1150
   4627 HB1       -72.5780  -20.9700  -42.2770 H       293 PHE    0.1150
   4628 HB2       -72.6620  -20.7910  -44.0870 H       293 PHE   -0.1150
   4629 HD1       -74.3390  -19.1380  -45.0000 H       293 PHE    0.1150
   4630 HD2       -74.4330  -20.6050  -41.0030 H       293 PHE   -0.1150
   4631 HE1       -76.6410  -18.3090  -44.7700 H       293 PHE    0.1150
   4632 HE2       -76.7300  -19.7740  -40.7480 H       293 PHE    0.5100
   4633 HZ        -77.8420  -18.6140  -42.6350 H       293 PHE   -0.5100
   4634 N         -69.6620  -19.7980  -43.5770 N.am    294 PHE   -0.4700
   4635 CA        -68.3150  -20.2250  -43.2820 C.3     294 PHE    0.3100
   4636 C         -67.5990  -19.0800  -42.6390 C.2     294 PHE    0.0700
   4637 O         -67.2290  -19.1390  -41.4700 O.2     294 PHE    0.0900
   4638 CB        -67.5460  -20.5950  -44.5420 C.3     294 PHE   -0.1800
   4639 CG        -66.0510  -20.6790  -44.3240 C.ar    294 PHE    0.0900
   4640 CD1       -65.5060  -21.6220  -43.4400 C.ar    294 PHE    0.0900
   4641 CD2       -65.1900  -19.7880  -44.9700 C.ar    294 PHE    0.0000
   4642 CE1       -64.1300  -21.6730  -43.2030 C.ar    294 PHE   -0.1150
   4643 CE2       -63.8110  -19.8310  -44.7400 C.ar    294 PHE    0.1150
   4644 CZ        -63.2830  -20.7780  -43.8540 C.ar    294 PHE   -0.1150
   4645 HN        -69.9120  -19.7400  -44.5400 H       294 PHE    0.1150
   4646 HA        -68.3770  -21.0780  -42.6230 H       294 PHE   -0.1150
   4647 HB1       -67.7240  -19.8260  -45.3230 H       294 PHE    0.1150
   4648 HB2       -67.8850  -21.5900  -44.9010 H       294 PHE   -0.1150
   4649 HD1       -66.1590  -22.3200  -42.9350 H       294 PHE    0.1150
   4650 HD2       -65.5940  -19.0570  -45.6560 H       294 PHE   -0.1150
   4651 HE1       -63.7240  -22.4020  -42.5180 H       294 PHE    0.1150
   4652 HE2       -63.1550  -19.1380  -45.2450 H       294 PHE    0.5100
   4653 HZ        -62.2180  -20.8130  -43.6740 H       294 PHE   -0.5100
   4654 N         -67.3920  -18.0320  -43.4370 N.am    295 ALA   -0.4700
   4655 CA        -66.7060  -16.8300  -42.9830 C.3     295 ALA    0.3100
   4656 C         -67.3040  -16.2940  -41.6810 C.2     295 ALA    0.0700
   4657 O         -66.6730  -15.5140  -40.9870 O.2     295 ALA    0.0900
   4658 CB        -66.7600  -15.7450  -44.0800 C.3     295 ALA   -0.2700
   4659 HN        -67.7000  -18.0250  -44.3840 H       295 ALA    0.0900
   4660 HA        -65.6820  -17.0890  -42.7590 H       295 ALA    0.0900
   4661 HB1       -67.7970  -15.3610  -44.1860 H       295 ALA    0.0900
   4662 HB2       -66.4400  -16.1760  -45.0520 H       295 ALA    0.5100
   4663 HB3       -66.0940  -14.8980  -43.8080 H       295 ALA   -0.5100
   4664 N         -68.5120  -16.7410  -41.3390 N.am    296 LYS   -0.4700
   4665 CA        -69.1980  -16.2910  -40.1350 C.3     296 LYS    0.3100
   4666 C         -68.5530  -16.7720  -38.8290 C.2     296 LYS    0.0700
   4667 O         -69.0880  -16.5420  -37.7450 O.2     296 LYS    0.0900
   4668 CB        -70.6510  -16.7520  -40.1890 C.3     296 LYS   -0.1800
   4669 CG        -71.5920  -15.9250  -39.3510 C.3     296 LYS    0.0900
   4670 CD        -73.0130  -16.4820  -39.4380 C.3     296 LYS    0.0900
   4671 CE        -73.5160  -16.6450  -40.8780 C.3     296 LYS   -0.1800
   4672 NZ        -73.9820  -15.4040  -41.5370 N.4     296 LYS    0.0900
   4673 HN        -69.0020  -17.4060  -41.8950 H       296 LYS    0.0900
   4674 HA        -69.1400  -15.2140  -40.0900 H       296 LYS   -0.1800
   4675 HB1       -70.6990  -17.8030  -39.8370 H       296 LYS    0.0900
   4676 HB2       -70.9920  -16.7090  -41.2450 H       296 LYS    0.0900
   4677 HG1       -71.5850  -14.8760  -39.7150 H       296 LYS    0.2100
   4678 HG2       -71.2540  -15.9410  -38.2940 H       296 LYS    0.0500
   4679 HD1       -73.6960  -15.7930  -38.8990 H       296 LYS    0.0500
   4680 HD2       -73.0360  -17.4750  -38.9400 H       296 LYS   -0.3000
   4681 HE1       -74.3740  -17.3500  -40.8790 H       296 LYS    0.3300
   4682 HE2       -72.6900  -17.0460  -41.5020 H       296 LYS    0.3300
   4683 HZ1       -73.1680  -14.7850  -41.7280 H       296 LYS    0.3300
   4684 HZ2       -74.6520  -14.9110  -40.9120 H       296 LYS    0.5100
   4685 HZ3       -74.4540  -15.6430  -42.4310 H       296 LYS   -0.5100
   4686 N         -67.4060  -17.4410  -38.9290 N.am    297 THR   -0.4700
   4687 CA        -66.7030  -17.9240  -37.7450 C.3     297 THR    0.3100
   4688 C         -65.7650  -16.8470  -37.2320 C.2     297 THR    0.0700
   4689 O         -64.9460  -17.1110  -36.3450 O.2     297 THR    0.0900
   4690 CB        -65.8590  -19.1620  -38.0610 C.3     297 THR    0.1400
   4691 CG2       -66.7390  -20.4060  -38.1510 C.3     297 THR    0.0900
   4692 OG1       -65.1540  -18.9580  -39.2920 O.3     297 THR   -0.6600
   4693 HN        -66.9800  -17.6400  -39.8080 H       297 THR    0.4300
   4694 HA        -67.4420  -18.1600  -36.9950 H       297 THR   -0.2700
   4695 HB        -65.1230  -19.3370  -37.2470 H       297 THR    0.0900
   4696 HG1       -65.7890  -19.1330  -39.9920 H       297 THR    0.0900
   4697 HG21      -67.6040  -20.2140  -38.8230 H       297 THR    0.0900
   4698 HG22      -67.1260  -20.6690  -37.1440 H       297 THR    0.5100
   4699 HG23      -66.1530  -21.2550  -38.5610 H       297 THR   -0.5100
   4700 N         -65.9080  -15.6370  -37.7990 N.am    298 SER   -0.4700
   4701 CA        -65.1050  -14.4330  -37.4910 C.3     298 SER    0.3100
   4702 C         -65.2760  -13.9020  -36.0770 C.2     298 SER    0.0700
   4703 O         -64.7290  -12.8420  -35.7270 O.2     298 SER    0.0900
   4704 CB        -65.4340  -13.2890  -38.4690 C.3     298 SER    0.0500
   4705 OG        -66.7670  -12.8090  -38.3020 O.3     298 SER    0.0900
   4706 HN        -66.6060  -15.4920  -38.4950 H       298 SER    0.0900
   4707 HA        -64.0600  -14.7010  -37.5650 H       298 SER   -0.6600
   4708 HB1       -65.3210  -13.6550  -39.5120 H       298 SER    0.4300
   4709 HB2       -64.7330  -12.4440  -38.2950 H       298 SER    0.5100
   4710 HG1       -66.7800  -12.3510  -37.4580 H       298 SER   -0.5100
   4711 N         -66.0390  -14.6570  -35.2800 N.am    299 ALA   -0.4700
   4712 CA        -66.3390  -14.3220  -33.8990 C.3     299 ALA    0.3100
   4713 C         -66.1290  -15.5280  -33.0100 C.2     299 ALA    0.0700
   4714 O         -66.9010  -15.7860  -32.0970 O.2     299 ALA    0.0900
   4715 CB        -67.7830  -13.8460  -33.7880 C.3     299 ALA   -0.2700
   4716 HN        -66.4430  -15.5060  -35.6090 H       299 ALA    0.0900
   4717 HA        -65.6590  -13.5450  -33.5830 H       299 ALA    0.0900
   4718 HB1       -68.2690  -13.8670  -34.7870 H       299 ALA    0.0900
   4719 HB2       -67.8100  -12.8050  -33.4020 H       299 ALA    0.5100
   4720 HB3       -68.3500  -14.5150  -33.1050 H       299 ALA   -0.5100
   4721 N         -65.0720  -16.2760  -33.2810 N.am    300 VAL   -0.4700
   4722 CA        -64.7950  -17.4680  -32.5080 C.3     300 VAL    0.3100
   4723 C         -63.3080  -17.7880  -32.4130 C.2     300 VAL    0.0700
   4724 O         -62.7730  -17.9920  -31.3200 O.2     300 VAL    0.0900
   4725 CB        -65.4860  -18.6740  -33.1370 C.3     300 VAL   -0.0900
   4726 CG1       -65.1830  -19.9180  -32.3310 C.3     300 VAL    0.0900
   4727 CG2       -66.9750  -18.4270  -33.2230 C.3     300 VAL   -0.2700
   4728 HN        -64.4310  -16.0580  -34.0130 H       300 VAL    0.0900
   4729 HA        -65.1540  -17.3080  -31.5030 H       300 VAL    0.0900
   4730 HB        -65.1240  -18.8090  -34.1790 H       300 VAL    0.0900
   4731 HG11      -65.5480  -19.7960  -31.2880 H       300 VAL   -0.2700
   4732 HG12      -64.0870  -20.0950  -32.3050 H       300 VAL    0.0900
   4733 HG13      -65.6920  -20.7960  -32.7830 H       300 VAL    0.0900
   4734 HG21      -67.1900  -17.6480  -33.9850 H       300 VAL    0.0900
   4735 HG22      -67.3580  -18.0780  -32.2400 H       300 VAL    0.5100
   4736 HG23      -67.4980  -19.3630  -33.5160 H       300 VAL   -0.5100
   4737 N         -62.6460  -17.8160  -33.5720 N.am    301 TYR   -0.4700
   4738 CA        -61.2310  -18.1620  -33.6750 C.3     301 TYR    0.3100
   4739 C         -60.1330  -17.2380  -33.0890 C.2     301 TYR    0.0700
   4740 O         -59.0550  -17.7120  -32.7210 O.2     301 TYR    0.0900
   4741 CB        -60.9390  -18.4780  -35.1480 C.3     301 TYR   -0.1800
   4742 CG        -60.7190  -17.2840  -36.0270 C.ar    301 TYR    0.0900
   4743 CD1       -59.5670  -16.5220  -35.8980 C.ar    301 TYR    0.0900
   4744 CD2       -61.6390  -16.9380  -36.9990 C.ar    301 TYR    0.0000
   4745 CE1       -59.3280  -15.4490  -36.7020 C.ar    301 TYR   -0.1150
   4746 CE2       -61.4120  -15.8590  -37.8260 C.ar    301 TYR    0.1150
   4747 CZ        -60.2480  -15.1110  -37.6720 C.ar    301 TYR   -0.1150
   4748 OH        -60.0030  -14.0030  -38.4660 O.3     301 TYR    0.1150
   4749 HN        -63.0980  -17.5980  -34.4330 H       301 TYR    0.1100
   4750 HA        -61.0350  -19.0200  -33.0490 H       301 TYR   -0.5400
   4751 HB1       -61.8000  -19.0360  -35.5750 H       301 TYR    0.4300
   4752 HB2       -60.0170  -19.0940  -35.2080 H       301 TYR   -0.1150
   4753 HD1       -58.8410  -16.7860  -35.1420 H       301 TYR    0.1150
   4754 HD2       -62.5440  -17.5170  -37.1110 H       301 TYR   -0.1150
   4755 HE1       -58.4250  -14.8680  -36.5820 H       301 TYR    0.1150
   4756 HE2       -62.1310  -15.5970  -38.5890 H       301 TYR    0.5100
   4757 HH        -59.1010  -13.7140  -38.3030 H       301 TYR   -0.5100
   4758 N         -60.3760  -15.9320  -32.9890 N.am    302 ASN   -0.4700
   4759 CA        -59.3340  -15.0520  -32.4650 C.3     302 ASN    0.3100
   4760 C         -59.0340  -15.2620  -30.9920 C.2     302 ASN    0.0700
   4761 O         -57.8660  -15.3160  -30.5990 O.2     302 ASN    0.0900
   4762 CB        -59.6570  -13.5760  -32.7590 C.3     302 ASN   -0.1800
   4763 CG        -59.2410  -13.1560  -34.1820 C.2     302 ASN    0.0900
   4764 ND2       -60.2210  -12.7530  -34.9900 N.am    302 ASN    0.0900
   4765 OD1       -58.0590  -13.1990  -34.5450 O.2     302 ASN    0.5500
   4766 HN        -61.2400  -15.5120  -33.2560 H       302 ASN   -0.5500
   4767 HA        -58.3990  -15.3300  -32.9290 H       302 ASN   -0.6200
   4768 HB1       -59.1190  -12.9340  -32.0290 H       302 ASN    0.3200
   4769 HB2       -60.7510  -13.4150  -32.6490 H       302 ASN    0.3000
   4770 HD21      -60.0120  -12.4680  -35.9260 H       302 ASN    0.5100
   4771 HD22      -61.1660  -12.7360  -34.6610 H       302 ASN   -0.5100
   4772 N         -60.0690  -15.4010  -30.1560 N.am    303 PRO   -0.2900
   4773 CA        -59.7310  -15.6010  -28.7550 C.3     303 PRO    0.0000
   4774 C         -58.9620  -16.8870  -28.6150 C.2     303 PRO    0.0900
   4775 O         -58.2380  -17.0530  -27.6500 O.2     303 PRO    0.0900
   4776 CB        -61.0840  -15.6570  -28.0730 C.3     303 PRO    0.0200
   4777 CG        -61.8980  -14.7510  -28.9020 C.3     303 PRO    0.0900
   4778 CD        -61.5080  -15.1430  -30.3100 C.3     303 PRO   -0.1800
   4779 HA        -59.0840  -14.8130  -28.4080 H       303 PRO    0.0900
   4780 HB1       -61.0220  -15.2990  -27.0240 H       303 PRO    0.0900
   4781 HB2       -61.4960  -16.6880  -28.0770 H       303 PRO   -0.1800
   4782 HG1       -62.9840  -14.9100  -28.7250 H       303 PRO    0.0900
   4783 HG2       -61.6530  -13.6870  -28.6970 H       303 PRO    0.0900
   4784 HD1       -62.0340  -16.0610  -30.6460 H       303 PRO    0.5100
   4785 HD2       -61.6810  -14.3200  -31.0340 H       303 PRO   -0.5100
   4786 N         -59.1070  -17.7870  -29.5950 N.am    304 VAL   -0.4700
   4787 CA        -58.4020  -19.0950  -29.6170 C.3     304 VAL    0.3100
   4788 C         -56.9010  -19.0010  -30.0190 C.2     304 VAL    0.0700
   4789 O         -56.0330  -19.5300  -29.2980 O.2     304 VAL    0.0900
   4790 CB        -59.1400  -20.1010  -30.5700 C.3     304 VAL   -0.0900
   4791 CG1       -58.4480  -21.4630  -30.6040 C.3     304 VAL    0.0900
   4792 CG2       -60.5640  -20.2430  -30.1220 C.3     304 VAL   -0.2700
   4793 HN        -59.7090  -17.6140  -30.3690 H       304 VAL    0.0900
   4794 HA        -58.3780  -19.4800  -28.6080 H       304 VAL    0.0900
   4795 HB        -59.1590  -19.6800  -31.5970 H       304 VAL    0.0900
   4796 HG11      -58.2660  -21.8250  -29.5690 H       304 VAL   -0.2700
   4797 HG12      -57.4700  -21.3770  -31.1250 H       304 VAL    0.0900
   4798 HG13      -59.0900  -22.2010  -31.1300 H       304 VAL    0.0900
   4799 HG21      -61.0760  -19.2580  -30.1590 H       304 VAL    0.0900
   4800 HG22      -60.5960  -20.6210  -29.0770 H       304 VAL    0.5100
   4801 HG23      -61.1020  -20.9480  -30.7920 H       304 VAL   -0.5100
   4802 N         -56.6160  -18.3260  -31.1520 N.am    305 ILE   -0.4700
   4803 CA        -55.2550  -18.1210  -31.6610 C.3     305 ILE    0.3100
   4804 C         -54.4710  -17.4870  -30.5370 C.2     305 ILE    0.0700
   4805 O         -53.2650  -17.6890  -30.3830 O.2     305 ILE    0.0900
   4806 CB        -55.2260  -17.1360  -32.8530 C.3     305 ILE   -0.0900
   4807 CG1       -55.8000  -17.8030  -34.1070 C.3     305 ILE    0.0900
   4808 CG2       -53.8100  -16.6540  -33.0980 C.3     305 ILE   -0.2700
   4809 CD        -55.7150  -16.9620  -35.3830 C.3     305 ILE    0.0900
   4810 HN        -57.3390  -17.9250  -31.7070 H       305 ILE    0.0900
   4811 HA        -54.8710  -19.0830  -31.9680 H       305 ILE    0.0900
   4812 HB        -55.8790  -16.2650  -32.6280 H       305 ILE   -0.1800
   4813 HG11      -56.8680  -18.0390  -33.9180 H       305 ILE    0.0900
   4814 HG12      -55.2470  -18.7510  -34.2790 H       305 ILE    0.0900
   4815 HG21      -53.1500  -17.5170  -33.3300 H       305 ILE   -0.2700
   4816 HG22      -53.4220  -16.1440  -32.1910 H       305 ILE    0.0900
   4817 HG23      -53.7940  -15.9530  -33.9590 H       305 ILE    0.0900
   4818 HD1       -54.6540  -16.7240  -35.6120 H       305 ILE    0.0900
   4819 HD2       -56.2700  -16.0100  -35.2450 H       305 ILE    0.5100
   4820 HD3       -56.1450  -17.5270  -36.2370 H       305 ILE   -0.5100
   4821 N         -55.2250  -16.7210  -29.7510 N.am    306 TYR   -0.4700
   4822 CA        -54.7730  -15.9590  -28.5890 C.3     306 TYR    0.3100
   4823 C         -54.4210  -16.8070  -27.3560 C.2     306 TYR    0.0700
   4824 O         -53.5010  -16.4640  -26.6130 O.2     306 TYR    0.0900
   4825 CB        -55.8850  -14.9500  -28.2850 C.3     306 TYR   -0.1800
   4826 CG        -55.6610  -13.9650  -27.1780 C.ar    306 TYR    0.0900
   4827 CD1       -54.4100  -13.3910  -26.9410 C.ar    306 TYR    0.0900
   4828 CD2       -56.7430  -13.5260  -26.4260 C.ar    306 TYR    0.0000
   4829 CE1       -54.2620  -12.3960  -25.9840 C.ar    306 TYR   -0.1150
   4830 CE2       -56.6070  -12.5530  -25.4850 C.ar    306 TYR    0.1150
   4831 CZ        -55.3760  -11.9870  -25.2660 C.ar    306 TYR   -0.1150
   4832 OH        -55.3040  -10.9850  -24.3370 O.3     306 TYR    0.1150
   4833 HN        -56.1980  -16.6280  -29.9360 H       306 TYR    0.1100
   4834 HA        -53.8440  -15.4640  -28.8290 H       306 TYR   -0.5400
   4835 HB1       -56.8010  -15.5140  -28.0130 H       306 TYR    0.4300
   4836 HB2       -56.0640  -14.3470  -29.2000 H       306 TYR   -0.1150
   4837 HD1       -53.5520  -13.7230  -27.5070 H       306 TYR    0.1150
   4838 HD2       -57.7160  -13.9680  -26.5920 H       306 TYR   -0.1150
   4839 HE1       -53.2960  -11.9480  -25.8010 H       306 TYR    0.1150
   4840 HE2       -57.4640  -12.2260  -24.9140 H       306 TYR    0.5100
   4841 HH        -56.1800  -10.8630  -23.9640 H       306 TYR   -0.5100
   4842 N         -55.1390  -17.9120  -27.1340 N.am    307 ILE   -0.4700
   4843 CA        -54.8380  -18.7600  -25.9920 C.3     307 ILE    0.3100
   4844 C         -53.8470  -19.8120  -26.4240 C.2     307 ILE    0.0700
   4845 O         -53.1640  -20.4230  -25.6080 O.2     307 ILE    0.0900
   4846 CB        -56.0580  -19.4870  -25.4490 C.3     307 ILE   -0.0900
   4847 CG1       -57.1840  -18.5050  -25.1650 C.3     307 ILE    0.0900
   4848 CG2       -55.6840  -20.1580  -24.1480 C.3     307 ILE   -0.2700
   4849 CD        -58.4300  -19.1640  -24.6500 C.3     307 ILE    0.0900
   4850 HN        -55.8930  -18.1960  -27.7220 H       307 ILE    0.0900
   4851 HA        -54.4180  -18.1290  -25.2230 H       307 ILE    0.0900
   4852 HB        -56.3990  -20.2490  -26.1830 H       307 ILE   -0.1800
   4853 HG11      -57.4290  -17.9660  -26.1040 H       307 ILE    0.0900
   4854 HG12      -56.8310  -17.7700  -24.4100 H       307 ILE    0.0900
   4855 HG21      -55.3450  -19.3990  -23.4110 H       307 ILE   -0.2700
   4856 HG22      -54.8570  -20.8800  -24.3190 H       307 ILE    0.0900
   4857 HG23      -56.5650  -20.6900  -23.7300 H       307 ILE    0.0900
   4858 HD1       -58.1830  -19.8430  -23.8060 H       307 ILE    0.0900
   4859 HD2       -58.9060  -19.7590  -25.4580 H       307 ILE    0.5100
   4860 HD3       -59.1420  -18.3920  -24.2860 H       307 ILE   -0.5100
   4861 N         -53.7670  -20.0220  -27.7290 N.am    308 MET   -0.4700
   4862 CA        -52.8450  -20.9980  -28.2640 C.3     308 MET    0.3100
   4863 C         -51.5470  -20.3880  -28.7960 C.2     308 MET    0.0700
   4864 O         -50.6600  -21.1150  -29.2420 O.2     308 MET    0.0900
   4865 CB        -53.5230  -21.8190  -29.3710 C.3     308 MET   -0.1800
   4866 CG        -54.5870  -22.8160  -28.8820 C.3     308 MET    0.0900
   4867 SD        -53.9970  -24.1620  -27.8040 S.3     308 MET    0.0900
   4868 CE        -53.3840  -25.3580  -29.0340 C.3     308 MET   -0.1400
   4869 HN        -54.3260  -19.5260  -28.3880 H       308 MET    0.0900
   4870 HA        -52.5310  -21.6430  -27.4560 H       308 MET    0.0900
   4871 HB1       -52.7370  -22.3880  -29.9110 H       308 MET   -0.0900
   4872 HB2       -54.0080  -21.1140  -30.0780 H       308 MET   -0.2200
   4873 HG1       -55.0600  -23.2660  -29.7780 H       308 MET    0.0900
   4874 HG2       -55.3570  -22.2380  -28.3310 H       308 MET    0.0900
   4875 HE1       -52.5740  -24.9190  -29.6540 H       308 MET    0.0900
   4876 HE2       -54.2070  -25.6660  -29.7120 H       308 MET    0.5100
   4877 HE3       -52.9760  -26.2570  -28.5250 H       308 MET   -0.5100
   4878 N         -51.4080  -19.0660  -28.7490 N.am    309 MET   -0.4700
   4879 CA        -50.1710  -18.4430  -29.2470 C.3     309 MET    0.3100
   4880 C         -49.6340  -17.3180  -28.3650 C.2     309 MET    0.0700
   4881 O         -48.7110  -16.5870  -28.7430 O.2     309 MET    0.0900
   4882 CB        -50.3680  -17.9200  -30.6720 C.3     309 MET   -0.1800
   4883 CG        -50.7050  -19.0010  -31.6750 C.3     309 MET    0.0900
   4884 SD        -50.8220  -18.3920  -33.3670 S.3     309 MET    0.0900
   4885 CE        -49.1360  -17.9290  -33.6010 C.3     309 MET   -0.1400
   4886 HN        -52.1090  -18.4560  -28.3880 H       309 MET    0.0900
   4887 HA        -49.3890  -19.1880  -29.2250 H       309 MET    0.0900
   4888 HB1       -49.4340  -17.4170  -30.9970 H       309 MET   -0.0900
   4889 HB2       -51.1940  -17.1770  -30.6640 H       309 MET   -0.2200
   4890 HG1       -51.6740  -19.4580  -31.3830 H       309 MET    0.0900
   4891 HG2       -49.9190  -19.7840  -31.6210 H       309 MET    0.0900
   4892 HE1       -48.4480  -18.7500  -33.3080 H       309 MET    0.0900
   4893 HE2       -48.8930  -17.0400  -32.9810 H       309 MET    0.5100
   4894 HE3       -48.9490  -17.6880  -34.6700 H       309 MET   -0.5100
   4895 N         -50.2280  -17.1830  -27.1840 N.am    310 ASN   -0.4700
   4896 CA        -49.8060  -16.1650  -26.2450 C.3     310 ASN    0.3100
   4897 C         -49.8250  -16.7290  -24.8290 C.2     310 ASN    0.0700
   4898 O         -50.8570  -16.7320  -24.1460 O.2     310 ASN    0.0900
   4899 CB        -50.7160  -14.9490  -26.3510 C.3     310 ASN   -0.1800
   4900 CG        -50.0550  -13.7090  -25.8220 C.2     310 ASN    0.0900
   4901 ND2       -49.7530  -12.7870  -26.7190 N.am    310 ASN    0.0900
   4902 OD1       -49.7940  -13.5830  -24.6290 O.2     310 ASN    0.5500
   4903 HN        -50.9800  -17.7690  -26.8930 H       310 ASN   -0.5500
   4904 HA        -48.7860  -15.8950  -26.4770 H       310 ASN   -0.6200
   4905 HB1       -51.6420  -15.1360  -25.7670 H       310 ASN    0.3200
   4906 HB2       -50.9820  -14.7850  -27.4160 H       310 ASN    0.3000
   4907 HD21      -49.3110  -11.9370  -26.4320 H       310 ASN    0.5100
   4908 HD22      -49.9670  -12.9380  -27.6850 H       310 ASN   -0.5100
   4909 N         -48.6590  -17.2140  -24.4030 N.am    311 LYS   -0.4700
   4910 CA        -48.4830  -17.8030  -23.0890 C.3     311 LYS    0.3100
   4911 C         -48.9490  -16.8930  -21.9490 C.2     311 LYS    0.0700
   4912 O         -49.8200  -17.2930  -21.1840 O.2     311 LYS    0.0900
   4913 CB        -47.0170  -18.2240  -22.8970 C.3     311 LYS   -0.1800
   4914 CG        -46.7360  -19.0310  -21.6330 C.3     311 LYS    0.0900
   4915 CD        -45.2440  -19.3360  -21.5120 C.3     311 LYS    0.0900
   4916 CE        -44.8230  -19.8010  -20.1020 C.3     311 LYS   -0.1800
   4917 NZ        -44.8440  -18.7300  -19.0440 N.4     311 LYS    0.0900
   4918 HN        -47.8450  -17.1930  -24.9770 H       311 LYS    0.0900
   4919 HA        -49.1350  -18.6600  -23.0130 H       311 LYS   -0.1800
   4920 HB1       -46.3950  -17.3060  -22.8670 H       311 LYS    0.0900
   4921 HB2       -46.7150  -18.8350  -23.7730 H       311 LYS    0.0900
   4922 HG1       -47.3050  -19.9850  -21.6710 H       311 LYS    0.2100
   4923 HG2       -47.0670  -18.4510  -20.7450 H       311 LYS    0.0500
   4924 HD1       -44.6730  -18.4190  -21.7680 H       311 LYS    0.0500
   4925 HD2       -44.9860  -20.1350  -22.2400 H       311 LYS   -0.3000
   4926 HE1       -43.7830  -20.1900  -20.1450 H       311 LYS    0.3300
   4927 HE2       -45.5160  -20.6010  -19.7640 H       311 LYS    0.3300
   4928 HZ1       -45.8200  -18.5880  -18.7140 H       311 LYS    0.3300
   4929 HZ2       -44.4800  -17.8420  -19.4440 H       311 LYS    0.5100
   4930 HZ3       -44.2460  -19.0210  -18.2450 H       311 LYS   -0.5100
   4931 N         -48.4100  -15.6770  -21.8140 N.am    312 GLN   -0.4700
   4932 CA        -48.8690  -14.8230  -20.7230 C.3     312 GLN    0.3100
   4933 C         -50.3790  -14.8900  -20.5890 C.2     312 GLN    0.0700
   4934 O         -50.8860  -15.2800  -19.5420 O.2     312 GLN    0.0900
   4935 CB        -48.4690  -13.3510  -20.9080 C.3     312 GLN   -0.1800
   4936 CG        -49.1580  -12.4080  -19.8730 C.3     312 GLN    0.0900
   4937 CD        -48.6350  -10.9580  -19.8730 C.2     312 GLN    0.0900
   4938 NE2       -47.4390  -10.7210  -19.5800 N.am    312 GLN   -0.1800
   4939 OE1       -49.5030  -10.0020  -20.1740 O.2     312 GLN    0.0900
   4940 HN        -47.7070  -15.3150  -22.4200 H       312 GLN    0.0900
   4941 HA        -48.4400  -15.2050  -19.8090 H       312 GLN    0.5500
   4942 HB1       -48.7540  -13.0280  -21.9320 H       312 GLN   -0.5500
   4943 HB2       -47.3680  -13.2620  -20.7970 H       312 GLN   -0.6200
   4944 HG1       -49.0010  -12.8290  -18.8570 H       312 GLN    0.3200
   4945 HG2       -50.2460  -12.3790  -20.0920 H       312 GLN    0.3000
   4946 HE21      -47.1030   -9.7790  -19.5810 H       312 GLN    0.5100
   4947 HE22      -46.8220  -11.4720  -19.3480 H       312 GLN   -0.5100
   4948 N         -51.1060  -14.5350  -21.6480 N.am    313 PHE   -0.4700
   4949 CA        -52.5580  -14.5760  -21.5760 C.3     313 PHE    0.3100
   4950 C         -53.0400  -15.9330  -21.1350 C.2     313 PHE    0.0700
   4951 O         -53.9470  -16.0210  -20.3120 O.2     313 PHE    0.0900
   4952 CB        -53.2240  -14.2620  -22.9150 C.3     313 PHE   -0.1800
   4953 CG        -54.7110  -14.4510  -22.8800 C.ar    313 PHE    0.0900
   4954 CD1       -55.5040  -13.6520  -22.0610 C.ar    313 PHE    0.0900
   4955 CD2       -55.3110  -15.4870  -23.5850 C.ar    313 PHE    0.0000
   4956 CE1       -56.8780  -13.8850  -21.9340 C.ar    313 PHE   -0.1150
   4957 CE2       -56.6840  -15.7280  -23.4620 C.ar    313 PHE    0.1150
   4958 CZ        -57.4690  -14.9230  -22.6330 C.ar    313 PHE   -0.1150
   4959 HN        -50.7020  -14.2350  -22.5080 H       313 PHE    0.1150
   4960 HA        -52.8670  -13.8530  -20.8350 H       313 PHE   -0.1150
   4961 HB1       -52.8200  -14.9390  -23.6980 H       313 PHE    0.1150
   4962 HB2       -53.0270  -13.2030  -23.1870 H       313 PHE   -0.1150
   4963 HD1       -55.0510  -12.8380  -21.5130 H       313 PHE    0.1150
   4964 HD2       -54.7130  -16.1120  -24.2330 H       313 PHE   -0.1150
   4965 HE1       -57.4770  -13.2550  -21.2910 H       313 PHE    0.1150
   4966 HE2       -57.1390  -16.5390  -24.0120 H       313 PHE    0.5100
   4967 HZ        -58.5290  -15.1100  -22.5380 H       313 PHE   -0.5100
   4968 N         -52.4360  -16.9890  -21.6830 N.am    314 ARG   -0.4700
   4969 CA        -52.8140  -18.3640  -21.3530 C.3     314 ARG    0.3100
   4970 C         -52.5290  -18.8410  -19.9080 C.2     314 ARG    0.0700
   4971 O         -53.3290  -19.6040  -19.3480 O.2     314 ARG    0.0900
   4972 CB        -52.1600  -19.3250  -22.3540 C.3     314 ARG   -0.1800
   4973 CG        -52.4540  -20.7910  -22.0990 C.3     314 ARG    0.0900
   4974 CD        -51.8720  -21.6420  -23.2080 C.3     314 ARG    0.0900
   4975 NE        -50.4130  -21.7670  -23.1540 N.pl3   314 ARG   -0.1800
   4976 CZ        -49.5960  -21.4700  -24.1640 C.cat   314 ARG    0.0900
   4977 NH1       -50.0820  -21.0170  -25.3170 N.pl3   314 ARG    0.0900
   4978 NH2       -48.2860  -21.6510  -24.0250 N.pl3   314 ARG    0.2000
   4979 HN        -51.6980  -16.8870  -22.3450 H       314 ARG    0.0900
   4980 HA        -53.8900  -18.4420  -21.3990 H       314 ARG    0.0900
   4981 HB1       -51.0600  -19.1770  -22.3140 H       314 ARG   -0.7000
   4982 HB2       -52.5210  -19.0680  -23.3720 H       314 ARG    0.4400
   4983 HG1       -53.5520  -20.9450  -22.0520 H       314 ARG    0.6400
   4984 HG2       -52.0070  -21.0930  -21.1280 H       314 ARG   -0.8000
   4985 HD1       -52.1270  -21.1890  -24.1890 H       314 ARG    0.4600
   4986 HD2       -52.2930  -22.6690  -23.1390 H       314 ARG    0.4600
   4987 HE        -50.0030  -22.0970  -22.3030 H       314 ARG   -0.8000
   4988 HH11      -51.0680  -20.8960  -25.4300 H       314 ARG    0.4600
   4989 HH12      -49.4620  -20.7970  -26.0700 H       314 ARG    0.4600
   4990 HH21      -47.9190  -22.0070  -23.1650 H       314 ARG    0.5100
   4991 HH22      -47.6690  -21.4300  -24.7790 H       314 ARG   -0.5100
   4992 N         -51.4100  -18.4050  -19.3080 N.am    315 ASN   -0.4700
   4993 CA        -51.0600  -18.8040  -17.9480 C.3     315 ASN    0.3100
   4994 C         -51.9870  -18.1600  -16.9610 C.2     315 ASN    0.0700
   4995 O         -52.2000  -18.6900  -15.8860 O.2     315 ASN    0.0900
   4996 CB        -49.6210  -18.4180  -17.6020 C.3     315 ASN   -0.1800
   4997 CG        -48.5950  -19.3850  -18.1830 C.2     315 ASN    0.0900
   4998 ND2       -49.0670  -20.5310  -18.6660 N.am    315 ASN    0.0900
   4999 OD1       -47.3890  -19.1120  -18.1900 O.2     315 ASN    0.5500
   5000 HN        -50.7700  -17.7910  -19.7630 H       315 ASN   -0.5500
   5001 HA        -51.1850  -19.8740  -17.8740 H       315 ASN   -0.6200
   5002 HB1       -49.5070  -18.4060  -16.4970 H       315 ASN    0.3200
   5003 HB2       -49.4150  -17.4030  -18.0030 H       315 ASN    0.3000
   5004 HD21      -48.4370  -21.2630  -18.9220 H       315 ASN    0.5100
   5005 HD22      -50.0530  -20.6590  -18.7750 H       315 ASN   -0.5100
   5006 N         -52.5410  -17.0070  -17.3240 N.am    316 CYS   -0.4700
   5007 CA        -53.4750  -16.3060  -16.4510 C.3     316 CYS    0.3100
   5008 C         -54.8690  -16.8610  -16.6380 C.2     316 CYS    0.0700
   5009 O         -55.6030  -17.0830  -15.6770 O.2     316 CYS    0.0900
   5010 CB        -53.4730  -14.8010  -16.7330 C.3     316 CYS   -0.1100
   5011 SG        -52.2310  -13.9200  -15.7420 S.3     316 CYS    0.0900
   5012 HN        -52.3440  -16.5740  -18.2000 H       316 CYS    0.0900
   5013 HA        -53.1810  -16.4950  -15.4300 H       316 CYS   -0.2300
   5014 HB1       -54.4830  -14.3970  -16.5080 H       316 CYS    0.1600
   5015 HB2       -53.2670  -14.6420  -17.8120 H       316 CYS    0.5100
   5016 HG1       -53.0940  -13.4880  -14.8330 H       316 CYS   -0.5100
   5017 N         -55.2280  -17.1070  -17.8900 N.am    317 MET   -0.4700
   5018 CA        -56.5290  -17.6560  -18.1840 C.3     317 MET    0.3100
   5019 C         -56.7450  -18.9870  -17.4810 C.2     317 MET    0.0700
   5020 O         -57.8590  -19.2960  -17.0690 O.2     317 MET    0.0900
   5021 CB        -56.6910  -17.8670  -19.6740 C.3     317 MET   -0.1800
   5022 CG        -57.9740  -18.5720  -20.0180 C.3     317 MET    0.0900
   5023 SD        -57.6720  -19.6800  -21.3620 S.3     317 MET    0.0900
   5024 CE        -57.0480  -21.1190  -20.4840 C.3     317 MET   -0.1400
   5025 HN        -54.6300  -16.9270  -18.6680 H       317 MET    0.0900
   5026 HA        -57.2740  -16.9660  -17.8190 H       317 MET    0.0900
   5027 HB1       -55.8370  -18.4730  -20.0460 H       317 MET   -0.0900
   5028 HB2       -56.6760  -16.8790  -20.1810 H       317 MET   -0.2200
   5029 HG1       -58.7450  -17.8230  -20.2970 H       317 MET    0.0900
   5030 HG2       -58.3400  -19.1310  -19.1300 H       317 MET    0.0900
   5031 HE1       -57.8760  -21.7160  -20.0460 H       317 MET    0.0900
   5032 HE2       -56.3790  -20.8020  -19.6550 H       317 MET    0.5100
   5033 HE3       -56.4800  -21.7760  -21.1770 H       317 MET   -0.5100
   5034 N         -55.6890  -19.7870  -17.3560 N.am    318 VAL   -0.4700
   5035 CA        -55.8000  -21.0860  -16.6910 C.3     318 VAL    0.3100
   5036 C         -55.7330  -20.9150  -15.1900 C.2     318 VAL    0.0700
   5037 O         -56.0020  -21.8440  -14.4330 O.2     318 VAL    0.0900
   5038 CB        -54.6570  -22.0370  -17.0870 C.3     318 VAL   -0.0900
   5039 CG1       -54.6030  -23.2210  -16.1320 C.3     318 VAL    0.0900
   5040 CG2       -54.8520  -22.5100  -18.5110 C.3     318 VAL   -0.2700
   5041 HN        -54.7870  -19.5420  -17.7040 H       318 VAL    0.0900
   5042 HA        -56.7510  -21.5160  -16.9680 H       318 VAL    0.0900
   5043 HB        -53.6920  -21.4890  -17.0510 H       318 VAL    0.0900
   5044 HG11      -55.6310  -23.5600  -15.8870 H       318 VAL   -0.2700
   5045 HG12      -54.0920  -22.9250  -15.1910 H       318 VAL    0.0900
   5046 HG13      -54.0550  -24.0640  -16.6070 H       318 VAL    0.0900
   5047 HG21      -54.6760  -21.6720  -19.2190 H       318 VAL    0.0900
   5048 HG22      -55.8910  -22.8780  -18.6500 H       318 VAL    0.5100
   5049 HG23      -54.1320  -23.3250  -18.7410 H       318 VAL   -0.5100
   5050 N         -55.3550  -19.7130  -14.7710 N.am    319 THR   -0.4700
   5051 CA        -55.2360  -19.4020  -13.3650 C.3     319 THR    0.3100
   5052 C         -56.5990  -18.9770  -12.8470 C.2     319 THR    0.0700
   5053 O         -56.9140  -19.2090  -11.6850 O.2     319 THR    0.0900
   5054 CB        -54.2040  -18.2770  -13.1230 C.3     319 THR    0.1400
   5055 CG2       -54.0540  -17.9650  -11.6280 C.3     319 THR    0.0900
   5056 OG1       -52.9280  -18.6980  -13.6000 O.3     319 THR   -0.6600
   5057 HN        -55.1360  -18.9740  -15.4050 H       319 THR    0.4300
   5058 HA        -54.9320  -20.3010  -12.8510 H       319 THR   -0.2700
   5059 HB        -54.5100  -17.3570  -13.6670 H       319 THR    0.0900
   5060 HG1       -52.9970  -18.7180  -14.5570 H       319 THR    0.0900
   5061 HG21      -54.4220  -18.8200  -11.0210 H       319 THR    0.0900
   5062 HG22      -54.6480  -17.0630  -11.3680 H       319 THR    0.5100
   5063 HG23      -52.9840  -17.7920  -11.3840 H       319 THR   -0.5100
   5064 N         -57.4110  -18.3760  -13.7210 N.am    320 THR   -0.4700
   5065 CA        -58.7550  -17.9190  -13.3660 C.3     320 THR    0.3100
   5066 C         -59.6760  -19.0890  -13.0530 C.2     320 THR    0.0700
   5067 O         -60.2910  -19.1660  -11.9810 O.2     320 THR    0.0900
   5068 CB        -59.3860  -17.1010  -14.5230 C.3     320 THR    0.1400
   5069 CG2       -60.9100  -17.0480  -14.3880 C.3     320 THR    0.0900
   5070 OG1       -58.8490  -15.7740  -14.5200 O.3     320 THR   -0.6600
   5071 HN        -57.1340  -18.2110  -14.6640 H       320 THR    0.4300
   5072 HA        -58.6750  -17.3100  -12.4780 H       320 THR   -0.2700
   5073 HB        -59.1550  -17.5820  -15.4970 H       320 THR    0.0900
   5074 HG1       -59.2100  -15.3440  -13.7410 H       320 THR    0.0900
   5075 HG21      -61.1910  -16.7380  -13.3590 H       320 THR    0.0900
   5076 HG22      -61.3420  -18.0510  -14.5870 H       320 THR    0.5100
   5077 HG23      -61.3270  -16.3110  -15.1070 H       320 THR   -0.5100
   5078 N         -59.7640  -19.9910  -14.0270 N.am    321 LEU   -0.4700
   5079 CA        -60.6050  -21.1640  -13.9360 C.3     321 LEU    0.3100
   5080 C         -60.1600  -22.0820  -12.8320 C.2     321 LEU    0.0700
   5081 O         -60.9460  -22.4070  -11.9500 O.2     321 LEU    0.0900
   5082 CB        -60.5730  -21.9320  -15.2460 C.3     321 LEU   -0.1800
   5083 CG        -61.1360  -21.2430  -16.4840 C.3     321 LEU    0.0900
   5084 CD1       -60.8370  -22.0830  -17.7100 C.3     321 LEU    0.0900
   5085 CD2       -62.6200  -21.0480  -16.3240 C.3     321 LEU   -0.0900
   5086 HN        -59.2480  -19.8960  -14.8730 H       321 LEU    0.0900
   5087 HA        -61.6120  -20.8420  -13.7130 H       321 LEU   -0.2700
   5088 HB1       -61.1470  -22.8690  -15.0980 H       321 LEU    0.0900
   5089 HB2       -59.5140  -22.1850  -15.4590 H       321 LEU    0.0900
   5090 HG        -60.6700  -20.2390  -16.5970 H       321 LEU    0.0900
   5091 HD11      -61.3030  -23.0860  -17.6070 H       321 LEU   -0.2700
   5092 HD12      -59.7390  -22.2120  -17.8210 H       321 LEU    0.0900
   5093 HD13      -61.2490  -21.5900  -18.6160 H       321 LEU    0.0900
   5094 HD21      -62.8280  -20.4200  -15.4310 H       321 LEU    0.0900
   5095 HD22      -63.1180  -22.0320  -16.1890 H       321 LEU    0.5100
   5096 HD23      -63.0340  -20.5390  -17.2200 H       321 LEU   -0.5100
   5097 N         -58.9030  -22.5170  -12.8750 N.am    322 CYS   -0.4700
   5098 CA        -58.4300  -23.4080  -11.8370 C.3     322 CYS    0.3100
   5099 C         -58.3860  -22.7470  -10.4730 C.2     322 CYS    0.0700
   5100 O         -57.9660  -23.3780   -9.5060 O.2     322 CYS    0.0900
   5101 CB        -57.0720  -24.0350  -12.1970 C.3     322 CYS   -0.1100
   5102 SG        -57.2270  -25.6740  -12.9990 S.3     322 CYS    0.0900
   5103 HN        -58.2590  -22.2610  -13.5910 H       322 CYS    0.0900
   5104 HA        -59.1710  -24.1830  -11.7040 H       322 CYS   -0.2300
   5105 HB1       -56.4750  -24.1370  -11.2670 H       322 CYS    0.1600
   5106 HB2       -56.5370  -23.3420  -12.8800 H       322 CYS    0.5100
   5107 HG1       -55.9870  -26.0530  -12.7290 H       322 CYS   -0.5100
   5108 N         -58.8380  -21.4880  -10.3610 N.am    323 CYS   -0.4700
   5109 CA        -58.8880  -20.8500   -9.0400 C.3     323 CYS    0.3100
   5110 C         -57.5230  -20.8230   -8.4430 C.2     323 CYS    0.0700
   5111 O         -56.6790  -21.7310   -8.6490 O.2     323 CYS    0.0900
   5112 CB        -59.8310  -21.6620   -8.1670 C.3     323 CYS   -0.1100
   5113 SG        -61.3500  -20.8840   -7.6370 S.3     323 CYS    0.0900
   5114 HN        -59.1460  -20.9470  -11.1400 H       323 CYS    0.0900
   5115 HA        -59.2450  -19.8390   -9.1550 H       323 CYS   -0.2300
   5116 HB1       -59.2630  -21.9600   -7.2620 H       323 CYS    0.1600
   5117 HB2       -60.0930  -22.5790   -8.7340 H       323 CYS    0.5100
   5118 HG1       -61.9050  -20.8840   -8.8400 H       323 CYS   -0.5100
   5119 N         -57.2200  -19.8060   -7.6580 N.am    324 GLY   -0.4700
   5120 CA        -55.8350  -19.7950   -7.1870 C.3     324 GLY    0.3100
   5121 C         -54.9400  -19.7160   -8.4310 C.2     324 GLY   -0.0200
   5122 O         -55.1330  -18.8440   -9.3110 O.2     324 GLY    0.0900
   5123 HN        -57.8430  -19.0810   -7.3790 H       324 GLY    0.0900
   5124 HA1       -55.6350  -20.7020   -6.6370 H       324 GLY    0.5100
   5125 HA2       -55.6780  -18.9340   -6.5550 H       324 GLY   -0.5100
   5126 N         -54.0120  -20.6380   -8.5640 N.am    325 LYS   -0.4700
   5127 CA        -53.0700  -20.7160   -9.6510 C.3     325 LYS    0.3100
   5128 C         -53.1430  -22.1490  -10.2300 C.2     325 LYS    0.0700
   5129 O         -53.7370  -23.0160   -9.6440 O.2     325 LYS    0.0900
   5130 CB        -51.6180  -20.5120   -9.1810 C.3     325 LYS   -0.1800
   5131 CG        -51.7060  -19.7200   -7.9360 C.3     325 LYS    0.0900
   5132 CD        -50.9980  -18.4790   -7.9620 C.3     325 LYS    0.0900
   5133 CE        -51.4520  -17.7240   -6.7940 C.3     325 LYS   -0.1800
   5134 NZ        -50.6590  -16.5100   -6.7870 N.4     325 LYS    0.0900
   5135 HN        -53.9150  -21.3600   -7.8850 H       325 LYS    0.0900
   5136 HA        -53.3360  -19.9530  -10.3680 H       325 LYS   -0.1800
   5137 HB1       -51.0330  -19.9640   -9.9500 H       325 LYS    0.0900
   5138 HB2       -51.1290  -21.4900   -8.9870 H       325 LYS    0.0900
   5139 HG1       -51.3000  -20.3340   -7.1050 H       325 LYS    0.2100
   5140 HG2       -52.7770  -19.5060   -7.7360 H       325 LYS    0.0500
   5141 HD1       -51.2260  -17.9230   -8.8960 H       325 LYS    0.0500
   5142 HD2       -49.9030  -18.6560   -7.9080 H       325 LYS   -0.3000
   5143 HE1       -51.2700  -18.2870   -5.8550 H       325 LYS    0.3300
   5144 HE2       -52.5270  -17.4590   -6.8800 H       325 LYS    0.3300
   5145 HZ1       -50.8230  -15.9830   -7.6690 H       325 LYS    0.3300
   5146 HZ2       -49.6510  -16.7560   -6.7130 H       325 LYS    0.5100
   5147 HZ3       -50.9330  -15.9210   -5.9740 H       325 LYS   -0.5100
   5148 N         -52.3960  -22.3820  -11.3150 N.am    326 ASN   -0.4700
   5149 CA        -52.4290  -23.6900  -12.0400 C.3     326 ASN    0.3100
   5150 CAT       -53.7100  -27.1280  -11.2330 C.3     326 ASN    0.0700
   5151 C         -53.0830  -24.8120  -11.2870 C.2     326 ASN    0.0900
   5152 O         -54.1940  -25.1850  -11.6510 O.2     326 ASN   -0.1800
   5153 CB        -51.0510  -24.0890  -12.5010 C.3     326 ASN    0.0900
   5154 CG        -51.0240  -25.3660  -13.3410 C.2     326 ASN    0.0900
   5155 ND2       -50.4770  -25.2220  -14.5300 N.am    326 ASN    0.5500
   5156 OD1       -51.4710  -26.4600  -12.9790 O.2     326 ASN   -0.5500
   5157 NT        -53.1370  -25.9990  -11.8820 N.4     326 ASN   -0.6200
   5158 HN        -51.7830  -21.6920  -11.6910 H       326 ASN    0.3200
   5159 HNT       -52.7820  -26.1510  -12.8000 H       326 ASN    0.3000
   5160 HA        -53.0900  -23.5860  -12.8870 H       326 ASN    0.5100
   5161 HB1       -50.4100  -24.2480  -11.6090 H       326 ASN   -0.5100
   5162 HB2       -50.6290  -23.2640  -13.1120 H       326 ASN   -0.4700
   5163 HD21      -50.4150  -26.0040  -15.1510 H       326 ASN    0.3100
   5164 HD22      -50.1240  -24.3300  -14.8140 H       326 ASN   -0.1100
   5165 HT1       -54.6690  -27.3950  -11.7290 H       326 ASN    0.0900
   5166 HT2       -53.9120  -26.8860  -10.1670 H       326 ASN    0.0900
   5167 HT3       -53.0170  -27.9930  -11.3010 H       326 ASN    0.0900
@<TRIPOS>BOND
     1    1    2 1
     2    2   13 1
     3    2    6 1
     4    2    4 1
     5    4    5 2
     6    6   15 1
     7    6    7 1
     8    7   17 1
     9    7    8 1
    10    8    9 1
    11    9   18 1
    12    9   19 1
    13    9   20 1
    14    3   10 1
    15    3   21 1
    16    3   22 1
    17    3   23 1
    18   10    1 1
    19   10   11 2
    20   12    1 1
    21   14    6 1
    22   16    7 1
    23   24   25 1
    24   25   31 1
    25   25   28 1
    26   25   26 1
    27   26   27 2
    28   28   33 1
    29   28   29 1
    30   30   24 1
    31   32   28 1
    32    4   24 am
    33   34   35 1
    34   35   36 1
    35   35   40 1
    36   36   37 2
    37   38   34 1
    38   39   35 1
    39   26   34 am
    40   41   42 1
    41   42   45 1
    42   42   43 1
    43   42   49 1
    44   43   44 2
    45   45   47 1
    46   45   50 1
    47   45   46 1
    48   46   52 1
    49   46   54 1
    50   46   53 1
    51   47   51 1
    52   48   41 1
    53   36   41 am
    54   55   56 1
    55   56   65 1
    56   56   59 1
    57   56   57 1
    58   57   58 2
    59   59   60 1
    60   59   67 1
    61   60   61 1
    62   60   69 1
    63   61   62 2
    64   61   63 2
    65   64   55 1
    66   66   59 1
    67   68   60 1
    68   43   55 am
    69   70   71 1
    70   71   72 1
    71   71   76 1
    72   72   73 2
    73   74   70 1
    74   75   71 1
    75   57   70 am
    76   77   83 1
    77   77   78 1
    78   78   81 1
    79   78   84 1
    80   78   79 1
    81   79   80 2
    82   81   82 1
    83   81   86 1
    84   82   83 1
    85   82   88 1
    86   83   90 1
    87   85   81 1
    88   87   82 1
    89   89   83 1
    90   72   77 am
    91   91   92 1
    92   92   93 1
    93   92  100 1
    94   92   95 1
    95   93   94 2
    96   95  102 1
    97   95   96 1
    98   96   98 2
    99   96   97 am
   100   97  103 1
   101   97  104 1
   102   99   91 1
   103  101   95 1
   104   79   91 am
   105  105  106 1
   106  106  117 1
   107  106  109 1
   108  106  107 1
   109  107  108 2
   110  109  119 1
   111  109  110 1
   112  110  111 ar
   113  110  112 ar
   114  111  120 1
   115  111  113 ar
   116  112  114 ar
   117  112  121 1
   118  113  122 1
   119  113  115 ar
   120  114  115 ar
   121  114  123 1
   122  115  124 1
   123  116  105 1
   124  118  109 1
   125   93  105 am
   126  125  126 1
   127  126  138 1
   128  126  129 1
   129  126  127 1
   130  127  128 2
   131  129  140 1
   132  129  130 1
   133  130  131 ar
   134  130  132 ar
   135  131  141 1
   136  131  133 ar
   137  132  134 ar
   138  132  142 1
   139  133  143 1
   140  133  135 ar
   141  134  135 ar
   142  134  144 1
   143  135  136 1
   144  136  145 1
   145  137  125 1
   146  139  129 1
   147  107  125 am
   148  146  147 1
   149  147  148 1
   150  147  154 1
   151  147  150 1
   152  148  149 2
   153  150  155 1
   154  150  151 1
   155  150  152 1
   156  151  156 1
   157  151  157 1
   158  151  158 1
   159  152  159 1
   160  152  160 1
   161  152  161 1
   162  153  146 1
   163  127  146 am
   164  162  168 1
   165  162  163 1
   166  163  166 1
   167  163  169 1
   168  163  164 1
   169  164  165 2
   170  166  167 1
   171  166  171 1
   172  167  168 1
   173  167  173 1
   174  168  175 1
   175  170  166 1
   176  172  167 1
   177  174  168 1
   178  148  162 am
   179  176  177 1
   180  177  188 1
   181  177  180 1
   182  177  178 1
   183  178  179 2
   184  180  190 1
   185  180  181 1
   186  181  182 ar
   187  181  183 ar
   188  182  191 1
   189  182  184 ar
   190  183  185 ar
   191  183  192 1
   192  184  193 1
   193  184  186 ar
   194  185  186 ar
   195  185  194 1
   196  186  195 1
   197  187  176 1
   198  189  180 1
   199  164  176 am
   200  196  197 1
   201  197  203 1
   202  197  200 1
   203  197  198 1
   204  198  199 2
   205  200  205 1
   206  200  201 1
   207  202  196 1
   208  204  200 1
   209  206  201 1
   210  178  196 am
   211  207  208 1
   212  208  209 1
   213  208  216 1
   214  208  211 1
   215  209  210 2
   216  211  218 1
   217  211  212 1
   218  212  214 2
   219  212  213 am
   220  213  219 1
   221  213  220 1
   222  215  207 1
   223  217  211 1
   224  198  207 am
   225  221  222 1
   226  222  231 1
   227  222  225 1
   228  222  223 1
   229  223  224 2
   230  225  233 1
   231  225  226 1
   232  226  235 1
   233  226  227 1
   234  227  237 1
   235  227  228 1
   236  228  239 1
   237  228  229 1
   238  229  240 1
   239  229  241 1
   240  229  242 1
   241  230  221 1
   242  232  225 1
   243  234  226 1
   244  236  227 1
   245  238  228 1
   246  209  221 am
   247  243  244 1
   248  244  247 1
   249  244  245 1
   250  244  251 1
   251  245  246 2
   252  247  249 1
   253  247  252 1
   254  247  248 1
   255  248  254 1
   256  248  256 1
   257  248  255 1
   258  249  253 1
   259  250  243 1
   260  223  243 am
   261  257  258 1
   262  258  259 1
   263  258  263 1
   264  259  260 2
   265  261  257 1
   266  262  258 1
   267  245  257 am
   268  264  265 1
   269  265  266 1
   270  265  272 1
   271  265  268 1
   272  266  267 2
   273  268  273 1
   274  268  269 1
   275  268  270 1
   276  269  274 1
   277  269  275 1
   278  269  276 1
   279  270  277 1
   280  270  278 1
   281  270  279 1
   282  271  264 1
   283  259  264 am
   284  280  281 1
   285  281  282 1
   286  281  288 1
   287  281  284 1
   288  282  283 2
   289  284  289 1
   290  284  285 1
   291  284  286 1
   292  285  290 1
   293  285  291 1
   294  285  292 1
   295  286  293 1
   296  286  294 1
   297  286  295 1
   298  287  280 1
   299  266  280 am
   300  296  297 1
   301  297  298 1
   302  297  308 1
   303  297  300 1
   304  298  299 2
   305  300  310 1
   306  300  301 1
   307  301  312 1
   308  301  302 1
   309  302  314 1
   310  302  303 1
   311  303  315 1
   312  303  304 2
   313  304  305 2
   314  304  306 2
   315  305  316 1
   316  305  317 1
   317  306  319 1
   318  306  318 1
   319  307  296 1
   320  309  300 1
   321  311  301 1
   322  313  302 1
   323  282  296 am
   324  320  321 1
   325  321  327 1
   326  321  324 1
   327  321  322 1
   328  322  323 2
   329  324  329 1
   330  324  325 1
   331  326  320 1
   332  328  324 1
   333  330  325 1
   334  298  320 am
   335  331  337 1
   336  331  332 1
   337  332  335 1
   338  332  338 1
   339  332  333 1
   340  333  334 2
   341  335  336 1
   342  335  340 1
   343  336  337 1
   344  336  342 1
   345  337  344 1
   346  339  335 1
   347  341  336 1
   348  343  337 1
   349  322  331 am
   350  345  346 1
   351  346  357 1
   352  346  349 1
   353  346  347 1
   354  347  348 2
   355  349  359 1
   356  349  350 1
   357  350  351 ar
   358  350  352 ar
   359  351  360 1
   360  351  353 ar
   361  352  354 ar
   362  352  361 1
   363  353  362 1
   364  353  355 ar
   365  354  355 ar
   366  354  363 1
   367  355  364 1
   368  356  345 1
   369  358  349 1
   370  333  345 am
   371  365  366 1
   372  366  375 1
   373  366  369 1
   374  366  367 1
   375  367  368 2
   376  369  370 1
   377  369  377 1
   378  370  371 1
   379  370  379 1
   380  371  372 2
   381  371  373 2
   382  374  365 1
   383  376  369 1
   384  378  370 1
   385  347  365 am
   386  380  381 1
   387  381  386 1
   388  381  384 1
   389  381  382 1
   390  382  383 2
   391  384  387 1
   392  384  388 1
   393  384  389 1
   394  385  380 1
   395  367  380 am
   396  390  396 1
   397  390  391 1
   398  391  394 1
   399  391  397 1
   400  391  392 1
   401  392  393 2
   402  394  395 1
   403  394  399 1
   404  395  396 1
   405  395  401 1
   406  396  403 1
   407  398  394 1
   408  400  395 1
   409  402  396 1
   410  382  390 am
   411  404  405 1
   412  405  414 1
   413  405  408 1
   414  405  406 1
   415  406  407 2
   416  408  416 1
   417  408  409 1
   418  409  418 1
   419  409  410 1
   420  410  412 2
   421  410  411 am
   422  411  419 1
   423  411  420 1
   424  413  404 1
   425  415  408 1
   426  417  409 1
   427  392  404 am
   428  421  422 1
   429  422  434 1
   430  422  425 1
   431  422  423 1
   432  423  424 2
   433  425  436 1
   434  425  426 1
   435  426  427 ar
   436  426  428 ar
   437  427  437 1
   438  427  429 ar
   439  428  430 ar
   440  428  438 1
   441  429  439 1
   442  429  431 ar
   443  430  431 ar
   444  430  440 1
   445  431  432 1
   446  432  441 1
   447  433  421 1
   448  435  425 1
   449  406  421 am
   450  442  443 1
   451  443  455 1
   452  443  446 1
   453  443  444 1
   454  444  445 2
   455  446  457 1
   456  446  447 1
   457  447  448 ar
   458  447  449 ar
   459  448  458 1
   460  448  450 ar
   461  449  451 ar
   462  449  459 1
   463  450  460 1
   464  450  452 ar
   465  451  452 ar
   466  451  461 1
   467  452  453 1
   468  453  462 1
   469  454  442 1
   470  456  446 1
   471  423  442 am
   472  463  464 1
   473  464  472 1
   474  464  467 1
   475  464  465 1
   476  465  466 2
   477  467  474 1
   478  467  468 1
   479  468  475 1
   480  468  469 1
   481  468  470 1
   482  469  476 1
   483  469  477 1
   484  469  478 1
   485  470  479 1
   486  470  480 1
   487  470  481 1
   488  471  463 1
   489  473  467 1
   490  444  463 am
   491  482  483 1
   492  483  488 1
   493  483  486 1
   494  483  484 1
   495  484  485 2
   496  486  489 1
   497  486  490 1
   498  486  491 1
   499  487  482 1
   500  465  482 am
   501  492  493 1
   502  493  502 1
   503  493  496 1
   504  493  494 1
   505  494  495 2
   506  496  497 1
   507  496  504 1
   508  497  498 1
   509  497  506 1
   510  498  499 2
   511  498  500 2
   512  501  492 1
   513  503  496 1
   514  505  497 1
   515  484  492 am
   516  507  513 1
   517  507  508 1
   518  508  511 1
   519  508  514 1
   520  508  509 1
   521  509  510 2
   522  511  512 1
   523  511  516 1
   524  512  513 1
   525  512  518 1
   526  513  520 1
   527  515  511 1
   528  517  512 1
   529  519  513 1
   530  494  507 am
   531  521  522 1
   532  522  523 1
   533  522  536 1
   534  522  525 1
   535  523  524 2
   536  525  538 1
   537  525  526 1
   538  526  528 ar
   539  526  527 ar
   540  527  539 1
   541  527  531 ar
   542  528  529 ar
   543  528  530 ar
   544  529  531 ar
   545  529  532 ar
   546  530  541 1
   547  530  533 ar
   548  531  540 1
   549  532  542 1
   550  532  534 ar
   551  533  534 ar
   552  533  543 1
   553  534  544 1
   554  535  521 1
   555  537  525 1
   556  509  521 am
   557  545  546 1
   558  546  555 1
   559  546  549 1
   560  546  547 1
   561  547  548 2
   562  549  557 1
   563  549  550 1
   564  550  559 1
   565  550  551 1
   566  551  553 2
   567  551  552 am
   568  552  560 1
   569  552  561 1
   570  554  545 1
   571  556  549 1
   572  558  550 1
   573  523  545 am
   574  562  563 1
   575  563  574 1
   576  563  566 1
   577  563  564 1
   578  564  565 2
   579  566  576 1
   580  566  567 1
   581  567  568 ar
   582  567  569 ar
   583  568  577 1
   584  568  570 ar
   585  569  571 ar
   586  569  578 1
   587  570  579 1
   588  570  572 ar
   589  571  572 ar
   590  571  580 1
   591  572  581 1
   592  573  562 1
   593  575  566 1
   594  547  562 am
   595  582  583 1
   596  583  589 1
   597  583  586 1
   598  583  584 1
   599  584  585 2
   600  586  591 1
   601  586  587 1
   602  588  582 1
   603  590  586 1
   604  592  587 1
   605  564  582 am
   606  593  594 1
   607  594  602 1
   608  594  597 1
   609  594  595 1
   610  595  596 2
   611  597  604 1
   612  597  598 1
   613  598  606 1
   614  598  599 1
   615  599  600 1
   616  600  607 1
   617  600  608 1
   618  600  609 1
   619  601  593 1
   620  603  597 1
   621  605  598 1
   622  584  593 am
   623  610  611 1
   624  611  619 1
   625  611  614 1
   626  611  612 1
   627  612  613 2
   628  614  621 1
   629  614  615 1
   630  615  622 1
   631  615  616 1
   632  615  617 1
   633  616  623 1
   634  616  624 1
   635  616  625 1
   636  617  626 1
   637  617  627 1
   638  617  628 1
   639  618  610 1
   640  620  614 1
   641  595  610 am
   642  629  630 1
   643  630  635 1
   644  630  633 1
   645  630  631 1
   646  631  632 2
   647  633  636 1
   648  633  637 1
   649  633  638 1
   650  634  629 1
   651  612  629 am
   652  639  640 1
   653  640  645 1
   654  640  643 1
   655  640  641 1
   656  641  642 2
   657  643  646 1
   658  643  647 1
   659  643  648 1
   660  644  639 1
   661  631  639 am
   662  649  650 1
   663  650  662 1
   664  650  653 1
   665  650  651 1
   666  651  652 2
   667  653  664 1
   668  653  654 1
   669  654  655 ar
   670  654  656 ar
   671  655  665 1
   672  655  657 ar
   673  656  658 ar
   674  656  666 1
   675  657  667 1
   676  657  659 ar
   677  658  659 ar
   678  658  668 1
   679  659  660 1
   680  660  669 1
   681  661  649 1
   682  663  653 1
   683  641  649 am
   684  670  671 1
   685  671  679 1
   686  671  674 1
   687  671  672 1
   688  672  673 2
   689  674  681 1
   690  674  675 1
   691  675  683 1
   692  675  676 1
   693  676  677 1
   694  677  684 1
   695  677  685 1
   696  677  686 1
   697  678  670 1
   698  680  674 1
   699  682  675 1
   700  651  670 am
   701  687  688 1
   702  688  699 1
   703  688  691 1
   704  688  689 1
   705  689  690 2
   706  691  701 1
   707  691  692 1
   708  692  693 ar
   709  692  694 ar
   710  693  702 1
   711  693  695 ar
   712  694  696 ar
   713  694  703 1
   714  695  704 1
   715  695  697 ar
   716  696  697 ar
   717  696  705 1
   718  697  706 1
   719  698  687 1
   720  700  691 1
   721  672  687 am
   722  707  708 1
   723  708  716 1
   724  708  711 1
   725  708  709 1
   726  709  710 2
   727  711  718 1
   728  711  712 1
   729  712  719 1
   730  712  713 1
   731  712  714 1
   732  713  720 1
   733  713  721 1
   734  713  722 1
   735  714  723 1
   736  714  724 1
   737  714  725 1
   738  715  707 1
   739  717  711 1
   740  689  707 am
   741  726  727 1
   742  727  735 1
   743  727  730 1
   744  727  728 1
   745  728  729 2
   746  730  737 1
   747  730  731 1
   748  731  738 1
   749  731  732 1
   750  731  733 1
   751  732  739 1
   752  732  740 1
   753  732  741 1
   754  733  742 1
   755  733  743 1
   756  733  744 1
   757  734  726 1
   758  736  730 1
   759  709  726 am
   760  745  746 1
   761  746  754 1
   762  746  749 1
   763  746  747 1
   764  747  748 2
   765  749  755 1
   766  749  751 1
   767  749  750 1
   768  750  757 1
   769  751  758 1
   770  751  759 1
   771  751  760 1
   772  752  750 1
   773  752  761 1
   774  752  762 1
   775  752  763 1
   776  753  745 1
   777  756  750 1
   778  728  745 am
   779  764  765 1
   780  765  773 1
   781  765  768 1
   782  765  766 1
   783  766  767 2
   784  768  775 1
   785  768  769 1
   786  769  777 1
   787  769  770 1
   788  770  771 1
   789  771  778 1
   790  771  779 1
   791  771  780 1
   792  772  764 1
   793  774  768 1
   794  776  769 1
   795  747  764 am
   796  781  782 1
   797  782  790 1
   798  782  785 1
   799  782  783 1
   800  783  784 2
   801  785  792 1
   802  785  786 1
   803  786  793 1
   804  786  787 1
   805  786  788 1
   806  787  794 1
   807  787  795 1
   808  787  796 1
   809  788  797 1
   810  788  798 1
   811  788  799 1
   812  789  781 1
   813  791  785 1
   814  766  781 am
   815  800  801 1
   816  801  802 1
   817  801  806 1
   818  802  803 2
   819  804  800 1
   820  805  801 1
   821  783  800 am
   822  807  808 1
   823  808  819 1
   824  808  811 1
   825  808  809 1
   826  809  810 2
   827  811  821 1
   828  811  812 1
   829  812  813 ar
   830  812  814 ar
   831  813  822 1
   832  813  815 ar
   833  814  816 ar
   834  814  823 1
   835  815  824 1
   836  815  817 ar
   837  816  817 ar
   838  816  825 1
   839  817  826 1
   840  818  807 1
   841  820  811 1
   842  802  807 am
   843  827  833 1
   844  827  828 1
   845  828  831 1
   846  828  834 1
   847  828  829 1
   848  829  830 2
   849  831  832 1
   850  831  836 1
   851  832  833 1
   852  832  838 1
   853  833  840 1
   854  835  831 1
   855  837  832 1
   856  839  833 1
   857  809  827 am
   858  841  842 1
   859  842  850 1
   860  842  845 1
   861  842  843 1
   862  843  844 2
   863  845  851 1
   864  845  847 1
   865  845  846 1
   866  846  853 1
   867  847  854 1
   868  847  855 1
   869  847  856 1
   870  848  846 1
   871  848  857 1
   872  848  858 1
   873  848  859 1
   874  849  841 1
   875  852  846 1
   876  829  841 am
   877  860  861 1
   878  861  862 1
   879  861  869 1
   880  861  864 1
   881  862  863 2
   882  864  871 1
   883  864  865 1
   884  865  867 2
   885  865  866 am
   886  866  872 1
   887  866  873 1
   888  868  860 1
   889  870  864 1
   890  843  860 am
   891  874  875 1
   892  875  886 1
   893  875  878 1
   894  875  876 1
   895  876  877 2
   896  878  888 1
   897  878  879 1
   898  879  880 ar
   899  879  881 ar
   900  880  889 1
   901  880  882 ar
   902  881  883 ar
   903  881  890 1
   904  882  891 1
   905  882  884 ar
   906  883  884 ar
   907  883  892 1
   908  884  893 1
   909  885  874 1
   910  887  878 1
   911  862  874 am
   912  894  895 1
   913  895  903 1
   914  895  898 1
   915  895  896 1
   916  896  897 2
   917  898  905 1
   918  898  899 1
   919  899  906 1
   920  899  900 1
   921  899  901 1
   922  900  907 1
   923  900  908 1
   924  900  909 1
   925  901  910 1
   926  901  911 1
   927  901  912 1
   928  902  894 1
   929  904  898 1
   930  876  894 am
   931  913  914 1
   932  914  917 1
   933  914  915 1
   934  914  921 1
   935  915  916 2
   936  917  919 1
   937  917  922 1
   938  917  918 1
   939  918  924 1
   940  918  926 1
   941  918  925 1
   942  919  923 1
   943  920  913 1
   944  896  913 am
   945  927  928 1
   946  928  936 1
   947  928  931 1
   948  928  929 1
   949  929  930 2
   950  931  938 1
   951  931  932 1
   952  932  939 1
   953  932  933 1
   954  932  934 1
   955  933  940 1
   956  933  941 1
   957  933  942 1
   958  934  943 1
   959  934  944 1
   960  934  945 1
   961  935  927 1
   962  937  931 1
   963  915  927 am
   964  946  947 1
   965  947  959 1
   966  947  950 1
   967  947  948 1
   968  948  949 2
   969  950  961 1
   970  950  951 1
   971  951  952 ar
   972  951  953 ar
   973  952  962 1
   974  952  954 ar
   975  953  955 ar
   976  953  963 1
   977  954  964 1
   978  954  956 ar
   979  955  956 ar
   980  955  965 1
   981  956  957 1
   982  957  966 1
   983  958  946 1
   984  960  950 1
   985  929  946 am
   986  967  968 1
   987  968  969 1
   988  968  975 1
   989  968  971 1
   990  969  970 2
   991  971  976 1
   992  971  972 1
   993  971  973 1
   994  972  977 1
   995  972  978 1
   996  972  979 1
   997  973  980 1
   998  973  981 1
   999  973  982 1
  1000  974  967 1
  1001  948  967 am
  1002  983  984 1
  1003  984  987 1
  1004  984  985 1
  1005  984  991 1
  1006  985  986 2
  1007  987  989 1
  1008  987  992 1
  1009  987  988 1
  1010  988  994 1
  1011  988  996 1
  1012  988  995 1
  1013  989  993 1
  1014  990  983 1
  1015  969  983 am
  1016  997  998 1
  1017  998  999 1
  1018  998 1005 1
  1019  998 1001 1
  1020  999 1000 2
  1021 1001 1006 1
  1022 1001 1002 1
  1023 1001 1003 1
  1024 1002 1007 1
  1025 1002 1008 1
  1026 1002 1009 1
  1027 1003 1010 1
  1028 1003 1011 1
  1029 1003 1012 1
  1030 1004  997 1
  1031  985  997 am
  1032 1013 1014 1
  1033 1014 1023 1
  1034 1014 1017 1
  1035 1014 1015 1
  1036 1015 1016 2
  1037 1017 1025 1
  1038 1017 1018 1
  1039 1018 1027 1
  1040 1018 1019 1
  1041 1019 1021 2
  1042 1019 1020 am
  1043 1020 1028 1
  1044 1020 1029 1
  1045 1022 1013 1
  1046 1024 1017 1
  1047 1026 1018 1
  1048  999 1013 am
  1049 1030 1031 1
  1050 1030 1040 1
  1051 1031 1032 1
  1052 1031 1034 1
  1053 1031 1041 1
  1054 1032 1033 2
  1055 1034 1035 1
  1056 1034 1042 1
  1057 1034 1043 1
  1058 1035 1036 ar
  1059 1035 1037 ar
  1060 1036 1039 ar
  1061 1036 1044 1
  1062 1037 1038 ar
  1063 1038 1039 ar
  1064 1038 1045 1
  1065 1039 1046 1
  1066 1015 1030 am
  1067 1047 1048 1
  1068 1048 1057 1
  1069 1048 1051 1
  1070 1048 1049 1
  1071 1049 1050 2
  1072 1051 1059 1
  1073 1051 1052 1
  1074 1052 1061 1
  1075 1052 1053 1
  1076 1053 1063 1
  1077 1053 1054 1
  1078 1054 1065 1
  1079 1054 1055 1
  1080 1055 1066 1
  1081 1055 1067 1
  1082 1055 1068 1
  1083 1056 1047 1
  1084 1058 1051 1
  1085 1060 1052 1
  1086 1062 1053 1
  1087 1064 1054 1
  1088 1047 1032 am
  1089 1069 1070 1
  1090 1070 1079 1
  1091 1070 1073 1
  1092 1070 1071 1
  1093 1071 1072 2
  1094 1073 1081 1
  1095 1073 1074 1
  1096 1074 1083 1
  1097 1074 1075 1
  1098 1075 1085 1
  1099 1075 1076 1
  1100 1076 1087 1
  1101 1076 1077 1
  1102 1077 1088 1
  1103 1077 1089 1
  1104 1077 1090 1
  1105 1078 1069 1
  1106 1080 1073 1
  1107 1082 1074 1
  1108 1084 1075 1
  1109 1086 1076 1
  1110 1049 1069 am
  1111 1091 1092 1
  1112 1092 1100 1
  1113 1092 1095 1
  1114 1092 1093 1
  1115 1093 1094 2
  1116 1095 1102 1
  1117 1095 1096 1
  1118 1096 1103 1
  1119 1096 1097 1
  1120 1096 1098 1
  1121 1097 1104 1
  1122 1097 1105 1
  1123 1097 1106 1
  1124 1098 1107 1
  1125 1098 1108 1
  1126 1098 1109 1
  1127 1099 1091 1
  1128 1101 1095 1
  1129 1071 1091 am
  1130 1110 1111 1
  1131 1111 1112 1
  1132 1111 1122 1
  1133 1111 1114 1
  1134 1112 1113 2
  1135 1114 1124 1
  1136 1114 1115 1
  1137 1115 1126 1
  1138 1115 1116 1
  1139 1116 1128 1
  1140 1116 1117 1
  1141 1117 1129 1
  1142 1117 1118 2
  1143 1118 1119 2
  1144 1118 1120 2
  1145 1119 1130 1
  1146 1119 1131 1
  1147 1120 1133 1
  1148 1120 1132 1
  1149 1121 1110 1
  1150 1123 1114 1
  1151 1125 1115 1
  1152 1127 1116 1
  1153 1093 1110 am
  1154 1134 1135 1
  1155 1135 1138 1
  1156 1135 1136 1
  1157 1135 1142 1
  1158 1136 1137 2
  1159 1138 1140 1
  1160 1138 1143 1
  1161 1138 1139 1
  1162 1139 1145 1
  1163 1139 1147 1
  1164 1139 1146 1
  1165 1140 1144 1
  1166 1141 1134 1
  1167 1112 1134 am
  1168 1148 1154 1
  1169 1148 1149 1
  1170 1149 1152 1
  1171 1149 1155 1
  1172 1149 1150 1
  1173 1150 1151 2
  1174 1152 1153 1
  1175 1152 1157 1
  1176 1153 1154 1
  1177 1153 1159 1
  1178 1154 1161 1
  1179 1156 1152 1
  1180 1158 1153 1
  1181 1160 1154 1
  1182 1136 1148 am
  1183 1162 1163 1
  1184 1163 1171 1
  1185 1163 1166 1
  1186 1163 1164 1
[truncated: 137,540 more chars]
