# Supplementary material for: The pocketome of G-protein-coupled receptors reveals previously untargeted allosteric sites
Source: Nat Commun. 2022 May 10;13:2567. doi: 10.1038/s41467-022-29609-6 (PMC9091257; doi:10.1038/s41467-022-29609-6)
Supplement: Supplementary file 4 — Supplementary Data 1 [file 41467_2022_29609_MOESM4_ESM.zip › docking_files/2ped/mols.mol2]

# TRIPOS MOL2 file generated by SEED

@<TRIPOS>MOLECULE
methanamine
 8 7 0 0 0
****
USER_CHARGES
INVALID_CHARGES
Pose:   1 Cluster:   1 Fr_nu: 1830473 TotEn:   -70.90
@<TRIPOS>ATOM
      1 C1        -71.9099    3.3908  -60.4290 C.3    1 LIG       0.04000
      2 N1        -72.4686    3.7869  -59.1220 N.4    1 LIG      -0.30000
      3 H1        -72.7226    3.4046  -61.1576 H      1 LIG       0.09000
      4 H2        -71.1336    4.1115  -60.6929 H      1 LIG       0.09000
      5 H3        -71.4942    2.3868  -60.3240 H      1 LIG       0.09000
      6 H4        -71.7452    3.7923  -58.3910 H      1 LIG       0.33000
      7 H5        -73.2091    3.1401  -58.8198 H      1 LIG       0.33000
      8 H6        -72.8777    4.7300  -59.1595 H      1 LIG       0.33000
@<TRIPOS>BOND
      1       1       2 1
      2       1       3 1
      3       1       4 1
      4       1       5 1
      5       2       6 1
      6       2       7 1
      7       2       8 1
@<TRIPOS>ALT_TYPE
CGenFF_4.0_ALT_TYPE_SET
CGenFF_4.0 1 CG334 2 NG3P3 3 HGA3 4 HGA3 5 HGA3 6 HGP2 7 HGP2 8 HGP2
@<TRIPOS>MOLECULE
methanamine
 8 7 0 0 0
****
USER_CHARGES
INVALID_CHARGES
Pose:   2 Cluster:   2 Fr_nu: 1827781 TotEn:   -70.28
@<TRIPOS>ATOM
      1 C1        -72.5504    4.7616  -58.9852 C.3    1 LIG       0.04000
      2 N1        -73.1267    3.7488  -59.8903 N.4    1 LIG      -0.30000
      3 H1        -72.6459    5.7352  -59.4694 H      1 LIG       0.09000
      4 H2        -73.1118    4.7317  -58.0494 H      1 LIG       0.09000
      5 H3        -71.5017    4.5057  -58.8222 H      1 LIG       0.09000
      6 H4        -73.0650    2.8054  -59.4854 H      1 LIG       0.33000
      7 H5        -72.6348    3.7306  -60.7935 H      1 LIG       0.33000
      8 H6        -74.1193    3.9389  -60.0821 H      1 LIG       0.33000
@<TRIPOS>BOND
      1       1       2 1
      2       1       3 1
      3       1       4 1
      4       1       5 1
      5       2       6 1
      6       2       7 1
      7       2       8 1
@<TRIPOS>ALT_TYPE
CGenFF_4.0_ALT_TYPE_SET
CGenFF_4.0 1 CG334 2 NG3P3 3 HGA3 4 HGA3 5 HGA3 6 HGP2 7 HGP2 8 HGP2
@<TRIPOS>MOLECULE
methanamine
 8 7 0 0 0
****
USER_CHARGES
INVALID_CHARGES
Pose:   3 Cluster:   3 Fr_nu: 1827769 TotEn:   -67.76
@<TRIPOS>ATOM
      1 C1        -72.2852    4.4279  -59.5784 C.3    1 LIG       0.04000
      2 N1        -72.1285    3.1280  -60.2587 N.4    1 LIG      -0.30000
      3 H1        -72.1839    5.2127  -60.3303 H      1 LIG       0.09000
      4 H2        -73.2760    4.4483  -59.1207 H      1 LIG       0.09000
      5 H3        -71.5017    4.5057  -58.8222 H      1 LIG       0.09000
      6 H4        -72.2147    2.3456  -59.5968 H      1 LIG       0.33000
      7 H5        -71.2079    3.0507  -60.7110 H      1 LIG       0.33000
      8 H6        -72.8431    2.9975  -60.9870 H      1 LIG       0.33000
@<TRIPOS>BOND
      1       1       2 1
      2       1       3 1
      3       1       4 1
      4       1       5 1
      5       2       6 1
      6       2       7 1
      7       2       8 1
@<TRIPOS>ALT_TYPE
CGenFF_4.0_ALT_TYPE_SET
CGenFF_4.0 1 CG334 2 NG3P3 3 HGA3 4 HGA3 5 HGA3 6 HGP2 7 HGP2 8 HGP2
@<TRIPOS>MOLECULE
methanamine
 8 7 0 0 0
****
USER_CHARGES
INVALID_CHARGES
Pose:   4 Cluster:   4 Fr_nu: 1498915 TotEn:   -44.44
@<TRIPOS>ATOM
      1 C1        -61.1645  -20.9177  -39.1149 C.3    1 LIG       0.04000
      2 N1        -62.5237  -21.2405  -39.5899 N.4    1 LIG      -0.30000
      3 H1        -60.5023  -21.7298  -39.4203 H      1 LIG       0.09000
      4 H2        -60.8656  -19.9735  -39.5739 H      1 LIG       0.09000
      5 H3        -61.2028  -20.8308  -38.0273 H      1 LIG       0.09000
      6 H4        -63.1959  -20.5069  -39.3300 H      1 LIG       0.33000
      7 H5        -62.8606  -22.1253  -39.1878 H      1 LIG       0.33000
      8 H6        -62.5501  -21.3359  -40.6138 H      1 LIG       0.33000
@<TRIPOS>BOND
      1       1       2 1
      2       1       3 1
      3       1       4 1
      4       1       5 1
      5       2       6 1
      6       2       7 1
      7       2       8 1
@<TRIPOS>ALT_TYPE
CGenFF_4.0_ALT_TYPE_SET
CGenFF_4.0 1 CG334 2 NG3P3 3 HGA3 4 HGA3 5 HGA3 6 HGP2 7 HGP2 8 HGP2
@<TRIPOS>MOLECULE
methanamine
 8 7 0 0 0
****
USER_CHARGES
INVALID_CHARGES
Pose:   5 Cluster:   5 Fr_nu: 1205995 TotEn:   -43.92
@<TRIPOS>ATOM
      1 C1        -60.0840  -20.3415  -39.2979 C.3    1 LIG       0.04000
      2 N1        -61.5131  -20.3779  -39.6638 N.4    1 LIG      -0.30000
      3 H1        -59.9819  -19.7113  -38.4126 H      1 LIG       0.09000
      4 H2        -59.7661  -21.3650  -39.0902 H      1 LIG       0.09000
      5 H3        -59.5335  -19.9233  -40.1428 H      1 LIG       0.09000
      6 H4        -61.6722  -20.9603  -40.4963 H      1 LIG       0.33000
      7 H5        -61.8703  -19.4361  -39.8721 H      1 LIG       0.33000
      8 H6        -62.0854  -20.7645  -38.9016 H      1 LIG       0.33000
@<TRIPOS>BOND
      1       1       2 1
      2       1       3 1
      3       1       4 1
      4       1       5 1
      5       2       6 1
      6       2       7 1
      7       2       8 1
@<TRIPOS>ALT_TYPE
CGenFF_4.0_ALT_TYPE_SET
CGenFF_4.0 1 CG334 2 NG3P3 3 HGA3 4 HGA3 5 HGA3 6 HGP2 7 HGP2 8 HGP2
@<TRIPOS>MOLECULE
methanamine
 8 7 0 0 0
****
USER_CHARGES
INVALID_CHARGES
Pose:   6 Cluster:   6 Fr_nu: 1823756 TotEn:   -42.31
@<TRIPOS>ATOM
      1 C1        -57.0110    5.2845  -20.1665 C.3    1 LIG       0.04000
      2 N1        -55.6814    4.8609  -20.6462 N.4    1 LIG      -0.30000
      3 H1        -57.2225    4.7399  -19.2445 H      1 LIG       0.09000
      4 H2        -56.9743    6.3607  -19.9874 H      1 LIG       0.09000
      5 H3        -57.7393    5.0402  -20.9422 H      1 LIG       0.09000
      6 H4        -55.4260    5.3433  -21.5178 H      1 LIG       0.33000
      7 H5        -55.6556    3.8497  -20.8333 H      1 LIG       0.33000
      8 H6        -54.9499    5.0662  -19.9529 H      1 LIG       0.33000
@<TRIPOS>BOND
      1       1       2 1
      2       1       3 1
      3       1       4 1
      4       1       5 1
      5       2       6 1
      6       2       7 1
      7       2       8 1
@<TRIPOS>ALT_TYPE
CGenFF_4.0_ALT_TYPE_SET
CGenFF_4.0 1 CG334 2 NG3P3 3 HGA3 4 HGA3 5 HGA3 6 HGP2 7 HGP2 8 HGP2
@<TRIPOS>MOLECULE
methanamine
 8 7 0 0 0
****
USER_CHARGES
INVALID_CHARGES
Pose:   7 Cluster:   7 Fr_nu: 1826713 TotEn:   -37.13
@<TRIPOS>ATOM
      1 C1        -56.3663    5.1423  -19.9738 C.3    1 LIG       0.04000
      2 N1        -55.4167    4.2455  -19.2873 N.4    1 LIG      -0.30000
      3 H1        -56.9462    5.6628  -19.2095 H      1 LIG       0.09000
      4 H2        -55.7868    5.8462  -20.5742 H      1 LIG       0.09000
      5 H3        -57.0110    4.5267  -20.6040 H      1 LIG       0.09000
      6 H4        -54.8390    3.7250  -19.9604 H      1 LIG       0.33000
      7 H5        -55.9082    3.5561  -18.7033 H      1 LIG       0.33000
      8 H6        -54.7797    4.7721  -18.6749 H      1 LIG       0.33000
@<TRIPOS>BOND
      1       1       2 1
      2       1       3 1
      3       1       4 1
      4       1       5 1
      5       2       6 1
      6       2       7 1
      7       2       8 1
@<TRIPOS>ALT_TYPE
CGenFF_4.0_ALT_TYPE_SET
CGenFF_4.0 1 CG334 2 NG3P3 3 HGA3 4 HGA3 5 HGA3 6 HGP2 7 HGP2 8 HGP2
@<TRIPOS>MOLECULE
methanamine
 8 7 0 0 0
****
USER_CHARGES
INVALID_CHARGES
Pose:   8 Cluster:   8 Fr_nu: 832144 TotEn:   -35.00
@<TRIPOS>ATOM
      1 C1        -48.5961   -7.4896  -39.1994 C.3    1 LIG       0.04000
      2 N1        -47.2813   -6.8200  -39.2130 N.4    1 LIG      -0.30000
      3 H1        -49.0204   -7.4127  -40.2022 H      1 LIG       0.09000
      4 H2        -48.4370   -8.5327  -38.9194 H      1 LIG       0.09000
      5 H3        -49.2239   -6.9780  -38.4674 H      1 LIG       0.09000
      6 H4        -46.8304   -6.8604  -38.2895 H      1 LIG       0.33000
      7 H5        -47.3689   -5.8282  -39.4714 H      1 LIG       0.33000
      8 H6        -46.6431   -7.2608  -39.8886 H      1 LIG       0.33000
@<TRIPOS>BOND
      1       1       2 1
      2       1       3 1
      3       1       4 1
      4       1       5 1
      5       2       6 1
      6       2       7 1
      7       2       8 1
@<TRIPOS>ALT_TYPE
CGenFF_4.0_ALT_TYPE_SET
CGenFF_4.0 1 CG334 2 NG3P3 3 HGA3 4 HGA3 5 HGA3 6 HGP2 7 HGP2 8 HGP2
@<TRIPOS>MOLECULE
methanamine
 8 7 0 0 0
****
USER_CHARGES
INVALID_CHARGES
Pose:   9 Cluster:   9 Fr_nu: 1814325 TotEn:   -34.49
@<TRIPOS>ATOM
      1 C1        -57.2380    5.2228  -20.1355 C.3    1 LIG       0.04000
      2 N1        -56.4987    3.9655  -19.9119 N.4    1 LIG      -0.30000
      3 H1        -57.5628    5.5967  -19.1628 H      1 LIG       0.09000
      4 H2        -56.5600    5.9274  -20.6207 H      1 LIG       0.09000
      5 H3        -58.0938    4.9978  -20.7750 H      1 LIG       0.09000
      6 H4        -56.1658    3.5636  -20.7981 H      1 LIG       0.33000
      7 H5        -57.0907    3.2593  -19.4550 H      1 LIG       0.33000
      8 H6        -55.6768    4.1156  -19.3120 H      1 LIG       0.33000
@<TRIPOS>BOND
      1       1       2 1
      2       1       3 1
      3       1       4 1
      4       1       5 1
      5       2       6 1
      6       2       7 1
      7       2       8 1
@<TRIPOS>ALT_TYPE
CGenFF_4.0_ALT_TYPE_SET
CGenFF_4.0 1 CG334 2 NG3P3 3 HGA3 4 HGA3 5 HGA3 6 HGP2 7 HGP2 8 HGP2
@<TRIPOS>MOLECULE
methanol
 6 5 0 0 0
****
USER_CHARGES
INVALID_CHARGES
Pose:   1 Cluster:   1 Fr_nu: 144297 TotEn:   -22.58
@<TRIPOS>ATOM
      1 C1        -72.9486  -12.7226  -44.0827 C.3    1 LIG      -0.04000
      2 O1        -72.6227  -14.0202  -43.6196 O.3    1 LIG      -0.65000
      3 H1        -72.7871  -11.9976  -43.2812 H      1 LIG       0.09000
      4 H2        -73.9934  -12.7007  -44.4030 H      1 LIG       0.09000
      5 H3        -72.3045  -12.4753  -44.9298 H      1 LIG       0.09000
      6 H4        -72.7788  -14.6342  -44.3574 H      1 LIG       0.42000
@<TRIPOS>BOND
      1       1       2 1
      2       1       3 1
      3       1       4 1
      4       1       5 1
      5       2       6 1
@<TRIPOS>ALT_TYPE
CGenFF_4.0_ALT_TYPE_SET
CGenFF_4.0 1 CG331 2 OG311 3 HGA3 4 HGA3 5 HGA3 6 HGP1
@<TRIPOS>MOLECULE
methanol
 6 5 0 0 0
****
USER_CHARGES
INVALID_CHARGES
Pose:   2 Cluster:   2 Fr_nu: 4563639 TotEn:   -16.74
@<TRIPOS>ATOM
      1 C1        -73.2114  -11.8855  -44.1537 C.3    1 LIG      -0.04000
      2 O1        -73.4643  -13.2256  -43.7734 O.3    1 LIG      -0.65000
      3 H1        -73.0897  -11.2690  -43.2597 H      1 LIG       0.09000
      4 H2        -74.0444  -11.5132  -44.7554 H      1 LIG       0.09000
      5 H3        -72.2934  -11.8510  -44.7450 H      1 LIG       0.09000
      6 H4        -73.5663  -13.7404  -44.5921 H      1 LIG       0.42000
@<TRIPOS>BOND
      1       1       2 1
      2       1       3 1
      3       1       4 1
      4       1       5 1
      5       2       6 1
@<TRIPOS>ALT_TYPE
CGenFF_4.0_ALT_TYPE_SET
CGenFF_4.0 1 CG331 2 OG311 3 HGA3 4 HGA3 5 HGA3 6 HGP1
@<TRIPOS>MOLECULE
methanol
 6 5 0 0 0
****
USER_CHARGES
INVALID_CHARGES
Pose:   3 Cluster:   3 Fr_nu: 2145210 TotEn:   -15.50
@<TRIPOS>ATOM
      1 C1        -48.2464   -7.6178  -39.0370 C.3    1 LIG      -0.04000
      2 O1        -47.9667   -8.2312  -37.7921 O.3    1 LIG      -0.65000
      3 H1        -48.8066   -8.3119  -39.6684 H      1 LIG       0.09000
      4 H2        -47.3094   -7.3392  -39.5258 H      1 LIG       0.09000
      5 H3        -48.8459   -6.7208  -38.8646 H      1 LIG       0.09000
      6 H4        -47.4697   -7.5857  -37.2610 H      1 LIG       0.42000
@<TRIPOS>BOND
      1       1       2 1
      2       1       3 1
      3       1       4 1
      4       1       5 1
      5       2       6 1
@<TRIPOS>ALT_TYPE
CGenFF_4.0_ALT_TYPE_SET
CGenFF_4.0 1 CG331 2 OG311 3 HGA3 4 HGA3 5 HGA3 6 HGP1
@<TRIPOS>MOLECULE
methanol
 6 5 0 0 0
****
USER_CHARGES
INVALID_CHARGES
Pose:   4 Cluster:   4 Fr_nu: 8770229 TotEn:   -14.44
@<TRIPOS>ATOM
      1 C1        -72.1624  -12.4091  -43.7599 C.3    1 LIG      -0.04000
      2 O1        -71.2179  -12.7603  -42.7654 O.3    1 LIG      -0.65000
      3 H1        -72.3438  -13.2681  -44.4107 H      1 LIG       0.09000
      4 H2        -71.7808  -11.5690  -44.3457 H      1 LIG       0.09000
      5 H3        -73.0973  -12.1181  -43.2754 H      1 LIG       0.09000
      6 H4        -71.0834  -11.9741  -42.2090 H      1 LIG       0.42000
@<TRIPOS>BOND
      1       1       2 1
      2       1       3 1
      3       1       4 1
      4       1       5 1
      5       2       6 1
@<TRIPOS>ALT_TYPE
CGenFF_4.0_ALT_TYPE_SET
CGenFF_4.0 1 CG331 2 OG311 3 HGA3 4 HGA3 5 HGA3 6 HGP1
@<TRIPOS>MOLECULE
methanol
 6 5 0 0 0
****
USER_CHARGES
INVALID_CHARGES
Pose:   5 Cluster:   5 Fr_nu: 6485279 TotEn:   -14.19
@<TRIPOS>ATOM
      1 C1        -73.2813  -12.4407  -43.9972 C.3    1 LIG      -0.04000
      2 O1        -72.0914  -12.7951  -43.3167 O.3    1 LIG      -0.65000
      3 H1        -73.5023  -13.1905  -44.7608 H      1 LIG       0.09000
      4 H2        -73.1584  -11.4585  -44.4605 H      1 LIG       0.09000
      5 H3        -74.1036  -12.4023  -43.2788 H      1 LIG       0.09000
      6 H4        -71.9288  -12.1074  -42.6487 H      1 LIG       0.42000
@<TRIPOS>BOND
      1       1       2 1
      2       1       3 1
      3       1       4 1
      4       1       5 1
      5       2       6 1
@<TRIPOS>ALT_TYPE
CGenFF_4.0_ALT_TYPE_SET
CGenFF_4.0 1 CG331 2 OG311 3 HGA3 4 HGA3 5 HGA3 6 HGP1
@<TRIPOS>MOLECULE
methanol
 6 5 0 0 0
****
USER_CHARGES
INVALID_CHARGES
Pose:   6 Cluster:   6 Fr_nu: 8813622 TotEn:   -13.74
@<TRIPOS>ATOM
      1 C1        -72.4260  -11.3690  -43.9930 C.3    1 LIG      -0.04000
      2 O1        -72.4260  -12.7588  -44.2631 O.3    1 LIG      -0.65000
      3 H1        -71.8206  -11.1696  -43.1054 H      1 LIG       0.09000
      4 H2        -73.4519  -11.0283  -43.8314 H      1 LIG       0.09000
      5 H3        -71.9991  -10.8405  -44.8486 H      1 LIG       0.09000
      6 H4        -72.9725  -12.8956  -45.0558 H      1 LIG       0.42000
@<TRIPOS>BOND
      1       1       2 1
      2       1       3 1
      3       1       4 1
      4       1       5 1
      5       2       6 1
@<TRIPOS>ALT_TYPE
CGenFF_4.0_ALT_TYPE_SET
CGenFF_4.0 1 CG331 2 OG311 3 HGA3 4 HGA3 5 HGA3 6 HGP1
@<TRIPOS>MOLECULE
methanol
 6 5 0 0 0
****
USER_CHARGES
INVALID_CHARGES
Pose:   7 Cluster:   7 Fr_nu: 1796574 TotEn:   -13.25
@<TRIPOS>ATOM
      1 C1        -48.6425   -7.2933  -39.3888 C.3    1 LIG      -0.04000
      2 O1        -48.4933   -6.8508  -38.0523 O.3    1 LIG      -0.65000
      3 H1        -49.4015   -8.0784  -39.4309 H      1 LIG       0.09000
      4 H2        -47.6867   -7.6757  -39.7558 H      1 LIG       0.09000
      5 H3        -48.9581   -6.4510  -40.0090 H      1 LIG       0.09000
      6 H4        -47.8128   -6.1560  -38.0558 H      1 LIG       0.42000
@<TRIPOS>BOND
      1       1       2 1
      2       1       3 1
      3       1       4 1
      4       1       5 1
      5       2       6 1
@<TRIPOS>ALT_TYPE
CGenFF_4.0_ALT_TYPE_SET
CGenFF_4.0 1 CG331 2 OG311 3 HGA3 4 HGA3 5 HGA3 6 HGP1
@<TRIPOS>MOLECULE
methanol
 6 5 0 0 0
****
USER_CHARGES
INVALID_CHARGES
Pose:   8 Cluster:   8 Fr_nu: 8005441 TotEn:   -13.24
@<TRIPOS>ATOM
      1 C1        -72.2278  -12.6205  -43.9930 C.3    1 LIG      -0.04000
      2 O1        -71.4171  -13.7689  -44.1619 O.3    1 LIG      -0.65000
      3 H1        -71.7017  -11.8902  -43.3732 H      1 LIG       0.09000
      4 H2        -73.1703  -12.9053  -43.5185 H      1 LIG       0.09000
      5 H3        -72.4330  -12.1830  -44.9728 H      1 LIG       0.09000
      6 H4        -71.9172  -14.3924  -44.7159 H      1 LIG       0.42000
@<TRIPOS>BOND
      1       1       2 1
      2       1       3 1
      3       1       4 1
      4       1       5 1
      5       2       6 1
@<TRIPOS>ALT_TYPE
CGenFF_4.0_ALT_TYPE_SET
CGenFF_4.0 1 CG331 2 OG311 3 HGA3 4 HGA3 5 HGA3 6 HGP1
@<TRIPOS>MOLECULE
methanol
 6 5 0 0 0
****
USER_CHARGES
INVALID_CHARGES
Pose:   9 Cluster:   9 Fr_nu: 297900 TotEn:   -11.85
@<TRIPOS>ATOM
      1 C1        -48.0168   -7.5268  -39.2856 C.3    1 LIG      -0.04000
      2 O1        -46.8452   -8.0408  -38.6793 O.3    1 LIG      -0.65000
      3 H1        -48.3721   -8.2271  -40.0455 H      1 LIG       0.09000
      4 H2        -47.7971   -6.5582  -39.7418 H      1 LIG       0.09000
      5 H3        -48.7868   -7.4009  -38.5208 H      1 LIG       0.09000
      6 H4        -46.5608   -7.3927  -38.0124 H      1 LIG       0.42000
@<TRIPOS>BOND
      1       1       2 1
      2       1       3 1
      3       1       4 1
      4       1       5 1
      5       2       6 1
@<TRIPOS>ALT_TYPE
CGenFF_4.0_ALT_TYPE_SET
CGenFF_4.0 1 CG331 2 OG311 3 HGA3 4 HGA3 5 HGA3 6 HGP1
@<TRIPOS>MOLECULE
methanol
 6 5 0 0 0
****
USER_CHARGES
INVALID_CHARGES
Pose:  10 Cluster:  10 Fr_nu:  70661 TotEn:   -11.63
@<TRIPOS>ATOM
      1 C1        -72.9105  -11.1313  -43.6863 C.3    1 LIG      -0.04000
      2 O1        -71.7925  -11.7247  -43.0518 O.3    1 LIG      -0.65000
      3 H1        -72.8461  -11.2926  -44.7652 H      1 LIG       0.09000
      4 H2        -72.9288  -10.0606  -43.4677 H      1 LIG       0.09000
      5 H3        -73.8232  -11.5948  -43.3047 H      1 LIG       0.09000
      6 H4        -71.8853  -11.5605  -42.0977 H      1 LIG       0.42000
@<TRIPOS>BOND
      1       1       2 1
      2       1       3 1
      3       1       4 1
      4       1       5 1
      5       2       6 1
@<TRIPOS>ALT_TYPE
CGenFF_4.0_ALT_TYPE_SET
CGenFF_4.0 1 CG331 2 OG311 3 HGA3 4 HGA3 5 HGA3 6 HGP1
@<TRIPOS>MOLECULE
methanol
 6 5 0 0 0
****
USER_CHARGES
INVALID_CHARGES
Pose:  11 Cluster:  11 Fr_nu: 2144651 TotEn:   -11.59
@<TRIPOS>ATOM
      1 C1        -47.9678   -7.3318  -38.6406 C.3    1 LIG      -0.04000
      2 O1        -47.7640   -8.2676  -39.6833 O.3    1 LIG      -0.65000
      3 H1        -48.1116   -7.8629  -37.6964 H      1 LIG       0.09000
      4 H2        -48.8459   -6.7208  -38.8646 H      1 LIG       0.09000
      5 H3        -47.0884   -6.6882  -38.5637 H      1 LIG       0.09000
      6 H4        -47.6406   -7.7593  -40.5031 H      1 LIG       0.42000
@<TRIPOS>BOND
      1       1       2 1
      2       1       3 1
      3       1       4 1
      4       1       5 1
      5       2       6 1
@<TRIPOS>ALT_TYPE
CGenFF_4.0_ALT_TYPE_SET
CGenFF_4.0 1 CG331 2 OG311 3 HGA3 4 HGA3 5 HGA3 6 HGP1
@<TRIPOS>MOLECULE
methanol
 6 5 0 0 0
****
USER_CHARGES
INVALID_CHARGES
Pose:  12 Cluster:  12 Fr_nu: 1796088 TotEn:   -11.47
@<TRIPOS>ATOM
      1 C1        -48.6425   -7.2933  -39.3888 C.3    1 LIG      -0.04000
      2 O1        -49.1967   -8.5856  -39.5535 O.3    1 LIG      -0.65000
      3 H1        -47.6405   -7.3775  -38.9609 H      1 LIG       0.09000
      4 H2        -49.2833   -6.7024  -38.7294 H      1 LIG       0.09000
      5 H3        -48.5797   -6.8064  -40.3648 H      1 LIG       0.09000
      6 H4        -50.0839   -8.4694  -39.9345 H      1 LIG       0.42000
@<TRIPOS>BOND
      1       1       2 1
      2       1       3 1
      3       1       4 1
      4       1       5 1
      5       2       6 1
@<TRIPOS>ALT_TYPE
CGenFF_4.0_ALT_TYPE_SET
CGenFF_4.0 1 CG331 2 OG311 3 HGA3 4 HGA3 5 HGA3 6 HGP1
@<TRIPOS>MOLECULE
methanol
 6 5 0 0 0
****
USER_CHARGES
INVALID_CHARGES
Pose:  13 Cluster:  13 Fr_nu: 2762366 TotEn:   -10.41
@<TRIPOS>ATOM
      1 C1        -75.4145  -28.0450  -46.4178 C.3    1 LIG      -0.04000
      2 O1        -75.8821  -29.3504  -46.1322 O.3    1 LIG      -0.65000
      3 H1        -74.9839  -27.6057  -45.5146 H      1 LIG       0.09000
      4 H2        -76.2442  -27.4298  -46.7751 H      1 LIG       0.09000
      5 H3        -74.6469  -28.1040  -47.1930 H      1 LIG       0.09000
      6 H4        -76.2563  -29.7064  -46.9563 H      1 LIG       0.42000
@<TRIPOS>BOND
      1       1       2 1
      2       1       3 1
      3       1       4 1
      4       1       5 1
      5       2       6 1
@<TRIPOS>ALT_TYPE
CGenFF_4.0_ALT_TYPE_SET
CGenFF_4.0 1 CG331 2 OG311 3 HGA3 4 HGA3 5 HGA3 6 HGP1
@<TRIPOS>MOLECULE
methanol
 6 5 0 0 0
****
USER_CHARGES
INVALID_CHARGES
Pose:  14 Cluster:  14 Fr_nu: 1945482 TotEn:   -10.20
@<TRIPOS>ATOM
      1 C1        -47.5132   -7.1182  -38.8152 C.3    1 LIG      -0.04000
      2 O1        -48.7821   -7.5920  -39.2275 O.3    1 LIG      -0.65000
      3 H1        -47.0613   -7.8366  -38.1269 H      1 LIG       0.09000
      4 H2        -47.6274   -6.1487  -38.3237 H      1 LIG       0.09000
      5 H3        -46.8731   -7.0062  -39.6934 H      1 LIG       0.09000
      6 H4        -49.1507   -6.9288  -39.8359 H      1 LIG       0.42000
@<TRIPOS>BOND
      1       1       2 1
      2       1       3 1
      3       1       4 1
      4       1       5 1
      5       2       6 1
@<TRIPOS>ALT_TYPE
CGenFF_4.0_ALT_TYPE_SET
CGenFF_4.0 1 CG331 2 OG311 3 HGA3 4 HGA3 5 HGA3 6 HGP1
@<TRIPOS>MOLECULE
methanol
 6 5 0 0 0
****
USER_CHARGES
INVALID_CHARGES
Pose:  15 Cluster:  15 Fr_nu: 128084 TotEn:    -8.83
@<TRIPOS>ATOM
      1 C1        -65.1859   -7.8146  -43.4225 C.3    1 LIG      -0.04000
      2 O1        -64.4475   -8.6130  -42.5161 O.3    1 LIG      -0.65000
      3 H1        -66.2547   -7.9392  -43.2320 H      1 LIG       0.09000
      4 H2        -64.9506   -8.1127  -44.4474 H      1 LIG       0.09000
      5 H3        -64.9122   -6.7668  -43.2779 H      1 LIG       0.09000
      6 H4        -63.5058   -8.4758  -42.7163 H      1 LIG       0.42000
@<TRIPOS>BOND
      1       1       2 1
      2       1       3 1
      3       1       4 1
      4       1       5 1
      5       2       6 1
@<TRIPOS>ALT_TYPE
CGenFF_4.0_ALT_TYPE_SET
CGenFF_4.0 1 CG331 2 OG311 3 HGA3 4 HGA3 5 HGA3 6 HGP1
@<TRIPOS>MOLECULE
methanol
 6 5 0 0 0
****
USER_CHARGES
INVALID_CHARGES
Pose:  16 Cluster:  16 Fr_nu: 232696 TotEn:    -8.65
@<TRIPOS>ATOM
      1 C1        -65.0730   -7.7140  -43.7320 C.3    1 LIG      -0.04000
      2 O1        -66.4345   -7.4953  -43.4111 O.3    1 LIG      -0.65000
      3 H1        -64.9350   -8.7500  -44.0512 H      1 LIG       0.09000
      4 H2        -64.4533   -7.5058  -42.8561 H      1 LIG       0.09000
      5 H3        -64.7874   -7.0433  -44.5458 H      1 LIG       0.09000
      6 H4        -66.5167   -6.5670  -43.1329 H      1 LIG       0.42000
@<TRIPOS>BOND
      1       1       2 1
      2       1       3 1
      3       1       4 1
      4       1       5 1
      5       2       6 1
@<TRIPOS>ALT_TYPE
CGenFF_4.0_ALT_TYPE_SET
CGenFF_4.0 1 CG331 2 OG311 3 HGA3 4 HGA3 5 HGA3 6 HGP1
@<TRIPOS>MOLECULE
methanol
 6 5 0 0 0
****
USER_CHARGES
INVALID_CHARGES
Pose:  17 Cluster:  17 Fr_nu: 485442 TotEn:    -8.14
@<TRIPOS>ATOM
      1 C1        -65.1649   -8.0942  -44.6708 C.3    1 LIG      -0.04000
      2 O1        -64.9852   -8.4372  -43.3090 O.3    1 LIG      -0.65000
      3 H1        -66.2182   -7.8684  -44.8545 H      1 LIG       0.09000
      4 H2        -64.8442   -8.9265  -45.3025 H      1 LIG       0.09000
      5 H3        -64.5607   -7.2129  -44.8981 H      1 LIG       0.09000
      6 H4        -64.0402   -8.6305  -43.1855 H      1 LIG       0.42000
@<TRIPOS>BOND
      1       1       2 1
      2       1       3 1
      3       1       4 1
      4       1       5 1
      5       2       6 1
@<TRIPOS>ALT_TYPE
CGenFF_4.0_ALT_TYPE_SET
CGenFF_4.0 1 CG331 2 OG311 3 HGA3 4 HGA3 5 HGA3 6 HGP1
@<TRIPOS>MOLECULE
methanol
 6 5 0 0 0
****
USER_CHARGES
INVALID_CHARGES
Pose:  18 Cluster:  18 Fr_nu: 1795938 TotEn:    -7.99
@<TRIPOS>ATOM
      1 C1        -48.6425   -7.2933  -39.3888 C.3    1 LIG      -0.04000
      2 O1        -49.9891   -7.0731  -39.0110 O.3    1 LIG      -0.65000
      3 H1        -47.9798   -6.9746  -38.5805 H      1 LIG       0.09000
      4 H2        -48.4216   -6.7298  -40.2989 H      1 LIG       0.09000
      5 H3        -48.4961   -8.3593  -39.5781 H      1 LIG       0.09000
      6 H4        -50.5454   -7.3674  -39.7524 H      1 LIG       0.42000
@<TRIPOS>BOND
      1       1       2 1
      2       1       3 1
      3       1       4 1
      4       1       5 1
      5       2       6 1
@<TRIPOS>ALT_TYPE
CGenFF_4.0_ALT_TYPE_SET
CGenFF_4.0 1 CG331 2 OG311 3 HGA3 4 HGA3 5 HGA3 6 HGP1
@<TRIPOS>MOLECULE
methanol
 6 5 0 0 0
****
USER_CHARGES
INVALID_CHARGES
Pose:  19 Cluster:  19 Fr_nu: 1564367 TotEn:    -7.84
@<TRIPOS>ATOM
      1 C1        -47.3458   -7.5488  -39.0949 C.3    1 LIG      -0.04000
      2 O1        -48.2970   -6.5001  -39.0875 O.3    1 LIG      -0.65000
      3 H1        -47.8158   -8.4706  -38.7434 H      1 LIG       0.09000
      4 H2        -46.5064   -7.2851  -38.4465 H      1 LIG       0.09000
      5 H3        -46.9839   -7.6932  -40.1156 H      1 LIG       0.09000
      6 H4        -47.8432   -5.7007  -39.4048 H      1 LIG       0.42000
@<TRIPOS>BOND
      1       1       2 1
      2       1       3 1
      3       1       4 1
      4       1       5 1
      5       2       6 1
@<TRIPOS>ALT_TYPE
CGenFF_4.0_ALT_TYPE_SET
CGenFF_4.0 1 CG331 2 OG311 3 HGA3 4 HGA3 5 HGA3 6 HGP1
@<TRIPOS>MOLECULE
methanol
 6 5 0 0 0
****
USER_CHARGES
INVALID_CHARGES
Pose:  20 Cluster:  20 Fr_nu: 6027861 TotEn:    -5.88
@<TRIPOS>ATOM
      1 C1        -53.2202  -24.2044  -24.7240 C.3    1 LIG      -0.04000
      2 O1        -52.7561  -24.1601  -23.3872 O.3    1 LIG      -0.65000
      3 H1        -52.6463  -23.5018  -25.3332 H      1 LIG       0.09000
      4 H2        -54.2814  -23.9440  -24.7510 H      1 LIG       0.09000
      5 H3        -53.0852  -25.2160  -25.1138 H      1 LIG       0.09000
      6 H4        -53.2886  -24.7955  -22.8788 H      1 LIG       0.42000
@<TRIPOS>BOND
      1       1       2 1
      2       1       3 1
      3       1       4 1
      4       1       5 1
      5       2       6 1
@<TRIPOS>ALT_TYPE
CGenFF_4.0_ALT_TYPE_SET
CGenFF_4.0 1 CG331 2 OG311 3 HGA3 4 HGA3 5 HGA3 6 HGP1
@<TRIPOS>MOLECULE
furan
 9 9 0 0 0
****
USER_CHARGES
INVALID_CHARGES
Pose:   1 Cluster:   1 Fr_nu: 688212 TotEn:   -11.50
@<TRIPOS>ATOM
      1 C1        -65.2156   -7.2681  -45.1553 C.2    1 LIG      -0.26000
      2 C2        -66.5598   -6.8313  -45.0806 C.2    1 LIG      -0.26000
      3 C3        -65.0392   -8.1421  -44.1079 C.2    1 LIG       0.09300
      4 C4        -67.1090   -7.4697  -43.9930 C.2    1 LIG       0.09300
      5 O1        -66.1886   -8.2706  -43.3946 O.3    1 LIG      -0.29200
      6 H1        -64.4687   -6.9813  -45.8813 H      1 LIG       0.17500
      7 H2        -67.0652   -6.1382  -45.7375 H      1 LIG       0.17500
      8 H3        -64.2016   -8.7252  -43.7537 H      1 LIG       0.13800
      9 H4        -68.0886   -7.4616  -43.5375 H      1 LIG       0.13800
@<TRIPOS>BOND
      1       1       2 1
      2       1       3 2
      3       2       4 2
      4       3       5 1
      5       4       5 1
      6       1       6 1
      7       2       7 1
      8       3       8 1
      9       4       9 1
@<TRIPOS>ALT_TYPE
CGenFF_4.0_ALT_TYPE_SET
CGenFF_4.0 1 CG2R51 2 CG2R51 3 CG2R51 4 CG2R51 5 OG2R50 6 HGR51 7 HGR51 8 HGR52 9 HGR52
@<TRIPOS>MOLECULE
furan
 9 9 0 0 0
****
USER_CHARGES
INVALID_CHARGES
Pose:   2 Cluster:   2 Fr_nu: 994408 TotEn:   -11.15
@<TRIPOS>ATOM
      1 C1        -65.8817   -7.4409  -43.8565 C.2    1 LIG      -0.26000
      2 C2        -66.8350   -7.1144  -44.8503 C.2    1 LIG      -0.26000
      3 C3        -64.8380   -8.0498  -44.5137 C.2    1 LIG       0.09300
      4 C4        -66.3059   -7.5470  -46.0440 C.2    1 LIG       0.09300
      5 O1        -65.0887   -8.1183  -45.8475 O.3    1 LIG      -0.29200
      6 H1        -65.9473   -7.2560  -42.7940 H      1 LIG       0.17500
      7 H2        -67.7884   -6.6248  -44.7137 H      1 LIG       0.17500
      8 H3        -63.8945   -8.4673  -44.1933 H      1 LIG       0.13800
      9 H4        -66.6518   -7.5237  -47.0672 H      1 LIG       0.13800
@<TRIPOS>BOND
      1       1       2 1
      2       1       3 2
      3       2       4 2
      4       3       5 1
      5       4       5 1
      6       1       6 1
      7       2       7 1
      8       3       8 1
      9       4       9 1
@<TRIPOS>ALT_TYPE
CGenFF_4.0_ALT_TYPE_SET
CGenFF_4.0 1 CG2R51 2 CG2R51 3 CG2R51 4 CG2R51 5 OG2R50 6 HGR51 7 HGR51 8 HGR52 9 HGR52
@<TRIPOS>MOLECULE
furan
 9 9 0 0 0
****
USER_CHARGES
INVALID_CHARGES
Pose:   3 Cluster:   3 Fr_nu: 130647 TotEn:   -10.47
@<TRIPOS>ATOM
      1 C1        -67.0620   -6.4404  -44.9407 C.2    1 LIG      -0.26000
      2 C2        -65.9191   -7.0740  -44.3971 C.2    1 LIG      -0.26000
      3 C3        -67.3548   -7.1133  -46.1041 C.2    1 LIG       0.09300
      4 C4        -65.5950   -8.0889  -45.2670 C.2    1 LIG       0.09300
      5 O1        -66.4653   -8.1197  -46.3102 O.3    1 LIG      -0.29200
      6 H1        -67.6043   -5.5983  -44.5355 H      1 LIG       0.17500
      7 H2        -65.3970   -6.8224  -43.4852 H      1 LIG       0.17500
      8 H3        -68.1221   -7.0061  -46.8570 H      1 LIG       0.13800
      9 H4        -64.8165   -8.8377  -45.2853 H      1 LIG       0.13800
@<TRIPOS>BOND
      1       1       2 1
      2       1       3 2
      3       2       4 2
      4       3       5 1
      5       4       5 1
      6       1       6 1
      7       2       7 1
      8       3       8 1
      9       4       9 1
@<TRIPOS>ALT_TYPE
CGenFF_4.0_ALT_TYPE_SET
CGenFF_4.0 1 CG2R51 2 CG2R51 3 CG2R51 4 CG2R51 5 OG2R50 6 HGR51 7 HGR51 8 HGR52 9 HGR52
@<TRIPOS>MOLECULE
furan
 9 9 0 0 0
****
USER_CHARGES
INVALID_CHARGES
Pose:   4 Cluster:   4 Fr_nu:  54066 TotEn:   -10.11
@<TRIPOS>ATOM
      1 C1        -66.6508   -6.6830  -46.3073 C.2    1 LIG      -0.26000
      2 C2        -66.0035   -6.9334  -45.0738 C.2    1 LIG      -0.26000
      3 C3        -65.7762   -7.0912  -47.2873 C.2    1 LIG       0.09300
      4 C4        -64.7796   -7.4769  -45.3880 C.2    1 LIG       0.09300
      5 O1        -64.6333   -7.5765  -46.7353 O.3    1 LIG      -0.29200
      6 H1        -67.6318   -6.2577  -46.4626 H      1 LIG       0.17500
      7 H2        -66.3819   -6.7420  -44.0800 H      1 LIG       0.17500
      8 H3        -65.8159   -7.1035  -48.3668 H      1 LIG       0.13800
      9 H4        -63.9439   -7.8270  -44.7997 H      1 LIG       0.13800
@<TRIPOS>BOND
      1       1       2 1
      2       1       3 2
      3       2       4 2
      4       3       5 1
      5       4       5 1
      6       1       6 1
      7       2       7 1
      8       3       8 1
      9       4       9 1
@<TRIPOS>ALT_TYPE
CGenFF_4.0_ALT_TYPE_SET
CGenFF_4.0 1 CG2R51 2 CG2R51 3 CG2R51 4 CG2R51 5 OG2R50 6 HGR51 7 HGR51 8 HGR52 9 HGR52
@<TRIPOS>MOLECULE
furan
 9 9 0 0 0
****
USER_CHARGES
INVALID_CHARGES
Pose:   5 Cluster:   5 Fr_nu: 572930 TotEn:    -9.76
@<TRIPOS>ATOM
      1 C1        -64.9605   -7.3845  -46.4578 C.2    1 LIG      -0.26000
      2 C2        -66.2097   -6.7375  -46.3025 C.2    1 LIG      -0.26000
      3 C3        -64.7385   -8.0724  -45.2875 C.2    1 LIG       0.09300
      4 C4        -66.6621   -7.0764  -45.0484 C.2    1 LIG       0.09300
      5 O1        -65.7710   -7.8899  -44.4233 O.3    1 LIG      -0.29200
      6 H1        -64.3039   -7.3529  -47.3152 H      1 LIG       0.17500
      7 H2        -66.7170   -6.1038  -47.0155 H      1 LIG       0.17500
      8 H3        -63.9382   -8.7055  -44.9328 H      1 LIG       0.13800
      9 H4        -67.5504   -6.8341  -44.4835 H      1 LIG       0.13800
@<TRIPOS>BOND
      1       1       2 1
      2       1       3 2
      3       2       4 2
      4       3       5 1
      5       4       5 1
      6       1       6 1
      7       2       7 1
      8       3       8 1
      9       4       9 1
@<TRIPOS>ALT_TYPE
CGenFF_4.0_ALT_TYPE_SET
CGenFF_4.0 1 CG2R51 2 CG2R51 3 CG2R51 4 CG2R51 5 OG2R50 6 HGR51 7 HGR51 8 HGR52 9 HGR52
@<TRIPOS>MOLECULE
furan
 9 9 0 0 0
****
USER_CHARGES
INVALID_CHARGES
Pose:   6 Cluster:   6 Fr_nu: 189306 TotEn:    -9.36
@<TRIPOS>ATOM
      1 C1        -64.8992   -7.9661  -44.9663 C.2    1 LIG      -0.26000
      2 C2        -65.5094   -7.8502  -43.6945 C.2    1 LIG      -0.26000
      3 C3        -65.9235   -8.1474  -45.8663 C.2    1 LIG       0.09300
      4 C4        -66.8630   -7.9689  -43.9080 C.2    1 LIG       0.09300
      5 O1        -67.1238   -8.1502  -45.2293 O.3    1 LIG      -0.29200
      6 H1        -63.8448   -7.9233  -45.1980 H      1 LIG       0.17500
      7 H2        -65.0233   -7.6989  -42.7415 H      1 LIG       0.17500
      8 H3        -65.9625   -8.2817  -46.9375 H      1 LIG       0.13800
      9 H4        -67.7267   -7.9472  -43.2596 H      1 LIG       0.13800
@<TRIPOS>BOND
      1       1       2 1
      2       1       3 2
      3       2       4 2
      4       3       5 1
      5       4       5 1
      6       1       6 1
      7       2       7 1
      8       3       8 1
      9       4       9 1
@<TRIPOS>ALT_TYPE
CGenFF_4.0_ALT_TYPE_SET
CGenFF_4.0 1 CG2R51 2 CG2R51 3 CG2R51 4 CG2R51 5 OG2R50 6 HGR51 7 HGR51 8 HGR52 9 HGR52
@<TRIPOS>MOLECULE
furan
 9 9 0 0 0
****
USER_CHARGES
INVALID_CHARGES
Pose:   7 Cluster:   7 Fr_nu:  53812 TotEn:    -9.16
@<TRIPOS>ATOM
      1 C1        -65.7131   -7.3195  -44.3358 C.2    1 LIG      -0.26000
      2 C2        -64.7796   -7.4769  -45.3880 C.2    1 LIG      -0.26000
      3 C3        -66.8274   -6.7405  -44.8973 C.2    1 LIG       0.09300
      4 C4        -65.3901   -6.9831  -46.5174 C.2    1 LIG       0.09300
      5 O1        -66.6386   -6.5323  -46.2267 O.3    1 LIG      -0.29200
      6 H1        -65.5891   -7.5932  -43.2981 H      1 LIG       0.17500
      7 H2        -63.7862   -7.8979  -45.3304 H      1 LIG       0.17500
      8 H3        -67.7862   -6.4314  -44.5072 H      1 LIG       0.13800
      9 H4        -65.0864   -6.8861  -47.5496 H      1 LIG       0.13800
@<TRIPOS>BOND
      1       1       2 1
      2       1       3 2
      3       2       4 2
      4       3       5 1
      5       4       5 1
      6       1       6 1
      7       2       7 1
      8       3       8 1
      9       4       9 1
@<TRIPOS>ALT_TYPE
CGenFF_4.0_ALT_TYPE_SET
CGenFF_4.0 1 CG2R51 2 CG2R51 3 CG2R51 4 CG2R51 5 OG2R50 6 HGR51 7 HGR51 8 HGR52 9 HGR52
@<TRIPOS>MOLECULE
furan
 9 9 0 0 0
****
USER_CHARGES
INVALID_CHARGES
Pose:   8 Cluster:   8 Fr_nu: 224031 TotEn:    -8.68
@<TRIPOS>ATOM
      1 C1        -66.6752   -7.3702  -45.1007 C.2    1 LIG      -0.26000
      2 C2        -66.4984   -7.7922  -43.7614 C.2    1 LIG      -0.26000
      3 C3        -65.4159   -7.1071  -45.5876 C.2    1 LIG       0.09300
      4 C4        -65.1438   -7.7570  -43.5254 C.2    1 LIG       0.09300
      5 O1        -64.4768   -7.3405  -44.6337 O.3    1 LIG      -0.29200
      6 H1        -67.6041   -7.2698  -45.6431 H      1 LIG       0.17500
      7 H2        -67.2628   -8.0855  -43.0564 H      1 LIG       0.17500
      8 H3        -65.0391   -6.7662  -46.5410 H      1 LIG       0.13800
      9 H4        -64.5282   -7.9860  -42.6676 H      1 LIG       0.13800
@<TRIPOS>BOND
      1       1       2 1
      2       1       3 2
      3       2       4 2
      4       3       5 1
      5       4       5 1
      6       1       6 1
      7       2       7 1
      8       3       8 1
      9       4       9 1
@<TRIPOS>ALT_TYPE
CGenFF_4.0_ALT_TYPE_SET
CGenFF_4.0 1 CG2R51 2 CG2R51 3 CG2R51 4 CG2R51 5 OG2R50 6 HGR51 7 HGR51 8 HGR52 9 HGR52
@<TRIPOS>MOLECULE
furan
 9 9 0 0 0
****
USER_CHARGES
INVALID_CHARGES
Pose:   9 Cluster:   9 Fr_nu: 134384 TotEn:    -8.66
@<TRIPOS>ATOM
      1 C1        -65.0311   -8.1317  -43.7867 C.2    1 LIG      -0.26000
      2 C2        -64.6258   -7.9100  -45.1245 C.2    1 LIG      -0.26000
      3 C3        -66.1492   -7.3543  -43.5925 C.2    1 LIG       0.09300
      4 C4        -65.5251   -7.0131  -45.6525 C.2    1 LIG       0.09300
      5 O1        -66.4570   -6.6695  -44.7251 O.3    1 LIG      -0.29200
      6 H1        -64.5662   -8.7769  -43.0553 H      1 LIG       0.17500
      7 H2        -63.7836   -8.3492  -45.6395 H      1 LIG       0.17500
      8 H3        -66.8067   -7.1871  -42.7519 H      1 LIG       0.13800
      9 H4        -65.6341   -6.5457  -46.6204 H      1 LIG       0.13800
@<TRIPOS>BOND
      1       1       2 1
      2       1       3 2
      3       2       4 2
      4       3       5 1
      5       4       5 1
      6       1       6 1
      7       2       7 1
      8       3       8 1
      9       4       9 1
@<TRIPOS>ALT_TYPE
CGenFF_4.0_ALT_TYPE_SET
CGenFF_4.0 1 CG2R51 2 CG2R51 3 CG2R51 4 CG2R51 5 OG2R50 6 HGR51 7 HGR51 8 HGR52 9 HGR52
@<TRIPOS>MOLECULE
furan
 9 9 0 0 0
****
USER_CHARGES
INVALID_CHARGES
Pose:  10 Cluster:  10 Fr_nu: 2584656 TotEn:    -8.06
@<TRIPOS>ATOM
      1 C1        -83.9303   -4.3182  -46.3048 C.2    1 LIG      -0.26000
      2 C2        -84.1358   -2.9250  -46.1641 C.2    1 LIG      -0.26000
      3 C3        -83.5978   -4.5240  -47.6236 C.2    1 LIG       0.09300
      4 C4        -83.9140   -2.3787  -47.4069 C.2    1 LIG       0.09300
      5 O1        -83.5855   -3.3468  -48.3021 O.3    1 LIG      -0.29200
      6 H1        -84.0146   -5.0775  -45.5408 H      1 LIG       0.17500
      7 H2        -84.4109   -2.3863  -45.2688 H      1 LIG       0.17500
      8 H3        -83.3527   -5.4011  -48.2047 H      1 LIG       0.13800
      9 H4        -83.9475   -1.3722  -47.7978 H      1 LIG       0.13800
@<TRIPOS>BOND
      1       1       2 1
      2       1       3 2
      3       2       4 2
      4       3       5 1
      5       4       5 1
      6       1       6 1
      7       2       7 1
      8       3       8 1
      9       4       9 1
@<TRIPOS>ALT_TYPE
CGenFF_4.0_ALT_TYPE_SET
CGenFF_4.0 1 CG2R51 2 CG2R51 3 CG2R51 4 CG2R51 5 OG2R50 6 HGR51 7 HGR51 8 HGR52 9 HGR52
@<TRIPOS>MOLECULE
pyrimidine
 10 10 0 0 0
****
USER_CHARGES
INVALID_CHARGES
Pose:   1 Cluster:   1 Fr_nu: 3640332 TotEn:   -17.86
@<TRIPOS>ATOM
      1 C1        -73.1661  -10.1276  -43.2402 C.ar   1 LIG      -0.13100
      2 C2        -72.0026   -9.9568  -43.9624 C.ar   1 LIG       0.28900
      3 C3        -73.6517  -11.4181  -43.1868 C.ar   1 LIG       0.28900
      4 C4        -71.9278  -12.1732  -44.4614 C.ar   1 LIG       0.50700
      5 N1        -71.3545  -10.9613  -44.5880 N.ar   1 LIG      -0.71900
      6 N2        -73.0560  -12.4687  -43.7880 N.ar   1 LIG      -0.71900
      7 H1        -73.6651   -9.3034  -42.7483 H      1 LIG       0.11500
      8 H2        -71.5458   -8.9781  -44.0608 H      1 LIG       0.11400
      9 H3        -74.5612  -11.6498  -42.6431 H      1 LIG       0.11400
     10 H4        -71.4290  -12.9984  -44.9548 H      1 LIG       0.14100
@<TRIPOS>BOND
      1       1       2 ar
      2       1       3 ar
      3       2       5 ar
      4       3       6 ar
      5       4       5 ar
      6       4       6 ar
      7       1       7 1
      8       2       8 1
      9       3       9 1
     10       4      10 1
@<TRIPOS>ALT_TYPE
CGenFF_4.0_ALT_TYPE_SET
CGenFF_4.0 1 CG2R61 2 CG2R61 3 CG2R61 4 CG2R64 5 NG2R62 6 NG2R62 7 HGR61 8 HGR62 9 HGR62 10 HGR62
@<TRIPOS>MOLECULE
pyrimidine
 10 10 0 0 0
****
USER_CHARGES
INVALID_CHARGES
Pose:   2 Cluster:   2 Fr_nu: 2221848 TotEn:   -15.24
@<TRIPOS>ATOM
      1 C1        -75.5981  -27.1089  -46.0866 C.ar   1 LIG      -0.13100
      2 C2        -75.6155  -28.4793  -45.9249 C.ar   1 LIG       0.28900
      3 C3        -74.4513  -26.4718  -45.6587 C.ar   1 LIG       0.28900
      4 C4        -73.5349  -28.4482  -45.0100 C.ar   1 LIG       0.50700
      5 N1        -74.5975  -29.1837  -45.3884 N.ar   1 LIG      -0.71900
      6 N2        -73.3966  -27.1126  -45.1136 N.ar   1 LIG      -0.71900
      7 H1        -76.4293  -26.5693  -46.5202 H      1 LIG       0.11500
      8 H2        -76.4745  -29.0662  -46.2316 H      1 LIG       0.11400
      9 H3        -74.3460  -25.3957  -45.7444 H      1 LIG       0.11400
     10 H4        -72.7029  -28.9881  -44.5748 H      1 LIG       0.14100
@<TRIPOS>BOND
      1       1       2 ar
      2       1       3 ar
      3       2       5 ar
      4       3       6 ar
      5       4       5 ar
      6       4       6 ar
      7       1       7 1
      8       2       8 1
      9       3       9 1
     10       4      10 1
@<TRIPOS>ALT_TYPE
CGenFF_4.0_ALT_TYPE_SET
CGenFF_4.0 1 CG2R61 2 CG2R61 3 CG2R61 4 CG2R64 5 NG2R62 6 NG2R62 7 HGR61 8 HGR62 9 HGR62 10 HGR62
@<TRIPOS>MOLECULE
pyrimidine
 10 10 0 0 0
****
USER_CHARGES
INVALID_CHARGES
Pose:   3 Cluster:   3 Fr_nu: 1071092 TotEn:   -14.19
@<TRIPOS>ATOM
      1 C1        -65.0827   -7.8944  -43.6792 C.ar   1 LIG      -0.13100
      2 C2        -66.3729   -7.4144  -43.7758 C.ar   1 LIG       0.28900
      3 C3        -64.4622   -8.1843  -44.8771 C.ar   1 LIG       0.28900
      4 C4        -66.3059   -7.5470  -46.0440 C.ar   1 LIG       0.50700
      5 N1        -67.0175   -7.2278  -44.9463 N.ar   1 LIG      -0.71900
      6 N2        -65.0463   -8.0221  -46.0824 N.ar   1 LIG      -0.71900
      7 H1        -64.5899   -8.0345  -42.7264 H      1 LIG       0.11500
      8 H2        -66.9410   -7.1593  -42.8878 H      1 LIG       0.11400
      9 H3        -63.4477   -8.5671  -44.9016 H      1 LIG       0.11400
     10 H4        -66.7995   -7.4078  -46.9981 H      1 LIG       0.14100
@<TRIPOS>BOND
      1       1       2 ar
      2       1       3 ar
      3       2       5 ar
      4       3       6 ar
      5       4       5 ar
      6       4       6 ar
      7       1       7 1
      8       2       8 1
      9       3       9 1
     10       4      10 1
@<TRIPOS>ALT_TYPE
CGenFF_4.0_ALT_TYPE_SET
CGenFF_4.0 1 CG2R61 2 CG2R61 3 CG2R61 4 CG2R64 5 NG2R62 6 NG2R62 7 HGR61 8 HGR62 9 HGR62 10 HGR62
@<TRIPOS>MOLECULE
pyrimidine
 10 10 0 0 0
****
USER_CHARGES
INVALID_CHARGES
Pose:   4 Cluster:   4 Fr_nu:  38585 TotEn:   -13.92
@<TRIPOS>ATOM
      1 C1        -67.1152   -6.3248  -45.0565 C.ar   1 LIG      -0.13100
      2 C2        -67.2807   -7.2473  -44.0436 C.ar   1 LIG       0.28900
      3 C3        -65.8348   -6.2124  -45.5584 C.ar   1 LIG       0.28900
      4 C4        -65.0784   -7.8047  -44.1234 C.ar   1 LIG       0.50700
      5 N1        -66.2804   -8.0070  -43.5510 N.ar   1 LIG      -0.71900
      6 N2        -64.7888   -6.9392  -45.1137 N.ar   1 LIG      -0.71900
      7 H1        -67.9358   -5.7284  -45.4324 H      1 LIG       0.11500
      8 H2        -68.2514   -7.4055  -43.5864 H      1 LIG       0.11400
      9 H3        -65.6076   -5.5131  -46.3558 H      1 LIG       0.11400
     10 H4        -64.2565   -8.4009  -43.7464 H      1 LIG       0.14100
@<TRIPOS>BOND
      1       1       2 ar
      2       1       3 ar
      3       2       5 ar
      4       3       6 ar
      5       4       5 ar
      6       4       6 ar
      7       1       7 1
      8       2       8 1
      9       3       9 1
     10       4      10 1
@<TRIPOS>ALT_TYPE
CGenFF_4.0_ALT_TYPE_SET
CGenFF_4.0 1 CG2R61 2 CG2R61 3 CG2R61 4 CG2R64 5 NG2R62 6 NG2R62 7 HGR61 8 HGR62 9 HGR62 10 HGR62
@<TRIPOS>MOLECULE
pyrimidine
 10 10 0 0 0
****
USER_CHARGES
INVALID_CHARGES
Pose:   5 Cluster:   5 Fr_nu: 195459 TotEn:   -13.34
@<TRIPOS>ATOM
      1 C1        -67.6185   -6.2879  -46.0175 C.ar   1 LIG      -0.13100
      2 C2        -67.3279   -6.6725  -44.7244 C.ar   1 LIG       0.28900
      3 C3        -66.9470   -6.9729  -47.0093 C.ar   1 LIG       0.28900
      4 C4        -65.8612   -8.2421  -45.4675 C.ar   1 LIG       0.50700
      5 N1        -66.4513   -7.6494  -44.4121 N.ar   1 LIG      -0.71900
      6 N2        -66.0581   -7.9591  -46.7694 N.ar   1 LIG      -0.71900
      7 H1        -68.3264   -5.5005  -46.2391 H      1 LIG       0.11500
      8 H2        -67.8065   -6.1911  -43.8785 H      1 LIG       0.11400
      9 H3        -67.1095   -6.7402  -48.0562 H      1 LIG       0.11400
     10 H4        -65.1515   -9.0297  -45.2458 H      1 LIG       0.14100
@<TRIPOS>BOND
      1       1       2 ar
      2       1       3 ar
      3       2       5 ar
      4       3       6 ar
      5       4       5 ar
      6       4       6 ar
      7       1       7 1
      8       2       8 1
      9       3       9 1
     10       4      10 1
@<TRIPOS>ALT_TYPE
CGenFF_4.0_ALT_TYPE_SET
CGenFF_4.0 1 CG2R61 2 CG2R61 3 CG2R61 4 CG2R64 5 NG2R62 6 NG2R62 7 HGR61 8 HGR62 9 HGR62 10 HGR62
@<TRIPOS>MOLECULE
pyrimidine
 10 10 0 0 0
****
USER_CHARGES
INVALID_CHARGES
Pose:   6 Cluster:   6 Fr_nu: 161084 TotEn:   -12.79
@<TRIPOS>ATOM
      1 C1        -67.5516   -6.7202  -46.0888 C.ar   1 LIG      -0.13100
      2 C2        -67.9662   -7.5361  -45.0559 C.ar   1 LIG       0.28900
      3 C3        -66.1905   -6.6851  -46.3125 C.ar   1 LIG       0.28900
      4 C4        -65.8223   -8.1466  -44.6109 C.ar   1 LIG       0.50700
      5 N1        -67.1255   -8.2660  -44.2937 N.ar   1 LIG      -0.71900
      6 N2        -65.2936   -7.3880  -45.5901 N.ar   1 LIG      -0.71900
      7 H1        -68.2483   -6.1454  -46.6841 H      1 LIG       0.11500
      8 H2        -69.0174   -7.6278  -44.8052 H      1 LIG       0.11400
      9 H3        -65.7706   -6.0718  -47.1024 H      1 LIG       0.11400
     10 H4        -65.1244   -8.7212  -44.0142 H      1 LIG       0.14100
@<TRIPOS>BOND
      1       1       2 ar
      2       1       3 ar
      3       2       5 ar
      4       3       6 ar
      5       4       5 ar
      6       4       6 ar
      7       1       7 1
      8       2       8 1
      9       3       9 1
     10       4      10 1
@<TRIPOS>ALT_TYPE
CGenFF_4.0_ALT_TYPE_SET
CGenFF_4.0 1 CG2R61 2 CG2R61 3 CG2R61 4 CG2R64 5 NG2R62 6 NG2R62 7 HGR61 8 HGR62 9 HGR62 10 HGR62
@<TRIPOS>MOLECULE
pyrimidine
 10 10 0 0 0
****
USER_CHARGES
INVALID_CHARGES
Pose:   7 Cluster:   7 Fr_nu:   2998 TotEn:   -11.78
@<TRIPOS>ATOM
      1 C1        -53.5224    4.4579  -32.4433 C.ar   1 LIG      -0.13100
      2 C2        -54.2789    4.7601  -33.5572 C.ar   1 LIG       0.28900
      3 C3        -52.2200    4.9133  -32.4646 C.ar   1 LIG       0.28900
      4 C4        -52.5251    5.8421  -34.5167 C.ar   1 LIG       0.50700
      5 N1        -53.8104    5.4530  -34.6159 N.ar   1 LIG      -0.71900
      6 N2        -51.6863    5.6108  -33.4887 N.ar   1 LIG      -0.71900
      7 H1        -53.9241    3.9001  -31.6080 H      1 LIG       0.11500
      8 H2        -55.3137    4.4438  -33.6312 H      1 LIG       0.11400
      9 H3        -51.5490    4.7235  -31.6338 H      1 LIG       0.11400
     10 H4        -52.1223    6.3996  -35.3534 H      1 LIG       0.14100
@<TRIPOS>BOND
      1       1       2 ar
      2       1       3 ar
      3       2       5 ar
      4       3       6 ar
      5       4       5 ar
      6       4       6 ar
      7       1       7 1
      8       2       8 1
      9       3       9 1
     10       4      10 1
@<TRIPOS>ALT_TYPE
CGenFF_4.0_ALT_TYPE_SET
CGenFF_4.0 1 CG2R61 2 CG2R61 3 CG2R61 4 CG2R64 5 NG2R62 6 NG2R62 7 HGR61 8 HGR62 9 HGR62 10 HGR62
@<TRIPOS>MOLECULE
pyrimidine
 10 10 0 0 0
****
USER_CHARGES
INVALID_CHARGES
Pose:   8 Cluster:   8 Fr_nu:  16284 TotEn:   -11.60
@<TRIPOS>ATOM
      1 C1        -64.9972   -7.8807  -44.9613 C.ar   1 LIG      -0.13100
      2 C2        -65.9607   -7.6707  -45.9268 C.ar   1 LIG       0.28900
      3 C3        -65.4693   -8.2320  -43.7132 C.ar   1 LIG       0.28900
      4 C4        -67.6194   -8.1393  -44.4449 C.ar   1 LIG       0.50700
      5 N1        -67.2855   -7.7918  -45.7023 N.ar   1 LIG      -0.71900
      6 N2        -66.7786   -8.3707  -43.4186 N.ar   1 LIG      -0.71900
      7 H1        -63.9408   -7.7764  -45.1692 H      1 LIG       0.11500
      8 H2        -65.6853   -7.3909  -46.9378 H      1 LIG       0.11400
      9 H3        -64.7872   -8.4167  -42.8904 H      1 LIG       0.11400
     10 H4        -68.6772   -8.2427  -44.2361 H      1 LIG       0.14100
@<TRIPOS>BOND
      1       1       2 ar
      2       1       3 ar
      3       2       5 ar
      4       3       6 ar
      5       4       5 ar
      6       4       6 ar
      7       1       7 1
      8       2       8 1
      9       3       9 1
     10       4      10 1
@<TRIPOS>ALT_TYPE
CGenFF_4.0_ALT_TYPE_SET
CGenFF_4.0 1 CG2R61 2 CG2R61 3 CG2R61 4 CG2R64 5 NG2R62 6 NG2R62 7 HGR61 8 HGR62 9 HGR62 10 HGR62
@<TRIPOS>MOLECULE
pyrimidine
 10 10 0 0 0
****
USER_CHARGES
INVALID_CHARGES
Pose:   9 Cluster:   9 Fr_nu: 160603 TotEn:   -11.47
@<TRIPOS>ATOM
      1 C1        -69.0087   -5.5397  -46.1064 C.ar   1 LIG      -0.13100
      2 C2        -67.8341   -5.0546  -45.5683 C.ar   1 LIG       0.28900
      3 C3        -68.8684   -6.5637  -47.0206 C.ar   1 LIG       0.28900
      4 C4        -66.6070   -6.5244  -46.7934 C.ar   1 LIG       0.50700
      5 N1        -66.6115   -5.5254  -45.8904 N.ar   1 LIG      -0.71900
      6 N2        -67.6785   -7.0822  -47.3889 N.ar   1 LIG      -0.71900
      7 H1        -69.9762   -5.1429  -45.8298 H      1 LIG       0.11500
      8 H2        -67.8443   -4.2496  -44.8415 H      1 LIG       0.11400
      9 H3        -69.7351   -7.0086  -47.4973 H      1 LIG       0.11400
     10 H4        -65.6382   -6.9211  -47.0714 H      1 LIG       0.14100
@<TRIPOS>BOND
      1       1       2 ar
      2       1       3 ar
      3       2       5 ar
      4       3       6 ar
      5       4       5 ar
      6       4       6 ar
      7       1       7 1
      8       2       8 1
      9       3       9 1
     10       4      10 1
@<TRIPOS>ALT_TYPE
CGenFF_4.0_ALT_TYPE_SET
CGenFF_4.0 1 CG2R61 2 CG2R61 3 CG2R61 4 CG2R64 5 NG2R62 6 NG2R62 7 HGR61 8 HGR62 9 HGR62 10 HGR62
@<TRIPOS>MOLECULE
pyrimidine
 10 10 0 0 0
****
USER_CHARGES
INVALID_CHARGES
Pose:  10 Cluster:  10 Fr_nu:   4128 TotEn:   -11.25
@<TRIPOS>ATOM
      1 C1        -54.0715    4.6607  -32.9879 C.ar   1 LIG      -0.13100
      2 C2        -54.9354    5.5841  -33.5405 C.ar   1 LIG       0.28900
      3 C3        -53.5154    3.7593  -33.8724 C.ar   1 LIG       0.28900
      4 C4        -54.6333    4.7011  -35.6132 C.ar   1 LIG       0.50700
      5 N1        -55.2399    5.6332  -34.8540 N.ar   1 LIG      -0.71900
      6 N2        -53.7752    3.7505  -35.1963 N.ar   1 LIG      -0.71900
      7 H1        -53.8452    4.6443  -31.9302 H      1 LIG       0.11500
      8 H2        -55.4210    6.3324  -32.9236 H      1 LIG       0.11400
      9 H3        -52.8252    2.9957  -33.5306 H      1 LIG       0.11400
     10 H4        -54.8606    4.7166  -36.6721 H      1 LIG       0.14100
@<TRIPOS>BOND
      1       1       2 ar
      2       1       3 ar
      3       2       5 ar
      4       3       6 ar
      5       4       5 ar
      6       4       6 ar
      7       1       7 1
      8       2       8 1
      9       3       9 1
     10       4      10 1
@<TRIPOS>ALT_TYPE
CGenFF_4.0_ALT_TYPE_SET
CGenFF_4.0 1 CG2R61 2 CG2R61 3 CG2R61 4 CG2R64 5 NG2R62 6 NG2R62 7 HGR61 8 HGR62 9 HGR62 10 HGR62
@<TRIPOS>MOLECULE
pyrimidine
 10 10 0 0 0
****
USER_CHARGES
INVALID_CHARGES
Pose:  11 Cluster:  11 Fr_nu: 158577 TotEn:   -10.65
@<TRIPOS>ATOM
      1 C1        -66.2475   -7.3075  -46.8555 C.ar   1 LIG      -0.13100
      2 C2        -66.9009   -7.8867  -45.7868 C.ar   1 LIG       0.28900
      3 C3        -64.8700   -7.3830  -46.8252 C.ar   1 LIG       0.28900
      4 C4        -64.9246   -8.5036  -44.8483 C.ar   1 LIG       0.50700
      5 N1        -66.2684   -8.4955  -44.7622 N.ar   1 LIG      -0.71900
      6 N2        -64.1733   -7.9757  -45.8335 N.ar   1 LIG      -0.71900
      7 H1        -66.7804   -6.8255  -47.6641 H      1 LIG       0.11500
      8 H2        -67.9835   -7.8767  -45.7231 H      1 LIG       0.11400
      9 H3        -64.2703   -6.9555  -47.6214 H      1 LIG       0.11400
     10 H4        -64.3907   -8.9852  -44.0382 H      1 LIG       0.14100
@<TRIPOS>BOND
      1       1       2 ar
      2       1       3 ar
      3       2       5 ar
      4       3       6 ar
      5       4       5 ar
      6       4       6 ar
      7       1       7 1
      8       2       8 1
      9       3       9 1
     10       4      10 1
@<TRIPOS>ALT_TYPE
CGenFF_4.0_ALT_TYPE_SET
CGenFF_4.0 1 CG2R61 2 CG2R61 3 CG2R61 4 CG2R64 5 NG2R62 6 NG2R62 7 HGR61 8 HGR62 9 HGR62 10 HGR62
@<TRIPOS>MOLECULE
pyrimidine
 10 10 0 0 0
****
USER_CHARGES
INVALID_CHARGES
Pose:  12 Cluster:  12 Fr_nu:  69877 TotEn:   -10.43
@<TRIPOS>ATOM
      1 C1        -66.0891   -7.0502  -44.2462 C.ar   1 LIG      -0.13100
      2 C2        -67.1672   -6.4369  -44.8513 C.ar   1 LIG       0.28900
      3 C3        -65.1064   -7.5082  -45.0997 C.ar   1 LIG       0.28900
      4 C4        -66.2629   -6.7665  -46.9106 C.ar   1 LIG       0.50700
      5 N1        -67.2870   -6.2775  -46.1856 N.ar   1 LIG      -0.71900
      6 N2        -65.1610   -7.3828  -46.4420 N.ar   1 LIG      -0.71900
      7 H1        -66.0191   -7.1646  -43.1728 H      1 LIG       0.11500
      8 H2        -67.9891   -6.0453  -44.2618 H      1 LIG       0.11400
      9 H3        -64.2213   -8.0042  -44.7163 H      1 LIG       0.11400
     10 H4        -66.3333   -6.6530  -47.9854 H      1 LIG       0.14100
@<TRIPOS>BOND
      1       1       2 ar
      2       1       3 ar
      3       2       5 ar
      4       3       6 ar
      5       4       5 ar
      6       4       6 ar
      7       1       7 1
      8       2       8 1
      9       3       9 1
     10       4      10 1
@<TRIPOS>ALT_TYPE
CGenFF_4.0_ALT_TYPE_SET
CGenFF_4.0 1 CG2R61 2 CG2R61 3 CG2R61 4 CG2R64 5 NG2R62 6 NG2R62 7 HGR61 8 HGR62 9 HGR62 10 HGR62
@<TRIPOS>MOLECULE
pyrimidine
 10 10 0 0 0
****
USER_CHARGES
INVALID_CHARGES
Pose:  13 Cluster:  13 Fr_nu: 559485 TotEn:    -8.96
@<TRIPOS>ATOM
      1 C1        -66.2158   -6.8045  -47.5056 C.ar   1 LIG      -0.13100
      2 C2        -67.5133   -6.6803  -47.0521 C.ar   1 LIG       0.28900
      3 C3        -65.2728   -7.1015  -46.5431 C.ar   1 LIG       0.28900
      4 C4        -66.8630   -7.1206  -44.9190 C.ar   1 LIG       0.50700
      5 N1        -67.8737   -6.8324  -45.7609 N.ar   1 LIG      -0.71900
      6 N2        -65.5622   -7.2669  -45.2358 N.ar   1 LIG      -0.71900
      7 H1        -65.9551   -6.6770  -48.5477 H      1 LIG       0.11500
      8 H2        -68.3230   -6.4478  -47.7352 H      1 LIG       0.11400
      9 H3        -64.2265   -7.2177  -46.8044 H      1 LIG       0.11400
     10 H4        -67.1237   -7.2472  -43.8753 H      1 LIG       0.14100
@<TRIPOS>BOND
      1       1       2 ar
      2       1       3 ar
      3       2       5 ar
      4       3       6 ar
      5       4       5 ar
      6       4       6 ar
      7       1       7 1
      8       2       8 1
      9       3       9 1
     10       4      10 1
@<TRIPOS>ALT_TYPE
CGenFF_4.0_ALT_TYPE_SET
CGenFF_4.0 1 CG2R61 2 CG2R61 3 CG2R61 4 CG2R64 5 NG2R62 6 NG2R62 7 HGR61 8 HGR62 9 HGR62 10 HGR62
@<TRIPOS>MOLECULE
pyrimidine
 10 10 0 0 0
****
USER_CHARGES
INVALID_CHARGES
Pose:  14 Cluster:  14 Fr_nu: 113643 TotEn:    -8.82
@<TRIPOS>ATOM
      1 C1        -64.3534   -7.7961  -45.9199 C.ar   1 LIG      -0.13100
      2 C2        -65.2374   -7.1026  -46.7212 C.ar   1 LIG       0.28900
      3 C3        -64.7875   -8.0534  -44.6356 C.ar   1 LIG       0.28900
      4 C4        -66.7612   -6.9999  -45.0376 C.ar   1 LIG       0.50700
      5 N1        -66.4539   -6.6877  -46.3110 N.ar   1 LIG      -0.71900
      6 N2        -65.9897   -7.6685  -44.1593 N.ar   1 LIG      -0.71900
      7 H1        -63.3833   -8.1168  -46.2752 H      1 LIG       0.11500
      8 H2        -64.9839   -6.8541  -47.7461 H      1 LIG       0.11400
      9 H3        -64.1614   -8.5921  -43.9325 H      1 LIG       0.11400
     10 H4        -67.7320   -6.6779  -44.6812 H      1 LIG       0.14100
@<TRIPOS>BOND
      1       1       2 ar
      2       1       3 ar
      3       2       5 ar
      4       3       6 ar
      5       4       5 ar
      6       4       6 ar
      7       1       7 1
      8       2       8 1
      9       3       9 1
     10       4      10 1
@<TRIPOS>ALT_TYPE
CGenFF_4.0_ALT_TYPE_SET
CGenFF_4.0 1 CG2R61 2 CG2R61 3 CG2R61 4 CG2R64 5 NG2R62 6 NG2R62 7 HGR61 8 HGR62 9 HGR62 10 HGR62
@<TRIPOS>MOLECULE
pyrimidine
 10 10 0 0 0
****
USER_CHARGES
INVALID_CHARGES
Pose:  15 Cluster:  15 Fr_nu: 733030 TotEn:    -8.11
@<TRIPOS>ATOM
      1 C1        -64.8307   -7.5313  -44.7316 C.ar   1 LIG      -0.13100
      2 C2        -65.1489   -6.4933  -45.5835 C.ar   1 LIG       0.28900
      3 C3        -65.8671   -8.0032  -43.9523 C.ar   1 LIG       0.28900
      4 C4        -67.3052   -6.4974  -44.8643 C.ar   1 LIG       0.50700
      5 N1        -66.3804   -5.9502  -45.6760 N.ar   1 LIG      -0.71900
      6 N2        -67.1214   -7.5077  -43.9930 N.ar   1 LIG      -0.71900
      7 H1        -63.8338   -7.9478  -44.6780 H      1 LIG       0.11500
      8 H2        -64.3994   -6.0567  -46.2347 H      1 LIG       0.11400
      9 H3        -65.7128   -8.8169  -43.2520 H      1 LIG       0.11400
     10 H4        -68.3032   -6.0798  -44.9170 H      1 LIG       0.14100
@<TRIPOS>BOND
      1       1       2 ar
      2       1       3 ar
      3       2       5 ar
      4       3       6 ar
      5       4       5 ar
      6       4       6 ar
      7       1       7 1
      8       2       8 1
      9       3       9 1
     10       4      10 1
@<TRIPOS>ALT_TYPE
CGenFF_4.0_ALT_TYPE_SET
CGenFF_4.0 1 CG2R61 2 CG2R61 3 CG2R61 4 CG2R64 5 NG2R62 6 NG2R62 7 HGR61 8 HGR62 9 HGR62 10 HGR62
@<TRIPOS>MOLECULE
pyrimidine
 10 10 0 0 0
****
USER_CHARGES
INVALID_CHARGES
Pose:  16 Cluster:  16 Fr_nu:  76420 TotEn:    -7.56
@<TRIPOS>ATOM
      1 C1        -66.2596   -7.0117  -47.0719 C.ar   1 LIG      -0.13100
      2 C2        -66.4148   -8.1332  -46.2829 C.ar   1 LIG       0.28900
      3 C3        -66.5386   -5.8073  -46.4590 C.ar   1 LIG       0.28900
      4 C4        -67.0525   -6.8601  -44.5110 C.ar   1 LIG       0.50700
      5 N1        -66.8111   -8.0938  -44.9938 N.ar   1 LIG      -0.71900
      6 N2        -66.9390   -5.6942  -45.1756 N.ar   1 LIG      -0.71900
      7 H1        -65.9403   -7.0727  -48.1036 H      1 LIG       0.11500
      8 H2        -66.2190   -9.1242  -46.6777 H      1 LIG       0.11400
      9 H3        -66.4458   -4.8716  -46.9996 H      1 LIG       0.11400
     10 H4        -67.3733   -6.7988  -43.4783 H      1 LIG       0.14100
@<TRIPOS>BOND
      1       1       2 ar
      2       1       3 ar
      3       2       5 ar
      4       3       6 ar
      5       4       5 ar
      6       4       6 ar
      7       1       7 1
      8       2       8 1
      9       3       9 1
     10       4      10 1
@<TRIPOS>ALT_TYPE
CGenFF_4.0_ALT_TYPE_SET
CGenFF_4.0 1 CG2R61 2 CG2R61 3 CG2R61 4 CG2R64 5 NG2R62 6 NG2R62 7 HGR61 8 HGR62 9 HGR62 10 HGR62
@<TRIPOS>MOLECULE
pyrimidine
 10 10 0 0 0
****
USER_CHARGES
INVALID_CHARGES
Pose:  17 Cluster:  17 Fr_nu: 3027252 TotEn:    -4.95
@<TRIPOS>ATOM
      1 C1        -84.1384   -3.0669  -46.0642 C.ar   1 LIG      -0.13100
      2 C2        -83.8198   -2.6256  -47.3324 C.ar   1 LIG       0.28900
      3 C3        -84.0869   -4.4331  -45.8770 C.ar   1 LIG       0.28900
      4 C4        -83.4623   -4.7565  -48.0385 C.ar   1 LIG       0.50700
      5 N1        -83.4760   -3.4458  -48.3470 N.ar   1 LIG      -0.71900
      6 N2        -83.7517   -5.3104  -46.8456 N.ar   1 LIG      -0.71900
      7 H1        -84.4109   -2.3863  -45.2688 H      1 LIG       0.11500
      8 H2        -83.8328   -1.5685  -47.5747 H      1 LIG       0.11400
      9 H3        -84.3216   -4.8734  -44.9140 H      1 LIG       0.11400
     10 H4        -83.1905   -5.4383  -48.8351 H      1 LIG       0.14100
@<TRIPOS>BOND
      1       1       2 ar
      2       1       3 ar
      3       2       5 ar
      4       3       6 ar
      5       4       5 ar
      6       4       6 ar
      7       1       7 1
      8       2       8 1
      9       3       9 1
     10       4      10 1
@<TRIPOS>ALT_TYPE
CGenFF_4.0_ALT_TYPE_SET
CGenFF_4.0 1 CG2R61 2 CG2R61 3 CG2R61 4 CG2R64 5 NG2R62 6 NG2R62 7 HGR61 8 HGR62 9 HGR62 10 HGR62
@<TRIPOS>MOLECULE
pyrimidine
 10 10 0 0 0
****
USER_CHARGES
INVALID_CHARGES
Pose:  18 Cluster:  18 Fr_nu: 841652 TotEn:    -3.12
@<TRIPOS>ATOM
      1 C1        -53.4631  -24.5774  -25.4886 C.ar   1 LIG      -0.13100
      2 C2        -54.7659  -24.6865  -25.0467 C.ar   1 LIG       0.28900
      3 C3        -52.5337  -24.2341  -24.5283 C.ar   1 LIG       0.28900
      4 C4        -54.1447  -24.1497  -22.9270 C.ar   1 LIG       0.50700
      5 N1        -55.1435  -24.4788  -23.7682 N.ar   1 LIG      -0.71900
      6 N2        -52.8406  -24.0119  -23.2335 N.ar   1 LIG      -0.71900
      7 H1        -53.1885  -24.7496  -26.5207 H      1 LIG       0.11500
      8 H2        -55.5660  -24.9518  -25.7292 H      1 LIG       0.11400
      9 H3        -51.4847  -24.1241  -24.7814 H      1 LIG       0.11400
     10 H4        -54.4196  -23.9762  -21.8938 H      1 LIG       0.14100
@<TRIPOS>BOND
      1       1       2 ar
      2       1       3 ar
      3       2       5 ar
      4       3       6 ar
      5       4       5 ar
      6       4       6 ar
      7       1       7 1
      8       2       8 1
      9       3       9 1
     10       4      10 1
@<TRIPOS>ALT_TYPE
CGenFF_4.0_ALT_TYPE_SET
CGenFF_4.0 1 CG2R61 2 CG2R61 3 CG2R61 4 CG2R64 5 NG2R62 6 NG2R62 7 HGR61 8 HGR62 9 HGR62 10 HGR62
@<TRIPOS>MOLECULE
pyrimidine
 10 10 0 0 0
****
USER_CHARGES
INVALID_CHARGES
Pose:  19 Cluster:  19 Fr_nu: 2033782 TotEn:    -0.36
@<TRIPOS>ATOM
      1 C1        -83.1155   -3.8759  -46.6086 C.ar   1 LIG      -0.13100
      2 C2        -83.3258   -4.0378  -47.9629 C.ar   1 LIG       0.28900
      3 C3        -83.5369   -2.6737  -46.0785 C.ar   1 LIG       0.28900
      4 C4        -84.2697   -1.9754  -48.1137 C.ar   1 LIG       0.50700
      5 N1        -83.9022   -3.1047  -48.7486 N.ar   1 LIG      -0.71900
      6 N2        -84.1198   -1.6974  -46.8045 N.ar   1 LIG      -0.71900
      7 H1        -82.6503   -4.6416  -46.0023 H      1 LIG       0.11500
      8 H2        -83.0274   -4.9497  -48.4686 H      1 LIG       0.11400
      9 H3        -83.4130   -2.4554  -45.0233 H      1 LIG       0.11400
     10 H4        -84.7344   -1.2082  -48.7209 H      1 LIG       0.14100
@<TRIPOS>BOND
      1       1       2 ar
      2       1       3 ar
      3       2       5 ar
      4       3       6 ar
      5       4       5 ar
      6       4       6 ar
      7       1       7 1
      8       2       8 1
      9       3       9 1
     10       4      10 1
@<TRIPOS>ALT_TYPE
CGenFF_4.0_ALT_TYPE_SET
CGenFF_4.0 1 CG2R61 2 CG2R61 3 CG2R61 4 CG2R64 5 NG2R62 6 NG2R62 7 HGR61 8 HGR62 9 HGR62 10 HGR62
@<TRIPOS>MOLECULE
naphtalene
 18 19 0 0 0
****
USER_CHARGES
INVALID_CHARGES
Pose:   1 Cluster:   1 Fr_nu:  23487 TotEn:   -16.58
@<TRIPOS>ATOM
      1 C1        -69.7216   -7.4687  -45.2892 C.ar   1 LIG      -0.11500
      2 C2        -69.3250   -6.8217  -46.4558 C.ar   1 LIG      -0.11500
      3 C3        -65.0660   -8.3931  -44.2195 C.ar   1 LIG      -0.11500
      4 C4        -64.6696   -7.7461  -45.3862 C.ar   1 LIG      -0.11500
      5 C5        -68.7650   -8.0229  -44.4381 C.ar   1 LIG      -0.11700
      6 C6        -67.9705   -6.7263  -46.7759 C.ar   1 LIG      -0.11700
      7 C7        -66.4207   -8.4884  -43.8994 C.ar   1 LIG      -0.11700
      8 C8        -65.6260   -7.1919  -46.2373 C.ar   1 LIG      -0.11700
      9 C9        -67.3971   -7.9364  -44.7445 C.ar   1 LIG       0.00400
     10 C10       -66.9939   -7.2785  -45.9309 C.ar   1 LIG       0.00400
     11 H1        -70.7762   -7.5431  -45.0408 H      1 LIG       0.11500
     12 H2        -70.0704   -6.3903  -47.1175 H      1 LIG       0.11500
     13 H3        -64.3209   -8.8247  -43.5571 H      1 LIG       0.11500
     14 H4        -63.6149   -7.6733  -45.6347 H      1 LIG       0.11500
     15 H5        -69.0979   -8.5244  -43.5317 H      1 LIG       0.11500
     16 H6        -67.6832   -6.2157  -47.6927 H      1 LIG       0.11500
     17 H7        -66.7076   -8.9984  -42.9822 H      1 LIG       0.11500
     18 H8        -65.2934   -6.6910  -47.1442 H      1 LIG       0.11500
@<TRIPOS>BOND
      1       1       2 ar
      2       1       5 ar
      3       2       6 ar
      4       3       4 ar
      5       3       7 ar
      6       4       8 ar
      7       5       9 ar
      8       6      10 ar
      9       7       9 ar
     10       8      10 ar
     11       9      10 ar
     12       1      11 1
     13       2      12 1
     14       3      13 1
     15       4      14 1
     16       5      15 1
     17       6      16 1
     18       7      17 1
     19       8      18 1
@<TRIPOS>ALT_TYPE
CGenFF_4.0_ALT_TYPE_SET
CGenFF_4.0 1 CG2R61 2 CG2R61 3 CG2R61 4 CG2R61 5 CG2R61 6 CG2R61 7 CG2R61 8 CG2R61 9 CG2R61 10 CG2R61 11 HGR61 12 HGR61 13 HGR61 14 HGR61 15 HGR61 16 HGR61 17 HGR61 18 HGR61
@<TRIPOS>MOLECULE
naphtalene
 18 19 0 0 0
****
USER_CHARGES
INVALID_CHARGES
Pose:   2 Cluster:   2 Fr_nu:  15858 TotEn:   -14.01
@<TRIPOS>ATOM
      1 C1        -71.7396  -27.9598  -41.0794 C.ar   1 LIG      -0.11500
      2 C2        -70.4639  -27.5887  -40.6649 C.ar   1 LIG      -0.11500
      3 C3        -71.8537  -24.1660  -44.1236 C.ar   1 LIG      -0.11500
      4 C4        -70.5781  -23.7950  -43.7090 C.ar   1 LIG      -0.11500
      5 C5        -72.4082  -27.2043  -42.0431 C.ar   1 LIG      -0.11700
      6 C6        -69.8519  -26.4609  -41.2124 C.ar   1 LIG      -0.11700
      7 C7        -72.4657  -25.2939  -43.5761 C.ar   1 LIG      -0.11700
      8 C8        -69.9094  -24.5504  -42.7452 C.ar   1 LIG      -0.11700
      9 C9        -71.8074  -26.0660  -42.6050 C.ar   1 LIG       0.00400
     10 C10       -70.5102  -25.6887  -42.1834 C.ar   1 LIG       0.00400
     11 H1        -72.2157  -28.8376  -40.6525 H      1 LIG       0.11500
     12 H2        -69.9441  -28.1777  -39.9148 H      1 LIG       0.11500
     13 H3        -72.3741  -23.5774  -44.8739 H      1 LIG       0.11500
     14 H4        -70.1030  -22.9163  -44.1352 H      1 LIG       0.11500
     15 H5        -73.4049  -27.5128  -42.3518 H      1 LIG       0.11500
     16 H6        -68.8541  -26.1897  -40.8739 H      1 LIG       0.11500
     17 H7        -73.4632  -25.5654  -43.9153 H      1 LIG       0.11500
     18 H8        -68.9129  -24.2416  -42.4358 H      1 LIG       0.11500
@<TRIPOS>BOND
      1       1       2 ar
      2       1       5 ar
      3       2       6 ar
      4       3       4 ar
      5       3       7 ar
      6       4       8 ar
      7       5       9 ar
      8       6      10 ar
      9       7       9 ar
     10       8      10 ar
     11       9      10 ar
     12       1      11 1
     13       2      12 1
     14       3      13 1
     15       4      14 1
     16       5      15 1
     17       6      16 1
     18       7      17 1
     19       8      18 1
@<TRIPOS>ALT_TYPE
CGenFF_4.0_ALT_TYPE_SET
CGenFF_4.0 1 CG2R61 2 CG2R61 3 CG2R61 4 CG2R61 5 CG2R61 6 CG2R61 7 CG2R61 8 CG2R61 9 CG2R61 10 CG2R61 11 HGR61 12 HGR61 13 HGR61 14 HGR61 15 HGR61 16 HGR61 17 HGR61 18 HGR61
@<TRIPOS>MOLECULE
naphtalene
 18 19 0 0 0
****
USER_CHARGES
INVALID_CHARGES
Pose:   3 Cluster:   3 Fr_nu: 351710 TotEn:   -13.12
@<TRIPOS>ATOM
      1 C1        -66.6784   -6.0619  -45.4615 C.ar   1 LIG      -0.11500
      2 C2        -66.5903   -6.8305  -44.3046 C.ar   1 LIG      -0.11500
      3 C3        -71.2100   -7.6769  -46.1891 C.ar   1 LIG      -0.11500
      4 C4        -71.1218   -8.4454  -45.0322 C.ar   1 LIG      -0.11500
      5 C5        -67.8475   -6.0770  -46.2228 C.ar   1 LIG      -0.11700
      6 C6        -67.6708   -7.6171  -43.9045 C.ar   1 LIG      -0.11700
      7 C7        -70.1294   -6.8902  -46.5891 C.ar   1 LIG      -0.11700
      8 C8        -69.9527   -8.4305  -44.2709 C.ar   1 LIG      -0.11700
      9 C9        -68.9450   -6.8630  -45.8350 C.ar   1 LIG       0.00400
     10 C10       -68.8553   -7.6445  -44.6586 C.ar   1 LIG       0.00400
     11 H1        -65.8367   -5.4502  -45.7728 H      1 LIG       0.11500
     12 H2        -65.6798   -6.8179  -43.7125 H      1 LIG       0.11500
     13 H3        -72.1204   -7.6890  -46.7816 H      1 LIG       0.11500
     14 H4        -71.9632   -9.0580  -44.7221 H      1 LIG       0.11500
     15 H5        -67.8938   -5.4687  -47.1237 H      1 LIG       0.11500
     16 H6        -67.5800   -8.2095  -42.9964 H      1 LIG       0.11500
     17 H7        -70.2207   -6.2972  -47.4968 H      1 LIG       0.11500
     18 H8        -69.9059   -9.0394  -43.3703 H      1 LIG       0.11500
@<TRIPOS>BOND
      1       1       2 ar
      2       1       5 ar
      3       2       6 ar
      4       3       4 ar
      5       3       7 ar
      6       4       8 ar
      7       5       9 ar
      8       6      10 ar
      9       7       9 ar
     10       8      10 ar
     11       9      10 ar
     12       1      11 1
     13       2      12 1
     14       3      13 1
     15       4      14 1
     16       5      15 1
     17       6      16 1
     18       7      17 1
     19       8      18 1
@<TRIPOS>ALT_TYPE
CGenFF_4.0_ALT_TYPE_SET
CGenFF_4.0 1 CG2R61 2 CG2R61 3 CG2R61 4 CG2R61 5 CG2R61 6 CG2R61 7 CG2R61 8 CG2R61 9 CG2R61 10 CG2R61 11 HGR61 12 HGR61 13 HGR61 14 HGR61 15 HGR61 16 HGR61 17 HGR61 18 HGR61
@<TRIPOS>MOLECULE
naphtalene
 18 19 0 0 0
****
USER_CHARGES
INVALID_CHARGES
Pose:   4 Cluster:   4 Fr_nu:  14682 TotEn:   -12.36
@<TRIPOS>ATOM
      1 C1        -56.6257   -8.7500  -51.3122 C.ar   1 LIG      -0.11500
      2 C2        -57.1256   -7.4855  -51.0155 C.ar   1 LIG      -0.11500
      3 C3        -52.1412   -6.8948  -51.6601 C.ar   1 LIG      -0.11500
      4 C4        -52.6413   -5.6304  -51.3634 C.ar   1 LIG      -0.11500
      5 C5        -55.2615   -8.9241  -51.5475 C.ar   1 LIG      -0.11700
      6 C6        -56.2637   -6.3904  -50.9528 C.ar   1 LIG      -0.11700
      7 C7        -53.0033   -7.9900  -51.7226 C.ar   1 LIG      -0.11700
      8 C8        -54.0055   -5.4561  -51.1281 C.ar   1 LIG      -0.11700
      9 C9        -54.3792   -7.8330  -51.4887 C.ar   1 LIG       0.00400
     10 C10       -54.8878   -6.5472  -51.1869 C.ar   1 LIG       0.00400
     11 H1        -57.2973   -9.6021  -51.3613 H      1 LIG       0.11500
     12 H2        -58.1877   -7.3511  -50.8322 H      1 LIG       0.11500
     13 H3        -51.0790   -7.0300  -51.8433 H      1 LIG       0.11500
     14 H4        -51.9695   -4.7784  -51.3157 H      1 LIG       0.11500
     15 H5        -54.8928   -9.9215  -51.7781 H      1 LIG       0.11500
     16 H6        -56.6763   -5.4113  -50.7187 H      1 LIG       0.11500
     17 H7        -52.5904   -8.9691  -51.9560 H      1 LIG       0.11500
     18 H8        -54.3745   -4.4586  -50.8982 H      1 LIG       0.11500
@<TRIPOS>BOND
      1       1       2 ar
      2       1       5 ar
      3       2       6 ar
      4       3       4 ar
      5       3       7 ar
      6       4       8 ar
      7       5       9 ar
      8       6      10 ar
      9       7       9 ar
     10       8      10 ar
     11       9      10 ar
     12       1      11 1
     13       2      12 1
     14       3      13 1
     15       4      14 1
     16       5      15 1
     17       6      16 1
     18       7      17 1
     19       8      18 1
@<TRIPOS>ALT_TYPE
CGenFF_4.0_ALT_TYPE_SET
CGenFF_4.0 1 CG2R61 2 CG2R61 3 CG2R61 4 CG2R61 5 CG2R61 6 CG2R61 7 CG2R61 8 CG2R61 9 CG2R61 10 CG2R61 11 HGR61 12 HGR61 13 HGR61 14 HGR61 15 HGR61 16 HGR61 17 HGR61 18 HGR61
@<TRIPOS>MOLECULE
naphtalene
 18 19 0 0 0
****
USER_CHARGES
INVALID_CHARGES
Pose:   5 Cluster:   5 Fr_nu:  57972 TotEn:   -12.22
@<TRIPOS>ATOM
      1 C1        -71.4611  -27.4364  -42.8903 C.ar   1 LIG      -0.11500
      2 C2        -71.8092  -26.1142  -43.1499 C.ar   1 LIG      -0.11500
      3 C3        -74.8776  -28.9479  -46.0073 C.ar   1 LIG      -0.11500
      4 C4        -75.2257  -27.6256  -46.2668 C.ar   1 LIG      -0.11500
      5 C5        -72.1344  -28.4752  -43.5337 C.ar   1 LIG      -0.11700
      6 C6        -72.8319  -25.8256  -44.0539 C.ar   1 LIG      -0.11700
      7 C7        -73.8548  -29.2364  -45.1033 C.ar   1 LIG      -0.11700
      8 C8        -74.5524  -26.5867  -45.6235 C.ar   1 LIG      -0.11700
      9 C9        -73.1664  -28.2032  -44.4466 C.ar   1 LIG       0.00400
     10 C10       -73.5204  -26.8587  -44.7105 C.ar   1 LIG       0.00400
     11 H1        -70.6652  -27.6604  -42.1860 H      1 LIG       0.11500
     12 H2        -71.2842  -25.3062  -42.6487 H      1 LIG       0.11500
     13 H3        -75.4022  -29.7565  -46.5083 H      1 LIG       0.11500
     14 H4        -76.0225  -27.4023  -46.9701 H      1 LIG       0.11500
     15 H5        -71.8457  -29.5012  -43.3150 H      1 LIG       0.11500
     16 H6        -73.0870  -24.7848  -44.2420 H      1 LIG       0.11500
     17 H7        -73.5993  -30.2772  -44.9159 H      1 LIG       0.11500
     18 H8        -74.8415  -25.5606  -45.8414 H      1 LIG       0.11500
@<TRIPOS>BOND
      1       1       2 ar
      2       1       5 ar
      3       2       6 ar
      4       3       4 ar
      5       3       7 ar
      6       4       8 ar
      7       5       9 ar
      8       6      10 ar
      9       7       9 ar
     10       8      10 ar
     11       9      10 ar
     12       1      11 1
     13       2      12 1
     14       3      13 1
     15       4      14 1
     16       5      15 1
     17       6      16 1
     18       7      17 1
     19       8      18 1
@<TRIPOS>ALT_TYPE
CGenFF_4.0_ALT_TYPE_SET
CGenFF_4.0 1 CG2R61 2 CG2R61 3 CG2R61 4 CG2R61 5 CG2R61 6 CG2R61 7 CG2R61 8 CG2R61 9 CG2R61 10 CG2R61 11 HGR61 12 HGR61 13 HGR61 14 HGR61 15 HGR61 16 HGR61 17 HGR61 18 HGR61
@<TRIPOS>MOLECULE
naphtalene
 18 19 0 0 0
****
USER_CHARGES
INVALID_CHARGES
Pose:   6 Cluster:   6 Fr_nu:    473 TotEn:   -12.13
@<TRIPOS>ATOM
      1 C1        -49.3475    6.6040  -35.5886 C.ar   1 LIG      -0.11500
      2 C2        -48.7760    5.9657  -34.4918 C.ar   1 LIG      -0.11500
      3 C3        -53.7823    5.7058  -33.8000 C.ar   1 LIG      -0.11500
      4 C4        -53.2107    5.0676  -32.7033 C.ar   1 LIG      -0.11500
      5 C5        -50.7352    6.7014  -35.6951 C.ar   1 LIG      -0.11700
      6 C6        -49.5898    5.4225  -33.4974 C.ar   1 LIG      -0.11700
      7 C7        -52.9684    6.2492  -34.7944 C.ar   1 LIG      -0.11700
      8 C8        -51.8230    4.9701  -32.5967 C.ar   1 LIG      -0.11700
      9 C9        -51.5698    6.1602  -34.7035 C.ar   1 LIG       0.00400
     10 C10       -50.9885    5.5112  -33.5883 C.ar   1 LIG       0.00400
     11 H1        -48.7135    7.0262  -36.3627 H      1 LIG       0.11500
     12 H2        -47.6956    5.8907  -34.4098 H      1 LIG       0.11500
     13 H3        -54.8629    5.7814  -33.8826 H      1 LIG       0.11500
     14 H4        -53.8452    4.6443  -31.9302 H      1 LIG       0.11500
     15 H5        -51.1601    7.2043  -36.5614 H      1 LIG       0.11500
     16 H6        -49.1214    4.9285  -32.6487 H      1 LIG       0.11500
     17 H7        -53.4370    6.7438  -35.6427 H      1 LIG       0.11500
     18 H8        -51.3979    4.4665  -31.7309 H      1 LIG       0.11500
@<TRIPOS>BOND
      1       1       2 ar
      2       1       5 ar
      3       2       6 ar
      4       3       4 ar
      5       3       7 ar
      6       4       8 ar
      7       5       9 ar
      8       6      10 ar
      9       7       9 ar
     10       8      10 ar
     11       9      10 ar
     12       1      11 1
     13       2      12 1
     14       3      13 1
     15       4      14 1
     16       5      15 1
     17       6      16 1
     18       7      17 1
     19       8      18 1
@<TRIPOS>ALT_TYPE
CGenFF_4.0_ALT_TYPE_SET
CGenFF_4.0 1 CG2R61 2 CG2R61 3 CG2R61 4 CG2R61 5 CG2R61 6 CG2R61 7 CG2R61 8 CG2R61 9 CG2R61 10 CG2R61 11 HGR61 12 HGR61 13 HGR61 14 HGR61 15 HGR61 16 HGR61 17 HGR61 18 HGR61
@<TRIPOS>MOLECULE
naphtalene
 18 19 0 0 0
****
USER_CHARGES
INVALID_CHARGES
Pose:   7 Cluster:   7 Fr_nu:  16557 TotEn:   -12.04
@<TRIPOS>ATOM
      1 C1        -55.6029    4.6884  -37.6258 C.ar   1 LIG      -0.11500
      2 C2        -56.3136    5.7525  -37.0787 C.ar   1 LIG      -0.11500
      3 C3        -53.0784    4.2483  -33.4899 C.ar   1 LIG      -0.11500
      4 C4        -53.7891    5.3125  -32.9429 C.ar   1 LIG      -0.11500
      5 C5        -54.6196    4.0450  -36.8737 C.ar   1 LIG      -0.11700
      6 C6        -56.0438    6.1775  -35.7776 C.ar   1 LIG      -0.11700
      7 C7        -53.3483    3.8233  -34.7911 C.ar   1 LIG      -0.11700
      8 C8        -54.7724    5.9560  -33.6949 C.ar   1 LIG      -0.11700
      9 C9        -54.3346    4.4594  -35.5624 C.ar   1 LIG       0.00400
     10 C10       -55.0574    5.5416  -35.0062 C.ar   1 LIG       0.00400
     11 H1        -55.8130    4.3584  -38.6390 H      1 LIG       0.11500
     12 H2        -57.0791    6.2525  -37.6649 H      1 LIG       0.11500
     13 H3        -52.3127    3.7477  -32.9040 H      1 LIG       0.11500
     14 H4        -53.5776    5.6430  -31.9302 H      1 LIG       0.11500
     15 H5        -54.0762    3.2156  -37.3219 H      1 LIG       0.11500
     16 H6        -56.6120    7.0111  -35.3700 H      1 LIG       0.11500
     17 H7        -52.7806    2.9893  -35.1981 H      1 LIG       0.11500
     18 H8        -55.3154    6.7859  -33.2472 H      1 LIG       0.11500
@<TRIPOS>BOND
      1       1       2 ar
      2       1       5 ar
      3       2       6 ar
      4       3       4 ar
      5       3       7 ar
      6       4       8 ar
      7       5       9 ar
      8       6      10 ar
      9       7       9 ar
     10       8      10 ar
     11       9      10 ar
     12       1      11 1
     13       2      12 1
     14       3      13 1
     15       4      14 1
     16       5      15 1
     17       6      16 1
     18       7      17 1
     19       8      18 1
@<TRIPOS>ALT_TYPE
CGenFF_4.0_ALT_TYPE_SET
CGenFF_4.0 1 CG2R61 2 CG2R61 3 CG2R61 4 CG2R61 5 CG2R61 6 CG2R61 7 CG2R61 8 CG2R61 9 CG2R61 10 CG2R61 11 HGR61 12 HGR61 13 HGR61 14 HGR61 15 HGR61 16 HGR61 17 HGR61 18 HGR61
@<TRIPOS>MOLECULE
naphtalene
 18 19 0 0 0
****
USER_CHARGES
INVALID_CHARGES
Pose:   8 Cluster:   8 Fr_nu:    172 TotEn:   -11.72
@<TRIPOS>ATOM
      1 C1        -83.5478   -3.3488  -35.3214 C.ar   1 LIG      -0.11500
      2 C2        -82.8394   -3.7578  -36.4473 C.ar   1 LIG      -0.11500
      3 C3        -79.4238   -1.7193  -33.3189 C.ar   1 LIG      -0.11500
      4 C4        -78.7155   -2.1284  -34.4449 C.ar   1 LIG      -0.11500
      5 C5        -82.8797   -2.7390  -34.2592 C.ar   1 LIG      -0.11700
      6 C6        -81.4603   -3.5587  -36.5155 C.ar   1 LIG      -0.11700
      7 C7        -80.8030   -1.9184  -33.2508 C.ar   1 LIG      -0.11700
      8 C8        -79.3835   -2.7382  -35.5071 C.ar   1 LIG      -0.11700
      9 C9        -81.4917   -2.5306  -34.3107 C.ar   1 LIG       0.00400
     10 C10       -80.7714   -2.9466  -35.4556 C.ar   1 LIG       0.00400
     11 H1        -84.6213   -3.5046  -35.2687 H      1 LIG       0.11500
     12 H2        -83.3605   -4.2322  -37.2738 H      1 LIG       0.11500
     13 H3        -78.9032   -1.2446  -32.4920 H      1 LIG       0.11500
     14 H4        -77.6418   -1.9736  -34.4965 H      1 LIG       0.11500
     15 H5        -83.4536   -2.4277  -33.3888 H      1 LIG       0.11500
     16 H6        -80.9268   -3.8858  -37.4055 H      1 LIG       0.11500
     17 H7        -81.3364   -1.5904  -32.3611 H      1 LIG       0.11500
     18 H8        -78.8096   -3.0503  -36.3773 H      1 LIG       0.11500
@<TRIPOS>BOND
      1       1       2 ar
      2       1       5 ar
      3       2       6 ar
      4       3       4 ar
      5       3       7 ar
      6       4       8 ar
      7       5       9 ar
      8       6      10 ar
      9       7       9 ar
     10       8      10 ar
     11       9      10 ar
     12       1      11 1
     13       2      12 1
     14       3      13 1
     15       4      14 1
     16       5      15 1
     17       6      16 1
     18       7      17 1
     19       8      18 1
@<TRIPOS>ALT_TYPE
CGenFF_4.0_ALT_TYPE_SET
CGenFF_4.0 1 CG2R61 2 CG2R61 3 CG2R61 4 CG2R61 5 CG2R61 6 CG2R61 7 CG2R61 8 CG2R61 9 CG2R61 10 CG2R61 11 HGR61 12 HGR61 13 HGR61 14 HGR61 15 HGR61 16 HGR61 17 HGR61 18 HGR61
@<TRIPOS>MOLECULE
naphtalene
 18 19 0 0 0
****
USER_CHARGES
INVALID_CHARGES
Pose:   9 Cluster:   9 Fr_nu:    238 TotEn:   -11.45
@<TRIPOS>ATOM
      1 C1        -83.8600   -1.0738  -35.3458 C.ar   1 LIG      -0.11500
      2 C2        -84.0580   -2.1847  -36.1604 C.ar   1 LIG      -0.11500
      3 C3        -79.1059   -2.0850  -35.1230 C.ar   1 LIG      -0.11500
      4 C4        -79.3041   -3.1958  -35.9376 C.ar   1 LIG      -0.11500
      5 C5        -82.5805   -0.7672  -34.8816 C.ar   1 LIG      -0.11700
      6 C6        -82.9775   -2.9932  -36.5141 C.ar   1 LIG      -0.11700
      7 C7        -80.1865   -1.2764  -34.7694 C.ar   1 LIG      -0.11700
      8 C8        -80.5835   -3.5025  -36.4018 C.ar   1 LIG      -0.11700
      9 C9        -81.4813   -1.5701  -35.2275 C.ar   1 LIG       0.00400
     10 C10       -81.6827   -2.6997  -36.0559 C.ar   1 LIG       0.00400
     11 H1        -84.7016   -0.4450  -35.0704 H      1 LIG       0.11500
     12 H2        -85.0544   -2.4223  -36.5215 H      1 LIG       0.11500
     13 H3        -78.1095   -1.8466  -34.7617 H      1 LIG       0.11500
     14 H4        -78.4623   -3.8250  -36.2116 H      1 LIG       0.11500
     15 H5        -82.4492    0.1058  -34.2456 H      1 LIG       0.11500
     16 H6        -83.1554   -3.8562  -37.1523 H      1 LIG       0.11500
     17 H7        -80.0083   -0.4130  -34.1319 H      1 LIG       0.11500
     18 H8        -80.7152   -4.3760  -37.0372 H      1 LIG       0.11500
@<TRIPOS>BOND
      1       1       2 ar
      2       1       5 ar
      3       2       6 ar
      4       3       4 ar
      5       3       7 ar
      6       4       8 ar
      7       5       9 ar
      8       6      10 ar
      9       7       9 ar
     10       8      10 ar
     11       9      10 ar
     12       1      11 1
     13       2      12 1
     14       3      13 1
     15       4      14 1
     16       5      15 1
     17       6      16 1
     18       7      17 1
     19       8      18 1
@<TRIPOS>ALT_TYPE
CGenFF_4.0_ALT_TYPE_SET
CGenFF_4.0 1 CG2R61 2 CG2R61 3 CG2R61 4 CG2R61 5 CG2R61 6 CG2R61 7 CG2R61 8 CG2R61 9 CG2R61 10 CG2R61 11 HGR61 12 HGR61 13 HGR61 14 HGR61 15 HGR61 16 HGR61 17 HGR61 18 HGR61
@<TRIPOS>MOLECULE
naphtalene
 18 19 0 0 0
****
USER_CHARGES
INVALID_CHARGES
Pose:  10 Cluster:  10 Fr_nu: 356382 TotEn:   -11.40
@<TRIPOS>ATOM
      1 C1        -62.8935  -21.8058  -21.8520 C.ar   1 LIG      -0.11500
      2 C2        -61.6411  -22.1878  -21.3806 C.ar   1 LIG      -0.11500
      3 C3        -61.8704  -23.7886  -26.1757 C.ar   1 LIG      -0.11500
      4 C4        -60.6180  -24.1706  -25.7042 C.ar   1 LIG      -0.11500
      5 C5        -63.2682  -22.1062  -23.1620 C.ar   1 LIG      -0.11700
      6 C6        -60.7586  -22.8718  -22.2169 C.ar   1 LIG      -0.11700
      7 C7        -62.7531  -23.1047  -25.3392 C.ar   1 LIG      -0.11700
      8 C8        -60.2432  -23.8702  -24.3943 C.ar   1 LIG      -0.11700
      9 C9        -62.3925  -22.7940  -24.0179 C.ar   1 LIG       0.00400
     10 C10       -61.1189  -23.1824  -23.5384 C.ar   1 LIG       0.00400
     11 H1        -63.5800  -21.2729  -21.2006 H      1 LIG       0.11500
     12 H2        -61.3505  -21.9537  -20.3605 H      1 LIG       0.11500
     13 H3        -62.1618  -24.0226  -27.1958 H      1 LIG       0.11500
     14 H4        -59.9315  -24.7022  -26.3565 H      1 LIG       0.11500
     15 H5        -64.2520  -21.7974  -23.5093 H      1 LIG       0.11500
     16 H6        -59.7848  -23.1612  -21.8271 H      1 LIG       0.11500
     17 H7        -63.7270  -22.8161  -25.7290 H      1 LIG       0.11500
     18 H8        -59.2591  -24.1782  -24.0469 H      1 LIG       0.11500
@<TRIPOS>BOND
      1       1       2 ar
      2       1       5 ar
      3       2       6 ar
      4       3       4 ar
      5       3       7 ar
      6       4       8 ar
      7       5       9 ar
      8       6      10 ar
      9       7       9 ar
     10       8      10 ar
     11       9      10 ar
     12       1      11 1
     13       2      12 1
     14       3      13 1
     15       4      14 1
     16       5      15 1
     17       6      16 1
     18       7      17 1
     19       8      18 1
@<TRIPOS>ALT_TYPE
CGenFF_4.0_ALT_TYPE_SET
CGenFF_4.0 1 CG2R61 2 CG2R61 3 CG2R61 4 CG2R61 5 CG2R61 6 CG2R61 7 CG2R61 8 CG2R61 9 CG2R61 10 CG2R61 11 HGR61 12 HGR61 13 HGR61 14 HGR61 15 HGR61 16 HGR61 17 HGR61 18 HGR61
@<TRIPOS>MOLECULE
naphtalene
 18 19 0 0 0
****
USER_CHARGES
INVALID_CHARGES
Pose:  11 Cluster:  11 Fr_nu: 229687 TotEn:   -11.36
@<TRIPOS>ATOM
      1 C1        -59.1202  -21.4182  -40.3967 C.ar   1 LIG      -0.11500
      2 C2        -59.1801  -20.5885  -39.2809 C.ar   1 LIG      -0.11500
      3 C3        -54.3485  -22.0397  -39.6778 C.ar   1 LIG      -0.11500
      4 C4        -54.4085  -21.2100  -38.5621 C.ar   1 LIG      -0.11500
      5 C5        -57.9056  -21.9889  -40.7782 C.ar   1 LIG      -0.11700
      6 C6        -58.0260  -20.3263  -38.5424 C.ar   1 LIG      -0.11700
      7 C7        -55.5028  -22.3019  -40.4163 C.ar   1 LIG      -0.11700
      8 C8        -55.6230  -20.6392  -38.1804 C.ar   1 LIG      -0.11700
      9 C9        -56.7338  -21.7359  -40.0466 C.ar   1 LIG       0.00400
     10 C10       -56.7949  -20.8922  -38.9121 C.ar   1 LIG       0.00400
     11 H1        -60.0190  -21.6214  -40.9715 H      1 LIG       0.11500
     12 H2        -60.1262  -20.1449  -38.9846 H      1 LIG       0.11500
     13 H3        -53.4025  -22.4839  -39.9747 H      1 LIG       0.11500
     14 H4        -53.5092  -21.0060  -37.9885 H      1 LIG       0.11500
     15 H5        -57.8822  -22.6340  -41.6541 H      1 LIG       0.11500
     16 H6        -58.0962  -19.6752  -37.6736 H      1 LIG       0.11500
     17 H7        -55.4325  -22.9537  -41.2846 H      1 LIG       0.11500
     18 H8        -55.6465  -19.9934  -37.3050 H      1 LIG       0.11500
@<TRIPOS>BOND
      1       1       2 ar
      2       1       5 ar
      3       2       6 ar
      4       3       4 ar
      5       3       7 ar
      6       4       8 ar
      7       5       9 ar
      8       6      10 ar
      9       7       9 ar
     10       8      10 ar
     11       9      10 ar
     12       1      11 1
     13       2      12 1
     14       3      13 1
     15       4      14 1
     16       5      15 1
     17       6      16 1
     18       7      17 1
     19       8      18 1
@<TRIPOS>ALT_TYPE
CGenFF_4.0_ALT_TYPE_SET
CGenFF_4.0 1 CG2R61 2 CG2R61 3 CG2R61 4 CG2R61 5 CG2R61 6 CG2R61 7 CG2R61 8 CG2R61 9 CG2R61 10 CG2R61 11 HGR61 12 HGR61 13 HGR61 14 HGR61 15 HGR61 16 HGR61 17 HGR61 18 HGR61
@<TRIPOS>MOLECULE
naphtalene
 18 19 0 0 0
****
USER_CHARGES
INVALID_CHARGES
Pose:  12 Cluster:  12 Fr_nu:  15937 TotEn:   -11.11
@<TRIPOS>ATOM
      1 C1        -72.3055  -28.5184  -44.2702 C.ar   1 LIG      -0.11500
      2 C2        -73.3626  -27.6808  -44.6137 C.ar   1 LIG      -0.11500
      3 C3        -69.5209  -24.6324  -43.3655 C.ar   1 LIG      -0.11500
      4 C4        -70.5781  -23.7950  -43.7090 C.ar   1 LIG      -0.11500
      5 C5        -71.0837  -27.9741  -43.8732 C.ar   1 LIG      -0.11700
      6 C6        -73.2021  -26.2960  -44.5615 C.ar   1 LIG      -0.11700
      7 C7        -69.6815  -26.0174  -43.4176 C.ar   1 LIG      -0.11700
      8 C8        -71.7999  -24.3391  -44.1060 C.ar   1 LIG      -0.11700
      9 C9        -70.9043  -26.5824  -43.8150 C.ar   1 LIG       0.00400
     10 C10       -71.9793  -25.7308  -44.1643 C.ar   1 LIG       0.00400
     11 H1        -72.4309  -29.5964  -44.3115 H      1 LIG       0.11500
     12 H2        -74.3134  -28.1055  -44.9223 H      1 LIG       0.11500
     13 H3        -68.5697  -24.2083  -43.0565 H      1 LIG       0.11500
     14 H4        -70.4517  -22.7171  -43.6688 H      1 LIG       0.11500
     15 H5        -70.2710  -28.6479  -43.6096 H      1 LIG       0.11500
     16 H6        -74.0421  -25.6604  -44.8339 H      1 LIG       0.11500
     17 H7        -68.8417  -26.6528  -43.1444 H      1 LIG       0.11500
     18 H8        -72.6125  -23.6655  -44.3704 H      1 LIG       0.11500
@<TRIPOS>BOND
      1       1       2 ar
      2       1       5 ar
      3       2       6 ar
      4       3       4 ar
      5       3       7 ar
      6       4       8 ar
      7       5       9 ar
      8       6      10 ar
      9       7       9 ar
     10       8      10 ar
     11       9      10 ar
     12       1      11 1
     13       2      12 1
     14       3      13 1
     15       4      14 1
     16       5      15 1
     17       6      16 1
     18       7      17 1
     19       8      18 1
@<TRIPOS>ALT_TYPE
CGenFF_4.0_ALT_TYPE_SET
CGenFF_4.0 1 CG2R61 2 CG2R61 3 CG2R61 4 CG2R61 5 CG2R61 6 CG2R61 7 CG2R61 8 CG2R61 9 CG2R61 10 CG2R61 11 HGR61 12 HGR61 13 HGR61 14 HGR61 15 HGR61 16 HGR61 17 HGR61 18 HGR61
@<TRIPOS>MOLECULE
naphtalene
 18 19 0 0 0
****
USER_CHARGES
INVALID_CHARGES
Pose:  13 Cluster:  13 Fr_nu: 360466 TotEn:   -11.07
@<TRIPOS>ATOM
      1 C1        -66.5940   -1.6235  -26.8433 C.ar   1 LIG      -0.11500
      2 C2        -66.5818   -0.2319  -26.8308 C.ar   1 LIG      -0.11500
      3 C3        -62.2991   -1.6815  -24.5579 C.ar   1 LIG      -0.11500
      4 C4        -62.2870   -0.2899  -24.5455 C.ar   1 LIG      -0.11500
      5 C5        -65.5340   -2.3364  -26.2823 C.ar   1 LIG      -0.11700
      6 C6        -65.5097    0.4522  -26.2574 C.ar   1 LIG      -0.11700
      7 C7        -63.3713   -2.3656  -25.1314 C.ar   1 LIG      -0.11700
      8 C8        -63.3468    0.4231  -25.1066 C.ar   1 LIG      -0.11700
      9 C9        -64.4466   -1.6642  -25.7007 C.ar   1 LIG       0.00400
     10 C10       -64.4343   -0.2491  -25.6881 C.ar   1 LIG       0.00400
     11 H1        -67.4286   -2.1556  -27.2904 H      1 LIG       0.11500
     12 H2        -67.4076    0.3221  -27.2677 H      1 LIG       0.11500
     13 H3        -61.4735   -2.2362  -24.1210 H      1 LIG       0.11500
     14 H4        -61.4514    0.2416  -24.0996 H      1 LIG       0.11500
     15 H5        -65.5645   -3.4238  -26.3036 H      1 LIG       0.11500
     16 H6        -65.5214    1.5402  -26.2583 H      1 LIG       0.11500
     17 H7        -63.3598   -3.4535  -25.1296 H      1 LIG       0.11500
     18 H8        -63.3162    1.5106  -25.0860 H      1 LIG       0.11500
@<TRIPOS>BOND
      1       1       2 ar
      2       1       5 ar
      3       2       6 ar
      4       3       4 ar
      5       3       7 ar
      6       4       8 ar
      7       5       9 ar
      8       6      10 ar
      9       7       9 ar
     10       8      10 ar
     11       9      10 ar
     12       1      11 1
     13       2      12 1
     14       3      13 1
     15       4      14 1
     16       5      15 1
     17       6      16 1
     18       7      17 1
     19       8      18 1
@<TRIPOS>ALT_TYPE
CGenFF_4.0_ALT_TYPE_SET
CGenFF_4.0 1 CG2R61 2 CG2R61 3 CG2R61 4 CG2R61 5 CG2R61 6 CG2R61 7 CG2R61 8 CG2R61 9 CG2R61 10 CG2R61 11 HGR61 12 HGR61 13 HGR61 14 HGR61 15 HGR61 16 HGR61 17 HGR61 18 HGR61
@<TRIPOS>MOLECULE
naphtalene
 18 19 0 0 0
****
USER_CHARGES
INVALID_CHARGES
Pose:  14 Cluster:  14 Fr_nu: 159290 TotEn:   -11.04
@<TRIPOS>ATOM
      1 C1        -66.4100   -1.9126  -26.2411 C.ar   1 LIG      -0.11500
      2 C2        -67.8015   -1.8906  -26.2288 C.ar   1 LIG      -0.11500
      3 C3        -66.3676    2.2123  -28.8210 C.ar   1 LIG      -0.11500
      4 C4        -67.7591    2.2343  -28.8087 C.ar   1 LIG      -0.11500
      5 C5        -65.7010   -0.8997  -26.8876 C.ar   1 LIG      -0.11700
      6 C6        -68.4894   -0.8558  -26.8629 C.ar   1 LIG      -0.11700
      7 C7        -65.6796    1.1774  -28.1867 C.ar   1 LIG      -0.11700
      8 C8        -68.4681    1.2214  -28.1622 C.ar   1 LIG      -0.11700
      9 C9        -66.3771    0.1497  -27.5312 C.ar   1 LIG       0.00400
     10 C10       -67.7921    0.1720  -27.5187 C.ar   1 LIG       0.00400
     11 H1        -65.8750   -2.7188  -25.7477 H      1 LIG       0.11500
     12 H2        -68.3524   -2.6794  -25.7250 H      1 LIG       0.11500
     13 H3        -65.8159    3.0011  -29.3246 H      1 LIG       0.11500
     14 H4        -68.2935    3.0399  -29.3034 H      1 LIG       0.11500
     15 H5        -64.6136   -0.9375  -26.8848 H      1 LIG       0.11500
     16 H6        -69.5772   -0.8584  -26.8403 H      1 LIG       0.11500
     17 H7        -64.5919    1.1807  -28.2088 H      1 LIG       0.11500
     18 H8        -69.5556    1.2586  -28.1655 H      1 LIG       0.11500
@<TRIPOS>BOND
      1       1       2 ar
      2       1       5 ar
      3       2       6 ar
      4       3       4 ar
      5       3       7 ar
      6       4       8 ar
      7       5       9 ar
      8       6      10 ar
      9       7       9 ar
     10       8      10 ar
     11       9      10 ar
     12       1      11 1
     13       2      12 1
     14       3      13 1
     15       4      14 1
     16       5      15 1
     17       6      16 1
     18       7      17 1
     19       8      18 1
@<TRIPOS>ALT_TYPE
CGenFF_4.0_ALT_TYPE_SET
CGenFF_4.0 1 CG2R61 2 CG2R61 3 CG2R61 4 CG2R61 5 CG2R61 6 CG2R61 7 CG2R61 8 CG2R61 9 CG2R61 10 CG2R61 11 HGR61 12 HGR61 13 HGR61 14 HGR61 15 HGR61 16 HGR61 17 HGR61 18 HGR61
@<TRIPOS>MOLECULE
naphtalene
 18 19 0 0 0
****
USER_CHARGES
INVALID_CHARGES
Pose:  15 Cluster:  15 Fr_nu: 296344 TotEn:   -11.03
@<TRIPOS>ATOM
      1 C1        -54.9442    4.4125  -36.8012 C.ar   1 LIG      -0.11500
      2 C2        -53.8417    4.9553  -37.4544 C.ar   1 LIG      -0.11500
      3 C3        -52.8945    5.4201  -32.5051 C.ar   1 LIG      -0.11500
      4 C4        -51.7921    5.9629  -33.1585 C.ar   1 LIG      -0.11500
      5 C5        -54.9888    4.3901  -35.4069 C.ar   1 LIG      -0.11700
      6 C6        -52.7797    5.4779  -36.7161 C.ar   1 LIG      -0.11700
      7 C7        -53.9567    4.8976  -33.2436 C.ar   1 LIG      -0.11700
      8 C8        -51.7474    5.9853  -34.5527 C.ar   1 LIG      -0.11700
      9 C9        -53.9286    4.9117  -34.6476 C.ar   1 LIG       0.00400
     10 C10       -52.8075    5.4637  -35.3120 C.ar   1 LIG       0.00400
     11 H1        -55.7705    4.0053  -37.3765 H      1 LIG       0.11500
     12 H2        -53.8081    4.9725  -38.5399 H      1 LIG       0.11500
     13 H3        -52.9288    5.4028  -31.4194 H      1 LIG       0.11500
     14 H4        -50.9655    6.3687  -32.5826 H      1 LIG       0.11500
     15 H5        -55.8604    3.9605  -34.9175 H      1 LIG       0.11500
     16 H6        -51.9282    5.8978  -37.2477 H      1 LIG       0.11500
     17 H7        -54.8083    4.4785  -32.7118 H      1 LIG       0.11500
     18 H8        -50.8755    6.4142  -35.0424 H      1 LIG       0.11500
@<TRIPOS>BOND
      1       1       2 ar
      2       1       5 ar
      3       2       6 ar
      4       3       4 ar
      5       3       7 ar
      6       4       8 ar
      7       5       9 ar
      8       6      10 ar
      9       7       9 ar
     10       8      10 ar
     11       9      10 ar
     12       1      11 1
     13       2      12 1
     14       3      13 1
     15       4      14 1
     16       5      15 1
     17       6      16 1
     18       7      17 1
     19       8      18 1
@<TRIPOS>ALT_TYPE
CGenFF_4.0_ALT_TYPE_SET
CGenFF_4.0 1 CG2R61 2 CG2R61 3 CG2R61 4 CG2R61 5 CG2R61 6 CG2R61 7 CG2R61 8 CG2R61 9 CG2R61 10 CG2R61 11 HGR61 12 HGR61 13 HGR61 14 HGR61 15 HGR61 16 HGR61 17 HGR61 18 HGR61
@<TRIPOS>MOLECULE
naphtalene
 18 19 0 0 0
****
USER_CHARGES
INVALID_CHARGES
Pose:  16 Cluster:  16 Fr_nu: 181318 TotEn:   -10.98
@<TRIPOS>ATOM
      1 C1        -70.9849  -28.0968  -45.6210 C.ar   1 LIG      -0.11500
      2 C2        -69.6579  -27.6790  -45.5869 C.ar   1 LIG      -0.11500
      3 C3        -72.2270  -24.3874  -42.7278 C.ar   1 LIG      -0.11500
      4 C4        -70.8999  -23.9697  -42.6937 C.ar   1 LIG      -0.11500
      5 C5        -71.9593  -27.3857  -44.9200 C.ar   1 LIG      -0.11700
      6 C6        -69.3000  -26.5486  -44.8517 C.ar   1 LIG      -0.11700
      7 C7        -72.5848  -25.5178  -43.4631 C.ar   1 LIG      -0.11700
      8 C8        -69.9254  -24.6807  -43.3947 C.ar   1 LIG      -0.11700
      9 C9        -71.6171  -26.2456  -44.1747 C.ar   1 LIG       0.00400
     10 C10       -70.2676  -25.8208  -44.1400 C.ar   1 LIG       0.00400
     11 H1        -71.2628  -28.9772  -46.1931 H      1 LIG       0.11500
     12 H2        -68.9001  -28.2331  -46.1332 H      1 LIG       0.11500
     13 H3        -72.9854  -23.8335  -42.1817 H      1 LIG       0.11500
     14 H4        -70.6223  -23.0901  -42.1204 H      1 LIG       0.11500
     15 H5        -72.9904  -27.7308  -44.9606 H      1 LIG       0.11500
     16 H6        -68.2568  -26.2398  -44.8396 H      1 LIG       0.11500
     17 H7        -73.6282  -25.8259  -43.4757 H      1 LIG       0.11500
     18 H8        -68.8940  -24.3362  -43.3536 H      1 LIG       0.11500
@<TRIPOS>BOND
      1       1       2 ar
      2       1       5 ar
      3       2       6 ar
      4       3       4 ar
      5       3       7 ar
      6       4       8 ar
      7       5       9 ar
      8       6      10 ar
      9       7       9 ar
     10       8      10 ar
     11       9      10 ar
     12       1      11 1
     13       2      12 1
     14       3      13 1
     15       4      14 1
     16       5      15 1
     17       6      16 1
     18       7      17 1
     19       8      18 1
@<TRIPOS>ALT_TYPE
CGenFF_4.0_ALT_TYPE_SET
CGenFF_4.0 1 CG2R61 2 CG2R61 3 CG2R61 4 CG2R61 5 CG2R61 6 CG2R61 7 CG2R61 8 CG2R61 9 CG2R61 10 CG2R61 11 HGR61 12 HGR61 13 HGR61 14 HGR61 15 HGR61 16 HGR61 17 HGR61 18 HGR61
@<TRIPOS>MOLECULE
naphtalene
 18 19 0 0 0
****
USER_CHARGES
INVALID_CHARGES
Pose:  17 Cluster:  17 Fr_nu: 166149 TotEn:   -10.97
@<TRIPOS>ATOM
      1 C1        -76.1133   -9.5409  -24.8735 C.ar   1 LIG      -0.11500
      2 C2        -76.9526  -10.5907  -24.5124 C.ar   1 LIG      -0.11500
      3 C3        -72.7186  -11.2012  -21.8089 C.ar   1 LIG      -0.11500
      4 C4        -73.5580  -12.2510  -21.4478 C.ar   1 LIG      -0.11500
      5 C5        -74.8494   -9.4261  -24.2940 C.ar   1 LIG      -0.11700
      6 C6        -76.5314  -11.5297  -23.5706 C.ar   1 LIG      -0.11700
      7 C7        -73.1399  -10.2622  -22.7508 C.ar   1 LIG      -0.11700
      8 C8        -74.8220  -12.3658  -22.0272 C.ar   1 LIG      -0.11700
      9 C9        -74.4089  -10.3622  -23.3442 C.ar   1 LIG       0.00400
     10 C10       -75.2625  -11.4297  -22.9771 C.ar   1 LIG       0.00400
     11 H1        -76.4420   -8.8099  -25.6064 H      1 LIG       0.11500
     12 H2        -77.9363  -10.6793  -24.9644 H      1 LIG       0.11500
     13 H3        -71.7346  -11.1121  -21.3573 H      1 LIG       0.11500
     14 H4        -73.2294  -12.9809  -20.7139 H      1 LIG       0.11500
     15 H5        -74.2103   -8.5972  -24.5910 H      1 LIG       0.11500
     16 H6        -77.2038  -12.3424  -23.3038 H      1 LIG       0.11500
     17 H7        -72.4671   -9.4501  -23.0181 H      1 LIG       0.11500
     18 H8        -75.4616  -13.1943  -21.7298 H      1 LIG       0.11500
@<TRIPOS>BOND
      1       1       2 ar
      2       1       5 ar
      3       2       6 ar
      4       3       4 ar
      5       3       7 ar
      6       4       8 ar
      7       5       9 ar
      8       6      10 ar
      9       7       9 ar
     10       8      10 ar
     11       9      10 ar
     12       1      11 1
     13       2      12 1
     14       3      13 1
     15       4      14 1
     16       5      15 1
     17       6      16 1
     18       7      17 1
     19       8      18 1
@<TRIPOS>ALT_TYPE
CGenFF_4.0_ALT_TYPE_SET
CGenFF_4.0 1 CG2R61 2 CG2R61 3 CG2R61 4 CG2R61 5 CG2R61 6 CG2R61 7 CG2R61 8 CG2R61 9 CG2R61 10 CG2R61 11 HGR61 12 HGR61 13 HGR61 14 HGR61 15 HGR61 16 HGR61 17 HGR61 18 HGR61
@<TRIPOS>MOLECULE
naphtalene
 18 19 0 0 0
****
USER_CHARGES
INVALID_CHARGES
Pose:  18 Cluster:  18 Fr_nu: 112565 TotEn:   -10.97
@<TRIPOS>ATOM
      1 C1        -55.2532    4.9512  -39.5748 C.ar   1 LIG      -0.11500
      2 C2        -54.4310    4.2757  -40.4717 C.ar   1 LIG      -0.11500
      3 C3        -58.5030    5.6992  -43.1177 C.ar   1 LIG      -0.11500
      4 C4        -57.6807    5.0236  -44.0145 C.ar   1 LIG      -0.11500
      5 C5        -56.4726    5.4759  -40.0040 C.ar   1 LIG      -0.11700
      6 C6        -54.8249    4.1222  -41.8012 C.ar   1 LIG      -0.11700
      7 C7        -58.1091    5.8526  -41.7880 C.ar   1 LIG      -0.11700
      8 C8        -56.4613    4.4989  -43.5854 C.ar   1 LIG      -0.11700
      9 C9        -56.8851    5.3309  -41.3387 C.ar   1 LIG       0.00400
     10 C10       -56.0489    4.6440  -42.2507 C.ar   1 LIG       0.00400
     11 H1        -54.9458    5.0708  -38.5400 H      1 LIG       0.11500
     12 H2        -53.4821    3.8673  -40.1364 H      1 LIG       0.11500
     13 H3        -59.4524    6.1077  -43.4523 H      1 LIG       0.11500
     14 H4        -57.9880    4.9056  -45.0494 H      1 LIG       0.11500
     15 H5        -57.0991    6.0006  -39.2856 H      1 LIG       0.11500
     16 H6        -54.1666    3.5901  -42.4848 H      1 LIG       0.11500
     17 H7        -58.7679    6.3840  -41.1045 H      1 LIG       0.11500
     18 H8        -55.8343    3.9748  -44.3038 H      1 LIG       0.11500
@<TRIPOS>BOND
      1       1       2 ar
      2       1       5 ar
      3       2       6 ar
      4       3       4 ar
      5       3       7 ar
      6       4       8 ar
      7       5       9 ar
      8       6      10 ar
      9       7       9 ar
     10       8      10 ar
     11       9      10 ar
     12       1      11 1
     13       2      12 1
     14       3      13 1
     15       4      14 1
     16       5      15 1
     17       6      16 1
     18       7      17 1
     19       8      18 1
@<TRIPOS>ALT_TYPE
CGenFF_4.0_ALT_TYPE_SET
CGenFF_4.0 1 CG2R61 2 CG2R61 3 CG2R61 4 CG2R61 5 CG2R61 6 CG2R61 7 CG2R61 8 CG2R61 9 CG2R61 10 CG2R61 11 HGR61 12 HGR61 13 HGR61 14 HGR61 15 HGR61 16 HGR61 17 HGR61 18 HGR61
@<TRIPOS>MOLECULE
naphtalene
 18 19 0 0 0
****
USER_CHARGES
INVALID_CHARGES
Pose:  19 Cluster:  19 Fr_nu: 480994 TotEn:   -10.87
@<TRIPOS>ATOM
      1 C1        -72.4423  -24.5410  -43.8524 C.ar   1 LIG      -0.11500
      2 C2        -71.9608  -24.5085  -42.5471 C.ar   1 LIG      -0.11500
      3 C3        -72.7421  -29.3917  -43.6208 C.ar   1 LIG      -0.11500
      4 C4        -72.2606  -29.3591  -42.3155 C.ar   1 LIG      -0.11500
      5 C5        -72.7584  -25.7614  -44.4501 C.ar   1 LIG      -0.11700
      6 C6        -71.7935  -25.6961  -41.8344 C.ar   1 LIG      -0.11700
      7 C7        -72.9094  -28.2040  -44.3335 C.ar   1 LIG      -0.11700
      8 C8        -71.9444  -28.1388  -41.7177 C.ar   1 LIG      -0.11700
      9 C9        -72.5962  -26.9667  -43.7476 C.ar   1 LIG       0.00400
     10 C10       -72.1065  -26.9335  -42.4202 C.ar   1 LIG       0.00400
     11 H1        -72.5717  -23.6162  -44.4070 H      1 LIG       0.11500
     12 H2        -71.7152  -23.5579  -42.0826 H      1 LIG       0.11500
     13 H3        -72.9880  -30.3422  -44.0859 H      1 LIG       0.11500
     14 H4        -72.1300  -30.2843  -41.7619 H      1 LIG       0.11500
     15 H5        -73.1328  -25.7630  -45.4717 H      1 LIG       0.11500
     16 H6        -71.4162  -25.6470  -40.8150 H      1 LIG       0.11500
     17 H7        -73.2875  -28.2534  -45.3525 H      1 LIG       0.11500
     18 H8        -71.5691  -28.1371  -40.6963 H      1 LIG       0.11500
@<TRIPOS>BOND
      1       1       2 ar
      2       1       5 ar
      3       2       6 ar
      4       3       4 ar
      5       3       7 ar
      6       4       8 ar
      7       5       9 ar
      8       6      10 ar
      9       7       9 ar
     10       8      10 ar
     11       9      10 ar
     12       1      11 1
     13       2      12 1
     14       3      13 1
     15       4      14 1
     16       5      15 1
     17       6      16 1
     18       7      17 1
     19       8      18 1
@<TRIPOS>ALT_TYPE
CGenFF_4.0_ALT_TYPE_SET
CGenFF_4.0 1 CG2R61 2 CG2R61 3 CG2R61 4 CG2R61 5 CG2R61 6 CG2R61 7 CG2R61 8 CG2R61 9 CG2R61 10 CG2R61 11 HGR61 12 HGR61 13 HGR61 14 HGR61 15 HGR61 16 HGR61 17 HGR61 18 HGR61
@<TRIPOS>MOLECULE
naphtalene
 18 19 0 0 0
****
USER_CHARGES
INVALID_CHARGES
Pose:  20 Cluster:  20 Fr_nu:  12625 TotEn:   -10.77
@<TRIPOS>ATOM
      1 C1        -54.2042    8.5766  -33.0187 C.ar   1 LIG      -0.11500
      2 C2        -53.7052    7.9935  -31.8577 C.ar   1 LIG      -0.11500
      3 C3        -53.8330    4.3072  -35.3223 C.ar   1 LIG      -0.11500
      4 C4        -53.3341    3.7241  -34.1613 C.ar   1 LIG      -0.11500
      5 C5        -54.3625    7.8095  -34.1732 C.ar   1 LIG      -0.11700
      6 C6        -53.3627    6.6412  -31.8467 C.ar   1 LIG      -0.11700
      7 C7        -54.1756    5.6596  -35.3333 C.ar   1 LIG      -0.11700
      8 C8        -53.1756    4.4912  -33.0067 C.ar   1 LIG      -0.11700
      9 C9        -54.0228    6.4468  -34.1803 C.ar   1 LIG       0.00400
     10 C10       -53.5154    5.8539  -32.9997 C.ar   1 LIG       0.00400
     11 H1        -54.4701    9.6296  -33.0268 H      1 LIG       0.11500
     12 H2        -53.5826    8.5915  -30.9594 H      1 LIG       0.11500
     13 H3        -53.9560    3.7095  -36.2212 H      1 LIG       0.11500
     14 H4        -53.0669    2.6715  -34.1542 H      1 LIG       0.11500
     15 H5        -54.7539    8.2864  -35.0695 H      1 LIG       0.11500
     16 H6        -52.9750    6.2061  -30.9278 H      1 LIG       0.11500
     17 H7        -54.5640    6.0942  -36.2519 H      1 LIG       0.11500
     18 H8        -52.7835    4.0146  -32.1105 H      1 LIG       0.11500
@<TRIPOS>BOND
      1       1       2 ar
      2       1       5 ar
      3       2       6 ar
      4       3       4 ar
      5       3       7 ar
      6       4       8 ar
      7       5       9 ar
      8       6      10 ar
      9       7       9 ar
     10       8      10 ar
     11       9      10 ar
     12       1      11 1
     13       2      12 1
     14       3      13 1
     15       4      14 1
     16       5      15 1
     17       6      16 1
     18       7      17 1
     19       8      18 1
@<TRIPOS>ALT_TYPE
CGenFF_4.0_ALT_TYPE_SET
CGenFF_4.0 1 CG2R61 2 CG2R61 3 CG2R61 4 CG2R61 5 CG2R61 6 CG2R61 7 CG2R61 8 CG2R61 9 CG2R61 10 CG2R61 11 HGR61 12 HGR61 13 HGR61 14 HGR61 15 HGR61 16 HGR61 17 HGR61 18 HGR61
@<TRIPOS>MOLECULE
naphtalene
 18 19 0 0 0
****
USER_CHARGES
INVALID_CHARGES
Pose:  21 Cluster:  21 Fr_nu:  51087 TotEn:   -10.68
@<TRIPOS>ATOM
      1 C1        -70.5396  -27.2302  -44.8691 C.ar   1 LIG      -0.11500
      2 C2        -71.3583  -26.4266  -44.0812 C.ar   1 LIG      -0.11500
      3 C3        -74.3500  -28.3588  -47.6764 C.ar   1 LIG      -0.11500
      4 C4        -75.1685  -27.5551  -46.8883 C.ar   1 LIG      -0.11500
      5 C5        -71.0746  -27.9137  -45.9615 C.ar   1 LIG      -0.11700
      6 C6        -72.7148  -26.3033  -44.3824 C.ar   1 LIG      -0.11700
      7 C7        -72.9933  -28.4820  -47.3751 C.ar   1 LIG      -0.11700
      8 C8        -74.6337  -26.8717  -45.7959 C.ar   1 LIG      -0.11700
      9 C9        -72.4380  -27.8013  -46.2794 C.ar   1 LIG       0.00400
     10 C10       -73.2704  -26.9841  -45.4780 C.ar   1 LIG       0.00400
     11 H1        -69.4837  -27.3262  -44.6338 H      1 LIG       0.11500
     12 H2        -70.9408  -25.8947  -43.2312 H      1 LIG       0.11500
     13 H3        -74.7669  -28.8909  -48.5268 H      1 LIG       0.11500
     14 H4        -76.2246  -27.4606  -47.1232 H      1 LIG       0.11500
     15 H5        -70.4160  -28.5366  -46.5633 H      1 LIG       0.11500
     16 H6        -73.3360  -25.6693  -43.7531 H      1 LIG       0.11500
     17 H7        -72.3722  -29.1154  -48.0050 H      1 LIG       0.11500
     18 H8        -75.2923  -26.2493  -45.1935 H      1 LIG       0.11500
@<TRIPOS>BOND
      1       1       2 ar
      2       1       5 ar
      3       2       6 ar
      4       3       4 ar
      5       3       7 ar
      6       4       8 ar
      7       5       9 ar
      8       6      10 ar
      9       7       9 ar
     10       8      10 ar
     11       9      10 ar
     12       1      11 1
     13       2      12 1
     14       3      13 1
     15       4      14 1
     16       5      15 1
     17       6      16 1
     18       7      17 1
     19       8      18 1
@<TRIPOS>ALT_TYPE
CGenFF_4.0_ALT_TYPE_SET
CGenFF_4.0 1 CG2R61 2 CG2R61 3 CG2R61 4 CG2R61 5 CG2R61 6 CG2R61 7 CG2R61 8 CG2R61 9 CG2R61 10 CG2R61 11 HGR61 12 HGR61 13 HGR61 14 HGR61 15 HGR61 16 HGR61 17 HGR61 18 HGR61
@<TRIPOS>MOLECULE
naphtalene
 18 19 0 0 0
****
USER_CHARGES
INVALID_CHARGES
Pose:  22 Cluster:  22 Fr_nu:  83158 TotEn:   -10.47
@<TRIPOS>ATOM
      1 C1        -63.7309   -1.1583  -24.9746 C.ar   1 LIG      -0.11500
      2 C2        -64.6129   -1.7919  -25.8449 C.ar   1 LIG      -0.11500
      3 C3        -64.8519    3.1369  -26.9664 C.ar   1 LIG      -0.11500
      4 C4        -65.7339    2.5031  -27.8366 C.ar   1 LIG      -0.11500
      5 C5        -63.5664    0.2260  -25.0323 C.ar   1 LIG      -0.11700
      6 C6        -65.3339   -1.0440  -26.7760 C.ar   1 LIG      -0.11700
      7 C7        -64.1310    2.3889  -26.0352 C.ar   1 LIG      -0.11700
      8 C8        -65.8984    1.1189  -27.7792 C.ar   1 LIG      -0.11700
      9 C9        -64.2840    0.9947  -25.9632 C.ar   1 LIG       0.00400
     10 C10       -65.1809    0.3502  -26.8482 C.ar   1 LIG       0.00400
     11 H1        -63.1695   -1.7411  -24.2503 H      1 LIG       0.11500
     12 H2        -64.7404   -2.8696  -25.7990 H      1 LIG       0.11500
     13 H3        -64.7241    4.2148  -27.0117 H      1 LIG       0.11500
     14 H4        -66.2940    3.0863  -28.5617 H      1 LIG       0.11500
     15 H5        -62.8712    0.7001  -24.3425 H      1 LIG       0.11500
     16 H6        -66.0182   -1.5602  -27.4461 H      1 LIG       0.11500
     17 H7        -63.4473    2.9054  -25.3647 H      1 LIG       0.11500
     18 H8        -66.5931    0.6445  -28.4693 H      1 LIG       0.11500
@<TRIPOS>BOND
      1       1       2 ar
      2       1       5 ar
      3       2       6 ar
      4       3       4 ar
      5       3       7 ar
      6       4       8 ar
      7       5       9 ar
      8       6      10 ar
      9       7       9 ar
     10       8      10 ar
     11       9      10 ar
     12       1      11 1
     13       2      12 1
     14       3      13 1
     15       4      14 1
     16       5      15 1
     17       6      16 1
     18       7      17 1
     19       8      18 1
@<TRIPOS>ALT_TYPE
CGenFF_4.0_ALT_TYPE_SET
CGenFF_4.0 1 CG2R61 2 CG2R61 3 CG2R61 4 CG2R61 5 CG2R61 6 CG2R61 7 CG2R61 8 CG2R61 9 CG2R61 10 CG2R61 11 HGR61 12 HGR61 13 HGR61 14 HGR61 15 HGR61 16 HGR61 17 HGR61 18 HGR61
@<TRIPOS>MOLECULE
naphtalene
 18 19 0 0 0
****
USER_CHARGES
INVALID_CHARGES
Pose:  23 Cluster:  23 Fr_nu:  71041 TotEn:   -10.28
@<TRIPOS>ATOM
      1 C1        -66.4284    3.3625  -29.5072 C.ar   1 LIG      -0.11500
      2 C2        -65.9219    2.3621  -28.6830 C.ar   1 LIG      -0.11500
      3 C3        -70.8413    1.3277  -29.2646 C.ar   1 LIG      -0.11500
      4 C4        -70.3346    0.3273  -28.4404 C.ar   1 LIG      -0.11500
      5 C5        -67.7781    3.3596  -29.8607 C.ar   1 LIG      -0.11700
      6 C6        -66.7628    1.3549  -28.2090 C.ar   1 LIG      -0.11700
      7 C7        -70.0003    2.3350  -29.7385 C.ar   1 LIG      -0.11700
      8 C8        -68.9850    0.3301  -28.0869 C.ar   1 LIG      -0.11700
      9 C9        -68.6392    2.3535  -29.3928 C.ar   1 LIG       0.00400
     10 C10       -68.1239    1.3362  -28.5547 C.ar   1 LIG       0.00400
     11 H1        -65.7732    4.1461  -29.8763 H      1 LIG       0.11500
     12 H2        -64.8711    2.3654  -28.4082 H      1 LIG       0.11500
     13 H3        -71.8923    1.3250  -29.5397 H      1 LIG       0.11500
     14 H4        -70.9901   -0.4567  -28.0727 H      1 LIG       0.11500
     15 H5        -68.1522    4.1514  -30.5064 H      1 LIG       0.11500
     16 H6        -66.3455    0.5832  -27.5655 H      1 LIG       0.11500
     17 H7        -70.4180    3.1070  -30.3812 H      1 LIG       0.11500
     18 H8        -68.6105   -0.4620  -27.4417 H      1 LIG       0.11500
@<TRIPOS>BOND
      1       1       2 ar
      2       1       5 ar
      3       2       6 ar
      4       3       4 ar
      5       3       7 ar
      6       4       8 ar
      7       5       9 ar
      8       6      10 ar
      9       7       9 ar
     10       8      10 ar
     11       9      10 ar
     12       1      11 1
     13       2      12 1
     14       3      13 1
     15       4      14 1
     16       5      15 1
     17       6      16 1
     18       7      17 1
     19       8      18 1
@<TRIPOS>ALT_TYPE
CGenFF_4.0_ALT_TYPE_SET
CGenFF_4.0 1 CG2R61 2 CG2R61 3 CG2R61 4 CG2R61 5 CG2R61 6 CG2R61 7 CG2R61 8 CG2R61 9 CG2R61 10 CG2R61 11 HGR61 12 HGR61 13 HGR61 14 HGR61 15 HGR61 16 HGR61 17 HGR61 18 HGR61
@<TRIPOS>MOLECULE
naphtalene
 18 19 0 0 0
****
USER_CHARGES
INVALID_CHARGES
Pose:  24 Cluster:  24 Fr_nu: 338149 TotEn:   -10.24
@<TRIPOS>ATOM
      1 C1        -61.4518   -0.8929  -24.4638 C.ar   1 LIG      -0.11500
      2 C2        -61.8629   -2.0306  -25.1518 C.ar   1 LIG      -0.11500
      3 C3        -65.5666   -0.9758  -21.8687 C.ar   1 LIG      -0.11500
      4 C4        -65.9776   -2.1135  -22.5568 C.ar   1 LIG      -0.11500
      5 C5        -62.2669   -0.3424  -23.4742 C.ar   1 LIG      -0.11700
      6 C6        -63.0904   -2.6223  -24.8531 C.ar   1 LIG      -0.11700
      7 C7        -64.3389   -0.3841  -22.1675 C.ar   1 LIG      -0.11700
      8 C8        -65.1626   -2.6640  -23.5464 C.ar   1 LIG      -0.11700
      9 C9        -63.5058   -0.9248  -23.1605 C.ar   1 LIG       0.00400
     10 C10       -63.9237   -2.0817  -23.8602 C.ar   1 LIG       0.00400
     11 H1        -60.4962   -0.4324  -24.6971 H      1 LIG       0.11500
     12 H2        -61.2275   -2.4586  -25.9217 H      1 LIG       0.11500
     13 H3        -66.2016   -0.5473  -21.0984 H      1 LIG       0.11500
     14 H4        -66.9338   -2.5727  -22.3240 H      1 LIG       0.11500
     15 H5        -61.9255    0.5475  -22.9495 H      1 LIG       0.11500
     16 H6        -63.3914   -3.5115  -25.4032 H      1 LIG       0.11500
     17 H7        -64.0378    0.5045  -21.6167 H      1 LIG       0.11500
     18 H8        -65.5042   -3.5536  -24.0718 H      1 LIG       0.11500
@<TRIPOS>BOND
      1       1       2 ar
      2       1       5 ar
      3       2       6 ar
      4       3       4 ar
      5       3       7 ar
      6       4       8 ar
      7       5       9 ar
      8       6      10 ar
      9       7       9 ar
     10       8      10 ar
     11       9      10 ar
     12       1      11 1
     13       2      12 1
     14       3      13 1
     15       4      14 1
     16       5      15 1
     17       6      16 1
     18       7      17 1
     19       8      18 1
@<TRIPOS>ALT_TYPE
CGenFF_4.0_ALT_TYPE_SET
CGenFF_4.0 1 CG2R61 2 CG2R61 3 CG2R61 4 CG2R61 5 CG2R61 6 CG2R61 7 CG2R61 8 CG2R61 9 CG2R61 10 CG2R61 11 HGR61 12 HGR61 13 HGR61 14 HGR61 15 HGR61 16 HGR61 17 HGR61 18 HGR61
@<TRIPOS>MOLECULE
naphtalene
 18 19 0 0 0
****
USER_CHARGES
INVALID_CHARGES
Pose:  25 Cluster:  25 Fr_nu:  50704 TotEn:   -10.23
@<TRIPOS>ATOM
      1 C1        -56.3370    6.4767  -35.8279 C.ar   1 LIG      -0.11500
      2 C2        -55.6917    5.3267  -35.3830 C.ar   1 LIG      -0.11500
      3 C3        -55.2967    5.2804  -40.4279 C.ar   1 LIG      -0.11500
      4 C4        -54.6514    4.1305  -39.9828 C.ar   1 LIG      -0.11500
      5 C5        -56.4027    6.7569  -37.1931 C.ar   1 LIG      -0.11700
      6 C6        -55.1096    4.4526  -36.3013 C.ar   1 LIG      -0.11700
      7 C7        -55.8789    6.1546  -39.5094 C.ar   1 LIG      -0.11700
      8 C8        -54.5856    3.8502  -38.6177 C.ar   1 LIG      -0.11700
      9 C9        -55.8223    5.8882  -38.1317 C.ar   1 LIG       0.00400
     10 C10       -55.1661    4.7189  -37.6791 C.ar   1 LIG       0.00400
     11 H1        -56.7895    7.1571  -35.1125 H      1 LIG       0.11500
     12 H2        -55.6414    5.1093  -34.3200 H      1 LIG       0.11500
     13 H3        -55.3476    5.4984  -41.4910 H      1 LIG       0.11500
     14 H4        -54.1979    3.4512  -40.6986 H      1 LIG       0.11500
     15 H5        -56.9118    7.6619  -37.5182 H      1 LIG       0.11500
     16 H6        -54.6108    3.5593  -35.9311 H      1 LIG       0.11500
     17 H7        -56.3784    7.0473  -39.8799 H      1 LIG       0.11500
     18 H8        -54.0759    2.9456  -38.2923 H      1 LIG       0.11500
@<TRIPOS>BOND
      1       1       2 ar
      2       1       5 ar
      3       2       6 ar
      4       3       4 ar
      5       3       7 ar
      6       4       8 ar
      7       5       9 ar
      8       6      10 ar
      9       7       9 ar
     10       8      10 ar
     11       9      10 ar
     12       1      11 1
     13       2      12 1
     14       3      13 1
     15       4      14 1
     16       5      15 1
     17       6      16 1
     18       7      17 1
     19       8      18 1
@<TRIPOS>ALT_TYPE
CGenFF_4.0_ALT_TYPE_SET
CGenFF_4.0 1 CG2R61 2 CG2R61 3 CG2R61 4 CG2R61 5 CG2R61 6 CG2R61 7 CG2R61 8 CG2R61 9 CG2R61 10 CG2R61 11 HGR61 12 HGR61 13 HGR61 14 HGR61 15 HGR61 16 HGR61 17 HGR61 18 HGR61
@<TRIPOS>MOLECULE
naphtalene
 18 19 0 0 0
****
USER_CHARGES
INVALID_CHARGES
Pose:  26 Cluster:  26 Fr_nu:  27133 TotEn:   -10.05
@<TRIPOS>ATOM
      1 C1        -55.1917    4.8259  -39.4435 C.ar   1 LIG      -0.11500
      2 C2        -54.8865    3.4920  -39.1894 C.ar   1 LIG      -0.11500
      3 C3        -54.5588    5.8676  -34.7331 C.ar   1 LIG      -0.11500
      4 C4        -54.2537    4.5337  -34.4792 C.ar   1 LIG      -0.11500
      5 C5        -55.1878    5.7540  -38.4017 C.ar   1 LIG      -0.11700
      6 C6        -54.5762    3.0811  -37.8929 C.ar   1 LIG      -0.11700
      7 C7        -54.8691    6.2786  -36.0298 C.ar   1 LIG      -0.11700
      8 C8        -54.2576    3.6055  -35.5208 C.ar   1 LIG      -0.11700
      9 C9        -54.8778    5.3580  -37.0904 C.ar   1 LIG       0.00400
     10 C10       -54.5676    4.0015  -36.8322 C.ar   1 LIG       0.00400
     11 H1        -55.4337    5.1451  -40.4530 H      1 LIG       0.11500
     12 H2        -54.8896    2.7704  -40.0011 H      1 LIG       0.11500
     13 H3        -54.5558    6.5899  -33.9217 H      1 LIG       0.11500
     14 H4        -54.0132    4.2148  -33.4693 H      1 LIG       0.11500
     15 H5        -55.4298    6.7913  -38.6235 H      1 LIG       0.11500
     16 H6        -54.3403    2.0335  -37.7174 H      1 LIG       0.11500
     17 H7        -55.1042    7.3263  -36.2052 H      1 LIG       0.11500
     18 H8        -54.0163    2.5679  -35.2992 H      1 LIG       0.11500
@<TRIPOS>BOND
      1       1       2 ar
      2       1       5 ar
      3       2       6 ar
      4       3       4 ar
      5       3       7 ar
      6       4       8 ar
      7       5       9 ar
      8       6      10 ar
      9       7       9 ar
     10       8      10 ar
     11       9      10 ar
     12       1      11 1
     13       2      12 1
     14       3      13 1
     15       4      14 1
     16       5      15 1
     17       6      16 1
     18       7      17 1
     19       8      18 1
@<TRIPOS>ALT_TYPE
CGenFF_4.0_ALT_TYPE_SET
CGenFF_4.0 1 CG2R61 2 CG2R61 3 CG2R61 4 CG2R61 5 CG2R61 6 CG2R61 7 CG2R61 8 CG2R61 9 CG2R61 10 CG2R61 11 HGR61 12 HGR61 13 HGR61 14 HGR61 15 HGR61 16 HGR61 17 HGR61 18 HGR61
@<TRIPOS>MOLECULE
naphtalene
 18 19 0 0 0
****
USER_CHARGES
INVALID_CHARGES
Pose:  27 Cluster:  27 Fr_nu: 110737 TotEn:   -10.01
@<TRIPOS>ATOM
      1 C1        -72.2818  -30.1446  -42.9576 C.ar   1 LIG      -0.11500
      2 C2        -72.5779  -28.8899  -42.4334 C.ar   1 LIG      -0.11500
      3 C3        -74.4620  -28.9158  -47.1301 C.ar   1 LIG      -0.11500
      4 C4        -74.7581  -27.6611  -46.6058 C.ar   1 LIG      -0.11500
      5 C5        -72.6743  -30.4694  -44.2565 C.ar   1 LIG      -0.11700
      6 C6        -73.2677  -27.9551  -43.2059 C.ar   1 LIG      -0.11700
      7 C7        -73.7721  -29.8506  -46.3576 C.ar   1 LIG      -0.11700
      8 C8        -74.3657  -27.3363  -45.3070 C.ar   1 LIG      -0.11700
      9 C9        -73.3694  -29.5408  -45.0483 C.ar   1 LIG       0.00400
     10 C10       -73.6706  -28.2649  -44.5151 C.ar   1 LIG       0.00400
     11 H1        -71.7453  -30.8721  -42.3556 H      1 LIG       0.11500
     12 H2        -72.2717  -28.6379  -41.4223 H      1 LIG       0.11500
     13 H3        -74.7679  -29.1684  -48.1414 H      1 LIG       0.11500
     14 H4        -75.2959  -26.9345  -47.2078 H      1 LIG       0.11500
     15 H5        -72.4325  -31.4563  -44.6455 H      1 LIG       0.11500
     16 H6        -73.4880  -26.9802  -42.7760 H      1 LIG       0.11500
     17 H7        -73.5512  -30.8251  -46.7879 H      1 LIG       0.11500
     18 H8        -74.6081  -26.3496  -44.9175 H      1 LIG       0.11500
@<TRIPOS>BOND
      1       1       2 ar
      2       1       5 ar
      3       2       6 ar
      4       3       4 ar
      5       3       7 ar
      6       4       8 ar
      7       5       9 ar
      8       6      10 ar
      9       7       9 ar
     10       8      10 ar
     11       9      10 ar
     12       1      11 1
     13       2      12 1
     14       3      13 1
     15       4      14 1
     16       5      15 1
     17       6      16 1
     18       7      17 1
     19       8      18 1
@<TRIPOS>ALT_TYPE
CGenFF_4.0_ALT_TYPE_SET
CGenFF_4.0 1 CG2R61 2 CG2R61 3 CG2R61 4 CG2R61 5 CG2R61 6 CG2R61 7 CG2R61 8 CG2R61 9 CG2R61 10 CG2R61 11 HGR61 12 HGR61 13 HGR61 14 HGR61 15 HGR61 16 HGR61 17 HGR61 18 HGR61
@<TRIPOS>MOLECULE
naphtalene
 18 19 0 0 0
****
USER_CHARGES
INVALID_CHARGES
Pose:  28 Cluster:  28 Fr_nu: 254604 TotEn:    -9.98
@<TRIPOS>ATOM
      1 C1        -49.7303    6.7877  -35.1209 C.ar   1 LIG      -0.11500
      2 C2        -50.3592    7.0088  -36.3425 C.ar   1 LIG      -0.11500
      3 C3        -53.4434    3.9734  -33.7189 C.ar   1 LIG      -0.11500
      4 C4        -54.0722    4.1946  -34.9405 C.ar   1 LIG      -0.11500
      5 C5        -50.3363    5.9781  -34.1597 C.ar   1 LIG      -0.11700
      6 C6        -51.5964    6.4214  -36.6077 C.ar   1 LIG      -0.11700
      7 C7        -52.2060    4.5609  -33.4537 C.ar   1 LIG      -0.11700
      8 C8        -53.4664    5.0043  -35.9017 C.ar   1 LIG      -0.11700
      9 C9        -51.5816    5.3787  -34.4096 C.ar   1 LIG       0.00400
     10 C10       -52.2211    5.6037  -35.6519 C.ar   1 LIG       0.00400
     11 H1        -48.7673    7.2458  -34.9147 H      1 LIG       0.11500
     12 H2        -49.8865    7.6391  -37.0901 H      1 LIG       0.11500
     13 H3        -53.9156    3.3430  -32.9707 H      1 LIG       0.11500
     14 H4        -55.0358    3.7375  -35.1456 H      1 LIG       0.11500
     15 H5        -49.8266    5.8194  -33.2116 H      1 LIG       0.11500
     16 H6        -52.0697    6.6076  -37.5696 H      1 LIG       0.11500
     17 H7        -51.7326    4.3739  -32.4921 H      1 LIG       0.11500
     18 H8        -53.9763    5.1637  -36.8497 H      1 LIG       0.11500
@<TRIPOS>BOND
      1       1       2 ar
      2       1       5 ar
      3       2       6 ar
      4       3       4 ar
      5       3       7 ar
      6       4       8 ar
      7       5       9 ar
      8       6      10 ar
      9       7       9 ar
     10       8      10 ar
     11       9      10 ar
     12       1      11 1
     13       2      12 1
     14       3      13 1
     15       4      14 1
     16       5      15 1
     17       6      16 1
     18       7      17 1
     19       8      18 1
@<TRIPOS>ALT_TYPE
CGenFF_4.0_ALT_TYPE_SET
CGenFF_4.0 1 CG2R61 2 CG2R61 3 CG2R61 4 CG2R61 5 CG2R61 6 CG2R61 7 CG2R61 8 CG2R61 9 CG2R61 10 CG2R61 11 HGR61 12 HGR61 13 HGR61 14 HGR61 15 HGR61 16 HGR61 17 HGR61 18 HGR61
@<TRIPOS>MOLECULE
naphtalene
 18 19 0 0 0
****
USER_CHARGES
INVALID_CHARGES
Pose:  29 Cluster:  29 Fr_nu: 270819 TotEn:    -9.97
@<TRIPOS>ATOM
      1 C1        -53.8200  -21.0704  -33.8384 C.ar   1 LIG      -0.11500
      2 C2        -52.8359  -21.0704  -34.8225 C.ar   1 LIG      -0.11500
      3 C3        -57.2602  -21.0704  -37.2790 C.ar   1 LIG      -0.11500
      4 C4        -56.2760  -21.0704  -38.2630 C.ar   1 LIG      -0.11500
      5 C5        -55.1679  -21.0704  -34.1985 C.ar   1 LIG      -0.11700
      6 C6        -53.1957  -21.0705  -36.1703 C.ar   1 LIG      -0.11700
      7 C7        -56.9003  -21.0705  -35.9310 C.ar   1 LIG      -0.11700
      8 C8        -54.9281  -21.0703  -37.9030 C.ar   1 LIG      -0.11700
      9 C9        -55.5484  -21.0704  -35.5504 C.ar   1 LIG       0.00400
     10 C10       -54.5476  -21.0704  -36.5511 C.ar   1 LIG       0.00400
     11 H1        -53.5393  -21.0698  -32.7892 H      1 LIG       0.11500
     12 H2        -51.7869  -21.0707  -34.5410 H      1 LIG       0.11500
     13 H3        -58.3096  -21.0703  -37.5598 H      1 LIG       0.11500
     14 H4        -56.5573  -21.0695  -39.3120 H      1 LIG       0.11500
     15 H5        -55.9202  -21.0700  -33.4124 H      1 LIG       0.11500
     16 H6        -52.4098  -21.0710  -36.9227 H      1 LIG       0.11500
     17 H7        -57.6864  -21.0707  -35.1789 H      1 LIG       0.11500
     18 H8        -54.1756  -21.0700  -38.6890 H      1 LIG       0.11500
@<TRIPOS>BOND
      1       1       2 ar
      2       1       5 ar
      3       2       6 ar
      4       3       4 ar
      5       3       7 ar
      6       4       8 ar
      7       5       9 ar
      8       6      10 ar
      9       7       9 ar
     10       8      10 ar
     11       9      10 ar
     12       1      11 1
     13       2      12 1
     14       3      13 1
     15       4      14 1
     16       5      15 1
     17       6      16 1
     18       7      17 1
     19       8      18 1
@<TRIPOS>ALT_TYPE
CGenFF_4.0_ALT_TYPE_SET
CGenFF_4.0 1 CG2R61 2 CG2R61 3 CG2R61 4 CG2R61 5 CG2R61 6 CG2R61 7 CG2R61 8 CG2R61 9 CG2R61 10 CG2R61 11 HGR61 12 HGR61 13 HGR61 14 HGR61 15 HGR61 16 HGR61 17 HGR61 18 HGR61
@<TRIPOS>MOLECULE
naphtalene
 18 19 0 0 0
****
USER_CHARGES
INVALID_CHARGES
Pose:  30 Cluster:  30 Fr_nu:  43972 TotEn:    -9.79
@<TRIPOS>ATOM
      1 C1        -69.3917  -24.4667  -42.2408 C.ar   1 LIG      -0.11500
      2 C2        -70.6422  -23.8569  -42.2739 C.ar   1 LIG      -0.11500
      3 C3        -71.4872  -28.8014  -42.9423 C.ar   1 LIG      -0.11500
      4 C4        -72.7377  -28.1915  -42.9753 C.ar   1 LIG      -0.11500
      5 C5        -69.2842  -25.8488  -42.3983 C.ar   1 LIG      -0.11700
      6 C6        -71.7900  -24.6266  -42.4646 C.ar   1 LIG      -0.11700
      7 C7        -70.3393  -28.0316  -42.7516 C.ar   1 LIG      -0.11700
      8 C8        -72.8453  -26.8094  -42.8178 C.ar   1 LIG      -0.11700
      9 C9        -70.4289  -26.6392  -42.5912 C.ar   1 LIG       0.00400
     10 C10       -71.7005  -26.0190  -42.6248 C.ar   1 LIG       0.00400
     11 H1        -68.4985  -23.8670  -42.0917 H      1 LIG       0.11500
     12 H2        -70.7248  -22.7808  -42.1514 H      1 LIG       0.11500
     13 H3        -71.4039  -29.8776  -43.0648 H      1 LIG       0.11500
     14 H4        -73.6306  -28.7918  -43.1230 H      1 LIG       0.11500
     15 H5        -68.2964  -26.3041  -42.3685 H      1 LIG       0.11500
     16 H6        -72.7572  -24.1287  -42.4876 H      1 LIG       0.11500
     17 H7        -69.3722  -28.5295  -42.7294 H      1 LIG       0.11500
     18 H8        -73.8331  -26.3539  -42.8467 H      1 LIG       0.11500
@<TRIPOS>BOND
      1       1       2 ar
      2       1       5 ar
      3       2       6 ar
      4       3       4 ar
      5       3       7 ar
      6       4       8 ar
      7       5       9 ar
      8       6      10 ar
      9       7       9 ar
     10       8      10 ar
     11       9      10 ar
     12       1      11 1
     13       2      12 1
     14       3      13 1
     15       4      14 1
     16       5      15 1
     17       6      16 1
     18       7      17 1
     19       8      18 1
@<TRIPOS>ALT_TYPE
CGenFF_4.0_ALT_TYPE_SET
CGenFF_4.0 1 CG2R61 2 CG2R61 3 CG2R61 4 CG2R61 5 CG2R61 6 CG2R61 7 CG2R61 8 CG2R61 9 CG2R61 10 CG2R61 11 HGR61 12 HGR61 13 HGR61 14 HGR61 15 HGR61 16 HGR61 17 HGR61 18 HGR61
@<TRIPOS>MOLECULE
naphtalene
 18 19 0 0 0
****
USER_CHARGES
INVALID_CHARGES
Pose:  31 Cluster:  31 Fr_nu:  40053 TotEn:    -9.71
@<TRIPOS>ATOM
      1 C1        -54.4680    5.4945  -38.2720 C.ar   1 LIG      -0.11500
      2 C2        -54.6367    4.1418  -37.9915 C.ar   1 LIG      -0.11500
      3 C3        -52.4699    6.1547  -33.8851 C.ar   1 LIG      -0.11500
      4 C4        -52.6387    4.8020  -33.6047 C.ar   1 LIG      -0.11500
      5 C5        -53.8873    6.3373  -37.3238 C.ar   1 LIG      -0.11700
      6 C6        -54.2255    3.6267  -36.7620 C.ar   1 LIG      -0.11700
      7 C7        -52.8811    6.6698  -35.1148 C.ar   1 LIG      -0.11700
      8 C8        -53.2195    3.9591  -34.5527 C.ar   1 LIG      -0.11700
      9 C9        -53.4675    5.8360  -36.0808 C.ar   1 LIG       0.00400
     10 C10       -53.6392    4.4604  -35.7957 C.ar   1 LIG       0.00400
     11 H1        -54.7888    5.8950  -39.2291 H      1 LIG       0.11500
     12 H2        -55.0886    3.4865  -38.7304 H      1 LIG       0.11500
     13 H3        -52.0179    6.8106  -33.1465 H      1 LIG       0.11500
     14 H4        -52.3190    4.4023  -32.6468 H      1 LIG       0.11500
     15 H5        -53.7656    7.3914  -37.5645 H      1 LIG       0.11500
     16 H6        -54.3667    2.5661  -36.5643 H      1 LIG       0.11500
     17 H7        -52.7391    7.7302  -35.3125 H      1 LIG       0.11500
     18 H8        -53.3419    2.9050  -34.3120 H      1 LIG       0.11500
@<TRIPOS>BOND
      1       1       2 ar
      2       1       5 ar
      3       2       6 ar
      4       3       4 ar
      5       3       7 ar
      6       4       8 ar
      7       5       9 ar
      8       6      10 ar
      9       7       9 ar
     10       8      10 ar
     11       9      10 ar
     12       1      11 1
     13       2      12 1
     14       3      13 1
     15       4      14 1
     16       5      15 1
     17       6      16 1
     18       7      17 1
     19       8      18 1
@<TRIPOS>ALT_TYPE
CGenFF_4.0_ALT_TYPE_SET
CGenFF_4.0 1 CG2R61 2 CG2R61 3 CG2R61 4 CG2R61 5 CG2R61 6 CG2R61 7 CG2R61 8 CG2R61 9 CG2R61 10 CG2R61 11 HGR61 12 HGR61 13 HGR61 14 HGR61 15 HGR61 16 HGR61 17 HGR61 18 HGR61
@<TRIPOS>MOLECULE
naphtalene
 18 19 0 0 0
****
USER_CHARGES
INVALID_CHARGES
Pose:  32 Cluster:  32 Fr_nu:  72012 TotEn:    -9.50
@<TRIPOS>ATOM
      1 C1        -64.1018  -23.5745  -36.2279 C.ar   1 LIG      -0.11500
      2 C2        -64.5386  -23.0734  -35.0051 C.ar   1 LIG      -0.11500
      3 C3        -68.2551  -26.0664  -36.6900 C.ar   1 LIG      -0.11500
      4 C4        -68.6918  -25.5653  -35.4673 C.ar   1 LIG      -0.11500
      5 C5        -64.9136  -24.4445  -36.9563 C.ar   1 LIG      -0.11700
      6 C6        -65.7886  -23.4404  -34.5061 C.ar   1 LIG      -0.11700
      7 C7        -67.0050  -25.6993  -37.1891 C.ar   1 LIG      -0.11700
      8 C8        -67.8801  -24.6953  -34.7387 C.ar   1 LIG      -0.11700
      9 C9        -66.1748  -24.8247  -36.4692 C.ar   1 LIG       0.00400
     10 C10       -66.6188  -24.3151  -35.2258 C.ar   1 LIG       0.00400
     11 H1        -63.1283  -23.2889  -36.6156 H      1 LIG       0.11500
     12 H2        -63.9060  -22.3960  -34.4390 H      1 LIG       0.11500
     13 H3        -68.8874  -26.7439  -37.2569 H      1 LIG       0.11500
     14 H4        -69.6647  -25.8523  -35.0794 H      1 LIG       0.11500
     15 H5        -64.5516  -24.8242  -37.9095 H      1 LIG       0.11500
     16 H6        -66.1099  -23.0362  -33.5484 H      1 LIG       0.11500
     17 H7        -66.6843  -26.1030  -38.1472 H      1 LIG       0.11500
     18 H8        -68.2416  -24.3160  -33.7851 H      1 LIG       0.11500
@<TRIPOS>BOND
      1       1       2 ar
      2       1       5 ar
      3       2       6 ar
      4       3       4 ar
      5       3       7 ar
      6       4       8 ar
      7       5       9 ar
      8       6      10 ar
      9       7       9 ar
     10       8      10 ar
     11       9      10 ar
     12       1      11 1
     13       2      12 1
     14       3      13 1
     15       4      14 1
     16       5      15 1
     17       6      16 1
     18       7      17 1
     19       8      18 1
@<TRIPOS>ALT_TYPE
CGenFF_4.0_ALT_TYPE_SET
CGenFF_4.0 1 CG2R61 2 CG2R61 3 CG2R61 4 CG2R61 5 CG2R61 6 CG2R61 7 CG2R61 8 CG2R61 9 CG2R61 10 CG2R61 11 HGR61 12 HGR61 13 HGR61 14 HGR61 15 HGR61 16 HGR61 17 HGR61 18 HGR61
@<TRIPOS>MOLECULE
naphtalene
 18 19 0 0 0
****
USER_CHARGES
INVALID_CHARGES
Pose:  33 Cluster:  33 Fr_nu:   2532 TotEn:    -9.37
@<TRIPOS>ATOM
      1 C1        -55.8641    6.6416  -36.6012 C.ar   1 LIG      -0.11500
      2 C2        -56.6308    6.5649  -35.4422 C.ar   1 LIG      -0.11500
      3 C3        -51.9793    5.0603  -34.1353 C.ar   1 LIG      -0.11500
      4 C4        -52.7461    4.9837  -32.9765 C.ar   1 LIG      -0.11500
      5 C5        -54.5149    6.2875  -36.5707 C.ar   1 LIG      -0.11700
      6 C6        -56.0515    6.1339  -34.2486 C.ar   1 LIG      -0.11700
      7 C7        -52.5587    5.4912  -35.3291 C.ar   1 LIG      -0.11700
      8 C8        -54.0952    5.3377  -33.0067 C.ar   1 LIG      -0.11700
      9 C9        -53.9152    5.8516  -35.3780 C.ar   1 LIG       0.00400
     10 C10       -54.6950    5.7737  -34.1995 C.ar   1 LIG       0.00400
     11 H1        -56.3155    6.9777  -37.5300 H      1 LIG       0.11500
     12 H2        -57.6811    6.8405  -35.4670 H      1 LIG       0.11500
     13 H3        -50.9287    4.7846  -34.1112 H      1 LIG       0.11500
     14 H4        -52.2938    4.6488  -32.0476 H      1 LIG       0.11500
     15 H5        -53.9347    6.3557  -37.4886 H      1 LIG       0.11500
     16 H6        -56.6699    6.0812  -33.3549 H      1 LIG       0.11500
     17 H7        -51.9403    5.5431  -36.2228 H      1 LIG       0.11500
     18 H8        -54.6756    5.2704  -32.0887 H      1 LIG       0.11500
@<TRIPOS>BOND
      1       1       2 ar
      2       1       5 ar
      3       2       6 ar
      4       3       4 ar
      5       3       7 ar
      6       4       8 ar
      7       5       9 ar
      8       6      10 ar
      9       7       9 ar
     10       8      10 ar
     11       9      10 ar
     12       1      11 1
     13       2      12 1
     14       3      13 1
     15       4      14 1
     16       5      15 1
     17       6      16 1
     18       7      17 1
     19       8      18 1
@<TRIPOS>ALT_TYPE
CGenFF_4.0_ALT_TYPE_SET
CGenFF_4.0 1 CG2R61 2 CG2R61 3 CG2R61 4 CG2R61 5 CG2R61 6 CG2R61 7 CG2R61 8 CG2R61 9 CG2R61 10 CG2R61 11 HGR61 12 HGR61 13 HGR61 14 HGR61 15 HGR61 16 HGR61 17 HGR61 18 HGR61
@<TRIPOS>MOLECULE
naphtalene
 18 19 0 0 0
****
USER_CHARGES
INVALID_CHARGES
Pose:  34 Cluster:  34 Fr_nu: 358208 TotEn:    -9.33
@<TRIPOS>ATOM
      1 C1        -69.0613   -0.8907  -26.1843 C.ar   1 LIG      -0.11500
      2 C2        -68.3507   -0.2409  -27.1891 C.ar   1 LIG      -0.11500
      3 C3        -64.8961   -2.6159  -24.3546 C.ar   1 LIG      -0.11500
      4 C4        -64.1856   -1.9661  -25.3595 C.ar   1 LIG      -0.11500
      5 C5        -68.3840   -1.6451  -25.2258 C.ar   1 LIG      -0.11700
      6 C6        -66.9603   -0.3428  -27.2393 C.ar   1 LIG      -0.11700
      7 C7        -66.2867   -2.5138  -24.3044 C.ar   1 LIG      -0.11700
      8 C8        -64.8627   -1.2117  -26.3181 C.ar   1 LIG      -0.11700
      9 C9        -66.9846   -1.7588  -25.2610 C.ar   1 LIG       0.00400
     10 C10       -66.2621   -1.0980  -26.2828 C.ar   1 LIG       0.00400
     11 H1        -70.1438   -0.8114  -26.1460 H      1 LIG       0.11500
     12 H2        -68.8789    0.3464  -27.9346 H      1 LIG       0.11500
     13 H3        -64.3684   -3.2033  -23.6085 H      1 LIG       0.11500
     14 H4        -63.1033   -2.0469  -25.3981 H      1 LIG       0.11500
     15 H5        -68.9600   -2.1449  -24.4496 H      1 LIG       0.11500
     16 H6        -66.4251    0.1739  -28.0333 H      1 LIG       0.11500
     17 H7        -66.8215   -3.0300  -23.5099 H      1 LIG       0.11500
     18 H8        -64.2870   -0.7124  -27.0948 H      1 LIG       0.11500
@<TRIPOS>BOND
      1       1       2 ar
      2       1       5 ar
      3       2       6 ar
      4       3       4 ar
      5       3       7 ar
      6       4       8 ar
      7       5       9 ar
      8       6      10 ar
      9       7       9 ar
     10       8      10 ar
     11       9      10 ar
     12       1      11 1
     13       2      12 1
     14       3      13 1
     15       4      14 1
     16       5      15 1
     17       6      16 1
     18       7      17 1
     19       8      18 1
@<TRIPOS>ALT_TYPE
CGenFF_4.0_ALT_TYPE_SET
CGenFF_4.0 1 CG2R61 2 CG2R61 3 CG2R61 4 CG2R61 5 CG2R61 6 CG2R61 7 CG2R61 8 CG2R61 9 CG2R61 10 CG2R61 11 HGR61 12 HGR61 13 HGR61 14 HGR61 15 HGR61 16 HGR61 17 HGR61 18 HGR61
@<TRIPOS>MOLECULE
naphtalene
 18 19 0 0 0
****
USER_CHARGES
INVALID_CHARGES
Pose:  35 Cluster:  35 Fr_nu: 221396 TotEn:    -9.32
@<TRIPOS>ATOM
      1 C1        -69.5606    6.6833  -38.2747 C.ar   1 LIG      -0.11500
      2 C2        -70.1995    6.5713  -37.0434 C.ar   1 LIG      -0.11500
      3 C3        -73.8710    6.5210  -40.5256 C.ar   1 LIG      -0.11500
      4 C4        -74.5098    6.4089  -39.2943 C.ar   1 LIG      -0.11500
      5 C5        -70.3099    6.6993  -39.4515 C.ar   1 LIG      -0.11700
      6 C6        -71.5899    6.4748  -36.9840 C.ar   1 LIG      -0.11700
      7 C7        -72.4805    6.6176  -40.5850 C.ar   1 LIG      -0.11700
      8 C8        -73.7606    6.3929  -38.1174 C.ar   1 LIG      -0.11700
      9 C9        -71.7105    6.6031  -39.4106 C.ar   1 LIG       0.00400
     10 C10       -72.3600    6.4891  -38.1584 C.ar   1 LIG       0.00400
     11 H1        -68.4780    6.7579  -38.3204 H      1 LIG       0.11500
     12 H2        -69.6152    6.5592  -36.1279 H      1 LIG       0.11500
     13 H3        -74.4548    6.5333  -41.4417 H      1 LIG       0.11500
     14 H4        -75.5922    6.3330  -39.2493 H      1 LIG       0.11500
     15 H5        -69.7893    6.7872  -40.4029 H      1 LIG       0.11500
     16 H6        -72.0682    6.3885  -36.0105 H      1 LIG       0.11500
     17 H7        -72.0024    6.7047  -41.5585 H      1 LIG       0.11500
     18 H8        -74.2809    6.3042  -37.1659 H      1 LIG       0.11500
@<TRIPOS>BOND
      1       1       2 ar
      2       1       5 ar
      3       2       6 ar
      4       3       4 ar
      5       3       7 ar
      6       4       8 ar
      7       5       9 ar
      8       6      10 ar
      9       7       9 ar
     10       8      10 ar
     11       9      10 ar
     12       1      11 1
     13       2      12 1
     14       3      13 1
     15       4      14 1
     16       5      15 1
     17       6      16 1
     18       7      17 1
     19       8      18 1
@<TRIPOS>ALT_TYPE
CGenFF_4.0_ALT_TYPE_SET
CGenFF_4.0 1 CG2R61 2 CG2R61 3 CG2R61 4 CG2R61 5 CG2R61 6 CG2R61 7 CG2R61 8 CG2R61 9 CG2R61 10 CG2R61 11 HGR61 12 HGR61 13 HGR61 14 HGR61 15 HGR61 16 HGR61 17 HGR61 18 HGR61
@<TRIPOS>MOLECULE
naphtalene
 18 19 0 0 0
****
USER_CHARGES
INVALID_CHARGES
Pose:  36 Cluster:  36 Fr_nu:  16331 TotEn:    -9.26
@<TRIPOS>ATOM
      1 C1        -56.8948    6.9363  -35.6559 C.ar   1 LIG      -0.11500
      2 C2        -56.6108    8.0816  -34.9180 C.ar   1 LIG      -0.11500
      3 C3        -53.4887    4.4976  -33.1811 C.ar   1 LIG      -0.11500
      4 C4        -53.2048    5.6430  -32.4433 C.ar   1 LIG      -0.11500
      5 C5        -56.1918    5.7561  -35.4119 C.ar   1 LIG      -0.11700
      6 C6        -55.6230    8.0512  -33.9334 C.ar   1 LIG      -0.11700
      7 C7        -54.4767    4.5280  -34.1657 C.ar   1 LIG      -0.11700
      8 C8        -53.9077    6.8233  -32.6872 C.ar   1 LIG      -0.11700
      9 C9        -55.1941    5.7073  -34.4247 C.ar   1 LIG       0.00400
     10 C10       -54.9054    6.8720  -33.6744 C.ar   1 LIG       0.00400
     11 H1        -57.6636    6.9607  -36.4226 H      1 LIG       0.11500
     12 H2        -57.1588    8.9998  -35.1085 H      1 LIG       0.11500
     13 H3        -52.9411    3.5789  -32.9909 H      1 LIG       0.11500
     14 H4        -52.4350    5.6184  -31.6776 H      1 LIG       0.11500
     15 H5        -56.4303    4.8730  -36.0012 H      1 LIG       0.11500
     16 H6        -55.4180    8.9582  -33.3683 H      1 LIG       0.11500
     17 H7        -54.6820    3.6208  -34.7300 H      1 LIG       0.11500
     18 H8        -53.6689    7.7067  -32.0985 H      1 LIG       0.11500
@<TRIPOS>BOND
      1       1       2 ar
      2       1       5 ar
      3       2       6 ar
      4       3       4 ar
      5       3       7 ar
      6       4       8 ar
      7       5       9 ar
      8       6      10 ar
      9       7       9 ar
     10       8      10 ar
     11       9      10 ar
     12       1      11 1
     13       2      12 1
     14       3      13 1
     15       4      14 1
     16       5      15 1
     17       6      16 1
     18       7      17 1
     19       8      18 1
@<TRIPOS>ALT_TYPE
CGenFF_4.0_ALT_TYPE_SET
CGenFF_4.0 1 CG2R61 2 CG2R61 3 CG2R61 4 CG2R61 5 CG2R61 6 CG2R61 7 CG2R61 8 CG2R61 9 CG2R61 10 CG2R61 11 HGR61 12 HGR61 13 HGR61 14 HGR61 15 HGR61 16 HGR61 17 HGR61 18 HGR61
@<TRIPOS>MOLECULE
naphtalene
 18 19 0 0 0
****
USER_CHARGES
INVALID_CHARGES
Pose:  37 Cluster:  37 Fr_nu: 190746 TotEn:    -9.06
@<TRIPOS>ATOM
      1 C1        -50.0065    7.0375  -33.3860 C.ar   1 LIG      -0.11500
      2 C2        -50.8562    8.1042  -33.1085 C.ar   1 LIG      -0.11500
      3 C3        -53.8570    4.2152  -34.3249 C.ar   1 LIG      -0.11500
      4 C4        -54.7065    5.2820  -34.0473 C.ar   1 LIG      -0.11500
      5 C5        -50.5359    5.8014  -33.7584 C.ar   1 LIG      -0.11700
      6 C6        -52.2383    7.9392  -33.2023 C.ar   1 LIG      -0.11700
      7 C7        -52.4748    4.3803  -34.2312 C.ar   1 LIG      -0.11700
      8 C8        -54.1773    6.5180  -33.6749 C.ar   1 LIG      -0.11700
      9 C9        -51.9246    5.6173  -33.8578 C.ar   1 LIG       0.00400
     10 C10       -52.7886    6.7021  -33.5755 C.ar   1 LIG       0.00400
     11 H1        -48.9306    7.1663  -33.3123 H      1 LIG       0.11500
     12 H2        -50.4431    9.0660  -32.8190 H      1 LIG       0.11500
     13 H3        -54.2696    3.2529  -34.6147 H      1 LIG       0.11500
     14 H4        -55.7824    5.1521  -34.1198 H      1 LIG       0.11500
     15 H5        -49.8528    4.9814  -33.9703 H      1 LIG       0.11500
     16 H6        -52.8835    8.7869  -32.9813 H      1 LIG       0.11500
     17 H7        -51.8297    3.5327  -34.4530 H      1 LIG       0.11500
     18 H8        -54.8602    7.3380  -33.4622 H      1 LIG       0.11500
@<TRIPOS>BOND
      1       1       2 ar
      2       1       5 ar
      3       2       6 ar
      4       3       4 ar
      5       3       7 ar
      6       4       8 ar
      7       5       9 ar
      8       6      10 ar
      9       7       9 ar
     10       8      10 ar
     11       9      10 ar
     12       1      11 1
     13       2      12 1
     14       3      13 1
     15       4      14 1
     16       5      15 1
     17       6      16 1
     18       7      17 1
     19       8      18 1
@<TRIPOS>ALT_TYPE
CGenFF_4.0_ALT_TYPE_SET
CGenFF_4.0 1 CG2R61 2 CG2R61 3 CG2R61 4 CG2R61 5 CG2R61 6 CG2R61 7 CG2R61 8 CG2R61 9 CG2R61 10 CG2R61 11 HGR61 12 HGR61 13 HGR61 14 HGR61 15 HGR61 16 HGR61 17 HGR61 18 HGR61
@<TRIPOS>MOLECULE
naphtalene
 18 19 0 0 0
****
USER_CHARGES
INVALID_CHARGES
Pose:  38 Cluster:  38 Fr_nu: 107974 TotEn:    -8.12
@<TRIPOS>ATOM
      1 C1        -62.4089  -23.0406  -36.8533 C.ar   1 LIG      -0.11500
      2 C2        -61.2478  -23.3695  -36.1600 C.ar   1 LIG      -0.11500
      3 C3        -59.8564  -20.0321  -39.7005 C.ar   1 LIG      -0.11500
      4 C4        -58.6954  -20.3611  -39.0072 C.ar   1 LIG      -0.11500
      5 C5        -62.3581  -22.1288  -37.9080 C.ar   1 LIG      -0.11700
      6 C6        -60.0316  -22.7879  -36.5187 C.ar   1 LIG      -0.11700
      7 C7        -61.0728  -20.6138  -39.3418 C.ar   1 LIG      -0.11700
      8 C8        -58.7462  -21.2729  -37.9524 C.ar   1 LIG      -0.11700
      9 C9        -61.1424  -21.5336  -38.2827 C.ar   1 LIG       0.00400
     10 C10       -59.9618  -21.8680  -37.5777 C.ar   1 LIG       0.00400
     11 H1        -63.3556  -23.4933  -36.5732 H      1 LIG       0.11500
     12 H2        -61.2884  -24.0797  -35.3393 H      1 LIG       0.11500
     13 H3        -59.8165  -19.3220  -40.5217 H      1 LIG       0.11500
     14 H4        -57.7493  -19.9070  -39.2867 H      1 LIG       0.11500
     15 H5        -63.2783  -21.8862  -38.4356 H      1 LIG       0.11500
     16 H6        -59.1364  -23.0601  -35.9633 H      1 LIG       0.11500
     17 H7        -61.9676  -20.3422  -39.8979 H      1 LIG       0.11500
     18 H8        -57.8262  -21.5150  -37.4242 H      1 LIG       0.11500
@<TRIPOS>BOND
      1       1       2 ar
      2       1       5 ar
      3       2       6 ar
      4       3       4 ar
      5       3       7 ar
      6       4       8 ar
      7       5       9 ar
      8       6      10 ar
      9       7       9 ar
     10       8      10 ar
     11       9      10 ar
     12       1      11 1
     13       2      12 1
     14       3      13 1
     15       4      14 1
     16       5      15 1
     17       6      16 1
     18       7      17 1
     19       8      18 1
@<TRIPOS>ALT_TYPE
CGenFF_4.0_ALT_TYPE_SET
CGenFF_4.0 1 CG2R61 2 CG2R61 3 CG2R61 4 CG2R61 5 CG2R61 6 CG2R61 7 CG2R61 8 CG2R61 9 CG2R61 10 CG2R61 11 HGR61 12 HGR61 13 HGR61 14 HGR61 15 HGR61 16 HGR61 17 HGR61 18 HGR61
# TRIPOS MOL2 file generated by SEED

@<TRIPOS>MOLECULE
pyrazole
 9 9 0 0 0
****
USER_CHARGES
INVALID_CHARGES
Pose:   1 Cluster:   1 Fr_nu: 212722 TotEn:   -20.38
@<TRIPOS>ATOM
      1 C1        -72.8307  -10.9652  -44.0194 C.2    1 LIG      -0.25100
      2 C2        -71.6171  -11.5321  -43.5864 C.2    1 LIG       0.13200
      3 C3        -73.4732  -11.9877  -44.6737 C.2    1 LIG      -0.03800
      4 N1        -71.4936  -12.8153  -43.9359 N.2    1 LIG      -0.57800
      5 N2        -72.6380  -13.0632  -44.5955 N.pl3  1 LIG      -0.05900
      6 H1        -73.1905   -9.9569  -43.8771 H      1 LIG       0.15700
      7 H2        -70.8171  -11.0635  -43.0311 H      1 LIG       0.15600
      8 H3        -74.4267  -12.0450  -45.1785 H      1 LIG       0.15900
      9 H4        -72.7839  -13.9924  -44.9698 H      1 LIG       0.32200
@<TRIPOS>BOND
      1       1       2 1
      2       1       3 2
      3       2       4 2
      4       3       5 1
      5       4       5 1
      6       1       6 1
      7       2       7 1
      8       3       8 1
      9       5       9 1
@<TRIPOS>ALT_TYPE
CGenFF_4.0_ALT_TYPE_SET
CGenFF_4.0 1 CG2R51 2 CG2R52 3 CG2R51 4 NG2R50 5 NG2R51 6 HGR51 7 HGR52 8 HGR52 9 HGP1
@<TRIPOS>MOLECULE
pyrazole
 9 9 0 0 0
****
USER_CHARGES
INVALID_CHARGES
Pose:   2 Cluster:   2 Fr_nu: 5663517 TotEn:   -16.01
@<TRIPOS>ATOM
      1 C1        -73.2898  -12.4556  -43.9502 C.2    1 LIG      -0.25100
      2 C2        -72.1165  -13.2328  -43.9816 C.2    1 LIG       0.13200
      3 C3        -72.8772  -11.2295  -43.4886 C.2    1 LIG      -0.03800
      4 N1        -71.0393  -12.5572  -43.5728 N.2    1 LIG      -0.57800
      5 N2        -71.5340  -11.3424  -43.2802 N.pl3  1 LIG      -0.05900
      6 H1        -74.2942  -12.7427  -44.2242 H      1 LIG       0.15700
      7 H2        -72.0016  -14.2636  -44.2849 H      1 LIG       0.15600
      8 H3        -73.4067  -10.3085  -43.2919 H      1 LIG       0.15900
      9 H4        -70.8960  -10.6343  -42.9392 H      1 LIG       0.32200
@<TRIPOS>BOND
      1       1       2 1
      2       1       3 2
      3       2       4 2
      4       3       5 1
      5       4       5 1
      6       1       6 1
      7       2       7 1
      8       3       8 1
      9       5       9 1
@<TRIPOS>ALT_TYPE
CGenFF_4.0_ALT_TYPE_SET
CGenFF_4.0 1 CG2R51 2 CG2R52 3 CG2R51 4 NG2R50 5 NG2R51 6 HGR51 7 HGR52 8 HGR52 9 HGP1
@<TRIPOS>MOLECULE
pyrazole
 9 9 0 0 0
****
USER_CHARGES
INVALID_CHARGES
Pose:   3 Cluster:   3 Fr_nu: 5634140 TotEn:   -15.92
@<TRIPOS>ATOM
      1 C1        -74.6992  -28.1817  -46.3063 C.2    1 LIG      -0.25100
      2 C2        -73.7504  -27.5710  -45.4644 C.2    1 LIG       0.13200
      3 C3        -75.5577  -27.1661  -46.6496 C.2    1 LIG      -0.03800
      4 N1        -73.9838  -26.2684  -45.2841 N.2    1 LIG      -0.57800
      5 N2        -75.0890  -26.0520  -46.0175 N.pl3  1 LIG      -0.05900
      6 H1        -74.7535  -29.2134  -46.6212 H      1 LIG       0.15700
      7 H2        -72.8989  -28.0210  -44.9744 H      1 LIG       0.15600
      8 H3        -76.4413  -27.1369  -47.2708 H      1 LIG       0.15900
      9 H4        -75.4734  -25.1158  -46.0407 H      1 LIG       0.32200
@<TRIPOS>BOND
      1       1       2 1
      2       1       3 2
      3       2       4 2
      4       3       5 1
      5       4       5 1
      6       1       6 1
      7       2       7 1
      8       3       8 1
      9       5       9 1
@<TRIPOS>ALT_TYPE
CGenFF_4.0_ALT_TYPE_SET
CGenFF_4.0 1 CG2R51 2 CG2R52 3 CG2R51 4 NG2R50 5 NG2R51 6 HGR51 7 HGR52 8 HGR52 9 HGP1
@<TRIPOS>MOLECULE
pyrazole
 9 9 0 0 0
****
USER_CHARGES
INVALID_CHARGES
Pose:   4 Cluster:   4 Fr_nu: 7253026 TotEn:   -15.68
@<TRIPOS>ATOM
      1 C1        -81.4403  -29.3210  -34.5063 C.2    1 LIG      -0.25100
      2 C2        -81.4788  -30.2577  -35.5565 C.2    1 LIG       0.13200
      3 C3        -81.5551  -28.1022  -35.1290 C.2    1 LIG      -0.03800
      4 N1        -81.6082  -29.6833  -36.7553 N.2    1 LIG      -0.57800
      5 N2        -81.6521  -28.3725  -36.4624 N.pl3  1 LIG      -0.05900
      6 H1        -81.3436  -29.5029  -33.4462 H      1 LIG       0.15700
      7 H2        -81.4175  -31.3351  -35.4982 H      1 LIG       0.15600
      8 H3        -81.5738  -27.0897  -34.7522 H      1 LIG       0.15900
      9 H4        -81.7479  -27.7138  -37.2251 H      1 LIG       0.32200
@<TRIPOS>BOND
      1       1       2 1
      2       1       3 2
      3       2       4 2
      4       3       5 1
      5       4       5 1
      6       1       6 1
      7       2       7 1
      8       3       8 1
      9       5       9 1
@<TRIPOS>ALT_TYPE
CGenFF_4.0_ALT_TYPE_SET
CGenFF_4.0 1 CG2R51 2 CG2R52 3 CG2R51 4 NG2R50 5 NG2R51 6 HGR51 7 HGR52 8 HGR52 9 HGP1
@<TRIPOS>MOLECULE
pyrazole
 9 9 0 0 0
****
USER_CHARGES
INVALID_CHARGES
Pose:   5 Cluster:   5 Fr_nu: 5633418 TotEn:   -15.05
@<TRIPOS>ATOM
      1 C1        -73.7183  -27.5153  -45.5410 C.2    1 LIG      -0.25100
      2 C2        -74.1098  -28.8660  -45.6066 C.2    1 LIG       0.13200
      3 C3        -74.8736  -26.8112  -45.7775 C.2    1 LIG      -0.03800
      4 N1        -75.4120  -29.0135  -45.8643 N.2    1 LIG      -0.57800
      5 N2        -75.8490  -27.7465  -45.9627 N.pl3  1 LIG      -0.05900
      6 H1        -72.7366  -27.1083  -45.3487 H      1 LIG       0.15700
      7 H2        -73.5003  -29.7490  -45.4778 H      1 LIG       0.15600
      8 H3        -75.0843  -25.7529  -45.8317 H      1 LIG       0.15900
      9 H4        -76.8295  -27.5915  -46.1609 H      1 LIG       0.32200
@<TRIPOS>BOND
      1       1       2 1
      2       1       3 2
      3       2       4 2
      4       3       5 1
      5       4       5 1
      6       1       6 1
      7       2       7 1
      8       3       8 1
      9       5       9 1
@<TRIPOS>ALT_TYPE
CGenFF_4.0_ALT_TYPE_SET
CGenFF_4.0 1 CG2R51 2 CG2R52 3 CG2R51 4 NG2R50 5 NG2R51 6 HGR51 7 HGR52 8 HGR52 9 HGP1
@<TRIPOS>MOLECULE
pyrazole
 9 9 0 0 0
****
USER_CHARGES
INVALID_CHARGES
Pose:   6 Cluster:   6 Fr_nu: 8997268 TotEn:   -15.03
@<TRIPOS>ATOM
      1 C1        -71.4430    4.8756  -60.3302 C.2    1 LIG      -0.25100
      2 C2        -71.7331    5.6794  -59.2115 C.2    1 LIG       0.13200
      3 C3        -72.1050    3.6970  -60.0870 C.2    1 LIG      -0.03800
      4 N1        -72.5184    5.0637  -58.3237 N.2    1 LIG      -0.57800
      5 N2        -72.7275    3.8604  -58.8844 N.pl3  1 LIG      -0.05900
      6 H1        -70.8393    5.1163  -61.1927 H      1 LIG       0.15700
      7 H2        -71.4046    6.6882  -59.0058 H      1 LIG       0.15600
      8 H3        -72.1855    2.7768  -60.6475 H      1 LIG       0.15900
      9 H4        -73.3066    3.1944  -58.3884 H      1 LIG       0.32200
@<TRIPOS>BOND
      1       1       2 1
      2       1       3 2
      3       2       4 2
      4       3       5 1
      5       4       5 1
      6       1       6 1
      7       2       7 1
      8       3       8 1
      9       5       9 1
@<TRIPOS>ALT_TYPE
CGenFF_4.0_ALT_TYPE_SET
CGenFF_4.0 1 CG2R51 2 CG2R52 3 CG2R51 4 NG2R50 5 NG2R51 6 HGR51 7 HGR52 8 HGR52 9 HGP1
@<TRIPOS>MOLECULE
pyrazole
 9 9 0 0 0
****
USER_CHARGES
INVALID_CHARGES
Pose:   7 Cluster:   7 Fr_nu: 550374 TotEn:   -14.34
@<TRIPOS>ATOM
      1 C1        -65.7094   -7.0200  -45.3076 C.2    1 LIG      -0.25100
      2 C2        -65.4278   -8.1302  -44.4890 C.2    1 LIG       0.13200
      3 C3        -66.9471   -6.5927  -44.8927 C.2    1 LIG      -0.03800
      4 N1        -66.4076   -8.3917  -43.6198 N.2    1 LIG      -0.57800
      5 N2        -67.3170   -7.4398  -43.8897 N.pl3  1 LIG      -0.05900
      6 H1        -65.1007   -6.5887  -46.0886 H      1 LIG       0.15700
      7 H2        -64.5496   -8.7599  -44.4900 H      1 LIG       0.15600
      8 H3        -67.5845   -5.7821  -45.2152 H      1 LIG       0.15900
      9 H4        -68.1731   -7.4277  -43.3496 H      1 LIG       0.32200
@<TRIPOS>BOND
      1       1       2 1
      2       1       3 2
      3       2       4 2
      4       3       5 1
      5       4       5 1
      6       1       6 1
      7       2       7 1
      8       3       8 1
      9       5       9 1
@<TRIPOS>ALT_TYPE
CGenFF_4.0_ALT_TYPE_SET
CGenFF_4.0 1 CG2R51 2 CG2R52 3 CG2R51 4 NG2R50 5 NG2R51 6 HGR51 7 HGR52 8 HGR52 9 HGP1
@<TRIPOS>MOLECULE
pyrazole
 9 9 0 0 0
****
USER_CHARGES
INVALID_CHARGES
Pose:   8 Cluster:   8 Fr_nu:  74098 TotEn:   -14.30
@<TRIPOS>ATOM
      1 C1        -65.5256   -0.7315  -26.0896 C.2    1 LIG      -0.25100
      2 C2        -66.4528   -1.3332  -26.9614 C.2    1 LIG       0.13200
      3 C3        -64.9130   -1.7865  -25.4587 C.2    1 LIG      -0.03800
      4 N1        -66.4343   -2.6669  -26.8933 N.2    1 LIG      -0.57800
      5 N2        -65.4879   -2.9122  -25.9713 N.pl3  1 LIG      -0.05900
      6 H1        -65.3278    0.3196  -25.9395 H      1 LIG       0.15700
      7 H2        -67.1418   -0.8553  -27.6432 H      1 LIG       0.15600
      8 H3        -64.1389   -1.8365  -24.7065 H      1 LIG       0.15900
      9 H4        -65.2851   -3.8759  -25.7369 H      1 LIG       0.32200
@<TRIPOS>BOND
      1       1       2 1
      2       1       3 2
      3       2       4 2
      4       3       5 1
      5       4       5 1
      6       1       6 1
      7       2       7 1
      8       3       8 1
      9       5       9 1
@<TRIPOS>ALT_TYPE
CGenFF_4.0_ALT_TYPE_SET
CGenFF_4.0 1 CG2R51 2 CG2R52 3 CG2R51 4 NG2R50 5 NG2R51 6 HGR51 7 HGR52 8 HGR52 9 HGP1
@<TRIPOS>MOLECULE
pyrazole
 9 9 0 0 0
****
USER_CHARGES
INVALID_CHARGES
Pose:   9 Cluster:   9 Fr_nu: 447705 TotEn:   -13.98
@<TRIPOS>ATOM
      1 C1        -54.2437    5.5380  -33.4980 C.2    1 LIG      -0.25100
      2 C2        -54.0452    4.7130  -34.6213 C.2    1 LIG       0.13200
      3 C3        -53.6898    4.8368  -32.4549 C.2    1 LIG      -0.03800
      4 N1        -53.4144    3.5749  -34.3202 N.2    1 LIG      -0.57800
      5 N2        -53.2114    3.6797  -32.9959 N.pl3  1 LIG      -0.05900
      6 H1        -54.7207    6.5058  -33.4503 H      1 LIG       0.15700
      7 H2        -54.3345    4.8934  -35.6467 H      1 LIG       0.15600
      8 H3        -53.5970    5.0511  -31.4000 H      1 LIG       0.15900
      9 H4        -52.7396    2.9200  -32.5215 H      1 LIG       0.32200
@<TRIPOS>BOND
      1       1       2 1
      2       1       3 2
      3       2       4 2
      4       3       5 1
      5       4       5 1
      6       1       6 1
      7       2       7 1
      8       3       8 1
      9       5       9 1
@<TRIPOS>ALT_TYPE
CGenFF_4.0_ALT_TYPE_SET
CGenFF_4.0 1 CG2R51 2 CG2R52 3 CG2R51 4 NG2R50 5 NG2R51 6 HGR51 7 HGR52 8 HGR52 9 HGP1
@<TRIPOS>MOLECULE
pyrazole
 9 9 0 0 0
****
USER_CHARGES
INVALID_CHARGES
Pose:  10 Cluster:  10 Fr_nu: 343319 TotEn:   -13.53
@<TRIPOS>ATOM
      1 C1        -66.2925   -7.3934  -44.4577 C.2    1 LIG      -0.25100
      2 C2        -65.7750   -7.0970  -45.7329 C.2    1 LIG       0.13200
      3 C3        -65.2215   -7.8980  -43.7614 C.2    1 LIG      -0.03800
      4 N1        -64.4763   -7.3888  -45.8430 N.2    1 LIG      -0.57800
      5 N2        -64.1685   -7.8737  -44.6280 N.pl3  1 LIG      -0.05900
      6 H1        -67.3003   -7.2596  -44.0933 H      1 LIG       0.15700
      7 H2        -66.2903   -6.6810  -46.5869 H      1 LIG       0.15600
      8 H3        -65.1168   -8.2660  -42.7509 H      1 LIG       0.15900
      9 H4        -63.2166   -8.1734  -44.4584 H      1 LIG       0.32200
@<TRIPOS>BOND
      1       1       2 1
      2       1       3 2
      3       2       4 2
      4       3       5 1
      5       4       5 1
      6       1       6 1
      7       2       7 1
      8       3       8 1
      9       5       9 1
@<TRIPOS>ALT_TYPE
CGenFF_4.0_ALT_TYPE_SET
CGenFF_4.0 1 CG2R51 2 CG2R52 3 CG2R51 4 NG2R50 5 NG2R51 6 HGR51 7 HGR52 8 HGR52 9 HGP1
@<TRIPOS>MOLECULE
pyrazole
 9 9 0 0 0
****
USER_CHARGES
INVALID_CHARGES
Pose:  11 Cluster:  11 Fr_nu: 308081 TotEn:   -13.35
@<TRIPOS>ATOM
      1 C1        -67.9585   -6.4064  -46.4561 C.2    1 LIG      -0.25100
      2 C2        -67.2042   -5.4797  -45.7118 C.2    1 LIG       0.13200
      3 C3        -69.2483   -5.9409  -46.3780 C.2    1 LIG      -0.03800
      4 N1        -67.9524   -4.4994  -45.1989 N.2    1 LIG      -0.57800
      5 N2        -69.1904   -4.8074  -45.6216 N.pl3  1 LIG      -0.05900
      6 H1        -67.6160   -7.2883  -46.9771 H      1 LIG       0.15700
      7 H2        -66.1405   -5.4781  -45.5214 H      1 LIG       0.15600
      8 H3        -70.1814   -6.3069  -46.7815 H      1 LIG       0.15900
      9 H4        -69.9537   -4.1987  -45.3540 H      1 LIG       0.32200
@<TRIPOS>BOND
      1       1       2 1
      2       1       3 2
      3       2       4 2
      4       3       5 1
      5       4       5 1
      6       1       6 1
      7       2       7 1
      8       3       8 1
      9       5       9 1
@<TRIPOS>ALT_TYPE
CGenFF_4.0_ALT_TYPE_SET
CGenFF_4.0 1 CG2R51 2 CG2R52 3 CG2R51 4 NG2R50 5 NG2R51 6 HGR51 7 HGR52 8 HGR52 9 HGP1
@<TRIPOS>MOLECULE
pyrazole
 9 9 0 0 0
****
USER_CHARGES
INVALID_CHARGES
Pose:  12 Cluster:  12 Fr_nu: 5076453 TotEn:   -13.24
@<TRIPOS>ATOM
      1 C1        -65.4836   -7.9277  -43.6858 C.2    1 LIG      -0.25100
      2 C2        -65.1601   -8.3058  -45.0026 C.2    1 LIG       0.13200
      3 C3        -66.8065   -7.5637  -43.7482 C.2    1 LIG      -0.03800
      4 N1        -66.1942   -8.1928  -45.8403 N.2    1 LIG      -0.57800
      5 N2        -67.1806   -7.7396  -45.0480 N.pl3  1 LIG      -0.05900
      6 H1        -64.8477   -7.9204  -42.8128 H      1 LIG       0.15700
      7 H2        -64.2137   -8.6586  -45.3869 H      1 LIG       0.15600
      8 H3        -67.4991   -7.2015  -43.0022 H      1 LIG       0.15900
      9 H4        -68.0882   -7.5688  -45.4624 H      1 LIG       0.32200
@<TRIPOS>BOND
      1       1       2 1
      2       1       3 2
      3       2       4 2
      4       3       5 1
      5       4       5 1
      6       1       6 1
      7       2       7 1
      8       3       8 1
      9       5       9 1
@<TRIPOS>ALT_TYPE
CGenFF_4.0_ALT_TYPE_SET
CGenFF_4.0 1 CG2R51 2 CG2R52 3 CG2R51 4 NG2R50 5 NG2R51 6 HGR51 7 HGR52 8 HGR52 9 HGP1
@<TRIPOS>MOLECULE
pyrazole
 9 9 0 0 0
****
USER_CHARGES
INVALID_CHARGES
Pose:  13 Cluster:  13 Fr_nu: 189849 TotEn:   -13.20
@<TRIPOS>ATOM
      1 C1        -60.3330  -21.0546  -39.7818 C.2    1 LIG      -0.25100
      2 C2        -58.9789  -21.2667  -40.1028 C.2    1 LIG       0.13200
      3 C3        -60.3645  -19.7910  -39.2444 C.2    1 LIG      -0.03800
      4 N1        -58.2061  -20.2216  -39.7953 N.2    1 LIG      -0.57800
      5 N2        -59.0775  -19.3404  -39.2755 N.pl3  1 LIG      -0.05900
      6 H1        -61.1697  -21.7231  -39.9207 H      1 LIG       0.15700
      7 H2        -58.5227  -22.1396  -40.5477 H      1 LIG       0.15600
      8 H3        -61.1683  -19.1864  -38.8495 H      1 LIG       0.15900
      9 H4        -58.7237  -18.4466  -38.9580 H      1 LIG       0.32200
@<TRIPOS>BOND
      1       1       2 1
      2       1       3 2
      3       2       4 2
      4       3       5 1
      5       4       5 1
      6       1       6 1
      7       2       7 1
      8       3       8 1
      9       5       9 1
@<TRIPOS>ALT_TYPE
CGenFF_4.0_ALT_TYPE_SET
CGenFF_4.0 1 CG2R51 2 CG2R52 3 CG2R51 4 NG2R50 5 NG2R51 6 HGR51 7 HGR52 8 HGR52 9 HGP1
@<TRIPOS>MOLECULE
pyrazole
 9 9 0 0 0
****
USER_CHARGES
INVALID_CHARGES
Pose:  14 Cluster:  14 Fr_nu: 266501 TotEn:   -12.73
@<TRIPOS>ATOM
      1 C1        -65.7100   -7.3669  -46.0635 C.2    1 LIG      -0.25100
      2 C2        -66.5530   -7.7629  -45.0079 C.2    1 LIG       0.13200
      3 C3        -64.4510   -7.7308  -45.6525 C.2    1 LIG      -0.03800
      4 N1        -65.8858   -8.3348  -44.0021 N.2    1 LIG      -0.57800
      5 N2        -64.6102   -8.3009  -44.4237 N.pl3  1 LIG      -0.05900
      6 H1        -65.9769   -6.8856  -46.9928 H      1 LIG       0.15700
      7 H2        -67.6257   -7.6582  -44.9294 H      1 LIG       0.15600
      8 H3        -63.4779   -7.6355  -46.1123 H      1 LIG       0.15900
      9 H4        -63.8949   -8.6845  -43.8187 H      1 LIG       0.32200
@<TRIPOS>BOND
      1       1       2 1
      2       1       3 2
      3       2       4 2
      4       3       5 1
      5       4       5 1
      6       1       6 1
      7       2       7 1
      8       3       8 1
      9       5       9 1
@<TRIPOS>ALT_TYPE
CGenFF_4.0_ALT_TYPE_SET
CGenFF_4.0 1 CG2R51 2 CG2R52 3 CG2R51 4 NG2R50 5 NG2R51 6 HGR51 7 HGR52 8 HGR52 9 HGP1
@<TRIPOS>MOLECULE
pyrazole
 9 9 0 0 0
****
USER_CHARGES
INVALID_CHARGES
Pose:  15 Cluster:  15 Fr_nu: 217312 TotEn:   -12.61
@<TRIPOS>ATOM
      1 C1        -58.6327  -20.1216  -39.1804 C.2    1 LIG      -0.25100
      2 C2        -58.0769  -21.2388  -39.8322 C.2    1 LIG       0.13200
      3 C3        -59.8270  -19.9077  -39.8239 C.2    1 LIG      -0.03800
      4 N1        -58.8544  -21.7023  -40.8143 N.2    1 LIG      -0.57800
      5 N2        -59.9110  -20.8724  -40.7845 N.pl3  1 LIG      -0.05900
      6 H1        -58.2256  -19.5512  -38.3586 H      1 LIG       0.15700
      7 H2        -57.1374  -21.7342  -39.6328 H      1 LIG       0.15600
      8 H3        -60.6061  -19.1711  -39.6896 H      1 LIG       0.15900
      9 H4        -60.6566  -21.0213  -41.4528 H      1 LIG       0.32200
@<TRIPOS>BOND
      1       1       2 1
      2       1       3 2
      3       2       4 2
      4       3       5 1
      5       4       5 1
      6       1       6 1
      7       2       7 1
      8       3       8 1
      9       5       9 1
@<TRIPOS>ALT_TYPE
CGenFF_4.0_ALT_TYPE_SET
CGenFF_4.0 1 CG2R51 2 CG2R52 3 CG2R51 4 NG2R50 5 NG2R51 6 HGR51 7 HGR52 8 HGR52 9 HGP1
@<TRIPOS>MOLECULE
pyrazole
 9 9 0 0 0
****
USER_CHARGES
INVALID_CHARGES
Pose:  16 Cluster:  16 Fr_nu: 2631163 TotEn:   -10.96
@<TRIPOS>ATOM
      1 C1        -65.0015   -8.0132  -45.5712 C.2    1 LIG      -0.25100
      2 C2        -66.2308   -7.4886  -46.0131 C.2    1 LIG       0.13200
      3 C3        -64.8914   -7.5821  -44.2718 C.2    1 LIG      -0.03800
      4 N1        -66.8570   -6.7785  -45.0710 N.2    1 LIG      -0.57800
      5 N2        -66.0179   -6.8540  -44.0239 N.pl3  1 LIG      -0.05900
      6 H1        -64.2941   -8.6197  -46.1172 H      1 LIG       0.15700
      7 H2        -66.6963   -7.5936  -46.9827 H      1 LIG       0.15600
      8 H3        -64.1292   -7.7226  -43.5190 H      1 LIG       0.15900
      9 H4        -66.2766   -6.3811  -43.1671 H      1 LIG       0.32200
@<TRIPOS>BOND
      1       1       2 1
      2       1       3 2
      3       2       4 2
      4       3       5 1
      5       4       5 1
      6       1       6 1
      7       2       7 1
      8       3       8 1
      9       5       9 1
@<TRIPOS>ALT_TYPE
CGenFF_4.0_ALT_TYPE_SET
CGenFF_4.0 1 CG2R51 2 CG2R52 3 CG2R51 4 NG2R50 5 NG2R51 6 HGR51 7 HGR52 8 HGR52 9 HGP1
@<TRIPOS>MOLECULE
pyrazole
 9 9 0 0 0
****
USER_CHARGES
INVALID_CHARGES
Pose:  17 Cluster:  17 Fr_nu: 7492398 TotEn:   -10.87
@<TRIPOS>ATOM
      1 C1        -84.0279   -2.8466  -46.1676 C.2    1 LIG      -0.25100
      2 C2        -84.2454   -2.4698  -47.5065 C.2    1 LIG       0.13200
      3 C3        -83.2078   -3.9454  -46.2491 C.2    1 LIG      -0.03800
      4 N1        -83.6143   -3.2646  -48.3748 N.2    1 LIG      -0.57800
      5 N2        -82.9920   -4.1517  -47.5799 N.pl3  1 LIG      -0.05900
      6 H1        -84.4109   -2.3863  -45.2688 H      1 LIG       0.15700
      7 H2        -84.8379   -1.6495  -47.8857 H      1 LIG       0.15600
      8 H3        -82.7702   -4.5859  -45.4970 H      1 LIG       0.15900
      9 H4        -82.4351   -4.8768  -48.0145 H      1 LIG       0.32200
@<TRIPOS>BOND
      1       1       2 1
      2       1       3 2
      3       2       4 2
      4       3       5 1
      5       4       5 1
      6       1       6 1
      7       2       7 1
      8       3       8 1
      9       5       9 1
@<TRIPOS>ALT_TYPE
CGenFF_4.0_ALT_TYPE_SET
CGenFF_4.0 1 CG2R51 2 CG2R52 3 CG2R51 4 NG2R50 5 NG2R51 6 HGR51 7 HGR52 8 HGR52 9 HGP1
@<TRIPOS>MOLECULE
pyrazole
 9 9 0 0 0
****
USER_CHARGES
INVALID_CHARGES
Pose:  18 Cluster:  18 Fr_nu: 1158740 TotEn:   -10.57
@<TRIPOS>ATOM
      1 C1        -66.2793   -8.0890  -45.2760 C.2    1 LIG      -0.25100
      2 C2        -65.2034   -8.4345  -44.4365 C.2    1 LIG       0.13200
      3 C3        -67.0346   -7.2207  -44.5264 C.2    1 LIG      -0.03800
      4 N1        -65.2659   -7.8344  -43.2448 N.2    1 LIG      -0.57800
      5 N2        -66.3901   -7.1030  -43.3301 N.pl3  1 LIG      -0.05900
      6 H1        -66.4796   -8.4218  -46.2837 H      1 LIG       0.15700
      7 H2        -64.3766   -9.0990  -44.6431 H      1 LIG       0.15600
      8 H3        -67.9531   -6.6897  -44.7310 H      1 LIG       0.15900
      9 H4        -66.6610   -6.5453  -42.5300 H      1 LIG       0.32200
@<TRIPOS>BOND
      1       1       2 1
      2       1       3 2
      3       2       4 2
      4       3       5 1
      5       4       5 1
      6       1       6 1
      7       2       7 1
      8       3       8 1
      9       5       9 1
@<TRIPOS>ALT_TYPE
CGenFF_4.0_ALT_TYPE_SET
CGenFF_4.0 1 CG2R51 2 CG2R52 3 CG2R51 4 NG2R50 5 NG2R51 6 HGR51 7 HGR52 8 HGR52 9 HGP1
@<TRIPOS>MOLECULE
pyrazole
 9 9 0 0 0
****
USER_CHARGES
INVALID_CHARGES
Pose:  19 Cluster:  19 Fr_nu: 5171790 TotEn:    -5.92
@<TRIPOS>ATOM
      1 C1        -54.6351  -24.9131  -23.5679 C.2    1 LIG      -0.25100
      2 C2        -53.7154  -24.5322  -22.5724 C.2    1 LIG       0.13200
      3 C3        -53.9906  -24.6461  -24.7510 C.2    1 LIG      -0.03800
      4 N1        -52.5736  -24.0594  -23.0790 N.2    1 LIG      -0.57800
      5 N2        -52.7713  -24.1416  -24.4057 N.pl3  1 LIG      -0.05900
      6 H1        -55.6262  -25.3244  -23.4458 H      1 LIG       0.15700
      7 H2        -53.8298  -24.5789  -21.4989 H      1 LIG       0.15600
      8 H3        -54.2839  -24.7649  -25.7841 H      1 LIG       0.15900
      9 H4        -52.0293  -23.8325  -25.0211 H      1 LIG       0.32200
@<TRIPOS>BOND
      1       1       2 1
      2       1       3 2
      3       2       4 2
      4       3       5 1
      5       4       5 1
      6       1       6 1
      7       2       7 1
      8       3       8 1
      9       5       9 1
@<TRIPOS>ALT_TYPE
CGenFF_4.0_ALT_TYPE_SET
CGenFF_4.0 1 CG2R51 2 CG2R52 3 CG2R51 4 NG2R50 5 NG2R51 6 HGR51 7 HGR52 8 HGR52 9 HGP1
@<TRIPOS>MOLECULE
4_lactone
 9 9 0 0 0
****
USER_CHARGES
INVALID_CHARGES
Pose:   1 Cluster:   1 Fr_nu:  23809 TotEn:   -28.79
@<TRIPOS>ATOM
      1 C1        -71.7702  -12.7611  -43.5939 C.2    1 LIG       0.04000
      2 C2        -73.1811  -12.4450  -44.1219 C.3    1 LIG       0.11000
      3 C3        -72.6880  -11.0029  -44.0508 C.3    1 LIG       0.08100
      4 O1        -71.1286  -13.7416  -43.2920 O.2    1 LIG      -0.32000
      5 O2        -71.3973  -11.4538  -43.5546 O.3    1 LIG      -0.27100
      6 H1        -73.3782  -12.8293  -45.1239 H      1 LIG       0.09000
      7 H2        -73.9841  -12.7065  -43.4309 H      1 LIG       0.09000
      8 H3        -72.5933  -10.4868  -45.0101 H      1 LIG       0.09000
      9 H4        -73.1978  -10.3655  -43.3231 H      1 LIG       0.09000
@<TRIPOS>BOND
      1       1       2 1
      2       1       4 2
      3       1       5 1
      4       2       3 1
      5       3       5 1
      6       2       6 1
      7       2       7 1
      8       3       8 1
      9       3       9 1
@<TRIPOS>ALT_TYPE
CGenFF_4.0_ALT_TYPE_SET
CGenFF_4.0 1 CG2O4 2 CG3C41 3 CG3C41 4 OG2D1 5 OG3C51 6 HGA2 7 HGA2 8 HGA2 9 HGA2
@<TRIPOS>MOLECULE
4_lactone
 9 9 0 0 0
****
USER_CHARGES
INVALID_CHARGES
Pose:   2 Cluster:   2 Fr_nu: 1253719 TotEn:   -23.63
@<TRIPOS>ATOM
      1 C1        -71.5191  -11.5729  -43.3259 C.2    1 LIG       0.04000
      2 C2        -72.8130  -11.0135  -43.9440 C.3    1 LIG       0.11000
      3 C3        -72.1566   -9.6676  -43.6514 C.3    1 LIG       0.08100
      4 O1        -71.0408  -12.6581  -43.0853 O.2    1 LIG      -0.32000
      5 O2        -70.9942  -10.3400  -43.0926 O.3    1 LIG      -0.27100
      6 H1        -72.9440  -11.2570  -44.9995 H      1 LIG       0.09000
      7 H2        -73.7136  -11.2369  -43.3699 H      1 LIG       0.09000
      8 H3        -71.8933   -9.0685  -44.5274 H      1 LIG       0.09000
      9 H4        -72.6611   -9.0494  -42.9038 H      1 LIG       0.09000
@<TRIPOS>BOND
      1       1       2 1
      2       1       4 2
      3       1       5 1
      4       2       3 1
      5       3       5 1
      6       2       6 1
      7       2       7 1
      8       3       8 1
      9       3       9 1
@<TRIPOS>ALT_TYPE
CGenFF_4.0_ALT_TYPE_SET
CGenFF_4.0 1 CG2O4 2 CG3C41 3 CG3C41 4 OG2D1 5 OG3C51 6 HGA2 7 HGA2 8 HGA2 9 HGA2
@<TRIPOS>MOLECULE
4_lactone
 9 9 0 0 0
****
USER_CHARGES
INVALID_CHARGES
Pose:   3 Cluster:   3 Fr_nu: 5922328 TotEn:   -22.59
@<TRIPOS>ATOM
      1 C1        -70.1357   -7.6488  -45.4205 C.2    1 LIG       0.04000
      2 C2        -71.6621   -7.6834  -45.2252 C.3    1 LIG       0.11000
      3 C3        -71.3478   -8.9338  -44.4094 C.3    1 LIG       0.08100
      4 O1        -69.3233   -6.9530  -45.9863 O.2    1 LIG      -0.32000
      5 O2        -69.9281   -8.7714  -44.6812 O.3    1 LIG      -0.27100
      6 H1        -72.0584   -6.8373  -44.6615 H      1 LIG       0.09000
      7 H2        -72.2253   -7.8464  -46.1455 H      1 LIG       0.09000
      8 H3        -71.5635   -8.8680  -43.3395 H      1 LIG       0.09000
      9 H4        -71.7304   -9.8727  -44.8190 H      1 LIG       0.09000
@<TRIPOS>BOND
      1       1       2 1
      2       1       4 2
      3       1       5 1
      4       2       3 1
      5       3       5 1
      6       2       6 1
      7       2       7 1
      8       3       8 1
      9       3       9 1
@<TRIPOS>ALT_TYPE
CGenFF_4.0_ALT_TYPE_SET
CGenFF_4.0 1 CG2O4 2 CG3C41 3 CG3C41 4 OG2D1 5 OG3C51 6 HGA2 7 HGA2 8 HGA2 9 HGA2
@<TRIPOS>MOLECULE
4_lactone
 9 9 0 0 0
****
USER_CHARGES
INVALID_CHARGES
Pose:   4 Cluster:   4 Fr_nu: 5988955 TotEn:   -21.86
@<TRIPOS>ATOM
      1 C1        -71.6015  -13.0103  -44.0735 C.2    1 LIG       0.04000
      2 C2        -71.9909  -11.5690  -43.6990 C.3    1 LIG       0.11000
      3 C3        -73.2879  -12.2304  -43.2427 C.3    1 LIG       0.08100
      4 O1        -70.6522  -13.5809  -44.5609 O.2    1 LIG      -0.32000
      5 O2        -72.7828  -13.5328  -43.6477 O.3    1 LIG      -0.27100
      6 H1        -71.3780  -11.1330  -42.9086 H      1 LIG       0.09000
      7 H2        -72.0769  -10.8948  -44.5527 H      1 LIG       0.09000
      8 H3        -73.4870  -12.1915  -42.1683 H      1 LIG       0.09000
      9 H4        -74.1826  -11.9533  -43.8070 H      1 LIG       0.09000
@<TRIPOS>BOND
      1       1       2 1
      2       1       4 2
      3       1       5 1
      4       2       3 1
      5       3       5 1
      6       2       6 1
      7       2       7 1
      8       3       8 1
      9       3       9 1
@<TRIPOS>ALT_TYPE
CGenFF_4.0_ALT_TYPE_SET
CGenFF_4.0 1 CG2O4 2 CG3C41 3 CG3C41 4 OG2D1 5 OG3C51 6 HGA2 7 HGA2 8 HGA2 9 HGA2
@<TRIPOS>MOLECULE
4_lactone
 9 9 0 0 0
****
USER_CHARGES
INVALID_CHARGES
Pose:   5 Cluster:   5 Fr_nu: 2573382 TotEn:   -21.69
@<TRIPOS>ATOM
      1 C1        -71.0167   -9.4906  -43.8882 C.2    1 LIG       0.04000
      2 C2        -72.4697   -9.1435  -43.5175 C.3    1 LIG       0.11000
      3 C3        -72.7442  -10.5591  -44.0161 C.3    1 LIG       0.08100
      4 O1        -69.9341   -8.9507  -43.8585 O.2    1 LIG      -0.32000
      5 O2        -71.3331  -10.7415  -44.3180 O.3    1 LIG      -0.27100
      6 H1        -72.6299   -8.9775  -42.4511 H      1 LIG       0.09000
      7 H2        -72.9013   -8.3382  -44.1143 H      1 LIG       0.09000
      8 H3        -73.0897  -11.2690  -43.2597 H      1 LIG       0.09000
      9 H4        -73.3602  -10.6308  -44.9167 H      1 LIG       0.09000
@<TRIPOS>BOND
      1       1       2 1
      2       1       4 2
      3       1       5 1
      4       2       3 1
      5       3       5 1
      6       2       6 1
      7       2       7 1
      8       3       8 1
      9       3       9 1
@<TRIPOS>ALT_TYPE
CGenFF_4.0_ALT_TYPE_SET
CGenFF_4.0 1 CG2O4 2 CG3C41 3 CG3C41 4 OG2D1 5 OG3C51 6 HGA2 7 HGA2 8 HGA2 9 HGA2
@<TRIPOS>MOLECULE
4_lactone
 9 9 0 0 0
****
USER_CHARGES
INVALID_CHARGES
Pose:   6 Cluster:   6 Fr_nu: 6359272 TotEn:   -19.59
@<TRIPOS>ATOM
      1 C1        -72.1409    5.4136  -58.1011 C.2    1 LIG       0.04000
      2 C2        -72.8788    4.2567  -58.7986 C.3    1 LIG       0.11000
      3 C3        -74.1065    4.8873  -58.1482 C.3    1 LIG       0.08100
      4 O1        -71.0045    5.8175  -58.0024 O.2    1 LIG      -0.32000
      5 O2        -73.2763    5.9217  -57.5512 O.3    1 LIG      -0.27100
      6 H1        -72.8454    4.2997  -59.8883 H      1 LIG       0.09000
      7 H2        -72.6029    3.2669  -58.4313 H      1 LIG       0.09000
      8 H3        -74.8433    5.3093  -58.8370 H      1 LIG       0.09000
      9 H4        -74.6010    4.2792  -57.3857 H      1 LIG       0.09000
@<TRIPOS>BOND
      1       1       2 1
      2       1       4 2
      3       1       5 1
      4       2       3 1
      5       3       5 1
      6       2       6 1
      7       2       7 1
      8       3       8 1
      9       3       9 1
@<TRIPOS>ALT_TYPE
CGenFF_4.0_ALT_TYPE_SET
CGenFF_4.0 1 CG2O4 2 CG3C41 3 CG3C41 4 OG2D1 5 OG3C51 6 HGA2 7 HGA2 8 HGA2 9 HGA2
@<TRIPOS>MOLECULE
4_lactone
 9 9 0 0 0
****
USER_CHARGES
INVALID_CHARGES
Pose:   7 Cluster:   7 Fr_nu: 5967635 TotEn:   -19.19
@<TRIPOS>ATOM
      1 C1        -58.7572   -3.2480  -19.6240 C.2    1 LIG       0.04000
      2 C2        -59.5495   -1.9552  -19.3589 C.3    1 LIG       0.11000
      3 C3        -60.3940   -2.8685  -18.4754 C.3    1 LIG       0.08100
      4 O1        -57.7927   -3.5875  -20.2711 O.2    1 LIG      -0.32000
      5 O2        -59.5528   -4.0038  -18.8206 O.3    1 LIG      -0.27100
      6 H1        -58.9815   -1.1838  -18.8366 H      1 LIG       0.09000
      7 H2        -60.0507   -1.5515  -20.2401 H      1 LIG       0.09000
      8 H3        -60.3612   -2.6535  -17.4038 H      1 LIG       0.09000
      9 H4        -61.4263   -3.0190  -18.8032 H      1 LIG       0.09000
@<TRIPOS>BOND
      1       1       2 1
      2       1       4 2
      3       1       5 1
      4       2       3 1
      5       3       5 1
      6       2       6 1
      7       2       7 1
      8       3       8 1
      9       3       9 1
@<TRIPOS>ALT_TYPE
CGenFF_4.0_ALT_TYPE_SET
CGenFF_4.0 1 CG2O4 2 CG3C41 3 CG3C41 4 OG2D1 5 OG3C51 6 HGA2 7 HGA2 8 HGA2 9 HGA2
@<TRIPOS>MOLECULE
4_lactone
 9 9 0 0 0
****
USER_CHARGES
INVALID_CHARGES
Pose:   8 Cluster:   8 Fr_nu: 417972 TotEn:   -17.90
@<TRIPOS>ATOM
      1 C1        -68.8923   -7.3774  -45.1428 C.2    1 LIG       0.04000
      2 C2        -69.7097   -6.3197  -45.9059 C.3    1 LIG       0.11000
      3 C3        -70.8971   -7.1254  -45.3876 C.3    1 LIG       0.08100
      4 O1        -67.7266   -7.6239  -44.9317 O.2    1 LIG      -0.32000
      5 O2        -69.9956   -8.0487  -44.7163 O.3    1 LIG      -0.27100
      6 H1        -69.6129   -5.3087  -45.5070 H      1 LIG       0.09000
      7 H2        -69.5605   -6.3363  -46.9868 H      1 LIG       0.09000
      8 H3        -71.5467   -6.6076  -44.6766 H      1 LIG       0.09000
      9 H4        -71.4938   -7.6308  -46.1519 H      1 LIG       0.09000
@<TRIPOS>BOND
      1       1       2 1
      2       1       4 2
      3       1       5 1
      4       2       3 1
      5       3       5 1
      6       2       6 1
      7       2       7 1
      8       3       8 1
      9       3       9 1
@<TRIPOS>ALT_TYPE
CGenFF_4.0_ALT_TYPE_SET
CGenFF_4.0 1 CG2O4 2 CG3C41 3 CG3C41 4 OG2D1 5 OG3C51 6 HGA2 7 HGA2 8 HGA2 9 HGA2
@<TRIPOS>MOLECULE
4_lactone
 9 9 0 0 0
****
USER_CHARGES
INVALID_CHARGES
Pose:   9 Cluster:   9 Fr_nu: 5072074 TotEn:   -16.50
@<TRIPOS>ATOM
      1 C1        -58.9590  -20.8485  -40.2044 C.2    1 LIG       0.04000
      2 C2        -60.4118  -20.3448  -40.2750 C.3    1 LIG       0.11000
      3 C3        -59.9540  -19.4180  -39.1527 C.3    1 LIG       0.08100
      4 O1        -58.2713  -21.6725  -40.7634 O.2    1 LIG      -0.32000
      5 O2        -58.6196  -19.9947  -39.2016 O.3    1 LIG      -0.27100
      6 H1        -60.6690  -19.8573  -41.2166 H      1 LIG       0.09000
      7 H2        -61.1564  -21.0930  -39.9985 H      1 LIG       0.09000
      8 H3        -59.9416  -18.3517  -39.3944 H      1 LIG       0.09000
      9 H4        -60.4280  -19.5838  -38.1814 H      1 LIG       0.09000
@<TRIPOS>BOND
      1       1       2 1
      2       1       4 2
      3       1       5 1
      4       2       3 1
      5       3       5 1
      6       2       6 1
      7       2       7 1
      8       3       8 1
      9       3       9 1
@<TRIPOS>ALT_TYPE
CGenFF_4.0_ALT_TYPE_SET
CGenFF_4.0 1 CG2O4 2 CG3C41 3 CG3C41 4 OG2D1 5 OG3C51 6 HGA2 7 HGA2 8 HGA2 9 HGA2
@<TRIPOS>MOLECULE
4_lactone
 9 9 0 0 0
****
USER_CHARGES
INVALID_CHARGES
Pose:  10 Cluster:  10 Fr_nu: 3092558 TotEn:   -15.91
@<TRIPOS>ATOM
      1 C1        -58.8969  -20.2653  -39.3325 C.2    1 LIG       0.04000
      2 C2        -60.0552  -19.5153  -40.0143 C.3    1 LIG       0.11000
      3 C3        -60.9128  -20.3460  -39.0643 C.3    1 LIG       0.08100
      4 O1        -57.6895  -20.3005  -39.4064 O.2    1 LIG      -0.32000
      5 O2        -59.7213  -20.9740  -38.5153 O.3    1 LIG      -0.27100
      6 H1        -60.0561  -18.4391  -39.8347 H      1 LIG       0.09000
      7 H2        -60.1683  -19.7411  -41.0759 H      1 LIG       0.09000
      8 H3        -61.4585  -19.7819  -38.3029 H      1 LIG       0.09000
      9 H4        -61.5699  -21.0787  -39.5407 H      1 LIG       0.09000
@<TRIPOS>BOND
      1       1       2 1
      2       1       4 2
      3       1       5 1
      4       2       3 1
      5       3       5 1
      6       2       6 1
      7       2       7 1
      8       3       8 1
      9       3       9 1
@<TRIPOS>ALT_TYPE
CGenFF_4.0_ALT_TYPE_SET
CGenFF_4.0 1 CG2O4 2 CG3C41 3 CG3C41 4 OG2D1 5 OG3C51 6 HGA2 7 HGA2 8 HGA2 9 HGA2
@<TRIPOS>MOLECULE
4_lactone
 9 9 0 0 0
****
USER_CHARGES
INVALID_CHARGES
Pose:  11 Cluster:  11 Fr_nu: 155579 TotEn:   -15.73
@<TRIPOS>ATOM
      1 C1        -74.3369  -27.3485  -45.0100 C.2    1 LIG       0.04000
      2 C2        -75.3636  -26.9278  -46.0767 C.3    1 LIG       0.11000
      3 C3        -75.5433  -28.4343  -46.2380 C.3    1 LIG       0.08100
      4 O1        -73.5791  -26.8073  -44.2372 O.2    1 LIG      -0.32000
      5 O2        -74.5467  -28.6778  -45.2069 O.3    1 LIG      -0.27100
      6 H1        -76.2242  -26.3881  -45.6784 H      1 LIG       0.09000
      7 H2        -74.9293  -26.4075  -46.9320 H      1 LIG       0.09000
      8 H3        -76.5228  -28.8277  -45.9529 H      1 LIG       0.09000
      9 H4        -75.2325  -28.8458  -47.2023 H      1 LIG       0.09000
@<TRIPOS>BOND
      1       1       2 1
      2       1       4 2
      3       1       5 1
      4       2       3 1
      5       3       5 1
      6       2       6 1
      7       2       7 1
      8       3       8 1
      9       3       9 1
@<TRIPOS>ALT_TYPE
CGenFF_4.0_ALT_TYPE_SET
CGenFF_4.0 1 CG2O4 2 CG3C41 3 CG3C41 4 OG2D1 5 OG3C51 6 HGA2 7 HGA2 8 HGA2 9 HGA2
@<TRIPOS>MOLECULE
4_lactone
 9 9 0 0 0
****
USER_CHARGES
INVALID_CHARGES
Pose:  12 Cluster:  12 Fr_nu: 446556 TotEn:   -15.26
@<TRIPOS>ATOM
      1 C1        -74.9550  -28.5039  -46.0498 C.2    1 LIG       0.04000
      2 C2        -75.4664  -27.4835  -47.0826 C.3    1 LIG       0.11000
      3 C3        -75.3192  -26.5056  -45.9207 C.3    1 LIG       0.08100
      4 O1        -74.7059  -29.6874  -46.0115 O.2    1 LIG      -0.32000
      5 O2        -74.8490  -27.5786  -45.0587 O.3    1 LIG      -0.27100
      6 H1        -74.7904  -27.3244  -47.9241 H      1 LIG       0.09000
      7 H2        -76.4871  -27.6669  -47.4220 H      1 LIG       0.09000
      8 H3        -74.5600  -25.7291  -46.0485 H      1 LIG       0.09000
      9 H4        -76.2512  -26.0709  -45.5491 H      1 LIG       0.09000
@<TRIPOS>BOND
      1       1       2 1
      2       1       4 2
      3       1       5 1
      4       2       3 1
      5       3       5 1
      6       2       6 1
      7       2       7 1
      8       3       8 1
      9       3       9 1
@<TRIPOS>ALT_TYPE
CGenFF_4.0_ALT_TYPE_SET
CGenFF_4.0 1 CG2O4 2 CG3C41 3 CG3C41 4 OG2D1 5 OG3C51 6 HGA2 7 HGA2 8 HGA2 9 HGA2
@<TRIPOS>MOLECULE
4_lactone
 9 9 0 0 0
****
USER_CHARGES
INVALID_CHARGES
Pose:  13 Cluster:  13 Fr_nu: 325191 TotEn:   -14.18
@<TRIPOS>ATOM
      1 C1        -51.8379    4.9814  -33.1110 C.2    1 LIG       0.04000
      2 C2        -53.1057    4.7325  -32.2743 C.3    1 LIG       0.11000
      3 C3        -53.6428    4.1700  -33.5870 C.3    1 LIG       0.08100
      4 O1        -50.7331    5.4452  -32.9419 O.2    1 LIG      -0.32000
      5 O2        -52.3809    4.4666  -34.2467 O.3    1 LIG      -0.27100
      6 H1        -52.9726    4.0092  -31.4684 H      1 LIG       0.09000
      7 H2        -53.5883    5.6430  -31.9155 H      1 LIG       0.09000
      8 H3        -53.8573    3.0979  -33.5904 H      1 LIG       0.09000
      9 H4        -54.4707    4.7265  -34.0348 H      1 LIG       0.09000
@<TRIPOS>BOND
      1       1       2 1
      2       1       4 2
      3       1       5 1
      4       2       3 1
      5       3       5 1
      6       2       6 1
      7       2       7 1
      8       3       8 1
      9       3       9 1
@<TRIPOS>ALT_TYPE
CGenFF_4.0_ALT_TYPE_SET
CGenFF_4.0 1 CG2O4 2 CG3C41 3 CG3C41 4 OG2D1 5 OG3C51 6 HGA2 7 HGA2 8 HGA2 9 HGA2
@<TRIPOS>MOLECULE
4_lactone
 9 9 0 0 0
****
USER_CHARGES
INVALID_CHARGES
Pose:  14 Cluster:  14 Fr_nu: 416267 TotEn:   -13.71
@<TRIPOS>ATOM
      1 C1        -61.8908   -1.3457  -24.6531 C.2    1 LIG       0.04000
      2 C2        -61.8813   -2.6153  -25.5233 C.3    1 LIG       0.11000
      3 C3        -63.2791   -2.8058  -24.9421 C.3    1 LIG       0.08100
      4 O1        -61.1434   -0.4267  -24.4060 O.2    1 LIG      -0.32000
      5 O2        -63.1421   -1.5784  -24.1736 O.3    1 LIG      -0.27100
      6 H1        -61.8368   -2.4199  -26.5958 H      1 LIG       0.09000
      7 H2        -61.1377   -3.3554  -25.2230 H      1 LIG       0.09000
      8 H3        -64.1026   -2.7430  -25.6587 H      1 LIG       0.09000
      9 H4        -63.4048   -3.6754  -24.2912 H      1 LIG       0.09000
@<TRIPOS>BOND
      1       1       2 1
      2       1       4 2
      3       1       5 1
      4       2       3 1
      5       3       5 1
      6       2       6 1
      7       2       7 1
      8       3       8 1
      9       3       9 1
@<TRIPOS>ALT_TYPE
CGenFF_4.0_ALT_TYPE_SET
CGenFF_4.0 1 CG2O4 2 CG3C41 3 CG3C41 4 OG2D1 5 OG3C51 6 HGA2 7 HGA2 8 HGA2 9 HGA2
@<TRIPOS>MOLECULE
4_lactone
 9 9 0 0 0
****
USER_CHARGES
INVALID_CHARGES
Pose:  15 Cluster:  15 Fr_nu: 2451182 TotEn:   -13.49
@<TRIPOS>ATOM
      1 C1        -74.7317  -29.1618  -45.6403 C.2    1 LIG       0.04000
      2 C2        -74.3173  -27.7362  -46.0468 C.3    1 LIG       0.11000
      3 C3        -75.7904  -27.6100  -46.4234 C.3    1 LIG       0.08100
      4 O1        -74.2041  -30.1471  -45.1763 O.2    1 LIG      -0.32000
      5 O2        -76.0311  -28.9800  -45.9984 O.3    1 LIG      -0.27100
      6 H1        -73.9863  -27.1139  -45.2140 H      1 LIG       0.09000
      7 H2        -73.6103  -27.6977  -46.8772 H      1 LIG       0.09000
      8 H3        -76.3710  -26.8966  -45.8322 H      1 LIG       0.09000
      9 H4        -75.9951  -27.4782  -47.4894 H      1 LIG       0.09000
@<TRIPOS>BOND
      1       1       2 1
      2       1       4 2
      3       1       5 1
      4       2       3 1
      5       3       5 1
      6       2       6 1
      7       2       7 1
      8       3       8 1
      9       3       9 1
@<TRIPOS>ALT_TYPE
CGenFF_4.0_ALT_TYPE_SET
CGenFF_4.0 1 CG2O4 2 CG3C41 3 CG3C41 4 OG2D1 5 OG3C51 6 HGA2 7 HGA2 8 HGA2 9 HGA2
@<TRIPOS>MOLECULE
4_lactone
 9 9 0 0 0
****
USER_CHARGES
INVALID_CHARGES
Pose:  16 Cluster:  16 Fr_nu: 325880 TotEn:   -13.45
@<TRIPOS>ATOM
      1 C1        -52.8009    4.9091  -34.5033 C.2    1 LIG       0.04000
      2 C2        -53.6488    4.0901  -33.5135 C.3    1 LIG       0.11000
      3 C3        -52.9452    4.9571  -32.4737 C.3    1 LIG       0.08100
      4 O1        -52.6342    4.9682  -35.7004 O.2    1 LIG      -0.32000
      5 O2        -52.2108    5.6453  -33.5237 O.3    1 LIG      -0.27100
      6 H1        -54.7240    4.2472  -33.6119 H      1 LIG       0.09000
      7 H2        -53.4029    3.0272  -33.4899 H      1 LIG       0.09000
      8 H3        -53.5883    5.6430  -31.9155 H      1 LIG       0.09000
      9 H4        -52.2724    4.4264  -31.7944 H      1 LIG       0.09000
@<TRIPOS>BOND
      1       1       2 1
      2       1       4 2
      3       1       5 1
      4       2       3 1
      5       3       5 1
      6       2       6 1
      7       2       7 1
      8       3       8 1
      9       3       9 1
@<TRIPOS>ALT_TYPE
CGenFF_4.0_ALT_TYPE_SET
CGenFF_4.0 1 CG2O4 2 CG3C41 3 CG3C41 4 OG2D1 5 OG3C51 6 HGA2 7 HGA2 8 HGA2 9 HGA2
@<TRIPOS>MOLECULE
4_lactone
 9 9 0 0 0
****
USER_CHARGES
INVALID_CHARGES
Pose:  17 Cluster:  17 Fr_nu: 4866549 TotEn:   -13.44
@<TRIPOS>ATOM
      1 C1        -74.0207  -28.4556  -44.8642 C.2    1 LIG       0.04000
      2 C2        -74.3380  -27.8161  -46.2278 C.3    1 LIG       0.11000
      3 C3        -75.3232  -28.9758  -46.3392 C.3    1 LIG       0.08100
      4 O1        -73.2852  -28.2424  -43.9272 O.2    1 LIG      -0.32000
      5 O2        -74.9179  -29.4642  -45.0305 O.3    1 LIG      -0.27100
      6 H1        -74.7823  -26.8218  -46.1610 H      1 LIG       0.09000
      7 H2        -73.5045  -27.8323  -46.9320 H      1 LIG       0.09000
      8 H3        -76.3808  -28.6988  -46.3563 H      1 LIG       0.09000
      9 H4        -75.1067  -29.7048  -47.1248 H      1 LIG       0.09000
@<TRIPOS>BOND
      1       1       2 1
      2       1       4 2
      3       1       5 1
      4       2       3 1
      5       3       5 1
      6       2       6 1
      7       2       7 1
      8       3       8 1
      9       3       9 1
@<TRIPOS>ALT_TYPE
CGenFF_4.0_ALT_TYPE_SET
CGenFF_4.0 1 CG2O4 2 CG3C41 3 CG3C41 4 OG2D1 5 OG3C51 6 HGA2 7 HGA2 8 HGA2 9 HGA2
@<TRIPOS>MOLECULE
4_lactone
 9 9 0 0 0
****
USER_CHARGES
INVALID_CHARGES
Pose:  18 Cluster:  18 Fr_nu: 1847685 TotEn:   -13.44
@<TRIPOS>ATOM
      1 C1        -73.7216  -26.5073  -45.2020 C.2    1 LIG       0.04000
      2 C2        -75.1605  -26.3620  -45.7292 C.3    1 LIG       0.11000
      3 C3        -74.8606  -27.7035  -46.3912 C.3    1 LIG       0.08100
      4 O1        -72.9574  -25.8774  -44.5066 O.2    1 LIG      -0.32000
      5 O2        -73.5223  -27.7015  -45.8216 O.3    1 LIG      -0.27100
      6 H1        -75.9242  -26.3784  -44.9501 H      1 LIG       0.09000
      7 H2        -75.3031  -25.5194  -46.4078 H      1 LIG       0.09000
      8 H3        -75.4504  -28.5513  -46.0320 H      1 LIG       0.09000
      9 H4        -74.8321  -27.6942  -47.4842 H      1 LIG       0.09000
@<TRIPOS>BOND
      1       1       2 1
      2       1       4 2
      3       1       5 1
      4       2       3 1
      5       3       5 1
      6       2       6 1
      7       2       7 1
      8       3       8 1
      9       3       9 1
@<TRIPOS>ALT_TYPE
CGenFF_4.0_ALT_TYPE_SET
CGenFF_4.0 1 CG2O4 2 CG3C41 3 CG3C41 4 OG2D1 5 OG3C51 6 HGA2 7 HGA2 8 HGA2 9 HGA2
@<TRIPOS>MOLECULE
4_lactone
 9 9 0 0 0
****
USER_CHARGES
INVALID_CHARGES
Pose:  19 Cluster:  19 Fr_nu:    489 TotEn:   -13.23
@<TRIPOS>ATOM
      1 C1        -65.6680   -7.6102  -46.9408 C.2    1 LIG       0.04000
      2 C2        -66.0486   -6.5227  -47.9614 C.3    1 LIG       0.11000
      3 C3        -67.2595   -7.4209  -48.1953 C.3    1 LIG       0.08100
      4 O1        -64.7702   -7.8260  -46.1587 O.2    1 LIG      -0.32000
      5 O2        -66.7706   -8.3629  -47.2007 O.3    1 LIG      -0.27100
      6 H1        -66.2600   -5.5489  -47.5168 H      1 LIG       0.09000
      7 H2        -65.3541   -6.4350  -48.7985 H      1 LIG       0.09000
      8 H3        -68.2259   -6.9973  -47.9087 H      1 LIG       0.09000
      9 H4        -67.3223   -7.8794  -49.1860 H      1 LIG       0.09000
@<TRIPOS>BOND
      1       1       2 1
      2       1       4 2
      3       1       5 1
      4       2       3 1
      5       3       5 1
      6       2       6 1
      7       2       7 1
      8       3       8 1
      9       3       9 1
@<TRIPOS>ALT_TYPE
CGenFF_4.0_ALT_TYPE_SET
CGenFF_4.0 1 CG2O4 2 CG3C41 3 CG3C41 4 OG2D1 5 OG3C51 6 HGA2 7 HGA2 8 HGA2 9 HGA2
@<TRIPOS>MOLECULE
4_lactone
 9 9 0 0 0
****
USER_CHARGES
INVALID_CHARGES
Pose:  20 Cluster:  20 Fr_nu: 1175133 TotEn:   -13.18
@<TRIPOS>ATOM
      1 C1        -74.2917  -28.2798  -44.9366 C.2    1 LIG       0.04000
      2 C2        -74.0511  -26.8966  -45.5676 C.3    1 LIG       0.11000
      3 C3        -75.4834  -27.0736  -46.0624 C.3    1 LIG       0.08100
      4 O1        -73.6744  -29.0744  -44.2644 O.2    1 LIG      -0.32000
      5 O2        -75.5629  -28.3719  -45.4114 O.3    1 LIG      -0.27100
      6 H1        -73.8961  -26.0967  -44.8419 H      1 LIG       0.09000
      7 H2        -73.2800  -26.8875  -46.3397 H      1 LIG       0.09000
      8 H3        -76.2159  -26.3722  -45.6537 H      1 LIG       0.09000
      9 H4        -75.6007  -27.1598  -47.1462 H      1 LIG       0.09000
@<TRIPOS>BOND
      1       1       2 1
      2       1       4 2
      3       1       5 1
      4       2       3 1
      5       3       5 1
      6       2       6 1
      7       2       7 1
      8       3       8 1
      9       3       9 1
@<TRIPOS>ALT_TYPE
CGenFF_4.0_ALT_TYPE_SET
CGenFF_4.0 1 CG2O4 2 CG3C41 3 CG3C41 4 OG2D1 5 OG3C51 6 HGA2 7 HGA2 8 HGA2 9 HGA2
@<TRIPOS>MOLECULE
4_lactone
 9 9 0 0 0
****
USER_CHARGES
INVALID_CHARGES
Pose:  21 Cluster:  21 Fr_nu: 145744 TotEn:   -13.15
@<TRIPOS>ATOM
      1 C1        -66.5726   -8.0284  -44.9388 C.2    1 LIG       0.04000
      2 C2        -65.1294   -7.5207  -45.1082 C.3    1 LIG       0.11000
      3 C3        -64.9434   -8.1335  -43.7234 C.3    1 LIG       0.08100
      4 O1        -67.6014   -8.0242  -45.5759 O.2    1 LIG      -0.32000
      5 O2        -66.3364   -8.5518  -43.7059 O.3    1 LIG      -0.27100
      6 H1        -64.5795   -8.0034  -45.9176 H      1 LIG       0.09000
      7 H2        -65.0430   -6.4342  -45.1618 H      1 LIG       0.09000
      8 H3        -64.2648   -8.9893  -43.6714 H      1 LIG       0.09000
      9 H4        -64.7266   -7.4249  -42.9193 H      1 LIG       0.09000
@<TRIPOS>BOND
      1       1       2 1
      2       1       4 2
      3       1       5 1
      4       2       3 1
      5       3       5 1
      6       2       6 1
      7       2       7 1
      8       3       8 1
      9       3       9 1
@<TRIPOS>ALT_TYPE
CGenFF_4.0_ALT_TYPE_SET
CGenFF_4.0 1 CG2O4 2 CG3C41 3 CG3C41 4 OG2D1 5 OG3C51 6 HGA2 7 HGA2 8 HGA2 9 HGA2
@<TRIPOS>MOLECULE
4_lactone
 9 9 0 0 0
****
USER_CHARGES
INVALID_CHARGES
Pose:  22 Cluster:  22 Fr_nu:  82538 TotEn:   -13.14
@<TRIPOS>ATOM
      1 C1        -71.3906  -24.2555  -42.5051 C.2    1 LIG       0.04000
      2 C2        -70.4550  -23.4032  -43.3812 C.3    1 LIG       0.11000
      3 C3        -69.4469  -24.5015  -43.0564 C.3    1 LIG       0.08100
      4 O1        -72.5356  -24.2115  -42.1161 O.2    1 LIG      -0.32000
      5 O2        -70.4418  -25.1974  -42.2556 O.3    1 LIG      -0.27100
      6 H1        -70.7618  -23.3359  -44.4261 H      1 LIG       0.09000
      7 H2        -70.2329  -22.4180  -42.9680 H      1 LIG       0.09000
      8 H3        -69.1165  -25.1072  -43.9047 H      1 LIG       0.09000
      9 H4        -68.5900  -24.1914  -42.4520 H      1 LIG       0.09000
@<TRIPOS>BOND
      1       1       2 1
      2       1       4 2
      3       1       5 1
      4       2       3 1
      5       3       5 1
      6       2       6 1
      7       2       7 1
      8       3       8 1
      9       3       9 1
@<TRIPOS>ALT_TYPE
CGenFF_4.0_ALT_TYPE_SET
CGenFF_4.0 1 CG2O4 2 CG3C41 3 CG3C41 4 OG2D1 5 OG3C51 6 HGA2 7 HGA2 8 HGA2 9 HGA2
@<TRIPOS>MOLECULE
4_lactone
 9 9 0 0 0
****
USER_CHARGES
INVALID_CHARGES
Pose:  23 Cluster:  23 Fr_nu: 360994 TotEn:   -13.11
@<TRIPOS>ATOM
      1 C1        -79.9054  -31.5465  -38.4709 C.2    1 LIG       0.04000
      2 C2        -79.9227  -33.0674  -38.2348 C.3    1 LIG       0.11000
      3 C3        -79.3316  -33.1100  -39.6408 C.3    1 LIG       0.08100
      4 O1        -80.2135  -30.5451  -37.8652 O.2    1 LIG      -0.32000
      5 O2        -79.3779  -31.6583  -39.7194 O.3    1 LIG      -0.27100
      6 H1        -79.2622  -33.4013  -37.4331 H      1 LIG       0.09000
      7 H2        -80.9230  -33.4901  -38.1276 H      1 LIG       0.09000
      8 H3        -78.3071  -33.4852  -39.7128 H      1 LIG       0.09000
      9 H4        -79.9626  -33.5739  -40.4038 H      1 LIG       0.09000
@<TRIPOS>BOND
      1       1       2 1
      2       1       4 2
      3       1       5 1
      4       2       3 1
      5       3       5 1
      6       2       6 1
      7       2       7 1
      8       3       8 1
      9       3       9 1
@<TRIPOS>ALT_TYPE
CGenFF_4.0_ALT_TYPE_SET
CGenFF_4.0 1 CG2O4 2 CG3C41 3 CG3C41 4 OG2D1 5 OG3C51 6 HGA2 7 HGA2 8 HGA2 9 HGA2
@<TRIPOS>MOLECULE
4_lactone
 9 9 0 0 0
****
USER_CHARGES
INVALID_CHARGES
Pose:  24 Cluster:  24 Fr_nu: 3457251 TotEn:   -12.77
@<TRIPOS>ATOM
      1 C1        -74.2575  -27.6821  -45.7360 C.2    1 LIG       0.04000
      2 C2        -75.1883  -26.5280  -46.1493 C.3    1 LIG       0.11000
      3 C3        -75.1616  -27.2315  -47.5030 C.3    1 LIG       0.08100
      4 O1        -73.6726  -28.0450  -44.7408 O.2    1 LIG      -0.32000
      5 O2        -74.2777  -28.2557  -46.9690 O.3    1 LIG      -0.27100
      6 H1        -76.1509  -26.5260  -45.6355 H      1 LIG       0.09000
      7 H2        -74.7186  -25.5436  -46.1169 H      1 LIG       0.09000
      8 H3        -76.1135  -27.6540  -47.8360 H      1 LIG       0.09000
      9 H4        -74.6864  -26.6741  -48.3148 H      1 LIG       0.09000
@<TRIPOS>BOND
      1       1       2 1
      2       1       4 2
      3       1       5 1
      4       2       3 1
      5       3       5 1
      6       2       6 1
      7       2       7 1
      8       3       8 1
      9       3       9 1
@<TRIPOS>ALT_TYPE
CGenFF_4.0_ALT_TYPE_SET
CGenFF_4.0 1 CG2O4 2 CG3C41 3 CG3C41 4 OG2D1 5 OG3C51 6 HGA2 7 HGA2 8 HGA2 9 HGA2
@<TRIPOS>MOLECULE
4_lactone
 9 9 0 0 0
****
USER_CHARGES
INVALID_CHARGES
Pose:  25 Cluster:  25 Fr_nu:  42722 TotEn:   -12.49
@<TRIPOS>ATOM
      1 C1        -66.2753   -8.0434  -45.9919 C.2    1 LIG       0.04000
      2 C2        -65.2707   -7.0263  -45.4214 C.3    1 LIG       0.11000
      3 C3        -65.6342   -7.6845  -44.0938 C.3    1 LIG       0.08100
      4 O1        -66.7262   -8.3425  -47.0743 O.2    1 LIG      -0.32000
      5 O2        -66.5532   -8.5830  -44.7748 O.3    1 LIG      -0.27100
      6 H1        -64.2442   -7.1765  -45.7592 H      1 LIG       0.09000
      7 H2        -65.5780   -5.9853  -45.5347 H      1 LIG       0.09000
      8 H3        -64.8268   -8.2320  -43.5999 H      1 LIG       0.09000
      9 H4        -66.1556   -7.0442  -43.3770 H      1 LIG       0.09000
@<TRIPOS>BOND
      1       1       2 1
      2       1       4 2
      3       1       5 1
      4       2       3 1
      5       3       5 1
      6       2       6 1
      7       2       7 1
      8       3       8 1
      9       3       9 1
@<TRIPOS>ALT_TYPE
CGenFF_4.0_ALT_TYPE_SET
CGenFF_4.0 1 CG2O4 2 CG3C41 3 CG3C41 4 OG2D1 5 OG3C51 6 HGA2 7 HGA2 8 HGA2 9 HGA2
@<TRIPOS>MOLECULE
4_lactone
 9 9 0 0 0
****
USER_CHARGES
INVALID_CHARGES
Pose:  26 Cluster:  26 Fr_nu:  33932 TotEn:   -11.90
@<TRIPOS>ATOM
      1 C1        -47.5488   -7.9336  -38.9980 C.2    1 LIG       0.04000
      2 C2        -48.6449   -6.8546  -39.0599 C.3    1 LIG       0.11000
      3 C3        -49.4546   -7.9716  -39.7115 C.3    1 LIG       0.08100
      4 O1        -46.4072   -8.0255  -38.6076 O.2    1 LIG      -0.32000
      5 O2        -48.3269   -8.8816  -39.5858 O.3    1 LIG      -0.27100
      6 H1        -48.9980   -6.5217  -38.0827 H      1 LIG       0.09000
      7 H2        -48.4005   -6.0081  -39.7037 H      1 LIG       0.09000
      8 H3        -50.3207   -8.3220  -39.1436 H      1 LIG       0.09000
      9 H4        -49.7249   -7.8090  -40.7585 H      1 LIG       0.09000
@<TRIPOS>BOND
      1       1       2 1
      2       1       4 2
      3       1       5 1
      4       2       3 1
      5       3       5 1
      6       2       6 1
      7       2       7 1
      8       3       8 1
      9       3       9 1
@<TRIPOS>ALT_TYPE
CGenFF_4.0_ALT_TYPE_SET
CGenFF_4.0 1 CG2O4 2 CG3C41 3 CG3C41 4 OG2D1 5 OG3C51 6 HGA2 7 HGA2 8 HGA2 9 HGA2
@<TRIPOS>MOLECULE
4_lactone
 9 9 0 0 0
****
USER_CHARGES
INVALID_CHARGES
Pose:  27 Cluster:  27 Fr_nu: 445110 TotEn:   -11.76
@<TRIPOS>ATOM
      1 C1        -66.8139   -7.8125  -46.2321 C.2    1 LIG       0.04000
      2 C2        -67.3597   -6.8471  -47.2995 C.3    1 LIG       0.11000
      3 C3        -65.8857   -6.4932  -47.4732 C.3    1 LIG       0.08100
      4 O1        -67.2573   -8.6239  -45.4515 O.2    1 LIG      -0.32000
      5 O2        -65.5200   -7.4479  -46.4386 O.3    1 LIG      -0.27100
      6 H1        -67.8311   -7.3429  -48.1494 H      1 LIG       0.09000
      7 H2        -67.9941   -6.0542  -46.9000 H      1 LIG       0.09000
      8 H3        -65.4459   -6.7569  -48.4388 H      1 LIG       0.09000
      9 H4        -65.6096   -5.4727  -47.1938 H      1 LIG       0.09000
@<TRIPOS>BOND
      1       1       2 1
      2       1       4 2
      3       1       5 1
      4       2       3 1
      5       3       5 1
      6       2       6 1
      7       2       7 1
      8       3       8 1
      9       3       9 1
@<TRIPOS>ALT_TYPE
CGenFF_4.0_ALT_TYPE_SET
CGenFF_4.0 1 CG2O4 2 CG3C41 3 CG3C41 4 OG2D1 5 OG3C51 6 HGA2 7 HGA2 8 HGA2 9 HGA2
@<TRIPOS>MOLECULE
4_lactone
 9 9 0 0 0
****
USER_CHARGES
INVALID_CHARGES
Pose:  28 Cluster:  28 Fr_nu: 1321417 TotEn:   -11.67
@<TRIPOS>ATOM
      1 C1        -53.9568    4.2727  -34.7255 C.2    1 LIG       0.04000
      2 C2        -54.4439    5.3174  -33.7054 C.3    1 LIG       0.11000
      3 C3        -53.4264    4.6370  -32.7946 C.3    1 LIG       0.08100
      4 O1        -54.1923    3.9669  -35.8724 O.2    1 LIG      -0.32000
      5 O2        -53.0697    3.7130  -33.8597 O.3    1 LIG      -0.27100
      6 H1        -54.2177    6.3485  -33.9812 H      1 LIG       0.09000
      7 H2        -55.4900    5.2037  -33.4165 H      1 LIG       0.09000
      8 H3        -52.5746    5.2526  -32.4928 H      1 LIG       0.09000
      9 H4        -53.8434    4.1124  -31.9305 H      1 LIG       0.09000
@<TRIPOS>BOND
      1       1       2 1
      2       1       4 2
      3       1       5 1
      4       2       3 1
      5       3       5 1
      6       2       6 1
      7       2       7 1
      8       3       8 1
      9       3       9 1
@<TRIPOS>ALT_TYPE
CGenFF_4.0_ALT_TYPE_SET
CGenFF_4.0 1 CG2O4 2 CG3C41 3 CG3C41 4 OG2D1 5 OG3C51 6 HGA2 7 HGA2 8 HGA2 9 HGA2
@<TRIPOS>MOLECULE
4_lactone
 9 9 0 0 0
****
USER_CHARGES
INVALID_CHARGES
Pose:  29 Cluster:  29 Fr_nu:  69149 TotEn:   -11.61
@<TRIPOS>ATOM
      1 C1        -67.3462   -7.3431  -45.4400 C.2    1 LIG       0.04000
      2 C2        -67.8372   -6.4893  -46.6229 C.3    1 LIG       0.11000
      3 C3        -67.1861   -5.3537  -45.8391 C.3    1 LIG       0.08100
      4 O1        -67.3818   -8.5042  -45.1012 O.2    1 LIG      -0.32000
      5 O2        -66.7878   -6.2842  -44.7946 O.3    1 LIG      -0.27100
      6 H1        -67.3677   -6.7369  -47.5762 H      1 LIG       0.09000
      7 H2        -68.9234   -6.4399  -46.7159 H      1 LIG       0.09000
      8 H3        -66.3196   -4.8861  -46.3145 H      1 LIG       0.09000
      9 H4        -67.8705   -4.5908  -45.4579 H      1 LIG       0.09000
@<TRIPOS>BOND
      1       1       2 1
      2       1       4 2
      3       1       5 1
      4       2       3 1
      5       3       5 1
      6       2       6 1
      7       2       7 1
      8       3       8 1
      9       3       9 1
@<TRIPOS>ALT_TYPE
CGenFF_4.0_ALT_TYPE_SET
CGenFF_4.0 1 CG2O4 2 CG3C41 3 CG3C41 4 OG2D1 5 OG3C51 6 HGA2 7 HGA2 8 HGA2 9 HGA2
@<TRIPOS>MOLECULE
4_lactone
 9 9 0 0 0
****
USER_CHARGES
INVALID_CHARGES
Pose:  30 Cluster:  30 Fr_nu: 3445741 TotEn:   -11.60
@<TRIPOS>ATOM
      1 C1        -67.2092   -7.7682  -45.0774 C.2    1 LIG       0.04000
      2 C2        -67.5798   -6.4548  -45.7893 C.3    1 LIG       0.11000
      3 C3        -66.7078   -7.0242  -46.9043 C.3    1 LIG       0.08100
      4 O1        -67.4402   -8.3059  -44.0183 O.2    1 LIG      -0.32000
      5 O2        -66.4450   -8.2142  -46.1103 O.3    1 LIG      -0.27100
      6 H1        -68.6416   -6.3579  -46.0210 H      1 LIG       0.09000
      7 H2        -67.1969   -5.5587  -45.2982 H      1 LIG       0.09000
      8 H3        -67.2278   -7.2673  -47.8350 H      1 LIG       0.09000
      9 H4        -65.7888   -6.4701  -47.1140 H      1 LIG       0.09000
@<TRIPOS>BOND
      1       1       2 1
      2       1       4 2
      3       1       5 1
      4       2       3 1
      5       3       5 1
      6       2       6 1
      7       2       7 1
      8       3       8 1
      9       3       9 1
@<TRIPOS>ALT_TYPE
CGenFF_4.0_ALT_TYPE_SET
CGenFF_4.0 1 CG2O4 2 CG3C41 3 CG3C41 4 OG2D1 5 OG3C51 6 HGA2 7 HGA2 8 HGA2 9 HGA2
@<TRIPOS>MOLECULE
4_lactone
 9 9 0 0 0
****
USER_CHARGES
INVALID_CHARGES
Pose:  31 Cluster:  31 Fr_nu: 424045 TotEn:   -11.54
@<TRIPOS>ATOM
      1 C1        -66.4748   -8.0765  -43.8541 C.2    1 LIG       0.04000
      2 C2        -65.0220   -7.9920  -43.3529 C.3    1 LIG       0.11000
      3 C3        -64.6987   -7.9880  -44.8440 C.3    1 LIG       0.08100
      4 O1        -67.5837   -8.1337  -43.3729 O.2    1 LIG      -0.32000
      5 O2        -66.1148   -8.0700  -45.1656 O.3    1 LIG      -0.27100
      6 H1        -64.7890   -7.0716  -42.8152 H      1 LIG       0.09000
      7 H2        -64.6905   -8.8712  -42.7979 H      1 LIG       0.09000
      8 H3        -64.2504   -7.0680  -45.2290 H      1 LIG       0.09000
      9 H4        -64.1522   -8.8613  -45.2104 H      1 LIG       0.09000
@<TRIPOS>BOND
      1       1       2 1
      2       1       4 2
      3       1       5 1
      4       2       3 1
      5       3       5 1
      6       2       6 1
      7       2       7 1
      8       3       8 1
      9       3       9 1
@<TRIPOS>ALT_TYPE
CGenFF_4.0_ALT_TYPE_SET
CGenFF_4.0 1 CG2O4 2 CG3C41 3 CG3C41 4 OG2D1 5 OG3C51 6 HGA2 7 HGA2 8 HGA2 9 HGA2
@<TRIPOS>MOLECULE
4_lactone
 9 9 0 0 0
****
USER_CHARGES
INVALID_CHARGES
Pose:  32 Cluster:  32 Fr_nu: 3265048 TotEn:   -11.42
@<TRIPOS>ATOM
      1 C1        -53.3820    4.0024  -34.3947 C.2    1 LIG       0.04000
      2 C2        -53.7734    4.6615  -33.0599 C.3    1 LIG       0.11000
      3 C3        -52.7048    5.6762  -33.4554 C.3    1 LIG       0.08100
      4 O1        -53.7057    3.0313  -35.0400 O.2    1 LIG      -0.32000
      5 O2        -52.4428    4.9427  -34.6838 O.3    1 LIG      -0.27100
      6 H1        -54.7970    5.0381  -33.0322 H      1 LIG       0.09000
      7 H2        -53.5493    4.0546  -32.1811 H      1 LIG       0.09000
      8 H3        -53.0649    6.6883  -33.6591 H      1 LIG       0.09000
      9 H4        -51.8224    5.7075  -32.8103 H      1 LIG       0.09000
@<TRIPOS>BOND
      1       1       2 1
      2       1       4 2
      3       1       5 1
      4       2       3 1
      5       3       5 1
      6       2       6 1
      7       2       7 1
      8       3       8 1
      9       3       9 1
@<TRIPOS>ALT_TYPE
CGenFF_4.0_ALT_TYPE_SET
CGenFF_4.0 1 CG2O4 2 CG3C41 3 CG3C41 4 OG2D1 5 OG3C51 6 HGA2 7 HGA2 8 HGA2 9 HGA2
@<TRIPOS>MOLECULE
4_lactone
 9 9 0 0 0
****
USER_CHARGES
INVALID_CHARGES
Pose:  33 Cluster:  33 Fr_nu: 183452 TotEn:   -11.38
@<TRIPOS>ATOM
      1 C1        -54.7745    4.0015  -35.8436 C.2    1 LIG       0.04000
      2 C2        -54.4763    4.8417  -34.5888 C.3    1 LIG       0.11000
      3 C3        -53.5239    3.6939  -34.2677 C.3    1 LIG       0.08100
      4 O1        -55.4802    4.0794  -36.8236 O.2    1 LIG      -0.32000
      5 O2        -53.9077    3.0134  -35.4945 O.3    1 LIG      -0.27100
      6 H1        -54.0055    5.8034  -34.7982 H      1 LIG       0.09000
      7 H2        -55.3277    4.9543  -33.9156 H      1 LIG       0.09000
      8 H3        -52.4604    3.9479  -34.2633 H      1 LIG       0.09000
      9 H4        -53.7788    3.1027  -33.3838 H      1 LIG       0.09000
@<TRIPOS>BOND
      1       1       2 1
      2       1       4 2
      3       1       5 1
      4       2       3 1
      5       3       5 1
      6       2       6 1
      7       2       7 1
      8       3       8 1
      9       3       9 1
@<TRIPOS>ALT_TYPE
CGenFF_4.0_ALT_TYPE_SET
CGenFF_4.0 1 CG2O4 2 CG3C41 3 CG3C41 4 OG2D1 5 OG3C51 6 HGA2 7 HGA2 8 HGA2 9 HGA2
@<TRIPOS>MOLECULE
4_lactone
 9 9 0 0 0
****
USER_CHARGES
INVALID_CHARGES
Pose:  34 Cluster:  34 Fr_nu: 418093 TotEn:   -10.94
@<TRIPOS>ATOM
      1 C1        -49.0984  -11.7019  -44.6363 C.2    1 LIG       0.04000
      2 C2        -50.5967  -11.7078  -44.2836 C.3    1 LIG       0.11000
      3 C3        -50.3190  -10.2668  -43.8661 C.3    1 LIG       0.08100
      4 O1        -48.2841  -12.4749  -45.0876 O.2    1 LIG      -0.32000
      5 O2        -48.9219  -10.4117  -44.2440 O.3    1 LIG      -0.27100
      6 H1        -51.2563  -11.8330  -45.1437 H      1 LIG       0.09000
      7 H2        -50.8615  -12.3930  -43.4767 H      1 LIG       0.09000
      8 H3        -50.8195   -9.4969  -44.4595 H      1 LIG       0.09000
      9 H4        -50.4266  -10.0561  -42.7985 H      1 LIG       0.09000
@<TRIPOS>BOND
      1       1       2 1
      2       1       4 2
      3       1       5 1
      4       2       3 1
      5       3       5 1
      6       2       6 1
      7       2       7 1
      8       3       8 1
      9       3       9 1
@<TRIPOS>ALT_TYPE
CGenFF_4.0_ALT_TYPE_SET
CGenFF_4.0 1 CG2O4 2 CG3C41 3 CG3C41 4 OG2D1 5 OG3C51 6 HGA2 7 HGA2 8 HGA2 9 HGA2
@<TRIPOS>MOLECULE
4_lactone
 9 9 0 0 0
****
USER_CHARGES
INVALID_CHARGES
Pose:  35 Cluster:  35 Fr_nu: 2834441 TotEn:   -10.57
@<TRIPOS>ATOM
      1 C1        -68.0851   -4.8167  -45.5931 C.2    1 LIG       0.04000
      2 C2        -68.4444   -6.2357  -46.0688 C.3    1 LIG       0.11000
      3 C3        -69.8462   -5.6452  -46.1886 C.3    1 LIG       0.08100
      4 O1        -67.0986   -4.2222  -45.2220 O.2    1 LIG      -0.32000
      5 O2        -69.3584   -4.3567  -45.7223 O.3    1 LIG      -0.27100
      6 H1        -67.9701   -6.5242  -47.0081 H      1 LIG       0.09000
      7 H2        -68.3178   -7.0063  -45.3065 H      1 LIG       0.09000
      8 H3        -70.2479   -5.5810  -47.2035 H      1 LIG       0.09000
      9 H4        -70.5934   -6.0622  -45.5078 H      1 LIG       0.09000
@<TRIPOS>BOND
      1       1       2 1
      2       1       4 2
      3       1       5 1
      4       2       3 1
      5       3       5 1
      6       2       6 1
      7       2       7 1
      8       3       8 1
      9       3       9 1
@<TRIPOS>ALT_TYPE
CGenFF_4.0_ALT_TYPE_SET
CGenFF_4.0 1 CG2O4 2 CG3C41 3 CG3C41 4 OG2D1 5 OG3C51 6 HGA2 7 HGA2 8 HGA2 9 HGA2
@<TRIPOS>MOLECULE
4_lactone
 9 9 0 0 0
****
USER_CHARGES
INVALID_CHARGES
Pose:  36 Cluster:  36 Fr_nu:  59313 TotEn:    -9.82
@<TRIPOS>ATOM
      1 C1        -54.2635    3.9015  -35.4482 C.2    1 LIG       0.04000
      2 C2        -53.1025    4.2508  -34.4999 C.3    1 LIG       0.11000
      3 C3        -54.1578    5.1177  -33.8196 C.3    1 LIG       0.08100
      4 O1        -54.4414    3.2101  -36.4252 O.2    1 LIG      -0.32000
      5 O2        -55.1523    4.6959  -34.7936 O.3    1 LIG      -0.27100
      6 H1        -52.7350    3.4059  -33.9154 H      1 LIG       0.09000
      7 H2        -52.2829    4.7892  -34.9788 H      1 LIG       0.09000
      8 H3        -54.4346    4.8183  -32.8051 H      1 LIG       0.09000
      9 H4        -53.9831    6.1962  -33.8651 H      1 LIG       0.09000
@<TRIPOS>BOND
      1       1       2 1
      2       1       4 2
      3       1       5 1
      4       2       3 1
      5       3       5 1
      6       2       6 1
      7       2       7 1
      8       3       8 1
      9       3       9 1
@<TRIPOS>ALT_TYPE
CGenFF_4.0_ALT_TYPE_SET
CGenFF_4.0 1 CG2O4 2 CG3C41 3 CG3C41 4 OG2D1 5 OG3C51 6 HGA2 7 HGA2 8 HGA2 9 HGA2
@<TRIPOS>MOLECULE
4_lactone
 9 9 0 0 0
****
USER_CHARGES
INVALID_CHARGES
Pose:  37 Cluster:  37 Fr_nu: 373098 TotEn:    -9.72
@<TRIPOS>ATOM
      1 C1        -67.3757   -4.6032  -45.5545 C.2    1 LIG       0.04000
      2 C2        -68.1320   -5.9262  -45.7711 C.3    1 LIG       0.11000
      3 C3        -66.9311   -6.2590  -46.6515 C.3    1 LIG       0.08100
      4 O1        -67.5367   -3.5725  -44.9413 O.2    1 LIG      -0.32000
      5 O2        -66.3371   -4.9649  -46.3546 O.3    1 LIG      -0.27100
      6 H1        -68.2400   -6.5305  -44.8691 H      1 LIG       0.09000
      7 H2        -69.0850   -5.8144  -46.2910 H      1 LIG       0.09000
      8 H3        -66.3011   -7.0815  -46.3020 H      1 LIG       0.09000
      9 H4        -67.1442   -6.3679  -47.7184 H      1 LIG       0.09000
@<TRIPOS>BOND
      1       1       2 1
      2       1       4 2
      3       1       5 1
      4       2       3 1
      5       3       5 1
      6       2       6 1
      7       2       7 1
      8       3       8 1
      9       3       9 1
@<TRIPOS>ALT_TYPE
CGenFF_4.0_ALT_TYPE_SET
CGenFF_4.0 1 CG2O4 2 CG3C41 3 CG3C41 4 OG2D1 5 OG3C51 6 HGA2 7 HGA2 8 HGA2 9 HGA2
@<TRIPOS>MOLECULE
4_lactone
 9 9 0 0 0
****
USER_CHARGES
INVALID_CHARGES
Pose:  38 Cluster:  38 Fr_nu:  87237 TotEn:    -9.50
@<TRIPOS>ATOM
      1 C1        -64.7297   -7.7495  -45.6489 C.2    1 LIG       0.04000
      2 C2        -65.0479   -7.8744  -44.1481 C.3    1 LIG       0.11000
      3 C3        -66.4189   -7.3637  -44.5810 C.3    1 LIG       0.08100
      4 O1        -63.7860   -7.9438  -46.3809 O.2    1 LIG      -0.32000
      5 O2        -65.9730   -7.2970  -45.9639 O.3    1 LIG      -0.27100
      6 H1        -65.0211   -8.8978  -43.7707 H      1 LIG       0.09000
      7 H2        -64.4697   -7.2013  -43.5128 H      1 LIG       0.09000
      8 H3        -67.2469   -8.0672  -44.4579 H      1 LIG       0.09000
      9 H4        -66.6964   -6.3770  -44.2003 H      1 LIG       0.09000
@<TRIPOS>BOND
      1       1       2 1
      2       1       4 2
      3       1       5 1
      4       2       3 1
      5       3       5 1
      6       2       6 1
      7       2       7 1
      8       3       8 1
      9       3       9 1
@<TRIPOS>ALT_TYPE
CGenFF_4.0_ALT_TYPE_SET
CGenFF_4.0 1 CG2O4 2 CG3C41 3 CG3C41 4 OG2D1 5 OG3C51 6 HGA2 7 HGA2 8 HGA2 9 HGA2
@<TRIPOS>MOLECULE
4_lactone
 9 9 0 0 0
****
USER_CHARGES
INVALID_CHARGES
Pose:  39 Cluster:  39 Fr_nu:  65563 TotEn:    -9.50
@<TRIPOS>ATOM
      1 C1        -48.7231   -8.2038  -39.4844 C.2    1 LIG       0.04000
      2 C2        -47.6341   -8.1415  -38.3984 C.3    1 LIG       0.11000
      3 C3        -47.9704   -6.6533  -38.4019 C.3    1 LIG       0.08100
      4 O1        -49.2419   -9.0458  -40.1817 O.2    1 LIG      -0.32000
      5 O2        -48.9707   -6.8673  -39.4359 O.3    1 LIG      -0.27100
      6 H1        -47.8853   -8.6817  -37.4842 H      1 LIG       0.09000
      7 H2        -46.6359   -8.4033  -38.7531 H      1 LIG       0.09000
      8 H3        -48.4176   -6.2665  -37.4821 H      1 LIG       0.09000
      9 H4        -47.1720   -5.9902  -38.7464 H      1 LIG       0.09000
@<TRIPOS>BOND
      1       1       2 1
      2       1       4 2
      3       1       5 1
      4       2       3 1
      5       3       5 1
      6       2       6 1
      7       2       7 1
      8       3       8 1
      9       3       9 1
@<TRIPOS>ALT_TYPE
CGenFF_4.0_ALT_TYPE_SET
CGenFF_4.0 1 CG2O4 2 CG3C41 3 CG3C41 4 OG2D1 5 OG3C51 6 HGA2 7 HGA2 8 HGA2 9 HGA2
@<TRIPOS>MOLECULE
4_lactone
 9 9 0 0 0
****
USER_CHARGES
INVALID_CHARGES
Pose:  40 Cluster:  40 Fr_nu: 424192 TotEn:    -9.41
@<TRIPOS>ATOM
      1 C1        -66.1770   -7.8526  -45.2926 C.2    1 LIG       0.04000
      2 C2        -66.4921   -7.8680  -43.7861 C.3    1 LIG       0.11000
      3 C3        -64.9725   -7.8445  -43.6521 C.3    1 LIG       0.08100
      4 O1        -66.7933   -7.8559  -46.3340 O.2    1 LIG      -0.32000
      5 O2        -64.8309   -7.8335  -45.0996 O.3    1 LIG      -0.27100
      6 H1        -67.0128   -6.9775  -43.4307 H      1 LIG       0.09000
      7 H2        -66.9846   -8.7795  -43.4435 H      1 LIG       0.09000
      8 H3        -64.5508   -6.9432  -43.1988 H      1 LIG       0.09000
      9 H4        -64.5240   -8.7391  -43.2114 H      1 LIG       0.09000
@<TRIPOS>BOND
      1       1       2 1
      2       1       4 2
      3       1       5 1
      4       2       3 1
      5       3       5 1
      6       2       6 1
      7       2       7 1
      8       3       8 1
      9       3       9 1
@<TRIPOS>ALT_TYPE
CGenFF_4.0_ALT_TYPE_SET
CGenFF_4.0 1 CG2O4 2 CG3C41 3 CG3C41 4 OG2D1 5 OG3C51 6 HGA2 7 HGA2 8 HGA2 9 HGA2
@<TRIPOS>MOLECULE
4_lactone
 9 9 0 0 0
****
USER_CHARGES
INVALID_CHARGES
Pose:  41 Cluster:  41 Fr_nu: 258051 TotEn:    -9.03
@<TRIPOS>ATOM
      1 C1        -66.1366   -7.9646  -44.5038 C.2    1 LIG       0.04000
      2 C2        -66.8489   -6.7807  -45.1821 C.3    1 LIG       0.11000
      3 C3        -66.0592   -7.2400  -46.4042 C.3    1 LIG       0.08100
      4 O1        -66.1034   -8.4783  -43.4087 O.2    1 LIG      -0.32000
      5 O2        -65.4627   -8.3180  -45.6311 O.3    1 LIG      -0.27100
      6 H1        -67.9323   -6.8918  -45.2491 H      1 LIG       0.09000
      7 H2        -66.5737   -5.8050  -44.7786 H      1 LIG       0.09000
      8 H3        -66.6554   -7.6231  -47.2369 H      1 LIG       0.09000
      9 H4        -65.3022   -6.5394  -46.7671 H      1 LIG       0.09000
@<TRIPOS>BOND
      1       1       2 1
      2       1       4 2
      3       1       5 1
      4       2       3 1
      5       3       5 1
      6       2       6 1
      7       2       7 1
      8       3       8 1
      9       3       9 1
@<TRIPOS>ALT_TYPE
CGenFF_4.0_ALT_TYPE_SET
CGenFF_4.0 1 CG2O4 2 CG3C41 3 CG3C41 4 OG2D1 5 OG3C51 6 HGA2 7 HGA2 8 HGA2 9 HGA2
@<TRIPOS>MOLECULE
4_lactone
 9 9 0 0 0
****
USER_CHARGES
INVALID_CHARGES
Pose:  42 Cluster:  42 Fr_nu:  29252 TotEn:    -8.73
@<TRIPOS>ATOM
      1 C1        -66.3210   -8.2340  -45.2145 C.2    1 LIG       0.04000
      2 C2        -65.7563   -7.4533  -46.4148 C.3    1 LIG       0.11000
      3 C3        -64.4262   -7.6710  -45.6996 C.3    1 LIG       0.08100
      4 O1        -67.4012   -8.6183  -44.8275 O.2    1 LIG      -0.32000
      5 O2        -65.1023   -8.3902  -44.6313 O.3    1 LIG      -0.27100
      6 H1        -65.8687   -7.9651  -47.3718 H      1 LIG       0.09000
      7 H2        -66.0992   -6.4191  -46.4745 H      1 LIG       0.09000
      8 H3        -63.7064   -8.3075  -46.2214 H      1 LIG       0.09000
      9 H4        -63.9370   -6.7665  -45.3280 H      1 LIG       0.09000
@<TRIPOS>BOND
      1       1       2 1
      2       1       4 2
      3       1       5 1
      4       2       3 1
      5       3       5 1
      6       2       6 1
      7       2       7 1
      8       3       8 1
      9       3       9 1
@<TRIPOS>ALT_TYPE
CGenFF_4.0_ALT_TYPE_SET
CGenFF_4.0 1 CG2O4 2 CG3C41 3 CG3C41 4 OG2D1 5 OG3C51 6 HGA2 7 HGA2 8 HGA2 9 HGA2
@<TRIPOS>MOLECULE
4_lactone
 9 9 0 0 0
****
USER_CHARGES
INVALID_CHARGES
Pose:  43 Cluster:  43 Fr_nu: 3513956 TotEn:    -6.85
@<TRIPOS>ATOM
      1 C1        -52.3292  -24.4493  -23.6265 C.2    1 LIG       0.04000
      2 C2        -52.8129  -25.4977  -24.6444 C.3    1 LIG       0.11000
      3 C3        -54.0212  -24.5722  -24.7510 C.3    1 LIG       0.08100
      4 O1        -51.3671  -24.2740  -22.9138 O.2    1 LIG      -0.32000
      5 O2        -53.4356  -23.6716  -23.7704 O.3    1 LIG      -0.27100
      6 H1        -52.1916  -25.5704  -25.5384 H      1 LIG       0.09000
      7 H2        -53.0053  -26.4815  -24.2131 H      1 LIG       0.09000
      8 H3        -54.1579  -24.0813  -25.7184 H      1 LIG       0.09000
      9 H4        -54.9679  -24.9901  -24.3978 H      1 LIG       0.09000
@<TRIPOS>BOND
      1       1       2 1
      2       1       4 2
      3       1       5 1
      4       2       3 1
      5       3       5 1
      6       2       6 1
      7       2       7 1
      8       3       8 1
      9       3       9 1
@<TRIPOS>ALT_TYPE
CGenFF_4.0_ALT_TYPE_SET
CGenFF_4.0 1 CG2O4 2 CG3C41 3 CG3C41 4 OG2D1 5 OG3C51 6 HGA2 7 HGA2 8 HGA2 9 HGA2
@<TRIPOS>MOLECULE
4_lactone
 9 9 0 0 0
****
USER_CHARGES
INVALID_CHARGES
Pose:  44 Cluster:  44 Fr_nu: 5117288 TotEn:    -4.43
@<TRIPOS>ATOM
      1 C1        -83.9772   -2.6048  -48.0118 C.2    1 LIG       0.04000
      2 C2        -84.7592   -1.5084  -47.2665 C.3    1 LIG       0.11000
      3 C3        -83.8813   -1.9328  -46.0930 C.3    1 LIG       0.08100
      4 O1        -83.9477   -3.0819  -49.1235 O.2    1 LIG      -0.32000
      5 O2        -83.2294   -2.9327  -46.9241 O.3    1 LIG      -0.27100
      6 H1        -84.5862   -0.5007  -47.6474 H      1 LIG       0.09000
      7 H2        -85.8254   -1.7156  -47.1607 H      1 LIG       0.09000
      8 H3        -83.1723   -1.1810  -45.7358 H      1 LIG       0.09000
      9 H4        -84.4081   -2.3912  -45.2515 H      1 LIG       0.09000
@<TRIPOS>BOND
      1       1       2 1
      2       1       4 2
      3       1       5 1
      4       2       3 1
      5       3       5 1
      6       2       6 1
      7       2       7 1
      8       3       8 1
      9       3       9 1
@<TRIPOS>ALT_TYPE
CGenFF_4.0_ALT_TYPE_SET
CGenFF_4.0 1 CG2O4 2 CG3C41 3 CG3C41 4 OG2D1 5 OG3C51 6 HGA2 7 HGA2 8 HGA2 9 HGA2
@<TRIPOS>MOLECULE
pyridine
 11 11 0 0 0
****
USER_CHARGES
INVALID_CHARGES
Pose:   1 Cluster:   1 Fr_nu: 944133 TotEn:   -14.49
@<TRIPOS>ATOM
      1 C1        -66.5566   -7.4432  -43.7110 C.ar   1 LIG      -0.11300
      2 C2        -65.1940   -7.7061  -43.6251 C.ar   1 LIG      -0.11700
      3 C3        -67.1721   -7.3926  -44.9567 C.ar   1 LIG      -0.11700
      4 C4        -64.4971   -7.9096  -44.8053 C.ar   1 LIG       0.17700
      5 C5        -66.3866   -7.6098  -46.0773 C.ar   1 LIG       0.17700
      6 N1        -65.0603   -7.8680  -46.0336 N.ar   1 LIG      -0.60000
      7 H1        -67.1376   -7.2773  -42.8087 H      1 LIG       0.11500
      8 H2        -64.6933   -7.7506  -42.6650 H      1 LIG       0.11500
      9 H3        -68.2329   -7.1887  -45.0477 H      1 LIG       0.11500
     10 H4        -63.4324   -8.1177  -44.7919 H      1 LIG       0.12400
     11 H5        -66.8179   -7.5805  -47.0725 H      1 LIG       0.12400
@<TRIPOS>BOND
      1       1       2 ar
      2       1       3 ar
      3       2       4 ar
      4       3       5 ar
      5       4       6 ar
      6       5       6 ar
      7       1       7 1
      8       2       8 1
      9       3       9 1
     10       4      10 1
     11       5      11 1
@<TRIPOS>ALT_TYPE
CGenFF_4.0_ALT_TYPE_SET
CGenFF_4.0 1 CG2R61 2 CG2R61 3 CG2R61 4 CG2R61 5 CG2R61 6 NG2R60 7 HGR61 8 HGR61 9 HGR61 10 HGR62 11 HGR62
@<TRIPOS>MOLECULE
pyridine
 11 11 0 0 0
****
USER_CHARGES
INVALID_CHARGES
Pose:   2 Cluster:   2 Fr_nu: 101622 TotEn:   -13.99
@<TRIPOS>ATOM
      1 C1        -65.6048   -7.3620  -46.0272 C.ar   1 LIG      -0.11300
      2 C2        -64.6827   -8.0766  -45.2707 C.ar   1 LIG      -0.11700
      3 C3        -66.8646   -7.0922  -45.5044 C.ar   1 LIG      -0.11700
      4 C4        -65.0665   -8.4960  -44.0071 C.ar   1 LIG       0.17700
      5 C5        -67.1508   -7.5558  -44.2305 C.ar   1 LIG       0.17700
      6 N1        -66.2812   -8.2532  -43.4656 N.ar   1 LIG      -0.60000
      7 H1        -65.3422   -7.0165  -47.0226 H      1 LIG       0.11500
      8 H2        -63.6949   -8.2981  -45.6576 H      1 LIG       0.11500
      9 H3        -67.5995   -6.5373  -46.0764 H      1 LIG       0.11500
     10 H4        -64.3837   -9.0570  -43.3777 H      1 LIG       0.12400
     11 H5        -68.1195   -7.3728  -43.7770 H      1 LIG       0.12400
@<TRIPOS>BOND
      1       1       2 ar
      2       1       3 ar
      3       2       4 ar
      4       3       5 ar
      5       4       6 ar
      6       5       6 ar
      7       1       7 1
      8       2       8 1
      9       3       9 1
     10       4      10 1
     11       5      11 1
@<TRIPOS>ALT_TYPE
CGenFF_4.0_ALT_TYPE_SET
CGenFF_4.0 1 CG2R61 2 CG2R61 3 CG2R61 4 CG2R61 5 CG2R61 6 NG2R60 7 HGR61 8 HGR61 9 HGR61 10 HGR62 11 HGR62
@<TRIPOS>MOLECULE
pyridine
 11 11 0 0 0
****
USER_CHARGES
INVALID_CHARGES
Pose:   3 Cluster:   3 Fr_nu:  46341 TotEn:   -13.66
@<TRIPOS>ATOM
      1 C1        -66.6625   -6.1790  -45.2332 C.ar   1 LIG      -0.11300
      2 C2        -66.7600   -6.2107  -46.6198 C.ar   1 LIG      -0.11700
      3 C3        -65.6392   -6.8736  -44.5977 C.ar   1 LIG      -0.11700
      4 C4        -65.8168   -6.9458  -47.3196 C.ar   1 LIG       0.17700
      5 C5        -64.7464   -7.5792  -45.3880 C.ar   1 LIG       0.17700
      6 N1        -64.8089   -7.6334  -46.7374 N.ar   1 LIG      -0.60000
      7 H1        -67.3831   -5.6147  -44.6488 H      1 LIG       0.11500
      8 H2        -67.5490   -5.6767  -47.1364 H      1 LIG       0.11500
      9 H3        -65.5441   -6.8635  -43.5179 H      1 LIG       0.11500
     10 H4        -65.8496   -7.0024  -48.4026 H      1 LIG       0.12400
     11 H5        -63.9306   -8.1384  -44.9416 H      1 LIG       0.12400
@<TRIPOS>BOND
      1       1       2 ar
      2       1       3 ar
      3       2       4 ar
      4       3       5 ar
      5       4       6 ar
      6       5       6 ar
      7       1       7 1
      8       2       8 1
      9       3       9 1
     10       4      10 1
     11       5      11 1
@<TRIPOS>ALT_TYPE
CGenFF_4.0_ALT_TYPE_SET
CGenFF_4.0 1 CG2R61 2 CG2R61 3 CG2R61 4 CG2R61 5 CG2R61 6 NG2R60 7 HGR61 8 HGR61 9 HGR61 10 HGR62 11 HGR62
@<TRIPOS>MOLECULE
pyridine
 11 11 0 0 0
****
USER_CHARGES
INVALID_CHARGES
Pose:   4 Cluster:   4 Fr_nu: 116275 TotEn:   -12.60
@<TRIPOS>ATOM
      1 C1        -66.0114   -5.9150  -46.0526 C.ar   1 LIG      -0.11300
      2 C2        -67.2088   -5.9672  -45.3477 C.ar   1 LIG      -0.11700
      3 C3        -65.1674   -7.0198  -46.0611 C.ar   1 LIG      -0.11700
      4 C4        -67.5135   -7.1383  -44.6728 C.ar   1 LIG       0.17700
      5 C5        -65.5633   -8.1437  -45.3541 C.ar   1 LIG       0.17700
      6 N1        -66.7188   -8.2318  -44.6577 N.ar   1 LIG      -0.60000
      7 H1        -65.7363   -5.0147  -46.5939 H      1 LIG       0.11500
      8 H2        -67.8822   -5.1183  -45.3274 H      1 LIG       0.11500
      9 H3        -64.2288   -7.0015  -46.6033 H      1 LIG       0.11500
     10 H4        -68.4354   -7.2291  -44.1080 H      1 LIG       0.12400
     11 H5        -64.9406   -9.0320  -45.3280 H      1 LIG       0.12400
@<TRIPOS>BOND
      1       1       2 ar
      2       1       3 ar
      3       2       4 ar
      4       3       5 ar
      5       4       6 ar
      6       5       6 ar
      7       1       7 1
      8       2       8 1
      9       3       9 1
     10       4      10 1
     11       5      11 1
@<TRIPOS>ALT_TYPE
CGenFF_4.0_ALT_TYPE_SET
CGenFF_4.0 1 CG2R61 2 CG2R61 3 CG2R61 4 CG2R61 5 CG2R61 6 NG2R60 7 HGR61 8 HGR61 9 HGR61 10 HGR62 11 HGR62
@<TRIPOS>MOLECULE
pyridine
 11 11 0 0 0
****
USER_CHARGES
INVALID_CHARGES
Pose:   5 Cluster:   5 Fr_nu: 101381 TotEn:   -12.58
@<TRIPOS>ATOM
      1 C1        -67.3792   -7.5002  -44.6379 C.ar   1 LIG      -0.11300
      2 C2        -66.0970   -8.0331  -44.5650 C.ar   1 LIG      -0.11700
      3 C3        -67.8153   -6.9116  -45.8197 C.ar   1 LIG      -0.11700
      4 C4        -65.2963   -7.9528  -45.6929 C.ar   1 LIG       0.17700
      5 C5        -66.9375   -6.8813  -46.8913 C.ar   1 LIG       0.17700
      6 N1        -65.6848   -7.3886  -46.8583 N.ar   1 LIG      -0.60000
      7 H1        -68.0371   -7.5429  -43.7750 H      1 LIG       0.11500
      8 H2        -65.7360   -8.4969  -43.6544 H      1 LIG       0.11500
      9 H3        -68.8105   -6.4893  -45.8992 H      1 LIG       0.11500
     10 H4        -64.2880   -8.3534  -45.6869 H      1 LIG       0.12400
     11 H5        -67.2285   -6.4329  -47.8356 H      1 LIG       0.12400
@<TRIPOS>BOND
      1       1       2 ar
      2       1       3 ar
      3       2       4 ar
      4       3       5 ar
      5       4       6 ar
      6       5       6 ar
      7       1       7 1
      8       2       8 1
      9       3       9 1
     10       4      10 1
     11       5      11 1
@<TRIPOS>ALT_TYPE
CGenFF_4.0_ALT_TYPE_SET
CGenFF_4.0 1 CG2R61 2 CG2R61 3 CG2R61 4 CG2R61 5 CG2R61 6 NG2R60 7 HGR61 8 HGR61 9 HGR61 10 HGR62 11 HGR62
@<TRIPOS>MOLECULE
pyridine
 11 11 0 0 0
****
USER_CHARGES
INVALID_CHARGES
Pose:   6 Cluster:   6 Fr_nu: 109153 TotEn:   -12.53
@<TRIPOS>ATOM
      1 C1        -54.1863    5.4453  -32.9681 C.ar   1 LIG      -0.11300
      2 C2        -55.1680    5.4502  -33.9527 C.ar   1 LIG      -0.11700
      3 C3        -53.1756    4.4912  -33.0067 C.ar   1 LIG      -0.11700
      4 C4        -55.0948    4.4873  -34.9464 C.ar   1 LIG       0.17700
      5 C5        -53.1918    3.5711  -34.0425 C.ar   1 LIG       0.17700
      6 N1        -54.1286    3.5445  -35.0169 N.ar   1 LIG      -0.60000
      7 H1        -54.2092    6.1832  -32.1718 H      1 LIG       0.11500
      8 H2        -55.9650    6.1846  -33.9429 H      1 LIG       0.11500
      9 H3        -52.4003    4.4680  -32.2495 H      1 LIG       0.11500
     10 H4        -55.8369    4.4487  -35.7370 H      1 LIG       0.12400
     11 H5        -52.4264    2.8056  -34.1180 H      1 LIG       0.12400
@<TRIPOS>BOND
      1       1       2 ar
      2       1       3 ar
      3       2       4 ar
      4       3       5 ar
      5       4       6 ar
      6       5       6 ar
      7       1       7 1
      8       2       8 1
      9       3       9 1
     10       4      10 1
     11       5      11 1
@<TRIPOS>ALT_TYPE
CGenFF_4.0_ALT_TYPE_SET
CGenFF_4.0 1 CG2R61 2 CG2R61 3 CG2R61 4 CG2R61 5 CG2R61 6 NG2R60 7 HGR61 8 HGR61 9 HGR61 10 HGR62 11 HGR62
@<TRIPOS>MOLECULE
pyridine
 11 11 0 0 0
****
USER_CHARGES
INVALID_CHARGES
Pose:   7 Cluster:   7 Fr_nu:  86162 TotEn:   -12.09
@<TRIPOS>ATOM
      1 C1        -66.1976   -6.4395  -45.4668 C.ar   1 LIG      -0.11300
      2 C2        -65.4958   -7.1324  -44.4867 C.ar   1 LIG      -0.11700
      3 C3        -67.5540   -6.6859  -45.6482 C.ar   1 LIG      -0.11700
      4 C4        -66.1910   -8.0541  -43.7204 C.ar   1 LIG       0.17700
      5 C5        -68.1569   -7.6278  -44.8301 C.ar   1 LIG       0.17700
      6 N1        -67.5081   -8.3207  -43.8675 N.ar   1 LIG      -0.60000
      7 H1        -65.6884   -5.7093  -46.0886 H      1 LIG       0.11500
      8 H2        -64.4384   -6.9564  -44.3273 H      1 LIG       0.11500
      9 H3        -68.1210   -6.1580  -46.4064 H      1 LIG       0.11500
     10 H4        -65.6887   -8.6205  -42.9433 H      1 LIG       0.12400
     11 H5        -69.2125   -7.8576  -44.9314 H      1 LIG       0.12400
@<TRIPOS>BOND
      1       1       2 ar
      2       1       3 ar
      3       2       4 ar
      4       3       5 ar
      5       4       6 ar
      6       5       6 ar
      7       1       7 1
      8       2       8 1
      9       3       9 1
     10       4      10 1
     11       5      11 1
@<TRIPOS>ALT_TYPE
CGenFF_4.0_ALT_TYPE_SET
CGenFF_4.0 1 CG2R61 2 CG2R61 3 CG2R61 4 CG2R61 5 CG2R61 6 NG2R60 7 HGR61 8 HGR61 9 HGR61 10 HGR62 11 HGR62
@<TRIPOS>MOLECULE
pyridine
 11 11 0 0 0
****
USER_CHARGES
INVALID_CHARGES
Pose:   8 Cluster:   8 Fr_nu:  46008 TotEn:   -11.99
@<TRIPOS>ATOM
      1 C1        -64.7464   -7.5792  -45.3880 C.ar   1 LIG      -0.11300
      2 C2        -65.5768   -7.7342  -44.2837 C.ar   1 LIG      -0.11700
      3 C3        -65.3026   -7.4246  -46.6529 C.ar   1 LIG      -0.11700
      4 C4        -66.9460   -7.7278  -44.4958 C.ar   1 LIG       0.17700
      5 C5        -66.6841   -7.4323  -46.7591 C.ar   1 LIG       0.17700
      6 N1        -67.5231   -7.5804  -45.7094 N.ar   1 LIG      -0.60000
      7 H1        -63.6677   -7.5796  -45.2632 H      1 LIG       0.11500
      8 H2        -65.1654   -7.8559  -43.2884 H      1 LIG       0.11500
      9 H3        -64.6746   -7.3028  -47.5281 H      1 LIG       0.11500
     10 H4        -67.6362   -7.8455  -43.6670 H      1 LIG       0.12400
     11 H5        -67.1681   -7.3162  -47.7232 H      1 LIG       0.12400
@<TRIPOS>BOND
      1       1       2 ar
      2       1       3 ar
      3       2       4 ar
      4       3       5 ar
      5       4       6 ar
      6       5       6 ar
      7       1       7 1
      8       2       8 1
      9       3       9 1
     10       4      10 1
     11       5      11 1
@<TRIPOS>ALT_TYPE
CGenFF_4.0_ALT_TYPE_SET
CGenFF_4.0 1 CG2R61 2 CG2R61 3 CG2R61 4 CG2R61 5 CG2R61 6 NG2R60 7 HGR61 8 HGR61 9 HGR61 10 HGR62 11 HGR62
@<TRIPOS>MOLECULE
pyridine
 11 11 0 0 0
****
USER_CHARGES
INVALID_CHARGES
Pose:   9 Cluster:   9 Fr_nu: 646902 TotEn:   -11.84
@<TRIPOS>ATOM
      1 C1        -67.1423   -7.5720  -43.9930 C.ar   1 LIG      -0.11300
      2 C2        -67.4731   -6.5228  -44.8433 C.ar   1 LIG      -0.11700
      3 C3        -65.8437   -8.0688  -43.9834 C.ar   1 LIG      -0.11700
      4 C4        -66.4768   -6.0095  -45.6580 C.ar   1 LIG       0.17700
      5 C5        -64.9204   -7.4864  -44.8368 C.ar   1 LIG       0.17700
      6 N1        -65.2045   -6.4659  -45.6768 N.ar   1 LIG      -0.60000
      7 H1        -67.8953   -8.0022  -43.3395 H      1 LIG       0.11500
      8 H2        -68.4787   -6.1195  -44.8673 H      1 LIG       0.11500
      9 H3        -65.5633   -8.8865  -43.3293 H      1 LIG       0.11500
     10 H4        -66.6843   -5.1910  -46.3393 H      1 LIG       0.12400
     11 H5        -63.8942   -7.8375  -44.8686 H      1 LIG       0.12400
@<TRIPOS>BOND
      1       1       2 ar
      2       1       3 ar
      3       2       4 ar
      4       3       5 ar
      5       4       6 ar
      6       5       6 ar
      7       1       7 1
      8       2       8 1
      9       3       9 1
     10       4      10 1
     11       5      11 1
@<TRIPOS>ALT_TYPE
CGenFF_4.0_ALT_TYPE_SET
CGenFF_4.0 1 CG2R61 2 CG2R61 3 CG2R61 4 CG2R61 5 CG2R61 6 NG2R60 7 HGR61 8 HGR61 9 HGR61 10 HGR62 11 HGR62
@<TRIPOS>MOLECULE
pyridine
 11 11 0 0 0
****
USER_CHARGES
INVALID_CHARGES
Pose:  10 Cluster:  10 Fr_nu:  46477 TotEn:   -11.27
@<TRIPOS>ATOM
      1 C1        -65.8445   -7.1846  -47.4603 C.ar   1 LIG      -0.11300
      2 C2        -67.0345   -7.0128  -46.7621 C.ar   1 LIG      -0.11700
      3 C3        -64.6741   -7.4737  -46.7676 C.ar   1 LIG      -0.11700
      4 C4        -67.0013   -7.1392  -45.3827 C.ar   1 LIG       0.17700
      5 C5        -64.7464   -7.5792  -45.3880 C.ar   1 LIG       0.17700
      6 N1        -65.8839   -7.4189  -44.6751 N.ar   1 LIG      -0.60000
      7 H1        -65.8291   -7.0928  -48.5422 H      1 LIG       0.11500
      8 H2        -67.9589   -6.7873  -47.2812 H      1 LIG       0.11500
      9 H3        -63.7348   -7.6112  -47.2911 H      1 LIG       0.11500
     10 H4        -67.9029   -7.0140  -44.7924 H      1 LIG       0.12400
     11 H5        -63.8618   -7.8024  -44.8005 H      1 LIG       0.12400
@<TRIPOS>BOND
      1       1       2 ar
      2       1       3 ar
      3       2       4 ar
      4       3       5 ar
      5       4       6 ar
      6       5       6 ar
      7       1       7 1
      8       2       8 1
      9       3       9 1
     10       4      10 1
     11       5      11 1
@<TRIPOS>ALT_TYPE
CGenFF_4.0_ALT_TYPE_SET
CGenFF_4.0 1 CG2R61 2 CG2R61 3 CG2R61 4 CG2R61 5 CG2R61 6 NG2R60 7 HGR61 8 HGR61 9 HGR61 10 HGR62 11 HGR62
@<TRIPOS>MOLECULE
pyridine
 11 11 0 0 0
****
USER_CHARGES
INVALID_CHARGES
Pose:  11 Cluster:  11 Fr_nu:  62397 TotEn:    -8.45
@<TRIPOS>ATOM
      1 C1        -65.1064   -7.5082  -45.0997 C.ar   1 LIG      -0.11300
      2 C2        -66.1725   -7.3049  -44.2307 C.ar   1 LIG      -0.11700
      3 C3        -65.1076   -6.8958  -46.3480 C.ar   1 LIG      -0.11700
      4 C4        -67.2075   -6.4867  -44.6542 C.ar   1 LIG       0.17700
      5 C5        -66.1903   -6.0962  -46.6768 C.ar   1 LIG       0.17700
      6 N1        -67.2440   -5.8750  -45.8592 N.ar   1 LIG      -0.60000
      7 H1        -64.2763   -8.1433  -44.8050 H      1 LIG       0.11500
      8 H2        -66.1926   -7.7717  -43.2528 H      1 LIG       0.11500
      9 H3        -64.2874   -7.0405  -47.0419 H      1 LIG       0.11500
     10 H4        -68.0621   -6.2968  -44.0133 H      1 LIG       0.12400
     11 H5        -66.2404   -5.5964  -47.6386 H      1 LIG       0.12400
@<TRIPOS>BOND
      1       1       2 ar
      2       1       3 ar
      3       2       4 ar
      4       3       5 ar
      5       4       6 ar
      6       5       6 ar
      7       1       7 1
      8       2       8 1
      9       3       9 1
     10       4      10 1
     11       5      11 1
@<TRIPOS>ALT_TYPE
CGenFF_4.0_ALT_TYPE_SET
CGenFF_4.0 1 CG2R61 2 CG2R61 3 CG2R61 4 CG2R61 5 CG2R61 6 NG2R60 7 HGR61 8 HGR61 9 HGR61 10 HGR62 11 HGR62
@<TRIPOS>MOLECULE
pyridine
 11 11 0 0 0
****
USER_CHARGES
INVALID_CHARGES
Pose:  12 Cluster:  12 Fr_nu: 1872985 TotEn:    -7.61
@<TRIPOS>ATOM
      1 C1        -55.0874  -24.9840  -23.9587 C.ar   1 LIG      -0.11300
      2 C2        -54.9754  -24.9376  -22.5736 C.ar   1 LIG      -0.11700
      3 C3        -54.0317  -24.5467  -24.7510 C.ar   1 LIG      -0.11700
      4 C4        -53.7963  -24.4491  -22.0343 C.ar   1 LIG       0.17700
      5 C5        -52.8950  -24.0755  -24.1142 C.ar   1 LIG       0.17700
      6 N1        -52.7495  -24.0153  -22.7715 N.ar   1 LIG      -0.60000
      7 H1        -55.9959  -25.3596  -24.4199 H      1 LIG       0.11500
      8 H2        -55.7852  -25.2734  -21.9364 H      1 LIG       0.11500
      9 H3        -54.0970  -24.5732  -25.8328 H      1 LIG       0.11500
     10 H4        -53.6598  -24.3922  -20.9594 H      1 LIG       0.12400
     11 H5        -52.0435  -23.7220  -24.6864 H      1 LIG       0.12400
@<TRIPOS>BOND
      1       1       2 ar
      2       1       3 ar
      3       2       4 ar
      4       3       5 ar
      5       4       6 ar
      6       5       6 ar
      7       1       7 1
      8       2       8 1
      9       3       9 1
     10       4      10 1
     11       5      11 1
@<TRIPOS>ALT_TYPE
CGenFF_4.0_ALT_TYPE_SET
CGenFF_4.0 1 CG2R61 2 CG2R61 3 CG2R61 4 CG2R61 5 CG2R61 6 NG2R60 7 HGR61 8 HGR61 9 HGR61 10 HGR62 11 HGR62
@<TRIPOS>MOLECULE
cyclopropane
 9 9 0 0 0
****
USER_CHARGES
INVALID_CHARGES
Pose:   1 Cluster:   1 Fr_nu:  22027 TotEn:    -7.34
@<TRIPOS>ATOM
      1 C1        -47.6513   -8.2785  -38.3993 C.3    1 LIG      -0.18000
      2 C2        -48.7602   -8.3772  -39.4055 C.3    1 LIG      -0.18000
      3 C3        -48.3925   -7.0443  -38.8222 C.3    1 LIG      -0.18000
      4 H1        -47.8366   -8.6625  -37.4040 H      1 LIG       0.09000
      5 H2        -46.6359   -8.4033  -38.7531 H      1 LIG       0.09000
      6 H3        -48.4911   -8.5684  -40.4368 H      1 LIG       0.09000
      7 H4        -49.6923   -8.8275  -39.0880 H      1 LIG       0.09000
      8 H5        -49.0768   -6.5977  -38.1119 H      1 LIG       0.09000
      9 H6        -47.8756   -6.3390  -39.4608 H      1 LIG       0.09000
@<TRIPOS>BOND
      1       1       2 1
      2       1       3 1
      3       2       3 1
      4       1       4 1
      5       1       5 1
      6       2       6 1
      7       2       7 1
      8       3       8 1
      9       3       9 1
@<TRIPOS>ALT_TYPE
CGenFF_4.0_ALT_TYPE_SET
CGenFF_4.0 1 CG3C31 2 CG3C31 3 CG3C31 4 HGA2 5 HGA2 6 HGA2 7 HGA2 8 HGA2 9 HGA2
@<TRIPOS>MOLECULE
cyclopropane
 9 9 0 0 0
****
USER_CHARGES
INVALID_CHARGES
Pose:   2 Cluster:   2 Fr_nu:  46073 TotEn:    -7.33
@<TRIPOS>ATOM
      1 C1        -50.2499  -10.1659  -43.6252 C.3    1 LIG      -0.18000
      2 C2        -48.9318  -10.6837  -44.1214 C.3    1 LIG      -0.18000
      3 C3        -50.1490  -11.5600  -44.1710 C.3    1 LIG      -0.18000
      4 H1        -50.3773  -10.0502  -42.5562 H      1 LIG       0.09000
      5 H2        -50.7598   -9.4243  -44.2268 H      1 LIG       0.09000
      6 H3        -48.5544  -10.2906  -45.0571 H      1 LIG       0.09000
      7 H4        -48.1714  -10.9168  -43.3867 H      1 LIG       0.09000
      8 H5        -50.2081  -12.3826  -43.4695 H      1 LIG       0.09000
      9 H6        -50.5909  -11.7559  -45.1399 H      1 LIG       0.09000
@<TRIPOS>BOND
      1       1       2 1
      2       1       3 1
      3       2       3 1
      4       1       4 1
      5       1       5 1
      6       2       6 1
      7       2       7 1
      8       3       8 1
      9       3       9 1
@<TRIPOS>ALT_TYPE
CGenFF_4.0_ALT_TYPE_SET
CGenFF_4.0 1 CG3C31 2 CG3C31 3 CG3C31 4 HGA2 5 HGA2 6 HGA2 7 HGA2 8 HGA2 9 HGA2
@<TRIPOS>MOLECULE
cyclopropane
 9 9 0 0 0
****
USER_CHARGES
INVALID_CHARGES
Pose:   3 Cluster:   3 Fr_nu: 113369 TotEn:    -7.03
@<TRIPOS>ATOM
      1 C1        -70.5836  -23.7965  -43.2669 C.3    1 LIG      -0.18000
      2 C2        -70.7202  -25.1249  -42.5824 C.3    1 LIG      -0.18000
      3 C3        -71.9335  -24.2739  -42.8183 C.3    1 LIG      -0.18000
      4 H1        -70.1243  -22.9875  -42.7128 H      1 LIG       0.09000
      5 H2        -70.3765  -23.7950  -44.3294 H      1 LIG       0.09000
      6 H3        -70.6051  -26.0177  -43.1843 H      1 LIG       0.09000
      7 H4        -70.3531  -25.2107  -41.5674 H      1 LIG       0.09000
      8 H5        -72.3828  -23.7866  -41.9622 H      1 LIG       0.09000
      9 H6        -72.6344  -24.5937  -43.5792 H      1 LIG       0.09000
@<TRIPOS>BOND
      1       1       2 1
      2       1       3 1
      3       2       3 1
      4       1       4 1
      5       1       5 1
      6       2       6 1
      7       2       7 1
      8       3       8 1
      9       3       9 1
@<TRIPOS>ALT_TYPE
CGenFF_4.0_ALT_TYPE_SET
CGenFF_4.0 1 CG3C31 2 CG3C31 3 CG3C31 4 HGA2 5 HGA2 6 HGA2 7 HGA2 8 HGA2 9 HGA2
@<TRIPOS>MOLECULE
cyclopropane
 9 9 0 0 0
****
USER_CHARGES
INVALID_CHARGES
Pose:   4 Cluster:   4 Fr_nu: 395365 TotEn:    -7.03
@<TRIPOS>ATOM
      1 C1        -66.5099   -7.5042  -44.0441 C.3    1 LIG      -0.18000
      2 C2        -65.3408   -7.8841  -44.9049 C.3    1 LIG      -0.18000
      3 C3        -65.2166   -7.9245  -43.4099 C.3    1 LIG      -0.18000
      4 H1        -66.7805   -6.4571  -43.9929 H      1 LIG       0.09000
      5 H2        -67.3439   -8.1925  -43.9930 H      1 LIG       0.09000
      6 H3        -65.3879   -8.8281  -45.4331 H      1 LIG       0.09000
      7 H4        -64.8240   -7.0929  -45.4333 H      1 LIG       0.09000
      8 H5        -64.6165   -7.1603  -42.9321 H      1 LIG       0.09000
      9 H6        -65.1807   -8.8956  -42.9323 H      1 LIG       0.09000
@<TRIPOS>BOND
      1       1       2 1
      2       1       3 1
      3       2       3 1
      4       1       4 1
      5       1       5 1
      6       2       6 1
      7       2       7 1
      8       3       8 1
      9       3       9 1
@<TRIPOS>ALT_TYPE
CGenFF_4.0_ALT_TYPE_SET
CGenFF_4.0 1 CG3C31 2 CG3C31 3 CG3C31 4 HGA2 5 HGA2 6 HGA2 7 HGA2 8 HGA2 9 HGA2
@<TRIPOS>MOLECULE
cyclopropane
 9 9 0 0 0
****
USER_CHARGES
INVALID_CHARGES
Pose:   5 Cluster:   5 Fr_nu:  10879 TotEn:    -6.60
@<TRIPOS>ATOM
      1 C1        -64.7233   -7.7728  -44.4091 C.3    1 LIG      -0.18000
      2 C2        -64.2322   -7.3444  -45.7608 C.3    1 LIG      -0.18000
      3 C3        -65.5470   -8.0560  -45.6309 C.3    1 LIG      -0.18000
      4 H1        -64.2251   -8.6072  -43.9316 H      1 LIG       0.09000
      5 H2        -65.0730   -7.0040  -43.7320 H      1 LIG       0.09000
      6 H3        -64.2513   -6.2871  -45.9935 H      1 LIG       0.09000
      7 H4        -63.4033   -7.8902  -46.1937 H      1 LIG       0.09000
      8 H5        -65.6030   -9.0806  -45.9761 H      1 LIG       0.09000
      9 H6        -66.4507   -7.4773  -45.7757 H      1 LIG       0.09000
@<TRIPOS>BOND
      1       1       2 1
      2       1       3 1
      3       2       3 1
      4       1       4 1
      5       1       5 1
      6       2       6 1
      7       2       7 1
      8       3       8 1
      9       3       9 1
@<TRIPOS>ALT_TYPE
CGenFF_4.0_ALT_TYPE_SET
CGenFF_4.0 1 CG3C31 2 CG3C31 3 CG3C31 4 HGA2 5 HGA2 6 HGA2 7 HGA2 8 HGA2 9 HGA2
@<TRIPOS>MOLECULE
cyclopropane
 9 9 0 0 0
****
USER_CHARGES
INVALID_CHARGES
Pose:   6 Cluster:   6 Fr_nu: 1183638 TotEn:    -6.60
@<TRIPOS>ATOM
      1 C1        -72.1517  -11.3031  -43.9943 C.3    1 LIG      -0.18000
      2 C2        -73.2575  -12.3129  -43.8979 C.3    1 LIG      -0.18000
      3 C3        -71.8265  -12.7566  -43.8130 C.3    1 LIG      -0.18000
      4 H1        -71.9561  -10.8588  -44.9622 H      1 LIG       0.09000
      5 H2        -71.9964  -10.6424  -43.1510 H      1 LIG       0.09000
      6 H3        -73.8466  -12.3319  -42.9895 H      1 LIG       0.09000
      7 H4        -73.8066  -12.5489  -44.8007 H      1 LIG       0.09000
      8 H5        -71.4123  -13.2909  -44.6587 H      1 LIG       0.09000
      9 H6        -71.4526  -13.0736  -42.8475 H      1 LIG       0.09000
@<TRIPOS>BOND
      1       1       2 1
      2       1       3 1
      3       2       3 1
      4       1       4 1
      5       1       5 1
      6       2       6 1
      7       2       7 1
      8       3       8 1
      9       3       9 1
@<TRIPOS>ALT_TYPE
CGenFF_4.0_ALT_TYPE_SET
CGenFF_4.0 1 CG3C31 2 CG3C31 3 CG3C31 4 HGA2 5 HGA2 6 HGA2 7 HGA2 8 HGA2 9 HGA2
@<TRIPOS>MOLECULE
cyclopropane
 9 9 0 0 0
****
USER_CHARGES
INVALID_CHARGES
Pose:   7 Cluster:   7 Fr_nu: 524874 TotEn:    -5.96
@<TRIPOS>ATOM
      1 C1        -66.5111   -6.0190  -47.2364 C.3    1 LIG      -0.18000
      2 C2        -66.0463   -7.1178  -48.1466 C.3    1 LIG      -0.18000
      3 C3        -66.0987   -7.3432  -46.6639 C.3    1 LIG      -0.18000
      4 H1        -65.8499   -5.1752  -47.0843 H      1 LIG       0.09000
      5 H2        -67.5660   -5.7759  -47.2363 H      1 LIG       0.09000
      6 H3        -66.7884   -7.6143  -48.7592 H      1 LIG       0.09000
      7 H4        -65.0721   -7.0142  -48.6075 H      1 LIG       0.09000
      8 H5        -65.1598   -7.3910  -46.1269 H      1 LIG       0.09000
      9 H6        -66.8763   -7.9909  -46.2789 H      1 LIG       0.09000
@<TRIPOS>BOND
      1       1       2 1
      2       1       3 1
      3       2       3 1
      4       1       4 1
      5       1       5 1
      6       2       6 1
      7       2       7 1
      8       3       8 1
      9       3       9 1
@<TRIPOS>ALT_TYPE
CGenFF_4.0_ALT_TYPE_SET
CGenFF_4.0 1 CG3C31 2 CG3C31 3 CG3C31 4 HGA2 5 HGA2 6 HGA2 7 HGA2 8 HGA2 9 HGA2
@<TRIPOS>MOLECULE
cyclopropane
 9 9 0 0 0
****
USER_CHARGES
INVALID_CHARGES
Pose:   8 Cluster:   8 Fr_nu: 161103 TotEn:    -5.90
@<TRIPOS>ATOM
      1 C1        -75.2225  -26.3470  -45.9756 C.3    1 LIG      -0.18000
      2 C2        -74.3539  -27.5510  -45.7566 C.3    1 LIG      -0.18000
      3 C3        -75.2517  -27.4815  -46.9572 C.3    1 LIG      -0.18000
      4 H1        -76.0801  -26.2180  -45.3273 H      1 LIG       0.09000
      5 H2        -74.7419  -25.4268  -46.2823 H      1 LIG       0.09000
      6 H3        -73.2886  -27.4411  -45.9160 H      1 LIG       0.09000
      7 H4        -74.6265  -28.2329  -44.9611 H      1 LIG       0.09000
      8 H5        -76.1286  -28.1164  -46.9695 H      1 LIG       0.09000
      9 H6        -74.7904  -27.3244  -47.9241 H      1 LIG       0.09000
@<TRIPOS>BOND
      1       1       2 1
      2       1       3 1
      3       2       3 1
      4       1       4 1
      5       1       5 1
      6       2       6 1
      7       2       7 1
      8       3       8 1
      9       3       9 1
@<TRIPOS>ALT_TYPE
CGenFF_4.0_ALT_TYPE_SET
CGenFF_4.0 1 CG3C31 2 CG3C31 3 CG3C31 4 HGA2 5 HGA2 6 HGA2 7 HGA2 8 HGA2 9 HGA2
@<TRIPOS>MOLECULE
cyclopropane
 9 9 0 0 0
****
USER_CHARGES
INVALID_CHARGES
Pose:   9 Cluster:   9 Fr_nu: 395730 TotEn:    -3.53
@<TRIPOS>ATOM
      1 C1        -72.0093   -9.9659  -44.0524 C.3    1 LIG      -0.18000
      2 C2        -73.1210  -10.9468  -43.8209 C.3    1 LIG      -0.18000
      3 C3        -71.6967  -11.4187  -43.8450 C.3    1 LIG      -0.18000
      4 H1        -71.8918   -9.5615  -45.0499 H      1 LIG       0.09000
      5 H2        -71.7676   -9.2786  -43.2517 H      1 LIG       0.09000
      6 H3        -73.6277  -10.9198  -42.8643 H      1 LIG       0.09000
      7 H4        -73.7522  -11.2033  -44.6624 H      1 LIG       0.09000
      8 H5        -71.3691  -11.9924  -44.7028 H      1 LIG       0.09000
      9 H6        -71.2449  -11.7086  -42.9047 H      1 LIG       0.09000
@<TRIPOS>BOND
      1       1       2 1
      2       1       3 1
      3       2       3 1
      4       1       4 1
      5       1       5 1
      6       2       6 1
      7       2       7 1
      8       3       8 1
      9       3       9 1
@<TRIPOS>ALT_TYPE
CGenFF_4.0_ALT_TYPE_SET
CGenFF_4.0 1 CG3C31 2 CG3C31 3 CG3C31 4 HGA2 5 HGA2 6 HGA2 7 HGA2 8 HGA2 9 HGA2
@<TRIPOS>MOLECULE
pyrrole
 10 10 0 0 0
****
USER_CHARGES
INVALID_CHARGES
Pose:   1 Cluster:   1 Fr_nu: 2356086 TotEn:   -16.53
@<TRIPOS>ATOM
      1 C1        -74.1119  -28.6400  -45.7545 C.2    1 LIG      -0.25700
      2 C2        -73.9239  -27.2370  -45.6961 C.2    1 LIG      -0.25700
      3 C3        -75.4503  -28.8663  -45.9888 C.2    1 LIG      -0.04700
      4 C4        -75.1532  -26.6487  -45.8964 C.2    1 LIG      -0.04700
      5 N1        -76.0736  -27.6487  -46.0729 N.pl3  1 LIG      -0.36000
      6 H1        -73.3541  -29.4020  -45.6388 H      1 LIG       0.15400
      7 H2        -72.9951  -26.7111  -45.5261 H      1 LIG       0.15400
      8 H3        -76.0133  -29.7819  -46.1021 H      1 LIG       0.14000
      9 H4        -75.4536  -25.6108  -45.9304 H      1 LIG       0.14000
     10 H5        -77.0605  -27.5096  -46.2401 H      1 LIG       0.38000
@<TRIPOS>BOND
      1       1       2 1
      2       1       3 2
      3       2       4 2
      4       3       5 1
      5       4       5 1
      6       1       6 1
      7       2       7 1
      8       3       8 1
      9       4       9 1
     10       5      10 1
@<TRIPOS>ALT_TYPE
CGenFF_4.0_ALT_TYPE_SET
CGenFF_4.0 1 CG2R51 2 CG2R51 3 CG2R51 4 CG2R51 5 NG2R51 6 HGR51 7 HGR51 8 HGR52 9 HGR52 10 HGP1
@<TRIPOS>MOLECULE
pyrrole
 10 10 0 0 0
****
USER_CHARGES
INVALID_CHARGES
Pose:   2 Cluster:   2 Fr_nu: 1308812 TotEn:   -15.08
@<TRIPOS>ATOM
      1 C1        -65.1728   -8.0882  -45.3881 C.2    1 LIG      -0.25700
      2 C2        -66.3059   -7.5470  -46.0440 C.2    1 LIG      -0.25700
      3 C3        -65.2150   -7.6654  -44.0778 C.2    1 LIG      -0.04700
      4 C4        -67.0060   -6.8098  -45.1146 C.2    1 LIG      -0.04700
      5 N1        -66.3335   -6.8887  -43.9231 N.pl3  1 LIG      -0.36000
      6 H1        -64.4097   -8.7179  -45.8234 H      1 LIG       0.15400
      7 H2        -66.5827   -7.6785  -47.0805 H      1 LIG       0.15400
      8 H3        -64.5510   -7.8465  -43.2444 H      1 LIG       0.14000
      9 H4        -67.9206   -6.2393  -45.1945 H      1 LIG       0.14000
     10 H5        -66.6188   -6.4429  -43.0622 H      1 LIG       0.38000
@<TRIPOS>BOND
      1       1       2 1
      2       1       3 2
      3       2       4 2
      4       3       5 1
      5       4       5 1
      6       1       6 1
      7       2       7 1
      8       3       8 1
      9       4       9 1
     10       5      10 1
@<TRIPOS>ALT_TYPE
CGenFF_4.0_ALT_TYPE_SET
CGenFF_4.0 1 CG2R51 2 CG2R51 3 CG2R51 4 CG2R51 5 NG2R51 6 HGR51 7 HGR51 8 HGR52 9 HGR52 10 HGP1
@<TRIPOS>MOLECULE
pyrrole
 10 10 0 0 0
****
USER_CHARGES
INVALID_CHARGES
Pose:   3 Cluster:   3 Fr_nu: 1310865 TotEn:   -14.89
@<TRIPOS>ATOM
      1 C1        -66.5805   -7.3920  -44.1298 C.2    1 LIG      -0.25700
      2 C2        -66.2223   -7.8888  -45.4073 C.2    1 LIG      -0.25700
      3 C3        -65.4582   -7.4568  -43.3337 C.2    1 LIG      -0.04700
      4 C4        -64.8921   -8.2422  -45.3530 C.2    1 LIG      -0.04700
      5 N1        -64.4381   -7.9754  -44.0877 N.pl3  1 LIG      -0.36000
      6 H1        -67.5506   -7.0264  -43.8239 H      1 LIG       0.15400
      7 H2        -66.8626   -7.9803  -46.2733 H      1 LIG       0.15400
      8 H3        -65.2950   -7.1818  -42.3013 H      1 LIG       0.14000
      9 H4        -64.2300   -8.6568  -46.1001 H      1 LIG       0.14000
     10 H5        -63.4954   -8.1361  -43.7608 H      1 LIG       0.38000
@<TRIPOS>BOND
      1       1       2 1
      2       1       3 2
      3       2       4 2
      4       3       5 1
      5       4       5 1
      6       1       6 1
      7       2       7 1
      8       3       8 1
      9       4       9 1
     10       5      10 1
@<TRIPOS>ALT_TYPE
CGenFF_4.0_ALT_TYPE_SET
CGenFF_4.0 1 CG2R51 2 CG2R51 3 CG2R51 4 CG2R51 5 NG2R51 6 HGR51 7 HGR51 8 HGR52 9 HGR52 10 HGP1
@<TRIPOS>MOLECULE
pyrrole
 10 10 0 0 0
****
USER_CHARGES
INVALID_CHARGES
Pose:   4 Cluster:   4 Fr_nu: 729079 TotEn:   -14.13
@<TRIPOS>ATOM
      1 C1        -74.5781  -28.1533  -45.7912 C.2    1 LIG      -0.25700
      2 C2        -73.7024  -27.3633  -45.0064 C.2    1 LIG      -0.25700
      3 C3        -75.5226  -27.3082  -46.3308 C.2    1 LIG      -0.04700
      4 C4        -74.1385  -26.0593  -45.0901 C.2    1 LIG      -0.04700
      5 N1        -75.2456  -26.0378  -45.8975 N.pl3  1 LIG      -0.36000
      6 H1        -74.5255  -29.2218  -45.9465 H      1 LIG       0.15400
      7 H2        -72.8473  -27.7055  -44.4408 H      1 LIG       0.15400
      8 H3        -76.3647  -27.4965  -46.9816 H      1 LIG       0.14000
      9 H4        -73.7597  -25.1477  -44.6496 H      1 LIG       0.14000
     10 H5        -75.7762  -25.2118  -46.1372 H      1 LIG       0.38000
@<TRIPOS>BOND
      1       1       2 1
      2       1       3 2
      3       2       4 2
      4       3       5 1
      5       4       5 1
      6       1       6 1
      7       2       7 1
      8       3       8 1
      9       4       9 1
     10       5      10 1
@<TRIPOS>ALT_TYPE
CGenFF_4.0_ALT_TYPE_SET
CGenFF_4.0 1 CG2R51 2 CG2R51 3 CG2R51 4 CG2R51 5 NG2R51 6 HGR51 7 HGR51 8 HGR52 9 HGR52 10 HGP1
@<TRIPOS>MOLECULE
pyrrole
 10 10 0 0 0
****
USER_CHARGES
INVALID_CHARGES
Pose:   5 Cluster:   5 Fr_nu: 1658560 TotEn:   -13.79
@<TRIPOS>ATOM
      1 C1        -61.1559   -1.2630  -24.2293 C.2    1 LIG      -0.25700
      2 C2        -62.5308   -1.3802  -23.9081 C.2    1 LIG      -0.25700
      3 C3        -60.8627   -2.2467  -25.1479 C.2    1 LIG      -0.04700
      4 C4        -63.0359   -2.4321  -24.6401 C.2    1 LIG      -0.04700
      5 N1        -62.0130   -2.9514  -25.3899 N.pl3  1 LIG      -0.36000
      6 H1        -60.4562   -0.5400  -23.8343 H      1 LIG       0.15400
      7 H2        -63.0929   -0.7665  -23.2185 H      1 LIG       0.15400
      8 H3        -59.9413   -2.5080  -25.6488 H      1 LIG       0.14000
      9 H4        -64.0292   -2.8548  -24.6952 H      1 LIG       0.14000
     10 H5        -62.0944   -3.7338  -26.0244 H      1 LIG       0.38000
@<TRIPOS>BOND
      1       1       2 1
      2       1       3 2
      3       2       4 2
      4       3       5 1
      5       4       5 1
      6       1       6 1
      7       2       7 1
      8       3       8 1
      9       4       9 1
     10       5      10 1
@<TRIPOS>ALT_TYPE
CGenFF_4.0_ALT_TYPE_SET
CGenFF_4.0 1 CG2R51 2 CG2R51 3 CG2R51 4 CG2R51 5 NG2R51 6 HGR51 7 HGR51 8 HGR52 9 HGR52 10 HGP1
@<TRIPOS>MOLECULE
pyrrole
 10 10 0 0 0
****
USER_CHARGES
INVALID_CHARGES
Pose:   6 Cluster:   6 Fr_nu: 214953 TotEn:   -12.89
@<TRIPOS>ATOM
      1 C1        -58.0037  -21.1087  -39.6716 C.2    1 LIG      -0.25700
      2 C2        -58.7169  -20.0165  -39.1189 C.2    1 LIG      -0.25700
      3 C3        -58.7650  -21.6192  -40.6998 C.2    1 LIG      -0.04700
      4 C4        -59.8924  -19.8928  -39.8262 C.2    1 LIG      -0.04700
      5 N1        -59.9110  -20.8724  -40.7845 N.pl3  1 LIG      -0.36000
      6 H1        -57.0400  -21.4819  -39.3547 H      1 LIG       0.15400
      7 H2        -58.4094  -19.3880  -38.2951 H      1 LIG       0.15400
      8 H3        -58.5946  -22.4448  -41.3762 H      1 LIG       0.14000
      9 H4        -60.7139  -19.1962  -39.7342 H      1 LIG       0.14000
     10 H5        -60.6554  -21.0211  -41.4517 H      1 LIG       0.38000
@<TRIPOS>BOND
      1       1       2 1
      2       1       3 2
      3       2       4 2
      4       3       5 1
      5       4       5 1
      6       1       6 1
      7       2       7 1
      8       3       8 1
      9       4       9 1
     10       5      10 1
@<TRIPOS>ALT_TYPE
CGenFF_4.0_ALT_TYPE_SET
CGenFF_4.0 1 CG2R51 2 CG2R51 3 CG2R51 4 CG2R51 5 NG2R51 6 HGR51 7 HGR51 8 HGR52 9 HGR52 10 HGP1
@<TRIPOS>MOLECULE
pyrrole
 10 10 0 0 0
****
USER_CHARGES
INVALID_CHARGES
Pose:   7 Cluster:   7 Fr_nu: 853152 TotEn:   -12.38
@<TRIPOS>ATOM
      1 C1        -65.7435   -7.5587  -46.0132 C.2    1 LIG      -0.25700
      2 C2        -66.6621   -7.0764  -45.0484 C.2    1 LIG      -0.25700
      3 C3        -66.2717   -7.2870  -47.2560 C.2    1 LIG      -0.04700
      4 C4        -67.7237   -6.5248  -45.7311 C.2    1 LIG      -0.04700
      5 N1        -67.4757   -6.6587  -47.0723 N.pl3  1 LIG      -0.36000
      6 H1        -64.7997   -8.0499  -45.8225 H      1 LIG       0.15400
      7 H2        -66.5627   -7.1253  -43.9733 H      1 LIG       0.15400
      8 H3        -65.9001   -7.4846  -48.2515 H      1 LIG       0.14000
      9 H4        -68.6298   -6.0490  -45.3830 H      1 LIG       0.14000
     10 H5        -68.0867   -6.3422  -47.8125 H      1 LIG       0.38000
@<TRIPOS>BOND
      1       1       2 1
      2       1       3 2
      3       2       4 2
      4       3       5 1
      5       4       5 1
      6       1       6 1
      7       2       7 1
      8       3       8 1
      9       4       9 1
     10       5      10 1
@<TRIPOS>ALT_TYPE
CGenFF_4.0_ALT_TYPE_SET
CGenFF_4.0 1 CG2R51 2 CG2R51 3 CG2R51 4 CG2R51 5 NG2R51 6 HGR51 7 HGR51 8 HGR52 9 HGR52 10 HGP1
@<TRIPOS>MOLECULE
pyrrole
 10 10 0 0 0
****
USER_CHARGES
INVALID_CHARGES
Pose:   8 Cluster:   8 Fr_nu: 332642 TotEn:   -12.00
@<TRIPOS>ATOM
      1 C1        -54.4284    5.7131  -33.5447 C.2    1 LIG      -0.25700
      2 C2        -54.2287    4.8829  -34.6752 C.2    1 LIG      -0.25700
      3 C3        -53.8910    5.0622  -32.4562 C.2    1 LIG      -0.04700
      4 C4        -53.5754    3.7498  -34.2429 C.2    1 LIG      -0.04700
      5 N1        -53.3755    3.8697  -32.8925 N.pl3  1 LIG      -0.36000
      6 H1        -54.9109    6.6802  -33.5265 H      1 LIG       0.15400
      7 H2        -54.5281    5.0865  -35.6935 H      1 LIG       0.15400
      8 H3        -53.8301    5.3397  -31.4133 H      1 LIG       0.14000
      9 H4        -53.2347    2.8726  -34.7748 H      1 LIG       0.14000
     10 H5        -52.9178    3.1841  -32.3079 H      1 LIG       0.38000
@<TRIPOS>BOND
      1       1       2 1
      2       1       3 2
      3       2       4 2
      4       3       5 1
      5       4       5 1
      6       1       6 1
      7       2       7 1
      8       3       8 1
      9       4       9 1
     10       5      10 1
@<TRIPOS>ALT_TYPE
CGenFF_4.0_ALT_TYPE_SET
CGenFF_4.0 1 CG2R51 2 CG2R51 3 CG2R51 4 CG2R51 5 NG2R51 6 HGR51 7 HGR51 8 HGR52 9 HGR52 10 HGP1
@<TRIPOS>MOLECULE
pyrrole
 10 10 0 0 0
****
USER_CHARGES
INVALID_CHARGES
Pose:   9 Cluster:   9 Fr_nu: 447314 TotEn:   -11.25
@<TRIPOS>ATOM
      1 C1        -66.4390   -7.3675  -46.3067 C.2    1 LIG      -0.25700
      2 C2        -67.6335   -6.7494  -46.7519 C.2    1 LIG      -0.25700
      3 C3        -66.2205   -6.9547  -45.0108 C.2    1 LIG      -0.04700
      4 C4        -68.1085   -5.9776  -45.7146 C.2    1 LIG      -0.04700
      5 N1        -67.2415   -6.1099  -44.6615 N.pl3  1 LIG      -0.36000
      6 H1        -65.8074   -8.0405  -46.8693 H      1 LIG       0.15400
      7 H2        -68.0979   -6.8537  -47.7223 H      1 LIG       0.15400
      8 H3        -65.4320   -7.1853  -44.3084 H      1 LIG       0.14000
      9 H4        -68.9843   -5.3494  -45.6319 H      1 LIG       0.14000
     10 H5        -67.3401   -5.6547  -43.7646 H      1 LIG       0.38000
@<TRIPOS>BOND
      1       1       2 1
      2       1       3 2
      3       2       4 2
      4       3       5 1
      5       4       5 1
      6       1       6 1
      7       2       7 1
      8       3       8 1
      9       4       9 1
     10       5      10 1
@<TRIPOS>ALT_TYPE
CGenFF_4.0_ALT_TYPE_SET
CGenFF_4.0 1 CG2R51 2 CG2R51 3 CG2R51 4 CG2R51 5 NG2R51 6 HGR51 7 HGR51 8 HGR52 9 HGR52 10 HGP1
@<TRIPOS>MOLECULE
pyrrole
 10 10 0 0 0
****
USER_CHARGES
INVALID_CHARGES
Pose:  10 Cluster:  10 Fr_nu: 981480 TotEn:   -10.85
@<TRIPOS>ATOM
      1 C1        -53.9383    5.2530  -34.0972 C.2    1 LIG      -0.25700
      2 C2        -52.5952    5.5192  -34.4611 C.2    1 LIG      -0.25700
      3 C3        -53.9238    4.7365  -32.8203 C.2    1 LIG      -0.04700
      4 C4        -51.8009    5.1573  -33.3956 C.2    1 LIG      -0.04700
      5 N1        -52.6192    4.6827  -32.4040 N.pl3  1 LIG      -0.36000
      6 H1        -54.8197    5.4200  -34.7001 H      1 LIG       0.15400
      7 H2        -52.2434    5.9293  -35.3972 H      1 LIG       0.15400
      8 H3        -54.7225    4.4029  -32.1729 H      1 LIG       0.14000
      9 H4        -50.7299    5.1967  -33.2546 H      1 LIG       0.14000
     10 H5        -52.3084    4.3451  -31.5035 H      1 LIG       0.38000
@<TRIPOS>BOND
      1       1       2 1
      2       1       3 2
      3       2       4 2
      4       3       5 1
      5       4       5 1
      6       1       6 1
      7       2       7 1
      8       3       8 1
      9       4       9 1
     10       5      10 1
@<TRIPOS>ALT_TYPE
CGenFF_4.0_ALT_TYPE_SET
CGenFF_4.0 1 CG2R51 2 CG2R51 3 CG2R51 4 CG2R51 5 NG2R51 6 HGR51 7 HGR51 8 HGR52 9 HGR52 10 HGP1
@<TRIPOS>MOLECULE
pyrrole
 10 10 0 0 0
****
USER_CHARGES
INVALID_CHARGES
Pose:  11 Cluster:  11 Fr_nu: 278898 TotEn:   -10.75
@<TRIPOS>ATOM
      1 C1        -66.2921   -6.8654  -45.7709 C.2    1 LIG      -0.25700
      2 C2        -66.3415   -7.3581  -44.4435 C.2    1 LIG      -0.25700
      3 C3        -65.0004   -7.0261  -46.2215 C.2    1 LIG      -0.04700
      4 C4        -65.0784   -7.8047  -44.1234 C.2    1 LIG      -0.04700
      5 N1        -64.2715   -7.5977  -45.2116 N.pl3  1 LIG      -0.36000
      6 H1        -67.1093   -6.4404  -46.3366 H      1 LIG       0.15400
      7 H2        -67.2024   -7.3846  -43.7905 H      1 LIG       0.15400
      8 H3        -64.5360   -6.7850  -47.1673 H      1 LIG       0.14000
      9 H4        -64.6838   -8.2514  -43.2216 H      1 LIG       0.14000
     10 H5        -63.2895   -7.8313  -45.2618 H      1 LIG       0.38000
@<TRIPOS>BOND
      1       1       2 1
      2       1       3 2
      3       2       4 2
      4       3       5 1
      5       4       5 1
      6       1       6 1
      7       2       7 1
      8       3       8 1
      9       4       9 1
     10       5      10 1
@<TRIPOS>ALT_TYPE
CGenFF_4.0_ALT_TYPE_SET
CGenFF_4.0 1 CG2R51 2 CG2R51 3 CG2R51 4 CG2R51 5 NG2R51 6 HGR51 7 HGR51 8 HGR52 9 HGR52 10 HGP1
@<TRIPOS>MOLECULE
pyrrole
 10 10 0 0 0
****
USER_CHARGES
INVALID_CHARGES
Pose:  12 Cluster:  12 Fr_nu: 979620 TotEn:   -10.51
@<TRIPOS>ATOM
      1 C1        -65.0300   -7.5725  -44.8513 C.2    1 LIG      -0.25700
      2 C2        -65.8801   -8.0711  -43.8336 C.2    1 LIG      -0.25700
      3 C3        -65.7652   -6.6814  -45.6015 C.2    1 LIG      -0.04700
      4 C4        -67.1090   -7.4697  -43.9930 C.2    1 LIG      -0.04700
      5 N1        -67.0276   -6.6272  -45.0708 N.pl3  1 LIG      -0.36000
      6 H1        -63.9946   -7.8341  -45.0185 H      1 LIG       0.15400
      7 H2        -65.6264   -8.7904  -43.0677 H      1 LIG       0.15400
      8 H3        -65.5041   -6.0836  -46.4633 H      1 LIG       0.14000
      9 H4        -68.0307   -7.5648  -43.4362 H      1 LIG       0.14000
     10 H5        -67.7825   -6.0534  -45.4205 H      1 LIG       0.38000
@<TRIPOS>BOND
      1       1       2 1
      2       1       3 2
      3       2       4 2
      4       3       5 1
      5       4       5 1
      6       1       6 1
      7       2       7 1
      8       3       8 1
      9       4       9 1
     10       5      10 1
@<TRIPOS>ALT_TYPE
CGenFF_4.0_ALT_TYPE_SET
CGenFF_4.0 1 CG2R51 2 CG2R51 3 CG2R51 4 CG2R51 5 NG2R51 6 HGR51 7 HGR51 8 HGR52 9 HGR52 10 HGP1
@<TRIPOS>MOLECULE
pyrrole
 10 10 0 0 0
****
USER_CHARGES
INVALID_CHARGES
Pose:  13 Cluster:  13 Fr_nu: 438742 TotEn:   -10.23
@<TRIPOS>ATOM
      1 C1        -65.5112   -8.3881  -43.8435 C.2    1 LIG      -0.25700
      2 C2        -66.8630   -7.9689  -43.9080 C.2    1 LIG      -0.25700
      3 C3        -64.9743   -8.2406  -45.1034 C.2    1 LIG      -0.04700
      4 C4        -67.1109   -7.5782  -45.2054 C.2    1 LIG      -0.04700
      5 N1        -65.9559   -7.7479  -45.9231 N.pl3  1 LIG      -0.36000
      6 H1        -64.9865   -8.7566  -42.9733 H      1 LIG       0.15400
      7 H2        -67.5791   -7.9534  -43.0986 H      1 LIG       0.15400
      8 H3        -63.9849   -8.4423  -45.4890 H      1 LIG       0.14000
      9 H4        -68.0032   -7.1943  -45.6798 H      1 LIG       0.14000
     10 H5        -65.8447   -7.5410  -46.9061 H      1 LIG       0.38000
@<TRIPOS>BOND
      1       1       2 1
      2       1       3 2
      3       2       4 2
      4       3       5 1
      5       4       5 1
      6       1       6 1
      7       2       7 1
      8       3       8 1
      9       4       9 1
     10       5      10 1
@<TRIPOS>ALT_TYPE
CGenFF_4.0_ALT_TYPE_SET
CGenFF_4.0 1 CG2R51 2 CG2R51 3 CG2R51 4 CG2R51 5 NG2R51 6 HGR51 7 HGR51 8 HGR52 9 HGR52 10 HGP1
# TRIPOS MOL2 file generated by SEED

@<TRIPOS>MOLECULE
morpholine
 16 16 0 0 0
****
USER_CHARGES
INVALID_CHARGES
Pose:   1 Cluster:   1 Fr_nu: 1341348 TotEn:   -74.70
@<TRIPOS>ATOM
      1 C1        -73.3071    4.4818  -60.4114 C.3    1 LIG       0.20900
      2 C2        -75.0143    5.1084  -58.7191 C.3    1 LIG       0.20900
      3 C3        -72.2655    4.5934  -59.3126 C.3    1 LIG      -0.03300
      4 C4        -73.8891    5.1886  -57.7032 C.3    1 LIG      -0.03300
      5 N1        -74.6172    4.1351  -59.7814 N.4    1 LIG      -0.45600
      6 O1        -72.6642    5.5609  -58.3388 O.3    1 LIG      -0.27400
      7 H1        -73.4530    5.4325  -60.9345 H      1 LIG       0.09000
      8 H2        -73.0689    3.6922  -61.1291 H      1 LIG       0.09000
      9 H3        -75.9475    4.7496  -58.2772 H      1 LIG       0.09000
     10 H4        -75.1812    6.0673  -59.2198 H      1 LIG       0.09000
     11 H5        -72.0874    3.6291  -58.8222 H      1 LIG       0.09000
     12 H6        -71.3136    4.9264  -59.7382 H      1 LIG       0.09000
     13 H7        -74.1192    5.9540  -56.9554 H      1 LIG       0.09000
     14 H8        -73.7541    4.2383  -57.1727 H      1 LIG       0.09000
     15 H9        -75.3481    4.0970  -60.5049 H      1 LIG       0.32900
     16 H10       -74.5686    3.1875  -59.3814 H      1 LIG       0.32900
@<TRIPOS>BOND
      1       1       3 1
      2       1       5 1
      3       2       4 1
      4       2       5 1
      5       3       6 1
      6       4       6 1
      7       1       7 1
      8       1       8 1
      9       2       9 1
     10       2      10 1
     11       3      11 1
     12       3      12 1
     13       4      13 1
     14       4      14 1
     15       5      15 1
     16       5      16 1
@<TRIPOS>ALT_TYPE
CGenFF_4.0_ALT_TYPE_SET
CGenFF_4.0 1 CG324 2 CG324 3 CG321 4 CG321 5 NG3P2 6 OG3C61 7 HGA2 8 HGA2 9 HGA2 10 HGA2 11 HGA2 12 HGA2 13 HGA2 14 HGA2 15 HGP2 16 HGP2
@<TRIPOS>MOLECULE
morpholine
 16 16 0 0 0
****
USER_CHARGES
INVALID_CHARGES
Pose:   2 Cluster:   2 Fr_nu: 1341173 TotEn:   -72.54
@<TRIPOS>ATOM
      1 C1        -73.3509    5.0557  -58.3902 C.3    1 LIG       0.20900
      2 C2        -72.1509    3.7429  -60.1245 C.3    1 LIG       0.20900
      3 C3        -74.5148    5.1573  -59.3595 C.3    1 LIG      -0.03300
      4 C4        -73.3741    3.9082  -61.0085 C.3    1 LIG      -0.03300
      5 N1        -72.5926    3.8052  -58.6982 N.4    1 LIG      -0.45600
      6 O1        -74.0474    5.1332  -60.7102 O.3    1 LIG      -0.27400
      7 H1        -72.6469    5.8859  -58.5083 H      1 LIG       0.09000
      8 H2        -73.6824    4.9908  -57.3504 H      1 LIG       0.09000
      9 H3        -71.6583    2.7786  -60.2740 H      1 LIG       0.09000
     10 H4        -71.4325    4.5566  -60.2655 H      1 LIG       0.09000
     11 H5        -75.2420    4.3509  -59.2071 H      1 LIG       0.09000
     12 H6        -75.0397    6.1059  -59.2088 H      1 LIG       0.09000
     13 H7        -73.0692    3.9462  -62.0591 H      1 LIG       0.09000
     14 H8        -74.0709    3.0689  -60.8967 H      1 LIG       0.09000
     15 H9        -71.7725    3.7385  -58.0800 H      1 LIG       0.32900
     16 H10       -73.1756    2.9848  -58.4806 H      1 LIG       0.32900
@<TRIPOS>BOND
      1       1       3 1
      2       1       5 1
      3       2       4 1
      4       2       5 1
      5       3       6 1
      6       4       6 1
      7       1       7 1
      8       1       8 1
      9       2       9 1
     10       2      10 1
     11       3      11 1
     12       3      12 1
     13       4      13 1
     14       4      14 1
     15       5      15 1
     16       5      16 1
@<TRIPOS>ALT_TYPE
CGenFF_4.0_ALT_TYPE_SET
CGenFF_4.0 1 CG324 2 CG324 3 CG321 4 CG321 5 NG3P2 6 OG3C61 7 HGA2 8 HGA2 9 HGA2 10 HGA2 11 HGA2 12 HGA2 13 HGA2 14 HGA2 15 HGP2 16 HGP2
@<TRIPOS>MOLECULE
morpholine
 16 16 0 0 0
****
USER_CHARGES
INVALID_CHARGES
Pose:   3 Cluster:   3 Fr_nu: 1341328 TotEn:   -69.28
@<TRIPOS>ATOM
      1 C1        -72.6638    4.2689  -59.4957 C.3    1 LIG       0.20900
      2 C2        -74.1663    4.1442  -61.4700 C.3    1 LIG       0.20900
      3 C3        -73.7745    5.0106  -58.7739 C.3    1 LIG      -0.03300
      4 C4        -75.2036    4.8914  -60.6511 C.3    1 LIG      -0.03300
      5 N1        -73.2848    3.3872  -60.5302 N.4    1 LIG      -0.45600
      6 O1        -74.5695    5.7519  -59.7021 O.3    1 LIG      -0.27400
      7 H1        -71.9944    4.9527  -60.0279 H      1 LIG       0.09000
      8 H2        -72.0874    3.6291  -58.8222 H      1 LIG       0.09000
      9 H3        -74.6193    3.4194  -62.1514 H      1 LIG       0.09000
     10 H4        -73.5169    4.8270  -62.0269 H      1 LIG       0.09000
     11 H5        -74.4151    4.3276  -58.2035 H      1 LIG       0.09000
     12 H6        -73.3426    5.7246  -58.0655 H      1 LIG       0.09000
     13 H7        -75.8138    5.5180  -61.3092 H      1 LIG       0.09000
     14 H8        -75.8798    4.2035  -60.1294 H      1 LIG       0.09000
     15 H9        -72.5461    2.9067  -61.0619 H      1 LIG       0.32900
     16 H10       -73.8282    2.6435  -60.0698 H      1 LIG       0.32900
@<TRIPOS>BOND
      1       1       3 1
      2       1       5 1
      3       2       4 1
      4       2       5 1
      5       3       6 1
      6       4       6 1
      7       1       7 1
      8       1       8 1
      9       2       9 1
     10       2      10 1
     11       3      11 1
     12       3      12 1
     13       4      13 1
     14       4      14 1
     15       5      15 1
     16       5      16 1
@<TRIPOS>ALT_TYPE
CGenFF_4.0_ALT_TYPE_SET
CGenFF_4.0 1 CG324 2 CG324 3 CG321 4 CG321 5 NG3P2 6 OG3C61 7 HGA2 8 HGA2 9 HGA2 10 HGA2 11 HGA2 12 HGA2 13 HGA2 14 HGA2 15 HGP2 16 HGP2
@<TRIPOS>MOLECULE
morpholine
 16 16 0 0 0
****
USER_CHARGES
INVALID_CHARGES
Pose:   4 Cluster:   4 Fr_nu: 1336720 TotEn:   -66.23
@<TRIPOS>ATOM
      1 C1        -71.6523    3.4149  -60.4362 C.3    1 LIG       0.20900
      2 C2        -72.3141    5.0966  -58.7318 C.3    1 LIG       0.20900
      3 C3        -70.3862    4.2238  -60.6540 C.3    1 LIG      -0.03300
      4 C4        -71.0152    5.8226  -59.0326 C.3    1 LIG      -0.03300
      5 N1        -72.1209    3.6463  -59.0361 N.4    1 LIG      -0.45600
      6 O1        -70.6231    5.6086  -60.3904 O.3    1 LIG      -0.27400
      7 H1        -72.4636    3.7401  -61.0957 H      1 LIG       0.09000
      8 H2        -71.4828    2.3412  -60.5524 H      1 LIG       0.09000
      9 H3        -72.5999    5.1763  -57.6797 H      1 LIG       0.09000
     10 H4        -73.1330    5.4439  -59.3698 H      1 LIG       0.09000
     11 H5        -69.5620    3.8652  -60.0260 H      1 LIG       0.09000
     12 H6        -70.0666    4.1364  -61.6972 H      1 LIG       0.09000
     13 H7        -71.1524    6.8997  -58.8943 H      1 LIG       0.09000
     14 H8        -70.2083    5.5034  -58.3622 H      1 LIG       0.09000
     15 H9        -73.0036    3.1406  -58.8802 H      1 LIG       0.32900
     16 H10       -71.4446    3.2412  -58.3736 H      1 LIG       0.32900
@<TRIPOS>BOND
      1       1       3 1
      2       1       5 1
      3       2       4 1
      4       2       5 1
      5       3       6 1
      6       4       6 1
      7       1       7 1
      8       1       8 1
      9       2       9 1
     10       2      10 1
     11       3      11 1
     12       3      12 1
     13       4      13 1
     14       4      14 1
     15       5      15 1
     16       5      16 1
@<TRIPOS>ALT_TYPE
CGenFF_4.0_ALT_TYPE_SET
CGenFF_4.0 1 CG324 2 CG324 3 CG321 4 CG321 5 NG3P2 6 OG3C61 7 HGA2 8 HGA2 9 HGA2 10 HGA2 11 HGA2 12 HGA2 13 HGA2 14 HGA2 15 HGP2 16 HGP2
@<TRIPOS>MOLECULE
morpholine
 16 16 0 0 0
****
USER_CHARGES
INVALID_CHARGES
Pose:   5 Cluster:   5 Fr_nu: 1340775 TotEn:   -65.92
@<TRIPOS>ATOM
      1 C1        -72.4035    5.0368  -59.1383 C.3    1 LIG       0.20900
      2 C2        -74.5048    4.6917  -60.4175 C.3    1 LIG       0.20900
      3 C3        -73.2621    5.4630  -57.9611 C.3    1 LIG      -0.03300
      4 C4        -75.2604    5.1340  -59.1773 C.3    1 LIG      -0.03300
      5 N1        -73.2022    4.1001  -59.9856 N.4    1 LIG      -0.45600
      6 O1        -74.4794    6.0582  -58.4164 O.3    1 LIG      -0.27400
      7 H1        -72.1350    5.8850  -59.7765 H      1 LIG       0.09000
      8 H2        -71.5017    4.5057  -58.8222 H      1 LIG       0.09000
      9 H3        -75.0435    3.9246  -60.9799 H      1 LIG       0.09000
     10 H4        -74.2638    5.5358  -61.0713 H      1 LIG       0.09000
     11 H5        -73.4899    4.6198  -57.2981 H      1 LIG       0.09000
     12 H6        -72.7298    6.2130  -57.3676 H      1 LIG       0.09000
     13 H7        -76.1842    5.6437  -59.4686 H      1 LIG       0.09000
     14 H8        -75.5383    4.2809  -58.5467 H      1 LIG       0.09000
     15 H9        -72.6535    3.8321  -60.8141 H      1 LIG       0.32900
     16 H10       -73.3738    3.2265  -59.4682 H      1 LIG       0.32900
@<TRIPOS>BOND
      1       1       3 1
      2       1       5 1
      3       2       4 1
      4       2       5 1
      5       3       6 1
      6       4       6 1
      7       1       7 1
      8       1       8 1
      9       2       9 1
     10       2      10 1
     11       3      11 1
     12       3      12 1
     13       4      13 1
     14       4      14 1
     15       5      15 1
     16       5      16 1
@<TRIPOS>ALT_TYPE
CGenFF_4.0_ALT_TYPE_SET
CGenFF_4.0 1 CG324 2 CG324 3 CG321 4 CG321 5 NG3P2 6 OG3C61 7 HGA2 8 HGA2 9 HGA2 10 HGA2 11 HGA2 12 HGA2 13 HGA2 14 HGA2 15 HGP2 16 HGP2
@<TRIPOS>MOLECULE
morpholine
 16 16 0 0 0
****
USER_CHARGES
INVALID_CHARGES
Pose:   6 Cluster:   6 Fr_nu: 1341260 TotEn:   -65.76
@<TRIPOS>ATOM
      1 C1        -74.5571    4.5350  -60.4403 C.3    1 LIG       0.20900
      2 C2        -72.5376    5.1251  -59.1196 C.3    1 LIG       0.20900
      3 C3        -73.6554    3.6998  -61.3314 C.3    1 LIG      -0.03300
      4 C4        -71.7351    4.2603  -60.0750 C.3    1 LIG      -0.03300
      5 N1        -73.9382    4.6052  -59.0819 N.4    1 LIG      -0.45600
      6 O1        -72.3375    4.2517  -61.3712 O.3    1 LIG      -0.27400
      7 H1        -74.6441    5.5660  -60.7985 H      1 LIG       0.09000
      8 H2        -75.5506    4.0931  -60.3260 H      1 LIG       0.09000
      9 H3        -72.1465    5.0894  -58.0995 H      1 LIG       0.09000
     10 H4        -72.5982    6.1631  -59.4616 H      1 LIG       0.09000
     11 H5        -73.6078    2.6565  -60.9974 H      1 LIG       0.09000
     12 H6        -74.0442    3.6998  -62.3546 H      1 LIG       0.09000
     13 H7        -70.7247    4.6671  -60.1829 H      1 LIG       0.09000
     14 H8        -71.6396    3.2316  -59.7070 H      1 LIG       0.09000
     15 H9        -74.5120    5.2039  -58.4723 H      1 LIG       0.32900
     16 H10       -73.9487    3.6712  -58.6483 H      1 LIG       0.32900
@<TRIPOS>BOND
      1       1       3 1
      2       1       5 1
      3       2       4 1
      4       2       5 1
      5       3       6 1
      6       4       6 1
      7       1       7 1
      8       1       8 1
      9       2       9 1
     10       2      10 1
     11       3      11 1
     12       3      12 1
     13       4      13 1
     14       4      14 1
     15       5      15 1
     16       5      16 1
@<TRIPOS>ALT_TYPE
CGenFF_4.0_ALT_TYPE_SET
CGenFF_4.0 1 CG324 2 CG324 3 CG321 4 CG321 5 NG3P2 6 OG3C61 7 HGA2 8 HGA2 9 HGA2 10 HGA2 11 HGA2 12 HGA2 13 HGA2 14 HGA2 15 HGP2 16 HGP2
@<TRIPOS>MOLECULE
morpholine
 16 16 0 0 0
****
USER_CHARGES
INVALID_CHARGES
Pose:   7 Cluster:   7 Fr_nu: 1339857 TotEn:   -63.52
@<TRIPOS>ATOM
      1 C1        -74.6917    5.6100  -58.2533 C.3    1 LIG       0.20900
      2 C2        -72.5275    4.5701  -58.8901 C.3    1 LIG       0.20900
      3 C3        -73.8972    6.7786  -57.6986 C.3    1 LIG      -0.03300
      4 C4        -71.8391    5.7902  -58.3049 C.3    1 LIG      -0.03300
      5 N1        -73.8919    4.9759  -59.3449 N.4    1 LIG      -0.45600
      6 O1        -72.6158    6.3422  -57.2395 O.3    1 LIG      -0.27400
      7 H1        -74.8604    4.8353  -57.4981 H      1 LIG       0.09000
      8 H2        -75.6451    5.9254  -58.6856 H      1 LIG       0.09000
      9 H3        -71.9969    4.1712  -59.7586 H      1 LIG       0.09000
     10 H4        -72.6679    3.7830  -58.1426 H      1 LIG       0.09000
     11 H5        -73.7705    7.5736  -58.4431 H      1 LIG       0.09000
     12 H6        -74.4247    7.2111  -56.8425 H      1 LIG       0.09000
     13 H7        -70.8670    5.5040  -57.8911 H      1 LIG       0.09000
     14 H8        -71.6608    6.5587  -59.0665 H      1 LIG       0.09000
     15 H9        -74.3938    4.1533  -59.7065 H      1 LIG       0.32900
     16 H10       -73.8124    5.6273  -60.1384 H      1 LIG       0.32900
@<TRIPOS>BOND
      1       1       3 1
      2       1       5 1
      3       2       4 1
      4       2       5 1
      5       3       6 1
      6       4       6 1
      7       1       7 1
      8       1       8 1
      9       2       9 1
     10       2      10 1
     11       3      11 1
     12       3      12 1
     13       4      13 1
     14       4      14 1
     15       5      15 1
     16       5      16 1
@<TRIPOS>ALT_TYPE
CGenFF_4.0_ALT_TYPE_SET
CGenFF_4.0 1 CG324 2 CG324 3 CG321 4 CG321 5 NG3P2 6 OG3C61 7 HGA2 8 HGA2 9 HGA2 10 HGA2 11 HGA2 12 HGA2 13 HGA2 14 HGA2 15 HGP2 16 HGP2
@<TRIPOS>MOLECULE
morpholine
 16 16 0 0 0
****
USER_CHARGES
INVALID_CHARGES
Pose:   8 Cluster:   8 Fr_nu: 1341211 TotEn:   -63.52
@<TRIPOS>ATOM
      1 C1        -72.1112    4.2150  -59.6306 C.3    1 LIG       0.20900
      2 C2        -73.5559    5.5565  -58.1194 C.3    1 LIG       0.20900
      3 C3        -71.0916    5.3370  -59.5518 C.3    1 LIG      -0.03300
      4 C4        -72.4651    6.6124  -58.1140 C.3    1 LIG      -0.03300
      5 N1        -72.9202    4.2283  -58.3742 N.4    1 LIG      -0.45600
      6 O1        -71.7418    6.5934  -59.3467 O.3    1 LIG      -0.27400
      7 H1        -72.8143    4.3591  -60.4574 H      1 LIG       0.09000
      8 H2        -71.6396    3.2316  -59.7070 H      1 LIG       0.09000
      9 H3        -74.0764    5.4929  -57.1602 H      1 LIG       0.09000
     10 H4        -74.2768    5.7186  -58.9269 H      1 LIG       0.09000
     11 H5        -70.3603    5.1660  -58.7528 H      1 LIG       0.09000
     12 H6        -70.5391    5.4014  -60.4945 H      1 LIG       0.09000
     13 H7        -72.9120    7.6060  -58.0086 H      1 LIG       0.09000
     14 H8        -71.7700    6.4722  -57.2775 H      1 LIG       0.09000
     15 H9        -73.6476    3.5019  -58.4251 H      1 LIG       0.32900
     16 H10       -72.3230    3.9719  -57.5755 H      1 LIG       0.32900
@<TRIPOS>BOND
      1       1       3 1
      2       1       5 1
      3       2       4 1
      4       2       5 1
      5       3       6 1
      6       4       6 1
      7       1       7 1
      8       1       8 1
      9       2       9 1
     10       2      10 1
     11       3      11 1
     12       3      12 1
     13       4      13 1
     14       4      14 1
     15       5      15 1
     16       5      16 1
@<TRIPOS>ALT_TYPE
CGenFF_4.0_ALT_TYPE_SET
CGenFF_4.0 1 CG324 2 CG324 3 CG321 4 CG321 5 NG3P2 6 OG3C61 7 HGA2 8 HGA2 9 HGA2 10 HGA2 11 HGA2 12 HGA2 13 HGA2 14 HGA2 15 HGP2 16 HGP2
@<TRIPOS>MOLECULE
morpholine
 16 16 0 0 0
****
USER_CHARGES
INVALID_CHARGES
Pose:   9 Cluster:   9 Fr_nu: 1336713 TotEn:   -63.39
@<TRIPOS>ATOM
      1 C1        -70.5426    4.2777  -60.2782 C.3    1 LIG       0.20900
      2 C2        -72.9088    3.5900  -60.5927 C.3    1 LIG       0.20900
      3 C3        -71.0330    5.2704  -59.2396 C.3    1 LIG      -0.03300
      4 C4        -73.2832    4.6160  -59.5381 C.3    1 LIG      -0.03300
      5 N1        -71.5086    3.1386  -60.3301 N.4    1 LIG      -0.45600
      6 O1        -72.3590    5.7063  -59.5480 O.3    1 LIG      -0.27400
      7 H1        -70.5190    4.7144  -61.2819 H      1 LIG       0.09000
      8 H2        -69.5620    3.8652  -60.0260 H      1 LIG       0.09000
      9 H3        -73.5509    2.7060  -60.5578 H      1 LIG       0.09000
     10 H4        -72.9159    4.0187  -61.5998 H      1 LIG       0.09000
     11 H5        -71.0107    4.8455  -58.2291 H      1 LIG       0.09000
     12 H6        -70.3870    6.1540  -59.2388 H      1 LIG       0.09000
     13 H7        -74.2763    5.0227  -59.7533 H      1 LIG       0.09000
     14 H8        -73.3178    4.1723  -58.5359 H      1 LIG       0.09000
     15 H9        -71.2181    2.4735  -61.0598 H      1 LIG       0.32900
     16 H10       -71.4744    2.6154  -59.4439 H      1 LIG       0.32900
@<TRIPOS>BOND
      1       1       3 1
      2       1       5 1
      3       2       4 1
      4       2       5 1
      5       3       6 1
      6       4       6 1
      7       1       7 1
      8       1       8 1
      9       2       9 1
     10       2      10 1
     11       3      11 1
     12       3      12 1
     13       4      13 1
     14       4      14 1
     15       5      15 1
     16       5      16 1
@<TRIPOS>ALT_TYPE
CGenFF_4.0_ALT_TYPE_SET
CGenFF_4.0 1 CG324 2 CG324 3 CG321 4 CG321 5 NG3P2 6 OG3C61 7 HGA2 8 HGA2 9 HGA2 10 HGA2 11 HGA2 12 HGA2 13 HGA2 14 HGA2 15 HGP2 16 HGP2
@<TRIPOS>MOLECULE
morpholine
 16 16 0 0 0
****
USER_CHARGES
INVALID_CHARGES
Pose:  10 Cluster:  10 Fr_nu: 1339435 TotEn:   -60.87
@<TRIPOS>ATOM
      1 C1        -71.5290    5.2570  -59.4144 C.3    1 LIG       0.20900
      2 C2        -73.4864    4.0393  -60.3400 C.3    1 LIG       0.20900
      3 C3        -72.5110    6.1821  -58.7183 C.3    1 LIG      -0.03300
      4 C4        -74.3724    5.0237  -59.5979 C.3    1 LIG      -0.03300
      5 N1        -72.1899    3.9302  -59.6047 N.4    1 LIG      -0.45600
      6 O1        -73.7208    6.2896  -59.4720 O.3    1 LIG      -0.27400
      7 H1        -71.2624    5.6201  -60.4123 H      1 LIG       0.09000
      8 H2        -70.6251    5.0914  -58.8222 H      1 LIG       0.09000
      9 H3        -73.9242    3.0386  -60.3840 H      1 LIG       0.09000
     10 H4        -73.2455    4.3876  -61.3493 H      1 LIG       0.09000
     11 H5        -72.7396    5.8411  -57.7016 H      1 LIG       0.09000
     12 H6        -72.0811    7.1856  -58.6394 H      1 LIG       0.09000
     13 H7        -75.2989    5.1833  -60.1583 H      1 LIG       0.09000
     14 H8        -74.6474    4.6512  -58.6038 H      1 LIG       0.09000
     15 H9        -71.5563    3.2996  -60.1147 H      1 LIG       0.32900
     16 H10       -72.3483    3.4880  -58.6884 H      1 LIG       0.32900
@<TRIPOS>BOND
      1       1       3 1
      2       1       5 1
      3       2       4 1
      4       2       5 1
      5       3       6 1
      6       4       6 1
      7       1       7 1
      8       1       8 1
      9       2       9 1
     10       2      10 1
     11       3      11 1
     12       3      12 1
     13       4      13 1
     14       4      14 1
     15       5      15 1
     16       5      16 1
@<TRIPOS>ALT_TYPE
CGenFF_4.0_ALT_TYPE_SET
CGenFF_4.0 1 CG324 2 CG324 3 CG321 4 CG321 5 NG3P2 6 OG3C61 7 HGA2 8 HGA2 9 HGA2 10 HGA2 11 HGA2 12 HGA2 13 HGA2 14 HGA2 15 HGP2 16 HGP2
@<TRIPOS>MOLECULE
morpholine
 16 16 0 0 0
****
USER_CHARGES
INVALID_CHARGES
Pose:  11 Cluster:  11 Fr_nu: 1341178 TotEn:   -60.08
@<TRIPOS>ATOM
      1 C1        -73.2323    4.1348  -60.8567 C.3    1 LIG       0.20900
      2 C2        -73.6304    5.8188  -59.0743 C.3    1 LIG       0.20900
      3 C3        -72.0499    3.6419  -60.0420 C.3    1 LIG      -0.03300
      4 C4        -72.4289    5.2427  -58.3467 C.3    1 LIG      -0.03300
      5 N1        -74.2267    4.7404  -59.9197 N.4    1 LIG      -0.45600
      6 O1        -71.4851    4.7104  -59.2788 O.3    1 LIG      -0.27400
      7 H1        -72.9440    4.9231  -61.5597 H      1 LIG       0.09000
      8 H2        -73.7351    3.3234  -61.3895 H      1 LIG       0.09000
      9 H3        -74.4064    6.1633  -58.3858 H      1 LIG       0.09000
     10 H4        -73.3463    6.6283  -59.7540 H      1 LIG       0.09000
     11 H5        -72.3319    2.8204  -59.3728 H      1 LIG       0.09000
     12 H6        -71.2700    3.2668  -60.7121 H      1 LIG       0.09000
     13 H7        -71.9249    6.0326  -57.7809 H      1 LIG       0.09000
     14 H8        -72.7228    4.4622  -57.6346 H      1 LIG       0.09000
     15 H9        -75.0183    5.1208  -60.4562 H      1 LIG       0.32900
     16 H10       -74.6237    4.0071  -59.3155 H      1 LIG       0.32900
@<TRIPOS>BOND
      1       1       3 1
      2       1       5 1
      3       2       4 1
      4       2       5 1
      5       3       6 1
      6       4       6 1
      7       1       7 1
      8       1       8 1
      9       2       9 1
     10       2      10 1
     11       3      11 1
     12       3      12 1
     13       4      13 1
     14       4      14 1
     15       5      15 1
     16       5      16 1
@<TRIPOS>ALT_TYPE
CGenFF_4.0_ALT_TYPE_SET
CGenFF_4.0 1 CG324 2 CG324 3 CG321 4 CG321 5 NG3P2 6 OG3C61 7 HGA2 8 HGA2 9 HGA2 10 HGA2 11 HGA2 12 HGA2 13 HGA2 14 HGA2 15 HGP2 16 HGP2
@<TRIPOS>MOLECULE
morpholine
 16 16 0 0 0
****
USER_CHARGES
INVALID_CHARGES
Pose:  12 Cluster:  12 Fr_nu: 1340865 TotEn:   -58.12
@<TRIPOS>ATOM
      1 C1        -72.5563    4.2695  -58.8592 C.3    1 LIG       0.20900
      2 C2        -71.1271    4.0264  -60.8764 C.3    1 LIG       0.20900
      3 C3        -71.6560    5.4157  -58.4344 C.3    1 LIG      -0.03300
      4 C4        -70.2973    5.1850  -60.3531 C.3    1 LIG      -0.03300
      5 N1        -72.5182    4.1717  -60.3499 N.4    1 LIG      -0.45600
      6 O1        -70.3276    5.2194  -58.9245 O.3    1 LIG      -0.27400
      7 H1        -72.2032    3.3077  -58.4731 H      1 LIG       0.09000
      8 H2        -73.5975    4.4308  -58.5673 H      1 LIG       0.09000
      9 H3        -71.1881    4.0194  -61.9678 H      1 LIG       0.09000
     10 H4        -70.7550    3.0623  -60.5158 H      1 LIG       0.09000
     11 H5        -72.0378    6.3828  -58.7827 H      1 LIG       0.09000
     12 H6        -71.6018    5.4579  -57.3420 H      1 LIG       0.09000
     13 H7        -69.2537    5.0607  -60.6586 H      1 LIG       0.09000
     14 H8        -70.6462    6.1454  -60.7516 H      1 LIG       0.09000
     15 H9        -73.0886    3.3722  -60.6575 H      1 LIG       0.32900
     16 H10       -72.9587    5.0060  -60.7627 H      1 LIG       0.32900
@<TRIPOS>BOND
      1       1       3 1
      2       1       5 1
      3       2       4 1
      4       2       5 1
      5       3       6 1
      6       4       6 1
      7       1       7 1
      8       1       8 1
      9       2       9 1
     10       2      10 1
     11       3      11 1
     12       3      12 1
     13       4      13 1
     14       4      14 1
     15       5      15 1
     16       5      16 1
@<TRIPOS>ALT_TYPE
CGenFF_4.0_ALT_TYPE_SET
CGenFF_4.0 1 CG324 2 CG324 3 CG321 4 CG321 5 NG3P2 6 OG3C61 7 HGA2 8 HGA2 9 HGA2 10 HGA2 11 HGA2 12 HGA2 13 HGA2 14 HGA2 15 HGP2 16 HGP2
@<TRIPOS>MOLECULE
morpholine
 16 16 0 0 0
****
USER_CHARGES
INVALID_CHARGES
Pose:  13 Cluster:  13 Fr_nu: 1262702 TotEn:   -48.14
@<TRIPOS>ATOM
      1 C1        -60.1977  -19.9169  -39.9251 C.3    1 LIG       0.20900
      2 C2        -61.8308  -21.5031  -38.9310 C.3    1 LIG       0.20900
      3 C3        -59.2568  -21.0945  -40.1061 C.3    1 LIG      -0.03300
      4 C4        -60.8100  -22.6030  -39.1615 C.3    1 LIG      -0.03300
      5 N1        -61.6008  -20.4311  -39.9465 N.4    1 LIG      -0.45600
      6 O1        -59.4823  -22.0780  -39.0937 O.3    1 LIG      -0.27400
      7 H1        -60.0583  -19.4275  -38.9557 H      1 LIG       0.09000
      8 H2        -60.1042  -19.1845  -40.7314 H      1 LIG       0.09000
      9 H3        -62.8575  -21.8575  -39.0544 H      1 LIG       0.09000
     10 H4        -61.7115  -21.0348  -37.9490 H      1 LIG       0.09000
     11 H5        -59.3658  -21.5532  -41.0960 H      1 LIG       0.09000
     12 H6        -58.2198  -20.7567  -40.0128 H      1 LIG       0.09000
     13 H7        -60.9043  -23.3649  -38.3814 H      1 LIG       0.09000
     14 H8        -60.9605  -23.0990  -40.1279 H      1 LIG       0.09000
     15 H9        -62.2551  -19.6539  -39.7817 H      1 LIG       0.32900
     16 H10       -61.8231  -20.7907  -40.8854 H      1 LIG       0.32900
@<TRIPOS>BOND
      1       1       3 1
      2       1       5 1
      3       2       4 1
      4       2       5 1
      5       3       6 1
      6       4       6 1
      7       1       7 1
      8       1       8 1
      9       2       9 1
     10       2      10 1
     11       3      11 1
     12       3      12 1
     13       4      13 1
     14       4      14 1
     15       5      15 1
     16       5      16 1
@<TRIPOS>ALT_TYPE
CGenFF_4.0_ALT_TYPE_SET
CGenFF_4.0 1 CG324 2 CG324 3 CG321 4 CG321 5 NG3P2 6 OG3C61 7 HGA2 8 HGA2 9 HGA2 10 HGA2 11 HGA2 12 HGA2 13 HGA2 14 HGA2 15 HGP2 16 HGP2
@<TRIPOS>MOLECULE
morpholine
 16 16 0 0 0
****
USER_CHARGES
INVALID_CHARGES
Pose:  14 Cluster:  14 Fr_nu: 184427 TotEn:   -46.46
@<TRIPOS>ATOM
      1 C1        -75.8507    7.0272  -38.5654 C.3    1 LIG       0.20900
      2 C2        -74.2683    6.1827  -40.2840 C.3    1 LIG       0.20900
      3 C3        -75.6158    8.4201  -39.1216 C.3    1 LIG      -0.03300
      4 C4        -74.1116    7.6169  -40.7564 C.3    1 LIG      -0.03300
      5 N1        -75.6200    6.0396  -39.6631 N.4    1 LIG      -0.45600
      6 O1        -74.3002    8.5268  -39.6703 O.3    1 LIG      -0.27400
      7 H1        -75.1420    6.7806  -37.7681 H      1 LIG       0.09000
      8 H2        -76.8758    6.8904  -38.2109 H      1 LIG       0.09000
      9 H3        -74.2074    5.4658  -41.1070 H      1 LIG       0.09000
     10 H4        -73.5391    5.9263  -39.5090 H      1 LIG       0.09000
     11 H5        -76.3563    8.6823  -39.8866 H      1 LIG       0.09000
     12 H6        -75.6988    9.1581  -38.3175 H      1 LIG       0.09000
     13 H7        -73.0996    7.7706  -41.1442 H      1 LIG       0.09000
     14 H8        -74.8146    7.8566  -41.5633 H      1 LIG       0.09000
     15 H9        -75.7317    5.0845  -39.2963 H      1 LIG       0.32900
     16 H10       -76.3457    6.1495  -40.3853 H      1 LIG       0.32900
@<TRIPOS>BOND
      1       1       3 1
      2       1       5 1
      3       2       4 1
      4       2       5 1
      5       3       6 1
      6       4       6 1
      7       1       7 1
      8       1       8 1
      9       2       9 1
     10       2      10 1
     11       3      11 1
     12       3      12 1
     13       4      13 1
     14       4      14 1
     15       5      15 1
     16       5      16 1
@<TRIPOS>ALT_TYPE
CGenFF_4.0_ALT_TYPE_SET
CGenFF_4.0 1 CG324 2 CG324 3 CG321 4 CG321 5 NG3P2 6 OG3C61 7 HGA2 8 HGA2 9 HGA2 10 HGA2 11 HGA2 12 HGA2 13 HGA2 14 HGA2 15 HGP2 16 HGP2
@<TRIPOS>MOLECULE
morpholine
 16 16 0 0 0
****
USER_CHARGES
INVALID_CHARGES
Pose:  15 Cluster:  15 Fr_nu: 181734 TotEn:   -46.27
@<TRIPOS>ATOM
      1 C1        -74.1015    6.8715  -41.0355 C.3    1 LIG       0.20900
      2 C2        -75.2952    6.5758  -38.8771 C.3    1 LIG       0.20900
      3 C3        -72.8005    6.7816  -40.2582 C.3    1 LIG      -0.03300
      4 C4        -73.9357    6.4996  -38.2058 C.3    1 LIG      -0.03300
      5 N1        -75.1469    6.1081  -40.2887 N.4    1 LIG      -0.45600
      6 O1        -72.9751    7.2738  -38.9276 O.3    1 LIG      -0.27400
      7 H1        -74.4614    7.9028  -41.1120 H      1 LIG       0.09000
      8 H2        -74.0202    6.4284  -42.0316 H      1 LIG       0.09000
      9 H3        -76.0335    5.9310  -38.3933 H      1 LIG       0.09000
     10 H4        -75.6694    7.6033  -38.9254 H      1 LIG       0.09000
     11 H5        -72.4181    5.7545  -40.2238 H      1 LIG       0.09000
     12 H6        -72.0377    7.4002  -40.7415 H      1 LIG       0.09000
     13 H7        -73.9988    6.9116  -37.1937 H      1 LIG       0.09000
     14 H8        -73.5840    5.4644  -38.1199 H      1 LIG       0.09000
     15 H9        -76.0493    6.1923  -40.7765 H      1 LIG       0.32900
     16 H10       -74.9153    5.1048  -40.2980 H      1 LIG       0.32900
@<TRIPOS>BOND
      1       1       3 1
      2       1       5 1
      3       2       4 1
      4       2       5 1
      5       3       6 1
      6       4       6 1
      7       1       7 1
      8       1       8 1
      9       2       9 1
     10       2      10 1
     11       3      11 1
     12       3      12 1
     13       4      13 1
     14       4      14 1
     15       5      15 1
     16       5      16 1
@<TRIPOS>ALT_TYPE
CGenFF_4.0_ALT_TYPE_SET
CGenFF_4.0 1 CG324 2 CG324 3 CG321 4 CG321 5 NG3P2 6 OG3C61 7 HGA2 8 HGA2 9 HGA2 10 HGA2 11 HGA2 12 HGA2 13 HGA2 14 HGA2 15 HGP2 16 HGP2
@<TRIPOS>MOLECULE
morpholine
 16 16 0 0 0
****
USER_CHARGES
INVALID_CHARGES
Pose:  16 Cluster:  16 Fr_nu: 964624 TotEn:   -46.09
@<TRIPOS>ATOM
      1 C1        -60.9621  -20.6422  -39.4872 C.3    1 LIG       0.20900
      2 C2        -62.5812  -22.4959  -39.1511 C.3    1 LIG       0.20900
      3 C3        -59.9587  -21.6838  -39.9486 C.3    1 LIG      -0.03300
      4 C4        -61.4986  -23.4466  -39.6297 C.3    1 LIG      -0.03300
      5 N1        -62.3360  -21.1579  -39.7698 N.4    1 LIG      -0.45600
      6 O1        -60.2033  -22.9367  -39.3054 O.3    1 LIG      -0.27400
      7 H1        -60.9074  -20.4723  -38.4070 H      1 LIG       0.09000
      8 H2        -60.8508  -19.6948  -40.0214 H      1 LIG       0.09000
      9 H3        -63.5807  -22.8194  -39.4534 H      1 LIG       0.09000
     10 H4        -62.5464  -22.3505  -38.0668 H      1 LIG       0.09000
     11 H5        -59.9831  -21.8175  -41.0367 H      1 LIG       0.09000
     12 H6        -58.9463  -21.3667  -39.6792 H      1 LIG       0.09000
     13 H7        -61.6076  -24.4140  -39.1294 H      1 LIG       0.09000
     14 H8        -61.5642  -23.6239  -40.7100 H      1 LIG       0.09000
     15 H9        -63.0342  -20.4852  -39.4247 H      1 LIG       0.32900
     16 H10       -62.4811  -21.2158  -40.7876 H      1 LIG       0.32900
@<TRIPOS>BOND
      1       1       3 1
      2       1       5 1
      3       2       4 1
      4       2       5 1
      5       3       6 1
      6       4       6 1
      7       1       7 1
      8       1       8 1
      9       2       9 1
     10       2      10 1
     11       3      11 1
     12       3      12 1
     13       4      13 1
     14       4      14 1
     15       5      15 1
     16       5      16 1
@<TRIPOS>ALT_TYPE
CGenFF_4.0_ALT_TYPE_SET
CGenFF_4.0 1 CG324 2 CG324 3 CG321 4 CG321 5 NG3P2 6 OG3C61 7 HGA2 8 HGA2 9 HGA2 10 HGA2 11 HGA2 12 HGA2 13 HGA2 14 HGA2 15 HGP2 16 HGP2
@<TRIPOS>MOLECULE
morpholine
 16 16 0 0 0
****
USER_CHARGES
INVALID_CHARGES
Pose:  17 Cluster:  17 Fr_nu: 927169 TotEn:   -45.10
@<TRIPOS>ATOM
      1 C1        -60.6281  -20.0511  -39.2930 C.3    1 LIG       0.20900
      2 C2        -62.0269  -21.6910  -38.0581 C.3    1 LIG       0.20900
      3 C3        -59.4235  -20.9049  -38.9400 C.3    1 LIG      -0.03300
      4 C4        -60.7538  -22.4648  -37.7663 C.3    1 LIG      -0.03300
      5 N1        -61.8329  -20.9344  -39.3322 N.4    1 LIG      -0.45600
      6 O1        -59.6330  -21.5803  -37.6977 O.3    1 LIG      -0.27400
      7 H1        -60.8243  -19.2872  -38.5336 H      1 LIG       0.09000
      8 H2        -60.5309  -19.5847  -40.2771 H      1 LIG       0.09000
      9 H3        -62.8897  -22.3481  -38.1945 H      1 LIG       0.09000
     10 H4        -62.2401  -20.9486  -37.2826 H      1 LIG       0.09000
     11 H5        -59.2010  -21.6378  -39.7247 H      1 LIG       0.09000
     12 H6        -58.5404  -20.2686  -38.8248 H      1 LIG       0.09000
     13 H7        -60.8389  -22.9659  -36.7969 H      1 LIG       0.09000
     14 H8        -60.5670  -23.2371  -38.5222 H      1 LIG       0.09000
     15 H9        -62.6695  -20.3676  -39.5274 H      1 LIG       0.32900
     16 H10       -61.7520  -21.5951  -40.1178 H      1 LIG       0.32900
@<TRIPOS>BOND
      1       1       3 1
      2       1       5 1
      3       2       4 1
      4       2       5 1
      5       3       6 1
      6       4       6 1
      7       1       7 1
      8       1       8 1
      9       2       9 1
     10       2      10 1
     11       3      11 1
     12       3      12 1
     13       4      13 1
     14       4      14 1
     15       5      15 1
     16       5      16 1
@<TRIPOS>ALT_TYPE
CGenFF_4.0_ALT_TYPE_SET
CGenFF_4.0 1 CG324 2 CG324 3 CG321 4 CG321 5 NG3P2 6 OG3C61 7 HGA2 8 HGA2 9 HGA2 10 HGA2 11 HGA2 12 HGA2 13 HGA2 14 HGA2 15 HGP2 16 HGP2
@<TRIPOS>MOLECULE
morpholine
 16 16 0 0 0
****
USER_CHARGES
INVALID_CHARGES
Pose:  18 Cluster:  18 Fr_nu: 923280 TotEn:   -45.00
@<TRIPOS>ATOM
      1 C1        -63.1697    5.2057  -52.3942 C.3    1 LIG       0.20900
      2 C2        -64.6417    5.4526  -54.3799 C.3    1 LIG       0.20900
      3 C3        -63.9557    6.3321  -51.7476 C.3    1 LIG      -0.03300
      4 C4        -65.3561    6.5663  -53.6356 C.3    1 LIG      -0.03300
      5 N1        -64.0622    4.5131  -53.3724 N.4    1 LIG      -0.45600
      6 O1        -64.4592    7.2282  -52.7409 O.3    1 LIG      -0.27400
      7 H1        -62.3121    5.5799  -52.9630 H      1 LIG       0.09000
      8 H2        -62.8395    4.4600  -51.6660 H      1 LIG       0.09000
      9 H3        -65.3199    4.8762  -55.0145 H      1 LIG       0.09000
     10 H4        -63.8035    5.8308  -54.9737 H      1 LIG       0.09000
     11 H5        -64.7856    5.9517  -51.1402 H      1 LIG       0.09000
     12 H6        -63.3008    6.9074  -51.0856 H      1 LIG       0.09000
     13 H7        -65.7224    7.3122  -54.3480 H      1 LIG       0.09000
     14 H8        -66.2215    6.1898  -53.0770 H      1 LIG       0.09000
     15 H9        -63.5355    3.7722  -53.8548 H      1 LIG       0.32900
     16 H10       -64.8222    4.0347  -52.8686 H      1 LIG       0.32900
@<TRIPOS>BOND
      1       1       3 1
      2       1       5 1
      3       2       4 1
      4       2       5 1
      5       3       6 1
      6       4       6 1
      7       1       7 1
      8       1       8 1
      9       2       9 1
     10       2      10 1
     11       3      11 1
     12       3      12 1
     13       4      13 1
     14       4      14 1
     15       5      15 1
     16       5      16 1
@<TRIPOS>ALT_TYPE
CGenFF_4.0_ALT_TYPE_SET
CGenFF_4.0 1 CG324 2 CG324 3 CG321 4 CG321 5 NG3P2 6 OG3C61 7 HGA2 8 HGA2 9 HGA2 10 HGA2 11 HGA2 12 HGA2 13 HGA2 14 HGA2 15 HGP2 16 HGP2
@<TRIPOS>MOLECULE
morpholine
 16 16 0 0 0
****
USER_CHARGES
INVALID_CHARGES
Pose:  19 Cluster:  19 Fr_nu: 696319 TotEn:   -44.37
@<TRIPOS>ATOM
      1 C1        -64.0609    4.9878  -54.1918 C.3    1 LIG       0.20900
      2 C2        -65.5186    6.5835  -52.9672 C.3    1 LIG       0.20900
      3 C3        -63.0156    5.2099  -53.1135 C.3    1 LIG      -0.03300
      4 C4        -64.4021    6.7268  -51.9485 C.3    1 LIG      -0.03300
      5 N1        -65.4090    5.2316  -53.5945 N.4    1 LIG      -0.45600
      6 O1        -63.1293    6.5258  -52.5670 O.3    1 LIG      -0.27400
      7 H1        -63.9519    5.6968  -55.0189 H      1 LIG       0.09000
      8 H2        -64.0513    3.9632  -54.5730 H      1 LIG       0.09000
      9 H3        -66.5090    6.6540  -52.5099 H      1 LIG       0.09000
     10 H4        -65.4275    7.3132  -53.7779 H      1 LIG       0.09000
     11 H5        -63.0976    4.4688  -52.3094 H      1 LIG       0.09000
     12 H6        -62.0140    5.1171  -53.5450 H      1 LIG       0.09000
     13 H7        -64.4101    7.7381  -51.5301 H      1 LIG       0.09000
     14 H8        -64.5214    6.0235  -51.1155 H      1 LIG       0.09000
     15 H9        -66.1312    5.1287  -54.3206 H      1 LIG       0.32900
     16 H10       -65.6122    4.5068  -52.8919 H      1 LIG       0.32900
@<TRIPOS>BOND
      1       1       3 1
      2       1       5 1
      3       2       4 1
      4       2       5 1
      5       3       6 1
      6       4       6 1
      7       1       7 1
      8       1       8 1
      9       2       9 1
     10       2      10 1
     11       3      11 1
     12       3      12 1
     13       4      13 1
     14       4      14 1
     15       5      15 1
     16       5      16 1
@<TRIPOS>ALT_TYPE
CGenFF_4.0_ALT_TYPE_SET
CGenFF_4.0 1 CG324 2 CG324 3 CG321 4 CG321 5 NG3P2 6 OG3C61 7 HGA2 8 HGA2 9 HGA2 10 HGA2 11 HGA2 12 HGA2 13 HGA2 14 HGA2 15 HGP2 16 HGP2
@<TRIPOS>MOLECULE
morpholine
 16 16 0 0 0
****
USER_CHARGES
INVALID_CHARGES
Pose:  20 Cluster:  20 Fr_nu: 178305 TotEn:   -44.12
@<TRIPOS>ATOM
      1 C1        -74.6653    6.4978  -39.8111 C.3    1 LIG       0.20900
      2 C2        -76.1187    6.4037  -37.7987 C.3    1 LIG       0.20900
      3 C3        -73.4758    6.5920  -38.8725 C.3    1 LIG      -0.03300
      4 C4        -74.8578    6.5018  -36.9588 C.3    1 LIG      -0.03300
      5 N1        -75.7629    5.7701  -39.1046 N.4    1 LIG      -0.45600
      6 O1        -73.8481    7.2379  -37.6529 O.3    1 LIG      -0.27400
      7 H1        -75.0605    7.4854  -40.0705 H      1 LIG       0.09000
      8 H2        -74.4320    5.9372  -40.7203 H      1 LIG       0.09000
      9 H3        -76.8830    5.7797  -37.3283 H      1 LIG       0.09000
     10 H4        -76.5316    7.3903  -38.0316 H      1 LIG       0.09000
     11 H5        -73.0529    5.6046  -38.6522 H      1 LIG       0.09000
     12 H6        -72.6860    7.1918  -39.3358 H      1 LIG       0.09000
     13 H7        -75.0738    7.0348  -36.0275 H      1 LIG       0.09000
     14 H8        -74.4718    5.5110  -36.6907 H      1 LIG       0.09000
     15 H9        -76.5957    5.7328  -39.7080 H      1 LIG       0.32900
     16 H10       -75.4847    4.7909  -38.9493 H      1 LIG       0.32900
@<TRIPOS>BOND
      1       1       3 1
      2       1       5 1
      3       2       4 1
      4       2       5 1
      5       3       6 1
      6       4       6 1
      7       1       7 1
      8       1       8 1
      9       2       9 1
     10       2      10 1
     11       3      11 1
     12       3      12 1
     13       4      13 1
     14       4      14 1
     15       5      15 1
     16       5      16 1
@<TRIPOS>ALT_TYPE
CGenFF_4.0_ALT_TYPE_SET
CGenFF_4.0 1 CG324 2 CG324 3 CG321 4 CG321 5 NG3P2 6 OG3C61 7 HGA2 8 HGA2 9 HGA2 10 HGA2 11 HGA2 12 HGA2 13 HGA2 14 HGA2 15 HGP2 16 HGP2
@<TRIPOS>MOLECULE
morpholine
 16 16 0 0 0
****
USER_CHARGES
INVALID_CHARGES
Pose:  21 Cluster:  21 Fr_nu: 938783 TotEn:   -40.38
@<TRIPOS>ATOM
      1 C1        -59.5026  -19.2905  -39.5611 C.3    1 LIG       0.20900
      2 C2        -61.0218  -21.0419  -38.6690 C.3    1 LIG       0.20900
      3 C3        -58.3402  -20.1385  -39.0768 C.3    1 LIG      -0.03300
      4 C4        -59.7848  -21.8044  -38.2292 C.3    1 LIG      -0.03300
      5 N1        -60.6565  -20.1965  -39.8460 N.4    1 LIG      -0.45600
      6 O1        -58.7186  -20.9011  -37.9286 O.3    1 LIG      -0.27400
      7 H1        -59.8403  -18.5845  -38.7953 H      1 LIG       0.09000
      8 H2        -59.2686  -18.7564  -40.4858 H      1 LIG       0.09000
      9 H3        -61.8304  -21.7079  -38.9813 H      1 LIG       0.09000
     10 H4        -61.3781  -20.3589  -37.8915 H      1 LIG       0.09000
     11 H5        -57.9737  -20.8112  -39.8613 H      1 LIG       0.09000
     12 H6        -57.5076  -19.4914  -38.7835 H      1 LIG       0.09000
     13 H7        -60.0037  -22.3718  -37.3192 H      1 LIG       0.09000
     14 H8        -59.4568  -22.5192  -38.9935 H      1 LIG       0.09000
     15 H9        -61.4707  -19.6370  -40.1346 H      1 LIG       0.32900
     16 H10       -60.4320  -20.8005  -40.6491 H      1 LIG       0.32900
@<TRIPOS>BOND
      1       1       3 1
      2       1       5 1
      3       2       4 1
      4       2       5 1
      5       3       6 1
      6       4       6 1
      7       1       7 1
      8       1       8 1
      9       2       9 1
     10       2      10 1
     11       3      11 1
     12       3      12 1
     13       4      13 1
     14       4      14 1
     15       5      15 1
     16       5      16 1
@<TRIPOS>ALT_TYPE
CGenFF_4.0_ALT_TYPE_SET
CGenFF_4.0 1 CG324 2 CG324 3 CG321 4 CG321 5 NG3P2 6 OG3C61 7 HGA2 8 HGA2 9 HGA2 10 HGA2 11 HGA2 12 HGA2 13 HGA2 14 HGA2 15 HGP2 16 HGP2
@<TRIPOS>MOLECULE
morpholine
 16 16 0 0 0
****
USER_CHARGES
INVALID_CHARGES
Pose:  22 Cluster:  22 Fr_nu: 964141 TotEn:   -40.16
@<TRIPOS>ATOM
      1 C1        -61.1528  -20.8974  -39.0825 C.3    1 LIG       0.20900
      2 C2        -60.2895  -23.0142  -40.0545 C.3    1 LIG       0.20900
      3 C3        -59.9790  -20.1901  -39.7358 C.3    1 LIG      -0.03300
      4 C4        -59.1585  -22.2030  -40.6608 C.3    1 LIG      -0.03300
      5 N1        -61.4720  -22.1158  -39.8867 N.4    1 LIG      -0.45600
      6 O1        -58.8579  -21.0705  -39.8422 O.3    1 LIG      -0.27400
      7 H1        -60.9106  -21.2434  -38.0723 H      1 LIG       0.09000
      8 H2        -62.0510  -20.2745  -39.0598 H      1 LIG       0.09000
      9 H3        -60.5959  -23.8437  -40.6971 H      1 LIG       0.09000
     10 H4        -60.0355  -23.3868  -39.0572 H      1 LIG       0.09000
     11 H5        -60.2391  -19.8034  -40.7283 H      1 LIG       0.09000
     12 H6        -59.6723  -19.3380  -39.1211 H      1 LIG       0.09000
     13 H7        -58.2540  -22.8163  -40.7213 H      1 LIG       0.09000
     14 H8        -59.3996  -21.8686  -41.6770 H      1 LIG       0.09000
     15 H9        -62.2382  -22.6348  -39.4365 H      1 LIG       0.32900
     16 H10       -61.8278  -21.8363  -40.8117 H      1 LIG       0.32900
@<TRIPOS>BOND
      1       1       3 1
      2       1       5 1
      3       2       4 1
      4       2       5 1
      5       3       6 1
      6       4       6 1
      7       1       7 1
      8       1       8 1
      9       2       9 1
     10       2      10 1
     11       3      11 1
     12       3      12 1
     13       4      13 1
     14       4      14 1
     15       5      15 1
     16       5      16 1
@<TRIPOS>ALT_TYPE
CGenFF_4.0_ALT_TYPE_SET
CGenFF_4.0 1 CG324 2 CG324 3 CG321 4 CG321 5 NG3P2 6 OG3C61 7 HGA2 8 HGA2 9 HGA2 10 HGA2 11 HGA2 12 HGA2 13 HGA2 14 HGA2 15 HGP2 16 HGP2
@<TRIPOS>MOLECULE
morpholine
 16 16 0 0 0
****
USER_CHARGES
INVALID_CHARGES
Pose:  23 Cluster:  23 Fr_nu: 780842 TotEn:   -39.46
@<TRIPOS>ATOM
      1 C1        -62.6124  -21.6920  -36.9988 C.3    1 LIG       0.20900
      2 C2        -61.7661  -21.9458  -39.3205 C.3    1 LIG       0.20900
      3 C3        -61.4955  -22.6197  -36.5554 C.3    1 LIG      -0.03300
      4 C4        -60.6902  -22.8604  -38.7632 C.3    1 LIG      -0.03300
      5 N1        -62.1734  -20.9923  -38.2442 N.4    1 LIG      -0.45600
      6 O1        -61.1629  -23.5396  -37.5977 O.3    1 LIG      -0.27400
      7 H1        -63.5240  -22.2424  -37.2535 H      1 LIG       0.09000
      8 H2        -62.8343  -20.9248  -36.2522 H      1 LIG       0.09000
      9 H3        -61.4091  -21.3529  -40.1667 H      1 LIG       0.09000
     10 H4        -62.6661  -22.5001  -39.6046 H      1 LIG       0.09000
     11 H5        -60.5996  -22.0628  -36.2560 H      1 LIG       0.09000
     12 H6        -61.8227  -23.2052  -35.6905 H      1 LIG       0.09000
     13 H7        -60.4296  -23.6210  -39.5059 H      1 LIG       0.09000
     14 H8        -59.7746  -22.3077  -38.5208 H      1 LIG       0.09000
     15 H9        -62.9339  -20.3896  -38.5871 H      1 LIG       0.32900
     16 H10       -61.3900  -20.3600  -38.0279 H      1 LIG       0.32900
@<TRIPOS>BOND
      1       1       3 1
      2       1       5 1
      3       2       4 1
      4       2       5 1
      5       3       6 1
      6       4       6 1
      7       1       7 1
      8       1       8 1
      9       2       9 1
     10       2      10 1
     11       3      11 1
     12       3      12 1
     13       4      13 1
     14       4      14 1
     15       5      15 1
     16       5      16 1
@<TRIPOS>ALT_TYPE
CGenFF_4.0_ALT_TYPE_SET
CGenFF_4.0 1 CG324 2 CG324 3 CG321 4 CG321 5 NG3P2 6 OG3C61 7 HGA2 8 HGA2 9 HGA2 10 HGA2 11 HGA2 12 HGA2 13 HGA2 14 HGA2 15 HGP2 16 HGP2
@<TRIPOS>MOLECULE
morpholine
 16 16 0 0 0
****
USER_CHARGES
INVALID_CHARGES
Pose:  24 Cluster:  24 Fr_nu: 874185 TotEn:   -38.95
@<TRIPOS>ATOM
      1 C1        -61.7610  -20.8663  -38.7989 C.3    1 LIG       0.20900
      2 C2        -62.5185  -22.5735  -37.1610 C.3    1 LIG       0.20900
      3 C3        -60.3354  -21.2686  -38.4665 C.3    1 LIG      -0.03300
      4 C4        -61.0557  -22.8927  -36.9096 C.3    1 LIG      -0.03300
      5 N1        -62.6492  -22.0425  -38.5518 N.4    1 LIG      -0.45600
      6 O1        -60.2459  -21.7334  -37.1178 O.3    1 LIG      -0.27400
      7 H1        -62.1201  -20.0608  -38.1500 H      1 LIG       0.09000
      8 H2        -61.8771  -20.5820  -39.8481 H      1 LIG       0.09000
      9 H3        -63.1551  -23.4590  -37.0864 H      1 LIG       0.09000
     10 H4        -62.8863  -21.7900  -36.4909 H      1 LIG       0.09000
     11 H5        -59.9622  -22.0422  -39.1482 H      1 LIG       0.09000
     12 H6        -59.6748  -20.4010  -38.5611 H      1 LIG       0.09000
     13 H7        -60.9190  -23.2089  -35.8707 H      1 LIG       0.09000
     14 H8        -60.7029  -23.7080  -37.5525 H      1 LIG       0.09000
     15 H9        -63.6280  -21.7784  -38.7295 H      1 LIG       0.32900
     16 H10       -62.4324  -22.7878  -39.2283 H      1 LIG       0.32900
@<TRIPOS>BOND
      1       1       3 1
      2       1       5 1
      3       2       4 1
      4       2       5 1
      5       3       6 1
      6       4       6 1
      7       1       7 1
      8       1       8 1
      9       2       9 1
     10       2      10 1
     11       3      11 1
     12       3      12 1
     13       4      13 1
     14       4      14 1
     15       5      15 1
     16       5      16 1
@<TRIPOS>ALT_TYPE
CGenFF_4.0_ALT_TYPE_SET
CGenFF_4.0 1 CG324 2 CG324 3 CG321 4 CG321 5 NG3P2 6 OG3C61 7 HGA2 8 HGA2 9 HGA2 10 HGA2 11 HGA2 12 HGA2 13 HGA2 14 HGA2 15 HGP2 16 HGP2
@<TRIPOS>MOLECULE
morpholine
 16 16 0 0 0
****
USER_CHARGES
INVALID_CHARGES
Pose:  25 Cluster:  25 Fr_nu: 928056 TotEn:   -38.81
@<TRIPOS>ATOM
      1 C1        -62.0982  -21.1375  -37.6300 C.3    1 LIG       0.20900
      2 C2        -60.5831  -21.0825  -39.5979 C.3    1 LIG       0.20900
      3 C3        -61.0981  -22.0645  -36.9628 C.3    1 LIG      -0.03300
      4 C4        -59.6569  -22.0115  -38.8338 C.3    1 LIG      -0.03300
      5 N1        -61.3618  -20.2793  -38.6070 N.4    1 LIG      -0.45600
      6 O1        -60.4030  -22.8415  -37.9407 O.3    1 LIG      -0.27400
      7 H1        -62.8492  -21.6910  -38.2031 H      1 LIG       0.09000
      8 H2        -62.5886  -20.4729  -36.9137 H      1 LIG       0.09000
      9 H3        -60.0357  -20.3804  -40.2321 H      1 LIG       0.09000
     10 H4        -61.3141  -21.6360  -40.1957 H      1 LIG       0.09000
     11 H5        -60.3758  -21.5105  -36.3514 H      1 LIG       0.09000
     12 H6        -61.6234  -22.7603  -36.3009 H      1 LIG       0.09000
     13 H7        -59.1313  -22.6685  -39.5340 H      1 LIG       0.09000
     14 H8        -58.8986  -21.4542  -38.2709 H      1 LIG       0.09000
     15 H9        -62.0285  -19.6720  -39.1030 H      1 LIG       0.32900
     16 H10       -60.7275  -19.6452  -38.1010 H      1 LIG       0.32900
@<TRIPOS>BOND
      1       1       3 1
      2       1       5 1
      3       2       4 1
      4       2       5 1
      5       3       6 1
      6       4       6 1
      7       1       7 1
      8       1       8 1
      9       2       9 1
     10       2      10 1
     11       3      11 1
     12       3      12 1
     13       4      13 1
     14       4      14 1
     15       5      15 1
     16       5      16 1
@<TRIPOS>ALT_TYPE
CGenFF_4.0_ALT_TYPE_SET
CGenFF_4.0 1 CG324 2 CG324 3 CG321 4 CG321 5 NG3P2 6 OG3C61 7 HGA2 8 HGA2 9 HGA2 10 HGA2 11 HGA2 12 HGA2 13 HGA2 14 HGA2 15 HGP2 16 HGP2
@<TRIPOS>MOLECULE
morpholine
 16 16 0 0 0
****
USER_CHARGES
INVALID_CHARGES
Pose:  26 Cluster:  26 Fr_nu: 1340283 TotEn:   -38.72
@<TRIPOS>ATOM
      1 C1        -57.0110    5.2498  -20.1865 C.3    1 LIG       0.20900
      2 C2        -54.6269    5.7364  -19.6861 C.3    1 LIG       0.20900
      3 C3        -57.2511    6.7488  -20.1977 C.3    1 LIG      -0.03300
      4 C4        -54.9838    7.2115  -19.7227 C.3    1 LIG      -0.03300
      5 N1        -55.5867    5.0009  -20.5643 N.4    1 LIG      -0.45600
      6 O1        -56.3399    7.4103  -19.3171 O.3    1 LIG      -0.27400
      7 H1        -57.1499    4.8211  -19.1886 H      1 LIG       0.09000
      8 H2        -57.6393    4.7244  -20.9106 H      1 LIG       0.09000
      9 H3        -53.6202    5.5436  -20.0660 H      1 LIG       0.09000
     10 H4        -54.7355    5.3149  -18.6818 H      1 LIG       0.09000
     11 H5        -57.1577    7.1677  -21.2067 H      1 LIG       0.09000
     12 H6        -58.2650    6.9634  -19.8454 H      1 LIG       0.09000
     13 H7        -54.3461    7.7641  -19.0255 H      1 LIG       0.09000
     14 H8        -54.8318    7.6403  -20.7205 H      1 LIG       0.09000
     15 H9        -55.3901    3.9916  -20.5207 H      1 LIG       0.32900
     16 H10       -55.4364    5.2740  -21.5457 H      1 LIG       0.32900
@<TRIPOS>BOND
      1       1       3 1
      2       1       5 1
      3       2       4 1
      4       2       5 1
      5       3       6 1
      6       4       6 1
      7       1       7 1
      8       1       8 1
      9       2       9 1
     10       2      10 1
     11       3      11 1
     12       3      12 1
     13       4      13 1
     14       4      14 1
     15       5      15 1
     16       5      16 1
@<TRIPOS>ALT_TYPE
CGenFF_4.0_ALT_TYPE_SET
CGenFF_4.0 1 CG324 2 CG324 3 CG321 4 CG321 5 NG3P2 6 OG3C61 7 HGA2 8 HGA2 9 HGA2 10 HGA2 11 HGA2 12 HGA2 13 HGA2 14 HGA2 15 HGP2 16 HGP2
@<TRIPOS>MOLECULE
morpholine
 16 16 0 0 0
****
USER_CHARGES
INVALID_CHARGES
Pose:  27 Cluster:  27 Fr_nu: 1340495 TotEn:   -38.67
@<TRIPOS>ATOM
      1 C1        -54.1217    6.0685  -19.6697 C.3    1 LIG       0.20900
      2 C2        -56.4005    5.1089  -19.9089 C.3    1 LIG       0.20900
      3 C3        -53.9973    5.2919  -18.3712 C.3    1 LIG      -0.03300
      4 C4        -56.1640    4.3787  -18.5990 C.3    1 LIG      -0.03300
      5 N1        -55.0759    5.3413  -20.5607 N.4    1 LIG      -0.45600
      6 O1        -55.2790    5.1251  -17.7607 O.3    1 LIG      -0.27400
      7 H1        -54.5413    7.0672  -19.5101 H      1 LIG       0.09000
      8 H2        -53.1688    6.1431  -20.2005 H      1 LIG       0.09000
      9 H3        -57.0110    4.5267  -20.6040 H      1 LIG       0.09000
     10 H4        -56.8491    6.0948  -19.7513 H      1 LIG       0.09000
     11 H5        -53.5333    4.3108  -18.5275 H      1 LIG       0.09000
     12 H6        -53.3666    5.8455  -17.6684 H      1 LIG       0.09000
     13 H7        -57.1110    4.2657  -18.0619 H      1 LIG       0.09000
     14 H8        -55.7554    3.3745  -18.7633 H      1 LIG       0.09000
     15 H9        -55.2088    5.8742  -21.4312 H      1 LIG       0.32900
     16 H10       -54.6667    4.4397  -20.8433 H      1 LIG       0.32900
@<TRIPOS>BOND
      1       1       3 1
      2       1       5 1
      3       2       4 1
      4       2       5 1
      5       3       6 1
      6       4       6 1
      7       1       7 1
      8       1       8 1
      9       2       9 1
     10       2      10 1
     11       3      11 1
     12       3      12 1
     13       4      13 1
     14       4      14 1
     15       5      15 1
     16       5      16 1
@<TRIPOS>ALT_TYPE
CGenFF_4.0_ALT_TYPE_SET
CGenFF_4.0 1 CG324 2 CG324 3 CG321 4 CG321 5 NG3P2 6 OG3C61 7 HGA2 8 HGA2 9 HGA2 10 HGA2 11 HGA2 12 HGA2 13 HGA2 14 HGA2 15 HGP2 16 HGP2
@<TRIPOS>MOLECULE
morpholine
 16 16 0 0 0
****
USER_CHARGES
INVALID_CHARGES
Pose:  28 Cluster:  28 Fr_nu: 534612 TotEn:   -38.39
@<TRIPOS>ATOM
      1 C1        -66.1124  -21.3784  -51.8728 C.3    1 LIG       0.20900
      2 C2        -68.0610  -22.1599  -53.2006 C.3    1 LIG       0.20900
      3 C3        -66.1973  -20.0675  -52.6336 C.3    1 LIG      -0.03300
      4 C4        -68.0508  -20.8103  -53.8958 C.3    1 LIG      -0.03300
      5 N1        -67.4765  -21.9877  -51.8360 N.4    1 LIG      -0.45600
      6 O1        -66.7240  -20.2809  -53.9452 O.3    1 LIG      -0.27400
      7 H1        -65.4601  -22.1006  -52.3745 H      1 LIG       0.09000
      8 H2        -65.7883  -21.2365  -50.8383 H      1 LIG       0.09000
      9 H3        -69.0726  -22.5553  -53.0771 H      1 LIG       0.09000
     10 H4        -67.4336  -22.8912  -53.7199 H      1 LIG       0.09000
     11 H5        -66.8130  -19.3301  -52.1050 H      1 LIG       0.09000
     12 H6        -65.1960  -19.6396  -52.7457 H      1 LIG       0.09000
     13 H7        -68.4004  -20.9223  -54.9270 H      1 LIG       0.09000
     14 H8        -68.7146  -20.0933  -53.3978 H      1 LIG       0.09000
     15 H9        -67.4336  -22.9001  -51.3616 H      1 LIG       0.32900
     16 H10       -68.1013  -21.4028  -51.2635 H      1 LIG       0.32900
@<TRIPOS>BOND
      1       1       3 1
      2       1       5 1
      3       2       4 1
      4       2       5 1
      5       3       6 1
      6       4       6 1
      7       1       7 1
      8       1       8 1
      9       2       9 1
     10       2      10 1
     11       3      11 1
     12       3      12 1
     13       4      13 1
     14       4      14 1
     15       5      15 1
     16       5      16 1
@<TRIPOS>ALT_TYPE
CGenFF_4.0_ALT_TYPE_SET
CGenFF_4.0 1 CG324 2 CG324 3 CG321 4 CG321 5 NG3P2 6 OG3C61 7 HGA2 8 HGA2 9 HGA2 10 HGA2 11 HGA2 12 HGA2 13 HGA2 14 HGA2 15 HGP2 16 HGP2
@<TRIPOS>MOLECULE
morpholine
 16 16 0 0 0
****
USER_CHARGES
INVALID_CHARGES
Pose:  29 Cluster:  29 Fr_nu: 763938 TotEn:   -37.77
@<TRIPOS>ATOM
      1 C1        -60.3367  -20.4117  -40.2394 C.3    1 LIG       0.20900
      2 C2        -61.9755  -21.8841  -39.0918 C.3    1 LIG       0.20900
      3 C3        -60.0866  -19.7470  -38.8976 C.3    1 LIG      -0.03300
      4 C4        -61.6445  -21.1478  -37.8061 C.3    1 LIG      -0.03300
      5 N1        -60.7834  -21.8159  -39.9904 N.4    1 LIG      -0.45600
      6 O1        -61.2609  -19.7993  -38.0843 O.3    1 LIG      -0.27400
      7 H1        -61.1422  -19.9205  -40.7949 H      1 LIG       0.09000
      8 H2        -59.4331  -20.4586  -40.8530 H      1 LIG       0.09000
      9 H3        -62.1969  -22.9407  -38.9196 H      1 LIG       0.09000
     10 H4        -62.8020  -21.4113  -39.6318 H      1 LIG       0.09000
     11 H5        -59.2484  -20.2111  -38.3643 H      1 LIG       0.09000
     12 H6        -59.8363  -18.6922  -39.0485 H      1 LIG       0.09000
     13 H7        -62.5280  -21.1136  -37.1610 H      1 LIG       0.09000
     14 H8        -60.8458  -21.6493  -37.2465 H      1 LIG       0.09000
     15 H9        -61.0007  -22.2724  -40.8869 H      1 LIG       0.32900
     16 H10       -60.0096  -22.3574  -39.5800 H      1 LIG       0.32900
@<TRIPOS>BOND
      1       1       3 1
      2       1       5 1
      3       2       4 1
      4       2       5 1
      5       3       6 1
      6       4       6 1
      7       1       7 1
      8       1       8 1
      9       2       9 1
     10       2      10 1
     11       3      11 1
     12       3      12 1
     13       4      13 1
     14       4      14 1
     15       5      15 1
     16       5      16 1
@<TRIPOS>ALT_TYPE
CGenFF_4.0_ALT_TYPE_SET
CGenFF_4.0 1 CG324 2 CG324 3 CG321 4 CG321 5 NG3P2 6 OG3C61 7 HGA2 8 HGA2 9 HGA2 10 HGA2 11 HGA2 12 HGA2 13 HGA2 14 HGA2 15 HGP2 16 HGP2
@<TRIPOS>MOLECULE
morpholine
 16 16 0 0 0
****
USER_CHARGES
INVALID_CHARGES
Pose:  30 Cluster:  30 Fr_nu: 904283 TotEn:   -37.47
@<TRIPOS>ATOM
      1 C1        -60.1888  -22.4133  -39.8736 C.3    1 LIG       0.20900
      2 C2        -61.5212  -20.8280  -38.5015 C.3    1 LIG       0.20900
      3 C3        -61.0593  -23.5276  -39.3212 C.3    1 LIG      -0.03300
      4 C4        -62.3268  -22.0200  -38.0170 C.3    1 LIG      -0.03300
      5 N1        -60.9830  -21.1474  -39.8586 N.4    1 LIG      -0.45600
      6 O1        -61.5212  -23.2007  -38.0086 O.3    1 LIG      -0.27400
      7 H1        -59.3063  -22.2368  -39.2501 H      1 LIG       0.09000
      8 H2        -59.8858  -22.5985  -40.9076 H      1 LIG       0.09000
      9 H3        -62.1307  -19.9253  -38.5940 H      1 LIG       0.09000
     10 H4        -60.6563  -20.6320  -37.8600 H      1 LIG       0.09000
     11 H5        -61.9169  -23.7341  -39.9726 H      1 LIG       0.09000
     12 H6        -60.4749  -24.4500  -39.2451 H      1 LIG       0.09000
     13 H7        -62.6670  -21.8449  -36.9915 H      1 LIG       0.09000
     14 H8        -63.2164  -22.1862  -38.6364 H      1 LIG       0.09000
     15 H9        -60.3966  -20.3689  -40.1891 H      1 LIG       0.32900
     16 H10       -61.7599  -21.2186  -40.5307 H      1 LIG       0.32900
@<TRIPOS>BOND
      1       1       3 1
      2       1       5 1
      3       2       4 1
      4       2       5 1
      5       3       6 1
      6       4       6 1
      7       1       7 1
      8       1       8 1
      9       2       9 1
     10       2      10 1
     11       3      11 1
     12       3      12 1
     13       4      13 1
     14       4      14 1
     15       5      15 1
     16       5      16 1
@<TRIPOS>ALT_TYPE
CGenFF_4.0_ALT_TYPE_SET
CGenFF_4.0 1 CG324 2 CG324 3 CG321 4 CG321 5 NG3P2 6 OG3C61 7 HGA2 8 HGA2 9 HGA2 10 HGA2 11 HGA2 12 HGA2 13 HGA2 14 HGA2 15 HGP2 16 HGP2
@<TRIPOS>MOLECULE
morpholine
 16 16 0 0 0
****
USER_CHARGES
INVALID_CHARGES
Pose:  31 Cluster:  31 Fr_nu: 1340204 TotEn:   -37.31
@<TRIPOS>ATOM
      1 C1        -56.4604    4.2422  -18.3894 C.3    1 LIG       0.20900
      2 C2        -55.4349    5.6085  -20.1929 C.3    1 LIG       0.20900
      3 C3        -57.7906    4.4118  -19.1011 C.3    1 LIG      -0.03300
      4 C4        -56.8153    5.7104  -20.8166 C.3    1 LIG      -0.03300
      5 N1        -55.3695    4.3396  -19.4061 N.4    1 LIG      -0.45600
      6 O1        -57.8272    5.6532  -19.8087 O.3    1 LIG      -0.27400
      7 H1        -56.2819    5.0401  -17.6611 H      1 LIG       0.09000
      8 H2        -56.3714    3.2662  -17.9049 H      1 LIG       0.09000
      9 H3        -54.6420    5.5702  -20.9444 H      1 LIG       0.09000
     10 H4        -55.2443    6.4240  -19.4882 H      1 LIG       0.09000
     11 H5        -57.9880    3.5863  -19.7952 H      1 LIG       0.09000
     12 H6        -58.6030    4.4259  -18.3677 H      1 LIG       0.09000
     13 H7        -56.9180    6.6695  -21.3339 H      1 LIG       0.09000
     14 H8        -56.9858    4.9170  -21.5543 H      1 LIG       0.09000
     15 H9        -54.4553    4.2707  -18.9383 H      1 LIG       0.32900
     16 H10       -55.4192    3.5336  -20.0451 H      1 LIG       0.32900
@<TRIPOS>BOND
      1       1       3 1
      2       1       5 1
      3       2       4 1
      4       2       5 1
      5       3       6 1
      6       4       6 1
      7       1       7 1
      8       1       8 1
      9       2       9 1
     10       2      10 1
     11       3      11 1
     12       3      12 1
     13       4      13 1
     14       4      14 1
     15       5      15 1
     16       5      16 1
@<TRIPOS>ALT_TYPE
CGenFF_4.0_ALT_TYPE_SET
CGenFF_4.0 1 CG324 2 CG324 3 CG321 4 CG321 5 NG3P2 6 OG3C61 7 HGA2 8 HGA2 9 HGA2 10 HGA2 11 HGA2 12 HGA2 13 HGA2 14 HGA2 15 HGP2 16 HGP2
@<TRIPOS>MOLECULE
morpholine
 16 16 0 0 0
****
USER_CHARGES
INVALID_CHARGES
Pose:  32 Cluster:  32 Fr_nu: 1327781 TotEn:   -37.23
@<TRIPOS>ATOM
      1 C1        -61.7186  -23.2423  -39.3206 C.3    1 LIG       0.20900
      2 C2        -61.4544  -21.0922  -38.1048 C.3    1 LIG       0.20900
      3 C3        -62.4676  -23.7656  -38.1081 C.3    1 LIG      -0.03300
      4 C4        -62.2171  -21.7206  -36.9523 C.3    1 LIG      -0.03300
      5 N1        -61.8872  -21.7583  -39.3707 N.4    1 LIG      -0.45600
      6 O1        -61.9979  -23.1326  -36.9157 O.3    1 LIG      -0.27400
      7 H1        -60.6428  -23.4332  -39.2501 H      1 LIG       0.09000
      8 H2        -62.1106  -23.6490  -40.2567 H      1 LIG       0.09000
      9 H3        -61.6637  -20.0243  -38.2074 H      1 LIG       0.09000
     10 H4        -60.3757  -21.2560  -38.0178 H      1 LIG       0.09000
     11 H5        -63.5496  -23.6154  -38.2031 H      1 LIG       0.09000
     12 H6        -62.2932  -24.8409  -38.0016 H      1 LIG       0.09000
     13 H7        -61.8617  -21.3065  -36.0035 H      1 LIG       0.09000
     14 H8        -63.2926  -21.5171  -37.0196 H      1 LIG       0.09000
     15 H9        -61.3505  -21.3771  -40.1618 H      1 LIG       0.32900
     16 H10       -62.8723  -21.5283  -39.5631 H      1 LIG       0.32900
@<TRIPOS>BOND
      1       1       3 1
      2       1       5 1
      3       2       4 1
      4       2       5 1
      5       3       6 1
      6       4       6 1
      7       1       7 1
      8       1       8 1
      9       2       9 1
     10       2      10 1
     11       3      11 1
     12       3      12 1
     13       4      13 1
     14       4      14 1
     15       5      15 1
     16       5      16 1
@<TRIPOS>ALT_TYPE
CGenFF_4.0_ALT_TYPE_SET
CGenFF_4.0 1 CG324 2 CG324 3 CG321 4 CG321 5 NG3P2 6 OG3C61 7 HGA2 8 HGA2 9 HGA2 10 HGA2 11 HGA2 12 HGA2 13 HGA2 14 HGA2 15 HGP2 16 HGP2
@<TRIPOS>MOLECULE
morpholine
 16 16 0 0 0
****
USER_CHARGES
INVALID_CHARGES
Pose:  33 Cluster:  33 Fr_nu: 939051 TotEn:   -36.66
@<TRIPOS>ATOM
      1 C1        -58.9954  -22.3029  -39.2392 C.3    1 LIG       0.20900
      2 C2        -60.4567  -20.4477  -40.0097 C.3    1 LIG       0.20900
      3 C3        -58.0883  -21.2519  -38.6250 C.3    1 LIG      -0.03300
      4 C4        -59.4783  -19.4877  -39.3571 C.3    1 LIG      -0.03300
      5 N1        -60.3843  -21.7533  -39.2861 N.4    1 LIG      -0.45600
      6 O1        -58.1570  -20.0327  -39.3681 O.3    1 LIG      -0.27400
      7 H1        -58.7143  -22.5323  -40.2722 H      1 LIG       0.09000
      8 H2        -59.0257  -23.2212  -38.6465 H      1 LIG       0.09000
      9 H3        -61.4892  -20.0942  -39.9470 H      1 LIG       0.09000
     10 H4        -60.1935  -20.6526  -41.0522 H      1 LIG       0.09000
     11 H5        -58.3425  -21.0587  -37.5761 H      1 LIG       0.09000
     12 H6        -57.0501  -21.5975  -38.6532 H      1 LIG       0.09000
     13 H7        -59.4526  -18.5476  -39.9172 H      1 LIG       0.09000
     14 H8        -59.7698  -19.2507  -38.3268 H      1 LIG       0.09000
     15 H9        -61.0091  -22.4340  -39.7395 H      1 LIG       0.32900
     16 H10       -60.7432  -21.6379  -38.3279 H      1 LIG       0.32900
@<TRIPOS>BOND
      1       1       3 1
      2       1       5 1
      3       2       4 1
      4       2       5 1
      5       3       6 1
      6       4       6 1
      7       1       7 1
      8       1       8 1
      9       2       9 1
     10       2      10 1
     11       3      11 1
     12       3      12 1
     13       4      13 1
     14       4      14 1
     15       5      15 1
     16       5      16 1
@<TRIPOS>ALT_TYPE
CGenFF_4.0_ALT_TYPE_SET
CGenFF_4.0 1 CG324 2 CG324 3 CG321 4 CG321 5 NG3P2 6 OG3C61 7 HGA2 8 HGA2 9 HGA2 10 HGA2 11 HGA2 12 HGA2 13 HGA2 14 HGA2 15 HGP2 16 HGP2
@<TRIPOS>MOLECULE
morpholine
 16 16 0 0 0
****
USER_CHARGES
INVALID_CHARGES
Pose:  34 Cluster:  34 Fr_nu: 946206 TotEn:   -36.52
@<TRIPOS>ATOM
      1 C1        -59.6899  -20.0565  -39.5178 C.3    1 LIG       0.20900
      2 C2        -60.5625  -22.3749  -39.3317 C.3    1 LIG       0.20900
      3 C3        -58.3095  -20.6571  -39.7138 C.3    1 LIG      -0.03300
      4 C4        -59.1394  -22.8618  -39.5376 C.3    1 LIG      -0.03300
      5 N1        -60.7030  -21.0446  -39.9980 N.4    1 LIG      -0.45600
      6 O1        -58.2039  -21.9078  -39.0299 O.3    1 LIG      -0.27400
      7 H1        -59.9090  -19.8718  -38.4610 H      1 LIG       0.09000
      8 H2        -59.8278  -19.1383  -40.0949 H      1 LIG       0.09000
      9 H3        -61.2996  -23.0463  -39.7799 H      1 LIG       0.09000
     10 H4        -60.7917  -22.2203  -38.2726 H      1 LIG       0.09000
     11 H5        -58.0744  -20.7970  -40.7757 H      1 LIG       0.09000
     12 H6        -57.5520  -19.9870  -39.2951 H      1 LIG       0.09000
     13 H7        -58.9856  -23.7980  -38.9918 H      1 LIG       0.09000
     14 H8        -58.9275  -23.0574  -40.5957 H      1 LIG       0.09000
     15 H9        -61.6495  -20.6751  -39.8340 H      1 LIG       0.32900
     16 H10       -60.6189  -21.1583  -41.0180 H      1 LIG       0.32900
@<TRIPOS>BOND
      1       1       3 1
      2       1       5 1
      3       2       4 1
      4       2       5 1
      5       3       6 1
      6       4       6 1
      7       1       7 1
      8       1       8 1
      9       2       9 1
     10       2      10 1
     11       3      11 1
     12       3      12 1
     13       4      13 1
     14       4      14 1
     15       5      15 1
     16       5      16 1
@<TRIPOS>ALT_TYPE
CGenFF_4.0_ALT_TYPE_SET
CGenFF_4.0 1 CG324 2 CG324 3 CG321 4 CG321 5 NG3P2 6 OG3C61 7 HGA2 8 HGA2 9 HGA2 10 HGA2 11 HGA2 12 HGA2 13 HGA2 14 HGA2 15 HGP2 16 HGP2
@<TRIPOS>MOLECULE
morpholine
 16 16 0 0 0
****
USER_CHARGES
INVALID_CHARGES
Pose:  35 Cluster:  35 Fr_nu: 1141572 TotEn:   -36.00
@<TRIPOS>ATOM
      1 C1        -61.3188  -20.9244  -39.7360 C.3    1 LIG       0.20900
      2 C2        -62.4739  -22.7640  -38.5307 C.3    1 LIG       0.20900
      3 C3        -61.1715  -20.2225  -38.3980 C.3    1 LIG      -0.03300
      4 C4        -62.2692  -21.9722  -37.2517 C.3    1 LIG      -0.03300
      5 N1        -61.3864  -22.3966  -39.4877 N.4    1 LIG      -0.45600
      6 O1        -62.2503  -20.5697  -37.5269 O.3    1 LIG      -0.27400
      7 H1        -62.2501  -20.6490  -40.2417 H      1 LIG       0.09000
      8 H2        -60.4663  -20.7416  -40.3956 H      1 LIG       0.09000
      9 H3        -62.4147  -23.8428  -38.3648 H      1 LIG       0.09000
     10 H4        -63.4199  -22.5116  -39.0200 H      1 LIG       0.09000
     11 H5        -60.2166  -20.4635  -37.9159 H      1 LIG       0.09000
     12 H6        -61.2012  -19.1381  -38.5442 H      1 LIG       0.09000
     13 H7        -63.0974  -22.1624  -36.5619 H      1 LIG       0.09000
     14 H8        -61.3418  -22.2594  -36.7418 H      1 LIG       0.09000
     15 H9        -61.5303  -22.8901  -40.3793 H      1 LIG       0.32900
     16 H10       -60.4811  -22.7283  -39.1262 H      1 LIG       0.32900
@<TRIPOS>BOND
      1       1       3 1
      2       1       5 1
      3       2       4 1
      4       2       5 1
      5       3       6 1
      6       4       6 1
      7       1       7 1
      8       1       8 1
      9       2       9 1
     10       2      10 1
     11       3      11 1
     12       3      12 1
     13       4      13 1
     14       4      14 1
     15       5      15 1
     16       5      16 1
@<TRIPOS>ALT_TYPE
CGenFF_4.0_ALT_TYPE_SET
CGenFF_4.0 1 CG324 2 CG324 3 CG321 4 CG321 5 NG3P2 6 OG3C61 7 HGA2 8 HGA2 9 HGA2 10 HGA2 11 HGA2 12 HGA2 13 HGA2 14 HGA2 15 HGP2 16 HGP2
@<TRIPOS>MOLECULE
morpholine
 16 16 0 0 0
****
USER_CHARGES
INVALID_CHARGES
Pose:  36 Cluster:  36 Fr_nu: 850585 TotEn:   -34.81
@<TRIPOS>ATOM
      1 C1        -62.1431  -22.2376  -38.5135 C.3    1 LIG       0.20900
      2 C2        -62.9865  -22.5765  -36.2017 C.3    1 LIG       0.20900
      3 C3        -61.4804  -20.9641  -38.0197 C.3    1 LIG      -0.03300
      4 C4        -62.2818  -21.2868  -35.8210 C.3    1 LIG      -0.03300
      5 N1        -62.2622  -23.1810  -37.3606 N.4    1 LIG      -0.45600
      6 O1        -62.2241  -20.3974  -36.9385 O.3    1 LIG      -0.27400
      7 H1        -63.1603  -22.0552  -38.8754 H      1 LIG       0.09000
      8 H2        -61.5543  -22.7376  -39.2873 H      1 LIG       0.09000
      9 H3        -62.9776  -23.3091  -35.3904 H      1 LIG       0.09000
     10 H4        -64.0141  -22.3974  -36.5336 H      1 LIG       0.09000
     11 H5        -60.4459  -21.1413  -37.7022 H      1 LIG       0.09000
     12 H6        -61.4545  -20.2243  -38.8260 H      1 LIG       0.09000
     13 H7        -62.8382  -20.7817  -35.0253 H      1 LIG       0.09000
     14 H8        -61.2679  -21.4744  -35.4476 H      1 LIG       0.09000
     15 H9        -62.7489  -24.0357  -37.6637 H      1 LIG       0.32900
     16 H10       -61.3240  -23.4831  -37.0626 H      1 LIG       0.32900
@<TRIPOS>BOND
      1       1       3 1
      2       1       5 1
      3       2       4 1
      4       2       5 1
      5       3       6 1
      6       4       6 1
      7       1       7 1
      8       1       8 1
      9       2       9 1
     10       2      10 1
     11       3      11 1
     12       3      12 1
     13       4      13 1
     14       4      14 1
     15       5      15 1
     16       5      16 1
@<TRIPOS>ALT_TYPE
CGenFF_4.0_ALT_TYPE_SET
CGenFF_4.0 1 CG324 2 CG324 3 CG321 4 CG321 5 NG3P2 6 OG3C61 7 HGA2 8 HGA2 9 HGA2 10 HGA2 11 HGA2 12 HGA2 13 HGA2 14 HGA2 15 HGP2 16 HGP2
@<TRIPOS>MOLECULE
morpholine
 16 16 0 0 0
****
USER_CHARGES
INVALID_CHARGES
Pose:  37 Cluster:  37 Fr_nu: 1261027 TotEn:   -33.18
@<TRIPOS>ATOM
      1 C1        -59.5256  -21.8299  -40.3246 C.3    1 LIG       0.20900
      2 C2        -60.2506  -19.7516  -39.1731 C.3    1 LIG       0.20900
      3 C3        -60.7466  -22.5109  -39.7329 C.3    1 LIG      -0.03300
      4 C4        -61.4365  -20.5344  -38.6386 C.3    1 LIG      -0.03300
      5 N1        -59.8238  -20.3722  -40.4639 N.4    1 LIG      -0.45600
      6 O1        -61.0982  -21.9143  -38.4825 O.3    1 LIG      -0.27400
      7 H1        -58.6540  -21.9098  -39.6666 H      1 LIG       0.09000
      8 H2        -59.2801  -22.2113  -41.3193 H      1 LIG       0.09000
      9 H3        -60.5010  -18.7074  -39.3777 H      1 LIG       0.09000
     10 H4        -59.3892  -19.8055  -38.5000 H      1 LIG       0.09000
     11 H5        -61.6045  -22.4704  -40.4145 H      1 LIG       0.09000
     12 H6        -60.5262  -23.5664  -39.5446 H      1 LIG       0.09000
     13 H7        -61.7201  -20.1503  -37.6536 H      1 LIG       0.09000
     14 H8        -62.3111  -20.4420  -39.2937 H      1 LIG       0.09000
     15 H9        -58.9926  -19.8833  -40.8233 H      1 LIG       0.32900
     16 H10       -60.5582  -20.2356  -41.1727 H      1 LIG       0.32900
@<TRIPOS>BOND
      1       1       3 1
      2       1       5 1
      3       2       4 1
      4       2       5 1
      5       3       6 1
      6       4       6 1
      7       1       7 1
      8       1       8 1
      9       2       9 1
     10       2      10 1
     11       3      11 1
     12       3      12 1
     13       4      13 1
     14       4      14 1
     15       5      15 1
     16       5      16 1
@<TRIPOS>ALT_TYPE
CGenFF_4.0_ALT_TYPE_SET
CGenFF_4.0 1 CG324 2 CG324 3 CG321 4 CG321 5 NG3P2 6 OG3C61 7 HGA2 8 HGA2 9 HGA2 10 HGA2 11 HGA2 12 HGA2 13 HGA2 14 HGA2 15 HGP2 16 HGP2
@<TRIPOS>MOLECULE
morpholine
 16 16 0 0 0
****
USER_CHARGES
INVALID_CHARGES
Pose:  38 Cluster:  38 Fr_nu: 1339730 TotEn:   -33.16
@<TRIPOS>ATOM
      1 C1        -55.3874    4.3416  -18.8408 C.3    1 LIG       0.20900
      2 C2        -56.9602    5.8174  -20.0735 C.3    1 LIG       0.20900
      3 C3        -56.5971    3.5733  -18.3399 C.3    1 LIG      -0.03300
      4 C4        -58.0927    4.9762  -19.5127 C.3    1 LIG      -0.03300
      5 N1        -55.7376    4.9618  -20.1547 N.4    1 LIG      -0.45600
      6 O1        -57.7333    4.4348  -18.2396 O.3    1 LIG      -0.27400
      7 H1        -55.1178    5.1629  -18.1688 H      1 LIG       0.09000
      8 H2        -54.5231    3.6924  -19.0043 H      1 LIG       0.09000
      9 H3        -57.1738    6.1815  -21.0818 H      1 LIG       0.09000
     10 H4        -56.7116    6.6570  -19.4167 H      1 LIG       0.09000
     11 H5        -56.8359    2.7229  -18.9897 H      1 LIG       0.09000
     12 H6        -56.3948    3.1762  -17.3402 H      1 LIG       0.09000
     13 H7        -58.9805    5.5998  -19.3678 H      1 LIG       0.09000
     14 H8        -58.3682    4.1622  -20.1940 H      1 LIG       0.09000
     15 H9        -54.9447    5.5244  -20.4923 H      1 LIG       0.32900
     16 H10       -55.8782    4.2238  -20.8589 H      1 LIG       0.32900
@<TRIPOS>BOND
      1       1       3 1
      2       1       5 1
      3       2       4 1
      4       2       5 1
      5       3       6 1
      6       4       6 1
      7       1       7 1
      8       1       8 1
      9       2       9 1
     10       2      10 1
     11       3      11 1
     12       3      12 1
     13       4      13 1
     14       4      14 1
     15       5      15 1
     16       5      16 1
@<TRIPOS>ALT_TYPE
CGenFF_4.0_ALT_TYPE_SET
CGenFF_4.0 1 CG324 2 CG324 3 CG321 4 CG321 5 NG3P2 6 OG3C61 7 HGA2 8 HGA2 9 HGA2 10 HGA2 11 HGA2 12 HGA2 13 HGA2 14 HGA2 15 HGP2 16 HGP2
@<TRIPOS>MOLECULE
morpholine
 16 16 0 0 0
****
USER_CHARGES
INVALID_CHARGES
Pose:  39 Cluster:  39 Fr_nu: 1282426 TotEn:   -33.05
@<TRIPOS>ATOM
      1 C1        -61.0575  -22.1849  -39.5417 C.3    1 LIG       0.20900
      2 C2        -58.9034  -21.2493  -40.3514 C.3    1 LIG       0.20900
      3 C3        -61.4420  -20.7769  -39.1243 C.3    1 LIG      -0.03300
      4 C4        -59.3939  -19.8870  -39.8949 C.3    1 LIG      -0.03300
      5 N1        -60.0947  -22.0893  -40.6807 N.4    1 LIG      -0.45600
      6 O1        -60.2794  -20.0195  -38.7807 O.3    1 LIG      -0.27400
      7 H1        -60.5412  -22.7224  -38.7396 H      1 LIG       0.09000
      8 H2        -61.9181  -22.7640  -39.8871 H      1 LIG       0.09000
      9 H3        -58.2860  -21.1878  -41.2513 H      1 LIG       0.09000
     10 H4        -58.3599  -21.7738  -39.5592 H      1 LIG       0.09000
     11 H5        -62.0002  -20.2577  -39.9124 H      1 LIG       0.09000
     12 H6        -62.0838  -20.8162  -38.2385 H      1 LIG       0.09000
     13 H7        -58.5447  -19.2770  -39.5713 H      1 LIG       0.09000
     14 H8        -59.8995  -19.3466  -40.7043 H      1 LIG       0.09000
     15 H9        -59.7868  -23.0332  -40.9518 H      1 LIG       0.32900
     16 H10       -60.5731  -21.7023  -41.5064 H      1 LIG       0.32900
@<TRIPOS>BOND
      1       1       3 1
      2       1       5 1
      3       2       4 1
      4       2       5 1
      5       3       6 1
      6       4       6 1
      7       1       7 1
      8       1       8 1
      9       2       9 1
     10       2      10 1
     11       3      11 1
     12       3      12 1
     13       4      13 1
     14       4      14 1
     15       5      15 1
     16       5      16 1
@<TRIPOS>ALT_TYPE
CGenFF_4.0_ALT_TYPE_SET
CGenFF_4.0 1 CG324 2 CG324 3 CG321 4 CG321 5 NG3P2 6 OG3C61 7 HGA2 8 HGA2 9 HGA2 10 HGA2 11 HGA2 12 HGA2 13 HGA2 14 HGA2 15 HGP2 16 HGP2
@<TRIPOS>MOLECULE
morpholine
 16 16 0 0 0
****
USER_CHARGES
INVALID_CHARGES
Pose:  40 Cluster:  40 Fr_nu: 1186865 TotEn:   -32.87
@<TRIPOS>ATOM
      1 C1        -62.6813  -21.9687  -34.9778 C.3    1 LIG       0.20900
      2 C2        -62.7296  -23.9060  -33.4235 C.3    1 LIG       0.20900
      3 C3        -63.8352  -22.6156  -35.7226 C.3    1 LIG      -0.03300
      4 C4        -63.8817  -24.4574  -34.2441 C.3    1 LIG      -0.03300
      5 N1        -62.7333  -22.4171  -33.5532 N.4    1 LIG      -0.45600
      6 O1        -63.7733  -24.0389  -35.6065 O.3    1 LIG      -0.27400
      7 H1        -61.7106  -22.2879  -35.3714 H      1 LIG       0.09000
      8 H2        -62.7462  -20.8774  -34.9810 H      1 LIG       0.09000
      9 H3        -62.8262  -24.1433  -32.3609 H      1 LIG       0.09000
     10 H4        -61.7604  -24.2504  -33.7978 H      1 LIG       0.09000
     11 H5        -64.8055  -22.2581  -35.3577 H      1 LIG       0.09000
     12 H6        -63.7731  -22.3683  -36.7870 H      1 LIG       0.09000
     13 H7        -63.8549  -25.5515  -34.2314 H      1 LIG       0.09000
     14 H8        -64.8523  -24.1459  -33.8398 H      1 LIG       0.09000
     15 H9        -61.9331  -22.0242  -33.0388 H      1 LIG       0.32900
     16 H10       -63.5742  -22.0327  -33.1000 H      1 LIG       0.32900
@<TRIPOS>BOND
      1       1       3 1
      2       1       5 1
      3       2       4 1
      4       2       5 1
      5       3       6 1
      6       4       6 1
      7       1       7 1
      8       1       8 1
      9       2       9 1
     10       2      10 1
     11       3      11 1
     12       3      12 1
     13       4      13 1
     14       4      14 1
     15       5      15 1
     16       5      16 1
@<TRIPOS>ALT_TYPE
CGenFF_4.0_ALT_TYPE_SET
CGenFF_4.0 1 CG324 2 CG324 3 CG321 4 CG321 5 NG3P2 6 OG3C61 7 HGA2 8 HGA2 9 HGA2 10 HGA2 11 HGA2 12 HGA2 13 HGA2 14 HGA2 15 HGP2 16 HGP2
@<TRIPOS>MOLECULE
morpholine
 16 16 0 0 0
****
USER_CHARGES
INVALID_CHARGES
Pose:  41 Cluster:  41 Fr_nu: 1336172 TotEn:   -31.78
@<TRIPOS>ATOM
      1 C1        -57.9844    3.5480  -18.6523 C.3    1 LIG       0.20900
      2 C2        -56.2157    4.8707  -19.7894 C.3    1 LIG       0.20900
      3 C3        -58.9979    4.5166  -19.2349 C.3    1 LIG      -0.03300
      4 C4        -57.3160    5.7740  -20.3169 C.3    1 LIG      -0.03300
      5 N1        -56.7958    3.5131  -19.5575 N.4    1 LIG      -0.45600
      6 O1        -58.4158    5.8111  -19.4047 O.3    1 LIG      -0.27400
      7 H1        -57.6223    3.8757  -17.6724 H      1 LIG       0.09000
      8 H2        -58.3761    2.5295  -18.5854 H      1 LIG       0.09000
      9 H3        -55.3936    4.7594  -20.5012 H      1 LIG       0.09000
     10 H4        -55.8317    5.2161  -18.8244 H      1 LIG       0.09000
     11 H5        -59.3938    4.1622  -20.1940 H      1 LIG       0.09000
     12 H6        -59.8443    4.6228  -18.5491 H      1 LIG       0.09000
     13 H7        -56.9382    6.7960  -20.4206 H      1 LIG       0.09000
     14 H8        -57.6676    5.4500  -21.3038 H      1 LIG       0.09000
     15 H9        -56.0767    2.8945  -19.1583 H      1 LIG       0.32900
     16 H10       -57.0599    3.0914  -20.4590 H      1 LIG       0.32900
@<TRIPOS>BOND
      1       1       3 1
      2       1       5 1
      3       2       4 1
      4       2       5 1
      5       3       6 1
      6       4       6 1
      7       1       7 1
      8       1       8 1
      9       2       9 1
     10       2      10 1
     11       3      11 1
     12       3      12 1
     13       4      13 1
     14       4      14 1
     15       5      15 1
     16       5      16 1
@<TRIPOS>ALT_TYPE
CGenFF_4.0_ALT_TYPE_SET
CGenFF_4.0 1 CG324 2 CG324 3 CG321 4 CG321 5 NG3P2 6 OG3C61 7 HGA2 8 HGA2 9 HGA2 10 HGA2 11 HGA2 12 HGA2 13 HGA2 14 HGA2 15 HGP2 16 HGP2
@<TRIPOS>MOLECULE
morpholine
 16 16 0 0 0
****
USER_CHARGES
INVALID_CHARGES
Pose:  42 Cluster:  42 Fr_nu: 1334875 TotEn:   -31.45
@<TRIPOS>ATOM
      1 C1        -55.3650    5.5455  -20.2384 C.3    1 LIG       0.20900
      2 C2        -57.8485    5.5349  -20.1845 C.3    1 LIG       0.20900
      3 C3        -55.3929    4.9682  -18.8346 C.3    1 LIG      -0.03300
      4 C4        -57.7547    4.9573  -18.7837 C.3    1 LIG      -0.03300
      5 N1        -56.6208    5.1369  -20.9380 N.4    1 LIG      -0.45600
      6 O1        -56.5613    5.4033  -18.1355 O.3    1 LIG      -0.27400
      7 H1        -55.3532    6.6403  -20.2299 H      1 LIG       0.09000
      8 H2        -54.5241    5.1665  -20.8253 H      1 LIG       0.09000
      9 H3        -58.7109    5.1500  -20.7350 H      1 LIG       0.09000
     10 H4        -57.8685    6.6292  -20.1743 H      1 LIG       0.09000
     11 H5        -55.3569    3.8723  -18.8453 H      1 LIG       0.09000
     12 H6        -54.5220    5.3201  -18.2728 H      1 LIG       0.09000
     13 H7        -58.6040    5.2998  -18.1842 H      1 LIG       0.09000
     14 H8        -57.7791    3.8609  -18.7953 H      1 LIG       0.09000
     15 H9        -56.6428    5.5545  -21.8784 H      1 LIG       0.32900
     16 H10       -56.6196    4.1175  -21.0835 H      1 LIG       0.32900
@<TRIPOS>BOND
      1       1       3 1
      2       1       5 1
      3       2       4 1
      4       2       5 1
      5       3       6 1
      6       4       6 1
      7       1       7 1
      8       1       8 1
      9       2       9 1
     10       2      10 1
     11       3      11 1
     12       3      12 1
     13       4      13 1
     14       4      14 1
     15       5      15 1
     16       5      16 1
@<TRIPOS>ALT_TYPE
CGenFF_4.0_ALT_TYPE_SET
CGenFF_4.0 1 CG324 2 CG324 3 CG321 4 CG321 5 NG3P2 6 OG3C61 7 HGA2 8 HGA2 9 HGA2 10 HGA2 11 HGA2 12 HGA2 13 HGA2 14 HGA2 15 HGP2 16 HGP2
@<TRIPOS>MOLECULE
morpholine
 16 16 0 0 0
****
USER_CHARGES
INVALID_CHARGES
Pose:  43 Cluster:  43 Fr_nu: 1340487 TotEn:   -31.32
@<TRIPOS>ATOM
      1 C1        -56.4929    4.8769  -19.7072 C.3    1 LIG       0.20900
      2 C2        -55.2127    4.0270  -17.7554 C.3    1 LIG       0.20900
      3 C3        -55.2927    5.7454  -20.0388 C.3    1 LIG      -0.03300
      4 C4        -54.0750    4.9367  -18.1831 C.3    1 LIG      -0.03300
      5 N1        -56.0088    3.6711  -18.9690 N.4    1 LIG      -0.45600
      6 O1        -54.5818    6.0954  -18.8491 O.3    1 LIG      -0.27400
      7 H1        -57.1970    5.3890  -19.0432 H      1 LIG       0.09000
      8 H2        -57.0110    4.5267  -20.6040 H      1 LIG       0.09000
      9 H3        -54.8540    3.0942  -17.3127 H      1 LIG       0.09000
     10 H4        -55.8996    4.5289  -17.0666 H      1 LIG       0.09000
     11 H5        -54.6132    5.2483  -20.7412 H      1 LIG       0.09000
     12 H6        -55.6280    6.6755  -20.5085 H      1 LIG       0.09000
     13 H7        -53.5220    5.2774  -17.3021 H      1 LIG       0.09000
     14 H8        -53.3654    4.4169  -18.8381 H      1 LIG       0.09000
     15 H9        -56.8122    3.0888  -18.6959 H      1 LIG       0.32900
     16 H10       -55.4392    3.0867  -19.5970 H      1 LIG       0.32900
@<TRIPOS>BOND
      1       1       3 1
      2       1       5 1
      3       2       4 1
      4       2       5 1
      5       3       6 1
      6       4       6 1
      7       1       7 1
      8       1       8 1
      9       2       9 1
     10       2      10 1
     11       3      11 1
     12       3      12 1
     13       4      13 1
     14       4      14 1
     15       5      15 1
     16       5      16 1
@<TRIPOS>ALT_TYPE
CGenFF_4.0_ALT_TYPE_SET
CGenFF_4.0 1 CG324 2 CG324 3 CG321 4 CG321 5 NG3P2 6 OG3C61 7 HGA2 8 HGA2 9 HGA2 10 HGA2 11 HGA2 12 HGA2 13 HGA2 14 HGA2 15 HGP2 16 HGP2
@<TRIPOS>MOLECULE
morpholine
 16 16 0 0 0
****
USER_CHARGES
INVALID_CHARGES
Pose:  44 Cluster:  44 Fr_nu: 520456 TotEn:   -29.84
@<TRIPOS>ATOM
      1 C1        -62.5323   -2.5888  -25.1839 C.3    1 LIG       0.20900
      2 C2        -64.3890   -2.0849  -23.6124 C.3    1 LIG       0.20900
      3 C3        -61.6862   -1.5970  -24.4060 C.3    1 LIG      -0.03300
      4 C4        -63.4516   -1.1184  -22.9111 C.3    1 LIG      -0.03300
      5 N1        -63.5644   -3.1498  -24.2601 N.4    1 LIG      -0.45600
      6 O1        -62.5069   -0.5749  -23.8358 O.3    1 LIG      -0.27400
      7 H1        -63.0747   -2.1080  -26.0046 H      1 LIG       0.09000
      8 H2        -61.9426   -3.4268  -25.5650 H      1 LIG       0.09000
      9 H3        -65.0737   -2.5773  -22.9168 H      1 LIG       0.09000
     10 H4        -64.9546   -1.5969  -24.4125 H      1 LIG       0.09000
     11 H5        -61.1079   -2.0890  -23.6149 H      1 LIG       0.09000
     12 H6        -60.9737   -1.1106  -25.0797 H      1 LIG       0.09000
     13 H7        -64.0241   -0.2836  -22.4947 H      1 LIG       0.09000
     14 H8        -62.9193   -1.6002  -22.0821 H      1 LIG       0.09000
     15 H9        -64.1777   -3.7932  -24.7787 H      1 LIG       0.32900
     16 H10       -63.1066   -3.7209  -23.5359 H      1 LIG       0.32900
@<TRIPOS>BOND
      1       1       3 1
      2       1       5 1
      3       2       4 1
      4       2       5 1
      5       3       6 1
      6       4       6 1
      7       1       7 1
      8       1       8 1
      9       2       9 1
     10       2      10 1
     11       3      11 1
     12       3      12 1
     13       4      13 1
     14       4      14 1
     15       5      15 1
     16       5      16 1
@<TRIPOS>ALT_TYPE
CGenFF_4.0_ALT_TYPE_SET
CGenFF_4.0 1 CG324 2 CG324 3 CG321 4 CG321 5 NG3P2 6 OG3C61 7 HGA2 8 HGA2 9 HGA2 10 HGA2 11 HGA2 12 HGA2 13 HGA2 14 HGA2 15 HGP2 16 HGP2
@<TRIPOS>MOLECULE
morpholine
 16 16 0 0 0
****
USER_CHARGES
INVALID_CHARGES
Pose:  45 Cluster:  45 Fr_nu: 1340369 TotEn:   -29.78
@<TRIPOS>ATOM
      1 C1        -55.7965    4.6095  -19.5059 C.3    1 LIG       0.20900
      2 C2        -54.9490    6.9445  -19.5308 C.3    1 LIG       0.20900
      3 C3        -57.0110    5.1070  -20.2690 C.3    1 LIG      -0.03300
      4 C4        -56.2048    7.3273  -20.2934 C.3    1 LIG      -0.03300
      5 N1        -54.6456    5.5099  -19.8191 N.4    1 LIG      -0.45600
      6 O1        -57.2904    6.4688  -19.9363 O.3    1 LIG      -0.27400
      7 H1        -55.9464    4.6582  -18.4225 H      1 LIG       0.09000
      8 H2        -55.5097    3.5961  -19.7992 H      1 LIG       0.09000
      9 H3        -54.0808    7.5324  -19.8397 H      1 LIG       0.09000
     10 H4        -55.0891    7.0234  -18.4481 H      1 LIG       0.09000
     11 H5        -56.8762    5.0129  -21.3531 H      1 LIG       0.09000
     12 H6        -57.8887    4.5134  -19.9943 H      1 LIG       0.09000
     13 H7        -56.4955    8.3511  -20.0380 H      1 LIG       0.09000
     14 H8        -56.0472    7.2893  -21.3780 H      1 LIG       0.09000
     15 H9        -53.8211    5.2163  -19.2776 H      1 LIG       0.32900
     16 H10       -54.3832    5.4042  -20.8092 H      1 LIG       0.32900
@<TRIPOS>BOND
      1       1       3 1
      2       1       5 1
      3       2       4 1
      4       2       5 1
      5       3       6 1
      6       4       6 1
      7       1       7 1
      8       1       8 1
      9       2       9 1
     10       2      10 1
     11       3      11 1
     12       3      12 1
     13       4      13 1
     14       4      14 1
     15       5      15 1
     16       5      16 1
@<TRIPOS>ALT_TYPE
CGenFF_4.0_ALT_TYPE_SET
CGenFF_4.0 1 CG324 2 CG324 3 CG321 4 CG321 5 NG3P2 6 OG3C61 7 HGA2 8 HGA2 9 HGA2 10 HGA2 11 HGA2 12 HGA2 13 HGA2 14 HGA2 15 HGP2 16 HGP2
@<TRIPOS>MOLECULE
morpholine
 16 16 0 0 0
****
USER_CHARGES
INVALID_CHARGES
Pose:  46 Cluster:  46 Fr_nu: 600319 TotEn:   -27.43
@<TRIPOS>ATOM
      1 C1        -73.4849  -26.8089  -44.9869 C.3    1 LIG       0.20900
      2 C2        -75.5926  -27.3737  -46.1741 C.3    1 LIG       0.20900
      3 C3        -73.1219  -28.2812  -45.0583 C.3    1 LIG      -0.03300
      4 C4        -75.1258  -28.8183  -46.1880 C.3    1 LIG      -0.03300
      5 N1        -74.3862  -26.4925  -46.1362 N.4    1 LIG      -0.45600
      6 O1        -74.3004  -29.0902  -45.0532 O.3    1 LIG      -0.27400
      7 H1        -74.0431  -26.5693  -44.0759 H      1 LIG       0.09000
      8 H2        -72.6078  -26.1616  -45.0698 H      1 LIG       0.09000
      9 H3        -76.1617  -27.1131  -47.0702 H      1 LIG       0.09000
     10 H4        -76.1775  -27.1424  -45.2783 H      1 LIG       0.09000
     11 H5        -72.5225  -28.5091  -45.9478 H      1 LIG       0.09000
     12 H6        -72.5276  -28.5583  -44.1818 H      1 LIG       0.09000
     13 H7        -75.9905  -29.4873  -46.1354 H      1 LIG       0.09000
     14 H8        -74.5779  -29.0579  -47.1072 H      1 LIG       0.09000
     15 H9        -74.6802  -25.5076  -46.0826 H      1 LIG       0.32900
     16 H10       -73.8648  -26.5820  -47.0196 H      1 LIG       0.32900
@<TRIPOS>BOND
      1       1       3 1
      2       1       5 1
      3       2       4 1
      4       2       5 1
      5       3       6 1
      6       4       6 1
      7       1       7 1
      8       1       8 1
      9       2       9 1
     10       2      10 1
     11       3      11 1
     12       3      12 1
     13       4      13 1
     14       4      14 1
     15       5      15 1
     16       5      16 1
@<TRIPOS>ALT_TYPE
CGenFF_4.0_ALT_TYPE_SET
CGenFF_4.0 1 CG324 2 CG324 3 CG321 4 CG321 5 NG3P2 6 OG3C61 7 HGA2 8 HGA2 9 HGA2 10 HGA2 11 HGA2 12 HGA2 13 HGA2 14 HGA2 15 HGP2 16 HGP2
@<TRIPOS>MOLECULE
morpholine
 16 16 0 0 0
****
USER_CHARGES
INVALID_CHARGES
Pose:  47 Cluster:  47 Fr_nu: 1340997 TotEn:   -27.25
@<TRIPOS>ATOM
      1 C1        -57.9831    5.2311  -19.8230 C.3    1 LIG       0.20900
      2 C2        -55.6465    4.7279  -19.1460 C.3    1 LIG       0.20900
      3 C3        -57.4131    5.9504  -21.0322 C.3    1 LIG      -0.03300
      4 C4        -55.1911    5.4712  -20.3890 C.3    1 LIG      -0.03300
      5 N1        -57.0110    4.1759  -19.4045 N.4    1 LIG      -0.45600
      6 O1        -56.1265    6.4962  -20.7320 O.3    1 LIG      -0.27400
      7 H1        -58.1036    5.9031  -18.9670 H      1 LIG       0.09000
      8 H2        -58.9312    4.7343  -20.0455 H      1 LIG       0.09000
      9 H3        -54.9924    3.8864  -18.9030 H      1 LIG       0.09000
     10 H4        -55.7368    5.3940  -18.2822 H      1 LIG       0.09000
     11 H5        -57.3378    5.2865  -21.9016 H      1 LIG       0.09000
     12 H6        -58.0679    6.7825  -21.3099 H      1 LIG       0.09000
     13 H7        -54.2271    5.9537  -20.1995 H      1 LIG       0.09000
     14 H8        -55.0596    4.7933  -21.2408 H      1 LIG       0.09000
     15 H9        -57.3580    3.7038  -18.5584 H      1 LIG       0.32900
     16 H10       -56.9575    3.4475  -20.1304 H      1 LIG       0.32900
@<TRIPOS>BOND
      1       1       3 1
      2       1       5 1
      3       2       4 1
      4       2       5 1
      5       3       6 1
      6       4       6 1
      7       1       7 1
      8       1       8 1
      9       2       9 1
     10       2      10 1
     11       3      11 1
     12       3      12 1
     13       4      13 1
     14       4      14 1
     15       5      15 1
     16       5      16 1
@<TRIPOS>ALT_TYPE
CGenFF_4.0_ALT_TYPE_SET
CGenFF_4.0 1 CG324 2 CG324 3 CG321 4 CG321 5 NG3P2 6 OG3C61 7 HGA2 8 HGA2 9 HGA2 10 HGA2 11 HGA2 12 HGA2 13 HGA2 14 HGA2 15 HGP2 16 HGP2
@<TRIPOS>MOLECULE
morpholine
 16 16 0 0 0
****
USER_CHARGES
INVALID_CHARGES
Pose:  48 Cluster:  48 Fr_nu: 1339670 TotEn:   -22.84
@<TRIPOS>ATOM
      1 C1        -56.0423    5.1207  -19.8469 C.3    1 LIG       0.20900
      2 C2        -56.6800    3.1106  -18.5339 C.3    1 LIG       0.20900
      3 C3        -57.5201    5.4567  -19.9352 C.3    1 LIG      -0.03300
      4 C4        -58.1266    3.5456  -18.6859 C.3    1 LIG      -0.03300
      5 N1        -55.8159    4.3281  -18.6003 N.4    1 LIG      -0.45600
      6 O1        -58.3089    4.2649  -19.9076 O.3    1 LIG      -0.27400
      7 H1        -55.7155    4.4919  -20.6815 H      1 LIG       0.09000
      8 H2        -55.4172    6.0155  -19.7849 H      1 LIG       0.09000
      9 H3        -56.4914    2.6261  -17.5724 H      1 LIG       0.09000
     10 H4        -56.3625    2.4564  -19.3519 H      1 LIG       0.09000
     11 H5        -57.8339    6.1249  -19.1244 H      1 LIG       0.09000
     12 H6        -57.7272    5.9677  -20.8808 H      1 LIG       0.09000
     13 H7        -58.7762    2.6655  -18.7207 H      1 LIG       0.09000
     14 H8        -58.4539    4.1650  -17.8422 H      1 LIG       0.09000
     15 H9        -54.8261    4.0519  -18.5426 H      1 LIG       0.32900
     16 H10       -55.9902    4.9212  -17.7769 H      1 LIG       0.32900
@<TRIPOS>BOND
      1       1       3 1
      2       1       5 1
      3       2       4 1
      4       2       5 1
      5       3       6 1
      6       4       6 1
      7       1       7 1
      8       1       8 1
      9       2       9 1
     10       2      10 1
     11       3      11 1
     12       3      12 1
     13       4      13 1
     14       4      14 1
     15       5      15 1
     16       5      16 1
@<TRIPOS>ALT_TYPE
CGenFF_4.0_ALT_TYPE_SET
CGenFF_4.0 1 CG324 2 CG324 3 CG321 4 CG321 5 NG3P2 6 OG3C61 7 HGA2 8 HGA2 9 HGA2 10 HGA2 11 HGA2 12 HGA2 13 HGA2 14 HGA2 15 HGP2 16 HGP2
@<TRIPOS>MOLECULE
indoline
 18 19 0 0 0
****
USER_CHARGES
INVALID_CHARGES
Pose:   1 Cluster:   1 Fr_nu: 424567 TotEn:   -17.85
@<TRIPOS>ATOM
      1 C1        -64.0884   -8.1269  -45.2372 C.ar   1 LIG      -0.21700
      2 C2        -64.8266   -8.2679  -44.0512 C.ar   1 LIG      -0.19700
      3 C3        -64.5730   -7.3451  -46.2868 C.ar   1 LIG      -0.40000
      4 C4        -66.0632   -7.6341  -43.9009 C.ar   1 LIG      -0.29100
      5 C5        -65.8027   -6.7318  -46.1265 C.ar   1 LIG       0.11100
      6 C6        -66.5512   -6.8843  -44.9566 C.ar   1 LIG       0.28800
      7 C7        -66.5197   -5.8062  -47.0538 C.3    1 LIG      -0.11600
      8 C8        -67.8950   -5.6833  -46.3629 C.3    1 LIG       0.00100
      9 N1        -67.7255   -6.1343  -44.9871 N.pl3  1 LIG      -0.67300
     10 H1        -63.1260   -8.6222  -45.3326 H      1 LIG       0.19600
     11 H2        -64.4278   -8.8704  -43.2395 H      1 LIG       0.19600
     12 H3        -63.9948   -7.2184  -47.1953 H      1 LIG       0.20400
     13 H4        -66.6223   -7.7357  -42.9766 H      1 LIG       0.21000
     14 H5        -66.0103   -4.8380  -47.0904 H      1 LIG       0.09000
     15 H6        -66.6151   -6.2250  -48.0597 H      1 LIG       0.09000
     16 H7        -68.2708   -4.6557  -46.4013 H      1 LIG       0.09000
     17 H8        -68.6268   -6.3275  -46.8659 H      1 LIG       0.09000
     18 H9        -68.5013   -6.3313  -44.3700 H      1 LIG       0.32800
@<TRIPOS>BOND
      1       1       2 ar
      2       1       3 ar
      3       2       4 ar
      4       3       5 ar
      5       4       6 ar
      6       5       6 ar
      7       5       7 1
      8       6       9 1
      9       7       8 1
     10       8       9 1
     11       1      10 1
     12       2      11 1
     13       3      12 1
     14       4      13 1
     15       7      14 1
     16       7      15 1
     17       8      16 1
     18       8      17 1
     19       9      18 1
@<TRIPOS>ALT_TYPE
CGenFF_4.0_ALT_TYPE_SET
CGenFF_4.0 1 CG2R61 2 CG2R61 3 CG2R61 4 CG2R61 5 CG2RC0 6 CG2RC0 7 CG3C52 8 CG3C52 9 NG3C51 10 HGR61 11 HGR61 12 HGR61 13 HGR61 14 HGA2 15 HGA2 16 HGA2 17 HGA2 18 HGP1
@<TRIPOS>MOLECULE
indoline
 18 19 0 0 0
****
USER_CHARGES
INVALID_CHARGES
Pose:   2 Cluster:   2 Fr_nu: 223604 TotEn:   -17.77
@<TRIPOS>ATOM
      1 C1        -66.9843   -7.1821  -47.4172 C.ar   1 LIG      -0.21700
      2 C2        -68.1228   -6.9637  -46.6250 C.ar   1 LIG      -0.19700
      3 C3        -65.7507   -7.4602  -46.8266 C.ar   1 LIG      -0.40000
      4 C4        -68.0421   -7.0139  -45.2305 C.ar   1 LIG      -0.29100
      5 C5        -65.6851   -7.4973  -45.4452 C.ar   1 LIG       0.11100
      6 C6        -66.8101   -7.2612  -44.6510 C.ar   1 LIG       0.28800
      7 C7        -64.5215   -7.8244  -44.5677 C.3    1 LIG      -0.11600
      8 C8        -65.0787   -7.4676  -43.1726 C.3    1 LIG       0.00100
      9 N1        -66.5301   -7.4063  -43.2935 N.pl3  1 LIG      -0.67300
     10 H1        -67.0686   -7.1454  -48.4999 H      1 LIG       0.19600
     11 H2        -69.0778   -6.7610  -47.1024 H      1 LIG       0.19600
     12 H3        -64.8749   -7.6495  -47.4373 H      1 LIG       0.20400
     13 H4        -68.9284   -6.8580  -44.6244 H      1 LIG       0.21000
     14 H5        -64.2850   -8.8910  -44.6354 H      1 LIG       0.09000
     15 H6        -63.6414   -7.2225  -44.8112 H      1 LIG       0.09000
     16 H7        -64.7728   -8.2021  -42.4207 H      1 LIG       0.09000
     17 H8        -64.7014   -6.4870  -42.8573 H      1 LIG       0.09000
     18 H9        -67.1285   -7.0138  -42.5797 H      1 LIG       0.32800
@<TRIPOS>BOND
      1       1       2 ar
      2       1       3 ar
      3       2       4 ar
      4       3       5 ar
      5       4       6 ar
      6       5       6 ar
      7       5       7 1
      8       6       9 1
      9       7       8 1
     10       8       9 1
     11       1      10 1
     12       2      11 1
     13       3      12 1
     14       4      13 1
     15       7      14 1
     16       7      15 1
     17       8      16 1
     18       8      17 1
     19       9      18 1
@<TRIPOS>ALT_TYPE
CGenFF_4.0_ALT_TYPE_SET
CGenFF_4.0 1 CG2R61 2 CG2R61 3 CG2R61 4 CG2R61 5 CG2RC0 6 CG2RC0 7 CG3C52 8 CG3C52 9 NG3C51 10 HGR61 11 HGR61 12 HGR61 13 HGR61 14 HGA2 15 HGA2 16 HGA2 17 HGA2 18 HGP1
@<TRIPOS>MOLECULE
indoline
 18 19 0 0 0
****
USER_CHARGES
INVALID_CHARGES
Pose:   3 Cluster:   3 Fr_nu: 194811 TotEn:   -15.89
@<TRIPOS>ATOM
      1 C1        -69.5876   -7.1865  -45.5643 C.ar   1 LIG      -0.21700
      2 C2        -69.1545   -6.3638  -46.6164 C.ar   1 LIG      -0.19700
      3 C3        -68.6719   -7.7174  -44.6546 C.ar   1 LIG      -0.40000
      4 C4        -67.7985   -6.0658  -46.7773 C.ar   1 LIG      -0.29100
      5 C5        -67.3324   -7.4209  -44.8327 C.ar   1 LIG       0.11100
      6 C6        -66.8930   -6.6192  -45.8893 C.ar   1 LIG       0.28800
      7 C7        -66.1639   -7.8039  -43.9850 C.3    1 LIG      -0.11600
      8 C8        -64.9817   -7.3409  -44.8636 C.3    1 LIG       0.00100
      9 N1        -65.5170   -6.4031  -45.8430 N.pl3  1 LIG      -0.67300
     10 H1        -70.6468   -7.4014  -45.4519 H      1 LIG       0.19600
     11 H2        -69.8830   -5.9489  -47.3078 H      1 LIG       0.19600
     12 H3        -69.0068   -8.3361  -43.8294 H      1 LIG       0.20400
     13 H4        -67.4718   -5.4181  -47.5842 H      1 LIG       0.21000
     14 H5        -66.1880   -7.2557  -43.0378 H      1 LIG       0.09000
     15 H6        -66.1256   -8.8813  -43.8009 H      1 LIG       0.09000
     16 H7        -64.1929   -6.8795  -44.2608 H      1 LIG       0.09000
     17 H8        -64.5448   -8.1997  -45.3880 H      1 LIG       0.09000
     18 H9        -64.9976   -6.0921  -46.6523 H      1 LIG       0.32800
@<TRIPOS>BOND
      1       1       2 ar
      2       1       3 ar
      3       2       4 ar
      4       3       5 ar
      5       4       6 ar
      6       5       6 ar
      7       5       7 1
      8       6       9 1
      9       7       8 1
     10       8       9 1
     11       1      10 1
     12       2      11 1
     13       3      12 1
     14       4      13 1
     15       7      14 1
     16       7      15 1
     17       8      16 1
     18       8      17 1
     19       9      18 1
@<TRIPOS>ALT_TYPE
CGenFF_4.0_ALT_TYPE_SET
CGenFF_4.0 1 CG2R61 2 CG2R61 3 CG2R61 4 CG2R61 5 CG2RC0 6 CG2RC0 7 CG3C52 8 CG3C52 9 NG3C51 10 HGR61 11 HGR61 12 HGR61 13 HGR61 14 HGA2 15 HGA2 16 HGA2 17 HGA2 18 HGP1
@<TRIPOS>MOLECULE
indoline
 18 19 0 0 0
****
USER_CHARGES
INVALID_CHARGES
Pose:   4 Cluster:   4 Fr_nu: 375052 TotEn:   -15.14
@<TRIPOS>ATOM
      1 C1        -71.9089  -29.6849  -46.0852 C.ar   1 LIG      -0.21700
      2 C2        -72.9049  -30.4840  -46.6692 C.ar   1 LIG      -0.19700
      3 C3        -72.2164  -28.4186  -45.5854 C.ar   1 LIG      -0.40000
      4 C4        -74.2214  -30.0250  -46.7672 C.ar   1 LIG      -0.29100
      5 C5        -73.5219  -27.9748  -45.6983 C.ar   1 LIG       0.11100
      6 C6        -74.5133  -28.7570  -46.2962 C.ar   1 LIG       0.28800
      7 C7        -74.1287  -26.7032  -45.2027 C.3    1 LIG      -0.11600
      8 C8        -75.5299  -26.7589  -45.8490 C.3    1 LIG       0.00100
      9 N1        -75.7626  -28.1410  -46.2497 N.pl3  1 LIG      -0.67300
     10 H1        -70.8924  -30.0620  -46.0122 H      1 LIG       0.19600
     11 H2        -72.6498  -31.4725  -47.0416 H      1 LIG       0.19600
     12 H3        -71.4529  -27.8086  -45.1157 H      1 LIG       0.20400
     13 H4        -74.9893  -30.6529  -47.2070 H      1 LIG       0.21000
     14 H5        -74.1989  -26.7182  -44.1104 H      1 LIG       0.09000
     15 H6        -73.5704  -25.8241  -45.5368 H      1 LIG       0.09000
     16 H7        -76.3030  -26.4098  -45.1570 H      1 LIG       0.09000
     17 H8        -75.5593  -26.1160  -46.7375 H      1 LIG       0.09000
     18 H9        -76.5189  -28.4204  -46.8592 H      1 LIG       0.32800
@<TRIPOS>BOND
      1       1       2 ar
      2       1       3 ar
      3       2       4 ar
      4       3       5 ar
      5       4       6 ar
      6       5       6 ar
      7       5       7 1
      8       6       9 1
      9       7       8 1
     10       8       9 1
     11       1      10 1
     12       2      11 1
     13       3      12 1
     14       4      13 1
     15       7      14 1
     16       7      15 1
     17       8      16 1
     18       8      17 1
     19       9      18 1
@<TRIPOS>ALT_TYPE
CGenFF_4.0_ALT_TYPE_SET
CGenFF_4.0 1 CG2R61 2 CG2R61 3 CG2R61 4 CG2R61 5 CG2RC0 6 CG2RC0 7 CG3C52 8 CG3C52 9 NG3C51 10 HGR61 11 HGR61 12 HGR61 13 HGR61 14 HGA2 15 HGA2 16 HGA2 17 HGA2 18 HGP1
@<TRIPOS>MOLECULE
indoline
 18 19 0 0 0
****
USER_CHARGES
INVALID_CHARGES
Pose:   5 Cluster:   5 Fr_nu: 341854 TotEn:   -14.83
@<TRIPOS>ATOM
      1 C1        -55.1234    5.3860  -36.3817 C.ar   1 LIG      -0.21700
      2 C2        -54.6591    4.0649  -36.4839 C.ar   1 LIG      -0.19700
      3 C3        -54.8569    6.1464  -35.2421 C.ar   1 LIG      -0.40000
      4 C4        -53.9270    3.4835  -35.4449 C.ar   1 LIG      -0.29100
      5 C5        -54.1393    5.5538  -34.2185 C.ar   1 LIG       0.11100
      6 C6        -53.6916    4.2331  -34.3059 C.ar   1 LIG       0.28800
      7 C7        -53.6713    6.1493  -32.9312 C.3    1 LIG      -0.11600
      8 C8        -53.1415    4.9024  -32.1903 C.3    1 LIG       0.00100
      9 N1        -52.9419    3.8616  -33.1912 N.pl3  1 LIG      -0.67300
     10 H1        -55.6853    5.8226  -37.2029 H      1 LIG       0.19600
     11 H2        -54.8652    3.4919  -37.3840 H      1 LIG       0.19600
     12 H3        -55.1971    7.1734  -35.1700 H      1 LIG       0.20400
     13 H4        -53.5591    2.4668  -35.5359 H      1 LIG       0.21000
     14 H5        -52.8664    6.8674  -33.1173 H      1 LIG       0.09000
     15 H6        -54.4863    6.6250  -32.3783 H      1 LIG       0.09000
     16 H7        -52.2128    5.1215  -31.6536 H      1 LIG       0.09000
     17 H8        -53.8809    4.5596  -31.4561 H      1 LIG       0.09000
     18 H9        -52.7787    2.8922  -32.9563 H      1 LIG       0.32800
@<TRIPOS>BOND
      1       1       2 ar
      2       1       3 ar
      3       2       4 ar
      4       3       5 ar
      5       4       6 ar
      6       5       6 ar
      7       5       7 1
      8       6       9 1
      9       7       8 1
     10       8       9 1
     11       1      10 1
     12       2      11 1
     13       3      12 1
     14       4      13 1
     15       7      14 1
     16       7      15 1
     17       8      16 1
     18       8      17 1
     19       9      18 1
@<TRIPOS>ALT_TYPE
CGenFF_4.0_ALT_TYPE_SET
CGenFF_4.0 1 CG2R61 2 CG2R61 3 CG2R61 4 CG2R61 5 CG2RC0 6 CG2RC0 7 CG3C52 8 CG3C52 9 NG3C51 10 HGR61 11 HGR61 12 HGR61 13 HGR61 14 HGA2 15 HGA2 16 HGA2 17 HGA2 18 HGP1
@<TRIPOS>MOLECULE
indoline
 18 19 0 0 0
****
USER_CHARGES
INVALID_CHARGES
Pose:   6 Cluster:   6 Fr_nu: 379274 TotEn:   -14.75
@<TRIPOS>ATOM
      1 C1        -72.4957  -27.7899  -43.3919 C.ar   1 LIG      -0.21700
      2 C2        -72.7116  -29.1505  -43.6629 C.ar   1 LIG      -0.19700
      3 C3        -73.1839  -26.8059  -44.1033 C.ar   1 LIG      -0.40000
      4 C4        -73.6144  -29.5461  -44.6539 C.ar   1 LIG      -0.29100
      5 C5        -74.0670  -27.2132  -45.0873 C.ar   1 LIG       0.11100
      6 C6        -74.2715  -28.5650  -45.3753 C.ar   1 LIG       0.28800
      7 C7        -74.9638  -26.3843  -45.9473 C.3    1 LIG      -0.11600
      8 C8        -75.4921  -27.4374  -46.9453 C.3    1 LIG       0.00100
      9 N1        -75.2434  -28.7480  -46.3573 N.pl3  1 LIG      -0.67300
     10 H1        -71.7947  -27.5023  -42.6131 H      1 LIG       0.19600
     11 H2        -72.1762  -29.9032  -43.0904 H      1 LIG       0.19600
     12 H3        -73.0337  -25.7553  -43.8812 H      1 LIG       0.20400
     13 H4        -73.7871  -30.5994  -44.8490 H      1 LIG       0.21000
     14 H5        -75.7795  -25.9654  -45.3495 H      1 LIG       0.09000
     15 H6        -74.4188  -25.5870  -46.4605 H      1 LIG       0.09000
     16 H7        -76.5567  -27.2907  -47.1543 H      1 LIG       0.09000
     17 H8        -74.9494  -27.3596  -47.8955 H      1 LIG       0.09000
     18 H9        -75.3216  -29.6112  -46.8771 H      1 LIG       0.32800
@<TRIPOS>BOND
      1       1       2 ar
      2       1       3 ar
      3       2       4 ar
      4       3       5 ar
      5       4       6 ar
      6       5       6 ar
      7       5       7 1
      8       6       9 1
      9       7       8 1
     10       8       9 1
     11       1      10 1
     12       2      11 1
     13       3      12 1
     14       4      13 1
     15       7      14 1
     16       7      15 1
     17       8      16 1
     18       8      17 1
     19       9      18 1
@<TRIPOS>ALT_TYPE
CGenFF_4.0_ALT_TYPE_SET
CGenFF_4.0 1 CG2R61 2 CG2R61 3 CG2R61 4 CG2R61 5 CG2RC0 6 CG2RC0 7 CG3C52 8 CG3C52 9 NG3C51 10 HGR61 11 HGR61 12 HGR61 13 HGR61 14 HGA2 15 HGA2 16 HGA2 17 HGA2 18 HGP1
@<TRIPOS>MOLECULE
indoline
 18 19 0 0 0
****
USER_CHARGES
INVALID_CHARGES
Pose:   7 Cluster:   7 Fr_nu: 223615 TotEn:   -14.71
@<TRIPOS>ATOM
      1 C1        -64.7925   -8.1285  -46.0631 C.ar   1 LIG      -0.21700
      2 C2        -65.0941   -8.5701  -44.7648 C.ar   1 LIG      -0.19700
      3 C3        -65.7507   -7.4602  -46.8266 C.ar   1 LIG      -0.40000
      4 C4        -66.3607   -8.3551  -44.2143 C.ar   1 LIG      -0.29100
      5 C5        -67.0025   -7.2633  -46.2713 C.ar   1 LIG       0.11100
      6 C6        -67.3150   -7.7179  -44.9876 C.ar   1 LIG       0.28800
      7 C7        -68.1788   -6.5379  -46.8378 C.3    1 LIG      -0.11600
      8 C8        -69.2789   -6.8882  -45.8127 C.3    1 LIG       0.00100
      9 N1        -68.6077   -7.3609  -44.6081 N.pl3  1 LIG      -0.67300
     10 H1        -63.8000   -8.2992  -46.4712 H      1 LIG       0.19600
     11 H2        -64.3316   -9.0775  -44.1800 H      1 LIG       0.19600
     12 H3        -65.5131   -7.1004  -47.8215 H      1 LIG       0.20400
     13 H4        -66.5831   -8.6864  -43.2053 H      1 LIG       0.21000
     14 H5        -67.9862   -5.4604  -46.8549 H      1 LIG       0.09000
     15 H6        -68.4384   -6.8946  -47.8386 H      1 LIG       0.09000
     16 H7        -69.9162   -6.0239  -45.5998 H      1 LIG       0.09000
     17 H8        -69.9182   -7.6879  -46.2066 H      1 LIG       0.09000
     18 H9        -69.0906   -7.8275  -43.8527 H      1 LIG       0.32800
@<TRIPOS>BOND
      1       1       2 ar
      2       1       3 ar
      3       2       4 ar
      4       3       5 ar
      5       4       6 ar
      6       5       6 ar
      7       5       7 1
      8       6       9 1
      9       7       8 1
     10       8       9 1
     11       1      10 1
     12       2      11 1
     13       3      12 1
     14       4      13 1
     15       7      14 1
     16       7      15 1
     17       8      16 1
     18       8      17 1
     19       9      18 1
@<TRIPOS>ALT_TYPE
CGenFF_4.0_ALT_TYPE_SET
CGenFF_4.0 1 CG2R61 2 CG2R61 3 CG2R61 4 CG2R61 5 CG2RC0 6 CG2RC0 7 CG3C52 8 CG3C52 9 NG3C51 10 HGR61 11 HGR61 12 HGR61 13 HGR61 14 HGA2 15 HGA2 16 HGA2 17 HGA2 18 HGP1
@<TRIPOS>MOLECULE
indoline
 18 19 0 0 0
****
USER_CHARGES
INVALID_CHARGES
Pose:   8 Cluster:   8 Fr_nu: 865782 TotEn:   -14.40
@<TRIPOS>ATOM
      1 C1        -70.9501  -27.9687  -42.7256 C.ar   1 LIG      -0.21700
      2 C2        -72.3220  -27.6701  -42.7107 C.ar   1 LIG      -0.19700
      3 C3        -70.0004  -26.9463  -42.7015 C.ar   1 LIG      -0.40000
      4 C4        -72.7633  -26.3443  -42.6780 C.ar   1 LIG      -0.29100
      5 C5        -70.4529  -25.6392  -42.6787 C.ar   1 LIG       0.11100
      6 C6        -71.8166  -25.3351  -42.6839 C.ar   1 LIG       0.28800
      7 C7        -69.6654  -24.3730  -42.5927 C.3    1 LIG      -0.11600
      8 C8        -70.7619  -23.3122  -42.8304 C.3    1 LIG       0.00100
      9 N1        -72.0455  -23.9630  -42.5984 N.pl3  1 LIG      -0.67300
     10 H1        -70.6267  -29.0058  -42.7443 H      1 LIG       0.19600
     11 H2        -73.0473  -28.4793  -42.7170 H      1 LIG       0.19600
     12 H3        -68.9406  -27.1756  -42.6922 H      1 LIG       0.20400
     13 H4        -73.8247  -26.1205  -42.6526 H      1 LIG       0.21000
     14 H5        -69.2264  -24.2678  -41.5954 H      1 LIG       0.09000
     15 H6        -68.8871  -24.3204  -43.3592 H      1 LIG       0.09000
     16 H7        -70.6298  -22.4470  -42.1727 H      1 LIG       0.09000
     17 H8        -70.7206  -22.9555  -43.8670 H      1 LIG       0.09000
     18 H9        -72.9300  -23.5515  -42.8626 H      1 LIG       0.32800
@<TRIPOS>BOND
      1       1       2 ar
      2       1       3 ar
      3       2       4 ar
      4       3       5 ar
      5       4       6 ar
      6       5       6 ar
      7       5       7 1
      8       6       9 1
      9       7       8 1
     10       8       9 1
     11       1      10 1
     12       2      11 1
     13       3      12 1
     14       4      13 1
     15       7      14 1
     16       7      15 1
     17       8      16 1
     18       8      17 1
     19       9      18 1
@<TRIPOS>ALT_TYPE
CGenFF_4.0_ALT_TYPE_SET
CGenFF_4.0 1 CG2R61 2 CG2R61 3 CG2R61 4 CG2R61 5 CG2RC0 6 CG2RC0 7 CG3C52 8 CG3C52 9 NG3C51 10 HGR61 11 HGR61 12 HGR61 13 HGR61 14 HGA2 15 HGA2 16 HGA2 17 HGA2 18 HGP1
@<TRIPOS>MOLECULE
indoline
 18 19 0 0 0
****
USER_CHARGES
INVALID_CHARGES
Pose:   9 Cluster:   9 Fr_nu: 153792 TotEn:   -14.34
@<TRIPOS>ATOM
      1 C1        -56.0964  -22.4557  -40.7628 C.ar   1 LIG      -0.21700
      2 C2        -57.0165  -23.0357  -41.6507 C.ar   1 LIG      -0.19700
      3 C3        -56.4974  -21.4525  -39.8794 C.ar   1 LIG      -0.40000
      4 C4        -58.3495  -22.6157  -41.6720 C.ar   1 LIG      -0.29100
      5 C5        -57.8177  -21.0412  -39.9190 C.ar   1 LIG       0.11100
      6 C6        -58.7334  -21.6004  -40.8139 C.ar   1 LIG       0.28800
      7 C7        -58.5172  -20.0415  -39.0575 C.3    1 LIG      -0.11600
      8 C8        -59.8788  -19.9167  -39.7749 C.3    1 LIG       0.00100
      9 N1        -60.0152  -21.0811  -40.6412 N.pl3  1 LIG      -0.67300
     10 H1        -55.0659  -22.8004  -40.7567 H      1 LIG       0.19600
     11 H2        -56.6895  -23.8246  -42.3228 H      1 LIG       0.19600
     12 H3        -55.7929  -21.0179  -39.1789 H      1 LIG       0.20400
     13 H4        -59.0587  -23.0776  -42.3508 H      1 LIG       0.21000
     14 H5        -58.6416  -20.4367  -38.0443 H      1 LIG       0.09000
     15 H6        -57.9915  -19.0828  -39.0308 H      1 LIG       0.09000
     16 H7        -60.7038  -19.8554  -39.0579 H      1 LIG       0.09000
     17 H8        -59.8982  -19.0070  -40.3878 H      1 LIG       0.09000
     18 H9        -60.7233  -21.1571  -41.3584 H      1 LIG       0.32800
@<TRIPOS>BOND
      1       1       2 ar
      2       1       3 ar
      3       2       4 ar
      4       3       5 ar
      5       4       6 ar
      6       5       6 ar
      7       5       7 1
      8       6       9 1
      9       7       8 1
     10       8       9 1
     11       1      10 1
     12       2      11 1
     13       3      12 1
     14       4      13 1
     15       7      14 1
     16       7      15 1
     17       8      16 1
     18       8      17 1
     19       9      18 1
@<TRIPOS>ALT_TYPE
CGenFF_4.0_ALT_TYPE_SET
CGenFF_4.0 1 CG2R61 2 CG2R61 3 CG2R61 4 CG2R61 5 CG2RC0 6 CG2RC0 7 CG3C52 8 CG3C52 9 NG3C51 10 HGR61 11 HGR61 12 HGR61 13 HGR61 14 HGA2 15 HGA2 16 HGA2 17 HGA2 18 HGP1
@<TRIPOS>MOLECULE
indoline
 18 19 0 0 0
****
USER_CHARGES
INVALID_CHARGES
Pose:  10 Cluster:  10 Fr_nu: 456760 TotEn:   -14.33
@<TRIPOS>ATOM
      1 C1        -71.1569  -28.1678  -44.9147 C.ar   1 LIG      -0.21700
      2 C2        -72.4834  -27.7366  -45.0762 C.ar   1 LIG      -0.19700
      3 C3        -70.1875  -27.3058  -44.3999 C.ar   1 LIG      -0.40000
      4 C4        -72.8575  -26.4349  -44.7309 C.ar   1 LIG      -0.29100
      5 C5        -70.5714  -26.0178  -44.0716 C.ar   1 LIG       0.11100
      6 C6        -71.8852  -25.5766  -44.2486 C.ar   1 LIG       0.28800
      7 C7        -69.7620  -24.9235  -43.4567 C.3    1 LIG      -0.11600
      8 C8        -70.7287  -23.7249  -43.5706 C.3    1 LIG       0.00100
      9 N1        -72.0616  -24.2693  -43.7989 N.pl3  1 LIG      -0.67300
     10 H1        -70.8869  -29.1856  -45.1827 H      1 LIG       0.19600
     11 H2        -73.2277  -28.4254  -45.4667 H      1 LIG       0.19600
     12 H3        -69.1673  -27.6435  -44.2553 H      1 LIG       0.20400
     13 H4        -73.8871  -26.1122  -44.8451 H      1 LIG       0.21000
     14 H5        -69.5459  -25.1559  -42.4090 H      1 LIG       0.09000
     15 H6        -68.8340  -24.7406  -44.0058 H      1 LIG       0.09000
     16 H7        -70.7018  -23.1032  -42.6700 H      1 LIG       0.09000
     17 H8        -70.4459  -23.0943  -44.4226 H      1 LIG       0.09000
     18 H9        -72.8468  -23.7048  -44.0926 H      1 LIG       0.32800
@<TRIPOS>BOND
      1       1       2 ar
      2       1       3 ar
      3       2       4 ar
      4       3       5 ar
      5       4       6 ar
      6       5       6 ar
      7       5       7 1
      8       6       9 1
      9       7       8 1
     10       8       9 1
     11       1      10 1
     12       2      11 1
     13       3      12 1
     14       4      13 1
     15       7      14 1
     16       7      15 1
     17       8      16 1
     18       8      17 1
     19       9      18 1
@<TRIPOS>ALT_TYPE
CGenFF_4.0_ALT_TYPE_SET
CGenFF_4.0 1 CG2R61 2 CG2R61 3 CG2R61 4 CG2R61 5 CG2RC0 6 CG2RC0 7 CG3C52 8 CG3C52 9 NG3C51 10 HGR61 11 HGR61 12 HGR61 13 HGR61 14 HGA2 15 HGA2 16 HGA2 17 HGA2 18 HGP1
@<TRIPOS>MOLECULE
indoline
 18 19 0 0 0
****
USER_CHARGES
INVALID_CHARGES
Pose:  11 Cluster:  11 Fr_nu: 268107 TotEn:   -14.26
@<TRIPOS>ATOM
      1 C1        -53.7361   -9.8613  -51.8607 C.ar   1 LIG      -0.21700
      2 C2        -54.8704  -10.4862  -51.3183 C.ar   1 LIG      -0.19700
      3 C3        -53.6865   -8.4731  -51.9966 C.ar   1 LIG      -0.40000
      4 C4        -55.9740   -9.7317  -50.9101 C.ar   1 LIG      -0.29100
      5 C5        -54.7903   -7.7411  -51.5968 C.ar   1 LIG       0.11100
      6 C6        -55.9298   -8.3585  -51.0748 C.ar   1 LIG       0.28800
      7 C7        -54.9793   -6.2596  -51.5777 C.3    1 LIG      -0.11600
      8 C8        -56.4805   -6.1456  -51.2353 C.3    1 LIG       0.00100
      9 N1        -56.8934   -7.4304  -50.6841 N.pl3  1 LIG      -0.67300
     10 H1        -52.8854  -10.4644  -52.1662 H      1 LIG       0.19600
     11 H2        -54.8864  -11.5671  -51.2082 H      1 LIG       0.19600
     12 H3        -52.8033   -7.9874  -52.3962 H      1 LIG       0.20400
     13 H4        -56.8420  -10.2195  -50.4789 H      1 LIG       0.21000
     14 H5        -54.3620   -5.8098  -50.7936 H      1 LIG       0.09000
     15 H6        -54.7559   -5.8045  -52.5468 H      1 LIG       0.09000
     16 H7        -56.6681   -5.3308  -50.5287 H      1 LIG       0.09000
     17 H8        -57.0585   -5.9410  -52.1450 H      1 LIG       0.09000
     18 H9        -57.8610   -7.6895  -50.5498 H      1 LIG       0.32800
@<TRIPOS>BOND
      1       1       2 ar
      2       1       3 ar
      3       2       4 ar
      4       3       5 ar
      5       4       6 ar
      6       5       6 ar
      7       5       7 1
      8       6       9 1
      9       7       8 1
     10       8       9 1
     11       1      10 1
     12       2      11 1
     13       3      12 1
     14       4      13 1
     15       7      14 1
     16       7      15 1
     17       8      16 1
     18       8      17 1
     19       9      18 1
@<TRIPOS>ALT_TYPE
CGenFF_4.0_ALT_TYPE_SET
CGenFF_4.0 1 CG2R61 2 CG2R61 3 CG2R61 4 CG2R61 5 CG2RC0 6 CG2RC0 7 CG3C52 8 CG3C52 9 NG3C51 10 HGR61 11 HGR61 12 HGR61 13 HGR61 14 HGA2 15 HGA2 16 HGA2 17 HGA2 18 HGP1
@<TRIPOS>MOLECULE
indoline
 18 19 0 0 0
****
USER_CHARGES
INVALID_CHARGES
Pose:  12 Cluster:  12 Fr_nu: 1011960 TotEn:   -14.15
@<TRIPOS>ATOM
      1 C1        -64.3000  -19.9806  -12.3368 C.ar   1 LIG      -0.21700
      2 C2        -64.3002  -18.7045  -11.7512 C.ar   1 LIG      -0.19700
      3 C3        -64.5479  -20.1360  -13.7014 C.ar   1 LIG      -0.40000
      4 C4        -64.5550  -17.5662  -12.5212 C.ar   1 LIG      -0.29100
      5 C5        -64.8075  -19.0007  -14.4482 C.ar   1 LIG       0.11100
      6 C6        -64.8289  -17.7300  -13.8676 C.ar   1 LIG       0.28800
      7 C7        -65.0447  -18.8759  -15.9176 C.3    1 LIG      -0.11600
      8 C8        -65.4761  -17.3980  -16.0349 C.3    1 LIG       0.00100
      9 N1        -65.0511  -16.7289  -14.8114 N.pl3  1 LIG      -0.67300
     10 H1        -64.0933  -20.8529  -11.7228 H      1 LIG       0.19600
     11 H2        -64.0927  -18.6013  -10.6895 H      1 LIG       0.19600
     12 H3        -64.5278  -21.1188  -14.1592 H      1 LIG       0.20400
     13 H4        -64.5400  -16.5816  -12.0654 H      1 LIG       0.21000
     14 H5        -64.1160  -19.0590  -16.4674 H      1 LIG       0.09000
     15 H6        -65.8328  -19.5498  -16.2653 H      1 LIG       0.09000
     16 H7        -65.0397  -16.9236  -16.9198 H      1 LIG       0.09000
     17 H8        -66.5676  -17.3313  -16.1219 H      1 LIG       0.09000
     18 H9        -65.3678  -15.8063  -14.5469 H      1 LIG       0.32800
@<TRIPOS>BOND
      1       1       2 ar
      2       1       3 ar
      3       2       4 ar
      4       3       5 ar
      5       4       6 ar
      6       5       6 ar
      7       5       7 1
      8       6       9 1
      9       7       8 1
     10       8       9 1
     11       1      10 1
     12       2      11 1
     13       3      12 1
     14       4      13 1
     15       7      14 1
     16       7      15 1
     17       8      16 1
     18       8      17 1
     19       9      18 1
@<TRIPOS>ALT_TYPE
CGenFF_4.0_ALT_TYPE_SET
CGenFF_4.0 1 CG2R61 2 CG2R61 3 CG2R61 4 CG2R61 5 CG2RC0 6 CG2RC0 7 CG3C52 8 CG3C52 9 NG3C51 10 HGR61 11 HGR61 12 HGR61 13 HGR61 14 HGA2 15 HGA2 16 HGA2 17 HGA2 18 HGP1
@<TRIPOS>MOLECULE
indoline
 18 19 0 0 0
****
USER_CHARGES
INVALID_CHARGES
Pose:  13 Cluster:  13 Fr_nu: 371466 TotEn:   -14.02
@<TRIPOS>ATOM
      1 C1        -71.3314  -24.6965  -42.7101 C.ar   1 LIG      -0.21700
      2 C2        -70.9125  -25.8392  -42.0100 C.ar   1 LIG      -0.19700
      3 C3        -72.3077  -24.7900  -43.7030 C.ar   1 LIG      -0.40000
      4 C4        -71.4597  -27.0928  -42.2977 C.ar   1 LIG      -0.29100
      5 C5        -72.8329  -26.0390  -43.9826 C.ar   1 LIG       0.11100
      6 C6        -72.4059  -27.1829  -43.3033 C.ar   1 LIG       0.28800
      7 C7        -73.9156  -26.4103  -44.9422 C.3    1 LIG      -0.11600
      8 C8        -73.8422  -27.9522  -44.9067 C.3    1 LIG       0.00100
      9 N1        -73.1078  -28.3190  -43.7021 N.pl3  1 LIG      -0.67300
     10 H1        -70.8989  -23.7297  -42.4675 H      1 LIG       0.19600
     11 H2        -70.1603  -25.7456  -41.2313 H      1 LIG       0.19600
     12 H3        -72.6472  -23.9055  -44.2304 H      1 LIG       0.20400
     13 H4        -71.1417  -27.9697  -41.7435 H      1 LIG       0.21000
     14 H5        -74.8838  -26.0544  -44.5760 H      1 LIG       0.09000
     15 H6        -73.7233  -26.0252  -45.9476 H      1 LIG       0.09000
     16 H7        -74.8413  -28.3998  -44.9153 H      1 LIG       0.09000
     17 H8        -73.3008  -28.3226  -45.7860 H      1 LIG       0.09000
     18 H9        -72.7570  -29.2512  -43.5304 H      1 LIG       0.32800
@<TRIPOS>BOND
      1       1       2 ar
      2       1       3 ar
      3       2       4 ar
      4       3       5 ar
      5       4       6 ar
      6       5       6 ar
      7       5       7 1
      8       6       9 1
      9       7       8 1
     10       8       9 1
     11       1      10 1
     12       2      11 1
     13       3      12 1
     14       4      13 1
     15       7      14 1
     16       7      15 1
     17       8      16 1
     18       8      17 1
     19       9      18 1
@<TRIPOS>ALT_TYPE
CGenFF_4.0_ALT_TYPE_SET
CGenFF_4.0 1 CG2R61 2 CG2R61 3 CG2R61 4 CG2R61 5 CG2RC0 6 CG2RC0 7 CG3C52 8 CG3C52 9 NG3C51 10 HGR61 11 HGR61 12 HGR61 13 HGR61 14 HGA2 15 HGA2 16 HGA2 17 HGA2 18 HGP1
@<TRIPOS>MOLECULE
indoline
 18 19 0 0 0
****
USER_CHARGES
INVALID_CHARGES
Pose:  14 Cluster:  14 Fr_nu: 506936 TotEn:   -13.93
@<TRIPOS>ATOM
      1 C1        -79.3007  -20.2045  -28.3070 C.ar   1 LIG      -0.21700
      2 C2        -79.9448  -18.9844  -28.0465 C.ar   1 LIG      -0.19700
      3 C3        -78.1923  -20.5973  -27.5553 C.ar   1 LIG      -0.40000
      4 C4        -79.4853  -18.1368  -27.0345 C.ar   1 LIG      -0.29100
      5 C5        -77.7440  -19.7434  -26.5635 C.ar   1 LIG       0.11100
      6 C6        -78.3684  -18.5189  -26.3126 C.ar   1 LIG       0.28800
      7 C7        -76.6316  -19.9394  -25.5862 C.3    1 LIG      -0.11600
      8 C8        -76.5420  -18.5409  -24.9379 C.3    1 LIG       0.00100
      9 N1        -77.7904  -17.8496  -25.2353 N.pl3  1 LIG      -0.67300
     10 H1        -79.6768  -20.8529  -29.0937 H      1 LIG       0.19600
     11 H2        -80.8141  -18.7005  -28.6336 H      1 LIG       0.19600
     12 H3        -77.7063  -21.5486  -27.7415 H      1 LIG       0.20400
     13 H4        -79.9959  -17.2018  -26.8290 H      1 LIG       0.21000
     14 H5        -76.9071  -20.6983  -24.8469 H      1 LIG       0.09000
     15 H6        -75.6942  -20.2107  -26.0798 H      1 LIG       0.09000
     16 H7        -76.3736  -18.6112  -23.8584 H      1 LIG       0.09000
     17 H8        -75.7061  -17.9787  -25.3723 H      1 LIG       0.09000
     18 H9        -77.9220  -16.8581  -25.0897 H      1 LIG       0.32800
@<TRIPOS>BOND
      1       1       2 ar
      2       1       3 ar
      3       2       4 ar
      4       3       5 ar
      5       4       6 ar
      6       5       6 ar
      7       5       7 1
      8       6       9 1
      9       7       8 1
     10       8       9 1
     11       1      10 1
     12       2      11 1
     13       3      12 1
     14       4      13 1
     15       7      14 1
     16       7      15 1
     17       8      16 1
     18       8      17 1
     19       9      18 1
@<TRIPOS>ALT_TYPE
CGenFF_4.0_ALT_TYPE_SET
CGenFF_4.0 1 CG2R61 2 CG2R61 3 CG2R61 4 CG2R61 5 CG2RC0 6 CG2RC0 7 CG3C52 8 CG3C52 9 NG3C51 10 HGR61 11 HGR61 12 HGR61 13 HGR61 14 HGA2 15 HGA2 16 HGA2 17 HGA2 18 HGP1
@<TRIPOS>MOLECULE
indoline
 18 19 0 0 0
****
USER_CHARGES
INVALID_CHARGES
Pose:  15 Cluster:  15 Fr_nu: 778545 TotEn:   -13.67
@<TRIPOS>ATOM
      1 C1        -62.7407  -23.7045  -25.4148 C.ar   1 LIG      -0.21700
      2 C2        -61.3420  -23.7657  -25.5208 C.ar   1 LIG      -0.19700
      3 C3        -63.3437  -23.0752  -24.3248 C.ar   1 LIG      -0.40000
      4 C4        -60.5265  -23.2038  -24.5345 C.ar   1 LIG      -0.29100
      5 C5        -62.5231  -22.5321  -23.3523 C.ar   1 LIG       0.11100
      6 C6        -61.1308  -22.6072  -23.4420 C.ar   1 LIG       0.28800
      7 C7        -62.8979  -21.7626  -22.1283 C.3    1 LIG      -0.11600
      8 C8        -61.5390  -21.6583  -21.4026 C.3    1 LIG       0.00100
      9 N1        -60.5037  -21.9454  -22.3878 N.pl3  1 LIG      -0.67300
     10 H1        -63.3578  -24.1415  -26.1952 H      1 LIG       0.19600
     11 H2        -60.8899  -24.2487  -26.3829 H      1 LIG       0.19600
     12 H3        -64.4235  -23.0090  -24.2517 H      1 LIG       0.20400
     13 H4        -59.4463  -23.2422  -24.6292 H      1 LIG       0.21000
     14 H5        -63.2729  -20.7720  -22.4045 H      1 LIG       0.09000
     15 H6        -63.6352  -22.2932  -21.5192 H      1 LIG       0.09000
     16 H7        -61.3997  -20.6685  -20.9560 H      1 LIG       0.09000
     17 H8        -61.4858  -22.4009  -20.5968 H      1 LIG       0.09000
     18 H9        -59.5403  -22.1262  -22.1412 H      1 LIG       0.32800
@<TRIPOS>BOND
      1       1       2 ar
      2       1       3 ar
      3       2       4 ar
      4       3       5 ar
      5       4       6 ar
      6       5       6 ar
      7       5       7 1
      8       6       9 1
      9       7       8 1
     10       8       9 1
     11       1      10 1
     12       2      11 1
     13       3      12 1
     14       4      13 1
     15       7      14 1
     16       7      15 1
     17       8      16 1
     18       8      17 1
     19       9      18 1
@<TRIPOS>ALT_TYPE
CGenFF_4.0_ALT_TYPE_SET
CGenFF_4.0 1 CG2R61 2 CG2R61 3 CG2R61 4 CG2R61 5 CG2RC0 6 CG2RC0 7 CG3C52 8 CG3C52 9 NG3C51 10 HGR61 11 HGR61 12 HGR61 13 HGR61 14 HGA2 15 HGA2 16 HGA2 17 HGA2 18 HGP1
@<TRIPOS>MOLECULE
indoline
 18 19 0 0 0
****
USER_CHARGES
INVALID_CHARGES
Pose:  16 Cluster:  16 Fr_nu: 408374 TotEn:   -13.36
@<TRIPOS>ATOM
      1 C1        -70.7664   -8.2427  -44.6751 C.ar   1 LIG      -0.21700
      2 C2        -71.2228   -7.6579  -45.8672 C.ar   1 LIG      -0.19700
      3 C3        -69.4110   -8.2148  -44.3437 C.ar   1 LIG      -0.40000
      4 C4        -70.3288   -7.0425  -46.7479 C.ar   1 LIG      -0.29100
      5 C5        -68.5375   -7.6103  -45.2300 C.ar   1 LIG       0.11100
      6 C6        -68.9827   -7.0441  -46.4273 C.ar   1 LIG       0.28800
      7 C7        -67.0658   -7.3919  -45.0982 C.3    1 LIG      -0.11600
      8 C8        -66.7043   -6.8748  -46.5075 C.3    1 LIG       0.00100
      9 N1        -67.9457   -6.4405  -47.1363 N.pl3  1 LIG      -0.67300
     10 H1        -71.4778   -8.7106  -44.0001 H      1 LIG       0.19600
     11 H2        -72.2834   -7.6780  -46.1029 H      1 LIG       0.19600
     12 H3        -69.0596   -8.6478  -43.4137 H      1 LIG       0.20400
     13 H4        -70.6896   -6.5802  -47.6608 H      1 LIG       0.21000
     14 H5        -66.8630   -6.6321  -44.3368 H      1 LIG       0.09000
     15 H6        -66.5325   -8.3177  -44.8645 H      1 LIG       0.09000
     16 H7        -65.9763   -6.0586  -46.4587 H      1 LIG       0.09000
     17 H8        -66.2626   -7.6838  -47.1023 H      1 LIG       0.09000
     18 H9        -68.0230   -6.2326  -48.1223 H      1 LIG       0.32800
@<TRIPOS>BOND
      1       1       2 ar
      2       1       3 ar
      3       2       4 ar
      4       3       5 ar
      5       4       6 ar
      6       5       6 ar
      7       5       7 1
      8       6       9 1
      9       7       8 1
     10       8       9 1
     11       1      10 1
     12       2      11 1
     13       3      12 1
     14       4      13 1
     15       7      14 1
     16       7      15 1
     17       8      16 1
     18       8      17 1
     19       9      18 1
@<TRIPOS>ALT_TYPE
CGenFF_4.0_ALT_TYPE_SET
CGenFF_4.0 1 CG2R61 2 CG2R61 3 CG2R61 4 CG2R61 5 CG2RC0 6 CG2RC0 7 CG3C52 8 CG3C52 9 NG3C51 10 HGR61 11 HGR61 12 HGR61 13 HGR61 14 HGA2 15 HGA2 16 HGA2 17 HGA2 18 HGP1
@<TRIPOS>MOLECULE
indoline
 18 19 0 0 0
****
USER_CHARGES
INVALID_CHARGES
Pose:  17 Cluster:  17 Fr_nu: 1532395 TotEn:   -13.27
@<TRIPOS>ATOM
      1 C1        -82.8364   -3.0737  -35.2157 C.ar   1 LIG      -0.21700
      2 C2        -82.3676   -3.6516  -36.4064 C.ar   1 LIG      -0.19700
      3 C3        -81.9444   -2.5249  -34.2932 C.ar   1 LIG      -0.40000
      4 C4        -80.9992   -3.6945  -36.6881 C.ar   1 LIG      -0.29100
      5 C5        -80.5927   -2.5835  -34.5820 C.ar   1 LIG       0.11100
      6 C6        -80.1186   -3.1749  -35.7557 C.ar   1 LIG       0.28800
      7 C7        -79.4412   -2.0295  -33.8087 C.3    1 LIG      -0.11600
      8 C8        -78.2410   -2.6338  -34.5692 C.3    1 LIG       0.00100
      9 N1        -78.7335   -3.0705  -35.8699 N.pl3  1 LIG      -0.67300
     10 H1        -83.9044   -3.0440  -35.0177 H      1 LIG       0.19600
     11 H2        -83.0775   -4.0628  -37.1190 H      1 LIG       0.19600
     12 H3        -82.3061   -2.0599  -33.3828 H      1 LIG       0.20400
     13 H4        -80.6443   -4.1300  -37.6163 H      1 LIG       0.21000
     14 H5        -79.4354   -0.9366  -33.8699 H      1 LIG       0.09000
     15 H6        -79.4546   -2.3527  -32.7639 H      1 LIG       0.09000
     16 H7        -77.4286   -1.9075  -34.6748 H      1 LIG       0.09000
     17 H8        -77.8481   -3.5002  -34.0229 H      1 LIG       0.09000
     18 H9        -78.2025   -3.6650  -36.4913 H      1 LIG       0.32800
@<TRIPOS>BOND
      1       1       2 ar
      2       1       3 ar
      3       2       4 ar
      4       3       5 ar
      5       4       6 ar
      6       5       6 ar
      7       5       7 1
      8       6       9 1
      9       7       8 1
     10       8       9 1
     11       1      10 1
     12       2      11 1
     13       3      12 1
     14       4      13 1
     15       7      14 1
     16       7      15 1
     17       8      16 1
     18       8      17 1
     19       9      18 1
@<TRIPOS>ALT_TYPE
CGenFF_4.0_ALT_TYPE_SET
CGenFF_4.0 1 CG2R61 2 CG2R61 3 CG2R61 4 CG2R61 5 CG2RC0 6 CG2RC0 7 CG3C52 8 CG3C52 9 NG3C51 10 HGR61 11 HGR61 12 HGR61 13 HGR61 14 HGA2 15 HGA2 16 HGA2 17 HGA2 18 HGP1
@<TRIPOS>MOLECULE
indoline
 18 19 0 0 0
****
USER_CHARGES
INVALID_CHARGES
Pose:  18 Cluster:  18 Fr_nu: 620936 TotEn:   -13.22
@<TRIPOS>ATOM
      1 C1        -53.3843  -21.3827  -35.7950 C.ar   1 LIG      -0.21700
      2 C2        -53.3445  -22.6704  -35.2365 C.ar   1 LIG      -0.19700
      3 C3        -54.5718  -20.6496  -35.8061 C.ar   1 LIG      -0.40000
      4 C4        -54.4938  -23.2455  -34.6870 C.ar   1 LIG      -0.29100
      5 C5        -55.7028  -21.2361  -35.2668 C.ar   1 LIG       0.11100
      6 C6        -55.6744  -22.5248  -34.7276 C.ar   1 LIG       0.28800
      7 C7        -57.0710  -20.6612  -35.0992 C.3    1 LIG      -0.11600
      8 C8        -57.8722  -21.9011  -34.6467 C.3    1 LIG       0.00100
      9 N1        -56.9062  -22.8922  -34.1890 N.pl3  1 LIG      -0.67300
     10 H1        -52.4787  -20.9501  -36.2115 H      1 LIG       0.19600
     11 H2        -52.4081  -23.2216  -35.2253 H      1 LIG       0.19600
     12 H3        -54.5994  -19.6471  -36.2183 H      1 LIG       0.20400
     13 H4        -54.4533  -24.2353  -34.2445 H      1 LIG       0.21000
     14 H5        -57.0650  -19.8916  -34.3207 H      1 LIG       0.09000
     15 H6        -57.4628  -20.2534  -36.0353 H      1 LIG       0.09000
     16 H7        -58.5872  -21.6483  -33.8572 H      1 LIG       0.09000
     17 H8        -58.4372  -22.3121  -35.4925 H      1 LIG       0.09000
     18 H9        -57.1457  -23.8583  -34.0137 H      1 LIG       0.32800
@<TRIPOS>BOND
      1       1       2 ar
      2       1       3 ar
      3       2       4 ar
      4       3       5 ar
      5       4       6 ar
      6       5       6 ar
      7       5       7 1
      8       6       9 1
      9       7       8 1
     10       8       9 1
     11       1      10 1
     12       2      11 1
     13       3      12 1
     14       4      13 1
     15       7      14 1
     16       7      15 1
     17       8      16 1
     18       8      17 1
     19       9      18 1
@<TRIPOS>ALT_TYPE
CGenFF_4.0_ALT_TYPE_SET
CGenFF_4.0 1 CG2R61 2 CG2R61 3 CG2R61 4 CG2R61 5 CG2RC0 6 CG2RC0 7 CG3C52 8 CG3C52 9 NG3C51 10 HGR61 11 HGR61 12 HGR61 13 HGR61 14 HGA2 15 HGA2 16 HGA2 17 HGA2 18 HGP1
@<TRIPOS>MOLECULE
indoline
 18 19 0 0 0
****
USER_CHARGES
INVALID_CHARGES
Pose:  19 Cluster:  19 Fr_nu: 588214 TotEn:   -13.21
@<TRIPOS>ATOM
      1 C1        -71.8243  -27.6897  -43.7339 C.ar   1 LIG      -0.21700
      2 C2        -71.9012  -26.3053  -43.9552 C.ar   1 LIG      -0.19700
      3 C3        -72.7081  -28.5613  -44.3720 C.ar   1 LIG      -0.40000
      4 C4        -72.8675  -25.7726  -44.8131 C.ar   1 LIG      -0.29100
      5 C5        -73.6647  -28.0179  -45.2108 C.ar   1 LIG       0.11100
      6 C6        -73.7592  -26.6396  -45.4197 C.ar   1 LIG       0.28800
      7 C7        -74.6830  -28.7154  -46.0520 C.3    1 LIG      -0.11600
      8 C8        -75.5394  -27.5289  -46.5448 C.3    1 LIG       0.00100
      9 N1        -74.7517  -26.3189  -46.3441 N.pl3  1 LIG      -0.67300
     10 H1        -71.0619  -28.0854  -43.0684 H      1 LIG       0.19600
     11 H2        -71.1967  -25.6428  -43.4596 H      1 LIG       0.19600
     12 H3        -72.6369  -29.6323  -44.2182 H      1 LIG       0.20400
     13 H4        -72.9128  -24.7031  -44.9908 H      1 LIG       0.21000
     14 H5        -74.1965  -29.2240  -46.8904 H      1 LIG       0.09000
     15 H6        -75.2802  -29.4238  -45.4710 H      1 LIG       0.09000
     16 H7        -75.8222  -27.6498  -47.5955 H      1 LIG       0.09000
     17 H8        -76.4616  -27.4609  -45.9545 H      1 LIG       0.09000
     18 H9        -75.1409  -25.3884  -46.4086 H      1 LIG       0.32800
@<TRIPOS>BOND
      1       1       2 ar
      2       1       3 ar
      3       2       4 ar
      4       3       5 ar
      5       4       6 ar
      6       5       6 ar
      7       5       7 1
      8       6       9 1
      9       7       8 1
     10       8       9 1
     11       1      10 1
     12       2      11 1
     13       3      12 1
     14       4      13 1
     15       7      14 1
     16       7      15 1
     17       8      16 1
     18       8      17 1
     19       9      18 1
@<TRIPOS>ALT_TYPE
CGenFF_4.0_ALT_TYPE_SET
CGenFF_4.0 1 CG2R61 2 CG2R61 3 CG2R61 4 CG2R61 5 CG2RC0 6 CG2RC0 7 CG3C52 8 CG3C52 9 NG3C51 10 HGR61 11 HGR61 12 HGR61 13 HGR61 14 HGA2 15 HGA2 16 HGA2 17 HGA2 18 HGP1
@<TRIPOS>MOLECULE
indoline
 18 19 0 0 0
****
USER_CHARGES
INVALID_CHARGES
[truncated: 3,607,659 more chars]
