# Supplementary material for: The pocketome of G-protein-coupled receptors reveals previously untargeted allosteric sites
Source: Nat Commun. 2022 May 10;13:2567. doi: 10.1038/s41467-022-29609-6 (PMC9091257; doi:10.1038/s41467-022-29609-6)
Supplement: Supplementary file 4 — Supplementary Data 1 [file 41467_2022_29609_MOESM4_ESM.zip › docking_files/2ped/rec.mol2]

@<TRIPOS>MOLECULE
2ped_align.pdb
5473 5557 348 0 0
PROTEIN
NO_CHARGES


@<TRIPOS>ATOM
      1 N         -85.7650  -13.9010  -66.1850 N.4       1 MET   -0.2700
      2 CA        -84.6840  -13.7760  -65.2270 C.3       1 MET    0.0900
      3 CAY       -86.8930  -14.6630  -68.1580 C.3       1 MET    0.0900
      4 C         -84.1600  -15.0640  -64.5990 C.2       1 MET    0.0900
      5 O         -84.9060  -15.9960  -64.2890 O.2       1 MET    0.5100
      6 CB        -85.0080  -12.7360  -64.1220 C.3       1 MET   -0.5100
      7 CG        -84.8120  -11.2740  -64.5740 C.3       1 MET   -0.4700
      8 SD        -83.0670  -10.8030  -64.8210 S.3       1 MET    0.3100
      9 CE        -82.6130  -10.6480  -63.0670 C.3       1 MET    0.0700
     10 CY        -85.6610  -14.5660  -67.3410 C.2       1 MET    0.0900
     11 OY        -84.6100  -15.0590  -67.7240 O.2       1 MET   -0.1800
     12 HN        -86.6150  -13.4500  -65.9240 H         1 MET    0.0900
     13 HA        -83.7980  -13.4780  -65.7680 H         1 MET    0.0900
     14 HB1       -84.3470  -12.9270  -63.2500 H         1 MET   -0.1400
     15 HB2       -86.0650  -12.8690  -63.8090 H         1 MET    0.0900
     16 HG1       -85.2620  -10.6120  -63.8050 H         1 MET    0.0900
     17 HG2       -85.3660  -11.1300  -65.5250 H         1 MET   -0.0900
     18 HE1       -82.7590  -11.6070  -62.5250 H         1 MET   -0.2200
     19 HE2       -83.2430   -9.8770  -62.5740 H         1 MET    0.0900
     20 HE3       -81.5450  -10.3590  -62.9700 H         1 MET    0.0900
     21 HY1       -86.6760  -15.2230  -69.0920 H         1 MET    0.0900
     22 HY2       -87.2500  -13.6440  -68.4220 H         1 MET    0.5100
     23 HY3       -87.6790  -15.2050  -67.5880 H         1 MET   -0.5100
     24 N         -82.8300  -15.0920  -64.3510 N.am      2 ASN   -0.4700
     25 CA        -82.1600  -16.1290  -63.5700 C.3       2 ASN    0.3100
     26 C         -82.5420  -16.1430  -62.1180 C.2       2 ASN    0.0700
     27 O         -82.4990  -17.1970  -61.4890 O.2       2 ASN    0.0900
     28 CB        -80.6560  -15.9710  -63.7210 C.3       2 ASN   -0.1800
     29 CG        -80.2320  -16.1950  -65.1220 C.2       2 ASN    0.0900
     30 ND2       -79.6290  -15.1900  -65.7450 N.am      2 ASN    0.0900
     31 OD1       -80.4700  -17.2640  -65.6570 O.2       2 ASN    0.5500
     32 HN        -82.2300  -14.3790  -64.7030 H         2 ASN   -0.5500
     33 HA        -82.4810  -17.0920  -63.9360 H         2 ASN   -0.6200
     34 HB1       -80.1420  -16.7070  -63.0670 H         2 ASN    0.3200
     35 HB2       -80.3610  -14.9440  -63.4150 H         2 ASN    0.3000
     36 HD21      -79.3430  -14.3810  -65.2300 H         2 ASN    0.5100
     37 HD22      -79.4600  -15.2400  -66.7290 H         2 ASN   -0.5100
     38 N         -82.9070  -14.9950  -61.5720 N.am      3 GLY   -0.4700
     39 CA        -83.2730  -14.9730  -60.1790 C.3       3 GLY    0.3100
     40 C         -84.5860  -14.2600  -60.0200 C.2       3 GLY   -0.0200
     41 O         -85.1520  -13.7520  -60.9850 O.2       3 GLY    0.0900
     42 HN        -82.9440  -14.1350  -62.0730 H         3 GLY    0.0900
     43 HA1       -82.5040  -14.4550  -59.6260 H         3 GLY    0.5100
     44 HA2       -83.3640  -15.9900  -59.8270 H         3 GLY   -0.5100
     45 N         -85.0760  -14.2020  -58.7930 N.am      4 THR   -0.4700
     46 CA        -86.3310  -13.5370  -58.5650 C.3       4 THR    0.3100
     47 C         -86.0810  -12.3450  -57.6960 C.2       4 THR    0.0700
     48 O         -85.9070  -12.4960  -56.5120 O.2       4 THR    0.0900
     49 CB        -87.3550  -14.4940  -57.8860 C.3       4 THR    0.1400
     50 CG2       -88.7600  -13.9370  -57.9720 C.3       4 THR    0.0900
     51 OG1       -87.3520  -15.7550  -58.5550 O.3       4 THR   -0.6600
     52 HN        -84.6190  -14.6000  -58.0010 H         4 THR    0.4300
     53 HA        -86.7080  -13.2030  -59.5200 H         4 THR   -0.2700
     54 HB        -87.0780  -14.6500  -56.8220 H         4 THR    0.0900
     55 HG1       -86.4580  -16.0940  -58.4770 H         4 THR    0.0900
     56 HG21      -89.0560  -13.8070  -59.0350 H         4 THR    0.0900
     57 HG22      -88.8070  -12.9480  -57.4680 H         4 THR    0.5100
     58 HG23      -89.4750  -14.6380  -57.4890 H         4 THR   -0.5100
     59 N         -86.0250  -11.1590  -58.2830 N.am      5 GLU   -0.4700
     60 CA        -85.8400   -9.9390  -57.5130 C.3       5 GLU    0.3100
     61 C         -87.1920   -9.5250  -56.9750 C.2       5 GLU    0.0700
     62 O         -88.1770   -9.5660  -57.6790 O.2       5 GLU    0.0900
     63 CB        -85.2660   -8.8140  -58.3930 C.3       5 GLU   -0.1800
     64 CG        -85.2960   -7.4210  -57.7810 C.3       5 GLU    0.0900
     65 CD        -84.7940   -6.3280  -58.7480 C.2       5 GLU    0.0900
     66 OE1       -85.1220   -6.3970  -59.9620 O.co2     5 GLU   -0.2800
     67 OE2       -84.0850   -5.3820  -58.2980 O.co2     5 GLU    0.0900
     68 HN        -86.1060  -11.0500  -59.2700 H         5 GLU    0.0900
     69 HA        -85.1650  -10.1580  -56.6990 H         5 GLU    0.6200
     70 HB1       -85.8460   -8.7870  -59.3390 H         5 GLU   -0.7600
     71 HB2       -84.2090   -9.0650  -58.6250 H         5 GLU   -0.7600
     72 HG1       -84.6530   -7.4110  -56.8760 H         5 GLU    0.5100
     73 HG2       -86.3400   -7.1790  -57.4890 H         5 GLU   -0.5100
     74 N         -87.2460   -9.1690  -55.7020 N.am      6 GLY   -0.4700
     75 CA        -88.4830   -8.7070  -55.1090 C.3       6 GLY    0.3100
     76 C         -88.1640   -7.2630  -54.8230 C.2       6 GLY   -0.0200
     77 O         -87.0960   -6.7880  -55.2060 O.2       6 GLY    0.0900
     78 HN        -86.4510   -9.2020  -55.1020 H         6 GLY    0.0900
     79 HA1       -88.6970   -9.2530  -54.2030 H         6 GLY    0.5100
     80 HA2       -89.2990   -8.8040  -55.8070 H         6 GLY   -0.5100
     81 N         -89.0450   -6.5230  -54.1640 N.am      7 PRO   -0.2900
     82 CA        -88.6740   -5.1290  -53.9190 C.3       7 PRO    0.0000
     83 C         -87.7560   -5.0240  -52.7370 C.2       7 PRO    0.0900
     84 O         -87.1310   -4.0020  -52.4990 O.2       7 PRO    0.0900
     85 CB        -90.0230   -4.4680  -53.6560 C.3       7 PRO    0.0200
     86 CG        -90.8190   -5.5640  -53.0220 C.3       7 PRO    0.0900
     87 CD        -90.4610   -6.7660  -53.8510 C.3       7 PRO   -0.1800
     88 HA        -88.1280   -4.7270  -54.7580 H         7 PRO    0.0900
     89 HB1       -90.4940   -4.1250  -54.6020 H         7 PRO    0.0900
     90 HB2       -89.9180   -3.6000  -52.9720 H         7 PRO   -0.1800
     91 HG1       -90.5280   -5.7080  -51.9600 H         7 PRO    0.0900
     92 HG2       -91.9080   -5.3510  -53.0710 H         7 PRO    0.0900
     93 HD1       -90.5720   -7.7100  -53.2770 H         7 PRO    0.5100
     94 HD2       -91.0590   -6.8150  -54.7840 H         7 PRO   -0.5100
     95 N         -87.6380   -6.1430  -52.0450 N.am      8 ASN   -0.4700
     96 CA        -86.9150   -6.2500  -50.8020 C.3       8 ASN    0.3100
     97 C         -85.7960   -7.2710  -50.8600 C.2       8 ASN    0.0700
     98 O         -84.8670   -7.2160  -50.0630 O.2       8 ASN    0.0900
     99 CB        -87.9310   -6.7320  -49.7960 C.3       8 ASN   -0.1800
    100 CG        -87.8340   -6.0130  -48.5480 C.2       8 ASN    0.0900
    101 ND2       -88.6290   -6.2640  -47.6350 N.am      8 ASN    0.0900
    102 OD1       -86.8830   -5.1090  -48.4570 O.2       8 ASN    0.5500
    103 HN        -88.0590   -6.9880  -52.3620 H         8 ASN   -0.5500
    104 HA        -86.5150   -5.2850  -50.5340 H         8 ASN   -0.6200
    105 HB1       -87.7650   -7.8130  -49.6000 H         8 ASN    0.3200
    106 HB2       -88.9510   -6.5900  -50.2120 H         8 ASN    0.3000
    107 HD21      -88.5670   -5.7700  -46.7680 H         8 ASN    0.5100
    108 HD22      -89.3340   -6.9610  -47.7630 H         8 ASN   -0.5100
    109 N         -85.8800   -8.2040  -51.7950 N.am      9 PHE   -0.4700
    110 CA        -84.9290   -9.2790  -51.8340 C.3       9 PHE    0.3100
    111 C         -84.4570   -9.5630  -53.2220 C.2       9 PHE    0.0700
    112 O         -84.6100   -8.7430  -54.1160 O.2       9 PHE    0.0900
    113 CB        -85.6270  -10.5160  -51.3090 C.3       9 PHE   -0.1800
    114 CG        -86.9500  -10.7960  -51.9950 C.ar      9 PHE    0.0900
    115 CD1       -88.1260  -10.2050  -51.5400 C.ar      9 PHE    0.0900
    116 CD2       -87.0150  -11.6490  -53.1010 C.ar      9 PHE    0.0000
    117 CE1       -89.3370  -10.4600  -52.1680 C.ar      9 PHE   -0.1150
    118 CE2       -88.2330  -11.9100  -53.7390 C.ar      9 PHE    0.1150
    119 CZ        -89.3910  -11.3170  -53.2700 C.ar      9 PHE   -0.1150
    120 HN        -86.5880   -8.2040  -52.4960 H         9 PHE    0.1150
    121 HA        -84.0800   -9.0190  -51.2200 H         9 PHE   -0.1150
    122 HB1       -85.8360  -10.3880  -50.2250 H         9 PHE    0.1150
    123 HB2       -84.9760  -11.4030  -51.4690 H         9 PHE   -0.1150
    124 HD1       -88.0960   -9.5420  -50.6880 H         9 PHE    0.1150
    125 HD2       -86.1110  -12.1130  -53.4690 H         9 PHE   -0.1150
    126 HE1       -90.2420   -9.9950  -51.8030 H         9 PHE    0.1150
    127 HE2       -88.2690  -12.5720  -54.5920 H         9 PHE    0.5100
    128 HZ        -90.3360  -11.5150  -53.7550 H         9 PHE   -0.5100
    129 N         -83.8870  -10.7600  -53.3720 N.am     10 TYR   -0.4700
    130 CA        -83.3820  -11.2900  -54.6220 C.3      10 TYR    0.3100
    131 C         -83.0270  -12.7640  -54.4110 C.2      10 TYR    0.0700
    132 O         -81.8940  -13.0980  -54.0920 O.2      10 TYR    0.0900
    133 CB        -82.1500  -10.5190  -55.0980 C.3      10 TYR   -0.1800
    134 CG        -81.6910  -10.9770  -56.4600 C.ar     10 TYR    0.0900
    135 CD1       -82.3190  -10.5260  -57.6090 C.ar     10 TYR    0.0900
    136 CD2       -80.6820  -11.9290  -56.5940 C.ar     10 TYR    0.0000
    137 CE1       -81.9610  -11.0120  -58.8580 C.ar     10 TYR   -0.1150
    138 CE2       -80.3210  -12.4210  -57.8380 C.ar     10 TYR    0.1150
    139 CZ        -80.9670  -11.9610  -58.9700 C.ar     10 TYR   -0.1150
    140 OH        -80.6380  -12.4630  -60.2120 O.3      10 TYR    0.1150
    141 HN        -83.7780  -11.3690  -52.5910 H        10 TYR    0.1100
    142 HA        -84.1720  -11.2180  -55.3540 H        10 TYR   -0.5400
    143 HB1       -81.3110  -10.6800  -54.3880 H        10 TYR    0.4300
    144 HB2       -82.3890   -9.4380  -55.1680 H        10 TYR   -0.1150
    145 HD1       -83.0990   -9.7840  -57.5310 H        10 TYR    0.1150
    146 HD2       -80.1720  -12.2880  -55.7130 H        10 TYR   -0.1150
    147 HE1       -82.4610  -10.6460  -59.7440 H        10 TYR    0.1150
    148 HE2       -79.5390  -13.1610  -57.9230 H        10 TYR    0.5100
    149 HH        -80.0510  -13.2120  -60.0840 H        10 TYR   -0.5100
    150 N         -84.0090  -13.6440  -54.5650 N.am     11 VAL   -0.4700
    151 CA        -83.7880  -15.0730  -54.4080 C.3      11 VAL    0.3100
    152 C         -83.0010  -15.5710  -55.6200 C.2      11 VAL    0.0700
    153 O         -83.4110  -15.3180  -56.7650 O.2      11 VAL    0.0900
    154 CB        -85.1330  -15.8540  -54.3390 C.3      11 VAL   -0.0900
    155 CG1       -84.8770  -17.2900  -53.9280 C.3      11 VAL    0.0900
    156 CG2       -86.0920  -15.1810  -53.3680 C.3      11 VAL   -0.2700
    157 HN        -84.9380  -13.3650  -54.7950 H        11 VAL    0.0900
    158 HA        -83.2250  -15.2230  -53.4990 H        11 VAL    0.0900
    159 HB        -85.6230  -15.8360  -55.3360 H        11 VAL    0.0900
    160 HG11      -84.3910  -17.3200  -52.9280 H        11 VAL   -0.2700
    161 HG12      -84.2030  -17.7800  -54.6630 H        11 VAL    0.0900
    162 HG13      -85.8380  -17.8440  -53.8720 H        11 VAL    0.0900
    163 HG21      -86.4440  -14.2130  -53.7870 H        11 VAL    0.0900
    164 HG22      -85.5770  -14.9840  -52.4040 H        11 VAL    0.5100
    165 HG23      -86.9740  -15.8330  -53.1940 H        11 VAL   -0.5100
    166 N         -81.8660  -16.2670  -55.4010 N.am     12 PRO   -0.2900
    167 CA        -81.0710  -16.7750  -56.5170 C.3      12 PRO    0.0000
    168 C         -81.7330  -17.9960  -57.0880 C.2      12 PRO    0.0900
    169 O         -81.1090  -19.0260  -57.2090 O.2      12 PRO    0.0900
    170 CB        -79.7340  -17.0910  -55.8620 C.3      12 PRO    0.0200
    171 CG        -80.1480  -17.5520  -54.5030 C.3      12 PRO    0.0900
    172 CD        -81.1980  -16.5470  -54.1130 C.3      12 PRO   -0.1800
    173 HA        -81.0260  -16.0470  -57.3110 H        12 PRO    0.0900
    174 HB1       -79.0880  -16.1900  -55.8060 H        12 PRO    0.0900
    175 HB2       -79.1920  -17.8890  -56.4130 H        12 PRO   -0.1800
    176 HG1       -80.5670  -18.5790  -54.5370 H        12 PRO    0.0900
    177 HG2       -79.2920  -17.5350  -53.7940 H        12 PRO    0.0900
    178 HD1       -81.9240  -16.9700  -53.3870 H        12 PRO    0.5100
    179 HD2       -80.7480  -15.6190  -53.7030 H        12 PRO   -0.5100
    180 N         -83.0100  -17.8760  -57.4270 N.am     13 PHE   -0.4700
    181 CA        -83.7710  -18.9920  -57.9750 C.3      13 PHE    0.3100
    182 C         -84.8030  -18.4660  -58.9880 C.2      13 PHE    0.0700
    183 O         -85.4070  -17.4050  -58.7700 O.2      13 PHE    0.0900
    184 CB        -84.4830  -19.7260  -56.8350 C.3      13 PHE   -0.1800
    185 CG        -84.9840  -21.0900  -57.2080 C.ar     13 PHE    0.0900
    186 CD1       -84.1060  -22.1650  -57.3030 C.ar     13 PHE    0.0900
    187 CD2       -86.3310  -21.3080  -57.4470 C.ar     13 PHE    0.0000
    188 CE1       -84.5620  -23.4300  -57.6250 C.ar     13 PHE   -0.1150
    189 CE2       -86.7910  -22.5740  -57.7710 C.ar     13 PHE    0.1150
    190 CZ        -85.9010  -23.6360  -57.8570 C.ar     13 PHE   -0.1150
    191 HN        -83.5060  -17.0190  -57.3220 H        13 PHE    0.1150
    192 HA        -83.0870  -19.6540  -58.4850 H        13 PHE   -0.1150
    193 HB1       -85.3630  -19.1310  -56.5110 H        13 PHE    0.1150
    194 HB2       -83.7770  -19.8580  -55.9880 H        13 PHE   -0.1150
    195 HD1       -83.0530  -22.0090  -57.1240 H        13 PHE    0.1150
    196 HD2       -87.0280  -20.4850  -57.3810 H        13 PHE   -0.1150
    197 HE1       -83.8670  -24.2540  -57.6930 H        13 PHE    0.1150
    198 HE2       -87.8420  -22.7360  -57.9560 H        13 PHE    0.5100
    199 HZ        -86.2600  -24.6230  -58.1080 H        13 PHE   -0.5100
    200 N         -84.9970  -19.1910  -60.0910 N.am     14 SER   -0.4700
    201 CA        -85.9400  -18.7790  -61.1180 C.3      14 SER    0.3100
    202 C         -87.3120  -18.9670  -60.6040 C.2      14 SER    0.0700
    203 O         -87.5070  -19.7710  -59.7050 O.2      14 SER    0.0900
    204 CB        -85.7660  -19.6180  -62.3810 C.3      14 SER    0.0500
    205 OG        -86.6900  -19.2360  -63.3890 O.3      14 SER    0.0900
    206 HN        -84.5060  -20.0430  -60.2590 H        14 SER    0.0900
    207 HA        -85.7630  -17.7350  -61.3340 H        14 SER   -0.6600
    208 HB1       -85.9300  -20.6890  -62.1390 H        14 SER    0.4300
    209 HB2       -84.7370  -19.4820  -62.7770 H        14 SER    0.5100
    210 HG1       -86.3250  -18.4490  -63.8000 H        14 SER   -0.5100
    211 N         -88.2650  -18.2200  -61.1520 N.am     15 ASN   -0.4700
    212 CA        -89.6430  -18.3550  -60.7400 C.3      15 ASN    0.3100
    213 C         -90.4490  -18.8500  -61.9000 C.2      15 ASN    0.0700
    214 O         -91.6500  -18.5930  -61.9880 O.2      15 ASN    0.0900
    215 CB        -90.2170  -17.0310  -60.2440 C.3      15 ASN   -0.1800
    216 CG        -91.3170  -17.2510  -59.2360 C.2      15 ASN    0.0900
    217 ND2       -92.1530  -16.2540  -58.9610 N.am     15 ASN    0.0900
    218 OD1       -91.4060  -18.3380  -58.6920 O.2      15 ASN    0.5500
    219 HN        -88.0760  -17.5460  -61.8620 H        15 ASN   -0.5500
    220 HA        -89.6810  -19.0920  -59.9520 H        15 ASN   -0.6200
    221 HB1       -90.6280  -16.4630  -61.1050 H        15 ASN    0.3200
    222 HB2       -89.4080  -16.4360  -59.7680 H        15 ASN    0.3000
    223 HD21      -92.8870  -16.3860  -58.2950 H        15 ASN    0.5100
    224 HD22      -92.0480  -15.3720  -59.4210 H        15 ASN   -0.5100
    225 N         -89.7810  -19.5730  -62.7970 N.am     16 LYS   -0.4700
    226 CA        -90.4260  -20.1200  -63.9740 C.3      16 LYS    0.3100
    227 C         -91.5560  -20.9910  -63.5230 C.2      16 LYS    0.0700
    228 O         -92.6320  -20.9770  -64.1230 O.2      16 LYS    0.0900
    229 CB        -89.4370  -20.9530  -64.7950 C.3      16 LYS   -0.1800
    230 CG        -90.0250  -21.4200  -66.1220 C.3      16 LYS    0.0900
    231 CD        -89.0030  -22.1170  -67.0160 C.3      16 LYS    0.0900
    232 CE        -89.5530  -22.3100  -68.4360 C.3      16 LYS   -0.1800
    233 NZ        -88.5400  -22.8490  -69.3970 N.4      16 LYS    0.0900
    234 HN        -88.8080  -19.7690  -62.6990 H        16 LYS    0.0900
    235 HA        -90.8010  -19.2970  -64.5630 H        16 LYS   -0.1800
    236 HB1       -89.1390  -21.8440  -64.2020 H        16 LYS    0.0900
    237 HB2       -88.5340  -20.3390  -65.0000 H        16 LYS    0.0900
    238 HG1       -90.4280  -20.5370  -66.6630 H        16 LYS    0.2100
    239 HG2       -90.8560  -22.1260  -65.9150 H        16 LYS    0.0500
    240 HD1       -88.7540  -23.1080  -66.5810 H        16 LYS    0.0500
    241 HD2       -88.0790  -21.5020  -67.0620 H        16 LYS   -0.3000
    242 HE1       -89.8980  -21.3330  -68.8330 H        16 LYS    0.3300
    243 HE2       -90.3970  -23.0310  -68.4080 H        16 LYS    0.3300
    244 HZ1       -88.2040  -23.7750  -69.0640 H        16 LYS    0.3300
    245 HZ2       -87.7380  -22.1910  -69.4600 H        16 LYS    0.5100
    246 HZ3       -88.9760  -22.9550  -70.3350 H        16 LYS   -0.5100
    247 N         -91.3090  -21.7410  -62.4510 N.am     17 THR   -0.4700
    248 CA        -92.3010  -22.6480  -61.8950 C.3      17 THR    0.3100
    249 C         -93.2080  -21.9290  -60.9140 C.2      17 THR    0.0700
    250 O         -94.1410  -22.5330  -60.4250 O.2      17 THR    0.0900
    251 CB        -91.6150  -23.8020  -61.1800 C.3      17 THR    0.1400
    252 CG2       -90.7400  -24.5640  -62.1360 C.3      17 THR    0.0900
    253 OG1       -90.7830  -23.2820  -60.1420 O.3      17 THR   -0.6600
    254 HN        -90.4310  -21.7140  -61.9800 H        17 THR    0.4300
    255 HA        -92.9120  -23.0160  -62.7040 H        17 THR   -0.2700
    256 HB        -92.3750  -24.4770  -60.7310 H        17 THR    0.0900
    257 HG1       -90.6310  -24.0090  -59.5350 H        17 THR    0.0900
    258 HG21      -89.9610  -23.8940  -62.5580 H        17 THR    0.0900
    259 HG22      -91.3520  -24.9660  -62.9700 H        17 THR    0.5100
    260 HG23      -90.2380  -25.4000  -61.6030 H        17 THR   -0.5100
    261 N         -92.9300  -20.6560  -60.6310 N.am     18 GLY   -0.4700
    262 CA        -93.7520  -19.8830  -59.7130 C.3      18 GLY    0.3100
    263 C         -93.7810  -20.3660  -58.2680 C.2      18 GLY   -0.0200
    264 O         -94.7190  -20.0690  -57.5230 O.2      18 GLY    0.0900
    265 HN        -92.1510  -20.1800  -61.0310 H        18 GLY    0.0900
    266 HA1       -94.7620  -19.9060  -60.0970 H        18 GLY    0.5100
    267 HA2       -93.3730  -18.8720  -59.7230 H        18 GLY   -0.5100
    268 N         -92.7410  -21.0930  -57.8600 N.am     19 VAL   -0.4700
    269 CA        -92.6300  -21.6430  -56.5120 C.3      19 VAL    0.3100
    270 C         -91.7590  -20.7390  -55.6030 C.2      19 VAL    0.0700
    271 O         -91.5170  -21.0630  -54.4430 O.2      19 VAL    0.0900
    272 CB        -92.0270  -23.0740  -56.6020 C.3      19 VAL   -0.0900
    273 CG1       -90.5340  -23.0080  -56.8300 C.3      19 VAL    0.0900
    274 CG2       -92.3640  -23.8680  -55.3560 C.3      19 VAL   -0.2700
    275 HN        -91.9780  -21.2980  -58.4700 H        19 VAL    0.0900
    276 HA        -93.6150  -21.6690  -56.0700 H        19 VAL    0.0900
    277 HB        -92.5040  -23.6220  -57.4410 H        19 VAL    0.0900
    278 HG11      -90.0230  -22.6330  -55.9160 H        19 VAL   -0.2700
    279 HG12      -90.3090  -22.3160  -57.6700 H        19 VAL    0.0900
    280 HG13      -90.1420  -24.0210  -57.0640 H        19 VAL    0.0900
    281 HG21      -93.4520  -23.8020  -55.1420 H        19 VAL    0.0900
    282 HG22      -91.8060  -23.4610  -54.4860 H        19 VAL    0.5100
    283 HG23      -92.0970  -24.9370  -55.5050 H        19 VAL   -0.5100
    284 N         -91.3100  -19.6010  -56.1190 N.am     20 VAL   -0.4700
    285 CA        -90.4550  -18.7060  -55.3600 C.3      20 VAL    0.3100
    286 C         -91.2640  -17.7630  -54.5340 C.2      20 VAL    0.0700
    287 O         -92.2270  -17.2070  -55.0330 O.2      20 VAL    0.0900
    288 CB        -89.5580  -17.8980  -56.2980 C.3      20 VAL   -0.0900
    289 CG1       -88.9170  -16.7450  -55.5550 C.3      20 VAL    0.0900
    290 CG2       -88.4910  -18.8030  -56.8840 C.3      20 VAL   -0.2700
    291 HN        -91.5380  -19.3110  -57.0450 H        20 VAL    0.0900
    292 HA        -89.8550  -19.3040  -54.6890 H        20 VAL    0.0900
    293 HB        -90.1670  -17.5020  -57.1380 H        20 VAL    0.0900
    294 HG11      -88.6100  -17.0700  -54.5380 H        20 VAL   -0.2700
    295 HG12      -89.6420  -15.9090  -55.4560 H        20 VAL    0.0900
    296 HG13      -88.0160  -16.3960  -56.1030 H        20 VAL    0.0900
    297 HG21      -88.9620  -19.6300  -57.4560 H        20 VAL    0.0900
    298 HG22      -87.8760  -19.2400  -56.0690 H        20 VAL    0.5100
    299 HG23      -87.8400  -18.2220  -57.5730 H        20 VAL   -0.5100
    300 N         -90.8740  -17.5730  -53.2720 N.am     21 ARG   -0.4700
    301 CA        -91.5810  -16.6700  -52.3660 C.3      21 ARG    0.3100
    302 C         -90.6260  -15.9000  -51.4970 C.2      21 ARG    0.0700
    303 O         -89.6000  -16.4180  -51.1080 O.2      21 ARG    0.0900
    304 CB        -92.5990  -17.4560  -51.5300 C.3      21 ARG   -0.1800
    305 CG        -93.7940  -17.8620  -52.3980 C.3      21 ARG    0.0900
    306 CD        -94.8940  -18.5490  -51.6400 C.3      21 ARG    0.0900
    307 NE        -95.6460  -17.6550  -50.7480 N.pl3    21 ARG   -0.1800
    308 CZ        -96.4270  -18.0930  -49.7530 C.cat    21 ARG    0.0900
    309 NH1       -96.5550  -19.4030  -49.5230 N.pl3    21 ARG    0.0900
    310 NH2       -97.0820  -17.2340  -48.9780 N.pl3    21 ARG    0.2000
    311 HN        -90.0790  -18.0390  -52.8890 H        21 ARG    0.0900
    312 HA        -92.0780  -15.9180  -52.9590 H        21 ARG    0.0900
    313 HB1       -92.9520  -16.8230  -50.6880 H        21 ARG   -0.7000
    314 HB2       -92.1160  -18.3660  -51.1170 H        21 ARG    0.4400
    315 HG1       -93.4340  -18.5480  -53.1930 H        21 ARG    0.6400
    316 HG2       -94.2110  -16.9480  -52.8730 H        21 ARG   -0.8000
    317 HD1       -94.4570  -19.3520  -51.0100 H        21 ARG    0.4600
    318 HD2       -95.6200  -18.9800  -52.3610 H        21 ARG    0.4600
    319 HE        -95.5710  -16.6690  -50.8910 H        21 ARG   -0.8000
    320 HH11      -96.0680  -20.0620  -50.0950 H        21 ARG    0.4600
    321 HH12      -97.1400  -19.7250  -48.7780 H        21 ARG    0.4600
    322 HH21      -96.9940  -16.2510  -49.1370 H        21 ARG    0.5100
    323 HH22      -97.6640  -17.5720  -48.2380 H        21 ARG   -0.5100
    324 N         -90.9720  -14.6460  -51.2190 N.am     22 SER   -0.4700
    325 CA        -90.1640  -13.7360  -50.4050 C.3      22 SER    0.3100
    326 C         -89.5030  -14.4080  -49.2340 C.2      22 SER    0.0700
    327 O         -90.1420  -15.1910  -48.5280 O.2      22 SER    0.0900
    328 CB        -91.0230  -12.5970  -49.8560 C.3      22 SER    0.0500
    329 OG        -90.3810  -11.9420  -48.7690 O.3      22 SER    0.0900
    330 HN        -91.8230  -14.2590  -51.5640 H        22 SER    0.0900
    331 HA        -89.3730  -13.3440  -51.0270 H        22 SER   -0.6600
    332 HB1       -91.9940  -13.0030  -49.5000 H        22 SER    0.4300
    333 HB2       -91.2060  -11.8510  -50.6590 H        22 SER    0.5100
    334 HG1       -91.0390  -11.3580  -48.3850 H        22 SER   -0.5100
    335 N         -88.2140  -14.1070  -48.9900 N.am     23 PRO   -0.2900
    336 CA        -87.5170  -14.7160  -47.8560 C.3      23 PRO    0.0000
    337 C         -87.9980  -14.0840  -46.5710 C.2      23 PRO    0.0900
    338 O         -87.5570  -14.4460  -45.5010 O.2      23 PRO    0.0900
    339 CB        -86.0550  -14.4220  -48.1550 C.3      23 PRO    0.0200
    340 CG        -86.1290  -13.1480  -48.9410 C.3      23 PRO    0.0900
    341 CD        -87.2680  -13.4000  -49.8680 C.3      23 PRO   -0.1800
    342 HA        -87.7620  -15.7630  -47.7800 H        23 PRO    0.0900
    343 HB1       -85.5940  -15.2380  -48.7510 H        23 PRO    0.0900
    344 HB2       -85.4720  -14.2860  -47.2190 H        23 PRO   -0.1800
    345 HG1       -86.3320  -12.2780  -48.2810 H        23 PRO    0.0900
    346 HG2       -85.1880  -12.9640  -49.4990 H        23 PRO    0.0900
    347 HD1       -87.7150  -12.4570  -50.2420 H        23 PRO    0.5100
    348 HD2       -86.9730  -14.0460  -50.7220 H        23 PRO   -0.5100
    349 N         -88.9170  -13.1310  -46.6840 N.am     24 PHE   -0.4700
    350 CA        -89.4800  -12.4600  -45.5210 C.3      24 PHE    0.3100
    351 C         -90.8930  -12.9430  -45.2620 C.2      24 PHE    0.0700
    352 O         -91.5250  -12.4800  -44.3330 O.2      24 PHE    0.0900
    353 CB        -89.5000  -10.9480  -45.7430 C.3      24 PHE   -0.1800
    354 CG        -88.1300  -10.3380  -45.8390 C.ar     24 PHE    0.0900
    355 CD1       -87.1750  -10.5720  -44.8410 C.ar     24 PHE    0.0900
    356 CD2       -87.7750   -9.5390  -46.9250 C.ar     24 PHE    0.0000
    357 CE1       -85.8930  -10.0250  -44.9240 C.ar     24 PHE   -0.1150
    358 CE2       -86.4890   -8.9870  -47.0140 C.ar     24 PHE    0.1150
    359 CZ        -85.5520   -9.2340  -46.0080 C.ar     24 PHE   -0.1150
    360 HN        -89.2610  -12.8330  -47.5710 H        24 PHE    0.1150
    361 HA        -88.8740  -12.7080  -44.6630 H        24 PHE   -0.1150
    362 HB1       -90.0210  -10.4580  -44.8920 H        24 PHE    0.1150
    363 HB2       -90.0280  -10.7220  -46.6950 H        24 PHE   -0.1150
    364 HD1       -87.4350  -11.1860  -43.9910 H        24 PHE    0.1150
    365 HD2       -88.4970   -9.3440  -47.7050 H        24 PHE   -0.1150
    366 HE1       -85.1700  -10.2180  -44.1450 H        24 PHE    0.1150
    367 HE2       -86.2240   -8.3700  -47.8610 H        24 PHE    0.5100
    368 HZ        -84.5610   -8.8080  -46.0760 H        24 PHE   -0.5100
    369 N         -91.3780  -13.9000  -46.0450 N.am     25 GLU   -0.4700
    370 CA        -92.7410  -14.3260  -45.8840 C.3      25 GLU    0.3100
    371 C         -92.9620  -15.8200  -45.8560 C.2      25 GLU    0.0700
    372 O         -94.0250  -16.2400  -45.4540 O.2      25 GLU    0.0900
    373 CB        -93.5650  -13.6870  -46.9860 C.3      25 GLU   -0.1800
    374 CG        -93.7350  -12.1860  -46.8040 C.3      25 GLU    0.0900
    375 CD        -94.1460  -11.4530  -48.0790 C.2      25 GLU    0.0900
    376 OE1       -95.0270  -11.9520  -48.8170 O.co2    25 GLU   -0.2800
    377 OE2       -93.5890  -10.3590  -48.3370 O.co2    25 GLU    0.0900
    378 HN        -90.8410  -14.3490  -46.7540 H        25 GLU    0.0900
    379 HA        -93.0890  -14.0120  -44.9100 H        25 GLU    0.6200
    380 HB1       -94.5690  -14.1600  -47.0020 H        25 GLU   -0.7600
    381 HB2       -93.0630  -13.8730  -47.9590 H        25 GLU   -0.7600
    382 HG1       -92.7730  -11.7570  -46.4530 H        25 GLU    0.5100
    383 HG2       -94.5160  -12.0060  -46.0340 H        25 GLU   -0.5100
    384 N         -92.0130  -16.6460  -46.2600 N.am     26 ALA   -0.4700
    385 CA        -92.2850  -18.0760  -46.2010 C.3      26 ALA    0.3100
    386 C         -91.0380  -18.8900  -46.4300 C.2      26 ALA    0.0700
    387 O         -90.1120  -18.4510  -47.1210 O.2      26 ALA    0.0900
    388 CB        -93.3390  -18.4460  -47.2280 C.3      26 ALA   -0.2700
    389 HN        -91.1240  -16.3510  -46.6020 H        26 ALA    0.0900
    390 HA        -92.6290  -18.3130  -45.2050 H        26 ALA    0.0900
    391 HB1       -93.0660  -18.0280  -48.2210 H        26 ALA    0.0900
    392 HB2       -94.3230  -18.0280  -46.9270 H        26 ALA    0.5100
    393 HB3       -93.4110  -19.5510  -47.3140 H        26 ALA   -0.5100
    394 N         -90.9940  -20.1010  -45.8580 N.am     27 PRO   -0.2900
    395 CA        -89.8510  -21.0090  -45.9900 C.3      27 PRO    0.0000
    396 C         -89.3050  -21.1210  -47.3940 C.2      27 PRO    0.0900
    397 O         -90.0700  -21.2130  -48.3510 O.2      27 PRO    0.0900
    398 CB        -90.4080  -22.3270  -45.4670 C.3      27 PRO    0.0200
    399 CG        -91.3130  -21.8770  -44.3740 C.3      27 PRO    0.0900
    400 CD        -92.0390  -20.6940  -45.0040 C.3      27 PRO   -0.1800
    401 HA        -89.0000  -20.6290  -45.4460 H        27 PRO    0.0900
    402 HB1       -89.6000  -22.9830  -45.0790 H        27 PRO    0.0900
    403 HB2       -90.9660  -22.8740  -46.2570 H        27 PRO   -0.1800
    404 HG1       -92.0260  -22.6780  -44.0850 H        27 PRO    0.0900
    405 HG2       -90.7380  -21.5660  -43.4770 H        27 PRO    0.0900
    406 HD1       -92.9020  -21.0190  -45.6210 H        27 PRO    0.5100
    407 HD2       -92.3720  -19.9610  -44.2400 H        27 PRO   -0.5100
    408 N         -87.9810  -21.1120  -47.5090 N.am     28 GLN   -0.4700
    409 CA        -87.3150  -21.2160  -48.7950 C.3      28 GLN    0.3100
    410 C         -86.9030  -22.6440  -49.0110 C.2      28 GLN    0.0700
    411 O         -85.9030  -22.8880  -49.6690 O.2      28 GLN    0.0900
    412 CB        -86.0700  -20.3410  -48.8280 C.3      28 GLN   -0.1800
    413 CG        -86.2920  -18.8920  -48.4700 C.3      28 GLN    0.0900
    414 CD        -87.1660  -18.1870  -49.4730 C.2      28 GLN    0.0900
    415 NE2       -88.2650  -17.6150  -49.0010 N.am     28 GLN   -0.1800
    416 OE1       -86.8600  -18.1520  -50.6540 O.2      28 GLN    0.0900
    417 HN        -87.3840  -21.0350  -46.7140 H        28 GLN    0.0900
    418 HA        -88.0120  -20.9040  -49.5590 H        28 GLN    0.5500
    419 HB1       -85.6440  -20.3840  -49.8530 H        28 GLN   -0.5500
    420 HB2       -85.3310  -20.7640  -48.1140 H        28 GLN   -0.6200
    421 HG1       -85.3100  -18.3730  -48.4280 H        28 GLN    0.3200
    422 HG2       -86.7780  -18.8340  -47.4740 H        28 GLN    0.3000
    423 HE21      -88.8030  -17.0090  -49.5860 H        28 GLN    0.5100
    424 HE22      -88.5560  -17.7900  -48.0600 H        28 GLN   -0.5100
    425 N         -87.6760  -23.5900  -48.4690 N.am     29 TYR   -0.4700
    426 CA        -87.3730  -25.0150  -48.5810 C.3      29 TYR    0.3100
    427 C         -87.2760  -25.4490  -49.9960 C.2      29 TYR    0.0700
    428 O         -86.7340  -26.5060  -50.2350 O.2      29 TYR    0.0900
    429 CB        -88.4140  -25.8740  -47.8450 C.3      29 TYR   -0.1800
    430 CG        -88.3180  -25.7130  -46.3440 C.ar     29 TYR    0.0900
    431 CD1       -87.0840  -25.7860  -45.7040 C.ar     29 TYR    0.0900
    432 CD2       -89.4340  -25.3950  -45.5760 C.ar     29 TYR    0.0000
    433 CE1       -86.9550  -25.5330  -44.3440 C.ar     29 TYR   -0.1150
    434 CE2       -89.3140  -25.1390  -44.2110 C.ar     29 TYR    0.1150
    435 CZ        -88.0680  -25.2040  -43.6020 C.ar     29 TYR   -0.1150
    436 OH        -87.9090  -24.9150  -42.2570 O.3      29 TYR    0.1150
    437 HN        -88.5030  -23.3610  -47.9610 H        29 TYR    0.1100
    438 HA        -86.3930  -25.1780  -48.1580 H        29 TYR   -0.5400
    439 HB1       -88.2490  -26.9470  -48.0800 H        29 TYR    0.4300
    440 HB2       -89.4370  -25.5690  -48.1530 H        29 TYR   -0.1150
    441 HD1       -86.2070  -26.0470  -46.2770 H        29 TYR    0.1150
    442 HD2       -90.4070  -25.3470  -46.0430 H        29 TYR   -0.1150
    443 HE1       -85.9860  -25.5910  -43.8720 H        29 TYR    0.1150
    444 HE2       -90.1890  -24.8900  -43.6280 H        29 TYR    0.5100
    445 HH        -86.9760  -24.9970  -42.0450 H        29 TYR   -0.5100
    446 N         -87.7790  -24.6550  -50.9380 N.am     30 TYR   -0.4700
    447 CA        -87.6950  -25.0260  -52.3450 C.3      30 TYR    0.3100
    448 C         -86.3250  -24.7000  -52.9320 C.2      30 TYR    0.0700
    449 O         -86.1050  -25.0130  -54.0930 O.2      30 TYR    0.0900
    450 CB        -88.7920  -24.3240  -53.1560 C.3      30 TYR   -0.1800
    451 CG        -88.7250  -22.8160  -53.1050 C.ar     30 TYR    0.0900
    452 CD1       -87.8110  -22.1110  -53.8870 C.ar     30 TYR    0.0900
    453 CD2       -89.5060  -22.1050  -52.2000 C.ar     30 TYR    0.0000
    454 CE1       -87.6670  -20.7510  -53.7460 C.ar     30 TYR   -0.1150
    455 CE2       -89.3670  -20.7480  -52.0580 C.ar     30 TYR    0.1150
    456 CZ        -88.4470  -20.0800  -52.8220 C.ar     30 TYR   -0.1150
    457 OH        -88.2710  -18.7390  -52.6110 O.3      30 TYR    0.1150
    458 HN        -88.2250  -23.7880  -50.7290 H        30 TYR    0.1100
    459 HA        -87.8060  -26.0980  -52.4150 H        30 TYR   -0.5400
    460 HB1       -89.7860  -24.6220  -52.7600 H        30 TYR    0.4300
    461 HB2       -88.7020  -24.6200  -54.2230 H        30 TYR   -0.1150
    462 HD1       -87.2090  -22.6400  -54.6110 H        30 TYR    0.1150
    463 HD2       -90.2330  -22.6300  -51.5980 H        30 TYR   -0.1150
    464 HE1       -86.9530  -20.2130  -54.3520 H        30 TYR    0.1150
    465 HE2       -89.9800  -20.2080  -51.3510 H        30 TYR    0.5100
    466 HH        -87.7430  -18.6310  -51.8150 H        30 TYR   -0.5100
    467 N         -85.4270  -24.0880  -52.1520 N.am     31 LEU   -0.4700
    468 CA        -84.0820  -23.7260  -52.6150 C.3      31 LEU    0.3100
    469 C         -83.1170  -24.7980  -52.2630 C.2      31 LEU    0.0700
    470 O         -82.0740  -24.9100  -52.8900 O.2      31 LEU    0.0900
    471 CB        -83.5480  -22.4870  -51.9150 C.3      31 LEU   -0.1800
    472 CG        -84.1200  -21.1100  -52.1220 C.3      31 LEU    0.0900
    473 CD1       -83.2160  -20.1150  -51.4310 C.3      31 LEU    0.0900
    474 CD2       -84.1980  -20.8170  -53.6020 C.3      31 LEU   -0.0900
    475 HN        -85.6350  -23.8470  -51.2070 H        31 LEU    0.0900
    476 HA        -84.1390  -23.5540  -53.6790 H        31 LEU   -0.2700
    477 HB1       -82.4780  -22.4170  -52.1970 H        31 LEU    0.0900
    478 HB2       -83.6290  -22.6900  -50.8310 H        31 LEU    0.0900
    479 HG        -85.1420  -21.0560  -51.6930 H        31 LEU    0.0900
    480 HD11      -82.1930  -20.1660  -51.8600 H        31 LEU   -0.2700
    481 HD12      -83.1580  -20.3480  -50.3460 H        31 LEU    0.0900
    482 HD13      -83.6100  -19.0860  -51.5720 H        31 LEU    0.0900
    483 HD21      -84.8500  -21.5620  -54.1050 H        31 LEU    0.0900
    484 HD22      -83.1840  -20.8700  -54.0520 H        31 LEU    0.5100
    485 HD23      -84.6250  -19.8050  -53.7640 H        31 LEU   -0.5100
    486 N         -83.4370  -25.5520  -51.2220 N.am     32 ALA   -0.4700
    487 CA        -82.5720  -26.6080  -50.7500 C.3      32 ALA    0.3100
    488 C         -83.3200  -27.4330  -49.7550 C.2      32 ALA    0.0700
    489 O         -84.2340  -26.9410  -49.1030 O.2      32 ALA    0.0900
    490 CB        -81.3450  -26.0160  -50.1000 C.3      32 ALA   -0.2700
    491 HN        -84.2880  -25.4250  -50.7170 H        32 ALA    0.0900
    492 HA        -82.2940  -27.2190  -51.5960 H        32 ALA    0.0900
    493 HB1       -81.5390  -24.9620  -49.8070 H        32 ALA    0.0900
    494 HB2       -80.4930  -26.0360  -50.8110 H        32 ALA    0.5100
    495 HB3       -81.0850  -26.5950  -49.1870 H        32 ALA   -0.5100
    496 N         -82.9180  -28.6890  -49.6160 N.am     33 GLU   -0.4700
    497 CA        -83.5480  -29.6240  -48.7010 C.3      33 GLU    0.3100
    498 C         -83.6570  -29.0730  -47.2890 C.2      33 GLU    0.0700
    499 O         -82.7490  -28.3900  -46.8180 O.2      33 GLU    0.0900
    500 CB        -82.7330  -30.9130  -48.6700 C.3      33 GLU   -0.1800
    501 CG        -82.5470  -31.5560  -50.0340 C.3      33 GLU    0.0900
    502 CD        -83.8700  -31.7240  -50.7680 C.2      33 GLU    0.0900
    503 OE1       -84.8440  -32.2480  -50.1570 O.co2    33 GLU   -0.2800
    504 OE2       -83.9310  -31.3250  -51.9570 O.co2    33 GLU    0.0900
    505 HN        -82.1540  -29.0520  -50.1420 H        33 GLU    0.0900
    506 HA        -84.5530  -29.8170  -49.0460 H        33 GLU    0.6200
    507 HB1       -83.2480  -31.6390  -48.0060 H        33 GLU   -0.7600
    508 HB2       -81.7310  -30.6860  -48.2480 H        33 GLU   -0.7600
    509 HG1       -82.0810  -32.5560  -49.9060 H        33 GLU    0.5100
    510 HG2       -81.8770  -30.9190  -50.6500 H        33 GLU   -0.5100
    511 N         -84.7770  -29.3620  -46.5950 N.am     34 PRO   -0.2900
    512 CA        -85.0540  -28.9290  -45.2120 C.3      34 PRO    0.0000
    513 C         -84.0600  -29.5000  -44.1910 C.2      34 PRO    0.0900
    514 O         -83.9250  -28.9540  -43.0910 O.2      34 PRO    0.0900
    515 CB        -86.4690  -29.4370  -44.9770 C.3      34 PRO    0.0200
    516 CG        -87.0790  -29.2680  -46.3140 C.3      34 PRO    0.0900
    517 CD        -86.0200  -29.8180  -47.2420 C.3      34 PRO   -0.1800
    518 HA        -84.9350  -27.8620  -45.1190 H        34 PRO    0.0900
    519 HB1       -86.9970  -28.8310  -44.2090 H        34 PRO    0.0900
    520 HB2       -86.4740  -30.5010  -44.6600 H        34 PRO   -0.1800
    521 HG1       -88.0270  -29.8430  -46.3990 H        34 PRO    0.0900
    522 HG2       -87.2880  -28.1980  -46.5280 H        34 PRO    0.0900
    523 HD1       -86.0470  -30.9260  -47.2920 H        34 PRO    0.5100
    524 HD2       -86.1030  -29.3900  -48.2630 H        34 PRO   -0.5100
    525 N         -83.3830  -30.5950  -44.5330 N.am     35 TRP   -0.4700
    526 CA        -82.3970  -31.1570  -43.6210 C.3      35 TRP    0.3100
    527 C         -81.1630  -30.3040  -43.7010 C.2      35 TRP    0.0700
    528 O         -80.3550  -30.2910  -42.7890 O.2      35 TRP    0.0900
    529 CB        -82.0340  -32.6050  -43.9880 C.3      35 TRP   -0.1800
    530 CG        -81.2610  -32.7560  -45.2540 C.ar     35 TRP    0.0900
    531 CD1       -81.7700  -32.9570  -46.4980 C.ar     35 TRP    0.0900
    532 CD2       -79.8370  -32.6810  -45.4090 C.ar     35 TRP   -0.0300
    533 CE2       -79.5590  -32.8420  -46.7910 C.ar     35 TRP   -0.1500
    534 CE3       -78.7670  -32.4880  -44.5200 C.ar     35 TRP    0.2200
    535 NE1       -80.7580  -33.0090  -47.4290 N.ar     35 TRP   -0.5100
    536 CZ2       -78.2560  -32.8170  -47.3070 C.ar     35 TRP    0.3700
    537 CZ3       -77.4580  -32.4620  -45.0370 C.ar     35 TRP    0.2400
    538 CH2       -77.2220  -32.6270  -46.4200 C.ar     35 TRP    0.1100
    539 HN        -83.5160  -31.0660  -45.4010 H        35 TRP   -0.2500
    540 HA        -82.8120  -31.1220  -42.6250 H        35 TRP    0.1700
    541 HB1       -82.9740  -33.1870  -44.0910 H        35 TRP   -0.2000
    542 HB2       -81.4270  -33.0340  -43.1640 H        35 TRP    0.1400
    543 HD1       -82.8210  -33.0620  -46.7240 H        35 TRP   -0.2700
    544 HE1       -80.8760  -33.1420  -48.3880 H        35 TRP    0.1600
    545 HE3       -78.9260  -32.3600  -43.4600 H        35 TRP   -0.1400
    546 HZ2       -78.0520  -32.9400  -48.3600 H        35 TRP    0.1400
    547 HZ3       -76.6240  -32.3140  -44.3690 H        35 TRP    0.5100
    548 HH2       -76.2070  -32.6020  -46.7890 H        35 TRP   -0.5100
    549 N         -81.0130  -29.5820  -44.8010 N.am     36 GLN   -0.4700
    550 CA        -79.8580  -28.7330  -44.9700 C.3      36 GLN    0.3100
    551 C         -80.0000  -27.4780  -44.1300 C.2      36 GLN    0.0700
    552 O         -79.0090  -26.9790  -43.6170 O.2      36 GLN    0.0900
    553 CB        -79.7000  -28.3750  -46.4290 C.3      36 GLN   -0.1800
    554 CG        -79.5160  -29.5680  -47.3070 C.3      36 GLN    0.0900
    555 CD        -79.0010  -29.1640  -48.6590 C.2      36 GLN    0.0900
    556 NE2       -77.8480  -29.6990  -49.0360 N.am     36 GLN   -0.1800
    557 OE1       -79.6170  -28.3690  -49.3550 O.2      36 GLN    0.0900
    558 HN        -81.6750  -29.5910  -45.5460 H        36 GLN    0.0900
    559 HA        -78.9880  -29.2670  -44.6130 H        36 GLN    0.5500
    560 HB1       -78.8160  -27.7130  -46.5390 H        36 GLN   -0.5500
    561 HB2       -80.6050  -27.8250  -46.7600 H        36 GLN   -0.6200
    562 HG1       -80.4900  -30.0870  -47.4330 H        36 GLN    0.3200
    563 HG2       -78.7900  -30.2640  -46.8370 H        36 GLN    0.3000
    564 HE21      -77.4570  -29.4670  -49.9260 H        36 GLN    0.5100
    565 HE22      -77.3710  -30.3350  -48.4300 H        36 GLN   -0.5100
    566 N         -81.2210  -26.9600  -43.9900 N.am     37 PHE   -0.4700
    567 CA        -81.4360  -25.7820  -43.1600 C.3      37 PHE    0.3100
    568 C         -81.2060  -26.1690  -41.7180 C.2      37 PHE    0.0700
    569 O         -80.7300  -25.3480  -40.9170 O.2      37 PHE    0.0900
    570 CB        -82.8600  -25.2430  -43.2990 C.3      37 PHE   -0.1800
    571 CG        -83.1060  -24.5260  -44.5740 C.ar     37 PHE    0.0900
    572 CD1       -83.4180  -25.2250  -45.7300 C.ar     37 PHE    0.0900
    573 CD2       -83.0430  -23.1410  -44.6220 C.ar     37 PHE    0.0000
    574 CE1       -83.6660  -24.5470  -46.9210 C.ar     37 PHE   -0.1150
    575 CE2       -83.2900  -22.4490  -45.8090 C.ar     37 PHE    0.1150
    576 CZ        -83.6040  -23.1510  -46.9580 C.ar     37 PHE   -0.1150
    577 HN        -82.0240  -27.3470  -44.4360 H        37 PHE    0.1150
    578 HA        -80.7230  -25.0300  -43.4650 H        37 PHE   -0.1150
    579 HB1       -83.0630  -24.5270  -42.4750 H        37 PHE    0.1150
    580 HB2       -83.5780  -26.0900  -43.2540 H        37 PHE   -0.1150
    581 HD1       -83.4700  -26.3040  -45.7070 H        37 PHE    0.1150
    582 HD2       -82.7990  -22.5890  -43.7260 H        37 PHE   -0.1150
    583 HE1       -83.9060  -25.1010  -47.8170 H        37 PHE    0.1150
    584 HE2       -83.2360  -21.3710  -45.8290 H        37 PHE    0.5100
    585 HZ        -83.8000  -22.6240  -47.8800 H        37 PHE   -0.5100
    586 N         -81.5580  -27.4110  -41.3760 N.am     38 SER   -0.4700
    587 CA        -81.3490  -27.8840  -40.0200 C.3      38 SER    0.3100
    588 C         -79.8600  -27.9960  -39.7610 C.2      38 SER    0.0700
    589 O         -79.4080  -27.7600  -38.6460 O.2      38 SER    0.0900
    590 CB        -82.0450  -29.2310  -39.8050 C.3      38 SER    0.0500
    591 OG        -83.2850  -29.0260  -39.1430 O.3      38 SER    0.0900
    592 HN        -81.9690  -28.0530  -42.0190 H        38 SER    0.0900
    593 HA        -81.7470  -27.1430  -39.3430 H        38 SER   -0.6600
    594 HB1       -81.4060  -29.8910  -39.1790 H        38 SER    0.4300
    595 HB2       -82.2340  -29.7200  -40.7850 H        38 SER    0.5100
    596 HG1       -83.8580  -28.5960  -39.7820 H        38 SER   -0.5100
    597 N         -79.1030  -28.3410  -40.8010 N.am     39 MET   -0.4700
    598 CA        -77.6620  -28.4490  -40.7060 C.3      39 MET    0.3100
    599 C         -77.0990  -27.0720  -40.3490 C.2      39 MET    0.0700
    600 O         -76.2920  -26.9470  -39.4440 O.2      39 MET    0.0900
    601 CB        -77.1200  -28.9180  -42.0500 C.3      39 MET   -0.1800
    602 CG        -76.0780  -30.0140  -41.9650 C.3      39 MET    0.0900
    603 SD        -76.6790  -31.4560  -41.0650 S.3      39 MET    0.0900
    604 CE        -75.7270  -31.2940  -39.5600 C.3      39 MET   -0.1400
    605 HN        -79.4960  -28.5400  -41.6950 H        39 MET    0.0900
    606 HA        -77.4210  -29.1570  -39.9270 H        39 MET    0.0900
    607 HB1       -76.6660  -28.0450  -42.5660 H        39 MET   -0.0900
    608 HB2       -77.9710  -29.2910  -42.6580 H        39 MET   -0.2200
    609 HG1       -75.1780  -29.6070  -41.4580 H        39 MET    0.0900
    610 HG2       -75.7930  -30.3120  -42.9950 H        39 MET    0.0900
    611 HE1       -75.9430  -30.3320  -39.0470 H        39 MET    0.0900
    612 HE2       -74.6400  -31.3240  -39.7880 H        39 MET    0.5100
    613 HE3       -75.9730  -32.1200  -38.8590 H        39 MET   -0.5100
    614 N         -77.5420  -26.0360  -41.0590 N.am     40 LEU   -0.4700
    615 CA        -77.0990  -24.6690  -40.8040 C.3      40 LEU    0.3100
    616 C         -77.5390  -24.2630  -39.4290 C.2      40 LEU    0.0700
    617 O         -76.7830  -23.6490  -38.6670 O.2      40 LEU    0.0900
    618 CB        -77.7270  -23.7110  -41.8040 C.3      40 LEU   -0.1800
    619 CG        -77.2280  -23.7860  -43.2310 C.3      40 LEU    0.0900
    620 CD1       -77.8810  -22.6970  -44.0230 C.3      40 LEU    0.0900
    621 CD2       -75.7360  -23.6230  -43.2640 C.3      40 LEU   -0.0900
    622 HN        -78.2000  -26.1490  -41.8000 H        40 LEU    0.0900
    623 HA        -76.0220  -24.6450  -40.8860 H        40 LEU   -0.2700
    624 HB1       -77.5490  -22.6780  -41.4390 H        40 LEU    0.0900
    625 HB2       -78.8190  -23.9060  -41.8180 H        40 LEU    0.0900
    626 HG        -77.4840  -24.7750  -43.6680 H        40 LEU    0.0900
    627 HD11      -77.6250  -21.7060  -43.5920 H        40 LEU   -0.2700
    628 HD12      -78.9840  -22.8200  -43.9990 H        40 LEU    0.0900
    629 HD13      -77.5230  -22.7280  -45.0750 H        40 LEU    0.0900
    630 HD21      -75.2440  -24.5180  -42.8280 H        40 LEU    0.0900
    631 HD22      -75.4400  -22.7300  -42.6710 H        40 LEU    0.5100
    632 HD23      -75.3930  -23.5040  -44.3140 H        40 LEU   -0.5100
    633 N         -78.7870  -24.6000  -39.1240 N.am     41 ALA   -0.4700
    634 CA        -79.3710  -24.2950  -37.8440 C.3      41 ALA    0.3100
    635 C         -78.4730  -24.8570  -36.7470 C.2      41 ALA    0.0700
    636 O         -78.2020  -24.1640  -35.7680 O.2      41 ALA    0.0900
    637 CB        -80.7600  -24.9010  -37.7810 C.3      41 ALA   -0.2700
    638 HN        -79.3760  -25.0800  -39.7690 H        41 ALA    0.0900
    639 HA        -79.4180  -23.2220  -37.7360 H        41 ALA    0.0900
    640 HB1       -80.7020  -26.0030  -37.9070 H        41 ALA    0.0900
    641 HB2       -81.3920  -24.4840  -38.5930 H        41 ALA    0.5100
    642 HB3       -81.2230  -24.6810  -36.7940 H        41 ALA   -0.5100
    643 N         -77.9940  -26.0920  -36.9080 N.am     42 ALA   -0.4700
    644 CA        -77.1130  -26.7070  -35.9140 C.3      42 ALA    0.3100
    645 C         -75.8370  -25.9080  -35.8030 C.2      42 ALA    0.0700
    646 O         -75.4700  -25.4370  -34.7240 O.2      42 ALA    0.0900
    647 CB        -76.7770  -28.1460  -36.3170 C.3      42 ALA   -0.2700
    648 HN        -78.2140  -26.6470  -37.7070 H        42 ALA    0.0900
    649 HA        -77.6200  -26.6920  -34.9620 H        42 ALA    0.0900
    650 HB1       -76.2630  -28.1570  -37.3020 H        42 ALA    0.0900
    651 HB2       -77.7090  -28.7440  -36.3960 H        42 ALA    0.5100
    652 HB3       -76.1020  -28.6020  -35.5610 H        42 ALA   -0.5100
    653 N         -75.1700  -25.7590  -36.9420 N.am     43 TYR   -0.4700
    654 CA        -73.9210  -25.0400  -37.0510 C.3      43 TYR    0.3100
    655 C         -73.9380  -23.7350  -36.2770 C.2      43 TYR    0.0700
    656 O         -72.9890  -23.4400  -35.5540 O.2      43 TYR    0.0900
    657 CB        -73.6460  -24.7760  -38.5140 C.3      43 TYR   -0.1800
    658 CG        -72.4560  -23.9050  -38.7750 C.ar     43 TYR    0.0900
    659 CD1       -71.1640  -24.4040  -38.6520 C.ar     43 TYR    0.0900
    660 CD2       -72.6270  -22.5910  -39.2230 C.ar     43 TYR    0.0000
    661 CE1       -70.0730  -23.6230  -38.9810 C.ar     43 TYR   -0.1150
    662 CE2       -71.5510  -21.8050  -39.5520 C.ar     43 TYR    0.1150
    663 CZ        -70.2760  -22.3250  -39.4370 C.ar     43 TYR   -0.1150
    664 OH        -69.2080  -21.5530  -39.8170 O.3      43 TYR    0.1150
    665 HN        -75.5100  -26.1480  -37.7940 H        43 TYR    0.1100
    666 HA        -73.1370  -25.6420  -36.6150 H        43 TYR   -0.5400
    667 HB1       -74.5260  -24.2670  -38.9620 H        43 TYR    0.4300
    668 HB2       -73.4610  -25.7430  -39.0280 H        43 TYR   -0.1150
    669 HD1       -71.0120  -25.4110  -38.2950 H        43 TYR    0.1150
    670 HD2       -73.6250  -22.1870  -39.3100 H        43 TYR   -0.1150
    671 HE1       -69.0720  -24.0170  -38.8840 H        43 TYR    0.1150
    672 HE2       -71.6990  -20.7920  -39.8960 H        43 TYR    0.5100
    673 HH        -69.5370  -20.8480  -40.3790 H        43 TYR   -0.5100
    674 N         -74.9970  -22.9460  -36.4200 N.am     44 MET   -0.4700
    675 CA        -75.0790  -21.6790  -35.7030 C.3      44 MET    0.3100
    676 C         -75.2010  -21.9220  -34.2230 C.2      44 MET    0.0700
    677 O         -74.6490  -21.1550  -33.4210 O.2      44 MET    0.0900
    678 CB        -76.2820  -20.8700  -36.1730 C.3      44 MET   -0.1800
    679 CG        -76.1510  -20.3750  -37.5760 C.3      44 MET    0.0900
    680 SD        -74.6310  -19.4770  -37.7780 S.3      44 MET    0.0900
    681 CE        -74.7120  -18.2920  -36.4880 C.3      44 MET   -0.1400
    682 HN        -75.7660  -23.1780  -37.0090 H        44 MET    0.0900
    683 HA        -74.1660  -21.1320  -35.8850 H        44 MET    0.0900
    684 HB1       -76.4090  -19.9980  -35.4990 H        44 MET   -0.0900
    685 HB2       -77.1870  -21.5110  -36.1060 H        44 MET   -0.2200
    686 HG1       -77.0140  -19.7160  -37.8110 H        44 MET    0.0900
    687 HG2       -76.1750  -21.2410  -38.2710 H        44 MET    0.0900
    688 HE1       -74.4220  -18.7370  -35.5120 H        44 MET    0.0900
    689 HE2       -75.7470  -17.9000  -36.3920 H        44 MET    0.5100
    690 HE3       -74.0220  -17.4470  -36.6980 H        44 MET   -0.5100
    691 N         -75.9260  -22.9790  -33.8560 N.am     45 PHE   -0.4700
    692 CA        -76.1210  -23.3090  -32.4640 C.3      45 PHE    0.3100
    693 C         -74.7940  -23.5540  -31.8080 C.2      45 PHE    0.0700
    694 O         -74.5570  -23.0550  -30.7060 O.2      45 PHE    0.0900
    695 CB        -76.9890  -24.5520  -32.3220 C.3      45 PHE   -0.1800
    696 CG        -77.2040  -24.9560  -30.9040 C.ar     45 PHE    0.0900
    697 CD1       -77.8240  -24.0860  -30.0150 C.ar     45 PHE    0.0900
    698 CD2       -76.7550  -26.1830  -30.4460 C.ar     45 PHE    0.0000
    699 CE1       -77.9960  -24.4240  -28.6930 C.ar     45 PHE   -0.1150
    700 CE2       -76.9220  -26.5350  -29.1120 C.ar     45 PHE    0.1150
    701 CZ        -77.5450  -25.6480  -28.2330 C.ar     45 PHE   -0.1150
    702 HN        -76.3600  -23.5820  -34.5200 H        45 PHE    0.1150
    703 HA        -76.5930  -22.4660  -31.9850 H        45 PHE   -0.1150
    704 HB1       -76.5000  -25.4040  -32.8390 H        45 PHE    0.1150
    705 HB2       -77.9880  -24.3580  -32.7670 H        45 PHE   -0.1150
    706 HD1       -78.1760  -23.1270  -30.3680 H        45 PHE    0.1150
    707 HD2       -76.2750  -26.8690  -31.1280 H        45 PHE   -0.1150
    708 HE1       -78.4820  -23.7370  -28.0160 H        45 PHE    0.1150
    709 HE2       -76.5700  -27.4920  -28.7570 H        45 PHE    0.5100
    710 HZ        -77.6750  -25.9190  -27.1940 H        45 PHE   -0.5100
    711 N         -73.9300  -24.3220  -32.4720 N.am     46 LEU   -0.4700
    712 CA        -72.6080  -24.6140  -31.9330 C.3      46 LEU    0.3100
    713 C         -71.8030  -23.3440  -31.8460 C.2      46 LEU    0.0700
    714 O         -71.1690  -23.0870  -30.8200 O.2      46 LEU    0.0900
    715 CB        -71.8660  -25.6290  -32.8010 C.3      46 LEU   -0.1800
    716 CG        -72.4010  -27.0640  -32.7810 C.3      46 LEU    0.0900
    717 CD1       -71.4590  -27.9230  -33.5970 C.3      46 LEU    0.0900
    718 CD2       -72.5360  -27.5990  -31.3530 C.3      46 LEU   -0.0900
    719 HN        -74.1460  -24.7250  -33.3580 H        46 LEU    0.0900
    720 HA        -72.7370  -25.0040  -30.9330 H        46 LEU   -0.2700
    721 HB1       -70.8090  -25.6560  -32.4640 H        46 LEU    0.0900
    722 HB2       -71.9020  -25.2680  -33.8500 H        46 LEU    0.0900
    723 HG        -73.4210  -27.0960  -33.2200 H        46 LEU    0.0900
    724 HD11      -70.4380  -27.8940  -33.1590 H        46 LEU   -0.2700
    725 HD12      -71.4080  -27.5450  -34.6400 H        46 LEU    0.0900
    726 HD13      -71.8130  -28.9760  -33.5980 H        46 LEU    0.0900
    727 HD21      -73.3650  -27.0790  -30.8270 H        46 LEU    0.0900
    728 HD22      -71.5940  -27.4200  -30.7920 H        46 LEU    0.5100
    729 HD23      -72.7570  -28.6870  -31.3760 H        46 LEU   -0.5100
    730 N         -71.8150  -22.5390  -32.9080 N.am     47 LEU   -0.4700
    731 CA        -71.0770  -21.2910  -32.8690 C.3      47 LEU    0.3100
    732 C         -71.5230  -20.5040  -31.6720 C.2      47 LEU    0.0700
    733 O         -70.6860  -20.0430  -30.9070 O.2      47 LEU    0.0900
    734 CB        -71.3070  -20.4700  -34.1330 C.3      47 LEU   -0.1800
    735 CG        -70.5140  -20.9250  -35.3520 C.3      47 LEU    0.0900
    736 CD1       -70.6840  -19.9460  -36.5080 C.3      47 LEU    0.0900
    737 CD2       -69.0620  -21.0070  -34.9630 C.3      47 LEU   -0.0900
    738 HN        -72.3130  -22.7480  -33.7460 H        47 LEU    0.0900
    739 HA        -70.0290  -21.5290  -32.7660 H        47 LEU   -0.2700
    740 HB1       -71.0340  -19.4160  -33.9150 H        47 LEU    0.0900
    741 HB2       -72.3870  -20.5180  -34.3850 H        47 LEU    0.0900
    742 HG        -70.8700  -21.9300  -35.6660 H        47 LEU    0.0900
    743 HD11      -70.3240  -18.9380  -36.2110 H        47 LEU   -0.2700
    744 HD12      -71.7580  -19.8720  -36.7850 H        47 LEU    0.0900
    745 HD13      -70.0940  -20.2900  -37.3840 H        47 LEU    0.0900
    746 HD21      -68.9010  -21.8560  -34.2660 H        47 LEU    0.0900
    747 HD22      -68.7530  -20.0670  -34.4560 H        47 LEU    0.5100
    748 HD23      -68.4370  -21.1660  -35.8670 H        47 LEU   -0.5100
    749 N         -72.8310  -20.3700  -31.4820 N.am     48 ILE   -0.4700
    750 CA        -73.3310  -19.6280  -30.3420 C.3      48 ILE    0.3100
    751 C         -72.8950  -20.2570  -29.0530 C.2      48 ILE    0.0700
    752 O         -72.5390  -19.5370  -28.1290 O.2      48 ILE    0.0900
    753 CB        -74.8520  -19.5690  -30.3180 C.3      48 ILE   -0.0900
    754 CG1       -75.3560  -18.6870  -31.4490 C.3      48 ILE    0.0900
    755 CG2       -75.3290  -19.0550  -28.9640 C.3      48 ILE   -0.2700
    756 CD        -76.8600  -18.4970  -31.4070 C.3      48 ILE    0.0900
    757 HN        -73.5110  -20.7620  -32.0980 H        48 ILE    0.0900
    758 HA        -72.9240  -18.6290  -30.3970 H        48 ILE    0.0900
    759 HB        -75.2660  -20.5850  -30.4960 H        48 ILE   -0.1800
    760 HG11      -75.0790  -19.1530  -32.4190 H        48 ILE    0.0900
    761 HG12      -74.8660  -17.6930  -31.3750 H        48 ILE    0.0900
    762 HG21      -74.7880  -18.1230  -28.6970 H        48 ILE   -0.2700
    763 HG22      -75.1330  -19.8170  -28.1800 H        48 ILE    0.0900
    764 HG23      -76.4170  -18.8340  -29.0070 H        48 ILE    0.0900
    765 HD1       -77.1270  -17.7220  -30.6560 H        48 ILE    0.0900
    766 HD2       -77.3540  -19.4500  -31.1250 H        48 ILE    0.5100
    767 HD3       -77.2270  -18.1660  -32.4030 H        48 ILE   -0.5100
    768 N         -72.9190  -21.5890  -28.9770 N.am     49 MET   -0.4700
    769 CA        -72.5560  -22.2920  -27.7490 C.3      49 MET    0.3100
    770 C         -71.0570  -22.3550  -27.4710 C.2      49 MET    0.0700
    771 O         -70.6480  -22.7670  -26.3790 O.2      49 MET    0.0900
    772 CB        -73.1740  -23.6790  -27.7710 C.3      49 MET   -0.1800
    773 CG        -74.6780  -23.6120  -27.5490 C.3      49 MET    0.0900
    774 SD        -75.0780  -22.8460  -25.9380 S.3      49 MET    0.0900
    775 CE        -76.1190  -24.0860  -25.1910 C.3      49 MET   -0.1400
    776 HN        -73.1840  -22.1590  -29.7500 H        49 MET    0.0900
    777 HA        -72.9250  -21.7230  -26.9080 H        49 MET    0.0900
    778 HB1       -72.7140  -24.2970  -26.9710 H        49 MET   -0.0900
    779 HB2       -72.9700  -24.1550  -28.7540 H        49 MET   -0.2200
    780 HG1       -75.0930  -24.6410  -27.5890 H        49 MET    0.0900
    781 HG2       -75.1350  -23.0210  -28.3710 H        49 MET    0.0900
    782 HE1       -75.6470  -25.0910  -25.2400 H        49 MET    0.0900
    783 HE2       -77.0950  -24.1380  -25.7190 H        49 MET    0.5100
    784 HE3       -76.2970  -23.8430  -24.1220 H        49 MET   -0.5100
    785 N         -70.2420  -21.9360  -28.4330 N.am     50 LEU   -0.4700
    786 CA        -68.8010  -21.9230  -28.2630 C.3      50 LEU    0.3100
    787 C         -68.3490  -20.4810  -28.1780 C.2      50 LEU    0.0700
    788 O         -67.6910  -20.0850  -27.2310 O.2      50 LEU    0.0900
    789 CB        -68.1360  -22.5790  -29.4620 C.3      50 LEU   -0.1800
    790 CG        -66.8920  -23.4300  -29.2130 C.3      50 LEU    0.0900
    791 CD1       -66.1720  -23.5950  -30.5440 C.3      50 LEU    0.0900
    792 CD2       -65.9750  -22.7780  -28.1720 C.3      50 LEU   -0.0900
    793 HN        -70.5820  -21.6120  -29.3120 H        50 LEU    0.0900
    794 HA        -68.5610  -22.4580  -27.3570 H        50 LEU   -0.2700
    795 HB1       -67.8520  -21.7720  -30.1680 H        50 LEU    0.0900
    796 HB2       -68.8930  -23.2320  -29.9450 H        50 LEU    0.0900
    797 HG        -67.1830  -24.4230  -28.8110 H        50 LEU    0.0900
    798 HD11      -65.8800  -22.6010  -30.9460 H        50 LEU   -0.2700
    799 HD12      -66.8410  -24.0930  -31.2780 H        50 LEU    0.0900
    800 HD13      -65.2530  -24.2050  -30.4040 H        50 LEU    0.0900
    801 HD21      -66.5150  -22.6590  -27.2090 H        50 LEU    0.0900
    802 HD22      -65.6550  -21.7750  -28.5260 H        50 LEU    0.5100
    803 HD23      -65.0820  -23.4170  -28.0020 H        50 LEU   -0.5100
    804 N         -68.7220  -19.6980  -29.1780 N.am     51 GLY   -0.4700
    805 CA        -68.3560  -18.2980  -29.2150 C.3      51 GLY    0.3100
    806 C         -68.7790  -17.4850  -28.0090 C.2      51 GLY   -0.0200
    807 O         -68.2120  -16.4190  -27.7590 O.2      51 GLY    0.0900
    808 HN        -69.2670  -20.0320  -29.9430 H        51 GLY    0.0900
    809 HA1       -68.8160  -17.8700  -30.0940 H        51 GLY    0.5100
    810 HA2       -67.2800  -18.2510  -29.2980 H        51 GLY   -0.5100
    811 N         -69.7790  -17.9610  -27.2670 N.am     52 PHE   -0.4700
    812 CA        -70.2360  -17.2430  -26.0830 C.3      52 PHE    0.3100
    813 C         -69.2760  -17.4700  -24.9430 C.2      52 PHE    0.0700
    814 O         -68.6740  -16.5270  -24.4430 O.2      52 PHE    0.0900
    815 CB        -71.6380  -17.6850  -25.6610 C.3      52 PHE   -0.1800
    816 CG        -72.0010  -17.2630  -24.2620 C.ar     52 PHE    0.0900
    817 CD1       -71.7530  -15.9600  -23.8280 C.ar     52 PHE    0.0900
    818 CD2       -72.5780  -18.1570  -23.3800 C.ar     52 PHE    0.0000
    819 CE1       -72.0760  -15.5530  -22.5300 C.ar     52 PHE   -0.1150
    820 CE2       -72.9040  -17.7640  -22.0880 C.ar     52 PHE    0.1150
    821 CZ        -72.6520  -16.4590  -21.6640 C.ar     52 PHE   -0.1150
    822 HN        -70.2500  -18.8140  -27.4820 H        52 PHE    0.1150
    823 HA        -70.2350  -16.1890  -26.3170 H        52 PHE   -0.1150
    824 HB1       -71.7010  -18.7940  -25.6990 H        52 PHE    0.1150
    825 HB2       -72.3880  -17.2370  -26.3460 H        52 PHE   -0.1150
    826 HD1       -71.3050  -15.2520  -24.5080 H        52 PHE    0.1150
    827 HD2       -72.7780  -19.1690  -23.6980 H        52 PHE   -0.1150
    828 HE1       -71.8770  -14.5410  -22.2100 H        52 PHE    0.1150
    829 HE2       -73.3540  -18.4740  -21.4080 H        52 PHE    0.5100
    830 HZ        -72.9080  -16.1580  -20.6590 H        52 PHE   -0.5100
    831 N         -69.1090  -18.7190  -24.5100 N.am     53 PRO   -0.2900
    832 CA        -68.1750  -18.9250  -23.4110 C.3      53 PRO    0.0000
    833 C         -66.7700  -18.4450  -23.6870 C.2      53 PRO    0.0900
    834 O         -66.1890  -17.7980  -22.8430 O.2      53 PRO    0.0900
    835 CB        -68.2360  -20.4310  -23.1840 C.3      53 PRO    0.0200
    836 CG        -68.6000  -20.9690  -24.5290 C.3      53 PRO    0.0900
    837 CD        -69.6490  -20.0040  -24.9910 C.3      53 PRO   -0.1800
    838 HA        -68.4590  -18.3280  -22.5590 H        53 PRO    0.0900
    839 HB1       -69.0060  -20.6920  -22.4280 H        53 PRO    0.0900
    840 HB2       -67.2530  -20.8250  -22.8490 H        53 PRO   -0.1800
    841 HG1       -67.7250  -20.9730  -25.2130 H        53 PRO    0.0900
    842 HG2       -69.0040  -22.0010  -24.4550 H        53 PRO    0.0900
    843 HD1       -69.7460  -19.9940  -26.0960 H        53 PRO    0.5100
    844 HD2       -70.6350  -20.2090  -24.5240 H        53 PRO   -0.5100
    845 N         -66.2400  -18.7220  -24.8740 N.am     54 ILE   -0.4700
    846 CA        -64.8590  -18.3600  -25.2010 C.3      54 ILE    0.3100
    847 C         -64.6370  -16.8740  -25.3320 C.2      54 ILE    0.0700
    848 O         -63.5330  -16.4130  -25.0850 O.2      54 ILE    0.0900
    849 CB        -64.3720  -19.0580  -26.4960 C.3      54 ILE   -0.0900
    850 CG1       -62.9300  -19.5440  -26.3180 C.3      54 ILE    0.0900
    851 CG2       -64.4360  -18.1080  -27.6680 C.3      54 ILE   -0.2700
    852 CD        -62.3120  -20.0760  -27.5930 C.3      54 ILE    0.0900
    853 HN        -66.7540  -19.1870  -25.5900 H        54 ILE    0.0900
    854 HA        -64.2380  -18.6500  -24.3670 H        54 ILE    0.0900
    855 HB        -65.0130  -19.9420  -26.7020 H        54 ILE   -0.1800
    856 HG11      -62.9200  -20.3510  -25.5550 H        54 ILE    0.0900
    857 HG12      -62.3120  -18.6960  -25.9520 H        54 ILE    0.0900
    858 HG21      -63.6620  -17.3190  -27.5620 H        54 ILE   -0.2700
    859 HG22      -65.4350  -17.6220  -27.7060 H        54 ILE    0.0900
    860 HG23      -64.2530  -18.6610  -28.6130 H        54 ILE    0.0900
    861 HD1       -62.1310  -19.2440  -28.3060 H        54 ILE    0.0900
    862 HD2       -63.0000  -20.8070  -28.0690 H        54 ILE    0.5100
    863 HD3       -61.3420  -20.5680  -27.3670 H        54 ILE   -0.5100
    864 N         -65.6350  -16.1040  -25.7330 N.am     55 ASN   -0.4700
    865 CA        -65.3920  -14.6820  -25.8390 C.3      55 ASN    0.3100
    866 C         -65.6340  -14.0460  -24.4990 C.2      55 ASN    0.0700
    867 O         -64.9290  -13.1170  -24.1210 O.2      55 ASN    0.0900
    868 CB        -66.2690  -14.0730  -26.9330 C.3      55 ASN   -0.1800
    869 CG        -65.7540  -14.4060  -28.3320 C.2      55 ASN    0.0900
    870 ND2       -66.5980  -15.0590  -29.1350 N.am     55 ASN    0.0900
    871 OD1       -64.6080  -14.0830  -28.6870 O.2      55 ASN    0.5500
    872 HN        -66.5430  -16.4450  -25.9670 H        55 ASN   -0.5500
    873 HA        -64.3470  -14.5370  -26.0710 H        55 ASN   -0.6200
    874 HB1       -66.2850  -12.9690  -26.8120 H        55 ASN    0.3200
    875 HB2       -67.3030  -14.4670  -26.8300 H        55 ASN    0.3000
    876 HD21      -66.3790  -15.1730  -30.1040 H        55 ASN    0.5100
    877 HD22      -67.4480  -15.4340  -28.7660 H        55 ASN   -0.5100
    878 N         -66.6070  -14.5550  -23.7490 N.am     56 PHE   -0.4700
    879 CA        -66.8700  -14.0120  -22.4280 C.3      56 PHE    0.3100
    880 C         -65.6690  -14.2650  -21.5570 C.2      56 PHE    0.0700
    881 O         -65.2540  -13.3880  -20.8160 O.2      56 PHE    0.0900
    882 CB        -68.0890  -14.6650  -21.7880 C.3      56 PHE   -0.1800
    883 CG        -68.4480  -14.0570  -20.4860 C.ar     56 PHE    0.0900
    884 CD1       -68.9390  -12.7570  -20.4300 C.ar     56 PHE    0.0900
    885 CD2       -68.2270  -14.7390  -19.3040 C.ar     56 PHE    0.0000
    886 CE1       -69.1960  -12.1410  -19.2040 C.ar     56 PHE   -0.1150
    887 CE2       -68.4820  -14.1300  -18.0710 C.ar     56 PHE    0.1150
    888 CZ        -68.9650  -12.8280  -18.0230 C.ar     56 PHE   -0.1150
    889 HN        -67.1840  -15.3100  -24.0490 H        56 PHE    0.1150
    890 HA        -67.0310  -12.9490  -22.5340 H        56 PHE   -0.1150
    891 HB1       -67.8810  -15.7410  -21.6080 H        56 PHE    0.1150
    892 HB2       -68.9650  -14.5530  -22.4620 H        56 PHE   -0.1150
    893 HD1       -69.1220  -12.2170  -21.3460 H        56 PHE    0.1150
    894 HD2       -67.8540  -15.7520  -19.3320 H        56 PHE   -0.1150
    895 HE1       -69.5730  -11.1300  -19.1770 H        56 PHE    0.1150
    896 HE2       -68.3050  -14.6720  -17.1540 H        56 PHE    0.5100
    897 HZ        -69.1600  -12.3550  -17.0710 H        56 PHE   -0.5100
    898 N         -65.1140  -15.4730  -21.6510 N.am     57 LEU   -0.4700
    899 CA        -63.9340  -15.8440  -20.8830 C.3      57 LEU    0.3100
    900 C         -62.8240  -14.8940  -21.2110 C.2      57 LEU    0.0700
    901 O         -62.3140  -14.2520  -20.3200 O.2      57 LEU    0.0900
    902 CB        -63.5110  -17.2820  -21.2040 C.3      57 LEU   -0.1800
    903 CG        -62.5320  -18.0460  -20.2940 C.3      57 LEU    0.0900
    904 CD1       -61.1230  -17.7360  -20.7050 C.3      57 LEU    0.0900
    905 CD2       -62.7510  -17.7090  -18.8230 C.3      57 LEU   -0.0900
    906 HN        -65.4820  -16.1780  -22.2530 H        57 LEU    0.0900
    907 HA        -64.1740  -15.7500  -19.8330 H        57 LEU   -0.2700
    908 HB1       -63.0510  -17.2560  -22.2110 H        57 LEU    0.0900
    909 HB2       -64.4420  -17.8830  -21.2420 H        57 LEU    0.0900
    910 HG        -62.7150  -19.1390  -20.3820 H        57 LEU    0.0900
    911 HD11      -60.8110  -16.7540  -20.2900 H        57 LEU   -0.2700
    912 HD12      -61.0540  -17.6900  -21.8130 H        57 LEU    0.0900
    913 HD13      -60.4350  -18.5190  -20.3190 H        57 LEU    0.0900
    914 HD21      -63.7840  -17.9780  -18.5180 H        57 LEU    0.0900
    915 HD22      -62.6060  -16.6200  -18.6590 H        57 LEU    0.5100
    916 HD23      -62.0350  -18.2810  -18.1930 H        57 LEU   -0.5100
    917 N         -62.4520  -14.7680  -22.4790 N.am     58 THR   -0.4700
    918 CA        -61.3880  -13.8390  -22.8260 C.3      58 THR    0.3100
    919 C         -61.6180  -12.5020  -22.1400 C.2      58 THR    0.0700
    920 O         -60.7090  -11.9850  -21.4880 O.2      58 THR    0.0900
    921 CB        -61.3070  -13.5820  -24.3310 C.3      58 THR    0.1400
    922 CG2       -60.2710  -12.5270  -24.6100 C.3      58 THR    0.0900
    923 OG1       -60.9410  -14.7830  -25.0110 O.3      58 THR   -0.6600
    924 HN        -62.8670  -15.2860  -23.2240 H        58 THR    0.4300
    925 HA        -60.4590  -14.2610  -22.4740 H        58 THR   -0.2700
    926 HB        -62.2940  -13.2420  -24.7080 H        58 THR    0.0900
    927 HG1       -61.7440  -15.3020  -25.0820 H        58 THR    0.0900
    928 HG21      -59.3210  -12.7780  -24.0910 H        58 THR    0.0900
    929 HG22      -60.6270  -11.5410  -24.2430 H        58 THR    0.5100
    930 HG23      -60.0750  -12.4710  -25.7020 H        58 THR   -0.5100
    931 N         -62.8240  -11.9490  -22.2800 N.am     59 LEU   -0.4700
    932 CA        -63.1760  -10.6640  -21.6720 C.3      59 LEU    0.3100
    933 C         -62.9140  -10.6820  -20.1730 C.2      59 LEU    0.0700
    934 O         -62.1180   -9.8910  -19.6800 O.2      59 LEU    0.0900
    935 CB        -64.6640  -10.3440  -21.9250 C.3      59 LEU   -0.1800
    936 CG        -65.3630   -9.3030  -21.0360 C.3      59 LEU    0.0900
    937 CD1       -64.8460   -7.9220  -21.3380 C.3      59 LEU    0.0900
    938 CD2       -66.8530   -9.3500  -21.2760 C.3      59 LEU   -0.0900
    939 HN        -63.5450  -12.3890  -22.8110 H        59 LEU    0.0900
    940 HA        -62.5470   -9.9020  -22.1070 H        59 LEU   -0.2700
    941 HB1       -65.2250  -11.2950  -21.8180 H        59 LEU    0.0900
    942 HB2       -64.7490   -9.9890  -22.9730 H        59 LEU    0.0900
    943 HG        -65.1730   -9.5420  -19.9690 H        59 LEU    0.0900
    944 HD11      -64.7020   -7.7980  -22.4330 H        59 LEU   -0.2700
    945 HD12      -63.8710   -7.7640  -20.8320 H        59 LEU    0.0900
    946 HD13      -65.5770   -7.1600  -20.9890 H        59 LEU    0.0900
    947 HD21      -67.2480  -10.3590  -21.0310 H        59 LEU    0.0900
    948 HD22      -67.0720   -9.1340  -22.3430 H        59 LEU    0.5100
    949 HD23      -67.3640   -8.6040  -20.6300 H        59 LEU   -0.5100
    950 N         -63.5730  -11.5990  -19.4690 N.am     60 TYR   -0.4700
    951 CA        -63.4800  -11.7270  -18.0260 C.3      60 TYR    0.3100
    952 C         -62.0600  -11.8810  -17.5180 C.2      60 TYR    0.0700
    953 O         -61.7370  -11.3500  -16.4730 O.2      60 TYR    0.0900
    954 CB        -64.3400  -12.9030  -17.5890 C.3      60 TYR   -0.1800
    955 CG        -64.5220  -13.0210  -16.1110 C.ar     60 TYR    0.0900
    956 CD1       -63.4360  -13.2500  -15.2760 C.ar     60 TYR    0.0900
    957 CD2       -65.7870  -12.9440  -15.5440 C.ar     60 TYR    0.0000
    958 CE1       -63.5960  -13.4030  -13.9140 C.ar     60 TYR   -0.1150
    959 CE2       -65.9640  -13.0990  -14.1780 C.ar     60 TYR    0.1150
    960 CZ        -64.8570  -13.3300  -13.3680 C.ar     60 TYR   -0.1150
    961 OH        -65.0050  -13.5120  -12.0120 O.3      60 TYR    0.1150
    962 HN        -64.1740  -12.2570  -19.9140 H        60 TYR    0.1100
    963 HA        -63.8280  -10.8090  -17.5760 H        60 TYR   -0.5400
    964 HB1       -63.8680  -13.8460  -17.9360 H        60 TYR    0.4300
    965 HB2       -65.3530  -12.7970  -18.0350 H        60 TYR   -0.1150
    966 HD1       -62.4460  -13.3090  -15.7030 H        60 TYR    0.1150
    967 HD2       -66.6440  -12.7630  -16.1760 H        60 TYR   -0.1150
    968 HE1       -62.7380  -13.5770  -13.2800 H        60 TYR    0.1150
    969 HE2       -66.9530  -13.0420  -13.7460 H        60 TYR    0.5100
    970 HH        -65.9210  -13.7440  -11.8420 H        60 TYR   -0.5100
    971 N         -61.2060  -12.6030  -18.2250 N.am     61 VAL   -0.4700
    972 CA        -59.8270  -12.7820  -17.7720 C.3      61 VAL    0.3100
    973 C         -59.0580  -11.4850  -17.8950 C.2      61 VAL    0.0700
    974 O         -58.3610  -11.1150  -16.9640 O.2      61 VAL    0.0900
    975 CB        -59.0970  -13.8950  -18.5870 C.3      61 VAL   -0.0900
    976 CG1       -57.6010  -13.8800  -18.3150 C.3      61 VAL    0.0900
    977 CG2       -59.6580  -15.2520  -18.2100 C.3      61 VAL   -0.2700
    978 HN        -61.4570  -13.0470  -19.0800 H        61 VAL    0.0900
    979 HA        -59.8550  -13.0450  -16.7260 H        61 VAL    0.0900
    980 HB        -59.2720  -13.7310  -19.6720 H        61 VAL    0.0900
    981 HG11      -57.4120  -13.8720  -17.2210 H        61 VAL   -0.2700
    982 HG12      -57.1450  -12.9690  -18.7610 H        61 VAL    0.0900
    983 HG13      -57.1280  -14.7860  -18.7510 H        61 VAL    0.0900
    984 HG21      -60.7450  -15.2910  -18.4350 H        61 VAL    0.0900
    985 HG22      -59.5130  -15.4320  -17.1230 H        61 VAL    0.5100
    986 HG23      -59.1460  -16.0480  -18.7920 H        61 VAL   -0.5100
    987 N         -59.1850  -10.7930  -19.0290 N.am     62 THR   -0.4700
    988 CA        -58.4680   -9.5360  -19.2500 C.3      62 THR    0.3100
    989 C         -58.8100   -8.5350  -18.2010 C.2      62 THR    0.0700
    990 O         -57.9190   -7.9510  -17.6060 O.2      62 THR    0.0900
    991 CB        -58.7970   -8.9200  -20.6080 C.3      62 THR    0.1400
    992 CG2       -58.1170   -7.5760  -20.7650 C.3      62 THR    0.0900
    993 OG1       -58.3330   -9.7950  -21.6380 O.3      62 THR   -0.6600
    994 HN        -59.7720  -11.0990  -19.7740 H        62 THR    0.4300
    995 HA        -57.4100   -9.7460  -19.1860 H        62 THR   -0.2700
    996 HB        -59.8940   -8.7850  -20.7100 H        62 THR    0.0900
    997 HG1       -58.9960  -10.4850  -21.7160 H        62 THR    0.0900
    998 HG21      -57.0380   -7.6620  -20.5120 H        62 THR    0.0900
    999 HG22      -58.5830   -6.8340  -20.0830 H        62 THR    0.5100
   1000 HG23      -58.2070   -7.2270  -21.8160 H        62 THR   -0.5100
   1001 N         -60.1040   -8.3320  -17.9800 N.am     63 VAL   -0.4700
   1002 CA        -60.5800   -7.3930  -16.9850 C.3      63 VAL    0.3100
   1003 C         -60.0060   -7.7380  -15.6270 C.2      63 VAL    0.0700
   1004 O         -59.3630   -6.8980  -14.9880 O.2      63 VAL    0.0900
   1005 CB        -62.1120   -7.4300  -16.9160 C.3      63 VAL   -0.0900
   1006 CG1       -62.6080   -6.7020  -15.6890 C.3      63 VAL    0.0900
   1007 CG2       -62.6900   -6.8130  -18.1690 C.3      63 VAL   -0.2700
   1008 HN        -60.8090   -8.8180  -18.4920 H        63 VAL    0.0900
   1009 HA        -60.2380   -6.4060  -17.2620 H        63 VAL    0.0900
   1010 HB        -62.4530   -8.4870  -16.8800 H        63 VAL    0.0900
   1011 HG11      -62.1350   -5.6980  -15.6240 H        63 VAL   -0.2700
   1012 HG12      -62.3450   -7.2770  -14.7750 H        63 VAL    0.0900
   1013 HG13      -63.7100   -6.5720  -15.7460 H        63 VAL    0.0900
   1014 HG21      -62.3520   -7.3770  -19.0650 H        63 VAL    0.0900
   1015 HG22      -62.3480   -5.7600  -18.2640 H        63 VAL    0.5100
   1016 HG23      -63.8000   -6.8440  -18.1280 H        63 VAL   -0.5100
   1017 N         -60.2190   -8.9820  -15.2010 N.am     64 GLN   -0.4700
   1018 CA        -59.7680   -9.4730  -13.8950 C.3      64 GLN    0.3100
   1019 C         -58.2700   -9.3750  -13.6610 C.2      64 GLN    0.0700
   1020 O         -57.8700   -9.0800  -12.5580 O.2      64 GLN    0.0900
   1021 CB        -60.2120  -10.9220  -13.6990 C.3      64 GLN   -0.1800
   1022 CG        -59.4330  -11.6350  -12.6360 C.3      64 GLN    0.0900
   1023 CD        -59.8270  -13.0780  -12.5010 C.2      64 GLN    0.0900
   1024 NE2       -60.8710  -13.3830  -11.9070 N.am     64 GLN   -0.1800
   1025 OE1       -59.0300  -13.9660  -13.0390 O.2      64 GLN    0.0900
   1026 HN        -60.7040   -9.6470  -15.7620 H        64 GLN    0.0900
   1027 HA        -60.1950   -8.8410  -13.1310 H        64 GLN    0.5500
   1028 HB1       -60.0860  -11.4660  -14.6590 H        64 GLN   -0.5500
   1029 HB2       -61.2860  -10.9300  -13.4190 H        64 GLN   -0.6200
   1030 HG1       -59.6040  -11.1300  -11.6620 H        64 GLN    0.3200
   1031 HG2       -58.3520  -11.5870  -12.8870 H        64 GLN    0.3000
   1032 HE21      -61.1330  -14.3440  -11.8180 H        64 GLN    0.5100
   1033 HE22      -61.4530  -12.6680  -11.5180 H        64 GLN   -0.5100
   1034 N         -57.4430   -9.6320  -14.6640 N.am     65 HSE   -0.4700
   1035 CA        -56.0050   -9.5750  -14.4620 C.3      65 HSE    0.3100
   1036 C         -55.4420   -8.2560  -14.8770 C.2      65 HSE    0.0700
   1037 O         -55.4080   -7.9420  -16.0650 O.2      65 HSE    0.0900
   1038 CB        -55.3260  -10.7150  -15.2110 C.3      65 HSE   -0.0800
   1039 CG        -55.6210  -12.0560  -14.6210 C.ar     65 HSE    0.0900
   1040 CD2       -56.6650  -12.4830  -13.8800 C.ar     65 HSE    0.0900
   1041 ND1       -54.7570  -13.1210  -14.7220 N.ar     65 HSE   -0.7000
   1042 CE1       -55.2620  -14.1510  -14.0690 C.ar     65 HSE    0.2200
   1043 NE2       -56.4200  -13.7900  -13.5440 N.ar     65 HSE    0.2500
   1044 HN        -57.7600   -9.8680  -15.5790 H        65 HSE    0.1300
   1045 HA        -55.8100   -9.6500  -13.4030 H        65 HSE   -0.3600
   1046 HB1       -54.2270  -10.5570  -15.1900 H        65 HSE    0.3200
   1047 HB2       -55.6740  -10.7120  -16.2660 H        65 HSE   -0.0500
   1048 HD2       -57.5550  -11.9480  -13.5750 H        65 HSE    0.0900
   1049 HE1       -54.8190  -15.1410  -13.9640 H        65 HSE    0.5100
   1050 HE2       -57.0260  -14.3630  -12.9920 H        65 HSE   -0.5100
   1051 N         -54.9450   -7.5150  -13.8820 N.am     66 LYS   -0.4700
   1052 CA        -54.4230   -6.1660  -14.0580 C.3      66 LYS    0.3100
   1053 C         -53.2460   -6.0200  -15.0020 C.2      66 LYS    0.0700
   1054 O         -53.2070   -5.0300  -15.7040 O.2      66 LYS    0.0900
   1055 CB        -54.0690   -5.5610  -12.6990 C.3      66 LYS   -0.1800
   1056 CG        -53.7900   -4.0450  -12.7540 C.3      66 LYS    0.0900
   1057 CD        -53.1780   -3.5210  -11.4330 C.3      66 LYS    0.0900
   1058 CE        -52.8860   -2.0160  -11.4650 C.3      66 LYS   -0.1800
   1059 NZ        -52.3260   -1.5350  -10.1600 N.4      66 LYS    0.0900
   1060 HN        -54.9090   -7.8640  -12.9500 H        66 LYS    0.0900
   1061 HA        -55.1790   -5.5730  -14.5510 H        66 LYS   -0.1800
   1062 HB1       -53.1640   -6.0730  -12.3090 H        66 LYS    0.0900
   1063 HB2       -54.9130   -5.7400  -12.0020 H        66 LYS    0.0900
   1064 HG1       -54.7430   -3.5080  -12.9480 H        66 LYS    0.2100
   1065 HG2       -53.0850   -3.8370  -13.5860 H        66 LYS    0.0500
   1066 HD1       -52.2290   -4.0650  -11.2400 H        66 LYS    0.0500
   1067 HD2       -53.8870   -3.7300  -10.6040 H        66 LYS   -0.3000
   1068 HE1       -53.8260   -1.4540  -11.6580 H        66 LYS    0.3300
   1069 HE2       -52.1390   -1.7940  -12.2560 H        66 LYS    0.3300
   1070 HZ1       -51.4380   -2.0380   -9.9580 H        66 LYS    0.3300
   1071 HZ2       -53.0100   -1.7220   -9.4010 H        66 LYS    0.5100
   1072 HZ3       -52.1410   -0.5130  -10.2180 H        66 LYS   -0.5100
   1073 N         -52.2990   -6.9450  -15.0560 N.am     67 LYS   -0.4700
   1074 CA        -51.1480   -6.7340  -15.9430 C.3      67 LYS    0.3100
   1075 C         -51.5370   -6.8680  -17.3700 C.2      67 LYS    0.0700
   1076 O         -50.8080   -6.4120  -18.2350 O.2      67 LYS    0.0900
   1077 CB        -49.9970   -7.7070  -15.6820 C.3      67 LYS   -0.1800
   1078 CG        -50.1440   -8.9960  -16.4290 C.3      67 LYS    0.0900
   1079 CD        -48.8590   -9.7910  -16.4870 C.3      67 LYS    0.0900
   1080 CE        -49.1450  -11.1140  -17.1950 C.3      67 LYS   -0.1800
   1081 NZ        -47.9800  -12.0140  -17.3730 N.4      67 LYS    0.0900
   1082 HN        -52.3220   -7.7880  -14.5230 H        67 LYS    0.0900
   1083 HA        -50.8070   -5.7200  -15.7920 H        67 LYS   -0.1800
   1084 HB1       -49.9560   -7.9270  -14.5950 H        67 LYS    0.0900
   1085 HB2       -49.0460   -7.2240  -15.9880 H        67 LYS    0.0900
   1086 HG1       -50.4720   -8.7750  -17.4660 H        67 LYS    0.2100
   1087 HG2       -50.9210   -9.6120  -15.9290 H        67 LYS    0.0500
   1088 HD1       -48.4870   -9.9850  -15.4570 H        67 LYS    0.0500
   1089 HD2       -48.0860   -9.2210  -17.0450 H        67 LYS   -0.3000
   1090 HE1       -49.5390  -10.8980  -18.2100 H        67 LYS    0.3300
   1091 HE2       -49.8980  -11.6790  -16.6050 H        67 LYS    0.3300
   1092 HZ1       -47.4850  -12.1250  -16.4640 H        67 LYS    0.3300
   1093 HZ2       -47.3300  -11.6050  -18.0730 H        67 LYS    0.5100
   1094 HZ3       -48.3060  -12.9440  -17.7050 H        67 LYS   -0.5100
   1095 N         -52.6610   -7.5260  -17.6310 N.am     68 LEU   -0.4700
   1096 CA        -53.1320   -7.7060  -18.9960 C.3      68 LEU    0.3100
   1097 C         -53.6340   -6.3740  -19.5160 C.2      68 LEU    0.0700
   1098 O         -54.8350   -6.1680  -19.5710 O.2      68 LEU    0.0900
   1099 CB        -54.2600   -8.7470  -19.0080 C.3      68 LEU   -0.1800
   1100 CG        -53.8700  -10.1700  -18.6090 C.3      68 LEU    0.0900
   1101 CD1       -55.1100  -11.0060  -18.4350 C.3      68 LEU    0.0900
   1102 CD2       -52.9610  -10.7640  -19.6820 C.3      68 LEU   -0.0900
   1103 HN        -53.2250   -7.9220  -16.9110 H        68 LEU    0.0900
   1104 HA        -52.3030   -8.0370  -19.6040 H        68 LEU   -0.2700
   1105 HB1       -54.6800   -8.7830  -20.0350 H        68 LEU    0.0900
   1106 HB2       -55.0490   -8.4010  -18.3080 H        68 LEU    0.0900
   1107 HG        -53.2990  -10.1470  -17.6570 H        68 LEU    0.0900
   1108 HD11      -55.3840  -11.4890  -19.3980 H        68 LEU   -0.2700
   1109 HD12      -55.9550  -10.3640  -18.1060 H        68 LEU    0.0900
   1110 HD13      -54.9280  -11.7990  -17.6790 H        68 LEU    0.0900
   1111 HD21      -52.0420  -10.1480  -19.7870 H        68 LEU    0.0900
   1112 HD22      -53.4900  -10.7820  -20.6590 H        68 LEU    0.5100
   1113 HD23      -52.6660  -11.7970  -19.3980 H        68 LEU   -0.5100
   1114 N         -52.7350   -5.4700  -19.8960 N.am     69 ARG   -0.4700
   1115 CA        -53.1700   -4.1680  -20.3600 C.3      69 ARG    0.3100
   1116 C         -52.2860   -3.6150  -21.4320 C.2      69 ARG    0.0700
   1117 O         -52.1540   -2.3970  -21.5190 O.2      69 ARG    0.0900
   1118 CB        -53.2060   -3.1900  -19.2030 C.3      69 ARG   -0.1800
   1119 CG        -54.1600   -3.5810  -18.1110 C.3      69 ARG    0.0900
   1120 CD        -55.5600   -3.1830  -18.4660 C.3      69 ARG    0.0900
   1121 NE        -56.4990   -3.4710  -17.3860 N.pl3    69 ARG   -0.1800
   1122 CZ        -56.8070   -4.6940  -16.9750 C.cat    69 ARG    0.0900
   1123 NH1       -57.6840   -4.8660  -15.9930 N.pl3    69 ARG    0.0900
   1124 NH2       -56.2480   -5.7470  -17.5520 N.pl3    69 ARG    0.2000
   1125 HN        -51.7520   -5.6400  -19.8790 H        69 ARG    0.0900
   1126 HA        -54.1530   -4.2760  -20.7940 H        69 ARG    0.0900
   1127 HB1       -53.5040   -2.1940  -19.5930 H        69 ARG   -0.7000
   1128 HB2       -52.1850   -3.1170  -18.7720 H        69 ARG    0.4400
   1129 HG1       -53.8630   -3.0780  -17.1660 H        69 ARG    0.6400
   1130 HG2       -54.1170   -4.6810  -17.9610 H        69 ARG   -0.8000
   1131 HD1       -55.8940   -3.7470  -19.3630 H        69 ARG    0.4600
   1132 HD2       -55.5990   -2.0900  -18.6650 H        69 ARG    0.4600
   1133 HE        -56.9390   -2.6990  -16.9280 H        69 ARG   -0.8000
   1134 HH11      -58.1140   -4.0730  -15.5620 H        69 ARG    0.4600
   1135 HH12      -57.9150   -5.7890  -15.6850 H        69 ARG    0.4600
   1136 HH21      -55.5930   -5.6180  -18.2970 H        69 ARG    0.5100
   1137 HH22      -56.4790   -6.6690  -17.2430 H        69 ARG   -0.5100
   1138 N         -51.6780   -4.4770  -22.2440 N.am     70 THR   -0.4700
   1139 CA        -50.8310   -4.0070  -23.3390 C.3      70 THR    0.3100
   1140 C         -51.7300   -3.6530  -24.5240 C.2      70 THR    0.0700
   1141 O         -52.9550   -3.8280  -24.4360 O.2      70 THR    0.0900
   1142 CB        -49.7650   -5.0740  -23.7200 C.3      70 THR    0.1400
   1143 CG2       -49.2040   -5.6920  -22.4620 C.3      70 THR    0.0900
   1144 OG1       -50.3440   -6.1140  -24.5130 O.3      70 THR   -0.6600
   1145 HN        -51.7710   -5.4640  -22.1450 H        70 THR    0.4300
   1146 HA        -50.3480   -3.0970  -23.0180 H        70 THR   -0.2700
   1147 HB        -48.9510   -4.5940  -24.3040 H        70 THR    0.0900
   1148 HG1       -49.6310   -6.7270  -24.7070 H        70 THR    0.0900
   1149 HG21      -49.9720   -6.3280  -21.9730 H        70 THR    0.0900
   1150 HG22      -48.9000   -4.8940  -21.7510 H        70 THR    0.5100
   1151 HG23      -48.3260   -6.3250  -22.7100 H        70 THR   -0.5100
   1152 N         -51.1670   -3.1400  -25.6320 N.am     71 PRO   -0.2900
   1153 CA        -52.0280   -2.7920  -26.7700 C.3      71 PRO    0.0000
   1154 C         -52.7950   -4.0000  -27.2700 C.2      71 PRO    0.0900
   1155 O         -54.0060   -3.9050  -27.5140 O.2      71 PRO    0.0900
   1156 CB        -51.0400   -2.2600  -27.8120 C.3      71 PRO    0.0200
   1157 CG        -49.9120   -1.7440  -26.9740 C.3      71 PRO    0.0900
   1158 CD        -49.7620   -2.8350  -25.9390 C.3      71 PRO   -0.1800
   1159 HA        -52.7860   -2.0880  -26.4650 H        71 PRO    0.0900
   1160 HB1       -51.4950   -1.4470  -28.4180 H        71 PRO    0.0900
   1161 HB2       -50.7000   -3.0680  -28.4920 H        71 PRO   -0.1800
   1162 HG1       -48.9840   -1.6230  -27.5720 H        71 PRO    0.0900
   1163 HG2       -50.1660   -0.7720  -26.5030 H        71 PRO    0.0900
   1164 HD1       -49.2500   -3.7300  -26.3500 H        71 PRO    0.5100
   1165 HD2       -49.2350   -2.4780  -25.0310 H        71 PRO   -0.5100
   1166 N         -52.0910   -5.1260  -27.4210 N.am     72 LEU   -0.4700
   1167 CA        -52.7040   -6.3660  -27.8670 C.3      72 LEU    0.3100
   1168 C         -53.8220   -6.7200  -26.9110 C.2      72 LEU    0.0700
   1169 O         -54.9490   -6.9440  -27.3420 O.2      72 LEU    0.0900
   1170 CB        -51.6730   -7.4870  -27.8680 C.3      72 LEU   -0.1800
   1171 CG        -52.1520   -8.8190  -28.4240 C.3      72 LEU    0.0900
   1172 CD1       -52.3060   -8.6910  -29.9290 C.3      72 LEU    0.0900
   1173 CD2       -51.1610   -9.9080  -28.0760 C.3      72 LEU   -0.0900
   1174 HN        -51.1120   -5.1660  -27.2320 H        72 LEU    0.0900
   1175 HA        -53.0940   -6.2100  -28.8620 H        72 LEU   -0.2700
   1176 HB1       -51.3420   -7.6500  -26.8210 H        72 LEU    0.0900
   1177 HB2       -50.8040   -7.1540  -28.4730 H        72 LEU    0.0900
   1178 HG        -53.1290   -9.0880  -27.9680 H        72 LEU    0.0900
   1179 HD11      -51.3310   -8.4260  -30.3920 H        72 LEU   -0.2700
   1180 HD12      -53.0420   -7.8930  -30.1690 H        72 LEU    0.0900
   1181 HD13      -52.6490   -9.6570  -30.3580 H        72 LEU    0.0900
   1182 HD21      -51.3150  -10.2450  -27.0280 H        72 LEU    0.0900
   1183 HD22      -50.1240   -9.5230  -28.1750 H        72 LEU    0.5100
   1184 HD23      -51.3020  -10.7800  -28.7510 H        72 LEU   -0.5100
   1185 N         -53.5140   -6.7580  -25.6130 N.am     73 ASN   -0.4700
   1186 CA        -54.5170   -7.0730  -24.6070 C.3      73 ASN    0.3100
   1187 C         -55.7440   -6.2230  -24.8570 C.2      73 ASN    0.0700
   1188 O         -56.8720   -6.7110  -24.7770 O.2      73 ASN    0.0900
   1189 CB        -53.9890   -6.8050  -23.1830 C.3      73 ASN   -0.1800
   1190 CG        -52.7850   -7.6850  -22.7990 C.2      73 ASN    0.0900
   1191 ND2       -52.6080   -8.7980  -23.3440 N.am     73 ASN    0.0900
   1192 OD1       -51.9770   -7.2170  -21.8630 O.2      73 ASN    0.5500
   1193 HN        -52.5930   -6.5750  -25.2770 H        73 ASN   -0.5500
   1194 HA        -54.7800   -8.1140  -24.7160 H        73 ASN   -0.6200
   1195 HB1       -54.8070   -6.9980  -22.4570 H        73 ASN    0.3200
   1196 HB2       -53.6790   -5.7420  -23.1110 H        73 ASN    0.3000
   1197 HD21      -51.8230   -9.3600  -23.0860 H        73 ASN    0.5100
   1198 HD22      -53.2510   -9.1230  -24.0370 H        73 ASN   -0.5100
   1199 N         -55.5290   -4.9530  -25.1780 N.am     74 TYR   -0.4700
   1200 CA        -56.6420   -4.0540  -25.4330 C.3      74 TYR    0.3100
   1201 C         -57.4690   -4.4940  -26.6270 C.2      74 TYR    0.0700
   1202 O         -58.6970   -4.5620  -26.5390 O.2      74 TYR    0.0900
   1203 CB        -56.1270   -2.6210  -25.6320 C.3      74 TYR   -0.1800
   1204 CG        -56.1890   -1.8280  -24.3530 C.ar     74 TYR    0.0900
   1205 CD1       -57.4180   -1.4150  -23.8370 C.ar     74 TYR    0.0900
   1206 CD2       -55.0410   -1.5690  -23.6050 C.ar     74 TYR    0.0000
   1207 CE1       -57.5070   -0.7760  -22.6050 C.ar     74 TYR   -0.1150
   1208 CE2       -55.1200   -0.9310  -22.3670 C.ar     74 TYR    0.1150
   1209 CZ        -56.3590   -0.5400  -21.8780 C.ar     74 TYR   -0.1150
   1210 OH        -56.4710    0.0800  -20.6560 O.3      74 TYR    0.1150
   1211 HN        -54.6150   -4.5640  -25.2570 H        74 TYR    0.1100
   1212 HA        -57.3140   -4.1000  -24.5890 H        74 TYR   -0.5400
   1213 HB1       -56.7530   -2.0980  -26.3870 H        74 TYR    0.4300
   1214 HB2       -55.0680   -2.6450  -25.9670 H        74 TYR   -0.1150
   1215 HD1       -58.3180   -1.5970  -24.4060 H        74 TYR    0.1150
   1216 HD2       -54.0770   -1.8670  -23.9900 H        74 TYR   -0.1150
   1217 HE1       -58.4690   -0.4670  -22.2220 H        74 TYR    0.1150
   1218 HE2       -54.2250   -0.7420  -21.7930 H        74 TYR    0.5100
   1219 HH        -55.5900    0.1670  -20.2860 H        74 TYR   -0.5100
   1220 N         -56.8010   -4.8040  -27.7310 N.am     75 ILE   -0.4700
   1221 CA        -57.4650   -5.2110  -28.9560 C.3      75 ILE    0.3100
   1222 C         -58.2820   -6.4830  -28.7800 C.2      75 ILE    0.0700
   1223 O         -59.4800   -6.4810  -29.0570 O.2      75 ILE    0.0900
   1224 CB        -56.4130   -5.3660  -30.0960 C.3      75 ILE   -0.0900
   1225 CG1       -55.8920   -3.9740  -30.5040 C.3      75 ILE    0.0900
   1226 CG2       -56.9940   -6.1280  -31.2920 C.3      75 ILE   -0.2700
   1227 CD        -56.9160   -3.0620  -31.1950 C.3      75 ILE    0.0900
   1228 HN        -55.8050   -4.7730  -27.7670 H        75 ILE    0.0900
   1229 HA        -58.1940   -4.4560  -29.2140 H        75 ILE    0.0900
   1230 HB        -55.5320   -5.9200  -29.7050 H        75 ILE   -0.1800
   1231 HG11      -55.0350   -4.1150  -31.1960 H        75 ILE    0.0900
   1232 HG12      -55.5340   -3.4580  -29.5890 H        75 ILE    0.0900
   1233 HG21      -57.9680   -5.6860  -31.5890 H        75 ILE   -0.2700
   1234 HG22      -57.1550   -7.1930  -31.0200 H        75 ILE    0.0900
   1235 HG23      -56.2980   -6.0640  -32.1560 H        75 ILE    0.0900
   1236 HD1       -57.9090   -3.1650  -30.7070 H        75 ILE    0.0900
   1237 HD2       -57.0150   -3.3460  -32.2640 H        75 ILE    0.5100
   1238 HD3       -56.5910   -2.0030  -31.1180 H        75 ILE   -0.5100
   1239 N         -57.6690   -7.5630  -28.3060 N.am     76 LEU   -0.4700
   1240 CA        -58.4250   -8.7890  -28.1470 C.3      76 LEU    0.3100
   1241 C         -59.5330   -8.6690  -27.1310 C.2      76 LEU    0.0700
   1242 O         -60.3660   -9.5440  -27.0730 O.2      76 LEU    0.0900
   1243 CB        -57.5090   -9.9710  -27.8530 C.3      76 LEU   -0.1800
   1244 CG        -56.9720  -10.4830  -29.2000 C.3      76 LEU    0.0900
   1245 CD1       -55.9260   -9.5180  -29.7410 C.3      76 LEU    0.0900
   1246 CD2       -56.3600  -11.8540  -29.0640 C.3      76 LEU   -0.0900
   1247 HN        -56.7060   -7.5790  -28.0480 H        76 LEU    0.0900
   1248 HA        -58.9710   -8.9620  -29.0630 H        76 LEU   -0.2700
   1249 HB1       -58.0760  -10.7760  -27.3370 H        76 LEU    0.0900
   1250 HB2       -56.6680   -9.6500  -27.2020 H        76 LEU    0.0900
   1251 HG        -57.8080  -10.5680  -29.9260 H        76 LEU    0.0900
   1252 HD11      -55.1740   -9.2900  -28.9560 H        76 LEU   -0.2700
   1253 HD12      -56.4130   -8.5680  -30.0520 H        76 LEU    0.0900
   1254 HD13      -55.4050   -9.9730  -30.6100 H        76 LEU    0.0900
   1255 HD21      -57.1210  -12.5770  -28.6990 H        76 LEU    0.0900
   1256 HD22      -55.5210  -11.8230  -28.3370 H        76 LEU    0.5100
   1257 HD23      -55.9870  -12.2010  -30.0520 H        76 LEU   -0.5100
   1258 N         -59.5720   -7.6200  -26.3110 N.am     77 LEU   -0.4700
   1259 CA        -60.7140   -7.5030  -25.4200 C.3      77 LEU    0.3100
   1260 C         -61.8080   -6.9410  -26.2850 C.2      77 LEU    0.0700
   1261 O         -62.9920   -7.2600  -26.1260 O.2      77 LEU    0.0900
   1262 CB        -60.4680   -6.5320  -24.2690 C.3      77 LEU   -0.1800
   1263 CG        -61.8010   -6.3070  -23.5270 C.3      77 LEU    0.0900
   1264 CD1       -62.1950   -7.6090  -22.8470 C.3      77 LEU    0.0900
   1265 CD2       -61.7190   -5.1670  -22.5190 C.3      77 LEU   -0.0900
   1266 HN        -58.8700   -6.9150  -26.2730 H        77 LEU    0.0900
   1267 HA        -60.9220   -8.4880  -25.0290 H        77 LEU   -0.2700
   1268 HB1       -60.0880   -5.5660  -24.6640 H        77 LEU    0.0900
   1269 HB2       -59.7140   -6.9550  -23.5710 H        77 LEU    0.0900
   1270 HG        -62.5890   -6.0030  -24.2480 H        77 LEU    0.0900
   1271 HD11      -61.3550   -8.3350  -22.8970 H        77 LEU   -0.2700
   1272 HD12      -63.0760   -8.0520  -23.3580 H        77 LEU    0.0900
   1273 HD13      -62.4370   -7.4210  -21.7790 H        77 LEU    0.0900
   1274 HD21      -61.4560   -4.2180  -23.0360 H        77 LEU    0.0900
   1275 HD22      -60.9360   -5.3860  -21.7620 H        77 LEU    0.5100
   1276 HD23      -62.7000   -5.0360  -22.0140 H        77 LEU   -0.5100
   1277 N         -61.3920   -6.0820  -27.2170 N.am     78 ASN   -0.4700
   1278 CA        -62.2970   -5.4530  -28.1660 C.3      78 ASN    0.3100
   1279 C         -63.0020   -6.5770  -28.8830 C.2      78 ASN    0.0700
   1280 O         -64.2110   -6.7110  -28.7830 O.2      78 ASN    0.0900
   1281 CB        -61.4760   -4.6030  -29.1460 C.3      78 ASN   -0.1800
   1282 CG        -62.2930   -3.5440  -29.8440 C.2      78 ASN    0.0900
   1283 ND2       -61.8890   -3.2050  -31.0630 N.am     78 ASN    0.0900
   1284 OD1       -63.2570   -3.0230  -29.2960 O.2      78 ASN    0.5500
   1285 HN        -60.4320   -5.8300  -27.3040 H        78 ASN   -0.5500
   1286 HA        -62.9960   -4.8380  -27.6180 H        78 ASN   -0.6200
   1287 HB1       -61.0360   -5.2710  -29.9180 H        78 ASN    0.3200
   1288 HB2       -60.6560   -4.1020  -28.5890 H        78 ASN    0.3000
   1289 HD21      -62.3880   -2.5080  -31.5790 H        78 ASN    0.5100
   1290 HD22      -61.0860   -3.6440  -31.4650 H        78 ASN   -0.5100
   1291 N         -62.2120   -7.4130  -29.5600 N.am     79 LEU   -0.4700
   1292 CA        -62.7050   -8.5600  -30.3050 C.3      79 LEU    0.3100
   1293 C         -63.6550   -9.3660  -29.4700 C.2      79 LEU    0.0700
   1294 O         -64.7700   -9.6140  -29.8790 O.2      79 LEU    0.0900
   1295 CB        -61.5330   -9.4400  -30.7390 C.3      79 LEU   -0.1800
   1296 CG        -60.8060   -9.0790  -32.0330 C.3      79 LEU    0.0900
   1297 CD1       -60.5630   -7.6000  -32.1200 C.3      79 LEU    0.0900
   1298 CD2       -59.5100   -9.8380  -32.0910 C.3      79 LEU   -0.0900
   1299 HN        -61.2240   -7.2840  -29.5850 H        79 LEU    0.0900
   1300 HA        -63.2450   -8.1970  -31.1670 H        79 LEU   -0.2700
   1301 HB1       -61.9200  -10.4750  -30.8530 H        79 LEU    0.0900
   1302 HB2       -60.7840   -9.4230  -29.9210 H        79 LEU    0.0900
   1303 HG        -61.4210   -9.4000  -32.8990 H        79 LEU    0.0900
   1304 HD11      -59.9410   -7.2640  -31.2640 H        79 LEU   -0.2700
   1305 HD12      -61.5320   -7.0560  -32.0910 H        79 LEU    0.0900
   1306 HD13      -60.0280   -7.3600  -33.0640 H        79 LEU    0.0900
   1307 HD21      -59.6890  -10.9150  -31.8910 H        79 LEU    0.0900
   1308 HD22      -58.8070   -9.4460  -31.3240 H        79 LEU    0.5100
   1309 HD23      -59.0570   -9.7350  -33.1000 H        79 LEU   -0.5100
   1310 N         -63.2210   -9.7710  -28.2880 N.am     80 ALA   -0.4700
   1311 CA        -64.0730  -10.5600  -27.4240 C.3      80 ALA    0.3100
   1312 C         -65.4010   -9.8640  -27.2510 C.2      80 ALA    0.0700
   1313 O         -66.4130  -10.5320  -27.0620 O.2      80 ALA    0.0900
   1314 CB        -63.4070  -10.7690  -26.0760 C.3      80 ALA   -0.2700
   1315 HN        -62.3100   -9.5590  -27.9460 H        80 ALA    0.0900
   1316 HA        -64.2550  -11.5080  -27.9050 H        80 ALA    0.0900
   1317 HB1       -63.2130   -9.7890  -25.5890 H        80 ALA    0.0900
   1318 HB2       -62.4380  -11.2960  -26.2110 H        80 ALA    0.5100
   1319 HB3       -64.0700  -11.3680  -25.4160 H        80 ALA   -0.5100
   1320 N         -65.4170   -8.5350  -27.3250 N.am     81 VAL   -0.4700
   1321 CA        -66.6740   -7.8060  -27.1720 C.3      81 VAL    0.3100
   1322 C         -67.4100   -7.7120  -28.5030 C.2      81 VAL    0.0700
   1323 O         -68.6260   -7.7820  -28.5290 O.2      81 VAL    0.0900
   1324 CB        -66.4450   -6.3960  -26.6130 C.3      81 VAL   -0.0900
   1325 CG1       -67.7710   -5.7160  -26.3610 C.3      81 VAL    0.0900
   1326 CG2       -65.6600   -6.4890  -25.3390 C.3      81 VAL   -0.2700
   1327 HN        -64.5970   -7.9910  -27.4830 H        81 VAL    0.0900
   1328 HA        -67.3040   -8.3730  -26.5030 H        81 VAL    0.0900
   1329 HB        -65.8570   -5.8000  -27.3420 H        81 VAL    0.0900
   1330 HG11      -68.4380   -6.3840  -25.7730 H        81 VAL   -0.2700
   1331 HG12      -68.2670   -5.4830  -27.3270 H        81 VAL    0.0900
   1332 HG13      -67.6120   -4.7790  -25.7860 H        81 VAL    0.0900
   1333 HG21      -65.1300   -7.4640  -25.2870 H        81 VAL    0.0900
   1334 HG22      -66.3440   -6.4090  -24.4670 H        81 VAL    0.5100
   1335 HG23      -64.9070   -5.6730  -25.3000 H        81 VAL   -0.5100
   1336 N         -66.6940   -7.5470  -29.6070 N.am     82 ALA   -0.4700
   1337 CA        -67.3480   -7.4870  -30.8990 C.3      82 ALA    0.3100
   1338 C         -67.9700   -8.8540  -31.1560 C.2      82 ALA    0.0700
   1339 O         -69.0850   -8.9710  -31.6950 O.2      82 ALA    0.0900
   1340 CB        -66.3280   -7.1430  -31.9880 C.3      82 ALA   -0.2700
   1341 HN        -65.7010   -7.4600  -29.6000 H        82 ALA    0.0900
   1342 HA        -68.1190   -6.7320  -30.8510 H        82 ALA    0.0900
   1343 HB1       -65.5320   -7.9180  -32.0250 H        82 ALA    0.0900
   1344 HB2       -65.8570   -6.1610  -31.7690 H        82 ALA    0.5100
   1345 HB3       -66.8310   -7.1050  -32.9780 H        82 ALA   -0.5100
   1346 N         -67.2440   -9.8880  -30.7420 N.am     83 ASP   -0.4700
   1347 CA        -67.6850  -11.2560  -30.9070 C.3      83 ASP    0.3100
   1348 C         -68.9010  -11.5080  -30.0830 C.2      83 ASP    0.0700
   1349 O         -69.7990  -12.2000  -30.5160 O.2      83 ASP    0.0900
   1350 CB        -66.5770  -12.2240  -30.5110 C.3      83 ASP   -0.2800
   1351 CG        -65.4120  -12.1910  -31.4720 C.2      83 ASP    0.0900
   1352 OD1       -65.5770  -11.6360  -32.5800 O.co2    83 ASP    0.0900
   1353 OD2       -64.3420  -12.7310  -31.1290 O.co2    83 ASP    0.6200
   1354 HN        -66.3590   -9.7670  -30.2980 H        83 ASP   -0.7600
   1355 HA        -67.9550  -11.3990  -31.9430 H        83 ASP   -0.7600
   1356 HB1       -66.9880  -13.2560  -30.4870 H        83 ASP    0.5100
   1357 HB2       -66.2080  -11.9560  -29.4970 H        83 ASP   -0.5100
   1358 N         -68.9560  -10.9630  -28.8820 N.am     84 LEU   -0.4700
   1359 CA        -70.1350  -11.1940  -28.0880 C.3      84 LEU    0.3100
   1360 C         -71.3090  -10.5480  -28.7760 C.2      84 LEU    0.0700
   1361 O         -72.4310  -11.0430  -28.6620 O.2      84 LEU    0.0900
   1362 CB        -69.9560  -10.6490  -26.6690 C.3      84 LEU   -0.1800
   1363 CG        -69.1120  -11.5460  -25.7510 C.3      84 LEU    0.0900
   1364 CD1       -68.8100  -10.8140  -24.4390 C.3      84 LEU    0.0900
   1365 CD2       -69.8490  -12.8700  -25.4940 C.3      84 LEU   -0.0900
   1366 HN        -68.2300  -10.4010  -28.4910 H        84 LEU    0.0900
   1367 HA        -70.3130  -12.2600  -28.0580 H        84 LEU   -0.2700
   1368 HB1       -70.9600  -10.5250  -26.2110 H        84 LEU    0.0900
   1369 HB2       -69.4660   -9.6540  -26.7360 H        84 LEU    0.0900
   1370 HG        -68.1580  -11.8030  -26.2600 H        84 LEU    0.0900
   1371 HD11      -69.7570  -10.5580  -23.9180 H        84 LEU   -0.2700
   1372 HD12      -68.2540   -9.8750  -24.6470 H        84 LEU    0.0900
   1373 HD13      -68.2050  -11.4670  -23.7740 H        84 LEU    0.0900
   1374 HD21      -70.0260  -13.4020  -26.4530 H        84 LEU    0.0900
   1375 HD22      -70.8300  -12.6700  -25.0120 H        84 LEU    0.5100
   1376 HD23      -69.2350  -13.5220  -24.8360 H        84 LEU   -0.5100
   1377 N         -71.0680   -9.4560  -29.5000 N.am     85 PHE   -0.4700
   1378 CA        -72.1390   -8.7800  -30.2200 C.3      85 PHE    0.3100
   1379 C         -72.5600   -9.6070  -31.3940 C.2      85 PHE    0.0700
   1380 O         -73.7470   -9.7580  -31.6330 O.2      85 PHE    0.0900
   1381 CB        -71.6960   -7.4130  -30.7210 C.3      85 PHE   -0.1800
   1382 CG        -71.9550   -6.3310  -29.7550 C.ar     85 PHE    0.0900
   1383 CD1       -73.2340   -6.1530  -29.2420 C.ar     85 PHE    0.0900
   1384 CD2       -70.9200   -5.5230  -29.3140 C.ar     85 PHE    0.0000
   1385 CE1       -73.4830   -5.1820  -28.2850 C.ar     85 PHE   -0.1150
   1386 CE2       -71.1510   -4.5520  -28.3630 C.ar     85 PHE    0.1150
   1387 CZ        -72.4380   -4.3770  -27.8420 C.ar     85 PHE   -0.1150
   1388 HN        -70.1570   -9.0570  -29.5800 H        85 PHE    0.1150
   1389 HA        -72.9760   -8.6760  -29.5460 H        85 PHE   -0.1150
   1390 HB1       -72.2480   -7.1650  -31.6520 H        85 PHE    0.1150
   1391 HB2       -70.6030   -7.4280  -30.9180 H        85 PHE   -0.1150
   1392 HD1       -74.0420   -6.7770  -29.5920 H        85 PHE    0.1150
   1393 HD2       -69.9270   -5.6540  -29.7170 H        85 PHE   -0.1150
   1394 HE1       -74.4790   -5.0510  -27.8870 H        85 PHE    0.1150
   1395 HE2       -70.3390   -3.9270  -28.0190 H        85 PHE    0.5100
   1396 HZ        -72.6200   -3.6170  -27.0970 H        85 PHE   -0.5100
   1397 N         -71.5980  -10.1380  -32.1450 N.am     86 MET   -0.4700
   1398 CA        -71.9430  -10.9700  -33.2820 C.3      86 MET    0.3100
   1399 C         -72.8320  -12.0950  -32.8370 C.2      86 MET    0.0700
   1400 O         -73.8490  -12.3410  -33.4610 O.2      86 MET    0.0900
   1401 CB        -70.7060  -11.5770  -33.9120 C.3      86 MET   -0.1800
   1402 CG        -69.7760  -10.5820  -34.5210 C.3      86 MET    0.0900
   1403 SD        -68.6170  -11.5450  -35.4630 S.3      86 MET    0.0900
   1404 CE        -69.1880  -11.2900  -37.1930 C.3      86 MET   -0.1400
   1405 HN        -70.6280   -9.9930  -31.9680 H        86 MET    0.0900
   1406 HA        -72.4630  -10.3530  -34.0000 H        86 MET    0.0900
   1407 HB1       -71.0270  -12.2860  -34.7020 H        86 MET   -0.0900
   1408 HB2       -70.1530  -12.1370  -33.1280 H        86 MET   -0.2200
   1409 HG1       -69.2640   -9.9930  -33.7300 H        86 MET    0.0900
   1410 HG2       -70.3360   -9.8760  -35.1720 H        86 MET    0.0900
   1411 HE1       -69.3310  -10.2110  -37.4160 H        86 MET    0.0900
   1412 HE2       -70.1580  -11.8060  -37.3580 H        86 MET    0.5100
   1413 HE3       -68.4380  -11.6920  -37.9080 H        86 MET   -0.5100
   1414 N         -72.4680  -12.7610  -31.7500 N.am     87 VAL   -0.4700
   1415 CA        -73.2430  -13.8930  -31.2610 C.3      87 VAL    0.3100
   1416 C         -74.6360  -13.5300  -30.8150 C.2      87 VAL    0.0700
   1417 O         -75.5930  -14.1070  -31.3080 O.2      87 VAL    0.0900
   1418 CB        -72.5390  -14.6010  -30.1050 C.3      87 VAL   -0.0900
   1419 CG1       -73.3930  -15.7320  -29.6180 C.3      87 VAL    0.0900
   1420 CG2       -71.2010  -15.1370  -30.5670 C.3      87 VAL   -0.2700
   1421 HN        -71.6550  -12.5220  -31.2240 H        87 VAL    0.0900
   1422 HA        -73.3840  -14.5770  -32.0850 H        87 VAL    0.0900
   1423 HB        -72.3640  -13.8820  -29.2770 H        87 VAL    0.0900
   1424 HG11      -73.7180  -16.3610  -30.4740 H        87 VAL   -0.2700
   1425 HG12      -74.2960  -15.3310  -29.1090 H        87 VAL    0.0900
   1426 HG13      -72.8160  -16.3650  -28.9110 H        87 VAL    0.0900
   1427 HG21      -70.6290  -14.3400  -31.0860 H        87 VAL    0.0900
   1428 HG22      -71.3540  -15.9810  -31.2720 H        87 VAL    0.5100
   1429 HG23      -70.6100  -15.4840  -29.6920 H        87 VAL   -0.5100
   1430 N         -74.7730  -12.5870  -29.8920 N.am     88 PHE   -0.4700
   1431 CA        -76.1000  -12.2300  -29.3950 C.3      88 PHE    0.3100
   1432 C         -76.8190  -11.2760  -30.2980 C.2      88 PHE    0.0700
   1433 O         -78.0430  -11.3070  -30.3820 O.2      88 PHE    0.0900
   1434 CB        -75.9860  -11.6450  -27.9900 C.3      88 PHE   -0.1800
   1435 CG        -75.6010  -12.6560  -26.9750 C.ar     88 PHE    0.0900
   1436 CD1       -76.5060  -13.6360  -26.5870 C.ar     88 PHE    0.0900
   1437 CD2       -74.3090  -12.7000  -26.4850 C.ar     88 PHE    0.0000
   1438 CE1       -76.1230  -14.6630  -25.7300 C.ar     88 PHE   -0.1150
   1439 CE2       -73.9110  -13.7210  -25.6290 C.ar     88 PHE    0.1150
   1440 CZ        -74.8220  -14.7080  -25.2510 C.ar     88 PHE   -0.1150
   1441 HN        -73.9980  -12.0920  -29.5050 H        88 PHE    0.1150
   1442 HA        -76.7090  -13.1220  -29.3840 H        88 PHE   -0.1150
   1443 HB1       -76.9660  -11.2210  -27.6840 H        88 PHE    0.1150
   1444 HB2       -75.2070  -10.8520  -27.9820 H        88 PHE   -0.1150
   1445 HD1       -77.5200  -13.6010  -26.9550 H        88 PHE    0.1150
   1446 HD2       -73.6020  -11.9360  -26.7710 H        88 PHE   -0.1150
   1447 HE1       -76.8350  -15.4210  -25.4400 H        88 PHE    0.1150
   1448 HE2       -72.8990  -13.7490  -25.2560 H        88 PHE    0.5100
   1449 HZ        -74.5160  -15.5040  -24.5900 H        88 PHE   -0.5100
   1450 N         -76.0630  -10.4340  -30.9800 N.am     89 GLY   -0.4700
   1451 CA        -76.6630   -9.4800  -31.8790 C.3      89 GLY    0.3100
   1452 C         -77.1900  -10.1430  -33.1280 C.2      89 GLY   -0.0200
   1453 O         -78.3530   -9.9960  -33.4860 O.2      89 GLY    0.0900
   1454 HN        -75.0690  -10.4190  -30.9070 H        89 GLY    0.0900
   1455 HA1       -75.9110   -8.7530  -32.1510 H        89 GLY    0.5100
   1456 HA2       -77.4780   -8.9960  -31.3610 H        89 GLY   -0.5100
   1457 N         -76.3430  -10.9130  -33.7980 N.am     90 GLY   -0.4700
   1458 CA        -76.8010  -11.5200  -35.0270 C.3      90 GLY    0.3100
   1459 C         -76.9810  -13.0120  -35.1210 C.2      90 GLY   -0.0200
   1460 O         -77.9620  -13.4630  -35.7220 O.2      90 GLY    0.0900
   1461 HN        -75.4090  -11.1000  -33.5040 H        90 GLY    0.0900
   1462 HA1       -76.0800  -11.2400  -35.7800 H        90 GLY    0.5100
   1463 HA2       -77.7590  -11.0710  -35.2380 H        90 GLY   -0.5100
   1464 N         -76.0630  -13.7850  -34.5410 N.am     91 PHE   -0.4700
   1465 CA        -76.1280  -15.2290  -34.6520 C.3      91 PHE    0.3100
   1466 C         -77.4410  -15.7350  -34.1790 C.2      91 PHE    0.0700
   1467 O         -78.0100  -16.6350  -34.7830 O.2      91 PHE    0.0900
   1468 CB        -74.9800  -15.8870  -33.8920 C.3      91 PHE   -0.1800
   1469 CG        -73.6360  -15.6960  -34.5500 C.ar     91 PHE    0.0900
   1470 CD1       -73.5330  -15.1060  -35.8110 C.ar     91 PHE    0.0900
   1471 CD2       -72.4720  -16.1360  -33.9250 C.ar     91 PHE    0.0000
   1472 CE1       -72.2930  -14.9600  -36.4370 C.ar     91 PHE   -0.1150
   1473 CE2       -71.2310  -15.9960  -34.5430 C.ar     91 PHE    0.1150
   1474 CZ        -71.1430  -15.4090  -35.7990 C.ar     91 PHE   -0.1150
   1475 HN        -75.3040  -13.4110  -34.0130 H        91 PHE    0.1150
   1476 HA        -76.0790  -15.4850  -35.6990 H        91 PHE   -0.1150
   1477 HB1       -75.1630  -16.9810  -33.8270 H        91 PHE    0.1150
   1478 HB2       -74.9140  -15.4490  -32.8740 H        91 PHE   -0.1150
   1479 HD1       -74.4240  -14.7560  -36.3100 H        91 PHE    0.1150
   1480 HD2       -72.5320  -16.5920  -32.9470 H        91 PHE   -0.1150
   1481 HE1       -72.2290  -14.5010  -37.4130 H        91 PHE    0.1150
   1482 HE2       -70.3370  -16.3440  -34.0450 H        91 PHE    0.5100
   1483 HZ        -70.1810  -15.3010  -36.2790 H        91 PHE   -0.5100
   1484 N         -77.9600  -15.1400  -33.1200 N.am     92 THR   -0.4700
   1485 CA        -79.2410  -15.5700  -32.5940 C.3      92 THR    0.3100
   1486 C         -80.3340  -15.5170  -33.6580 C.2      92 THR    0.0700
   1487 O         -81.1530  -16.4320  -33.7200 O.2      92 THR    0.0900
   1488 CB        -79.6150  -14.7180  -31.3960 C.3      92 THR    0.1400
   1489 CG2       -78.7050  -15.0760  -30.2220 C.3      92 THR    0.0900
   1490 OG1       -79.4560  -13.3310  -31.7290 O.3      92 THR   -0.6600
   1491 HN        -77.5080  -14.3890  -32.6460 H        92 THR    0.4300
   1492 HA        -79.1580  -16.6080  -32.3100 H        92 THR   -0.2700
   1493 HB        -80.6730  -14.9040  -31.1140 H        92 THR    0.0900
   1494 HG1       -79.2300  -12.8860  -30.9090 H        92 THR    0.0900
   1495 HG21      -77.6430  -14.8870  -30.4900 H        92 THR    0.0900
   1496 HG22      -78.8210  -16.1510  -29.9690 H        92 THR    0.5100
   1497 HG23      -78.9640  -14.4530  -29.3390 H        92 THR   -0.5100
   1498 N         -80.3650  -14.4830  -34.5000 N.am     93 THR   -0.4700
   1499 CA        -81.4010  -14.4370  -35.5200 C.3      93 THR    0.3100
   1500 C         -81.0780  -15.3990  -36.6210 C.2      93 THR    0.0700
   1501 O         -82.0010  -15.9930  -37.1840 O.2      93 THR    0.0900
   1502 CB        -81.6060  -13.0130  -36.1270 C.3      93 THR    0.1400
   1503 CG2       -81.5180  -13.0420  -37.6660 C.3      93 THR    0.0900
   1504 OG1       -82.9120  -12.5260  -35.7740 O.3      93 THR   -0.6600
   1505 HN        -79.7130  -13.7300  -34.4720 H        93 THR    0.4300
   1506 HA        -82.3190  -14.7720  -35.0620 H        93 THR   -0.2700
   1507 HB        -80.8390  -12.3160  -35.7270 H        93 THR    0.0900
   1508 HG1       -82.8820  -12.3490  -34.8300 H        93 THR    0.0900
   1509 HG21      -82.3010  -13.7120  -38.0810 H        93 THR    0.0900
   1510 HG22      -80.5230  -13.4220  -37.9820 H        93 THR    0.5100
   1511 HG23      -81.6740  -12.0190  -38.0740 H        93 THR   -0.5100
   1512 N         -79.7980  -15.5800  -36.9430 N.am     94 THR   -0.4700
   1513 CA        -79.4710  -16.4920  -38.0240 C.3      94 THR    0.3100
   1514 C         -79.8580  -17.9040  -37.6380 C.2      94 THR    0.0700
   1515 O         -80.2220  -18.7020  -38.4990 O.2      94 THR    0.0900
   1516 CB        -77.9780  -16.3690  -38.4870 C.3      94 THR    0.1400
   1517 CG2       -77.1700  -15.5690  -37.5260 C.3      94 THR    0.0900
   1518 OG1       -77.3980  -17.6600  -38.6560 O.3      94 THR   -0.6600
   1519 HN        -79.0440  -15.1210  -36.4810 H        94 THR    0.4300
   1520 HA        -80.1290  -16.2680  -38.8500 H        94 THR   -0.2700
   1521 HB        -77.9300  -15.8260  -39.4540 H        94 THR    0.0900
   1522 HG1       -77.9240  -18.1010  -39.3250 H        94 THR    0.0900
   1523 HG21      -77.6750  -15.5350  -36.5370 H        94 THR    0.0900
   1524 HG22      -77.0550  -14.5310  -37.9030 H        94 THR    0.5100
   1525 HG23      -76.1680  -16.0330  -37.3980 H        94 THR   -0.5100
   1526 N         -79.8280  -18.1990  -36.3380 N.am     95 LEU   -0.4700
   1527 CA        -80.2200  -19.5160  -35.8150 C.3      95 LEU    0.3100
   1528 C         -81.7290  -19.6650  -35.9300 C.2      95 LEU    0.0700
   1529 O         -82.2350  -20.6490  -36.4390 O.2      95 LEU    0.0900
   1530 CB        -79.8260  -19.6420  -34.3420 C.3      95 LEU   -0.1800
   1531 CG        -80.3870  -20.8790  -33.6530 C.3      95 LEU    0.0900
   1532 CD1       -79.8140  -22.1060  -34.3080 C.3      95 LEU    0.0900
   1533 CD2       -80.0560  -20.8550  -32.1830 C.3      95 LEU   -0.0900
   1534 HN        -79.5360  -17.5330  -35.6560 H        95 LEU    0.0900
   1535 HA        -79.7220  -20.2730  -36.4030 H        95 LEU   -0.2700
   1536 HB1       -80.1930  -18.7430  -33.8030 H        95 LEU    0.0900
   1537 HB2       -78.7180  -19.6750  -34.2750 H        95 LEU    0.0900
   1538 HG        -81.4950  -20.8890  -33.7430 H        95 LEU    0.0900
   1539 HD11      -78.7060  -22.1040  -34.2180 H        95 LEU   -0.2700
   1540 HD12      -80.0830  -22.1200  -35.3860 H        95 LEU    0.0900
   1541 HD13      -80.2080  -23.0190  -33.8120 H        95 LEU    0.0900
   1542 HD21      -80.4940  -19.9530  -31.7070 H        95 LEU    0.0900
   1543 HD22      -78.9530  -20.8290  -32.0450 H        95 LEU    0.5100
   1544 HD23      -80.4740  -21.7570  -31.6870 H        95 LEU   -0.5100
   1545 N         -82.4500  -18.6630  -35.4480 N.am     96 TYR   -0.4700
   1546 CA        -83.8940  -18.6670  -35.4900 C.3      96 TYR    0.3100
   1547 C         -84.3770  -18.7780  -36.9360 C.2      96 TYR    0.0700
   1548 O         -85.2550  -19.5980  -37.2510 O.2      96 TYR    0.0900
   1549 CB        -84.3870  -17.3780  -34.8660 C.3      96 TYR   -0.1800
   1550 CG        -85.8730  -17.3340  -34.6900 C.ar     96 TYR    0.0900
   1551 CD1       -86.4870  -17.9840  -33.6280 C.ar     96 TYR    0.0900
   1552 CD2       -86.6710  -16.6230  -35.5840 C.ar     96 TYR    0.0000
   1553 CE1       -87.8640  -17.9200  -33.4570 C.ar     96 TYR   -0.1150
   1554 CE2       -88.0480  -16.5530  -35.4220 C.ar     96 TYR    0.1150
   1555 CZ        -88.6460  -17.1990  -34.3610 C.ar     96 TYR   -0.1150
   1556 OH        -90.0230  -17.1350  -34.2320 O.3      96 TYR    0.1150
   1557 HN        -82.0280  -17.8600  -35.0330 H        96 TYR    0.1100
   1558 HA        -84.2540  -19.5240  -34.9390 H        96 TYR   -0.5400
   1559 HB1       -84.1050  -16.5230  -35.5190 H        96 TYR    0.4300
   1560 HB2       -83.9300  -17.2570  -33.8610 H        96 TYR   -0.1150
   1561 HD1       -85.8880  -18.5450  -32.9260 H        96 TYR    0.1150
   1562 HD2       -86.2090  -16.1150  -36.4190 H        96 TYR   -0.1150
   1563 HE1       -88.3290  -18.4280  -32.6240 H        96 TYR    0.1150
   1564 HE2       -88.6490  -15.9950  -36.1240 H        96 TYR    0.5100
   1565 HH        -90.3320  -16.3710  -34.7250 H        96 TYR   -0.5100
   1566 N         -83.7920  -17.9520  -37.8030 N.am     97 THR   -0.4700
   1567 CA        -84.1030  -17.9030  -39.2280 C.3      97 THR    0.3100
   1568 C         -83.8580  -19.2480  -39.9080 C.2      97 THR    0.0700
   1569 O         -84.6800  -19.7230  -40.6970 O.2      97 THR    0.0900
   1570 CB        -83.2240  -16.8410  -39.9080 C.3      97 THR    0.1400
   1571 CG2       -83.3290  -16.9280  -41.4410 C.3      97 THR    0.0900
   1572 OG1       -83.6160  -15.5410  -39.4510 O.3      97 THR   -0.6600
   1573 HN        -83.0900  -17.3100  -37.5050 H        97 THR    0.4300
   1574 HA        -85.1490  -17.6580  -39.3400 H        97 THR   -0.2700
   1575 HB        -82.1570  -17.0110  -39.6510 H        97 THR    0.0900
   1576 HG1       -83.2020  -15.4260  -38.5930 H        97 THR    0.0900
   1577 HG21      -84.3960  -16.9460  -41.7490 H        97 THR    0.0900
   1578 HG22      -82.8390  -17.8570  -41.8010 H        97 THR    0.5100
   1579 HG23      -82.8420  -16.0430  -41.9030 H        97 THR   -0.5100
   1580 N         -82.7190  -19.8600  -39.6120 N.am     98 SER   -0.4700
   1581 CA        -82.4010  -21.1330  -40.2280 C.3      98 SER    0.3100
   1582 C         -83.3580  -22.1980  -39.7390 C.2      98 SER    0.0700
   1583 O         -83.7260  -23.0970  -40.5030 O.2      98 SER    0.0900
   1584 CB        -80.9630  -21.5310  -39.9060 C.3      98 SER    0.0500
   1585 OG        -80.0730  -20.4890  -40.2470 O.3      98 SER    0.0900
   1586 HN        -82.0500  -19.4850  -38.9740 H        98 SER    0.0900
   1587 HA        -82.5330  -21.0310  -41.2960 H        98 SER   -0.6600
   1588 HB1       -80.6870  -22.4390  -40.4840 H        98 SER    0.4300
   1589 HB2       -80.8670  -21.7400  -38.8190 H        98 SER    0.5100
   1590 HG1       -80.1200  -19.8560  -39.5270 H        98 SER   -0.5100
   1591 N         -83.7730  -22.1150  -38.4760 N.am     99 LEU   -0.4700
   1592 CA        -84.6880  -23.1000  -37.9740 C.3      99 LEU    0.3100
   1593 C         -85.9570  -22.9920  -38.7510 C.2      99 LEU    0.0700
   1594 O         -86.5430  -24.0120  -39.0770 O.2      99 LEU    0.0900
   1595 CB        -84.9300  -22.8830  -36.4940 C.3      99 LEU   -0.1800
   1596 CG        -83.7480  -23.3730  -35.6600 C.3      99 LEU    0.0900
   1597 CD1       -83.7070  -22.6770  -34.3180 C.3      99 LEU    0.0900
   1598 CD2       -83.8370  -24.8690  -35.5050 C.3      99 LEU   -0.0900
   1599 HN        -83.4810  -21.3970  -37.8480 H        99 LEU    0.0900
   1600 HA        -84.2610  -24.0770  -38.1470 H        99 LEU   -0.2700
   1601 HB1       -85.8450  -23.4350  -36.1890 H        99 LEU    0.0900
   1602 HB2       -85.0860  -21.7990  -36.3040 H        99 LEU    0.0900
   1603 HG        -82.8040  -23.1670  -36.2090 H        99 LEU    0.0900
   1604 HD11      -84.6420  -22.8800  -33.7530 H        99 LEU   -0.2700
   1605 HD12      -83.6130  -21.5790  -34.4630 H        99 LEU    0.0900
   1606 HD13      -82.8450  -23.0500  -33.7230 H        99 LEU    0.0900
   1607 HD21      -83.8120  -25.3590  -36.5030 H        99 LEU    0.0900
   1608 HD22      -84.7890  -25.1420  -35.0010 H        99 LEU    0.5100
   1609 HD23      -82.9770  -25.2400  -34.9060 H        99 LEU   -0.5100
   1610 N         -86.3470  -21.7700  -39.1190 N.am    100 HSP   -0.4700
   1611 CA        -87.5920  -21.5450  -39.8450 C.3     100 HSP    0.3100
   1612 C         -87.5090  -21.5690  -41.3480 C.2     100 HSP    0.0700
   1613 O         -88.5420  -21.7060  -41.9840 O.2     100 HSP    0.0900
   1614 CB        -88.1900  -20.2410  -39.4010 C.3     100 HSP   -0.0500
   1615 CG        -88.5740  -20.2510  -37.9660 C.ar    100 HSP    0.0900
   1616 CD2       -88.1080  -19.5460  -36.9130 C.ar    100 HSP    0.0900
   1617 ND1       -89.5380  -21.0960  -37.4690 N.ar    100 HSP    0.1900
   1618 CE1       -89.6540  -20.9120  -36.1690 C.ar    100 HSP    0.1300
   1619 NE2       -88.7970  -19.9760  -35.8050 N.ar    100 HSP    0.1900
   1620 HN        -85.8060  -20.9580  -38.9150 H       100 HSP   -0.5100
   1621 HA        -88.2650  -22.3640  -39.6340 H       100 HSP    0.4400
   1622 HB1       -89.0970  -20.0310  -40.0070 H       100 HSP   -0.5100
   1623 HB2       -87.4490  -19.4300  -39.5630 H       100 HSP    0.4400
   1624 HD1       -90.0690  -21.7480  -38.0110 H       100 HSP    0.3200
   1625 HD2       -87.3470  -18.7770  -36.8630 H       100 HSP    0.1800
   1626 HE1       -90.3280  -21.4320  -35.5190 H       100 HSP    0.5100
   1627 HE2       -88.6690  -19.6360  -34.8730 H       100 HSP   -0.5100
   1628 N         -86.3310  -21.4230  -41.9390 N.am    101 GLY   -0.4700
   1629 CA        -86.2660  -21.4760  -43.3870 C.3     101 GLY    0.3100
   1630 C         -86.3300  -20.1350  -44.0940 C.2     101 GLY   -0.0200
   1631 O         -86.0910  -20.0610  -45.3030 O.2     101 GLY    0.0900
   1632 HN        -85.4780  -21.2800  -41.4420 H       101 GLY    0.0900
   1633 HA1       -87.0970  -22.0770  -43.7230 H       101 GLY    0.5100
   1634 HA2       -85.3310  -21.9530  -43.6460 H       101 GLY   -0.5100
   1635 N         -86.6650  -19.0770  -43.3540 N.am    102 TYR   -0.4700
   1636 CA        -86.7320  -17.7290  -43.9090 C.3     102 TYR    0.3100
   1637 C         -86.6790  -16.7320  -42.7750 C.2     102 TYR    0.0700
   1638 O         -86.6440  -17.1300  -41.6220 O.2     102 TYR    0.0900
   1639 CB        -88.0190  -17.5280  -44.6940 C.3     102 TYR   -0.1800
   1640 CG        -89.2520  -17.4560  -43.8350 C.ar    102 TYR    0.0900
   1641 CD1       -89.7940  -18.6050  -43.2690 C.ar    102 TYR    0.0900
   1642 CD2       -89.8900  -16.2360  -43.6010 C.ar    102 TYR    0.0000
   1643 CE1       -90.9440  -18.5450  -42.4930 C.ar    102 TYR   -0.1150
   1644 CE2       -91.0380  -16.1670  -42.8260 C.ar    102 TYR    0.1150
   1645 CZ        -91.5580  -17.3270  -42.2720 C.ar    102 TYR   -0.1150
   1646 OH        -92.6710  -17.2780  -41.4720 O.3     102 TYR    0.1150
   1647 HN        -86.8860  -19.1610  -42.3860 H       102 TYR    0.1100
   1648 HA        -85.8760  -17.5900  -44.5520 H       102 TYR   -0.5400
   1649 HB1       -88.1560  -18.3800  -45.3940 H       102 TYR    0.4300
   1650 HB2       -87.9570  -16.5750  -45.2600 H       102 TYR   -0.1150
   1651 HD1       -89.3150  -19.5580  -43.4380 H       102 TYR    0.1150
   1652 HD2       -89.4820  -15.3320  -44.0300 H       102 TYR   -0.1150
   1653 HE1       -91.3560  -19.4470  -42.0620 H       102 TYR    0.1150
   1654 HE2       -91.5240  -15.2180  -42.6550 H       102 TYR    0.5100
   1655 HH        -93.0560  -16.4010  -41.5530 H       102 TYR   -0.5100
   1656 N         -86.6810  -15.4450  -43.0790 N.am    103 PHE   -0.4700
   1657 CA        -86.6130  -14.4510  -42.0290 C.3     103 PHE    0.3100
   1658 C         -87.9850  -14.1190  -41.5050 C.2     103 PHE    0.0700
   1659 O         -88.5690  -13.1390  -41.9380 O.2     103 PHE    0.0900
   1660 CB        -85.9310  -13.1850  -42.5450 C.3     103 PHE   -0.1800
   1661 CG        -84.4330  -13.2470  -42.5050 C.ar    103 PHE    0.0900
   1662 CD1       -83.7410  -12.8460  -41.3630 C.ar    103 PHE    0.0900
   1663 CD2       -83.7110  -13.7190  -43.6020 C.ar    103 PHE    0.0000
   1664 CE1       -82.3610  -12.9110  -41.3150 C.ar    103 PHE   -0.1150
   1665 CE2       -82.3280  -13.7920  -43.5650 C.ar    103 PHE    0.1150
   1666 CZ        -81.6480  -13.3870  -42.4230 C.ar    103 PHE   -0.1150
   1667 HN        -86.7300  -15.1100  -44.0170 H       103 PHE    0.1150
   1668 HA        -86.0540  -14.8710  -41.2060 H       103 PHE   -0.1150
   1669 HB1       -86.2430  -12.3220  -41.9180 H       103 PHE    0.1150
   1670 HB2       -86.2260  -13.0150  -43.6020 H       103 PHE   -0.1150
   1671 HD1       -84.2890  -12.4810  -40.5070 H       103 PHE    0.1150
   1672 HD2       -84.2370  -14.0320  -44.4930 H       103 PHE   -0.1150
   1673 HE1       -81.8350  -12.5940  -40.4270 H       103 PHE    0.1150
   1674 HE2       -81.7800  -14.1620  -44.4190 H       103 PHE    0.5100
   1675 HZ        -80.5690  -13.4400  -42.3880 H       103 PHE   -0.5100
   1676 N         -88.5030  -14.9140  -40.5670 N.am    104 VAL   -0.4700
   1677 CA        -89.8170  -14.6300  -39.9960 C.3     104 VAL    0.3100
   1678 C         -89.8360  -13.2040  -39.4400 C.2     104 VAL    0.0700
   1679 O         -90.8850  -12.5830  -39.4510 O.2     104 VAL    0.0900
   1680 CB        -90.1930  -15.6010  -38.8620 C.3     104 VAL   -0.0900
   1681 CG1       -89.7950  -16.9970  -39.2180 C.3     104 VAL    0.0900
   1682 CG2       -89.5430  -15.1680  -37.5990 C.3     104 VAL   -0.2700
   1683 HN        -88.0300  -15.7200  -40.2220 H       104 VAL    0.0900
   1684 HA        -90.5410  -14.7000  -40.7940 H       104 VAL    0.0900
   1685 HB        -91.2910  -15.5610  -38.6930 H       104 VAL    0.0900
   1686 HG11      -88.6890  -17.0930  -39.2070 H       104 VAL   -0.2700
   1687 HG12      -90.1630  -17.2470  -40.2360 H       104 VAL    0.0900
   1688 HG13      -90.2210  -17.7110  -38.4810 H       104 VAL    0.0900
   1689 HG21      -89.5790  -14.0610  -37.5110 H       104 VAL    0.0900
   1690 HG22      -88.4800  -15.4900  -37.5920 H       104 VAL    0.5100
   1691 HG23      -90.0750  -15.6100  -36.7300 H       104 VAL   -0.5100
   1692 N         -88.6990  -12.6840  -38.9610 N.am    105 PHE   -0.4700
   1693 CA        -88.6600  -11.3200  -38.4240 C.3     105 PHE    0.3100
   1694 C         -88.4560  -10.3190  -39.5420 C.2     105 PHE    0.0700
   1695 O         -88.0130   -9.2010  -39.2950 O.2     105 PHE    0.0900
   1696 CB        -87.5390  -11.1580  -37.3910 C.3     105 PHE   -0.1800
   1697 CG        -87.6510  -12.0930  -36.2130 C.ar    105 PHE    0.0900
   1698 CD1       -88.8490  -12.2040  -35.4960 C.ar    105 PHE    0.0900
   1699 CD2       -86.5540  -12.8630  -35.8110 C.ar    105 PHE    0.0000
   1700 CE1       -88.9570  -13.0800  -34.3830 C.ar    105 PHE   -0.1150
   1701 CE2       -86.6480  -13.7350  -34.7050 C.ar    105 PHE    0.1150
   1702 CZ        -87.8550  -13.8450  -33.9900 C.ar    105 PHE   -0.1150
   1703 HN        -87.8410  -13.1920  -38.9490 H       105 PHE    0.1150
   1704 HA        -89.6170  -11.1160  -37.9700 H       105 PHE   -0.1150
   1705 HB1       -87.5580  -10.1230  -36.9910 H       105 PHE    0.1150
   1706 HB2       -86.5610  -11.3610  -37.8780 H       105 PHE   -0.1150
   1707 HD1       -89.7040  -11.6150  -35.7930 H       105 PHE    0.1150
   1708 HD2       -85.6230  -12.7900  -36.3530 H       105 PHE   -0.1150
   1709 HE1       -89.8890  -13.1550  -33.8430 H       105 PHE    0.1150
   1710 HE2       -85.7900  -14.3190  -34.4060 H       105 PHE    0.5100
   1711 HZ        -87.9290  -14.5140  -33.1470 H       105 PHE   -0.5100
   1712 N         -88.7760  -10.7170  -40.7680 N.am    106 GLY   -0.4700
   1713 CA        -88.6450   -9.8320  -41.9070 C.3     106 GLY    0.3100
   1714 C         -87.3340   -9.0900  -41.9320 C.2     106 GLY   -0.0200
   1715 O         -86.3510   -9.5830  -41.4060 O.2     106 GLY    0.0900
   1716 HN        -89.1160  -11.6350  -40.9590 H       106 GLY    0.0900
   1717 HA1       -89.4530   -9.1160  -41.8630 H       106 GLY    0.5100
   1718 HA2       -88.7260  -10.4300  -42.8020 H       106 GLY   -0.5100
   1719 N         -87.2910   -7.8970  -42.5400 N.am    107 PRO   -0.2900
   1720 CA        -86.1000   -7.0460  -42.6560 C.3     107 PRO    0.0000
   1721 C         -85.4630   -6.5690  -41.3560 C.2     107 PRO    0.0900
   1722 O         -84.2990   -6.1690  -41.3620 O.2     107 PRO    0.0900
   1723 CB        -86.5730   -5.9010  -43.5510 C.3     107 PRO    0.0200
   1724 CG        -88.0560   -5.8760  -43.3280 C.3     107 PRO    0.0900
   1725 CD        -88.4090   -7.3300  -43.3050 C.3     107 PRO   -0.1800
   1726 HA        -85.2690   -7.6110  -43.0490 H       107 PRO    0.0900
   1727 HB1       -86.3320   -6.1000  -44.6170 H       107 PRO    0.0900
   1728 HB2       -86.1070   -4.9380  -43.2510 H       107 PRO   -0.1800
   1729 HG1       -88.3110   -5.3840  -42.3660 H       107 PRO    0.0900
   1730 HG2       -88.5790   -5.3470  -44.1530 H       107 PRO    0.0900
   1731 HD1       -89.3700   -7.5140  -42.7820 H       107 PRO    0.5100
   1732 HD2       -88.4420   -7.7650  -44.3260 H       107 PRO   -0.5100
   1733 N         -86.1930   -6.5790  -40.2470 N.am    108 THR   -0.4700
   1734 CA        -85.5560   -6.2060  -38.9940 C.3     108 THR    0.3100
   1735 C         -84.4940   -7.2590  -38.7320 C.2     108 THR    0.0700
   1736 O         -83.3220   -6.9390  -38.5040 O.2     108 THR    0.0900
   1737 CB        -86.5520   -6.2200  -37.8300 C.3     108 THR    0.1400
   1738 CG2       -85.8220   -6.3400  -36.5020 C.3     108 THR    0.0900
   1739 OG1       -87.3230   -5.0190  -37.8450 O.3     108 THR   -0.6600
   1740 HN        -87.1580   -6.8290  -40.2220 H       108 THR    0.4300
   1741 HA        -85.1420   -5.2160  -39.1160 H       108 THR   -0.2700
   1742 HB        -87.2360   -7.0900  -37.9280 H       108 THR    0.0900
   1743 HG1       -87.9250   -5.0810  -37.1010 H       108 THR    0.0900
   1744 HG21      -85.0070   -5.5870  -36.4460 H       108 THR    0.0900
   1745 HG22      -85.3760   -7.3530  -36.4060 H       108 THR    0.5100
   1746 HG23      -86.5290   -6.1610  -35.6650 H       108 THR   -0.5100
   1747 N         -84.9230   -8.5220  -38.7950 N.am    109 GLY   -0.4700
   1748 CA        -84.0380   -9.6530  -38.5820 C.3     109 GLY    0.3100
   1749 C         -82.9020   -9.6950  -39.5790 C.2     109 GLY   -0.0200
   1750 O         -81.7980  -10.1100  -39.2490 O.2     109 GLY    0.0900
   1751 HN        -85.8740   -8.7460  -38.9920 H       109 GLY    0.0900
   1752 HA1       -84.6240  -10.5570  -38.6740 H       109 GLY    0.5100
   1753 HA2       -83.6300   -9.5750  -37.5850 H       109 GLY   -0.5100
   1754 N         -83.1890   -9.2800  -40.8100 N.am    110 CYS   -0.4700
   1755 CA        -82.1980   -9.2180  -41.8660 C.3     110 CYS    0.3100
   1756 C         -81.1570   -8.1800  -41.4800 C.2     110 CYS    0.0700
   1757 O         -79.9510   -8.3970  -41.6680 O.2     110 CYS    0.0900
   1758 CB        -82.8680   -8.7850  -43.1490 C.3     110 CYS   -0.1000
   1759 SG        -81.8380   -8.8320  -44.6440 S.3     110 CYS    0.0900
   1760 HN        -84.1090   -8.9890  -41.0630 H       110 CYS    0.0900
   1761 HA        -81.7560  -10.1970  -41.9770 H       110 CYS   -0.0800
   1762 HB1       -83.2290   -7.7450  -43.0060 H       110 CYS    0.5100
   1763 HB2       -83.7450   -9.4450  -43.3100 H       110 CYS   -0.5100
   1764 N         -81.6270   -7.0460  -40.9480 N.am    111 ASN   -0.4700
   1765 CA        -80.7470   -5.9650  -40.5130 C.3     111 ASN    0.3100
   1766 C         -79.9670   -6.3820  -39.2830 C.2     111 ASN    0.0700
   1767 O         -78.7820   -6.0340  -39.1470 O.2     111 ASN    0.0900
   1768 CB        -81.5530   -4.7190  -40.1990 C.3     111 ASN   -0.1800
   1769 CG        -82.1760   -4.1270  -41.4210 C.2     111 ASN    0.0900
   1770 ND2       -83.4210   -3.6920  -41.2920 N.am    111 ASN    0.0900
   1771 OD1       -81.5500   -4.0500  -42.4730 O.2     111 ASN    0.5500
   1772 HN        -82.6030   -6.8890  -40.8230 H       111 ASN   -0.5500
   1773 HA        -80.0420   -5.7680  -41.3070 H       111 ASN   -0.6200
   1774 HB1       -80.8850   -3.9600  -39.7390 H       111 ASN    0.3200
   1775 HB2       -82.3600   -4.9780  -39.4810 H       111 ASN    0.3000
   1776 HD21      -83.8920   -3.2850  -42.0750 H       111 ASN    0.5100
   1777 HD22      -83.8890   -3.7670  -40.4120 H       111 ASN   -0.5100
   1778 N         -80.6210   -7.1020  -38.3750 N.am    112 LEU   -0.4700
   1779 CA        -79.9320   -7.5730  -37.1980 C.3     112 LEU    0.3100
   1780 C         -78.8240   -8.5220  -37.6370 C.2     112 LEU    0.0700
   1781 O         -77.6390   -8.2640  -37.3740 O.2     112 LEU    0.0900
   1782 CB        -80.9080   -8.2890  -36.2730 C.3     112 LEU   -0.1800
   1783 CG        -81.7110   -7.4070  -35.3330 C.3     112 LEU    0.0900
   1784 CD1       -82.6270   -8.2750  -34.4870 C.3     112 LEU    0.0900
   1785 CD2       -80.7530   -6.6250  -34.4600 C.3     112 LEU   -0.0900
   1786 HN        -81.5840   -7.3430  -38.4640 H       112 LEU    0.0900
   1787 HA        -79.4970   -6.7190  -36.6990 H       112 LEU   -0.2700
   1788 HB1       -80.3260   -9.0060  -35.6560 H       112 LEU    0.0900
   1789 HB2       -81.6230   -8.8550  -36.9060 H       112 LEU    0.0900
   1790 HG        -82.3180   -6.6870  -35.9230 H       112 LEU    0.0900
   1791 HD11      -82.0270   -8.9950  -33.8890 H       112 LEU   -0.2700
   1792 HD12      -83.3170   -8.8490  -35.1420 H       112 LEU    0.0900
   1793 HD13      -83.2140   -7.6400  -33.7900 H       112 LEU    0.0900
   1794 HD21      -80.2190   -5.8620  -35.0670 H       112 LEU    0.0900
   1795 HD22      -80.0020   -7.3110  -34.0140 H       112 LEU    0.5100
   1796 HD23      -81.3130   -6.1060  -33.6520 H       112 LEU   -0.5100
   1797 N         -79.2090   -9.5950  -38.3350 N.am    113 GLU   -0.4700
   1798 CA        -78.2860  -10.6180  -38.8240 C.3     113 GLU    0.3100
   1799 C         -77.1720   -9.9770  -39.6160 C.2     113 GLU    0.0700
   1800 O         -76.0050  -10.2400  -39.3590 O.2     113 GLU    0.0900
   1801 CB        -79.0470  -11.6050  -39.7140 C.3     113 GLU   -0.1800
   1802 CG        -78.4860  -13.0190  -39.7980 C.3     113 GLU    0.0900
   1803 CD        -77.1400  -13.1130  -40.5000 C.2     113 GLU    0.0900
   1804 OE1       -76.9440  -12.3940  -41.5040 O.co2   113 GLU   -0.2800
   1805 OE2       -76.2850  -13.9230  -40.0510 O.co2   113 GLU    0.0900
   1806 HN        -80.1690   -9.7480  -38.5580 H       113 GLU    0.0900
   1807 HA        -77.8580  -11.1260  -37.9720 H       113 GLU    0.6200
   1808 HB1       -79.0670  -11.1870  -40.7430 H       113 GLU   -0.7600
   1809 HB2       -80.0860  -11.6740  -39.3320 H       113 GLU   -0.7600
   1810 HG1       -79.2090  -13.6540  -40.3520 H       113 GLU    0.5100
   1811 HG2       -78.3690  -13.4140  -38.7670 H       113 GLU   -0.5100
   1812 N         -77.5250   -9.1260  -40.5730 N.am    114 GLY   -0.4700
   1813 CA        -76.5110   -8.4790  -41.3810 C.3     114 GLY    0.3100
   1814 C         -75.6410   -7.4300  -40.7000 C.2     114 GLY   -0.0200
   1815 O         -74.4240   -7.4380  -40.8470 O.2     114 GLY    0.0900
   1816 HN        -78.4750   -8.8990  -40.7720 H       114 GLY    0.0900
   1817 HA1       -77.0250   -8.0020  -42.2020 H       114 GLY    0.5100
   1818 HA2       -75.8630   -9.2590  -41.7500 H       114 GLY   -0.5100
   1819 N         -76.2470   -6.5130  -39.9520 N.am    115 PHE   -0.4700
   1820 CA        -75.4780   -5.4540  -39.3040 C.3     115 PHE    0.3100
   1821 C         -74.3610   -6.0010  -38.4350 C.2     115 PHE    0.0700
   1822 O         -73.1750   -5.7050  -38.6640 O.2     115 PHE    0.0900
   1823 CB        -76.3900   -4.5830  -38.4350 C.3     115 PHE   -0.1800
   1824 CG        -75.6450   -3.5480  -37.6140 C.ar    115 PHE    0.0900
   1825 CD1       -75.2170   -2.3570  -38.1930 C.ar    115 PHE    0.0900
   1826 CD2       -75.3540   -3.7840  -36.2710 C.ar    115 PHE    0.0000
   1827 CE1       -74.5120   -1.4210  -37.4550 C.ar    115 PHE   -0.1150
   1828 CE2       -74.6510   -2.8540  -35.5270 C.ar    115 PHE    0.1150
   1829 CZ        -74.2260   -1.6680  -36.1190 C.ar    115 PHE   -0.1150
   1830 HN        -77.2320   -6.5060  -39.8020 H       115 PHE    0.1150
   1831 HA        -75.0130   -4.8570  -40.0760 H       115 PHE   -0.1150
   1832 HB1       -76.9460   -5.2320  -37.7240 H       115 PHE    0.1150
   1833 HB2       -77.1040   -4.0350  -39.0880 H       115 PHE   -0.1150
   1834 HD1       -75.4380   -2.1600  -39.2320 H       115 PHE    0.1150
   1835 HD2       -75.6800   -4.7020  -35.8070 H       115 PHE   -0.1150
   1836 HE1       -74.1860   -0.5010  -37.9180 H       115 PHE    0.1150
   1837 HE2       -74.4310   -3.0480  -34.4870 H       115 PHE    0.5100
   1838 HZ        -73.6740   -0.9410  -35.5410 H       115 PHE   -0.5100
   1839 N         -74.7450   -6.7910  -37.4340 N.am    116 PHE   -0.4700
   1840 CA        -73.7870   -7.3360  -36.4940 C.3     116 PHE    0.3100
   1841 C         -72.7350   -8.1900  -37.1530 C.2     116 PHE    0.0700
   1842 O         -71.6070   -8.2190  -36.6890 O.2     116 PHE    0.0900
   1843 CB        -74.5210   -8.1100  -35.4050 C.3     116 PHE   -0.1800
   1844 CG        -75.2130   -7.2270  -34.4080 C.ar    116 PHE    0.0900
   1845 CD1       -74.4810   -6.3310  -33.6290 C.ar    116 PHE    0.0900
   1846 CD2       -76.5870   -7.3000  -34.2270 C.ar    116 PHE    0.0000
   1847 CE1       -75.1080   -5.5320  -32.6890 C.ar    116 PHE   -0.1150
   1848 CE2       -77.2320   -6.5040  -33.2850 C.ar    116 PHE    0.1150
   1849 CZ        -76.4940   -5.6220  -32.5160 C.ar    116 PHE   -0.1150
   1850 HN        -75.6990   -7.0400  -37.2870 H       116 PHE    0.1150
   1851 HA        -73.2280   -6.5170  -36.0650 H       116 PHE   -0.1150
   1852 HB1       -73.7940   -8.7360  -34.8440 H       116 PHE    0.1150
   1853 HB2       -75.2970   -8.7540  -35.8710 H       116 PHE   -0.1150
   1854 HD1       -73.4110   -6.2600  -33.7610 H       116 PHE    0.1150
   1855 HD2       -77.1660   -7.9860  -34.8280 H       116 PHE   -0.1150
   1856 HE1       -74.5300   -4.8420  -32.0930 H       116 PHE    0.1150
   1857 HE2       -78.3020   -6.5750  -33.1550 H       116 PHE    0.5100
   1858 HZ        -76.9870   -5.0020  -31.7820 H       116 PHE   -0.5100
   1859 N         -73.0750   -8.8730  -38.2350 N.am    117 ALA   -0.4700
   1860 CA        -72.1020   -9.7180  -38.8920 C.3     117 ALA    0.3100
   1861 C         -71.0530   -8.8580  -39.5650 C.2     117 ALA    0.0700
   1862 O         -69.9020   -9.2710  -39.6720 O.2     117 ALA    0.0900
   1863 CB        -72.7980  -10.6250  -39.8930 C.3     117 ALA   -0.2700
   1864 HN        -73.9880   -8.8380  -38.6350 H       117 ALA    0.0900
   1865 HA        -71.5990  -10.3040  -38.1370 H       117 ALA    0.0900
   1866 HB1       -73.3230  -10.0160  -40.6600 H       117 ALA    0.0900
   1867 HB2       -73.5450  -11.2600  -39.3720 H       117 ALA    0.5100
   1868 HB3       -72.0500  -11.2690  -40.4030 H       117 ALA   -0.5100
   1869 N         -71.4350   -7.6630  -40.0050 N.am    118 THR   -0.4700
   1870 CA        -70.4950   -6.7570  -40.6470 C.3     118 THR    0.3100
   1871 C         -69.7250   -6.0360  -39.5540 C.2     118 THR    0.0700
   1872 O         -68.5070   -5.9500  -39.6120 O.2     118 THR    0.0900
   1873 CB        -71.2330   -5.7220  -41.4940 C.3     118 THR    0.1400
   1874 CG2       -70.3180   -5.1300  -42.5360 C.3     118 THR    0.0900
   1875 OG1       -72.3310   -6.3510  -42.1500 O.3     118 THR   -0.6600
   1876 HN        -72.3730   -7.3370  -39.9160 H       118 THR    0.4300
   1877 HA        -69.8340   -7.3450  -41.2650 H       118 THR   -0.2700
   1878 HB        -71.6160   -4.9040  -40.8460 H       118 THR    0.0900
   1879 HG1       -72.9690   -6.5540  -41.4620 H       118 THR    0.0900
   1880 HG21      -69.9380   -5.9280  -43.2100 H       118 THR    0.0900
   1881 HG22      -69.4510   -4.6390  -42.0450 H       118 THR    0.5100
   1882 HG23      -70.8720   -4.3840  -43.1470 H       118 THR   -0.5100
   1883 N         -70.4390   -5.5090  -38.5630 N.am    119 LEU   -0.4700
   1884 CA        -69.7940   -4.8280  -37.4550 C.3     119 LEU    0.3100
   1885 C         -68.6580   -5.7090  -36.9640 C.2     119 LEU    0.0700
   1886 O         -67.5120   -5.2800  -36.9100 O.2     119 LEU    0.0900
   1887 CB        -70.7760   -4.6250  -36.3010 C.3     119 LEU   -0.1800
   1888 CG        -70.6660   -3.3650  -35.4260 C.3     119 LEU    0.0900
   1889 CD1       -71.2670   -3.6660  -34.0700 C.3     119 LEU    0.0900
   1890 CD2       -69.2280   -2.9240  -35.2730 C.3     119 LEU   -0.0900
   1891 HN        -71.4350   -5.5580  -38.5360 H       119 LEU    0.0900
   1892 HA        -69.4330   -3.8760  -37.8130 H       119 LEU   -0.2700
   1893 HB1       -70.6690   -5.4980  -35.6260 H       119 LEU    0.0900
   1894 HB2       -71.7950   -4.6270  -36.7390 H       119 LEU    0.0900
   1895 HG        -71.2140   -2.5240  -35.9030 H       119 LEU    0.0900
   1896 HD11      -70.6180   -4.3740  -33.5130 H       119 LEU   -0.2700
   1897 HD12      -72.2700   -4.1280  -34.1950 H       119 LEU    0.0900
   1898 HD13      -71.3580   -2.7290  -33.4800 H       119 LEU    0.0900
   1899 HD21      -68.9050   -2.3610  -36.1740 H       119 LEU    0.0900
   1900 HD22      -68.5710   -3.8100  -35.1530 H       119 LEU    0.5100
   1901 HD23      -69.1290   -2.2610  -34.3870 H       119 LEU   -0.5100
   1902 N         -68.9750   -6.9470  -36.6040 N.am    120 GLY   -0.4700
   1903 CA        -67.9430   -7.8470  -36.1420 C.3     120 GLY    0.3100
   1904 C         -66.8190   -7.9500  -37.1510 C.2     120 GLY   -0.0200
   1905 O         -65.6810   -7.6320  -36.8590 O.2     120 GLY    0.0900
   1906 HN        -69.9060   -7.3010  -36.6340 H       120 GLY    0.0900
   1907 HA1       -68.3840   -8.8210  -35.9930 H       120 GLY    0.5100
   1908 HA2       -67.5540   -7.4670  -35.2080 H       120 GLY   -0.5100
   1909 N         -67.1400   -8.3840  -38.3590 N.am    121 GLY   -0.4700
   1910 CA        -66.1150   -8.5170  -39.3720 C.3     121 GLY    0.3100
   1911 C         -65.2360   -7.2950  -39.6080 C.2     121 GLY   -0.0200
   1912 O         -64.0240   -7.4330  -39.7560 O.2     121 GLY    0.0900
   1913 HN        -68.0700   -8.6300  -38.6190 H       121 GLY    0.0900
   1914 HA1       -66.6170   -8.7550  -40.2980 H       121 GLY    0.5100
   1915 HA2       -65.4790   -9.3360  -39.0720 H       121 GLY   -0.5100
   1916 N         -65.8290   -6.1010  -39.6590 N.am    122 GLU   -0.4700
   1917 CA        -65.0560   -4.8850  -39.8900 C.3     122 GLU    0.3100
   1918 C         -64.2350   -4.5110  -38.6690 C.2     122 GLU    0.0700
   1919 O         -63.0620   -4.1550  -38.8070 O.2     122 GLU    0.0900
   1920 CB        -65.9720   -3.7310  -40.2950 C.3     122 GLU   -0.1800
   1921 CG        -66.3210   -3.7380  -41.7720 C.3     122 GLU    0.0900
   1922 CD        -65.0960   -3.6500  -42.6820 C.2     122 GLU    0.0900
   1923 OE1       -64.1620   -2.8890  -42.3610 O.co2   122 GLU   -0.2800
   1924 OE2       -65.0730   -4.3240  -43.7320 O.co2   122 GLU    0.0900
   1925 HN        -66.8120   -5.9870  -39.5440 H       122 GLU    0.0900
   1926 HA        -64.3410   -5.0890  -40.6730 H       122 GLU    0.6200
   1927 HB1       -65.4630   -2.7730  -40.0550 H       122 GLU   -0.7600
   1928 HB2       -66.9110   -3.7990  -39.7070 H       122 GLU   -0.7600
   1929 HG1       -66.9810   -2.8720  -41.9890 H       122 GLU    0.5100
   1930 HG2       -66.8630   -4.6780  -42.0080 H       122 GLU   -0.5100
   1931 N         -64.8230   -4.5860  -37.4770 N.am    123 ILE   -0.4700
   1932 CA        -64.0740   -4.2740  -36.2720 C.3     123 ILE    0.3100
   1933 C         -62.8010   -5.1050  -36.2640 C.2     123 ILE    0.0700
   1934 O         -61.7460   -4.6260  -35.8680 O.2     123 ILE    0.0900
   1935 CB        -64.8970   -4.5870  -35.0000 C.3     123 ILE   -0.0900
   1936 CG1       -65.9220   -3.4870  -34.7500 C.3     123 ILE    0.0900
   1937 CG2       -63.9860   -4.7100  -33.7850 C.3     123 ILE   -0.2700
   1938 CD        -66.7230   -3.7350  -33.4970 C.3     123 ILE    0.0900
   1939 HN        -65.7770   -4.8510  -37.3590 H       123 ILE    0.0900
   1940 HA        -63.8200   -3.2250  -36.3030 H       123 ILE    0.0900
   1941 HB        -65.4490   -5.5390  -35.1440 H       123 ILE   -0.1800
   1942 HG11      -66.6140   -3.4350  -35.6180 H       123 ILE    0.0900
   1943 HG12      -65.3930   -2.5150  -34.6540 H       123 ILE    0.0900
   1944 HG21      -63.4330   -3.7600  -33.6230 H       123 ILE   -0.2700
   1945 HG22      -63.2490   -5.5260  -33.9470 H       123 ILE    0.0900
   1946 HG23      -64.5910   -4.9280  -32.8790 H       123 ILE    0.0900
   1947 HD1       -66.0480   -3.7780  -32.6150 H       123 ILE    0.0900
   1948 HD2       -67.2630   -4.7030  -33.5790 H       123 ILE    0.5100
   1949 HD3       -67.4520   -2.9120  -33.3460 H       123 ILE   -0.5100
   1950 N         -62.8970   -6.3420  -36.7320 N.am    124 ALA   -0.4700
   1951 CA        -61.7590   -7.2390  -36.7530 C.3     124 ALA    0.3100
   1952 C         -60.7830   -6.8760  -37.8400 C.2     124 ALA    0.0700
   1953 O         -59.6100   -7.1880  -37.7370 O.2     124 ALA    0.0900
   1954 CB        -62.2360   -8.6700  -36.9410 C.3     124 ALA   -0.2700
   1955 HN        -63.7530   -6.7090  -37.0900 H       124 ALA    0.0900
   1956 HA        -61.2290   -7.1370  -35.8180 H       124 ALA    0.0900
   1957 HB1       -62.7890   -8.7650  -37.8990 H       124 ALA    0.0900
   1958 HB2       -62.9150   -8.9540  -36.1090 H       124 ALA    0.5100
   1959 HB3       -61.3650   -9.3590  -36.9650 H       124 ALA   -0.5100
   1960 N         -61.2480   -6.2340  -38.8970 N.am    125 LEU   -0.4700
   1961 CA        -60.3380   -5.8780  -39.9560 C.3     125 LEU    0.3100
   1962 C         -59.5540   -4.6550  -39.5570 C.2     125 LEU    0.0700
   1963 O         -58.3410   -4.6050  -39.7890 O.2     125 LEU    0.0900
   1964 CB        -61.0990   -5.6130  -41.2490 C.3     125 LEU   -0.1800
   1965 CG        -60.2870   -5.0540  -42.4260 C.3     125 LEU    0.0900
   1966 CD1       -59.1950   -6.0160  -42.8720 C.3     125 LEU    0.0900
   1967 CD2       -61.2470   -4.7660  -43.5650 C.3     125 LEU   -0.0900
   1968 HN        -62.2040   -5.9780  -39.0070 H       125 LEU    0.0900
   1969 HA        -59.6430   -6.6940  -40.0900 H       125 LEU   -0.2700
   1970 HB1       -61.9100   -4.8890  -41.0230 H       125 LEU    0.0900
   1971 HB2       -61.5530   -6.5710  -41.5770 H       125 LEU    0.0900
   1972 HG        -59.8200   -4.0940  -42.1180 H       125 LEU    0.0900
   1973 HD11      -59.6460   -6.9050  -43.3620 H       125 LEU   -0.2700
   1974 HD12      -58.6070   -6.3550  -41.9920 H       125 LEU    0.0900
   1975 HD13      -58.5240   -5.5130  -43.6000 H       125 LEU    0.0900
   1976 HD21      -62.0080   -4.0230  -43.2450 H       125 LEU    0.0900
   1977 HD22      -61.7670   -5.7010  -43.8660 H       125 LEU    0.5100
   1978 HD23      -60.6900   -4.3520  -44.4330 H       125 LEU   -0.5100
   1979 N         -60.2220   -3.6710  -38.9490 N.am    126 TRP   -0.4700
   1980 CA        -59.5510   -2.4370  -38.5400 C.3     126 TRP    0.3100
   1981 C         -58.6020   -2.6960  -37.3960 C.2     126 TRP    0.0700
   1982 O         -57.4970   -2.1560  -37.3960 O.2     126 TRP    0.0900
   1983 CB        -60.5750   -1.3390  -38.1880 C.3     126 TRP   -0.1800
   1984 CG        -61.2720   -0.7850  -39.4260 C.ar    126 TRP    0.0900
   1985 CD1       -62.5610   -1.0400  -39.8490 C.ar    126 TRP    0.0900
   1986 CD2       -60.6700    0.0090  -40.4620 C.ar    126 TRP   -0.0300
   1987 CE2       -61.6380    0.1850  -41.4800 C.ar    126 TRP   -0.1500
   1988 CE3       -59.4010    0.5870  -40.6280 C.ar    126 TRP    0.2200
   1989 NE1       -62.7790   -0.4630  -41.0840 N.ar    126 TRP   -0.5100
   1990 CZ2       -61.3730    0.9060  -42.6370 C.ar    126 TRP    0.3700
   1991 CZ3       -59.1410    1.3030  -41.7770 C.ar    126 TRP    0.2400
   1992 CH2       -60.1210    1.4590  -42.7670 C.ar    126 TRP    0.1100
   1993 HN        -61.1980   -3.7320  -38.7500 H       126 TRP   -0.2500
   1994 HA        -58.9230   -2.1140  -39.3570 H       126 TRP    0.1700
   1995 HB1       -60.0520   -0.5050  -37.6720 H       126 TRP   -0.2000
   1996 HB2       -61.3440   -1.7630  -37.5080 H       126 TRP    0.1400
   1997 HD1       -63.2930   -1.6100  -39.2960 H       126 TRP   -0.2700
   1998 HE1       -63.6110   -0.5060  -41.5910 H       126 TRP    0.1600
   1999 HE3       -58.6300    0.4810  -39.8790 H       126 TRP   -0.1400
   2000 HZ2       -62.1100    1.0390  -43.4150 H       126 TRP    0.1400
   2001 HZ3       -58.1680    1.7510  -41.9150 H       126 TRP    0.5100
   2002 HH2       -59.8850    2.0280  -43.6550 H       126 TRP   -0.5100
   2003 N         -59.0050   -3.5340  -36.4390 N.am    127 SER   -0.4700
   2004 CA        -58.1430   -3.8690  -35.3080 C.3     127 SER    0.3100
   2005 C         -56.8910   -4.5660  -35.8020 C.2     127 SER    0.0700
   2006 O         -55.9430   -4.7160  -35.0480 O.2     127 SER    0.0900
   2007 CB        -58.8710   -4.7820  -34.3120 C.3     127 SER    0.0500
   2008 OG        -59.9930   -4.1330  -33.7330 O.3     127 SER    0.0900
   2009 HN        -59.9040   -3.9640  -36.4520 H       127 SER    0.0900
   2010 HA        -57.8530   -2.9480  -34.8260 H       127 SER   -0.6600
   2011 HB1       -58.1730   -5.0730  -33.4980 H       127 SER    0.4300
   2012 HB2       -59.2250   -5.6940  -34.8380 H       127 SER    0.5100
   2013 HG1       -60.6980   -4.1920  -34.3820 H       127 SER   -0.5100
   2014 N         -56.8860   -5.0060  -37.0570 N.am    128 LEU   -0.4700
   2015 CA        -55.7140   -5.6690  -37.6110 C.3     128 LEU    0.3100
   2016 C         -54.7770   -4.6060  -38.1100 C.2     128 LEU    0.0700
   2017 O         -53.5760   -4.8380  -38.2100 O.2     128 LEU    0.0900
   2018 CB        -56.1050   -6.6330  -38.7440 C.3     128 LEU   -0.1800
   2019 CG        -56.6670   -8.0100  -38.3390 C.3     128 LEU    0.0900
   2020 CD1       -57.3760   -8.6380  -39.5220 C.3     128 LEU    0.0900
   2021 CD2       -55.5560   -8.9310  -37.8400 C.3     128 LEU   -0.0900
   2022 HN        -57.6700   -4.9040  -37.6640 H       128 LEU    0.0900
   2023 HA        -55.2300   -6.2100  -36.8120 H       128 LEU   -0.2700
   2024 HB1       -55.1990   -6.8090  -39.3610 H       128 LEU    0.0900
   2025 HB2       -56.8730   -6.1270  -39.3650 H       128 LEU    0.0900
   2026 HG        -57.3820   -7.8880  -37.4980 H       128 LEU    0.0900
   2027 HD11      -56.6370   -8.9360  -40.2970 H       128 LEU   -0.2700
   2028 HD12      -58.0850   -7.9090  -39.9690 H       128 LEU    0.0900
   2029 HD13      -57.9290   -9.5450  -39.1940 H       128 LEU    0.0900
   2030 HD21      -55.6570   -9.0940  -36.7450 H       128 LEU    0.0900
   2031 HD22      -54.5660   -8.4710  -38.0390 H       128 LEU    0.5100
   2032 HD23      -55.6220   -9.9150  -38.3520 H       128 LEU   -0.5100
   2033 N         -55.3230   -3.4310  -38.4230 N.am    129 VAL   -0.4700
   2034 CA        -54.5000   -2.3000  -38.8600 C.3     129 VAL    0.3100
   2035 C         -53.8590   -1.7150  -37.5920 C.2     129 VAL    0.0700
   2036 O         -52.6350   -1.5930  -37.5040 O.2     129 VAL    0.0900
   2037 CB        -55.3570   -1.2050  -39.5800 C.3     129 VAL   -0.0900
   2038 CG1       -54.4560   -0.1850  -40.2420 C.3     129 VAL    0.0900
   2039 CG2       -56.2550   -1.8430  -40.6170 C.3     129 VAL   -0.2700
   2040 HN        -56.3060   -3.2700  -38.3750 H       129 VAL    0.0900
   2041 HA        -53.7460   -2.6810  -39.5330 H       129 VAL    0.0900
   2042 HB        -56.0070   -0.6970  -38.8360 H       129 VAL    0.0900
   2043 HG11      -53.8060   -0.6810  -40.9950 H       129 VAL   -0.2700
   2044 HG12      -53.8100    0.3000  -39.4800 H       129 VAL    0.0900
   2045 HG13      -55.0700    0.5850  -40.7570 H       129 VAL    0.0900
   2046 HG21      -56.9390   -2.5730  -40.1330 H       129 VAL    0.0900
   2047 HG22      -55.6400   -2.3800  -41.3720 H       129 VAL    0.5100
   2048 HG23      -56.8660   -1.0630  -41.1200 H       129 VAL   -0.5100
   2049 N         -54.7030   -1.3790  -36.6110 N.am    130 VAL   -0.4700
   2050 CA        -54.2520   -0.8580  -35.3370 C.3     130 VAL    0.3100
   2051 C         -53.0710   -1.6870  -34.8790 C.2     130 VAL    0.0700
   2052 O         -52.0660   -1.1460  -34.4470 O.2     130 VAL    0.0900
   2053 CB        -55.3780   -0.9530  -34.2960 C.3     130 VAL   -0.0900
   2054 CG1       -54.8720   -0.6130  -32.9180 C.3     130 VAL    0.0900
   2055 CG2       -56.4940   -0.0230  -34.6820 C.3     130 VAL   -0.2700
   2056 HN        -55.6900   -1.4730  -36.7150 H       130 VAL    0.0900
   2057 HA        -53.9560    0.1710  -35.4800 H       130 VAL    0.0900
   2058 HB        -55.7850   -1.9870  -34.2900 H       130 VAL    0.0900
   2059 HG11      -54.3100    0.3450  -32.9420 H       130 VAL   -0.2700
   2060 HG12      -54.1930   -1.4130  -32.5550 H       130 VAL    0.0900
   2061 HG13      -55.7280   -0.5030  -32.2160 H       130 VAL    0.0900
   2062 HG21      -56.8940   -0.3010  -35.6800 H       130 VAL    0.0900
   2063 HG22      -56.1170    1.0210  -34.7290 H       130 VAL    0.5100
   2064 HG23      -57.3170   -0.0900  -33.9380 H       130 VAL   -0.5100
   2065 N         -53.1970   -3.0080  -34.9850 N.am    131 LEU   -0.4700
   2066 CA        -52.1330   -3.9170  -34.5890 C.3     131 LEU    0.3100
   2067 C         -50.9730   -3.7730  -35.5370 C.2     131 LEU    0.0700
   2068 O         -49.8270   -3.8060  -35.0980 O.2     131 LEU    0.0900
   2069 CB        -52.6290   -5.3660  -34.6100 C.3     131 LEU   -0.1800
   2070 CG        -53.0040   -5.9910  -33.2700 C.3     131 LEU    0.0900
   2071 CD1       -53.8930   -5.0540  -32.5250 C.3     131 LEU    0.0900
   2072 CD2       -53.6770   -7.3340  -33.4870 C.3     131 LEU   -0.0900
   2073 HN        -54.0250   -3.4340  -35.3400 H       131 LEU    0.0900
   2074 HA        -51.8120   -3.6450  -33.5940 H       131 LEU   -0.2700
   2075 HB1       -51.8290   -5.9890  -35.0590 H       131 LEU    0.0900
   2076 HB2       -53.5270   -5.4040  -35.2610 H       131 LEU    0.0900
   2077 HG        -52.0850   -6.1860  -32.6780 H       131 LEU    0.0900
   2078 HD11      -54.7250   -4.7160  -33.1790 H       131 LEU   -0.2700
   2079 HD12      -53.3150   -4.1630  -32.1980 H       131 LEU    0.0900
   2080 HD13      -54.3240   -5.5660  -31.6380 H       131 LEU    0.0900
   2081 HD21      -52.9890   -8.0230  -34.0230 H       131 LEU    0.0900
   2082 HD22      -54.5950   -7.2040  -34.0980 H       131 LEU    0.5100
   2083 HD23      -53.9400   -7.7880  -32.5080 H       131 LEU   -0.5100
   2084 N         -51.2610   -3.6250  -36.8310 N.am    132 ALA   -0.4700
   2085 CA        -50.2180   -3.4740  -37.8460 C.3     132 ALA    0.3100
   2086 C         -49.3370   -2.2920  -37.4760 C.2     132 ALA    0.0700
   2087 O         -48.1200   -2.4240  -37.4710 O.2     132 ALA    0.0900
   2088 CB        -50.8550   -3.2650  -39.2330 C.3     132 ALA   -0.2700
   2089 HN        -52.2000   -3.6110  -37.1650 H       132 ALA    0.0900
   2090 HA        -49.6110   -4.3660  -37.8390 H       132 ALA    0.0900
   2091 HB1       -51.3360   -2.2650  -39.2850 H       132 ALA    0.0900
   2092 HB2       -51.6280   -4.0410  -39.4150 H       132 ALA    0.5100
   2093 HB3       -50.0720   -3.3240  -40.0210 H       132 ALA   -0.5100
   2094 N         -49.9650   -1.1560  -37.1490 N.am    133 ILE   -0.4700
   2095 CA        -49.2780    0.0700  -36.7360 C.3     133 ILE    0.3100
   2096 C         -48.4420   -0.2130  -35.4970 C.2     133 ILE    0.0700
   2097 O         -47.2190   -0.1210  -35.5500 O.2     133 ILE    0.0900
   2098 CB        -50.2800    1.2150  -36.3480 C.3     133 ILE   -0.0900
   2099 CG1       -51.2380    1.5310  -37.5030 C.3     133 ILE    0.0900
   2100 CG2       -49.5130    2.4570  -35.9200 C.3     133 ILE   -0.2700
   2101 CD        -50.5580    1.9690  -38.7590 C.3     133 ILE    0.0900
   2102 HN        -50.9600   -1.0940  -37.1720 H       133 ILE    0.0900
   2103 HA        -48.6570    0.3890  -37.5590 H       133 ILE    0.0900
   2104 HB        -50.9280    0.8740  -35.5130 H       133 ILE   -0.1800
   2105 HG11      -51.9270    2.3380  -37.1770 H       133 ILE    0.0900
   2106 HG12      -51.8320    0.6190  -37.7250 H       133 ILE    0.0900
   2107 HG21      -48.7370    2.7070  -36.6770 H       133 ILE   -0.2700
   2108 HG22      -49.0110    2.2750  -34.9450 H       133 ILE    0.0900
   2109 HG23      -50.2080    3.3190  -35.8280 H       133 ILE    0.0900
   2110 HD1       -49.8720    1.1720  -39.1190 H       133 ILE    0.0900
   2111 HD2       -49.9630    2.8880  -38.5660 H       133 ILE    0.5100
   2112 HD3       -51.3130    2.1710  -39.5480 H       133 ILE   -0.5100
   2113 N         -49.1050   -0.5600  -34.3900 N.am    134 GLU   -0.4700
   2114 CA        -48.4340   -0.8330  -33.1280 C.3     134 GLU    0.3100
   2115 C         -47.2740   -1.7720  -33.3110 C.2     134 GLU    0.0700
   2116 O         -46.2510   -1.5870  -32.6830 O.2     134 GLU    0.0900
   2117 CB        -49.4020   -1.4170  -32.0950 C.3     134 GLU   -0.1800
   2118 CG        -48.8360   -1.4510  -30.6580 C.3     134 GLU    0.0900
   2119 CD        -48.2850   -2.8210  -30.2290 C.2     134 GLU    0.0900
   2120 OE1       -47.7300   -3.5450  -31.0880 O.co2   134 GLU   -0.2800
   2121 OE2       -48.3940   -3.1640  -29.0250 O.co2   134 GLU    0.0900
   2122 HN        -50.0980   -0.6470  -34.3780 H       134 GLU    0.0900
   2123 HA        -48.0180    0.0960  -32.7660 H       134 GLU    0.6200
   2124 HB1       -49.6560   -2.4550  -32.3990 H       134 GLU   -0.7600
   2125 HB2       -50.3280   -0.8060  -32.0950 H       134 GLU   -0.7600
   2126 HG1       -49.6450   -1.1680  -29.9520 H       134 GLU    0.5100
   2127 HG2       -48.0120   -0.7100  -30.5850 H       134 GLU   -0.5100
   2128 N         -47.4080   -2.7790  -34.1630 N.am    135 ARG   -0.4700
   2129 CA        -46.3110   -3.7160  -34.3700 C.3     135 ARG    0.3100
   2130 C         -45.1410   -3.0050  -35.0170 C.2     135 ARG    0.0700
   2131 O         -43.9920   -3.2880  -34.7020 O.2     135 ARG    0.0900
   2132 CB        -46.7510   -4.8630  -35.2750 C.3     135 ARG   -0.1800
   2133 CG        -46.0350   -6.1510  -34.9970 C.3     135 ARG    0.0900
   2134 CD        -46.6930   -6.8440  -33.8290 C.3     135 ARG    0.0900
   2135 NE        -46.8080   -5.9980  -32.6350 N.pl3   135 ARG   -0.1800
   2136 CZ        -46.0330   -6.1200  -31.5580 C.cat   135 ARG    0.0900
   2137 NH1       -45.0810   -7.0470  -31.5240 N.pl3   135 ARG    0.0900
   2138 NH2       -46.2300   -5.3380  -30.5070 N.pl3   135 ARG    0.2000
   2139 HN        -48.2410   -2.9390  -34.6860 H       135 ARG    0.0900
   2140 HA        -46.0060   -4.0950  -33.4050 H       135 ARG    0.0900
   2141 HB1       -46.5640   -4.5730  -36.3300 H       135 ARG   -0.7000
   2142 HB2       -47.8410   -5.0260  -35.1350 H       135 ARG    0.4400
   2143 HG1       -44.9700   -5.9430  -34.7560 H       135 ARG    0.6400
   2144 HG2       -46.0780   -6.8050  -35.8940 H       135 ARG   -0.8000
   2145 HD1       -46.0940   -7.7360  -33.5460 H       135 ARG    0.4600
   2146 HD2       -47.7210   -7.1520  -34.1170 H       135 ARG    0.4600
   2147 HE        -47.5100   -5.2880  -32.6290 H       135 ARG   -0.8000
   2148 HH11      -44.9470   -7.6540  -32.3060 H       135 ARG    0.4600
   2149 HH12      -44.5000   -7.1370  -30.7150 H       135 ARG    0.4600
   2150 HH21      -46.9620   -4.6570  -30.5220 H       135 ARG    0.5100
   2151 HH22      -45.6480   -5.4300  -29.6990 H       135 ARG   -0.5100
   2152 N         -45.4420   -2.0820  -35.9260 N.am    136 TYR   -0.4700
   2153 CA        -44.4430   -1.3170  -36.6670 C.3     136 TYR    0.3100
   2154 C         -43.7290   -0.3650  -35.7600 C.2     136 TYR    0.0700
   2155 O         -42.5120   -0.2390  -35.8210 O.2     136 TYR    0.0900
   2156 CB        -45.1300   -0.5210  -37.7690 C.3     136 TYR   -0.1800
   2157 CG        -44.1930    0.2970  -38.6040 C.ar    136 TYR    0.0900
   2158 CD1       -43.3470   -0.3100  -39.5310 C.ar    136 TYR    0.0900
   2159 CD2       -44.1720    1.6870  -38.4910 C.ar    136 TYR    0.0000
   2160 CE1       -42.5020    0.4500  -40.3320 C.ar    136 TYR   -0.1150
   2161 CE2       -43.3310    2.4620  -39.2880 C.ar    136 TYR    0.1150
   2162 CZ        -42.4980    1.8360  -40.2110 C.ar    136 TYR   -0.1150
   2163 OH        -41.6840    2.5960  -41.0230 O.3     136 TYR    0.1150
   2164 HN        -46.3900   -1.8670  -36.1480 H       136 TYR    0.1100
   2165 HA        -43.7270   -2.0090  -37.0870 H       136 TYR   -0.5400
   2166 HB1       -45.8590    0.1810  -37.3120 H       136 TYR    0.4300
   2167 HB2       -45.6520   -1.2220  -38.4550 H       136 TYR   -0.1150
   2168 HD1       -43.3470   -1.3860  -39.6290 H       136 TYR    0.1150
   2169 HD2       -44.8190    2.1720  -37.7730 H       136 TYR   -0.1150
   2170 HE1       -41.8510   -0.0330  -41.0470 H       136 TYR    0.1150
   2171 HE2       -43.3250    3.5370  -39.1900 H       136 TYR    0.5100
   2172 HH        -41.2010    1.9990  -41.6000 H       136 TYR   -0.5100
   2173 N         -44.5110    0.3150  -34.9280 N.am    137 VAL   -0.4700
   2174 CA        -44.0150    1.2920  -33.9680 C.3     137 VAL    0.3100
   2175 C         -43.0640    0.6470  -32.9680 C.2     137 VAL    0.0700
   2176 O         -42.2780    1.3580  -32.3510 O.2     137 VAL    0.0900
   2177 CB        -45.1910    1.9410  -33.1740 C.3     137 VAL   -0.0900
   2178 CG1       -44.6610    2.9640  -32.1770 C.3     137 VAL    0.0900
   2179 CG2       -46.1850    2.5830  -34.1360 C.3     137 VAL   -0.2700
   2180 HN        -45.4990    0.1820  -34.9260 H       137 VAL    0.0900
   2181 HA        -43.4710    2.0480  -34.5130 H       137 VAL    0.0900
   2182 HB        -45.7490    1.1510  -32.6290 H       137 VAL    0.0900
   2183 HG11      -43.9610    3.6630  -32.6830 H       137 VAL   -0.2700
   2184 HG12      -44.1170    2.4470  -31.3590 H       137 VAL    0.0900
   2185 HG13      -45.5030    3.5520  -31.7530 H       137 VAL    0.0900
   2186 HG21      -46.4620    1.8620  -34.9350 H       137 VAL    0.0900
   2187 HG22      -45.7300    3.4790  -34.6090 H       137 VAL    0.5100
   2188 HG23      -47.1060    2.8770  -33.5890 H       137 VAL   -0.5100
   2189 N         -43.1110   -0.6760  -32.8100 N.am    138 VAL   -0.4700
   2190 CA        -42.2550   -1.3360  -31.8320 C.3     138 VAL    0.3100
   2191 C         -41.1500   -2.1340  -32.4620 C.2     138 VAL    0.0700
   2192 O         -40.2030   -2.4650  -31.7710 O.2     138 VAL    0.0900
   2193 CB        -43.0550   -2.2760  -30.9090 C.3     138 VAL   -0.0900
   2194 CG1       -44.1620   -1.5010  -30.2080 C.3     138 VAL    0.0900
   2195 CG2       -43.6190   -3.4340  -31.7080 C.3     138 VAL   -0.2700
   2196 HN        -43.7200   -1.2600  -33.3400 H       138 VAL    0.0900
   2197 HA        -41.7710   -0.5670  -31.2470 H       138 VAL    0.0900
   2198 HB        -42.3750   -2.7180  -30.1500 H       138 VAL    0.0900
   2199 HG11      -44.8530   -1.0590  -30.9570 H       138 VAL   -0.2700
   2200 HG12      -43.7240   -0.6790  -29.6020 H       138 VAL    0.0900
   2201 HG13      -44.7420   -2.1820  -29.5480 H       138 VAL    0.0900
   2202 HG21      -42.8180   -3.9000  -32.3220 H       138 VAL    0.0900
   2203 HG22      -44.4190   -3.0710  -32.3880 H       138 VAL    0.5100
   2204 HG23      -44.0320   -4.2040  -31.0210 H       138 VAL   -0.5100
   2205 N         -41.2440   -2.4620  -33.7460 N.am    139 VAL   -0.4700
   2206 CA        -40.1770   -3.2430  -34.3700 C.3     139 VAL    0.3100
   2207 C         -39.2940   -2.3650  -35.2250 C.2     139 VAL    0.0700
   2208 O         -38.0980   -2.6200  -35.3120 O.2     139 VAL    0.0900
   2209 CB        -40.7270   -4.3890  -35.2400 C.3     139 VAL   -0.0900
   2210 CG1       -39.6000   -5.0070  -36.0610 C.3     139 VAL    0.0900
   2211 CG2       -41.3640   -5.4490  -34.3540 C.3     139 VAL   -0.2700
   2212 HN        -42.0160   -2.2040  -34.3220 H       139 VAL    0.0900
   2213 HA        -39.5600   -3.6440  -33.5800 H       139 VAL    0.0900
   2214 HB        -41.5100   -3.9940  -35.9220 H       139 VAL    0.0900
   2215 HG11      -39.0120   -5.7110  -35.4330 H       139 VAL   -0.2700
   2216 HG12      -38.9210   -4.2100  -36.4300 H       139 VAL    0.0900
   2217 HG13      -40.0230   -5.5680  -36.9220 H       139 VAL    0.0900
   2218 HG21      -41.9310   -4.9670  -33.5280 H       139 VAL    0.0900
   2219 HG22      -40.5760   -6.0960  -33.9110 H       139 VAL    0.5100
   2220 HG23      -42.0660   -6.0690  -34.9510 H       139 VAL   -0.5100
   2221 N         -39.8760   -1.3530  -35.8670 N.am    140 CYS   -0.4700
   2222 CA        -39.1130   -0.4240  -36.7000 C.3     140 CYS    0.3100
   2223 C         -39.0700    0.9190  -36.0120 C.2     140 CYS    0.0700
   2224 O         -38.6870    1.9180  -36.6200 O.2     140 CYS    0.0900
   2225 CB        -39.7530   -0.2820  -38.0850 C.3     140 CYS   -0.1100
   2226 SG        -39.5730   -1.7560  -39.1260 S.3     140 CYS    0.0900
   2227 HN        -40.8570   -1.1840  -35.8080 H       140 CYS    0.0900
   2228 HA        -38.1070   -0.8060  -36.7900 H       140 CYS   -0.2300
   2229 HB1       -39.2840    0.5850  -38.5960 H       140 CYS    0.1600
   2230 HB2       -40.8330   -0.0630  -37.9470 H       140 CYS    0.5100
   2231 HG1       -38.3290   -1.4860  -39.4930 H       140 CYS   -0.5100
   2232 N         -39.4750    0.9120  -34.7410 N.am    141 LYS   -0.4700
   2233 CA        -39.5340    2.0680  -33.8470 C.3     141 LYS    0.3100
   2234 C         -39.0580    3.3690  -34.4830 C.2     141 LYS    0.0700
   2235 O         -37.9440    3.8130  -34.1960 O.2     141 LYS    0.0900
   2236 CB        -38.7110    1.7790  -32.5840 C.3     141 LYS   -0.1800
   2237 CG        -38.8250    2.8570  -31.5220 C.3     141 LYS    0.0900
   2238 CD        -37.9910    2.5290  -30.2970 C.3     141 LYS    0.0900
   2239 CE        -38.0810    3.6470  -29.2620 C.3     141 LYS   -0.1800
   2240 NZ        -37.2150    3.3840  -28.0750 N.4     141 LYS    0.0900
   2241 HN        -39.7730    0.0610  -34.3190 H       141 LYS    0.0900
   2242 HA        -40.5670    2.2510  -33.5940 H       141 LYS   -0.1800
   2243 HB1       -37.6440    1.6800  -32.8730 H       141 LYS    0.0900
   2244 HB2       -39.0580    0.8180  -32.1500 H       141 LYS    0.0900
   2245 HG1       -39.8890    2.9580  -31.2180 H       141 LYS    0.2100
   2246 HG2       -38.4800    3.8240  -31.9470 H       141 LYS    0.0500
   2247 HD1       -36.9300    2.3960  -30.6010 H       141 LYS    0.0500
   2248 HD2       -38.3570    1.5820  -29.8470 H       141 LYS   -0.3000
   2249 HE1       -39.1270    3.7390  -28.9010 H       141 LYS    0.3300
   2250 HE2       -37.7480    4.6050  -29.7160 H       141 LYS    0.3300
   2251 HZ1       -36.3120    2.9750  -28.3890 H       141 LYS    0.3300
   2252 HZ2       -37.6950    2.7170  -27.4380 H       141 LYS    0.5100
   2253 HZ3       -37.0360    4.2770  -27.5730 H       141 LYS   -0.5100
   2254 N         -39.8820    4.0050  -35.3480 N.am    142 PRO   -0.2900
   2255 CA        -39.4560    5.2660  -35.9750 C.3     142 PRO    0.0000
   2256 C         -39.4200    6.4170  -34.9690 C.2     142 PRO    0.0900
   2257 O         -39.2090    7.5740  -35.3470 O.2     142 PRO    0.0900
   2258 CB        -40.5080    5.4800  -37.0710 C.3     142 PRO    0.0200
   2259 CG        -40.9280    4.0760  -37.4240 C.3     142 PRO    0.0900
   2260 CD        -41.0600    3.4540  -36.0460 C.3     142 PRO   -0.1800
   2261 HA        -38.4420    5.1860  -36.3330 H       142 PRO    0.0900
   2262 HB1       -40.0720    6.0010  -37.9500 H       142 PRO    0.0900
   2263 HB2       -41.3680    6.0720  -36.6920 H       142 PRO   -0.1800
   2264 HG1       -41.8920    4.0620  -37.9740 H       142 PRO    0.0900
   2265 HG2       -40.1570    3.5590  -38.0330 H       142 PRO    0.0900
   2266 HD1       -41.9950    3.7700  -35.5370 H       142 PRO    0.5100
   2267 HD2       -41.0050    2.3460  -36.0850 H       142 PRO   -0.5100
   2268 N         -39.6240    6.0900  -33.6900 N.am    143 MET   -0.4700
   2269 CA        -39.6240    7.0740  -32.6110 C.3     143 MET    0.3100
   2270 C         -38.3340    7.0010  -31.7980 C.2     143 MET    0.0700
   2271 O         -37.4740    6.1510  -32.0520 O.2     143 MET    0.0900
   2272 CB        -40.8370    6.8470  -31.6930 C.3     143 MET   -0.1800
   2273 CG        -42.0390    7.7350  -32.0120 C.3     143 MET    0.0900
   2274 SD        -42.6390    7.6390  -33.7150 S.3     143 MET    0.0900
   2275 CE        -41.7590    9.0330  -34.4770 C.3     143 MET   -0.1400
   2276 HN        -39.7850    5.1470  -33.4130 H       143 MET    0.0900
   2277 HA        -39.6640    8.0590  -33.0530 H       143 MET    0.0900
   2278 HB1       -40.5250    7.0450  -30.6450 H       143 MET   -0.0900
   2279 HB2       -41.1500    5.7860  -31.7810 H       143 MET   -0.2200
   2280 HG1       -41.7530    8.7840  -31.7940 H       143 MET    0.0900
   2281 HG2       -42.8640    7.4470  -31.3280 H       143 MET    0.0900
   2282 HE1       -40.8730    9.3280  -33.8760 H       143 MET    0.0900
   2283 HE2       -42.4300    9.9150  -34.5530 H       143 MET    0.5100
   2284 HE3       -41.4080    8.7560  -35.4940 H       143 MET   -0.5100
   2285 N         -38.1970    7.9060  -30.8290 N.am    144 SER   -0.4700
   2286 CA        -37.0220    7.9360  -29.9720 C.3     144 SER    0.3100
   2287 C         -37.3870    7.3850  -28.6180 C.2     144 SER    0.0700
   2288 O         -36.8080    6.3850  -28.1970 O.2     144 SER    0.0900
   2289 CB        -36.4850    9.3640  -29.8330 C.3     144 SER    0.0500
   2290 OG        -35.9890    9.8410  -31.0730 O.3     144 SER    0.0900
   2291 HN        -38.8910    8.5990  -30.6480 H       144 SER    0.0900
   2292 HA        -36.2710    7.2960  -30.4140 H       144 SER   -0.6600
   2293 HB1       -35.6590    9.3810  -29.0900 H       144 SER    0.4300
   2294 HB2       -37.3010   10.0370  -29.4940 H       144 SER    0.5100
   2295 HG1       -35.2840    9.2400  -31.3250 H       144 SER   -0.5100
   2296 N         -38.3460    8.0170  -27.9410 N.am    145 ASN   -0.4700
   2297 CA        -38.7830    7.5570  -26.6230 C.3     145 ASN    0.3100
   2298 C         -40.2970    7.5880  -26.5250 C.2     145 ASN    0.0700
   2299 O         -40.8460    7.8940  -25.4650 O.2     145 ASN    0.0900
   2300 CB        -38.1430    8.4090  -25.5010 C.3     145 ASN   -0.1800
   2301 CG        -38.5770    9.8730  -25.5350 C.2     145 ASN    0.0900
   2302 ND2       -38.5960   10.5110  -24.3620 N.am    145 ASN    0.0900
   2303 OD1       -38.8710   10.4260  -26.5940 O.2     145 ASN    0.5500
   2304 HN        -38.8060    8.8250  -28.3000 H       145 ASN   -0.5500
   2305 HA        -38.4940    6.5230  -26.5170 H       145 ASN   -0.6200
   2306 HB1       -37.0380    8.3690  -25.6070 H       145 ASN    0.3200
   2307 HB2       -38.4310    7.9810  -24.5180 H       145 ASN    0.3000
   2308 HD21      -38.8710   11.4710  -24.3180 H       145 ASN    0.5100
   2309 HD22      -38.3350   10.0270  -23.5260 H       145 ASN   -0.5100
   2310 N         -40.9670    7.2600  -27.6310 N.am    146 PHE   -0.4700
   2311 CA        -42.4300    7.2260  -27.6880 C.3     146 PHE    0.3100
   2312 C         -42.9430    5.8190  -27.3710 C.2     146 PHE    0.0700
   2313 O         -42.5680    4.8590  -28.0520 O.2     146 PHE    0.0900
   2314 CB        -42.9060    7.6530  -29.0840 C.3     146 PHE   -0.1800
   2315 CG        -44.3660    7.3770  -29.3480 C.ar    146 PHE    0.0900
   2316 CD1       -45.3570    7.8970  -28.5150 C.ar    146 PHE    0.0900
   2317 CD2       -44.7530    6.5960  -30.4350 C.ar    146 PHE    0.0000
   2318 CE1       -46.7030    7.6450  -28.7610 C.ar    146 PHE   -0.1150
   2319 CE2       -46.1040    6.3410  -30.6880 C.ar    146 PHE    0.1150
   2320 CZ        -47.0790    6.8660  -29.8480 C.ar    146 PHE   -0.1150
   2321 HN        -40.4960    7.0210  -28.4760 H       146 PHE    0.1150
   2322 HA        -42.8130    7.8980  -26.9350 H       146 PHE   -0.1150
   2323 HB1       -42.3240    7.1000  -29.8520 H       146 PHE    0.1150
   2324 HB2       -42.7530    8.7470  -29.2020 H       146 PHE   -0.1150
   2325 HD1       -45.0750    8.5040  -27.6670 H       146 PHE    0.1150
   2326 HD2       -44.0010    6.1840  -31.0900 H       146 PHE   -0.1150
   2327 HE1       -47.4580    8.0550  -28.1070 H       146 PHE    0.1150
   2328 HE2       -46.3890    5.7360  -31.5360 H       146 PHE    0.5100
   2329 HZ        -48.1230    6.6690  -30.0410 H       146 PHE   -0.5100
   2330 N         -43.7920    5.7000  -26.3450 N.am    147 ARG   -0.4700
   2331 CA        -44.3510    4.4090  -25.9470 C.3     147 ARG    0.3100
   2332 C         -45.8300    4.3690  -26.3010 C.2     147 ARG    0.0700
   2333 O         -46.5690    5.3010  -25.9470 O.2     147 ARG    0.0900
   2334 CB        -44.1940    4.1960  -24.4340 C.3     147 ARG   -0.1800
   2335 CG        -44.5780    2.7980  -23.9520 C.3     147 ARG    0.0900
   2336 CD        -44.9630    2.7800  -22.4700 C.3     147 ARG    0.0900
   2337 NE        -46.2760    3.3890  -22.2350 N.pl3   147 ARG   -0.1800
   2338 CZ        -46.8760    3.4470  -21.0480 C.cat   147 ARG    0.0900
   2339 NH1       -46.2840    2.9370  -19.9810 N.pl3   147 ARG    0.0900
   2340 NH2       -48.0690    4.0140  -20.9280 N.pl3   147 ARG    0.2000
   2341 HN        -44.0820    6.4870  -25.8060 H       147 ARG    0.0900
   2342 HA        -43.8290    3.6360  -26.4910 H       147 ARG    0.0900
   2343 HB1       -44.8330    4.9350  -23.9080 H       147 ARG   -0.7000
   2344 HB2       -43.1330    4.3800  -24.1630 H       147 ARG    0.4400
   2345 HG1       -43.7180    2.1140  -24.1090 H       147 ARG    0.6400
   2346 HG2       -45.4400    2.4340  -24.5510 H       147 ARG   -0.8000
   2347 HD1       -44.2150    3.3550  -21.8830 H       147 ARG    0.4600
   2348 HD2       -45.0070    1.7310  -22.1070 H       147 ARG    0.4600
   2349 HE        -46.7530    3.7870  -23.0170 H       147 ARG   -0.8000
   2350 HH11      -45.3850    2.5080  -20.0650 H       147 ARG    0.4600
   2351 HH12      -46.7360    2.9810  -19.0890 H       147 ARG    0.4600
   2352 HH21      -48.5820    3.9250  -20.0750 H       147 ARG    0.5100
   2353 HH22      -48.4560    4.5300  -21.6920 H       147 ARG   -0.5100
   2354 N         -46.2520    3.3020  -26.9900 N.am    148 PHE   -0.4700
   2355 CA        -47.6470    3.1030  -27.3980 C.3     148 PHE    0.3100
   2356 C         -48.4200    2.6580  -26.1740 C.2     148 PHE    0.0700
   2357 O         -48.6770    1.4750  -26.0080 O.2     148 PHE    0.0900
   2358 CB        -47.7100    2.0200  -28.4820 C.3     148 PHE   -0.1800
   2359 CG        -49.0060    1.9800  -29.2500 C.ar    148 PHE    0.0900
   2360 CD1       -50.2370    1.8650  -28.5940 C.ar    148 PHE    0.0900
   2361 CD2       -48.9960    2.0040  -30.6430 C.ar    148 PHE    0.0000
   2362 CE1       -51.4390    1.7700  -29.3170 C.ar    148 PHE   -0.1150
   2363 CE2       -50.1920    1.9100  -31.3750 C.ar    148 PHE    0.1150
   2364 CZ        -51.4150    1.7920  -30.7050 C.ar    148 PHE   -0.1150
   2365 HN        -45.6220    2.5800  -27.2630 H       148 PHE    0.1150
   2366 HA        -48.0290    4.0410  -27.7740 H       148 PHE   -0.1150
   2367 HB1       -47.5820    1.0230  -28.0080 H       148 PHE    0.1150
   2368 HB2       -46.9000    2.1970  -29.2210 H       148 PHE   -0.1150
   2369 HD1       -50.2640    1.8480  -27.5150 H       148 PHE    0.1150
   2370 HD2       -48.0560    2.0970  -31.1670 H       148 PHE   -0.1150
   2371 HE1       -52.3790    1.6790  -28.7930 H       148 PHE    0.1150
   2372 HE2       -50.1670    1.9280  -32.4550 H       148 PHE    0.5100
   2373 HZ        -52.3360    1.7190  -31.2650 H       148 PHE   -0.5100
   2374 N         -48.7900    3.6070  -25.3190 N.am    149 GLY   -0.4700
   2375 CA        -49.4880    3.2700  -24.0950 C.3     149 GLY    0.3100
   2376 C         -50.9610    2.9630  -24.1960 C.2     149 GLY   -0.0200
   2377 O         -51.5400    2.9700  -25.2700 O.2     149 GLY    0.0900
   2378 HN        -48.6090    4.5740  -25.4770 H       149 GLY    0.0900
   2379 HA1       -49.3700    4.1130  -23.4290 H       149 GLY    0.5100
   2380 HA2       -48.9960    2.4000  -23.6860 H       149 GLY   -0.5100
   2381 N         -51.5630    2.6890  -23.0450 N.am    150 GLU   -0.4700
   2382 CA        -52.9800    2.3880  -22.9650 C.3     150 GLU    0.3100
   2383 C         -53.7800    3.5040  -23.6090 C.2     150 GLU    0.0700
   2384 O         -54.7580    3.2360  -24.2960 O.2     150 GLU    0.0900
   2385 CB        -53.4040    2.2190  -21.4970 C.3     150 GLU   -0.1800
   2386 CG        -52.7550    1.0220  -20.7890 C.3     150 GLU    0.0900
   2387 CD        -53.1070    0.9180  -19.2990 C.2     150 GLU    0.0900
   2388 OE1       -54.3130    0.8530  -18.9620 O.co2   150 GLU   -0.2800
   2389 OE2       -52.1720    0.8880  -18.4630 O.co2   150 GLU    0.0900
   2390 HN        -51.0660    2.6790  -22.1820 H       150 GLU    0.0900
   2391 HA        -53.1620    1.4760  -23.5160 H       150 GLU    0.6200
   2392 HB1       -54.5070    2.0910  -21.4640 H       150 GLU   -0.7600
   2393 HB2       -53.1320    3.1440  -20.9450 H       150 GLU   -0.7600
   2394 HG1       -51.6510    1.1120  -20.8790 H       150 GLU    0.5100
   2395 HG2       -53.0880    0.0890  -21.2900 H       150 GLU   -0.5100
   2396 N         -53.3680    4.7560  -23.4070 N.am    151 ASN   -0.4700
   2397 CA        -54.0810    5.8920  -23.9810 C.3     151 ASN    0.3100
   2398 C         -54.1530    5.7520  -25.4870 C.2     151 ASN    0.0700
   2399 O         -55.1560    6.0990  -26.0860 O.2     151 ASN    0.0900
   2400 CB        -53.4100    7.2200  -23.5710 C.3     151 ASN   -0.1800
   2401 CG        -51.9190    7.2760  -23.9130 C.2     151 ASN    0.0900
   2402 ND2       -51.5480    8.2420  -24.7560 N.am    151 ASN    0.0900
   2403 OD1       -51.1090    6.4770  -23.4250 O.2     151 ASN    0.5500
   2404 HN        -52.5640    4.9700  -22.8590 H       151 ASN   -0.5500
   2405 HA        -55.1000    5.8620  -23.6260 H       151 ASN   -0.6200
   2406 HB1       -53.5220    7.3550  -22.4750 H       151 ASN    0.3200
   2407 HB2       -53.9200    8.0560  -24.0960 H       151 ASN    0.3000
   2408 HD21      -52.2300    8.8740  -25.1240 H       151 ASN    0.5100
   2409 HD22      -50.5880    8.3340  -25.0210 H       151 ASN   -0.5100
   2410 N         -53.1010    5.2300  -26.1030 N.am    152 HSD   -0.4700
   2411 CA        -53.1090    5.0450  -27.5400 C.3     152 HSD    0.3100
   2412 C         -54.0430    3.9000  -27.8860 C.2     152 HSD    0.0700
   2413 O         -54.8240    3.9990  -28.8280 O.2     152 HSD    0.0900
   2414 CB        -51.6980    4.7360  -28.0500 C.3     152 HSD   -0.0900
   2415 CG        -50.7340    5.8680  -27.8790 C.ar    152 HSD    0.0900
   2416 CD2       -50.1580    6.6900  -28.7860 C.ar    152 HSD    0.0900
   2417 ND1       -50.2960    6.2920  -26.6420 N.ar    152 HSD   -0.3600
   2418 CE1       -49.4940    7.3320  -26.7980 C.ar    152 HSD    0.3200
   2419 NE2       -49.3990    7.5950  -28.0880 N.ar    152 HSD   -0.0500
   2420 HN        -52.2770    4.9490  -25.6180 H       152 HSD    0.2500
   2421 HA        -53.4820    5.9510  -27.9930 H       152 HSD    0.1300
   2422 HB1       -51.7560    4.4890  -29.1320 H       152 HSD   -0.7000
   2423 HB2       -51.3040    3.8570  -27.4960 H       152 HSD    0.2200
   2424 HD1       -50.5530    5.8690  -25.7730 H       152 HSD    0.1000
   2425 HD2       -50.2150    6.7170  -29.8670 H       152 HSD    0.5100
   2426 HE1       -49.0060    7.8640  -25.9820 H       152 HSD   -0.5100
   2427 N         -53.9630    2.8080  -27.1300 N.am    153 ALA   -0.4700
   2428 CA        -54.8150    1.6570  -27.3690 C.3     153 ALA    0.3100
   2429 C         -56.2720    2.0470  -27.2370 C.2     153 ALA    0.0700
   2430 O         -57.0250    1.7790  -28.1510 O.2     153 ALA    0.0900
   2431 CB        -54.4800    0.5360  -26.3960 C.3     153 ALA   -0.2700
   2432 HN        -53.3200    2.7310  -26.3720 H       153 ALA    0.0900
   2433 HA        -54.6600    1.3300  -28.3860 H       153 ALA    0.0900
   2434 HB1       -54.6310    0.8800  -25.3500 H       153 ALA    0.0900
   2435 HB2       -53.4180    0.2340  -26.5190 H       153 ALA    0.5100
   2436 HB3       -55.1420   -0.3370  -26.5810 H       153 ALA   -0.5100
   2437 N         -56.6940    2.6870  -26.1480 N.am    154 ILE   -0.4700
   2438 CA        -58.1030    3.0540  -26.0500 C.3     154 ILE    0.3100
   2439 C         -58.4820    3.9330  -27.2350 C.2     154 ILE    0.0700
   2440 O         -59.6640    4.0710  -27.5580 O.2     154 ILE    0.0900
   2441 CB        -58.4440    3.7800  -24.7190 C.3     154 ILE   -0.0900
   2442 CG1       -58.3600    2.8090  -23.5320 C.3     154 ILE    0.0900
   2443 CG2       -59.8700    4.3110  -24.7630 C.3     154 ILE   -0.2700
   2444 CD        -56.9690    2.4410  -23.0910 C.3     154 ILE    0.0900
   2445 HN        -56.0990    2.9330  -25.3870 H       154 ILE    0.0900
   2446 HA        -58.6810    2.1450  -26.1280 H       154 ILE    0.0900
   2447 HB        -57.7390    4.6240  -24.5660 H       154 ILE   -0.1800
   2448 HG11      -58.8900    1.8750  -23.8130 H       154 ILE    0.0900
   2449 HG12      -58.8810    3.2740  -22.6700 H       154 ILE    0.0900
   2450 HG21      -60.5670    3.5080  -25.0860 H       154 ILE   -0.2700
   2451 HG22      -59.9390    5.1510  -25.4860 H       154 ILE    0.0900
   2452 HG23      -60.1750    4.6610  -23.7540 H       154 ILE    0.0900
   2453 HD1       -56.3570    3.3570  -22.9540 H       154 ILE    0.0900
   2454 HD2       -56.4850    1.8020  -23.8620 H       154 ILE    0.5100
   2455 HD3       -57.0110    1.8940  -22.1240 H       154 ILE   -0.5100
   2456 N         -57.4800    4.5170  -27.8930 N.am    155 MET   -0.4700
   2457 CA        -57.7110    5.3550  -29.0680 C.3     155 MET    0.3100
   2458 C         -57.9700    4.4580  -30.2420 C.2     155 MET    0.0700
   2459 O         -59.0660    4.4750  -30.7840 O.2     155 MET    0.0900
   2460 CB        -56.4910    6.2400  -29.3710 C.3     155 MET   -0.1800
   2461 CG        -56.3990    7.5280  -28.5500 C.3     155 MET    0.0900
   2462 SD        -57.7750    8.6520  -28.8920 S.3     155 MET    0.0900
   2463 CE        -59.0150    8.1370  -27.5900 C.3     155 MET   -0.1400
   2464 HN        -56.5290    4.4110  -27.6120 H       155 MET    0.0900
   2465 HA        -58.5760    5.9690  -28.8730 H       155 MET    0.0900
   2466 HB1       -56.5240    6.5180  -30.4450 H       155 MET   -0.0900
   2467 HB2       -55.5750    5.6430  -29.1810 H       155 MET   -0.2200
   2468 HG1       -55.4400    8.0330  -28.7870 H       155 MET    0.0900
   2469 HG2       -56.3960    7.2620  -27.4720 H       155 MET    0.0900
   2470 HE1       -58.5090    7.7520  -26.6790 H       155 MET    0.0900
   2471 HE2       -59.6720    7.3320  -27.9830 H       155 MET    0.5100
   2472 HE3       -59.6430    9.0050  -27.2940 H       155 MET   -0.5100
   2473 N         -56.9590    3.6740  -30.6240 N.am    156 GLY   -0.4700
   2474 CA        -57.0850    2.7350  -31.7270 C.3     156 GLY    0.3100
   2475 C         -58.2620    1.7790  -31.5910 C.2     156 GLY   -0.0200
   2476 O         -58.6170    1.0860  -32.5370 O.2     156 GLY    0.0900
   2477 HN        -56.0720    3.6960  -30.1700 H       156 GLY    0.0900
   2478 HA1       -56.1720    2.1590  -31.7730 H       156 GLY    0.5100
   2479 HA2       -57.2080    3.3100  -32.6330 H       156 GLY   -0.5100
   2480 N         -58.8600    1.7280  -30.3980 N.am    157 VAL   -0.4700
   2481 CA        -60.0200    0.8890  -30.1300 C.3     157 VAL    0.3100
   2482 C         -61.2590    1.6440  -30.5650 C.2     157 VAL    0.0700
   2483 O         -62.0570    1.1160  -31.3390 O.2     157 VAL    0.0900
   2484 CB        -60.1270    0.5190  -28.6210 C.3     157 VAL   -0.0900
   2485 CG1       -61.5690    0.1850  -28.2390 C.3     157 VAL    0.0900
   2486 CG2       -59.2350   -0.6830  -28.3270 C.3     157 VAL   -0.2700
   2487 HN        -58.5340    2.2700  -29.6280 H       157 VAL    0.0900
   2488 HA        -59.9230   -0.0070  -30.7250 H       157 VAL    0.0900
   2489 HB        -59.7760    1.3780  -28.0090 H       157 VAL    0.0900
   2490 HG11      -61.9920   -0.5530  -28.9530 H       157 VAL   -0.2700
   2491 HG12      -62.1920    1.1040  -28.2680 H       157 VAL    0.0900
   2492 HG13      -61.5970   -0.2530  -27.2180 H       157 VAL    0.0900
   2493 HG21      -58.1770   -0.4430  -28.5700 H       157 VAL    0.0900
   2494 HG22      -59.5520   -1.5500  -28.9460 H       157 VAL    0.5100
   2495 HG23      -59.3000   -0.9490  -27.2510 H       157 VAL   -0.5100
   2496 N         -61.4220    2.8790  -30.0830 N.am    158 ALA   -0.4700
   2497 CA        -62.5750    3.7020  -30.4620 C.3     158 ALA    0.3100
   2498 C         -62.5340    3.9120  -31.9550 C.2     158 ALA    0.0700
   2499 O         -63.5640    3.9500  -32.6130 O.2     158 ALA    0.0900
   2500 CB        -62.5180    5.0340  -29.7470 C.3     158 ALA   -0.2700
   2501 HN        -60.7750    3.2940  -29.4500 H       158 ALA    0.0900
   2502 HA        -63.4730    3.1670  -30.1930 H       158 ALA    0.0900
   2503 HB1       -61.5870    5.5750  -30.0190 H       158 ALA    0.0900
   2504 HB2       -62.5270    4.8750  -28.6480 H       158 ALA    0.5100
   2505 HB3       -63.3890    5.6590  -30.0410 H       158 ALA   -0.5100
   2506 N         -61.3180    4.0340  -32.4780 N.am    159 PHE   -0.4700
   2507 CA        -61.0800    4.2130  -33.8930 C.3     159 PHE    0.3100
   2508 C         -61.7290    3.1130  -34.6710 C.2     159 PHE    0.0700
   2509 O         -62.4780    3.3960  -35.6060 O.2     159 PHE    0.0900
   2510 CB        -59.5900    4.1730  -34.1700 C.3     159 PHE   -0.1800
   2511 CG        -59.2480    3.8400  -35.5790 C.ar    159 PHE    0.0900
   2512 CD1       -59.6280    4.6820  -36.6130 C.ar    159 PHE    0.0900
   2513 CD2       -58.5160    2.7030  -35.8680 C.ar    159 PHE    0.0000
   2514 CE1       -59.2680    4.4010  -37.9340 C.ar    159 PHE   -0.1150
   2515 CE2       -58.1540    2.4090  -37.1710 C.ar    159 PHE    0.1150
   2516 CZ        -58.5300    3.2630  -38.2120 C.ar    159 PHE   -0.1150
   2517 HN        -60.5010    4.0060  -31.9070 H       159 PHE    0.1150
   2518 HA        -61.4940    5.1650  -34.1890 H       159 PHE   -0.1150
   2519 HB1       -59.1200    3.3980  -33.5270 H       159 PHE    0.1150
   2520 HB2       -59.1500    5.1680  -33.9520 H       159 PHE   -0.1150
   2521 HD1       -60.2080    5.5660  -36.3940 H       159 PHE    0.1150
   2522 HD2       -58.2240    2.0370  -35.0690 H       159 PHE   -0.1150
   2523 HE1       -59.5650    5.0660  -38.7320 H       159 PHE    0.1150
   2524 HE2       -57.5820    1.5180  -37.3840 H       159 PHE    0.5100
   2525 HZ        -58.2440    3.0360  -39.2290 H       159 PHE   -0.5100
   2526 N         -61.4340    1.8620  -34.2990 N.am    160 THR   -0.4700
   2527 CA        -61.9790    0.6980  -34.9980 C.3     160 THR    0.3100
   2528 C         -63.4870    0.7330  -35.0350 C.2     160 THR    0.0700
   2529 O         -64.0500    0.4340  -36.0750 O.2     160 THR    0.0900
   2530 CB        -61.5230   -0.6660  -34.3720 C.3     160 THR    0.1400
   2531 CG2       -60.0160   -0.8660  -34.5260 C.3     160 THR    0.0900
   2532 OG1       -61.8920   -0.7210  -32.9920 O.3     160 THR   -0.6600
   2533 HN        -60.8320    1.6670  -33.5300 H       160 THR    0.4300
   2534 HA        -61.6490    0.7560  -36.0250 H       160 THR   -0.2700
   2535 HB        -62.0130   -1.5070  -34.9080 H       160 THR    0.0900
   2536 HG1       -61.7250    0.1560  -32.6380 H       160 THR    0.0900
   2537 HG21      -59.4840    0.0930  -34.3480 H       160 THR    0.0900
   2538 HG22      -59.7850   -1.2150  -35.5550 H       160 THR    0.5100
   2539 HG23      -59.6560   -1.6130  -33.7870 H       160 THR   -0.5100
   2540 N         -64.1520    1.0920  -33.9410 N.am    161 TRP   -0.4700
   2541 CA        -65.6080    1.1190  -33.9710 C.3     161 TRP    0.3100
   2542 C         -66.1190    2.2530  -34.8160 C.2     161 TRP    0.0700
   2543 O         -67.2280    2.1790  -35.3100 O.2     161 TRP    0.0900
   2544 CB        -66.2060    1.2570  -32.5760 C.3     161 TRP   -0.1800
   2545 CG        -66.1750    0.0160  -31.7340 C.ar    161 TRP    0.0900
   2546 CD1       -65.1000   -0.5000  -31.0570 C.ar    161 TRP    0.0900
   2547 CD2       -67.2970   -0.8070  -31.3860 C.ar    161 TRP   -0.0300
   2548 CE2       -66.8330   -1.7960  -30.4830 C.ar    161 TRP   -0.1500
   2549 CE3       -68.6500   -0.8060  -31.7500 C.ar    161 TRP    0.2200
   2550 NE1       -65.4920   -1.5870  -30.2990 N.ar    161 TRP   -0.5100
   2551 CZ2       -67.6690   -2.7620  -29.9420 C.ar    161 TRP    0.3700
   2552 CZ3       -69.4810   -1.7730  -31.2100 C.ar    161 TRP    0.2400
   2553 CH2       -68.9850   -2.7380  -30.3160 C.ar    161 TRP    0.1100
   2554 HN        -63.7060    1.3500  -33.0860 H       161 TRP   -0.2500
   2555 HA        -65.9440    0.1990  -34.4260 H       161 TRP    0.1700
   2556 HB1       -67.2660    1.5690  -32.6810 H       161 TRP   -0.2000
   2557 HB2       -65.6440    2.0470  -32.0350 H       161 TRP    0.1400
   2558 HD1       -64.0930   -0.1130  -31.1090 H       161 TRP   -0.2700
   2559 HE1       -64.9090   -2.1190  -29.7260 H       161 TRP    0.1600
   2560 HE3       -69.0530   -0.0740  -32.4340 H       161 TRP   -0.1400
   2561 HZ2       -67.3130   -3.5130  -29.2510 H       161 TRP    0.1400
   2562 HZ3       -70.5270   -1.7880  -31.4810 H       161 TRP    0.5100
   2563 HH2       -69.6610   -3.4790  -29.9140 H       161 TRP   -0.5100
   2564 N         -65.3360    3.3110  -34.9820 N.am    162 VAL   -0.4700
   2565 CA        -65.7860    4.4440  -35.7900 C.3     162 VAL    0.3100
   2566 C         -65.7740    4.0470  -37.2450 C.2     162 VAL    0.0700
   2567 O         -66.6350    4.4790  -38.0000 O.2     162 VAL    0.0900
   2568 CB        -64.9030    5.7010  -35.5630 C.3     162 VAL   -0.0900
   2569 CG1       -65.2730    6.8000  -36.5440 C.3     162 VAL    0.0900
   2570 CG2       -65.0840    6.2040  -34.1420 C.3     162 VAL   -0.2700
   2571 HN        -64.4290    3.3820  -34.5750 H       162 VAL    0.0900
   2572 HA        -66.8090    4.6560  -35.5170 H       162 VAL    0.0900
   2573 HB        -63.8350    5.4300  -35.7020 H       162 VAL    0.0900
   2574 HG11      -66.3720    6.9630  -36.5390 H       162 VAL   -0.2700
   2575 HG12      -64.9630    6.5110  -37.5710 H       162 VAL    0.0900
   2576 HG13      -64.7720    7.7490  -36.2560 H       162 VAL    0.0900
   2577 HG21      -65.1420    5.3460  -33.4380 H       162 VAL    0.0900
   2578 HG22      -66.0260    6.7890  -34.0650 H       162 VAL    0.5100
   2579 HG23      -64.2220    6.8420  -33.8530 H       162 VAL   -0.5100
   2580 N         -64.8050    3.2240  -37.6360 N.am    163 MET   -0.4700
   2581 CA        -64.7130    2.7380  -39.0100 C.3     163 MET    0.3100
   2582 C         -65.7570    1.6700  -39.2200 C.2     163 MET    0.0700
   2583 O         -66.4950    1.7210  -40.1950 O.2     163 MET    0.0900
   2584 CB        -63.3410    2.1360  -39.2740 C.3     163 MET   -0.1800
   2585 CG        -62.2350    3.0930  -38.9890 C.3     163 MET    0.0900
   2586 SD        -62.5580    4.5630  -39.9320 S.3     163 MET    0.0900
   2587 CE        -62.0000    3.9860  -41.5780 C.3     163 MET   -0.1400
   2588 HN        -64.0980    2.9020  -37.0110 H       163 MET    0.0900
   2589 HA        -64.8920    3.5720  -39.6720 H       163 MET    0.0900
   2590 HB1       -63.2830    1.8280  -40.3400 H       163 MET   -0.0900
   2591 HB2       -63.2130    1.2380  -38.6330 H       163 MET   -0.2200
   2592 HG1       -61.2600    2.6450  -39.2800 H       163 MET    0.0900
   2593 HG2       -62.2010    3.3210  -37.9020 H       163 MET    0.0900
   2594 HE1       -62.5830    3.1020  -41.9150 H       163 MET    0.0900
   2595 HE2       -60.9290    3.6960  -41.5400 H       163 MET    0.5100
   2596 HE3       -62.1310    4.7910  -42.3310 H       163 MET   -0.5100
   2597 N         -65.8080    0.6980  -38.3100 N.am    164 ALA   -0.4700
   2598 CA        -66.7710   -0.3770  -38.3930 C.3     164 ALA    0.3100
   2599 C         -68.1450    0.2020  -38.5440 C.2     164 ALA    0.0700
   2600 O         -68.8000   -0.1210  -39.5130 O.2     164 ALA    0.0900
   2601 CB        -66.7050   -1.2440  -37.1600 C.3     164 ALA   -0.2700
   2602 HN        -65.1850    0.6690  -37.5320 H       164 ALA    0.0900
   2603 HA        -66.5460   -0.9600  -39.2740 H       164 ALA    0.0900
   2604 HB1       -67.1000   -0.6890  -36.2820 H       164 ALA    0.0900
   2605 HB2       -65.6510   -1.5300  -36.9540 H       164 ALA    0.5100
   2606 HB3       -67.3190   -2.1590  -37.3070 H       164 ALA   -0.5100
   2607 N         -68.5830    1.0670  -37.6270 N.am    165 LEU   -0.4700
   2608 CA        -69.9210    1.6630  -37.7310 C.3     165 LEU    0.3100
   2609 C         -70.0940    2.3920  -39.0550 C.2     165 LEU    0.0700
   2610 O         -71.2250    2.5020  -39.5580 O.2     165 LEU    0.0900
   2611 CB        -70.2070    2.6460  -36.5850 C.3     165 LEU   -0.1800
   2612 CG        -70.8000    2.1920  -35.2400 C.3     165 LEU    0.0900
   2613 CD1       -71.9430    1.2200  -35.4530 C.3     165 LEU    0.0900
   2614 CD2       -69.7330    1.5520  -34.3980 C.3     165 LEU   -0.0900
   2615 HN        -68.0330    1.3430  -36.8430 H       165 LEU    0.0900
   2616 HA        -70.6410    0.8570  -37.7160 H       165 LEU   -0.2700
   2617 HB1       -70.9080    3.4020  -36.9920 H       165 LEU    0.0900
   2618 HB2       -69.2420    3.1340  -36.3480 H       165 LEU    0.0900
   2619 HG        -71.1730    3.0800  -34.6850 H       165 LEU    0.0900
   2620 HD11      -71.5550    0.2520  -35.8350 H       165 LEU   -0.2700
   2621 HD12      -72.6570    1.6330  -36.1970 H       165 LEU    0.0900
   2622 HD13      -72.4690    1.0370  -34.4920 H       165 LEU    0.0900
   2623 HD21      -69.0060    2.3180  -34.0540 H       165 LEU    0.0900
   2624 HD22      -69.1870    0.7900  -34.9950 H       165 LEU    0.5100
   2625 HD23      -70.1910    1.0700  -33.5080 H       165 LEU   -0.5100
   2626 N         -68.9820    2.8770  -39.6170 N.am    166 ALA   -0.4700
   2627 CA        -68.9970    3.6050  -40.8830 C.3     166 ALA    0.3100
   2628 C         -69.6080    2.7720  -41.9630 C.2     166 ALA    0.0700
   2629 O         -70.4880    3.2880  -42.6330 O.2     166 ALA    0.0900
   2630 CB        -67.5990    4.0300  -41.2950 C.3     166 ALA   -0.2700
   2631 HN        -68.0870    2.7610  -39.1940 H       166 ALA    0.0900
   2632 HA        -69.6270    4.4720  -40.7570 H       166 ALA    0.0900
   2633 HB1       -67.0620    3.1760  -41.7610 H       166 ALA    0.0900
   2634 HB2       -67.0270    4.3670  -40.4050 H       166 ALA    0.5100
   2635 HB3       -67.6590    4.8570  -42.0360 H       166 ALA   -0.5100
   2636 N         -69.1780    1.5190  -42.1710 N.am    167 CYS   -0.4700
   2637 CA        -69.8220    0.7310  -43.2240 C.3     167 CYS    0.3100
   2638 C         -70.9430   -0.1210  -42.6660 C.2     167 CYS    0.0700
   2639 O         -71.8290   -0.5170  -43.4020 O.2     167 CYS    0.0900
   2640 CB        -68.8310   -0.1510  -44.0090 C.3     167 CYS   -0.1100
   2641 SG        -69.0310    0.0080  -45.8340 S.3     167 CYS    0.0900
   2642 HN        -68.4460    1.0900  -41.6490 H       167 CYS    0.0900
   2643 HA        -70.3060    1.4230  -43.8970 H       167 CYS   -0.2300
   2644 HB1       -68.9890   -1.2080  -43.7120 H       167 CYS    0.1600
   2645 HB2       -67.7990    0.1410  -43.7240 H       167 CYS    0.5100
   2646 HG1       -70.0730   -0.8070  -45.9070 H       167 CYS   -0.5100
   2647 N         -70.9580   -0.3780  -41.3740 N.am    168 ALA   -0.4700
   2648 CA        -72.0190   -1.2140  -40.8670 C.3     168 ALA    0.3100
   2649 C         -73.2810   -0.4480  -40.6170 C.2     168 ALA    0.0700
   2650 O         -74.3390   -1.0630  -40.6120 O.2     168 ALA    0.0900
   2651 CB        -71.5820   -1.9080  -39.5900 C.3     168 ALA   -0.2700
   2652 HN        -70.2830   -0.0310  -40.7270 H       168 ALA    0.0900
   2653 HA        -72.2650   -1.9420  -41.6250 H       168 ALA    0.0900
   2654 HB1       -71.3200   -1.1550  -38.8160 H       168 ALA    0.0900
   2655 HB2       -70.6870   -2.5360  -39.7890 H       168 ALA    0.5100
   2656 HB3       -72.4060   -2.5430  -39.2030 H       168 ALA   -0.5100
   2657 N         -73.2220    0.8700  -40.4500 N.am    169 ALA   -0.4700
   2658 CA        -74.4420    1.6100  -40.1000 C.3     169 ALA    0.3100
   2659 C         -75.2680    2.1960  -41.2670 C.2     169 ALA    0.0700
   2660 O         -76.5140    2.1780  -41.2040 O.2     169 ALA    0.0900
   2661 CB        -74.0900    2.7000  -39.0950 C.3     169 ALA   -0.2700
   2662 HN        -72.3810    1.3960  -40.5490 H       169 ALA    0.0900
   2663 HA        -75.1540    0.9170  -39.6790 H       169 ALA    0.0900
   2664 HB1       -73.4920    3.4960  -39.5870 H       169 ALA    0.0900
   2665 HB2       -73.4920    2.2690  -38.2630 H       169 ALA    0.5100
   2666 HB3       -75.0200    3.1550  -38.6900 H       169 ALA   -0.5100
   2667 N         -74.6180    2.7210  -42.3200 N.am    170 PRO   -0.2900
   2668 CA        -75.3120    3.3060  -43.4730 C.3     170 PRO    0.0000
   2669 C         -76.4730    2.4910  -44.0780 C.2     170 PRO    0.0900
   2670 O         -77.5290    3.0640  -44.3890 O.2     170 PRO    0.0900
   2671 CB        -74.1710    3.5370  -44.4740 C.3     170 PRO    0.0200
   2672 CG        -73.0210    3.8240  -43.6070 C.3     170 PRO    0.0900
   2673 CD        -73.1610    2.7710  -42.5280 C.3     170 PRO   -0.1800
   2674 HA        -75.8470    4.1960  -43.1810 H       170 PRO    0.0900
   2675 HB1       -74.3930    4.3940  -45.1440 H       170 PRO    0.0900
   2676 HB2       -73.9920    2.6330  -45.0940 H       170 PRO   -0.1800
   2677 HG1       -72.0620    3.7130  -44.1570 H       170 PRO    0.0900
   2678 HG2       -73.0770    4.8480  -43.1840 H       170 PRO    0.0900
   2679 HD1       -72.7860    1.7820  -42.8650 H       170 PRO    0.5100
   2680 HD2       -72.6490    3.0720  -41.5910 H       170 PRO   -0.5100
   2681 N         -76.2950    1.1650  -44.2800 N.am    171 PRO   -0.2900
   2682 CA        -77.3810    0.3680  -44.8500 C.3     171 PRO    0.0000
   2683 C         -78.6080    0.3990  -43.9940 C.2     171 PRO    0.0900
   2684 O         -79.6620   -0.0330  -44.4150 O.2     171 PRO    0.0900
   2685 CB        -76.7690   -1.0180  -44.9440 C.3     171 PRO    0.0200
   2686 CG        -75.3600   -0.7050  -45.2750 C.3     171 PRO    0.0900
   2687 CD        -75.0470    0.3800  -44.2750 C.3     171 PRO   -0.1800
   2688 HA        -77.7030    0.7860  -45.7900 H       171 PRO    0.0900
   2689 HB1       -77.2510   -1.6230  -45.7410 H       171 PRO    0.0900
   2690 HB2       -76.8480   -1.5650  -43.9800 H       171 PRO   -0.1800
   2691 HG1       -74.7030   -1.5900  -45.1380 H       171 PRO    0.0900
   2692 HG2       -75.2580   -0.3410  -46.3190 H       171 PRO    0.0900
   2693 HD1       -74.8520   -0.0320  -43.2630 H       171 PRO    0.5100
   2694 HD2       -74.1930    1.0090  -44.6010 H       171 PRO   -0.5100
   2695 N         -78.4840    0.9240  -42.7870 N.am    172 LEU   -0.4700
   2696 CA        -79.6270    0.9750  -41.8960 C.3     172 LEU    0.3100
   2697 C         -80.3510    2.2840  -42.0380 C.2     172 LEU    0.0700
   2698 O         -81.4850    2.4000  -41.5620 O.2     172 LEU    0.0900
   2699 CB        -79.1770    0.8140  -40.4440 C.3     172 LEU   -0.1800
   2700 CG        -78.7280   -0.5690  -40.0090 C.3     172 LEU    0.0900
   2701 CD1       -77.9470   -0.4180  -38.7440 C.3     172 LEU    0.0900
   2702 CD2       -79.9090   -1.5050  -39.8220 C.3     172 LEU   -0.0900
   2703 HN        -77.6260    1.2960  -42.4420 H       172 LEU    0.0900
   2704 HA        -80.3030    0.1780  -42.1700 H       172 LEU   -0.2700
   2705 HB1       -80.0270    1.1130  -39.7940 H       172 LEU    0.0900
   2706 HB2       -78.3310    1.5120  -40.2750 H       172 LEU    0.0900
   2707 HG        -78.0940   -1.0300  -40.7960 H       172 LEU    0.0900
   2708 HD11      -78.5150    0.2000  -38.0170 H       172 LEU   -0.2700
   2709 HD12      -76.9780    0.0840  -38.9570 H       172 LEU    0.0900
   2710 HD13      -77.7610   -1.4150  -38.2940 H       172 LEU    0.0900
   2711 HD21      -80.4700   -1.6080  -40.7760 H       172 LEU    0.0900
   2712 HD22      -80.5970   -1.0980  -39.0500 H       172 LEU    0.5100
   2713 HD23      -79.5510   -2.5100  -39.5110 H       172 LEU   -0.5100
   2714 N         -79.7140    3.2630  -42.6880 N.am    173 VAL   -0.4700
   2715 CA        -80.2950    4.6010  -42.8370 C.3     173 VAL    0.3100
   2716 C         -80.2470    5.1100  -44.2790 C.2     173 VAL    0.0700
   2717 O         -79.8420    6.2540  -44.5150 O.2     173 VAL    0.0900
   2718 CB        -79.5640    5.6010  -41.9260 C.3     173 VAL   -0.0900
   2719 CG1       -79.6240    5.1170  -40.5060 C.3     173 VAL    0.0900
   2720 CG2       -78.1180    5.7480  -42.3520 C.3     173 VAL   -0.2700
   2721 HN        -78.8150    3.1280  -43.0990 H       173 VAL    0.0900
   2722 HA        -81.3410    4.5440  -42.5740 H       173 VAL    0.0900
   2723 HB        -80.0490    6.5980  -42.0010 H       173 VAL    0.0900
   2724 HG11      -78.9850    4.2160  -40.3820 H       173 VAL   -0.2700
   2725 HG12      -80.6690    4.8500  -40.2400 H       173 VAL    0.0900
   2726 HG13      -79.2540    5.9090  -39.8200 H       173 VAL    0.0900
   2727 HG21      -78.0590    6.2820  -43.3250 H       173 VAL    0.0900
   2728 HG22      -77.6560    4.7450  -42.4700 H       173 VAL    0.5100
   2729 HG23      -77.5580    6.3330  -41.5920 H       173 VAL   -0.5100
   2730 N         -80.6350    4.2820  -45.2450 N.am    174 GLY   -0.4700
   2731 CA        -80.6550    4.7560  -46.6080 C.3     174 GLY    0.3100
   2732 C         -79.4870    4.4950  -47.5200 C.2     174 GLY   -0.0200
   2733 O         -79.6920    4.3650  -48.7080 O.2     174 GLY    0.0900
   2734 HN        -80.9170    3.3400  -45.0810 H       174 GLY    0.0900
   2735 HA1       -80.7790    5.8260  -46.5470 H       174 GLY    0.5100
   2736 HA2       -81.5210    4.3040  -47.0650 H       174 GLY   -0.5100
   2737 N         -78.2570    4.4340  -47.0400 N.am    175 TRP   -0.4700
   2738 CA        -77.2020    4.1820  -48.0060 C.3     175 TRP    0.3100
   2739 C         -76.9550    2.6930  -48.1130 C.2     175 TRP    0.0700
   2740 O         -76.3020    2.0910  -47.2450 O.2     175 TRP    0.0900
   2741 CB        -75.9210    4.9230  -47.6440 C.3     175 TRP   -0.1800
   2742 CG        -74.9900    4.9440  -48.7940 C.ar    175 TRP    0.0900
   2743 CD1       -75.2870    4.6070  -50.0840 C.ar    175 TRP    0.0900
   2744 CD2       -73.6080    5.2860  -48.7760 C.ar    175 TRP   -0.0300
   2745 CE2       -73.1210    5.1310  -50.0930 C.ar    175 TRP   -0.1500
   2746 CE3       -72.7330    5.7060  -47.7790 C.ar    175 TRP    0.2200
   2747 NE1       -74.1660    4.7160  -50.8710 N.ar    175 TRP   -0.5100
   2748 CZ2       -71.7930    5.3790  -50.4370 C.ar    175 TRP    0.3700
   2749 CZ3       -71.4070    5.9530  -48.1210 C.ar    175 TRP    0.2400
   2750 CH2       -70.9500    5.7880  -49.4390 C.ar    175 TRP    0.1100
   2751 HN        -78.0130    4.5480  -46.0800 H       175 TRP   -0.2500
   2752 HA        -77.5570    4.5060  -48.9730 H       175 TRP    0.1700
   2753 HB1       -75.4290    4.4150  -46.7870 H       175 TRP   -0.2000
   2754 HB2       -76.1660    5.9680  -47.3570 H       175 TRP    0.1400
   2755 HD1       -76.2610    4.3010  -50.4350 H       175 TRP   -0.2700
   2756 HE1       -74.1230    4.5270  -51.8270 H       175 TRP    0.1600
   2757 HE3       -73.0580    5.8420  -46.7580 H       175 TRP   -0.1400
   2758 HZ2       -71.4250    5.2590  -51.4460 H       175 TRP    0.1400
   2759 HZ3       -70.7160    6.2790  -47.3580 H       175 TRP    0.5100
   2760 HH2       -69.9130    5.9870  -49.6680 H       175 TRP   -0.5100
   2761 N         -77.4740    2.1130  -49.1950 N.am    176 SER   -0.4700
   2762 CA        -77.4020    0.6780  -49.4600 C.3     176 SER    0.3100
   2763 C         -78.3880   -0.0290  -48.5370 C.2     176 SER    0.0700
   2764 O         -79.1940    0.6330  -47.9020 O.2     176 SER    0.0900
   2765 CB        -75.9820    0.1470  -49.2560 C.3     176 SER    0.0500
   2766 OG        -75.9070   -1.2400  -49.5680 O.3     176 SER    0.0900
   2767 HN        -77.9460    2.6470  -49.8910 H       176 SER    0.0900
   2768 HA        -77.7180    0.5130  -50.4800 H       176 SER   -0.6600
   2769 HB1       -75.6800    0.2890  -48.1960 H       176 SER    0.4300
   2770 HB2       -75.2790    0.6980  -49.9180 H       176 SER    0.5100
   2771 HG1       -76.0100   -1.3030  -50.5200 H       176 SER   -0.5100
   2772 N         -78.3430   -1.3530  -48.4590 N.am    177 ARG   -0.4700
   2773 CA        -79.2740   -2.0600  -47.5940 C.3     177 ARG    0.3100
   2774 C         -78.8200   -3.4930  -47.3350 C.2     177 ARG    0.0700
   2775 O         -77.9880   -4.0210  -48.0700 O.2     177 ARG    0.0900
   2776 CB        -80.6510   -2.0650  -48.2420 C.3     177 ARG   -0.1800
   2777 CG        -80.6380   -2.6080  -49.6550 C.3     177 ARG    0.0900
   2778 CD        -82.0210   -2.6050  -50.2760 C.3     177 ARG    0.0900
   2779 NE        -82.0690   -3.3210  -51.5550 N.pl3   177 ARG   -0.1800
   2780 CZ        -83.1900   -3.5610  -52.2330 C.cat   177 ARG    0.0900
   2781 NH1       -84.3600   -3.1440  -51.7650 N.pl3   177 ARG    0.0900
   2782 NH2       -83.1470   -4.2420  -53.3620 N.pl3   177 ARG    0.2000
   2783 HN        -77.6920   -1.9070  -48.9730 H       177 ARG    0.0900
   2784 HA        -79.3030   -1.5540  -46.6400 H       177 ARG    0.0900
   2785 HB1       -81.0400   -1.0250  -48.2640 H       177 ARG   -0.7000
   2786 HB2       -81.3320   -2.6910  -47.6280 H       177 ARG    0.4400
   2787 HG1       -80.2510   -3.6490  -49.6400 H       177 ARG    0.6400
   2788 HG2       -79.9620   -1.9830  -50.2760 H       177 ARG   -0.8000
   2789 HD1       -82.3380   -1.5580  -50.4670 H       177 ARG    0.4600
   2790 HD2       -82.7370   -3.1020  -49.5890 H       177 ARG    0.4600
   2791 HE        -81.2070   -3.6480  -51.9430 H       177 ARG   -0.8000
   2792 HH11      -84.3920   -2.5210  -50.9840 H       177 ARG    0.4600
   2793 HH12      -85.2080   -3.4520  -52.1950 H       177 ARG    0.4600
   2794 HH21      -82.2730   -4.5770  -53.7100 H       177 ARG    0.5100
   2795 HH22      -83.9900   -4.4210  -53.8690 H       177 ARG   -0.5100
   2796 N         -79.3460   -4.1150  -46.2790 N.am    178 TYR   -0.4700
   2797 CA        -79.0260   -5.4980  -45.9850 C.3     178 TYR    0.3100
   2798 C         -80.0580   -6.3350  -46.7000 C.2     178 TYR    0.0700
   2799 O         -81.2060   -5.8850  -46.8460 O.2     178 TYR    0.0900
   2800 CB        -79.0520   -5.7610  -44.4780 C.3     178 TYR   -0.1800
   2801 CG        -77.8340   -5.2030  -43.7700 C.ar    178 TYR    0.0900
   2802 CD1       -76.5440   -5.6160  -44.1210 C.ar    178 TYR    0.0900
   2803 CD2       -77.9600   -4.2250  -42.7840 C.ar    178 TYR    0.0000
   2804 CE1       -75.4200   -5.0650  -43.5120 C.ar    178 TYR   -0.1150
   2805 CE2       -76.8360   -3.6720  -42.1740 C.ar    178 TYR    0.1150
   2806 CZ        -75.5810   -4.0970  -42.5430 C.ar    178 TYR   -0.1150
   2807 OH        -74.4900   -3.5560  -41.9220 O.3     178 TYR    0.1150
   2808 HN        -79.9760   -3.6620  -45.6520 H       178 TYR    0.1100
   2809 HA        -78.0430   -5.7040  -46.3820 H       178 TYR   -0.5400
   2810 HB1       -79.0760   -6.8560  -44.2920 H       178 TYR    0.4300
   2811 HB2       -79.9480   -5.2780  -44.0320 H       178 TYR   -0.1150
   2812 HD1       -76.4190   -6.3770  -44.8790 H       178 TYR    0.1150
   2813 HD2       -78.9430   -3.8900  -42.4900 H       178 TYR   -0.1150
   2814 HE1       -74.4310   -5.3930  -43.7960 H       178 TYR    0.1150
   2815 HE2       -76.9510   -2.9130  -41.4140 H       178 TYR    0.5100
   2816 HH        -74.7530   -2.7170  -41.5360 H       178 TYR   -0.5100
   2817 N         -79.6830   -7.5340  -47.1530 N.am    179 ILE   -0.4700
   2818 CA        -80.6050   -8.3740  -47.9190 C.3     179 ILE    0.3100
   2819 C         -80.2250   -9.8290  -47.7270 C.2     179 ILE    0.0700
   2820 O         -79.0480  -10.1230  -47.4900 O.2     179 ILE    0.0900
   2821 CB        -80.5070   -7.9690  -49.4010 C.3     179 ILE   -0.0900
   2822 CG1       -81.7310   -8.4200  -50.1770 C.3     179 ILE    0.0900
   2823 CG2       -79.2370   -8.5200  -50.0110 C.3     179 ILE   -0.2700
   2824 CD        -81.8240   -7.7350  -51.5810 C.3     179 ILE    0.0900
   2825 HN        -78.7720   -7.9050  -46.9930 H       179 ILE    0.0900
   2826 HA        -81.6060   -8.2220  -47.5430 H       179 ILE    0.0900
   2827 HB        -80.5070   -6.8610  -49.4830 H       179 ILE   -0.1800
   2828 HG11      -82.6410   -8.1680  -49.5920 H       179 ILE    0.0900
   2829 HG12      -81.6860   -9.5220  -50.3140 H       179 ILE    0.0900
   2830 HG21      -79.3060   -9.6250  -50.1050 H       179 ILE   -0.2700
   2831 HG22      -78.3690   -8.2740  -49.3620 H       179 ILE    0.0900
   2832 HG23      -79.0820   -8.0860  -51.0220 H       179 ILE    0.0900
   2833 HD1       -81.2950   -8.3500  -52.3410 H       179 ILE    0.0900
   2834 HD2       -81.3510   -6.7310  -51.5450 H       179 ILE    0.5100
   2835 HD3       -82.8880   -7.6360  -51.8840 H       179 ILE   -0.5100
   2836 N         -81.2010  -10.7580  -47.7820 N.am    180 PRO   -0.2900
   2837 CA        -80.8620  -12.1700  -47.5990 C.3     180 PRO    0.0000
   2838 C         -79.9160  -12.6550  -48.6510 C.2     180 PRO    0.0900
   2839 O         -79.9090  -12.1180  -49.7510 O.2     180 PRO    0.0900
   2840 CB        -82.2160  -12.8530  -47.6510 C.3     180 PRO    0.0200
   2841 CG        -83.0940  -11.8470  -46.9900 C.3     180 PRO    0.0900
   2842 CD        -82.6550  -10.5610  -47.6650 C.3     180 PRO   -0.1800
   2843 HA        -80.3180  -12.3120  -46.6780 H       180 PRO    0.0900
   2844 HB1       -82.2080  -13.8140  -47.0950 H       180 PRO    0.0900
   2845 HB2       -82.5340  -13.0460  -48.6980 H       180 PRO   -0.1800
   2846 HG1       -84.1680  -12.0590  -47.1790 H       180 PRO    0.0900
   2847 HG2       -82.9210  -11.8130  -45.8950 H       180 PRO    0.0900
   2848 HD1       -83.1130  -10.4440  -48.6690 H       180 PRO    0.5100
   2849 HD2       -82.8760   -9.6710  -47.0400 H       180 PRO   -0.5100
   2850 N         -79.1130  -13.6610  -48.3140 N.am    181 GLU   -0.4700
   2851 CA        -78.1360  -14.2180  -49.2470 C.3     181 GLU    0.3100
   2852 C         -78.2110  -15.7160  -49.2740 C.2     181 GLU    0.0700
   2853 O         -78.7130  -16.3080  -48.3360 O.2     181 GLU    0.0900
   2854 CB        -76.7270  -13.8290  -48.8320 C.3     181 GLU   -0.1800
   2855 CG        -76.4770  -12.3490  -48.8830 C.3     181 GLU    0.0900
   2856 CD        -75.0030  -12.0200  -48.8970 C.2     181 GLU    0.0900
   2857 OE1       -74.3340  -12.4030  -49.8780 O.co2   181 GLU   -0.2800
   2858 OE2       -74.5200  -11.3810  -47.9330 O.co2   181 GLU    0.0900
   2859 HN        -79.1410  -14.0780  -47.4100 H       181 GLU    0.0900
   2860 HA        -78.3570  -13.8360  -50.2330 H       181 GLU    0.6200
   2861 HB1       -76.0060  -14.3330  -49.5100 H       181 GLU   -0.7600
   2862 HB2       -76.5530  -14.1820  -47.7940 H       181 GLU   -0.7600
   2863 HG1       -76.9380  -11.8720  -47.9930 H       181 GLU    0.5100
   2864 HG2       -76.9420  -11.9330  -49.8010 H       181 GLU   -0.5100
   2865 N         -77.7100  -16.3260  -50.3480 N.am    182 GLY   -0.4700
   2866 CA        -77.6920  -17.7750  -50.4530 C.3     182 GLY    0.3100
   2867 C         -79.0200  -18.4090  -50.1630 C.2     182 GLY   -0.0200
   2868 O         -79.9580  -18.1270  -50.8420 O.2     182 GLY    0.0900
   2869 HN        -77.3290  -15.8210  -51.1180 H       182 GLY    0.0900
   2870 HA1       -76.9650  -18.1470  -49.7470 H       182 GLY    0.5100
   2871 HA2       -77.3960  -18.0280  -51.4610 H       182 GLY   -0.5100
   2872 N         -79.1110  -19.2580  -49.1550 N.am    183 MET   -0.4700
   2873 CA        -80.3850  -19.8920  -48.8460 C.3     183 MET    0.3100
   2874 C         -81.3450  -18.9320  -48.1360 C.2     183 MET    0.0700
   2875 O         -82.3350  -19.3610  -47.5430 O.2     183 MET    0.0900
   2876 CB        -80.1430  -21.1440  -48.0080 C.3     183 MET   -0.1800
   2877 CG        -79.6260  -22.3110  -48.8320 C.3     183 MET    0.0900
   2878 SD        -79.2260  -23.7330  -47.8180 S.3     183 MET    0.0900
   2879 CE        -77.5060  -23.9110  -48.1970 C.3     183 MET   -0.1400
   2880 HN        -78.3360  -19.4960  -48.5750 H       183 MET    0.0900
   2881 HA        -80.8730  -20.1460  -49.7760 H       183 MET    0.0900
   2882 HB1       -81.0980  -21.4420  -47.5250 H       183 MET   -0.0900
   2883 HB2       -79.4000  -20.9060  -47.2170 H       183 MET   -0.2200
   2884 HG1       -78.7190  -21.9820  -49.3830 H       183 MET    0.0900
   2885 HG2       -80.4020  -22.5920  -49.5750 H       183 MET    0.0900
   2886 HE1       -77.1270  -23.0380  -48.7730 H       183 MET    0.0900
   2887 HE2       -77.3400  -24.8230  -48.8090 H       183 MET    0.5100
   2888 HE3       -76.9120  -23.9880  -47.2610 H       183 MET   -0.5100
   2889 N         -81.0340  -17.6350  -48.2040 N.am    184 GLN   -0.4700
   2890 CA        -81.8420  -16.5680  -47.6230 C.3     184 GLN    0.3100
   2891 C         -81.8970  -16.6370  -46.1070 C.2     184 GLN    0.0700
   2892 O         -82.8790  -16.1780  -45.5110 O.2     184 GLN    0.0900
   2893 CB        -83.2590  -16.6370  -48.2090 C.3     184 GLN   -0.1800
   2894 CG        -83.2570  -16.7020  -49.7250 C.3     184 GLN    0.0900
   2895 CD        -82.5930  -15.4960  -50.3490 C.2     184 GLN    0.0900
   2896 NE2       -81.2930  -15.5860  -50.5650 N.am    184 GLN   -0.1800
   2897 OE1       -83.2310  -14.4940  -50.6190 O.2     184 GLN    0.0900
   2898 HN        -80.2090  -17.3310  -48.6710 H       184 GLN    0.0900
   2899 HA        -81.3790  -15.6210  -47.8560 H       184 GLN    0.5500
   2900 HB1       -83.8240  -15.7350  -47.8880 H       184 GLN   -0.5500
   2901 HB2       -83.7690  -17.5390  -47.8110 H       184 GLN   -0.6200
   2902 HG1       -84.3060  -16.7560  -50.0860 H       184 GLN    0.3200
   2903 HG2       -82.7120  -17.6140  -50.0480 H       184 GLN    0.3000
   2904 HE21      -80.7720  -14.7740  -50.8350 H       184 GLN    0.5100
   2905 HE22      -80.8280  -16.4650  -50.4610 H       184 GLN   -0.5100
   2906 N         -80.8560  -17.1710  -45.4660 N.am    185 CYS   -0.4700
   2907 CA        -80.8810  -17.2930  -44.0010 C.3     185 CYS    0.3100
   2908 C         -79.9130  -16.3880  -43.2760 C.2     185 CYS    0.0700
   2909 O         -79.8540  -16.4230  -42.0450 O.2     185 CYS    0.0900
   2910 CB        -80.6350  -18.7320  -43.5920 C.3     185 CYS   -0.1100
   2911 SG        -82.1230  -19.7120  -43.7310 S.3     185 CYS    0.0900
   2912 HN        -80.0400  -17.5000  -45.9350 H       185 CYS    0.0900
   2913 HA        -81.8470  -16.9620  -43.6520 H       185 CYS   -0.2300
   2914 HB1       -80.2720  -18.7480  -42.5420 H       185 CYS    0.1600
   2915 HB2       -79.8420  -19.1590  -44.2410 H       185 CYS    0.5100
   2916 HG1       -82.2760  -19.5050  -45.0310 H       185 CYS   -0.5100
   2917 N         -79.1640  -15.5930  -44.0290 N.am    186 SER   -0.4700
   2918 CA        -78.2260  -14.6490  -43.4720 C.3     186 SER    0.3100
   2919 C         -78.3350  -13.4470  -44.3400 C.2     186 SER    0.0700
   2920 O         -78.6990  -13.5980  -45.5010 O.2     186 SER    0.0900
   2921 CB        -76.8010  -15.2000  -43.5250 C.3     186 SER    0.0500
   2922 OG        -76.3510  -15.3730  -44.8540 O.3     186 SER    0.0900
   2923 HN        -79.2180  -15.6110  -45.0250 H       186 SER    0.0900
   2924 HA        -78.5150  -14.4560  -42.4490 H       186 SER   -0.6600
   2925 HB1       -76.7690  -16.1850  -43.0120 H       186 SER    0.4300
   2926 HB2       -76.1150  -14.4930  -43.0110 H       186 SER    0.5100
   2927 HG1       -76.3840  -14.5040  -45.2590 H       186 SER   -0.5100
   2928 N         -78.0540  -12.2600  -43.8160 N.am    187 CYS   -0.4700
   2929 CA        -78.1350  -11.0680  -44.6310 C.3     187 CYS    0.3100
   2930 C         -76.7740  -10.4990  -44.9240 C.2     187 CYS    0.0700
   2931 O         -75.7980  -10.8100  -44.2340 O.2     187 CYS    0.0900
   2932 CB        -79.0440  -10.0400  -43.9570 C.3     187 CYS   -0.1000
   2933 SG        -80.7210  -10.5130  -44.4120 S.3     187 CYS    0.0900
   2934 HN        -77.7800  -12.1400  -42.8660 H       187 CYS    0.0900
   2935 HA        -78.5290  -11.3440  -45.5980 H       187 CYS   -0.0800
   2936 HB1       -78.8060   -9.0160  -44.3170 H       187 CYS    0.5100
   2937 HB2       -78.9060  -10.0630  -42.8550 H       187 CYS   -0.5100
   2938 N         -76.7110   -9.6770  -45.9740 N.am    188 GLY   -0.4700
   2939 CA        -75.4710   -9.0350  -46.3620 C.3     188 GLY    0.3100
   2940 C         -75.7670   -7.7090  -47.0450 C.2     188 GLY   -0.0200
   2941 O         -76.8990   -7.2180  -47.0080 O.2     188 GLY    0.0900
   2942 HN        -77.5080   -9.4700  -46.5340 H       188 GLY    0.0900
   2943 HA1       -74.9430   -9.6860  -47.0440 H       188 GLY    0.5100
   2944 HA2       -74.8780   -8.8640  -45.4760 H       188 GLY   -0.5100
   2945 N         -74.7450   -7.1040  -47.6500 N.am    189 ILE   -0.4700
   2946 CA        -74.9360   -5.8570  -48.3670 C.3     189 ILE    0.3100
   2947 C         -75.4410   -6.2000  -49.7550 C.2     189 ILE    0.0700
   2948 O         -75.0670   -7.2330  -50.3270 O.2     189 ILE    0.0900
   2949 CB        -73.6330   -5.0560  -48.4450 C.3     189 ILE   -0.0900
   2950 CG1       -73.3250   -4.4840  -47.0720 C.3     189 ILE    0.0900
   2951 CG2       -73.7640   -3.9140  -49.4290 C.3     189 ILE   -0.2700
   2952 CD        -74.4000   -3.6020  -46.5330 C.3     189 ILE    0.0900
   2953 HN        -73.8200   -7.4750  -47.6390 H       189 ILE    0.0900
   2954 HA        -75.6920   -5.2880  -47.8460 H       189 ILE    0.0900
   2955 HB        -72.8090   -5.7270  -48.7680 H       189 ILE   -0.1800
   2956 HG11      -72.3850   -3.8950  -47.1380 H       189 ILE    0.0900
   2957 HG12      -73.1710   -5.3270  -46.3660 H       189 ILE    0.0900
   2958 HG21      -74.6870   -3.3320  -49.2200 H       189 ILE   -0.2700
   2959 HG22      -73.8240   -4.3110  -50.4650 H       189 ILE    0.0900
   2960 HG23      -72.8880   -3.2350  -49.3400 H       189 ILE    0.0900
   2961 HD1       -75.3500   -4.1700  -46.4400 H       189 ILE    0.0900
   2962 HD2       -74.5660   -2.7440  -47.2190 H       189 ILE    0.5100
   2963 HD3       -74.1120   -3.2260  -45.5280 H       189 ILE   -0.5100
   2964 N         -76.3010   -5.3420  -50.2970 N.am    190 ASP   -0.4700
   2965 CA        -76.9030   -5.5650  -51.6030 C.3     190 ASP    0.3100
   2966 C         -75.8960   -5.5140  -52.7370 C.2     190 ASP    0.0700
   2967 O         -75.5770   -4.4260  -53.2120 O.2     190 ASP    0.0900
   2968 CB        -77.9830   -4.5290  -51.8580 C.3     190 ASP   -0.2800
   2969 CG        -78.9780   -5.0110  -52.8460 C.2     190 ASP    0.0900
   2970 OD1       -78.6480   -5.9950  -53.5260 O.co2   190 ASP    0.0900
   2971 OD2       -80.0760   -4.4240  -52.9550 O.co2   190 ASP    0.6200
   2972 HN        -76.5730   -4.5030  -49.8300 H       190 ASP   -0.7600
   2973 HA        -77.3230   -6.5600  -51.6160 H       190 ASP   -0.7600
   2974 HB1       -77.5150   -3.5990  -52.2460 H       190 ASP    0.5100
   2975 HB2       -78.5070   -4.3030  -50.9050 H       190 ASP   -0.5100
   2976 N         -75.3970   -6.6670  -53.1810 N.am    191 TYR   -0.4700
   2977 CA        -74.4530   -6.6910  -54.2890 C.3     191 TYR    0.3100
   2978 C         -75.2270   -7.1000  -55.4860 C.2     191 TYR    0.0700
   2979 O         -74.7720   -6.9050  -56.6140 O.2     191 TYR    0.0900
   2980 CB        -73.3490   -7.7470  -54.1170 C.3     191 TYR   -0.1800
   2981 CG        -72.8760   -7.9800  -52.7070 C.ar    191 TYR    0.0900
   2982 CD1       -72.2560   -6.9700  -51.9760 C.ar    191 TYR    0.0900
   2983 CD2       -73.0860   -9.2070  -52.0850 C.ar    191 TYR    0.0000
   2984 CE1       -71.8680   -7.1840  -50.6490 C.ar    191 TYR   -0.1150
   2985 CE2       -72.7080   -9.4240  -50.7740 C.ar    191 TYR    0.1150
   2986 CZ        -72.1070   -8.4150  -50.0580 C.ar    191 TYR   -0.1150
   2987 OH        -71.8020   -8.6180  -48.7340 O.3     191 TYR    0.1150
   2988 HN        -75.6420   -7.5480  -52.7830 H       191 TYR    0.1100
   2989 HA        -74.0090   -5.7090  -54.3570 H       191 TYR   -0.5400
   2990 HB1       -72.4600   -7.4320  -54.7040 H       191 TYR    0.4300
   2991 HB2       -73.7290   -8.7220  -54.4920 H       191 TYR   -0.1150
   2992 HD1       -72.0720   -6.0120  -52.4380 H       191 TYR    0.1150
   2993 HD2       -73.5550  -10.0070  -52.6390 H       191 TYR   -0.1150
   2994 HE1       -71.3870   -6.3960  -50.0900 H       191 TYR    0.1150
   2995 HE2       -72.8840  -10.3840  -50.3130 H       191 TYR    0.5100
   2996 HH        -72.0350   -9.5220  -48.5110 H       191 TYR   -0.5100
   2997 N         -76.4090   -7.6560  -55.2400 N.am    192 TYR   -0.4700
   2998 CA        -77.2380   -8.2030  -56.3030 C.3     192 TYR    0.3100
   2999 C         -77.9350   -7.2070  -57.1830 C.2     192 TYR    0.0700
   3000 O         -77.8020   -7.3150  -58.3850 O.2     192 TYR    0.0900
   3001 CB        -78.2600   -9.1930  -55.7210 C.3     192 TYR   -0.1800
   3002 CG        -77.6290  -10.1990  -54.7880 C.ar    192 TYR    0.0900
   3003 CD1       -77.4870   -9.9160  -53.4240 C.ar    192 TYR    0.0900
   3004 CD2       -77.0930  -11.3990  -55.2780 C.ar    192 TYR    0.0000
   3005 CE1       -76.8220  -10.7990  -52.5700 C.ar    192 TYR   -0.1150
   3006 CE2       -76.4210  -12.2910  -54.4270 C.ar    192 TYR    0.1150
   3007 CZ        -76.2890  -11.9790  -53.0770 C.ar    192 TYR   -0.1150
   3008 OH        -75.6060  -12.8230  -52.2320 O.3     192 TYR    0.1150
   3009 HN        -76.7790   -7.7230  -54.3170 H       192 TYR    0.1100
   3010 HA        -76.5920   -8.7000  -57.0120 H       192 TYR   -0.5400
   3011 HB1       -78.7410   -9.7590  -56.5470 H       192 TYR    0.4300
   3012 HB2       -79.0280   -8.6360  -55.1420 H       192 TYR   -0.1150
   3013 HD1       -77.8990   -8.9990  -53.0260 H       192 TYR    0.1150
   3014 HD2       -77.2010  -11.6420  -56.3250 H       192 TYR   -0.1150
   3015 HE1       -76.7210  -10.5660  -51.5200 H       192 TYR    0.1150
   3016 HE2       -76.0090  -13.2110  -54.8170 H       192 TYR    0.5100
   3017 HH        -75.3320  -12.3160  -51.4650 H       192 TYR   -0.5100
   3018 N         -78.6640   -6.2480  -56.6150 N.am    193 THR   -0.4700
   3019 CA        -79.4360   -5.2990  -57.4130 C.3     193 THR    0.3100
   3020 C         -78.8480   -3.8930  -57.4320 C.2     193 THR    0.0700
   3021 O         -78.0940   -3.4970  -56.5360 O.2     193 THR    0.0900
   3022 CB        -80.8910   -5.2040  -56.8930 C.3     193 THR    0.1400
   3023 CG2       -81.4250   -6.5780  -56.5250 C.3     193 THR    0.0900
   3024 OG1       -80.9230   -4.3830  -55.7240 O.3     193 THR   -0.6600
   3025 HN        -78.7150   -6.1370  -55.6250 H       193 THR    0.4300
   3026 HA        -79.4250   -5.6380  -58.4370 H       193 THR   -0.2700
   3027 HB        -81.5410   -4.7520  -57.6710 H       193 THR    0.0900
   3028 HG1       -80.3520   -4.8130  -55.0820 H       193 THR    0.0900
   3029 HG21      -80.9130   -6.9550  -55.6130 H       193 THR    0.0900
   3030 HG22      -81.2390   -7.2910  -57.3560 H       193 THR    0.5100
   3031 HG23      -82.5150   -6.5170  -56.3200 H       193 THR   -0.5100
   3032 N         -79.1950   -3.1120  -58.4690 N.am    194 PRO   -0.2900
   3033 CA        -78.7210   -1.7310  -58.6170 C.3     194 PRO    0.0000
   3034 C         -79.5050   -0.7740  -57.7230 C.2     194 PRO    0.0900
   3035 O         -78.9720    0.2680  -57.3550 O.2     194 PRO    0.0900
   3036 CB        -78.9610   -1.4360  -60.1010 C.3     194 PRO    0.0200
   3037 CG        -79.0270   -2.8050  -60.7470 C.3     194 PRO    0.0900
   3038 CD        -79.7900   -3.5900  -59.7310 C.3     194 PRO   -0.1800
   3039 HA        -77.6920   -1.6500  -58.3020 H       194 PRO    0.0900
   3040 HB1       -78.1300   -0.8360  -60.5260 H       194 PRO    0.0900
   3041 HB2       -79.9150   -0.8830  -60.2460 H       194 PRO   -0.1800
   3042 HG1       -79.5620   -2.7710  -61.7190 H       194 PRO    0.0900
   3043 HG2       -78.0130   -3.2270  -60.9080 H       194 PRO    0.0900
   3044 HD1       -80.8760   -3.3590  -59.7600 H       194 PRO    0.5100
   3045 HD2       -79.6300   -4.6820  -59.8460 H       194 PRO   -0.5100
   3046 N         -80.7470   -1.1400  -57.3800 N.am    195 HSE   -0.4700
   3047 CA        -81.6560   -0.3340  -56.5530 C.3     195 HSE    0.3100
   3048 C         -81.1320    1.0770  -56.3650 C.2     195 HSE    0.0700
   3049 O         -80.6130    1.4240  -55.3070 O.2     195 HSE    0.0900
   3050 CB        -81.9000   -1.0100  -55.1980 C.3     195 HSE   -0.0800
   3051 CG        -83.1110   -0.4950  -54.4720 C.ar    195 HSE    0.0900
   3052 CD2       -84.4360   -0.7070  -54.6800 C.ar    195 HSE    0.0900
   3053 ND1       -83.0260    0.3380  -53.3750 N.ar    195 HSE   -0.7000
   3054 CE1       -84.2430    0.6140  -52.9370 C.ar    195 HSE    0.2200
   3055 NE2       -85.1190   -0.0070  -53.7100 N.ar    195 HSE    0.2500
   3056 HN        -81.1240   -2.0110  -57.6860 H       195 HSE    0.1300
   3057 HA        -82.5870   -0.2240  -57.0900 H       195 HSE   -0.3600
   3058 HB1       -81.0110   -0.8440  -54.5520 H       195 HSE    0.3200
   3059 HB2       -82.0320   -2.1010  -55.3630 H       195 HSE   -0.0500
   3060 HD2       -84.9250   -1.3010  -55.4420 H       195 HSE    0.0900
   3061 HE1       -84.5060    1.2430  -52.0880 H       195 HSE    0.5100
   3062 HE2       -86.1140    0.0200  -53.6190 H       195 HSE   -0.5100
   3063 N         -81.2720    1.8830  -57.4190 N.am    196 GLU   -0.4700
   3064 CA        -80.8030    3.2690  -57.4370 C.3     196 GLU    0.3100
   3065 C         -81.4440    4.0380  -56.3150 C.2     196 GLU    0.0700
   3066 O         -80.8250    4.9270  -55.7450 O.2     196 GLU    0.0900
   3067 CB        -81.1290    3.9310  -58.7940 C.3     196 GLU   -0.1800
   3068 CG        -80.4250    3.2790  -59.9990 C.3     196 GLU    0.0900
   3069 CD        -80.8160    3.8670  -61.3600 C.2     196 GLU    0.0900
   3070 OE1       -80.7480    5.1060  -61.5340 O.co2   196 GLU   -0.2800
   3071 OE2       -81.1700    3.0750  -62.2650 O.co2   196 GLU    0.0900
   3072 HN        -81.7120    1.5710  -58.2580 H       196 GLU    0.0900
   3073 HA        -79.7370    3.2640  -57.2680 H       196 GLU    0.6200
   3074 HB1       -80.8260    4.9980  -58.7460 H       196 GLU   -0.7600
   3075 HB2       -82.2260    3.8750  -58.9570 H       196 GLU   -0.7600
   3076 HG1       -80.6730    2.1970  -60.0090 H       196 GLU    0.5100
   3077 HG2       -79.3280    3.4020  -59.8740 H       196 GLU   -0.5100
   3078 N         -82.6830    3.6700  -55.9930 N.am    197 GLU   -0.4700
   3079 CA        -83.4680    4.2970  -54.9420 C.3     197 GLU    0.3100
   3080 C         -82.7150    4.2850  -53.6270 C.2     197 GLU    0.0700
   3081 O         -83.1660    4.8820  -52.6620 O.2     197 GLU    0.0900
   3082 CB        -84.7980    3.5370  -54.7950 C.3     197 GLU   -0.1800
   3083 CG        -85.5930    3.8160  -53.5120 C.3     197 GLU    0.0900
   3084 CD        -86.4940    2.6370  -53.0920 C.2     197 GLU    0.0900
   3085 OE1       -87.4180    2.2850  -53.8720 O.co2   197 GLU   -0.2800
   3086 OE2       -86.2780    2.0610  -51.9870 O.co2   197 GLU    0.0900
   3087 HN        -83.1390    2.9270  -56.4740 H       197 GLU    0.0900
   3088 HA        -83.6440    5.3280  -55.2130 H       197 GLU    0.6200
   3089 HB1       -84.5770    2.4510  -54.8310 H       197 GLU   -0.7600
   3090 HB2       -85.4410    3.8030  -55.6600 H       197 GLU   -0.7600
   3091 HG1       -86.2350    4.7080  -53.6730 H       197 GLU    0.5100
   3092 HG2       -84.8800    4.0260  -52.6870 H       197 GLU   -0.5100
   3093 N         -81.5490    3.6440  -53.5810 N.am    198 THR   -0.4700
   3094 CA        -80.8280    3.5480  -52.3250 C.3     198 THR    0.3100
   3095 C         -79.3170    3.5810  -52.5320 C.2     198 THR    0.0700
   3096 O         -78.5660    3.4660  -51.5620 O.2     198 THR    0.0900
   3097 CB        -81.2640    2.2630  -51.6180 C.3     198 THR    0.1400
   3098 CG2       -80.4810    1.1140  -52.1250 C.3     198 THR    0.0900
   3099 OG1       -81.0590    2.3760  -50.2190 O.3     198 THR   -0.6600
   3100 HN        -81.1310    3.2170  -54.3780 H       198 THR    0.4300
   3101 HA        -81.0630    4.4150  -51.7250 H       198 THR   -0.2700
   3102 HB        -82.3430    2.0770  -51.8080 H       198 THR    0.0900
   3103 HG1       -80.3100    2.9660  -50.1090 H       198 THR    0.0900
   3104 HG21      -79.4270    1.1890  -51.7800 H       198 THR    0.0900
   3105 HG22      -80.4920    1.1090  -53.2350 H       198 THR    0.5100
   3106 HG23      -80.9110    0.1640  -51.7420 H       198 THR   -0.5100
   3107 N         -78.8850    3.7360  -53.7870 N.am    199 ASN   -0.4700
   3108 CA        -77.4650    3.8320  -54.1720 C.3     199 ASN    0.3100
   3109 C         -76.6430    2.6350  -53.7880 C.2     199 ASN    0.0700
   3110 O         -75.6080    2.7830  -53.1450 O.2     199 ASN    0.0900
   3111 CB        -76.8200    5.0790  -53.5650 C.3     199 ASN   -0.1800
   3112 CG        -77.4530    6.3430  -54.0780 C.2     199 ASN    0.0900
   3113 ND2       -78.0170    7.1360  -53.2930 N.am    199 ASN    0.0900
   3114 OD1       -77.3870    6.5470  -55.3780 O.2     199 ASN    0.5500
   3115 HN        -79.5280    3.7960  -54.5450 H       199 ASN   -0.5500
   3116 HA        -77.4130    3.8710  -55.2490 H       199 ASN   -0.6200
   3117 HB1       -75.7390    5.0920  -53.8210 H       199 ASN    0.3200
   3118 HB2       -76.9320    5.0470  -52.4600 H       199 ASN    0.3000
   3119 HD21      -78.4340    7.9740  -53.6440 H       199 ASN    0.5100
   3120 HD22      -78.0500    6.9320  -52.3140 H       199 ASN   -0.5100
   3121 N         -77.0730    1.4500  -54.2000 N.am    200 ASN   -0.4700
   3122 CA        -76.3480    0.2380  -53.8740 C.3     200 ASN    0.3100
   3123 C         -74.9940    0.2060  -54.5470 C.2     200 ASN    0.0700
   3124 O         -73.9750   -0.0610  -53.8930 O.2     200 ASN    0.0900
   3125 CB        -77.1300   -1.0010  -54.3300 C.3     200 ASN   -0.1800
   3126 CG        -78.3750   -1.2320  -53.5190 C.2     200 ASN    0.0900
   3127 ND2       -79.1540   -2.2440  -53.8970 N.am    200 ASN    0.0900
   3128 OD1       -78.6300   -0.5210  -52.5620 O.2     200 ASN    0.5500
   3129 HN        -77.9020    1.3410  -54.7430 H       200 ASN   -0.5500
   3130 HA        -76.1990    0.2140  -52.8030 H       200 ASN   -0.6200
   3131 HB1       -76.4760   -1.8950  -54.2360 H       200 ASN    0.3200
   3132 HB2       -77.4210   -0.8720  -55.3940 H       200 ASN    0.3000
   3133 HD21      -79.9100   -2.5390  -53.3130 H       200 ASN    0.5100
   3134 HD22      -78.9840   -2.7100  -54.7650 H       200 ASN   -0.5100
   3135 N         -74.9870    0.4710  -55.8520 N.am    201 GLU   -0.4700
   3136 CA        -73.7740    0.4030  -56.6480 C.3     201 GLU    0.3100
   3137 C         -72.6500    1.2910  -56.1040 C.2     201 GLU    0.0700
   3138 O         -71.4710    0.9450  -56.2550 O.2     201 GLU    0.0900
   3139 CB        -74.1250    0.7360  -58.0970 C.3     201 GLU   -0.1800
   3140 CG        -75.1370   -0.2340  -58.7530 C.3     201 GLU    0.0900
   3141 CD        -74.4670   -1.3420  -59.6000 C.2     201 GLU    0.0900
   3142 OE1       -73.3250   -1.1210  -60.0820 O.co2   201 GLU   -0.2800
   3143 OE2       -75.0880   -2.4190  -59.8030 O.co2   201 GLU    0.0900
   3144 HN        -75.8150    0.7290  -56.3430 H       201 GLU    0.0900
   3145 HA        -73.3680   -0.5960  -56.5710 H       201 GLU    0.6200
   3146 HB1       -73.1890    0.7210  -58.6940 H       201 GLU   -0.7600
   3147 HB2       -74.5530    1.7600  -58.1250 H       201 GLU   -0.7600
   3148 HG1       -75.8140    0.3480  -59.4130 H       201 GLU    0.5100
   3149 HG2       -75.7350   -0.7210  -57.9530 H       201 GLU   -0.5100
   3150 N         -72.9860    2.4080  -55.4600 N.am    202 SER   -0.4700
   3151 CA        -71.9450    3.2800  -54.9210 C.3     202 SER    0.3100
   3152 C         -71.4550    2.7650  -53.5880 C.2     202 SER    0.0700
   3153 O         -70.2570    2.6500  -53.4040 O.2     202 SER    0.0900
   3154 CB        -72.4570    4.7090  -54.7540 C.3     202 SER    0.0500
   3155 OG        -73.4980    4.7690  -53.7960 O.3     202 SER    0.0900
   3156 HN        -73.9320    2.6920  -55.3210 H       202 SER    0.0900
   3157 HA        -71.1090    3.2610  -55.6040 H       202 SER   -0.6600
   3158 HB1       -72.8470    5.0790  -55.7260 H       202 SER    0.4300
   3159 HB2       -71.6250    5.3640  -54.4160 H       202 SER    0.5100
   3160 HG1       -73.7620    5.6920  -53.7500 H       202 SER   -0.5100
   3161 N         -72.3650    2.4370  -52.6690 N.am    203 PHE   -0.4700
   3162 CA        -71.9760    1.9470  -51.3520 C.3     203 PHE    0.3100
   3163 C         -71.0400    0.7310  -51.4380 C.2     203 PHE    0.0700
   3164 O         -70.1910    0.5380  -50.5670 O.2     203 PHE    0.0900
   3165 CB        -73.2070    1.5830  -50.5210 C.3     203 PHE   -0.1800
   3166 CG        -72.8650    1.1120  -49.1350 C.ar    203 PHE    0.0900
   3167 CD1       -72.7190    2.0180  -48.0900 C.ar    203 PHE    0.0900
   3168 CD2       -72.5870   -0.2350  -48.8890 C.ar    203 PHE    0.0000
   3169 CE1       -72.2870    1.5840  -46.8140 C.ar    203 PHE   -0.1150
   3170 CE2       -72.1580   -0.6750  -47.6260 C.ar    203 PHE    0.1150
   3171 CZ        -72.0070    0.2320  -46.5920 C.ar    203 PHE   -0.1150
   3172 HN        -73.3440    2.5120  -52.8390 H       203 PHE    0.1150
   3173 HA        -71.4080    2.7240  -50.8610 H       203 PHE   -0.1150
   3174 HB1       -73.7630    0.7630  -51.0220 H       203 PHE    0.1150
   3175 HB2       -73.8590    2.4770  -50.4160 H       203 PHE   -0.1150
   3176 HD1       -72.9360    3.0630  -48.2540 H       203 PHE    0.1150
   3177 HD2       -72.7040   -0.9530  -49.6870 H       203 PHE   -0.1150
   3178 HE1       -72.1750    2.2980  -46.0120 H       203 PHE    0.1150
   3179 HE2       -71.9470   -1.7210  -47.4630 H       203 PHE    0.5100
   3180 HZ        -71.6750   -0.1030  -45.6190 H       203 PHE   -0.5100
   3181 N         -71.1900   -0.0920  -52.4730 N.am    204 VAL   -0.4700
   3182 CA        -70.3440   -1.2770  -52.6320 C.3     204 VAL    0.3100
   3183 C         -68.9030   -0.8730  -52.9960 C.2     204 VAL    0.0700
   3184 O         -67.9520   -1.3370  -52.3680 O.2     204 VAL    0.0900
   3185 CB        -70.9490   -2.2310  -53.7100 C.3     204 VAL   -0.0900
   3186 CG1       -69.9410   -3.3040  -54.1260 C.3     204 VAL    0.0900
   3187 CG2       -72.2200   -2.8760  -53.1600 C.3     204 VAL   -0.2700
   3188 HN        -71.8770    0.0600  -53.1800 H       204 VAL    0.0900
   3189 HA        -70.2820   -1.7760  -51.6770 H       204 VAL    0.0900
   3190 HB        -71.2400   -1.6370  -54.6020 H       204 VAL    0.0900
   3191 HG11      -69.5110   -3.7950  -53.2260 H       204 VAL   -0.2700
   3192 HG12      -69.1130   -2.8410  -54.7060 H       204 VAL    0.0900
   3193 HG13      -70.4440   -4.0770  -54.7440 H       204 VAL    0.0900
   3194 HG21      -72.9660   -2.0930  -52.9050 H       204 VAL    0.0900
   3195 HG22      -71.9840   -3.4530  -52.2390 H       204 VAL    0.5100
   3196 HG23      -72.6620   -3.5520  -53.9220 H       204 VAL   -0.5100
   3197 N         -68.7350   -0.0080  -53.9910 N.am    205 ILE   -0.4700
   3198 CA        -67.4030    0.4320  -54.3930 C.3     205 ILE    0.3100
   3199 C         -66.7050    1.0740  -53.2070 C.2     205 ILE    0.0700
   3200 O         -65.5100    0.8480  -52.9750 O.2     205 ILE    0.0900
   3201 CB        -67.4960    1.4450  -55.5420 C.3     205 ILE   -0.0900
   3202 CG1       -68.3440    0.8510  -56.6670 C.3     205 ILE    0.0900
   3203 CG2       -66.1090    1.7600  -56.0590 C.3     205 ILE   -0.2700
   3204 CD        -69.0540    1.8740  -57.5110 C.3     205 ILE    0.0900
   3205 HN        -69.5010    0.3740  -54.5020 H       205 ILE    0.0900
   3206 HA        -66.8420   -0.4360  -54.7020 H       205 ILE    0.0900
   3207 HB        -67.9770    2.3780  -55.1770 H       205 ILE   -0.1800
   3208 HG11      -69.1060    0.1810  -56.2160 H       205 ILE    0.0900
   3209 HG12      -67.6820    0.2520  -57.3260 H       205 ILE    0.0900
   3210 HG21      -65.6220    0.8330  -56.4320 H       205 ILE   -0.2700
   3211 HG22      -65.4880    2.1840  -55.2420 H       205 ILE    0.0900
   3212 HG23      -66.1750    2.4870  -56.8960 H       205 ILE    0.0900
   3213 HD1       -68.3210    2.4330  -58.1310 H       205 ILE    0.0900
   3214 HD2       -69.5910    2.5950  -56.8590 H       205 ILE    0.5100
   3215 HD3       -69.7780    1.3700  -58.1870 H       205 ILE   -0.5100
   3216 N         -67.4630    1.8690  -52.4540 N.am    206 TYR   -0.4700
   3217 CA        -66.9740    2.5580  -51.2700 C.3     206 TYR    0.3100
   3218 C         -66.4060    1.5570  -50.3280 C.2     206 TYR    0.0700
   3219 O         -65.2550    1.6630  -49.9060 O.2     206 TYR    0.0900
   3220 CB        -68.1450    3.2950  -50.6040 C.3     206 TYR   -0.1800
   3221 CG        -68.1690    3.3300  -49.0720 C.ar    206 TYR    0.0900
   3222 CD1       -67.4400    4.2950  -48.3590 C.ar    206 TYR    0.0900
   3223 CD2       -69.0000    2.4530  -48.3380 C.ar    206 TYR    0.0000
   3224 CE1       -67.5550    4.3950  -46.9620 C.ar    206 TYR   -0.1150
   3225 CE2       -69.1190    2.5460  -46.9560 C.ar    206 TYR    0.1150
   3226 CZ        -68.4030    3.5130  -46.2770 C.ar    206 TYR   -0.1150
   3227 OH        -68.5520    3.6280  -44.9100 O.3     206 TYR    0.1150
   3228 HN        -68.4210    2.0300  -52.6740 H       206 TYR    0.1100
   3229 HA        -66.2050    3.2540  -51.5720 H       206 TYR   -0.5400
   3230 HB1       -69.0910    2.8070  -50.9200 H       206 TYR    0.4300
   3231 HB2       -68.1290    4.3530  -50.9400 H       206 TYR   -0.1150
   3232 HD1       -66.7830    4.9680  -48.8890 H       206 TYR    0.1150
   3233 HD2       -69.5570    1.6920  -48.8660 H       206 TYR   -0.1150
   3234 HE1       -66.9960    5.1440  -46.4210 H       206 TYR    0.1150
   3235 HE2       -69.7670    1.8690  -46.4190 H       206 TYR    0.5100
   3236 HH        -69.4360    3.3300  -44.6820 H       206 TYR   -0.5100
   3237 N         -67.2310    0.5620  -50.0190 N.am    207 MET   -0.4700
   3238 CA        -66.8900   -0.4960  -49.0900 C.3     207 MET    0.3100
   3239 C         -65.7320   -1.3330  -49.5640 C.2     207 MET    0.0700
   3240 O         -64.7930   -1.5270  -48.8140 O.2     207 MET    0.0900
   3241 CB        -68.1050   -1.3880  -48.8590 C.3     207 MET   -0.1800
   3242 CG        -67.8330   -2.5580  -47.9560 C.3     207 MET    0.0900
   3243 SD        -69.1190   -3.7650  -48.1470 S.3     207 MET    0.0900
   3244 CE        -68.5760   -4.6310  -49.6970 C.3     207 MET   -0.1400
   3245 HN        -68.1400    0.4990  -50.4220 H       207 MET    0.0900
   3246 HA        -66.5690   -0.0440  -48.1630 H       207 MET    0.0900
   3247 HB1       -68.4530   -1.7730  -49.8410 H       207 MET   -0.0900
   3248 HB2       -68.9120   -0.7740  -48.4070 H       207 MET   -0.2200
   3249 HG1       -67.7890   -2.2080  -46.9030 H       207 MET    0.0900
   3250 HG2       -66.8480   -3.0020  -48.2150 H       207 MET    0.0900
   3251 HE1       -67.5730   -5.0900  -49.5720 H       207 MET    0.0900
   3252 HE2       -68.5200   -3.9090  -50.5390 H       207 MET    0.5100
   3253 HE3       -69.2930   -5.4370  -49.9570 H       207 MET   -0.5100
   3254 N         -65.7690   -1.8390  -50.7880 N.am    208 PHE   -0.4700
   3255 CA        -64.6720   -2.6620  -51.2410 C.3     208 PHE    0.3100
   3256 C         -63.3570   -1.8980  -51.2570 C.2     208 PHE    0.0700
   3257 O         -62.2970   -2.5220  -51.3270 O.2     208 PHE    0.0900
   3258 CB        -64.9810   -3.2360  -52.6090 C.3     208 PHE   -0.1800
   3259 CG        -65.6440   -4.5730  -52.5570 C.ar    208 PHE    0.0900
   3260 CD1       -65.0540   -5.6250  -51.8650 C.ar    208 PHE    0.0900
   3261 CD2       -66.8190   -4.8110  -53.2580 C.ar    208 PHE    0.0000
   3262 CE1       -65.6260   -6.9000  -51.8820 C.ar    208 PHE   -0.1150
   3263 CE2       -67.3940   -6.0760  -53.2790 C.ar    208 PHE    0.1150
   3264 CZ        -66.7980   -7.1210  -52.5930 C.ar    208 PHE   -0.1150
   3265 HN        -66.5210   -1.6830  -51.4230 H       208 PHE    0.1150
   3266 HA        -64.5260   -3.4550  -50.5230 H       208 PHE   -0.1150
   3267 HB1       -64.0360   -3.3580  -53.1790 H       208 PHE    0.1150
   3268 HB2       -65.6670   -2.5480  -53.1490 H       208 PHE   -0.1150
   3269 HD1       -64.1440   -5.4550  -51.3100 H       208 PHE    0.1150
   3270 HD2       -67.2920   -4.0030  -53.7950 H       208 PHE   -0.1150
   3271 HE1       -65.1570   -7.7100  -51.3430 H       208 PHE    0.1150
   3272 HE2       -68.3080   -6.2440  -53.8300 H       208 PHE    0.5100
   3273 HZ        -67.2430   -8.1060  -52.6120 H       208 PHE   -0.5100
   3274 N         -63.4000   -0.5680  -51.1700 N.am    209 VAL   -0.4700
   3275 CA        -62.1580    0.2050  -51.1620 C.3     209 VAL    0.3100
   3276 C         -61.8460    0.7150  -49.7490 C.2     209 VAL    0.0700
   3277 O         -60.8250    0.3260  -49.1700 O.2     209 VAL    0.0900
   3278 CB        -62.2130    1.3910  -52.1690 C.3     209 VAL   -0.0900
   3279 CG1       -60.9730    2.2290  -52.0490 C.3     209 VAL    0.0900
   3280 CG2       -62.2960    0.8740  -53.5870 C.3     209 VAL   -0.2700
   3281 HN        -64.2530   -0.0550  -51.1070 H       209 VAL    0.0900
   3282 HA        -61.3510   -0.4640  -51.4230 H       209 VAL    0.0900
   3283 HB        -63.1050    2.0180  -51.9540 H       209 VAL    0.0900
   3284 HG11      -60.0710    1.5810  -52.0890 H       209 VAL   -0.2700
   3285 HG12      -60.9760    2.7720  -51.0800 H       209 VAL    0.0900
   3286 HG13      -60.9250    2.9570  -52.8860 H       209 VAL    0.0900
   3287 HG21      -63.2090    0.2540  -53.7150 H       209 VAL    0.0900
   3288 HG22      -61.4070    0.2460  -53.8130 H       209 VAL    0.5100
   3289 HG23      -62.3420    1.7250  -54.2990 H       209 VAL   -0.5100
   3290 N         -62.7120    1.5530  -49.1820 N.am    210 VAL   -0.4700
   3291 CA        -62.4750    2.0890  -47.8450 C.3     210 VAL    0.3100
   3292 C         -62.4190    1.0210  -46.7570 C.2     210 VAL    0.0700
   3293 O         -61.6540    1.1830  -45.8160 O.2     210 VAL    0.0900
   3294 CB        -63.5470    3.1110  -47.4340 C.3     210 VAL   -0.0900
   3295 CG1       -63.2940    3.5700  -46.0050 C.3     210 VAL    0.0900
   3296 CG2       -63.5280    4.3030  -48.3810 C.3     210 VAL   -0.2700
   3297 HN        -63.5480    1.8470  -49.6370 H       210 VAL    0.0900
   3298 HA        -61.5010    2.5570  -47.8480 H       210 VAL    0.0900
   3299 HB        -64.5520    2.6430  -47.5020 H       210 VAL    0.0900
   3300 HG11      -62.2330    3.8790  -45.8850 H       210 VAL   -0.2700
   3301 HG12      -63.5040    2.7410  -45.2970 H       210 VAL    0.0900
   3302 HG13      -63.9450    4.4390  -45.7660 H       210 VAL    0.0900
   3303 HG21      -63.7330    3.9670  -49.4210 H       210 VAL    0.0900
   3304 HG22      -62.5300    4.7910  -48.3560 H       210 VAL    0.5100
   3305 HG23      -64.3090    5.0340  -48.0840 H       210 VAL   -0.5100
   3306 N         -63.1940   -0.0570  -46.8650 N.am    211 HSE   -0.4700
   3307 CA        -63.1950   -1.0780  -45.8200 C.3     211 HSE    0.3100
   3308 C         -62.7610   -2.4680  -46.2850 C.2     211 HSE    0.0700
   3309 O         -63.3150   -3.4740  -45.8430 O.2     211 HSE    0.0900
   3310 CB        -64.5720   -1.1530  -45.2060 C.3     211 HSE   -0.0800
   3311 CG        -65.1650    0.1870  -44.9170 C.ar    211 HSE    0.0900
   3312 CD2       -66.2940    0.7770  -45.3730 C.ar    211 HSE    0.0900
   3313 ND1       -64.6160    1.0580  -44.0010 N.ar    211 HSE   -0.7000
   3314 CE1       -65.3960    2.1210  -43.8940 C.ar    211 HSE    0.2200
   3315 NE2       -66.4210    1.9750  -44.7130 N.ar    211 HSE    0.2500
   3316 HN        -63.7940   -0.2140  -47.6460 H       211 HSE    0.1300
   3317 HA        -62.4600   -0.8060  -45.0760 H       211 HSE   -0.3600
   3318 HB1       -64.5090   -1.7180  -44.2520 H       211 HSE    0.3200
   3319 HB2       -65.2470   -1.6900  -45.9060 H       211 HSE   -0.0500
   3320 HD2       -67.0020    0.4250  -46.1130 H       211 HSE    0.0900
   3321 HE1       -65.2400    2.9850  -43.2470 H       211 HSE    0.5100
   3322 HE2       -67.1730    2.6220  -44.8430 H       211 HSE   -0.5100
   3323 N         -61.7670   -2.5310  -47.1620 N.am    212 PHE   -0.4700
   3324 CA        -61.2450   -3.8080  -47.6160 C.3     212 PHE    0.3100
   3325 C         -59.8920   -3.5960  -48.2760 C.2     212 PHE    0.0700
   3326 O         -58.8620   -3.8460  -47.6600 O.2     212 PHE    0.0900
   3327 CB        -62.2200   -4.4880  -48.5790 C.3     212 PHE   -0.1800
   3328 CG        -61.7290   -5.8100  -49.0900 C.ar    212 PHE    0.0900
   3329 CD1       -61.4400   -6.8480  -48.2050 C.ar    212 PHE    0.0900
   3330 CD2       -61.5160   -6.0130  -50.4540 C.ar    212 PHE    0.0000
   3331 CE1       -60.9400   -8.0730  -48.6730 C.ar    212 PHE   -0.1150
   3332 CE2       -61.0200   -7.2320  -50.9330 C.ar    212 PHE    0.1150
   3333 CZ        -60.7310   -8.2630  -50.0380 C.ar    212 PHE   -0.1150
   3334 HN        -61.3390   -1.7170  -47.5450 H       212 PHE    0.1150
   3335 HA        -61.0840   -4.4300  -46.7480 H       212 PHE   -0.1150
   3336 HB1       -62.3820   -3.8330  -49.4610 H       212 PHE    0.1150
   3337 HB2       -63.1840   -4.6720  -48.0580 H       212 PHE   -0.1150
   3338 HD1       -61.6030   -6.7080  -47.1470 H       212 PHE    0.1150
   3339 HD2       -61.7390   -5.2190  -51.1520 H       212 PHE   -0.1150
   3340 HE1       -60.7180   -8.8670  -47.9760 H       212 PHE    0.1150
   3341 HE2       -60.8610   -7.3740  -51.9920 H       212 PHE    0.5100
   3342 HZ        -60.3460   -9.2040  -50.4020 H       212 PHE   -0.5100
   3343 N         -59.8830   -3.1050  -49.5110 N.am    213 ILE   -0.4700
   3344 CA        -58.6290   -2.8810  -50.2150 C.3     213 ILE    0.3100
   3345 C         -57.6590   -2.0040  -49.4350 C.2     213 ILE    0.0700
   3346 O         -56.5550   -2.4440  -49.1610 O.2     213 ILE    0.0900
   3347 CB        -58.8770   -2.2620  -51.5770 C.3     213 ILE   -0.0900
   3348 CG1       -59.7190   -3.2230  -52.4180 C.3     213 ILE    0.0900
   3349 CG2       -57.5480   -1.9980  -52.2550 C.3     213 ILE   -0.2700
   3350 CD        -60.2040   -2.6480  -53.7420 C.3     213 ILE    0.0900
   3351 HN        -60.7170   -2.8720  -50.0040 H       213 ILE    0.0900
   3352 HA        -58.1330   -3.8340  -50.3220 H       213 ILE    0.0900
   3353 HB        -59.4320   -1.3070  -51.4580 H       213 ILE   -0.1800
   3354 HG11      -60.6070   -3.5220  -51.8220 H       213 ILE    0.0900
   3355 HG12      -59.1090   -4.1250  -52.6320 H       213 ILE    0.0900
   3356 HG21      -56.9140   -2.9100  -52.2210 H       213 ILE   -0.2700
   3357 HG22      -57.0140   -1.1750  -51.7350 H       213 ILE    0.0900
   3358 HG23      -57.7140   -1.7220  -53.3190 H       213 ILE    0.0900
   3359 HD1       -59.3370   -2.3550  -54.3710 H       213 ILE    0.0900
   3360 HD2       -60.8280   -1.7480  -53.5580 H       213 ILE    0.5100
   3361 HD3       -60.7990   -3.4100  -54.2910 H       213 ILE   -0.5100
   3362 N         -58.0430   -0.7810  -49.0810 N.am    214 ILE   -0.4700
   3363 CA        -57.1370    0.0890  -48.3330 C.3     214 ILE    0.3100
   3364 C         -56.5720   -0.6510  -47.1210 C.2     214 ILE    0.0700
   3365 O         -55.3780   -0.9500  -47.1010 O.2     214 ILE    0.0900
   3366 CB        -57.8310    1.3950  -47.8310 C.3     214 ILE   -0.0900
   3367 CG1       -58.4010    2.1930  -49.0020 C.3     214 ILE    0.0900
   3368 CG2       -56.8330    2.2450  -47.0530 C.3     214 ILE   -0.2700
   3369 CD        -59.0950    3.4810  -48.5900 C.3     214 ILE    0.0900
   3370 HN        -58.9420   -0.4100  -49.3010 H       214 ILE    0.0900
   3371 HA        -56.3140    0.3400  -48.9860 H       214 ILE    0.0900
   3372 HB        -58.6870    1.1310  -47.1740 H       214 ILE   -0.1800
   3373 HG11      -59.1350    1.5550  -49.5390 H       214 ILE    0.0900
   3374 HG12      -57.5710    2.4460  -49.6940 H       214 ILE    0.0900
   3375 HG21      -55.9750    2.5190  -47.7040 H       214 ILE   -0.2700
   3376 HG22      -56.4470    1.6740  -46.1810 H       214 ILE    0.0900
   3377 HG23      -57.3230    3.1780  -46.7010 H       214 ILE    0.0900
   3378 HD1       -58.3420    4.2760  -48.4010 H       214 ILE    0.0900
   3379 HD2       -59.6780    3.3170  -47.6590 H       214 ILE    0.5100
   3380 HD3       -59.7740    3.8220  -49.4000 H       214 ILE   -0.5100
   3381 N         -57.4120   -0.9690  -46.1060 N.am    215 PRO   -0.2900
   3382 CA        -56.9070   -1.6760  -44.9230 C.3     215 PRO    0.0000
   3383 C         -55.9390   -2.7870  -45.2270 C.2     215 PRO    0.0900
   3384 O         -54.9260   -2.8880  -44.5600 O.2     215 PRO    0.0900
   3385 CB        -58.1830   -2.1690  -44.2480 C.3     215 PRO    0.0200
   3386 CG        -59.1300   -1.0300  -44.5070 C.3     215 PRO    0.0900
   3387 CD        -58.8710   -0.7510  -45.9850 C.3     215 PRO   -0.1800
   3388 HA        -56.3010   -1.0190  -44.3210 H       215 PRO    0.0900
   3389 HB1       -58.0310   -2.3310  -43.1600 H       215 PRO    0.0900
   3390 HB2       -58.5480   -3.1130  -44.7060 H       215 PRO   -0.1800
   3391 HG1       -60.1850   -1.3250  -44.3240 H       215 PRO    0.0900
   3392 HG2       -58.8900   -0.1470  -43.8770 H       215 PRO    0.0900
   3393 HD1       -59.4200   -1.4600  -46.6390 H       215 PRO    0.5100
   3394 HD2       -59.1270    0.2940  -46.2580 H       215 PRO   -0.5100
   3395 N         -56.2360   -3.6080  -46.2270 N.am    216 LEU   -0.4700
   3396 CA        -55.3550   -4.7070  -46.6100 C.3     216 LEU    0.3100
   3397 C         -54.0240   -4.1920  -47.1270 C.2     216 LEU    0.0700
   3398 O         -52.9830   -4.7700  -46.8190 O.2     216 LEU    0.0900
   3399 CB        -56.0250   -5.5830  -47.6760 C.3     216 LEU   -0.1800
   3400 CG        -56.8070   -6.7730  -47.1200 C.3     216 LEU    0.0900
   3401 CD1       -55.8210   -7.7250  -46.4330 C.3     216 LEU    0.0900
   3402 CD2       -57.8680   -6.2930  -46.1380 C.3     216 LEU   -0.0900
   3403 HN        -57.0710   -3.5100  -46.7620 H       216 LEU    0.0900
   3404 HA        -55.1420   -5.2890  -45.7250 H       216 LEU   -0.2700
   3405 HB1       -55.2370   -5.9700  -48.3560 H       216 LEU    0.0900
   3406 HB2       -56.7250   -4.9490  -48.2610 H       216 LEU    0.0900
   3407 HG        -57.3290   -7.3010  -47.9450 H       216 LEU    0.0900
   3408 HD11      -55.2970   -7.2010  -45.6050 H       216 LEU   -0.2700
   3409 HD12      -55.0640   -8.0770  -47.1650 H       216 LEU    0.0900
   3410 HD13      -56.3680   -8.5970  -46.0130 H       216 LEU    0.0900
   3411 HD21      -58.6750   -5.7580  -46.6810 H       216 LEU    0.0900
   3412 HD22      -57.4150   -5.5980  -45.4000 H       216 LEU    0.5100
   3413 HD23      -58.3140   -7.1630  -45.6080 H       216 LEU   -0.5100
   3414 N         -54.0520   -3.1260  -47.9220 N.am    217 ILE   -0.4700
   3415 CA        -52.8250   -2.5370  -48.4430 C.3     217 ILE    0.3100
   3416 C         -51.9580   -2.1090  -47.2570 C.2     217 ILE    0.0700
   3417 O         -50.7990   -2.5250  -47.1630 O.2     217 ILE    0.0900
   3418 CB        -53.1240   -1.3030  -49.3520 C.3     217 ILE   -0.0900
   3419 CG1       -53.8800   -1.7450  -50.6100 C.3     217 ILE    0.0900
   3420 CG2       -51.8340   -0.6250  -49.7820 C.3     217 ILE   -0.2700
   3421 CD        -54.2440   -0.6140  -51.5280 C.3     217 ILE    0.0900
   3422 HN        -54.9040   -2.6870  -48.1960 H       217 ILE    0.0900
   3423 HA        -52.3060   -3.2980  -49.0070 H       217 ILE    0.0900
   3424 HB        -53.7510   -0.5770  -48.7920 H       217 ILE   -0.1800
   3425 HG11      -54.8120   -2.2600  -50.2960 H       217 ILE    0.0900
   3426 HG12      -53.2420   -2.4620  -51.1690 H       217 ILE    0.0900
   3427 HG21      -51.1990   -1.3380  -50.3510 H       217 ILE   -0.2700
   3428 HG22      -51.2690   -0.2850  -48.8870 H       217 ILE    0.0900
   3429 HG23      -52.0610    0.2450  -50.4320 H       217 ILE    0.0900
   3430 HD1       -53.3300   -0.2060  -52.0120 H       217 ILE    0.0900
   3431 HD2       -54.7340    0.1980  -50.9520 H       217 ILE    0.5100
   3432 HD3       -54.9320   -0.9780  -52.3210 H       217 ILE   -0.5100
   3433 N         -52.5110   -1.3080  -46.3460 N.am    218 VAL   -0.4700
   3434 CA        -51.7510   -0.8720  -45.1840 C.3     218 VAL    0.3100
   3435 C         -51.2070   -2.0510  -44.4210 C.2     218 VAL    0.0700
   3436 O         -50.0200   -2.1020  -44.1630 O.2     218 VAL    0.0900
   3437 CB        -52.6060   -0.0650  -44.2050 C.3     218 VAL   -0.0900
   3438 CG1       -51.8620    0.0850  -42.8860 C.3     218 VAL    0.0900
   3439 CG2       -52.9250    1.2990  -44.7910 C.3     218 VAL   -0.2700
   3440 HN        -53.4480   -0.9780  -46.4170 H       218 VAL    0.0900
   3441 HA        -50.9290   -0.2690  -45.5390 H       218 VAL    0.0900
   3442 HB        -53.5700   -0.5900  -44.0330 H       218 VAL    0.0900
   3443 HG11      -50.7830    0.2700  -43.0750 H       218 VAL   -0.2700
   3444 HG12      -51.9630   -0.8450  -42.2870 H       218 VAL    0.0900
   3445 HG13      -52.2750    0.9440  -42.3150 H       218 VAL    0.0900
   3446 HG21      -53.4850    1.1840  -45.7440 H       218 VAL    0.0900
   3447 HG22      -51.9840    1.8520  -44.9980 H       218 VAL    0.5100
   3448 HG23      -53.5520    1.8790  -44.0810 H       218 VAL   -0.5100
   3449 N         -52.0700   -2.9970  -44.0560 N.am    219 ILE   -0.4700
   3450 CA        -51.6480   -4.1650  -43.2820 C.3     219 ILE    0.3100
   3451 C         -50.5870   -4.9700  -44.0110 C.2     219 ILE    0.0700
   3452 O         -49.5950   -5.3500  -43.3930 O.2     219 ILE    0.0900
   3453 CB        -52.8640   -5.0720  -42.9140 C.3     219 ILE   -0.0900
   3454 CG1       -53.8070   -4.3200  -41.9690 C.3     219 ILE    0.0900
   3455 CG2       -52.3910   -6.3450  -42.2320 C.3     219 ILE   -0.2700
   3456 CD        -55.0260   -5.1090  -41.5600 C.3     219 ILE    0.0900
   3457 HN        -53.0370   -2.9520  -44.2920 H       219 ILE    0.0900
   3458 HA        -51.1640   -3.8100  -42.3850 H       219 ILE    0.0900
   3459 HB        -53.4210   -5.3350  -43.8390 H       219 ILE   -0.1800
   3460 HG11      -54.1440   -3.3910  -42.4760 H       219 ILE    0.0900
   3461 HG12      -53.2420   -4.0470  -41.0530 H       219 ILE    0.0900
   3462 HG21      -51.8390   -6.0970  -41.3010 H       219 ILE   -0.2700
   3463 HG22      -51.7120   -6.9060  -42.9090 H       219 ILE    0.0900
   3464 HG23      -53.2650   -6.9790  -41.9690 H       219 ILE    0.0900
   3465 HD1       -54.7210   -6.0390  -41.0350 H       219 ILE    0.0900
   3466 HD2       -55.6160   -5.3880  -42.4600 H       219 ILE    0.5100
   3467 HD3       -55.6560   -4.5030  -40.8740 H       219 ILE   -0.5100
   3468 N         -50.7610   -5.2310  -45.3030 N.am    220 PHE   -0.4700
   3469 CA        -49.7630   -5.9930  -46.0340 C.3     220 PHE    0.3100
   3470 C         -48.4610   -5.2390  -46.1210 C.2     220 PHE    0.0700
   3471 O         -47.3950   -5.8550  -46.2030 O.2     220 PHE    0.0900
   3472 CB        -50.2500   -6.2990  -47.4320 C.3     220 PHE   -0.1800
   3473 CG        -50.8240   -7.6540  -47.5620 C.ar    220 PHE    0.0900
   3474 CD1       -50.0230   -8.7760  -47.3770 C.ar    220 PHE    0.0900
   3475 CD2       -52.1720   -7.8220  -47.8740 C.ar    220 PHE    0.0000
   3476 CE1       -50.5560  -10.0540  -47.5010 C.ar    220 PHE   -0.1150
   3477 CE2       -52.7220   -9.0970  -48.0020 C.ar    220 PHE    0.1150
   3478 CZ        -51.9140  -10.2180  -47.8160 C.ar    220 PHE   -0.1150
   3479 HN        -51.5610   -4.9240  -45.8140 H       220 PHE    0.1150
   3480 HA        -49.5780   -6.9080  -45.4920 H       220 PHE   -0.1150
   3481 HB1       -49.3990   -6.2300  -48.1420 H       220 PHE    0.1150
   3482 HB2       -51.0420   -5.5740  -47.7130 H       220 PHE   -0.1150
   3483 HD1       -48.9780   -8.6530  -47.1340 H       220 PHE    0.1150
   3484 HD2       -52.7980   -6.9550  -48.0190 H       220 PHE   -0.1150
   3485 HE1       -49.9270  -10.9200  -47.3560 H       220 PHE    0.1150
   3486 HE2       -53.7680   -9.2160  -48.2430 H       220 PHE    0.5100
   3487 HZ        -52.3320  -11.2090  -47.9140 H       220 PHE   -0.5100
   3488 N         -48.5490   -3.9070  -46.1140 N.am    221 PHE   -0.4700
   3489 CA        -47.3860   -3.0290  -46.1980 C.3     221 PHE    0.3100
   3490 C         -46.6050   -3.0540  -44.8950 C.2     221 PHE    0.0700
   3491 O         -45.4140   -3.3260  -44.8970 O.2     221 PHE    0.0900
   3492 CB        -47.8490   -1.6020  -46.5330 C.3     221 PHE   -0.1800
   3493 CG        -46.7900   -0.5560  -46.3420 C.ar    221 PHE    0.0900
   3494 CD1       -46.5640    0.0010  -45.0830 C.ar    221 PHE    0.0900
   3495 CD2       -45.9810   -0.1660  -47.4080 C.ar    221 PHE    0.0000
   3496 CE1       -45.5410    0.9270  -44.8820 C.ar    221 PHE   -0.1150
   3497 CE2       -44.9570    0.7570  -47.2230 C.ar    221 PHE    0.1150
   3498 CZ        -44.7340    1.3040  -45.9540 C.ar    221 PHE   -0.1150
   3499 HN        -49.4300   -3.4450  -46.0480 H       221 PHE    0.1150
   3500 HA        -46.7290   -3.4070  -46.9680 H       221 PHE   -0.1150
   3501 HB1       -48.7010   -1.3300  -45.8740 H       221 PHE    0.1150
   3502 HB2       -48.1620   -1.5600  -47.5990 H       221 PHE   -0.1150
   3503 HD1       -47.1900   -0.2880  -44.2520 H       221 PHE    0.1150
   3504 HD2       -46.1510   -0.5850  -48.3890 H       221 PHE   -0.1150
   3505 HE1       -45.3740    1.3490  -43.9020 H       221 PHE    0.1150
   3506 HE2       -44.3360    1.0500  -48.0560 H       221 PHE    0.5100
   3507 HZ        -43.9370    2.0180  -45.8060 H       221 PHE   -0.5100
   3508 N         -47.2760   -2.7640  -43.7830 N.am    222 CYS   -0.4700
   3509 CA        -46.6480   -2.7750  -42.4740 C.3     222 CYS    0.3100
   3510 C         -46.0680   -4.1370  -42.2220 C.2     222 CYS    0.0700
   3511 O         -45.3640   -4.3420  -41.2570 O.2     222 CYS    0.0900
   3512 CB        -47.6770   -2.4410  -41.4020 C.3     222 CYS   -0.1100
   3513 SG        -47.1590   -2.8560  -39.7410 S.3     222 CYS    0.0900
   3514 HN        -48.2440   -2.5260  -43.8000 H       222 CYS    0.0900
   3515 HA        -45.8530   -2.0450  -42.4750 H       222 CYS   -0.2300
   3516 HB1       -48.6130   -2.9900  -41.6380 H       222 CYS    0.1600
   3517 HB2       -47.8880   -1.3520  -41.4540 H       222 CYS    0.5100
   3518 HG1       -46.7960   -4.0950  -40.0400 H       222 CYS   -0.5100
   3519 N         -46.3890   -5.0910  -43.0760 N.am    223 TYR   -0.4700
   3520 CA        -45.8150   -6.4020  -42.9190 C.3     223 TYR    0.3100
   3521 C         -44.5360   -6.4050  -43.7020 C.2     223 TYR    0.0700
   3522 O         -43.6540   -7.2110  -43.4420 O.2     223 TYR    0.0900
   3523 CB        -46.7380   -7.4840  -43.4660 C.3     223 TYR   -0.1800
   3524 CG        -46.0590   -8.8320  -43.5460 C.ar    223 TYR    0.0900
   3525 CD1       -45.6480   -9.4930  -42.3970 C.ar    223 TYR    0.0900
   3526 CD2       -45.8170   -9.4390  -44.7760 C.ar    223 TYR    0.0000
   3527 CE1       -45.0160  -10.7280  -42.4660 C.ar    223 TYR   -0.1150
   3528 CE2       -45.1850  -10.6710  -44.8600 C.ar    223 TYR    0.1150
   3529 CZ        -44.7910  -11.3120  -43.7020 C.ar    223 TYR   -0.1150
   3530 OH        -44.1980  -12.5550  -43.7710 O.3     223 TYR    0.1150
   3531 HN        -47.0180   -4.9550  -43.8380 H       223 TYR    0.1100
   3532 HA        -45.6400   -6.5610  -41.8660 H       223 TYR   -0.5400
   3533 HB1       -47.0630   -7.2110  -44.4930 H       223 TYR    0.4300
   3534 HB2       -47.6210   -7.5920  -42.8010 H       223 TYR   -0.1150
   3535 HD1       -45.8220   -9.0390  -41.4330 H       223 TYR    0.1150
   3536 HD2       -46.1270   -8.9410  -45.6810 H       223 TYR   -0.1150
   3537 HE1       -44.7020  -11.2310  -41.5630 H       223 TYR    0.1150
   3538 HE2       -45.0040  -11.1250  -45.8220 H       223 TYR    0.5100
   3539 HH        -44.0190  -12.8480  -42.8740 H       223 TYR   -0.5100
   3540 N         -44.4330   -5.5050  -44.6750 N.am    224 GLY   -0.4700
   3541 CA        -43.2310   -5.4170  -45.4810 C.3     224 GLY    0.3100
   3542 C         -42.1140   -4.7690  -44.6870 C.2     224 GLY   -0.0200
   3543 O         -40.9640   -5.1850  -44.7560 O.2     224 GLY    0.0900
   3544 HN        -45.1640   -4.8630  -44.8920 H       224 GLY    0.0900
   3545 HA1       -43.4470   -4.8220  -46.3560 H       224 GLY    0.5100
   3546 HA2       -42.9380   -6.4150  -45.7720 H       224 GLY   -0.5100
   3547 N         -42.4670   -3.7410  -43.9130 N.am    225 GLN   -0.4700
   3548 CA        -41.5170   -3.0140  -43.0840 C.3     225 GLN    0.3100
   3549 C         -40.8630   -3.9460  -42.0940 C.2     225 GLN    0.0700
   3550 O         -39.6390   -3.9320  -41.9420 O.2     225 GLN    0.0900
   3551 CB        -42.2330   -1.8820  -42.3550 C.3     225 GLN   -0.1800
   3552 CG        -42.8210   -0.8650  -43.3170 C.3     225 GLN    0.0900
   3553 CD        -41.7840   -0.3470  -44.3020 C.2     225 GLN    0.0900
   3554 NE2       -41.9140   -0.7430  -45.5710 N.am    225 GLN   -0.1800
   3555 OE1       -40.8700    0.3880  -43.9270 O.2     225 GLN    0.0900
   3556 HN        -43.4100   -3.4200  -43.8700 H       225 GLN    0.0900
   3557 HA        -40.7390   -2.6230  -43.7220 H       225 GLN    0.5500
   3558 HB1       -41.5090   -1.3690  -41.6850 H       225 GLN   -0.5500
   3559 HB2       -43.0510   -2.3100  -41.7380 H       225 GLN   -0.6200
   3560 HG1       -43.2220   -0.0060  -42.7380 H       225 GLN    0.3200
   3561 HG2       -43.6480   -1.3390  -43.8860 H       225 GLN    0.3000
   3562 HE21      -41.2600   -0.4340  -46.2610 H       225 GLN    0.5100
   3563 HE22      -42.6660   -1.3500  -45.8300 H       225 GLN   -0.5100
   3564 N         -41.6650   -4.7630  -41.4220 N.am    226 LEU   -0.4700
   3565 CA        -41.1240   -5.7150  -40.4690 C.3     226 LEU    0.3100
   3566 C         -40.7320   -7.0000  -41.1870 C.2     226 LEU    0.0700
   3567 O         -41.0800   -8.0940  -40.7350 O.2     226 LEU    0.0900
   3568 CB        -42.1370   -5.9920  -39.3550 C.3     226 LEU   -0.1800
   3569 CG        -42.3500   -4.8380  -38.3660 C.3     226 LEU    0.0900
   3570 CD1       -42.8780   -3.6000  -39.0820 C.3     226 LEU    0.0900
   3571 CD2       -43.3100   -5.2850  -37.2810 C.3     226 LEU   -0.0900
   3572 HN        -42.6550   -4.7610  -41.5380 H       226 LEU    0.0900
   3573 HA        -40.2160   -5.2980  -40.0570 H       226 LEU   -0.2700
   3574 HB1       -41.7880   -6.8770  -38.7820 H       226 LEU    0.0900
   3575 HB2       -43.1130   -6.2290  -39.8270 H       226 LEU    0.0900
   3576 HG        -41.3850   -4.5930  -37.8760 H       226 LEU    0.0900
   3577 HD11      -43.3280   -3.8850  -40.0570 H       226 LEU   -0.2700
   3578 HD12      -42.0450   -2.8890  -39.2710 H       226 LEU    0.0900
   3579 HD13      -43.6580   -3.1090  -38.4620 H       226 LEU    0.0900
   3580 HD21      -42.8920   -6.1600  -36.7390 H       226 LEU    0.0900
   3581 HD22      -44.2810   -5.5770  -37.7320 H       226 LEU    0.5100
   3582 HD23      -43.4680   -4.4600  -36.5530 H       226 LEU   -0.5100
   3583 N         -40.0230   -6.8560  -42.3140 N.am    227 VAL   -0.4700
   3584 CA        -39.5430   -7.9980  -43.0980 C.3     227 VAL    0.3100
   3585 C         -38.0480   -8.1680  -42.8410 C.2     227 VAL    0.0700
   3586 O         -37.5720   -9.3030  -42.6950 O.2     227 VAL    0.0900
   3587 CB        -39.7670   -7.8050  -44.6240 C.3     227 VAL   -0.0900
   3588 CG1       -38.8220   -6.7400  -45.1780 C.3     227 VAL    0.0900
   3589 CG2       -39.5520   -9.1290  -45.3420 C.3     227 VAL   -0.2700
   3590 HN        -39.7890   -5.9570  -42.6730 H       227 VAL    0.0900
   3591 HA        -40.0730   -8.8740  -42.7560 H       227 VAL    0.0900
   3592 HB        -40.8180   -7.4940  -44.8050 H       227 VAL    0.0900
   3593 HG11      -37.8120   -7.1750  -45.3460 H       227 VAL   -0.2700
   3594 HG12      -38.7310   -5.9020  -44.4560 H       227 VAL    0.0900
   3595 HG13      -39.2090   -6.3580  -46.1470 H       227 VAL    0.0900
   3596 HG21      -40.2680   -9.8890  -44.9630 H       227 VAL    0.0900
   3597 HG22      -38.5180   -9.4930  -45.1620 H       227 VAL    0.5100
   3598 HG23      -39.7180   -8.9990  -46.4330 H       227 VAL   -0.5100
   3599 N         -37.3130   -7.0480  -42.7870 N.am    228 PHE   -0.4700
   3600 CA        -35.8700   -7.0600  -42.5230 C.3     228 PHE    0.3100
   3601 C         -35.6360   -7.2860  -41.0400 C.2     228 PHE    0.0700
   3602 O         -34.8710   -8.1790  -40.6580 O.2     228 PHE    0.0900
   3603 CB        -35.2180   -5.7300  -42.9530 C.3     228 PHE   -0.1800
   3604 CG        -33.7680   -5.5950  -42.5290 C.ar    228 PHE    0.0900
   3605 CD1       -32.8320   -6.5800  -42.8650 C.ar    228 PHE    0.0900
   3606 CD2       -33.3440   -4.4920  -41.7810 C.ar    228 PHE    0.0000
   3607 CE1       -31.4970   -6.4720  -42.4600 C.ar    228 PHE   -0.1150
   3608 CE2       -32.0090   -4.3730  -41.3690 C.ar    228 PHE    0.1150
   3609 CZ        -31.0860   -5.3670  -41.7100 C.ar    228 PHE   -0.1150
   3610 HN        -37.7190   -6.1470  -42.9240 H       228 PHE    0.1150
   3611 HA        -35.4390   -7.8830  -43.0740 H       228 PHE   -0.1150
   3612 HB1       -35.7750   -4.8840  -42.4950 H       228 PHE    0.1150
   3613 HB2       -35.2450   -5.6490  -44.0600 H       228 PHE   -0.1150
   3614 HD1       -33.1450   -7.4370  -43.4450 H       228 PHE    0.1150
   3615 HD2       -34.0540   -3.7220  -41.5180 H       228 PHE   -0.1150
   3616 HE1       -30.7870   -7.2400  -42.7250 H       228 PHE    0.1150
   3617 HE2       -31.6940   -3.5170  -40.7900 H       228 PHE    0.5100
   3618 HZ        -30.0570   -5.2800  -41.3940 H       228 PHE   -0.5100
   3619 N         -36.2920   -6.4720  -40.2080 N.am    229 THR   -0.4700
   3620 CA        -36.1770   -6.5880  -38.7600 C.3     229 THR    0.3100
   3621 C         -36.8210   -7.9020  -38.3080 C.2     229 THR    0.0700
   3622 O         -36.6210   -8.9210  -38.9710 O.2     229 THR    0.0900
   3623 CB        -36.8290   -5.3670  -38.0450 C.3     229 THR    0.1400
   3624 CG2       -35.7530   -4.4070  -37.5450 C.3     229 THR    0.0900
   3625 OG1       -37.6880   -4.6690  -38.9550 O.3     229 THR   -0.6600
   3626 HN        -36.8900   -5.7480  -40.5410 H       229 THR    0.4300
   3627 HA        -35.1270   -6.6480  -38.5150 H       229 THR   -0.2700
   3628 HB        -37.4290   -5.7160  -37.1780 H       229 THR    0.0900
   3629 HG1       -38.0570   -3.9330  -38.4580 H       229 THR    0.0900
   3630 HG21      -35.1450   -4.0380  -38.3970 H       229 THR    0.0900
   3631 HG22      -35.0820   -4.9310  -36.8320 H       229 THR    0.5100
   3632 HG23      -36.2270   -3.5370  -37.0430 H       229 THR   -0.5100
   3633 N         -37.5790   -7.8930  -37.2050 N.am    230 VAL   -0.4700
   3634 CA        -38.2230   -9.1040  -36.6780 C.3     230 VAL    0.3100
   3635 C         -38.7800   -9.9790  -37.8010 C.2     230 VAL    0.0700
   3636 O         -39.3120   -9.4580  -38.7850 O.2     230 VAL    0.0900
   3637 CB        -39.3690   -8.7590  -35.6910 C.3     230 VAL   -0.0900
   3638 CG1       -40.5010   -8.0470  -36.4180 C.3     230 VAL    0.0900
   3639 CG2       -39.8840  -10.0260  -35.0330 C.3     230 VAL   -0.2700
   3640 HN        -37.7430   -7.0560  -36.6880 H       230 VAL    0.0900
   3641 HA        -37.4660   -9.6880  -36.1770 H       230 VAL    0.0900
   3642 HB        -38.9770   -8.1010  -34.8860 H       230 VAL    0.0900
   3643 HG11      -41.1350   -8.7860  -36.9540 H       230 VAL   -0.2700
   3644 HG12      -40.0840   -7.3340  -37.1600 H       230 VAL    0.0900
   3645 HG13      -41.1350   -7.5000  -35.6880 H       230 VAL    0.0900
   3646 HG21      -39.1260  -10.8340  -35.1130 H       230 VAL    0.0900
   3647 HG22      -40.8160  -10.3630  -35.5370 H       230 VAL    0.5100
   3648 HG23      -40.0880   -9.8380  -33.9580 H       230 VAL   -0.5100
   3649 N         -38.6550  -11.3020  -37.6540 N.am    231 LYS   -0.4700
   3650 CA        -39.1400  -12.2430  -38.6690 C.3     231 LYS    0.3100
   3651 C         -39.8740  -13.3900  -38.0040 C.2     231 LYS    0.0700
   3652 O         -40.3660  -13.2540  -36.8790 O.2     231 LYS    0.0900
   3653 CB        -37.9730  -12.8310  -39.4740 C.3     231 LYS   -0.1800
   3654 CG        -36.9060  -11.8360  -39.9120 C.3     231 LYS    0.0900
   3655 CD        -35.6000  -12.5680  -40.2110 C.3     231 LYS    0.0900
   3656 CE        -35.1200  -13.3560  -38.9890 C.3     231 LYS   -0.1800
   3657 NZ        -33.9810  -14.2640  -39.2930 N.4     231 LYS    0.0900
   3658 HN        -38.2270  -11.7080  -36.8500 H       231 LYS    0.0900
   3659 HA        -39.8130  -11.7090  -39.3240 H       231 LYS   -0.1800
   3660 HB1       -38.3910  -13.3100  -40.3850 H       231 LYS    0.0900
   3661 HB2       -37.4830  -13.6080  -38.8500 H       231 LYS    0.0900
   3662 HG1       -36.7370  -11.0930  -39.1040 H       231 LYS    0.2100
   3663 HG2       -37.2480  -11.3020  -40.8240 H       231 LYS    0.0500
   3664 HD1       -34.8230  -11.8270  -40.4980 H       231 LYS    0.0500
   3665 HD2       -35.7590  -13.2670  -41.0590 H       231 LYS   -0.3000
   3666 HE1       -35.9530  -13.9840  -38.6050 H       231 LYS    0.3300
   3667 HE2       -34.7820  -12.6480  -38.2030 H       231 LYS    0.3300
   3668 HZ1       -33.1760  -13.7060  -39.6440 H       231 LYS    0.3300
   3669 HZ2       -34.2690  -14.9510  -40.0180 H       231 LYS    0.5100
   3670 HZ3       -33.7010  -14.7700  -38.4290 H       231 LYS   -0.5100
   3671 N         -39.9320  -14.5220  -38.7130 N.am    232 GLU   -0.4700
   3672 CA        -40.5770  -15.7390  -38.2230 C.3     232 GLU    0.3100
   3673 C         -39.5990  -16.5120  -37.3630 C.2     232 GLU    0.0700
   3674 O         -40.0060  -17.1460  -36.3960 O.2     232 GLU    0.0900
   3675 CB        -41.0340  -16.6220  -39.3940 C.3     232 GLU   -0.1800
   3676 CG        -42.3260  -16.1670  -40.0750 C.3     232 GLU    0.0900
   3677 CD        -43.5790  -16.5280  -39.2820 C.2     232 GLU    0.0900
   3678 OE1       -43.8090  -17.7370  -39.0540 O.co2   232 GLU   -0.2800
   3679 OE2       -44.3370  -15.6110  -38.8900 O.co2   232 GLU    0.0900
   3680 HN        -39.5320  -14.5880  -39.6230 H       232 GLU    0.0900
   3681 HA        -41.4240  -15.4470  -37.6200 H       232 GLU    0.6200
   3682 HB1       -41.1870  -17.6530  -39.0120 H       232 GLU   -0.7600
   3683 HB2       -40.2270  -16.6370  -40.1560 H       232 GLU   -0.7600
   3684 HG1       -42.3930  -16.6450  -41.0760 H       232 GLU    0.5100
   3685 HG2       -42.2960  -15.0630  -40.2000 H       232 GLU   -0.5100
   3686 N         -38.3140  -16.4630  -37.7120 N.am    233 ALA   -0.4700
   3687 CA        -37.2860  -17.1570  -36.9430 C.3     233 ALA    0.3100
   3688 C         -37.1520  -16.5090  -35.5650 C.2     233 ALA    0.0700
   3689 O         -36.7930  -15.3290  -35.4660 O.2     233 ALA    0.0900
   3690 CB        -35.9500  -17.1060  -37.6880 C.3     233 ALA   -0.2700
   3691 HN        -37.9980  -15.9540  -38.5090 H       233 ALA    0.0900
   3692 HA        -37.6030  -18.1810  -36.8050 H       233 ALA    0.0900
   3693 HB1       -35.6360  -16.0510  -37.8370 H       233 ALA    0.0900
   3694 HB2       -36.0530  -17.5890  -38.6840 H       233 ALA    0.5100
   3695 HB3       -35.1680  -17.6290  -37.0980 H       233 ALA   -0.5100
   3696 N         -37.4550  -17.2700  -34.5130 N.am    234 ALA   -0.4700
   3697 CA        -37.3650  -16.7780  -33.1350 C.3     234 ALA    0.3100
   3698 C         -36.8550  -17.8970  -32.2280 C.2     234 ALA    0.0700
   3699 O         -37.5960  -18.8340  -31.9270 O.2     234 ALA    0.0900
   3700 CB        -38.7430  -16.2780  -32.6570 C.3     234 ALA   -0.2700
   3701 HN        -37.7560  -18.2140  -34.6170 H       234 ALA    0.0900
   3702 HA        -36.6430  -15.9760  -33.1100 H       234 ALA    0.0900
   3703 HB1       -39.5200  -17.0450  -32.8620 H       234 ALA    0.0900
   3704 HB2       -39.0140  -15.3460  -33.1970 H       234 ALA    0.5100
   3705 HB3       -38.7150  -16.0840  -31.5630 H       234 ALA   -0.5100
   3706 N         -35.5950  -17.7960  -31.8030 N.am    235 ALA   -0.4700
   3707 CA        -34.9690  -18.8010  -30.9450 C.3     235 ALA    0.3100
   3708 C         -35.6350  -18.8610  -29.5870 C.2     235 ALA    0.0700
   3709 O         -36.6800  -18.2380  -29.3750 O.2     235 ALA    0.0900
   3710 CB        -33.4760  -18.5060  -30.7850 C.3     235 ALA   -0.2700
   3711 HN        -35.0200  -17.0220  -32.0530 H       235 ALA    0.0900
   3712 HA        -35.1140  -19.7690  -31.4010 H       235 ALA    0.0900
   3713 HB1       -33.3090  -17.8470  -29.9070 H       235 ALA    0.0900
   3714 HB2       -33.0930  -17.9940  -31.6930 H       235 ALA    0.5100
   3715 HB3       -32.9190  -19.4550  -30.6280 H       235 ALA   -0.5100
   3716 N         -35.0260  -19.6070  -28.6650 N.am    236 GLN   -0.4700
   3717 CA        -35.5590  -19.7720  -27.3200 C.3     236 GLN    0.3100
   3718 C         -35.5640  -18.4680  -26.5350 C.2     236 GLN    0.0700
   3719 O         -35.7500  -17.3950  -27.1110 O.2     236 GLN    0.0900
   3720 CB        -34.7780  -20.8630  -26.5650 C.3     236 GLN   -0.1800
   3721 CG        -33.2690  -20.9070  -26.8160 C.3     236 GLN    0.0900
   3722 CD        -32.5460  -19.6660  -26.3370 C.2     236 GLN    0.0900
   3723 NE2       -31.8900  -19.7720  -25.1850 N.am    236 GLN   -0.1800
   3724 OE1       -32.5790  -18.6290  -26.9840 O.2     236 GLN    0.0900
   3725 HN        -34.1740  -20.0880  -28.8570 H       236 GLN    0.0900
   3726 HA        -36.6010  -20.0430  -27.4030 H       236 GLN    0.5500
   3727 HB1       -35.2010  -21.8470  -26.8550 H       236 GLN   -0.5500
   3728 HB2       -34.9390  -20.7080  -25.4770 H       236 GLN   -0.6200
   3729 HG1       -33.0900  -21.0170  -27.9060 H       236 GLN    0.3200
   3730 HG2       -32.8440  -21.7860  -26.2860 H       236 GLN    0.3000
   3731 HE21      -31.3940  -18.9860  -24.8180 H       236 GLN    0.5100
   3732 HE22      -31.8950  -20.6380  -24.6850 H       236 GLN   -0.5100
   3733 N         -35.3730  -18.5650  -25.2220 N.am    237 GLN   -0.4700
   3734 CA        -35.3760  -17.4120  -24.3290 C.3     237 GLN    0.3100
   3735 C         -34.3490  -16.3680  -24.7520 C.2     237 GLN    0.0700
   3736 O         -33.1850  -16.4900  -24.3720 O.2     237 GLN    0.0900
   3737 CB        -35.0940  -17.8600  -22.8830 C.3     237 GLN   -0.1800
   3738 CG        -35.9990  -18.9910  -22.3620 C.3     237 GLN    0.0900
   3739 CD        -35.5910  -20.3770  -22.8690 C.2     237 GLN    0.0900
   3740 NE2       -36.2980  -21.3690  -22.6210 N.am    237 GLN   -0.1800
   3741 OE1       -34.4740  -20.4600  -23.5560 O.2     237 GLN    0.0900
   3742 HN        -35.2180  -19.4460  -24.7830 H       237 GLN    0.0900
   3743 HA        -36.3440  -16.9380  -24.3950 H       237 GLN    0.5500
   3744 HB1       -35.2190  -16.9810  -22.2170 H       237 GLN   -0.5500
   3745 HB2       -34.0410  -18.2070  -22.8280 H       237 GLN   -0.6200
   3746 HG1       -37.0430  -18.7940  -22.6880 H       237 GLN    0.3200
   3747 HG2       -35.9600  -19.0000  -21.2520 H       237 GLN    0.3000
   3748 HE21      -36.0270  -22.2720  -22.9550 H       237 GLN    0.5100
   3749 HE22      -37.1370  -21.2660  -22.0880 H       237 GLN   -0.5100
   3750 N         -34.7870  -15.3630  -25.5260 N.am    238 GLN   -0.4700
   3751 CA        -33.9450  -14.2510  -26.0020 C.3     238 GLN    0.3100
   3752 C         -33.3900  -14.4590  -27.4170 C.2     238 GLN    0.0700
   3753 O         -33.3200  -15.5870  -27.9140 O.2     238 GLN    0.0900
   3754 CB        -32.7980  -13.9900  -25.0120 C.3     238 GLN   -0.1800
   3755 CG        -31.8260  -12.8890  -25.3910 C.3     238 GLN    0.0900
   3756 CD        -30.7120  -12.7570  -24.3750 C.2     238 GLN    0.0900
   3757 NE2       -29.4860  -13.0470  -24.8010 N.am    238 GLN   -0.1800
   3758 OE1       -30.9470  -12.4150  -23.2200 O.2     238 GLN    0.0900
   3759 HN        -35.7370  -15.3260  -25.8240 H       238 GLN    0.0900
   3760 HA        -34.5690  -13.3740  -26.0960 H       238 GLN    0.5500
   3761 HB1       -32.2200  -14.9310  -24.9020 H       238 GLN   -0.5500
   3762 HB2       -33.2470  -13.7260  -24.0310 H       238 GLN   -0.6200
   3763 HG1       -32.3720  -11.9220  -25.4500 H       238 GLN    0.3200
   3764 HG2       -31.3810  -13.1170  -26.3830 H       238 GLN    0.3000
   3765 HE21      -28.7090  -12.9780  -24.1750 H       238 GLN    0.5100
   3766 HE22      -29.3400  -13.3330  -25.7480 H       238 GLN   -0.5100
   3767 N         -33.0110  -13.3470  -28.0530 N.am    239 GLU   -0.4700
   3768 CA        -32.4440  -13.3520  -29.4030 C.3     239 GLU    0.3100
   3769 C         -31.5210  -12.1420  -29.5500 C.2     239 GLU    0.0700
   3770 O         -30.6040  -12.1340  -30.3780 O.2     239 GLU    0.0900
   3771 CB        -33.5570  -13.2740  -30.4570 C.3     239 GLU   -0.1800
   3772 CG        -33.1440  -13.8000  -31.8200 C.3     239 GLU    0.0900
   3773 CD        -33.0010  -15.3130  -31.8240 C.2     239 GLU    0.0900
   3774 OE1       -32.5920  -15.8810  -30.7850 O.co2   239 GLU   -0.2800
   3775 OE2       -33.2950  -15.9270  -32.8730 O.co2   239 GLU    0.0900
   3776 HN        -33.1020  -12.4500  -27.6290 H       239 GLU    0.0900
   3777 HA        -31.8750  -14.2620  -29.5240 H       239 GLU    0.6200
   3778 HB1       -33.8650  -12.2130  -30.5670 H       239 GLU   -0.7600
   3779 HB2       -34.4250  -13.8660  -30.0980 H       239 GLU   -0.7600
   3780 HG1       -32.1680  -13.3500  -32.1030 H       239 GLU    0.5100
   3781 HG2       -33.9110  -13.5130  -32.5700 H       239 GLU   -0.5100
   3782 N         -31.7920  -11.1240  -28.7380 N.am    240 SER   -0.4700
   3783 CA        -31.0390   -9.8700  -28.6780 C.3     240 SER    0.3100
   3784 C         -31.5070   -9.2050  -27.3960 C.2     240 SER    0.0700
   3785 O         -31.2770   -8.0150  -27.1460 O.2     240 SER    0.0900
   3786 CB        -31.3610   -8.9880  -29.8950 C.3     240 SER    0.0500
   3787 OG        -30.5310   -7.8370  -29.9390 O.3     240 SER    0.0900
   3788 HN        -32.5580  -11.1750  -28.1040 H       240 SER    0.0900
   3789 HA        -29.9860  -10.1120  -28.6580 H       240 SER   -0.6600
   3790 HB1       -32.4190   -8.6560  -29.8400 H       240 SER    0.4300
   3791 HB2       -31.2030   -9.5720  -30.8270 H       240 SER    0.5100
   3792 HG1       -30.5800   -7.4410  -29.0660 H       240 SER   -0.5100
   3793 N         -32.1720  -10.0440  -26.5990 N.am    241 ALA   -0.4700
   3794 CA        -32.7860   -9.7440  -25.3160 C.3     241 ALA    0.3100
   3795 C         -34.0350  -10.5960  -25.3080 C.2     241 ALA    0.0700
   3796 O         -34.6020  -10.8210  -26.3760 O.2     241 ALA    0.0900
   3797 CB        -33.1610   -8.2550  -25.2130 C.3     241 ALA   -0.2700
   3798 HN        -32.2840  -10.9930  -26.8760 H       241 ALA    0.0900
   3799 HA        -32.0820  -10.0050  -24.5410 H       241 ALA    0.0900
   3800 HB1       -33.8790   -7.9860  -26.0160 H       241 ALA    0.0900
   3801 HB2       -32.2500   -7.6280  -25.3290 H       241 ALA    0.5100
   3802 HB3       -33.6330   -8.0510  -24.2300 H       241 ALA   -0.5100
   3803 N         -34.4550  -11.1100  -24.1580 N.am    242 THR   -0.4700
   3804 CA        -35.6630  -11.9240  -24.1450 C.3     242 THR    0.3100
   3805 C         -36.8540  -11.0220  -24.4000 C.2     242 THR    0.0700
   3806 O         -37.9090  -11.4940  -24.8100 O.2     242 THR    0.0900
   3807 CB        -35.8430  -12.6660  -22.8090 C.3     242 THR    0.1400
   3808 CG2       -37.0420  -13.6130  -22.8840 C.3     242 THR    0.0900
   3809 OG1       -34.6680  -13.4320  -22.5280 O.3     242 THR   -0.6600
   3810 HN        -33.9860  -10.9700  -23.2890 H       242 THR    0.4300
   3811 HA        -35.5870  -12.6340  -24.9560 H       242 THR   -0.2700
   3812 HB        -36.0040  -11.9340  -21.9880 H       242 THR    0.0900
   3813 HG1       -34.8330  -13.8710  -21.6900 H       242 THR    0.0900
   3814 HG21      -36.9730  -14.2440  -23.7960 H       242 THR    0.0900
   3815 HG22      -37.9840  -13.0280  -22.9280 H       242 THR    0.5100
   3816 HG23      -37.0550  -14.2770  -21.9930 H       242 THR   -0.5100
   3817 N         -36.6740   -9.7200  -24.1610 N.am    243 THR   -0.4700
   3818 CA        -37.7230   -8.7300  -24.3840 C.3     243 THR    0.3100
   3819 C         -37.8650   -8.5360  -25.8700 C.2     243 THR    0.0700
   3820 O         -38.9440   -8.2210  -26.3620 O.2     243 THR    0.0900
   3821 CB        -37.3740   -7.3670  -23.7410 C.3     243 THR    0.1400
   3822 CG2       -36.0710   -6.8160  -24.3340 C.3     243 THR    0.0900
   3823 OG1       -38.4410   -6.4350  -23.9680 O.3     243 THR   -0.6600
   3824 HN        -35.8090   -9.3640  -23.8180 H       243 THR    0.4300
   3825 HA        -38.6380   -9.1180  -23.9580 H       243 THR   -0.2700
   3826 HB        -37.2310   -7.4920  -22.6460 H       243 THR    0.0900
   3827 HG1       -38.8430   -6.6900  -24.8010 H       243 THR    0.0900
   3828 HG21      -36.2930   -6.1880  -25.2240 H       243 THR    0.0900
   3829 HG22      -35.4140   -7.6550  -24.6460 H       243 THR    0.5100
   3830 HG23      -35.5480   -6.1900  -23.5800 H       243 THR   -0.5100
   3831 N         -36.7570   -8.7170  -26.5800 N.am    244 GLN   -0.4700
   3832 CA        -36.7210   -8.5960  -28.0260 C.3     244 GLN    0.3100
   3833 C         -37.2410   -9.8870  -28.6160 C.2     244 GLN    0.0700
   3834 O         -37.8390   -9.8710  -29.6820 O.2     244 GLN    0.0900
   3835 CB        -35.2770   -8.3190  -28.4860 C.3     244 GLN   -0.1800
   3836 CG        -34.9610   -8.6190  -29.9610 C.3     244 GLN    0.0900
   3837 CD        -34.5040  -10.0610  -30.1940 C.2     244 GLN    0.0900
   3838 NE2       -34.0000  -10.3840  -31.2890 N.am    244 GLN   -0.1800
   3839 OE1       -34.6720  -10.9120  -29.2060 O.2     244 GLN    0.0900
   3840 HN        -35.8890   -8.9480  -26.1460 H       244 GLN    0.0900
   3841 HA        -37.3740   -7.7840  -28.3140 H       244 GLN    0.5500
   3842 HB1       -34.5970   -8.9340  -27.8610 H       244 GLN   -0.5500
   3843 HB2       -35.0630   -7.2460  -28.3050 H       244 GLN   -0.6200
   3844 HG1       -34.1530   -7.9360  -30.3020 H       244 GLN    0.3200
   3845 HG2       -35.8730   -8.4380  -30.5690 H       244 GLN    0.3000
   3846 HE21      -33.7010  -11.3250  -31.4430 H       244 GLN    0.5100
   3847 HE22      -33.8960   -9.7010  -32.0120 H       244 GLN   -0.5100
   3848 N         -37.0280  -10.9900  -27.8990 N.am    245 LYS   -0.4700
   3849 CA        -37.4650  -12.3060  -28.3400 C.3     245 LYS    0.3100
   3850 C         -38.8710  -12.6020  -27.8440 C.2     245 LYS    0.0700
   3851 O         -39.4710  -13.5940  -28.2500 O.2     245 LYS    0.0900
   3852 CB        -36.5020  -13.3770  -27.8260 C.3     245 LYS   -0.1800
   3853 CG        -36.7690  -14.7870  -28.3470 C.3     245 LYS    0.0900
   3854 CD        -36.2640  -14.9790  -29.7720 C.3     245 LYS    0.0900
   3855 CE        -36.9810  -14.0740  -30.7660 C.3     245 LYS   -0.1800
   3856 NZ        -36.3340  -14.0640  -32.1060 N.4     245 LYS    0.0900
   3857 HN        -36.5550  -10.9620  -27.0220 H       245 LYS    0.0900
   3858 HA        -37.4920  -12.3090  -29.4210 H       245 LYS   -0.1800
   3859 HB1       -36.5670  -13.3980  -26.7170 H       245 LYS    0.0900
   3860 HB2       -35.4720  -13.0880  -28.1210 H       245 LYS    0.0900
   3861 HG1       -37.8630  -14.9780  -28.3230 H       245 LYS    0.2100
   3862 HG2       -36.2620  -15.5180  -27.6830 H       245 LYS    0.0500
   3863 HD1       -36.4230  -16.0370  -30.0700 H       245 LYS    0.0500
   3864 HD2       -35.1770  -14.7560  -29.8020 H       245 LYS   -0.3000
   3865 HE1       -36.9780  -13.0300  -30.3870 H       245 LYS    0.3300
   3866 HE2       -38.0260  -14.4270  -30.9030 H       245 LYS    0.3300
   3867 HZ1       -35.7380  -14.9100  -32.2110 H       245 LYS    0.3300
   3868 HZ2       -35.7460  -13.2110  -32.2020 H       245 LYS    0.5100
   3869 HZ3       -37.0660  -14.0630  -32.8460 H       245 LYS   -0.5100
   3870 N         -39.3960  -11.7540  -26.9660 N.am    246 ALA   -0.4700
   3871 CA        -40.7410  -11.9430  -26.4420 C.3     246 ALA    0.3100
   3872 C         -41.7040  -11.1240  -27.2640 C.2     246 ALA    0.0700
   3873 O         -42.9020  -11.3750  -27.2440 O.2     246 ALA    0.0900
   3874 CB        -40.8020  -11.5100  -24.9940 C.3     246 ALA   -0.2700
   3875 HN        -38.8980  -10.9570  -26.6310 H       246 ALA    0.0900
   3876 HA        -40.9940  -12.9880  -26.5330 H       246 ALA    0.0900
   3877 HB1       -40.3610  -10.4960  -24.8790 H       246 ALA    0.0900
   3878 HB2       -40.2270  -12.2190  -24.3620 H       246 ALA    0.5100
   3879 HB3       -41.8590  -11.4770  -24.6540 H       246 ALA   -0.5100
   3880 N         -41.1840  -10.1300  -27.9800 N.am    247 GLU   -0.4700
   3881 CA        -42.0210   -9.2930  -28.8210 C.3     247 GLU    0.3100
   3882 C         -42.1760   -9.9510  -30.1450 C.2     247 GLU    0.0700
   3883 O         -43.1240   -9.6780  -30.8580 O.2     247 GLU    0.0900
   3884 CB        -41.3990   -7.9080  -29.0160 C.3     247 GLU   -0.1800
   3885 CG        -41.7700   -6.9140  -27.9250 C.3     247 GLU    0.0900
   3886 CD        -43.2610   -6.6330  -27.8800 C.2     247 GLU    0.0900
   3887 OE1       -43.7880   -6.1130  -28.8850 O.co2   247 GLU   -0.2800
   3888 OE2       -43.9100   -6.9320  -26.8500 O.co2   247 GLU    0.0900
   3889 HN        -40.2100   -9.9200  -27.9740 H       247 GLU    0.0900
   3890 HA        -42.9870   -9.2060  -28.3460 H       247 GLU    0.6200
   3891 HB1       -41.7370   -7.5020  -29.9920 H       247 GLU   -0.7600
   3892 HB2       -40.2940   -8.0160  -29.0330 H       247 GLU   -0.7600
   3893 HG1       -41.2360   -5.9580  -28.1100 H       247 GLU    0.5100
   3894 HG2       -41.4570   -7.3220  -26.9400 H       247 GLU   -0.5100
   3895 N         -41.2470  -10.8360  -30.4790 N.am    248 LYS   -0.4700
   3896 CA        -41.3140  -11.5050  -31.7540 C.3     248 LYS    0.3100
   3897 C         -42.3970  -12.5420  -31.7520 C.2     248 LYS    0.0700
   3898 O         -42.6190  -13.1560  -32.7760 O.2     248 LYS    0.0900
   3899 CB        -39.9600  -12.1160  -32.1000 C.3     248 LYS   -0.1800
   3900 CG        -38.8600  -11.0720  -31.9940 C.3     248 LYS    0.0900
   3901 CD        -37.6180  -11.3710  -32.8260 C.3     248 LYS    0.0900
   3902 CE        -36.5900  -10.2340  -32.6840 C.3     248 LYS   -0.1800
   3903 NZ        -37.1380   -8.8770  -33.0280 N.4     248 LYS    0.0900
   3904 HN        -40.4830  -11.0720  -29.8840 H       248 LYS    0.0900
   3905 HA        -41.6020  -10.7800  -32.5010 H       248 LYS   -0.1800
   3906 HB1       -39.9890  -12.5140  -33.1360 H       248 LYS    0.0900
   3907 HB2       -39.7420  -12.9510  -31.4000 H       248 LYS    0.0900
   3908 HG1       -38.5560  -10.9930  -30.9290 H       248 LYS    0.2100
   3909 HG2       -39.2730  -10.0960  -32.3240 H       248 LYS    0.0500
   3910 HD1       -37.9060  -11.4780  -33.8920 H       248 LYS    0.0500
   3911 HD2       -37.1640  -12.3240  -32.4790 H       248 LYS   -0.3000
   3912 HE1       -35.7350  -10.4260  -33.3660 H       248 LYS    0.3300
   3913 HE2       -36.2360  -10.1890  -31.6310 H       248 LYS    0.3300
   3914 HZ1       -37.8160   -8.5820  -32.2980 H       248 LYS    0.3300
   3915 HZ2       -37.6180   -8.9220  -33.9500 H       248 LYS    0.5100
   3916 HZ3       -36.3580   -8.1910  -33.0760 H       248 LYS   -0.5100
   3917 N         -43.0730  -12.7440  -30.6220 N.am    249 GLU   -0.4700
   3918 CA        -44.1500  -13.7230  -30.5860 C.3     249 GLU    0.3100
   3919 C         -45.4460  -12.9960  -30.7500 C.2     249 GLU    0.0700
   3920 O         -46.3430  -13.5020  -31.4000 O.2     249 GLU    0.0900
   3921 CB        -44.1650  -14.5230  -29.2840 C.3     249 GLU   -0.1800
   3922 CG        -44.6240  -13.7480  -28.0710 C.3     249 GLU    0.0900
   3923 CD        -45.2400  -14.6500  -27.0120 C.2     249 GLU    0.0900
   3924 OE1       -44.7530  -15.7950  -26.8560 O.co2   249 GLU   -0.2800
   3925 OE2       -46.2030  -14.2150  -26.3320 O.co2   249 GLU    0.0900
   3926 HN        -42.8790  -12.2520  -29.7770 H       249 GLU    0.0900
   3927 HA        -44.0160  -14.3880  -31.4250 H       249 GLU    0.6200
   3928 HB1       -43.1360  -14.8940  -29.0910 H       249 GLU   -0.7600
   3929 HB2       -44.8420  -15.3930  -29.4180 H       249 GLU   -0.7600
   3930 HG1       -45.3810  -12.9990  -28.3840 H       249 GLU    0.5100
   3931 HG2       -43.7530  -13.2220  -27.6250 H       249 GLU   -0.5100
   3932 N         -45.5650  -11.8020  -30.1750 N.am    250 VAL   -0.4700
   3933 CA        -46.7880  -11.0380  -30.3470 C.3     250 VAL    0.3100
   3934 C         -46.8990  -10.7140  -31.8170 C.2     250 VAL    0.0700
   3935 O         -47.9930  -10.5750  -32.3330 O.2     250 VAL    0.0900
   3936 CB        -46.7740   -9.7260  -29.5390 C.3     250 VAL   -0.0900
   3937 CG1       -48.0420   -8.9480  -29.7850 C.3     250 VAL    0.0900
   3938 CG2       -46.6510  -10.0290  -28.0640 C.3     250 VAL   -0.2700
   3939 HN        -44.8460  -11.3920  -29.6190 H       250 VAL    0.0900
   3940 HA        -47.6100  -11.6600  -30.0250 H       250 VAL    0.0900
   3941 HB        -45.9000   -9.1130  -29.8460 H       250 VAL    0.0900
   3942 HG11      -48.9120   -9.6390  -29.8250 H       250 VAL   -0.2700
   3943 HG12      -47.9720   -8.4080  -30.7530 H       250 VAL    0.0900
   3944 HG13      -48.2050   -8.2210  -28.9610 H       250 VAL    0.0900
   3945 HG21      -45.7090  -10.5840  -27.8650 H       250 VAL    0.0900
   3946 HG22      -47.5070  -10.6550  -27.7340 H       250 VAL    0.5100
   3947 HG23      -46.6340   -9.0820  -27.4830 H       250 VAL   -0.5100
   3948 N         -45.7580  -10.6090  -32.4990 N.am    251 THR   -0.4700
   3949 CA        -45.7460  -10.3180  -33.9280 C.3     251 THR    0.3100
   3950 C         -46.2300  -11.5450  -34.6870 C.2     251 THR    0.0700
   3951 O         -47.0950  -11.4270  -35.5640 O.2     251 THR    0.0900
   3952 CB        -44.3260   -9.9150  -34.4110 C.3     251 THR    0.1400
   3953 CG2       -44.2850   -9.7540  -35.9270 C.3     251 THR    0.0900
   3954 OG1       -43.9590   -8.6700  -33.8090 O.3     251 THR   -0.6600
   3955 HN        -44.8680  -10.7230  -32.0650 H       251 THR    0.4300
   3956 HA        -46.4430   -9.5140  -34.1090 H       251 THR   -0.2700
   3957 HB        -43.5900  -10.6930  -34.1180 H       251 THR    0.0900
   3958 HG1       -43.0810   -8.4670  -34.1370 H       251 THR    0.0900
   3959 HG21      -45.1190   -9.1020  -36.2640 H       251 THR    0.0900
   3960 HG22      -44.3910  -10.7460  -36.4160 H       251 THR    0.5100
   3961 HG23      -43.3240   -9.2880  -36.2310 H       251 THR   -0.5100
   3962 N         -45.7050  -12.7220  -34.3380 N.am    252 ARG   -0.4700
   3963 CA        -46.1070  -13.9600  -35.0000 C.3     252 ARG    0.3100
   3964 C         -47.5820  -14.2530  -34.7490 C.2     252 ARG    0.0700
   3965 O         -48.1910  -15.0170  -35.4830 O.2     252 ARG    0.0900
   3966 CB        -45.2340  -15.1190  -34.5170 C.3     252 ARG   -0.1800
   3967 CG        -43.7580  -14.8230  -34.6850 C.3     252 ARG    0.0900
   3968 CD        -42.8660  -15.9400  -34.1660 C.3     252 ARG    0.0900
   3969 NE        -42.7160  -17.0190  -35.1430 N.pl3   252 ARG   -0.1800
   3970 CZ        -42.0410  -18.1430  -34.9180 C.cat   252 ARG    0.0900
   3971 NH1       -41.4510  -18.3350  -33.7390 N.pl3   252 ARG    0.0900
   3972 NH2       -41.9570  -19.0740  -35.8700 N.pl3   252 ARG    0.2000
   3973 HN        -45.0210  -12.8080  -33.6180 H       252 ARG    0.0900
   3974 HA        -45.9990  -13.8240  -36.0660 H       252 ARG    0.0900
   3975 HB1       -45.4900  -16.0310  -35.0990 H       252 ARG   -0.7000
   3976 HB2       -45.4460  -15.3080  -33.4430 H       252 ARG    0.4400
   3977 HG1       -43.5160  -13.8890  -34.1350 H       252 ARG    0.6400
   3978 HG2       -43.5440  -14.6700  -35.7650 H       252 ARG   -0.8000
   3979 HD1       -43.3110  -16.3770  -33.2470 H       252 ARG    0.4600
   3980 HD2       -41.8540  -15.5400  -33.9470 H       252 ARG    0.4600
   3981 HE        -43.1470  -16.9030  -36.0380 H       252 ARG   -0.8000
   3982 HH11      -41.5160  -17.6360  -33.0270 H       252 ARG    0.4600
   3983 HH12      -40.9430  -19.1790  -33.5670 H       252 ARG    0.4600
   3984 HH21      -42.4010  -18.9280  -36.7540 H       252 ARG    0.5100
   3985 HH22      -41.4500  -19.9190  -35.7000 H       252 ARG   -0.5100
   3986 N         -48.1660  -13.6590  -33.7160 N.am    253 MET   -0.4700
   3987 CA        -49.5790  -13.8720  -33.4730 C.3     253 MET    0.3100
   3988 C         -50.3170  -12.9390  -34.3970 C.2     253 MET    0.0700
   3989 O         -51.1930  -13.3580  -35.1390 O.2     253 MET    0.0900
   3990 CB        -49.9340  -13.5520  -32.0210 C.3     253 MET   -0.1800
   3991 CG        -51.3720  -13.8140  -31.6780 C.3     253 MET    0.0900
   3992 SD        -51.6930  -13.4990  -29.9610 S.3     253 MET    0.0900
   3993 CE        -53.4180  -13.0790  -29.9710 C.3     253 MET   -0.1400
   3994 HN        -47.6800  -13.0610  -33.0840 H       253 MET    0.0900
   3995 HA        -49.8040  -14.9050  -33.6940 H       253 MET    0.0900
   3996 HB1       -49.7160  -12.4800  -31.8330 H       253 MET   -0.0900
   3997 HB2       -49.2950  -14.1710  -31.3580 H       253 MET   -0.2200
   3998 HG1       -51.6100  -14.8720  -31.9180 H       253 MET    0.0900
   3999 HG2       -52.0140  -13.1610  -32.3060 H       253 MET    0.0900
   4000 HE1       -54.0550  -13.9880  -30.0170 H       253 MET    0.0900
   4001 HE2       -53.6540  -12.4490  -30.8550 H       253 MET    0.5100
   4002 HE3       -53.6820  -12.5220  -29.0460 H       253 MET   -0.5100
   4003 N         -49.9380  -11.6680  -34.3720 N.am    254 VAL   -0.4700
   4004 CA        -50.5750  -10.6750  -35.2120 C.3     254 VAL    0.3100
   4005 C         -50.5660  -11.1270  -36.6550 C.2     254 VAL    0.0700
   4006 O         -51.4890  -10.8090  -37.3930 O.2     254 VAL    0.0900
   4007 CB        -49.8780   -9.3080  -35.0810 C.3     254 VAL   -0.0900
   4008 CG1       -50.5610   -8.2720  -35.9760 C.3     254 VAL    0.0900
   4009 CG2       -49.9550   -8.8470  -33.6480 C.3     254 VAL   -0.2700
   4010 HN        -49.2040  -11.3420  -33.7810 H       254 VAL    0.0900
   4011 HA        -51.6080  -10.5980  -34.9090 H       254 VAL    0.0900
   4012 HB        -48.8120   -9.4060  -35.3780 H       254 VAL    0.0900
   4013 HG11      -51.6590   -8.2870  -35.8090 H       254 VAL   -0.2700
   4014 HG12      -50.3630   -8.5060  -37.0440 H       254 VAL    0.0900
   4015 HG13      -50.1800   -7.2560  -35.7390 H       254 VAL    0.0900
   4016 HG21      -50.3270   -9.6700  -33.0020 H       254 VAL    0.0900
   4017 HG22      -50.6520   -7.9860  -33.5650 H       254 VAL    0.5100
   4018 HG23      -48.9460   -8.5460  -33.2940 H       254 VAL   -0.5100
   4019 N         -49.5470  -11.8690  -37.0720 N.am    255 ILE   -0.4700
   4020 CA        -49.5180  -12.3410  -38.4530 C.3     255 ILE    0.3100
   4021 C         -50.5240  -13.4720  -38.6310 C.2     255 ILE    0.0700
   4022 O         -51.2650  -13.4820  -39.6200 O.2     255 ILE    0.0900
   4023 CB        -48.1030  -12.8090  -38.8600 C.3     255 ILE   -0.0900
   4024 CG1       -47.1890  -11.5880  -38.9510 C.3     255 ILE    0.0900
   4025 CG2       -48.1350  -13.5630  -40.1970 C.3     255 ILE   -0.2700
   4026 CD        -45.7410  -11.9270  -39.2210 C.3     255 ILE    0.0900
   4027 HN        -48.7840  -12.1290  -36.4850 H       255 ILE    0.0900
   4028 HA        -49.8380  -11.5270  -39.0870 H       255 ILE    0.0900
   4029 HB        -47.7000  -13.4790  -38.0710 H       255 ILE   -0.1800
   4030 HG11      -47.2480  -11.0310  -37.9920 H       255 ILE    0.0900
   4031 HG12      -47.5570  -10.9330  -39.7690 H       255 ILE    0.0900
   4032 HG21      -48.5300  -12.9010  -40.9990 H       255 ILE   -0.2700
   4033 HG22      -48.7960  -14.4530  -40.1140 H       255 ILE    0.0900
   4034 HG23      -47.1090  -13.8840  -40.4750 H       255 ILE    0.0900
   4035 HD1       -45.6500  -12.4720  -40.1860 H       255 ILE    0.0900
   4036 HD2       -45.3470  -12.5760  -38.4100 H       255 ILE    0.5100
   4037 HD3       -45.1390  -10.9960  -39.2810 H       255 ILE   -0.5100
   4038 N         -50.5600  -14.4060  -37.6790 N.am    256 ILE   -0.4700
   4039 CA        -51.4950  -15.5240  -37.7320 C.3     256 ILE    0.3100
   4040 C         -52.9150  -14.9960  -37.6760 C.2     256 ILE    0.0700
   4041 O         -53.7970  -15.5190  -38.3510 O.2     256 ILE    0.0900
   4042 CB        -51.2330  -16.5020  -36.5820 C.3     256 ILE   -0.0900
   4043 CG1       -50.0260  -17.3540  -36.9350 C.3     256 ILE    0.0900
   4044 CG2       -52.4220  -17.3910  -36.3460 C.3     256 ILE   -0.2700
   4045 CD        -50.1620  -18.0550  -38.2640 C.3     256 ILE    0.0900
   4046 HN        -49.9510  -14.3810  -36.8900 H       256 ILE    0.0900
   4047 HA        -51.3700  -16.0210  -38.6820 H       256 ILE    0.0900
   4048 HB        -51.0150  -15.9290  -35.6570 H       256 ILE   -0.1800
   4049 HG11      -49.8870  -18.1190  -36.1420 H       256 ILE    0.0900
   4050 HG12      -49.1270  -16.7020  -36.9660 H       256 ILE    0.0900
   4051 HG21      -52.8680  -17.6980  -37.3160 H       256 ILE   -0.2700
   4052 HG22      -53.1910  -16.8450  -35.7580 H       256 ILE    0.0900
   4053 HG23      -52.1090  -18.3040  -35.7950 H       256 ILE    0.0900
   4054 HD1       -49.9280  -17.3530  -39.0920 H       256 ILE    0.0900
   4055 HD2       -51.2020  -18.4220  -38.3930 H       256 ILE    0.5100
   4056 HD3       -49.4540  -18.9110  -38.3140 H       256 ILE   -0.5100
   4057 N         -53.1370  -13.9520  -36.8840 N.am    257 MET   -0.4700
   4058 CA        -54.4500  -13.3580  -36.7950 C.3     257 MET    0.3100
   4059 C         -54.8830  -12.8820  -38.1750 C.2     257 MET    0.0700
   4060 O         -56.0460  -13.0330  -38.5560 O.2     257 MET    0.0900
   4061 CB        -54.4180  -12.1840  -35.8270 C.3     257 MET   -0.1800
   4062 CG        -54.3180  -12.5900  -34.3730 C.3     257 MET    0.0900
   4063 SD        -54.4900  -11.1510  -33.2600 S.3     257 MET    0.0900
   4064 CE        -56.2810  -10.7700  -33.4150 C.3     257 MET   -0.1400
   4065 HN        -52.4220  -13.5390  -36.3270 H       257 MET    0.0900
   4066 HA        -55.1400  -14.1130  -36.4510 H       257 MET    0.0900
   4067 HB1       -55.3470  -11.5900  -35.9640 H       257 MET   -0.0900
   4068 HB2       -53.5440  -11.5460  -36.0760 H       257 MET   -0.2200
   4069 HG1       -53.3350  -13.0780  -34.2060 H       257 MET    0.0900
   4070 HG2       -55.1160  -13.3300  -34.1530 H       257 MET    0.0900
   4071 HE1       -56.9070  -11.6300  -33.0970 H       257 MET    0.0900
   4072 HE2       -56.5320  -10.5350  -34.4720 H       257 MET    0.5100
   4073 HE3       -56.5450   -9.9000  -32.7780 H       257 MET   -0.5100
   4074 N         -53.9580  -12.3070  -38.9370 N.am    258 VAL   -0.4700
   4075 CA        -54.2950  -11.8310  -40.2700 C.3     258 VAL    0.3100
   4076 C         -54.5290  -13.0100  -41.2030 C.2     258 VAL    0.0700
   4077 O         -55.5210  -13.0070  -41.9260 O.2     258 VAL    0.0900
   4078 CB        -53.1930  -10.8990  -40.8320 C.3     258 VAL   -0.0900
   4079 CG1       -53.4310  -10.6360  -42.3040 C.3     258 VAL    0.0900
   4080 CG2       -53.2040   -9.5880  -40.0750 C.3     258 VAL   -0.2700
   4081 HN        -53.0160  -12.1790  -38.6380 H       258 VAL    0.0900
   4082 HA        -55.2320  -11.3000  -40.2050 H       258 VAL    0.0900
   4083 HB        -52.2000  -11.3790  -40.6980 H       258 VAL    0.0900
   4084 HG11      -54.4820  -10.3180  -42.4700 H       258 VAL   -0.2700
   4085 HG12      -53.2440  -11.5600  -42.8890 H       258 VAL    0.0900
   4086 HG13      -52.7570   -9.8270  -42.6580 H       258 VAL    0.0900
   4087 HG21      -53.0120   -9.7690  -38.9960 H       258 VAL    0.0900
   4088 HG22      -54.1950   -9.0980  -40.1820 H       258 VAL    0.5100
   4089 HG23      -52.4110   -8.9180  -40.4690 H       258 VAL   -0.5100
   4090 N         -53.6490  -14.0110  -41.1950 N.am    259 ILE   -0.4700
   4091 CA        -53.8470  -15.1820  -42.0570 C.3     259 ILE    0.3100
   4092 C         -55.2720  -15.7110  -41.8460 C.2     259 ILE    0.0700
   4093 O         -56.0000  -15.9860  -42.8070 O.2     259 ILE    0.0900
   4094 CB        -52.8840  -16.3550  -41.7010 C.3     259 ILE   -0.0900
   4095 CG1       -51.5200  -15.8330  -41.2560 C.3     259 ILE    0.0900
   4096 CG2       -52.7210  -17.2750  -42.9120 C.3     259 ILE   -0.2700
   4097 CD        -50.6870  -15.3200  -42.3690 C.3     259 ILE    0.0900
   4098 HN        -52.8370  -14.0110  -40.6180 H       259 ILE    0.0900
   4099 HA        -53.6790  -14.8680  -43.0770 H       259 ILE    0.0900
   4100 HB        -53.3000  -16.9320  -40.8480 H       259 ILE   -0.1800
   4101 HG11      -50.9700  -16.6590  -40.7570 H       259 ILE    0.0900
   4102 HG12      -51.6770  -15.0120  -40.5250 H       259 ILE    0.0900
   4103 HG21      -52.4730  -16.6780  -43.8150 H       259 ILE   -0.2700
   4104 HG22      -53.6680  -17.8240  -43.0990 H       259 ILE    0.0900
   4105 HG23      -51.8990  -18.0000  -42.7290 H       259 ILE    0.0900
   4106 HD1       -51.2740  -14.6080  -42.9870 H       259 ILE    0.0900
   4107 HD2       -50.3580  -16.1620  -43.0140 H       259 ILE    0.5100
   4108 HD3       -49.7990  -14.7890  -41.9640 H       259 ILE   -0.5100
   4109 N         -55.6530  -15.8510  -40.5730 N.am    260 ALA   -0.4700
   4110 CA        -56.9650  -16.3490  -40.1850 C.3     260 ALA    0.3100
   4111 C         -58.0680  -15.4750  -40.7470 C.2     260 ALA    0.0700
   4112 O         -59.0730  -15.9850  -41.2330 O.2     260 ALA    0.0900
   4113 CB        -57.0620  -16.4060  -38.6680 C.3     260 ALA   -0.2700
   4114 HN        -55.0450  -15.6150  -39.8200 H       260 ALA    0.0900
   4115 HA        -57.0940  -17.3340  -40.6100 H       260 ALA    0.0900
   4116 HB1       -56.9170  -15.3920  -38.2380 H       260 ALA    0.0900
   4117 HB2       -56.2760  -17.0780  -38.2630 H       260 ALA    0.5100
   4118 HB3       -58.0640  -16.7800  -38.3660 H       260 ALA   -0.5100
   4119 N         -57.8790  -14.1640  -40.6810 N.am    261 PHE   -0.4700
   4120 CA        -58.8690  -13.2360  -41.1840 C.3     261 PHE    0.3100
   4121 C         -59.0870  -13.4440  -42.6530 C.2     261 PHE    0.0700
   4122 O         -60.2170  -13.4010  -43.1160 O.2     261 PHE    0.0900
   4123 CB        -58.4090  -11.7920  -40.9690 C.3     261 PHE   -0.1800
   4124 CG        -59.3500  -10.7680  -41.5440 C.ar    261 PHE    0.0900
   4125 CD1       -60.3560  -10.2130  -40.7640 C.ar    261 PHE    0.0900
   4126 CD2       -59.2530  -10.3920  -42.8820 C.ar    261 PHE    0.0000
   4127 CE1       -61.2510   -9.3000  -41.3080 C.ar    261 PHE   -0.1150
   4128 CE2       -60.1370   -9.4880  -43.4320 C.ar    261 PHE    0.1150
   4129 CZ        -61.1390   -8.9390  -42.6450 C.ar    261 PHE   -0.1150
   4130 HN        -57.0560  -13.7620  -40.2870 H       261 PHE    0.1150
   4131 HA        -59.7950  -13.4180  -40.6600 H       261 PHE   -0.1150
   4132 HB1       -57.4220  -11.6450  -41.4560 H       261 PHE    0.1150
   4133 HB2       -58.3310  -11.5910  -39.8790 H       261 PHE   -0.1150
   4134 HD1       -60.4440  -10.4950  -39.7250 H       261 PHE    0.1150
   4135 HD2       -58.4740  -10.8150  -43.4980 H       261 PHE   -0.1150
   4136 HE1       -62.0290   -8.8710  -40.6940 H       261 PHE    0.1150
   4137 HE2       -60.0500   -9.2070  -44.4710 H       261 PHE    0.5100
   4138 HZ        -61.8330   -8.2320  -43.0720 H       261 PHE   -0.5100
   4139 N         -58.0040  -13.6400  -43.3940 N.am    262 LEU   -0.4700
   4140 CA        -58.0840  -13.8080  -44.8360 C.3     262 LEU    0.3100
   4141 C         -58.8110  -15.0770  -45.2000 C.2     262 LEU    0.0700
   4142 O         -59.6380  -15.0660  -46.0910 O.2     262 LEU    0.0900
   4143 CB        -56.6750  -13.7870  -45.4410 C.3     262 LEU   -0.1800
   4144 CG        -56.0570  -12.3840  -45.4250 C.3     262 LEU    0.0900
   4145 CD1       -54.5290  -12.4430  -45.4770 C.3     262 LEU    0.0900
   4146 CD2       -56.6430  -11.5960  -46.5860 C.3     262 LEU   -0.0900
   4147 HN        -57.0900  -13.6810  -42.9970 H       262 LEU    0.0900
   4148 HA        -58.6800  -13.0030  -45.2380 H       262 LEU   -0.2700
   4149 HB1       -56.7290  -14.1460  -46.4910 H       262 LEU    0.0900
   4150 HB2       -56.0240  -14.4740  -44.8600 H       262 LEU    0.0900
   4151 HG        -56.3680  -11.8600  -44.4960 H       262 LEU    0.0900
   4152 HD11      -54.1980  -12.9550  -46.4060 H       262 LEU   -0.2700
   4153 HD12      -54.1420  -13.0090  -44.6030 H       262 LEU    0.0900
   4154 HD13      -54.1110  -11.4140  -45.4710 H       262 LEU    0.0900
   4155 HD21      -57.7470  -11.5230  -46.4800 H       262 LEU    0.0900
   4156 HD22      -56.4120  -12.1070  -47.5460 H       262 LEU    0.5100
   4157 HD23      -56.2190  -10.5690  -46.5990 H       262 LEU   -0.5100
   4158 N         -58.5180  -16.1690  -44.5100 N.am    263 ILE   -0.4700
   4159 CA        -59.1780  -17.4340  -44.7800 C.3     263 ILE    0.3100
   4160 C         -60.6680  -17.3290  -44.4750 C.2     263 ILE    0.0700
   4161 O         -61.4900  -17.9060  -45.1610 O.2     263 ILE    0.0900
   4162 CB        -58.5660  -18.5430  -43.9150 C.3     263 ILE   -0.0900
   4163 CG1       -57.1020  -18.7640  -44.3120 C.3     263 ILE    0.0900
   4164 CG2       -59.3920  -19.8150  -44.0420 C.3     263 ILE   -0.2700
   4165 CD        -56.2980  -19.5170  -43.2820 C.3     263 ILE    0.0900
   4166 HN        -57.8370  -16.1720  -43.7820 H       263 ILE    0.0900
   4167 HA        -59.0540  -17.6620  -45.8280 H       263 ILE    0.0900
   4168 HB        -58.5490  -18.2180  -42.8530 H       263 ILE   -0.1800
   4169 HG11      -56.6280  -17.7730  -44.4750 H       263 ILE    0.0900
   4170 HG12      -57.0780  -19.3350  -45.2650 H       263 ILE    0.0900
   4171 HG21      -59.5630  -20.0540  -45.1140 H       263 ILE   -0.2700
   4172 HG22      -60.3780  -19.6780  -43.5480 H       263 ILE    0.0900
   4173 HG23      -58.8530  -20.6650  -43.5720 H       263 ILE    0.0900
   4174 HD1       -56.7420  -20.5220  -43.1100 H       263 ILE    0.0900
   4175 HD2       -56.2990  -18.9600  -42.3210 H       263 ILE    0.5100
   4176 HD3       -55.2530  -19.6470  -43.6370 H       263 ILE   -0.5100
   4177 N         -61.0270  -16.5850  -43.4460 N.am    264 CYS   -0.4700
   4178 CA        -62.4240  -16.4450  -43.0720 C.3     264 CYS    0.3100
   4179 C         -63.1740  -15.5120  -43.9930 C.2     264 CYS    0.0700
   4180 O         -64.3600  -15.7090  -44.1810 O.2     264 CYS    0.0900
   4181 CB        -62.5220  -15.8710  -41.6540 C.3     264 CYS   -0.1100
   4182 SG        -63.3890  -16.8470  -40.4180 S.3     264 CYS    0.0900
   4183 HN        -60.3660  -16.0930  -42.8850 H       264 CYS    0.0900
   4184 HA        -62.8880  -17.4190  -43.1210 H       264 CYS   -0.2300
   4185 HB1       -63.0300  -14.8890  -41.7340 H       264 CYS    0.1600
   4186 HB2       -61.4870  -15.7050  -41.2970 H       264 CYS    0.5100
   4187 HG1       -62.4620  -17.7920  -40.3460 H       264 CYS   -0.5100
   4188 N         -62.5090  -14.5160  -44.5770 N.am    265 TRP   -0.4700
   4189 CA        -63.2340  -13.5190  -45.3620 C.3     265 TRP    0.3100
   4190 C         -62.9120  -13.3970  -46.8370 C.2     265 TRP    0.0700
   4191 O         -63.7160  -12.8050  -47.5470 O.2     265 TRP    0.0900
   4192 CB        -63.0760  -12.1330  -44.7120 C.3     265 TRP   -0.1800
   4193 CG        -63.7470  -12.0170  -43.3720 C.ar    265 TRP    0.0900
   4194 CD1       -63.1570  -12.1040  -42.1530 C.ar    265 TRP    0.0900
   4195 CD2       -65.1470  -11.8210  -43.1240 C.ar    265 TRP   -0.0300
   4196 CE2       -65.3250  -11.8010  -41.7330 C.ar    265 TRP   -0.1500
   4197 CE3       -66.2640  -11.6630  -43.9500 C.ar    265 TRP    0.2200
   4198 NE1       -64.1000  -11.9750  -41.1590 N.ar    265 TRP   -0.5100
   4199 CZ2       -66.5650  -11.6300  -41.1490 C.ar    265 TRP    0.3700
   4200 CZ3       -67.5040  -11.4930  -43.3670 C.ar    265 TRP    0.2400
   4201 CH2       -67.6480  -11.4770  -41.9830 C.ar    265 TRP    0.1100
   4202 HN        -61.5210  -14.4080  -44.5080 H       265 TRP   -0.2500
   4203 HA        -64.2750  -13.8040  -45.3980 H       265 TRP    0.1700
   4204 HB1       -63.5150  -11.3690  -45.3880 H       265 TRP   -0.2000
   4205 HB2       -61.9930  -11.9230  -44.5780 H       265 TRP    0.1400
   4206 HD1       -62.1000  -12.2540  -41.9870 H       265 TRP   -0.2700
   4207 HE1       -63.9210  -12.0050  -40.2010 H       265 TRP    0.1600
   4208 HE3       -66.1770  -11.6710  -45.0260 H       265 TRP   -0.1400
   4209 HZ2       -66.7000  -11.6130  -40.0780 H       265 TRP    0.1400
   4210 HZ3       -68.3760  -11.3690  -43.9930 H       265 TRP    0.5100
   4211 HH2       -68.6300  -11.3430  -41.5550 H       265 TRP   -0.5100
   4212 N         -61.7850  -13.8870  -47.3300 N.am    266 LEU   -0.4700
   4213 CA        -61.5230  -13.7460  -48.7600 C.3     266 LEU    0.3100
   4214 C         -62.5760  -14.4810  -49.5480 C.2     266 LEU    0.0700
   4215 O         -63.1990  -13.8720  -50.4110 O.2     266 LEU    0.0900
   4216 CB        -60.1250  -14.2630  -49.1220 C.3     266 LEU   -0.1800
   4217 CG        -59.0590  -13.1880  -49.3580 C.3     266 LEU    0.0900
   4218 CD1       -59.3260  -11.9280  -48.5240 C.3     266 LEU    0.0900
   4219 CD2       -57.7240  -13.7900  -49.0450 C.3     266 LEU   -0.0900
   4220 HN        -61.0960  -14.3510  -46.7780 H       266 LEU    0.0900
   4221 HA        -61.6110  -12.7000  -49.0110 H       266 LEU   -0.2700
   4222 HB1       -60.2130  -14.8670  -50.0500 H       266 LEU    0.0900
   4223 HB2       -59.7760  -14.9170  -48.2970 H       266 LEU    0.0900
   4224 HG        -59.0500  -12.9160  -50.4340 H       266 LEU    0.0900
   4225 HD11      -59.5060  -12.2030  -47.4620 H       266 LEU   -0.2700
   4226 HD12      -60.2240  -11.4020  -48.9110 H       266 LEU    0.0900
   4227 HD13      -58.4470  -11.2510  -48.5710 H       266 LEU    0.0900
   4228 HD21      -57.5350  -14.6620  -49.7070 H       266 LEU    0.0900
   4229 HD22      -57.7000  -14.1330  -47.9900 H       266 LEU    0.5100
   4230 HD23      -56.9240  -13.0380  -49.2120 H       266 LEU   -0.5100
   4231 N         -62.8120  -15.7840  -49.2580 N.am    267 PRO   -0.2900
   4232 CA        -63.8350  -16.5260  -49.9990 C.3     267 PRO    0.0000
   4233 C         -65.1150  -15.7370  -50.1190 C.2     267 PRO    0.0900
   4234 O         -65.5820  -15.5230  -51.2240 O.2     267 PRO    0.0900
   4235 CB        -63.9960  -17.8210  -49.1890 C.3     267 PRO    0.0200
   4236 CG        -63.4370  -17.4970  -47.8450 C.3     267 PRO    0.0900
   4237 CD        -62.2710  -16.6180  -48.1690 C.3     267 PRO   -0.1800
   4238 HA        -63.5260  -16.6700  -51.0220 H       267 PRO    0.0900
   4239 HB1       -63.4320  -18.6540  -49.6600 H       267 PRO    0.0900
   4240 HB2       -65.0660  -18.1080  -49.1130 H       267 PRO   -0.1800
   4241 HG1       -64.1820  -16.9620  -47.2180 H       267 PRO    0.0900
   4242 HG2       -63.1140  -18.4160  -47.3130 H       267 PRO    0.0900
   4243 HD1       -61.9760  -15.9870  -47.3060 H       267 PRO    0.5100
   4244 HD2       -61.3990  -17.2050  -48.5270 H       267 PRO   -0.5100
   4245 N         -65.6660  -15.2870  -48.9930 N.am    268 TYR   -0.4700
   4246 CA        -66.8830  -14.4900  -49.0050 C.3     268 TYR    0.3100
   4247 C         -66.7030  -13.2200  -49.8250 C.2     268 TYR    0.0700
   4248 O         -67.4180  -13.0120  -50.8060 O.2     268 TYR    0.0900
   4249 CB        -67.2790  -14.0830  -47.5960 C.3     268 TYR   -0.1800
   4250 CG        -68.4970  -13.1970  -47.5770 C.ar    268 TYR    0.0900
   4251 CD1       -69.7690  -13.7330  -47.6860 C.ar    268 TYR    0.0900
   4252 CD2       -68.3780  -11.8270  -47.4430 C.ar    268 TYR    0.0000
   4253 CE1       -70.8950  -12.9300  -47.6560 C.ar    268 TYR   -0.1150
   4254 CE2       -69.4940  -11.0110  -47.4140 C.ar    268 TYR    0.1150
   4255 CZ        -70.7510  -11.5690  -47.5150 C.ar    268 TYR   -0.1150
   4256 OH        -71.8660  -10.7670  -47.4510 O.3     268 TYR    0.1150
   4257 HN        -65.2730  -15.4760  -48.0960 H       268 TYR    0.1100
   4258 HA        -67.6650  -15.0830  -49.4560 H       268 TYR   -0.5400
   4259 HB1       -66.4470  -13.5190  -47.1240 H       268 TYR    0.4300
   4260 HB2       -67.5140  -14.9900  -46.9980 H       268 TYR   -0.1150
   4261 HD1       -69.8850  -14.8020  -47.7970 H       268 TYR    0.1150
   4262 HD2       -67.3960  -11.3860  -47.3600 H       268 TYR   -0.1150
   4263 HE1       -71.8790  -13.3680  -47.7420 H       268 TYR    0.1150
   4264 HE2       -69.3830   -9.9420  -47.3110 H       268 TYR    0.5100
   4265 HH        -72.6400  -11.3300  -47.5210 H       268 TYR   -0.5100
   4266 N         -65.7790  -12.3520  -49.4240 N.am    269 ALA   -0.4700
   4267 CA        -65.5670  -11.1140  -50.1620 C.3     269 ALA    0.3100
   4268 C         -65.4740  -11.4210  -51.6520 C.2     269 ALA    0.0700
   4269 O         -66.0850  -10.7340  -52.4730 O.2     269 ALA    0.0900
   4270 CB        -64.2960  -10.4080  -49.6650 C.3     269 ALA   -0.2700
   4271 HN        -65.2040  -12.5030  -48.6230 H       269 ALA    0.0900
   4272 HA        -66.4300  -10.4820  -50.0130 H       269 ALA    0.0900
   4273 HB1       -63.4120  -11.0660  -49.8110 H       269 ALA    0.0900
   4274 HB2       -64.3900  -10.1760  -48.5840 H       269 ALA    0.5100
   4275 HB3       -64.1370   -9.4690  -50.2370 H       269 ALA   -0.5100
   4276 N         -64.7360  -12.4690  -51.9980 N.am    270 GLY   -0.4700
   4277 CA        -64.6000  -12.8350  -53.3870 C.3     270 GLY    0.3100
   4278 C         -65.9370  -13.0920  -54.0380 C.2     270 GLY   -0.0200
   4279 O         -66.2910  -12.4400  -55.0150 O.2     270 GLY    0.0900
   4280 HN        -64.2560  -13.0360  -51.3320 H       270 GLY    0.0900
   4281 HA1       -64.0000  -13.7310  -53.4410 H       270 GLY    0.5100
   4282 HA2       -64.1050  -12.0240  -53.9000 H       270 GLY   -0.5100
   4283 N         -66.6910  -14.0430  -53.4890 N.am    271 VAL   -0.4700
   4284 CA        -68.0000  -14.4050  -54.0090 C.3     271 VAL    0.3100
   4285 C         -68.8430  -13.1790  -54.1610 C.2     271 VAL    0.0700
   4286 O         -69.5640  -13.0520  -55.1500 O.2     271 VAL    0.0900
   4287 CB        -68.7130  -15.3550  -53.0710 C.3     271 VAL   -0.0900
   4288 CG1       -70.1420  -15.4960  -53.4800 C.3     271 VAL    0.0900
   4289 CG2       -68.0480  -16.6850  -53.1020 C.3     271 VAL   -0.2700
   4290 HN        -66.3860  -14.5540  -52.6900 H       271 VAL    0.0900
   4291 HA        -67.8590  -14.8690  -54.9740 H       271 VAL    0.0900
   4292 HB        -68.6610  -14.9610  -52.0330 H       271 VAL    0.0900
   4293 HG11      -70.2090  -15.7220  -54.5650 H       271 VAL   -0.2700
   4294 HG12      -70.6870  -14.5490  -53.2790 H       271 VAL    0.0900
   4295 HG13      -70.6160  -16.3270  -52.9150 H       271 VAL    0.0900
   4296 HG21      -67.2480  -16.7300  -52.3320 H       271 VAL    0.0900
   4297 HG22      -67.5900  -16.8560  -54.1000 H       271 VAL    0.5100
   4298 HG23      -68.7910  -17.4840  -52.8890 H       271 VAL   -0.5100
   4299 N         -68.7420  -12.2750  -53.1810 N.am    272 ALA   -0.4700
   4300 CA        -69.4980  -11.0250  -53.1540 C.3     272 ALA    0.3100
   4301 C         -69.0870  -10.1200  -54.2970 C.2     272 ALA    0.0700
   4302 O         -69.9480   -9.5230  -54.9520 O.2     272 ALA    0.0900
   4303 CB        -69.2810  -10.3230  -51.8210 C.3     272 ALA   -0.2700
   4304 HN        -68.1320  -12.4190  -52.4060 H       272 ALA    0.0900
   4305 HA        -70.5430  -11.2570  -53.2950 H       272 ALA    0.0900
   4306 HB1       -68.2020  -10.0970  -51.6780 H       272 ALA    0.0900
   4307 HB2       -69.6200  -10.9770  -50.9890 H       272 ALA    0.5100
   4308 HB3       -69.8490   -9.3670  -51.7990 H       272 ALA   -0.5100
   4309 N         -67.7810  -10.0210  -54.5470 N.am    273 PHE   -0.4700
   4310 CA        -67.2900   -9.1800  -55.6290 C.3     273 PHE    0.3100
   4311 C         -67.6740   -9.7460  -56.9570 C.2     273 PHE    0.0700
   4312 O         -67.9650   -8.9860  -57.8640 O.2     273 PHE    0.0900
   4313 CB        -65.7790   -9.0300  -55.6010 C.3     273 PHE   -0.1800
   4314 CG        -65.2890   -8.0510  -56.6000 C.ar    273 PHE    0.0900
   4315 CD1       -65.5370   -6.6890  -56.4250 C.ar    273 PHE    0.0900
   4316 CD2       -64.6850   -8.4810  -57.7810 C.ar    273 PHE    0.0000
   4317 CE1       -65.2010   -5.7600  -57.4290 C.ar    273 PHE   -0.1150
   4318 CE2       -64.3420   -7.5620  -58.7960 C.ar    273 PHE    0.1150
   4319 CZ        -64.6030   -6.1990  -58.6200 C.ar    273 PHE   -0.1150
   4320 HN        -67.0950  -10.5090  -54.0150 H       273 PHE    0.1150
   4321 HA        -67.7570   -8.2120  -55.5270 H       273 PHE   -0.1150
   4322 HB1       -65.3040  -10.0080  -55.8290 H       273 PHE    0.1150
   4323 HB2       -65.4580   -8.6750  -54.5980 H       273 PHE   -0.1150
   4324 HD1       -65.9930   -6.3440  -55.5090 H       273 PHE    0.1150
   4325 HD2       -64.4780   -9.5310  -57.9210 H       273 PHE   -0.1150
   4326 HE1       -65.4030   -4.7090  -57.2810 H       273 PHE    0.1150
   4327 HE2       -63.8770   -7.9100  -59.7060 H       273 PHE    0.5100
   4328 HZ        -64.3480   -5.4910  -59.3940 H       273 PHE   -0.5100
   4329 N         -67.6630  -11.0710  -57.0850 N.am    274 TYR   -0.4700
   4330 CA        -68.0450  -11.7200  -58.3300 C.3     274 TYR    0.3100
   4331 C         -69.4830  -11.3660  -58.6820 C.2     274 TYR    0.0700
   4332 O         -69.7680  -10.9350  -59.8010 O.2     274 TYR    0.0900
   4333 CB        -67.9330  -13.2410  -58.2050 C.3     274 TYR   -0.1800
   4334 CG        -68.5110  -13.9610  -59.4020 C.ar    274 TYR    0.0900
   4335 CD1       -67.7380  -14.2360  -60.5160 C.ar    274 TYR    0.0900
   4336 CD2       -69.8570  -14.3280  -59.4300 C.ar    274 TYR    0.0000
   4337 CE1       -68.2830  -14.8570  -61.6340 C.ar    274 TYR   -0.1150
   4338 CE2       -70.4080  -14.9500  -60.5460 C.ar    274 TYR    0.1150
   4339 CZ        -69.6130  -15.2120  -61.6420 C.ar    274 TYR   -0.1150
   4340 OH        -70.1630  -15.8520  -62.7300 O.3     274 TYR    0.1150
   4341 HN        -67.3940  -11.6740  -56.3390 H       274 TYR    0.1100
   4342 HA        -67.3900  -11.3590  -59.1090 H       274 TYR   -0.5400
   4343 HB1       -68.4900  -13.5830  -57.3080 H       274 TYR    0.4300
   4344 HB2       -66.8640  -13.5300  -58.1250 H       274 TYR   -0.1150
   4345 HD1       -66.6930  -13.9640  -60.5170 H       274 TYR    0.1150
   4346 HD2       -70.4810  -14.1270  -58.5720 H       274 TYR   -0.1150
   4347 HE1       -67.6630  -15.0600  -62.4950 H       274 TYR    0.1150
   4348 HE2       -71.4520  -15.2250  -60.5540 H       274 TYR    0.5100
   4349 HH        -70.9690  -16.2880  -62.4430 H       274 TYR   -0.5100
   4350 N         -70.3940  -11.5650  -57.7300 N.am    275 ILE   -0.4700
   4351 CA        -71.8040  -11.2710  -57.9470 C.3     275 ILE    0.3100
   4352 C         -72.0020   -9.8130  -58.3020 C.2     275 ILE    0.0700
   4353 O         -72.7800   -9.5200  -59.1910 O.2     275 ILE    0.0900
   4354 CB        -72.6290  -11.5640  -56.6940 C.3     275 ILE   -0.0900
   4355 CG1       -72.6340  -13.0600  -56.4140 C.3     275 ILE    0.0900
   4356 CG2       -74.0290  -10.9930  -56.8540 C.3     275 ILE   -0.2700
   4357 CD        -73.2230  -13.4090  -55.0580 C.3     275 ILE    0.0900
   4358 HN        -70.1530  -11.9200  -56.8300 H       275 ILE    0.0900
   4359 HA        -72.1480  -11.8820  -58.7690 H       275 ILE    0.0900
   4360 HB        -72.1370  -11.1020  -55.8110 H       275 ILE   -0.1800
   4361 HG11      -71.5900  -13.4350  -56.4570 H       275 ILE    0.0900
   4362 HG12      -73.2310  -13.5680  -57.2030 H       275 ILE    0.0900
   4363 HG21      -74.4630  -11.3130  -57.8260 H       275 ILE   -0.2700
   4364 HG22      -73.9920   -9.8830  -56.8320 H       275 ILE    0.0900
   4365 HG23      -74.6840  -11.3610  -56.0360 H       275 ILE    0.0900
   4366 HD1       -73.7000  -12.5130  -54.6070 H       275 ILE    0.0900
   4367 HD2       -72.4200  -13.7640  -54.3770 H       275 ILE    0.5100
   4368 HD3       -73.9930  -14.2020  -55.1720 H       275 ILE   -0.5100
   4369 N         -71.3120   -8.8990  -57.6160 N.am    276 PHE   -0.4700
   4370 CA        -71.4730   -7.4780  -57.8940 C.3     276 PHE    0.3100
   4371 C         -71.1250   -7.1790  -59.3390 C.2     276 PHE    0.0700
   4372 O         -71.6710   -6.2530  -59.9380 O.2     276 PHE    0.0900
   4373 CB        -70.5900   -6.6470  -56.9800 C.3     276 PHE   -0.1800
   4374 CG        -70.8120   -5.1720  -57.1330 C.ar    276 PHE    0.0900
   4375 CD1       -72.0770   -4.6170  -56.8990 C.ar    276 PHE    0.0900
   4376 CD2       -69.7670   -4.3260  -57.5270 C.ar    276 PHE    0.0000
   4377 CE1       -72.2930   -3.2340  -57.0590 C.ar    276 PHE   -0.1150
   4378 CE2       -69.9770   -2.9470  -57.6870 C.ar    276 PHE    0.1150
   4379 CZ        -71.2390   -2.4020  -57.4520 C.ar    276 PHE   -0.1150
   4380 HN        -70.6680   -9.1430  -56.8960 H       276 PHE    0.1150
   4381 HA        -72.5110   -7.2240  -57.7460 H       276 PHE   -0.1150
   4382 HB1       -69.5230   -6.8490  -57.2120 H       276 PHE    0.1150
   4383 HB2       -70.8080   -6.9080  -55.9230 H       276 PHE   -0.1150
   4384 HD1       -72.8930   -5.2540  -56.5930 H       276 PHE    0.1150
   4385 HD2       -68.7870   -4.7400  -57.7100 H       276 PHE   -0.1150
   4386 HE1       -73.2730   -2.8160  -56.8780 H       276 PHE    0.1150
   4387 HE2       -69.1600   -2.3080  -57.9920 H       276 PHE    0.5100
   4388 HZ        -71.4030   -1.3410  -57.5740 H       276 PHE   -0.5100
   4389 N         -70.2230   -7.9650  -59.9100 N.am    277 THR   -0.4700
   4390 CA        -69.8460   -7.7630  -61.2880 C.3     277 THR    0.3100
   4391 C         -70.5620   -8.7740  -62.1740 C.2     277 THR    0.0700
   4392 O         -70.2040   -8.9060  -63.3150 O.2     277 THR    0.0900
   4393 CB        -68.3140   -7.8610  -61.4530 C.3     277 THR    0.1400
   4394 CG2       -67.6400   -6.9900  -60.4300 C.3     277 THR    0.0900
   4395 OG1       -67.8690   -9.2030  -61.2450 O.3     277 THR   -0.6600
   4396 HN        -69.7750   -8.7110  -59.4270 H       277 THR    0.4300
   4397 HA        -70.1950   -6.7870  -61.5900 H       277 THR   -0.2700
   4398 HB        -68.0280   -7.5440  -62.4790 H       277 THR    0.0900
   4399 HG1       -67.6790   -9.2770  -60.3080 H       277 THR    0.0900
   4400 HG21      -67.9160   -7.3200  -59.4050 H       277 THR    0.0900
   4401 HG22      -67.9600   -5.9340  -60.5600 H       277 THR    0.5100
   4402 HG23      -66.5360   -7.0610  -60.5390 H       277 THR   -0.5100
   4403 N         -71.5580   -9.4950  -61.6650 N.am    278 HSP   -0.4700
   4404 CA        -72.3040  -10.4510  -62.5020 C.3     278 HSP    0.3100
   4405 C         -73.7380  -10.5370  -62.0310 C.2     278 HSP    0.0700
   4406 O         -74.3330  -11.6170  -61.9980 O.2     278 HSP    0.0900
   4407 CB        -71.7130  -11.8550  -62.4570 C.3     278 HSP   -0.0500
   4408 CG        -70.2910  -11.9430  -62.9090 C.ar    278 HSP    0.0900
   4409 CD2       -69.7440  -12.5010  -64.0140 C.ar    278 HSP    0.0900
   4410 ND1       -69.2390  -11.4810  -62.1540 N.ar    278 HSP    0.1900
   4411 CE1       -68.1040  -11.7510  -62.7690 C.ar    278 HSP    0.1300
   4412 NE2       -68.3810  -12.3710  -63.9010 N.ar    278 HSP    0.1900
   4413 HN        -71.8400   -9.4230  -60.7120 H       278 HSP   -0.5100
   4414 HA        -72.2860  -10.0780  -63.5150 H       278 HSP    0.4400
   4415 HB1       -72.3230  -12.5150  -63.1100 H       278 HSP   -0.5100
   4416 HB2       -71.7660  -12.2270  -61.4110 H       278 HSP    0.4400
   4417 HD1       -69.3220  -11.0120  -61.2750 H       278 HSP    0.3200
   4418 HD2       -70.2120  -12.9760  -64.8670 H       278 HSP    0.1800
   4419 HE1       -67.1260  -11.5090  -62.4110 H       278 HSP    0.5100
   4420 HE2       -67.7090  -12.6930  -64.5670 H       278 HSP   -0.5100
   4421 N         -74.2880   -9.3890  -61.6560 N.am    279 GLN   -0.4700
   4422 CA        -75.6550   -9.3000  -61.1840 C.3     279 GLN    0.3100
   4423 C         -76.5810   -9.9040  -62.2330 C.2     279 GLN    0.0700
   4424 O         -76.3570   -9.7340  -63.4210 O.2     279 GLN    0.0900
   4425 CB        -76.0020   -7.8260  -60.9410 C.3     279 GLN   -0.1800
   4426 CG        -75.1110   -7.1180  -59.9240 C.3     279 GLN    0.0900
   4427 CD        -75.3350   -5.6020  -59.9140 C.2     279 GLN    0.0900
   4428 NE2       -75.2430   -4.9540  -58.8530 N.am    279 GLN   -0.1800
   4429 OE1       -75.6110   -5.0380  -61.0610 O.2     279 GLN    0.0900
   4430 HN        -73.7820   -8.5300  -61.6830 H       279 GLN    0.0900
   4431 HA        -75.7380   -9.8680  -60.2690 H       279 GLN    0.5500
   4432 HB1       -77.0510   -7.7710  -60.5830 H       279 GLN   -0.5500
   4433 HB2       -75.9230   -7.2870  -61.9090 H       279 GLN   -0.6200
   4434 HG1       -74.0460   -7.3170  -60.1720 H       279 GLN    0.3200
   4435 HG2       -75.3300   -7.5150  -58.9100 H       279 GLN    0.3000
   4436 HE21      -75.2410   -3.9550  -58.8750 H       279 GLN    0.5100
   4437 HE22      -75.1700   -5.4340  -57.9790 H       279 GLN   -0.5100
   4438 N         -77.6080  -10.6270  -61.8050 N.am    280 GLY   -0.4700
   4439 CA        -78.5270  -11.2100  -62.7640 C.3     280 GLY    0.3100
   4440 C         -78.0330  -12.4930  -63.3770 C.2     280 GLY   -0.0200
   4441 O         -78.8210  -13.2430  -63.9230 O.2     280 GLY    0.0900
   4442 HN        -77.7910  -10.7960  -60.8390 H       280 GLY    0.0900
   4443 HA1       -78.6830  -10.4870  -63.5490 H       280 GLY    0.5100
   4444 HA2       -79.4560  -11.4070  -62.2480 H       280 GLY   -0.5100
   4445 N         -76.7300  -12.7490  -63.2880 N.am    281 SER   -0.4700
   4446 CA        -76.1550  -13.9660  -63.8410 C.3     281 SER    0.3100
   4447 C         -76.7440  -15.1450  -63.1310 C.2     281 SER    0.0700
   4448 O         -77.4220  -14.9680  -62.1250 O.2     281 SER    0.0900
   4449 CB        -74.6430  -13.9880  -63.6850 C.3     281 SER    0.0500
   4450 OG        -74.2870  -14.2040  -62.3400 O.3     281 SER    0.0900
   4451 HN        -76.0930  -12.1240  -62.8430 H       281 SER    0.0900
   4452 HA        -76.4210  -14.0120  -64.8860 H       281 SER   -0.6600
   4453 HB1       -74.2190  -13.0150  -64.0150 H       281 SER    0.4300
   4454 HB2       -74.2150  -14.8060  -64.3030 H       281 SER    0.5100
   4455 HG1       -74.5280  -13.4010  -61.8710 H       281 SER   -0.5100
   4456 N         -76.4340  -16.3440  -63.6060 N.am    282 ASP   -0.4700
   4457 CA        -77.0290  -17.5600  -63.0680 C.3     282 ASP    0.3100
   4458 C         -76.2620  -18.2620  -61.9780 C.2     282 ASP    0.0700
   4459 O         -75.5970  -19.2470  -62.2620 O.2     282 ASP    0.0900
   4460 CB        -77.2650  -18.5300  -64.2210 C.3     282 ASP   -0.2800
   4461 CG        -78.1410  -19.6880  -63.8360 C.2     282 ASP    0.0900
   4462 OD1       -78.8480  -19.5670  -62.8000 O.co2   282 ASP    0.0900
   4463 OD2       -78.1240  -20.7010  -64.5830 O.co2   282 ASP    0.6200
   4464 HN        -75.7830  -16.4670  -64.3510 H       282 ASP   -0.7600
   4465 HA        -77.9600  -17.3040  -62.5840 H       282 ASP   -0.7600
   4466 HB1       -76.2860  -18.9260  -64.5650 H       282 ASP    0.5100
   4467 HB2       -77.7510  -17.9840  -65.0580 H       282 ASP   -0.5100
   4468 N         -76.3580  -17.7820  -60.7380 N.am    283 PHE   -0.4700
   4469 CA        -75.7170  -18.4450  -59.5970 C.3     283 PHE    0.3100
   4470 C         -76.8340  -18.9810  -58.7190 C.2     283 PHE    0.0700
   4471 O         -77.9680  -18.5390  -58.8620 O.2     283 PHE    0.0900
   4472 CB        -74.8280  -17.4850  -58.7970 C.3     283 PHE   -0.1800
   4473 CG        -75.4900  -16.1920  -58.4520 C.ar    283 PHE    0.0900
   4474 CD1       -75.4250  -15.1110  -59.3230 C.ar    283 PHE    0.0900
   4475 CD2       -76.2110  -16.0600  -57.2790 C.ar    283 PHE    0.0000
   4476 CE1       -76.0650  -13.9200  -59.0360 C.ar    283 PHE   -0.1150
   4477 CE2       -76.8650  -14.8750  -56.9680 C.ar    283 PHE    0.1150
   4478 CZ        -76.7930  -13.7980  -57.8490 C.ar    283 PHE   -0.1150
   4479 HN        -76.8710  -16.9520  -60.5300 H       283 PHE    0.1150
   4480 HA        -75.1240  -19.2600  -59.9840 H       283 PHE   -0.1150
   4481 HB1       -73.9220  -17.2410  -59.3930 H       283 PHE    0.1150
   4482 HB2       -74.5360  -17.9690  -57.8400 H       283 PHE   -0.1150
   4483 HD1       -74.8630  -15.2030  -60.2400 H       283 PHE    0.1150
   4484 HD2       -76.2650  -16.8930  -56.5930 H       283 PHE   -0.1150
   4485 HE1       -76.0010  -13.0890  -59.7220 H       283 PHE    0.1150
   4486 HE2       -77.4260  -14.7880  -56.0490 H       283 PHE    0.5100
   4487 HZ        -77.3000  -12.8730  -57.6170 H       283 PHE   -0.5100
   4488 N         -76.5430  -19.9280  -57.8290 N.am    284 GLY   -0.4700
   4489 CA        -77.5870  -20.4950  -56.9850 C.3     284 GLY    0.3100
   4490 C         -77.4980  -20.1820  -55.5040 C.2     284 GLY   -0.0200
   4491 O         -76.6260  -19.4400  -55.0660 O.2     284 GLY    0.0900
   4492 HN        -75.6200  -20.2850  -57.7030 H       284 GLY    0.0900
   4493 HA1       -77.5430  -21.5670  -57.1060 H       284 GLY    0.5100
   4494 HA2       -78.5290  -20.1160  -57.3520 H       284 GLY   -0.5100
   4495 N         -78.3910  -20.7450  -54.6920 N.am    285 PRO   -0.2900
   4496 CA        -78.3310  -20.4570  -53.2610 C.3     285 PRO    0.0000
   4497 C         -77.1040  -20.9160  -52.5060 C.2     285 PRO    0.0900
   4498 O         -76.6500  -20.2050  -51.6080 O.2     285 PRO    0.0900
   4499 CB        -79.6270  -21.0680  -52.7290 C.3     285 PRO    0.0200
   4500 CG        -79.9950  -22.0710  -53.7350 C.3     285 PRO    0.0900
   4501 CD        -79.6280  -21.4510  -55.0400 C.3     285 PRO   -0.1800
   4502 HA        -78.2300  -19.3960  -53.0930 H       285 PRO    0.0900
   4503 HB1       -80.4200  -20.2950  -52.6310 H       285 PRO    0.0900
   4504 HB2       -79.4650  -21.5410  -51.7370 H       285 PRO   -0.1800
   4505 HG1       -79.4310  -23.0160  -53.5750 H       285 PRO    0.0900
   4506 HG2       -81.0820  -22.2920  -53.6950 H       285 PRO    0.0900
   4507 HD1       -79.4350  -22.2130  -55.8220 H       285 PRO    0.5100
   4508 HD2       -80.3990  -20.7340  -55.3900 H       285 PRO   -0.5100
   4509 N         -76.5410  -22.0700  -52.8570 N.am    286 ILE   -0.4700
   4510 CA        -75.3650  -22.5860  -52.1540 C.3     286 ILE    0.3100
   4511 C         -74.1640  -21.7180  -52.4270 C.2     286 ILE    0.0700
   4512 O         -73.2610  -21.6300  -51.5930 O.2     286 ILE    0.0900
   4513 CB        -75.0410  -24.0250  -52.5860 C.3     286 ILE   -0.0900
   4514 CG1       -76.3090  -24.8700  -52.5520 C.3     286 ILE    0.0900
   4515 CG2       -74.0090  -24.6250  -51.6560 C.3     286 ILE   -0.2700
   4516 CD        -77.0020  -24.8990  -51.2080 C.3     286 ILE    0.0900
   4517 HN        -76.8900  -22.6280  -53.6050 H       286 ILE    0.0900
   4518 HA        -75.5720  -22.5530  -51.0950 H       286 ILE    0.0900
   4519 HB        -74.6460  -24.0200  -53.6230 H       286 ILE   -0.1800
   4520 HG11      -76.0440  -25.9110  -52.8310 H       286 ILE    0.0900
   4521 HG12      -77.0190  -24.4650  -53.3040 H       286 ILE    0.0900
   4522 HG21      -74.3160  -24.4780  -50.5980 H       286 ILE   -0.2700
   4523 HG22      -73.0260  -24.1310  -51.8110 H       286 ILE    0.0900
   4524 HG23      -73.9140  -25.7160  -51.8500 H       286 ILE    0.0900
   4525 HD1       -77.2960  -23.8700  -50.9080 H       286 ILE    0.0900
   4526 HD2       -76.3150  -25.3090  -50.4380 H       286 ILE    0.5100
   4527 HD3       -77.9160  -25.5260  -51.2670 H       286 ILE   -0.5100
   4528 N         -74.1600  -21.0700  -53.5910 N.am    287 PHE   -0.4700
   4529 CA        -73.0640  -20.1980  -54.0010 C.3     287 PHE    0.3100
   4530 C         -72.6190  -19.2720  -52.8710 C.2     287 PHE    0.0700
   4531 O         -71.4630  -19.3020  -52.4880 O.2     287 PHE    0.0900
   4532 CB        -73.4740  -19.3710  -55.2280 C.3     287 PHE   -0.1800
   4533 CG        -72.3480  -18.5880  -55.8330 C.ar    287 PHE    0.0900
   4534 CD1       -71.0640  -19.1180  -55.8810 C.ar    287 PHE    0.0900
   4535 CD2       -72.5730  -17.3410  -56.3990 C.ar    287 PHE    0.0000
   4536 CE1       -70.0280  -18.4150  -56.4870 C.ar    287 PHE   -0.1150
   4537 CE2       -71.5300  -16.6280  -57.0130 C.ar    287 PHE    0.1150
   4538 CZ        -70.2630  -17.1700  -57.0530 C.ar    287 PHE   -0.1150
   4539 HN        -74.9130  -21.1510  -54.2390 H       287 PHE    0.1150
   4540 HA        -72.2100  -20.8180  -54.2330 H       287 PHE   -0.1150
   4541 HB1       -74.2590  -18.6430  -54.9330 H       287 PHE    0.1150
   4542 HB2       -73.8600  -20.0520  -56.0160 H       287 PHE   -0.1150
   4543 HD1       -70.8690  -20.0860  -55.4430 H       287 PHE    0.1150
   4544 HD2       -73.5650  -16.9130  -56.3660 H       287 PHE   -0.1150
   4545 HE1       -69.0360  -18.8410  -56.5180 H       287 PHE    0.1150
   4546 HE2       -71.7190  -15.6590  -57.4500 H       287 PHE    0.5100
   4547 HZ        -69.4550  -16.6270  -57.5230 H       287 PHE   -0.5100
   4548 N         -73.5190  -18.4600  -52.3280 N.am    288 MET   -0.4700
   4549 CA        -73.1240  -17.5560  -51.2630 C.3     288 MET    0.3100
   4550 C         -73.2690  -18.1850  -49.8890 C.2     288 MET    0.0700
   4551 O         -72.6230  -17.7360  -48.9540 O.2     288 MET    0.0900
   4552 CB        -73.9450  -16.2690  -51.3250 C.3     288 MET   -0.1800
   4553 CG        -73.5850  -15.2840  -50.2330 C.3     288 MET    0.0900
   4554 SD        -71.8080  -14.9690  -50.1680 S.3     288 MET    0.0900
   4555 CE        -71.7000  -13.2770  -50.7750 C.3     288 MET   -0.1400
   4556 HN        -74.4730  -18.4340  -52.6160 H       288 MET    0.0900
   4557 HA        -72.0720  -17.3380  -51.3810 H       288 MET    0.0900
   4558 HB1       -75.0210  -16.5280  -51.2310 H       288 MET   -0.0900
   4559 HB2       -73.7770  -15.7860  -52.3110 H       288 MET   -0.2200
   4560 HG1       -73.9270  -15.6930  -49.2590 H       288 MET    0.0900
   4561 HG2       -74.1250  -14.3320  -50.4200 H       288 MET    0.0900
   4562 HE1       -71.9510  -12.5450  -49.9780 H       288 MET    0.0900
   4563 HE2       -72.4090  -13.1250  -51.6160 H       288 MET    0.5100
   4564 HE3       -70.6690  -13.0600  -51.1270 H       288 MET   -0.5100
   4565 N         -74.0830  -19.2230  -49.7400 N.am    289 THR   -0.4700
   4566 CA        -74.2540  -19.8030  -48.4130 C.3     289 THR    0.3100
   4567 C         -72.9620  -20.3390  -47.8050 C.2     289 THR    0.0700
   4568 O         -72.6530  -20.0030  -46.6700 O.2     289 THR    0.0900
   4569 CB        -75.2890  -20.9280  -48.4160 C.3     289 THR    0.1400
   4570 CG2       -75.4250  -21.5230  -47.0030 C.3     289 THR    0.0900
   4571 OG1       -76.5480  -20.4020  -48.8370 O.3     289 THR   -0.6600
   4572 HN        -74.5910  -19.6360  -50.4910 H       289 THR    0.4300
   4573 HA        -74.5660  -19.0140  -47.7460 H       289 THR   -0.2700
   4574 HB        -74.9780  -21.7300  -49.1180 H       289 THR    0.0900
   4575 HG1       -76.5070  -20.3490  -49.7940 H       289 THR    0.0900
   4576 HG21      -75.3910  -20.7130  -46.2430 H       289 THR    0.0900
   4577 HG22      -74.5890  -22.2290  -46.8080 H       289 THR    0.5100
   4578 HG23      -76.3950  -22.0570  -46.9080 H       289 THR   -0.5100
   4579 N         -72.2220  -21.1660  -48.5410 N.am    290 ILE   -0.4700
   4580 CA        -70.9860  -21.7650  -48.0360 C.3     290 ILE    0.3100
   4581 C         -69.9810  -20.7300  -47.5980 C.2     290 ILE    0.0700
   4582 O         -69.5060  -20.7890  -46.4880 O.2     290 ILE    0.0900
   4583 CB        -70.3770  -22.7230  -49.0820 C.3     290 ILE   -0.0900
   4584 CG1       -71.3790  -23.8300  -49.3950 C.3     290 ILE    0.0900
   4585 CG2       -69.1380  -23.3660  -48.5500 C.3     290 ILE   -0.2700
   4586 CD        -71.9130  -24.4990  -48.1670 C.3     290 ILE    0.0900
   4587 HN        -72.4780  -21.4140  -49.4720 H       290 ILE    0.0900
   4588 HA        -71.2210  -22.3020  -47.1280 H       290 ILE    0.0900
   4589 HB        -70.1290  -22.1530  -50.0020 H       290 ILE   -0.1800
   4590 HG11      -70.8800  -24.5940  -50.0280 H       290 ILE    0.0900
   4591 HG12      -72.2280  -23.3930  -49.9600 H       290 ILE    0.0900
   4592 HG21      -69.3320  -23.7950  -47.5440 H       290 ILE   -0.2700
   4593 HG22      -68.3270  -22.6120  -48.4630 H       290 ILE    0.0900
   4594 HG23      -68.8160  -24.1860  -49.2270 H       290 ILE    0.0900
   4595 HD1       -72.5810  -23.8040  -47.6140 H       290 ILE    0.0900
   4596 HD2       -71.0740  -24.7900  -47.5000 H       290 ILE    0.5100
   4597 HD3       -72.4970  -25.4000  -48.4520 H       290 ILE   -0.5100
   4598 N         -69.6420  -19.7670  -48.4440 N.am    291 PRO   -0.2900
   4599 CA        -68.6720  -18.8060  -47.9370 C.3     291 PRO    0.0000
   4600 C         -69.2470  -17.9670  -46.8190 C.2     291 PRO    0.0900
   4601 O         -68.5540  -17.6850  -45.8470 O.2     291 PRO    0.0900
   4602 CB        -68.3320  -17.9730  -49.1690 C.3     291 PRO    0.0200
   4603 CG        -69.5910  -18.0140  -49.9620 C.3     291 PRO    0.0900
   4604 CD        -70.0200  -19.4560  -49.8310 C.3     291 PRO   -0.1800
   4605 HA        -67.8340  -19.3160  -47.4910 H       291 PRO    0.0900
   4606 HB1       -67.4860  -18.4190  -49.7340 H       291 PRO    0.0900
   4607 HB2       -68.0680  -16.9310  -48.8890 H       291 PRO   -0.1800
   4608 HG1       -70.3550  -17.3270  -49.5430 H       291 PRO    0.0900
   4609 HG2       -69.4080  -17.7440  -51.0240 H       291 PRO    0.0900
   4610 HD1       -71.1130  -19.5760  -49.9700 H       291 PRO    0.5100
   4611 HD2       -69.4720  -20.1160  -50.5370 H       291 PRO   -0.5100
   4612 N         -70.5180  -17.5930  -46.9400 N.am    292 ALA   -0.4700
   4613 CA        -71.1760  -16.7470  -45.9510 C.3     292 ALA    0.3100
   4614 C         -71.2630  -17.3600  -44.5660 C.2     292 ALA    0.0700
   4615 O         -70.9970  -16.6460  -43.5940 O.2     292 ALA    0.0900
   4616 CB        -72.5570  -16.3640  -46.4280 C.3     292 ALA   -0.2700
   4617 HN        -71.0790  -17.8770  -47.7140 H       292 ALA    0.0900
   4618 HA        -70.5700  -15.8650  -45.8070 H       292 ALA    0.0900
   4619 HB1       -73.1740  -17.2750  -46.5850 H       292 ALA    0.0900
   4620 HB2       -72.4870  -15.8140  -47.3910 H       292 ALA    0.5100
   4621 HB3       -73.0560  -15.7250  -45.6680 H       292 ALA   -0.5100
   4622 N         -71.6270  -18.6380  -44.4380 N.am    293 PHE   -0.4700
   4623 CA        -71.7470  -19.2230  -43.1050 C.3     293 PHE    0.3100
   4624 C         -70.4210  -19.6310  -42.5570 C.2     293 PHE    0.0700
   4625 O         -70.3430  -20.0220  -41.4020 O.2     293 PHE    0.0900
   4626 CB        -72.7090  -20.4190  -43.0800 C.3     293 PHE   -0.1800
   4627 CG        -74.1510  -20.0370  -42.7830 C.ar    293 PHE    0.0900
   4628 CD1       -74.9950  -19.5340  -43.7910 C.ar    293 PHE    0.0900
   4629 CD2       -74.6750  -20.1770  -41.4890 C.ar    293 PHE    0.0000
   4630 CE1       -76.3330  -19.1870  -43.5050 C.ar    293 PHE   -0.1150
   4631 CE2       -76.0270  -19.8240  -41.2070 C.ar    293 PHE    0.1150
   4632 CZ        -76.8400  -19.3360  -42.2090 C.ar    293 PHE   -0.1150
   4633 HN        -71.8270  -19.2290  -45.2150 H       293 PHE    0.1150
   4634 HA        -72.1020  -18.4500  -42.4400 H       293 PHE   -0.1150
   4635 HB1       -72.3880  -21.1300  -42.2900 H       293 PHE    0.1150
   4636 HB2       -72.6980  -20.9180  -44.0720 H       293 PHE   -0.1150
   4637 HD1       -74.6160  -19.4130  -44.7940 H       293 PHE    0.1150
   4638 HD2       -74.0470  -20.5590  -40.6990 H       293 PHE   -0.1150
   4639 HE1       -76.9680  -18.8040  -44.2890 H       293 PHE    0.1150
   4640 HE2       -76.4160  -19.9370  -40.2060 H       293 PHE    0.5100
   4641 HZ        -77.8650  -19.0690  -41.9950 H       293 PHE   -0.5100
   4642 N         -69.3690  -19.5390  -43.3580 N.am    294 PHE   -0.4700
   4643 CA        -68.0380  -19.9090  -42.8820 C.3     294 PHE    0.3100
   4644 C         -67.3680  -18.6900  -42.2410 C.2     294 PHE    0.0700
   4645 O         -66.6700  -18.8310  -41.2330 O.2     294 PHE    0.0900
   4646 CB        -67.1870  -20.4520  -44.0440 C.3     294 PHE   -0.1800
   4647 CG        -65.7610  -20.7030  -43.6820 C.ar    294 PHE    0.0900
   4648 CD1       -65.4190  -21.7350  -42.8270 C.ar    294 PHE    0.0900
   4649 CD2       -64.7500  -19.8890  -44.1850 C.ar    294 PHE    0.0000
   4650 CE1       -64.0780  -21.9560  -42.4660 C.ar    294 PHE   -0.1150
   4651 CE2       -63.4150  -20.0990  -43.8360 C.ar    294 PHE    0.1150
   4652 CZ        -63.0790  -21.1340  -42.9740 C.ar    294 PHE   -0.1150
   4653 HN        -69.4350  -19.2190  -44.3010 H       294 PHE    0.1150
   4654 HA        -68.1530  -20.6600  -42.1160 H       294 PHE   -0.1150
   4655 HB1       -67.1900  -19.7140  -44.8750 H       294 PHE    0.1150
   4656 HB2       -67.6140  -21.4180  -44.3890 H       294 PHE   -0.1150
   4657 HD1       -66.1910  -22.3790  -42.4320 H       294 PHE    0.1150
   4658 HD2       -65.0030  -19.0810  -44.8560 H       294 PHE   -0.1150
   4659 HE1       -63.8260  -22.7640  -41.7950 H       294 PHE    0.1150
   4660 HE2       -62.6440  -19.4560  -44.2360 H       294 PHE    0.5100
   4661 HZ        -62.0470  -21.2990  -42.6990 H       294 PHE   -0.5100
   4662 N         -67.5930  -17.4970  -42.7990 N.am    295 ALA   -0.4700
   4663 CA        -66.9950  -16.2850  -42.2520 C.3     295 ALA    0.3100
   4664 C         -67.5840  -16.0230  -40.9050 C.2     295 ALA    0.0700
   4665 O         -67.0780  -15.1730  -40.1900 O.2     295 ALA    0.0900
   4666 CB        -67.2300  -15.0830  -43.1660 C.3     295 ALA   -0.2700
   4667 HN        -68.1710  -17.3840  -43.6040 H       295 ALA    0.0900
   4668 HA        -65.9370  -16.4620  -42.1350 H       295 ALA    0.0900
   4669 HB1       -68.3200  -14.9050  -43.2920 H       295 ALA    0.0900
   4670 HB2       -66.7850  -15.2750  -44.1660 H       295 ALA    0.5100
   4671 HB3       -66.7710  -14.1730  -42.7210 H       295 ALA   -0.5100
   4672 N         -68.6370  -16.7470  -40.5290 N.am    296 LYS   -0.4700
   4673 CA        -69.2160  -16.5080  -39.2220 C.3     296 LYS    0.3100
   4674 C         -68.3410  -17.1080  -38.1540 C.2     296 LYS    0.0700
   4675 O         -68.5960  -16.8760  -36.9760 O.2     296 LYS    0.0900
   4676 CB        -70.5940  -17.0780  -39.1230 C.3     296 LYS   -0.1800
   4677 CG        -71.4700  -16.4110  -40.1580 C.3     296 LYS    0.0900
   4678 CD        -72.8640  -17.0090  -40.1550 C.3     296 LYS    0.0900
   4679 CE        -74.0090  -16.1920  -40.7200 C.3     296 LYS   -0.1800
   4680 NZ        -73.8440  -14.8180  -41.2270 N.4     296 LYS    0.0900
   4681 HN        -69.0560  -17.4500  -41.0990 H       296 LYS    0.0900
   4682 HA        -69.2420  -15.4400  -39.0620 H       296 LYS   -0.1800
   4683 HB1       -71.0050  -16.8960  -38.1070 H       296 LYS    0.0900
   4684 HB2       -70.5630  -18.1730  -39.3060 H       296 LYS    0.0900
   4685 HG1       -71.0160  -16.5440  -41.1630 H       296 LYS    0.2100
   4686 HG2       -71.5370  -15.3250  -39.9360 H       296 LYS    0.0500
   4687 HD1       -73.1170  -17.2440  -39.1010 H       296 LYS    0.0500
   4688 HD2       -72.8160  -17.9540  -40.7350 H       296 LYS   -0.3000
   4689 HE1       -74.7700  -16.1060  -39.9180 H       296 LYS    0.3300
   4690 HE2       -74.4170  -16.7610  -41.5800 H       296 LYS    0.3300
   4691 HZ1       -73.6150  -14.8470  -42.2400 H       296 LYS    0.3300
   4692 HZ2       -73.0720  -14.3490  -40.7100 H       296 LYS    0.5100
   4693 HZ3       -74.7270  -14.2890  -41.0850 H       296 LYS   -0.5100
   4694 N         -67.3450  -17.9160  -38.5300 N.am    297 THR   -0.4700
   4695 CA        -66.4670  -18.4670  -37.5090 C.3     297 THR    0.3100
   4696 C         -65.5950  -17.3400  -37.0110 C.2     297 THR    0.0700
   4697 O         -64.8700  -17.4770  -36.0420 O.2     297 THR    0.0900
   4698 CB        -65.5710  -19.6630  -38.0170 C.3     297 THR    0.1400
   4699 CG2       -66.4560  -20.7840  -38.5350 C.3     297 THR    0.0900
   4700 OG1       -64.6270  -19.2320  -39.0210 O.3     297 THR   -0.6600
   4701 HN        -67.1660  -18.1660  -39.4780 H       297 THR    0.4300
   4702 HA        -67.0940  -18.8050  -36.6980 H       297 THR   -0.2700
   4703 HB        -65.0040  -20.0880  -37.1610 H       297 THR    0.0900
   4704 HG1       -65.1460  -19.0320  -39.8040 H       297 THR    0.0900
   4705 HG21      -66.9460  -20.4760  -39.4840 H       297 THR    0.0900
   4706 HG22      -67.2440  -21.0200  -37.7890 H       297 THR    0.5100
   4707 HG23      -65.8430  -21.6910  -38.7310 H       297 THR   -0.5100
   4708 N         -65.6850  -16.1930  -37.6620 N.am    298 SER   -0.4700
   4709 CA        -64.8990  -15.0460  -37.2690 C.3     298 SER    0.3100
   4710 C         -65.1480  -14.7400  -35.8190 C.2     298 SER    0.0700
   4711 O         -64.2800  -14.2490  -35.1320 O.2     298 SER    0.0900
   4712 CB        -65.3030  -13.8390  -38.1110 C.3     298 SER    0.0500
   4713 OG        -66.6810  -13.5510  -37.9270 O.3     298 SER    0.0900
   4714 HN        -66.2920  -16.0680  -38.4440 H       298 SER    0.0900
   4715 HA        -63.8560  -15.2810  -37.4190 H       298 SER   -0.6600
   4716 HB1       -65.1220  -14.0520  -39.1860 H       298 SER    0.4300
   4717 HB2       -64.7080  -12.9510  -37.8050 H       298 SER    0.5100
   4718 HG1       -67.1330  -13.9260  -38.6860 H       298 SER   -0.5100
   4719 N         -66.3420  -15.0490  -35.3490 N.am    299 ALA   -0.4700
   4720 CA        -66.7010  -14.7550  -33.9840 C.3     299 ALA    0.3100
   4721 C         -65.9740  -15.5980  -32.9700 C.2     299 ALA    0.0700
   4722 O         -66.2250  -15.4080  -31.7900 O.2     299 ALA    0.0900
   4723 CB        -68.1940  -14.9340  -33.8070 C.3     299 ALA   -0.2700
   4724 HN        -67.0390  -15.4920  -35.9080 H       299 ALA    0.0900
   4725 HA        -66.4110  -13.7380  -33.7670 H       299 ALA    0.0900
   4726 HB1       -68.4600  -16.0120  -33.8670 H       299 ALA    0.0900
   4727 HB2       -68.7370  -14.3900  -34.6080 H       299 ALA    0.5100
   4728 HB3       -68.5060  -14.5460  -32.8130 H       299 ALA   -0.5100
   4729 N         -65.0850  -16.5110  -33.3610 N.am    300 VAL   -0.4700
   4730 CA        -64.4600  -17.3440  -32.3250 C.3     300 VAL    0.3100
   4731 C         -63.0190  -17.7580  -32.5920 C.2     300 VAL    0.0700
   4732 O         -62.3670  -18.1920  -31.6660 O.2     300 VAL    0.0900
   4733 CB        -65.2710  -18.6620  -32.0720 C.3     300 VAL   -0.0900
   4734 CG1       -66.7790  -18.4100  -32.1160 C.3     300 VAL    0.0900
   4735 CG2       -64.8970  -19.6940  -33.1020 C.3     300 VAL   -0.2700
   4736 HN        -64.8190  -16.6630  -34.3090 H       300 VAL    0.0900
   4737 HA        -64.4090  -16.7590  -31.4190 H       300 VAL    0.0900
   4738 HB        -65.0000  -19.0700  -31.0740 H       300 VAL    0.0900
   4739 HG11      -67.0990  -18.1860  -33.1560 H       300 VAL   -0.2700
   4740 HG12      -67.0370  -17.5430  -31.4710 H       300 VAL    0.0900
   4741 HG13      -67.3240  -19.3130  -31.7650 H       300 VAL    0.0900
   4742 HG21      -63.8600  -20.0510  -32.9250 H       300 VAL    0.0900
   4743 HG22      -64.9510  -19.2490  -34.1190 H       300 VAL    0.5100
   4744 HG23      -65.5870  -20.5620  -33.0350 H       300 VAL   -0.5100
   4745 N         -62.5080  -17.6420  -33.8090 N.am    301 TYR   -0.4700
   4746 CA        -61.1400  -18.0910  -34.0520 C.3     301 TYR    0.3100
   4747 C         -60.0890  -17.2090  -33.3950 C.2     301 TYR    0.0700
   4748 O         -58.9600  -17.6600  -33.2130 O.2     301 TYR    0.0900
   4749 CB        -60.8550  -18.1850  -35.5550 C.3     301 TYR   -0.1800
   4750 CG        -60.6500  -16.8530  -36.2430 C.ar    301 TYR    0.0900
   4751 CD1       -59.4510  -16.1490  -36.1050 C.ar    301 TYR    0.0900
   4752 CD2       -61.6490  -16.2980  -37.0430 C.ar    301 TYR    0.0000
   4753 CE1       -59.2580  -14.9350  -36.7460 C.ar    301 TYR   -0.1150
   4754 CE2       -61.4620  -15.0820  -37.6870 C.ar    301 TYR    0.1150
   4755 CZ        -60.2650  -14.4150  -37.5330 C.ar    301 TYR   -0.1150
   4756 OH        -60.0690  -13.2390  -38.1920 O.3     301 TYR    0.1150
   4757 HN        -63.0090  -17.2590  -34.5800 H       301 TYR    0.1100
   4758 HA        -61.0200  -19.0580  -33.5890 H       301 TYR   -0.5400
   4759 HB1       -61.7140  -18.6790  -36.0560 H       301 TYR    0.4300
   4760 HB2       -59.9280  -18.7760  -35.7110 H       301 TYR   -0.1150
   4761 HD1       -58.6630  -16.5560  -35.4900 H       301 TYR    0.1150
   4762 HD2       -62.5850  -16.8230  -37.1630 H       301 TYR   -0.1150
   4763 HE1       -58.3270  -14.4000  -36.6310 H       301 TYR    0.1150
   4764 HE2       -62.2450  -14.6640  -38.3010 H       301 TYR    0.5100
   4765 HH        -59.1850  -12.9280  -37.9880 H       301 TYR   -0.5100
   4766 N         -60.4170  -15.9680  -33.0430 N.am    302 ASN   -0.4700
   4767 CA        -59.4130  -15.1030  -32.4370 C.3     302 ASN    0.3100
   4768 C         -59.0530  -15.5580  -31.0380 C.2     302 ASN    0.0700
   4769 O         -57.8850  -15.8670  -30.7990 O.2     302 ASN    0.0900
   4770 CB        -59.8870  -13.6510  -32.4580 C.3     302 ASN   -0.1800
   4771 CG        -59.7550  -13.0450  -33.8350 C.2     302 ASN    0.0900
   4772 ND2       -60.7090  -12.4360  -34.3640 N.am    302 ASN    0.0900
   4773 OD1       -58.5950  -13.2090  -34.4340 O.2     302 ASN    0.5500
   4774 HN        -61.3300  -15.5870  -33.1700 H       302 ASN   -0.5500
   4775 HA        -58.4960  -15.2090  -32.9960 H       302 ASN   -0.6200
   4776 HB1       -59.2770  -13.0560  -31.7460 H       302 ASN    0.3200
   4777 HB2       -60.9530  -13.6080  -32.1500 H       302 ASN    0.3000
   4778 HD21      -61.5770  -12.3450  -33.8750 H       302 ASN    0.5100
   4779 HD22      -60.6050  -12.0410  -35.2760 H       302 ASN   -0.5100
   4780 N         -60.0210  -15.6260  -30.1000 N.am    303 PRO   -0.2900
   4781 CA        -59.6730  -16.0720  -28.7540 C.3     303 PRO    0.0000
   4782 C         -58.9050  -17.3800  -28.7520 C.2     303 PRO    0.0900
   4783 O         -58.2200  -17.6790  -27.7970 O.2     303 PRO    0.0900
   4784 CB        -61.0320  -16.1870  -28.0800 C.3     303 PRO    0.0200
   4785 CG        -61.8050  -15.0890  -28.7040 C.3     303 PRO    0.0900
   4786 CD        -61.4480  -15.2560  -30.1650 C.3     303 PRO   -0.1800
   4787 HA        -58.9930  -15.3770  -28.2890 H       303 PRO    0.0900
   4788 HB1       -60.9480  -16.0460  -26.9800 H       303 PRO    0.0900
   4789 HB2       -61.4990  -17.1730  -28.2810 H       303 PRO   -0.1800
   4790 HG1       -62.8960  -15.2100  -28.5330 H       303 PRO    0.0900
   4791 HG2       -61.4880  -14.0970  -28.3180 H       303 PRO    0.0900
   4792 HD1       -62.0350  -16.0690  -30.6420 H       303 PRO    0.5100
   4793 HD2       -61.5760  -14.3110  -30.7320 H       303 PRO   -0.5100
   4794 N         -58.9980  -18.1610  -29.8220 N.am    304 VAL   -0.4700
   4795 CA        -58.2790  -19.4270  -29.8770 C.3     304 VAL    0.3100
   4796 C         -56.8160  -19.1820  -30.1560 C.2     304 VAL    0.0700
   4797 O         -55.9730  -19.7140  -29.4600 O.2     304 VAL    0.0900
   4798 CB        -58.8710  -20.3620  -30.9600 C.3     304 VAL   -0.0900
   4799 CG1       -58.0970  -21.6680  -31.0150 C.3     304 VAL    0.0900
   4800 CG2       -60.3250  -20.6420  -30.6480 C.3     304 VAL   -0.2700
   4801 HN        -59.5500  -17.9230  -30.6170 H       304 VAL    0.0900
   4802 HA        -58.3500  -19.8920  -28.9060 H       304 VAL    0.0900
   4803 HB        -58.8180  -19.8600  -31.9490 H       304 VAL    0.0900
   4804 HG11      -57.9960  -22.0950  -29.9950 H       304 VAL   -0.2700
   4805 HG12      -57.0810  -21.4880  -31.4270 H       304 VAL    0.0900
   4806 HG13      -58.6360  -22.4000  -31.6540 H       304 VAL    0.0900
   4807 HG21      -60.9020  -19.6920  -30.6320 H       304 VAL    0.0900
   4808 HG22      -60.4120  -21.1250  -29.6510 H       304 VAL    0.5100
   4809 HG23      -60.7590  -21.3070  -31.4250 H       304 VAL   -0.5100
   4810 N         -56.5150  -18.3740  -31.1680 N.am    305 ILE   -0.4700
   4811 CA        -55.1300  -18.0610  -31.5080 C.3     305 ILE    0.3100
   4812 C         -54.4400  -17.5550  -30.2590 C.2     305 ILE    0.0700
   4813 O         -53.3720  -18.0340  -29.8840 O.2     305 ILE    0.0900
   4814 CB        -55.0480  -16.9600  -32.6160 C.3     305 ILE   -0.0900
   4815 CG1       -55.7900  -17.4170  -33.8740 C.3     305 ILE    0.0900
   4816 CG2       -53.6080  -16.7020  -32.9930 C.3     305 ILE   -0.2700
   4817 CD        -55.7670  -16.4170  -34.9980 C.3     305 ILE    0.0900
   4818 HN        -57.2150  -17.9480  -31.7350 H       305 ILE    0.0900
   4819 HA        -54.6610  -18.9710  -31.8520 H       305 ILE    0.0900
   4820 HB        -55.5050  -16.0210  -32.2380 H       305 ILE   -0.1800
   4821 HG11      -56.8480  -17.6170  -33.6040 H       305 ILE    0.0900
   4822 HG12      -55.3250  -18.3590  -34.2330 H       305 ILE    0.0900
   4823 HG21      -53.1950  -17.5740  -33.5440 H       305 ILE   -0.2700
   4824 HG22      -53.0010  -16.5410  -32.0770 H       305 ILE    0.0900
   4825 HG23      -53.5440  -15.8070  -33.6480 H       305 ILE    0.0900
   4826 HD1       -54.7260  -16.0730  -35.1830 H       305 ILE    0.0900
   4827 HD2       -56.3900  -15.5350  -34.7340 H       305 ILE    0.5100
   4828 HD3       -56.1550  -16.8840  -35.9280 H       305 ILE   -0.5100
   4829 N         -55.0870  -16.5880  -29.6220 N.am    306 TYR   -0.4700
   4830 CA        -54.6360  -15.9380  -28.4040 C.3     306 TYR    0.3100
   4831 C         -54.2890  -16.9520  -27.3320 C.2     306 TYR    0.0700
   4832 O         -53.1910  -16.9210  -26.8160 O.2     306 TYR    0.0900
   4833 CB        -55.7650  -15.0300  -27.9320 C.3     306 TYR   -0.1800
   4834 CG        -55.4470  -13.9740  -26.9000 C.ar    306 TYR    0.0900
   4835 CD1       -54.1630  -13.4230  -26.7790 C.ar    306 TYR    0.0900
   4836 CD2       -56.4870  -13.4240  -26.1210 C.ar    306 TYR    0.0000
   4837 CE1       -53.9360  -12.3420  -25.9130 C.ar    306 TYR   -0.1150
   4838 CE2       -56.2700  -12.3520  -25.2600 C.ar    306 TYR    0.1150
   4839 CZ        -55.0030  -11.8150  -25.1640 C.ar    306 TYR   -0.1150
   4840 OH        -54.8200  -10.7370  -24.3330 O.3     306 TYR    0.1150
   4841 HN        -55.9570  -16.2500  -29.9690 H       306 TYR    0.1100
   4842 HA        -53.7450  -15.3690  -28.6210 H       306 TYR   -0.5400
   4843 HB1       -56.5580  -15.6660  -27.4860 H       306 TYR    0.4300
   4844 HB2       -56.1630  -14.4850  -28.8160 H       306 TYR   -0.1150
   4845 HD1       -53.3450  -13.8310  -27.3540 H       306 TYR    0.1150
   4846 HD2       -57.4790  -13.8460  -26.1960 H       306 TYR   -0.1150
   4847 HE1       -52.9470  -11.9170  -25.8220 H       306 TYR    0.1150
   4848 HE2       -57.0830  -11.9470  -24.6750 H       306 TYR    0.5100
   4849 HH        -55.6120  -10.6330  -23.8020 H       306 TYR   -0.5100
   4850 N         -55.1990  -17.8650  -27.0030 N.am    307 ILE   -0.4700
   4851 CA        -54.9350  -18.8480  -25.9490 C.3     307 ILE    0.3100
   4852 C         -53.8640  -19.8220  -26.3310 C.2     307 ILE    0.0700
   4853 O         -53.3870  -20.5340  -25.4910 O.2     307 ILE    0.0900
   4854 CB        -56.1820  -19.6860  -25.5930 C.3     307 ILE   -0.0900
   4855 CG1       -57.3590  -18.7850  -25.2320 C.3     307 ILE    0.0900
   4856 CG2       -55.8760  -20.5740  -24.4140 C.3     307 ILE   -0.2700
   4857 CD        -58.6110  -19.5390  -24.9270 C.3     307 ILE    0.0900
   4858 HN        -56.0870  -17.9200  -27.4510 H       307 ILE    0.0900
   4859 HA        -54.5970  -18.3080  -25.0780 H       307 ILE    0.0900
   4860 HB        -56.4720  -20.3110  -26.4650 H       307 ILE   -0.1800
   4861 HG11      -57.5560  -18.1010  -26.0840 H       307 ILE    0.0900
   4862 HG12      -57.0830  -18.1810  -24.3410 H       307 ILE    0.0900
   4863 HG21      -55.2600  -20.0220  -23.6710 H       307 ILE   -0.2700
   4864 HG22      -55.3070  -21.4680  -24.7510 H       307 ILE    0.0900
   4865 HG23      -56.8200  -20.8940  -23.9250 H       307 ILE    0.0900
   4866 HD1       -58.5760  -19.9330  -23.8890 H       307 ILE    0.0900
   4867 HD2       -58.7180  -20.3930  -25.6280 H       307 ILE    0.5100
   4868 HD3       -59.4900  -18.8660  -25.0200 H       307 ILE   -0.5100
   4869 N         -53.4680  -19.8710  -27.5860 N.am    308 MET   -0.4700
   4870 CA        -52.4580  -20.8360  -27.9700 C.3     308 MET    0.3100
   4871 C         -51.1680  -20.1720  -28.3420 C.2     308 MET    0.0700
   4872 O         -50.1370  -20.8360  -28.3750 O.2     308 MET    0.0900
   4873 CB        -52.9470  -21.6500  -29.1620 C.3     308 MET   -0.1800
   4874 CG        -54.2290  -22.3700  -28.9350 C.3     308 MET    0.0900
   4875 SD        -54.0460  -23.9770  -29.6320 S.3     308 MET    0.0900
   4876 CE        -54.9980  -23.8390  -31.1160 C.3     308 MET   -0.1400
   4877 HN        -53.8280  -19.2740  -28.2990 H       308 MET    0.0900
   4878 HA        -52.2680  -21.4800  -27.1250 H       308 MET    0.0900
   4879 HB1       -52.1660  -22.3980  -29.4170 H       308 MET   -0.0900
   4880 HB2       -53.0810  -20.9630  -30.0230 H       308 MET   -0.2200
   4881 HG1       -55.0650  -21.8210  -29.4200 H       308 MET    0.0900
   4882 HG2       -54.4420  -22.4340  -27.8450 H       308 MET    0.0900
   4883 HE1       -54.7160  -22.9320  -31.6930 H       308 MET    0.0900
   4884 HE2       -56.0790  -23.7690  -30.8730 H       308 MET    0.5100
   4885 HE3       -54.8290  -24.7250  -31.7650 H       308 MET   -0.5100
   4886 N         -51.2170  -18.8740  -28.6310 N.am    309 MET   -0.4700
   4887 CA        -50.0280  -18.1560  -29.0490 C.3     309 MET    0.3100
   4888 C         -49.5530  -17.1390  -28.0450 C.2     309 MET    0.0700
   4889 O         -48.4950  -16.5630  -28.2490 O.2     309 MET    0.0900
   4890 CB        -50.2700  -17.4550  -30.3810 C.3     309 MET   -0.1800
   4891 CG        -50.5340  -18.3950  -31.5190 C.3     309 MET    0.0900
   4892 SD        -50.1300  -17.5920  -33.0610 S.3     309 MET    0.0900
   4893 CE        -48.7530  -18.5980  -33.6540 C.3     309 MET   -0.1400
   4894 HN        -52.0590  -18.3430  -28.5720 H       309 MET    0.0900
   4895 HA        -49.2210  -18.8670  -29.1400 H       309 MET    0.0900
   4896 HB1       -49.3740  -16.8460  -30.6280 H       309 MET   -0.0900
   4897 HB2       -51.1450  -16.7800  -30.2720 H       309 MET   -0.2200
   4898 HG1       -51.6050  -18.6930  -31.5100 H       309 MET    0.0900
   4899 HG2       -49.9180  -19.3110  -31.3890 H       309 MET    0.0900
   4900 HE1       -49.0960  -19.6080  -33.9640 H       309 MET    0.0900
   4901 HE2       -47.9970  -18.7250  -32.8500 H       309 MET    0.5100
   4902 HE3       -48.2740  -18.1130  -34.5300 H       309 MET   -0.5100
   4903 N         -50.2880  -16.9010  -26.9680 N.am    310 ASN   -0.4700
   4904 CA        -49.7940  -15.9180  -26.0200 C.3     310 ASN    0.3100
   4905 C         -49.6390  -16.5130  -24.6350 C.2     310 ASN    0.0700
   4906 O         -50.5900  -16.5190  -23.8310 O.2     310 ASN    0.0900
   4907 CB        -50.7120  -14.7050  -25.9880 C.3     310 ASN   -0.1800
   4908 CG        -50.0330  -13.5130  -25.4060 C.2     310 ASN    0.0900
   4909 ND2       -49.4840  -12.6730  -26.2790 N.am    310 ASN    0.0900
   4910 OD1       -49.9780  -13.3460  -24.1930 O.2     310 ASN    0.5500
   4911 HN        -51.1540  -17.3520  -26.7700 H       310 ASN   -0.5500
   4912 HA        -48.7990  -15.6280  -26.3250 H       310 ASN   -0.6200
   4913 HB1       -51.6060  -14.9420  -25.3740 H       310 ASN    0.3200
   4914 HB2       -51.0340  -14.4630  -27.0230 H       310 ASN    0.3000
   4915 HD21      -49.0130  -11.8520  -25.9550 H       310 ASN    0.5100
   4916 HD22      -49.5410  -12.8610  -27.2590 H       310 ASN   -0.5100
   4917 N         -48.4270  -17.0070  -24.3620 N.am    311 LYS   -0.4700
   4918 CA        -48.0720  -17.6400  -23.0870 C.3     311 LYS    0.3100
   4919 C         -48.6510  -16.8730  -21.9130 C.2     311 LYS    0.0700
   4920 O         -49.3110  -17.4450  -21.0410 O.2     311 LYS    0.0900
   4921 CB        -46.5440  -17.7000  -22.9730 C.3     311 LYS   -0.1800
   4922 CG        -45.9890  -18.0790  -21.6010 C.3     311 LYS    0.0900
   4923 CD        -46.1170  -19.5650  -21.3210 C.3     311 LYS    0.0900
   4924 CE        -45.1150  -19.9960  -20.2520 C.3     311 LYS   -0.1800
   4925 NZ        -43.6980  -19.6980  -20.6530 N.4     311 LYS    0.0900
   4926 HN        -47.6920  -16.9670  -25.0320 H       311 LYS    0.0900
   4927 HA        -48.4980  -18.6310  -23.0660 H       311 LYS   -0.1800
   4928 HB1       -46.1410  -16.7020  -23.2400 H       311 LYS    0.0900
   4929 HB2       -46.1760  -18.4460  -23.7080 H       311 LYS    0.0900
   4930 HG1       -46.5440  -17.5160  -20.8220 H       311 LYS    0.2100
   4931 HG2       -44.9170  -17.7950  -21.5560 H       311 LYS    0.0500
   4932 HD1       -45.9250  -20.1340  -22.2560 H       311 LYS    0.0500
   4933 HD2       -47.1470  -19.7860  -20.9710 H       311 LYS   -0.3000
   4934 HE1       -45.1950  -21.0910  -20.0840 H       311 LYS    0.3300
   4935 HE2       -45.3190  -19.4490  -19.3060 H       311 LYS    0.3300
   4936 HZ1       -43.5430  -18.6700  -20.6420 H       311 LYS    0.3300
   4937 HZ2       -43.5240  -20.0640  -21.6110 H       311 LYS    0.5100
   4938 HZ3       -43.0450  -20.1550  -19.9850 H       311 LYS   -0.5100
   4939 N         -48.4060  -15.5700  -21.9010 N.am    312 GLN   -0.4700
   4940 CA        -48.8780  -14.7430  -20.8220 C.3     312 GLN    0.3100
   4941 C         -50.3830  -14.8620  -20.6590 C.2     312 GLN    0.0700
   4942 O         -50.8280  -15.2640  -19.5840 O.2     312 GLN    0.0900
   4943 CB        -48.4460  -13.2960  -21.0690 C.3     312 GLN   -0.1800
   4944 CG        -48.9080  -12.3000  -20.0150 C.3     312 GLN    0.0900
   4945 CD        -48.3220  -10.9010  -20.2180 C.2     312 GLN    0.0900
   4946 NE2       -47.2380  -10.8050  -20.9950 N.am    312 GLN   -0.1800
   4947 OE1       -48.8370   -9.9230  -19.6810 O.2     312 GLN    0.0900
   4948 HN        -47.8940  -15.1130  -22.6250 H       312 GLN    0.0900
   4949 HA        -48.4580  -15.1140  -19.9000 H       312 GLN    0.5500
   4950 HB1       -48.8520  -12.9750  -22.0510 H       312 GLN   -0.5500
   4951 HB2       -47.3370  -13.2680  -21.1110 H       312 GLN   -0.6200
   4952 HG1       -48.5980  -12.6670  -19.0130 H       312 GLN    0.3200
   4953 HG2       -50.0150  -12.2240  -20.0510 H       312 GLN    0.3000
   4954 HE21      -46.8180   -9.9130  -21.1580 H       312 GLN    0.5100
   4955 HE22      -46.8470  -11.6260  -21.4120 H       312 GLN   -0.5100
   4956 N         -51.1650  -14.5480  -21.6970 N.am    313 PHE   -0.4700
   4957 CA        -52.6180  -14.6240  -21.5860 C.3     313 PHE    0.3100
   4958 C         -53.0470  -15.9910  -21.1520 C.2     313 PHE    0.0700
   4959 O         -53.8760  -16.1140  -20.2480 O.2     313 PHE    0.0900
   4960 CB        -53.3230  -14.3170  -22.9180 C.3     313 PHE   -0.1800
   4961 CG        -54.8300  -14.3600  -22.8190 C.ar    313 PHE    0.0900
   4962 CD1       -55.5260  -13.3410  -22.1710 C.ar    313 PHE    0.0900
   4963 CD2       -55.5400  -15.4650  -23.2740 C.ar    313 PHE    0.0000
   4964 CE1       -56.8960  -13.4230  -21.9680 C.ar    313 PHE   -0.1150
   4965 CE2       -56.9160  -15.5590  -23.0740 C.ar    313 PHE    0.1150
   4966 CZ        -57.5930  -14.5330  -22.4160 C.ar    313 PHE   -0.1150
   4967 HN        -50.7990  -14.2530  -22.5760 H       313 PHE    0.1150
   4968 HA        -52.9270  -13.9120  -20.8340 H       313 PHE   -0.1150
   4969 HB1       -53.0190  -15.0690  -23.6770 H       313 PHE    0.1150
   4970 HB2       -53.0410  -13.2970  -23.2580 H       313 PHE   -0.1150
   4971 HD1       -54.9890  -12.4710  -21.8210 H       313 PHE    0.1150
   4972 HD2       -55.0190  -16.2600  -23.7860 H       313 PHE   -0.1150
   4973 HE1       -57.4170  -12.6240  -21.4610 H       313 PHE    0.1150
   4974 HE2       -57.4560  -16.4250  -23.4270 H       313 PHE    0.5100
   4975 HZ        -58.6590  -14.6030  -22.2560 H       313 PHE   -0.5100
   4976 N         -52.4920  -17.0220  -21.7930 N.am    314 ARG   -0.4700
   4977 CA        -52.8550  -18.3980  -21.4810 C.3     314 ARG    0.3100
   4978 C         -52.7660  -18.6860  -20.0020 C.2     314 ARG    0.0700
   4979 O         -53.7490  -19.1150  -19.4010 O.2     314 ARG    0.0900
   4980 CB        -51.9570  -19.3860  -22.2240 C.3     314 ARG   -0.1800
   4981 CG        -52.4320  -20.8250  -22.0840 C.3     314 ARG    0.0900
   4982 CD        -51.4490  -21.8150  -22.6790 C.3     314 ARG    0.0900
   4983 NE        -50.8620  -21.3350  -23.9280 N.pl3   314 ARG   -0.1800
   4984 CZ        -49.5750  -21.0440  -24.0820 C.cat   314 ARG    0.0900
   4985 NH1       -48.7300  -21.1850  -23.0640 N.pl3   314 ARG    0.0900
   4986 NH2       -49.1270  -20.6150  -25.2570 N.pl3   314 ARG    0.2000
   4987 HN        -51.8100  -16.8980  -22.5080 H       314 ARG    0.0900
   4988 HA        -53.8860  -18.5420  -21.7670 H       314 ARG    0.0900
   4989 HB1       -50.9260  -19.3070  -21.8190 H       314 ARG   -0.7000
   4990 HB2       -51.9420  -19.1160  -23.3010 H       314 ARG    0.4400
   4991 HG1       -53.4090  -20.9340  -22.6000 H       314 ARG    0.6400
   4992 HG2       -52.5680  -21.0560  -21.0060 H       314 ARG   -0.8000
   4993 HD1       -51.9710  -22.7710  -22.9000 H       314 ARG    0.4600
   4994 HD2       -50.6180  -21.9900  -21.9630 H       314 ARG    0.4600
   4995 HE        -51.4670  -21.2170  -24.7160 H       314 ARG   -0.8000
   4996 HH11      -49.0640  -21.5110  -22.1790 H       314 ARG    0.4600
   4997 HH12      -47.7620  -20.9650  -23.1830 H       314 ARG    0.4600
   4998 HH21      -49.7570  -20.5120  -26.0260 H       314 ARG    0.5100
   4999 HH22      -48.1570  -20.3970  -25.3730 H       314 ARG   -0.5100
   5000 N         -51.5940  -18.4490  -19.4140 N.am    315 ASN   -0.4700
   5001 CA        -51.3770  -18.7340  -18.0080 C.3     315 ASN    0.3100
   5002 C         -52.3140  -17.9480  -17.1340 C.2     315 ASN    0.0700
   5003 O         -52.8520  -18.4790  -16.1650 O.2     315 ASN    0.0900
   5004 CB        -49.9230  -18.4480  -17.6280 C.3     315 ASN   -0.1800
   5005 CG        -48.9580  -19.5080  -18.1460 C.2     315 ASN    0.0900
   5006 ND2       -49.4860  -20.5000  -18.8580 N.am    315 ASN    0.0900
   5007 OD1       -47.7580  -19.4380  -17.9080 O.2     315 ASN    0.5500
   5008 HN        -50.8190  -18.0670  -19.9110 H       315 ASN   -0.5500
   5009 HA        -51.6130  -19.7740  -17.8360 H       315 ASN   -0.6200
   5010 HB1       -49.8410  -18.4080  -16.5220 H       315 ASN    0.3200
   5011 HB2       -49.6270  -17.4640  -18.0520 H       315 ASN    0.3000
   5012 HD21      -48.9290  -21.2970  -19.0930 H       315 ASN    0.5100
   5013 HD22      -50.4390  -20.4490  -19.1550 H       315 ASN   -0.5100
   5014 N         -52.5340  -16.6860  -17.4570 N.am    316 CYS   -0.4700
   5015 CA        -53.4180  -15.8960  -16.6280 C.3     316 CYS    0.3100
   5016 C         -54.8140  -16.5200  -16.6570 C.2     316 CYS    0.0700
   5017 O         -55.5150  -16.5250  -15.6480 O.2     316 CYS    0.0900
   5018 CB        -53.3790  -14.4300  -17.1020 C.3     316 CYS   -0.1100
   5019 SG        -51.6580  -13.7330  -17.0690 S.3     316 CYS    0.0900
   5020 HN        -52.1220  -16.2400  -18.2480 H       316 CYS    0.0900
   5021 HA        -53.0860  -15.9740  -15.6030 H       316 CYS   -0.2300
   5022 HB1       -54.0380  -13.8260  -16.4440 H       316 CYS    0.1600
   5023 HB2       -53.7800  -14.3810  -18.1360 H       316 CYS    0.5100
   5024 HG1       -51.6580  -13.4880  -15.7660 H       316 CYS   -0.5100
   5025 N         -55.1810  -17.1040  -17.7990 N.am    317 MET   -0.4700
   5026 CA        -56.4830  -17.7530  -17.9710 C.3     317 MET    0.3100
   5027 C         -56.6400  -18.9420  -17.0460 C.2     317 MET    0.0700
   5028 O         -57.6320  -19.0420  -16.3240 O.2     317 MET    0.0900
   5029 CB        -56.6620  -18.2330  -19.4160 C.3     317 MET   -0.1800
   5030 CG        -57.9230  -19.0720  -19.6160 C.3     317 MET    0.0900
   5031 SD        -58.1590  -19.6960  -21.2860 S.3     317 MET    0.0900
   5032 CE        -57.1780  -21.1570  -21.2310 C.3     317 MET   -0.1400
   5033 HN        -54.5790  -17.1250  -18.5930 H       317 MET    0.0900
   5034 HA        -57.2510  -17.0360  -17.7160 H       317 MET    0.0900
   5035 HB1       -55.7790  -18.8430  -19.7000 H       317 MET   -0.0900
   5036 HB2       -56.7160  -17.3460  -20.0820 H       317 MET   -0.2200
   5037 HG1       -58.7960  -18.4460  -19.3400 H       317 MET    0.0900
   5038 HG2       -57.8740  -19.9330  -18.9160 H       317 MET    0.0900
   5039 HE1       -57.4250  -21.7760  -20.3420 H       317 MET    0.0900
   5040 HE2       -56.1000  -20.8950  -21.1770 H       317 MET    0.5100
   5041 HE3       -57.3560  -21.7740  -22.1380 H       317 MET   -0.5100
   5042 N         -55.6720  -19.8570  -17.0910 N.am    318 VAL   -0.4700
   5043 CA        -55.7110  -21.0400  -16.2520 C.3     318 VAL    0.3100
   5044 C         -55.7710  -20.6260  -14.7980 C.2     318 VAL    0.0700
   5045 O         -56.4370  -21.2750  -14.0010 O.2     318 VAL    0.0900
   5046 CB        -54.4940  -21.9690  -16.5330 C.3     318 VAL   -0.0900
   5047 CG1       -53.2380  -21.1660  -16.6800 C.3     318 VAL    0.0900
   5048 CG2       -54.3370  -22.9810  -15.4170 C.3     318 VAL   -0.2700
   5049 HN        -54.8840  -19.7700  -17.6950 H       318 VAL    0.0900
   5050 HA        -56.6330  -21.5620  -16.4580 H       318 VAL    0.0900
   5051 HB        -54.6770  -22.5410  -17.4680 H       318 VAL    0.0900
   5052 HG11      -53.0380  -20.5950  -15.7490 H       318 VAL   -0.2700
   5053 HG12      -53.3450  -20.4480  -17.5210 H       318 VAL    0.0900
   5054 HG13      -52.3770  -21.8420  -16.8730 H       318 VAL    0.0900
   5055 HG21      -55.3090  -23.4830  -15.2160 H       318 VAL    0.0900
   5056 HG22      -54.0030  -22.4720  -14.4880 H       318 VAL    0.5100
   5057 HG23      -53.5930  -23.7540  -15.7090 H       318 VAL   -0.5100
   5058 N         -55.1030  -19.5330  -14.4450 N.am    319 THR   -0.4700
   5059 CA        -55.1450  -19.0530  -13.0700 C.3     319 THR    0.3100
   5060 C         -56.5950  -18.7360  -12.7140 C.2     319 THR    0.0700
   5061 O         -57.0670  -19.1490  -11.6600 O.2     319 THR    0.0900
   5062 CB        -54.2660  -17.7870  -12.8810 C.3     319 THR    0.1400
   5063 CG2       -54.5570  -17.1310  -11.5420 C.3     319 THR    0.0900
   5064 OG1       -52.8780  -18.1380  -12.9390 O.3     319 THR   -0.6600
   5065 HN        -54.5550  -19.0030  -15.0890 H       319 THR    0.4300
   5066 HA        -54.7910  -19.8490  -12.4330 H       319 THR   -0.2700
   5067 HB        -54.4860  -17.0520  -13.6860 H       319 THR    0.0900
   5068 HG1       -52.6580  -18.4930  -12.0740 H       319 THR    0.0900
   5069 HG21      -54.5140  -17.8880  -10.7300 H       319 THR    0.0900
   5070 HG22      -55.5720  -16.6800  -11.5540 H       319 THR    0.5100
   5071 HG23      -53.8010  -16.3450  -11.3350 H       319 THR   -0.5100
   5072 N         -57.3060  -18.0360  -13.6010 N.am    320 THR   -0.4700
   5073 CA        -58.7050  -17.6780  -13.3530 C.3     320 THR    0.3100
   5074 C         -59.6090  -18.9120  -13.2780 C.2     320 THR    0.0700
   5075 O         -60.5000  -18.9780  -12.4340 O.2     320 THR    0.0900
   5076 CB        -59.2480  -16.7410  -14.4440 C.3     320 THR    0.1400
   5077 CG2       -60.6440  -16.2590  -14.0800 C.3     320 THR    0.0900
   5078 OG1       -58.3810  -15.6130  -14.5820 O.3     320 THR   -0.6600
   5079 HN        -56.9200  -17.7270  -14.4670 H       320 THR    0.4300
   5080 HA        -58.7570  -17.1950  -12.3880 H       320 THR   -0.2700
   5081 HB        -59.2970  -17.2800  -15.4140 H       320 THR    0.0900
   5082 HG1       -58.6100  -15.0150  -13.8670 H       320 THR    0.0900
   5083 HG21      -60.6540  -15.8680  -13.0410 H       320 THR    0.0900
   5084 HG22      -61.3640  -17.1020  -14.1500 H       320 THR    0.5100
   5085 HG23      -60.9530  -15.4440  -14.7690 H       320 THR   -0.5100
   5086 N         -59.3820  -19.8820  -14.1570 N.am    321 LEU   -0.4700
   5087 CA        -60.1920  -21.0940  -14.1730 C.3     321 LEU    0.3100
   5088 C         -59.9130  -21.9580  -12.9580 C.2     321 LEU    0.0700
   5089 O         -60.7900  -22.7200  -12.5310 O.2     321 LEU    0.0900
   5090 CB        -59.9090  -21.9000  -15.4380 C.3     321 LEU   -0.1800
   5091 CG        -60.2450  -21.2190  -16.7580 C.3     321 LEU    0.0900
   5092 CD1       -59.5480  -21.9580  -17.8820 C.3     321 LEU    0.0900
   5093 CD2       -61.7520  -21.1990  -16.9620 C.3     321 LEU   -0.0900
   5094 HN        -58.6570  -19.8270  -14.8400 H       321 LEU    0.0900
   5095 HA        -61.2320  -20.8050  -14.1350 H       321 LEU   -0.2700
   5096 HB1       -60.4950  -22.8410  -15.3810 H       321 LEU    0.0900
   5097 HB2       -58.8260  -22.1500  -15.4480 H       321 LEU    0.0900
   5098 HG        -59.9020  -20.1630  -16.7350 H       321 LEU    0.0900
   5099 HD11      -59.8900  -23.0150  -17.9140 H       321 LEU   -0.2700
   5100 HD12      -58.4490  -21.9460  -17.7200 H       321 LEU    0.0900
   5101 HD13      -59.7880  -21.4790  -18.8560 H       321 LEU    0.0900
   5102 HD21      -62.2420  -20.6440  -16.1340 H       321 LEU    0.0900
   5103 HD22      -62.1460  -22.2380  -16.9730 H       321 LEU    0.5100
   5104 HD23      -61.9980  -20.6960  -17.9210 H       321 LEU   -0.5100
   5105 N         -58.7010  -21.8720  -12.4070 N.am    322 CYS   -0.4700
   5106 CA        -58.3650  -22.6660  -11.2370 C.3     322 CYS    0.3100
   5107 C         -58.6580  -21.8520  -10.0280 C.2     322 CYS    0.0700
   5108 O         -57.9410  -21.9100   -9.0350 O.2     322 CYS    0.0900
   5109 CB        -56.9270  -23.1550  -11.2620 C.3     322 CYS   -0.1100
   5110 SG        -56.7220  -24.3160  -12.6200 S.3     322 CYS    0.0900
   5111 HN        -57.9880  -21.2720  -12.7630 H       322 CYS    0.0900
   5112 HA        -59.0380  -23.5090  -11.2130 H       322 CYS   -0.2300
   5113 HB1       -56.6880  -23.6460  -10.2950 H       322 CYS    0.1600
   5114 HB2       -56.2440  -22.2880  -11.3880 H       322 CYS    0.5100
   5115 HG1       -56.6080  -23.3820  -13.5530 H       322 CYS   -0.5100
   5116 N         -59.7440  -21.0910  -10.1330 N.am    323 CYS   -0.4700
   5117 CA        -60.2430  -20.2470   -9.0640 C.3     323 CYS    0.3100
   5118 C         -59.1090  -19.5100   -8.3640 C.2     323 CYS    0.0700
   5119 O         -58.5950  -18.5320   -8.8940 O.2     323 CYS    0.0900
   5120 CB        -61.0070  -21.1120   -8.0700 C.3     323 CYS   -0.1100
   5121 SG        -62.3940  -21.9940   -8.8280 S.3     323 CYS    0.0900
   5122 HN        -60.2750  -21.0660  -10.9750 H       323 CYS    0.0900
   5123 HA        -60.8890  -19.4960   -9.4940 H       323 CYS   -0.2300
   5124 HB1       -61.3860  -20.4600   -7.2560 H       323 CYS    0.1600
   5125 HB2       -60.3010  -21.8470   -7.6300 H       323 CYS    0.5100
   5126 HG1       -61.6480  -22.6590   -9.6980 H       323 CYS   -0.5100
   5127 N         -58.7290  -19.9700   -7.1760 N.am    324 GLY   -0.4700
   5128 CA        -57.6630  -19.3200   -6.4470 C.3     324 GLY    0.3100
   5129 C         -56.4240  -19.0900   -7.2830 C.2     324 GLY   -0.0200
   5130 O         -56.4020  -18.2470   -8.1650 O.2     324 GLY    0.0900
   5131 HN        -59.1500  -20.7640   -6.7440 H       324 GLY    0.0900
   5132 HA1       -57.4070  -19.9480   -5.6060 H       324 GLY    0.5100
   5133 HA2       -58.0340  -18.3670   -6.1000 H       324 GLY   -0.5100
   5134 N         -55.3780  -19.8530   -7.0020 N.am    325 LYS   -0.4700
   5135 CA        -54.1410  -19.6910   -7.7370 C.3     325 LYS    0.3100
   5136 C         -53.8800  -20.9100   -8.5690 C.2     325 LYS    0.0700
   5137 O         -54.3710  -20.9920   -9.6930 O.2     325 LYS    0.0900
   5138 CB        -52.9840  -19.4240   -6.7600 C.3     325 LYS   -0.1800
   5139 CG        -53.1430  -18.1070   -5.9790 C.3     325 LYS    0.0900
   5140 CD        -52.0860  -17.9270   -4.8970 C.3     325 LYS    0.0900
   5141 CE        -52.3700  -16.6900   -4.0380 C.3     325 LYS   -0.1800
   5142 NZ        -53.6320  -16.7840   -3.2370 N.4     325 LYS    0.0900
   5143 HN        -55.3930  -20.5530   -6.2910 H       325 LYS    0.0900
   5144 HA        -54.2600  -18.8630   -8.4200 H       325 LYS   -0.1800
   5145 HB1       -52.0350  -19.3820   -7.3350 H       325 LYS    0.0900
   5146 HB2       -52.9290  -20.2630   -6.0350 H       325 LYS    0.0900
   5147 HG1       -54.1460  -18.0960   -5.5030 H       325 LYS    0.2100
   5148 HG2       -53.0740  -17.2590   -6.6920 H       325 LYS    0.0500
   5149 HD1       -51.0900  -17.8170   -5.3780 H       325 LYS    0.0500
   5150 HD2       -52.0730  -18.8280   -4.2470 H       325 LYS   -0.3000
   5151 HE1       -52.4640  -15.8000   -4.6960 H       325 LYS    0.3300
   5152 HE2       -51.5350  -16.5460   -3.3180 H       325 LYS    0.3300
   5153 HZ1       -53.5750  -17.5990   -2.5940 H       325 LYS    0.3300
   5154 HZ2       -54.4410  -16.9040   -3.8800 H       325 LYS    0.5100
   5155 HZ3       -53.7570  -15.9130   -2.6830 H       325 LYS   -0.5100
   5156 N         -53.1220  -21.8600   -8.0250 N.am    326 ASN   -0.4700
   5157 CA        -52.7910  -23.0780   -8.7500 C.3     326 ASN    0.3100
   5158 C         -52.3270  -22.7320  -10.1550 C.2     326 ASN    0.0700
   5159 O         -52.8610  -23.2610  -11.1350 O.2     326 ASN    0.0900
   5160 CB        -54.0080  -24.0110   -8.8200 C.3     326 ASN   -0.1800
   5161 CG        -54.2270  -24.7850   -7.5350 C.2     326 ASN    0.0900
   5162 ND2       -55.3210  -24.4730   -6.8430 N.am    326 ASN    0.0900
   5163 OD1       -53.4290  -25.6510   -7.1650 O.2     326 ASN    0.5500
   5164 HN        -52.7500  -21.7820   -7.1040 H       326 ASN   -0.5500
   5165 HA        -51.9760  -23.5640   -8.2350 H       326 ASN   -0.6200
   5166 HB1       -53.8610  -24.7370   -9.6480 H       326 ASN    0.3200
   5167 HB2       -54.9160  -23.4040   -9.0250 H       326 ASN    0.3000
   5168 HD21      -55.5220  -24.9470   -5.9860 H       326 ASN    0.5100
   5169 HD22      -55.9400  -23.7640   -7.1810 H       326 ASN   -0.5100
   5170 N         -51.3220  -21.8460  -10.2800 N.am    327 PRO   -0.2900
   5171 CA        -50.8330  -21.4680  -11.6100 C.3     327 PRO    0.0000
   5172 C         -50.1880  -22.6670  -12.2830 C.2     327 PRO    0.0900
   5173 O         -50.1080  -22.7300  -13.5190 O.2     327 PRO    0.0900
   5174 CB        -49.8280  -20.3680  -11.2980 C.3     327 PRO    0.0200
   5175 CG        -49.2130  -20.8660  -10.0090 C.3     327 PRO    0.0900
   5176 CD        -50.4350  -21.3190   -9.2230 C.3     327 PRO   -0.1800
   5177 HA        -51.6520  -21.1680  -12.2440 H       327 PRO    0.0900
   5178 HB1       -50.3290  -19.3870  -11.1570 H       327 PRO    0.0900
   5179 HB2       -49.0680  -20.2710  -12.1020 H       327 PRO   -0.1800
   5180 HG1       -48.5140  -21.7100  -10.1930 H       327 PRO    0.0900
   5181 HG2       -48.6680  -20.0570   -9.4790 H       327 PRO    0.0900
   5182 HD1       -50.1820  -22.1210   -8.4990 H       327 PRO    0.5100
   5183 HD2       -50.9220  -20.4720   -8.6980 H       327 PRO   -0.5100
   5184 N         -49.7470  -23.6190  -11.4570 N.am    328 LEU   -0.4700
   5185 CA        -49.0830  -24.8200  -11.9300 C.3     328 LEU    0.3100
   5186 C         -48.1550  -24.4670  -13.0720 C.2     328 LEU    0.0700
   5187 O         -47.1790  -23.7500  -12.8440 O.2     328 LEU    0.0900
   5188 CB        -50.1090  -25.8760  -12.3550 C.3     328 LEU   -0.1800
   5189 CG        -50.7910  -26.6550  -11.2230 C.3     328 LEU    0.0900
   5190 CD1       -49.7570  -27.4110  -10.3970 C.3     328 LEU    0.0900
   5191 CD2       -51.5600  -25.7060  -10.3490 C.3     328 LEU   -0.0900
   5192 HN        -49.8550  -23.5460  -10.4680 H       328 LEU    0.0900
   5193 HA        -48.4660  -25.1980  -11.1280 H       328 LEU   -0.2700
   5194 HB1       -49.5930  -26.6090  -13.0100 H       328 LEU    0.0900
   5195 HB2       -50.9010  -25.3640  -12.9410 H       328 LEU    0.0900
   5196 HG        -51.5150  -27.3770  -11.6570 H       328 LEU    0.0900
   5197 HD11      -49.1430  -26.6970   -9.8070 H       328 LEU   -0.2700
   5198 HD12      -49.0850  -27.9870  -11.0680 H       328 LEU    0.0900
   5199 HD13      -50.2680  -28.1040   -9.6950 H       328 LEU    0.0900
   5200 HD21      -52.3360  -25.1810  -10.9460 H       328 LEU    0.0900
   5201 HD22      -50.8720  -24.9480   -9.9150 H       328 LEU    0.5100
   5202 HD23      -52.0620  -26.2660   -9.5300 H       328 LEU   -0.5100
   5203 N         -48.4580  -24.9430  -14.2820 N.am    329 GLY   -0.4700
   5204 CA        -47.6260  -24.6630  -15.4400 C.3     329 GLY    0.3100
   5205 C         -46.1710  -24.3300  -15.1300 C.2     329 GLY   -0.0200
   5206 O         -45.5220  -24.9840  -14.3040 O.2     329 GLY    0.0900
   5207 HN        -49.2640  -25.5080  -14.4440 H       329 GLY    0.0900
   5208 HA1       -48.0660  -23.8220  -15.9560 H       329 GLY    0.5100
   5209 HA2       -47.6480  -25.5390  -16.0700 H       329 GLY   -0.5100
   5210 N         -45.6530  -23.3020  -15.8030 N.am    330 ASP   -0.4700
   5211 CA        -44.2810  -22.8510  -15.5920 C.3     330 ASP    0.3100
   5212 C         -44.2970  -21.3340  -15.5650 C.2     330 ASP    0.0700
   5213 O         -43.3060  -20.6870  -15.9130 O.2     330 ASP    0.0900
   5214 CB        -43.3690  -23.3590  -16.7150 C.3     330 ASP   -0.2800
   5215 CG        -41.9530  -23.6320  -16.2350 C.2     330 ASP    0.0900
   5216 OD1       -41.2660  -22.6740  -15.8180 O.co2   330 ASP    0.0900
   5217 OD2       -41.5290  -24.8090  -16.2680 O.co2   330 ASP    0.6200
   5218 HN        -46.1810  -22.7970  -16.4800 H       330 ASP   -0.7600
   5219 HA        -43.9470  -23.2270  -14.6360 H       330 ASP   -0.7600
   5220 HB1       -43.3280  -22.5960  -17.5220 H       330 ASP    0.5100
   5221 HB2       -43.7910  -24.3010  -17.1250 H       330 ASP   -0.5100
   5222 N         -45.4380  -20.7890  -15.1340 N.am    331 ASP   -0.4700
   5223 CA        -45.6890  -19.3540  -15.0410 C.3     331 ASP    0.3100
   5224 C         -45.2710  -18.6300  -16.2910 C.2     331 ASP    0.0700
   5225 O         -44.4340  -19.1040  -17.0590 O.2     331 ASP    0.0900
   5226 CB        -45.0090  -18.7330  -13.8150 C.3     331 ASP   -0.2800
   5227 CG        -45.8500  -18.8610  -12.5550 C.2     331 ASP    0.0900
   5228 OD1       -45.5900  -18.1120  -11.5910 O.co2   331 ASP    0.0900
   5229 OD2       -46.7690  -19.7080  -12.5250 O.co2   331 ASP    0.6200
   5230 HN        -46.1980  -21.3640  -14.8440 H       331 ASP   -0.7600
   5231 HA        -46.7570  -19.2100  -14.9830 H       331 ASP   -0.7600
   5232 HB1       -44.8260  -17.6540  -14.0100 H       331 ASP    0.5100
   5233 HB2       -44.0360  -19.2410  -13.6440 H       331 ASP   -0.5100
   5234 N         -45.8720  -17.4620  -16.4990 N.am    332 GLU   -0.4700
   5235 CA        -45.5990  -16.6460  -17.6690 C.3     332 GLU    0.3100
   5236 C         -44.0920  -16.5680  -17.9280 C.2     332 GLU    0.0700
   5237 O         -43.6740  -16.5530  -19.0870 O.2     332 GLU    0.0900
   5238 CB        -46.2050  -15.2570  -17.4460 C.3     332 GLU   -0.1800
   5239 CG        -46.3460  -14.3880  -18.6880 C.3     332 GLU    0.0900
   5240 CD        -45.0350  -13.7610  -19.1560 C.2     332 GLU    0.0900
   5241 OE1       -44.1970  -14.4660  -19.7550 O.co2   332 GLU   -0.2800
   5242 OE2       -44.8540  -12.5480  -18.9260 O.co2   332 GLU    0.0900
   5243 HN        -46.5390  -17.0930  -15.8580 H       332 GLU    0.0900
   5244 HA        -46.0390  -17.1230  -18.5320 H       332 GLU    0.6200
   5245 HB1       -45.5630  -14.7160  -16.7200 H       332 GLU   -0.7600
   5246 HB2       -47.2150  -15.3920  -17.0060 H       332 GLU   -0.7600
   5247 HG1       -47.0630  -13.5690  -18.4680 H       332 GLU    0.5100
   5248 HG2       -46.7470  -15.0120  -19.5150 H       332 GLU   -0.5100
   5249 N         -43.2960  -16.5620  -16.8520 N.am    333 ALA   -0.4700
   5250 CA        -41.8300  -16.4790  -16.9070 C.3     333 ALA    0.3100
   5251 C         -41.3850  -15.0290  -16.7390 C.2     333 ALA    0.0700
   5252 O         -40.4350  -14.7590  -16.0010 O.2     333 ALA    0.0900
   5253 CB        -41.2860  -17.0610  -18.2250 C.3     333 ALA   -0.2700
   5254 HN        -43.6790  -16.6140  -15.9340 H       333 ALA    0.0900
   5255 HA        -41.4360  -17.0300  -16.0650 H       333 ALA    0.0900
   5256 HB1       -41.3890  -16.3160  -19.0420 H       333 ALA    0.0900
   5257 HB2       -41.8610  -17.9720  -18.5010 H       333 ALA    0.5100
   5258 HB3       -40.2110  -17.3160  -18.1110 H       333 ALA   -0.5100
   5259 N         -42.0710  -14.1050  -17.4180 N.am    334 SER   -0.4700
   5260 CA        -41.7710  -12.6750  -17.3290 C.3     334 SER    0.3100
   5261 C         -42.7100  -12.0390  -16.3090 C.2     334 SER    0.0700
   5262 O         -42.4230  -12.0630  -15.1140 O.2     334 SER    0.0900
   5263 CB        -41.9530  -12.0000  -18.6970 C.3     334 SER    0.0500
   5264 OG        -41.1290  -12.5960  -19.6850 O.3     334 SER    0.0900
   5265 HN        -42.8250  -14.3510  -18.0210 H       334 SER    0.0900
   5266 HA        -40.7510  -12.5680  -16.9890 H       334 SER   -0.6600
   5267 HB1       -41.6850  -10.9250  -18.6160 H       334 SER    0.4300
   5268 HB2       -43.0120  -12.0950  -19.0180 H       334 SER    0.5100
   5269 HG1       -41.5830  -13.3950  -19.9610 H       334 SER   -0.5100
   5270 N         -43.8240  -11.4780  -16.7760 N.am    335 THR   -0.4700
   5271 CA        -44.8210  -10.8540  -15.9070 C.3     335 THR    0.3100
   5272 C         -45.9460  -11.8630  -15.6410 C.2     335 THR    0.0700
   5273 O         -45.9390  -12.9180  -16.2480 O.2     335 THR    0.0900
   5274 CB        -45.3770   -9.5580  -16.5630 C.3     335 THR    0.1400
   5275 CG2       -44.3360   -8.4400  -16.5190 C.3     335 THR    0.0900
   5276 OG1       -45.7180   -9.8150  -17.9320 O.3     335 THR   -0.6600
   5277 HN        -44.0290  -11.4590  -17.7510 H       335 THR    0.4300
   5278 HA        -44.3460  -10.6240  -14.9630 H       335 THR   -0.2700
   5279 HB        -46.2880   -9.2220  -16.0230 H       335 THR    0.0900
   5280 HG1       -44.9520  -10.2440  -18.3190 H       335 THR    0.0900
   5281 HG21      -43.4210   -8.7500  -17.0680 H       335 THR    0.0900
   5282 HG22      -44.0610   -8.2220  -15.4650 H       335 THR    0.5100
   5283 HG23      -44.7430   -7.5240  -16.9970 H       335 THR   -0.5100
   5284 N         -46.9030  -11.5650  -14.7520 N.am    336 THR   -0.4700
   5285 CA        -47.9940  -12.5120  -14.4560 C.3     336 THR    0.3100
   5286 C         -49.2650  -11.8190  -13.9360 C.2     336 THR    0.0700
   5287 O         -50.1790  -11.5450  -14.7060 O.2     336 THR    0.0900
   5288 CB        -47.5490  -13.5770  -13.4140 C.3     336 THR    0.1400
   5289 CG2       -46.5920  -14.5960  -14.0530 C.3     336 THR    0.0900
   5290 OG1       -46.9130  -12.9300  -12.3010 O.3     336 THR   -0.6600
   5291 HN        -46.9200  -10.7000  -14.2560 H       336 THR    0.4300
   5292 HA        -48.2770  -12.9910  -15.3810 H       336 THR   -0.2700
   5293 HB        -48.4330  -14.1400  -13.0480 H       336 THR    0.0900
   5294 HG1       -46.9490  -13.5570  -11.5750 H       336 THR    0.0900
   5295 HG21      -45.6150  -14.1160  -14.2750 H       336 THR    0.0900
   5296 HG22      -47.0240  -14.9770  -15.0030 H       336 THR    0.5100
   5297 HG23      -46.4190  -15.4420  -13.3540 H       336 THR   -0.5100
   5298 N         -49.3320  -11.5800  -12.6280 N.am    337 VAL   -0.4700
   5299 CA        -50.4640  -10.9190  -11.9560 C.3     337 VAL    0.3100
   5300 C         -51.8150  -11.6080  -12.1500 C.2     337 VAL    0.0700
   5301 O         -51.9140  -12.6730  -12.7550 O.2     337 VAL    0.0900
   5302 CB        -50.6080   -9.4160  -12.3690 C.3     337 VAL   -0.0900
   5303 CG1       -49.2420   -8.8410  -12.7460 C.3     337 VAL    0.0900
   5304 CG2       -51.6370   -9.2560  -13.4770 C.3     337 VAL   -0.2700
   5305 HN        -48.5870  -11.8480  -12.0220 H       337 VAL    0.0900
   5306 HA        -50.3010  -10.9940  -10.8910 H       337 VAL    0.0900
   5307 HB        -51.0310   -8.8380  -11.5200 H       337 VAL    0.0900
   5308 HG11      -48.8920   -9.2830  -13.7030 H       337 VAL   -0.2700
   5309 HG12      -48.5000   -9.0790  -11.9540 H       337 VAL    0.0900
   5310 HG13      -49.3170   -7.7390  -12.8690 H       337 VAL    0.0900
   5311 HG21      -52.6460   -9.0910  -13.0410 H       337 VAL    0.0900
   5312 HG22      -51.6670  -10.1750  -14.1010 H       337 VAL    0.5100
   5313 HG23      -51.3790   -8.3820  -14.1110 H       337 VAL   -0.5100
   5314 N         -52.8470  -10.9730  -11.5960 N.am    338 SER   -0.4700
   5315 CA        -54.2210  -11.4430  -11.6560 C.3     338 SER    0.3100
   5316 C         -55.1210  -10.3410  -11.1080 C.2     338 SER    0.0700
   5317 O         -54.8070   -9.1620  -11.3090 O.2     338 SER    0.0900
   5318 CB        -54.3720  -12.7230  -10.8340 C.3     338 SER    0.0500
   5319 OG        -53.4520  -13.7110  -11.2660 O.3     338 SER    0.0900
   5320 HN        -52.7170  -10.1190  -11.0980 H       338 SER    0.0900
   5321 HA        -54.4700  -11.6280  -12.6910 H       338 SER   -0.6600
   5322 HB1       -55.4030  -13.1210  -10.9510 H       338 SER    0.4300
   5323 HB2       -54.1810  -12.5020   -9.7630 H       338 SER    0.5100
   5324 HG1       -53.0680  -13.3770  -12.0790 H       338 SER   -0.5100
   5325 N         -56.2160  -10.6960  -10.4230 N.am    339 LYS   -0.4700
   5326 CA        -57.1360   -9.6920   -9.8670 C.3     339 LYS    0.3100
   5327 C         -56.5720   -9.1240   -8.5750 C.2     339 LYS    0.0700
   5328 O         -56.8110   -7.9560   -8.2530 O.2     339 LYS    0.0900
   5329 CB        -58.5310  -10.3050   -9.6020 C.3     339 LYS   -0.1800
   5330 CG        -59.6060   -9.3220   -9.0660 C.3     339 LYS    0.0900
   5331 CD        -60.5130   -8.7140  -10.1610 C.3     339 LYS    0.0900
   5332 CE        -61.6160   -9.6820  -10.6110 C.3     339 LYS   -0.1800
   5333 NZ        -62.5330   -9.1070  -11.6460 N.4     339 LYS    0.0900
   5334 HN        -56.4560  -11.6500  -10.2600 H       339 LYS    0.0900
   5335 HA        -57.2120   -8.8810  -10.5750 H       339 LYS   -0.1800
   5336 HB1       -58.4120  -11.1210   -8.8600 H       339 LYS    0.0900
   5337 HB2       -58.9030  -10.7350  -10.5550 H       339 LYS    0.0900
   5338 HG1       -59.0900   -8.4930   -8.5390 H       339 LYS    0.2100
   5339 HG2       -60.2470   -9.8660   -8.3430 H       339 LYS    0.0500
   5340 HD1       -59.8880   -8.4480  -11.0400 H       339 LYS    0.0500
   5341 HD2       -60.9860   -7.7910   -9.7640 H       339 LYS   -0.3000
   5342 HE1       -62.2400   -9.9590   -9.7350 H       339 LYS    0.3300
   5343 HE2       -61.1510  -10.5890  -11.0510 H       339 LYS    0.3300
   5344 HZ1       -61.9840   -8.8480  -12.4900 H       339 LYS    0.3300
   5345 HZ2       -63.0000   -8.2610  -11.2630 H       339 LYS    0.5100
   5346 HZ3       -63.2520   -9.8130  -11.9020 H       339 LYS   -0.5100
   5347 N         -55.8190   -9.9410   -7.8370 N.am    340 THR   -0.4700
   5348 CA        -55.2280   -9.4930   -6.5820 C.3     340 THR    0.3100
   5349 C         -54.0080  -10.3310   -6.2100 C.2     340 THR    0.0700
   5350 O         -52.9340   -9.7710   -5.9460 O.2     340 THR    0.0900
   5351 CB        -56.2570   -9.5560   -5.4240 C.3     340 THR    0.1400
   5352 CG2       -56.8920  -10.9470   -5.3370 C.3     340 THR    0.0900
   5353 OG1       -55.6080   -9.2380   -4.1860 O.3     340 THR   -0.6600
   5354 HN        -55.6280  -10.8810   -8.1070 H       340 THR    0.4300
   5355 HA        -54.8850   -8.4790   -6.7200 H       340 THR   -0.2700
   5356 HB        -57.0730   -8.8220   -5.6040 H       340 THR    0.0900
   5357 HG1       -55.2580   -8.3500   -4.2910 H       340 THR    0.0900
   5358 HG21      -56.2070  -11.6470   -4.8110 H       340 THR    0.0900
   5359 HG22      -57.0850  -11.3400   -6.3570 H       340 THR    0.5100
   5360 HG23      -57.8460  -10.8920   -4.7710 H       340 THR   -0.5100
   5361 N         -54.1780  -11.6570   -6.1890 N.am    341 GLU   -0.4700
   5362 CA        -53.1260  -12.6140   -5.8310 C.3     341 GLU    0.3100
   5363 C         -51.7340  -12.1780   -6.2960 C.2     341 GLU    0.0700
   5364 O         -50.9720  -11.6270   -5.5000 O.2     341 GLU    0.0900
   5365 CB        -53.4600  -13.9870   -6.4170 C.3     341 GLU   -0.1800
   5366 CG        -53.7250  -13.9430   -7.9110 C.3     341 GLU    0.0900
   5367 CD        -53.8830  -15.3140   -8.5160 C.2     341 GLU    0.0900
   5368 OE1       -52.9600  -16.1420   -8.3570 O.co2   341 GLU   -0.2800
   5369 OE2       -54.9310  -15.5480   -9.1550 O.co2   341 GLU    0.0900
   5370 HN        -55.0560  -12.0650   -6.4220 H       341 GLU    0.0900
   5371 HA        -53.0660  -12.6650   -4.7540 H       341 GLU    0.6200
   5372 HB1       -54.3630  -14.3850   -5.9060 H       341 GLU   -0.7600
   5373 HB2       -52.6070  -14.6740   -6.2270 H       341 GLU   -0.7600
   5374 HG1       -52.8750  -13.4330   -8.4120 H       341 GLU    0.5100
   5375 HG2       -54.6570  -13.3670   -8.0940 H       341 GLU   -0.5100
   5376 N         -51.4030  -12.4210   -7.5660 N.am    342 THR   -0.4700
   5377 CA        -50.1080  -12.0710   -8.1310 C.3     342 THR    0.3100
   5378 C         -50.1720  -10.7250   -8.8550 C.2     342 THR    0.0700
   5379 O         -49.2310  -10.3770   -9.5750 O.2     342 THR    0.0900
   5380 CB        -49.6060  -13.1890   -9.1000 C.3     342 THR    0.1400
   5381 CG2       -50.7110  -13.6040  -10.0660 C.3     342 THR    0.0900
   5382 OG1       -48.4610  -12.7350   -9.8350 O.3     342 THR   -0.6600
   5383 HN        -52.0400  -12.8610   -8.1940 H       342 THR    0.4300
   5384 HA        -49.4110  -11.9410   -7.3170 H       342 THR   -0.2700
   5385 HB        -49.3230  -14.0910   -8.5170 H       342 THR    0.0900
   5386 HG1       -48.4790  -11.7760   -9.7880 H       342 THR    0.0900
   5387 HG21      -51.4850  -12.8100  -10.1240 H       342 THR    0.0900
   5388 HG22      -51.1890  -14.5410   -9.7110 H       342 THR    0.5100
   5389 HG23      -50.2860  -13.7610  -11.0800 H       342 THR   -0.5100
   5390 N         -51.2510   -9.9620   -8.6440 N.am    343 SER   -0.4700
   5391 CA        -51.4590   -8.6530   -9.2780 C.3     343 SER    0.3100
   5392 C         -50.3070   -7.6940   -9.0040 C.2     343 SER    0.0700
   5393 O         -50.1820   -6.6650   -9.6780 O.2     343 SER    0.0900
   5394 CB        -52.7730   -8.0270   -8.7920 C.3     343 SER    0.0500
   5395 OG        -53.0550   -6.8150   -9.4740 O.3     343 SER    0.0900
   5396 HN        -51.9800  -10.2580   -8.0320 H       343 SER    0.0900
   5397 HA        -51.4860   -8.7980  -10.3490 H       343 SER   -0.6600
   5398 HB1       -52.6990   -7.8100   -7.7040 H       343 SER    0.4300
   5399 HB2       -53.6090   -8.7350   -8.9700 H       343 SER    0.5100
   5400 HG1       -52.2540   -6.2880   -9.4230 H       343 SER   -0.5100
   5401 N         -49.4800   -8.0260   -8.0160 N.am    344 GLN   -0.4700
   5402 CA        -48.3250   -7.2230   -7.6400 C.3     344 GLN    0.3100
   5403 C         -47.5930   -6.7190   -8.8780 C.2     344 GLN    0.0700
   5404 O         -47.1800   -7.5140   -9.7270 O.2     344 GLN    0.0900
   5405 CB        -47.3970   -8.0670   -6.7570 C.3     344 GLN   -0.1800
   5406 CG        -47.1150   -9.4630   -7.3190 C.3     344 GLN    0.0900
   5407 CD        -46.7810  -10.4970   -6.2440 C.2     344 GLN    0.0900
   5408 NE2       -45.5610  -11.0360   -6.2970 N.am    344 GLN   -0.1800
   5409 OE1       -47.6070  -10.8150   -5.3850 O.2     344 GLN    0.0900
   5410 HN        -49.6180   -8.8550   -7.4800 H       344 GLN    0.0900
   5411 HA        -48.6740   -6.3510   -7.1050 H       344 GLN    0.5500
   5412 HB1       -47.8670   -8.1790   -5.7560 H       344 GLN   -0.5500
   5413 HB2       -46.4320   -7.5300   -6.6430 H       344 GLN   -0.6200
   5414 HG1       -46.2550   -9.3990   -8.0200 H       344 GLN    0.3200
   5415 HG2       -48.0120   -9.8140   -7.8740 H       344 GLN    0.3000
   5416 HE21      -45.2850  -11.7180   -5.6190 H       344 GLN    0.5100
   5417 HE22      -44.9210  -10.7580   -7.0140 H       344 GLN   -0.5100
   5418 N         -47.4410   -5.3970   -8.9770 N.am    345 VAL   -0.4700
   5419 CA        -46.7720   -4.7750  -10.1180 C.3     345 VAL    0.3100
   5420 C         -45.2650   -4.6340   -9.8680 C.2     345 VAL    0.0700
   5421 O         -44.8110   -4.5540   -8.7210 O.2     345 VAL    0.0900
   5422 CB        -47.3810   -3.3640  -10.4530 C.3     345 VAL   -0.0900
   5423 CG1       -48.8830   -3.4860  -10.7230 C.3     345 VAL    0.0900
   5424 CG2       -47.1210   -2.3790   -9.3150 C.3     345 VAL   -0.2700
   5425 HN        -47.7800   -4.7730   -8.2780 H       345 VAL    0.0900
   5426 HA        -46.8810   -5.4380  -10.9650 H       345 VAL    0.0900
   5427 HB        -46.8780   -2.9480  -11.3520 H       345 VAL    0.0900
   5428 HG11      -49.3990   -3.8950   -9.8290 H       345 VAL   -0.2700
   5429 HG12      -49.0590   -4.1720  -11.5790 H       345 VAL    0.0900
   5430 HG13      -49.3080   -2.4850  -10.9520 H       345 VAL    0.0900
   5431 HG21      -46.0270   -2.2620   -9.1530 H       345 VAL    0.0900
   5432 HG22      -47.5790   -2.7560   -8.3750 H       345 VAL    0.5100
   5433 HG23      -47.5500   -1.3860   -9.5680 H       345 VAL   -0.5100
   5434 N         -44.4980   -4.6430  -10.9550 N.am    346 ALA   -0.4700
   5435 CA        -43.0580   -4.4580  -10.9300 C.3     346 ALA    0.3100
   5436 C         -42.6280   -3.8010  -12.2400 C.2     346 ALA    0.0700
   5437 O         -41.7460   -4.3210  -12.9300 O.2     346 ALA    0.0900
   5438 CB        -42.3930   -5.8140  -10.7720 C.3     346 ALA   -0.2700
   5439 HN        -44.8900   -4.7810  -11.8600 H       346 ALA    0.0900
   5440 HA        -42.8100   -3.8120  -10.1010 H       346 ALA    0.0900
   5441 HB1       -42.6670   -6.4760  -11.6220 H       346 ALA    0.0900
   5442 HB2       -42.7290   -6.2930   -9.8280 H       346 ALA    0.5100
   5443 HB3       -41.2880   -5.6950  -10.7580 H       346 ALA   -0.5100
   5444 N         -43.2550   -2.6550  -12.5980 N.am    347 PRO   -0.2900
   5445 CA        -43.0270   -1.8440  -13.8060 C.3     347 PRO    0.0000
   5446 C         -41.6650   -1.1580  -14.0290 C.2     347 PRO    0.0900
   5447 O         -40.8080   -1.7180  -14.7260 O.2     347 PRO    0.0900
   5448 CB        -44.1640   -0.8220  -13.7330 C.3     347 PRO    0.0200
   5449 CG        -45.2460   -1.5510  -13.0280 C.3     347 PRO    0.0900
   5450 CD        -44.4620   -2.1660  -11.9060 C.3     347 PRO   -0.1800
   5451 HA        -43.0290   -2.4650  -14.6870 H       347 PRO    0.0900
   5452 HB1       -44.4890   -0.5130  -14.7500 H       347 PRO    0.0900
   5453 HB2       -43.8550    0.0800  -13.1650 H       347 PRO   -0.1800
   5454 HG1       -46.0350   -0.8650  -12.6550 H       347 PRO    0.0900
   5455 HG2       -45.7170   -2.3220  -13.6750 H       347 PRO    0.0900
   5456 HD1       -44.1870   -1.4160  -11.1360 H       347 PRO    0.5100
   5457 HD2       -45.0060   -3.0110  -11.4360 H       347 PRO   -0.5100
   5458 N         -41.3720   -0.0600  -13.3140 N.am    348 ALA   -0.4700
   5459 CA        -40.0810    0.5760  -13.3430 C.3     348 ALA    0.3100
   5460 CAT       -38.5340    2.5340  -10.4660 C.3     348 ALA    0.0700
   5461 C         -39.9700    1.3880  -12.0700 C.2     348 ALA    0.0900
   5462 O         -40.9770    1.6610  -11.4170 O.2     348 ALA   -0.2700
   5463 CB        -39.9230    1.4880  -14.5800 C.3     348 ALA    0.0900
   5464 NT        -38.7390    1.7700  -11.6750 N.am    348 ALA    0.0900
   5465 HN        -42.0470    0.3690  -12.7190 H       348 ALA    0.0900
   5466 HNT       -37.9200    1.5440  -12.1960 H       348 ALA    0.5100
   5467 HA        -39.3310   -0.2000  -13.3570 H       348 ALA   -0.5100
   5468 HB1       -40.6990    2.2840  -14.5700 H       348 ALA   -0.4700
   5469 HB2       -40.0410    0.8890  -15.5090 H       348 ALA    0.3100
   5470 HB3       -38.9210    1.9690  -14.5700 H       348 ALA   -0.1100
   5471 HT1       -38.9100    1.9560   -9.5950 H       348 ALA    0.0900
   5472 HT2       -39.0900    3.4940  -10.5300 H       348 ALA    0.0900
   5473 HT3       -37.4500    2.7310  -10.3270 H       348 ALA    0.0900
@<TRIPOS>BOND
     1    1    2 1
     2    2   13 1
     3    2    6 1
     4    2    4 1
     5    4    5 2
     6    6   15 1
     7    6    7 1
     8    7   17 1
     9    7    8 1
    10    8    9 1
    11    9   18 1
    12    9   19 1
    13    9   20 1
    14    3   10 1
    15    3   21 1
    16    3   22 1
    17    3   23 1
    18   10    1 1
    19   10   11 2
[truncated: 169,481 more chars]
